# Supplementary material for: Haptic Guidance Needs to Be Intuitive Not Just Informative to Improve Human Motor Accuracy
Source: PLoS One. 2016 Mar 16;11(3):e0150912. doi: 10.1371/journal.pone.0150912 (PMC4794196; doi:10.1371/journal.pone.0150912)
Supplement: S2 Data — (ZIP) [file pone.0150912.s002.zip › Subject10/exp2_0007.txt]

Time	PosX	PosY	PosZ	RotX	RotY	RotZ	ForceX	ForceY	ForceZ	MomentX	MomentY	MomentZ	VelocityX	VelocityY	VelocityZ	CalibratedWeight	ButtonDown	Condition	Trial	Visual
1287.613898	0.001863	0.539701	0.249302	81.811295	79.035606	114.119156	-1.828165	0.000000	4.653796	0.000000	0.000000	0.000000	-0.060371	-0.070573	-0.001061	0.000000	1.000000	3.000000	7.000000	0.000000
1287.617231	0.001863	0.539701	0.249302	81.811295	79.035606	114.119156	-1.828165	0.000000	4.653796	0.000000	0.000000	0.000000	-0.060371	-0.070573	-0.001061	0.000000	1.000000	3.000000	7.000000	0.000000
1287.620564	0.001863	0.539701	0.249302	81.811295	79.035606	114.119156	-1.828165	0.000000	4.653796	0.000000	0.000000	0.000000	-0.060371	-0.070573	-0.001061	0.000000	1.000000	3.000000	7.000000	0.000000
1287.623898	0.001863	0.539701	0.249302	81.795990	78.350388	113.486473	-1.831440	0.000000	4.652508	0.000000	0.000000	0.000000	-0.060371	-0.070573	-0.001061	0.000000	1.000000	3.000000	7.000000	0.000000
1287.627231	0.001294	0.539871	0.249584	81.795990	78.350388	113.486473	-1.831440	0.000000	4.652508	0.000000	0.000000	0.000000	-0.170886	0.050908	0.084479	0.000000	1.000000	3.000000	7.000000	0.000000
1287.630564	0.001294	0.539871	0.249584	81.795990	78.350388	113.486473	-1.831440	0.000000	4.652508	0.000000	0.000000	0.000000	-0.170886	0.050908	0.084479	0.000000	1.000000	3.000000	7.000000	0.000000
1287.633898	0.001294	0.539871	0.249584	81.782196	77.795937	112.992958	-1.838838	0.000000	4.649589	0.000000	0.000000	0.000000	-0.170886	0.050908	0.084479	0.000000	1.000000	3.000000	7.000000	0.000000
1287.637231	0.000589	0.539796	0.250115	81.782196	77.795937	112.992958	-1.838838	0.000000	4.649589	0.000000	0.000000	0.000000	-0.211237	-0.022541	0.159172	0.000000	1.000000	3.000000	7.000000	0.000000
1287.640564	0.000589	0.539796	0.250115	81.782196	77.795937	112.992958	-1.838838	0.000000	4.649589	0.000000	0.000000	0.000000	-0.211237	-0.022541	0.159172	0.000000	1.000000	3.000000	7.000000	0.000000
1287.643898	0.000589	0.539796	0.250115	81.711342	77.459465	112.721825	-1.846776	0.000000	4.646441	0.000000	0.000000	0.000000	-0.211237	-0.022541	0.159172	0.000000	1.000000	3.000000	7.000000	0.000000
1287.647231	0.000589	0.539796	0.250115	81.711342	77.459465	112.721825	-1.846776	0.000000	4.646441	0.000000	0.000000	0.000000	-0.211237	-0.022541	0.159172	0.000000	1.000000	3.000000	7.000000	0.000000
1287.650564	0.000119	0.539620	0.250955	81.711342	77.459465	112.721825	-1.846776	0.000000	4.646441	0.000000	0.000000	0.000000	-0.140976	-0.052910	0.252101	0.000000	1.000000	3.000000	7.000000	0.000000
1287.653898	0.000119	0.539620	0.250955	81.515083	77.131065	112.563072	-1.846776	0.000000	4.646441	0.000000	0.000000	0.000000	-0.140976	-0.052910	0.252101	0.000000	1.000000	3.000000	7.000000	0.000000
1287.657231	-0.000554	0.539474	0.251900	81.515083	77.131065	112.563072	-1.846776	0.000000	4.646441	0.000000	0.000000	0.000000	-0.201916	-0.043560	0.283420	0.000000	1.000000	3.000000	7.000000	0.000000
1287.660564	-0.000554	0.539474	0.251900	81.515083	77.131065	112.563072	-1.846776	0.000000	4.646441	0.000000	0.000000	0.000000	-0.201916	-0.043560	0.283420	0.000000	1.000000	3.000000	7.000000	0.000000
1287.663898	-0.000554	0.539474	0.251900	81.242317	76.771774	112.425430	-1.853675	0.000000	4.643693	0.000000	0.000000	0.000000	-0.201916	-0.043560	0.283420	0.000000	1.000000	3.000000	7.000000	0.000000
1287.667231	-0.001229	0.539209	0.252997	81.242317	76.771774	112.425430	-1.853675	0.000000	4.643693	0.000000	0.000000	0.000000	-0.202533	-0.079743	0.329159	0.000000	1.000000	3.000000	7.000000	0.000000
1287.670564	-0.001229	0.539209	0.252997	81.242317	76.771774	112.425430	-1.853675	0.000000	4.643693	0.000000	0.000000	0.000000	-0.202533	-0.079743	0.329159	0.000000	1.000000	3.000000	7.000000	0.000000
1287.673898	-0.001229	0.539209	0.252997	80.874496	76.414757	112.362907	-1.857427	0.000000	4.642194	0.000000	0.000000	0.000000	-0.202533	-0.079743	0.329159	0.000000	1.000000	3.000000	7.000000	0.000000
1287.677231	-0.002210	0.538998	0.254240	80.874496	76.414757	112.362907	-1.857427	0.000000	4.642194	0.000000	0.000000	0.000000	-0.294460	-0.063182	0.372893	0.000000	1.000000	3.000000	7.000000	0.000000
1287.680564	-0.002210	0.538998	0.254240	80.874496	76.414757	112.362907	-1.857427	0.000000	4.642194	0.000000	0.000000	0.000000	-0.294460	-0.063182	0.372893	0.000000	1.000000	3.000000	7.000000	0.000000
1287.683898	-0.002210	0.538998	0.254240	80.410522	76.361092	112.689590	-1.865041	0.000000	4.639140	0.000000	0.000000	0.000000	-0.294460	-0.063182	0.372893	0.000000	1.000000	3.000000	7.000000	0.000000
1287.687231	-0.003432	0.538750	0.255512	80.410522	76.361092	112.689590	-1.865041	0.000000	4.639140	0.000000	0.000000	0.000000	-0.366578	-0.074292	0.381755	0.000000	1.000000	3.000000	7.000000	0.000000
1287.690564	-0.003432	0.538750	0.255512	80.410522	76.361092	112.689590	-1.865041	0.000000	4.639140	0.000000	0.000000	0.000000	-0.366578	-0.074292	0.381755	0.000000	1.000000	3.000000	7.000000	0.000000
1287.693898	-0.003432	0.538750	0.255512	79.921631	77.606445	114.331177	-1.876127	0.000000	4.634668	0.000000	0.000000	0.000000	-0.366578	-0.074292	0.381755	0.000000	1.000000	3.000000	7.000000	0.000000
1287.697231	-0.004691	0.538444	0.256630	79.921631	77.606445	114.331177	-1.876127	0.000000	4.634668	0.000000	0.000000	0.000000	-0.377752	-0.091768	0.335294	0.000000	1.000000	3.000000	7.000000	0.000000
1287.700564	-0.004691	0.538444	0.256630	79.921631	77.606445	114.331177	-1.876127	0.000000	4.634668	0.000000	0.000000	0.000000	-0.377752	-0.091768	0.335294	0.000000	1.000000	3.000000	7.000000	0.000000
1287.703898	-0.004691	0.538444	0.256630	79.421936	80.520515	117.644112	-1.888625	0.000000	4.629589	0.000000	0.000000	0.000000	-0.377752	-0.091768	0.335294	0.000000	1.000000	3.000000	7.000000	0.000000
1287.707231	-0.006158	0.538073	0.257702	79.421936	80.520515	117.644112	-1.888625	0.000000	4.629589	0.000000	0.000000	0.000000	-0.439913	-0.111365	0.321497	0.000000	1.000000	3.000000	7.000000	0.000000
1287.710564	-0.006158	0.538073	0.257702	79.421936	80.520515	117.644112	-1.888625	0.000000	4.629589	0.000000	0.000000	0.000000	-0.439913	-0.111365	0.321497	0.000000	1.000000	3.000000	7.000000	0.000000
1287.713898	-0.006158	0.538073	0.257702	78.882950	83.848938	121.368118	-1.904443	0.000000	4.623104	0.000000	0.000000	0.000000	-0.439913	-0.111365	0.321497	0.000000	1.000000	3.000000	7.000000	0.000000
1287.717231	-0.007765	0.537704	0.258797	78.882950	83.848938	121.368118	-1.904443	0.000000	4.623104	0.000000	0.000000	0.000000	-0.482106	-0.110870	0.328563	0.000000	1.000000	3.000000	7.000000	0.000000
1287.720564	-0.007765	0.537704	0.258797	78.882950	83.848938	121.368118	-1.904443	0.000000	4.623104	0.000000	0.000000	0.000000	-0.482106	-0.110870	0.328563	0.000000	1.000000	3.000000	7.000000	0.000000
1287.723898	-0.007765	0.537704	0.258797	78.313705	86.750504	124.641968	-1.922054	0.000000	4.615810	0.000000	0.000000	0.000000	-0.482106	-0.110870	0.328563	0.000000	1.000000	3.000000	7.000000	0.000000
1287.727231	-0.009445	0.537318	0.259933	78.313705	86.750504	124.641968	-1.922054	0.000000	4.615810	0.000000	0.000000	0.000000	-0.504184	-0.115747	0.340761	0.000000	1.000000	3.000000	7.000000	0.000000
1287.730564	-0.009445	0.537318	0.259933	78.313705	86.750504	124.641968	-1.922054	0.000000	4.615810	0.000000	0.000000	0.000000	-0.504184	-0.115747	0.340761	0.000000	1.000000	3.000000	7.000000	0.000000
1287.733898	-0.009445	0.537318	0.259933	77.753021	89.088318	127.311447	-1.940285	0.000000	4.608177	0.000000	0.000000	0.000000	-0.504184	-0.115747	0.340761	0.000000	1.000000	3.000000	7.000000	0.000000
1287.737231	-0.011131	0.536987	0.261040	77.753021	89.088318	127.311447	-1.940285	0.000000	4.608177	0.000000	0.000000	0.000000	-0.505666	-0.099152	0.332175	0.000000	1.000000	3.000000	7.000000	0.000000
1287.740564	-0.011131	0.536987	0.261040	77.753021	89.088318	127.311447	-1.940285	0.000000	4.608177	0.000000	0.000000	0.000000	-0.505666	-0.099152	0.332175	0.000000	1.000000	3.000000	7.000000	0.000000
1287.743898	-0.011131	0.536987	0.261040	77.245544	91.023735	129.262390	-1.958523	0.000000	4.600455	0.000000	0.000000	0.000000	-0.505666	-0.099152	0.332175	0.000000	1.000000	3.000000	7.000000	0.000000
1287.747231	-0.012753	0.536755	0.262146	77.245544	91.023735	129.262390	-1.958523	0.000000	4.600455	0.000000	0.000000	0.000000	-0.486747	-0.069690	0.331789	0.000000	1.000000	3.000000	7.000000	0.000000
1287.750564	-0.012753	0.536755	0.262146	77.245544	91.023735	129.262390	-1.958523	0.000000	4.600455	0.000000	0.000000	0.000000	-0.486747	-0.069690	0.331789	0.000000	1.000000	3.000000	7.000000	0.000000
1287.753898	-0.012753	0.536755	0.262146	76.816040	92.586967	130.008698	-1.975592	0.000000	4.593151	0.000000	0.000000	0.000000	-0.486747	-0.069690	0.331789	0.000000	1.000000	3.000000	7.000000	0.000000
1287.757231	-0.014278	0.536582	0.263256	76.816040	92.586967	130.008698	-1.975592	0.000000	4.593151	0.000000	0.000000	0.000000	-0.457499	-0.051898	0.333032	0.000000	1.000000	3.000000	7.000000	0.000000
1287.760564	-0.014278	0.536582	0.263256	76.816040	92.586967	130.008698	-1.975592	0.000000	4.593151	0.000000	0.000000	0.000000	-0.457499	-0.051898	0.333032	0.000000	1.000000	3.000000	7.000000	0.000000
1287.763898	-0.014278	0.536582	0.263256	76.453423	93.850113	130.717285	-1.990981	0.000000	4.586501	0.000000	0.000000	0.000000	-0.457499	-0.051898	0.333032	0.000000	1.000000	3.000000	7.000000	0.000000
1287.767231	-0.015738	0.536541	0.264301	76.453423	93.850113	130.717285	-1.990981	0.000000	4.586501	0.000000	0.000000	0.000000	-0.437941	-0.012347	0.313513	0.000000	1.000000	3.000000	7.000000	0.000000
1287.770564	-0.015738	0.536541	0.264301	76.453423	93.850113	130.717285	-1.990981	0.000000	4.586501	0.000000	0.000000	0.000000	-0.437941	-0.012347	0.313513	0.000000	1.000000	3.000000	7.000000	0.000000
1287.773898	-0.015738	0.536541	0.264301	76.174690	94.900261	131.874542	-2.005642	0.000000	4.580109	0.000000	0.000000	0.000000	-0.437941	-0.012347	0.313513	0.000000	1.000000	3.000000	7.000000	0.000000
1287.777231	-0.017063	0.536571	0.265275	76.174690	94.900261	131.874542	-2.005642	0.000000	4.580109	0.000000	0.000000	0.000000	-0.397543	0.009146	0.292152	0.000000	1.000000	3.000000	7.000000	0.000000
1287.780564	-0.017063	0.536571	0.265275	76.174690	94.900261	131.874542	-2.005642	0.000000	4.580109	0.000000	0.000000	0.000000	-0.397543	0.009146	0.292152	0.000000	1.000000	3.000000	7.000000	0.000000
1287.783898	-0.017063	0.536571	0.265275	76.018555	95.877571	132.924957	-2.018638	0.000000	4.574396	0.000000	0.000000	0.000000	-0.397543	0.009146	0.292152	0.000000	1.000000	3.000000	7.000000	0.000000
1287.787231	-0.018115	0.536591	0.266161	76.018555	95.877571	132.924957	-2.018638	0.000000	4.574396	0.000000	0.000000	0.000000	-0.315498	0.006014	0.265775	0.000000	0.000000	3.000000	7.000000	0.000000
1287.790564	-0.018115	0.536591	0.266161	76.018555	95.877571	132.924957	-2.018638	0.000000	4.574396	0.000000	0.000000	0.000000	-0.315498	0.006014	0.265775	0.000000	0.000000	3.000000	7.000000	0.000000
1287.793898	-0.018115	0.536591	0.266161	75.968628	96.735100	133.797485	-2.028129	0.000000	4.570196	0.000000	0.000000	0.000000	-0.315498	0.006014	0.265775	0.000000	0.000000	3.000000	7.000000	0.000000
1287.797231	-0.019063	0.536619	0.266939	75.968628	96.735100	133.797485	-2.028129	0.000000	4.570196	0.000000	0.000000	0.000000	-0.284463	0.008392	0.233417	0.000000	0.000000	3.000000	7.000000	0.000000
1287.800564	-0.019063	0.536619	0.266939	75.968628	96.735100	133.797485	-2.028129	0.000000	4.570196	0.000000	0.000000	0.000000	-0.284463	0.008392	0.233417	0.000000	0.000000	3.000000	7.000000	0.000000
1287.803898	-0.019063	0.536619	0.266939	75.941956	97.334923	134.413681	-2.036743	0.000000	4.566364	0.000000	0.000000	0.000000	-0.284463	0.008392	0.233417	0.000000	0.000000	3.000000	7.000000	0.000000
1287.807231	-0.019942	0.536616	0.267614	75.941956	97.334923	134.413681	-2.036743	0.000000	4.566364	0.000000	0.000000	0.000000	-0.263564	-0.001093	0.202380	0.000000	0.000000	3.000000	7.000000	0.000000
1287.810564	-0.019942	0.536616	0.267614	75.941956	97.334923	134.413681	-2.036743	0.000000	4.566364	0.000000	0.000000	0.000000	-0.263564	-0.001093	0.202380	0.000000	0.000000	3.000000	7.000000	0.000000
1287.813898	-0.020784	0.536577	0.268155	75.954140	97.622421	134.720566	-2.044954	0.000000	4.562693	0.000000	0.000000	0.000000	-0.252573	-0.011538	0.162321	0.000000	0.000000	3.000000	7.000000	0.000000
1287.817231	-0.020784	0.536577	0.268155	75.954140	97.622421	134.720566	-2.044954	0.000000	4.562693	0.000000	0.000000	0.000000	-0.252573	-0.011538	0.162321	0.000000	0.000000	3.000000	7.000000	0.000000
1287.820564	-0.020784	0.536577	0.268155	75.954140	97.622421	134.720566	-2.044954	0.000000	4.562693	0.000000	0.000000	0.000000	-0.252573	-0.011538	0.162321	0.000000	0.000000	3.000000	7.000000	0.000000
1287.823898	-0.021800	0.536481	0.268710	75.984154	97.606079	134.749649	-2.053437	0.000000	4.558882	0.000000	0.000000	0.000000	-0.304824	-0.028990	0.166684	0.000000	0.000000	3.000000	7.000000	0.000000
1287.827231	-0.021800	0.536481	0.268710	75.984154	97.606079	134.749649	-2.053437	0.000000	4.558882	0.000000	0.000000	0.000000	-0.304824	-0.028990	0.166684	0.000000	0.000000	3.000000	7.000000	0.000000
1287.830564	-0.021800	0.536481	0.268710	75.984154	97.606079	134.749649	-2.053437	0.000000	4.558882	0.000000	0.000000	0.000000	-0.304824	-0.028990	0.166684	0.000000	0.000000	3.000000	7.000000	0.000000
1287.833898	-0.022815	0.536374	0.269174	75.998756	97.379349	134.592911	-2.064220	0.000000	4.554009	0.000000	0.000000	0.000000	-0.304444	-0.031993	0.139190	0.000000	0.000000	3.000000	7.000000	0.000000
1287.837231	-0.022815	0.536374	0.269174	75.998756	97.379349	134.592911	-2.064220	0.000000	4.554009	0.000000	0.000000	0.000000	-0.304444	-0.031993	0.139190	0.000000	0.000000	3.000000	7.000000	0.000000
1287.840564	-0.022815	0.536374	0.269174	75.998756	97.379349	134.592911	-2.064220	0.000000	4.554009	0.000000	0.000000	0.000000	-0.304444	-0.031993	0.139190	0.000000	0.000000	3.000000	7.000000	0.000000
1287.843898	-0.023794	0.536239	0.269565	75.999260	97.186707	134.475311	-2.075492	0.000000	4.548882	0.000000	0.000000	0.000000	-0.293773	-0.040487	0.117244	0.000000	0.000000	3.000000	7.000000	0.000000
1287.847231	-0.023794	0.536239	0.269565	75.999260	97.186707	134.475311	-2.075492	0.000000	4.548882	0.000000	0.000000	0.000000	-0.293773	-0.040487	0.117244	0.000000	0.000000	3.000000	7.000000	0.000000
1287.850564	-0.023794	0.536239	0.269565	75.999260	97.186707	134.475311	-2.075492	0.000000	4.548882	0.000000	0.000000	0.000000	-0.293773	-0.040487	0.117244	0.000000	0.000000	3.000000	7.000000	0.000000
1287.853898	-0.023794	0.536239	0.269565	76.002701	97.031921	134.385864	-2.086661	0.000000	4.543771	0.000000	0.000000	0.000000	-0.293773	-0.040487	0.117244	0.000000	0.000000	3.000000	7.000000	0.000000
1287.857231	-0.024632	0.536112	0.269852	76.002701	97.031921	134.385864	-2.086661	0.000000	4.543771	0.000000	0.000000	0.000000	-0.251591	-0.037980	0.086229	0.000000	0.000000	3.000000	7.000000	0.000000
1287.860564	-0.024632	0.536112	0.269852	76.002701	97.031921	134.385864	-2.086661	0.000000	4.543771	0.000000	0.000000	0.000000	-0.251591	-0.037980	0.086229	0.000000	0.000000	3.000000	7.000000	0.000000
1287.863898	-0.025366	0.536041	0.270091	76.005806	96.900909	134.313049	-2.096472	0.000000	4.539251	0.000000	0.000000	0.000000	-0.220185	-0.021570	0.071627	0.000000	0.000000	3.000000	7.000000	0.000000
1287.867231	-0.025366	0.536041	0.270091	76.005806	96.900909	134.313049	-2.096472	0.000000	4.539251	0.000000	0.000000	0.000000	-0.220185	-0.021570	0.071627	0.000000	0.000000	3.000000	7.000000	0.000000
1287.870564	-0.025366	0.536041	0.270091	76.005806	96.900909	134.313049	-2.096472	0.000000	4.539251	0.000000	0.000000	0.000000	-0.220185	-0.021570	0.071627	0.000000	0.000000	3.000000	7.000000	0.000000
1287.873898	-0.025366	0.536041	0.270091	76.010155	96.767723	134.214340	-2.105100	0.000000	4.535256	0.000000	0.000000	0.000000	-0.220185	-0.021570	0.071627	0.000000	0.000000	3.000000	7.000000	0.000000
1287.877231	-0.025925	0.535999	0.270242	76.010155	96.767723	134.214340	-2.105100	0.000000	4.535256	0.000000	0.000000	0.000000	-0.167532	-0.012584	0.045175	0.000000	0.000000	3.000000	7.000000	0.000000
1287.880564	-0.025925	0.535999	0.270242	76.010155	96.767723	134.214340	-2.105100	0.000000	4.535256	0.000000	0.000000	0.000000	-0.167532	-0.012584	0.045175	0.000000	0.000000	3.000000	7.000000	0.000000
1287.883898	-0.025925	0.535999	0.270242	76.027962	96.593269	134.040970	-2.111838	0.000000	4.532123	0.000000	0.000000	0.000000	-0.167532	-0.012584	0.045175	0.000000	0.000000	3.000000	7.000000	0.000000
1287.887231	-0.025925	0.535999	0.270242	76.027962	96.593269	134.040970	-2.111838	0.000000	4.532123	0.000000	0.000000	0.000000	-0.167532	-0.012584	0.045175	0.000000	0.000000	3.000000	7.000000	0.000000
1287.890564	-0.026275	0.535972	0.270353	76.027962	96.593269	134.040970	-2.111838	0.000000	4.532123	0.000000	0.000000	0.000000	-0.104928	-0.008071	0.033240	0.000000	0.000000	3.000000	7.000000	0.000000
1287.893898	-0.026448	0.535993	0.270359	76.114655	96.277405	133.684296	-2.111838	0.000000	4.532123	0.000000	0.000000	0.000000	-0.051943	0.006439	0.001940	0.000000	0.000000	3.000000	7.000000	0.000000
1287.897231	-0.026448	0.535993	0.270359	76.114655	96.277405	133.684296	-2.111838	0.000000	4.532123	0.000000	0.000000	0.000000	-0.051943	0.006439	0.001940	0.000000	0.000000	3.000000	7.000000	0.000000
1287.900564	-0.026448	0.535993	0.270359	76.114655	96.277405	133.684296	-2.111838	0.000000	4.532123	0.000000	0.000000	0.000000	-0.051943	0.006439	0.001940	0.000000	0.000000	3.000000	7.000000	0.000000
1287.903898	-0.026448	0.535993	0.270359	76.341438	95.754402	133.072678	-2.118281	0.000000	4.529115	0.000000	0.000000	0.000000	-0.051943	0.006439	0.001940	0.000000	0.000000	3.000000	7.000000	0.000000
1287.907231	-0.026584	0.535947	0.270299	76.341438	95.754402	133.072678	-2.118281	0.000000	4.529115	0.000000	0.000000	0.000000	-0.040840	-0.013859	-0.018055	0.000000	0.000000	3.000000	7.000000	0.000000
1287.910564	-0.026584	0.535947	0.270299	76.341438	95.754402	133.072678	-2.118281	0.000000	4.529115	0.000000	0.000000	0.000000	-0.040840	-0.013859	-0.018055	0.000000	0.000000	3.000000	7.000000	0.000000
1287.913898	-0.026584	0.535947	0.270299	76.734650	95.114899	132.282593	-2.120539	0.000000	4.528059	0.000000	0.000000	0.000000	-0.040840	-0.013859	-0.018055	0.000000	0.000000	3.000000	7.000000	0.000000
1287.917231	-0.026584	0.535947	0.270299	76.734650	95.114899	132.282593	-2.120539	0.000000	4.528059	0.000000	0.000000	0.000000	-0.040840	-0.013859	-0.018055	0.000000	0.000000	3.000000	7.000000	0.000000
1287.920564	-0.026647	0.535909	0.270135	76.734650	95.114899	132.282593	-2.120539	0.000000	4.528059	0.000000	0.000000	0.000000	-0.018947	-0.011262	-0.049185	0.000000	0.000000	3.000000	7.000000	0.000000
1287.923898	-0.026672	0.535862	0.269883	77.239700	94.390236	131.345245	-2.120539	0.000000	4.528059	0.000000	0.000000	0.000000	-0.007598	-0.014169	-0.075598	0.000000	0.000000	3.000000	7.000000	0.000000
1287.927231	-0.026672	0.535862	0.269883	77.239700	94.390236	131.345245	-2.120539	0.000000	4.528059	0.000000	0.000000	0.000000	-0.007598	-0.014169	-0.075598	0.000000	0.000000	3.000000	7.000000	0.000000
1287.930564	-0.026672	0.535862	0.269883	77.239700	94.390236	131.345245	-2.120539	0.000000	4.528059	0.000000	0.000000	0.000000	-0.007598	-0.014169	-0.075598	0.000000	0.000000	3.000000	7.000000	0.000000
1287.933898	-0.026672	0.535862	0.269883	77.735077	93.516335	130.257019	-2.124434	0.000000	4.526233	0.000000	0.000000	0.000000	-0.007598	-0.014169	-0.075598	0.000000	0.000000	3.000000	7.000000	0.000000
1287.937231	-0.026591	0.535845	0.269541	77.735077	93.516335	130.257019	-2.124434	0.000000	4.526233	0.000000	0.000000	0.000000	0.024491	-0.005171	-0.102598	0.000000	0.000000	3.000000	7.000000	0.000000
1287.940564	-0.026591	0.535845	0.269541	77.735077	93.516335	130.257019	-2.124434	0.000000	4.526233	0.000000	0.000000	0.000000	0.024491	-0.005171	-0.102598	0.000000	0.000000	3.000000	7.000000	0.000000
1287.943898	-0.026402	0.535836	0.269096	78.120865	92.457962	129.039536	-2.125520	0.000000	4.525723	0.000000	0.000000	0.000000	0.056668	-0.002603	-0.133497	0.000000	0.000000	3.000000	7.000000	0.000000
1287.947231	-0.026402	0.535836	0.269096	78.120865	92.457962	129.039536	-2.125520	0.000000	4.525723	0.000000	0.000000	0.000000	0.056668	-0.002603	-0.133497	0.000000	0.000000	3.000000	7.000000	0.000000
1287.950564	-0.026402	0.535836	0.269096	78.120865	92.457962	129.039536	-2.125520	0.000000	4.525723	0.000000	0.000000	0.000000	0.056668	-0.002603	-0.133497	0.000000	0.000000	3.000000	7.000000	0.000000
1287.953898	-0.026176	0.535901	0.268583	78.353699	91.263580	127.760887	-2.125796	0.000000	4.525593	0.000000	0.000000	0.000000	0.067686	0.019252	-0.153784	0.000000	0.000000	3.000000	7.000000	0.000000
1287.957231	-0.026176	0.535901	0.268583	78.353699	91.263580	127.760887	-2.125796	0.000000	4.525593	0.000000	0.000000	0.000000	0.067686	0.019252	-0.153784	0.000000	0.000000	3.000000	7.000000	0.000000
1287.960564	-0.026176	0.535901	0.268583	78.353699	91.263580	127.760887	-2.125796	0.000000	4.525593	0.000000	0.000000	0.000000	0.067686	0.019252	-0.153784	0.000000	0.000000	3.000000	7.000000	0.000000
1287.963898	-0.025913	0.536034	0.267973	78.447372	90.046181	126.535500	-2.126005	0.000000	4.525494	0.000000	0.000000	0.000000	0.078986	0.040021	-0.183101	0.000000	0.000000	3.000000	7.000000	0.000000
1287.967231	-0.025913	0.536034	0.267973	78.447372	90.046181	126.535500	-2.126005	0.000000	4.525494	0.000000	0.000000	0.000000	0.078986	0.040021	-0.183101	0.000000	0.000000	3.000000	7.000000	0.000000
1287.970564	-0.025913	0.536034	0.267973	78.447372	90.046181	126.535500	-2.126005	0.000000	4.525494	0.000000	0.000000	0.000000	0.078986	0.040021	-0.183101	0.000000	0.000000	3.000000	7.000000	0.000000
1287.973898	-0.025913	0.536034	0.267973	78.486725	88.911865	125.415443	-2.126329	0.000000	4.525342	0.000000	0.000000	0.000000	0.078986	0.040021	-0.183101	0.000000	0.000000	3.000000	7.000000	0.000000
1287.977231	-0.025681	0.536218	0.267279	78.486725	88.911865	125.415443	-2.126329	0.000000	4.525342	0.000000	0.000000	0.000000	0.069420	0.055282	-0.208158	0.000000	0.000000	3.000000	7.000000	0.000000
1287.980564	-0.025681	0.536218	0.267279	78.486725	88.911865	125.415443	-2.126329	0.000000	4.525342	0.000000	0.000000	0.000000	0.069420	0.055282	-0.208158	0.000000	0.000000	3.000000	7.000000	0.000000
1287.983898	-0.025414	0.536395	0.266525	78.519432	87.893547	124.410118	-2.127642	0.000000	4.524726	0.000000	0.000000	0.000000	0.080252	0.053111	-0.226146	0.000000	0.000000	3.000000	7.000000	0.000000
1287.987231	-0.025414	0.536395	0.266525	78.519432	87.893547	124.410118	-2.127642	0.000000	4.524726	0.000000	0.000000	0.000000	0.080252	0.053111	-0.226146	0.000000	0.000000	3.000000	7.000000	0.000000
1287.990564	-0.025414	0.536395	0.266525	78.519432	87.893547	124.410118	-2.127642	0.000000	4.524726	0.000000	0.000000	0.000000	0.080252	0.053111	-0.226146	0.000000	0.000000	3.000000	7.000000	0.000000
1287.993898	-0.025414	0.536395	0.266525	78.546799	86.978104	123.506119	-2.128850	0.000000	4.524157	0.000000	0.000000	0.000000	0.080252	0.053111	-0.226146	0.000000	0.000000	3.000000	7.000000	0.000000
1287.997231	-0.025111	0.536586	0.265724	78.546799	86.978104	123.506119	-2.128850	0.000000	4.524157	0.000000	0.000000	0.000000	0.090902	0.057371	-0.240390	0.000000	0.000000	3.000000	7.000000	0.000000
1288.000564	-0.025111	0.536586	0.265724	78.546799	86.978104	123.506119	-2.128850	0.000000	4.524157	0.000000	0.000000	0.000000	0.090902	0.057371	-0.240390	0.000000	0.000000	3.000000	7.000000	0.000000
1288.003898	-0.024739	0.536774	0.264893	78.568970	86.221878	122.750687	-2.129883	0.000000	4.523671	0.000000	0.000000	0.000000	0.111611	0.056147	-0.249208	0.000000	0.000000	3.000000	7.000000	0.000000
1288.007231	-0.024739	0.536774	0.264893	78.568970	86.221878	122.750687	-2.129883	0.000000	4.523671	0.000000	0.000000	0.000000	0.111611	0.056147	-0.249208	0.000000	0.000000	3.000000	7.000000	0.000000
1288.010564	-0.024739	0.536774	0.264893	78.568970	86.221878	122.750687	-2.129883	0.000000	4.523671	0.000000	0.000000	0.000000	0.111611	0.056147	-0.249208	0.000000	0.000000	3.000000	7.000000	0.000000
1288.013898	-0.024299	0.536939	0.264050	78.587288	85.609451	122.134071	-2.130149	0.000000	4.523545	0.000000	0.000000	0.000000	0.132062	0.049475	-0.252927	0.000000	0.000000	3.000000	7.000000	0.000000
1288.017231	-0.024299	0.536939	0.264050	78.587288	85.609451	122.134071	-2.130149	0.000000	4.523545	0.000000	0.000000	0.000000	0.132062	0.049475	-0.252927	0.000000	0.000000	3.000000	7.000000	0.000000
1288.020564	-0.024299	0.536939	0.264050	78.587288	85.609451	122.134071	-2.130149	0.000000	4.523545	0.000000	0.000000	0.000000	0.132062	0.049475	-0.252927	0.000000	0.000000	3.000000	7.000000	0.000000
1288.023898	-0.023790	0.537099	0.263177	78.601944	85.205856	121.714706	-2.129543	0.000000	4.523831	0.000000	0.000000	0.000000	0.152606	0.048245	-0.261890	0.000000	0.000000	3.000000	7.000000	0.000000
1288.027231	-0.023790	0.537099	0.263177	78.601944	85.205856	121.714706	-2.129543	0.000000	4.523831	0.000000	0.000000	0.000000	0.152606	0.048245	-0.261890	0.000000	0.000000	3.000000	7.000000	0.000000
1288.030564	-0.023790	0.537099	0.263177	78.601944	85.205856	121.714706	-2.129543	0.000000	4.523831	0.000000	0.000000	0.000000	0.152606	0.048245	-0.261890	0.000000	0.000000	3.000000	7.000000	0.000000
1288.033898	-0.023248	0.537277	0.262286	78.616058	84.959549	121.442993	-2.128168	0.000000	4.524478	0.000000	0.000000	0.000000	0.162686	0.053395	-0.267398	0.000000	0.000000	3.000000	7.000000	0.000000
1288.037231	-0.023248	0.537277	0.262286	78.616058	84.959549	121.442993	-2.128168	0.000000	4.524478	0.000000	0.000000	0.000000	0.162686	0.053395	-0.267398	0.000000	0.000000	3.000000	7.000000	0.000000
1288.040564	-0.023248	0.537277	0.262286	78.616058	84.959549	121.442993	-2.128168	0.000000	4.524478	0.000000	0.000000	0.000000	0.162686	0.053395	-0.267398	0.000000	0.000000	3.000000	7.000000	0.000000
1288.043898	-0.022604	0.537433	0.261383	78.629890	84.907295	121.358215	-2.126429	0.000000	4.525295	0.000000	0.000000	0.000000	0.193142	0.046711	-0.270995	0.000000	0.000000	3.000000	7.000000	0.000000
1288.047231	-0.022604	0.537433	0.261383	78.629890	84.907295	121.358215	-2.126429	0.000000	4.525295	0.000000	0.000000	0.000000	0.193142	0.046711	-0.270995	0.000000	0.000000	3.000000	7.000000	0.000000
1288.050564	-0.022604	0.537433	0.261383	78.629890	84.907295	121.358215	-2.126429	0.000000	4.525295	0.000000	0.000000	0.000000	0.193142	0.046711	-0.270995	0.000000	0.000000	3.000000	7.000000	0.000000
1288.053898	-0.021962	0.537588	0.260477	78.647263	85.020042	121.428276	-2.123317	0.000000	4.526756	0.000000	0.000000	0.000000	0.192691	0.046477	-0.271731	0.000000	0.000000	3.000000	7.000000	0.000000
1288.057231	-0.021962	0.537588	0.260477	78.647263	85.020042	121.428276	-2.123317	0.000000	4.526756	0.000000	0.000000	0.000000	0.192691	0.046477	-0.271731	0.000000	0.000000	3.000000	7.000000	0.000000
1288.060564	-0.021962	0.537588	0.260477	78.647263	85.020042	121.428276	-2.123317	0.000000	4.526756	0.000000	0.000000	0.000000	0.192691	0.046477	-0.271731	0.000000	0.000000	3.000000	7.000000	0.000000
1288.063898	-0.021287	0.537781	0.259565	78.673416	85.248848	121.604019	-2.120218	0.000000	4.528209	0.000000	0.000000	0.000000	0.202485	0.057974	-0.273483	0.000000	0.000000	3.000000	7.000000	0.000000
1288.067231	-0.021287	0.537781	0.259565	78.673416	85.248848	121.604019	-2.120218	0.000000	4.528209	0.000000	0.000000	0.000000	0.202485	0.057974	-0.273483	0.000000	0.000000	3.000000	7.000000	0.000000
1288.070564	-0.021287	0.537781	0.259565	78.673416	85.248848	121.604019	-2.120218	0.000000	4.528209	0.000000	0.000000	0.000000	0.202485	0.057974	-0.273483	0.000000	0.000000	3.000000	7.000000	0.000000
1288.073898	-0.020614	0.537938	0.258686	78.707314	85.453857	121.750961	-2.116667	0.000000	4.529871	0.000000	0.000000	0.000000	0.201700	0.046970	-0.263759	0.000000	0.000000	3.000000	7.000000	0.000000
1288.077231	-0.020614	0.537938	0.258686	78.707314	85.453857	121.750961	-2.116667	0.000000	4.529871	0.000000	0.000000	0.000000	0.201700	0.046970	-0.263759	0.000000	0.000000	3.000000	7.000000	0.000000
1288.080564	-0.020614	0.537938	0.258686	78.707314	85.453857	121.750961	-2.116667	0.000000	4.529871	0.000000	0.000000	0.000000	0.201700	0.046970	-0.263759	0.000000	0.000000	3.000000	7.000000	0.000000
1288.083898	-0.019910	0.538115	0.257819	78.744270	85.552895	121.789444	-2.112906	0.000000	4.531626	0.000000	0.000000	0.000000	0.211307	0.053114	-0.260266	0.000000	0.000000	3.000000	7.000000	0.000000
1288.087231	-0.019910	0.538115	0.257819	78.744270	85.552895	121.789444	-2.112906	0.000000	4.531626	0.000000	0.000000	0.000000	0.211307	0.053114	-0.260266	0.000000	0.000000	3.000000	7.000000	0.000000
1288.090564	-0.019910	0.538115	0.257819	78.744270	85.552895	121.789444	-2.112906	0.000000	4.531626	0.000000	0.000000	0.000000	0.211307	0.053114	-0.260266	0.000000	0.000000	3.000000	7.000000	0.000000
1288.093898	-0.019208	0.538255	0.256984	78.788269	85.571274	121.745102	-2.108573	0.000000	4.533643	0.000000	0.000000	0.000000	0.210538	0.042175	-0.250463	0.000000	0.000000	3.000000	7.000000	0.000000
1288.097231	-0.019208	0.538255	0.256984	78.788269	85.571274	121.745102	-2.108573	0.000000	4.533643	0.000000	0.000000	0.000000	0.210538	0.042175	-0.250463	0.000000	0.000000	3.000000	7.000000	0.000000
1288.100564	-0.019208	0.538255	0.256984	78.788269	85.571274	121.745102	-2.108573	0.000000	4.533643	0.000000	0.000000	0.000000	0.210538	0.042175	-0.250463	0.000000	0.000000	3.000000	7.000000	0.000000
1288.103898	-0.018476	0.538402	0.256209	78.845901	85.397423	121.500900	-2.104023	0.000000	4.535757	0.000000	0.000000	0.000000	0.219750	0.044067	-0.232442	0.000000	0.000000	3.000000	7.000000	0.000000
1288.107231	-0.018476	0.538402	0.256209	78.845901	85.397423	121.500900	-2.104023	0.000000	4.535757	0.000000	0.000000	0.000000	0.219750	0.044067	-0.232442	0.000000	0.000000	3.000000	7.000000	0.000000
1288.110564	-0.018476	0.538402	0.256209	78.845901	85.397423	121.500900	-2.104023	0.000000	4.535757	0.000000	0.000000	0.000000	0.219750	0.044067	-0.232442	0.000000	0.000000	3.000000	7.000000	0.000000
1288.113898	-0.017745	0.538531	0.255450	78.936264	85.098793	121.114517	-2.098583	0.000000	4.538276	0.000000	0.000000	0.000000	0.219160	0.038551	-0.227803	0.000000	0.000000	3.000000	7.000000	0.000000
1288.117231	-0.017745	0.538531	0.255450	78.936264	85.098793	121.114517	-2.098583	0.000000	4.538276	0.000000	0.000000	0.000000	0.219160	0.038551	-0.227803	0.000000	0.000000	3.000000	7.000000	0.000000
1288.120564	-0.017745	0.538531	0.255450	78.936264	85.098793	121.114517	-2.098583	0.000000	4.538276	0.000000	0.000000	0.000000	0.219160	0.038551	-0.227803	0.000000	0.000000	3.000000	7.000000	0.000000
1288.123898	-0.017051	0.538662	0.254718	79.058426	84.662148	120.582718	-2.093025	0.000000	4.540842	0.000000	0.000000	0.000000	0.208350	0.039421	-0.219409	0.000000	0.000000	3.000000	7.000000	0.000000
1288.127231	-0.017051	0.538662	0.254718	79.058426	84.662148	120.582718	-2.093025	0.000000	4.540842	0.000000	0.000000	0.000000	0.208350	0.039421	-0.219409	0.000000	0.000000	3.000000	7.000000	0.000000
1288.130564	-0.017051	0.538662	0.254718	79.058426	84.662148	120.582718	-2.093025	0.000000	4.540842	0.000000	0.000000	0.000000	0.208350	0.039421	-0.219409	0.000000	0.000000	3.000000	7.000000	0.000000
1288.133898	-0.017051	0.538662	0.254718	79.192268	84.068398	119.888580	-2.087767	0.000000	4.543262	0.000000	0.000000	0.000000	0.208350	0.039421	-0.219409	0.000000	0.000000	3.000000	7.000000	0.000000
1288.137231	-0.016358	0.538797	0.254016	79.192268	84.068398	119.888580	-2.087767	0.000000	4.543262	0.000000	0.000000	0.000000	0.207724	0.040312	-0.210709	0.000000	0.000000	3.000000	7.000000	0.000000
1288.140564	-0.016358	0.538797	0.254016	79.192268	84.068398	119.888580	-2.087767	0.000000	4.543262	0.000000	0.000000	0.000000	0.207724	0.040312	-0.210709	0.000000	0.000000	3.000000	7.000000	0.000000
1288.143898	-0.015735	0.538892	0.253315	79.316864	83.300354	119.061333	-2.082303	0.000000	4.545769	0.000000	0.000000	0.000000	0.187061	0.028517	-0.210350	0.000000	0.000000	3.000000	7.000000	0.000000
1288.147231	-0.015735	0.538892	0.253315	79.316864	83.300354	119.061333	-2.082303	0.000000	4.545769	0.000000	0.000000	0.000000	0.187061	0.028517	-0.210350	0.000000	0.000000	3.000000	7.000000	0.000000
1288.150564	-0.015735	0.538892	0.253315	79.316864	83.300354	119.061333	-2.082303	0.000000	4.545769	0.000000	0.000000	0.000000	0.187061	0.028517	-0.210350	0.000000	0.000000	3.000000	7.000000	0.000000
1288.153898	-0.015735	0.538892	0.253315	79.413101	82.439178	118.194565	-2.077815	0.000000	4.547822	0.000000	0.000000	0.000000	0.187061	0.028517	-0.210350	0.000000	0.000000	3.000000	7.000000	0.000000
1288.157231	-0.015113	0.539011	0.252656	79.413101	82.439178	118.194565	-2.077815	0.000000	4.547822	0.000000	0.000000	0.000000	0.186422	0.035775	-0.197578	0.000000	0.000000	3.000000	7.000000	0.000000
1288.160564	-0.015113	0.539011	0.252656	79.413101	82.439178	118.194565	-2.077815	0.000000	4.547822	0.000000	0.000000	0.000000	0.186422	0.035775	-0.197578	0.000000	0.000000	3.000000	7.000000	0.000000
1288.163898	-0.014527	0.539133	0.252026	79.447922	81.552063	117.299324	-2.073039	0.000000	4.550001	0.000000	0.000000	0.000000	0.175797	0.036707	-0.188930	0.000000	0.000000	3.000000	7.000000	0.000000
1288.167231	-0.014527	0.539133	0.252026	79.447922	81.552063	117.299324	-2.073039	0.000000	4.550001	0.000000	0.000000	0.000000	0.175797	0.036707	-0.188930	0.000000	0.000000	3.000000	7.000000	0.000000
1288.170564	-0.014527	0.539133	0.252026	79.447922	81.552063	117.299324	-2.073039	0.000000	4.550001	0.000000	0.000000	0.000000	0.175797	0.036707	-0.188930	0.000000	0.000000	3.000000	7.000000	0.000000
1288.173898	-0.014527	0.539133	0.252026	79.446518	80.744217	116.510048	-2.068565	0.000000	4.552037	0.000000	0.000000	0.000000	0.175797	0.036707	-0.188930	0.000000	0.000000	3.000000	7.000000	0.000000
1288.177231	-0.013943	0.539276	0.251408	79.446518	80.744217	116.510048	-2.068565	0.000000	4.552037	0.000000	0.000000	0.000000	0.175416	0.042935	-0.185358	0.000000	0.000000	3.000000	7.000000	0.000000
1288.180564	-0.013943	0.539276	0.251408	79.446518	80.744217	116.510048	-2.068565	0.000000	4.552037	0.000000	0.000000	0.000000	0.175416	0.042935	-0.185358	0.000000	0.000000	3.000000	7.000000	0.000000
1288.183898	-0.013327	0.539388	0.250857	79.447159	80.048500	115.920959	-2.064001	0.000000	4.554109	0.000000	0.000000	0.000000	0.184825	0.033345	-0.165568	0.000000	0.000000	3.000000	7.000000	0.000000
1288.187231	-0.013327	0.539388	0.250857	79.447159	80.048500	115.920959	-2.064001	0.000000	4.554109	0.000000	0.000000	0.000000	0.184825	0.033345	-0.165568	0.000000	0.000000	3.000000	7.000000	0.000000
1288.190564	-0.013327	0.539388	0.250857	79.447159	80.048500	115.920959	-2.064001	0.000000	4.554109	0.000000	0.000000	0.000000	0.184825	0.033345	-0.165568	0.000000	0.000000	3.000000	7.000000	0.000000
1288.193898	-0.013327	0.539388	0.250857	79.447243	79.572266	115.682121	-2.058484	0.000000	4.556604	0.000000	0.000000	0.000000	0.184825	0.033345	-0.165568	0.000000	0.000000	3.000000	7.000000	0.000000
1288.197231	-0.012712	0.539523	0.250348	79.447243	79.572266	115.682121	-2.058484	0.000000	4.556604	0.000000	0.000000	0.000000	0.184303	0.040664	-0.152608	0.000000	0.000000	3.000000	7.000000	0.000000
1288.200564	-0.012712	0.539523	0.250348	79.447243	79.572266	115.682121	-2.058484	0.000000	4.556604	0.000000	0.000000	0.000000	0.184303	0.040664	-0.152608	0.000000	0.000000	3.000000	7.000000	0.000000
1288.203898	-0.012032	0.539641	0.249857	79.449318	79.392075	115.784805	-2.052667	0.000000	4.559228	0.000000	0.000000	0.000000	0.204089	0.035323	-0.147244	0.000000	0.000000	3.000000	7.000000	0.000000
1288.207231	-0.012032	0.539641	0.249857	79.449318	79.392075	115.784805	-2.052667	0.000000	4.559228	0.000000	0.000000	0.000000	0.204089	0.035323	-0.147244	0.000000	0.000000	3.000000	7.000000	0.000000
1288.210564	-0.012032	0.539641	0.249857	79.449318	79.392075	115.784805	-2.052667	0.000000	4.559228	0.000000	0.000000	0.000000	0.204089	0.035323	-0.147244	0.000000	0.000000	3.000000	7.000000	0.000000
1288.213898	-0.012032	0.539641	0.249857	79.453667	79.479790	115.980667	-2.045691	0.000000	4.562363	0.000000	0.000000	0.000000	0.204089	0.035323	-0.147244	0.000000	0.000000	3.000000	7.000000	0.000000
1288.217231	-0.011319	0.539741	0.249383	79.453667	79.479790	115.980667	-2.045691	0.000000	4.562363	0.000000	0.000000	0.000000	0.213785	0.030000	-0.142080	0.000000	0.000000	3.000000	7.000000	0.000000
1288.220564	-0.011319	0.539741	0.249383	79.453667	79.479790	115.980667	-2.045691	0.000000	4.562363	0.000000	0.000000	0.000000	0.213785	0.030000	-0.142080	0.000000	0.000000	3.000000	7.000000	0.000000
1288.223898	-0.010574	0.539819	0.248896	79.459885	79.738739	116.223091	-2.038062	0.000000	4.565775	0.000000	0.000000	0.000000	0.223616	0.023561	-0.146296	0.000000	0.000000	3.000000	7.000000	0.000000
1288.227231	-0.010574	0.539819	0.248896	79.459885	79.738739	116.223091	-2.038062	0.000000	4.565775	0.000000	0.000000	0.000000	0.223616	0.023561	-0.146296	0.000000	0.000000	3.000000	7.000000	0.000000
1288.230564	-0.010574	0.539819	0.248896	79.459885	79.738739	116.223091	-2.038062	0.000000	4.565775	0.000000	0.000000	0.000000	0.223616	0.023561	-0.146296	0.000000	0.000000	3.000000	7.000000	0.000000
1288.233898	-0.010574	0.539819	0.248896	79.468361	80.011284	116.464890	-2.029981	0.000000	4.569374	0.000000	0.000000	0.000000	0.223616	0.023561	-0.146296	0.000000	0.000000	3.000000	7.000000	0.000000
1288.237231	-0.009863	0.539877	0.248393	79.468361	80.011284	116.464890	-2.029981	0.000000	4.569374	0.000000	0.000000	0.000000	0.213316	0.017168	-0.150832	0.000000	0.000000	3.000000	7.000000	0.000000
1288.240564	-0.009863	0.539877	0.248393	79.468361	80.011284	116.464890	-2.029981	0.000000	4.569374	0.000000	0.000000	0.000000	0.213316	0.017168	-0.150832	0.000000	0.000000	3.000000	7.000000	0.000000
1288.243898	-0.009186	0.539968	0.247853	79.476730	80.281502	116.746964	-2.022480	0.000000	4.572699	0.000000	0.000000	0.000000	0.203113	0.027559	-0.162070	0.000000	0.000000	3.000000	7.000000	0.000000
1288.247231	-0.009186	0.539968	0.247853	79.476730	80.281502	116.746964	-2.022480	0.000000	4.572699	0.000000	0.000000	0.000000	0.203113	0.027559	-0.162070	0.000000	0.000000	3.000000	7.000000	0.000000
1288.250564	-0.009186	0.539968	0.247853	79.476730	80.281502	116.746964	-2.022480	0.000000	4.572699	0.000000	0.000000	0.000000	0.203113	0.027559	-0.162070	0.000000	0.000000	3.000000	7.000000	0.000000
1288.253898	-0.009186	0.539968	0.247853	79.485390	80.565979	116.998436	-2.015713	0.000000	4.575686	0.000000	0.000000	0.000000	0.203113	0.027559	-0.162070	0.000000	0.000000	3.000000	7.000000	0.000000
1288.257231	-0.008576	0.540056	0.247279	79.485390	80.565979	116.998436	-2.015713	0.000000	4.575686	0.000000	0.000000	0.000000	0.182853	0.026353	-0.172089	0.000000	0.000000	3.000000	7.000000	0.000000
1288.260564	-0.008576	0.540056	0.247279	79.485390	80.565979	116.998436	-2.015713	0.000000	4.575686	0.000000	0.000000	0.000000	0.182853	0.026353	-0.172089	0.000000	0.000000	3.000000	7.000000	0.000000
1288.263898	-0.008001	0.540140	0.246673	79.495819	80.845100	117.248726	-2.010179	0.000000	4.578120	0.000000	0.000000	0.000000	0.172642	0.025136	-0.181964	0.000000	0.000000	3.000000	7.000000	0.000000
1288.267231	-0.008001	0.540140	0.246673	79.495819	80.845100	117.248726	-2.010179	0.000000	4.578120	0.000000	0.000000	0.000000	0.172642	0.025136	-0.181964	0.000000	0.000000	3.000000	7.000000	0.000000
1288.270564	-0.008001	0.540140	0.246673	79.495819	80.845100	117.248726	-2.010179	0.000000	4.578120	0.000000	0.000000	0.000000	0.172642	0.025136	-0.181964	0.000000	0.000000	3.000000	7.000000	0.000000
1288.273898	-0.008001	0.540140	0.246673	79.502602	81.123825	117.507095	-2.005366	0.000000	4.580231	0.000000	0.000000	0.000000	0.172642	0.025136	-0.181964	0.000000	0.000000	3.000000	7.000000	0.000000
1288.277231	-0.007460	0.540262	0.246060	79.502602	81.123825	117.507095	-2.005366	0.000000	4.580231	0.000000	0.000000	0.000000	0.162349	0.036579	-0.183804	0.000000	0.000000	3.000000	7.000000	0.000000
1288.280564	-0.007460	0.540262	0.246060	79.502602	81.123825	117.507095	-2.005366	0.000000	4.580231	0.000000	0.000000	0.000000	0.162349	0.036579	-0.183804	0.000000	0.000000	3.000000	7.000000	0.000000
1288.283898	-0.007460	0.540262	0.246060	79.508263	81.356621	117.727150	-2.001100	0.000000	4.582096	0.000000	0.000000	0.000000	0.162349	0.036579	-0.183804	0.000000	0.000000	3.000000	7.000000	0.000000
1288.287231	-0.006986	0.540349	0.245481	79.508263	81.356621	117.727150	-2.001100	0.000000	4.582096	0.000000	0.000000	0.000000	0.141951	0.026032	-0.173567	0.000000	0.000000	3.000000	7.000000	0.000000
1288.290564	-0.006986	0.540349	0.245481	79.508263	81.356621	117.727150	-2.001100	0.000000	4.582096	0.000000	0.000000	0.000000	0.141951	0.026032	-0.173567	0.000000	0.000000	3.000000	7.000000	0.000000
1288.293898	-0.006986	0.540349	0.245481	79.513657	81.533325	117.897400	-1.997642	0.000000	4.583605	0.000000	0.000000	0.000000	0.141951	0.026032	-0.173567	0.000000	0.000000	3.000000	7.000000	0.000000
1288.297231	-0.006986	0.540349	0.245481	79.513657	81.533325	117.897400	-1.997642	0.000000	4.583605	0.000000	0.000000	0.000000	0.141951	0.026032	-0.173567	0.000000	0.000000	3.000000	7.000000	0.000000
1288.300564	-0.006548	0.540456	0.244915	79.513657	81.533325	117.897400	-1.997642	0.000000	4.583605	0.000000	0.000000	0.000000	0.131685	0.032260	-0.169928	0.000000	0.000000	3.000000	7.000000	0.000000
1288.303898	-0.006143	0.540550	0.244397	79.518852	81.669235	118.054153	-1.997642	0.000000	4.583605	0.000000	0.000000	0.000000	0.121355	0.028072	-0.155439	0.000000	0.000000	3.000000	7.000000	0.000000
1288.307231	-0.006143	0.540550	0.244397	79.518852	81.669235	118.054153	-1.997642	0.000000	4.583605	0.000000	0.000000	0.000000	0.121355	0.028072	-0.155439	0.000000	0.000000	3.000000	7.000000	0.000000
1288.310564	-0.006143	0.540550	0.244397	79.518852	81.669235	118.054153	-1.997642	0.000000	4.583605	0.000000	0.000000	0.000000	0.121355	0.028072	-0.155439	0.000000	0.000000	3.000000	7.000000	0.000000
1288.313898	-0.006143	0.540550	0.244397	79.523132	81.758987	118.188309	-1.991793	0.000000	4.586149	0.000000	0.000000	0.000000	0.121355	0.028072	-0.155439	0.000000	0.000000	3.000000	7.000000	0.000000
1288.317231	-0.005739	0.540647	0.243909	79.523132	81.758987	118.188309	-1.991793	0.000000	4.586149	0.000000	0.000000	0.000000	0.121101	0.029130	-0.146215	0.000000	0.000000	3.000000	7.000000	0.000000
1288.320564	-0.005739	0.540647	0.243909	79.523132	81.758987	118.188309	-1.991793	0.000000	4.586149	0.000000	0.000000	0.000000	0.121101	0.029130	-0.146215	0.000000	0.000000	3.000000	7.000000	0.000000
1288.323898	-0.005739	0.540647	0.243909	79.527794	81.862778	118.363464	-1.988754	0.000000	4.587467	0.000000	0.000000	0.000000	0.121101	0.029130	-0.146215	0.000000	0.000000	3.000000	7.000000	0.000000
1288.327231	-0.005370	0.540706	0.243426	79.527794	81.862778	118.363464	-1.988754	0.000000	4.587467	0.000000	0.000000	0.000000	0.110947	0.017561	-0.145137	0.000000	0.000000	3.000000	7.000000	0.000000
1288.330564	-0.005370	0.540706	0.243426	79.527794	81.862778	118.363464	-1.988754	0.000000	4.587467	0.000000	0.000000	0.000000	0.110947	0.017561	-0.145137	0.000000	0.000000	3.000000	7.000000	0.000000
1288.333898	-0.005370	0.540706	0.243426	79.532120	81.975395	118.562675	-1.986214	0.000000	4.588568	0.000000	0.000000	0.000000	0.110947	0.017561	-0.145137	0.000000	0.000000	3.000000	7.000000	0.000000
1288.337231	-0.005370	0.540706	0.243426	79.532120	81.975395	118.562675	-1.986214	0.000000	4.588568	0.000000	0.000000	0.000000	0.110947	0.017561	-0.145137	0.000000	0.000000	3.000000	7.000000	0.000000
1288.340564	-0.004967	0.540785	0.242955	79.532120	81.975395	118.562675	-1.986214	0.000000	4.588568	0.000000	0.000000	0.000000	0.120738	0.023805	-0.141209	0.000000	0.000000	3.000000	7.000000	0.000000
1288.343898	-0.004598	0.540881	0.242465	79.536606	82.180099	118.849762	-1.986214	0.000000	4.588568	0.000000	0.000000	0.000000	0.110649	0.028899	-0.146905	0.000000	0.000000	3.000000	7.000000	0.000000
1288.347231	-0.004598	0.540881	0.242465	79.536606	82.180099	118.849762	-1.986214	0.000000	4.588568	0.000000	0.000000	0.000000	0.110649	0.028899	-0.146905	0.000000	0.000000	3.000000	7.000000	0.000000
1288.350564	-0.004598	0.540881	0.242465	79.536606	82.180099	118.849762	-1.986214	0.000000	4.588568	0.000000	0.000000	0.000000	0.110649	0.028899	-0.146905	0.000000	0.000000	3.000000	7.000000	0.000000
1288.353898	-0.004598	0.540881	0.242465	79.541801	82.431335	119.119934	-1.980542	0.000000	4.591019	0.000000	0.000000	0.000000	0.110649	0.028899	-0.146905	0.000000	0.000000	3.000000	7.000000	0.000000
1288.357231	-0.004197	0.540935	0.241948	79.541801	82.431335	119.119934	-1.980542	0.000000	4.591019	0.000000	0.000000	0.000000	0.120502	0.016226	-0.155169	0.000000	0.000000	3.000000	7.000000	0.000000
1288.360564	-0.004197	0.540935	0.241948	79.541801	82.431335	119.119934	-1.980542	0.000000	4.591019	0.000000	0.000000	0.000000	0.120502	0.016226	-0.155169	0.000000	0.000000	3.000000	7.000000	0.000000
1288.363898	-0.004197	0.540935	0.241948	79.547241	82.696930	119.407448	-1.977684	0.000000	4.592251	0.000000	0.000000	0.000000	0.120502	0.016226	-0.155169	0.000000	0.000000	3.000000	7.000000	0.000000
1288.367231	-0.003828	0.541003	0.241380	79.547241	82.696930	119.407448	-1.977684	0.000000	4.592251	0.000000	0.000000	0.000000	0.110458	0.020167	-0.170392	0.000000	0.000000	3.000000	7.000000	0.000000
1288.370564	-0.003828	0.541003	0.241380	79.547241	82.696930	119.407448	-1.977684	0.000000	4.592251	0.000000	0.000000	0.000000	0.110458	0.020167	-0.170392	0.000000	0.000000	3.000000	7.000000	0.000000
1288.373898	-0.003828	0.541003	0.241380	79.552834	82.979576	119.728271	-1.975700	0.000000	4.593104	0.000000	0.000000	0.000000	0.110458	0.020167	-0.170392	0.000000	0.000000	3.000000	7.000000	0.000000
1288.377231	-0.003828	0.541003	0.241380	79.552834	82.979576	119.728271	-1.975700	0.000000	4.593104	0.000000	0.000000	0.000000	0.110458	0.020167	-0.170392	0.000000	0.000000	3.000000	7.000000	0.000000
1288.380564	-0.003460	0.541062	0.240748	79.552834	82.979576	119.728271	-1.975700	0.000000	4.593104	0.000000	0.000000	0.000000	0.110375	0.017795	-0.189675	0.000000	0.000000	3.000000	7.000000	0.000000
1288.383898	-0.003460	0.541062	0.240748	79.558952	83.296295	120.067757	-1.975700	0.000000	4.593104	0.000000	0.000000	0.000000	0.110375	0.017795	-0.189675	0.000000	0.000000	3.000000	7.000000	0.000000
1288.387231	-0.003093	0.541117	0.240083	79.558952	83.296295	120.067757	-1.975700	0.000000	4.593104	0.000000	0.000000	0.000000	0.110220	0.016537	-0.199491	0.000000	0.000000	3.000000	7.000000	0.000000
1288.390564	-0.003093	0.541117	0.240083	79.558952	83.296295	120.067757	-1.975700	0.000000	4.593104	0.000000	0.000000	0.000000	0.110220	0.016537	-0.199491	0.000000	0.000000	3.000000	7.000000	0.000000
1288.393898	-0.003093	0.541117	0.240083	79.563194	83.627350	120.393967	-1.972836	0.000000	4.594336	0.000000	0.000000	0.000000	0.110220	0.016537	-0.199491	0.000000	0.000000	3.000000	7.000000	0.000000
1288.397231	-0.003093	0.541117	0.240083	79.563194	83.627350	120.393967	-1.972836	0.000000	4.594336	0.000000	0.000000	0.000000	0.110220	0.016537	-0.199491	0.000000	0.000000	3.000000	7.000000	0.000000
1288.400564	-0.002759	0.541206	0.239380	79.563194	83.627350	120.393967	-1.972836	0.000000	4.594336	0.000000	0.000000	0.000000	0.100136	0.026712	-0.210775	0.000000	0.000000	3.000000	7.000000	0.000000
1288.403898	-0.002759	0.541206	0.239380	79.568848	83.906281	120.656425	-1.972836	0.000000	4.594336	0.000000	0.000000	0.000000	0.100136	0.026712	-0.210775	0.000000	0.000000	3.000000	7.000000	0.000000
1288.407231	-0.002393	0.541291	0.238645	79.568848	83.906281	120.656425	-1.972836	0.000000	4.594336	0.000000	0.000000	0.000000	0.109879	0.025412	-0.220631	0.000000	0.000000	3.000000	7.000000	0.000000
1288.410564	-0.002393	0.541291	0.238645	79.568848	83.906281	120.656425	-1.972836	0.000000	4.594336	0.000000	0.000000	0.000000	0.109879	0.025412	-0.220631	0.000000	0.000000	3.000000	7.000000	0.000000
1288.413898	-0.002393	0.541291	0.238645	79.574852	84.151207	120.886017	-1.971494	0.000000	4.594912	0.000000	0.000000	0.000000	0.109879	0.025412	-0.220631	0.000000	0.000000	3.000000	7.000000	0.000000
1288.417231	-0.002393	0.541291	0.238645	79.574852	84.151207	120.886017	-1.971494	0.000000	4.594912	0.000000	0.000000	0.000000	0.109879	0.025412	-0.220631	0.000000	0.000000	3.000000	7.000000	0.000000
1288.420564	-0.002027	0.541392	0.237890	79.574852	84.151207	120.886017	-1.971494	0.000000	4.594912	0.000000	0.000000	0.000000	0.109665	0.030380	-0.226475	0.000000	0.000000	3.000000	7.000000	0.000000
1288.423898	-0.002027	0.541392	0.237890	79.581230	84.268349	120.989914	-1.971494	0.000000	4.594912	0.000000	0.000000	0.000000	0.109665	0.030380	-0.226475	0.000000	0.000000	3.000000	7.000000	0.000000
1288.427231	-0.001663	0.541493	0.237134	79.581230	84.268349	120.989914	-1.971494	0.000000	4.594912	0.000000	0.000000	0.000000	0.109429	0.030230	-0.226861	0.000000	0.000000	3.000000	7.000000	0.000000
1288.430564	-0.001663	0.541493	0.237134	79.581230	84.268349	120.989914	-1.971494	0.000000	4.594912	0.000000	0.000000	0.000000	0.109429	0.030230	-0.226861	0.000000	0.000000	3.000000	7.000000	0.000000
1288.433898	-0.001663	0.541493	0.237134	79.587868	84.227684	120.930069	-1.970153	0.000000	4.595487	0.000000	0.000000	0.000000	0.109429	0.030230	-0.226861	0.000000	0.000000	3.000000	7.000000	0.000000
1288.437231	-0.001663	0.541493	0.237134	79.587868	84.227684	120.930069	-1.970153	0.000000	4.595487	0.000000	0.000000	0.000000	0.109429	0.030230	-0.226861	0.000000	0.000000	3.000000	7.000000	0.000000
1288.440564	-0.001266	0.541631	0.236372	79.587868	84.227684	120.930069	-1.970153	0.000000	4.595487	0.000000	0.000000	0.000000	0.119072	0.041411	-0.228616	0.000000	0.000000	3.000000	7.000000	0.000000
1288.443898	-0.000903	0.541755	0.235659	79.595024	84.033089	120.726807	-1.970153	0.000000	4.595487	0.000000	0.000000	0.000000	0.108926	0.037315	-0.213916	0.000000	0.000000	3.000000	7.000000	0.000000
1288.447231	-0.000903	0.541755	0.235659	79.595024	84.033089	120.726807	-1.970153	0.000000	4.595487	0.000000	0.000000	0.000000	0.108926	0.037315	-0.213916	0.000000	0.000000	3.000000	7.000000	0.000000
1288.450564	-0.000903	0.541755	0.235659	79.595024	84.033089	120.726807	-1.970153	0.000000	4.595487	0.000000	0.000000	0.000000	0.108926	0.037315	-0.213916	0.000000	0.000000	3.000000	7.000000	0.000000
1288.453898	-0.000903	0.541755	0.235659	79.602386	83.709915	120.389069	-1.968050	0.000000	4.596388	0.000000	0.000000	0.000000	0.108926	0.037315	-0.213916	0.000000	0.000000	3.000000	7.000000	0.000000
1288.457231	-0.000573	0.541858	0.234931	79.602386	83.709915	120.389069	-1.968050	0.000000	4.596388	0.000000	0.000000	0.000000	0.098850	0.030905	-0.218395	0.000000	0.000000	3.000000	7.000000	0.000000
1288.460564	-0.000573	0.541858	0.234931	79.602386	83.709915	120.389069	-1.968050	0.000000	4.596388	0.000000	0.000000	0.000000	0.098850	0.030905	-0.218395	0.000000	0.000000	3.000000	7.000000	0.000000
1288.463898	-0.000573	0.541858	0.234931	79.609505	83.216522	119.894531	-1.967756	0.000000	4.596513	0.000000	0.000000	0.000000	0.098850	0.030905	-0.218395	0.000000	0.000000	3.000000	7.000000	0.000000
1288.467231	-0.000244	0.541940	0.234188	79.609505	83.216522	119.894531	-1.967756	0.000000	4.596513	0.000000	0.000000	0.000000	0.098644	0.024487	-0.222868	0.000000	0.000000	3.000000	7.000000	0.000000
1288.470564	-0.000244	0.541940	0.234188	79.609505	83.216522	119.894531	-1.967756	0.000000	4.596513	0.000000	0.000000	0.000000	0.098644	0.024487	-0.222868	0.000000	0.000000	3.000000	7.000000	0.000000
1288.473898	-0.000244	0.541940	0.234188	79.616951	82.706383	119.379875	-1.967577	0.000000	4.596590	0.000000	0.000000	0.000000	0.098644	0.024487	-0.222868	0.000000	0.000000	3.000000	7.000000	0.000000
1288.477231	-0.000244	0.541940	0.234188	79.616951	82.706383	119.379875	-1.967577	0.000000	4.596590	0.000000	0.000000	0.000000	0.098644	0.024487	-0.222868	0.000000	0.000000	3.000000	7.000000	0.000000
1288.480564	0.000051	0.541966	0.233467	79.616951	82.706383	119.379875	-1.967577	0.000000	4.596590	0.000000	0.000000	0.000000	0.088598	0.007972	-0.216315	0.000000	0.000000	3.000000	7.000000	0.000000
1288.483898	0.000051	0.541966	0.233467	79.623276	82.242813	118.910439	-1.967577	0.000000	4.596590	0.000000	0.000000	0.000000	0.088598	0.007972	-0.216315	0.000000	0.000000	3.000000	7.000000	0.000000
1288.487231	0.000346	0.541972	0.232731	79.623276	82.242813	118.910439	-1.967577	0.000000	4.596590	0.000000	0.000000	0.000000	0.088410	0.001590	-0.220783	0.000000	0.000000	3.000000	7.000000	0.000000
1288.490564	0.000346	0.541972	0.232731	79.623276	82.242813	118.910439	-1.967577	0.000000	4.596590	0.000000	0.000000	0.000000	0.088410	0.001590	-0.220783	0.000000	0.000000	3.000000	7.000000	0.000000
1288.493898	0.000346	0.541972	0.232731	79.629150	81.830254	118.491135	-1.968139	0.000000	4.596350	0.000000	0.000000	0.000000	0.088410	0.001590	-0.220783	0.000000	0.000000	3.000000	7.000000	0.000000
1288.497231	0.000346	0.541972	0.232731	79.629150	81.830254	118.491135	-1.968139	0.000000	4.596350	0.000000	0.000000	0.000000	0.088410	0.001590	-0.220783	0.000000	0.000000	3.000000	7.000000	0.000000
1288.500564	0.000640	0.542014	0.231989	79.629150	81.830254	118.491135	-1.968139	0.000000	4.596350	0.000000	0.000000	0.000000	0.088220	0.012798	-0.222525	0.000000	0.000000	3.000000	7.000000	0.000000
1288.503898	0.000640	0.542014	0.231989	79.634888	81.434052	118.088478	-1.968139	0.000000	4.596350	0.000000	0.000000	0.000000	0.088220	0.012798	-0.222525	0.000000	0.000000	3.000000	7.000000	0.000000
1288.507231	0.000933	0.542036	0.231232	79.634888	81.434052	118.088478	-1.968139	0.000000	4.596350	0.000000	0.000000	0.000000	0.088024	0.006440	-0.227019	0.000000	0.000000	3.000000	7.000000	0.000000
1288.510564	0.000933	0.542036	0.231232	79.634888	81.434052	118.088478	-1.968139	0.000000	4.596350	0.000000	0.000000	0.000000	0.088024	0.006440	-0.227019	0.000000	0.000000	3.000000	7.000000	0.000000
1288.513898	0.000933	0.542036	0.231232	79.642906	81.108215	117.751572	-1.969048	0.000000	4.595960	0.000000	0.000000	0.000000	0.088024	0.006440	-0.227019	0.000000	0.000000	3.000000	7.000000	0.000000
1288.517231	0.000933	0.542036	0.231232	79.642906	81.108215	117.751572	-1.969048	0.000000	4.595960	0.000000	0.000000	0.000000	0.088024	0.006440	-0.227019	0.000000	0.000000	3.000000	7.000000	0.000000
1288.520564	0.001259	0.542036	0.230460	79.642906	81.108215	117.751572	-1.969048	0.000000	4.595960	0.000000	0.000000	0.000000	0.097615	0.000094	-0.231556	0.000000	0.000000	3.000000	7.000000	0.000000
1288.523898	0.001259	0.542036	0.230460	79.648621	80.782318	117.415886	-1.969048	0.000000	4.595960	0.000000	0.000000	0.000000	0.097615	0.000094	-0.231556	0.000000	0.000000	3.000000	7.000000	0.000000
1288.527231	0.001583	0.542019	0.229706	79.648621	80.782318	117.415886	-1.969048	0.000000	4.595960	0.000000	0.000000	0.000000	0.097407	-0.005049	-0.226383	0.000000	0.000000	3.000000	7.000000	0.000000
1288.530564	0.001583	0.542019	0.229706	79.648621	80.782318	117.415886	-1.969048	0.000000	4.595960	0.000000	0.000000	0.000000	0.097407	-0.005049	-0.226383	0.000000	0.000000	3.000000	7.000000	0.000000
1288.533898	0.001583	0.542019	0.229706	79.653908	80.392845	117.020866	-1.969114	0.000000	4.595932	0.000000	0.000000	0.000000	0.097407	-0.005049	-0.226383	0.000000	0.000000	3.000000	7.000000	0.000000
1288.537231	0.001583	0.542019	0.229706	79.653908	80.392845	117.020866	-1.969114	0.000000	4.595932	0.000000	0.000000	0.000000	0.097407	-0.005049	-0.226383	0.000000	0.000000	3.000000	7.000000	0.000000
1288.540564	0.001875	0.541998	0.228918	79.653908	80.392845	117.020866	-1.969114	0.000000	4.595932	0.000000	0.000000	0.000000	0.087394	-0.006342	-0.236458	0.000000	0.000000	3.000000	7.000000	0.000000
1288.543898	0.001875	0.541998	0.228918	79.657959	79.893806	116.515915	-1.969114	0.000000	4.595932	0.000000	0.000000	0.000000	0.087394	-0.006342	-0.236458	0.000000	0.000000	3.000000	7.000000	0.000000
1288.547231	0.002165	0.541939	0.228133	79.657959	79.893806	116.515915	-1.969114	0.000000	4.595932	0.000000	0.000000	0.000000	0.087195	-0.017663	-0.235455	0.000000	0.000000	3.000000	7.000000	0.000000
1288.550564	0.002165	0.541939	0.228133	79.657959	79.893806	116.515915	-1.969114	0.000000	4.595932	0.000000	0.000000	0.000000	0.087195	-0.017663	-0.235455	0.000000	0.000000	3.000000	7.000000	0.000000
1288.553898	0.002165	0.541939	0.228133	79.661682	79.427551	116.056511	-1.970680	0.000000	4.595261	0.000000	0.000000	0.000000	0.087195	-0.017663	-0.235455	0.000000	0.000000	3.000000	7.000000	0.000000
1288.557231	0.002165	0.541939	0.228133	79.661682	79.427551	116.056511	-1.970680	0.000000	4.595261	0.000000	0.000000	0.000000	0.087195	-0.017663	-0.235455	0.000000	0.000000	3.000000	7.000000	0.000000
1288.560564	0.002455	0.541826	0.227370	79.661682	79.427551	116.056511	-1.970680	0.000000	4.595261	0.000000	0.000000	0.000000	0.087018	-0.033944	-0.228883	0.000000	0.000000	3.000000	7.000000	0.000000
1288.563898	0.002455	0.541826	0.227370	79.666115	79.007538	115.635689	-1.970680	0.000000	4.595261	0.000000	0.000000	0.000000	0.087018	-0.033944	-0.228883	0.000000	0.000000	3.000000	7.000000	0.000000
1288.567231	0.002712	0.541713	0.226606	79.666115	79.007538	115.635689	-1.970680	0.000000	4.595261	0.000000	0.000000	0.000000	0.077083	-0.034008	-0.229222	0.000000	0.000000	3.000000	7.000000	0.000000
1288.570564	0.002712	0.541713	0.226606	79.666115	79.007538	115.635689	-1.970680	0.000000	4.595261	0.000000	0.000000	0.000000	0.077083	-0.034008	-0.229222	0.000000	0.000000	3.000000	7.000000	0.000000
1288.573898	0.002712	0.541713	0.226606	79.669380	78.573067	115.197388	-1.972527	0.000000	4.594468	0.000000	0.000000	0.000000	0.077083	-0.034008	-0.229222	0.000000	0.000000	3.000000	7.000000	0.000000
1288.577231	0.002712	0.541713	0.226606	79.669380	78.573067	115.197388	-1.972527	0.000000	4.594468	0.000000	0.000000	0.000000	0.077083	-0.034008	-0.229222	0.000000	0.000000	3.000000	7.000000	0.000000
1288.580564	0.003001	0.541566	0.225878	79.669380	78.573067	115.197388	-1.972527	0.000000	4.594468	0.000000	0.000000	0.000000	0.086684	-0.043998	-0.218454	0.000000	0.000000	3.000000	7.000000	0.000000
1288.583898	0.003001	0.541566	0.225878	79.673431	78.228439	114.847450	-1.972527	0.000000	4.594468	0.000000	0.000000	0.000000	0.086684	-0.043998	-0.218454	0.000000	0.000000	3.000000	7.000000	0.000000
1288.587231	0.003290	0.541403	0.225167	79.673431	78.228439	114.847450	-1.972527	0.000000	4.594468	0.000000	0.000000	0.000000	0.086522	-0.048973	-0.213214	0.000000	0.000000	3.000000	7.000000	0.000000
1288.590564	0.003290	0.541403	0.225167	79.673431	78.228439	114.847450	-1.972527	0.000000	4.594468	0.000000	0.000000	0.000000	0.086522	-0.048973	-0.213214	0.000000	0.000000	3.000000	7.000000	0.000000
1288.593898	0.003290	0.541403	0.225167	79.678459	78.017311	114.627716	-1.973223	0.000000	4.594169	0.000000	0.000000	0.000000	0.086522	-0.048973	-0.213214	0.000000	0.000000	3.000000	7.000000	0.000000
1288.597231	0.003290	0.541403	0.225167	79.678459	78.017311	114.627716	-1.973223	0.000000	4.594169	0.000000	0.000000	0.000000	0.086522	-0.048973	-0.213214	0.000000	0.000000	3.000000	7.000000	0.000000
1288.600564	0.003577	0.541260	0.224469	79.678459	78.017311	114.627716	-1.973223	0.000000	4.594169	0.000000	0.000000	0.000000	0.086361	-0.042787	-0.209336	0.000000	0.000000	3.000000	7.000000	0.000000
1288.603898	0.003577	0.541260	0.224469	79.685272	77.927315	114.521790	-1.973223	0.000000	4.594169	0.000000	0.000000	0.000000	0.086361	-0.042787	-0.209336	0.000000	0.000000	3.000000	7.000000	0.000000
1288.607231	0.003930	0.541122	0.223803	79.685272	77.927315	114.521790	-1.973223	0.000000	4.594169	0.000000	0.000000	0.000000	0.105632	-0.041580	-0.199936	0.000000	0.000000	3.000000	7.000000	0.000000
1288.610564	0.003930	0.541122	0.223803	79.685272	77.927315	114.521790	-1.973223	0.000000	4.594169	0.000000	0.000000	0.000000	0.105632	-0.041580	-0.199936	0.000000	0.000000	3.000000	7.000000	0.000000
1288.613898	0.003930	0.541122	0.223803	79.693550	77.924667	114.504463	-1.972287	0.000000	4.594571	0.000000	0.000000	0.000000	0.105632	-0.041580	-0.199936	0.000000	0.000000	3.000000	7.000000	0.000000
1288.617231	0.003930	0.541122	0.223803	79.693550	77.924667	114.504463	-1.972287	0.000000	4.594571	0.000000	0.000000	0.000000	0.105632	-0.041580	-0.199936	0.000000	0.000000	3.000000	7.000000	0.000000
1288.620564	0.004281	0.541020	0.223130	79.693550	77.924667	114.504463	-1.972287	0.000000	4.594571	0.000000	0.000000	0.000000	0.105414	-0.030438	-0.201627	0.000000	0.000000	3.000000	7.000000	0.000000
1288.623898	0.004281	0.541020	0.223130	79.703926	78.053741	114.614044	-1.972287	0.000000	4.594571	0.000000	0.000000	0.000000	0.105414	-0.030438	-0.201627	0.000000	0.000000	3.000000	7.000000	0.000000
1288.627231	0.004599	0.540898	0.222443	79.703926	78.053741	114.614044	-1.972287	0.000000	4.594571	0.000000	0.000000	0.000000	0.095494	-0.036625	-0.206113	0.000000	0.000000	3.000000	7.000000	0.000000
1288.630564	0.004599	0.540898	0.222443	79.703926	78.053741	114.614044	-1.972287	0.000000	4.594571	0.000000	0.000000	0.000000	0.095494	-0.036625	-0.206113	0.000000	0.000000	3.000000	7.000000	0.000000
1288.633898	0.004599	0.540898	0.222443	79.715294	78.242241	114.787460	-1.970782	0.000000	4.595217	0.000000	0.000000	0.000000	0.095494	-0.036625	-0.206113	0.000000	0.000000	3.000000	7.000000	0.000000
1288.637231	0.004599	0.540898	0.222443	79.715294	78.242241	114.787460	-1.970782	0.000000	4.595217	0.000000	0.000000	0.000000	0.095494	-0.036625	-0.206113	0.000000	0.000000	3.000000	7.000000	0.000000
1288.640564	0.004885	0.540776	0.221756	79.715294	78.242241	114.787460	-1.970782	0.000000	4.595217	0.000000	0.000000	0.000000	0.085628	-0.036643	-0.206363	0.000000	0.000000	3.000000	7.000000	0.000000
1288.643898	0.004885	0.540776	0.221756	79.726646	78.406403	114.940147	-1.970782	0.000000	4.595217	0.000000	0.000000	0.000000	0.085628	-0.036643	-0.206363	0.000000	0.000000	3.000000	7.000000	0.000000
1288.647231	0.005137	0.540633	0.221053	79.726646	78.406403	114.940147	-1.970782	0.000000	4.595217	0.000000	0.000000	0.000000	0.075758	-0.042814	-0.210849	0.000000	0.000000	3.000000	7.000000	0.000000
1288.650564	0.005137	0.540633	0.221053	79.726646	78.406403	114.940147	-1.970782	0.000000	4.595217	0.000000	0.000000	0.000000	0.075758	-0.042814	-0.210849	0.000000	0.000000	3.000000	7.000000	0.000000
1288.653898	0.005137	0.540633	0.221053	79.735817	78.450363	114.973984	-1.971809	0.000000	4.594776	0.000000	0.000000	0.000000	0.075758	-0.042814	-0.210849	0.000000	0.000000	3.000000	7.000000	0.000000
1288.657231	0.005137	0.540633	0.221053	79.735817	78.450363	114.973984	-1.971809	0.000000	4.594776	0.000000	0.000000	0.000000	0.075758	-0.042814	-0.210849	0.000000	0.000000	3.000000	7.000000	0.000000
1288.660564	0.005389	0.540474	0.220368	79.735817	78.450363	114.973984	-1.971809	0.000000	4.594776	0.000000	0.000000	0.000000	0.075641	-0.047760	-0.205537	0.000000	0.000000	3.000000	7.000000	0.000000
1288.663898	0.005389	0.540474	0.220368	79.742401	78.328506	114.849960	-1.971809	0.000000	4.594776	0.000000	0.000000	0.000000	0.075641	-0.047760	-0.205537	0.000000	0.000000	3.000000	7.000000	0.000000
1288.667231	0.005641	0.540339	0.219729	79.742401	78.328506	114.849960	-1.971809	0.000000	4.594776	0.000000	0.000000	0.000000	0.075601	-0.040374	-0.191660	0.000000	0.000000	3.000000	7.000000	0.000000
1288.670564	0.005641	0.540339	0.219729	79.742401	78.328506	114.849960	-1.971809	0.000000	4.594776	0.000000	0.000000	0.000000	0.075601	-0.040374	-0.191660	0.000000	0.000000	3.000000	7.000000	0.000000
1288.673898	0.005641	0.540339	0.219729	79.743439	77.932770	114.449486	-1.972939	0.000000	4.594292	0.000000	0.000000	0.000000	0.075601	-0.040374	-0.191660	0.000000	0.000000	3.000000	7.000000	0.000000
1288.677231	0.005641	0.540339	0.219729	79.743439	77.932770	114.449486	-1.972939	0.000000	4.594292	0.000000	0.000000	0.000000	0.075601	-0.040374	-0.191660	0.000000	0.000000	3.000000	7.000000	0.000000
1288.680564	0.005925	0.540283	0.219113	79.743439	77.932770	114.449486	-1.972939	0.000000	4.594292	0.000000	0.000000	0.000000	0.085148	-0.016972	-0.184811	0.000000	0.000000	3.000000	7.000000	0.000000
1288.683898	0.005925	0.540283	0.219113	79.738815	77.301704	113.810989	-1.972939	0.000000	4.594292	0.000000	0.000000	0.000000	0.085148	-0.016972	-0.184811	0.000000	0.000000	3.000000	7.000000	0.000000
1288.687231	0.006241	0.540214	0.218547	79.738815	77.301704	113.810989	-1.972939	0.000000	4.594292	0.000000	0.000000	0.000000	0.094754	-0.020730	-0.169567	0.000000	0.000000	3.000000	7.000000	0.000000
1288.690564	0.006241	0.540214	0.218547	79.738815	77.301704	113.810989	-1.972939	0.000000	4.594292	0.000000	0.000000	0.000000	0.094754	-0.020730	-0.169567	0.000000	0.000000	3.000000	7.000000	0.000000
1288.693898	0.006241	0.540214	0.218547	79.727966	76.489189	112.994980	-1.971299	0.000000	4.594995	0.000000	0.000000	0.000000	0.094754	-0.020730	-0.169567	0.000000	0.000000	3.000000	7.000000	0.000000
1288.697231	0.006241	0.540214	0.218547	79.727966	76.489189	112.994980	-1.971299	0.000000	4.594995	0.000000	0.000000	0.000000	0.094754	-0.020730	-0.169567	0.000000	0.000000	3.000000	7.000000	0.000000
1288.700564	0.006524	0.540202	0.217992	79.727966	76.489189	112.994980	-1.971299	0.000000	4.594995	0.000000	0.000000	0.000000	0.085005	-0.003539	-0.166762	0.000000	0.000000	3.000000	7.000000	0.000000
1288.703898	0.006524	0.540202	0.217992	79.713501	75.616997	112.117599	-1.971299	0.000000	4.594995	0.000000	0.000000	0.000000	0.085005	-0.003539	-0.166762	0.000000	0.000000	3.000000	7.000000	0.000000
1288.707231	0.006872	0.540215	0.217482	79.713501	75.616997	112.117599	-1.971299	0.000000	4.594995	0.000000	0.000000	0.000000	0.104221	0.003773	-0.152916	0.000000	0.000000	3.000000	7.000000	0.000000
1288.710564	0.006872	0.540215	0.217482	79.713501	75.616997	112.117599	-1.971299	0.000000	4.594995	0.000000	0.000000	0.000000	0.104221	0.003773	-0.152916	0.000000	0.000000	3.000000	7.000000	0.000000
1288.713898	0.006872	0.540215	0.217482	79.699432	74.874557	111.364677	-1.968200	0.000000	4.596323	0.000000	0.000000	0.000000	0.104221	0.003773	-0.152916	0.000000	0.000000	3.000000	7.000000	0.000000
1288.717231	0.006872	0.540215	0.217482	79.699432	74.874557	111.364677	-1.968200	0.000000	4.596323	0.000000	0.000000	0.000000	0.104221	0.003773	-0.152916	0.000000	0.000000	3.000000	7.000000	0.000000
1288.720564	0.007187	0.540211	0.216991	79.699432	74.874557	111.364677	-1.968200	0.000000	4.596323	0.000000	0.000000	0.000000	0.094520	-0.001171	-0.147339	0.000000	0.000000	3.000000	7.000000	0.000000
1288.723898	0.007187	0.540211	0.216991	79.687248	74.259323	110.739616	-1.968200	0.000000	4.596323	0.000000	0.000000	0.000000	0.094520	-0.001171	-0.147339	0.000000	0.000000	3.000000	7.000000	0.000000
1288.727231	0.007501	0.540223	0.216480	79.687248	74.259323	110.739616	-1.968200	0.000000	4.596323	0.000000	0.000000	0.000000	0.094316	0.003689	-0.153177	0.000000	0.000000	3.000000	7.000000	0.000000
1288.730564	0.007501	0.540223	0.216480	79.687248	74.259323	110.739616	-1.968200	0.000000	4.596323	0.000000	0.000000	0.000000	0.094316	0.003689	-0.153177	0.000000	0.000000	3.000000	7.000000	0.000000
1288.733898	0.007501	0.540223	0.216480	79.679375	73.815079	110.283318	-1.964600	0.000000	4.597863	0.000000	0.000000	0.000000	0.094316	0.003689	-0.153177	0.000000	0.000000	3.000000	7.000000	0.000000
1288.737231	0.007501	0.540223	0.216480	79.679375	73.815079	110.283318	-1.964600	0.000000	4.597863	0.000000	0.000000	0.000000	0.094316	0.003689	-0.153177	0.000000	0.000000	3.000000	7.000000	0.000000
1288.740564	0.007815	0.540194	0.215940	79.679375	73.815079	110.283318	-1.964600	0.000000	4.597863	0.000000	0.000000	0.000000	0.094070	-0.008619	-0.161967	0.000000	0.000000	3.000000	7.000000	0.000000
1288.743898	0.007815	0.540194	0.215940	79.679626	73.642693	110.095009	-1.964600	0.000000	4.597863	0.000000	0.000000	0.000000	0.094070	-0.008619	-0.161967	0.000000	0.000000	3.000000	7.000000	0.000000
1288.747231	0.008128	0.540182	0.215381	79.679626	73.642693	110.095009	-1.964600	0.000000	4.597863	0.000000	0.000000	0.000000	0.093846	-0.003754	-0.167836	0.000000	0.000000	3.000000	7.000000	0.000000
1288.750564	0.008128	0.540182	0.215381	79.679626	73.642693	110.095009	-1.964600	0.000000	4.597863	0.000000	0.000000	0.000000	0.093846	-0.003754	-0.167836	0.000000	0.000000	3.000000	7.000000	0.000000
1288.753898	0.008128	0.540182	0.215381	79.687866	73.709831	110.140739	-1.961771	0.000000	4.599071	0.000000	0.000000	0.000000	0.093846	-0.003754	-0.167836	0.000000	0.000000	3.000000	7.000000	0.000000
1288.757231	0.008128	0.540182	0.215381	79.687866	73.709831	110.140739	-1.961771	0.000000	4.599071	0.000000	0.000000	0.000000	0.093846	-0.003754	-0.167836	0.000000	0.000000	3.000000	7.000000	0.000000
1288.760564	0.008471	0.540128	0.214791	79.687866	73.709831	110.140739	-1.961771	0.000000	4.599071	0.000000	0.000000	0.000000	0.103146	-0.016075	-0.176794	0.000000	0.000000	3.000000	7.000000	0.000000
1288.763898	0.008471	0.540128	0.214791	79.698387	73.853668	110.261925	-1.961771	0.000000	4.599071	0.000000	0.000000	0.000000	0.103146	-0.016075	-0.176794	0.000000	0.000000	3.000000	7.000000	0.000000
1288.767231	0.008814	0.540107	0.214163	79.698387	73.853668	110.261925	-1.961771	0.000000	4.599071	0.000000	0.000000	0.000000	0.102811	-0.006317	-0.188398	0.000000	0.000000	3.000000	7.000000	0.000000
1288.770564	0.008814	0.540107	0.214163	79.698387	73.853668	110.261925	-1.961771	0.000000	4.599071	0.000000	0.000000	0.000000	0.102811	-0.006317	-0.188398	0.000000	0.000000	3.000000	7.000000	0.000000
1288.773898	0.008814	0.540107	0.214163	79.710091	73.964127	110.346710	-1.958731	0.000000	4.600367	0.000000	0.000000	0.000000	0.102811	-0.006317	-0.188398	0.000000	0.000000	3.000000	7.000000	0.000000
1288.777231	0.008814	0.540107	0.214163	79.710091	73.964127	110.346710	-1.958731	0.000000	4.600367	0.000000	0.000000	0.000000	0.102811	-0.006317	-0.188398	0.000000	0.000000	3.000000	7.000000	0.000000
1288.780564	0.009188	0.540082	0.213501	79.710091	73.964127	110.346710	-1.958731	0.000000	4.600367	0.000000	0.000000	0.000000	0.112027	-0.007622	-0.198797	0.000000	0.000000	3.000000	7.000000	0.000000
1288.783898	0.009188	0.540082	0.213501	79.718803	73.894768	110.256363	-1.958731	0.000000	4.600367	0.000000	0.000000	0.000000	0.112027	-0.007622	-0.198797	0.000000	0.000000	3.000000	7.000000	0.000000
1288.787231	0.009528	0.540019	0.212842	79.718803	73.894768	110.256363	-1.958731	0.000000	4.600367	0.000000	0.000000	0.000000	0.102275	-0.018663	-0.197595	0.000000	0.000000	3.000000	7.000000	0.000000
1288.790564	0.009528	0.540019	0.212842	79.718803	73.894768	110.256363	-1.958731	0.000000	4.600367	0.000000	0.000000	0.000000	0.102275	-0.018663	-0.197595	0.000000	0.000000	3.000000	7.000000	0.000000
1288.793898	0.009528	0.540019	0.212842	79.723106	73.618752	109.961220	-1.955953	0.000000	4.601549	0.000000	0.000000	0.000000	0.102275	-0.018663	-0.197595	0.000000	0.000000	3.000000	7.000000	0.000000
1288.797231	0.009528	0.540019	0.212842	79.723106	73.618752	109.961220	-1.955953	0.000000	4.601549	0.000000	0.000000	0.000000	0.102275	-0.018663	-0.197595	0.000000	0.000000	3.000000	7.000000	0.000000
1288.800564	0.009869	0.539957	0.212183	79.723106	73.618752	109.961220	-1.955953	0.000000	4.601549	0.000000	0.000000	0.000000	0.102066	-0.018690	-0.197874	0.000000	0.000000	3.000000	7.000000	0.000000
1288.803898	0.009869	0.539957	0.212183	79.719849	73.231094	109.567032	-1.955953	0.000000	4.601549	0.000000	0.000000	0.000000	0.102066	-0.018690	-0.197874	0.000000	0.000000	3.000000	7.000000	0.000000
1288.807231	0.010208	0.539895	0.211522	79.719849	73.231094	109.567032	-1.955953	0.000000	4.601549	0.000000	0.000000	0.000000	0.101857	-0.018754	-0.198146	0.000000	0.000000	3.000000	7.000000	0.000000
1288.810564	0.010208	0.539895	0.211522	79.719849	73.231094	109.567032	-1.955953	0.000000	4.601549	0.000000	0.000000	0.000000	0.101857	-0.018754	-0.198146	0.000000	0.000000	3.000000	7.000000	0.000000
1288.813898	0.010208	0.539895	0.211522	79.716423	72.906525	109.231033	-1.953766	0.000000	4.602477	0.000000	0.000000	0.000000	0.101857	-0.018754	-0.198146	0.000000	0.000000	3.000000	7.000000	0.000000
1288.817231	0.010515	0.539832	0.210861	79.716423	72.906525	109.231033	-1.953766	0.000000	4.602477	0.000000	0.000000	0.000000	0.092134	-0.018764	-0.198283	0.000000	0.000000	3.000000	7.000000	0.000000
1288.820564	0.010515	0.539832	0.210861	79.716423	72.906525	109.231033	-1.953766	0.000000	4.602477	0.000000	0.000000	0.000000	0.092134	-0.018764	-0.198283	0.000000	0.000000	3.000000	7.000000	0.000000
1288.823898	0.010515	0.539832	0.210861	79.714394	72.630501	108.945435	-1.953276	0.000000	4.602685	0.000000	0.000000	0.000000	0.092134	-0.018764	-0.198283	0.000000	0.000000	3.000000	7.000000	0.000000
1288.827231	0.010790	0.539769	0.210200	79.714394	72.630501	108.945435	-1.953276	0.000000	4.602685	0.000000	0.000000	0.000000	0.082438	-0.018830	-0.198390	0.000000	0.000000	3.000000	7.000000	0.000000
1288.830564	0.010790	0.539769	0.210200	79.714394	72.630501	108.945435	-1.953276	0.000000	4.602685	0.000000	0.000000	0.000000	0.082438	-0.018830	-0.198390	0.000000	0.000000	3.000000	7.000000	0.000000
1288.833898	0.010790	0.539769	0.210200	79.713768	72.417282	108.726410	-1.953384	0.000000	4.602640	0.000000	0.000000	0.000000	0.082438	-0.018830	-0.198390	0.000000	0.000000	3.000000	7.000000	0.000000
1288.837231	0.010790	0.539769	0.210200	79.713768	72.417282	108.726410	-1.953384	0.000000	4.602640	0.000000	0.000000	0.000000	0.082438	-0.018830	-0.198390	0.000000	0.000000	3.000000	7.000000	0.000000
1288.840564	0.011096	0.539727	0.209552	79.713768	72.417282	108.726410	-1.953384	0.000000	4.602640	0.000000	0.000000	0.000000	0.091833	-0.012763	-0.194445	0.000000	0.000000	3.000000	7.000000	0.000000
1288.843898	0.011096	0.539727	0.209552	79.717056	72.324089	108.612129	-1.953384	0.000000	4.602640	0.000000	0.000000	0.000000	0.091833	-0.012763	-0.194445	0.000000	0.000000	3.000000	7.000000	0.000000
1288.847231	0.011465	0.539737	0.208878	79.717056	72.324089	108.612129	-1.953384	0.000000	4.602640	0.000000	0.000000	0.000000	0.110495	0.002934	-0.202101	0.000000	0.000000	3.000000	7.000000	0.000000
1288.850564	0.011465	0.539737	0.208878	79.717056	72.324089	108.612129	-1.953384	0.000000	4.602640	0.000000	0.000000	0.000000	0.110495	0.002934	-0.202101	0.000000	0.000000	3.000000	7.000000	0.000000
1288.853898	0.011465	0.539737	0.208878	79.726471	72.418205	108.681633	-1.951265	0.000000	4.603538	0.000000	0.000000	0.000000	0.110495	0.002934	-0.202101	0.000000	0.000000	3.000000	7.000000	0.000000
1288.857231	0.011465	0.539737	0.208878	79.726471	72.418205	108.681633	-1.951265	0.000000	4.603538	0.000000	0.000000	0.000000	0.110495	0.002934	-0.202101	0.000000	0.000000	3.000000	7.000000	0.000000
1288.860564	0.011831	0.539742	0.208170	79.726471	72.418205	108.681633	-1.951265	0.000000	4.603538	0.000000	0.000000	0.000000	0.110082	0.001612	-0.212495	0.000000	0.000000	3.000000	7.000000	0.000000
1288.863898	0.011831	0.539742	0.208170	79.738945	72.599136	108.847183	-1.951265	0.000000	4.603538	0.000000	0.000000	0.000000	0.110082	0.001612	-0.212495	0.000000	0.000000	3.000000	7.000000	0.000000
1288.867231	0.012166	0.539799	0.207437	79.738945	72.599136	108.847183	-1.951265	0.000000	4.603538	0.000000	0.000000	0.000000	0.100242	0.017233	-0.219723	0.000000	0.000000	3.000000	7.000000	0.000000
1288.870564	0.012166	0.539799	0.207437	79.738945	72.599136	108.847183	-1.951265	0.000000	4.603538	0.000000	0.000000	0.000000	0.100242	0.017233	-0.219723	0.000000	0.000000	3.000000	7.000000	0.000000
1288.873898	0.012166	0.539799	0.207437	79.752449	72.687950	108.914467	-1.949564	0.000000	4.604259	0.000000	0.000000	0.000000	0.100242	0.017233	-0.219723	0.000000	0.000000	3.000000	7.000000	0.000000
1288.877231	0.012166	0.539799	0.207437	79.752449	72.687950	108.914467	-1.949564	0.000000	4.604259	0.000000	0.000000	0.000000	0.100242	0.017233	-0.219723	0.000000	0.000000	3.000000	7.000000	0.000000
1288.880564	0.012467	0.539872	0.206685	79.752449	72.687950	108.914467	-1.949564	0.000000	4.604259	0.000000	0.000000	0.000000	0.090446	0.021895	-0.225596	0.000000	0.000000	3.000000	7.000000	0.000000
1288.883898	0.012467	0.539872	0.206685	79.766838	72.490173	108.693176	-1.949564	0.000000	4.604259	0.000000	0.000000	0.000000	0.090446	0.021895	-0.225596	0.000000	0.000000	3.000000	7.000000	0.000000
1288.887231	0.012736	0.539909	0.205937	79.766838	72.490173	108.693176	-1.949564	0.000000	4.604259	0.000000	0.000000	0.000000	0.080810	0.010903	-0.224378	0.000000	0.000000	3.000000	7.000000	0.000000
1288.890564	0.012736	0.539909	0.205937	79.766838	72.490173	108.693176	-1.949564	0.000000	4.604259	0.000000	0.000000	0.000000	0.080810	0.010903	-0.224378	0.000000	0.000000	3.000000	7.000000	0.000000
1288.893898	0.012736	0.539909	0.205937	79.778725	72.056396	108.246422	-1.950782	0.000000	4.603743	0.000000	0.000000	0.000000	0.080810	0.010903	-0.224378	0.000000	0.000000	3.000000	7.000000	0.000000
1288.897231	0.012736	0.539909	0.205937	79.778725	72.056396	108.246422	-1.950782	0.000000	4.603743	0.000000	0.000000	0.000000	0.080810	0.010903	-0.224378	0.000000	0.000000	3.000000	7.000000	0.000000
1288.900564	0.012974	0.539949	0.205223	79.778725	72.056396	108.246422	-1.950782	0.000000	4.603743	0.000000	0.000000	0.000000	0.071380	0.012044	-0.214336	0.000000	0.000000	3.000000	7.000000	0.000000
1288.903898	0.012974	0.539949	0.205223	79.783737	71.515175	107.689461	-1.950782	0.000000	4.603743	0.000000	0.000000	0.000000	0.071380	0.012044	-0.214336	0.000000	0.000000	3.000000	7.000000	0.000000
1288.907231	0.013180	0.539968	0.204494	79.783737	71.515175	107.689461	-1.950782	0.000000	4.603743	0.000000	0.000000	0.000000	0.061701	0.005869	-0.218826	0.000000	0.000000	3.000000	7.000000	0.000000
1288.910564	0.013180	0.539968	0.204494	79.783737	71.515175	107.689461	-1.950782	0.000000	4.603743	0.000000	0.000000	0.000000	0.061701	0.005869	-0.218826	0.000000	0.000000	3.000000	7.000000	0.000000
1288.913898	0.013180	0.539968	0.204494	79.779747	71.134995	107.303062	-1.953991	0.000000	4.602382	0.000000	0.000000	0.000000	0.061701	0.005869	-0.218826	0.000000	0.000000	3.000000	7.000000	0.000000
1288.917231	0.013180	0.539968	0.204494	79.779747	71.134995	107.303062	-1.953991	0.000000	4.602382	0.000000	0.000000	0.000000	0.061701	0.005869	-0.218826	0.000000	0.000000	3.000000	7.000000	0.000000
1288.920564	0.013385	0.539988	0.203763	79.779747	71.134995	107.303062	-1.953991	0.000000	4.602382	0.000000	0.000000	0.000000	0.061551	0.005790	-0.219106	0.000000	0.000000	3.000000	7.000000	0.000000
1288.923898	0.013385	0.539988	0.203763	79.777435	70.908768	107.078545	-1.953991	0.000000	4.602382	0.000000	0.000000	0.000000	0.061551	0.005790	-0.219106	0.000000	0.000000	3.000000	7.000000	0.000000
1288.927231	0.013559	0.540011	0.203067	79.777435	70.908768	107.078545	-1.953991	0.000000	4.602382	0.000000	0.000000	0.000000	0.052208	0.006936	-0.208993	0.000000	0.000000	3.000000	7.000000	0.000000
1288.930564	0.013559	0.540011	0.203067	79.777435	70.908768	107.078545	-1.953991	0.000000	4.602382	0.000000	0.000000	0.000000	0.052208	0.006936	-0.208993	0.000000	0.000000	3.000000	7.000000	0.000000
1288.933898	0.013559	0.540011	0.203067	79.782593	70.873550	107.033989	-1.958341	0.000000	4.600533	0.000000	0.000000	0.000000	0.052208	0.006936	-0.208993	0.000000	0.000000	3.000000	7.000000	0.000000
1288.937231	0.013559	0.540011	0.203067	79.782593	70.873550	107.033989	-1.958341	0.000000	4.600533	0.000000	0.000000	0.000000	0.052208	0.006936	-0.208993	0.000000	0.000000	3.000000	7.000000	0.000000
1288.940564	0.013764	0.540054	0.202383	79.782593	70.873550	107.033989	-1.958341	0.000000	4.600533	0.000000	0.000000	0.000000	0.061569	0.012889	-0.205009	0.000000	0.000000	3.000000	7.000000	0.000000
1288.943898	0.013764	0.540054	0.202383	79.791824	70.949402	107.106216	-1.958341	0.000000	4.600533	0.000000	0.000000	0.000000	0.061569	0.012889	-0.205009	0.000000	0.000000	3.000000	7.000000	0.000000
1288.947231	0.014001	0.540081	0.201718	79.791824	70.949402	107.106216	-1.958341	0.000000	4.600533	0.000000	0.000000	0.000000	0.070935	0.008035	-0.199662	0.000000	0.000000	3.000000	7.000000	0.000000
1288.950564	0.014001	0.540081	0.201718	79.791824	70.949402	107.106216	-1.958341	0.000000	4.600533	0.000000	0.000000	0.000000	0.070935	0.008035	-0.199662	0.000000	0.000000	3.000000	7.000000	0.000000
1288.953898	0.014001	0.540081	0.201718	79.804008	71.113922	107.262505	-1.960899	0.000000	4.599443	0.000000	0.000000	0.000000	0.070935	0.008035	-0.199662	0.000000	0.000000	3.000000	7.000000	0.000000
1288.957231	0.014001	0.540081	0.201718	79.804008	71.113922	107.262505	-1.960899	0.000000	4.599443	0.000000	0.000000	0.000000	0.070935	0.008035	-0.199662	0.000000	0.000000	3.000000	7.000000	0.000000
1288.960564	0.014236	0.540123	0.201032	79.804008	71.113922	107.262505	-1.960899	0.000000	4.599443	0.000000	0.000000	0.000000	0.070654	0.012714	-0.205689	0.000000	0.000000	3.000000	7.000000	0.000000
1288.963898	0.014236	0.540123	0.201032	79.815086	71.253174	107.385948	-1.960899	0.000000	4.599443	0.000000	0.000000	0.000000	0.070654	0.012714	-0.205689	0.000000	0.000000	3.000000	7.000000	0.000000
1288.967231	0.014473	0.540174	0.200414	79.815086	71.253174	107.385948	-1.960899	0.000000	4.599443	0.000000	0.000000	0.000000	0.070944	0.015161	-0.185463	0.000000	0.000000	3.000000	7.000000	0.000000
1288.970564	0.014473	0.540174	0.200414	79.815086	71.253174	107.385948	-1.960899	0.000000	4.599443	0.000000	0.000000	0.000000	0.070944	0.015161	-0.185463	0.000000	0.000000	3.000000	7.000000	0.000000
1288.973898	0.014473	0.540174	0.200414	79.820648	71.258324	107.387535	-1.962527	0.000000	4.598748	0.000000	0.000000	0.000000	0.070944	0.015161	-0.185463	0.000000	0.000000	3.000000	7.000000	0.000000
1288.977231	0.014473	0.540174	0.200414	79.820648	71.258324	107.387535	-1.962527	0.000000	4.598748	0.000000	0.000000	0.000000	0.070944	0.015161	-0.185463	0.000000	0.000000	3.000000	7.000000	0.000000
1288.980564	0.014678	0.540224	0.199796	79.820648	71.258324	107.387535	-1.962527	0.000000	4.598748	0.000000	0.000000	0.000000	0.061444	0.015086	-0.185460	0.000000	0.000000	3.000000	7.000000	0.000000
1288.983898	0.014678	0.540224	0.199796	79.825081	71.153069	107.269020	-1.962527	0.000000	4.598748	0.000000	0.000000	0.000000	0.061444	0.015086	-0.185460	0.000000	0.000000	3.000000	7.000000	0.000000
1288.987231	0.014852	0.540278	0.199212	79.825081	71.153069	107.269020	-1.962527	0.000000	4.598748	0.000000	0.000000	0.000000	0.052202	0.016272	-0.175185	0.000000	0.000000	3.000000	7.000000	0.000000
1288.990564	0.014852	0.540278	0.199212	79.825081	71.153069	107.269020	-1.962527	0.000000	4.598748	0.000000	0.000000	0.000000	0.052202	0.016272	-0.175185	0.000000	0.000000	3.000000	7.000000	0.000000
1288.993898	0.014852	0.540278	0.199212	79.838150	71.156731	107.260612	-1.965147	0.000000	4.597630	0.000000	0.000000	0.000000	0.052202	0.016272	-0.175185	0.000000	0.000000	3.000000	7.000000	0.000000
1288.997231	0.014852	0.540278	0.199212	79.838150	71.156731	107.260612	-1.965147	0.000000	4.597630	0.000000	0.000000	0.000000	0.052202	0.016272	-0.175185	0.000000	0.000000	3.000000	7.000000	0.000000
1289.000564	0.015025	0.540296	0.198632	79.838150	71.156731	107.260612	-1.965147	0.000000	4.597630	0.000000	0.000000	0.000000	0.052130	0.005456	-0.173997	0.000000	0.000000	3.000000	7.000000	0.000000
1289.003898	0.015025	0.540296	0.198632	79.856949	71.266273	107.349617	-1.965147	0.000000	4.597630	0.000000	0.000000	0.000000	0.052130	0.005456	-0.173997	0.000000	0.000000	3.000000	7.000000	0.000000
1289.007231	0.015198	0.540330	0.198032	79.856949	71.266273	107.349617	-1.965147	0.000000	4.597630	0.000000	0.000000	0.000000	0.051892	0.010110	-0.179990	0.000000	0.000000	3.000000	7.000000	0.000000
1289.010564	0.015198	0.540330	0.198032	79.856949	71.266273	107.349617	-1.965147	0.000000	4.597630	0.000000	0.000000	0.000000	0.051892	0.010110	-0.179990	0.000000	0.000000	3.000000	7.000000	0.000000
1289.013898	0.015198	0.540330	0.198032	79.879486	71.508049	107.573456	-1.968239	0.000000	4.596306	0.000000	0.000000	0.000000	0.051892	0.010110	-0.179990	0.000000	0.000000	3.000000	7.000000	0.000000
1289.017231	0.015198	0.540330	0.198032	79.879486	71.508049	107.573456	-1.968239	0.000000	4.596306	0.000000	0.000000	0.000000	0.051892	0.010110	-0.179990	0.000000	0.000000	3.000000	7.000000	0.000000
1289.020564	0.015371	0.540343	0.197416	79.879486	71.508049	107.573456	-1.968239	0.000000	4.596306	0.000000	0.000000	0.000000	0.051682	0.003999	-0.184630	0.000000	0.000000	3.000000	7.000000	0.000000
1289.023898	0.015371	0.540343	0.197416	79.901138	71.769424	107.818573	-1.968239	0.000000	4.596306	0.000000	0.000000	0.000000	0.051682	0.003999	-0.184630	0.000000	0.000000	3.000000	7.000000	0.000000
1289.027231	0.015573	0.540336	0.196785	79.901138	71.769424	107.818573	-1.968239	0.000000	4.596306	0.000000	0.000000	0.000000	0.060780	-0.002094	-0.189510	0.000000	0.000000	3.000000	7.000000	0.000000
1289.030564	0.015573	0.540336	0.196785	79.901138	71.769424	107.818573	-1.968239	0.000000	4.596306	0.000000	0.000000	0.000000	0.060780	-0.002094	-0.189510	0.000000	0.000000	3.000000	7.000000	0.000000
1289.033898	0.015573	0.540336	0.196785	79.921280	71.986443	108.025848	-1.971380	0.000000	4.594961	0.000000	0.000000	0.000000	0.060780	-0.002094	-0.189510	0.000000	0.000000	3.000000	7.000000	0.000000
1289.037231	0.015573	0.540336	0.196785	79.921280	71.986443	108.025848	-1.971380	0.000000	4.594961	0.000000	0.000000	0.000000	0.060780	-0.002094	-0.189510	0.000000	0.000000	3.000000	7.000000	0.000000
1289.040564	0.015774	0.540340	0.196098	79.921280	71.986443	108.025848	-1.971380	0.000000	4.594961	0.000000	0.000000	0.000000	0.060260	0.001243	-0.205855	0.000000	0.000000	3.000000	7.000000	0.000000
1289.043898	0.015774	0.540340	0.196098	79.946754	72.042320	108.055504	-1.971380	0.000000	4.594961	0.000000	0.000000	0.000000	0.060260	0.001243	-0.205855	0.000000	0.000000	3.000000	7.000000	0.000000
1289.047231	0.015974	0.540304	0.195382	79.946754	72.042320	108.055504	-1.971380	0.000000	4.594961	0.000000	0.000000	0.000000	0.059899	-0.010867	-0.215052	0.000000	0.000000	3.000000	7.000000	0.000000
1289.050564	0.015974	0.540304	0.195382	79.946754	72.042320	108.055504	-1.971380	0.000000	4.594961	0.000000	0.000000	0.000000	0.059899	-0.010867	-0.215052	0.000000	0.000000	3.000000	7.000000	0.000000
1289.053898	0.015974	0.540304	0.195382	79.985352	71.830254	107.815269	-1.975378	0.000000	4.593243	0.000000	0.000000	0.000000	0.059899	-0.010867	-0.215052	0.000000	0.000000	3.000000	7.000000	0.000000
1289.057231	0.015974	0.540304	0.195382	79.985352	71.830254	107.815269	-1.975378	0.000000	4.593243	0.000000	0.000000	0.000000	0.059899	-0.010867	-0.215052	0.000000	0.000000	3.000000	7.000000	0.000000
1289.060564	0.016172	0.540263	0.194629	79.985352	71.830254	107.815269	-1.975378	0.000000	4.593243	0.000000	0.000000	0.000000	0.059494	-0.012245	-0.225643	0.000000	0.000000	3.000000	7.000000	0.000000
1289.063898	0.016172	0.540263	0.194629	80.041145	71.294395	107.227570	-1.975378	0.000000	4.593243	0.000000	0.000000	0.000000	0.059494	-0.012245	-0.225643	0.000000	0.000000	3.000000	7.000000	0.000000
1289.067231	0.016339	0.540187	0.193882	80.041145	71.294395	107.227570	-1.975378	0.000000	4.593243	0.000000	0.000000	0.000000	0.050101	-0.022976	-0.224338	0.000000	0.000000	3.000000	7.000000	0.000000
1289.070564	0.016339	0.540187	0.193882	80.041145	71.294395	107.227570	-1.975378	0.000000	4.593243	0.000000	0.000000	0.000000	0.050101	-0.022976	-0.224338	0.000000	0.000000	3.000000	7.000000	0.000000
1289.073898	0.016339	0.540187	0.193882	80.097717	70.516373	106.403214	-1.980967	0.000000	4.590836	0.000000	0.000000	0.000000	0.050101	-0.022976	-0.224338	0.000000	0.000000	3.000000	7.000000	0.000000
1289.077231	0.016339	0.540187	0.193882	80.097717	70.516373	106.403214	-1.980967	0.000000	4.590836	0.000000	0.000000	0.000000	0.050101	-0.022976	-0.224338	0.000000	0.000000	3.000000	7.000000	0.000000
1289.080564	0.016474	0.540090	0.193119	80.097717	70.516373	106.403214	-1.980967	0.000000	4.590836	0.000000	0.000000	0.000000	0.040591	-0.029020	-0.228880	0.000000	0.000000	3.000000	7.000000	0.000000
1289.083898	0.016474	0.540090	0.193119	80.141167	69.729225	105.573013	-1.980967	0.000000	4.590836	0.000000	0.000000	0.000000	0.040591	-0.029020	-0.228880	0.000000	0.000000	3.000000	7.000000	0.000000
1289.087231	0.016609	0.539973	0.192340	80.141167	69.729225	105.573013	-1.980967	0.000000	4.590836	0.000000	0.000000	0.000000	0.040360	-0.035045	-0.233673	0.000000	0.000000	3.000000	7.000000	0.000000
1289.090564	0.016609	0.539973	0.192340	80.141167	69.729225	105.573013	-1.980967	0.000000	4.590836	0.000000	0.000000	0.000000	0.040360	-0.035045	-0.233673	0.000000	0.000000	3.000000	7.000000	0.000000
1289.093898	0.016609	0.539973	0.192340	80.137535	69.075867	104.916077	-1.988915	0.000000	4.587398	0.000000	0.000000	0.000000	0.040360	-0.035045	-0.233673	0.000000	0.000000	3.000000	7.000000	0.000000
1289.097231	0.016609	0.539973	0.192340	80.137535	69.075867	104.916077	-1.988915	0.000000	4.587398	0.000000	0.000000	0.000000	0.040360	-0.035045	-0.233673	0.000000	0.000000	3.000000	7.000000	0.000000
1289.100564	0.016713	0.539896	0.191591	80.137535	69.075867	104.916077	-1.988915	0.000000	4.587398	0.000000	0.000000	0.000000	0.031235	-0.023106	-0.224715	0.000000	0.000000	3.000000	7.000000	0.000000
1289.103898	0.016713	0.539896	0.191591	80.120461	68.522499	104.370590	-1.988915	0.000000	4.587398	0.000000	0.000000	0.000000	0.031235	-0.023106	-0.224715	0.000000	0.000000	3.000000	7.000000	0.000000
1289.107231	0.016817	0.539819	0.190841	80.120461	68.522499	104.370590	-1.988915	0.000000	4.587398	0.000000	0.000000	0.000000	0.031143	-0.023166	-0.224986	0.000000	0.000000	3.000000	7.000000	0.000000
1289.110564	0.016817	0.539819	0.190841	80.120461	68.522499	104.370590	-1.988915	0.000000	4.587398	0.000000	0.000000	0.000000	0.031143	-0.023166	-0.224986	0.000000	0.000000	3.000000	7.000000	0.000000
1289.113898	0.016817	0.539819	0.190841	80.107597	68.096367	103.946754	-1.997847	0.000000	4.583515	0.000000	0.000000	0.000000	0.031143	-0.023166	-0.224986	0.000000	0.000000	3.000000	7.000000	0.000000
1289.117231	0.016817	0.539819	0.190841	80.107597	68.096367	103.946754	-1.997847	0.000000	4.583515	0.000000	0.000000	0.000000	0.031143	-0.023166	-0.224986	0.000000	0.000000	3.000000	7.000000	0.000000
1289.120564	0.016921	0.539782	0.190120	80.107597	68.096367	103.946754	-1.997847	0.000000	4.583515	0.000000	0.000000	0.000000	0.031288	-0.011252	-0.216204	0.000000	0.000000	3.000000	7.000000	0.000000
1289.123898	0.016921	0.539782	0.190120	80.100655	67.803360	103.659393	-1.997847	0.000000	4.583515	0.000000	0.000000	0.000000	0.031288	-0.011252	-0.216204	0.000000	0.000000	3.000000	7.000000	0.000000
1289.127231	0.017087	0.539744	0.189397	80.100655	67.803360	103.659393	-1.997847	0.000000	4.583515	0.000000	0.000000	0.000000	0.049616	-0.011339	-0.216938	0.000000	0.000000	3.000000	7.000000	0.000000
1289.130564	0.017087	0.539744	0.189397	80.100655	67.803360	103.659393	-1.997847	0.000000	4.583515	0.000000	0.000000	0.000000	0.049616	-0.011339	-0.216938	0.000000	0.000000	3.000000	7.000000	0.000000
1289.133898	0.017087	0.539744	0.189397	80.096802	67.584839	103.436913	-2.005153	0.000000	4.580323	0.000000	0.000000	0.000000	0.049616	-0.011339	-0.216938	0.000000	0.000000	3.000000	7.000000	0.000000
1289.137231	0.017283	0.539726	0.188687	80.096802	67.584839	103.436913	-2.005153	0.000000	4.580323	0.000000	0.000000	0.000000	0.058805	-0.005441	-0.212894	0.000000	0.000000	3.000000	7.000000	0.000000
1289.140564	0.017283	0.539726	0.188687	80.096802	67.584839	103.436913	-2.005153	0.000000	4.580323	0.000000	0.000000	0.000000	0.058805	-0.005441	-0.212894	0.000000	0.000000	3.000000	7.000000	0.000000
1289.143898	0.017283	0.539726	0.188687	80.100380	67.472992	103.315804	-2.007488	0.000000	4.579300	0.000000	0.000000	0.000000	0.058805	-0.005441	-0.212894	0.000000	0.000000	3.000000	7.000000	0.000000
1289.147231	0.017478	0.539672	0.187981	80.100380	67.472992	103.315804	-2.007488	0.000000	4.579300	0.000000	0.000000	0.000000	0.058695	-0.016081	-0.211791	0.000000	0.000000	3.000000	7.000000	0.000000
1289.150564	0.017478	0.539672	0.187981	80.100380	67.472992	103.315804	-2.007488	0.000000	4.579300	0.000000	0.000000	0.000000	0.058695	-0.016081	-0.211791	0.000000	0.000000	3.000000	7.000000	0.000000
1289.153898	0.017478	0.539672	0.187981	80.104568	67.373962	103.207314	-2.009813	0.000000	4.578280	0.000000	0.000000	0.000000	0.058695	-0.016081	-0.211791	0.000000	0.000000	3.000000	7.000000	0.000000
1289.157231	0.017478	0.539672	0.187981	80.104568	67.373962	103.207314	-2.009813	0.000000	4.578280	0.000000	0.000000	0.000000	0.058695	-0.016081	-0.211791	0.000000	0.000000	3.000000	7.000000	0.000000
1289.160564	0.017674	0.539603	0.187294	80.104568	67.373962	103.207314	-2.009813	0.000000	4.578280	0.000000	0.000000	0.000000	0.058710	-0.020770	-0.206135	0.000000	0.000000	3.000000	7.000000	0.000000
1289.163898	0.017674	0.539603	0.187294	80.107430	67.248955	103.073204	-2.009813	0.000000	4.578280	0.000000	0.000000	0.000000	0.058710	-0.020770	-0.206135	0.000000	0.000000	3.000000	7.000000	0.000000
1289.167231	0.017869	0.539533	0.186606	80.107430	67.248955	103.073204	-2.009813	0.000000	4.578280	0.000000	0.000000	0.000000	0.058568	-0.020774	-0.206367	0.000000	0.000000	3.000000	7.000000	0.000000
1289.170564	0.017869	0.539533	0.186606	80.107430	67.248955	103.073204	-2.009813	0.000000	4.578280	0.000000	0.000000	0.000000	0.058568	-0.020774	-0.206367	0.000000	0.000000	3.000000	7.000000	0.000000
1289.173898	0.017869	0.539533	0.186606	80.107178	67.088875	102.909225	-2.014186	0.000000	4.576358	0.000000	0.000000	0.000000	0.058568	-0.020774	-0.206367	0.000000	0.000000	3.000000	7.000000	0.000000
1289.177231	0.017869	0.539533	0.186606	80.107178	67.088875	102.909225	-2.014186	0.000000	4.576358	0.000000	0.000000	0.000000	0.058568	-0.020774	-0.206367	0.000000	0.000000	3.000000	7.000000	0.000000
1289.180564	0.018034	0.539414	0.185943	80.107178	67.088875	102.909225	-2.014186	0.000000	4.576358	0.000000	0.000000	0.000000	0.049470	-0.035995	-0.199089	0.000000	0.000000	3.000000	7.000000	0.000000
1289.183898	0.018034	0.539414	0.185943	80.100632	66.815552	102.630981	-2.014186	0.000000	4.576358	0.000000	0.000000	0.000000	0.049470	-0.035995	-0.199089	0.000000	0.000000	3.000000	7.000000	0.000000
1289.187231	0.018199	0.539313	0.185294	80.100632	66.815552	102.630981	-2.014186	0.000000	4.576358	0.000000	0.000000	0.000000	0.049481	-0.030047	-0.194744	0.000000	0.000000	3.000000	7.000000	0.000000
1289.190564	0.018199	0.539313	0.185294	80.100632	66.815552	102.630981	-2.014186	0.000000	4.576358	0.000000	0.000000	0.000000	0.049481	-0.030047	-0.194744	0.000000	0.000000	3.000000	7.000000	0.000000
1289.193898	0.018199	0.539313	0.185294	80.087776	66.443260	102.256950	-2.019312	0.000000	4.574099	0.000000	0.000000	0.000000	0.049481	-0.030047	-0.194744	0.000000	0.000000	3.000000	7.000000	0.000000
1289.197231	0.018199	0.539313	0.185294	80.087776	66.443260	102.256950	-2.019312	0.000000	4.574099	0.000000	0.000000	0.000000	0.049481	-0.030047	-0.194744	0.000000	0.000000	3.000000	7.000000	0.000000
1289.200564	0.018395	0.539198	0.184663	80.087776	66.443260	102.256950	-2.019312	0.000000	4.574099	0.000000	0.000000	0.000000	0.058675	-0.034650	-0.189301	0.000000	0.000000	3.000000	7.000000	0.000000
1289.203898	0.018395	0.539198	0.184663	80.073143	66.061279	101.867523	-2.019312	0.000000	4.574099	0.000000	0.000000	0.000000	0.058675	-0.034650	-0.189301	0.000000	0.000000	3.000000	7.000000	0.000000
1289.207231	0.018622	0.539107	0.184080	80.073143	66.061279	101.867523	-2.019312	0.000000	4.574099	0.000000	0.000000	0.000000	0.068114	-0.027388	-0.174682	0.000000	0.000000	3.000000	7.000000	0.000000
1289.210564	0.018622	0.539107	0.184080	80.073143	66.061279	101.867523	-2.019312	0.000000	4.574099	0.000000	0.000000	0.000000	0.068114	-0.027388	-0.174682	0.000000	0.000000	3.000000	7.000000	0.000000
1289.213898	0.018622	0.539107	0.184080	80.060410	65.692665	101.487061	-2.021661	0.000000	4.573061	0.000000	0.000000	0.000000	0.068114	-0.027388	-0.174682	0.000000	0.000000	3.000000	7.000000	0.000000
1289.217231	0.018622	0.539107	0.184080	80.060410	65.692665	101.487061	-2.021661	0.000000	4.573061	0.000000	0.000000	0.000000	0.068114	-0.027388	-0.174682	0.000000	0.000000	3.000000	7.000000	0.000000
1289.220564	0.018878	0.539030	0.183477	80.060410	65.692665	101.487061	-2.021661	0.000000	4.573061	0.000000	0.000000	0.000000	0.076926	-0.022809	-0.181058	0.000000	0.000000	3.000000	7.000000	0.000000
1289.223898	0.018878	0.539030	0.183477	80.047440	65.293770	101.077904	-2.021661	0.000000	4.573061	0.000000	0.000000	0.000000	0.076926	-0.022809	-0.181058	0.000000	0.000000	3.000000	7.000000	0.000000
1289.227231	0.019104	0.538954	0.182873	80.047440	65.293770	101.077904	-2.021661	0.000000	4.573061	0.000000	0.000000	0.000000	0.067653	-0.022844	-0.180986	0.000000	0.000000	3.000000	7.000000	0.000000
1289.230564	0.019104	0.538954	0.182873	80.047440	65.293770	101.077904	-2.021661	0.000000	4.573061	0.000000	0.000000	0.000000	0.067653	-0.022844	-0.180986	0.000000	0.000000	3.000000	7.000000	0.000000
1289.233898	0.019104	0.538954	0.182873	80.050026	64.923080	100.681480	-2.022740	0.000000	4.572584	0.000000	0.000000	0.000000	0.067653	-0.022844	-0.180986	0.000000	0.000000	3.000000	7.000000	0.000000
1289.237231	0.019104	0.538954	0.182873	80.050026	64.923080	100.681480	-2.022740	0.000000	4.572584	0.000000	0.000000	0.000000	0.067653	-0.022844	-0.180986	0.000000	0.000000	3.000000	7.000000	0.000000
1289.240564	0.019329	0.538863	0.182289	80.050026	64.923080	100.681480	-2.022740	0.000000	4.572584	0.000000	0.000000	0.000000	0.067691	-0.027421	-0.175236	0.000000	0.000000	3.000000	7.000000	0.000000
1289.243898	0.019329	0.538863	0.182289	80.062355	64.587265	100.319023	-2.022740	0.000000	4.572584	0.000000	0.000000	0.000000	0.067691	-0.027421	-0.175236	0.000000	0.000000	3.000000	7.000000	0.000000
1289.247231	0.019523	0.538767	0.181670	80.062355	64.587265	100.319023	-2.022740	0.000000	4.572584	0.000000	0.000000	0.000000	0.058133	-0.028793	-0.185681	0.000000	0.000000	3.000000	7.000000	0.000000
1289.250564	0.019523	0.538767	0.181670	80.062355	64.587265	100.319023	-2.022740	0.000000	4.572584	0.000000	0.000000	0.000000	0.058133	-0.028793	-0.185681	0.000000	0.000000	3.000000	7.000000	0.000000
1289.253898	0.019523	0.538767	0.181670	80.067558	64.309486	100.026062	-2.025113	0.000000	4.571533	0.000000	0.000000	0.000000	0.058133	-0.028793	-0.185681	0.000000	0.000000	3.000000	7.000000	0.000000
1289.257231	0.019523	0.538767	0.181670	80.067558	64.309486	100.026062	-2.025113	0.000000	4.571533	0.000000	0.000000	0.000000	0.058133	-0.028793	-0.185681	0.000000	0.000000	3.000000	7.000000	0.000000
1289.260564	0.019686	0.538651	0.181036	80.067558	64.309486	100.026062	-2.025113	0.000000	4.571533	0.000000	0.000000	0.000000	0.048773	-0.034721	-0.190206	0.000000	0.000000	3.000000	7.000000	0.000000
1289.263898	0.019686	0.538651	0.181036	80.066605	64.105576	99.815605	-2.025113	0.000000	4.571533	0.000000	0.000000	0.000000	0.048773	-0.034721	-0.190206	0.000000	0.000000	3.000000	7.000000	0.000000
1289.267231	0.019847	0.538516	0.180386	80.066605	64.105576	99.815605	-2.025113	0.000000	4.571533	0.000000	0.000000	0.000000	0.048516	-0.040589	-0.195027	0.000000	0.000000	3.000000	7.000000	0.000000
1289.270564	0.019847	0.538516	0.180386	80.066605	64.105576	99.815605	-2.025113	0.000000	4.571533	0.000000	0.000000	0.000000	0.048516	-0.040589	-0.195027	0.000000	0.000000	3.000000	7.000000	0.000000
1289.273898	0.019847	0.538516	0.180386	80.059151	63.855583	99.565521	-2.030290	0.000000	4.569237	0.000000	0.000000	0.000000	0.048516	-0.040589	-0.195027	0.000000	0.000000	3.000000	7.000000	0.000000
1289.277231	0.019847	0.538516	0.180386	80.059151	63.855583	99.565521	-2.030290	0.000000	4.569237	0.000000	0.000000	0.000000	0.048516	-0.040589	-0.195027	0.000000	0.000000	3.000000	7.000000	0.000000
1289.280564	0.020009	0.538400	0.179751	80.059151	63.855583	99.565521	-2.030290	0.000000	4.569237	0.000000	0.000000	0.000000	0.048544	-0.034715	-0.190612	0.000000	0.000000	3.000000	7.000000	0.000000
1289.283898	0.020009	0.538400	0.179751	80.054855	63.668301	99.374046	-2.030290	0.000000	4.569237	0.000000	0.000000	0.000000	0.048544	-0.034715	-0.190612	0.000000	0.000000	3.000000	7.000000	0.000000
1289.287231	0.020170	0.538265	0.179099	80.054855	63.668301	99.374046	-2.030290	0.000000	4.569237	0.000000	0.000000	0.000000	0.048283	-0.040602	-0.195443	0.000000	0.000000	3.000000	7.000000	0.000000
1289.290564	0.020170	0.538265	0.179099	80.054855	63.668301	99.374046	-2.030290	0.000000	4.569237	0.000000	0.000000	0.000000	0.048283	-0.040602	-0.195443	0.000000	0.000000	3.000000	7.000000	0.000000
1289.293898	0.020170	0.538265	0.179099	80.047363	63.443031	99.141983	-2.035592	0.000000	4.566877	0.000000	0.000000	0.000000	0.048283	-0.040602	-0.195443	0.000000	0.000000	3.000000	7.000000	0.000000
1289.297231	0.020170	0.538265	0.179099	80.047363	63.443031	99.141983	-2.035592	0.000000	4.566877	0.000000	0.000000	0.000000	0.048283	-0.040602	-0.195443	0.000000	0.000000	3.000000	7.000000	0.000000
1289.300564	0.020362	0.538154	0.178497	80.047363	63.443031	99.141983	-2.035592	0.000000	4.566877	0.000000	0.000000	0.000000	0.057707	-0.033355	-0.180711	0.000000	0.000000	3.000000	7.000000	0.000000
1289.303898	0.020362	0.538154	0.178497	80.034920	63.152496	98.845169	-2.035592	0.000000	4.566877	0.000000	0.000000	0.000000	0.057707	-0.033355	-0.180711	0.000000	0.000000	3.000000	7.000000	0.000000
1289.307231	0.020555	0.538062	0.177910	80.034920	63.152496	98.845169	-2.035592	0.000000	4.566877	0.000000	0.000000	0.000000	0.057731	-0.027491	-0.176263	0.000000	0.000000	3.000000	7.000000	0.000000
1289.310564	0.020555	0.538062	0.177910	80.034920	63.152496	98.845169	-2.035592	0.000000	4.566877	0.000000	0.000000	0.000000	0.057731	-0.027491	-0.176263	0.000000	0.000000	3.000000	7.000000	0.000000
1289.313898	0.020555	0.538062	0.177910	80.018806	62.812901	98.500015	-2.038708	0.000000	4.565486	0.000000	0.000000	0.000000	0.057731	-0.027491	-0.176263	0.000000	0.000000	3.000000	7.000000	0.000000
1289.317231	0.020555	0.538062	0.177910	80.018806	62.812901	98.500015	-2.038708	0.000000	4.565486	0.000000	0.000000	0.000000	0.057731	-0.027491	-0.176263	0.000000	0.000000	3.000000	7.000000	0.000000
1289.320564	0.020748	0.537975	0.177357	80.018806	62.812901	98.500015	-2.038708	0.000000	4.565486	0.000000	0.000000	0.000000	0.057957	-0.026136	-0.165822	0.000000	0.000000	3.000000	7.000000	0.000000
1289.323898	0.020748	0.537975	0.177357	79.999290	62.443470	98.124542	-2.038708	0.000000	4.565486	0.000000	0.000000	0.000000	0.057957	-0.026136	-0.165822	0.000000	0.000000	3.000000	7.000000	0.000000
1289.327231	0.020912	0.537858	0.176844	79.999290	62.443470	98.124542	-2.038708	0.000000	4.565486	0.000000	0.000000	0.000000	0.049207	-0.035186	-0.153735	0.000000	0.000000	3.000000	7.000000	0.000000
1289.330564	0.020912	0.537858	0.176844	79.999290	62.443470	98.124542	-2.038708	0.000000	4.565486	0.000000	0.000000	0.000000	0.049207	-0.035186	-0.153735	0.000000	0.000000	3.000000	7.000000	0.000000
1289.333898	0.020912	0.537858	0.176844	79.988670	62.196529	97.875534	-2.041256	0.000000	4.564348	0.000000	0.000000	0.000000	0.049207	-0.035186	-0.153735	0.000000	0.000000	3.000000	7.000000	0.000000
1289.337231	0.020912	0.537858	0.176844	79.988670	62.196529	97.875534	-2.041256	0.000000	4.564348	0.000000	0.000000	0.000000	0.049207	-0.035186	-0.153735	0.000000	0.000000	3.000000	7.000000	0.000000
1289.340564	0.021075	0.537755	0.176312	79.988670	62.196529	97.875534	-2.041256	0.000000	4.564348	0.000000	0.000000	0.000000	0.048918	-0.030666	-0.159846	0.000000	0.000000	3.000000	7.000000	0.000000
1289.343898	0.021075	0.537755	0.176312	79.982269	62.011761	97.687744	-2.041256	0.000000	4.564348	0.000000	0.000000	0.000000	0.048918	-0.030666	-0.159846	0.000000	0.000000	3.000000	7.000000	0.000000
1289.347231	0.021209	0.537658	0.175815	79.982269	62.011761	97.687744	-2.041256	0.000000	4.564348	0.000000	0.000000	0.000000	0.040165	-0.029296	-0.149047	0.000000	0.000000	3.000000	7.000000	0.000000
1289.350564	0.021209	0.537658	0.175815	79.982269	62.011761	97.687744	-2.041256	0.000000	4.564348	0.000000	0.000000	0.000000	0.040165	-0.029296	-0.149047	0.000000	0.000000	3.000000	7.000000	0.000000
1289.353898	0.021209	0.537658	0.175815	79.977722	61.861176	97.533142	-2.044792	0.000000	4.562765	0.000000	0.000000	0.000000	0.040165	-0.029296	-0.149047	0.000000	0.000000	3.000000	7.000000	0.000000
1289.357231	0.021209	0.537658	0.175815	79.977722	61.861176	97.533142	-2.044792	0.000000	4.562765	0.000000	0.000000	0.000000	0.040165	-0.029296	-0.149047	0.000000	0.000000	3.000000	7.000000	0.000000
1289.360564	0.021341	0.537556	0.175282	79.977722	61.861176	97.533142	-2.044792	0.000000	4.562765	0.000000	0.000000	0.000000	0.039732	-0.030677	-0.159821	0.000000	0.000000	3.000000	7.000000	0.000000
1289.363898	0.021341	0.537556	0.175282	79.977280	61.765606	97.430496	-2.044792	0.000000	4.562765	0.000000	0.000000	0.000000	0.039732	-0.030677	-0.159821	0.000000	0.000000	3.000000	7.000000	0.000000
1289.367231	0.021473	0.537488	0.174744	79.977280	61.765606	97.430496	-2.044792	0.000000	4.562765	0.000000	0.000000	0.000000	0.039607	-0.020280	-0.161271	0.000000	0.000000	3.000000	7.000000	0.000000
1289.370564	0.021473	0.537488	0.174744	79.977280	61.765606	97.430496	-2.044792	0.000000	4.562765	0.000000	0.000000	0.000000	0.039607	-0.020280	-0.161271	0.000000	0.000000	3.000000	7.000000	0.000000
1289.373898	0.021473	0.537488	0.174744	79.979324	61.659607	97.313950	-2.049468	0.000000	4.560667	0.000000	0.000000	0.000000	0.039607	-0.020280	-0.161271	0.000000	0.000000	3.000000	7.000000	0.000000
1289.377231	0.021473	0.537488	0.174744	79.979324	61.659607	97.313950	-2.049468	0.000000	4.560667	0.000000	0.000000	0.000000	0.039607	-0.020280	-0.161271	0.000000	0.000000	3.000000	7.000000	0.000000
1289.380564	0.021635	0.537401	0.174190	79.979324	61.659607	97.313950	-2.049468	0.000000	4.560667	0.000000	0.000000	0.000000	0.048358	-0.026168	-0.166382	0.000000	0.000000	3.000000	7.000000	0.000000
1289.383898	0.021635	0.537401	0.174190	79.996651	61.588890	97.229004	-2.049468	0.000000	4.560667	0.000000	0.000000	0.000000	0.048358	-0.026168	-0.166382	0.000000	0.000000	3.000000	7.000000	0.000000
1289.387231	0.021795	0.537348	0.173630	79.996651	61.588890	97.229004	-2.049468	0.000000	4.560667	0.000000	0.000000	0.000000	0.048214	-0.015847	-0.167853	0.000000	0.000000	3.000000	7.000000	0.000000
1289.390564	0.021795	0.537348	0.173630	79.996651	61.588890	97.229004	-2.049468	0.000000	4.560667	0.000000	0.000000	0.000000	0.048214	-0.015847	-0.167853	0.000000	0.000000	3.000000	7.000000	0.000000
1289.393898	0.021795	0.537348	0.173630	80.035515	61.436718	97.032043	-2.053373	0.000000	4.558910	0.000000	0.000000	0.000000	0.048214	-0.015847	-0.167853	0.000000	0.000000	3.000000	7.000000	0.000000
1289.397231	0.021795	0.537348	0.173630	80.035515	61.436718	97.032043	-2.053373	0.000000	4.558910	0.000000	0.000000	0.000000	0.048214	-0.015847	-0.167853	0.000000	0.000000	3.000000	7.000000	0.000000
1289.400564	0.021957	0.537300	0.173106	80.035515	61.436718	97.032043	-2.053373	0.000000	4.558910	0.000000	0.000000	0.000000	0.048486	-0.014506	-0.157316	0.000000	0.000000	3.000000	7.000000	0.000000
1289.403898	0.021957	0.537300	0.173106	80.079109	61.027107	96.565643	-2.053373	0.000000	4.558910	0.000000	0.000000	0.000000	0.048486	-0.014506	-0.157316	0.000000	0.000000	3.000000	7.000000	0.000000
1289.407231	0.022089	0.537236	0.172602	80.079109	61.027107	96.565643	-2.053373	0.000000	4.558910	0.000000	0.000000	0.000000	0.039635	-0.019010	-0.151130	0.000000	0.000000	3.000000	7.000000	0.000000
1289.410564	0.022089	0.537236	0.172602	80.079109	61.027107	96.565643	-2.053373	0.000000	4.558910	0.000000	0.000000	0.000000	0.039635	-0.019010	-0.151130	0.000000	0.000000	3.000000	7.000000	0.000000
1289.413898	0.022089	0.537236	0.172602	80.129860	60.318172	95.776176	-2.057089	0.000000	4.557234	0.000000	0.000000	0.000000	0.039635	-0.019010	-0.151130	0.000000	0.000000	3.000000	7.000000	0.000000
1289.417231	0.022089	0.537236	0.172602	80.129860	60.318172	95.776176	-2.057089	0.000000	4.557234	0.000000	0.000000	0.000000	0.039635	-0.019010	-0.151130	0.000000	0.000000	3.000000	7.000000	0.000000
1289.420564	0.022192	0.537192	0.172115	80.129860	60.318172	95.776176	-2.057089	0.000000	4.557234	0.000000	0.000000	0.000000	0.030763	-0.013168	-0.146248	0.000000	0.000000	3.000000	7.000000	0.000000
1289.423898	0.022192	0.537192	0.172115	80.178169	59.409019	94.776283	-2.057089	0.000000	4.557234	0.000000	0.000000	0.000000	0.030763	-0.013168	-0.146248	0.000000	0.000000	3.000000	7.000000	0.000000
1289.427231	0.022192	0.537192	0.172115	80.178169	59.409019	94.776283	-2.057089	0.000000	4.557234	0.000000	0.000000	0.000000	0.030763	-0.013168	-0.146248	0.000000	0.000000	3.000000	7.000000	0.000000
1289.430564	0.022192	0.537192	0.172115	80.178169	59.409019	94.776283	-2.057089	0.000000	4.557234	0.000000	0.000000	0.000000	0.030763	-0.013168	-0.146248	0.000000	0.000000	3.000000	7.000000	0.000000
1289.433898	0.022370	0.537152	0.171242	80.230782	58.538624	93.813095	-2.059673	0.000000	4.556067	0.000000	0.000000	0.000000	0.053498	-0.012055	-0.261667	0.000000	0.000000	3.000000	7.000000	0.000000
1289.437231	0.022370	0.537152	0.171242	80.230782	58.538624	93.813095	-2.059673	0.000000	4.556067	0.000000	0.000000	0.000000	-0.000000	-0.000003	0.000000	0.000000	0.000000	3.000000	7.000000	0.000000
1289.440564	0.022370	0.537152	0.171242	80.230782	58.538624	93.813095	-2.059673	0.000000	4.556067	0.000000	0.000000	0.000000	-0.000000	-0.000003	0.000000	0.000000	0.000000	3.000000	7.000000	0.000000
1289.443898	0.022370	0.537152	0.171242	80.282669	57.787212	92.966904	-2.064441	0.000000	4.553909	0.000000	0.000000	0.000000	-0.000000	-0.000003	0.000000	0.000000	0.000000	3.000000	7.000000	0.000000
1289.447231	0.022370	0.537152	0.171242	80.282669	57.787212	92.966904	-2.064441	0.000000	4.553909	0.000000	0.000000	0.000000	-0.000000	-0.000003	0.000000	0.000000	0.000000	3.000000	7.000000	0.000000
1289.450564	0.022475	0.537171	0.170837	80.282669	57.787212	92.966904	-2.064441	0.000000	4.553909	0.000000	0.000000	0.000000	0.031488	0.005618	-0.121714	0.000000	0.000000	3.000000	7.000000	0.000000
1289.453898	0.022475	0.537171	0.170837	80.337669	57.154526	92.239502	-2.064441	0.000000	4.553909	0.000000	0.000000	0.000000	0.031488	0.005618	-0.121714	0.000000	0.000000	3.000000	7.000000	0.000000
1289.457231	0.022475	0.537171	0.170837	80.337669	57.154526	92.239502	-2.064441	0.000000	4.553909	0.000000	0.000000	0.000000	0.031488	0.005618	-0.121714	0.000000	0.000000	3.000000	7.000000	0.000000
1289.460564	0.022475	0.537171	0.170837	80.337669	57.154526	92.239502	-2.064441	0.000000	4.553909	0.000000	0.000000	0.000000	0.031488	0.005618	-0.121714	0.000000	0.000000	3.000000	7.000000	0.000000
1289.463898	0.022833	0.537242	0.170015	80.391090	56.604160	91.598969	-2.066186	0.000000	4.553117	0.000000	0.000000	0.000000	0.107444	0.021408	-0.246579	0.000000	0.000000	3.000000	7.000000	0.000000
1289.467231	0.022833	0.537242	0.170015	80.391090	56.604160	91.598969	-2.066186	0.000000	4.553117	0.000000	0.000000	0.000000	0.000000	0.000004	0.000001	0.000000	0.000000	3.000000	7.000000	0.000000
1289.470564	0.022833	0.537242	0.170015	80.391090	56.604160	91.598969	-2.066186	0.000000	4.553117	0.000000	0.000000	0.000000	0.000000	0.000004	0.000001	0.000000	0.000000	3.000000	7.000000	0.000000
1289.473898	0.022833	0.537242	0.170015	80.476822	56.180824	91.066132	-2.066516	0.000000	4.552967	0.000000	0.000000	0.000000	0.000000	0.000004	0.000001	0.000000	0.000000	3.000000	7.000000	0.000000
1289.477231	0.022996	0.537275	0.169586	80.476822	56.180824	91.066132	-2.066516	0.000000	4.552967	0.000000	0.000000	0.000000	0.048945	0.009947	-0.128617	0.000000	0.000000	3.000000	7.000000	0.000000
1289.480564	0.022996	0.537275	0.169586	80.476822	56.180824	91.066132	-2.066516	0.000000	4.552967	0.000000	0.000000	0.000000	0.048945	0.009947	-0.128617	0.000000	0.000000	3.000000	7.000000	0.000000
1289.483898	0.022996	0.537275	0.169586	80.610474	55.757851	90.495781	-2.067216	0.000000	4.552649	0.000000	0.000000	0.000000	0.048945	0.009947	-0.128617	0.000000	0.000000	3.000000	7.000000	0.000000
1289.487231	0.022996	0.537275	0.169586	80.610474	55.757851	90.495781	-2.067216	0.000000	4.552649	0.000000	0.000000	0.000000	0.048945	0.009947	-0.128617	0.000000	0.000000	3.000000	7.000000	0.000000
1289.490564	0.023129	0.537289	0.169142	80.610474	55.757851	90.495781	-2.067216	0.000000	4.552649	0.000000	0.000000	0.000000	0.039776	0.004107	-0.133082	0.000000	0.000000	3.000000	7.000000	0.000000
1289.493898	0.023129	0.537289	0.169142	80.777939	55.368874	89.940666	-2.067216	0.000000	4.552649	0.000000	0.000000	0.000000	0.039776	0.004107	-0.133082	0.000000	0.000000	3.000000	7.000000	0.000000
1289.497231	0.023173	0.537288	0.168722	80.777939	55.368874	89.940666	-2.067216	0.000000	4.552649	0.000000	0.000000	0.000000	0.013194	-0.000409	-0.126155	0.000000	0.000000	3.000000	7.000000	0.000000
1289.500564	0.023173	0.537288	0.168722	80.777939	55.368874	89.940666	-2.067216	0.000000	4.552649	0.000000	0.000000	0.000000	0.013194	-0.000409	-0.126155	0.000000	0.000000	3.000000	7.000000	0.000000
1289.503898	0.023173	0.537288	0.168722	80.957428	54.968998	89.367867	-2.072040	0.000000	4.550456	0.000000	0.000000	0.000000	0.013194	-0.000409	-0.126155	0.000000	0.000000	3.000000	7.000000	0.000000
1289.507231	0.023173	0.537288	0.168722	80.957428	54.968998	89.367867	-2.072040	0.000000	4.550456	0.000000	0.000000	0.000000	0.013194	-0.000409	-0.126155	0.000000	0.000000	3.000000	7.000000	0.000000
1289.510564	0.023216	0.537233	0.168290	80.957428	54.968998	89.367867	-2.072040	0.000000	4.550456	0.000000	0.000000	0.000000	0.013040	-0.016496	-0.129635	0.000000	0.000000	3.000000	7.000000	0.000000
1289.513898	0.023216	0.537233	0.168290	81.099861	54.691608	88.963463	-2.072040	0.000000	4.550456	0.000000	0.000000	0.000000	0.013040	-0.016496	-0.129635	0.000000	0.000000	3.000000	7.000000	0.000000
1289.517231	0.023216	0.537233	0.168290	81.099861	54.691608	88.963463	-2.072040	0.000000	4.550456	0.000000	0.000000	0.000000	0.013040	-0.016496	-0.129635	0.000000	0.000000	3.000000	7.000000	0.000000
1289.520564	0.023216	0.537233	0.168290	81.099861	54.691608	88.963463	-2.072040	0.000000	4.550456	0.000000	0.000000	0.000000	0.013040	-0.016496	-0.129635	0.000000	0.000000	3.000000	7.000000	0.000000
1289.523898	0.023213	0.537084	0.167397	81.177864	54.659462	88.879074	-2.075471	0.000000	4.548892	0.000000	0.000000	0.000000	-0.001039	-0.044668	-0.267975	0.000000	0.000000	3.000000	7.000000	0.000000
1289.527231	0.023213	0.537084	0.167397	81.177864	54.659462	88.879074	-2.075471	0.000000	4.548892	0.000000	0.000000	0.000000	0.000000	-0.000001	0.000000	0.000000	0.000000	3.000000	7.000000	0.000000
1289.530564	0.023213	0.537084	0.167397	81.177864	54.659462	88.879074	-2.075471	0.000000	4.548892	0.000000	0.000000	0.000000	0.000000	-0.000001	0.000000	0.000000	0.000000	3.000000	7.000000	0.000000
1289.533898	0.023213	0.537084	0.167397	81.204491	54.825447	89.043213	-2.084703	0.000000	4.544669	0.000000	0.000000	0.000000	0.000000	-0.000001	0.000000	0.000000	0.000000	3.000000	7.000000	0.000000
1289.537231	0.023213	0.537084	0.167397	81.204491	54.825447	89.043213	-2.084703	0.000000	4.544669	0.000000	0.000000	0.000000	0.000000	-0.000001	0.000000	0.000000	0.000000	3.000000	7.000000	0.000000
1289.540564	0.023196	0.537009	0.166950	81.204491	54.825447	89.043213	-2.084703	0.000000	4.544669	0.000000	0.000000	0.000000	-0.004979	-0.022339	-0.133955	0.000000	0.000000	3.000000	7.000000	0.000000
1289.543898	0.023196	0.537009	0.166950	81.220810	54.941017	89.165062	-2.084703	0.000000	4.544669	0.000000	0.000000	0.000000	-0.004979	-0.022339	-0.133955	0.000000	0.000000	3.000000	7.000000	0.000000
1289.547231	0.023196	0.537009	0.166950	81.220810	54.941017	89.165062	-2.084703	0.000000	4.544669	0.000000	0.000000	0.000000	-0.004979	-0.022339	-0.133955	0.000000	0.000000	3.000000	7.000000	0.000000
1289.550564	0.023196	0.537009	0.166950	81.220810	54.941017	89.165062	-2.084703	0.000000	4.544669	0.000000	0.000000	0.000000	-0.004979	-0.022339	-0.133955	0.000000	0.000000	3.000000	7.000000	0.000000
1289.553898	0.023130	0.536900	0.165961	81.229561	54.971359	89.208351	-2.089679	0.000000	4.542383	0.000000	0.000000	0.000000	-0.019915	-0.032800	-0.296774	0.000000	0.000000	3.000000	7.000000	0.000000
1289.557231	0.023130	0.536900	0.165961	81.229561	54.971359	89.208351	-2.089679	0.000000	4.542383	0.000000	0.000000	0.000000	-0.000000	-0.000005	-0.000001	0.000000	0.000000	3.000000	7.000000	0.000000
1289.560564	0.023130	0.536900	0.165961	81.229561	54.971359	89.208351	-2.089679	0.000000	4.542383	0.000000	0.000000	0.000000	-0.000000	-0.000005	-0.000001	0.000000	0.000000	3.000000	7.000000	0.000000
1289.563898	0.023130	0.536900	0.165961	81.228394	54.872742	89.116898	-2.101438	0.000000	4.536955	0.000000	0.000000	0.000000	-0.000000	-0.000005	-0.000001	0.000000	0.000000	3.000000	7.000000	0.000000
1289.567231	0.023130	0.536900	0.165961	81.228394	54.872742	89.116898	-2.101438	0.000000	4.536955	0.000000	0.000000	0.000000	-0.000000	-0.000005	-0.000001	0.000000	0.000000	3.000000	7.000000	0.000000
1289.570564	0.023081	0.536850	0.165438	81.228394	54.872742	89.116898	-2.101438	0.000000	4.536955	0.000000	0.000000	0.000000	-0.014699	-0.014910	-0.156799	0.000000	0.000000	3.000000	7.000000	0.000000
1289.573898	0.023081	0.536850	0.165438	81.214592	54.596359	88.843842	-2.101438	0.000000	4.536955	0.000000	0.000000	0.000000	-0.014699	-0.014910	-0.156799	0.000000	0.000000	3.000000	7.000000	0.000000
1289.577231	0.023062	0.536820	0.164930	81.214592	54.596359	88.843842	-2.101438	0.000000	4.536955	0.000000	0.000000	0.000000	-0.005653	-0.009134	-0.152501	0.000000	0.000000	3.000000	7.000000	0.000000
1289.580564	0.023062	0.536820	0.164930	81.214592	54.596359	88.843842	-2.101438	0.000000	4.536955	0.000000	0.000000	0.000000	-0.005653	-0.009134	-0.152501	0.000000	0.000000	3.000000	7.000000	0.000000
1289.583898	0.023062	0.536820	0.164930	81.190247	54.102085	88.347717	-2.113767	0.000000	4.531224	0.000000	0.000000	0.000000	-0.005653	-0.009134	-0.152501	0.000000	0.000000	3.000000	7.000000	0.000000
1289.587231	0.023062	0.536820	0.164930	81.190247	54.102085	88.347717	-2.113767	0.000000	4.531224	0.000000	0.000000	0.000000	-0.005653	-0.009134	-0.152501	0.000000	0.000000	3.000000	7.000000	0.000000
1289.590564	0.023043	0.536789	0.164421	81.190247	54.102085	88.347717	-2.113767	0.000000	4.531224	0.000000	0.000000	0.000000	-0.005657	-0.009170	-0.152604	0.000000	0.000000	3.000000	7.000000	0.000000
1289.593898	0.023043	0.536789	0.164421	81.166138	53.357494	87.583092	-2.113767	0.000000	4.531224	0.000000	0.000000	0.000000	-0.005657	-0.009170	-0.152604	0.000000	0.000000	3.000000	7.000000	0.000000
1289.597231	0.023024	0.536705	0.163901	81.166138	53.357494	87.583092	-2.113767	0.000000	4.531224	0.000000	0.000000	0.000000	-0.005789	-0.025174	-0.156166	0.000000	0.000000	3.000000	7.000000	0.000000
1289.600564	0.023024	0.536705	0.163901	81.166138	53.357494	87.583092	-2.113767	0.000000	4.531224	0.000000	0.000000	0.000000	-0.005789	-0.025174	-0.156166	0.000000	0.000000	3.000000	7.000000	0.000000
1289.603898	0.023024	0.536705	0.163901	81.150780	52.598156	86.794411	-2.125513	0.000000	4.525725	0.000000	0.000000	0.000000	-0.005789	-0.025174	-0.156166	0.000000	0.000000	3.000000	7.000000	0.000000
1289.607231	0.023004	0.536655	0.163375	81.150780	52.598156	86.794411	-2.125513	0.000000	4.525725	0.000000	0.000000	0.000000	-0.005842	-0.014993	-0.157588	0.000000	0.000000	3.000000	7.000000	0.000000
1289.610564	0.023004	0.536655	0.163375	81.150780	52.598156	86.794411	-2.125513	0.000000	4.525725	0.000000	0.000000	0.000000	-0.005842	-0.014993	-0.157588	0.000000	0.000000	3.000000	7.000000	0.000000
1289.613898	0.023004	0.536655	0.163375	81.122215	51.999802	86.187523	-2.131549	0.000000	4.522887	0.000000	0.000000	0.000000	-0.005842	-0.014993	-0.157588	0.000000	0.000000	3.000000	7.000000	0.000000
1289.617231	0.022984	0.536586	0.162834	81.122215	51.999802	86.187523	-2.131549	0.000000	4.522887	0.000000	0.000000	0.000000	-0.006022	-0.020810	-0.162469	0.000000	0.000000	3.000000	7.000000	0.000000
1289.620564	0.022984	0.536586	0.162834	81.122215	51.999802	86.187523	-2.131549	0.000000	4.522887	0.000000	0.000000	0.000000	-0.006022	-0.020810	-0.162469	0.000000	0.000000	3.000000	7.000000	0.000000
1289.623898	0.022984	0.536586	0.162834	81.078369	51.483288	85.676437	-2.137800	0.000000	4.519935	0.000000	0.000000	0.000000	-0.006022	-0.020810	-0.162469	0.000000	0.000000	3.000000	7.000000	0.000000
1289.627231	0.022984	0.536586	0.162834	81.078369	51.483288	85.676437	-2.137800	0.000000	4.519935	0.000000	0.000000	0.000000	-0.006022	-0.020810	-0.162469	0.000000	0.000000	3.000000	7.000000	0.000000
1289.630564	0.022993	0.536531	0.162270	81.078369	51.483288	85.676437	-2.137800	0.000000	4.519935	0.000000	0.000000	0.000000	0.002569	-0.016420	-0.168996	0.000000	0.000000	3.000000	7.000000	0.000000
1289.633898	0.022993	0.536531	0.162270	81.050293	51.121452	85.318550	-2.137800	0.000000	4.519935	0.000000	0.000000	0.000000	0.002569	-0.016420	-0.168996	0.000000	0.000000	3.000000	7.000000	0.000000
1289.637231	0.023001	0.536510	0.161702	81.050293	51.121452	85.318550	-2.137800	0.000000	4.519935	0.000000	0.000000	0.000000	0.002501	-0.006322	-0.170424	0.000000	0.000000	3.000000	7.000000	0.000000
1289.640564	0.023001	0.536510	0.161702	81.050293	51.121452	85.318550	-2.137800	0.000000	4.519935	0.000000	0.000000	0.000000	0.002501	-0.006322	-0.170424	0.000000	0.000000	3.000000	7.000000	0.000000
1289.643898	0.023001	0.536510	0.161702	81.039238	50.811363	85.001907	-2.149615	0.000000	4.514328	0.000000	0.000000	0.000000	0.002501	-0.006322	-0.170424	0.000000	0.000000	3.000000	7.000000	0.000000
1289.647231	0.023001	0.536510	0.161702	81.039238	50.811363	85.001907	-2.149615	0.000000	4.514328	0.000000	0.000000	0.000000	0.002501	-0.006322	-0.170424	0.000000	0.000000	3.000000	7.000000	0.000000
1289.650564	0.023009	0.536470	0.161118	81.039238	50.811363	85.001907	-2.149615	0.000000	4.514328	0.000000	0.000000	0.000000	0.002301	-0.012114	-0.175338	0.000000	0.000000	3.000000	7.000000	0.000000
1289.653898	0.023009	0.536470	0.161118	81.053123	50.423859	84.580772	-2.149615	0.000000	4.514328	0.000000	0.000000	0.000000	0.002301	-0.012114	-0.175338	0.000000	0.000000	3.000000	7.000000	0.000000
1289.657231	0.023017	0.536415	0.160553	81.053123	50.423859	84.580772	-2.149615	0.000000	4.514328	0.000000	0.000000	0.000000	0.002506	-0.016524	-0.169393	0.000000	0.000000	3.000000	7.000000	0.000000
1289.660564	0.023017	0.536415	0.160553	81.053123	50.423859	84.580772	-2.149615	0.000000	4.514328	0.000000	0.000000	0.000000	0.002506	-0.016524	-0.169393	0.000000	0.000000	3.000000	7.000000	0.000000
1289.663898	0.023017	0.536415	0.160553	81.092148	49.833042	83.916763	-2.161766	0.000000	4.508522	0.000000	0.000000	0.000000	0.002506	-0.016524	-0.169393	0.000000	0.000000	3.000000	7.000000	0.000000
1289.667231	0.023017	0.536415	0.160553	81.092148	49.833042	83.916763	-2.161766	0.000000	4.508522	0.000000	0.000000	0.000000	0.002506	-0.016524	-0.169393	0.000000	0.000000	3.000000	7.000000	0.000000
1289.670564	0.023054	0.536340	0.159971	81.092148	49.833042	83.916763	-2.161766	0.000000	4.508522	0.000000	0.000000	0.000000	0.011095	-0.022322	-0.174644	0.000000	0.000000	3.000000	7.000000	0.000000
1289.673898	0.023054	0.536340	0.159971	81.148315	49.020897	83.010078	-2.161766	0.000000	4.508522	0.000000	0.000000	0.000000	0.011095	-0.022322	-0.174644	0.000000	0.000000	3.000000	7.000000	0.000000
1289.677231	0.023062	0.536232	0.159394	81.148315	49.020897	83.010078	-2.161766	0.000000	4.508522	0.000000	0.000000	0.000000	0.002325	-0.032434	-0.173164	0.000000	0.000000	3.000000	7.000000	0.000000
1289.680564	0.023062	0.536232	0.159394	81.148315	49.020897	83.010078	-2.161766	0.000000	4.508522	0.000000	0.000000	0.000000	0.002325	-0.032434	-0.173164	0.000000	0.000000	3.000000	7.000000	0.000000
1289.683898	0.023062	0.536232	0.159394	81.215729	48.139767	82.007866	-2.173500	0.000000	4.502877	0.000000	0.000000	0.000000	0.002325	-0.032434	-0.173164	0.000000	0.000000	3.000000	7.000000	0.000000
1289.687231	0.023062	0.536232	0.159394	81.215729	48.139767	82.007866	-2.173500	0.000000	4.502877	0.000000	0.000000	0.000000	0.002325	-0.032434	-0.173164	0.000000	0.000000	3.000000	7.000000	0.000000
1289.690564	0.023098	0.536071	0.158803	81.215729	48.139767	82.007866	-2.173500	0.000000	4.502877	0.000000	0.000000	0.000000	0.010944	-0.048301	-0.177146	0.000000	0.000000	3.000000	7.000000	0.000000
1289.693898	0.023098	0.536071	0.158803	81.252235	47.401867	81.185150	-2.173500	0.000000	4.502877	0.000000	0.000000	0.000000	0.010944	-0.048301	-0.177146	0.000000	0.000000	3.000000	7.000000	0.000000
1289.697231	0.023136	0.535896	0.158233	81.252235	47.401867	81.185150	-2.173500	0.000000	4.502877	0.000000	0.000000	0.000000	0.011133	-0.052609	-0.171208	0.000000	0.000000	3.000000	7.000000	0.000000
1289.700564	0.023136	0.535896	0.158233	81.252235	47.401867	81.185150	-2.173500	0.000000	4.502877	0.000000	0.000000	0.000000	0.011133	-0.052609	-0.171208	0.000000	0.000000	3.000000	7.000000	0.000000
1289.703898	0.023136	0.535896	0.158233	81.238678	46.840652	80.593277	-2.184716	0.000000	4.497445	0.000000	0.000000	0.000000	0.011133	-0.052609	-0.171208	0.000000	0.000000	3.000000	7.000000	0.000000
1289.707231	0.023136	0.535896	0.158233	81.238678	46.840652	80.593277	-2.184716	0.000000	4.497445	0.000000	0.000000	0.000000	0.011133	-0.052609	-0.171208	0.000000	0.000000	3.000000	7.000000	0.000000
1289.710564	0.023172	0.535735	0.157641	81.238678	46.840652	80.593277	-2.184716	0.000000	4.497445	0.000000	0.000000	0.000000	0.010865	-0.048232	-0.177463	0.000000	0.000000	3.000000	7.000000	0.000000
1289.713898	0.023172	0.535735	0.157641	81.196960	46.429855	80.194588	-2.184716	0.000000	4.497445	0.000000	0.000000	0.000000	0.010865	-0.048232	-0.177463	0.000000	0.000000	3.000000	7.000000	0.000000
1289.717231	0.023237	0.535574	0.157048	81.196960	46.429855	80.194588	-2.184716	0.000000	4.497445	0.000000	0.000000	0.000000	0.019574	-0.048218	-0.177951	0.000000	0.000000	3.000000	7.000000	0.000000
1289.720564	0.023237	0.535574	0.157048	81.196960	46.429855	80.194588	-2.184716	0.000000	4.497445	0.000000	0.000000	0.000000	0.019574	-0.048218	-0.177951	0.000000	0.000000	3.000000	7.000000	0.000000
1289.723898	0.023237	0.535574	0.157048	81.157021	46.043560	79.811844	-2.195680	0.000000	4.492103	0.000000	0.000000	0.000000	0.019574	-0.048218	-0.177951	0.000000	0.000000	3.000000	7.000000	0.000000
1289.727231	0.023237	0.535574	0.157048	81.157021	46.043560	79.811844	-2.195680	0.000000	4.492103	0.000000	0.000000	0.000000	0.019574	-0.048218	-0.177951	0.000000	0.000000	3.000000	7.000000	0.000000
1289.730564	0.023244	0.535433	0.156473	81.157021	46.043560	79.811844	-2.195680	0.000000	4.492103	0.000000	0.000000	0.000000	0.002222	-0.042417	-0.172627	0.000000	0.000000	3.000000	7.000000	0.000000
1289.733898	0.023244	0.535433	0.156473	81.123070	45.642506	79.410515	-2.195680	0.000000	4.492103	0.000000	0.000000	0.000000	0.002222	-0.042417	-0.172627	0.000000	0.000000	3.000000	7.000000	0.000000
1289.737231	0.023253	0.535277	0.155917	81.123070	45.642506	79.410515	-2.195680	0.000000	4.492103	0.000000	0.000000	0.000000	0.002430	-0.046768	-0.166662	0.000000	0.000000	3.000000	7.000000	0.000000
1289.740564	0.023253	0.535277	0.155917	81.123070	45.642506	79.410515	-2.195680	0.000000	4.492103	0.000000	0.000000	0.000000	0.002430	-0.046768	-0.166662	0.000000	0.000000	3.000000	7.000000	0.000000
1289.743898	0.023253	0.535277	0.155917	81.084694	45.167892	78.939445	-2.208150	0.000000	4.485986	0.000000	0.000000	0.000000	0.002430	-0.046768	-0.166662	0.000000	0.000000	3.000000	7.000000	0.000000
1289.747231	0.023253	0.535277	0.155917	81.084694	45.167892	78.939445	-2.208150	0.000000	4.485986	0.000000	0.000000	0.000000	0.002430	-0.046768	-0.166662	0.000000	0.000000	3.000000	7.000000	0.000000
1289.750564	0.023261	0.535122	0.155361	81.084694	45.167892	78.939445	-2.208150	0.000000	4.485986	0.000000	0.000000	0.000000	0.002410	-0.046718	-0.166803	0.000000	0.000000	3.000000	7.000000	0.000000
1289.753898	0.023261	0.535122	0.155361	81.054443	44.641033	78.395004	-2.208150	0.000000	4.485986	0.000000	0.000000	0.000000	0.002410	-0.046718	-0.166803	0.000000	0.000000	3.000000	7.000000	0.000000
1289.757231	0.023271	0.534956	0.154861	81.054443	44.641033	78.395004	-2.208150	0.000000	4.485986	0.000000	0.000000	0.000000	0.003038	-0.049634	-0.149868	0.000000	0.000000	3.000000	7.000000	0.000000
1289.760564	0.023271	0.534956	0.154861	81.054443	44.641033	78.395004	-2.208150	0.000000	4.485986	0.000000	0.000000	0.000000	0.003038	-0.049634	-0.149868	0.000000	0.000000	3.000000	7.000000	0.000000
1289.763898	0.023271	0.534956	0.154861	81.034393	44.071976	77.798042	-2.219820	0.000000	4.480224	0.000000	0.000000	0.000000	0.003038	-0.049634	-0.149868	0.000000	0.000000	3.000000	7.000000	0.000000
1289.767231	0.023271	0.534956	0.154861	81.034393	44.071976	77.798042	-2.219820	0.000000	4.480224	0.000000	0.000000	0.000000	0.003038	-0.049634	-0.149868	0.000000	0.000000	3.000000	7.000000	0.000000
1289.770564	0.023252	0.534776	0.154383	81.034393	44.071976	77.798042	-2.219820	0.000000	4.480224	0.000000	0.000000	0.000000	-0.005458	-0.053901	-0.143541	0.000000	0.000000	3.000000	7.000000	0.000000
1289.773898	0.023252	0.534776	0.154383	81.000114	43.623943	77.344147	-2.219820	0.000000	4.480224	0.000000	0.000000	0.000000	-0.005458	-0.053901	-0.143541	0.000000	0.000000	3.000000	7.000000	0.000000
1289.777231	0.023264	0.534582	0.153923	81.000114	43.623943	77.344147	-2.219820	0.000000	4.480224	0.000000	0.000000	0.000000	0.003474	-0.058179	-0.137858	0.000000	0.000000	3.000000	7.000000	0.000000
1289.780564	0.023264	0.534582	0.153923	81.000114	43.623943	77.344147	-2.219820	0.000000	4.480224	0.000000	0.000000	0.000000	0.003474	-0.058179	-0.137858	0.000000	0.000000	3.000000	7.000000	0.000000
1289.783898	0.023264	0.534582	0.153923	80.959999	43.296757	77.021133	-2.230815	0.000000	4.474759	0.000000	0.000000	0.000000	0.003474	-0.058179	-0.137858	0.000000	0.000000	3.000000	7.000000	0.000000
1289.787231	0.023264	0.534582	0.153923	80.959999	43.296757	77.021133	-2.230815	0.000000	4.474759	0.000000	0.000000	0.000000	0.003474	-0.058179	-0.137858	0.000000	0.000000	3.000000	7.000000	0.000000
1289.790564	0.023276	0.534374	0.153484	80.959999	43.296757	77.021133	-2.230815	0.000000	4.474759	0.000000	0.000000	0.000000	0.003689	-0.062432	-0.131851	0.000000	0.000000	3.000000	7.000000	0.000000
1289.793898	0.023276	0.534374	0.153484	80.940544	43.093670	76.822021	-2.230815	0.000000	4.474759	0.000000	0.000000	0.000000	0.003689	-0.062432	-0.131851	0.000000	0.000000	3.000000	7.000000	0.000000
1289.797231	0.023316	0.534162	0.153006	80.940544	43.093670	76.822021	-2.230815	0.000000	4.474759	0.000000	0.000000	0.000000	0.011944	-0.063802	-0.143274	0.000000	0.000000	3.000000	7.000000	0.000000
1289.800564	0.023316	0.534162	0.153006	80.940544	43.093670	76.822021	-2.230815	0.000000	4.474759	0.000000	0.000000	0.000000	0.011944	-0.063802	-0.143274	0.000000	0.000000	3.000000	7.000000	0.000000
1289.803898	0.023316	0.534162	0.153006	80.929337	42.967918	76.695587	-2.240288	0.000000	4.470023	0.000000	0.000000	0.000000	0.011944	-0.063802	-0.143274	0.000000	0.000000	3.000000	7.000000	0.000000
1289.807231	0.023316	0.534162	0.153006	80.929337	42.967918	76.695587	-2.240288	0.000000	4.470023	0.000000	0.000000	0.000000	0.011944	-0.063802	-0.143274	0.000000	0.000000	3.000000	7.000000	0.000000
1289.810564	0.023355	0.533964	0.152508	80.929337	42.967918	76.695587	-2.240288	0.000000	4.470023	0.000000	0.000000	0.000000	0.011677	-0.059401	-0.149523	0.000000	0.000000	3.000000	7.000000	0.000000
1289.813898	0.023355	0.533964	0.152508	80.932564	42.863731	76.582260	-2.240288	0.000000	4.470023	0.000000	0.000000	0.000000	0.011677	-0.059401	-0.149523	0.000000	0.000000	3.000000	7.000000	0.000000
1289.817231	0.023451	0.533747	0.151991	80.932564	42.863731	76.582260	-2.240288	0.000000	4.470023	0.000000	0.000000	0.000000	0.028808	-0.065038	-0.155185	0.000000	0.000000	3.000000	7.000000	0.000000
1289.820564	0.023451	0.533747	0.151991	80.932564	42.863731	76.582260	-2.240288	0.000000	4.470023	0.000000	0.000000	0.000000	0.028808	-0.065038	-0.155185	0.000000	0.000000	3.000000	7.000000	0.000000
1289.823898	0.023451	0.533747	0.151991	80.941216	42.668461	76.360985	-2.249069	0.000000	4.465612	0.000000	0.000000	0.000000	0.028808	-0.065038	-0.155185	0.000000	0.000000	3.000000	7.000000	0.000000
1289.827231	0.023451	0.533747	0.151991	80.941216	42.668461	76.360985	-2.249069	0.000000	4.465612	0.000000	0.000000	0.000000	0.028808	-0.065038	-0.155185	0.000000	0.000000	3.000000	7.000000	0.000000
1289.830564	0.023518	0.533530	0.151474	80.941216	42.668461	76.360985	-2.249069	0.000000	4.465612	0.000000	0.000000	0.000000	0.020076	-0.064987	-0.154996	0.000000	0.000000	3.000000	7.000000	0.000000
1289.833898	0.023518	0.533530	0.151474	80.957993	42.337933	75.986572	-2.249069	0.000000	4.465612	0.000000	0.000000	0.000000	0.020076	-0.064987	-0.154996	0.000000	0.000000	3.000000	7.000000	0.000000
1289.837231	0.023585	0.533314	0.150957	80.957993	42.337933	75.986572	-2.249069	0.000000	4.465612	0.000000	0.000000	0.000000	0.020027	-0.064936	-0.155131	0.000000	0.000000	3.000000	7.000000	0.000000
1289.840564	0.023585	0.533314	0.150957	80.957993	42.337933	75.986572	-2.249069	0.000000	4.465612	0.000000	0.000000	0.000000	0.020027	-0.064936	-0.155131	0.000000	0.000000	3.000000	7.000000	0.000000
1289.843898	0.023585	0.533314	0.150957	80.983406	42.019463	75.619171	-2.258186	0.000000	4.461008	0.000000	0.000000	0.000000	0.020027	-0.064936	-0.155131	0.000000	0.000000	3.000000	7.000000	0.000000
1289.847231	0.023585	0.533314	0.150957	80.983406	42.019463	75.619171	-2.258186	0.000000	4.461008	0.000000	0.000000	0.000000	0.020027	-0.064936	-0.155131	0.000000	0.000000	3.000000	7.000000	0.000000
1289.850564	0.023652	0.533064	0.150443	80.983406	42.019463	75.619171	-2.258186	0.000000	4.461008	0.000000	0.000000	0.000000	0.020026	-0.074825	-0.154025	0.000000	0.000000	3.000000	7.000000	0.000000
1289.853898	0.023652	0.533064	0.150443	81.002014	41.843685	75.414734	-2.258186	0.000000	4.461008	0.000000	0.000000	0.000000	0.020026	-0.074825	-0.154025	0.000000	0.000000	3.000000	7.000000	0.000000
1289.857231	0.023717	0.532830	0.149909	81.002014	41.843685	75.414734	-2.258186	0.000000	4.461008	0.000000	0.000000	0.000000	0.019737	-0.070432	-0.160308	0.000000	0.000000	3.000000	7.000000	0.000000
1289.860564	0.023717	0.532830	0.149909	81.002014	41.843685	75.414734	-2.258186	0.000000	4.461008	0.000000	0.000000	0.000000	0.019737	-0.070432	-0.160308	0.000000	0.000000	3.000000	7.000000	0.000000
1289.863898	0.023717	0.532830	0.149909	81.003197	41.800064	75.367142	-2.267595	0.000000	4.456233	0.000000	0.000000	0.000000	0.019737	-0.070432	-0.160308	0.000000	0.000000	3.000000	7.000000	0.000000
1289.867231	0.023717	0.532830	0.149909	81.003197	41.800064	75.367142	-2.267595	0.000000	4.456233	0.000000	0.000000	0.000000	0.019737	-0.070432	-0.160308	0.000000	0.000000	3.000000	7.000000	0.000000
1289.870564	0.023813	0.532566	0.149414	81.003197	41.800064	75.367142	-2.267595	0.000000	4.456233	0.000000	0.000000	0.000000	0.028806	-0.078953	-0.148518	0.000000	0.000000	3.000000	7.000000	0.000000
1289.873898	0.023813	0.532566	0.149414	81.006805	41.768978	75.332237	-2.267595	0.000000	4.456233	0.000000	0.000000	0.000000	0.028806	-0.078953	-0.148518	0.000000	0.000000	3.000000	7.000000	0.000000
1289.877231	0.023937	0.532299	0.148881	81.006805	41.768978	75.332237	-2.267595	0.000000	4.456233	0.000000	0.000000	0.000000	0.036939	-0.080243	-0.160052	0.000000	0.000000	3.000000	7.000000	0.000000
1289.880564	0.023937	0.532299	0.148881	81.006805	41.768978	75.332237	-2.267595	0.000000	4.456233	0.000000	0.000000	0.000000	0.036939	-0.080243	-0.160052	0.000000	0.000000	3.000000	7.000000	0.000000
1289.883898	0.023937	0.532299	0.148881	81.003944	41.704823	75.261345	-2.274820	0.000000	4.452549	0.000000	0.000000	0.000000	0.036939	-0.080243	-0.160052	0.000000	0.000000	3.000000	7.000000	0.000000
1289.887231	0.023937	0.532299	0.148881	81.003944	41.704823	75.261345	-2.274820	0.000000	4.452549	0.000000	0.000000	0.000000	0.036939	-0.080243	-0.160052	0.000000	0.000000	3.000000	7.000000	0.000000
1289.890564	0.024031	0.532084	0.148360	81.003944	41.704823	75.261345	-2.274820	0.000000	4.452549	0.000000	0.000000	0.000000	0.028381	-0.064554	-0.156180	0.000000	0.000000	3.000000	7.000000	0.000000
1289.893898	0.024031	0.532084	0.148360	81.002190	41.633701	75.181870	-2.274820	0.000000	4.452549	0.000000	0.000000	0.000000	0.028381	-0.064554	-0.156180	0.000000	0.000000	3.000000	7.000000	0.000000
1289.897231	0.024154	0.531869	0.147838	81.002190	41.633701	75.181870	-2.274820	0.000000	4.452549	0.000000	0.000000	0.000000	0.036933	-0.064510	-0.156665	0.000000	0.000000	3.000000	7.000000	0.000000
1289.900564	0.024154	0.531869	0.147838	81.002190	41.633701	75.181870	-2.274820	0.000000	4.452549	0.000000	0.000000	0.000000	0.036933	-0.064510	-0.156665	0.000000	0.000000	3.000000	7.000000	0.000000
1289.903898	0.024154	0.531869	0.147838	81.003372	41.599159	75.139893	-2.282335	0.000000	4.448702	0.000000	0.000000	0.000000	0.036933	-0.064510	-0.156665	0.000000	0.000000	3.000000	7.000000	0.000000
1289.907231	0.024154	0.531869	0.147838	81.003372	41.599159	75.139893	-2.282335	0.000000	4.448702	0.000000	0.000000	0.000000	0.036933	-0.064510	-0.156665	0.000000	0.000000	3.000000	7.000000	0.000000
1289.910564	0.024277	0.531687	0.147311	81.003372	41.599159	75.139893	-2.282335	0.000000	4.448702	0.000000	0.000000	0.000000	0.036804	-0.054523	-0.158026	0.000000	0.000000	3.000000	7.000000	0.000000
1289.913898	0.024277	0.531687	0.147311	81.027733	41.703129	75.232712	-2.282335	0.000000	4.448702	0.000000	0.000000	0.000000	0.036804	-0.054523	-0.158026	0.000000	0.000000	3.000000	7.000000	0.000000
1289.917231	0.024429	0.531543	0.146816	81.027733	41.703129	75.232712	-2.282335	0.000000	4.448702	0.000000	0.000000	0.000000	0.045725	-0.043197	-0.148635	0.000000	0.000000	3.000000	7.000000	0.000000
1289.920564	0.024429	0.531543	0.146816	81.027733	41.703129	75.232712	-2.282335	0.000000	4.448702	0.000000	0.000000	0.000000	0.045725	-0.043197	-0.148635	0.000000	0.000000	3.000000	7.000000	0.000000
1289.923898	0.024429	0.531543	0.146816	81.066971	41.894230	75.409561	-2.288309	0.000000	4.445632	0.000000	0.000000	0.000000	0.045725	-0.043197	-0.148635	0.000000	0.000000	3.000000	7.000000	0.000000
1289.927231	0.024429	0.531543	0.146816	81.066971	41.894230	75.409561	-2.288309	0.000000	4.445632	0.000000	0.000000	0.000000	0.045725	-0.043197	-0.148635	0.000000	0.000000	3.000000	7.000000	0.000000
1289.930564	0.024551	0.531395	0.146284	81.066971	41.894230	75.409561	-2.288309	0.000000	4.445632	0.000000	0.000000	0.000000	0.036590	-0.044527	-0.159504	0.000000	0.000000	3.000000	7.000000	0.000000
1289.933898	0.024551	0.531395	0.146284	81.107224	42.079903	75.579353	-2.288309	0.000000	4.445632	0.000000	0.000000	0.000000	0.036590	-0.044527	-0.159504	0.000000	0.000000	3.000000	7.000000	0.000000
1289.937231	0.024646	0.531251	0.145790	81.107224	42.079903	75.579353	-2.288309	0.000000	4.445632	0.000000	0.000000	0.000000	0.028377	-0.043161	-0.148180	0.000000	0.000000	3.000000	7.000000	0.000000
1289.940564	0.024646	0.531251	0.145790	81.107224	42.079903	75.579353	-2.288309	0.000000	4.445632	0.000000	0.000000	0.000000	0.028377	-0.043161	-0.148180	0.000000	0.000000	3.000000	7.000000	0.000000
1289.943898	0.024646	0.531251	0.145790	81.153648	42.274052	75.757095	-2.295805	0.000000	4.441765	0.000000	0.000000	0.000000	0.028377	-0.043161	-0.148180	0.000000	0.000000	3.000000	7.000000	0.000000
1289.947231	0.024646	0.531251	0.145790	81.153648	42.274052	75.757095	-2.295805	0.000000	4.441765	0.000000	0.000000	0.000000	0.028377	-0.043161	-0.148180	0.000000	0.000000	3.000000	7.000000	0.000000
1289.950564	0.024741	0.531093	0.145316	81.153648	42.274052	75.757095	-2.295805	0.000000	4.441765	0.000000	0.000000	0.000000	0.028570	-0.047364	-0.142132	0.000000	0.000000	3.000000	7.000000	0.000000
1289.953898	0.024741	0.531093	0.145316	81.195847	42.419167	75.882355	-2.295805	0.000000	4.441765	0.000000	0.000000	0.000000	0.028570	-0.047364	-0.142132	0.000000	0.000000	3.000000	7.000000	0.000000
1289.957231	0.024834	0.530963	0.144801	81.195847	42.419167	75.882355	-2.295805	0.000000	4.441765	0.000000	0.000000	0.000000	0.028003	-0.038833	-0.154561	0.000000	0.000000	3.000000	7.000000	0.000000
1289.960564	0.024834	0.530963	0.144801	81.195847	42.419167	75.882355	-2.295805	0.000000	4.441765	0.000000	0.000000	0.000000	0.028003	-0.038833	-0.154561	0.000000	0.000000	3.000000	7.000000	0.000000
1289.963898	0.024834	0.530963	0.144801	81.242134	42.546478	75.993156	-2.303604	0.000000	4.437726	0.000000	0.000000	0.000000	0.028003	-0.038833	-0.154561	0.000000	0.000000	3.000000	7.000000	0.000000
1289.967231	0.024834	0.530963	0.144801	81.242134	42.546478	75.993156	-2.303604	0.000000	4.437726	0.000000	0.000000	0.000000	0.028003	-0.038833	-0.154561	0.000000	0.000000	3.000000	7.000000	0.000000
1289.970564	0.024929	0.530839	0.144322	81.242134	42.546478	75.993156	-2.303604	0.000000	4.437726	0.000000	0.000000	0.000000	0.028401	-0.037440	-0.143549	0.000000	0.000000	3.000000	7.000000	0.000000
1289.973898	0.024929	0.530839	0.144322	81.285370	42.613594	76.033401	-2.303604	0.000000	4.437726	0.000000	0.000000	0.000000	0.028401	-0.037440	-0.143549	0.000000	0.000000	3.000000	7.000000	0.000000
1289.977231	0.024994	0.530728	0.143824	81.285370	42.613594	76.033401	-2.303604	0.000000	4.437726	0.000000	0.000000	0.000000	0.019527	-0.033175	-0.149466	0.000000	0.000000	3.000000	7.000000	0.000000
1289.980564	0.024994	0.530728	0.143824	81.285370	42.613594	76.033401	-2.303604	0.000000	4.437726	0.000000	0.000000	0.000000	0.019527	-0.033175	-0.149466	0.000000	0.000000	3.000000	7.000000	0.000000
1289.983898	0.024994	0.530728	0.143824	81.336510	42.590385	75.964439	-2.312031	0.000000	4.433341	0.000000	0.000000	0.000000	0.019527	-0.033175	-0.149466	0.000000	0.000000	3.000000	7.000000	0.000000
1289.987231	0.024994	0.530728	0.143824	81.336510	42.590385	75.964439	-2.312031	0.000000	4.433341	0.000000	0.000000	0.000000	0.019527	-0.033175	-0.149466	0.000000	0.000000	3.000000	7.000000	0.000000
1289.990564	0.025116	0.530650	0.143319	81.336510	42.590385	75.964439	-2.312031	0.000000	4.433341	0.000000	0.000000	0.000000	0.036535	-0.023314	-0.151488	0.000000	0.000000	3.000000	7.000000	0.000000
1289.993898	0.025116	0.530650	0.143319	81.401802	42.413483	75.711578	-2.312031	0.000000	4.433341	0.000000	0.000000	0.000000	0.036535	-0.023314	-0.151488	0.000000	0.000000	3.000000	7.000000	0.000000
1289.997231	0.025210	0.530591	0.142832	81.401802	42.413483	75.711578	-2.312031	0.000000	4.433341	0.000000	0.000000	0.000000	0.028123	-0.017703	-0.146261	0.000000	0.000000	3.000000	7.000000	0.000000
1290.000564	0.025210	0.530591	0.142832	81.401802	42.413483	75.711578	-2.312031	0.000000	4.433341	0.000000	0.000000	0.000000	0.028123	-0.017703	-0.146261	0.000000	0.000000	3.000000	7.000000	0.000000
1290.003898	0.025210	0.530591	0.142832	81.447533	42.059929	75.280861	-2.319393	0.000000	4.429494	0.000000	0.000000	0.000000	0.028123	-0.017703	-0.146261	0.000000	0.000000	3.000000	7.000000	0.000000
1290.007231	0.025210	0.530591	0.142832	81.447533	42.059929	75.280861	-2.319393	0.000000	4.429494	0.000000	0.000000	0.000000	0.028123	-0.017703	-0.146261	0.000000	0.000000	3.000000	7.000000	0.000000
1290.010564	0.025332	0.530532	0.142343	81.447533	42.059929	75.280861	-2.319393	0.000000	4.429494	0.000000	0.000000	0.000000	0.036601	-0.017725	-0.146718	0.000000	0.000000	3.000000	7.000000	0.000000
1290.013898	0.025332	0.530532	0.142343	81.469543	41.648933	74.802872	-2.319393	0.000000	4.429494	0.000000	0.000000	0.000000	0.036601	-0.017725	-0.146718	0.000000	0.000000	3.000000	7.000000	0.000000
1290.017231	0.025332	0.530532	0.142343	81.469543	41.648933	74.802872	-2.319393	0.000000	4.429494	0.000000	0.000000	0.000000	0.036601	-0.017725	-0.146718	0.000000	0.000000	3.000000	7.000000	0.000000
1290.020564	0.025332	0.530532	0.142343	81.469543	41.648933	74.802872	-2.319393	0.000000	4.429494	0.000000	0.000000	0.000000	0.036601	-0.017725	-0.146718	0.000000	0.000000	3.000000	7.000000	0.000000
1290.023898	0.025605	0.530451	0.141396	81.465256	41.177471	74.273735	-2.322665	0.000000	4.427779	0.000000	0.000000	0.000000	0.081935	-0.024303	-0.284126	0.000000	0.000000	3.000000	7.000000	0.000000
1290.027231	0.025605	0.530451	0.141396	81.465256	41.177471	74.273735	-2.322665	0.000000	4.427779	0.000000	0.000000	0.000000	-0.000000	-0.000002	0.000000	0.000000	0.000000	3.000000	7.000000	0.000000
1290.030564	0.025605	0.530451	0.141396	81.465256	41.177471	74.273735	-2.322665	0.000000	4.427779	0.000000	0.000000	0.000000	-0.000000	-0.000002	0.000000	0.000000	0.000000	3.000000	7.000000	0.000000
1290.033898	0.025605	0.530451	0.141396	81.454430	40.807770	73.862961	-2.328153	0.000000	4.424895	0.000000	0.000000	0.000000	-0.000000	-0.000002	0.000000	0.000000	0.000000	3.000000	7.000000	0.000000
1290.037231	0.025605	0.530451	0.141396	81.454430	40.807770	73.862961	-2.328153	0.000000	4.424895	0.000000	0.000000	0.000000	-0.000000	-0.000002	0.000000	0.000000	0.000000	3.000000	7.000000	0.000000
1290.040564	0.025753	0.530439	0.140880	81.454430	40.807770	73.862961	-2.328153	0.000000	4.424895	0.000000	0.000000	0.000000	0.044577	-0.003737	-0.154756	0.000000	0.000000	3.000000	7.000000	0.000000
1290.043898	0.025753	0.530439	0.140880	81.440079	40.411121	73.420792	-2.328153	0.000000	4.424895	0.000000	0.000000	0.000000	0.044577	-0.003737	-0.154756	0.000000	0.000000	3.000000	7.000000	0.000000
1290.047231	0.025930	0.530426	0.140362	81.440079	40.411121	73.420792	-2.328153	0.000000	4.424895	0.000000	0.000000	0.000000	0.052996	-0.003772	-0.155233	0.000000	0.000000	3.000000	7.000000	0.000000
1290.050564	0.025930	0.530426	0.140362	81.440079	40.411121	73.420792	-2.328153	0.000000	4.424895	0.000000	0.000000	0.000000	0.052996	-0.003772	-0.155233	0.000000	0.000000	3.000000	7.000000	0.000000
1290.053898	0.025930	0.530426	0.140362	81.463120	39.793186	72.697205	-2.333541	0.000000	4.422057	0.000000	0.000000	0.000000	0.052996	-0.003772	-0.155233	0.000000	0.000000	3.000000	7.000000	0.000000
1290.057231	0.025930	0.530426	0.140362	81.463120	39.793186	72.697205	-2.333541	0.000000	4.422057	0.000000	0.000000	0.000000	0.052996	-0.003772	-0.155233	0.000000	0.000000	3.000000	7.000000	0.000000
1290.060564	0.026160	0.530456	0.139780	81.463120	39.793186	72.697205	-2.333541	0.000000	4.422057	0.000000	0.000000	0.000000	0.069080	0.008827	-0.174660	0.000000	0.000000	3.000000	7.000000	0.000000
1290.063898	0.026160	0.530456	0.139780	81.542786	38.771908	71.475761	-2.333541	0.000000	4.422057	0.000000	0.000000	0.000000	0.069080	0.008827	-0.174660	0.000000	0.000000	3.000000	7.000000	0.000000
1290.067231	0.026444	0.530462	0.139141	81.542786	38.771908	71.475761	-2.333541	0.000000	4.422057	0.000000	0.000000	0.000000	0.085195	0.001806	-0.191752	0.000000	0.000000	3.000000	7.000000	0.000000
1290.070564	0.026444	0.530462	0.139141	81.542786	38.771908	71.475761	-2.333541	0.000000	4.422057	0.000000	0.000000	0.000000	0.085195	0.001806	-0.191752	0.000000	0.000000	3.000000	7.000000	0.000000
1290.073898	0.026444	0.530462	0.139141	81.646614	37.212879	69.655518	-2.336778	0.000000	4.420347	0.000000	0.000000	0.000000	0.085195	0.001806	-0.191752	0.000000	0.000000	3.000000	7.000000	0.000000
1290.077231	0.026444	0.530462	0.139141	81.646614	37.212879	69.655518	-2.336778	0.000000	4.420347	0.000000	0.000000	0.000000	0.085195	0.001806	-0.191752	0.000000	0.000000	3.000000	7.000000	0.000000
1290.080564	0.026729	0.530472	0.138539	81.646614	37.212879	69.655518	-2.336778	0.000000	4.420347	0.000000	0.000000	0.000000	0.085493	0.003094	-0.180731	0.000000	0.000000	3.000000	7.000000	0.000000
1290.083898	0.026729	0.530472	0.138539	81.722794	35.236916	67.443245	-2.336778	0.000000	4.420347	0.000000	0.000000	0.000000	0.085493	0.003094	-0.180731	0.000000	0.000000	3.000000	7.000000	0.000000
1290.087231	0.027041	0.530496	0.137914	81.722794	35.236916	67.443245	-2.336778	0.000000	4.420347	0.000000	0.000000	0.000000	0.093495	0.007252	-0.187485	0.000000	0.000000	3.000000	7.000000	0.000000
1290.090564	0.027041	0.530496	0.137914	81.722794	35.236916	67.443245	-2.336778	0.000000	4.420347	0.000000	0.000000	0.000000	0.093495	0.007252	-0.187485	0.000000	0.000000	3.000000	7.000000	0.000000
1290.093898	0.027041	0.530496	0.137914	81.737206	33.120491	65.554634	-2.338086	0.000000	4.419655	0.000000	0.000000	0.000000	0.093495	0.007252	-0.187485	0.000000	0.000000	3.000000	7.000000	0.000000
1290.097231	0.027041	0.530496	0.137914	81.737206	33.120491	65.554634	-2.338086	0.000000	4.419655	0.000000	0.000000	0.000000	0.093495	0.007252	-0.187485	0.000000	0.000000	3.000000	7.000000	0.000000
1290.100564	0.027325	0.530525	0.137327	81.737206	33.120491	65.554634	-2.338086	0.000000	4.419655	0.000000	0.000000	0.000000	0.085327	0.008543	-0.176059	0.000000	0.000000	3.000000	7.000000	0.000000
1290.103898	0.027325	0.530525	0.137327	81.714394	31.199451	65.514511	-2.338086	0.000000	4.419655	0.000000	0.000000	0.000000	0.085327	0.008543	-0.176059	0.000000	0.000000	3.000000	7.000000	0.000000
1290.107231	0.027609	0.530553	0.136739	81.714394	31.199451	65.514511	-2.338086	0.000000	4.419655	0.000000	0.000000	0.000000	0.085140	0.008455	-0.176220	0.000000	0.000000	3.000000	7.000000	0.000000
1290.110564	0.027609	0.530553	0.136739	81.714394	31.199451	65.514511	-2.338086	0.000000	4.419655	0.000000	0.000000	0.000000	0.085140	0.008455	-0.176220	0.000000	0.000000	3.000000	7.000000	0.000000
1290.113898	0.027609	0.530553	0.136739	81.700829	29.251902	64.986519	-2.339424	0.000000	4.418948	0.000000	0.000000	0.000000	0.085140	0.008455	-0.176220	0.000000	0.000000	3.000000	7.000000	0.000000
1290.117231	0.027948	0.530595	0.136128	81.700829	29.251902	64.986519	-2.339424	0.000000	4.418948	0.000000	0.000000	0.000000	0.101559	0.012577	-0.183388	0.000000	0.000000	3.000000	7.000000	0.000000
1290.120564	0.027948	0.530595	0.136128	81.700829	29.251902	64.986519	-2.339424	0.000000	4.418948	0.000000	0.000000	0.000000	0.101559	0.012577	-0.183388	0.000000	0.000000	3.000000	7.000000	0.000000
1290.123898	0.027948	0.530595	0.136128	81.731461	27.305496	62.786049	-2.339046	0.000000	4.419147	0.000000	0.000000	0.000000	0.101559	0.012577	-0.183388	0.000000	0.000000	3.000000	7.000000	0.000000
1290.127231	0.028510	0.530618	0.135489	81.731461	27.305496	62.786049	-2.339046	0.000000	4.419147	0.000000	0.000000	0.000000	0.168614	0.006946	-0.191827	0.000000	0.000000	3.000000	7.000000	0.000000
1290.130564	0.028510	0.530618	0.135489	81.731461	27.305496	62.786049	-2.339046	0.000000	4.419147	0.000000	0.000000	0.000000	0.168614	0.006946	-0.191827	0.000000	0.000000	3.000000	7.000000	0.000000
1290.133898	0.028510	0.530618	0.135489	81.787231	25.607176	60.761917	-2.333343	0.000000	4.422162	0.000000	0.000000	0.000000	0.168614	0.006946	-0.191827	0.000000	0.000000	3.000000	7.000000	0.000000
1290.137231	0.028510	0.530618	0.135489	81.787231	25.607176	60.761917	-2.333343	0.000000	4.422162	0.000000	0.000000	0.000000	0.168614	0.006946	-0.191827	0.000000	0.000000	3.000000	7.000000	0.000000
1290.140564	0.029069	0.530687	0.134823	81.787231	25.607176	60.761917	-2.333343	0.000000	4.422162	0.000000	0.000000	0.000000	0.167868	0.020754	-0.199548	0.000000	0.000000	3.000000	7.000000	0.000000
1290.143898	0.029069	0.530687	0.134823	81.851555	24.191975	59.054146	-2.333343	0.000000	4.422162	0.000000	0.000000	0.000000	0.167868	0.020754	-0.199548	0.000000	0.000000	3.000000	7.000000	0.000000
1290.147231	0.029627	0.530770	0.134136	81.851555	24.191975	59.054146	-2.333343	0.000000	4.422162	0.000000	0.000000	0.000000	0.167160	0.024767	-0.206081	0.000000	0.000000	3.000000	7.000000	0.000000
1290.150564	0.029627	0.530770	0.134136	81.851555	24.191975	59.054146	-2.333343	0.000000	4.422162	0.000000	0.000000	0.000000	0.167160	0.024767	-0.206081	0.000000	0.000000	3.000000	7.000000	0.000000
1290.153898	0.029627	0.530770	0.134136	81.927399	23.118265	57.796051	-2.322922	0.000000	4.427644	0.000000	0.000000	0.000000	0.167160	0.024767	-0.206081	0.000000	0.000000	3.000000	7.000000	0.000000
1290.157231	0.029627	0.530770	0.134136	81.927399	23.118265	57.796051	-2.322922	0.000000	4.427644	0.000000	0.000000	0.000000	0.167160	0.024767	-0.206081	0.000000	0.000000	3.000000	7.000000	0.000000
1290.160564	0.030240	0.530856	0.133483	81.927399	23.118265	57.796051	-2.322922	0.000000	4.427644	0.000000	0.000000	0.000000	0.184150	0.026058	-0.195985	0.000000	0.000000	3.000000	7.000000	0.000000
1290.163898	0.030240	0.530856	0.133483	82.013153	22.348795	57.079880	-2.322922	0.000000	4.427644	0.000000	0.000000	0.000000	0.184150	0.026058	-0.195985	0.000000	0.000000	3.000000	7.000000	0.000000
1290.167231	0.030797	0.530943	0.132832	82.013153	22.348795	57.079880	-2.322922	0.000000	4.427644	0.000000	0.000000	0.000000	0.166919	0.025932	-0.195433	0.000000	0.000000	3.000000	7.000000	0.000000
1290.170564	0.030797	0.530943	0.132832	82.013153	22.348795	57.079880	-2.322922	0.000000	4.427644	0.000000	0.000000	0.000000	0.166919	0.025932	-0.195433	0.000000	0.000000	3.000000	7.000000	0.000000
1290.173898	0.030797	0.530943	0.132832	82.090981	21.620056	56.509327	-2.310198	0.000000	4.434296	0.000000	0.000000	0.000000	0.166919	0.025932	-0.195433	0.000000	0.000000	3.000000	7.000000	0.000000
1290.177231	0.030797	0.530943	0.132832	82.090981	21.620056	56.509327	-2.310198	0.000000	4.434296	0.000000	0.000000	0.000000	0.166919	0.025932	-0.195433	0.000000	0.000000	3.000000	7.000000	0.000000
1290.180564	0.031297	0.531015	0.132203	82.090981	21.620056	56.509327	-2.310198	0.000000	4.434296	0.000000	0.000000	0.000000	0.150077	0.021702	-0.188593	0.000000	0.000000	3.000000	7.000000	0.000000
1290.183898	0.031297	0.531015	0.132203	82.158424	20.957212	55.671146	-2.310198	0.000000	4.434296	0.000000	0.000000	0.000000	0.150077	0.021702	-0.188593	0.000000	0.000000	3.000000	7.000000	0.000000
1290.187231	0.031772	0.531097	0.131650	82.158424	20.957212	55.671146	-2.310198	0.000000	4.434296	0.000000	0.000000	0.000000	0.142571	0.024402	-0.165822	0.000000	0.000000	3.000000	7.000000	0.000000
1290.190564	0.031772	0.531097	0.131650	82.158424	20.957212	55.671146	-2.310198	0.000000	4.434296	0.000000	0.000000	0.000000	0.142571	0.024402	-0.165822	0.000000	0.000000	3.000000	7.000000	0.000000
1290.193898	0.031772	0.531097	0.131650	82.213234	20.571402	55.164959	-2.300645	0.000000	4.439260	0.000000	0.000000	0.000000	0.142571	0.024402	-0.165822	0.000000	0.000000	3.000000	7.000000	0.000000
1290.197231	0.031772	0.531097	0.131650	82.213234	20.571402	55.164959	-2.300645	0.000000	4.439260	0.000000	0.000000	0.000000	0.142571	0.024402	-0.165822	0.000000	0.000000	3.000000	7.000000	0.000000
1290.200564	0.032136	0.531132	0.131128	82.213234	20.571402	55.164959	-2.300645	0.000000	4.439260	0.000000	0.000000	0.000000	0.109184	0.010559	-0.156738	0.000000	0.000000	3.000000	7.000000	0.000000
1290.203898	0.032136	0.531132	0.131128	82.243034	20.547766	55.108734	-2.300645	0.000000	4.439260	0.000000	0.000000	0.000000	0.109184	0.010559	-0.156738	0.000000	0.000000	3.000000	7.000000	0.000000
1290.207231	0.032362	0.531171	0.130650	82.243034	20.547766	55.108734	-2.300645	0.000000	4.439260	0.000000	0.000000	0.000000	0.067743	0.011893	-0.143288	0.000000	0.000000	3.000000	7.000000	0.000000
1290.210564	0.032362	0.531171	0.130650	82.243034	20.547766	55.108734	-2.300645	0.000000	4.439260	0.000000	0.000000	0.000000	0.067743	0.011893	-0.143288	0.000000	0.000000	3.000000	7.000000	0.000000
1290.213898	0.032362	0.531171	0.130650	82.263428	20.617300	55.169521	-2.298730	0.000000	4.440252	0.000000	0.000000	0.000000	0.067743	0.011893	-0.143288	0.000000	0.000000	3.000000	7.000000	0.000000
1290.217231	0.032362	0.531171	0.130650	82.263428	20.617300	55.169521	-2.298730	0.000000	4.440252	0.000000	0.000000	0.000000	0.067743	0.011893	-0.143288	0.000000	0.000000	3.000000	7.000000	0.000000
1290.220564	0.032452	0.531220	0.130255	82.263428	20.617300	55.169521	-2.298730	0.000000	4.440252	0.000000	0.000000	0.000000	0.027044	0.014724	-0.118469	0.000000	0.000000	3.000000	7.000000	0.000000
1290.223898	0.032452	0.531220	0.130255	82.280823	20.672060	55.223614	-2.298730	0.000000	4.440252	0.000000	0.000000	0.000000	0.027044	0.014724	-0.118469	0.000000	0.000000	3.000000	7.000000	0.000000
1290.227231	0.032452	0.531220	0.130255	82.280823	20.672060	55.223614	-2.298730	0.000000	4.440252	0.000000	0.000000	0.000000	0.027044	0.014724	-0.118469	0.000000	0.000000	3.000000	7.000000	0.000000
1290.230564	0.032452	0.531220	0.130255	82.280823	20.672060	55.223614	-2.298730	0.000000	4.440252	0.000000	0.000000	0.000000	0.027044	0.014724	-0.118469	0.000000	0.000000	3.000000	7.000000	0.000000
1290.233898	0.032414	0.531314	0.129574	82.296654	20.755800	55.314400	-2.301801	0.000000	4.438662	0.000000	0.000000	0.000000	-0.011297	0.028041	-0.204520	0.000000	0.000000	3.000000	7.000000	0.000000
1290.237231	0.032414	0.531314	0.129574	82.296654	20.755800	55.314400	-2.301801	0.000000	4.438662	0.000000	0.000000	0.000000	0.000000	0.000003	-0.000001	0.000000	0.000000	3.000000	7.000000	0.000000
1290.240564	0.032414	0.531314	0.129574	82.296654	20.755800	55.314400	-2.301801	0.000000	4.438662	0.000000	0.000000	0.000000	0.000000	0.000003	-0.000001	0.000000	0.000000	3.000000	7.000000	0.000000
1290.243898	0.032414	0.531314	0.129574	82.306778	20.958019	55.539379	-2.312342	0.000000	4.433179	0.000000	0.000000	0.000000	0.000000	0.000003	-0.000001	0.000000	0.000000	3.000000	7.000000	0.000000
1290.247231	0.032414	0.531314	0.129574	82.306778	20.958019	55.539379	-2.312342	0.000000	4.433179	0.000000	0.000000	0.000000	0.000000	0.000003	-0.000001	0.000000	0.000000	3.000000	7.000000	0.000000
1290.250564	0.032425	0.531372	0.129258	82.306778	20.958019	55.539379	-2.312342	0.000000	4.433179	0.000000	0.000000	0.000000	0.003151	0.017453	-0.094603	0.000000	0.000000	3.000000	7.000000	0.000000
1290.253898	0.032425	0.531372	0.129258	82.302925	21.432667	56.080299	-2.312342	0.000000	4.433179	0.000000	0.000000	0.000000	0.003151	0.017453	-0.094603	0.000000	0.000000	3.000000	7.000000	0.000000
1290.257231	0.032425	0.531372	0.129258	82.302925	21.432667	56.080299	-2.312342	0.000000	4.433179	0.000000	0.000000	0.000000	0.003151	0.017453	-0.094603	0.000000	0.000000	3.000000	7.000000	0.000000
1290.260564	0.032425	0.531372	0.129258	82.302925	21.432667	56.080299	-2.312342	0.000000	4.433179	0.000000	0.000000	0.000000	0.003151	0.017453	-0.094603	0.000000	0.000000	3.000000	7.000000	0.000000
1290.263898	0.032500	0.531419	0.128595	82.288048	22.109303	56.849602	-2.316490	0.000000	4.431013	0.000000	0.000000	0.000000	0.022463	0.014136	-0.199119	0.000000	0.000000	3.000000	7.000000	0.000000
1290.267231	0.032500	0.531419	0.128595	82.288048	22.109303	56.849602	-2.316490	0.000000	4.431013	0.000000	0.000000	0.000000	0.022463	0.014136	-0.199119	0.000000	0.000000	3.000000	7.000000	0.000000
1290.270564	0.032500	0.531419	0.128595	82.288048	22.109303	56.849602	-2.316490	0.000000	4.431013	0.000000	0.000000	0.000000	0.022463	0.014136	-0.199119	0.000000	0.000000	3.000000	7.000000	0.000000
1290.273898	0.032500	0.531419	0.128595	82.275002	22.844273	57.691193	-2.323845	0.000000	4.427160	0.000000	0.000000	0.000000	0.022463	0.014136	-0.199119	0.000000	0.000000	3.000000	7.000000	0.000000
1290.277231	0.032507	0.531422	0.128228	82.275002	22.844273	57.691193	-2.323845	0.000000	4.427160	0.000000	0.000000	0.000000	0.002267	0.000779	-0.109873	0.000000	0.000000	3.000000	7.000000	0.000000
1290.280564	0.032507	0.531422	0.128228	82.275002	22.844273	57.691193	-2.323845	0.000000	4.427160	0.000000	0.000000	0.000000	0.002267	0.000779	-0.109873	0.000000	0.000000	3.000000	7.000000	0.000000
1290.283898	0.032507	0.531422	0.128228	82.268227	23.440619	58.375134	-2.328839	0.000000	4.424535	0.000000	0.000000	0.000000	0.002267	0.000779	-0.109873	0.000000	0.000000	3.000000	7.000000	0.000000
1290.287231	0.032507	0.531422	0.128228	82.268227	23.440619	58.375134	-2.328839	0.000000	4.424535	0.000000	0.000000	0.000000	0.002267	0.000779	-0.109873	0.000000	0.000000	3.000000	7.000000	0.000000
1290.290564	0.032487	0.531424	0.127863	82.268227	23.440619	58.375134	-2.328839	0.000000	4.424535	0.000000	0.000000	0.000000	-0.006078	0.000743	-0.109459	0.000000	0.000000	3.000000	7.000000	0.000000
1290.293898	0.032487	0.531424	0.127863	82.279732	23.765842	58.745625	-2.328839	0.000000	4.424535	0.000000	0.000000	0.000000	-0.006078	0.000743	-0.109459	0.000000	0.000000	3.000000	7.000000	0.000000
1290.297231	0.032487	0.531424	0.127863	82.279732	23.765842	58.745625	-2.328839	0.000000	4.424535	0.000000	0.000000	0.000000	-0.006078	0.000743	-0.109459	0.000000	0.000000	3.000000	7.000000	0.000000
1290.300564	0.032487	0.531424	0.127863	82.279732	23.765842	58.745625	-2.328839	0.000000	4.424535	0.000000	0.000000	0.000000	-0.006078	0.000743	-0.109459	0.000000	0.000000	3.000000	7.000000	0.000000
1290.303898	0.032387	0.531420	0.127061	82.304276	23.867174	58.855377	-2.334586	0.000000	4.421505	0.000000	0.000000	0.000000	-0.030064	-0.001436	-0.240814	0.000000	0.000000	3.000000	7.000000	0.000000
1290.307231	0.032387	0.531420	0.127061	82.304276	23.867174	58.855377	-2.334586	0.000000	4.421505	0.000000	0.000000	0.000000	0.000000	-0.000005	-0.000001	0.000000	0.000000	3.000000	7.000000	0.000000
1290.310564	0.032387	0.531420	0.127061	82.304276	23.867174	58.855377	-2.334586	0.000000	4.421505	0.000000	0.000000	0.000000	0.000000	-0.000005	-0.000001	0.000000	0.000000	3.000000	7.000000	0.000000
1290.313898	0.032387	0.531420	0.127061	82.326523	23.956139	58.945572	-2.348810	0.000000	4.413966	0.000000	0.000000	0.000000	0.000000	-0.000005	-0.000001	0.000000	0.000000	3.000000	7.000000	0.000000
1290.317231	0.032387	0.531420	0.127061	82.326523	23.956139	58.945572	-2.348810	0.000000	4.413966	0.000000	0.000000	0.000000	0.000000	-0.000005	-0.000001	0.000000	0.000000	3.000000	7.000000	0.000000
1290.320564	0.032393	0.531435	0.126673	82.326523	23.956139	58.945572	-2.348810	0.000000	4.413966	0.000000	0.000000	0.000000	0.001891	0.004755	-0.116348	0.000000	0.000000	3.000000	7.000000	0.000000
1290.323898	0.032393	0.531435	0.126673	82.350449	24.077148	59.068523	-2.348810	0.000000	4.413966	0.000000	0.000000	0.000000	0.001891	0.004755	-0.116348	0.000000	0.000000	3.000000	7.000000	0.000000
1290.327231	0.032393	0.531435	0.126673	82.350449	24.077148	59.068523	-2.348810	0.000000	4.413966	0.000000	0.000000	0.000000	0.001891	0.004755	-0.116348	0.000000	0.000000	3.000000	7.000000	0.000000
1290.330564	0.032393	0.531435	0.126673	82.350449	24.077148	59.068523	-2.348810	0.000000	4.413966	0.000000	0.000000	0.000000	0.001891	0.004755	-0.116348	0.000000	0.000000	3.000000	7.000000	0.000000
1290.333898	0.032483	0.531503	0.125791	82.370743	24.203508	59.195679	-2.354238	0.000000	4.411073	0.000000	0.000000	0.000000	0.026968	0.020140	-0.264456	0.000000	0.000000	3.000000	7.000000	0.000000
1290.337231	0.032483	0.531503	0.125791	82.370743	24.203508	59.195679	-2.354238	0.000000	4.411073	0.000000	0.000000	0.000000	0.000000	0.000006	0.000001	0.000000	0.000000	3.000000	7.000000	0.000000
1290.340564	0.032483	0.531503	0.125791	82.370743	24.203508	59.195679	-2.354238	0.000000	4.411073	0.000000	0.000000	0.000000	0.000000	0.000006	0.000001	0.000000	0.000000	3.000000	7.000000	0.000000
1290.343898	0.032483	0.531503	0.125791	82.396408	24.300390	59.284027	-2.364606	0.000000	4.405524	0.000000	0.000000	0.000000	0.000000	0.000006	0.000001	0.000000	0.000000	3.000000	7.000000	0.000000
1290.347231	0.032483	0.531503	0.125791	82.396408	24.300390	59.284027	-2.364606	0.000000	4.405524	0.000000	0.000000	0.000000	0.000000	0.000006	0.000001	0.000000	0.000000	3.000000	7.000000	0.000000
1290.350564	0.032594	0.531554	0.125296	82.396408	24.300390	59.284027	-2.364606	0.000000	4.405524	0.000000	0.000000	0.000000	0.033326	0.015369	-0.148603	0.000000	0.000000	3.000000	7.000000	0.000000
1290.353898	0.032594	0.531554	0.125296	82.428528	24.407234	59.378105	-2.364606	0.000000	4.405524	0.000000	0.000000	0.000000	0.033326	0.015369	-0.148603	0.000000	0.000000	3.000000	7.000000	0.000000
1290.357231	0.032703	0.531568	0.124767	82.428528	24.407234	59.378105	-2.364606	0.000000	4.405524	0.000000	0.000000	0.000000	0.032680	0.004311	-0.158848	0.000000	0.000000	3.000000	7.000000	0.000000
1290.360564	0.032703	0.531568	0.124767	82.428528	24.407234	59.378105	-2.364606	0.000000	4.405524	0.000000	0.000000	0.000000	0.032680	0.004311	-0.158848	0.000000	0.000000	3.000000	7.000000	0.000000
1290.363898	0.032703	0.531568	0.124767	82.454338	24.493090	59.451389	-2.373638	0.000000	4.400664	0.000000	0.000000	0.000000	0.032680	0.004311	-0.158848	0.000000	0.000000	3.000000	7.000000	0.000000
1290.367231	0.032703	0.531568	0.124767	82.454338	24.493090	59.451389	-2.373638	0.000000	4.400664	0.000000	0.000000	0.000000	0.032680	0.004311	-0.158848	0.000000	0.000000	3.000000	7.000000	0.000000
1290.370564	0.032783	0.531596	0.124217	82.454338	24.493090	59.451389	-2.373638	0.000000	4.400664	0.000000	0.000000	0.000000	0.023965	0.008278	-0.164775	0.000000	0.000000	3.000000	7.000000	0.000000
1290.373898	0.032783	0.531596	0.124217	82.470322	24.538774	59.490368	-2.373638	0.000000	4.400664	0.000000	0.000000	0.000000	0.023965	0.008278	-0.164775	0.000000	0.000000	3.000000	7.000000	0.000000
1290.377231	0.032834	0.531605	0.123652	82.470322	24.538774	59.490368	-2.373638	0.000000	4.400664	0.000000	0.000000	0.000000	0.015338	0.002709	-0.169496	0.000000	0.000000	3.000000	7.000000	0.000000
1290.380564	0.032834	0.531605	0.123652	82.470322	24.538774	59.490368	-2.373638	0.000000	4.400664	0.000000	0.000000	0.000000	0.015338	0.002709	-0.169496	0.000000	0.000000	3.000000	7.000000	0.000000
1290.383898	0.032834	0.531605	0.123652	82.467346	24.513508	59.464432	-2.386564	0.000000	4.393667	0.000000	0.000000	0.000000	0.015338	0.002709	-0.169496	0.000000	0.000000	3.000000	7.000000	0.000000
1290.387231	0.032834	0.531605	0.123652	82.467346	24.513508	59.464432	-2.386564	0.000000	4.393667	0.000000	0.000000	0.000000	0.015338	0.002709	-0.169496	0.000000	0.000000	3.000000	7.000000	0.000000
1290.390564	0.032832	0.531587	0.123132	82.467346	24.513508	59.464432	-2.386564	0.000000	4.393667	0.000000	0.000000	0.000000	-0.000530	-0.005410	-0.156057	0.000000	0.000000	3.000000	7.000000	0.000000
1290.393898	0.032832	0.531587	0.123132	82.436935	24.391319	59.345070	-2.386564	0.000000	4.393667	0.000000	0.000000	0.000000	-0.000530	-0.005410	-0.156057	0.000000	0.000000	3.000000	7.000000	0.000000
1290.397231	0.032804	0.531555	0.122634	82.436935	24.391319	59.345070	-2.386564	0.000000	4.393667	0.000000	0.000000	0.000000	-0.008452	-0.009459	-0.149375	0.000000	0.000000	3.000000	7.000000	0.000000
1290.400564	0.032804	0.531555	0.122634	82.436935	24.391319	59.345070	-2.386564	0.000000	4.393667	0.000000	0.000000	0.000000	-0.008452	-0.009459	-0.149375	0.000000	0.000000	3.000000	7.000000	0.000000
1290.403898	0.032804	0.531555	0.122634	82.394447	24.240648	59.201813	-2.402644	0.000000	4.384895	0.000000	0.000000	0.000000	-0.008452	-0.009459	-0.149375	0.000000	0.000000	3.000000	7.000000	0.000000
1290.407231	0.032804	0.531555	0.122634	82.394447	24.240648	59.201813	-2.402644	0.000000	4.384895	0.000000	0.000000	0.000000	-0.008452	-0.009459	-0.149375	0.000000	0.000000	3.000000	7.000000	0.000000
1290.410564	0.032752	0.531515	0.122197	82.394447	24.240648	59.201813	-2.402644	0.000000	4.384895	0.000000	0.000000	0.000000	-0.015703	-0.012066	-0.131275	0.000000	0.000000	3.000000	7.000000	0.000000
1290.413898	0.032752	0.531515	0.122197	82.352348	24.155540	59.132275	-2.402644	0.000000	4.384895	0.000000	0.000000	0.000000	-0.015703	-0.012066	-0.131275	0.000000	0.000000	3.000000	7.000000	0.000000
1290.417231	0.032752	0.531515	0.122197	82.352348	24.155540	59.132275	-2.402644	0.000000	4.384895	0.000000	0.000000	0.000000	-0.015703	-0.012066	-0.131275	0.000000	0.000000	3.000000	7.000000	0.000000
1290.420564	0.032752	0.531515	0.122197	82.352348	24.155540	59.132275	-2.402644	0.000000	4.384895	0.000000	0.000000	0.000000	-0.015703	-0.012066	-0.131275	0.000000	0.000000	3.000000	7.000000	0.000000
1290.423898	0.032679	0.531476	0.121391	82.307648	24.188112	59.194328	-2.410693	0.000000	4.380475	0.000000	0.000000	0.000000	-0.021923	-0.011733	-0.241600	0.000000	0.000000	3.000000	7.000000	0.000000
1290.427231	0.032679	0.531476	0.121391	82.307648	24.188112	59.194328	-2.410693	0.000000	4.380475	0.000000	0.000000	0.000000	0.000000	-0.000003	0.000000	0.000000	0.000000	3.000000	7.000000	0.000000
1290.430564	0.032679	0.531476	0.121391	82.307648	24.188112	59.194328	-2.410693	0.000000	4.380475	0.000000	0.000000	0.000000	0.000000	-0.000003	0.000000	0.000000	0.000000	3.000000	7.000000	0.000000
1290.433898	0.032679	0.531476	0.121391	82.264847	24.372614	59.425747	-2.424954	0.000000	4.372596	0.000000	0.000000	0.000000	0.000000	-0.000003	0.000000	0.000000	0.000000	3.000000	7.000000	0.000000
1290.437231	0.032679	0.531476	0.121391	82.264847	24.372614	59.425747	-2.424954	0.000000	4.372596	0.000000	0.000000	0.000000	0.000000	-0.000003	0.000000	0.000000	0.000000	3.000000	7.000000	0.000000
1290.440564	0.032685	0.531427	0.121009	82.264847	24.372614	59.425747	-2.424954	0.000000	4.372596	0.000000	0.000000	0.000000	0.001785	-0.014670	-0.114658	0.000000	0.000000	3.000000	7.000000	0.000000
1290.443898	0.032685	0.531427	0.121009	82.226685	24.723900	59.848297	-2.424954	0.000000	4.372596	0.000000	0.000000	0.000000	0.001785	-0.014670	-0.114658	0.000000	0.000000	3.000000	7.000000	0.000000
1290.447231	0.032685	0.531427	0.121009	82.226685	24.723900	59.848297	-2.424954	0.000000	4.372596	0.000000	0.000000	0.000000	0.001785	-0.014670	-0.114658	0.000000	0.000000	3.000000	7.000000	0.000000
1290.450564	0.032685	0.531427	0.121009	82.226685	24.723900	59.848297	-2.424954	0.000000	4.372596	0.000000	0.000000	0.000000	0.001785	-0.014670	-0.114658	0.000000	0.000000	3.000000	7.000000	0.000000
1290.453898	0.032640	0.531324	0.120209	82.211098	25.245556	60.454067	-2.430641	0.000000	4.369438	0.000000	0.000000	0.000000	-0.013565	-0.030805	-0.239974	0.000000	0.000000	3.000000	7.000000	0.000000
1290.457231	0.032640	0.531324	0.120209	82.211098	25.245556	60.454067	-2.430641	0.000000	4.369438	0.000000	0.000000	0.000000	0.000000	0.000004	0.000001	0.000000	0.000000	3.000000	7.000000	0.000000
1290.460564	0.032640	0.531324	0.120209	82.211098	25.245556	60.454067	-2.430641	0.000000	4.369438	0.000000	0.000000	0.000000	0.000000	0.000004	0.000001	0.000000	0.000000	3.000000	7.000000	0.000000
1290.463898	0.032640	0.531324	0.120209	82.220192	25.741617	61.021370	-2.444213	0.000000	4.361860	0.000000	0.000000	0.000000	0.000000	0.000004	0.000001	0.000000	0.000000	3.000000	7.000000	0.000000
1290.467231	0.032640	0.531324	0.120209	82.220192	25.741617	61.021370	-2.444213	0.000000	4.361860	0.000000	0.000000	0.000000	0.000000	0.000004	0.000001	0.000000	0.000000	3.000000	7.000000	0.000000
1290.470564	0.032589	0.531239	0.119796	82.220192	25.741617	61.021370	-2.444213	0.000000	4.361860	0.000000	0.000000	0.000000	-0.015259	-0.025612	-0.124112	0.000000	0.000000	3.000000	7.000000	0.000000
1290.473898	0.032589	0.531239	0.119796	82.236588	26.117970	61.451439	-2.444213	0.000000	4.361860	0.000000	0.000000	0.000000	-0.015259	-0.025612	-0.124112	0.000000	0.000000	3.000000	7.000000	0.000000
1290.477231	0.032589	0.531239	0.119796	82.236588	26.117970	61.451439	-2.444213	0.000000	4.361860	0.000000	0.000000	0.000000	-0.015259	-0.025612	-0.124112	0.000000	0.000000	3.000000	7.000000	0.000000
1290.480564	0.032589	0.531239	0.119796	82.236588	26.117970	61.451439	-2.444213	0.000000	4.361860	0.000000	0.000000	0.000000	-0.015259	-0.025612	-0.124112	0.000000	0.000000	3.000000	7.000000	0.000000
1290.483898	0.032460	0.531068	0.118969	82.261246	26.370766	61.733307	-2.452034	0.000000	4.357468	0.000000	0.000000	0.000000	-0.038698	-0.051239	-0.247966	0.000000	0.000000	3.000000	7.000000	0.000000
1290.487231	0.032460	0.531068	0.118969	82.261246	26.370766	61.733307	-2.452034	0.000000	4.357468	0.000000	0.000000	0.000000	-0.000000	-0.000009	-0.000000	0.000000	0.000000	3.000000	7.000000	0.000000
1290.490564	0.032460	0.531068	0.118969	82.261246	26.370766	61.733307	-2.452034	0.000000	4.357468	0.000000	0.000000	0.000000	-0.000000	-0.000009	-0.000000	0.000000	0.000000	3.000000	7.000000	0.000000
1290.493898	0.032460	0.531068	0.118969	82.293320	26.567999	61.945152	-2.468508	0.000000	4.348157	0.000000	0.000000	0.000000	-0.000000	-0.000009	-0.000000	0.000000	0.000000	3.000000	7.000000	0.000000
1290.497231	0.032460	0.531068	0.118969	82.293320	26.567999	61.945152	-2.468508	0.000000	4.348157	0.000000	0.000000	0.000000	-0.000000	-0.000009	-0.000000	0.000000	0.000000	3.000000	7.000000	0.000000
1290.500564	0.032435	0.530965	0.118536	82.293320	26.567999	61.945152	-2.468508	0.000000	4.348157	0.000000	0.000000	0.000000	-0.007319	-0.031064	-0.129897	0.000000	0.000000	3.000000	7.000000	0.000000
1290.503898	0.032435	0.530965	0.118536	82.327316	26.742636	62.123890	-2.468508	0.000000	4.348157	0.000000	0.000000	0.000000	-0.007319	-0.031064	-0.129897	0.000000	0.000000	3.000000	7.000000	0.000000
1290.507231	0.032435	0.530965	0.118536	82.327316	26.742636	62.123890	-2.468508	0.000000	4.348157	0.000000	0.000000	0.000000	-0.007319	-0.031064	-0.129897	0.000000	0.000000	3.000000	7.000000	0.000000
1290.510564	0.032435	0.530965	0.118536	82.327316	26.742636	62.123890	-2.468508	0.000000	4.348157	0.000000	0.000000	0.000000	-0.007319	-0.031064	-0.129897	0.000000	0.000000	3.000000	7.000000	0.000000
1290.513898	0.032493	0.530753	0.117625	82.360611	26.864641	62.243523	-2.475993	0.000000	4.343899	0.000000	0.000000	0.000000	0.017450	-0.063559	-0.273331	0.000000	0.000000	3.000000	7.000000	0.000000
1290.517231	0.032493	0.530753	0.117625	82.360611	26.864641	62.243523	-2.475993	0.000000	4.343899	0.000000	0.000000	0.000000	0.000000	0.000009	-0.000000	0.000000	0.000000	3.000000	7.000000	0.000000
1290.520564	0.032493	0.530753	0.117625	82.360611	26.864641	62.243523	-2.475993	0.000000	4.343899	0.000000	0.000000	0.000000	0.000000	0.000009	-0.000000	0.000000	0.000000	3.000000	7.000000	0.000000
1290.523898	0.032493	0.530753	0.117625	82.382225	26.926992	62.304981	-2.488815	0.000000	4.336565	0.000000	0.000000	0.000000	0.000000	0.000009	-0.000000	0.000000	0.000000	3.000000	7.000000	0.000000
1290.527231	0.032493	0.530753	0.117625	82.382225	26.926992	62.304981	-2.488815	0.000000	4.336565	0.000000	0.000000	0.000000	0.000000	0.000009	-0.000000	0.000000	0.000000	3.000000	7.000000	0.000000
1290.530564	0.032495	0.530631	0.117172	82.382225	26.926992	62.304981	-2.488815	0.000000	4.336565	0.000000	0.000000	0.000000	0.000534	-0.036466	-0.135721	0.000000	0.000000	3.000000	7.000000	0.000000
1290.533898	0.032495	0.530631	0.117172	82.388130	26.924377	62.304890	-2.488815	0.000000	4.336565	0.000000	0.000000	0.000000	0.000534	-0.036466	-0.135721	0.000000	0.000000	3.000000	7.000000	0.000000
1290.537231	0.032495	0.530631	0.117172	82.388130	26.924377	62.304890	-2.488815	0.000000	4.336565	0.000000	0.000000	0.000000	0.000534	-0.036466	-0.135721	0.000000	0.000000	3.000000	7.000000	0.000000
1290.540564	0.032495	0.530631	0.117172	82.388130	26.924377	62.304890	-2.488815	0.000000	4.336565	0.000000	0.000000	0.000000	0.000534	-0.036466	-0.135721	0.000000	0.000000	3.000000	7.000000	0.000000
1290.543898	0.032414	0.530334	0.116220	82.366013	26.808954	62.195847	-2.495984	0.000000	4.332443	0.000000	0.000000	0.000000	-0.024356	-0.089196	-0.285728	0.000000	0.000000	3.000000	7.000000	0.000000
1290.547231	0.032414	0.530334	0.116220	82.366013	26.808954	62.195847	-2.495984	0.000000	4.332443	0.000000	0.000000	0.000000	-0.000000	-0.000004	-0.000001	0.000000	0.000000	3.000000	7.000000	0.000000
1290.550564	0.032414	0.530334	0.116220	82.366013	26.808954	62.195847	-2.495984	0.000000	4.332443	0.000000	0.000000	0.000000	-0.000000	-0.000004	-0.000001	0.000000	0.000000	3.000000	7.000000	0.000000
1290.553898	0.032414	0.530334	0.116220	82.319748	26.630091	62.024811	-2.513551	0.000000	4.322275	0.000000	0.000000	0.000000	-0.000000	-0.000004	-0.000001	0.000000	0.000000	3.000000	7.000000	0.000000
1290.557231	0.032414	0.530334	0.116220	82.319748	26.630091	62.024811	-2.513551	0.000000	4.322275	0.000000	0.000000	0.000000	-0.000000	-0.000004	-0.000001	0.000000	0.000000	3.000000	7.000000	0.000000
1290.560564	0.032358	0.530158	0.115718	82.319748	26.630091	62.024811	-2.513551	0.000000	4.322275	0.000000	0.000000	0.000000	-0.016693	-0.052720	-0.150500	0.000000	0.000000	3.000000	7.000000	0.000000
1290.563898	0.032358	0.530158	0.115718	82.256989	26.422895	61.836475	-2.513551	0.000000	4.322275	0.000000	0.000000	0.000000	-0.016693	-0.052720	-0.150500	0.000000	0.000000	3.000000	7.000000	0.000000
1290.567231	0.032306	0.529974	0.115276	82.256989	26.422895	61.836475	-2.513551	0.000000	4.322275	0.000000	0.000000	0.000000	-0.015678	-0.055157	-0.132759	0.000000	0.000000	3.000000	7.000000	0.000000
1290.570564	0.032306	0.529974	0.115276	82.256989	26.422895	61.836475	-2.513551	0.000000	4.322275	0.000000	0.000000	0.000000	-0.015678	-0.055157	-0.132759	0.000000	0.000000	3.000000	7.000000	0.000000
1290.573898	0.032306	0.529974	0.115276	82.175743	26.226000	61.666454	-2.531891	0.000000	4.311557	0.000000	0.000000	0.000000	-0.015678	-0.055157	-0.132759	0.000000	0.000000	3.000000	7.000000	0.000000
1290.577231	0.032306	0.529974	0.115276	82.175743	26.226000	61.666454	-2.531891	0.000000	4.311557	0.000000	0.000000	0.000000	-0.015678	-0.055157	-0.132759	0.000000	0.000000	3.000000	7.000000	0.000000
1290.580564	0.032254	0.529822	0.114829	82.175743	26.226000	61.666454	-2.531891	0.000000	4.311557	0.000000	0.000000	0.000000	-0.015736	-0.045714	-0.134035	0.000000	0.000000	3.000000	7.000000	0.000000
1290.583898	0.032254	0.529822	0.114829	82.093933	26.139257	61.621593	-2.531891	0.000000	4.311557	0.000000	0.000000	0.000000	-0.015736	-0.045714	-0.134035	0.000000	0.000000	3.000000	7.000000	0.000000
1290.587231	0.032254	0.529822	0.114829	82.093933	26.139257	61.621593	-2.531891	0.000000	4.311557	0.000000	0.000000	0.000000	-0.015736	-0.045714	-0.134035	0.000000	0.000000	3.000000	7.000000	0.000000
1290.590564	0.032254	0.529822	0.114829	82.093933	26.139257	61.621593	-2.531891	0.000000	4.311557	0.000000	0.000000	0.000000	-0.015736	-0.045714	-0.134035	0.000000	0.000000	3.000000	7.000000	0.000000
1290.593898	0.032180	0.529478	0.113997	82.014122	26.215246	61.758709	-2.540665	0.000000	4.306393	0.000000	0.000000	0.000000	-0.022242	-0.103208	-0.249731	0.000000	0.000000	3.000000	7.000000	0.000000
1290.597231	0.032180	0.529478	0.113997	82.014122	26.215246	61.758709	-2.540665	0.000000	4.306393	0.000000	0.000000	0.000000	0.000000	0.000003	0.000001	0.000000	0.000000	3.000000	7.000000	0.000000
1290.600564	0.032180	0.529478	0.113997	82.014122	26.215246	61.758709	-2.540665	0.000000	4.306393	0.000000	0.000000	0.000000	0.000000	0.000003	0.000001	0.000000	0.000000	3.000000	7.000000	0.000000
1290.603898	0.032180	0.529478	0.113997	81.940491	26.332367	61.942780	-2.556454	0.000000	4.297039	0.000000	0.000000	0.000000	0.000000	0.000003	0.000001	0.000000	0.000000	3.000000	7.000000	0.000000
1290.607231	0.032180	0.529478	0.113997	81.940491	26.332367	61.942780	-2.556454	0.000000	4.297039	0.000000	0.000000	0.000000	0.000000	0.000003	0.000001	0.000000	0.000000	3.000000	7.000000	0.000000
1290.610564	0.032128	0.529313	0.113570	81.940491	26.332367	61.942780	-2.556454	0.000000	4.297039	0.000000	0.000000	0.000000	-0.015361	-0.049563	-0.127933	0.000000	0.000000	3.000000	7.000000	0.000000
1290.613898	0.032128	0.529313	0.113570	81.883537	26.321257	61.971142	-2.556454	0.000000	4.297039	0.000000	0.000000	0.000000	-0.015361	-0.049563	-0.127933	0.000000	0.000000	3.000000	7.000000	0.000000
1290.617231	0.032128	0.529313	0.113570	81.883537	26.321257	61.971142	-2.556454	0.000000	4.297039	0.000000	0.000000	0.000000	-0.015361	-0.049563	-0.127933	0.000000	0.000000	3.000000	7.000000	0.000000
1290.620564	0.032128	0.529313	0.113570	81.883537	26.321257	61.971142	-2.556454	0.000000	4.297039	0.000000	0.000000	0.000000	-0.015361	-0.049563	-0.127933	0.000000	0.000000	3.000000	7.000000	0.000000
1290.623898	0.032005	0.528997	0.112833	81.850182	26.220348	61.886120	-2.564959	0.000000	4.291967	0.000000	0.000000	0.000000	-0.036872	-0.094625	-0.221036	0.000000	0.000000	3.000000	7.000000	0.000000
1290.627231	0.032005	0.528997	0.112833	81.850182	26.220348	61.886120	-2.564959	0.000000	4.291967	0.000000	0.000000	0.000000	-0.000000	0.000003	0.000000	0.000000	0.000000	3.000000	7.000000	0.000000
1290.630564	0.032005	0.528997	0.112833	81.850182	26.220348	61.886120	-2.564959	0.000000	4.291967	0.000000	0.000000	0.000000	-0.000000	0.000003	0.000000	0.000000	0.000000	3.000000	7.000000	0.000000
1290.633898	0.032005	0.528997	0.112833	81.842957	26.168060	61.839481	-2.580693	0.000000	4.282525	0.000000	0.000000	0.000000	-0.000000	0.000003	0.000000	0.000000	0.000000	3.000000	7.000000	0.000000
1290.637231	0.032005	0.528997	0.112833	81.842957	26.168060	61.839481	-2.580693	0.000000	4.282525	0.000000	0.000000	0.000000	-0.000000	0.000003	0.000000	0.000000	0.000000	3.000000	7.000000	0.000000
1290.640564	0.031960	0.528829	0.112504	81.842957	26.168060	61.839481	-2.580693	0.000000	4.282525	0.000000	0.000000	0.000000	-0.013682	-0.050497	-0.098714	0.000000	0.000000	3.000000	7.000000	0.000000
1290.643898	0.031960	0.528829	0.112504	81.849358	26.163263	61.842358	-2.580693	0.000000	4.282525	0.000000	0.000000	0.000000	-0.013682	-0.050497	-0.098714	0.000000	0.000000	3.000000	7.000000	0.000000
1290.647231	0.031960	0.528829	0.112504	81.849358	26.163263	61.842358	-2.580693	0.000000	4.282525	0.000000	0.000000	0.000000	-0.013682	-0.050497	-0.098714	0.000000	0.000000	3.000000	7.000000	0.000000
1290.650564	0.031960	0.528829	0.112504	81.849358	26.163263	61.842358	-2.580693	0.000000	4.282525	0.000000	0.000000	0.000000	-0.013682	-0.050497	-0.098714	0.000000	0.000000	3.000000	7.000000	0.000000
1290.653898	0.031817	0.528466	0.111891	81.869621	26.219158	61.907146	-2.587494	0.000000	4.278419	0.000000	0.000000	0.000000	-0.042839	-0.108746	-0.183968	0.000000	0.000000	3.000000	7.000000	0.000000
1290.657231	0.031817	0.528466	0.111891	81.869621	26.219158	61.907146	-2.587494	0.000000	4.278419	0.000000	0.000000	0.000000	0.000000	0.000008	0.000000	0.000000	0.000000	3.000000	7.000000	0.000000
1290.660564	0.031817	0.528466	0.111891	81.869621	26.219158	61.907146	-2.587494	0.000000	4.278419	0.000000	0.000000	0.000000	0.000000	0.000008	0.000000	0.000000	0.000000	3.000000	7.000000	0.000000
1290.663898	0.031817	0.528466	0.111891	81.900276	26.350079	62.048916	-2.601831	0.000000	4.269716	0.000000	0.000000	0.000000	0.000000	0.000008	0.000000	0.000000	0.000000	3.000000	7.000000	0.000000
1290.667231	0.031817	0.528466	0.111891	81.900276	26.350079	62.048916	-2.601831	0.000000	4.269716	0.000000	0.000000	0.000000	0.000000	0.000008	0.000000	0.000000	0.000000	3.000000	7.000000	0.000000
1290.670564	0.031772	0.528298	0.111562	81.900276	26.350079	62.048916	-2.601831	0.000000	4.269716	0.000000	0.000000	0.000000	-0.013653	-0.050364	-0.098882	0.000000	0.000000	3.000000	7.000000	0.000000
1290.673898	0.031772	0.528298	0.111562	81.934425	26.511662	62.217518	-2.601831	0.000000	4.269716	0.000000	0.000000	0.000000	-0.013653	-0.050364	-0.098882	0.000000	0.000000	3.000000	7.000000	0.000000
1290.677231	0.031772	0.528298	0.111562	81.934425	26.511662	62.217518	-2.601831	0.000000	4.269716	0.000000	0.000000	0.000000	-0.013653	-0.050364	-0.098882	0.000000	0.000000	3.000000	7.000000	0.000000
1290.680564	0.031772	0.528298	0.111562	81.934425	26.511662	62.217518	-2.601831	0.000000	4.269716	0.000000	0.000000	0.000000	-0.013653	-0.050364	-0.098882	0.000000	0.000000	3.000000	7.000000	0.000000
1290.683898	0.031764	0.527937	0.110940	81.962120	26.638697	62.352612	-2.608697	0.000000	4.265525	0.000000	0.000000	0.000000	-0.002305	-0.108482	-0.186559	0.000000	0.000000	3.000000	7.000000	0.000000
1290.687231	0.031764	0.527937	0.110940	81.962120	26.638697	62.352612	-2.608697	0.000000	4.265525	0.000000	0.000000	0.000000	0.000000	0.000004	-0.000000	0.000000	0.000000	3.000000	7.000000	0.000000
1290.690564	0.031764	0.527937	0.110940	81.962120	26.638697	62.352612	-2.608697	0.000000	4.265525	0.000000	0.000000	0.000000	0.000000	0.000004	-0.000000	0.000000	0.000000	3.000000	7.000000	0.000000
1290.693898	0.031764	0.527937	0.110940	81.982910	26.720371	62.436516	-2.619529	0.000000	4.258881	0.000000	0.000000	0.000000	0.000000	0.000004	-0.000000	0.000000	0.000000	3.000000	7.000000	0.000000
1290.697231	0.031764	0.527937	0.110940	81.982910	26.720371	62.436516	-2.619529	0.000000	4.258881	0.000000	0.000000	0.000000	0.000000	0.000004	-0.000000	0.000000	0.000000	3.000000	7.000000	0.000000
1290.700564	0.031801	0.527805	0.110640	81.982910	26.720371	62.436516	-2.619529	0.000000	4.258881	0.000000	0.000000	0.000000	0.011193	-0.039492	-0.089985	0.000000	0.000000	3.000000	7.000000	0.000000
1290.703898	0.031801	0.527805	0.110640	81.992561	26.765600	62.481430	-2.619529	0.000000	4.258881	0.000000	0.000000	0.000000	0.011193	-0.039492	-0.089985	0.000000	0.000000	3.000000	7.000000	0.000000
1290.707231	0.031801	0.527805	0.110640	81.992561	26.765600	62.481430	-2.619529	0.000000	4.258881	0.000000	0.000000	0.000000	0.011193	-0.039492	-0.089985	0.000000	0.000000	3.000000	7.000000	0.000000
1290.710564	0.031801	0.527805	0.110640	81.992561	26.765600	62.481430	-2.619529	0.000000	4.258881	0.000000	0.000000	0.000000	0.011193	-0.039492	-0.089985	0.000000	0.000000	3.000000	7.000000	0.000000
1290.713898	0.031846	0.527568	0.109998	81.991951	26.772707	62.488636	-2.623636	0.000000	4.256352	0.000000	0.000000	0.000000	0.013535	-0.071018	-0.192372	0.000000	0.000000	3.000000	7.000000	0.000000
1290.717231	0.031846	0.527568	0.109998	81.991951	26.772707	62.488636	-2.623636	0.000000	4.256352	0.000000	0.000000	0.000000	0.000001	0.000007	0.000000	0.000000	0.000000	3.000000	7.000000	0.000000
1290.720564	0.031846	0.527568	0.109998	81.991951	26.772707	62.488636	-2.623636	0.000000	4.256352	0.000000	0.000000	0.000000	0.000001	0.000007	0.000000	0.000000	0.000000	3.000000	7.000000	0.000000
1290.723898	0.031846	0.527568	0.109998	81.981171	26.811941	62.538483	-2.633433	0.000000	4.250297	0.000000	0.000000	0.000000	0.000001	0.000007	0.000000	0.000000	0.000000	3.000000	7.000000	0.000000
1290.727231	0.031846	0.527568	0.109998	81.981171	26.811941	62.538483	-2.633433	0.000000	4.250297	0.000000	0.000000	0.000000	0.000001	0.000007	0.000000	0.000000	0.000000	3.000000	7.000000	0.000000
1290.730564	0.031883	0.527437	0.109698	81.981171	26.811941	62.538483	-2.633433	0.000000	4.250297	0.000000	0.000000	0.000000	0.011138	-0.039398	-0.090110	0.000000	0.000000	3.000000	7.000000	0.000000
1290.733898	0.031883	0.527437	0.109698	81.974487	26.928867	62.671528	-2.633433	0.000000	4.250297	0.000000	0.000000	0.000000	0.011138	-0.039398	-0.090110	0.000000	0.000000	3.000000	7.000000	0.000000
1290.737231	0.031883	0.527437	0.109698	81.974487	26.928867	62.671528	-2.633433	0.000000	4.250297	0.000000	0.000000	0.000000	0.011138	-0.039398	-0.090110	0.000000	0.000000	3.000000	7.000000	0.000000
1290.740564	0.031883	0.527437	0.109698	81.974487	26.928867	62.671528	-2.633433	0.000000	4.250297	0.000000	0.000000	0.000000	0.011138	-0.039398	-0.090110	0.000000	0.000000	3.000000	7.000000	0.000000
1290.743898	0.032064	0.527219	0.109066	81.965881	27.085941	62.849037	-2.637601	0.000000	4.247713	0.000000	0.000000	0.000000	0.054051	-0.065520	-0.189683	0.000000	0.000000	3.000000	7.000000	0.000000
1290.747231	0.032064	0.527219	0.109066	81.965881	27.085941	62.849037	-2.637601	0.000000	4.247713	0.000000	0.000000	0.000000	-0.000000	-0.000003	0.000001	0.000000	0.000000	3.000000	7.000000	0.000000
1290.750564	0.032064	0.527219	0.109066	81.965881	27.085941	62.849037	-2.637601	0.000000	4.247713	0.000000	0.000000	0.000000	-0.000000	-0.000003	0.000001	0.000000	0.000000	3.000000	7.000000	0.000000
1290.753898	0.032064	0.527219	0.109066	81.963173	27.187862	62.956383	-2.643564	0.000000	4.244004	0.000000	0.000000	0.000000	-0.000000	-0.000003	0.000001	0.000000	0.000000	3.000000	7.000000	0.000000
1290.757231	0.032064	0.527219	0.109066	81.963173	27.187862	62.956383	-2.643564	0.000000	4.244004	0.000000	0.000000	0.000000	-0.000000	-0.000003	0.000001	0.000000	0.000000	3.000000	7.000000	0.000000
1290.760564	0.032153	0.527132	0.108737	81.963173	27.187862	62.956383	-2.643564	0.000000	4.244004	0.000000	0.000000	0.000000	0.026754	-0.026132	-0.098666	0.000000	0.000000	3.000000	7.000000	0.000000
1290.763898	0.032153	0.527132	0.108737	81.954262	27.161352	62.920265	-2.643564	0.000000	4.244004	0.000000	0.000000	0.000000	0.026754	-0.026132	-0.098666	0.000000	0.000000	3.000000	7.000000	0.000000
1290.767231	0.032153	0.527132	0.108737	81.954262	27.161352	62.920265	-2.643564	0.000000	4.244004	0.000000	0.000000	0.000000	0.026754	-0.026132	-0.098666	0.000000	0.000000	3.000000	7.000000	0.000000
1290.770564	0.032153	0.527132	0.108737	81.954262	27.161352	62.920265	-2.643564	0.000000	4.244004	0.000000	0.000000	0.000000	0.026754	-0.026132	-0.098666	0.000000	0.000000	3.000000	7.000000	0.000000
1290.773898	0.032408	0.526966	0.108014	81.938614	27.098986	62.844292	-2.646815	0.000000	4.241977	0.000000	0.000000	0.000000	0.076510	-0.049720	-0.216825	0.000000	0.000000	3.000000	7.000000	0.000000
1290.777231	0.032408	0.526966	0.108014	81.938614	27.098986	62.844292	-2.646815	0.000000	4.241977	0.000000	0.000000	0.000000	0.000000	0.000008	0.000000	0.000000	0.000000	3.000000	7.000000	0.000000
1290.780564	0.032408	0.526966	0.108014	81.938614	27.098986	62.844292	-2.646815	0.000000	4.241977	0.000000	0.000000	0.000000	0.000000	0.000008	0.000000	0.000000	0.000000	3.000000	7.000000	0.000000
1290.783898	0.032408	0.526966	0.108014	81.916748	27.013988	62.745937	-2.652347	0.000000	4.238521	0.000000	0.000000	0.000000	0.000000	0.000008	0.000000	0.000000	0.000000	3.000000	7.000000	0.000000
1290.787231	0.032408	0.526966	0.108014	81.916748	27.013988	62.745937	-2.652347	0.000000	4.238521	0.000000	0.000000	0.000000	0.000000	0.000008	0.000000	0.000000	0.000000	3.000000	7.000000	0.000000
1290.790564	0.032547	0.526887	0.107622	81.916748	27.013988	62.745937	-2.652347	0.000000	4.238521	0.000000	0.000000	0.000000	0.041672	-0.023594	-0.117718	0.000000	0.000000	3.000000	7.000000	0.000000
1290.793898	0.032547	0.526887	0.107622	81.876457	26.858639	62.580620	-2.652347	0.000000	4.238521	0.000000	0.000000	0.000000	0.041672	-0.023594	-0.117718	0.000000	0.000000	3.000000	7.000000	0.000000
1290.797231	0.032547	0.526887	0.107622	81.876457	26.858639	62.580620	-2.652347	0.000000	4.238521	0.000000	0.000000	0.000000	0.041672	-0.023594	-0.117718	0.000000	0.000000	3.000000	7.000000	0.000000
1290.800564	0.032547	0.526887	0.107622	81.876457	26.858639	62.580620	-2.652347	0.000000	4.238521	0.000000	0.000000	0.000000	0.041672	-0.023594	-0.117718	0.000000	0.000000	3.000000	7.000000	0.000000
1290.803898	0.032743	0.526761	0.106837	81.804298	26.589254	62.304947	-2.655363	0.000000	4.236632	0.000000	0.000000	0.000000	0.058970	-0.037930	-0.235364	0.000000	0.000000	3.000000	7.000000	0.000000
1290.807231	0.032743	0.526761	0.106837	81.804298	26.589254	62.304947	-2.655363	0.000000	4.236632	0.000000	0.000000	0.000000	-0.000000	-0.000004	-0.000000	0.000000	0.000000	3.000000	7.000000	0.000000
1290.810564	0.032743	0.526761	0.106837	81.804298	26.589254	62.304947	-2.655363	0.000000	4.236632	0.000000	0.000000	0.000000	-0.000000	-0.000004	-0.000000	0.000000	0.000000	3.000000	7.000000	0.000000
1290.813898	0.032743	0.526761	0.106837	81.716347	26.264936	61.977875	-2.663750	0.000000	4.231363	0.000000	0.000000	0.000000	-0.000000	-0.000004	-0.000000	0.000000	0.000000	3.000000	7.000000	0.000000
1290.817231	0.032743	0.526761	0.106837	81.716347	26.264936	61.977875	-2.663750	0.000000	4.231363	0.000000	0.000000	0.000000	-0.000000	-0.000004	-0.000000	0.000000	0.000000	3.000000	7.000000	0.000000
1290.820564	0.032828	0.526682	0.106447	81.716347	26.264936	61.977875	-2.663750	0.000000	4.231363	0.000000	0.000000	0.000000	0.025426	-0.023588	-0.116964	0.000000	0.000000	3.000000	7.000000	0.000000
1290.823898	0.032828	0.526682	0.106447	81.623039	25.934937	61.642326	-2.663750	0.000000	4.231363	0.000000	0.000000	0.000000	0.025426	-0.023588	-0.116964	0.000000	0.000000	3.000000	7.000000	0.000000
1290.827231	0.032828	0.526682	0.106447	81.623039	25.934937	61.642326	-2.663750	0.000000	4.231363	0.000000	0.000000	0.000000	0.025426	-0.023588	-0.116964	0.000000	0.000000	3.000000	7.000000	0.000000
1290.830564	0.032828	0.526682	0.106447	81.623039	25.934937	61.642326	-2.663750	0.000000	4.231363	0.000000	0.000000	0.000000	0.025426	-0.023588	-0.116964	0.000000	0.000000	3.000000	7.000000	0.000000
1290.833898	0.033027	0.526578	0.105718	81.547432	25.676664	61.374962	-2.668320	0.000000	4.228483	0.000000	0.000000	0.000000	0.059650	-0.031148	-0.218812	0.000000	0.000000	3.000000	7.000000	0.000000
1290.837231	0.033027	0.526578	0.105718	81.547432	25.676664	61.374962	-2.668320	0.000000	4.228483	0.000000	0.000000	0.000000	-0.000000	0.000001	-0.000000	0.000000	0.000000	3.000000	7.000000	0.000000
1290.840564	0.033027	0.526578	0.105718	81.547432	25.676664	61.374962	-2.668320	0.000000	4.228483	0.000000	0.000000	0.000000	-0.000000	0.000001	-0.000000	0.000000	0.000000	3.000000	7.000000	0.000000
1290.843898	0.033027	0.526578	0.105718	81.485344	25.472807	61.158600	-2.675786	0.000000	4.223763	0.000000	0.000000	0.000000	-0.000000	0.000001	-0.000000	0.000000	0.000000	3.000000	7.000000	0.000000
1290.847231	0.033027	0.526578	0.105718	81.485344	25.472807	61.158600	-2.675786	0.000000	4.223763	0.000000	0.000000	0.000000	-0.000000	0.000001	-0.000000	0.000000	0.000000	3.000000	7.000000	0.000000
1290.850564	0.033141	0.526553	0.105379	81.485344	25.472807	61.158600	-2.675786	0.000000	4.223763	0.000000	0.000000	0.000000	0.034221	-0.007579	-0.101836	0.000000	0.000000	3.000000	7.000000	0.000000
1290.853898	0.033141	0.526553	0.105379	81.434021	25.308077	60.983284	-2.675786	0.000000	4.223763	0.000000	0.000000	0.000000	0.034221	-0.007579	-0.101836	0.000000	0.000000	3.000000	7.000000	0.000000
1290.857231	0.033141	0.526553	0.105379	81.434021	25.308077	60.983284	-2.675786	0.000000	4.223763	0.000000	0.000000	0.000000	0.034221	-0.007579	-0.101836	0.000000	0.000000	3.000000	7.000000	0.000000
1290.860564	0.033141	0.526553	0.105379	81.434021	25.308077	60.983284	-2.675786	0.000000	4.223763	0.000000	0.000000	0.000000	0.034221	-0.007579	-0.101836	0.000000	0.000000	3.000000	7.000000	0.000000
1290.863898	0.033349	0.526596	0.104827	81.383064	25.147541	60.814468	-2.678672	0.000000	4.221932	0.000000	0.000000	0.000000	0.062542	0.012930	-0.165401	0.000000	0.000000	3.000000	7.000000	0.000000
1290.867231	0.033349	0.526596	0.104827	81.383064	25.147541	60.814468	-2.678672	0.000000	4.221932	0.000000	0.000000	0.000000	0.062542	0.012930	-0.165401	0.000000	0.000000	3.000000	7.000000	0.000000
1290.870564	0.033349	0.526596	0.104827	81.383064	25.147541	60.814468	-2.678672	0.000000	4.221932	0.000000	0.000000	0.000000	0.062542	0.012930	-0.165401	0.000000	0.000000	3.000000	7.000000	0.000000
1290.873898	0.033349	0.526596	0.104827	81.338776	25.008244	60.671745	-2.682727	0.000000	4.219357	0.000000	0.000000	0.000000	0.062542	0.012930	-0.165401	0.000000	0.000000	3.000000	7.000000	0.000000
1290.877231	0.033392	0.526682	0.104636	81.338776	25.008244	60.671745	-2.682727	0.000000	4.219357	0.000000	0.000000	0.000000	0.012656	0.025819	-0.057335	0.000000	0.000000	3.000000	7.000000	0.000000
1290.880564	0.033392	0.526682	0.104636	81.338776	25.008244	60.671745	-2.682727	0.000000	4.219357	0.000000	0.000000	0.000000	0.012656	0.025819	-0.057335	0.000000	0.000000	3.000000	7.000000	0.000000
1290.883898	0.033392	0.526682	0.104636	81.326218	24.968475	60.632423	-2.685004	0.000000	4.217909	0.000000	0.000000	0.000000	0.012656	0.025819	-0.057335	0.000000	0.000000	3.000000	7.000000	0.000000
1290.887231	0.033392	0.526682	0.104636	81.326218	24.968475	60.632423	-2.685004	0.000000	4.217909	0.000000	0.000000	0.000000	0.012656	0.025819	-0.057335	0.000000	0.000000	3.000000	7.000000	0.000000
1290.890564	0.033384	0.526760	0.104508	81.326218	24.968475	60.632423	-2.685004	0.000000	4.217909	0.000000	0.000000	0.000000	-0.002280	0.023344	-0.038357	0.000000	0.000000	3.000000	7.000000	0.000000
1290.893898	0.033384	0.526760	0.104508	81.320427	24.953415	60.617199	-2.685004	0.000000	4.217909	0.000000	0.000000	0.000000	-0.002280	0.023344	-0.038357	0.000000	0.000000	3.000000	7.000000	0.000000
1290.897231	0.033384	0.526760	0.104508	81.320427	24.953415	60.617199	-2.685004	0.000000	4.217909	0.000000	0.000000	0.000000	-0.002280	0.023344	-0.038357	0.000000	0.000000	3.000000	7.000000	0.000000
1290.900564	0.033384	0.526760	0.104508	81.320427	24.953415	60.617199	-2.685004	0.000000	4.217909	0.000000	0.000000	0.000000	-0.002280	0.023344	-0.038357	0.000000	0.000000	3.000000	7.000000	0.000000
1290.903898	0.033355	0.526958	0.104466	81.308762	24.920607	60.586750	-2.687558	0.000000	4.216282	0.000000	0.000000	0.000000	-0.008785	0.059208	-0.012755	0.000000	0.000000	3.000000	7.000000	0.000000
1290.907231	0.033355	0.526958	0.104466	81.308762	24.920607	60.586750	-2.687558	0.000000	4.216282	0.000000	0.000000	0.000000	-0.008785	0.059208	-0.012755	0.000000	0.000000	3.000000	7.000000	0.000000
1290.910564	0.033355	0.526958	0.104466	81.308762	24.920607	60.586750	-2.687558	0.000000	4.216282	0.000000	0.000000	0.000000	-0.008785	0.059208	-0.012755	0.000000	0.000000	3.000000	7.000000	0.000000
1290.913898	0.033355	0.526958	0.104466	81.294212	24.883110	60.548828	-2.689176	0.000000	4.215250	0.000000	0.000000	0.000000	-0.008785	0.059208	-0.012755	0.000000	0.000000	3.000000	7.000000	0.000000
1290.917231	0.033360	0.527077	0.104549	81.294212	24.883110	60.548828	-2.689176	0.000000	4.215250	0.000000	0.000000	0.000000	0.001492	0.035891	0.025119	0.000000	0.000000	3.000000	7.000000	0.000000
1290.920564	0.033360	0.527077	0.104549	81.294212	24.883110	60.548828	-2.689176	0.000000	4.215250	0.000000	0.000000	0.000000	0.001492	0.035891	0.025119	0.000000	0.000000	3.000000	7.000000	0.000000
1290.923898	0.033360	0.527077	0.104549	81.273842	24.828110	60.495941	-2.687502	0.000000	4.216318	0.000000	0.000000	0.000000	0.001492	0.035891	0.025119	0.000000	0.000000	3.000000	7.000000	0.000000
1290.927231	0.033360	0.527077	0.104549	81.273842	24.828110	60.495941	-2.687502	0.000000	4.216318	0.000000	0.000000	0.000000	0.001492	0.035891	0.025119	0.000000	0.000000	3.000000	7.000000	0.000000
1290.930564	0.033340	0.527202	0.104674	81.273842	24.828110	60.495941	-2.687502	0.000000	4.216318	0.000000	0.000000	0.000000	-0.005819	0.037375	0.037230	0.000000	0.000000	3.000000	7.000000	0.000000
1290.933898	0.033340	0.527202	0.104674	81.253426	24.773336	60.443268	-2.687502	0.000000	4.216318	0.000000	0.000000	0.000000	-0.005819	0.037375	0.037230	0.000000	0.000000	3.000000	7.000000	0.000000
1290.937231	0.033340	0.527202	0.104674	81.253426	24.773336	60.443268	-2.687502	0.000000	4.216318	0.000000	0.000000	0.000000	-0.005819	0.037375	0.037230	0.000000	0.000000	3.000000	7.000000	0.000000
1290.940564	0.033340	0.527202	0.104674	81.253426	24.773336	60.443268	-2.687502	0.000000	4.216318	0.000000	0.000000	0.000000	-0.005819	0.037375	0.037230	0.000000	0.000000	3.000000	7.000000	0.000000
1290.943898	0.033300	0.527433	0.104904	81.232994	24.718817	60.390854	-2.685791	0.000000	4.217407	0.000000	0.000000	0.000000	-0.011961	0.069418	0.069171	0.000000	0.000000	3.000000	7.000000	0.000000
1290.947231	0.033300	0.527433	0.104904	81.232994	24.718817	60.390854	-2.685791	0.000000	4.217407	0.000000	0.000000	0.000000	-0.011961	0.069418	0.069171	0.000000	0.000000	3.000000	7.000000	0.000000
1290.950564	0.033300	0.527433	0.104904	81.232994	24.718817	60.390854	-2.685791	0.000000	4.217407	0.000000	0.000000	0.000000	-0.011961	0.069418	0.069171	0.000000	0.000000	3.000000	7.000000	0.000000
1290.953898	0.033300	0.527433	0.104904	81.218437	24.679235	60.353554	-2.682730	0.000000	4.219356	0.000000	0.000000	0.000000	-0.011961	0.069418	0.069171	0.000000	0.000000	3.000000	7.000000	0.000000
1290.957231	0.033280	0.527540	0.105011	81.218437	24.679235	60.353554	-2.682730	0.000000	4.219356	0.000000	0.000000	0.000000	-0.006142	0.032046	0.031944	0.000000	0.000000	3.000000	7.000000	0.000000
1290.960564	0.033280	0.527540	0.105011	81.218437	24.679235	60.353554	-2.682730	0.000000	4.219356	0.000000	0.000000	0.000000	-0.006142	0.032046	0.031944	0.000000	0.000000	3.000000	7.000000	0.000000
1290.963898	0.033280	0.527540	0.105011	81.203819	24.639780	60.316383	-2.681378	0.000000	4.220215	0.000000	0.000000	0.000000	-0.006142	0.032046	0.031944	0.000000	0.000000	3.000000	7.000000	0.000000
1290.967231	0.033257	0.527611	0.105082	81.203819	24.639780	60.316383	-2.681378	0.000000	4.220215	0.000000	0.000000	0.000000	-0.006765	0.021389	0.021448	0.000000	0.000000	3.000000	7.000000	0.000000
1290.970564	0.033257	0.527611	0.105082	81.203819	24.639780	60.316383	-2.681378	0.000000	4.220215	0.000000	0.000000	0.000000	-0.006765	0.021389	0.021448	0.000000	0.000000	3.000000	7.000000	0.000000
1290.973898	0.033257	0.527611	0.105082	81.198013	24.627861	60.301567	-2.680723	0.000000	4.220631	0.000000	0.000000	0.000000	-0.006765	0.021389	0.021448	0.000000	0.000000	3.000000	7.000000	0.000000
1290.977231	0.033257	0.527611	0.105082	81.198013	24.627861	60.301567	-2.680723	0.000000	4.220631	0.000000	0.000000	0.000000	-0.006765	0.021389	0.021448	0.000000	0.000000	3.000000	7.000000	0.000000
1290.980564	0.033286	0.527647	0.105115	81.198013	24.627861	60.301567	-2.680723	0.000000	4.220631	0.000000	0.000000	0.000000	0.008628	0.010678	0.010010	0.000000	0.000000	3.000000	7.000000	0.000000
1290.983898	0.033286	0.527647	0.105115	81.198013	24.627861	60.301567	-2.680723	0.000000	4.220631	0.000000	0.000000	0.000000	0.008628	0.010678	0.010010	0.000000	0.000000	3.000000	7.000000	0.000000
1290.987231	0.033286	0.527647	0.105115	81.198013	24.627861	60.301567	-2.680723	0.000000	4.220631	0.000000	0.000000	0.000000	0.008628	0.010678	0.010010	0.000000	0.000000	3.000000	7.000000	0.000000
1290.990564	0.033286	0.527647	0.105115	81.198013	24.627861	60.301567	-2.680723	0.000000	4.220631	0.000000	0.000000	0.000000	0.008628	0.010678	0.010010	0.000000	0.000000	3.000000	7.000000	0.000000
1290.993898	0.033337	0.527673	0.105070	81.197990	24.633291	60.301575	-2.679293	0.000000	4.221539	0.000000	0.000000	0.000000	0.015258	0.007785	-0.013741	0.000000	0.000000	3.000000	7.000000	0.000000
1290.997231	0.033337	0.527673	0.105070	81.197990	24.633291	60.301575	-2.679293	0.000000	4.221539	0.000000	0.000000	0.000000	0.015258	0.007785	-0.013741	0.000000	0.000000	3.000000	7.000000	0.000000
1291.000564	0.033337	0.527673	0.105070	81.197990	24.633291	60.301575	-2.679293	0.000000	4.221539	0.000000	0.000000	0.000000	0.015258	0.007785	-0.013741	0.000000	0.000000	3.000000	7.000000	0.000000
1291.003898	0.033337	0.527673	0.105070	81.203239	24.659004	60.326477	-2.678669	0.000000	4.221935	0.000000	0.000000	0.000000	0.015258	0.007785	-0.013741	0.000000	0.000000	3.000000	7.000000	0.000000
1291.007231	0.033387	0.527650	0.105010	81.203239	24.659004	60.326477	-2.678669	0.000000	4.221935	0.000000	0.000000	0.000000	0.015013	-0.006805	-0.017831	0.000000	0.000000	3.000000	7.000000	0.000000
1291.010564	0.033387	0.527650	0.105010	81.203239	24.659004	60.326477	-2.678669	0.000000	4.221935	0.000000	0.000000	0.000000	0.015013	-0.006805	-0.017831	0.000000	0.000000	3.000000	7.000000	0.000000
1291.013898	0.033387	0.527650	0.105010	81.211998	24.686491	60.348793	-2.678316	0.000000	4.222159	0.000000	0.000000	0.000000	0.015013	-0.006805	-0.017831	0.000000	0.000000	3.000000	7.000000	0.000000
1291.017231	0.033387	0.527650	0.105010	81.211998	24.686491	60.348793	-2.678316	0.000000	4.222159	0.000000	0.000000	0.000000	0.015013	-0.006805	-0.017831	0.000000	0.000000	3.000000	7.000000	0.000000
1291.020564	0.033409	0.527610	0.104935	81.211998	24.686491	60.348793	-2.678316	0.000000	4.222159	0.000000	0.000000	0.000000	0.006691	-0.012132	-0.022603	0.000000	0.000000	3.000000	7.000000	0.000000
1291.023898	0.033409	0.527610	0.104935	81.223648	24.715927	60.378551	-2.678316	0.000000	4.222159	0.000000	0.000000	0.000000	0.006691	-0.012132	-0.022603	0.000000	0.000000	3.000000	7.000000	0.000000
1291.027231	0.033409	0.527610	0.104935	81.223648	24.715927	60.378551	-2.678316	0.000000	4.222159	0.000000	0.000000	0.000000	0.006691	-0.012132	-0.022603	0.000000	0.000000	3.000000	7.000000	0.000000
1291.030564	0.033409	0.527610	0.104935	81.223648	24.715927	60.378551	-2.678316	0.000000	4.222159	0.000000	0.000000	0.000000	0.006691	-0.012132	-0.022603	0.000000	0.000000	3.000000	7.000000	0.000000
1291.033898	0.033401	0.527498	0.104791	81.232361	24.738043	60.400928	-2.679047	0.000000	4.221695	0.000000	0.000000	0.000000	-0.002562	-0.033517	-0.043111	0.000000	0.000000	3.000000	7.000000	0.000000
1291.037231	0.033401	0.527498	0.104791	81.232361	24.738043	60.400928	-2.679047	0.000000	4.221695	0.000000	0.000000	0.000000	-0.002562	-0.033517	-0.043111	0.000000	0.000000	3.000000	7.000000	0.000000
1291.040564	0.033401	0.527498	0.104791	81.232361	24.738043	60.400928	-2.679047	0.000000	4.221695	0.000000	0.000000	0.000000	-0.002562	-0.033517	-0.043111	0.000000	0.000000	3.000000	7.000000	0.000000
1291.043898	0.033401	0.527498	0.104791	81.241104	24.760218	60.423367	-2.681910	0.000000	4.219877	0.000000	0.000000	0.000000	-0.002562	-0.033517	-0.043111	0.000000	0.000000	3.000000	7.000000	0.000000
1291.047231	0.033398	0.527444	0.104739	81.241104	24.760218	60.423367	-2.681910	0.000000	4.219877	0.000000	0.000000	0.000000	-0.000936	-0.016029	-0.015741	0.000000	0.000000	3.000000	7.000000	0.000000
1291.050564	0.033398	0.527444	0.104739	81.241104	24.760218	60.423367	-2.681910	0.000000	4.219877	0.000000	0.000000	0.000000	-0.000936	-0.016029	-0.015741	0.000000	0.000000	3.000000	7.000000	0.000000
1291.053898	0.033398	0.527444	0.104739	81.244553	24.811155	60.478737	-2.682956	0.000000	4.219212	0.000000	0.000000	0.000000	-0.000936	-0.016029	-0.015741	0.000000	0.000000	3.000000	7.000000	0.000000
1291.057231	0.033398	0.527444	0.104739	81.244553	24.811155	60.478737	-2.682956	0.000000	4.219212	0.000000	0.000000	0.000000	-0.000936	-0.016029	-0.015741	0.000000	0.000000	3.000000	7.000000	0.000000
1291.060564	0.033422	0.527409	0.104702	81.244553	24.811155	60.478737	-2.682956	0.000000	4.219212	0.000000	0.000000	0.000000	0.007379	-0.010701	-0.010967	0.000000	0.000000	3.000000	7.000000	0.000000
1291.063898	0.033422	0.527409	0.104702	81.241936	24.945633	60.635075	-2.682956	0.000000	4.219212	0.000000	0.000000	0.000000	0.007379	-0.010701	-0.010967	0.000000	0.000000	3.000000	7.000000	0.000000
1291.067231	0.033422	0.527409	0.104702	81.241936	24.945633	60.635075	-2.682956	0.000000	4.219212	0.000000	0.000000	0.000000	0.007379	-0.010701	-0.010967	0.000000	0.000000	3.000000	7.000000	0.000000
1291.070564	0.033422	0.527409	0.104702	81.241936	24.945633	60.635075	-2.682956	0.000000	4.219212	0.000000	0.000000	0.000000	0.007379	-0.010701	-0.010967	0.000000	0.000000	3.000000	7.000000	0.000000
1291.073898	0.033525	0.527338	0.104626	81.229630	25.169455	60.894390	-2.682917	0.000000	4.219236	0.000000	0.000000	0.000000	0.030755	-0.021358	-0.022899	0.000000	0.000000	3.000000	7.000000	0.000000
1291.077231	0.033525	0.527338	0.104626	81.229630	25.169455	60.894390	-2.682917	0.000000	4.219236	0.000000	0.000000	0.000000	0.030755	-0.021358	-0.022899	0.000000	0.000000	3.000000	7.000000	0.000000
1291.080564	0.033525	0.527338	0.104626	81.229630	25.169455	60.894390	-2.682917	0.000000	4.219236	0.000000	0.000000	0.000000	0.030755	-0.021358	-0.022899	0.000000	0.000000	3.000000	7.000000	0.000000
1291.083898	0.033525	0.527338	0.104626	81.216805	25.490503	61.268559	-2.681366	0.000000	4.220222	0.000000	0.000000	0.000000	0.030755	-0.021358	-0.022899	0.000000	0.000000	3.000000	7.000000	0.000000
1291.087231	0.033627	0.527328	0.104542	81.216805	25.490503	61.268559	-2.681366	0.000000	4.220222	0.000000	0.000000	0.000000	0.030609	-0.002919	-0.025201	0.000000	0.000000	3.000000	7.000000	0.000000
1291.090564	0.033627	0.527328	0.104542	81.216805	25.490503	61.268559	-2.681366	0.000000	4.220222	0.000000	0.000000	0.000000	0.030609	-0.002919	-0.025201	0.000000	0.000000	3.000000	7.000000	0.000000
1291.093898	0.033627	0.527328	0.104542	81.209290	25.739050	61.551800	-2.679967	0.000000	4.221111	0.000000	0.000000	0.000000	0.030609	-0.002919	-0.025201	0.000000	0.000000	3.000000	7.000000	0.000000
1291.097231	0.033701	0.527300	0.104442	81.209290	25.739050	61.551800	-2.679967	0.000000	4.221111	0.000000	0.000000	0.000000	0.022286	-0.008244	-0.029979	0.000000	0.000000	3.000000	7.000000	0.000000
1291.100564	0.033701	0.527300	0.104442	81.209290	25.739050	61.551800	-2.679967	0.000000	4.221111	0.000000	0.000000	0.000000	0.022286	-0.008244	-0.029979	0.000000	0.000000	3.000000	7.000000	0.000000
1291.103898	0.033701	0.527300	0.104442	81.214188	25.819748	61.635067	-2.679654	0.000000	4.221310	0.000000	0.000000	0.000000	0.022286	-0.008244	-0.029979	0.000000	0.000000	3.000000	7.000000	0.000000
1291.107231	0.033772	0.527281	0.104282	81.214188	25.819748	61.635067	-2.679654	0.000000	4.221310	0.000000	0.000000	0.000000	0.021192	-0.005823	-0.048031	0.000000	0.000000	3.000000	7.000000	0.000000
1291.110564	0.033772	0.527281	0.104282	81.214188	25.819748	61.635067	-2.679654	0.000000	4.221310	0.000000	0.000000	0.000000	0.021192	-0.005823	-0.048031	0.000000	0.000000	3.000000	7.000000	0.000000
1291.113898	0.033772	0.527281	0.104282	81.228668	25.863810	61.674164	-2.680548	0.000000	4.220742	0.000000	0.000000	0.000000	0.021192	-0.005823	-0.048031	0.000000	0.000000	3.000000	7.000000	0.000000
1291.117231	0.033772	0.527281	0.104282	81.228668	25.863810	61.674164	-2.680548	0.000000	4.220742	0.000000	0.000000	0.000000	0.021192	-0.005823	-0.048031	0.000000	0.000000	3.000000	7.000000	0.000000
1291.120564	0.033841	0.527244	0.104104	81.228668	25.863810	61.674164	-2.680548	0.000000	4.220742	0.000000	0.000000	0.000000	0.020861	-0.011145	-0.053293	0.000000	0.000000	3.000000	7.000000	0.000000
1291.123898	0.033841	0.527244	0.104104	81.243141	25.910730	61.713383	-2.680548	0.000000	4.220742	0.000000	0.000000	0.000000	0.020861	-0.011145	-0.053293	0.000000	0.000000	3.000000	7.000000	0.000000
1291.127231	0.033841	0.527244	0.104104	81.243141	25.910730	61.713383	-2.680548	0.000000	4.220742	0.000000	0.000000	0.000000	0.020861	-0.011145	-0.053293	0.000000	0.000000	3.000000	7.000000	0.000000
1291.130564	0.033841	0.527244	0.104104	81.243141	25.910730	61.713383	-2.680548	0.000000	4.220742	0.000000	0.000000	0.000000	0.020861	-0.011145	-0.053293	0.000000	0.000000	3.000000	7.000000	0.000000
1291.133898	0.033925	0.527244	0.103723	81.254723	25.947248	61.744823	-2.681798	0.000000	4.219948	0.000000	0.000000	0.000000	0.025175	-0.000005	-0.114349	0.000000	0.000000	3.000000	7.000000	0.000000
1291.137231	0.033925	0.527244	0.103723	81.254723	25.947248	61.744823	-2.681798	0.000000	4.219948	0.000000	0.000000	0.000000	0.025175	-0.000005	-0.114349	0.000000	0.000000	3.000000	7.000000	0.000000
1291.140564	0.033925	0.527244	0.103723	81.254723	25.947248	61.744823	-2.681798	0.000000	4.219948	0.000000	0.000000	0.000000	0.025175	-0.000005	-0.114349	0.000000	0.000000	3.000000	7.000000	0.000000
1291.143898	0.033925	0.527244	0.103723	81.263359	25.978756	61.768429	-2.686382	0.000000	4.217031	0.000000	0.000000	0.000000	0.025175	-0.000005	-0.114349	0.000000	0.000000	3.000000	7.000000	0.000000
1291.147231	0.033995	0.527255	0.103559	81.263359	25.978756	61.768429	-2.686382	0.000000	4.217031	0.000000	0.000000	0.000000	0.021067	0.003383	-0.049221	0.000000	0.000000	3.000000	7.000000	0.000000
1291.150564	0.033995	0.527255	0.103559	81.263359	25.978756	61.768429	-2.686382	0.000000	4.217031	0.000000	0.000000	0.000000	0.021067	0.003383	-0.049221	0.000000	0.000000	3.000000	7.000000	0.000000
1291.153898	0.033995	0.527255	0.103559	81.269157	26.005255	61.784233	-2.687375	0.000000	4.216399	0.000000	0.000000	0.000000	0.021067	0.003383	-0.049221	0.000000	0.000000	3.000000	7.000000	0.000000
1291.157231	0.033995	0.527255	0.103559	81.269157	26.005255	61.784233	-2.687375	0.000000	4.216399	0.000000	0.000000	0.000000	0.021067	0.003383	-0.049221	0.000000	0.000000	3.000000	7.000000	0.000000
1291.160564	0.034119	0.527297	0.103388	81.269157	26.005255	61.784233	-2.687375	0.000000	4.216399	0.000000	0.000000	0.000000	0.036950	0.012601	-0.051347	0.000000	0.000000	3.000000	7.000000	0.000000
1291.163898	0.034119	0.527297	0.103388	81.272057	26.029411	61.792168	-2.687375	0.000000	4.216399	0.000000	0.000000	0.000000	0.036950	0.012601	-0.051347	0.000000	0.000000	3.000000	7.000000	0.000000
1291.167231	0.034243	0.527357	0.103234	81.272057	26.029411	61.792168	-2.687375	0.000000	4.216399	0.000000	0.000000	0.000000	0.037248	0.017884	-0.046111	0.000000	0.000000	3.000000	7.000000	0.000000
1291.170564	0.034243	0.527357	0.103234	81.272057	26.029411	61.792168	-2.687375	0.000000	4.216399	0.000000	0.000000	0.000000	0.037248	0.017884	-0.046111	0.000000	0.000000	3.000000	7.000000	0.000000
1291.173898	0.034243	0.527357	0.103234	81.272087	26.045717	61.792168	-2.686205	0.000000	4.217144	0.000000	0.000000	0.000000	0.037248	0.017884	-0.046111	0.000000	0.000000	3.000000	7.000000	0.000000
1291.177231	0.034243	0.527357	0.103234	81.272087	26.045717	61.792168	-2.686205	0.000000	4.217144	0.000000	0.000000	0.000000	0.037248	0.017884	-0.046111	0.000000	0.000000	3.000000	7.000000	0.000000
1291.180564	0.034395	0.527434	0.103096	81.272087	26.045717	61.792168	-2.686205	0.000000	4.217144	0.000000	0.000000	0.000000	0.045527	0.023220	-0.041359	0.000000	0.000000	3.000000	7.000000	0.000000
1291.183898	0.034395	0.527434	0.103096	81.272057	26.062048	61.792175	-2.686205	0.000000	4.217144	0.000000	0.000000	0.000000	0.045527	0.023220	-0.041359	0.000000	0.000000	3.000000	7.000000	0.000000
1291.187231	0.034395	0.527434	0.103096	81.272057	26.062048	61.792175	-2.686205	0.000000	4.217144	0.000000	0.000000	0.000000	0.045527	0.023220	-0.041359	0.000000	0.000000	3.000000	7.000000	0.000000
1291.190564	0.034395	0.527434	0.103096	81.272057	26.062048	61.792175	-2.686205	0.000000	4.217144	0.000000	0.000000	0.000000	0.045527	0.023220	-0.041359	0.000000	0.000000	3.000000	7.000000	0.000000
1291.193898	0.034718	0.527623	0.102716	81.274940	26.088877	61.800045	-2.684343	0.000000	4.218329	0.000000	0.000000	0.000000	0.097043	0.056535	-0.114158	0.000000	0.000000	3.000000	7.000000	0.000000
1291.197231	0.034718	0.527623	0.102716	81.274940	26.088877	61.800045	-2.684343	0.000000	4.218329	0.000000	0.000000	0.000000	0.097043	0.056535	-0.114158	0.000000	0.000000	3.000000	7.000000	0.000000
1291.200564	0.034718	0.527623	0.102716	81.274940	26.088877	61.800045	-2.684343	0.000000	4.218329	0.000000	0.000000	0.000000	0.097043	0.056535	-0.114158	0.000000	0.000000	3.000000	7.000000	0.000000
1291.203898	0.034718	0.527623	0.102716	81.277870	26.110323	61.808002	-2.681965	0.000000	4.219842	0.000000	0.000000	0.000000	0.097043	0.056535	-0.114158	0.000000	0.000000	3.000000	7.000000	0.000000
1291.207231	0.034837	0.527703	0.102480	81.277870	26.110323	61.808002	-2.681965	0.000000	4.219842	0.000000	0.000000	0.000000	0.035624	0.024091	-0.070668	0.000000	0.000000	3.000000	7.000000	0.000000
1291.210564	0.034837	0.527703	0.102480	81.277870	26.110323	61.808002	-2.681965	0.000000	4.219842	0.000000	0.000000	0.000000	0.035624	0.024091	-0.070668	0.000000	0.000000	3.000000	7.000000	0.000000
1291.213898	0.034837	0.527703	0.102480	81.285889	26.155678	61.841770	-2.682873	0.000000	4.219265	0.000000	0.000000	0.000000	0.035624	0.024091	-0.070668	0.000000	0.000000	3.000000	7.000000	0.000000
1291.217231	0.034837	0.527703	0.102480	81.285889	26.155678	61.841770	-2.682873	0.000000	4.219265	0.000000	0.000000	0.000000	0.035624	0.024091	-0.070668	0.000000	0.000000	3.000000	7.000000	0.000000
1291.220564	0.034978	0.527791	0.102182	81.285889	26.155678	61.841770	-2.682873	0.000000	4.219265	0.000000	0.000000	0.000000	0.042425	0.026463	-0.089274	0.000000	0.000000	3.000000	7.000000	0.000000
1291.223898	0.034978	0.527791	0.102182	81.297417	26.203430	61.873566	-2.682873	0.000000	4.219265	0.000000	0.000000	0.000000	0.042425	0.026463	-0.089274	0.000000	0.000000	3.000000	7.000000	0.000000
1291.227231	0.034978	0.527791	0.102182	81.297417	26.203430	61.873566	-2.682873	0.000000	4.219265	0.000000	0.000000	0.000000	0.042425	0.026463	-0.089274	0.000000	0.000000	3.000000	7.000000	0.000000
1291.230564	0.034978	0.527791	0.102182	81.297417	26.203430	61.873566	-2.682873	0.000000	4.219265	0.000000	0.000000	0.000000	0.042425	0.026463	-0.089274	0.000000	0.000000	3.000000	7.000000	0.000000
1291.233898	0.035232	0.527962	0.101550	81.308372	26.259521	61.915447	-2.684278	0.000000	4.218370	0.000000	0.000000	0.000000	0.076002	0.051305	-0.189836	0.000000	0.000000	3.000000	7.000000	0.000000
1291.237231	0.035232	0.527962	0.101550	81.308372	26.259521	61.915447	-2.684278	0.000000	4.218370	0.000000	0.000000	0.000000	0.000001	0.000003	-0.000001	0.000000	0.000000	3.000000	7.000000	0.000000
1291.240564	0.035232	0.527962	0.101550	81.308372	26.259521	61.915447	-2.684278	0.000000	4.218370	0.000000	0.000000	0.000000	0.000001	0.000003	-0.000001	0.000000	0.000000	3.000000	7.000000	0.000000
1291.243898	0.035232	0.527962	0.101550	81.314499	26.332813	61.979687	-2.688688	0.000000	4.215561	0.000000	0.000000	0.000000	0.000001	0.000003	-0.000001	0.000000	0.000000	3.000000	7.000000	0.000000
1291.247231	0.035232	0.527962	0.101550	81.314499	26.332813	61.979687	-2.688688	0.000000	4.215561	0.000000	0.000000	0.000000	0.000001	0.000003	-0.000001	0.000000	0.000000	3.000000	7.000000	0.000000
1291.250564	0.035398	0.528032	0.101233	81.314499	26.332813	61.979687	-2.688688	0.000000	4.215561	0.000000	0.000000	0.000000	0.049891	0.021006	-0.095156	0.000000	0.000000	3.000000	7.000000	0.000000
1291.253898	0.035398	0.528032	0.101233	81.314247	26.494663	62.144470	-2.688688	0.000000	4.215561	0.000000	0.000000	0.000000	0.049891	0.021006	-0.095156	0.000000	0.000000	3.000000	7.000000	0.000000
1291.257231	0.035398	0.528032	0.101233	81.314247	26.494663	62.144470	-2.688688	0.000000	4.215561	0.000000	0.000000	0.000000	0.049891	0.021006	-0.095156	0.000000	0.000000	3.000000	7.000000	0.000000
1291.260564	0.035398	0.528032	0.101233	81.314247	26.494663	62.144470	-2.688688	0.000000	4.215561	0.000000	0.000000	0.000000	0.049891	0.021006	-0.095156	0.000000	0.000000	3.000000	7.000000	0.000000
1291.263898	0.035757	0.528251	0.100606	81.305504	26.764109	62.439541	-2.689754	0.000000	4.214881	0.000000	0.000000	0.000000	0.107720	0.065547	-0.188015	0.000000	0.000000	3.000000	7.000000	0.000000
1291.267231	0.035757	0.528251	0.100606	81.305504	26.764109	62.439541	-2.689754	0.000000	4.214881	0.000000	0.000000	0.000000	-0.000000	-0.000006	0.000001	0.000000	0.000000	3.000000	7.000000	0.000000
1291.270564	0.035757	0.528251	0.100606	81.305504	26.764109	62.439541	-2.689754	0.000000	4.214881	0.000000	0.000000	0.000000	-0.000000	-0.000006	0.000001	0.000000	0.000000	3.000000	7.000000	0.000000
1291.273898	0.035757	0.528251	0.100606	81.293114	27.035828	62.735836	-2.690971	0.000000	4.214105	0.000000	0.000000	0.000000	-0.000000	-0.000006	0.000001	0.000000	0.000000	3.000000	7.000000	0.000000
1291.277231	0.035757	0.528251	0.100606	81.293114	27.035828	62.735836	-2.690971	0.000000	4.214105	0.000000	0.000000	0.000000	-0.000000	-0.000006	0.000001	0.000000	0.000000	3.000000	7.000000	0.000000
1291.280564	0.036001	0.528381	0.100275	81.293114	27.035828	62.735836	-2.690971	0.000000	4.214105	0.000000	0.000000	0.000000	0.073362	0.039178	-0.099155	0.000000	0.000000	3.000000	7.000000	0.000000
1291.283898	0.036001	0.528381	0.100275	81.280663	27.216551	62.925209	-2.690971	0.000000	4.214105	0.000000	0.000000	0.000000	0.073362	0.039178	-0.099155	0.000000	0.000000	3.000000	7.000000	0.000000
1291.287231	0.036001	0.528381	0.100275	81.280663	27.216551	62.925209	-2.690971	0.000000	4.214105	0.000000	0.000000	0.000000	0.073362	0.039178	-0.099155	0.000000	0.000000	3.000000	7.000000	0.000000
1291.290564	0.036001	0.528381	0.100275	81.280663	27.216551	62.925209	-2.690971	0.000000	4.214105	0.000000	0.000000	0.000000	0.073362	0.039178	-0.099155	0.000000	0.000000	3.000000	7.000000	0.000000
1291.293898	0.036466	0.528726	0.099664	81.277420	27.284813	62.975029	-2.689971	0.000000	4.214743	0.000000	0.000000	0.000000	0.139468	0.103326	-0.183381	0.000000	0.000000	3.000000	7.000000	0.000000
1291.297231	0.036466	0.528726	0.099664	81.277420	27.284813	62.975029	-2.689971	0.000000	4.214743	0.000000	0.000000	0.000000	0.000000	0.000008	-0.000000	0.000000	0.000000	3.000000	7.000000	0.000000
1291.300564	0.036466	0.528726	0.099664	81.277420	27.284813	62.975029	-2.689971	0.000000	4.214743	0.000000	0.000000	0.000000	0.000000	0.000008	-0.000000	0.000000	0.000000	3.000000	7.000000	0.000000
1291.303898	0.036466	0.528726	0.099664	81.276558	27.310965	62.973793	-2.687723	0.000000	4.216177	0.000000	0.000000	0.000000	0.000000	0.000008	-0.000000	0.000000	0.000000	3.000000	7.000000	0.000000
1291.307231	0.036466	0.528726	0.099664	81.276558	27.310965	62.973793	-2.687723	0.000000	4.216177	0.000000	0.000000	0.000000	0.000000	0.000008	-0.000000	0.000000	0.000000	3.000000	7.000000	0.000000
1291.310564	0.036711	0.528935	0.099343	81.276558	27.310965	62.973793	-2.687723	0.000000	4.216177	0.000000	0.000000	0.000000	0.073284	0.062630	-0.096442	0.000000	0.000000	3.000000	7.000000	0.000000
1291.313898	0.036711	0.528935	0.099343	81.273705	27.332739	62.965549	-2.687723	0.000000	4.216177	0.000000	0.000000	0.000000	0.073284	0.062630	-0.096442	0.000000	0.000000	3.000000	7.000000	0.000000
1291.317231	0.036711	0.528935	0.099343	81.273705	27.332739	62.965549	-2.687723	0.000000	4.216177	0.000000	0.000000	0.000000	0.073284	0.062630	-0.096442	0.000000	0.000000	3.000000	7.000000	0.000000
1291.320564	0.036711	0.528935	0.099343	81.273705	27.332739	62.965549	-2.687723	0.000000	4.216177	0.000000	0.000000	0.000000	0.073284	0.062630	-0.096442	0.000000	0.000000	3.000000	7.000000	0.000000
1291.323898	0.037224	0.529412	0.098689	81.265083	27.335543	62.940868	-2.686535	0.000000	4.216934	0.000000	0.000000	0.000000	0.154048	0.143253	-0.196013	0.000000	0.000000	3.000000	7.000000	0.000000
1291.327231	0.037224	0.529412	0.098689	81.265083	27.335543	62.940868	-2.686535	0.000000	4.216934	0.000000	0.000000	0.000000	-0.000000	0.000005	0.000001	0.000000	0.000000	3.000000	7.000000	0.000000
1291.330564	0.037224	0.529412	0.098689	81.265083	27.335543	62.940868	-2.686535	0.000000	4.216934	0.000000	0.000000	0.000000	-0.000000	0.000005	0.000001	0.000000	0.000000	3.000000	7.000000	0.000000
1291.333898	0.037224	0.529412	0.098689	81.255821	27.341125	62.926159	-2.683578	0.000000	4.218816	0.000000	0.000000	0.000000	-0.000000	0.000005	0.000001	0.000000	0.000000	3.000000	7.000000	0.000000
1291.337231	0.037224	0.529412	0.098689	81.255821	27.341125	62.926159	-2.683578	0.000000	4.218816	0.000000	0.000000	0.000000	-0.000000	0.000005	0.000001	0.000000	0.000000	3.000000	7.000000	0.000000
1291.340564	0.037386	0.529693	0.098343	81.255821	27.341125	62.926159	-2.683578	0.000000	4.218816	0.000000	0.000000	0.000000	0.048671	0.084435	-0.103903	0.000000	0.000000	3.000000	7.000000	0.000000
1291.343898	0.037386	0.529693	0.098343	81.241035	27.365927	62.942974	-2.683578	0.000000	4.218816	0.000000	0.000000	0.000000	0.048671	0.084435	-0.103903	0.000000	0.000000	3.000000	7.000000	0.000000
1291.347231	0.037545	0.530030	0.097949	81.241035	27.365927	62.942974	-2.683578	0.000000	4.218816	0.000000	0.000000	0.000000	0.047647	0.101000	-0.118074	0.000000	0.000000	3.000000	7.000000	0.000000
1291.350564	0.037545	0.530030	0.097949	81.241035	27.365927	62.942974	-2.683578	0.000000	4.218816	0.000000	0.000000	0.000000	0.047647	0.101000	-0.118074	0.000000	0.000000	3.000000	7.000000	0.000000
1291.353898	0.037545	0.530030	0.097949	81.213310	27.464146	63.052216	-2.688160	0.000000	4.215898	0.000000	0.000000	0.000000	0.047647	0.101000	-0.118074	0.000000	0.000000	3.000000	7.000000	0.000000
1291.357231	0.037545	0.530030	0.097949	81.213310	27.464146	63.052216	-2.688160	0.000000	4.215898	0.000000	0.000000	0.000000	0.047647	0.101000	-0.118074	0.000000	0.000000	3.000000	7.000000	0.000000
1291.360564	0.037653	0.530402	0.097594	81.213310	27.464146	63.052216	-2.688160	0.000000	4.215898	0.000000	0.000000	0.000000	0.032476	0.111536	-0.106598	0.000000	0.000000	3.000000	7.000000	0.000000
1291.363898	0.037653	0.530402	0.097594	81.170517	27.653471	63.282207	-2.688160	0.000000	4.215898	0.000000	0.000000	0.000000	0.032476	0.111536	-0.106598	0.000000	0.000000	3.000000	7.000000	0.000000
1291.367231	0.037761	0.530834	0.097230	81.170517	27.653471	63.282207	-2.688160	0.000000	4.215898	0.000000	0.000000	0.000000	0.032255	0.129575	-0.109113	0.000000	0.000000	3.000000	7.000000	0.000000
1291.370564	0.037761	0.530834	0.097230	81.170517	27.653471	63.282207	-2.688160	0.000000	4.215898	0.000000	0.000000	0.000000	0.032255	0.129575	-0.109113	0.000000	0.000000	3.000000	7.000000	0.000000
1291.373898	0.037761	0.530834	0.097230	81.109009	27.936781	63.632030	-2.695630	0.000000	4.211126	0.000000	0.000000	0.000000	0.032255	0.129575	-0.109113	0.000000	0.000000	3.000000	7.000000	0.000000
1291.377231	0.037761	0.530834	0.097230	81.109009	27.936781	63.632030	-2.695630	0.000000	4.211126	0.000000	0.000000	0.000000	0.032255	0.129575	-0.109113	0.000000	0.000000	3.000000	7.000000	0.000000
1291.380564	0.037845	0.531349	0.096916	81.109009	27.936781	63.632030	-2.695630	0.000000	4.211126	0.000000	0.000000	0.000000	0.025297	0.154548	-0.094167	0.000000	0.000000	3.000000	7.000000	0.000000
1291.383898	0.037845	0.531349	0.096916	81.037964	28.196774	63.962658	-2.695630	0.000000	4.211126	0.000000	0.000000	0.000000	0.025297	0.154548	-0.094167	0.000000	0.000000	3.000000	7.000000	0.000000
1291.387231	0.037907	0.531917	0.096656	81.037964	28.196774	63.962658	-2.695630	0.000000	4.211126	0.000000	0.000000	0.000000	0.018442	0.170378	-0.078055	0.000000	0.000000	3.000000	7.000000	0.000000
1291.390564	0.037907	0.531917	0.096656	81.037964	28.196774	63.962658	-2.695630	0.000000	4.211126	0.000000	0.000000	0.000000	0.018442	0.170378	-0.078055	0.000000	0.000000	3.000000	7.000000	0.000000
1291.393898	0.037907	0.531917	0.096656	80.953819	28.393408	64.228615	-2.702470	0.000000	4.206739	0.000000	0.000000	0.000000	0.018442	0.170378	-0.078055	0.000000	0.000000	3.000000	7.000000	0.000000
1291.397231	0.037907	0.531917	0.096656	80.953819	28.393408	64.228615	-2.702470	0.000000	4.206739	0.000000	0.000000	0.000000	0.018442	0.170378	-0.078055	0.000000	0.000000	3.000000	7.000000	0.000000
1291.400564	0.037922	0.532543	0.096490	80.953819	28.393408	64.228615	-2.702470	0.000000	4.206739	0.000000	0.000000	0.000000	0.004519	0.187871	-0.049727	0.000000	0.000000	3.000000	7.000000	0.000000
1291.403898	0.037922	0.532543	0.096490	80.859566	28.574659	64.492981	-2.702470	0.000000	4.206739	0.000000	0.000000	0.000000	0.004519	0.187871	-0.049727	0.000000	0.000000	3.000000	7.000000	0.000000
1291.407231	0.037939	0.533235	0.096355	80.859566	28.574659	64.492981	-2.702470	0.000000	4.206739	0.000000	0.000000	0.000000	0.005132	0.207595	-0.040717	0.000000	0.000000	3.000000	7.000000	0.000000
1291.410564	0.037939	0.533235	0.096355	80.859566	28.574659	64.492981	-2.702470	0.000000	4.206739	0.000000	0.000000	0.000000	0.005132	0.207595	-0.040717	0.000000	0.000000	3.000000	7.000000	0.000000
1291.413898	0.037939	0.533235	0.096355	80.750313	28.755140	64.759537	-2.707455	0.000000	4.203532	0.000000	0.000000	0.000000	0.005132	0.207595	-0.040717	0.000000	0.000000	3.000000	7.000000	0.000000
1291.417231	0.037939	0.533235	0.096355	80.750313	28.755140	64.759537	-2.707455	0.000000	4.203532	0.000000	0.000000	0.000000	0.005132	0.207595	-0.040717	0.000000	0.000000	3.000000	7.000000	0.000000
1291.420564	0.037936	0.534016	0.096307	80.750313	28.755140	64.759537	-2.707455	0.000000	4.203532	0.000000	0.000000	0.000000	-0.000980	0.234294	-0.014304	0.000000	0.000000	3.000000	7.000000	0.000000
1291.423898	0.037936	0.534016	0.096307	80.629547	28.899101	64.989029	-2.707455	0.000000	4.203532	0.000000	0.000000	0.000000	-0.000980	0.234294	-0.014304	0.000000	0.000000	3.000000	7.000000	0.000000
1291.427231	0.037939	0.534856	0.096349	80.629547	28.899101	64.989029	-2.707455	0.000000	4.203532	0.000000	0.000000	0.000000	0.000871	0.252057	0.012718	0.000000	0.000000	3.000000	7.000000	0.000000
1291.430564	0.037939	0.534856	0.096349	80.629547	28.899101	64.989029	-2.707455	0.000000	4.203532	0.000000	0.000000	0.000000	0.000871	0.252057	0.012718	0.000000	0.000000	3.000000	7.000000	0.000000
1291.433898	0.037939	0.534856	0.096349	80.500130	29.015362	65.190384	-2.707572	0.000000	4.203457	0.000000	0.000000	0.000000	0.000871	0.252057	0.012718	0.000000	0.000000	3.000000	7.000000	0.000000
1291.437231	0.037939	0.534856	0.096349	80.500130	29.015362	65.190384	-2.707572	0.000000	4.203457	0.000000	0.000000	0.000000	0.000871	0.252057	0.012718	0.000000	0.000000	3.000000	7.000000	0.000000
1291.440564	0.037942	0.535745	0.096404	80.500130	29.015362	65.190384	-2.707572	0.000000	4.203457	0.000000	0.000000	0.000000	0.001115	0.266603	0.016255	0.000000	0.000000	3.000000	7.000000	0.000000
1291.443898	0.037942	0.535745	0.096404	80.358528	29.138302	65.409363	-2.707572	0.000000	4.203457	0.000000	0.000000	0.000000	0.001115	0.266603	0.016255	0.000000	0.000000	3.000000	7.000000	0.000000
1291.447231	0.037923	0.536688	0.096510	80.358528	29.138302	65.409363	-2.707572	0.000000	4.203457	0.000000	0.000000	0.000000	-0.005734	0.282871	0.031948	0.000000	0.000000	3.000000	7.000000	0.000000
1291.450564	0.037923	0.536688	0.096510	80.358528	29.138302	65.409363	-2.707572	0.000000	4.203457	0.000000	0.000000	0.000000	-0.005734	0.282871	0.031948	0.000000	0.000000	3.000000	7.000000	0.000000
1291.453898	0.037923	0.536688	0.096510	80.209671	29.292379	65.669632	-2.704858	0.000000	4.205204	0.000000	0.000000	0.000000	-0.005734	0.282871	0.031948	0.000000	0.000000	3.000000	7.000000	0.000000
1291.457231	0.037905	0.537649	0.096632	80.209671	29.292379	65.669632	-2.704858	0.000000	4.205204	0.000000	0.000000	0.000000	-0.005415	0.288451	0.036638	0.000000	0.000000	3.000000	7.000000	0.000000
1291.460564	0.037905	0.537649	0.096632	80.209671	29.292379	65.669632	-2.704858	0.000000	4.205204	0.000000	0.000000	0.000000	-0.005415	0.288451	0.036638	0.000000	0.000000	3.000000	7.000000	0.000000
1291.463898	0.037905	0.537649	0.096632	80.056374	29.412069	65.891624	-2.702994	0.000000	4.206403	0.000000	0.000000	0.000000	-0.005415	0.288451	0.036638	0.000000	0.000000	3.000000	7.000000	0.000000
1291.467231	0.037888	0.538660	0.096765	80.056374	29.412069	65.891624	-2.702994	0.000000	4.206403	0.000000	0.000000	0.000000	-0.005191	0.303137	0.039957	0.000000	0.000000	3.000000	7.000000	0.000000
1291.470564	0.037888	0.538660	0.096765	80.056374	29.412069	65.891624	-2.702994	0.000000	4.206403	0.000000	0.000000	0.000000	-0.005191	0.303137	0.039957	0.000000	0.000000	3.000000	7.000000	0.000000
1291.473898	0.037888	0.538660	0.096765	79.905891	29.462408	66.032829	-2.700893	0.000000	4.207752	0.000000	0.000000	0.000000	-0.005191	0.303137	0.039957	0.000000	0.000000	3.000000	7.000000	0.000000
1291.477231	0.037844	0.539671	0.096898	79.905891	29.462408	66.032829	-2.700893	0.000000	4.207752	0.000000	0.000000	0.000000	-0.013125	0.303327	0.039923	0.000000	0.000000	3.000000	7.000000	0.000000
1291.480564	0.037844	0.539671	0.096898	79.905891	29.462408	66.032829	-2.700893	0.000000	4.207752	0.000000	0.000000	0.000000	-0.013125	0.303327	0.039923	0.000000	0.000000	3.000000	7.000000	0.000000
1291.483898	0.037844	0.539671	0.096898	79.772278	29.442238	66.073616	-2.699611	0.000000	4.208575	0.000000	0.000000	0.000000	-0.013125	0.303327	0.039923	0.000000	0.000000	3.000000	7.000000	0.000000
1291.487231	0.037851	0.540725	0.097000	79.772278	29.442238	66.073616	-2.699611	0.000000	4.208575	0.000000	0.000000	0.000000	0.002076	0.316338	0.030391	0.000000	0.000000	3.000000	7.000000	0.000000
1291.490564	0.037851	0.540725	0.097000	79.772278	29.442238	66.073616	-2.699611	0.000000	4.208575	0.000000	0.000000	0.000000	0.002076	0.316338	0.030391	0.000000	0.000000	3.000000	7.000000	0.000000
1291.493898	0.037851	0.540725	0.097000	79.679016	29.448160	66.117882	-2.697400	0.000000	4.209992	0.000000	0.000000	0.000000	0.002076	0.316338	0.030391	0.000000	0.000000	3.000000	7.000000	0.000000
1291.497231	0.037855	0.541774	0.097060	79.679016	29.448160	66.117882	-2.697400	0.000000	4.209992	0.000000	0.000000	0.000000	0.001238	0.314720	0.018109	0.000000	0.000000	3.000000	7.000000	0.000000
1291.500564	0.037855	0.541774	0.097060	79.679016	29.448160	66.117882	-2.697400	0.000000	4.209992	0.000000	0.000000	0.000000	0.001238	0.314720	0.018109	0.000000	0.000000	3.000000	7.000000	0.000000
1291.503898	0.037855	0.541774	0.097060	79.672043	29.536819	66.205902	-2.696083	0.000000	4.210835	0.000000	0.000000	0.000000	0.001238	0.314720	0.018109	0.000000	0.000000	3.000000	7.000000	0.000000
1291.507231	0.037829	0.542830	0.097060	79.672043	29.536819	66.205902	-2.696083	0.000000	4.210835	0.000000	0.000000	0.000000	-0.007939	0.316743	-0.000142	0.000000	0.000000	3.000000	7.000000	0.000000
1291.510564	0.037829	0.542830	0.097060	79.672043	29.536819	66.205902	-2.696083	0.000000	4.210835	0.000000	0.000000	0.000000	-0.007939	0.316743	-0.000142	0.000000	0.000000	3.000000	7.000000	0.000000
1291.513898	0.037829	0.542830	0.097060	79.755928	29.898142	66.552429	-2.696907	0.000000	4.210309	0.000000	0.000000	0.000000	-0.007939	0.316743	-0.000142	0.000000	0.000000	3.000000	7.000000	0.000000
1291.517231	0.037824	0.543892	0.096995	79.755928	29.898142	66.552429	-2.696907	0.000000	4.210309	0.000000	0.000000	0.000000	-0.001329	0.318632	-0.019473	0.000000	0.000000	3.000000	7.000000	0.000000
1291.520564	0.037824	0.543892	0.096995	79.755928	29.898142	66.552429	-2.696907	0.000000	4.210309	0.000000	0.000000	0.000000	-0.001329	0.318632	-0.019473	0.000000	0.000000	3.000000	7.000000	0.000000
1291.523898	0.037824	0.543892	0.096995	79.902367	30.484972	67.123650	-2.698322	0.000000	4.209401	0.000000	0.000000	0.000000	-0.001329	0.318632	-0.019473	0.000000	0.000000	3.000000	7.000000	0.000000
1291.527231	0.037792	0.544936	0.096913	79.902367	30.484972	67.123650	-2.698322	0.000000	4.209401	0.000000	0.000000	0.000000	-0.009611	0.313187	-0.024650	0.000000	0.000000	3.000000	7.000000	0.000000
1291.530564	0.037792	0.544936	0.096913	79.902367	30.484972	67.123650	-2.698322	0.000000	4.209401	0.000000	0.000000	0.000000	-0.009611	0.313187	-0.024650	0.000000	0.000000	3.000000	7.000000	0.000000
1291.533898	0.037792	0.544936	0.096913	80.058311	31.125576	67.748283	-2.700928	0.000000	4.207729	0.000000	0.000000	0.000000	-0.009611	0.313187	-0.024650	0.000000	0.000000	3.000000	7.000000	0.000000
1291.537231	0.037763	0.545987	0.096867	80.058311	31.125576	67.748283	-2.700928	0.000000	4.207729	0.000000	0.000000	0.000000	-0.008854	0.315046	-0.013601	0.000000	0.000000	3.000000	7.000000	0.000000
1291.540564	0.037763	0.545987	0.096867	80.058311	31.125576	67.748283	-2.700928	0.000000	4.207729	0.000000	0.000000	0.000000	-0.008854	0.315046	-0.013601	0.000000	0.000000	3.000000	7.000000	0.000000
1291.543898	0.037763	0.545987	0.096867	80.190948	31.703045	68.310707	-2.702731	0.000000	4.206572	0.000000	0.000000	0.000000	-0.008854	0.315046	-0.013601	0.000000	0.000000	3.000000	7.000000	0.000000
1291.547231	0.037732	0.547018	0.096803	80.190948	31.703045	68.310707	-2.702731	0.000000	4.206572	0.000000	0.000000	0.000000	-0.009240	0.309570	-0.019281	0.000000	0.000000	3.000000	7.000000	0.000000
1291.550564	0.037732	0.547018	0.096803	80.190948	31.703045	68.310707	-2.702731	0.000000	4.206572	0.000000	0.000000	0.000000	-0.009240	0.309570	-0.019281	0.000000	0.000000	3.000000	7.000000	0.000000
1291.553898	0.037732	0.547018	0.096803	80.304131	32.225880	68.814331	-2.704947	0.000000	4.205147	0.000000	0.000000	0.000000	-0.009240	0.309570	-0.019281	0.000000	0.000000	3.000000	7.000000	0.000000
1291.557231	0.037753	0.548050	0.096733	80.304131	32.225880	68.814331	-2.704947	0.000000	4.205147	0.000000	0.000000	0.000000	0.006499	0.309620	-0.020936	0.000000	0.000000	3.000000	7.000000	0.000000
1291.560564	0.037753	0.548050	0.096733	80.304131	32.225880	68.814331	-2.704947	0.000000	4.205147	0.000000	0.000000	0.000000	0.006499	0.309620	-0.020936	0.000000	0.000000	3.000000	7.000000	0.000000
1291.563898	0.037753	0.548050	0.096733	80.411705	32.741009	69.308037	-2.705661	0.000000	4.204688	0.000000	0.000000	0.000000	0.006499	0.309620	-0.020936	0.000000	0.000000	3.000000	7.000000	0.000000
1291.567231	0.037800	0.549064	0.096643	80.411705	32.741009	69.308037	-2.705661	0.000000	4.204688	0.000000	0.000000	0.000000	0.014000	0.304105	-0.027113	0.000000	0.000000	3.000000	7.000000	0.000000
1291.570564	0.037800	0.549064	0.096643	80.411705	32.741009	69.308037	-2.705661	0.000000	4.204688	0.000000	0.000000	0.000000	0.014000	0.304105	-0.027113	0.000000	0.000000	3.000000	7.000000	0.000000
1291.573898	0.037800	0.549064	0.096643	80.529663	33.312378	69.855164	-2.706015	0.000000	4.204460	0.000000	0.000000	0.000000	0.014000	0.304105	-0.027113	0.000000	0.000000	3.000000	7.000000	0.000000
1291.577231	0.037800	0.549064	0.096643	80.529663	33.312378	69.855164	-2.706015	0.000000	4.204460	0.000000	0.000000	0.000000	0.014000	0.304105	-0.027113	0.000000	0.000000	3.000000	7.000000	0.000000
1291.580564	0.037873	0.550047	0.096554	80.529663	33.312378	69.855164	-2.706015	0.000000	4.204460	0.000000	0.000000	0.000000	0.021946	0.294998	-0.026690	0.000000	0.000000	3.000000	7.000000	0.000000
1291.583898	0.037873	0.550047	0.096554	80.661629	33.954987	70.475906	-2.706015	0.000000	4.204460	0.000000	0.000000	0.000000	0.021946	0.294998	-0.026690	0.000000	0.000000	3.000000	7.000000	0.000000
1291.587231	0.037914	0.550969	0.096376	80.661629	33.954987	70.475906	-2.706015	0.000000	4.204460	0.000000	0.000000	0.000000	0.012187	0.276443	-0.053423	0.000000	0.000000	3.000000	7.000000	0.000000
1291.590564	0.037914	0.550969	0.096376	80.661629	33.954987	70.475906	-2.706015	0.000000	4.204460	0.000000	0.000000	0.000000	0.012187	0.276443	-0.053423	0.000000	0.000000	3.000000	7.000000	0.000000
1291.593898	0.037914	0.550969	0.096376	80.804291	34.650349	71.150337	-2.707806	0.000000	4.203307	0.000000	0.000000	0.000000	0.012187	0.276443	-0.053423	0.000000	0.000000	3.000000	7.000000	0.000000
1291.597231	0.037914	0.550969	0.096376	80.804291	34.650349	71.150337	-2.707806	0.000000	4.203307	0.000000	0.000000	0.000000	0.012187	0.276443	-0.053423	0.000000	0.000000	3.000000	7.000000	0.000000
1291.600564	0.037924	0.551865	0.096142	80.804291	34.650349	71.150337	-2.707806	0.000000	4.203307	0.000000	0.000000	0.000000	0.003123	0.268814	-0.069994	0.000000	0.000000	3.000000	7.000000	0.000000
1291.603898	0.037924	0.551865	0.096142	80.939781	35.340961	71.825531	-2.707806	0.000000	4.203307	0.000000	0.000000	0.000000	0.003123	0.268814	-0.069994	0.000000	0.000000	3.000000	7.000000	0.000000
1291.607231	0.037908	0.552712	0.095898	80.939781	35.340961	71.825531	-2.707806	0.000000	4.203307	0.000000	0.000000	0.000000	-0.005027	0.254025	-0.073354	0.000000	0.000000	3.000000	7.000000	0.000000
1291.610564	0.037908	0.552712	0.095898	80.939781	35.340961	71.825531	-2.707806	0.000000	4.203307	0.000000	0.000000	0.000000	-0.005027	0.254025	-0.073354	0.000000	0.000000	3.000000	7.000000	0.000000
1291.613898	0.037908	0.552712	0.095898	81.059822	35.977833	72.445946	-2.717516	0.000000	4.197036	0.000000	0.000000	0.000000	-0.005027	0.254025	-0.073354	0.000000	0.000000	3.000000	7.000000	0.000000
1291.617231	0.037908	0.552712	0.095898	81.059822	35.977833	72.445946	-2.717516	0.000000	4.197036	0.000000	0.000000	0.000000	-0.005027	0.254025	-0.073354	0.000000	0.000000	3.000000	7.000000	0.000000
1291.620564	0.037915	0.553491	0.095622	81.059822	35.977833	72.445946	-2.717516	0.000000	4.197036	0.000000	0.000000	0.000000	0.002238	0.233681	-0.082748	0.000000	0.000000	3.000000	7.000000	0.000000
1291.623898	0.037915	0.553491	0.095622	81.153908	36.512848	72.968170	-2.717516	0.000000	4.197036	0.000000	0.000000	0.000000	0.002238	0.233681	-0.082748	0.000000	0.000000	3.000000	7.000000	0.000000
1291.627231	0.037920	0.554232	0.095312	81.153908	36.512848	72.968170	-2.717516	0.000000	4.197036	0.000000	0.000000	0.000000	0.001519	0.222388	-0.093109	0.000000	0.000000	3.000000	7.000000	0.000000
1291.630564	0.037920	0.554232	0.095312	81.153908	36.512848	72.968170	-2.717516	0.000000	4.197036	0.000000	0.000000	0.000000	0.001519	0.222388	-0.093109	0.000000	0.000000	3.000000	7.000000	0.000000
1291.633898	0.037920	0.554232	0.095312	81.227142	36.942543	73.382233	-2.728873	0.000000	4.189660	0.000000	0.000000	0.000000	0.001519	0.222388	-0.093109	0.000000	0.000000	3.000000	7.000000	0.000000
1291.637231	0.037920	0.554232	0.095312	81.227142	36.942543	73.382233	-2.728873	0.000000	4.189660	0.000000	0.000000	0.000000	0.001519	0.222388	-0.093109	0.000000	0.000000	3.000000	7.000000	0.000000
1291.640564	0.037950	0.554954	0.094982	81.227142	36.942543	73.382233	-2.728873	0.000000	4.189660	0.000000	0.000000	0.000000	0.009008	0.216593	-0.098960	0.000000	0.000000	3.000000	7.000000	0.000000
1291.643898	0.037950	0.554954	0.094982	81.271767	37.233742	73.654350	-2.728873	0.000000	4.189660	0.000000	0.000000	0.000000	0.009008	0.216593	-0.098960	0.000000	0.000000	3.000000	7.000000	0.000000
1291.647231	0.038033	0.555645	0.094653	81.271767	37.233742	73.654350	-2.728873	0.000000	4.189660	0.000000	0.000000	0.000000	0.024799	0.207326	-0.098728	0.000000	0.000000	3.000000	7.000000	0.000000
1291.650564	0.038033	0.555645	0.094653	81.271767	37.233742	73.654350	-2.728873	0.000000	4.189660	0.000000	0.000000	0.000000	0.024799	0.207326	-0.098728	0.000000	0.000000	3.000000	7.000000	0.000000
1291.653898	0.038033	0.555645	0.094653	81.288094	37.378834	73.779625	-2.738688	0.000000	4.183251	0.000000	0.000000	0.000000	0.024799	0.207326	-0.098728	0.000000	0.000000	3.000000	7.000000	0.000000
1291.657231	0.038033	0.555645	0.094653	81.288094	37.378834	73.779625	-2.738688	0.000000	4.183251	0.000000	0.000000	0.000000	0.024799	0.207326	-0.098728	0.000000	0.000000	3.000000	7.000000	0.000000
1291.660564	0.038168	0.556305	0.094325	81.288094	37.378834	73.779625	-2.738688	0.000000	4.183251	0.000000	0.000000	0.000000	0.040563	0.198056	-0.098467	0.000000	0.000000	3.000000	7.000000	0.000000
1291.663898	0.038168	0.556305	0.094325	81.287872	37.437485	73.814590	-2.738688	0.000000	4.183251	0.000000	0.000000	0.000000	0.040563	0.198056	-0.098467	0.000000	0.000000	3.000000	7.000000	0.000000
1291.667231	0.038298	0.556921	0.093924	81.287872	37.437485	73.814590	-2.738688	0.000000	4.183251	0.000000	0.000000	0.000000	0.038992	0.184609	-0.120318	0.000000	0.000000	3.000000	7.000000	0.000000
1291.670564	0.038298	0.556921	0.093924	81.287872	37.437485	73.814590	-2.738688	0.000000	4.183251	0.000000	0.000000	0.000000	0.038992	0.184609	-0.120318	0.000000	0.000000	3.000000	7.000000	0.000000
1291.673898	0.038298	0.556921	0.093924	81.276680	37.429928	73.787331	-2.745295	0.000000	4.178918	0.000000	0.000000	0.000000	0.038992	0.184609	-0.120318	0.000000	0.000000	3.000000	7.000000	0.000000
1291.677231	0.038298	0.556921	0.093924	81.276680	37.429928	73.787331	-2.745295	0.000000	4.178918	0.000000	0.000000	0.000000	0.038992	0.184609	-0.120318	0.000000	0.000000	3.000000	7.000000	0.000000
1291.680564	0.038427	0.557517	0.093505	81.276680	37.429928	73.787331	-2.745295	0.000000	4.178918	0.000000	0.000000	0.000000	0.038559	0.178786	-0.125544	0.000000	0.000000	3.000000	7.000000	0.000000
1291.683898	0.038427	0.557517	0.093505	81.265221	37.413628	73.754654	-2.745295	0.000000	4.178918	0.000000	0.000000	0.000000	0.038559	0.178786	-0.125544	0.000000	0.000000	3.000000	7.000000	0.000000
1291.687231	0.038529	0.558051	0.093099	81.265221	37.413628	73.754654	-2.745295	0.000000	4.178918	0.000000	0.000000	0.000000	0.030868	0.160463	-0.121920	0.000000	0.000000	3.000000	7.000000	0.000000
1291.690564	0.038529	0.558051	0.093099	81.265221	37.413628	73.754654	-2.745295	0.000000	4.178918	0.000000	0.000000	0.000000	0.030868	0.160463	-0.121920	0.000000	0.000000	3.000000	7.000000	0.000000
1291.693898	0.038529	0.558051	0.093099	81.255402	37.398052	73.725883	-2.755008	0.000000	4.172521	0.000000	0.000000	0.000000	0.030868	0.160463	-0.121920	0.000000	0.000000	3.000000	7.000000	0.000000
1291.697231	0.038529	0.558051	0.093099	81.255402	37.398052	73.725883	-2.755008	0.000000	4.172521	0.000000	0.000000	0.000000	0.030868	0.160463	-0.121920	0.000000	0.000000	3.000000	7.000000	0.000000
1291.700564	0.038602	0.558560	0.092638	81.255402	37.398052	73.725883	-2.755008	0.000000	4.172521	0.000000	0.000000	0.000000	0.021801	0.152486	-0.138156	0.000000	0.000000	3.000000	7.000000	0.000000
1291.703898	0.038602	0.558560	0.092638	81.254372	37.426598	73.738556	-2.755008	0.000000	4.172521	0.000000	0.000000	0.000000	0.021801	0.152486	-0.138156	0.000000	0.000000	3.000000	7.000000	0.000000
1291.707231	0.038727	0.559007	0.092184	81.254372	37.426598	73.738556	-2.755008	0.000000	4.172521	0.000000	0.000000	0.000000	0.037619	0.134191	-0.136109	0.000000	0.000000	3.000000	7.000000	0.000000
1291.710564	0.038727	0.559007	0.092184	81.254372	37.426598	73.738556	-2.755008	0.000000	4.172521	0.000000	0.000000	0.000000	0.037619	0.134191	-0.136109	0.000000	0.000000	3.000000	7.000000	0.000000
1291.713898	0.038727	0.559007	0.092184	81.262436	37.508163	73.798279	-2.767753	0.000000	4.164078	0.000000	0.000000	0.000000	0.037619	0.134191	-0.136109	0.000000	0.000000	3.000000	7.000000	0.000000
1291.717231	0.038727	0.559007	0.092184	81.262436	37.508163	73.798279	-2.767753	0.000000	4.164078	0.000000	0.000000	0.000000	0.037619	0.134191	-0.136109	0.000000	0.000000	3.000000	7.000000	0.000000
1291.720564	0.038853	0.559453	0.091730	81.262436	37.508163	73.798279	-2.767753	0.000000	4.164078	0.000000	0.000000	0.000000	0.037532	0.133933	-0.136262	0.000000	0.000000	3.000000	7.000000	0.000000
1291.723898	0.038853	0.559453	0.091730	81.279488	37.640331	73.913277	-2.767753	0.000000	4.164078	0.000000	0.000000	0.000000	0.037532	0.133933	-0.136262	0.000000	0.000000	3.000000	7.000000	0.000000
1291.727231	0.039054	0.559911	0.091248	81.279488	37.640331	73.913277	-2.767753	0.000000	4.164078	0.000000	0.000000	0.000000	0.060403	0.137147	-0.144735	0.000000	0.000000	3.000000	7.000000	0.000000
1291.730564	0.039054	0.559911	0.091248	81.279488	37.640331	73.913277	-2.767753	0.000000	4.164078	0.000000	0.000000	0.000000	0.060403	0.137147	-0.144735	0.000000	0.000000	3.000000	7.000000	0.000000
1291.733898	0.039054	0.559911	0.091248	81.307327	37.836071	74.077774	-2.777104	0.000000	4.157847	0.000000	0.000000	0.000000	0.060403	0.137147	-0.144735	0.000000	0.000000	3.000000	7.000000	0.000000
1291.737231	0.039054	0.559911	0.091248	81.307327	37.836071	74.077774	-2.777104	0.000000	4.157847	0.000000	0.000000	0.000000	0.060403	0.137147	-0.144735	0.000000	0.000000	3.000000	7.000000	0.000000
1291.740564	0.039282	0.560356	0.090785	81.307327	37.836071	74.077774	-2.777104	0.000000	4.157847	0.000000	0.000000	0.000000	0.068551	0.133499	-0.138815	0.000000	0.000000	3.000000	7.000000	0.000000
1291.743898	0.039282	0.560356	0.090785	81.329758	38.006538	74.214615	-2.777104	0.000000	4.157847	0.000000	0.000000	0.000000	0.068551	0.133499	-0.138815	0.000000	0.000000	3.000000	7.000000	0.000000
1291.747231	0.039536	0.560800	0.090320	81.329758	38.006538	74.214615	-2.777104	0.000000	4.157847	0.000000	0.000000	0.000000	0.076208	0.133242	-0.139552	0.000000	0.000000	3.000000	7.000000	0.000000
1291.750564	0.039536	0.560800	0.090320	81.329758	38.006538	74.214615	-2.777104	0.000000	4.157847	0.000000	0.000000	0.000000	0.076208	0.133242	-0.139552	0.000000	0.000000	3.000000	7.000000	0.000000
1291.753898	0.039536	0.560800	0.090320	81.353889	38.187447	74.361771	-2.781468	0.000000	4.154929	0.000000	0.000000	0.000000	0.076208	0.133242	-0.139552	0.000000	0.000000	3.000000	7.000000	0.000000
1291.757231	0.039536	0.560800	0.090320	81.353889	38.187447	74.361771	-2.781468	0.000000	4.154929	0.000000	0.000000	0.000000	0.076208	0.133242	-0.139552	0.000000	0.000000	3.000000	7.000000	0.000000
1291.760564	0.039792	0.561232	0.089876	81.353889	38.187447	74.361771	-2.781468	0.000000	4.154929	0.000000	0.000000	0.000000	0.076541	0.129647	-0.133063	0.000000	0.000000	3.000000	7.000000	0.000000
1291.763898	0.039792	0.561232	0.089876	81.376961	38.361176	74.502106	-2.781468	0.000000	4.154929	0.000000	0.000000	0.000000	0.076541	0.129647	-0.133063	0.000000	0.000000	3.000000	7.000000	0.000000
1291.767231	0.040045	0.561645	0.089416	81.376961	38.361176	74.502106	-2.781468	0.000000	4.154929	0.000000	0.000000	0.000000	0.076031	0.123841	-0.138196	0.000000	0.000000	3.000000	7.000000	0.000000
1291.770564	0.040045	0.561645	0.089416	81.376961	38.361176	74.502106	-2.781468	0.000000	4.154929	0.000000	0.000000	0.000000	0.076031	0.123841	-0.138196	0.000000	0.000000	3.000000	7.000000	0.000000
1291.773898	0.040045	0.561645	0.089416	81.387512	38.464066	74.575104	-2.784570	0.000000	4.152851	0.000000	0.000000	0.000000	0.076031	0.123841	-0.138196	0.000000	0.000000	3.000000	7.000000	0.000000
1291.777231	0.040045	0.561645	0.089416	81.387512	38.464066	74.575104	-2.784570	0.000000	4.152851	0.000000	0.000000	0.000000	0.076031	0.123841	-0.138196	0.000000	0.000000	3.000000	7.000000	0.000000
1291.780564	0.040272	0.562057	0.088956	81.387512	38.464066	74.575104	-2.784570	0.000000	4.152851	0.000000	0.000000	0.000000	0.068103	0.123609	-0.137788	0.000000	0.000000	3.000000	7.000000	0.000000
1291.783898	0.040272	0.562057	0.088956	81.384476	38.487507	74.572487	-2.784570	0.000000	4.152851	0.000000	0.000000	0.000000	0.068103	0.123609	-0.137788	0.000000	0.000000	3.000000	7.000000	0.000000
1291.787231	0.040476	0.562416	0.088549	81.384476	38.487507	74.572487	-2.784570	0.000000	4.152851	0.000000	0.000000	0.000000	0.061313	0.107697	-0.122293	0.000000	0.000000	3.000000	7.000000	0.000000
1291.790564	0.040476	0.562416	0.088549	81.384476	38.487507	74.572487	-2.784570	0.000000	4.152851	0.000000	0.000000	0.000000	0.061313	0.107697	-0.122293	0.000000	0.000000	3.000000	7.000000	0.000000
1291.793898	0.040476	0.562416	0.088549	81.372536	38.467396	74.521446	-2.789414	0.000000	4.149599	0.000000	0.000000	0.000000	0.061313	0.107697	-0.122293	0.000000	0.000000	3.000000	7.000000	0.000000
1291.797231	0.040476	0.562416	0.088549	81.372536	38.467396	74.521446	-2.789414	0.000000	4.149599	0.000000	0.000000	0.000000	0.061313	0.107697	-0.122293	0.000000	0.000000	3.000000	7.000000	0.000000
1291.800564	0.040731	0.562756	0.088120	81.372536	38.467396	74.521446	-2.789414	0.000000	4.149599	0.000000	0.000000	0.000000	0.076364	0.101933	-0.128530	0.000000	0.000000	3.000000	7.000000	0.000000
1291.803898	0.040731	0.562756	0.088120	81.363190	38.458977	74.482224	-2.789414	0.000000	4.149599	0.000000	0.000000	0.000000	0.076364	0.101933	-0.128530	0.000000	0.000000	3.000000	7.000000	0.000000
1291.807231	0.040988	0.563072	0.087736	81.363190	38.458977	74.482224	-2.789414	0.000000	4.149599	0.000000	0.000000	0.000000	0.077233	0.095077	-0.115289	0.000000	0.000000	3.000000	7.000000	0.000000
1291.810564	0.040988	0.563072	0.087736	81.363190	38.458977	74.482224	-2.789414	0.000000	4.149599	0.000000	0.000000	0.000000	0.077233	0.095077	-0.115289	0.000000	0.000000	3.000000	7.000000	0.000000
1291.813898	0.040988	0.563072	0.087736	81.366188	38.531452	74.530258	-2.790532	0.000000	4.148847	0.000000	0.000000	0.000000	0.077233	0.095077	-0.115289	0.000000	0.000000	3.000000	7.000000	0.000000
1291.817231	0.040988	0.563072	0.087736	81.366188	38.531452	74.530258	-2.790532	0.000000	4.148847	0.000000	0.000000	0.000000	0.077233	0.095077	-0.115289	0.000000	0.000000	3.000000	7.000000	0.000000
1291.820564	0.041270	0.563370	0.087333	81.366188	38.531452	74.530258	-2.790532	0.000000	4.148847	0.000000	0.000000	0.000000	0.084488	0.089302	-0.120949	0.000000	0.000000	3.000000	7.000000	0.000000
1291.823898	0.041270	0.563370	0.087333	81.389626	38.697922	74.662056	-2.790532	0.000000	4.148847	0.000000	0.000000	0.000000	0.084488	0.089302	-0.120949	0.000000	0.000000	3.000000	7.000000	0.000000
1291.827231	0.041552	0.563638	0.086935	81.389626	38.697922	74.662056	-2.790532	0.000000	4.148847	0.000000	0.000000	0.000000	0.084481	0.080239	-0.119327	0.000000	0.000000	3.000000	7.000000	0.000000
1291.830564	0.041552	0.563638	0.086935	81.389626	38.697922	74.662056	-2.790532	0.000000	4.148847	0.000000	0.000000	0.000000	0.084481	0.080239	-0.119327	0.000000	0.000000	3.000000	7.000000	0.000000
1291.833898	0.041552	0.563638	0.086935	81.431664	38.982159	74.912041	-2.789726	0.000000	4.149389	0.000000	0.000000	0.000000	0.084481	0.080239	-0.119327	0.000000	0.000000	3.000000	7.000000	0.000000
1291.837231	0.041552	0.563638	0.086935	81.431664	38.982159	74.912041	-2.789726	0.000000	4.149389	0.000000	0.000000	0.000000	0.084481	0.080239	-0.119327	0.000000	0.000000	3.000000	7.000000	0.000000
1291.840564	0.041832	0.563856	0.086526	81.431664	38.982159	74.912041	-2.789726	0.000000	4.149389	0.000000	0.000000	0.000000	0.084097	0.065557	-0.122648	0.000000	0.000000	3.000000	7.000000	0.000000
1291.843898	0.041832	0.563856	0.086526	81.490234	39.361328	75.256195	-2.789726	0.000000	4.149389	0.000000	0.000000	0.000000	0.084097	0.065557	-0.122648	0.000000	0.000000	3.000000	7.000000	0.000000
1291.847231	0.042112	0.564074	0.086117	81.490234	39.361328	75.256195	-2.789726	0.000000	4.149389	0.000000	0.000000	0.000000	0.083957	0.065428	-0.122752	0.000000	0.000000	3.000000	7.000000	0.000000
1291.850564	0.042112	0.564074	0.086117	81.490234	39.361328	75.256195	-2.789726	0.000000	4.149389	0.000000	0.000000	0.000000	0.083957	0.065428	-0.122752	0.000000	0.000000	3.000000	7.000000	0.000000
1291.853898	0.042112	0.564074	0.086117	81.542046	39.735264	75.604225	-2.789387	0.000000	4.149617	0.000000	0.000000	0.000000	0.083957	0.065428	-0.122752	0.000000	0.000000	3.000000	7.000000	0.000000
1291.857231	0.042112	0.564074	0.086117	81.542046	39.735264	75.604225	-2.789387	0.000000	4.149617	0.000000	0.000000	0.000000	0.083957	0.065428	-0.122752	0.000000	0.000000	3.000000	7.000000	0.000000
1291.860564	0.042417	0.564262	0.085711	81.542046	39.735264	75.604225	-2.789387	0.000000	4.149617	0.000000	0.000000	0.000000	0.091685	0.056396	-0.121706	0.000000	0.000000	3.000000	7.000000	0.000000
1291.863898	0.042417	0.564262	0.085711	81.568184	40.050484	75.901886	-2.789387	0.000000	4.149617	0.000000	0.000000	0.000000	0.091685	0.056396	-0.121706	0.000000	0.000000	3.000000	7.000000	0.000000
1291.867231	0.042748	0.564450	0.085303	81.568184	40.050484	75.901886	-2.789387	0.000000	4.149617	0.000000	0.000000	0.000000	0.099262	0.056267	-0.122420	0.000000	0.000000	3.000000	7.000000	0.000000
1291.870564	0.042748	0.564450	0.085303	81.568184	40.050484	75.901886	-2.789387	0.000000	4.149617	0.000000	0.000000	0.000000	0.099262	0.056267	-0.122420	0.000000	0.000000	3.000000	7.000000	0.000000
1291.873898	0.042748	0.564450	0.085303	81.574287	40.308647	76.163246	-2.786386	0.000000	4.151632	0.000000	0.000000	0.000000	0.099262	0.056267	-0.122420	0.000000	0.000000	3.000000	7.000000	0.000000
1291.877231	0.042748	0.564450	0.085303	81.574287	40.308647	76.163246	-2.786386	0.000000	4.151632	0.000000	0.000000	0.000000	0.099262	0.056267	-0.122420	0.000000	0.000000	3.000000	7.000000	0.000000
1291.880564	0.043104	0.564637	0.084893	81.574287	40.308647	76.163246	-2.786386	0.000000	4.151632	0.000000	0.000000	0.000000	0.106820	0.056171	-0.123143	0.000000	0.000000	3.000000	7.000000	0.000000
1291.883898	0.043104	0.564637	0.084893	81.572708	40.474518	76.583977	-2.786386	0.000000	4.151632	0.000000	0.000000	0.000000	0.106820	0.056171	-0.123143	0.000000	0.000000	3.000000	7.000000	0.000000
1291.887231	0.043457	0.564786	0.084449	81.572708	40.474518	76.583977	-2.786386	0.000000	4.151632	0.000000	0.000000	0.000000	0.105852	0.044866	-0.133166	0.000000	0.000000	3.000000	7.000000	0.000000
1291.890564	0.043457	0.564786	0.084449	81.572708	40.474518	76.583977	-2.786386	0.000000	4.151632	0.000000	0.000000	0.000000	0.105852	0.044866	-0.133166	0.000000	0.000000	3.000000	7.000000	0.000000
1291.893898	0.043457	0.564786	0.084449	81.577789	40.540115	78.284401	-2.781789	0.000000	4.154714	0.000000	0.000000	0.000000	0.105852	0.044866	-0.133166	0.000000	0.000000	3.000000	7.000000	0.000000
1291.897231	0.043808	0.564917	0.083988	81.577789	40.540115	78.284401	-2.781789	0.000000	4.154714	0.000000	0.000000	0.000000	0.105264	0.039131	-0.138239	0.000000	0.000000	3.000000	7.000000	0.000000
1291.900564	0.043808	0.564917	0.083988	81.577789	40.540115	78.284401	-2.781789	0.000000	4.154714	0.000000	0.000000	0.000000	0.105264	0.039131	-0.138239	0.000000	0.000000	3.000000	7.000000	0.000000
1291.903898	0.043808	0.564917	0.083988	81.586395	40.615620	80.243065	-2.780342	0.000000	4.155683	0.000000	0.000000	0.000000	0.105264	0.039131	-0.138239	0.000000	0.000000	3.000000	7.000000	0.000000
1291.907231	0.044235	0.565077	0.083515	81.586395	40.615620	80.243065	-2.780342	0.000000	4.155683	0.000000	0.000000	0.000000	0.128027	0.047925	-0.142010	0.000000	0.000000	3.000000	7.000000	0.000000
1291.910564	0.044235	0.565077	0.083515	81.586395	40.615620	80.243065	-2.780342	0.000000	4.155683	0.000000	0.000000	0.000000	0.128027	0.047925	-0.142010	0.000000	0.000000	3.000000	7.000000	0.000000
1291.913898	0.044235	0.565077	0.083515	81.595009	40.712971	81.324265	-2.776556	0.000000	4.158214	0.000000	0.000000	0.000000	0.128027	0.047925	-0.142010	0.000000	0.000000	3.000000	7.000000	0.000000
1291.917231	0.044235	0.565077	0.083515	81.595009	40.712971	81.324265	-2.776556	0.000000	4.158214	0.000000	0.000000	0.000000	0.128027	0.047925	-0.142010	0.000000	0.000000	3.000000	7.000000	0.000000
1291.920564	0.044865	0.565217	0.083007	81.595009	40.712971	81.324265	-2.776556	0.000000	4.158214	0.000000	0.000000	0.000000	0.188923	0.042191	-0.152223	0.000000	0.000000	3.000000	7.000000	0.000000
1291.923898	0.044865	0.565217	0.083007	81.604660	40.810593	81.542305	-2.776556	0.000000	4.158214	0.000000	0.000000	0.000000	0.188923	0.042191	-0.152223	0.000000	0.000000	3.000000	7.000000	0.000000
1291.927231	0.045543	0.565339	0.082478	81.604660	40.810593	81.542305	-2.776556	0.000000	4.158214	0.000000	0.000000	0.000000	0.203517	0.036465	-0.158751	0.000000	0.000000	3.000000	7.000000	0.000000
1291.930564	0.045543	0.565339	0.082478	81.604660	40.810593	81.542305	-2.776556	0.000000	4.158214	0.000000	0.000000	0.000000	0.203517	0.036465	-0.158751	0.000000	0.000000	3.000000	7.000000	0.000000
1291.933898	0.045543	0.565339	0.082478	81.633110	40.787422	81.419456	-2.722851	0.000000	4.123910	0.000000	0.000000	0.000000	0.203517	0.036465	-0.158751	0.000000	0.000000	3.000000	7.000000	0.000000
1291.937231	0.045543	0.565339	0.082478	81.633110	40.787422	81.419456	-2.722851	0.000000	4.123910	0.000000	0.000000	0.000000	0.203517	0.036465	-0.158751	0.000000	0.000000	3.000000	7.000000	0.000000
1291.940564	0.046170	0.565479	0.081969	81.633110	40.787422	81.419456	-2.722851	0.000000	4.123910	0.000000	0.000000	0.000000	0.188182	0.041972	-0.152797	0.000000	0.000000	3.000000	7.000000	0.000000
1291.943898	0.046170	0.565479	0.081969	81.701378	40.413727	80.874359	-2.722851	0.000000	4.123910	0.000000	0.000000	0.000000	0.188182	0.041972	-0.152797	0.000000	0.000000	3.000000	7.000000	0.000000
1291.947231	0.046820	0.565629	0.081434	81.701378	40.413727	80.874359	-2.722851	0.000000	4.123910	0.000000	0.000000	0.000000	0.194907	0.045104	-0.160467	0.000000	0.000000	3.000000	7.000000	0.000000
1291.950564	0.046820	0.565629	0.081434	81.701378	40.413727	80.874359	-2.722851	0.000000	4.123910	0.000000	0.000000	0.000000	0.194907	0.045104	-0.160467	0.000000	0.000000	3.000000	7.000000	0.000000
1291.953898	0.046820	0.565629	0.081434	81.790276	39.823181	80.094162	-2.659003	0.000000	4.071700	0.000000	0.000000	0.000000	0.194907	0.045104	-0.160467	0.000000	0.000000	3.000000	7.000000	0.000000
1291.957231	0.046820	0.565629	0.081434	81.790276	39.823181	80.094162	-2.659003	0.000000	4.071700	0.000000	0.000000	0.000000	0.194907	0.045104	-0.160467	0.000000	0.000000	3.000000	7.000000	0.000000
1291.960564	0.047468	0.565779	0.080898	81.790276	39.823181	80.094162	-2.659003	0.000000	4.071700	0.000000	0.000000	0.000000	0.194513	0.044978	-0.160768	0.000000	0.000000	3.000000	7.000000	0.000000
1291.963898	0.047468	0.565779	0.080898	81.874504	39.280083	79.594727	-2.659003	0.000000	4.071700	0.000000	0.000000	0.000000	0.194513	0.044978	-0.160768	0.000000	0.000000	3.000000	7.000000	0.000000
1291.967231	0.048166	0.565958	0.080351	81.874504	39.280083	79.594727	-2.659003	0.000000	4.071700	0.000000	0.000000	0.000000	0.209269	0.053674	-0.164210	0.000000	0.000000	3.000000	7.000000	0.000000
1291.970564	0.048166	0.565958	0.080351	81.874504	39.280083	79.594727	-2.659003	0.000000	4.071700	0.000000	0.000000	0.000000	0.209269	0.053674	-0.164210	0.000000	0.000000	3.000000	7.000000	0.000000
1291.973898	0.048166	0.565958	0.080351	81.939316	38.895573	79.428452	-2.591706	0.000000	4.017537	0.000000	0.000000	0.000000	0.209269	0.053674	-0.164210	0.000000	0.000000	3.000000	7.000000	0.000000
1291.977231	0.048166	0.565958	0.080351	81.939316	38.895573	79.428452	-2.591706	0.000000	4.017537	0.000000	0.000000	0.000000	0.209269	0.053674	-0.164210	0.000000	0.000000	3.000000	7.000000	0.000000
1291.980564	0.048937	0.566118	0.079779	81.939316	38.895573	79.428452	-2.591706	0.000000	4.017537	0.000000	0.000000	0.000000	0.231327	0.047931	-0.171598	0.000000	0.000000	3.000000	7.000000	0.000000
1291.983898	0.048937	0.566118	0.079779	81.996170	38.545467	79.229942	-2.591706	0.000000	4.017537	0.000000	0.000000	0.000000	0.231327	0.047931	-0.171598	0.000000	0.000000	3.000000	7.000000	0.000000
1291.987231	0.049782	0.566306	0.079192	81.996170	38.545467	79.229942	-2.591706	0.000000	4.017537	0.000000	0.000000	0.000000	0.253584	0.056607	-0.175907	0.000000	0.000000	3.000000	7.000000	0.000000
1291.990564	0.049782	0.566306	0.079192	81.996170	38.545467	79.229942	-2.591706	0.000000	4.017537	0.000000	0.000000	0.000000	0.253584	0.056607	-0.175907	0.000000	0.000000	3.000000	7.000000	0.000000
1291.993898	0.049782	0.566306	0.079192	82.068878	38.108513	78.866562	-2.510887	0.000000	3.959619	0.000000	0.000000	0.000000	0.253584	0.056607	-0.175907	0.000000	0.000000	3.000000	7.000000	0.000000
1291.997231	0.050650	0.566446	0.078591	82.068878	38.108513	78.866562	-2.510887	0.000000	3.959619	0.000000	0.000000	0.000000	0.260363	0.042018	-0.180277	0.000000	0.000000	3.000000	7.000000	0.000000
1292.000564	0.050650	0.566446	0.078591	82.068878	38.108513	78.866562	-2.510887	0.000000	3.959619	0.000000	0.000000	0.000000	0.260363	0.042018	-0.180277	0.000000	0.000000	3.000000	7.000000	0.000000
1292.003898	0.050650	0.566446	0.078591	82.162758	37.481861	78.398872	-2.467494	0.000000	3.929573	0.000000	0.000000	0.000000	0.260363	0.042018	-0.180277	0.000000	0.000000	3.000000	7.000000	0.000000
1292.007231	0.051487	0.566578	0.077952	82.162758	37.481861	78.398872	-2.467494	0.000000	3.929573	0.000000	0.000000	0.000000	0.251038	0.039492	-0.191729	0.000000	0.000000	3.000000	7.000000	0.000000
1292.010564	0.051487	0.566578	0.077952	82.162758	37.481861	78.398872	-2.467494	0.000000	3.929573	0.000000	0.000000	0.000000	0.251038	0.039492	-0.191729	0.000000	0.000000	3.000000	7.000000	0.000000
1292.013898	0.051487	0.566578	0.077952	82.285431	36.552132	77.630653	-2.425654	0.000000	3.897618	0.000000	0.000000	0.000000	0.251038	0.039492	-0.191729	0.000000	0.000000	3.000000	7.000000	0.000000
1292.017231	0.052295	0.566661	0.077304	82.285431	36.552132	77.630653	-2.425654	0.000000	3.897618	0.000000	0.000000	0.000000	0.242510	0.024931	-0.194630	0.000000	0.000000	3.000000	7.000000	0.000000
1292.020564	0.052295	0.566661	0.077304	82.285431	36.552132	77.630653	-2.425654	0.000000	3.897618	0.000000	0.000000	0.000000	0.242510	0.024931	-0.194630	0.000000	0.000000	3.000000	7.000000	0.000000
1292.023898	0.052295	0.566661	0.077304	82.427574	35.366779	76.353943	-2.385235	0.000000	3.865180	0.000000	0.000000	0.000000	0.242510	0.024931	-0.194630	0.000000	0.000000	3.000000	7.000000	0.000000
1292.027231	0.052295	0.566661	0.077304	82.427574	35.366779	76.353943	-2.385235	0.000000	3.865180	0.000000	0.000000	0.000000	0.242510	0.024931	-0.194630	0.000000	0.000000	3.000000	7.000000	0.000000
1292.030564	0.053028	0.566733	0.076683	82.427574	35.366779	76.353943	-2.385235	0.000000	3.865180	0.000000	0.000000	0.000000	0.219778	0.021611	-0.186067	0.000000	0.000000	3.000000	7.000000	0.000000
1292.033898	0.053028	0.566733	0.076683	82.565155	34.127308	74.858253	-2.385235	0.000000	3.865180	0.000000	0.000000	0.000000	0.219778	0.021611	-0.186067	0.000000	0.000000	3.000000	7.000000	0.000000
1292.037231	0.053708	0.566805	0.076067	82.565155	34.127308	74.858253	-2.385235	0.000000	3.865180	0.000000	0.000000	0.000000	0.204067	0.021489	-0.184914	0.000000	0.000000	3.000000	7.000000	0.000000
1292.040564	0.053708	0.566805	0.076067	82.565155	34.127308	74.858253	-2.385235	0.000000	3.865180	0.000000	0.000000	0.000000	0.204067	0.021489	-0.184914	0.000000	0.000000	3.000000	7.000000	0.000000
1292.043898	0.053708	0.566805	0.076067	82.674637	33.188343	73.743866	-2.314595	0.000000	3.803350	0.000000	0.000000	0.000000	0.204067	0.021489	-0.184914	0.000000	0.000000	3.000000	7.000000	0.000000
1292.047231	0.053708	0.566805	0.076067	82.674637	33.188343	73.743866	-2.314595	0.000000	3.803350	0.000000	0.000000	0.000000	0.204067	0.021489	-0.184914	0.000000	0.000000	3.000000	7.000000	0.000000
1292.050564	0.054417	0.566855	0.075492	82.674637	33.188343	73.743866	-2.314595	0.000000	3.803350	0.000000	0.000000	0.000000	0.212544	0.014992	-0.172526	0.000000	0.000000	3.000000	7.000000	0.000000
1292.053898	0.054417	0.566855	0.075492	82.738609	32.707722	73.291237	-2.314595	0.000000	3.803350	0.000000	0.000000	0.000000	0.212544	0.014992	-0.172526	0.000000	0.000000	3.000000	7.000000	0.000000
1292.057231	0.055126	0.566894	0.074938	82.738609	32.707722	73.291237	-2.314595	0.000000	3.803350	0.000000	0.000000	0.000000	0.212778	0.011744	-0.166122	0.000000	0.000000	3.000000	7.000000	0.000000
1292.060564	0.055126	0.566894	0.074938	82.738609	32.707722	73.291237	-2.314595	0.000000	3.803350	0.000000	0.000000	0.000000	0.212778	0.011744	-0.166122	0.000000	0.000000	3.000000	7.000000	0.000000
1292.063898	0.055126	0.566894	0.074938	82.761230	32.821953	73.631783	-2.243707	0.000000	3.746908	0.000000	0.000000	0.000000	0.212778	0.011744	-0.166122	0.000000	0.000000	3.000000	7.000000	0.000000
1292.067231	0.055126	0.566894	0.074938	82.761230	32.821953	73.631783	-2.243707	0.000000	3.746908	0.000000	0.000000	0.000000	0.212778	0.011744	-0.166122	0.000000	0.000000	3.000000	7.000000	0.000000
1292.070564	0.055812	0.566941	0.074425	82.761230	32.821953	73.631783	-2.243707	0.000000	3.746908	0.000000	0.000000	0.000000	0.205992	0.014059	-0.153953	0.000000	0.000000	3.000000	7.000000	0.000000
1292.073898	0.055812	0.566941	0.074425	82.775230	32.956558	73.959213	-2.243707	0.000000	3.746908	0.000000	0.000000	0.000000	0.205992	0.014059	-0.153953	0.000000	0.000000	3.000000	7.000000	0.000000
1292.077231	0.056473	0.566988	0.073913	82.775230	32.956558	73.959213	-2.243707	0.000000	3.746908	0.000000	0.000000	0.000000	0.198031	0.014011	-0.153461	0.000000	0.000000	3.000000	7.000000	0.000000
1292.080564	0.056473	0.566988	0.073913	82.775230	32.956558	73.959213	-2.243707	0.000000	3.746908	0.000000	0.000000	0.000000	0.198031	0.014011	-0.153461	0.000000	0.000000	3.000000	7.000000	0.000000
1292.083898	0.056473	0.566988	0.073913	82.791924	33.099888	74.162560	-2.176370	0.000000	3.695673	0.000000	0.000000	0.000000	0.198031	0.014011	-0.153461	0.000000	0.000000	3.000000	7.000000	0.000000
1292.087231	0.056473	0.566988	0.073913	82.791924	33.099888	74.162560	-2.176370	0.000000	3.695673	0.000000	0.000000	0.000000	0.198031	0.014011	-0.153461	0.000000	0.000000	3.000000	7.000000	0.000000
1292.090564	0.057161	0.567042	0.073437	82.791924	33.099888	74.162560	-2.176370	0.000000	3.695673	0.000000	0.000000	0.000000	0.206466	0.016325	-0.142851	0.000000	0.000000	3.000000	7.000000	0.000000
1292.093898	0.057161	0.567042	0.073437	82.805901	33.229527	74.291000	-2.176370	0.000000	3.695673	0.000000	0.000000	0.000000	0.206466	0.016325	-0.142851	0.000000	0.000000	3.000000	7.000000	0.000000
1292.097231	0.057796	0.567078	0.072949	82.805901	33.229527	74.291000	-2.176370	0.000000	3.695673	0.000000	0.000000	0.000000	0.190459	0.010711	-0.146476	0.000000	0.000000	3.000000	7.000000	0.000000
1292.100564	0.057796	0.567078	0.072949	82.805901	33.229527	74.291000	-2.176370	0.000000	3.695673	0.000000	0.000000	0.000000	0.190459	0.010711	-0.146476	0.000000	0.000000	3.000000	7.000000	0.000000
1292.103898	0.057796	0.567078	0.072949	82.822609	33.370708	74.478951	-2.110216	0.000000	3.647452	0.000000	0.000000	0.000000	0.190459	0.010711	-0.146476	0.000000	0.000000	3.000000	7.000000	0.000000
1292.107231	0.057796	0.567078	0.072949	82.822609	33.370708	74.478951	-2.110216	0.000000	3.647452	0.000000	0.000000	0.000000	0.190459	0.010711	-0.146476	0.000000	0.000000	3.000000	7.000000	0.000000
1292.110564	0.058429	0.567142	0.072454	82.822609	33.370708	74.478951	-2.110216	0.000000	3.647452	0.000000	0.000000	0.000000	0.189909	0.019355	-0.148538	0.000000	0.000000	3.000000	7.000000	0.000000
1292.113898	0.058429	0.567142	0.072454	82.839333	33.512230	74.747025	-2.110216	0.000000	3.647452	0.000000	0.000000	0.000000	0.189909	0.019355	-0.148538	0.000000	0.000000	3.000000	7.000000	0.000000
1292.117231	0.059034	0.567188	0.071944	82.839333	33.512230	74.747025	-2.110216	0.000000	3.647452	0.000000	0.000000	0.000000	0.181462	0.013722	-0.152936	0.000000	0.000000	3.000000	7.000000	0.000000
1292.120564	0.059034	0.567188	0.071944	82.839333	33.512230	74.747025	-2.110216	0.000000	3.647452	0.000000	0.000000	0.000000	0.181462	0.013722	-0.152936	0.000000	0.000000	3.000000	7.000000	0.000000
1292.123898	0.059034	0.567188	0.071944	82.858833	33.662731	74.891258	-2.048321	0.000000	3.597206	0.000000	0.000000	0.000000	0.181462	0.013722	-0.152936	0.000000	0.000000	3.000000	7.000000	0.000000
1292.127231	0.059034	0.567188	0.071944	82.858833	33.662731	74.891258	-2.048321	0.000000	3.597206	0.000000	0.000000	0.000000	0.181462	0.013722	-0.152936	0.000000	0.000000	3.000000	7.000000	0.000000
1292.130564	0.059659	0.567196	0.071398	82.858833	33.662731	74.891258	-2.048321	0.000000	3.597206	0.000000	0.000000	0.000000	0.187513	0.002479	-0.163981	0.000000	0.000000	3.000000	7.000000	0.000000
1292.133898	0.059659	0.567196	0.071398	82.883850	33.839417	74.995323	-2.048321	0.000000	3.597206	0.000000	0.000000	0.000000	0.187513	0.002479	-0.163981	0.000000	0.000000	3.000000	7.000000	0.000000
1292.137231	0.060253	0.567196	0.070814	82.883850	33.839417	74.995323	-2.048321	0.000000	3.597206	0.000000	0.000000	0.000000	0.178255	-0.000044	-0.175133	0.000000	0.000000	3.000000	7.000000	0.000000
1292.140564	0.060253	0.567196	0.070814	82.883850	33.839417	74.995323	-2.048321	0.000000	3.597206	0.000000	0.000000	0.000000	0.178255	-0.000044	-0.175133	0.000000	0.000000	3.000000	7.000000	0.000000
1292.143898	0.060253	0.567196	0.070814	82.912468	34.012280	75.107414	-1.987359	0.000000	3.540687	0.000000	0.000000	0.000000	0.178255	-0.000044	-0.175133	0.000000	0.000000	3.000000	7.000000	0.000000
1292.147231	0.060253	0.567196	0.070814	82.912468	34.012280	75.107414	-1.987359	0.000000	3.540687	0.000000	0.000000	0.000000	0.178255	-0.000044	-0.175133	0.000000	0.000000	3.000000	7.000000	0.000000
1292.150564	0.060819	0.567177	0.070215	82.912468	34.012280	75.107414	-1.987359	0.000000	3.540687	0.000000	0.000000	0.000000	0.169757	-0.005684	-0.179508	0.000000	0.000000	3.000000	7.000000	0.000000
1292.153898	0.060819	0.567177	0.070215	82.945786	34.214695	75.264313	-1.987359	0.000000	3.540687	0.000000	0.000000	0.000000	0.169757	-0.005684	-0.179508	0.000000	0.000000	3.000000	7.000000	0.000000
1292.157231	0.061354	0.567121	0.069586	82.945786	34.214695	75.264313	-1.987359	0.000000	3.540687	0.000000	0.000000	0.000000	0.160688	-0.016898	-0.188842	0.000000	0.000000	3.000000	7.000000	0.000000
1292.160564	0.061354	0.567121	0.069586	82.945786	34.214695	75.264313	-1.987359	0.000000	3.540687	0.000000	0.000000	0.000000	0.160688	-0.016898	-0.188842	0.000000	0.000000	3.000000	7.000000	0.000000
1292.163898	0.061354	0.567121	0.069586	82.981781	34.427532	75.434410	-1.932285	0.000000	3.479295	0.000000	0.000000	0.000000	0.160688	-0.016898	-0.188842	0.000000	0.000000	3.000000	7.000000	0.000000
1292.167231	0.061354	0.567121	0.069586	82.981781	34.427532	75.434410	-1.932285	0.000000	3.479295	0.000000	0.000000	0.000000	0.160688	-0.016898	-0.188842	0.000000	0.000000	3.000000	7.000000	0.000000
1292.170564	0.061832	0.567038	0.068906	82.981781	34.427532	75.434410	-1.932285	0.000000	3.479295	0.000000	0.000000	0.000000	0.143318	-0.024976	-0.204057	0.000000	0.000000	3.000000	7.000000	0.000000
1292.173898	0.061832	0.567038	0.068906	83.023323	34.663216	75.622307	-1.932285	0.000000	3.479295	0.000000	0.000000	0.000000	0.143318	-0.024976	-0.204057	0.000000	0.000000	3.000000	7.000000	0.000000
1292.177231	0.062234	0.566925	0.068240	83.023323	34.663216	75.622307	-1.932285	0.000000	3.479295	0.000000	0.000000	0.000000	0.120664	-0.033687	-0.199844	0.000000	0.000000	3.000000	7.000000	0.000000
1292.180564	0.062234	0.566925	0.068240	83.023323	34.663216	75.622307	-1.932285	0.000000	3.479295	0.000000	0.000000	0.000000	0.120664	-0.033687	-0.199844	0.000000	0.000000	3.000000	7.000000	0.000000
1292.183898	0.062234	0.566925	0.068240	83.067574	34.902256	75.816551	-1.888288	0.000000	3.411979	0.000000	0.000000	0.000000	0.120664	-0.033687	-0.199844	0.000000	0.000000	3.000000	7.000000	0.000000
1292.187231	0.062234	0.566925	0.068240	83.067574	34.902256	75.816551	-1.888288	0.000000	3.411979	0.000000	0.000000	0.000000	0.120664	-0.033687	-0.199844	0.000000	0.000000	3.000000	7.000000	0.000000
1292.190564	0.062583	0.566794	0.067562	83.067574	34.902256	75.816551	-1.888288	0.000000	3.411979	0.000000	0.000000	0.000000	0.104763	-0.039293	-0.203251	0.000000	0.000000	3.000000	7.000000	0.000000
1292.193898	0.062583	0.566794	0.067562	83.114449	35.150650	76.025650	-1.888288	0.000000	3.411979	0.000000	0.000000	0.000000	0.104763	-0.039293	-0.203251	0.000000	0.000000	3.000000	7.000000	0.000000
1292.197231	0.062907	0.566634	0.066893	83.114449	35.150650	76.025650	-1.888288	0.000000	3.411979	0.000000	0.000000	0.000000	0.097184	-0.047981	-0.200759	0.000000	0.000000	3.000000	7.000000	0.000000
1292.200564	0.062907	0.566634	0.066893	83.114449	35.150650	76.025650	-1.888288	0.000000	3.411979	0.000000	0.000000	0.000000	0.097184	-0.047981	-0.200759	0.000000	0.000000	3.000000	7.000000	0.000000
1292.203898	0.062907	0.566634	0.066893	83.163193	35.422642	76.262810	-1.854630	0.000000	3.344644	0.000000	0.000000	0.000000	0.097184	-0.047981	-0.200759	0.000000	0.000000	3.000000	7.000000	0.000000
1292.207231	0.062907	0.566634	0.066893	83.163193	35.422642	76.262810	-1.854630	0.000000	3.344644	0.000000	0.000000	0.000000	0.097184	-0.047981	-0.200759	0.000000	0.000000	3.000000	7.000000	0.000000
1292.210564	0.063154	0.566456	0.066215	83.163193	35.422642	76.262810	-1.854630	0.000000	3.344644	0.000000	0.000000	0.000000	0.073908	-0.053527	-0.203243	0.000000	0.000000	3.000000	7.000000	0.000000
1292.213898	0.063154	0.566456	0.066215	83.214531	35.707897	76.516052	-1.854630	0.000000	3.344644	0.000000	0.000000	0.000000	0.073908	-0.053527	-0.203243	0.000000	0.000000	3.000000	7.000000	0.000000
1292.217231	0.063402	0.566267	0.065560	83.214531	35.707897	76.516052	-1.854630	0.000000	3.344644	0.000000	0.000000	0.000000	0.074470	-0.056606	-0.196629	0.000000	0.000000	3.000000	7.000000	0.000000
1292.220564	0.063402	0.566267	0.065560	83.214531	35.707897	76.516052	-1.854630	0.000000	3.344644	0.000000	0.000000	0.000000	0.074470	-0.056606	-0.196629	0.000000	0.000000	3.000000	7.000000	0.000000
1292.223898	0.063402	0.566267	0.065560	83.259918	36.074718	76.862411	-1.829901	0.000000	3.277999	0.000000	0.000000	0.000000	0.074470	-0.056606	-0.196629	0.000000	0.000000	3.000000	7.000000	0.000000
1292.227231	0.063402	0.566267	0.065560	83.259918	36.074718	76.862411	-1.829901	0.000000	3.277999	0.000000	0.000000	0.000000	0.074470	-0.056606	-0.196629	0.000000	0.000000	3.000000	7.000000	0.000000
1292.230564	0.063670	0.566042	0.064868	83.259918	36.074718	76.862411	-1.829901	0.000000	3.277999	0.000000	0.000000	0.000000	0.080433	-0.067651	-0.207717	0.000000	0.000000	3.000000	7.000000	0.000000
1292.233898	0.063670	0.566042	0.064868	83.293488	36.656132	77.443321	-1.829901	0.000000	3.277999	0.000000	0.000000	0.000000	0.080433	-0.067651	-0.207717	0.000000	0.000000	3.000000	7.000000	0.000000
1292.237231	0.063984	0.565827	0.064146	83.293488	36.656132	77.443321	-1.829901	0.000000	3.277999	0.000000	0.000000	0.000000	0.094164	-0.064569	-0.216511	0.000000	0.000000	3.000000	7.000000	0.000000
1292.240564	0.063984	0.565827	0.064146	83.293488	36.656132	77.443321	-1.829901	0.000000	3.277999	0.000000	0.000000	0.000000	0.094164	-0.064569	-0.216511	0.000000	0.000000	3.000000	7.000000	0.000000
1292.243898	0.063984	0.565827	0.064146	83.323067	37.336231	78.131874	-1.800802	0.000000	3.207294	0.000000	0.000000	0.000000	0.094164	-0.064569	-0.216511	0.000000	0.000000	3.000000	7.000000	0.000000
1292.247231	0.063984	0.565827	0.064146	83.323067	37.336231	78.131874	-1.800802	0.000000	3.207294	0.000000	0.000000	0.000000	0.094164	-0.064569	-0.216511	0.000000	0.000000	3.000000	7.000000	0.000000
1292.250564	0.064295	0.565593	0.063407	83.323067	37.336231	78.131874	-1.800802	0.000000	3.207294	0.000000	0.000000	0.000000	0.093206	-0.070037	-0.221741	0.000000	0.000000	3.000000	7.000000	0.000000
1292.253898	0.064295	0.565593	0.063407	83.359703	37.922600	78.711914	-1.800802	0.000000	3.207294	0.000000	0.000000	0.000000	0.093206	-0.070037	-0.221741	0.000000	0.000000	3.000000	7.000000	0.000000
1292.257231	0.064626	0.565370	0.062641	83.359703	37.922600	78.711914	-1.800802	0.000000	3.207294	0.000000	0.000000	0.000000	0.099421	-0.066957	-0.229669	0.000000	0.000000	3.000000	7.000000	0.000000
1292.260564	0.064626	0.565370	0.062641	83.359703	37.922600	78.711914	-1.800802	0.000000	3.207294	0.000000	0.000000	0.000000	0.099421	-0.066957	-0.229669	0.000000	0.000000	3.000000	7.000000	0.000000
1292.263898	0.064626	0.565370	0.062641	83.410606	38.290783	79.045204	-1.768697	0.000000	3.132059	0.000000	0.000000	0.000000	0.099421	-0.066957	-0.229669	0.000000	0.000000	3.000000	7.000000	0.000000
1292.267231	0.064626	0.565370	0.062641	83.410606	38.290783	79.045204	-1.768697	0.000000	3.132059	0.000000	0.000000	0.000000	0.099421	-0.066957	-0.229669	0.000000	0.000000	3.000000	7.000000	0.000000
1292.270564	0.064929	0.565157	0.061855	83.410606	38.290783	79.045204	-1.768697	0.000000	3.132059	0.000000	0.000000	0.000000	0.090797	-0.063859	-0.235766	0.000000	0.000000	3.000000	7.000000	0.000000
1292.273898	0.064929	0.565157	0.061855	83.451622	38.535191	79.251396	-1.768697	0.000000	3.132059	0.000000	0.000000	0.000000	0.090797	-0.063859	-0.235766	0.000000	0.000000	3.000000	7.000000	0.000000
1292.277231	0.065206	0.564944	0.061072	83.451622	38.535191	79.251396	-1.768697	0.000000	3.132059	0.000000	0.000000	0.000000	0.083048	-0.063853	-0.235064	0.000000	0.000000	3.000000	7.000000	0.000000
1292.280564	0.065206	0.564944	0.061072	83.451622	38.535191	79.251396	-1.768697	0.000000	3.132059	0.000000	0.000000	0.000000	0.083048	-0.063853	-0.235064	0.000000	0.000000	3.000000	7.000000	0.000000
1292.283898	0.065206	0.564944	0.061072	83.455429	38.544918	79.230034	-1.739723	0.000000	3.053587	0.000000	0.000000	0.000000	0.083048	-0.063853	-0.235064	0.000000	0.000000	3.000000	7.000000	0.000000
1292.287231	0.065206	0.564944	0.061072	83.455429	38.544918	79.230034	-1.739723	0.000000	3.053587	0.000000	0.000000	0.000000	0.083048	-0.063853	-0.235064	0.000000	0.000000	3.000000	7.000000	0.000000
1292.290564	0.065433	0.564703	0.060300	83.455429	38.544918	79.230034	-1.739723	0.000000	3.053587	0.000000	0.000000	0.000000	0.068181	-0.072380	-0.231671	0.000000	0.000000	3.000000	7.000000	0.000000
1292.293898	0.065433	0.564703	0.060300	83.416588	38.291851	78.952782	-1.739723	0.000000	3.053587	0.000000	0.000000	0.000000	0.068181	-0.072380	-0.231671	0.000000	0.000000	3.000000	7.000000	0.000000
1292.297231	0.065612	0.564480	0.059550	83.416588	38.291851	78.952782	-1.739723	0.000000	3.053587	0.000000	0.000000	0.000000	0.053805	-0.066848	-0.224961	0.000000	0.000000	3.000000	7.000000	0.000000
1292.300564	0.065612	0.564480	0.059550	83.416588	38.291851	78.952782	-1.739723	0.000000	3.053587	0.000000	0.000000	0.000000	0.053805	-0.066848	-0.224961	0.000000	0.000000	3.000000	7.000000	0.000000
1292.303898	0.065612	0.564480	0.059550	83.366791	38.109814	78.757256	-1.719392	0.000000	2.977482	0.000000	0.000000	0.000000	0.053805	-0.066848	-0.224961	0.000000	0.000000	3.000000	7.000000	0.000000
1292.307231	0.065612	0.564480	0.059550	83.366791	38.109814	78.757256	-1.719392	0.000000	2.977482	0.000000	0.000000	0.000000	0.053805	-0.066848	-0.224961	0.000000	0.000000	3.000000	7.000000	0.000000
1292.310564	0.065818	0.564247	0.058819	83.366791	38.109814	78.757256	-1.719392	0.000000	2.977482	0.000000	0.000000	0.000000	0.061766	-0.069862	-0.219289	0.000000	0.000000	3.000000	7.000000	0.000000
1292.313898	0.065818	0.564247	0.058819	83.303528	38.159473	78.822021	-1.719392	0.000000	2.977482	0.000000	0.000000	0.000000	0.061766	-0.069862	-0.219289	0.000000	0.000000	3.000000	7.000000	0.000000
1292.317231	0.066047	0.564043	0.058078	83.303528	38.159473	78.822021	-1.719392	0.000000	2.977482	0.000000	0.000000	0.000000	0.068618	-0.061303	-0.222155	0.000000	0.000000	3.000000	7.000000	0.000000
1292.320564	0.066047	0.564043	0.058078	83.303528	38.159473	78.822021	-1.719392	0.000000	2.977482	0.000000	0.000000	0.000000	0.068618	-0.061303	-0.222155	0.000000	0.000000	3.000000	7.000000	0.000000
1292.323898	0.066047	0.564043	0.058078	83.232529	38.525093	79.246170	-1.697661	0.000000	2.903908	0.000000	0.000000	0.000000	0.068618	-0.061303	-0.222155	0.000000	0.000000	3.000000	7.000000	0.000000
1292.327231	0.066047	0.564043	0.058078	83.232529	38.525093	79.246170	-1.697661	0.000000	2.903908	0.000000	0.000000	0.000000	0.068618	-0.061303	-0.222155	0.000000	0.000000	3.000000	7.000000	0.000000
1292.330564	0.066297	0.563820	0.057317	83.232529	38.525093	79.246170	-1.697661	0.000000	2.903908	0.000000	0.000000	0.000000	0.075005	-0.066784	-0.228353	0.000000	0.000000	3.000000	7.000000	0.000000
1292.333898	0.066297	0.563820	0.057317	83.141502	39.016788	79.828758	-1.697661	0.000000	2.903908	0.000000	0.000000	0.000000	0.075005	-0.066784	-0.228353	0.000000	0.000000	3.000000	7.000000	0.000000
1292.337231	0.066589	0.563618	0.056503	83.141502	39.016788	79.828758	-1.697661	0.000000	2.903908	0.000000	0.000000	0.000000	0.087556	-0.060715	-0.244059	0.000000	0.000000	3.000000	7.000000	0.000000
1292.340564	0.066589	0.563618	0.056503	83.141502	39.016788	79.828758	-1.697661	0.000000	2.903908	0.000000	0.000000	0.000000	0.087556	-0.060715	-0.244059	0.000000	0.000000	3.000000	7.000000	0.000000
1292.343898	0.066589	0.563618	0.056503	83.059204	39.380951	80.270874	-1.670568	0.000000	2.825173	0.000000	0.000000	0.000000	0.087556	-0.060715	-0.244059	0.000000	0.000000	3.000000	7.000000	0.000000
1292.347231	0.066589	0.563618	0.056503	83.059204	39.380951	80.270874	-1.670568	0.000000	2.825173	0.000000	0.000000	0.000000	0.087556	-0.060715	-0.244059	0.000000	0.000000	3.000000	7.000000	0.000000
1292.350564	0.066854	0.563444	0.055687	83.059204	39.380951	80.270874	-1.670568	0.000000	2.825173	0.000000	0.000000	0.000000	0.079643	-0.052230	-0.245060	0.000000	0.000000	3.000000	7.000000	0.000000
1292.353898	0.066854	0.563444	0.055687	83.002403	39.324615	80.230515	-1.670568	0.000000	2.825173	0.000000	0.000000	0.000000	0.079643	-0.052230	-0.245060	0.000000	0.000000	3.000000	7.000000	0.000000
1292.357231	0.067092	0.563251	0.054855	83.002403	39.324615	80.230515	-1.670568	0.000000	2.825173	0.000000	0.000000	0.000000	0.071324	-0.057731	-0.249403	0.000000	0.000000	3.000000	7.000000	0.000000
1292.360564	0.067092	0.563251	0.054855	83.002403	39.324615	80.230515	-1.670568	0.000000	2.825173	0.000000	0.000000	0.000000	0.071324	-0.057731	-0.249403	0.000000	0.000000	3.000000	7.000000	0.000000
1292.363898	0.067092	0.563251	0.054855	82.925873	38.862141	79.751122	-1.645406	0.000000	2.742762	0.000000	0.000000	0.000000	0.071324	-0.057731	-0.249403	0.000000	0.000000	3.000000	7.000000	0.000000
1292.367231	0.067092	0.563251	0.054855	82.925873	38.862141	79.751122	-1.645406	0.000000	2.742762	0.000000	0.000000	0.000000	0.071324	-0.057731	-0.249403	0.000000	0.000000	3.000000	7.000000	0.000000
1292.370564	0.067306	0.563077	0.054043	82.925873	38.862141	79.751122	-1.645406	0.000000	2.742762	0.000000	0.000000	0.000000	0.064366	-0.052269	-0.243569	0.000000	0.000000	3.000000	7.000000	0.000000
1292.373898	0.067306	0.563077	0.054043	82.805161	38.166439	79.040421	-1.645406	0.000000	2.742762	0.000000	0.000000	0.000000	0.064366	-0.052269	-0.243569	0.000000	0.000000	3.000000	7.000000	0.000000
1292.377231	0.067471	0.562903	0.053237	82.805161	38.166439	79.040421	-1.645406	0.000000	2.742762	0.000000	0.000000	0.000000	0.049511	-0.052296	-0.241844	0.000000	0.000000	3.000000	7.000000	0.000000
1292.380564	0.067471	0.562903	0.053237	82.805161	38.166439	79.040421	-1.645406	0.000000	2.742762	0.000000	0.000000	0.000000	0.049511	-0.052296	-0.241844	0.000000	0.000000	3.000000	7.000000	0.000000
1292.383898	0.067471	0.562903	0.053237	82.669090	37.416065	78.280838	-1.626427	0.000000	2.661860	0.000000	0.000000	0.000000	0.049511	-0.052296	-0.241844	0.000000	0.000000	3.000000	7.000000	0.000000
1292.387231	0.067471	0.562903	0.053237	82.669090	37.416065	78.280838	-1.626427	0.000000	2.661860	0.000000	0.000000	0.000000	0.049511	-0.052296	-0.241844	0.000000	0.000000	3.000000	7.000000	0.000000
1292.390564	0.067614	0.562718	0.052456	82.669090	37.416065	78.280838	-1.626427	0.000000	2.661860	0.000000	0.000000	0.000000	0.042888	-0.055291	-0.234251	0.000000	0.000000	3.000000	7.000000	0.000000
1292.393898	0.067614	0.562718	0.052456	82.538361	36.722309	77.572556	-1.626427	0.000000	2.661860	0.000000	0.000000	0.000000	0.042888	-0.055291	-0.234251	0.000000	0.000000	3.000000	7.000000	0.000000
1292.397231	0.067714	0.562542	0.051721	82.538361	36.722309	77.572556	-1.626427	0.000000	2.661860	0.000000	0.000000	0.000000	0.029738	-0.052846	-0.220574	0.000000	0.000000	3.000000	7.000000	0.000000
1292.400564	0.067714	0.562542	0.051721	82.538361	36.722309	77.572556	-1.626427	0.000000	2.661860	0.000000	0.000000	0.000000	0.029738	-0.052846	-0.220574	0.000000	0.000000	3.000000	7.000000	0.000000
1292.403898	0.067714	0.562542	0.051721	82.430267	36.181137	77.027962	-1.614322	0.000000	2.586056	0.000000	0.000000	0.000000	0.029738	-0.052846	-0.220574	0.000000	0.000000	3.000000	7.000000	0.000000
1292.407231	0.067714	0.562542	0.051721	82.430267	36.181137	77.027962	-1.614322	0.000000	2.586056	0.000000	0.000000	0.000000	0.029738	-0.052846	-0.220574	0.000000	0.000000	3.000000	7.000000	0.000000
1292.410564	0.067812	0.562366	0.050985	82.430267	36.181137	77.027962	-1.614322	0.000000	2.586056	0.000000	0.000000	0.000000	0.029556	-0.052851	-0.220728	0.000000	0.000000	3.000000	7.000000	0.000000
1292.413898	0.067812	0.562366	0.050985	82.340660	35.771694	76.620117	-1.614322	0.000000	2.586056	0.000000	0.000000	0.000000	0.029556	-0.052851	-0.220728	0.000000	0.000000	3.000000	7.000000	0.000000
1292.417231	0.067915	0.562198	0.050289	82.340660	35.771694	76.620117	-1.614322	0.000000	2.586056	0.000000	0.000000	0.000000	0.030971	-0.050384	-0.208940	0.000000	0.000000	3.000000	7.000000	0.000000
1292.420564	0.067915	0.562198	0.050289	82.340660	35.771694	76.620117	-1.614322	0.000000	2.586056	0.000000	0.000000	0.000000	0.030971	-0.050384	-0.208940	0.000000	0.000000	3.000000	7.000000	0.000000
1292.423898	0.067915	0.562198	0.050289	82.282936	35.575943	76.452477	-1.604235	0.000000	2.514444	0.000000	0.000000	0.000000	0.030971	-0.050384	-0.208940	0.000000	0.000000	3.000000	7.000000	0.000000
1292.427231	0.067915	0.562198	0.050289	82.282936	35.575943	76.452477	-1.604235	0.000000	2.514444	0.000000	0.000000	0.000000	0.030971	-0.050384	-0.208940	0.000000	0.000000	3.000000	7.000000	0.000000
1292.430564	0.067993	0.562058	0.049590	82.282936	35.575943	76.452477	-1.604235	0.000000	2.514444	0.000000	0.000000	0.000000	0.023348	-0.041999	-0.209812	0.000000	0.000000	3.000000	7.000000	0.000000
1292.433898	0.067993	0.562058	0.049590	82.258049	35.536079	76.484039	-1.604235	0.000000	2.514444	0.000000	0.000000	0.000000	0.023348	-0.041999	-0.209812	0.000000	0.000000	3.000000	7.000000	0.000000
1292.437231	0.068049	0.561936	0.048910	82.258049	35.536079	76.484039	-1.604235	0.000000	2.514444	0.000000	0.000000	0.000000	0.016674	-0.036598	-0.203846	0.000000	0.000000	3.000000	7.000000	0.000000
1292.440564	0.068049	0.561936	0.048910	82.258049	35.536079	76.484039	-1.604235	0.000000	2.514444	0.000000	0.000000	0.000000	0.016674	-0.036598	-0.203846	0.000000	0.000000	3.000000	7.000000	0.000000
1292.443898	0.068049	0.561936	0.048910	82.268555	35.592995	76.724960	-1.597564	0.000000	2.445501	0.000000	0.000000	0.000000	0.016674	-0.036598	-0.203846	0.000000	0.000000	3.000000	7.000000	0.000000
1292.447231	0.068049	0.561936	0.048910	82.268555	35.592995	76.724960	-1.597564	0.000000	2.445501	0.000000	0.000000	0.000000	0.016674	-0.036598	-0.203846	0.000000	0.000000	3.000000	7.000000	0.000000
1292.450564	0.068084	0.561850	0.048268	82.268555	35.592995	76.724960	-1.597564	0.000000	2.445501	0.000000	0.000000	0.000000	0.010729	-0.025813	-0.192734	0.000000	0.000000	3.000000	7.000000	0.000000
1292.453898	0.068084	0.561850	0.048268	82.297478	35.706993	77.119804	-1.597564	0.000000	2.445501	0.000000	0.000000	0.000000	0.010729	-0.025813	-0.192734	0.000000	0.000000	3.000000	7.000000	0.000000
1292.457231	0.068096	0.561764	0.047628	82.297478	35.706993	77.119804	-1.597564	0.000000	2.445501	0.000000	0.000000	0.000000	0.003436	-0.025865	-0.191864	0.000000	0.000000	3.000000	7.000000	0.000000
1292.460564	0.068096	0.561764	0.047628	82.297478	35.706993	77.119804	-1.597564	0.000000	2.445501	0.000000	0.000000	0.000000	0.003436	-0.025865	-0.191864	0.000000	0.000000	3.000000	7.000000	0.000000
1292.463898	0.068096	0.561764	0.047628	82.327469	35.832092	77.395111	-1.595204	0.000000	2.381401	0.000000	0.000000	0.000000	0.003436	-0.025865	-0.191864	0.000000	0.000000	3.000000	7.000000	0.000000
1292.467231	0.068096	0.561764	0.047628	82.327469	35.832092	77.395111	-1.595204	0.000000	2.381401	0.000000	0.000000	0.000000	0.003436	-0.025865	-0.191864	0.000000	0.000000	3.000000	7.000000	0.000000
1292.470564	0.068089	0.561658	0.047037	82.327469	35.832092	77.395111	-1.595204	0.000000	2.381401	0.000000	0.000000	0.000000	-0.001984	-0.031795	-0.177324	0.000000	0.000000	3.000000	7.000000	0.000000
1292.473898	0.068089	0.561658	0.047037	82.349602	35.920715	77.474716	-1.595204	0.000000	2.381401	0.000000	0.000000	0.000000	-0.001984	-0.031795	-0.177324	0.000000	0.000000	3.000000	7.000000	0.000000
1292.477231	0.068111	0.561588	0.046477	82.349602	35.920715	77.474716	-1.595204	0.000000	2.381401	0.000000	0.000000	0.000000	0.006517	-0.021004	-0.168099	0.000000	0.000000	3.000000	7.000000	0.000000
1292.480564	0.068111	0.561588	0.046477	82.349602	35.920715	77.474716	-1.595204	0.000000	2.381401	0.000000	0.000000	0.000000	0.006517	-0.021004	-0.168099	0.000000	0.000000	3.000000	7.000000	0.000000
1292.483898	0.068111	0.561588	0.046477	82.359283	35.949345	77.497383	-1.594448	0.000000	2.323831	0.000000	0.000000	0.000000	0.006517	-0.021004	-0.168099	0.000000	0.000000	3.000000	7.000000	0.000000
1292.487231	0.068111	0.561588	0.046477	82.359283	35.949345	77.497383	-1.594448	0.000000	2.323831	0.000000	0.000000	0.000000	0.006517	-0.021004	-0.168099	0.000000	0.000000	3.000000	7.000000	0.000000
1292.490564	0.068133	0.561518	0.045916	82.359283	35.949345	77.497383	-1.594448	0.000000	2.323831	0.000000	0.000000	0.000000	0.006443	-0.021033	-0.168175	0.000000	0.000000	3.000000	7.000000	0.000000
1292.493898	0.068133	0.561518	0.045916	82.348495	35.885639	77.425613	-1.594448	0.000000	2.323831	0.000000	0.000000	0.000000	0.006443	-0.021033	-0.168175	0.000000	0.000000	3.000000	7.000000	0.000000
1292.497231	0.068156	0.561465	0.045372	82.348495	35.885639	77.425613	-1.594448	0.000000	2.323831	0.000000	0.000000	0.000000	0.007066	-0.015696	-0.163100	0.000000	0.000000	3.000000	7.000000	0.000000
1292.500564	0.068156	0.561465	0.045372	82.348495	35.885639	77.425613	-1.594448	0.000000	2.323831	0.000000	0.000000	0.000000	0.007066	-0.015696	-0.163100	0.000000	0.000000	3.000000	7.000000	0.000000
1292.503898	0.068156	0.561465	0.045372	82.329926	35.787865	77.325378	-1.592197	0.000000	2.268618	0.000000	0.000000	0.000000	0.007066	-0.015696	-0.163100	0.000000	0.000000	3.000000	7.000000	0.000000
1292.507231	0.068156	0.561465	0.045372	82.329926	35.787865	77.325378	-1.592197	0.000000	2.268618	0.000000	0.000000	0.000000	0.007066	-0.015696	-0.163100	0.000000	0.000000	3.000000	7.000000	0.000000
1292.510564	0.068203	0.561413	0.044825	82.329926	35.787865	77.325378	-1.592197	0.000000	2.268618	0.000000	0.000000	0.000000	0.014146	-0.015725	-0.164139	0.000000	0.000000	3.000000	7.000000	0.000000
1292.513898	0.068203	0.561413	0.044825	82.304634	35.661369	77.196487	-1.592197	0.000000	2.268618	0.000000	0.000000	0.000000	0.014146	-0.015725	-0.164139	0.000000	0.000000	3.000000	7.000000	0.000000
1292.517231	0.068229	0.561378	0.044298	82.304634	35.661369	77.196487	-1.592197	0.000000	2.268618	0.000000	0.000000	0.000000	0.007619	-0.010408	-0.158083	0.000000	0.000000	3.000000	7.000000	0.000000
1292.520564	0.068229	0.561378	0.044298	82.304634	35.661369	77.196487	-1.592197	0.000000	2.268618	0.000000	0.000000	0.000000	0.007619	-0.010408	-0.158083	0.000000	0.000000	3.000000	7.000000	0.000000
1292.523898	0.068229	0.561378	0.044298	82.284393	35.561512	77.133675	-1.588569	0.000000	2.214915	0.000000	0.000000	0.000000	0.007619	-0.010408	-0.158083	0.000000	0.000000	3.000000	7.000000	0.000000
1292.527231	0.068229	0.561378	0.044298	82.284393	35.561512	77.133675	-1.588569	0.000000	2.214915	0.000000	0.000000	0.000000	0.007619	-0.010408	-0.158083	0.000000	0.000000	3.000000	7.000000	0.000000
1292.530564	0.068274	0.561381	0.043739	82.284393	35.561512	77.133675	-1.588569	0.000000	2.214915	0.000000	0.000000	0.000000	0.013519	0.000732	-0.167656	0.000000	0.000000	3.000000	7.000000	0.000000
1292.533898	0.068274	0.561381	0.043739	82.281792	35.541462	77.208504	-1.588569	0.000000	2.214915	0.000000	0.000000	0.000000	0.013519	0.000732	-0.167656	0.000000	0.000000	3.000000	7.000000	0.000000
1292.537231	0.068295	0.561383	0.043184	82.281792	35.541462	77.208504	-1.588569	0.000000	2.214915	0.000000	0.000000	0.000000	0.006309	0.000658	-0.166751	0.000000	0.000000	3.000000	7.000000	0.000000
1292.540564	0.068295	0.561383	0.043184	82.281792	35.541462	77.208504	-1.588569	0.000000	2.214915	0.000000	0.000000	0.000000	0.006309	0.000658	-0.166751	0.000000	0.000000	3.000000	7.000000	0.000000
1292.543898	0.068295	0.561383	0.043184	82.294106	35.592823	77.361870	-1.585264	0.000000	2.159180	0.000000	0.000000	0.000000	0.006309	0.000658	-0.166751	0.000000	0.000000	3.000000	7.000000	0.000000
1292.547231	0.068295	0.561383	0.043184	82.294106	35.592823	77.361870	-1.585264	0.000000	2.159180	0.000000	0.000000	0.000000	0.006309	0.000658	-0.166751	0.000000	0.000000	3.000000	7.000000	0.000000
1292.550564	0.068321	0.561393	0.042668	82.294106	35.592823	77.361870	-1.585264	0.000000	2.159180	0.000000	0.000000	0.000000	0.007875	0.003054	-0.154802	0.000000	0.000000	3.000000	7.000000	0.000000
1292.553898	0.068321	0.561393	0.042668	82.319031	35.701195	77.579941	-1.585264	0.000000	2.159180	0.000000	0.000000	0.000000	0.007875	0.003054	-0.154802	0.000000	0.000000	3.000000	7.000000	0.000000
1292.557231	0.068368	0.561385	0.042131	82.319031	35.701195	77.579941	-1.585264	0.000000	2.159180	0.000000	0.000000	0.000000	0.014216	-0.002403	-0.160994	0.000000	0.000000	3.000000	7.000000	0.000000
1292.560564	0.068368	0.561385	0.042131	82.319031	35.701195	77.579941	-1.585264	0.000000	2.159180	0.000000	0.000000	0.000000	0.014216	-0.002403	-0.160994	0.000000	0.000000	3.000000	7.000000	0.000000
1292.563898	0.068368	0.561385	0.042131	82.340012	35.791637	77.748291	-1.581583	0.000000	2.106548	0.000000	0.000000	0.000000	0.014216	-0.002403	-0.160994	0.000000	0.000000	3.000000	7.000000	0.000000
1292.567231	0.068368	0.561385	0.042131	82.340012	35.791637	77.748291	-1.581583	0.000000	2.106548	0.000000	0.000000	0.000000	0.014216	-0.002403	-0.160994	0.000000	0.000000	3.000000	7.000000	0.000000
1292.570564	0.068395	0.561367	0.041620	82.340012	35.791637	77.748291	-1.581583	0.000000	2.106548	0.000000	0.000000	0.000000	0.007970	-0.005353	-0.153225	0.000000	0.000000	3.000000	7.000000	0.000000
1292.573898	0.068395	0.561367	0.041620	82.362877	35.891853	77.910408	-1.581583	0.000000	2.106548	0.000000	0.000000	0.000000	0.007970	-0.005353	-0.153225	0.000000	0.000000	3.000000	7.000000	0.000000
1292.577231	0.068395	0.561367	0.041620	82.362877	35.891853	77.910408	-1.581583	0.000000	2.106548	0.000000	0.000000	0.000000	0.007970	-0.005353	-0.153225	0.000000	0.000000	3.000000	7.000000	0.000000
1292.580564	0.068395	0.561367	0.041620	82.362877	35.891853	77.910408	-1.581583	0.000000	2.106548	0.000000	0.000000	0.000000	0.007970	-0.005353	-0.153225	0.000000	0.000000	3.000000	7.000000	0.000000
1292.583898	0.068427	0.561322	0.040624	82.383827	35.983177	78.055725	-1.580254	0.000000	2.081010	0.000000	0.000000	0.000000	0.009592	-0.013739	-0.298783	0.000000	0.000000	3.000000	7.000000	0.000000
1292.587231	0.068427	0.561322	0.040624	82.383827	35.983177	78.055725	-1.580254	0.000000	2.081010	0.000000	0.000000	0.000000	0.000001	-0.000007	-0.000000	0.000000	0.000000	3.000000	7.000000	0.000000
1292.590564	0.068427	0.561322	0.040624	82.383827	35.983177	78.055725	-1.580254	0.000000	2.081010	0.000000	0.000000	0.000000	0.000001	-0.000007	-0.000000	0.000000	0.000000	3.000000	7.000000	0.000000
1292.593898	0.068427	0.561322	0.040624	82.396126	36.035797	78.130577	-1.578656	0.000000	2.031213	0.000000	0.000000	0.000000	0.000001	-0.000007	-0.000000	0.000000	0.000000	3.000000	7.000000	0.000000
1292.597231	0.068427	0.561322	0.040624	82.396126	36.035797	78.130577	-1.578656	0.000000	2.031213	0.000000	0.000000	0.000000	0.000001	-0.000007	-0.000000	0.000000	0.000000	3.000000	7.000000	0.000000
1292.600564	0.068458	0.561312	0.040153	82.396126	36.035797	78.130577	-1.578656	0.000000	2.031213	0.000000	0.000000	0.000000	0.009440	-0.003010	-0.141353	0.000000	0.000000	3.000000	7.000000	0.000000
1292.603898	0.068458	0.561312	0.040153	82.394707	36.022755	78.124374	-1.578656	0.000000	2.031213	0.000000	0.000000	0.000000	0.009440	-0.003010	-0.141353	0.000000	0.000000	3.000000	7.000000	0.000000
1292.607231	0.068458	0.561312	0.040153	82.394707	36.022755	78.124374	-1.578656	0.000000	2.031213	0.000000	0.000000	0.000000	0.009440	-0.003010	-0.141353	0.000000	0.000000	3.000000	7.000000	0.000000
1292.610564	0.068458	0.561312	0.040153	82.394707	36.022755	78.124374	-1.578656	0.000000	2.031213	0.000000	0.000000	0.000000	0.009440	-0.003010	-0.141353	0.000000	0.000000	3.000000	7.000000	0.000000
1292.613898	0.068488	0.561319	0.039145	82.379547	35.941643	78.069359	-1.577083	0.000000	2.007654	0.000000	0.000000	0.000000	0.008785	0.002338	-0.302476	0.000000	0.000000	3.000000	7.000000	0.000000
1292.617231	0.068488	0.561319	0.039145	82.379547	35.941643	78.069359	-1.577083	0.000000	2.007654	0.000000	0.000000	0.000000	0.000001	-0.000004	-0.000000	0.000000	0.000000	3.000000	7.000000	0.000000
1292.620564	0.068488	0.561319	0.039145	82.379547	35.941643	78.069359	-1.577083	0.000000	2.007654	0.000000	0.000000	0.000000	0.000001	-0.000004	-0.000000	0.000000	0.000000	3.000000	7.000000	0.000000
1292.623898	0.068488	0.561319	0.039145	82.342911	35.756302	77.945679	-1.575619	0.000000	1.957241	0.000000	0.000000	0.000000	0.000001	-0.000004	-0.000000	0.000000	0.000000	3.000000	7.000000	0.000000
1292.627231	0.068488	0.561319	0.039145	82.342911	35.756302	77.945679	-1.575619	0.000000	1.957241	0.000000	0.000000	0.000000	0.000001	-0.000004	-0.000000	0.000000	0.000000	3.000000	7.000000	0.000000
1292.630564	0.068465	0.561328	0.038634	82.342911	35.756302	77.945679	-1.575619	0.000000	1.957241	0.000000	0.000000	0.000000	-0.006760	0.002486	-0.153290	0.000000	0.000000	3.000000	7.000000	0.000000
1292.633898	0.068465	0.561328	0.038634	82.304146	35.563583	77.806694	-1.575619	0.000000	1.957241	0.000000	0.000000	0.000000	-0.006760	0.002486	-0.153290	0.000000	0.000000	3.000000	7.000000	0.000000
1292.637231	0.068445	0.561354	0.038140	82.304146	35.563583	77.806694	-1.575619	0.000000	1.957241	0.000000	0.000000	0.000000	-0.006082	0.007783	-0.148163	0.000000	0.000000	3.000000	7.000000	0.000000
1292.640564	0.068445	0.561354	0.038140	82.304146	35.563583	77.806694	-1.575619	0.000000	1.957241	0.000000	0.000000	0.000000	-0.006082	0.007783	-0.148163	0.000000	0.000000	3.000000	7.000000	0.000000
1292.643898	0.068445	0.561354	0.038140	82.266472	35.377579	77.636986	-1.577759	0.000000	1.906999	0.000000	0.000000	0.000000	-0.006082	0.007783	-0.148163	0.000000	0.000000	3.000000	7.000000	0.000000
1292.647231	0.068445	0.561354	0.038140	82.266472	35.377579	77.636986	-1.577759	0.000000	1.906999	0.000000	0.000000	0.000000	-0.006082	0.007783	-0.148163	0.000000	0.000000	3.000000	7.000000	0.000000
1292.650564	0.068402	0.561352	0.037655	82.266472	35.377579	77.636986	-1.577759	0.000000	1.906999	0.000000	0.000000	0.000000	-0.012930	-0.000509	-0.145548	0.000000	0.000000	3.000000	7.000000	0.000000
1292.653898	0.068402	0.561352	0.037655	82.235474	35.221802	77.489479	-1.577759	0.000000	1.906999	0.000000	0.000000	0.000000	-0.012930	-0.000509	-0.145548	0.000000	0.000000	3.000000	7.000000	0.000000
1292.657231	0.068402	0.561352	0.037655	82.235474	35.221802	77.489479	-1.577759	0.000000	1.906999	0.000000	0.000000	0.000000	-0.012930	-0.000509	-0.145548	0.000000	0.000000	3.000000	7.000000	0.000000
1292.660564	0.068402	0.561352	0.037655	82.235474	35.221802	77.489479	-1.577759	0.000000	1.906999	0.000000	0.000000	0.000000	-0.012930	-0.000509	-0.145548	0.000000	0.000000	3.000000	7.000000	0.000000
1292.663898	0.068344	0.561356	0.036721	82.207565	35.096947	77.371704	-1.579914	0.000000	1.882741	0.000000	0.000000	0.000000	-0.017218	0.001347	-0.280156	0.000000	0.000000	3.000000	7.000000	0.000000
1292.667231	0.068344	0.561356	0.036721	82.207565	35.096947	77.371704	-1.579914	0.000000	1.882741	0.000000	0.000000	0.000000	-0.000001	0.000006	0.000000	0.000000	0.000000	3.000000	7.000000	0.000000
1292.670564	0.068344	0.561356	0.036721	82.207565	35.096947	77.371704	-1.579914	0.000000	1.882741	0.000000	0.000000	0.000000	-0.000001	0.000006	0.000000	0.000000	0.000000	3.000000	7.000000	0.000000
1292.673898	0.068344	0.561356	0.036721	82.197899	35.071945	77.351807	-1.582783	0.000000	1.836048	0.000000	0.000000	0.000000	-0.000001	0.000006	0.000000	0.000000	0.000000	3.000000	7.000000	0.000000
1292.677231	0.068344	0.561356	0.036721	82.197899	35.071945	77.351807	-1.582783	0.000000	1.836048	0.000000	0.000000	0.000000	-0.000001	0.000006	0.000000	0.000000	0.000000	3.000000	7.000000	0.000000
1292.680564	0.068348	0.561354	0.036229	82.197899	35.071945	77.351807	-1.582783	0.000000	1.836048	0.000000	0.000000	0.000000	0.001052	-0.000690	-0.147643	0.000000	0.000000	3.000000	7.000000	0.000000
1292.683898	0.068348	0.561354	0.036229	82.207466	35.111423	77.389481	-1.582783	0.000000	1.836048	0.000000	0.000000	0.000000	0.001052	-0.000690	-0.147643	0.000000	0.000000	3.000000	7.000000	0.000000
1292.687231	0.068348	0.561354	0.036229	82.207466	35.111423	77.389481	-1.582783	0.000000	1.836048	0.000000	0.000000	0.000000	0.001052	-0.000690	-0.147643	0.000000	0.000000	3.000000	7.000000	0.000000
1292.690564	0.068348	0.561354	0.036229	82.207466	35.111423	77.389481	-1.582783	0.000000	1.836048	0.000000	0.000000	0.000000	0.001052	-0.000690	-0.147643	0.000000	0.000000	3.000000	7.000000	0.000000
1292.693898	0.068407	0.561357	0.035278	82.223824	35.176727	77.455627	-1.582608	0.000000	1.811441	0.000000	0.000000	0.000000	0.017667	0.000960	-0.285303	0.000000	0.000000	3.000000	7.000000	0.000000
1292.697231	0.068407	0.561357	0.035278	82.223824	35.176727	77.455627	-1.582608	0.000000	1.811441	0.000000	0.000000	0.000000	-0.000000	-0.000006	-0.000000	0.000000	0.000000	3.000000	7.000000	0.000000
1292.700564	0.068407	0.561357	0.035278	82.223824	35.176727	77.455627	-1.582608	0.000000	1.811441	0.000000	0.000000	0.000000	-0.000000	-0.000006	-0.000000	0.000000	0.000000	3.000000	7.000000	0.000000
1292.703898	0.068407	0.561357	0.035278	82.236206	35.226959	77.512131	-1.579664	0.000000	1.763891	0.000000	0.000000	0.000000	-0.000000	-0.000006	-0.000000	0.000000	0.000000	3.000000	7.000000	0.000000
1292.707231	0.068407	0.561357	0.035278	82.236206	35.226959	77.512131	-1.579664	0.000000	1.763891	0.000000	0.000000	0.000000	-0.000000	-0.000006	-0.000000	0.000000	0.000000	3.000000	7.000000	0.000000
1292.710564	0.068419	0.561354	0.034848	82.236206	35.226959	77.512131	-1.579664	0.000000	1.763891	0.000000	0.000000	0.000000	0.003534	-0.001123	-0.128817	0.000000	0.000000	3.000000	7.000000	0.000000
1292.713898	0.068419	0.561354	0.034848	82.233200	35.219383	77.499695	-1.579664	0.000000	1.763891	0.000000	0.000000	0.000000	0.003534	-0.001123	-0.128817	0.000000	0.000000	3.000000	7.000000	0.000000
1292.717231	0.068419	0.561354	0.034848	82.233200	35.219383	77.499695	-1.579664	0.000000	1.763891	0.000000	0.000000	0.000000	0.003534	-0.001123	-0.128817	0.000000	0.000000	3.000000	7.000000	0.000000
1292.720564	0.068419	0.561354	0.034848	82.233200	35.219383	77.499695	-1.579664	0.000000	1.763891	0.000000	0.000000	0.000000	0.003534	-0.001123	-0.128817	0.000000	0.000000	3.000000	7.000000	0.000000
1292.723898	0.068457	0.561319	0.033928	82.210663	35.207260	77.503784	-1.579075	0.000000	1.742421	0.000000	0.000000	0.000000	0.011529	-0.010305	-0.276015	0.000000	0.000000	3.000000	7.000000	0.000000
1292.727231	0.068457	0.561319	0.033928	82.210663	35.207260	77.503784	-1.579075	0.000000	1.742421	0.000000	0.000000	0.000000	-0.000000	-0.000005	-0.000000	0.000000	0.000000	3.000000	7.000000	0.000000
1292.730564	0.068457	0.561319	0.033928	82.210663	35.207260	77.503784	-1.579075	0.000000	1.742421	0.000000	0.000000	0.000000	-0.000000	-0.000005	-0.000000	0.000000	0.000000	3.000000	7.000000	0.000000
1292.733898	0.068457	0.561319	0.033928	82.165138	35.332642	77.667595	-1.577153	0.000000	1.696419	0.000000	0.000000	0.000000	-0.000000	-0.000005	-0.000000	0.000000	0.000000	3.000000	7.000000	0.000000
1292.737231	0.068457	0.561319	0.033928	82.165138	35.332642	77.667595	-1.577153	0.000000	1.696419	0.000000	0.000000	0.000000	-0.000000	-0.000005	-0.000000	0.000000	0.000000	3.000000	7.000000	0.000000
1292.740564	0.068487	0.561279	0.033461	82.165138	35.332642	77.667595	-1.577153	0.000000	1.696419	0.000000	0.000000	0.000000	0.008935	-0.011981	-0.140317	0.000000	0.000000	3.000000	7.000000	0.000000
1292.743898	0.068487	0.561279	0.033461	82.104996	35.586918	77.985802	-1.577153	0.000000	1.696419	0.000000	0.000000	0.000000	0.008935	-0.011981	-0.140317	0.000000	0.000000	3.000000	7.000000	0.000000
1292.747231	0.068487	0.561279	0.033461	82.104996	35.586918	77.985802	-1.577153	0.000000	1.696419	0.000000	0.000000	0.000000	0.008935	-0.011981	-0.140317	0.000000	0.000000	3.000000	7.000000	0.000000
1292.750564	0.068487	0.561279	0.033461	82.104996	35.586918	77.985802	-1.577153	0.000000	1.696419	0.000000	0.000000	0.000000	0.008935	-0.011981	-0.140317	0.000000	0.000000	3.000000	7.000000	0.000000
1292.753898	0.068591	0.561154	0.032506	82.041252	35.847580	78.311333	-1.575664	0.000000	1.673032	0.000000	0.000000	0.000000	0.031145	-0.037500	-0.286250	0.000000	0.000000	3.000000	7.000000	0.000000
1292.757231	0.068591	0.561154	0.032506	82.041252	35.847580	78.311333	-1.575664	0.000000	1.673032	0.000000	0.000000	0.000000	0.000000	-0.000003	0.000000	0.000000	0.000000	3.000000	7.000000	0.000000
1292.760564	0.068591	0.561154	0.032506	82.041252	35.847580	78.311333	-1.575664	0.000000	1.673032	0.000000	0.000000	0.000000	0.000000	-0.000003	0.000000	0.000000	0.000000	3.000000	7.000000	0.000000
1292.763898	0.068591	0.561154	0.032506	81.992165	36.006283	78.515274	-1.570473	0.000000	1.625324	0.000000	0.000000	0.000000	0.000000	-0.000003	0.000000	0.000000	0.000000	3.000000	7.000000	0.000000
1292.767231	0.068591	0.561154	0.032506	81.992165	36.006283	78.515274	-1.570473	0.000000	1.625324	0.000000	0.000000	0.000000	0.000000	-0.000003	0.000000	0.000000	0.000000	3.000000	7.000000	0.000000
1292.770564	0.068635	0.561088	0.031977	81.992165	36.006283	78.515274	-1.570473	0.000000	1.625324	0.000000	0.000000	0.000000	0.013280	-0.019980	-0.158760	0.000000	0.000000	3.000000	7.000000	0.000000
1292.773898	0.068635	0.561088	0.031977	81.946121	36.005505	78.535950	-1.570473	0.000000	1.625324	0.000000	0.000000	0.000000	0.013280	-0.019980	-0.158760	0.000000	0.000000	3.000000	7.000000	0.000000
1292.777231	0.068705	0.561012	0.031468	81.946121	36.005505	78.535950	-1.570473	0.000000	1.625324	0.000000	0.000000	0.000000	0.021125	-0.022784	-0.152901	0.000000	0.000000	3.000000	7.000000	0.000000
1292.780564	0.068705	0.561012	0.031468	81.946121	36.005505	78.535950	-1.570473	0.000000	1.625324	0.000000	0.000000	0.000000	0.021125	-0.022784	-0.152901	0.000000	0.000000	3.000000	7.000000	0.000000
1292.783898	0.068705	0.561012	0.031468	81.911842	35.948841	78.482513	-1.564739	0.000000	1.573380	0.000000	0.000000	0.000000	0.021125	-0.022784	-0.152901	0.000000	0.000000	3.000000	7.000000	0.000000
1292.787231	0.068705	0.561012	0.031468	81.911842	35.948841	78.482513	-1.564739	0.000000	1.573380	0.000000	0.000000	0.000000	0.021125	-0.022784	-0.152901	0.000000	0.000000	3.000000	7.000000	0.000000
1292.790564	0.068750	0.560918	0.030944	81.911842	35.948841	78.482513	-1.564739	0.000000	1.573380	0.000000	0.000000	0.000000	0.013346	-0.028147	-0.157200	0.000000	0.000000	3.000000	7.000000	0.000000
1292.793898	0.068750	0.560918	0.030944	81.879356	35.830830	78.357262	-1.564739	0.000000	1.573380	0.000000	0.000000	0.000000	0.013346	-0.028147	-0.157200	0.000000	0.000000	3.000000	7.000000	0.000000
1292.797231	0.068843	0.560815	0.030436	81.879356	35.830830	78.357262	-1.564739	0.000000	1.573380	0.000000	0.000000	0.000000	0.028122	-0.030910	-0.152322	0.000000	0.000000	3.000000	7.000000	0.000000
1292.800564	0.068843	0.560815	0.030436	81.879356	35.830830	78.357262	-1.564739	0.000000	1.573380	0.000000	0.000000	0.000000	0.028122	-0.030910	-0.152322	0.000000	0.000000	3.000000	7.000000	0.000000
1292.803898	0.068843	0.560815	0.030436	81.843315	35.677448	78.188179	-1.557827	0.000000	1.521793	0.000000	0.000000	0.000000	0.028122	-0.030910	-0.152322	0.000000	0.000000	3.000000	7.000000	0.000000
1292.807231	0.068843	0.560815	0.030436	81.843315	35.677448	78.188179	-1.557827	0.000000	1.521793	0.000000	0.000000	0.000000	0.028122	-0.030910	-0.152322	0.000000	0.000000	3.000000	7.000000	0.000000
1292.810564	0.068962	0.560730	0.029942	81.843315	35.677448	78.188179	-1.557827	0.000000	1.521793	0.000000	0.000000	0.000000	0.035694	-0.025591	-0.148145	0.000000	0.000000	3.000000	7.000000	0.000000
1292.813898	0.068962	0.560730	0.029942	81.793381	35.455395	77.957092	-1.557827	0.000000	1.521793	0.000000	0.000000	0.000000	0.035694	-0.025591	-0.148145	0.000000	0.000000	3.000000	7.000000	0.000000
1292.817231	0.069058	0.560644	0.029451	81.793381	35.455395	77.957092	-1.557827	0.000000	1.521793	0.000000	0.000000	0.000000	0.028645	-0.025619	-0.147223	0.000000	0.000000	3.000000	7.000000	0.000000
1292.820564	0.069058	0.560644	0.029451	81.793381	35.455395	77.957092	-1.557827	0.000000	1.521793	0.000000	0.000000	0.000000	0.028645	-0.025619	-0.147223	0.000000	0.000000	3.000000	7.000000	0.000000
1292.823898	0.069058	0.560644	0.029451	81.736633	35.216560	77.705963	-1.547104	0.000000	1.472565	0.000000	0.000000	0.000000	0.028645	-0.025619	-0.147223	0.000000	0.000000	3.000000	7.000000	0.000000
1292.827231	0.069058	0.560644	0.029451	81.736633	35.216560	77.705963	-1.547104	0.000000	1.472565	0.000000	0.000000	0.000000	0.028645	-0.025619	-0.147223	0.000000	0.000000	3.000000	7.000000	0.000000
1292.830564	0.069179	0.560550	0.028980	81.736633	35.216560	77.705963	-1.547104	0.000000	1.472565	0.000000	0.000000	0.000000	0.036448	-0.028376	-0.141360	0.000000	0.000000	3.000000	7.000000	0.000000
1292.833898	0.069179	0.560550	0.028980	81.684425	34.992191	77.472626	-1.547104	0.000000	1.472565	0.000000	0.000000	0.000000	0.036448	-0.028376	-0.141360	0.000000	0.000000	3.000000	7.000000	0.000000
1292.837231	0.069179	0.560550	0.028980	81.684425	34.992191	77.472626	-1.547104	0.000000	1.472565	0.000000	0.000000	0.000000	0.036448	-0.028376	-0.141360	0.000000	0.000000	3.000000	7.000000	0.000000
1292.840564	0.069179	0.560550	0.028980	81.684425	34.992191	77.472626	-1.547104	0.000000	1.472565	0.000000	0.000000	0.000000	0.036448	-0.028376	-0.141360	0.000000	0.000000	3.000000	7.000000	0.000000
1292.843898	0.069396	0.560343	0.028023	81.660378	34.918713	77.404991	-1.541030	0.000000	1.449005	0.000000	0.000000	0.000000	0.064901	-0.062090	-0.287145	0.000000	0.000000	3.000000	7.000000	0.000000
1292.847231	0.069396	0.560343	0.028023	81.660378	34.918713	77.404991	-1.541030	0.000000	1.449005	0.000000	0.000000	0.000000	0.000000	-0.000005	0.000000	0.000000	0.000000	3.000000	7.000000	0.000000
1292.850564	0.069396	0.560343	0.028023	81.660378	34.918713	77.404991	-1.541030	0.000000	1.449005	0.000000	0.000000	0.000000	0.000000	-0.000005	0.000000	0.000000	0.000000	3.000000	7.000000	0.000000
1292.853898	0.069396	0.560343	0.028023	81.656776	34.999500	77.503464	-1.530213	0.000000	1.401148	0.000000	0.000000	0.000000	0.000000	-0.000005	0.000000	0.000000	0.000000	3.000000	7.000000	0.000000
1292.857231	0.069396	0.560343	0.028023	81.656776	34.999500	77.503464	-1.530213	0.000000	1.401148	0.000000	0.000000	0.000000	0.000000	-0.000005	0.000000	0.000000	0.000000	3.000000	7.000000	0.000000
1292.860564	0.069473	0.560239	0.027581	81.656776	34.999500	77.503464	-1.530213	0.000000	1.401148	0.000000	0.000000	0.000000	0.023300	-0.031133	-0.132649	0.000000	0.000000	3.000000	7.000000	0.000000
1292.863898	0.069473	0.560239	0.027581	81.671448	35.282078	77.845871	-1.530213	0.000000	1.401148	0.000000	0.000000	0.000000	0.023300	-0.031133	-0.132649	0.000000	0.000000	3.000000	7.000000	0.000000
1292.867231	0.069473	0.560239	0.027581	81.671448	35.282078	77.845871	-1.530213	0.000000	1.401148	0.000000	0.000000	0.000000	0.023300	-0.031133	-0.132649	0.000000	0.000000	3.000000	7.000000	0.000000
1292.870564	0.069473	0.560239	0.027581	81.671448	35.282078	77.845871	-1.530213	0.000000	1.401148	0.000000	0.000000	0.000000	0.023300	-0.031133	-0.132649	0.000000	0.000000	3.000000	7.000000	0.000000
1292.873898	0.069597	0.559978	0.026647	81.680031	35.687710	78.400414	-1.526330	0.000000	1.379040	0.000000	0.000000	0.000000	0.037201	-0.078151	-0.280195	0.000000	0.000000	3.000000	7.000000	0.000000
1292.877231	0.069597	0.559978	0.026647	81.680031	35.687710	78.400414	-1.526330	0.000000	1.379040	0.000000	0.000000	0.000000	-0.000001	0.000008	0.000000	0.000000	0.000000	3.000000	7.000000	0.000000
1292.880564	0.069597	0.559978	0.026647	81.680031	35.687710	78.400414	-1.526330	0.000000	1.379040	0.000000	0.000000	0.000000	-0.000001	0.000008	0.000000	0.000000	0.000000	3.000000	7.000000	0.000000
1292.883898	0.069597	0.559978	0.026647	81.674774	36.279812	79.247253	-1.520129	0.000000	1.332340	0.000000	0.000000	0.000000	-0.000001	0.000008	0.000000	0.000000	0.000000	3.000000	7.000000	0.000000
1292.887231	0.069597	0.559978	0.026647	81.674774	36.279812	79.247253	-1.520129	0.000000	1.332340	0.000000	0.000000	0.000000	-0.000001	0.000008	0.000000	0.000000	0.000000	3.000000	7.000000	0.000000
1292.890564	0.069652	0.559848	0.026213	81.674774	36.279812	79.247253	-1.520129	0.000000	1.332340	0.000000	0.000000	0.000000	0.016414	-0.039121	-0.130151	0.000000	0.000000	3.000000	7.000000	0.000000
1292.893898	0.069652	0.559848	0.026213	81.663155	36.925007	80.234024	-1.520129	0.000000	1.332340	0.000000	0.000000	0.000000	0.016414	-0.039121	-0.130151	0.000000	0.000000	3.000000	7.000000	0.000000
1292.897231	0.069727	0.559700	0.025758	81.663155	36.925007	80.234024	-1.520129	0.000000	1.332340	0.000000	0.000000	0.000000	0.022462	-0.044418	-0.136450	0.000000	0.000000	3.000000	7.000000	0.000000
1292.900564	0.069727	0.559700	0.025758	81.663155	36.925007	80.234024	-1.520129	0.000000	1.332340	0.000000	0.000000	0.000000	0.022462	-0.044418	-0.136450	0.000000	0.000000	3.000000	7.000000	0.000000
1292.903898	0.069727	0.559700	0.025758	81.653572	37.544926	81.270294	-1.513650	0.000000	1.287907	0.000000	0.000000	0.000000	0.022462	-0.044418	-0.136450	0.000000	0.000000	3.000000	7.000000	0.000000
1292.907231	0.069753	0.559534	0.025292	81.653572	37.544926	81.270294	-1.513650	0.000000	1.287907	0.000000	0.000000	0.000000	0.007879	-0.049677	-0.139780	0.000000	0.000000	3.000000	7.000000	0.000000
1292.910564	0.069753	0.559534	0.025292	81.653572	37.544926	81.270294	-1.513650	0.000000	1.287907	0.000000	0.000000	0.000000	0.007879	-0.049677	-0.139780	0.000000	0.000000	3.000000	7.000000	0.000000
1292.913898	0.069753	0.559534	0.025292	81.646706	38.097610	81.971992	-1.512337	0.000000	1.264610	0.000000	0.000000	0.000000	0.007879	-0.049677	-0.139780	0.000000	0.000000	3.000000	7.000000	0.000000
1292.917231	0.069753	0.559534	0.025292	81.646706	38.097610	81.971992	-1.512337	0.000000	1.264610	0.000000	0.000000	0.000000	0.007879	-0.049677	-0.139780	0.000000	0.000000	3.000000	7.000000	0.000000
1292.920564	0.069802	0.559369	0.024823	81.646706	38.097610	81.971992	-1.512337	0.000000	1.264610	0.000000	0.000000	0.000000	0.014680	-0.049661	-0.140839	0.000000	0.000000	3.000000	7.000000	0.000000
1292.923898	0.069802	0.559369	0.024823	81.633530	38.537739	82.477768	-1.512337	0.000000	1.264610	0.000000	0.000000	0.000000	0.014680	-0.049661	-0.140839	0.000000	0.000000	3.000000	7.000000	0.000000
1292.927231	0.069874	0.559203	0.024350	81.633530	38.537739	82.477768	-1.512337	0.000000	1.264610	0.000000	0.000000	0.000000	0.021462	-0.049626	-0.141900	0.000000	0.000000	3.000000	7.000000	0.000000
1292.930564	0.069874	0.559203	0.024350	81.633530	38.537739	82.477768	-1.512337	0.000000	1.264610	0.000000	0.000000	0.000000	0.021462	-0.049626	-0.141900	0.000000	0.000000	3.000000	7.000000	0.000000
1292.933898	0.069874	0.559203	0.024350	81.611824	38.783112	82.764404	-1.506313	0.000000	1.217487	0.000000	0.000000	0.000000	0.021462	-0.049626	-0.141900	0.000000	0.000000	3.000000	7.000000	0.000000
1292.937231	0.069874	0.559203	0.024350	81.611824	38.783112	82.764404	-1.506313	0.000000	1.217487	0.000000	0.000000	0.000000	0.021462	-0.049626	-0.141900	0.000000	0.000000	3.000000	7.000000	0.000000
1292.940564	0.069922	0.559038	0.023880	81.611824	38.783112	82.764404	-1.506313	0.000000	1.217487	0.000000	0.000000	0.000000	0.014520	-0.049608	-0.140973	0.000000	0.000000	3.000000	7.000000	0.000000
1292.943898	0.069922	0.559038	0.023880	81.572823	38.697754	82.692619	-1.506313	0.000000	1.217487	0.000000	0.000000	0.000000	0.014520	-0.049608	-0.140973	0.000000	0.000000	3.000000	7.000000	0.000000
1292.947231	0.069970	0.558873	0.023410	81.572823	38.697754	82.692619	-1.506313	0.000000	1.217487	0.000000	0.000000	0.000000	0.014447	-0.049572	-0.141039	0.000000	0.000000	3.000000	7.000000	0.000000
1292.950564	0.069970	0.558873	0.023410	81.572823	38.697754	82.692619	-1.506313	0.000000	1.217487	0.000000	0.000000	0.000000	0.014447	-0.049572	-0.141039	0.000000	0.000000	3.000000	7.000000	0.000000
1292.953898	0.069970	0.558873	0.023410	81.512886	38.399403	82.396889	-1.501485	0.000000	1.170485	0.000000	0.000000	0.000000	0.014447	-0.049572	-0.141039	0.000000	0.000000	3.000000	7.000000	0.000000
1292.957231	0.069970	0.558873	0.023410	81.512886	38.399403	82.396889	-1.501485	0.000000	1.170485	0.000000	0.000000	0.000000	0.014447	-0.049572	-0.141039	0.000000	0.000000	3.000000	7.000000	0.000000
1292.960564	0.070001	0.558716	0.022983	81.512886	38.399403	82.396889	-1.501485	0.000000	1.170485	0.000000	0.000000	0.000000	0.009310	-0.046990	-0.127912	0.000000	0.000000	3.000000	7.000000	0.000000
1292.963898	0.070001	0.558716	0.022983	81.445969	38.061790	82.052567	-1.501485	0.000000	1.170485	0.000000	0.000000	0.000000	0.009310	-0.046990	-0.127912	0.000000	0.000000	3.000000	7.000000	0.000000
1292.967231	0.070001	0.558716	0.022983	81.445969	38.061790	82.052567	-1.501485	0.000000	1.170485	0.000000	0.000000	0.000000	0.009310	-0.046990	-0.127912	0.000000	0.000000	3.000000	7.000000	0.000000
1292.970564	0.070001	0.558716	0.022983	81.445969	38.061790	82.052567	-1.501485	0.000000	1.170485	0.000000	0.000000	0.000000	0.009310	-0.046990	-0.127912	0.000000	0.000000	3.000000	7.000000	0.000000
1292.973898	0.070134	0.558394	0.022143	81.398079	37.844608	81.828362	-1.499933	0.000000	1.149166	0.000000	0.000000	0.000000	0.039945	-0.096531	-0.252062	0.000000	0.000000	3.000000	7.000000	0.000000
1292.977231	0.070134	0.558394	0.022143	81.398079	37.844608	81.828362	-1.499933	0.000000	1.149166	0.000000	0.000000	0.000000	0.000000	-0.000007	-0.000000	0.000000	0.000000	3.000000	7.000000	0.000000
1292.980564	0.070134	0.558394	0.022143	81.398079	37.844608	81.828362	-1.499933	0.000000	1.149166	0.000000	0.000000	0.000000	0.000000	-0.000007	-0.000000	0.000000	0.000000	3.000000	7.000000	0.000000
1292.983898	0.070134	0.558394	0.022143	81.359070	37.696476	81.675919	-1.493276	0.000000	1.107156	0.000000	0.000000	0.000000	0.000000	-0.000007	-0.000000	0.000000	0.000000	3.000000	7.000000	0.000000
1292.987231	0.070134	0.558394	0.022143	81.359070	37.696476	81.675919	-1.493276	0.000000	1.107156	0.000000	0.000000	0.000000	0.000000	-0.000007	-0.000000	0.000000	0.000000	3.000000	7.000000	0.000000
1292.990564	0.070217	0.558220	0.021756	81.359070	37.696476	81.675919	-1.493276	0.000000	1.107156	0.000000	0.000000	0.000000	0.024797	-0.052265	-0.116230	0.000000	0.000000	3.000000	7.000000	0.000000
1292.993898	0.070217	0.558220	0.021756	81.341835	37.644131	81.621109	-1.493276	0.000000	1.107156	0.000000	0.000000	0.000000	0.024797	-0.052265	-0.116230	0.000000	0.000000	3.000000	7.000000	0.000000
1292.997231	0.070217	0.558220	0.021756	81.341835	37.644131	81.621109	-1.493276	0.000000	1.107156	0.000000	0.000000	0.000000	0.024797	-0.052265	-0.116230	0.000000	0.000000	3.000000	7.000000	0.000000
1293.000564	0.070217	0.558220	0.021756	81.341835	37.644131	81.621109	-1.493276	0.000000	1.107156	0.000000	0.000000	0.000000	0.024797	-0.052265	-0.116230	0.000000	0.000000	3.000000	7.000000	0.000000
1293.003898	0.070342	0.557881	0.021028	81.336342	37.668182	81.653503	-1.489143	0.000000	1.087785	0.000000	0.000000	0.000000	0.037553	-0.101823	-0.218405	0.000000	0.000000	3.000000	7.000000	0.000000
1293.007231	0.070342	0.557881	0.021028	81.336342	37.668182	81.653503	-1.489143	0.000000	1.087785	0.000000	0.000000	0.000000	-0.000000	-0.000006	0.000000	0.000000	0.000000	3.000000	7.000000	0.000000
1293.010564	0.070342	0.557881	0.021028	81.336342	37.668182	81.653503	-1.489143	0.000000	1.087785	0.000000	0.000000	0.000000	-0.000000	-0.000006	0.000000	0.000000	0.000000	3.000000	7.000000	0.000000
1293.013898	0.070342	0.557881	0.021028	81.341202	37.725571	81.711716	-1.482884	0.000000	1.051384	0.000000	0.000000	0.000000	-0.000000	-0.000006	0.000000	0.000000	0.000000	3.000000	7.000000	0.000000
1293.017231	0.070342	0.557881	0.021028	81.341202	37.725571	81.711716	-1.482884	0.000000	1.051384	0.000000	0.000000	0.000000	-0.000000	-0.000006	0.000000	0.000000	0.000000	3.000000	7.000000	0.000000
1293.020564	0.070402	0.557707	0.020643	81.341202	37.725571	81.711716	-1.482884	0.000000	1.051384	0.000000	0.000000	0.000000	0.017788	-0.052155	-0.115387	0.000000	0.000000	3.000000	7.000000	0.000000
1293.023898	0.070402	0.557707	0.020643	81.342178	37.756470	81.741676	-1.482884	0.000000	1.051384	0.000000	0.000000	0.000000	0.017788	-0.052155	-0.115387	0.000000	0.000000	3.000000	7.000000	0.000000
1293.027231	0.070402	0.557707	0.020643	81.342178	37.756470	81.741676	-1.482884	0.000000	1.051384	0.000000	0.000000	0.000000	0.017788	-0.052155	-0.115387	0.000000	0.000000	3.000000	7.000000	0.000000
1293.030564	0.070402	0.557707	0.020643	81.342178	37.756470	81.741676	-1.482884	0.000000	1.051384	0.000000	0.000000	0.000000	0.017788	-0.052155	-0.115387	0.000000	0.000000	3.000000	7.000000	0.000000
1293.033898	0.070457	0.557395	0.019919	81.327934	37.717228	81.710274	-1.479920	0.000000	1.032153	0.000000	0.000000	0.000000	0.016581	-0.093690	-0.217319	0.000000	0.000000	3.000000	7.000000	0.000000
1293.037231	0.070457	0.557395	0.019919	81.327934	37.717228	81.710274	-1.479920	0.000000	1.032153	0.000000	0.000000	0.000000	0.000000	0.000009	-0.000000	0.000000	0.000000	3.000000	7.000000	0.000000
1293.040564	0.070457	0.557395	0.019919	81.327934	37.717228	81.710274	-1.479920	0.000000	1.032153	0.000000	0.000000	0.000000	0.000000	0.000009	-0.000000	0.000000	0.000000	3.000000	7.000000	0.000000
1293.043898	0.070457	0.557395	0.019919	81.312531	37.650143	81.642120	-1.477156	0.000000	0.995933	0.000000	0.000000	0.000000	0.000000	0.000009	-0.000000	0.000000	0.000000	3.000000	7.000000	0.000000
1293.047231	0.070457	0.557395	0.019919	81.312531	37.650143	81.642120	-1.477156	0.000000	0.995933	0.000000	0.000000	0.000000	0.000000	0.000009	-0.000000	0.000000	0.000000	3.000000	7.000000	0.000000
1293.050564	0.070498	0.557256	0.019572	81.312531	37.650143	81.642120	-1.477156	0.000000	0.995933	0.000000	0.000000	0.000000	0.012406	-0.041574	-0.103923	0.000000	0.000000	3.000000	7.000000	0.000000
1293.053898	0.070498	0.557256	0.019572	81.304283	37.643345	81.634369	-1.477156	0.000000	0.995933	0.000000	0.000000	0.000000	0.012406	-0.041574	-0.103923	0.000000	0.000000	3.000000	7.000000	0.000000
1293.057231	0.070498	0.557256	0.019572	81.304283	37.643345	81.634369	-1.477156	0.000000	0.995933	0.000000	0.000000	0.000000	0.012406	-0.041574	-0.103923	0.000000	0.000000	3.000000	7.000000	0.000000
1293.060564	0.070498	0.557256	0.019572	81.304283	37.643345	81.634369	-1.477156	0.000000	0.995933	0.000000	0.000000	0.000000	0.012406	-0.041574	-0.103923	0.000000	0.000000	3.000000	7.000000	0.000000
1293.063898	0.070541	0.557014	0.018921	81.300827	37.722569	81.725464	-1.475089	0.000000	0.978612	0.000000	0.000000	0.000000	0.012690	-0.072656	-0.195330	0.000000	0.000000	3.000000	7.000000	0.000000
1293.067231	0.070541	0.557014	0.018921	81.300827	37.722569	81.725464	-1.475089	0.000000	0.978612	0.000000	0.000000	0.000000	0.000001	-0.000004	0.000000	0.000000	0.000000	3.000000	7.000000	0.000000
1293.070564	0.070541	0.557014	0.018921	81.300827	37.722569	81.725464	-1.475089	0.000000	0.978612	0.000000	0.000000	0.000000	0.000001	-0.000004	0.000000	0.000000	0.000000	3.000000	7.000000	0.000000
1293.073898	0.070541	0.557014	0.018921	81.300537	37.908360	81.934059	-1.472974	0.000000	0.946057	0.000000	0.000000	0.000000	0.000001	-0.000004	0.000000	0.000000	0.000000	3.000000	7.000000	0.000000
1293.077231	0.070541	0.557014	0.018921	81.300537	37.908360	81.934059	-1.472974	0.000000	0.946057	0.000000	0.000000	0.000000	0.000001	-0.000004	0.000000	0.000000	0.000000	3.000000	7.000000	0.000000
1293.080564	0.070588	0.556884	0.018615	81.300537	37.908360	81.934059	-1.472974	0.000000	0.946057	0.000000	0.000000	0.000000	0.014102	-0.038951	-0.091789	0.000000	0.000000	3.000000	7.000000	0.000000
1293.083898	0.070588	0.556884	0.018615	81.291397	38.182552	82.263199	-1.472974	0.000000	0.946057	0.000000	0.000000	0.000000	0.014102	-0.038951	-0.091789	0.000000	0.000000	3.000000	7.000000	0.000000
1293.087231	0.070588	0.556884	0.018615	81.291397	38.182552	82.263199	-1.472974	0.000000	0.946057	0.000000	0.000000	0.000000	0.014102	-0.038951	-0.091789	0.000000	0.000000	3.000000	7.000000	0.000000
1293.090564	0.070588	0.556884	0.018615	81.291397	38.182552	82.263199	-1.472974	0.000000	0.946057	0.000000	0.000000	0.000000	0.014102	-0.038951	-0.091789	0.000000	0.000000	3.000000	7.000000	0.000000
1293.093898	0.070630	0.556616	0.017969	81.262367	38.523041	82.675667	-1.470623	0.000000	0.930759	0.000000	0.000000	0.000000	0.012729	-0.080425	-0.193911	0.000000	0.000000	3.000000	7.000000	0.000000
1293.097231	0.070630	0.556616	0.017969	81.262367	38.523041	82.675667	-1.470623	0.000000	0.930759	0.000000	0.000000	0.000000	-0.000001	0.000005	-0.000000	0.000000	0.000000	3.000000	7.000000	0.000000
1293.100564	0.070630	0.556616	0.017969	81.262367	38.523041	82.675667	-1.470623	0.000000	0.930759	0.000000	0.000000	0.000000	-0.000001	0.000005	-0.000000	0.000000	0.000000	3.000000	7.000000	0.000000
1293.103898	0.070630	0.556616	0.017969	81.227188	38.813335	83.050293	-1.468502	0.000000	0.898441	0.000000	0.000000	0.000000	-0.000001	0.000005	-0.000000	0.000000	0.000000	3.000000	7.000000	0.000000
1293.107231	0.070630	0.556616	0.017969	81.227188	38.813335	83.050293	-1.468502	0.000000	0.898441	0.000000	0.000000	0.000000	-0.000001	0.000005	-0.000000	0.000000	0.000000	3.000000	7.000000	0.000000
1293.110564	0.070600	0.556460	0.017614	81.227188	38.813335	83.050293	-1.468502	0.000000	0.898441	0.000000	0.000000	0.000000	-0.008911	-0.046668	-0.106446	0.000000	0.000000	3.000000	7.000000	0.000000
1293.113898	0.070600	0.556460	0.017614	81.190880	39.012253	83.316612	-1.468502	0.000000	0.898441	0.000000	0.000000	0.000000	-0.008911	-0.046668	-0.106446	0.000000	0.000000	3.000000	7.000000	0.000000
1293.117231	0.070551	0.556322	0.017280	81.190880	39.012253	83.316612	-1.468502	0.000000	0.898441	0.000000	0.000000	0.000000	-0.014893	-0.041434	-0.100159	0.000000	0.000000	3.000000	7.000000	0.000000
1293.120564	0.070551	0.556322	0.017280	81.190880	39.012253	83.316612	-1.468502	0.000000	0.898441	0.000000	0.000000	0.000000	-0.014893	-0.041434	-0.100159	0.000000	0.000000	3.000000	7.000000	0.000000
1293.123898	0.070551	0.556322	0.017280	81.148674	39.149849	83.516586	-1.472469	0.000000	0.864006	0.000000	0.000000	0.000000	-0.014893	-0.041434	-0.100159	0.000000	0.000000	3.000000	7.000000	0.000000
1293.127231	0.070504	0.556175	0.016969	81.148674	39.149849	83.516586	-1.472469	0.000000	0.864006	0.000000	0.000000	0.000000	-0.013866	-0.044058	-0.093265	0.000000	0.000000	3.000000	7.000000	0.000000
1293.130564	0.070504	0.556175	0.016969	81.148674	39.149849	83.516586	-1.472469	0.000000	0.864006	0.000000	0.000000	0.000000	-0.013866	-0.044058	-0.093265	0.000000	0.000000	3.000000	7.000000	0.000000
1293.133898	0.070504	0.556175	0.016969	81.097969	39.233475	83.661400	-1.474780	0.000000	0.848462	0.000000	0.000000	0.000000	-0.013866	-0.044058	-0.093265	0.000000	0.000000	3.000000	7.000000	0.000000
1293.137231	0.070504	0.556175	0.016969	81.097969	39.233475	83.661400	-1.474780	0.000000	0.848462	0.000000	0.000000	0.000000	-0.013866	-0.044058	-0.093265	0.000000	0.000000	3.000000	7.000000	0.000000
1293.140564	0.070459	0.556002	0.016664	81.097969	39.233475	83.661400	-1.474780	0.000000	0.848462	0.000000	0.000000	0.000000	-0.013638	-0.051891	-0.091701	0.000000	0.000000	3.000000	7.000000	0.000000
1293.143898	0.070459	0.556002	0.016664	81.029396	39.303810	83.806473	-1.474780	0.000000	0.848462	0.000000	0.000000	0.000000	-0.013638	-0.051891	-0.091701	0.000000	0.000000	3.000000	7.000000	0.000000
1293.147231	0.070459	0.556002	0.016664	81.029396	39.303810	83.806473	-1.474780	0.000000	0.848462	0.000000	0.000000	0.000000	-0.013638	-0.051891	-0.091701	0.000000	0.000000	3.000000	7.000000	0.000000
1293.150564	0.070459	0.556002	0.016664	81.029396	39.303810	83.806473	-1.474780	0.000000	0.848462	0.000000	0.000000	0.000000	-0.013638	-0.051891	-0.091701	0.000000	0.000000	3.000000	7.000000	0.000000
1293.153898	0.070373	0.555692	0.016087	80.960602	39.438961	84.026558	-1.477053	0.000000	0.833179	0.000000	0.000000	0.000000	-0.025702	-0.093255	-0.172852	0.000000	0.000000	3.000000	7.000000	0.000000
1293.157231	0.070373	0.555692	0.016087	80.960602	39.438961	84.026558	-1.477053	0.000000	0.833179	0.000000	0.000000	0.000000	0.000000	-0.000003	0.000000	0.000000	0.000000	3.000000	7.000000	0.000000
1293.160564	0.070373	0.555692	0.016087	80.960602	39.438961	84.026558	-1.477053	0.000000	0.833179	0.000000	0.000000	0.000000	0.000000	-0.000003	0.000000	0.000000	0.000000	3.000000	7.000000	0.000000
1293.163898	0.070373	0.555692	0.016087	80.915672	39.671345	84.341141	-1.481337	0.000000	0.804370	0.000000	0.000000	0.000000	0.000000	-0.000003	0.000000	0.000000	0.000000	3.000000	7.000000	0.000000
1293.167231	0.070373	0.555692	0.016087	80.915672	39.671345	84.341141	-1.481337	0.000000	0.804370	0.000000	0.000000	0.000000	0.000000	-0.000003	0.000000	0.000000	0.000000	3.000000	7.000000	0.000000
1293.170564	0.070331	0.555510	0.015804	80.915672	39.671345	84.341141	-1.481337	0.000000	0.804370	0.000000	0.000000	0.000000	-0.012620	-0.054440	-0.084886	0.000000	0.000000	3.000000	7.000000	0.000000
1293.173898	0.070331	0.555510	0.015804	80.888741	39.966888	84.714417	-1.481337	0.000000	0.804370	0.000000	0.000000	0.000000	-0.012620	-0.054440	-0.084886	0.000000	0.000000	3.000000	7.000000	0.000000
1293.177231	0.070331	0.555510	0.015804	80.888741	39.966888	84.714417	-1.481337	0.000000	0.804370	0.000000	0.000000	0.000000	-0.012620	-0.054440	-0.084886	0.000000	0.000000	3.000000	7.000000	0.000000
1293.180564	0.070331	0.555510	0.015804	80.888741	39.966888	84.714417	-1.481337	0.000000	0.804370	0.000000	0.000000	0.000000	-0.012620	-0.054440	-0.084886	0.000000	0.000000	3.000000	7.000000	0.000000
1293.183898	0.070263	0.555165	0.015189	80.881348	40.316517	85.130966	-1.483440	0.000000	0.790223	0.000000	0.000000	0.000000	-0.020600	-0.103446	-0.184771	0.000000	0.000000	3.000000	7.000000	0.000000
1293.187231	0.070263	0.555165	0.015189	80.881348	40.316517	85.130966	-1.483440	0.000000	0.790223	0.000000	0.000000	0.000000	-0.000000	-0.000002	0.000000	0.000000	0.000000	3.000000	7.000000	0.000000
1293.190564	0.070263	0.555165	0.015189	80.881348	40.316517	85.130966	-1.483440	0.000000	0.790223	0.000000	0.000000	0.000000	-0.000000	-0.000002	0.000000	0.000000	0.000000	3.000000	7.000000	0.000000
1293.193898	0.070263	0.555165	0.015189	80.885223	40.698421	85.575958	-1.486873	0.000000	0.759427	0.000000	0.000000	0.000000	-0.000000	-0.000002	0.000000	0.000000	0.000000	3.000000	7.000000	0.000000
1293.197231	0.070263	0.555165	0.015189	80.885223	40.698421	85.575958	-1.486873	0.000000	0.759427	0.000000	0.000000	0.000000	-0.000000	-0.000002	0.000000	0.000000	0.000000	3.000000	7.000000	0.000000
1293.200564	0.070233	0.554985	0.014838	80.885223	40.698421	85.575958	-1.486873	0.000000	0.759427	0.000000	0.000000	0.000000	-0.008780	-0.054220	-0.105238	0.000000	0.000000	3.000000	7.000000	0.000000
1293.203898	0.070233	0.554985	0.014838	80.878052	41.062473	86.008713	-1.486873	0.000000	0.759427	0.000000	0.000000	0.000000	-0.008780	-0.054220	-0.105238	0.000000	0.000000	3.000000	7.000000	0.000000
1293.207231	0.070233	0.554985	0.014838	80.878052	41.062473	86.008713	-1.486873	0.000000	0.759427	0.000000	0.000000	0.000000	-0.008780	-0.054220	-0.105238	0.000000	0.000000	3.000000	7.000000	0.000000
1293.210564	0.070233	0.554985	0.014838	80.878052	41.062473	86.008713	-1.486873	0.000000	0.759427	0.000000	0.000000	0.000000	-0.008780	-0.054220	-0.105238	0.000000	0.000000	3.000000	7.000000	0.000000
1293.213898	0.070202	0.554658	0.014168	80.859695	41.372784	86.385735	-1.488336	0.000000	0.741888	0.000000	0.000000	0.000000	-0.009309	-0.097965	-0.200907	0.000000	0.000000	3.000000	7.000000	0.000000
1293.217231	0.070202	0.554658	0.014168	80.859695	41.372784	86.385735	-1.488336	0.000000	0.741888	0.000000	0.000000	0.000000	0.000000	0.000007	-0.000000	0.000000	0.000000	3.000000	7.000000	0.000000
1293.220564	0.070202	0.554658	0.014168	80.859695	41.372784	86.385735	-1.488336	0.000000	0.741888	0.000000	0.000000	0.000000	0.000000	0.000007	-0.000000	0.000000	0.000000	3.000000	7.000000	0.000000
1293.223898	0.070202	0.554658	0.014168	80.833931	41.591175	86.662437	-1.489888	0.000000	0.708403	0.000000	0.000000	0.000000	0.000000	0.000007	-0.000000	0.000000	0.000000	3.000000	7.000000	0.000000
1293.227231	0.070202	0.554658	0.014168	80.833931	41.591175	86.662437	-1.489888	0.000000	0.708403	0.000000	0.000000	0.000000	0.000000	0.000007	-0.000000	0.000000	0.000000	3.000000	7.000000	0.000000
1293.230564	0.070200	0.554512	0.013849	80.833931	41.591175	86.662437	-1.489888	0.000000	0.708403	0.000000	0.000000	0.000000	-0.000533	-0.043755	-0.095655	0.000000	0.000000	3.000000	7.000000	0.000000
1293.233898	0.070200	0.554512	0.013849	80.796402	41.736176	86.864868	-1.489888	0.000000	0.708403	0.000000	0.000000	0.000000	-0.000533	-0.043755	-0.095655	0.000000	0.000000	3.000000	7.000000	0.000000
1293.237231	0.070200	0.554512	0.013849	80.796402	41.736176	86.864868	-1.489888	0.000000	0.708403	0.000000	0.000000	0.000000	-0.000533	-0.043755	-0.095655	0.000000	0.000000	3.000000	7.000000	0.000000
1293.240564	0.070200	0.554512	0.013849	80.796402	41.736176	86.864868	-1.489888	0.000000	0.708403	0.000000	0.000000	0.000000	-0.000533	-0.043755	-0.095655	0.000000	0.000000	3.000000	7.000000	0.000000
1293.243898	0.070238	0.554229	0.013181	80.750954	41.829231	87.011513	-1.489977	0.000000	0.692461	0.000000	0.000000	0.000000	0.011226	-0.084795	-0.200359	0.000000	0.000000	3.000000	7.000000	0.000000
1293.247231	0.070238	0.554229	0.013181	80.750954	41.829231	87.011513	-1.489977	0.000000	0.692461	0.000000	0.000000	0.000000	0.000001	-0.000002	-0.000000	0.000000	0.000000	3.000000	7.000000	0.000000
1293.250564	0.070238	0.554229	0.013181	80.750954	41.829231	87.011513	-1.489977	0.000000	0.692461	0.000000	0.000000	0.000000	0.000001	-0.000002	-0.000000	0.000000	0.000000	3.000000	7.000000	0.000000
1293.253898	0.070238	0.554229	0.013181	80.693123	41.873177	87.108658	-1.488106	0.000000	0.659068	0.000000	0.000000	0.000000	0.000001	-0.000002	-0.000000	0.000000	0.000000	3.000000	7.000000	0.000000
1293.257231	0.070277	0.554093	0.012832	80.693123	41.873177	87.108658	-1.488106	0.000000	0.659068	0.000000	0.000000	0.000000	0.011740	-0.041072	-0.104706	0.000000	0.000000	3.000000	7.000000	0.000000
1293.260564	0.070277	0.554093	0.012832	80.693123	41.873177	87.108658	-1.488106	0.000000	0.659068	0.000000	0.000000	0.000000	0.011740	-0.041072	-0.104706	0.000000	0.000000	3.000000	7.000000	0.000000
1293.263898	0.070277	0.554093	0.012832	80.629089	41.882961	87.169777	-1.486149	0.000000	0.641617	0.000000	0.000000	0.000000	0.011740	-0.041072	-0.104706	0.000000	0.000000	3.000000	7.000000	0.000000
1293.267231	0.070277	0.554093	0.012832	80.629089	41.882961	87.169777	-1.486149	0.000000	0.641617	0.000000	0.000000	0.000000	0.011740	-0.041072	-0.104706	0.000000	0.000000	3.000000	7.000000	0.000000
1293.270564	0.070344	0.553964	0.012521	80.629089	41.882961	87.169777	-1.486149	0.000000	0.641617	0.000000	0.000000	0.000000	0.020225	-0.038487	-0.093431	0.000000	0.000000	3.000000	7.000000	0.000000
1293.273898	0.070344	0.553964	0.012521	80.578362	41.791798	87.098419	-1.486149	0.000000	0.641617	0.000000	0.000000	0.000000	0.020225	-0.038487	-0.093431	0.000000	0.000000	3.000000	7.000000	0.000000
1293.277231	0.070427	0.553854	0.012160	80.578362	41.791798	87.098419	-1.486149	0.000000	0.641617	0.000000	0.000000	0.000000	0.024780	-0.033240	-0.108351	0.000000	0.000000	3.000000	7.000000	0.000000
1293.280564	0.070427	0.553854	0.012160	80.578362	41.791798	87.098419	-1.486149	0.000000	0.641617	0.000000	0.000000	0.000000	0.024780	-0.033240	-0.108351	0.000000	0.000000	3.000000	7.000000	0.000000
1293.283898	0.070427	0.553854	0.012160	80.553963	41.644310	86.935074	-1.478649	0.000000	0.607986	0.000000	0.000000	0.000000	0.024780	-0.033240	-0.108351	0.000000	0.000000	3.000000	7.000000	0.000000
1293.287231	0.070427	0.553854	0.012160	80.553963	41.644310	86.935074	-1.478649	0.000000	0.607986	0.000000	0.000000	0.000000	0.024780	-0.033240	-0.108351	0.000000	0.000000	3.000000	7.000000	0.000000
1293.290564	0.070529	0.553726	0.011777	80.553963	41.644310	86.935074	-1.478649	0.000000	0.607986	0.000000	0.000000	0.000000	0.030586	-0.038378	-0.114771	0.000000	0.000000	3.000000	7.000000	0.000000
1293.293898	0.070529	0.553726	0.011777	80.536560	41.538525	86.817711	-1.478649	0.000000	0.607986	0.000000	0.000000	0.000000	0.030586	-0.038378	-0.114771	0.000000	0.000000	3.000000	7.000000	0.000000
1293.297231	0.070529	0.553726	0.011777	80.536560	41.538525	86.817711	-1.478649	0.000000	0.607986	0.000000	0.000000	0.000000	0.030586	-0.038378	-0.114771	0.000000	0.000000	3.000000	7.000000	0.000000
1293.300564	0.070529	0.553726	0.011777	80.536560	41.538525	86.817711	-1.478649	0.000000	0.607986	0.000000	0.000000	0.000000	0.030586	-0.038378	-0.114771	0.000000	0.000000	3.000000	7.000000	0.000000
1293.303898	0.070667	0.553539	0.011029	80.512077	41.401112	86.671280	-1.473551	0.000000	0.588858	0.000000	0.000000	0.000000	0.041265	-0.056035	-0.224395	0.000000	0.000000	3.000000	7.000000	0.000000
1293.307231	0.070667	0.553539	0.011029	80.512077	41.401112	86.671280	-1.473551	0.000000	0.588858	0.000000	0.000000	0.000000	-0.000001	0.000006	0.000000	0.000000	0.000000	3.000000	7.000000	0.000000
1293.310564	0.070667	0.553539	0.011029	80.512077	41.401112	86.671280	-1.473551	0.000000	0.588858	0.000000	0.000000	0.000000	-0.000001	0.000006	0.000000	0.000000	0.000000	3.000000	7.000000	0.000000
1293.313898	0.070667	0.553539	0.011029	80.477814	41.213394	86.480331	-1.466673	0.000000	0.551459	0.000000	0.000000	0.000000	-0.000001	0.000006	0.000000	0.000000	0.000000	3.000000	7.000000	0.000000
1293.317231	0.070667	0.553539	0.011029	80.477814	41.213394	86.480331	-1.466673	0.000000	0.551459	0.000000	0.000000	0.000000	-0.000001	0.000006	0.000000	0.000000	0.000000	3.000000	7.000000	0.000000
1293.320564	0.070684	0.553471	0.010690	80.477814	41.213394	86.480331	-1.466673	0.000000	0.551459	0.000000	0.000000	0.000000	0.005103	-0.020301	-0.101655	0.000000	0.000000	3.000000	7.000000	0.000000
1293.323898	0.070684	0.553471	0.010690	80.435341	40.987846	86.254486	-1.466673	0.000000	0.551459	0.000000	0.000000	0.000000	0.005103	-0.020301	-0.101655	0.000000	0.000000	3.000000	7.000000	0.000000
1293.327231	0.070684	0.553471	0.010690	80.435341	40.987846	86.254486	-1.466673	0.000000	0.551459	0.000000	0.000000	0.000000	0.005103	-0.020301	-0.101655	0.000000	0.000000	3.000000	7.000000	0.000000
1293.330564	0.070684	0.553471	0.010690	80.435341	40.987846	86.254486	-1.466673	0.000000	0.551459	0.000000	0.000000	0.000000	0.005103	-0.020301	-0.101655	0.000000	0.000000	3.000000	7.000000	0.000000
1293.333898	0.070655	0.553396	0.010053	80.398148	40.790550	86.056526	-1.465823	0.000000	0.534516	0.000000	0.000000	0.000000	-0.008457	-0.022582	-0.191146	0.000000	0.000000	3.000000	7.000000	0.000000
1293.337231	0.070655	0.553396	0.010053	80.398148	40.790550	86.056526	-1.465823	0.000000	0.534516	0.000000	0.000000	0.000000	-0.008457	-0.022582	-0.191146	0.000000	0.000000	3.000000	7.000000	0.000000
1293.340564	0.070655	0.553396	0.010053	80.398148	40.790550	86.056526	-1.465823	0.000000	0.534516	0.000000	0.000000	0.000000	-0.008457	-0.022582	-0.191146	0.000000	0.000000	3.000000	7.000000	0.000000
1293.343898	0.070655	0.553396	0.010053	80.386215	40.727638	85.995384	-1.467232	0.000000	0.502659	0.000000	0.000000	0.000000	-0.008457	-0.022582	-0.191146	0.000000	0.000000	3.000000	7.000000	0.000000
1293.347231	0.070655	0.553362	0.009753	80.386215	40.727638	85.995384	-1.467232	0.000000	0.502659	0.000000	0.000000	0.000000	0.000001	-0.010032	-0.089937	0.000000	0.000000	3.000000	7.000000	0.000000
1293.350564	0.070655	0.553362	0.009753	80.386215	40.727638	85.995384	-1.467232	0.000000	0.502659	0.000000	0.000000	0.000000	0.000001	-0.010032	-0.089937	0.000000	0.000000	3.000000	7.000000	0.000000
1293.353898	0.070655	0.553362	0.009753	80.395836	40.767525	86.028053	-1.467232	0.000000	0.487669	0.000000	0.000000	0.000000	0.000001	-0.010032	-0.089937	0.000000	0.000000	3.000000	7.000000	0.000000
1293.357231	0.070655	0.553362	0.009753	80.395836	40.767525	86.028053	-1.467232	0.000000	0.487669	0.000000	0.000000	0.000000	0.000001	-0.010032	-0.089937	0.000000	0.000000	3.000000	7.000000	0.000000
1293.360564	0.070658	0.553346	0.009472	80.395836	40.767525	86.028053	-1.467232	0.000000	0.487669	0.000000	0.000000	0.000000	0.000800	-0.004908	-0.084563	0.000000	0.000000	3.000000	7.000000	0.000000
1293.363898	0.070658	0.553346	0.009472	80.406441	40.812401	86.068039	-1.467232	0.000000	0.487669	0.000000	0.000000	0.000000	0.000800	-0.004908	-0.084563	0.000000	0.000000	3.000000	7.000000	0.000000
1293.367231	0.070658	0.553346	0.009472	80.406441	40.812401	86.068039	-1.467232	0.000000	0.487669	0.000000	0.000000	0.000000	0.000800	-0.004908	-0.084563	0.000000	0.000000	3.000000	7.000000	0.000000
1293.370564	0.070658	0.553346	0.009472	80.406441	40.812401	86.068039	-1.467232	0.000000	0.487669	0.000000	0.000000	0.000000	0.000800	-0.004908	-0.084563	0.000000	0.000000	3.000000	7.000000	0.000000
1293.373898	0.070669	0.553347	0.008944	80.417046	40.857368	86.108131	-1.467099	0.000000	0.473575	0.000000	0.000000	0.000000	0.003184	0.000376	-0.158382	0.000000	0.000000	3.000000	7.000000	0.000000
1293.377231	0.070669	0.553347	0.008944	80.417046	40.857368	86.108131	-1.467099	0.000000	0.473575	0.000000	0.000000	0.000000	0.003184	0.000376	-0.158382	0.000000	0.000000	3.000000	7.000000	0.000000
1293.380564	0.070669	0.553347	0.008944	80.417046	40.857368	86.108131	-1.467099	0.000000	0.473575	0.000000	0.000000	0.000000	0.003184	0.000376	-0.158382	0.000000	0.000000	3.000000	7.000000	0.000000
1293.383898	0.070669	0.553347	0.008944	80.425011	40.889763	86.138237	-1.466568	0.000000	0.447178	0.000000	0.000000	0.000000	0.003184	0.000376	-0.158382	0.000000	0.000000	3.000000	7.000000	0.000000
1293.387231	0.070651	0.553374	0.008678	80.425011	40.889763	86.138237	-1.466568	0.000000	0.447178	0.000000	0.000000	0.000000	-0.005305	0.007892	-0.079761	0.000000	0.000000	3.000000	7.000000	0.000000
1293.390564	0.070651	0.553374	0.008678	80.425011	40.889763	86.138237	-1.466568	0.000000	0.447178	0.000000	0.000000	0.000000	-0.005305	0.007892	-0.079761	0.000000	0.000000	3.000000	7.000000	0.000000
1293.393898	0.070651	0.553374	0.008678	80.432915	40.916809	86.168411	-1.467452	0.000000	0.433885	0.000000	0.000000	0.000000	-0.005305	0.007892	-0.079761	0.000000	0.000000	3.000000	7.000000	0.000000
1293.397231	0.070651	0.553374	0.008678	80.432915	40.916809	86.168411	-1.467452	0.000000	0.433885	0.000000	0.000000	0.000000	-0.005305	0.007892	-0.079761	0.000000	0.000000	3.000000	7.000000	0.000000
1293.400564	0.070586	0.553408	0.008395	80.432915	40.916809	86.168411	-1.467452	0.000000	0.433885	0.000000	0.000000	0.000000	-0.019632	0.010444	-0.084718	0.000000	0.000000	3.000000	7.000000	0.000000
1293.403898	0.070586	0.553408	0.008395	80.440865	40.949329	86.198631	-1.467452	0.000000	0.433885	0.000000	0.000000	0.000000	-0.019632	0.010444	-0.084718	0.000000	0.000000	3.000000	7.000000	0.000000
1293.407231	0.070586	0.553408	0.008395	80.440865	40.949329	86.198631	-1.467452	0.000000	0.433885	0.000000	0.000000	0.000000	-0.019632	0.010444	-0.084718	0.000000	0.000000	3.000000	7.000000	0.000000
1293.410564	0.070586	0.553408	0.008395	80.440865	40.949329	86.198631	-1.467452	0.000000	0.433885	0.000000	0.000000	0.000000	-0.019632	0.010444	-0.084718	0.000000	0.000000	3.000000	7.000000	0.000000
1293.413898	0.070514	0.553495	0.007774	80.448792	40.979137	86.228859	-1.470724	0.000000	0.419765	0.000000	0.000000	0.000000	-0.021488	0.025929	-0.186416	0.000000	0.000000	3.000000	7.000000	0.000000
1293.417231	0.070514	0.553495	0.007774	80.448792	40.979137	86.228859	-1.470724	0.000000	0.419765	0.000000	0.000000	0.000000	-0.021488	0.025929	-0.186416	0.000000	0.000000	3.000000	7.000000	0.000000
1293.420564	0.070514	0.553495	0.007774	80.448792	40.979137	86.228859	-1.470724	0.000000	0.419765	0.000000	0.000000	0.000000	-0.021488	0.025929	-0.186416	0.000000	0.000000	3.000000	7.000000	0.000000
1293.423898	0.070514	0.553495	0.007774	80.456741	41.011772	86.259193	-1.474305	0.000000	0.388696	0.000000	0.000000	0.000000	-0.021488	0.025929	-0.186416	0.000000	0.000000	3.000000	7.000000	0.000000
1293.427231	0.070486	0.553546	0.007438	80.456741	41.011772	86.259193	-1.474305	0.000000	0.388696	0.000000	0.000000	0.000000	-0.008502	0.015473	-0.100697	0.000000	0.000000	3.000000	7.000000	0.000000
1293.430564	0.070486	0.553546	0.007438	80.456741	41.011772	86.259193	-1.474305	0.000000	0.388696	0.000000	0.000000	0.000000	-0.008502	0.015473	-0.100697	0.000000	0.000000	3.000000	7.000000	0.000000
1293.433898	0.070486	0.553546	0.007438	80.460220	41.033768	86.270706	-1.475722	0.000000	0.371913	0.000000	0.000000	0.000000	-0.008502	0.015473	-0.100697	0.000000	0.000000	3.000000	7.000000	0.000000
1293.437231	0.070486	0.553546	0.007438	80.460220	41.033768	86.270706	-1.475722	0.000000	0.371913	0.000000	0.000000	0.000000	-0.008502	0.015473	-0.100697	0.000000	0.000000	3.000000	7.000000	0.000000
1293.440564	0.070516	0.553615	0.007046	80.460220	41.033768	86.270706	-1.475722	0.000000	0.371913	0.000000	0.000000	0.000000	0.009207	0.020550	-0.117651	0.000000	0.000000	3.000000	7.000000	0.000000
1293.443898	0.070516	0.553615	0.007046	80.467293	41.083576	86.309143	-1.475722	0.000000	0.371913	0.000000	0.000000	0.000000	0.009207	0.020550	-0.117651	0.000000	0.000000	3.000000	7.000000	0.000000
1293.447231	0.070516	0.553615	0.007046	80.467293	41.083576	86.309143	-1.475722	0.000000	0.371913	0.000000	0.000000	0.000000	0.009207	0.020550	-0.117651	0.000000	0.000000	3.000000	7.000000	0.000000
1293.450564	0.070516	0.553615	0.007046	80.467293	41.083576	86.309143	-1.475722	0.000000	0.371913	0.000000	0.000000	0.000000	0.009207	0.020550	-0.117651	0.000000	0.000000	3.000000	7.000000	0.000000
1293.453898	0.070693	0.553760	0.006286	80.469826	41.106091	86.313400	-1.474188	0.000000	0.352305	0.000000	0.000000	0.000000	0.053153	0.043455	-0.228052	0.000000	0.000000	3.000000	7.000000	0.000000
1293.457231	0.070693	0.553760	0.006286	80.469826	41.106091	86.313400	-1.474188	0.000000	0.352305	0.000000	0.000000	0.000000	0.000001	0.000004	-0.000000	0.000000	0.000000	3.000000	7.000000	0.000000
1293.460564	0.070693	0.553760	0.006286	80.469826	41.106091	86.313400	-1.474188	0.000000	0.352305	0.000000	0.000000	0.000000	0.000001	0.000004	-0.000000	0.000000	0.000000	3.000000	7.000000	0.000000
1293.463898	0.070693	0.553760	0.006286	80.468796	41.110867	86.300163	-1.465329	0.000000	0.314296	0.000000	0.000000	0.000000	0.000001	0.000004	-0.000000	0.000000	0.000000	3.000000	7.000000	0.000000
1293.467231	0.070693	0.553760	0.006286	80.468796	41.110867	86.300163	-1.465329	0.000000	0.314296	0.000000	0.000000	0.000000	0.000001	0.000004	-0.000000	0.000000	0.000000	3.000000	7.000000	0.000000
1293.470564	0.070789	0.553828	0.005883	80.468796	41.110867	86.300163	-1.465329	0.000000	0.314296	0.000000	0.000000	0.000000	0.028821	0.020347	-0.120758	0.000000	0.000000	3.000000	7.000000	0.000000
1293.473898	0.070789	0.553828	0.005883	80.467766	41.115623	86.286911	-1.465329	0.000000	0.314296	0.000000	0.000000	0.000000	0.028821	0.020347	-0.120758	0.000000	0.000000	3.000000	7.000000	0.000000
1293.477231	0.070789	0.553828	0.005883	80.467766	41.115623	86.286911	-1.465329	0.000000	0.314296	0.000000	0.000000	0.000000	0.028821	0.020347	-0.120758	0.000000	0.000000	3.000000	7.000000	0.000000
1293.480564	0.070789	0.553828	0.005883	80.467766	41.115623	86.286911	-1.465329	0.000000	0.314296	0.000000	0.000000	0.000000	0.028821	0.020347	-0.120758	0.000000	0.000000	3.000000	7.000000	0.000000
1293.483898	0.070952	0.553979	0.005035	80.473915	41.155800	86.308594	-1.460526	0.000000	0.294170	0.000000	0.000000	0.000000	0.048673	0.045518	-0.254543	0.000000	0.000000	3.000000	7.000000	0.000000
1293.487231	0.070952	0.553979	0.005035	80.473915	41.155800	86.308594	-1.460526	0.000000	0.294170	0.000000	0.000000	0.000000	-0.000000	-0.000008	-0.000000	0.000000	0.000000	3.000000	7.000000	0.000000
1293.490564	0.070952	0.553979	0.005035	80.473915	41.155800	86.308594	-1.460526	0.000000	0.294170	0.000000	0.000000	0.000000	-0.000000	-0.000008	-0.000000	0.000000	0.000000	3.000000	7.000000	0.000000
1293.493898	0.070952	0.553979	0.005035	80.480873	41.194439	86.331718	-1.452414	0.000000	0.251746	0.000000	0.000000	0.000000	-0.000000	-0.000008	-0.000000	0.000000	0.000000	3.000000	7.000000	0.000000
1293.497231	0.070952	0.553979	0.005035	80.480873	41.194439	86.331718	-1.452414	0.000000	0.251746	0.000000	0.000000	0.000000	-0.000000	-0.000008	-0.000000	0.000000	0.000000	3.000000	7.000000	0.000000
1293.500564	0.071041	0.554012	0.004596	80.480873	41.194439	86.331718	-1.452414	0.000000	0.251746	0.000000	0.000000	0.000000	0.026912	0.009843	-0.131663	0.000000	0.000000	3.000000	7.000000	0.000000
1293.503898	0.071041	0.554012	0.004596	80.483284	41.210320	86.330002	-1.452414	0.000000	0.251746	0.000000	0.000000	0.000000	0.026912	0.009843	-0.131663	0.000000	0.000000	3.000000	7.000000	0.000000
1293.507231	0.071041	0.554012	0.004596	80.483284	41.210320	86.330002	-1.452414	0.000000	0.251746	0.000000	0.000000	0.000000	0.026912	0.009843	-0.131663	0.000000	0.000000	3.000000	7.000000	0.000000
1293.510564	0.071041	0.554012	0.004596	80.483284	41.210320	86.330002	-1.452414	0.000000	0.251746	0.000000	0.000000	0.000000	0.026912	0.009843	-0.131663	0.000000	0.000000	3.000000	7.000000	0.000000
1293.513898	0.071213	0.554094	0.003671	80.476784	41.181896	86.284569	-1.447928	0.000000	0.229802	0.000000	0.000000	0.000000	0.051398	0.024544	-0.277383	0.000000	0.000000	3.000000	7.000000	0.000000
1293.517231	0.071213	0.554094	0.003671	80.476784	41.181896	86.284569	-1.447928	0.000000	0.229802	0.000000	0.000000	0.000000	-0.000000	-0.000007	0.000000	0.000000	0.000000	3.000000	7.000000	0.000000
1293.520564	0.071213	0.554094	0.003671	80.476784	41.181896	86.284569	-1.447928	0.000000	0.229802	0.000000	0.000000	0.000000	-0.000000	-0.000007	0.000000	0.000000	0.000000	3.000000	7.000000	0.000000
1293.523898	0.071213	0.554094	0.003671	80.462173	41.113270	86.197098	-1.439362	0.000000	0.183571	0.000000	0.000000	0.000000	-0.000000	-0.000007	0.000000	0.000000	0.000000	3.000000	7.000000	0.000000
1293.527231	0.071213	0.554094	0.003671	80.462173	41.113270	86.197098	-1.439362	0.000000	0.183571	0.000000	0.000000	0.000000	-0.000000	-0.000007	0.000000	0.000000	0.000000	3.000000	7.000000	0.000000
1293.530564	0.071323	0.554126	0.003229	80.462173	41.113270	86.197098	-1.439362	0.000000	0.183571	0.000000	0.000000	0.000000	0.033192	0.009624	-0.132791	0.000000	0.000000	3.000000	7.000000	0.000000
1293.533898	0.071323	0.554126	0.003229	80.443871	41.029949	86.092461	-1.439362	0.000000	0.183571	0.000000	0.000000	0.000000	0.033192	0.009624	-0.132791	0.000000	0.000000	3.000000	7.000000	0.000000
1293.537231	0.071323	0.554126	0.003229	80.443871	41.029949	86.092461	-1.439362	0.000000	0.183571	0.000000	0.000000	0.000000	0.033192	0.009624	-0.132791	0.000000	0.000000	3.000000	7.000000	0.000000
1293.540564	0.071323	0.554126	0.003229	80.443871	41.029949	86.092461	-1.439362	0.000000	0.183571	0.000000	0.000000	0.000000	0.033192	0.009624	-0.132791	0.000000	0.000000	3.000000	7.000000	0.000000
1293.543898	0.071593	0.554155	0.002232	80.421944	40.932308	85.971008	-1.433830	0.000000	0.161440	0.000000	0.000000	0.000000	0.081004	0.008738	-0.298936	0.000000	0.000000	3.000000	7.000000	0.000000
1293.547231	0.071593	0.554155	0.002232	80.421944	40.932308	85.971008	-1.433830	0.000000	0.161440	0.000000	0.000000	0.000000	0.000001	-0.000006	-0.000000	0.000000	0.000000	3.000000	7.000000	0.000000
1293.550564	0.071593	0.554155	0.002232	80.421944	40.932308	85.971008	-1.433830	0.000000	0.161440	0.000000	0.000000	0.000000	0.000001	-0.000006	-0.000000	0.000000	0.000000	3.000000	7.000000	0.000000
1293.553898	0.071593	0.554155	0.002232	80.395470	40.810242	85.825760	-1.420329	0.000000	0.111617	0.000000	0.000000	0.000000	0.000001	-0.000006	-0.000000	0.000000	0.000000	3.000000	7.000000	0.000000
1293.557231	0.071593	0.554155	0.002232	80.395470	40.810242	85.825760	-1.420329	0.000000	0.111617	0.000000	0.000000	0.000000	0.000001	-0.000006	-0.000000	0.000000	0.000000	3.000000	7.000000	0.000000
1293.560564	0.071762	0.554178	0.001738	80.395470	40.810242	85.825760	-1.420329	0.000000	0.111617	0.000000	0.000000	0.000000	0.050524	0.006787	-0.148371	0.000000	0.000000	3.000000	7.000000	0.000000
1293.563898	0.071762	0.554178	0.001738	80.353539	40.624249	85.619850	-1.420329	0.000000	0.111617	0.000000	0.000000	0.000000	0.050524	0.006787	-0.148371	0.000000	0.000000	3.000000	7.000000	0.000000
1293.567231	0.071931	0.554175	0.001248	80.353539	40.624249	85.619850	-1.420329	0.000000	0.111617	0.000000	0.000000	0.000000	0.050615	-0.000868	-0.146856	0.000000	0.000000	3.000000	7.000000	0.000000
1293.570564	0.071931	0.554175	0.001248	80.353539	40.624249	85.619850	-1.420329	0.000000	0.111617	0.000000	0.000000	0.000000	0.050615	-0.000868	-0.146856	0.000000	0.000000	3.000000	7.000000	0.000000
1293.573898	0.071931	0.554175	0.001248	80.295982	40.364422	85.333481	-1.403473	0.000000	0.062412	0.000000	0.000000	0.000000	0.050615	-0.000868	-0.146856	0.000000	0.000000	3.000000	7.000000	0.000000
1293.577231	0.071931	0.554175	0.001248	80.295982	40.364422	85.333481	-1.403473	0.000000	0.062412	0.000000	0.000000	0.000000	0.050615	-0.000868	-0.146856	0.000000	0.000000	3.000000	7.000000	0.000000
1293.580564	0.072123	0.554189	0.000773	80.295982	40.364422	85.333481	-1.403473	0.000000	0.062412	0.000000	0.000000	0.000000	0.057834	0.004183	-0.142526	0.000000	0.000000	3.000000	7.000000	0.000000
1293.583898	0.072123	0.554189	0.000773	80.231873	40.081760	85.032333	-1.403473	0.000000	0.062412	0.000000	0.000000	0.000000	0.057834	0.004183	-0.142526	0.000000	0.000000	3.000000	7.000000	0.000000
1293.587231	0.072316	0.554177	0.000303	80.231873	40.081760	85.032333	-1.403473	0.000000	0.062412	0.000000	0.000000	0.000000	0.057924	-0.003480	-0.141013	0.000000	0.000000	3.000000	7.000000	0.000000
1293.590564	0.072316	0.554177	0.000303	80.231873	40.081760	85.032333	-1.403473	0.000000	0.062412	0.000000	0.000000	0.000000	0.057924	-0.003480	-0.141013	0.000000	0.000000	3.000000	7.000000	0.000000
1293.593898	0.072316	0.554177	0.000303	80.179329	39.853954	84.801552	-1.384180	0.000000	0.015156	0.000000	0.000000	0.000000	0.057924	-0.003480	-0.141013	0.000000	0.000000	3.000000	7.000000	0.000000
1293.597231	0.072316	0.554177	0.000303	80.179329	39.853954	84.801552	-1.384180	0.000000	0.015156	0.000000	0.000000	0.000000	0.057924	-0.003480	-0.141013	0.000000	0.000000	3.000000	7.000000	0.000000
1293.600564	0.072515	0.554174	-0.000126	80.179329	39.853954	84.801552	-1.384180	0.000000	0.015156	0.000000	0.000000	0.000000	0.059728	-0.000891	-0.128671	0.000000	0.000000	3.000000	7.000000	0.000000
1293.603898	0.072515	0.554174	-0.000126	80.130257	39.642536	84.645454	-1.384180	0.000000	0.015156	0.000000	0.000000	0.000000	0.059728	-0.000891	-0.128671	0.000000	0.000000	3.000000	7.000000	0.000000
1293.607231	0.072515	0.554174	-0.000126	80.130257	39.642536	84.645454	-1.384180	0.000000	0.015156	0.000000	0.000000	0.000000	0.059728	-0.000891	-0.128671	0.000000	0.000000	3.000000	7.000000	0.000000
1293.610564	0.072515	0.554174	-0.000126	80.130257	39.642536	84.645454	-1.384180	0.000000	0.015156	0.000000	0.000000	0.000000	0.059728	-0.000891	-0.128671	0.000000	0.000000	3.000000	7.000000	0.000000
1293.613898	0.072806	0.554092	-0.000951	80.088409	39.460629	84.531799	-1.374225	0.000000	-0.006289	0.000000	0.000000	0.000000	0.087291	-0.024661	-0.247606	0.000000	0.000000	3.000000	7.000000	0.000000
1293.617231	0.072806	0.554092	-0.000951	80.088409	39.460629	84.531799	-1.374225	0.000000	-0.006289	0.000000	0.000000	0.000000	0.000001	-0.000003	-0.000000	0.000000	0.000000	3.000000	7.000000	0.000000
1293.620564	0.072806	0.554092	-0.000951	80.088409	39.460629	84.531799	-1.374225	0.000000	-0.006289	0.000000	0.000000	0.000000	0.000001	-0.000003	-0.000000	0.000000	0.000000	3.000000	7.000000	0.000000
1293.623898	0.072806	0.554092	-0.000951	80.052818	39.302883	84.428970	-1.359677	0.000000	-0.047557	0.000000	0.000000	0.000000	0.000001	-0.000003	-0.000000	0.000000	0.000000	3.000000	7.000000	0.000000
1293.627231	0.072806	0.554092	-0.000951	80.052818	39.302883	84.428970	-1.359677	0.000000	-0.047557	0.000000	0.000000	0.000000	0.000001	-0.000003	-0.000000	0.000000	0.000000	3.000000	7.000000	0.000000
1293.630564	0.072919	0.554038	-0.001356	80.052818	39.302883	84.428970	-1.359677	0.000000	-0.047557	0.000000	0.000000	0.000000	0.033868	-0.016134	-0.121524	0.000000	0.000000	3.000000	7.000000	0.000000
1293.633898	0.072919	0.554038	-0.001356	80.033798	39.218712	84.374680	-1.359677	0.000000	-0.047557	0.000000	0.000000	0.000000	0.033868	-0.016134	-0.121524	0.000000	0.000000	3.000000	7.000000	0.000000
1293.637231	0.072919	0.554038	-0.001356	80.033798	39.218712	84.374680	-1.359677	0.000000	-0.047557	0.000000	0.000000	0.000000	0.033868	-0.016134	-0.121524	0.000000	0.000000	3.000000	7.000000	0.000000
1293.640564	0.072919	0.554038	-0.001356	80.033798	39.218712	84.374680	-1.359677	0.000000	-0.047557	0.000000	0.000000	0.000000	0.033868	-0.016134	-0.121524	0.000000	0.000000	3.000000	7.000000	0.000000
1293.643898	0.073196	0.553889	-0.002122	80.043388	39.259197	84.424812	-1.354032	0.000000	-0.067811	0.000000	0.000000	0.000000	0.082911	-0.044829	-0.229699	0.000000	0.000000	3.000000	7.000000	0.000000
1293.647231	0.073196	0.553889	-0.002122	80.043388	39.259197	84.424812	-1.354032	0.000000	-0.067811	0.000000	0.000000	0.000000	-0.000000	-0.000001	0.000000	0.000000	0.000000	3.000000	7.000000	0.000000
1293.650564	0.073196	0.553889	-0.002122	80.043388	39.259197	84.424812	-1.354032	0.000000	-0.067811	0.000000	0.000000	0.000000	-0.000000	-0.000001	0.000000	0.000000	0.000000	3.000000	7.000000	0.000000
1293.653898	0.073196	0.553889	-0.002122	80.065872	39.356308	84.530701	-1.340214	0.000000	-0.106094	0.000000	0.000000	0.000000	-0.000000	-0.000001	0.000000	0.000000	0.000000	3.000000	7.000000	0.000000
1293.657231	0.073196	0.553889	-0.002122	80.065872	39.356308	84.530701	-1.340214	0.000000	-0.106094	0.000000	0.000000	0.000000	-0.000000	-0.000001	0.000000	0.000000	0.000000	3.000000	7.000000	0.000000
1293.660564	0.073330	0.553810	-0.002526	80.065872	39.356308	84.530701	-1.340214	0.000000	-0.106094	0.000000	0.000000	0.000000	0.040303	-0.023749	-0.121117	0.000000	0.000000	3.000000	7.000000	0.000000
1293.663898	0.073330	0.553810	-0.002526	80.091110	39.462784	84.670021	-1.340214	0.000000	-0.106094	0.000000	0.000000	0.000000	0.040303	-0.023749	-0.121117	0.000000	0.000000	3.000000	7.000000	0.000000
1293.667231	0.073330	0.553810	-0.002526	80.091110	39.462784	84.670021	-1.340214	0.000000	-0.106094	0.000000	0.000000	0.000000	0.040303	-0.023749	-0.121117	0.000000	0.000000	3.000000	7.000000	0.000000
1293.670564	0.073330	0.553810	-0.002526	80.091110	39.462784	84.670021	-1.340214	0.000000	-0.106094	0.000000	0.000000	0.000000	0.040303	-0.023749	-0.121117	0.000000	0.000000	3.000000	7.000000	0.000000
1293.673898	0.073617	0.553585	-0.003212	80.111710	39.552460	84.808502	-1.333497	0.000000	-0.126280	0.000000	0.000000	0.000000	0.086219	-0.067276	-0.205850	0.000000	0.000000	3.000000	7.000000	0.000000
1293.677231	0.073617	0.553585	-0.003212	80.111710	39.552460	84.808502	-1.333497	0.000000	-0.126280	0.000000	0.000000	0.000000	-0.000001	-0.000006	0.000000	0.000000	0.000000	3.000000	7.000000	0.000000
1293.680564	0.073617	0.553585	-0.003212	80.111710	39.552460	84.808502	-1.333497	0.000000	-0.126280	0.000000	0.000000	0.000000	-0.000001	-0.000006	0.000000	0.000000	0.000000	3.000000	7.000000	0.000000
1293.683898	0.073617	0.553585	-0.003212	80.133186	39.640575	84.932434	-1.319127	0.000000	-0.160589	0.000000	0.000000	0.000000	-0.000001	-0.000006	0.000000	0.000000	0.000000	3.000000	7.000000	0.000000
1293.687231	0.073617	0.553585	-0.003212	80.133186	39.640575	84.932434	-1.319127	0.000000	-0.160589	0.000000	0.000000	0.000000	-0.000001	-0.000006	0.000000	0.000000	0.000000	3.000000	7.000000	0.000000
1293.690564	0.073741	0.553457	-0.003537	80.133186	39.640575	84.932434	-1.319127	0.000000	-0.160589	0.000000	0.000000	0.000000	0.037208	-0.038623	-0.097663	0.000000	0.000000	3.000000	7.000000	0.000000
1293.693898	0.073741	0.553457	-0.003537	80.153000	39.734177	85.031502	-1.319127	0.000000	-0.160589	0.000000	0.000000	0.000000	0.037208	-0.038623	-0.097663	0.000000	0.000000	3.000000	7.000000	0.000000
1293.697231	0.073741	0.553457	-0.003537	80.153000	39.734177	85.031502	-1.319127	0.000000	-0.160589	0.000000	0.000000	0.000000	0.037208	-0.038623	-0.097663	0.000000	0.000000	3.000000	7.000000	0.000000
1293.700564	0.073741	0.553457	-0.003537	80.153000	39.734177	85.031502	-1.319127	0.000000	-0.160589	0.000000	0.000000	0.000000	0.037208	-0.038623	-0.097663	0.000000	0.000000	3.000000	7.000000	0.000000
1293.703898	0.074006	0.553209	-0.004083	80.173027	39.851246	85.146858	-1.312925	0.000000	-0.176866	0.000000	0.000000	0.000000	0.079394	-0.074340	-0.163598	0.000000	0.000000	3.000000	7.000000	0.000000
1293.707231	0.074006	0.553209	-0.004083	80.173027	39.851246	85.146858	-1.312925	0.000000	-0.176866	0.000000	0.000000	0.000000	0.000000	-0.000007	-0.000000	0.000000	0.000000	3.000000	7.000000	0.000000
1293.710564	0.074006	0.553209	-0.004083	80.173027	39.851246	85.146858	-1.312925	0.000000	-0.176866	0.000000	0.000000	0.000000	0.000000	-0.000007	-0.000000	0.000000	0.000000	3.000000	7.000000	0.000000
1293.713898	0.074006	0.553209	-0.004083	80.194885	39.974262	85.262794	-1.299693	0.000000	-0.204132	0.000000	0.000000	0.000000	0.000000	-0.000007	-0.000000	0.000000	0.000000	3.000000	7.000000	0.000000
1293.717231	0.074006	0.553209	-0.004083	80.194885	39.974262	85.262794	-1.299693	0.000000	-0.204132	0.000000	0.000000	0.000000	0.000000	-0.000007	-0.000000	0.000000	0.000000	3.000000	7.000000	0.000000
1293.720564	0.074162	0.553081	-0.004347	80.194885	39.974262	85.262794	-1.299693	0.000000	-0.204132	0.000000	0.000000	0.000000	0.046624	-0.038368	-0.079411	0.000000	0.000000	3.000000	7.000000	0.000000
1293.723898	0.074162	0.553081	-0.004347	80.220207	40.100914	85.380669	-1.299693	0.000000	-0.204132	0.000000	0.000000	0.000000	0.046624	-0.038368	-0.079411	0.000000	0.000000	3.000000	7.000000	0.000000
1293.727231	0.074162	0.553081	-0.004347	80.220207	40.100914	85.380669	-1.299693	0.000000	-0.204132	0.000000	0.000000	0.000000	0.046624	-0.038368	-0.079411	0.000000	0.000000	3.000000	7.000000	0.000000
1293.730564	0.074162	0.553081	-0.004347	80.220207	40.100914	85.380669	-1.299693	0.000000	-0.204132	0.000000	0.000000	0.000000	0.046624	-0.038368	-0.079411	0.000000	0.000000	3.000000	7.000000	0.000000
1293.733898	0.074427	0.552784	-0.004883	80.244644	40.234219	85.522987	-1.291922	0.000000	-0.217367	0.000000	0.000000	0.000000	0.079521	-0.089240	-0.160715	0.000000	0.000000	3.000000	7.000000	0.000000
1293.737231	0.074427	0.552784	-0.004883	80.244644	40.234219	85.522987	-1.291922	0.000000	-0.217367	0.000000	0.000000	0.000000	0.079521	-0.089240	-0.160715	0.000000	0.000000	3.000000	7.000000	0.000000
1293.740564	0.074427	0.552784	-0.004883	80.244644	40.234219	85.522987	-1.291922	0.000000	-0.217367	0.000000	0.000000	0.000000	0.079521	-0.089240	-0.160715	0.000000	0.000000	3.000000	7.000000	0.000000
1293.743898	0.074427	0.552784	-0.004883	80.272820	40.396420	85.724754	-1.278669	0.000000	-0.244153	0.000000	0.000000	0.000000	0.079521	-0.089240	-0.160715	0.000000	0.000000	3.000000	7.000000	0.000000
1293.747231	0.074533	0.552597	-0.005172	80.272820	40.396420	85.724754	-1.278669	0.000000	-0.244153	0.000000	0.000000	0.000000	0.032007	-0.055933	-0.086752	0.000000	0.000000	3.000000	7.000000	0.000000
1293.750564	0.074533	0.552597	-0.005172	80.272820	40.396420	85.724754	-1.278669	0.000000	-0.244153	0.000000	0.000000	0.000000	0.032007	-0.055933	-0.086752	0.000000	0.000000	3.000000	7.000000	0.000000
1293.753898	0.074533	0.552597	-0.005172	80.297691	40.583954	85.967125	-1.273334	0.000000	-0.258612	0.000000	0.000000	0.000000	0.032007	-0.055933	-0.086752	0.000000	0.000000	3.000000	7.000000	0.000000
1293.757231	0.074533	0.552597	-0.005172	80.297691	40.583954	85.967125	-1.273334	0.000000	-0.258612	0.000000	0.000000	0.000000	0.032007	-0.055933	-0.086752	0.000000	0.000000	3.000000	7.000000	0.000000
1293.760564	0.074612	0.552402	-0.005499	80.297691	40.583954	85.967125	-1.273334	0.000000	-0.258612	0.000000	0.000000	0.000000	0.023459	-0.058520	-0.098176	0.000000	0.000000	3.000000	7.000000	0.000000
1293.763898	0.074612	0.552402	-0.005499	80.323746	40.819363	86.221642	-1.273334	0.000000	-0.258612	0.000000	0.000000	0.000000	0.023459	-0.058520	-0.098176	0.000000	0.000000	3.000000	7.000000	0.000000
1293.767231	0.074612	0.552402	-0.005499	80.323746	40.819363	86.221642	-1.273334	0.000000	-0.258612	0.000000	0.000000	0.000000	0.023459	-0.058520	-0.098176	0.000000	0.000000	3.000000	7.000000	0.000000
1293.770564	0.074612	0.552402	-0.005499	80.323746	40.819363	86.221642	-1.273334	0.000000	-0.258612	0.000000	0.000000	0.000000	0.023459	-0.058520	-0.098176	0.000000	0.000000	3.000000	7.000000	0.000000
1293.773898	0.074768	0.551987	-0.006149	80.333031	41.149944	86.594185	-1.269424	0.000000	-0.274975	0.000000	0.000000	0.000000	0.046984	-0.124378	-0.194968	0.000000	0.000000	3.000000	7.000000	0.000000
1293.777231	0.074768	0.551987	-0.006149	80.333031	41.149944	86.594185	-1.269424	0.000000	-0.274975	0.000000	0.000000	0.000000	0.000000	0.000005	0.000000	0.000000	0.000000	3.000000	7.000000	0.000000
1293.780564	0.074768	0.551987	-0.006149	80.333031	41.149944	86.594185	-1.269424	0.000000	-0.274975	0.000000	0.000000	0.000000	0.000000	0.000005	0.000000	0.000000	0.000000	3.000000	7.000000	0.000000
1293.783898	0.074768	0.551987	-0.006149	80.333748	41.545986	87.055237	-1.261594	0.000000	-0.307469	0.000000	0.000000	0.000000	0.000000	0.000005	0.000000	0.000000	0.000000	3.000000	7.000000	0.000000
1293.787231	0.074768	0.551987	-0.006149	80.333748	41.545986	87.055237	-1.261594	0.000000	-0.307469	0.000000	0.000000	0.000000	0.000000	0.000005	0.000000	0.000000	0.000000	3.000000	7.000000	0.000000
1293.790564	0.074829	0.551760	-0.006445	80.333748	41.545986	87.055237	-1.261594	0.000000	-0.307469	0.000000	0.000000	0.000000	0.018270	-0.068293	-0.088743	0.000000	0.000000	3.000000	7.000000	0.000000
1293.793898	0.074829	0.551760	-0.006445	80.326302	41.972240	87.562187	-1.261594	0.000000	-0.307469	0.000000	0.000000	0.000000	0.018270	-0.068293	-0.088743	0.000000	0.000000	3.000000	7.000000	0.000000
1293.797231	0.074829	0.551760	-0.006445	80.326302	41.972240	87.562187	-1.261594	0.000000	-0.307469	0.000000	0.000000	0.000000	0.018270	-0.068293	-0.088743	0.000000	0.000000	3.000000	7.000000	0.000000
1293.800564	0.074829	0.551760	-0.006445	80.326302	41.972240	87.562187	-1.261594	0.000000	-0.307469	0.000000	0.000000	0.000000	0.018270	-0.068293	-0.088743	0.000000	0.000000	3.000000	7.000000	0.000000
1293.803898	0.074866	0.551280	-0.007018	80.316559	42.390026	88.068375	-1.258549	0.000000	-0.322260	0.000000	0.000000	0.000000	0.010995	-0.143888	-0.171862	0.000000	0.000000	3.000000	7.000000	0.000000
1293.807231	0.074866	0.551280	-0.007018	80.316559	42.390026	88.068375	-1.258549	0.000000	-0.322260	0.000000	0.000000	0.000000	0.000000	0.000003	-0.000000	0.000000	0.000000	3.000000	7.000000	0.000000
1293.810564	0.074866	0.551280	-0.007018	80.316559	42.390026	88.068375	-1.258549	0.000000	-0.322260	0.000000	0.000000	0.000000	0.000000	0.000003	-0.000000	0.000000	0.000000	3.000000	7.000000	0.000000
1293.813898	0.074866	0.551280	-0.007018	80.318092	42.704414	88.449707	-1.256716	0.000000	-0.350904	0.000000	0.000000	0.000000	0.000000	0.000003	-0.000000	0.000000	0.000000	3.000000	7.000000	0.000000
1293.817231	0.074866	0.551280	-0.007018	80.318092	42.704414	88.449707	-1.256716	0.000000	-0.350904	0.000000	0.000000	0.000000	0.000000	0.000003	-0.000000	0.000000	0.000000	3.000000	7.000000	0.000000
1293.820564	0.074817	0.551011	-0.007310	80.318092	42.704414	88.449707	-1.256716	0.000000	-0.350904	0.000000	0.000000	0.000000	-0.014554	-0.080637	-0.087531	0.000000	0.000000	3.000000	7.000000	0.000000
1293.823898	0.074817	0.551011	-0.007310	80.327888	42.897240	88.680695	-1.256716	0.000000	-0.350904	0.000000	0.000000	0.000000	-0.014554	-0.080637	-0.087531	0.000000	0.000000	3.000000	7.000000	0.000000
1293.827231	0.074817	0.551011	-0.007310	80.327888	42.897240	88.680695	-1.256716	0.000000	-0.350904	0.000000	0.000000	0.000000	-0.014554	-0.080637	-0.087531	0.000000	0.000000	3.000000	7.000000	0.000000
1293.830564	0.074817	0.551011	-0.007310	80.327888	42.897240	88.680695	-1.256716	0.000000	-0.350904	0.000000	0.000000	0.000000	-0.014554	-0.080637	-0.087531	0.000000	0.000000	3.000000	7.000000	0.000000
1293.833898	0.074714	0.550441	-0.007931	80.338242	42.952511	88.751877	-1.259142	0.000000	-0.365492	0.000000	0.000000	0.000000	-0.030971	-0.171049	-0.186235	0.000000	0.000000	3.000000	7.000000	0.000000
1293.837231	0.074714	0.550441	-0.007931	80.338242	42.952511	88.751877	-1.259142	0.000000	-0.365492	0.000000	0.000000	0.000000	-0.000001	0.000005	-0.000000	0.000000	0.000000	3.000000	7.000000	0.000000
1293.840564	0.074714	0.550441	-0.007931	80.338242	42.952511	88.751877	-1.259142	0.000000	-0.365492	0.000000	0.000000	0.000000	-0.000001	0.000005	-0.000000	0.000000	0.000000	3.000000	7.000000	0.000000
1293.843898	0.074714	0.550441	-0.007931	80.341484	42.909096	88.714287	-1.264304	0.000000	-0.396531	0.000000	0.000000	0.000000	-0.000001	0.000005	-0.000000	0.000000	0.000000	3.000000	7.000000	0.000000
1293.847231	0.074714	0.550441	-0.007931	80.341484	42.909096	88.714287	-1.264304	0.000000	-0.396531	0.000000	0.000000	0.000000	-0.000001	0.000005	-0.000000	0.000000	0.000000	3.000000	7.000000	0.000000
1293.850564	0.074655	0.550148	-0.008283	80.341484	42.909096	88.714287	-1.264304	0.000000	-0.396531	0.000000	0.000000	0.000000	-0.017581	-0.087996	-0.105711	0.000000	0.000000	3.000000	7.000000	0.000000
1293.853898	0.074655	0.550148	-0.008283	80.328926	42.784435	88.596611	-1.264304	0.000000	-0.396531	0.000000	0.000000	0.000000	-0.017581	-0.087996	-0.105711	0.000000	0.000000	3.000000	7.000000	0.000000
1293.857231	0.074655	0.550148	-0.008283	80.328926	42.784435	88.596611	-1.264304	0.000000	-0.396531	0.000000	0.000000	0.000000	-0.017581	-0.087996	-0.105711	0.000000	0.000000	3.000000	7.000000	0.000000
1293.860564	0.074655	0.550148	-0.008283	80.328926	42.784435	88.596611	-1.264304	0.000000	-0.396531	0.000000	0.000000	0.000000	-0.017581	-0.087996	-0.105711	0.000000	0.000000	3.000000	7.000000	0.000000
1293.863898	0.074527	0.549562	-0.009054	80.292603	42.535870	88.357071	-1.267234	0.000000	-0.414150	0.000000	0.000000	0.000000	-0.038442	-0.175819	-0.231163	0.000000	0.000000	3.000000	7.000000	0.000000
1293.867231	0.074527	0.549562	-0.009054	80.292603	42.535870	88.357071	-1.267234	0.000000	-0.414150	0.000000	0.000000	0.000000	0.000001	0.000009	0.000000	0.000000	0.000000	3.000000	7.000000	0.000000
1293.870564	0.074527	0.549562	-0.009054	80.292603	42.535870	88.357071	-1.267234	0.000000	-0.414150	0.000000	0.000000	0.000000	0.000001	0.000009	0.000000	0.000000	0.000000	3.000000	7.000000	0.000000
1293.873898	0.074527	0.549562	-0.009054	80.223381	42.126373	87.961327	-1.273641	0.000000	-0.452677	0.000000	0.000000	0.000000	0.000001	0.000009	0.000000	0.000000	0.000000	3.000000	7.000000	0.000000
1293.877231	0.074527	0.549562	-0.009054	80.223381	42.126373	87.961327	-1.273641	0.000000	-0.452677	0.000000	0.000000	0.000000	0.000001	0.000009	0.000000	0.000000	0.000000	3.000000	7.000000	0.000000
1293.880564	0.074439	0.549286	-0.009450	80.223381	42.126373	87.961327	-1.273641	0.000000	-0.452677	0.000000	0.000000	0.000000	-0.026323	-0.082810	-0.118900	0.000000	0.000000	3.000000	7.000000	0.000000
1293.883898	0.074439	0.549286	-0.009450	80.131439	41.608440	87.461784	-1.273641	0.000000	-0.452677	0.000000	0.000000	0.000000	-0.026323	-0.082810	-0.118900	0.000000	0.000000	3.000000	7.000000	0.000000
1293.887231	0.074439	0.549286	-0.009450	80.131439	41.608440	87.461784	-1.273641	0.000000	-0.452677	0.000000	0.000000	0.000000	-0.026323	-0.082810	-0.118900	0.000000	0.000000	3.000000	7.000000	0.000000
1293.890564	0.074439	0.549286	-0.009450	80.131439	41.608440	87.461784	-1.273641	0.000000	-0.452677	0.000000	0.000000	0.000000	-0.026323	-0.082810	-0.118900	0.000000	0.000000	3.000000	7.000000	0.000000
1293.893898	0.074193	0.548726	-0.010275	80.016312	40.994892	86.870598	-1.278029	0.000000	-0.472494	0.000000	0.000000	0.000000	-0.073835	-0.167909	-0.247405	0.000000	0.000000	3.000000	7.000000	0.000000
1293.897231	0.074193	0.548726	-0.010275	80.016312	40.994892	86.870598	-1.278029	0.000000	-0.472494	0.000000	0.000000	0.000000	-0.000000	-0.000003	0.000000	0.000000	0.000000	3.000000	7.000000	0.000000
1293.900564	0.074193	0.548726	-0.010275	80.016312	40.994892	86.870598	-1.278029	0.000000	-0.472494	0.000000	0.000000	0.000000	-0.000000	-0.000003	0.000000	0.000000	0.000000	3.000000	7.000000	0.000000
1293.903898	0.074193	0.548726	-0.010275	79.894592	40.363724	86.262802	-1.290334	0.000000	-0.513728	0.000000	0.000000	0.000000	-0.000000	-0.000003	0.000000	0.000000	0.000000	3.000000	7.000000	0.000000
1293.907231	0.074193	0.548726	-0.010275	79.894592	40.363724	86.262802	-1.290334	0.000000	-0.513728	0.000000	0.000000	0.000000	-0.000000	-0.000003	0.000000	0.000000	0.000000	3.000000	7.000000	0.000000
1293.910564	0.074053	0.548426	-0.010725	79.894592	40.363724	86.262802	-1.290334	0.000000	-0.513728	0.000000	0.000000	0.000000	-0.042027	-0.090072	-0.135098	0.000000	0.000000	3.000000	7.000000	0.000000
1293.913898	0.074053	0.548426	-0.010725	79.764458	39.715099	85.638016	-1.290334	0.000000	-0.513728	0.000000	0.000000	0.000000	-0.042027	-0.090072	-0.135098	0.000000	0.000000	3.000000	7.000000	0.000000
1293.917231	0.073909	0.548134	-0.011199	79.764458	39.715099	85.638016	-1.290334	0.000000	-0.513728	0.000000	0.000000	0.000000	-0.043164	-0.087528	-0.142210	0.000000	0.000000	3.000000	7.000000	0.000000
1293.920564	0.073909	0.548134	-0.011199	79.764458	39.715099	85.638016	-1.290334	0.000000	-0.513728	0.000000	0.000000	0.000000	-0.043164	-0.087528	-0.142210	0.000000	0.000000	3.000000	7.000000	0.000000
1293.923898	0.073909	0.548134	-0.011199	79.649620	39.146069	85.092339	-1.304533	0.000000	-0.559946	0.000000	0.000000	0.000000	-0.043164	-0.087528	-0.142210	0.000000	0.000000	3.000000	7.000000	0.000000
1293.927231	0.073909	0.548134	-0.011199	79.649620	39.146069	85.092339	-1.304533	0.000000	-0.559946	0.000000	0.000000	0.000000	-0.043164	-0.087528	-0.142210	0.000000	0.000000	3.000000	7.000000	0.000000
1293.930564	0.073756	0.547818	-0.011734	79.649620	39.146069	85.092339	-1.304533	0.000000	-0.559946	0.000000	0.000000	0.000000	-0.046132	-0.094939	-0.160383	0.000000	0.000000	3.000000	7.000000	0.000000
1293.933898	0.073756	0.547818	-0.011734	79.546860	38.645275	84.611244	-1.304533	0.000000	-0.559946	0.000000	0.000000	0.000000	-0.046132	-0.094939	-0.160383	0.000000	0.000000	3.000000	7.000000	0.000000
1293.937231	0.073619	0.547510	-0.012295	79.546860	38.645275	84.611244	-1.304533	0.000000	-0.559946	0.000000	0.000000	0.000000	-0.040929	-0.092383	-0.168571	0.000000	0.000000	3.000000	7.000000	0.000000
1293.940564	0.073619	0.547510	-0.012295	79.546860	38.645275	84.611244	-1.304533	0.000000	-0.559946	0.000000	0.000000	0.000000	-0.040929	-0.092383	-0.168571	0.000000	0.000000	3.000000	7.000000	0.000000
1293.943898	0.073619	0.547510	-0.012295	79.455605	38.205833	84.190323	-1.319043	0.000000	-0.614772	0.000000	0.000000	0.000000	-0.040929	-0.092383	-0.168571	0.000000	0.000000	3.000000	7.000000	0.000000
1293.947231	0.073619	0.547510	-0.012295	79.455605	38.205833	84.190323	-1.319043	0.000000	-0.614772	0.000000	0.000000	0.000000	-0.040929	-0.092383	-0.168571	0.000000	0.000000	3.000000	7.000000	0.000000
1293.950564	0.073486	0.547219	-0.012839	79.455605	38.205833	84.190323	-1.319043	0.000000	-0.614772	0.000000	0.000000	0.000000	-0.040004	-0.087294	-0.163173	0.000000	0.000000	3.000000	7.000000	0.000000
1293.953898	0.073486	0.547219	-0.012839	79.389038	37.876453	83.877388	-1.319043	0.000000	-0.614772	0.000000	0.000000	0.000000	-0.040004	-0.087294	-0.163173	0.000000	0.000000	3.000000	7.000000	0.000000
1293.957231	0.073348	0.546961	-0.013412	79.389038	37.876453	83.877388	-1.319043	0.000000	-0.614772	0.000000	0.000000	0.000000	-0.041388	-0.077378	-0.171752	0.000000	0.000000	3.000000	7.000000	0.000000
1293.960564	0.073348	0.546961	-0.013412	79.389038	37.876453	83.877388	-1.319043	0.000000	-0.614772	0.000000	0.000000	0.000000	-0.041388	-0.077378	-0.171752	0.000000	0.000000	3.000000	7.000000	0.000000
1293.963898	0.073348	0.546961	-0.013412	79.340981	37.629627	83.640289	-1.332609	0.000000	-0.670593	0.000000	0.000000	0.000000	-0.041388	-0.077378	-0.171752	0.000000	0.000000	3.000000	7.000000	0.000000
1293.967231	0.073348	0.546961	-0.013412	79.340981	37.629627	83.640289	-1.332609	0.000000	-0.670593	0.000000	0.000000	0.000000	-0.041388	-0.077378	-0.171752	0.000000	0.000000	3.000000	7.000000	0.000000
1293.970564	0.073252	0.546703	-0.013992	79.340981	37.629627	83.640289	-1.332609	0.000000	-0.670593	0.000000	0.000000	0.000000	-0.028751	-0.077294	-0.173962	0.000000	0.000000	3.000000	7.000000	0.000000
1293.973898	0.073252	0.546703	-0.013992	79.291046	37.383923	83.403786	-1.332609	0.000000	-0.670593	0.000000	0.000000	0.000000	-0.028751	-0.077294	-0.173962	0.000000	0.000000	3.000000	7.000000	0.000000
1293.977231	0.073162	0.546479	-0.014535	79.291046	37.383923	83.403786	-1.332609	0.000000	-0.670593	0.000000	0.000000	0.000000	-0.026933	-0.067302	-0.162966	0.000000	0.000000	3.000000	7.000000	0.000000
1293.980564	0.073162	0.546479	-0.014535	79.291046	37.383923	83.403786	-1.332609	0.000000	-0.670593	0.000000	0.000000	0.000000	-0.026933	-0.067302	-0.162966	0.000000	0.000000	3.000000	7.000000	0.000000
1293.983898	0.073162	0.546479	-0.014535	79.255959	37.200573	83.225861	-1.341889	0.000000	-0.726747	0.000000	0.000000	0.000000	-0.026933	-0.067302	-0.162966	0.000000	0.000000	3.000000	7.000000	0.000000
1293.987231	0.073162	0.546479	-0.014535	79.255959	37.200573	83.225861	-1.341889	0.000000	-0.726747	0.000000	0.000000	0.000000	-0.026933	-0.067302	-0.162966	0.000000	0.000000	3.000000	7.000000	0.000000
1293.990564	0.073093	0.546255	-0.015082	79.255959	37.200573	83.225861	-1.341889	0.000000	-0.726747	0.000000	0.000000	0.000000	-0.020653	-0.067251	-0.164104	0.000000	0.000000	3.000000	7.000000	0.000000
1293.993898	0.073093	0.546255	-0.015082	79.228340	37.047039	83.077255	-1.341889	0.000000	-0.726747	0.000000	0.000000	0.000000	-0.020653	-0.067251	-0.164104	0.000000	0.000000	3.000000	7.000000	0.000000
1293.997231	0.073031	0.546039	-0.015587	79.228340	37.047039	83.077255	-1.341889	0.000000	-0.726747	0.000000	0.000000	0.000000	-0.018608	-0.064636	-0.151630	0.000000	0.000000	3.000000	7.000000	0.000000
1294.000564	0.073031	0.546039	-0.015587	79.228340	37.047039	83.077255	-1.341889	0.000000	-0.726747	0.000000	0.000000	0.000000	-0.018608	-0.064636	-0.151630	0.000000	0.000000	3.000000	7.000000	0.000000
1294.003898	0.073031	0.546039	-0.015587	79.198769	36.881641	82.922333	-1.348433	0.000000	-0.779370	0.000000	0.000000	0.000000	-0.018608	-0.064636	-0.151630	0.000000	0.000000	3.000000	7.000000	0.000000
1294.007231	0.073031	0.546039	-0.015587	79.198769	36.881641	82.922333	-1.348433	0.000000	-0.779370	0.000000	0.000000	0.000000	-0.018608	-0.064636	-0.151630	0.000000	0.000000	3.000000	7.000000	0.000000
1294.010564	0.072921	0.545791	-0.016123	79.198769	36.881641	82.922333	-1.348433	0.000000	-0.779370	0.000000	0.000000	0.000000	-0.033042	-0.074445	-0.160776	0.000000	0.000000	3.000000	7.000000	0.000000
1294.013898	0.072921	0.545791	-0.016123	79.159645	36.684532	82.733589	-1.348433	0.000000	-0.779370	0.000000	0.000000	0.000000	-0.033042	-0.074445	-0.160776	0.000000	0.000000	3.000000	7.000000	0.000000
1294.017231	0.072843	0.545544	-0.016598	79.159645	36.684532	82.733589	-1.348433	0.000000	-0.779370	0.000000	0.000000	0.000000	-0.023531	-0.074217	-0.142337	0.000000	0.000000	3.000000	7.000000	0.000000
1294.020564	0.072843	0.545544	-0.016598	79.159645	36.684532	82.733589	-1.348433	0.000000	-0.779370	0.000000	0.000000	0.000000	-0.023531	-0.074217	-0.142337	0.000000	0.000000	3.000000	7.000000	0.000000
1294.023898	0.072843	0.545544	-0.016598	79.130798	36.524193	82.581261	-1.357862	0.000000	-0.829888	0.000000	0.000000	0.000000	-0.023531	-0.074217	-0.142337	0.000000	0.000000	3.000000	7.000000	0.000000
1294.027231	0.072843	0.545544	-0.016598	79.130798	36.524193	82.581261	-1.357862	0.000000	-0.829888	0.000000	0.000000	0.000000	-0.023531	-0.074217	-0.142337	0.000000	0.000000	3.000000	7.000000	0.000000
1294.030564	0.072757	0.545288	-0.017114	79.130798	36.524193	82.581261	-1.357862	0.000000	-0.829888	0.000000	0.000000	0.000000	-0.025629	-0.076658	-0.155012	0.000000	0.000000	3.000000	7.000000	0.000000
1294.033898	0.072757	0.545288	-0.017114	79.107597	36.385548	82.450211	-1.357862	0.000000	-0.829888	0.000000	0.000000	0.000000	-0.025629	-0.076658	-0.155012	0.000000	0.000000	3.000000	7.000000	0.000000
1294.037231	0.072672	0.545033	-0.017632	79.107597	36.385548	82.450211	-1.357862	0.000000	-0.829888	0.000000	0.000000	0.000000	-0.025644	-0.076557	-0.155114	0.000000	0.000000	3.000000	7.000000	0.000000
1294.040564	0.072672	0.545033	-0.017632	79.107597	36.385548	82.450211	-1.357862	0.000000	-0.829888	0.000000	0.000000	0.000000	-0.025644	-0.076557	-0.155114	0.000000	0.000000	3.000000	7.000000	0.000000
1294.043898	0.072672	0.545033	-0.017632	79.083466	36.249722	82.318993	-1.366407	0.000000	-0.881576	0.000000	0.000000	0.000000	-0.025644	-0.076557	-0.155114	0.000000	0.000000	3.000000	7.000000	0.000000
1294.047231	0.072672	0.545033	-0.017632	79.083466	36.249722	82.318993	-1.366407	0.000000	-0.881576	0.000000	0.000000	0.000000	-0.025644	-0.076557	-0.155114	0.000000	0.000000	3.000000	7.000000	0.000000
1294.050564	0.072614	0.544786	-0.018110	79.083466	36.249722	82.318993	-1.366407	0.000000	-0.881576	0.000000	0.000000	0.000000	-0.017327	-0.073981	-0.143653	0.000000	0.000000	3.000000	7.000000	0.000000
1294.053898	0.072614	0.544786	-0.018110	79.059235	36.117199	82.188339	-1.366407	0.000000	-0.881576	0.000000	0.000000	0.000000	-0.017327	-0.073981	-0.143653	0.000000	0.000000	3.000000	7.000000	0.000000
1294.057231	0.072576	0.544564	-0.018598	79.059235	36.117199	82.188339	-1.366407	0.000000	-0.881576	0.000000	0.000000	0.000000	-0.011341	-0.066583	-0.146187	0.000000	0.000000	3.000000	7.000000	0.000000
1294.060564	0.072576	0.544564	-0.018598	79.059235	36.117199	82.188339	-1.366407	0.000000	-0.881576	0.000000	0.000000	0.000000	-0.011341	-0.066583	-0.146187	0.000000	0.000000	3.000000	7.000000	0.000000
1294.063898	0.072576	0.544564	-0.018598	79.028351	35.961594	82.037430	-1.371185	0.000000	-0.929883	0.000000	0.000000	0.000000	-0.011341	-0.066583	-0.146187	0.000000	0.000000	3.000000	7.000000	0.000000
1294.067231	0.072576	0.544564	-0.018598	79.028351	35.961594	82.037430	-1.371185	0.000000	-0.929883	0.000000	0.000000	0.000000	-0.011341	-0.066583	-0.146187	0.000000	0.000000	3.000000	7.000000	0.000000
1294.070564	0.072521	0.544335	-0.019058	79.028351	35.961594	82.037430	-1.371185	0.000000	-0.929883	0.000000	0.000000	0.000000	-0.016463	-0.068895	-0.138226	0.000000	0.000000	3.000000	7.000000	0.000000
1294.073898	0.072521	0.544335	-0.019058	78.999298	35.810898	81.894028	-1.371185	0.000000	-0.929883	0.000000	0.000000	0.000000	-0.016463	-0.068895	-0.138226	0.000000	0.000000	3.000000	7.000000	0.000000
1294.077231	0.072450	0.544097	-0.019493	78.999298	35.810898	81.894028	-1.371185	0.000000	-0.929883	0.000000	0.000000	0.000000	-0.021561	-0.071208	-0.130264	0.000000	0.000000	3.000000	7.000000	0.000000
1294.080564	0.072450	0.544097	-0.019493	78.999298	35.810898	81.894028	-1.371185	0.000000	-0.929883	0.000000	0.000000	0.000000	-0.021561	-0.071208	-0.130264	0.000000	0.000000	3.000000	7.000000	0.000000
1294.083898	0.072450	0.544097	-0.019493	78.983635	35.711037	81.797836	-1.377522	0.000000	-0.974631	0.000000	0.000000	0.000000	-0.021561	-0.071208	-0.130264	0.000000	0.000000	3.000000	7.000000	0.000000
1294.087231	0.072450	0.544097	-0.019493	78.983635	35.711037	81.797836	-1.377522	0.000000	-0.974631	0.000000	0.000000	0.000000	-0.021561	-0.071208	-0.130264	0.000000	0.000000	3.000000	7.000000	0.000000
1294.090564	0.072395	0.543844	-0.019949	78.983635	35.711037	81.797836	-1.377522	0.000000	-0.974631	0.000000	0.000000	0.000000	-0.016277	-0.076030	-0.136982	0.000000	0.000000	3.000000	7.000000	0.000000
1294.093898	0.072395	0.543844	-0.019949	78.979721	35.657524	81.749405	-1.377522	0.000000	-0.974631	0.000000	0.000000	0.000000	-0.016277	-0.076030	-0.136982	0.000000	0.000000	3.000000	7.000000	0.000000
1294.097231	0.072345	0.543583	-0.020383	78.979721	35.657524	81.749405	-1.377522	0.000000	-0.974631	0.000000	0.000000	0.000000	-0.015143	-0.078294	-0.130059	0.000000	0.000000	3.000000	7.000000	0.000000
1294.100564	0.072345	0.543583	-0.020383	78.979721	35.657524	81.749405	-1.377522	0.000000	-0.974631	0.000000	0.000000	0.000000	-0.015143	-0.078294	-0.130059	0.000000	0.000000	3.000000	7.000000	0.000000
1294.103898	0.072345	0.543583	-0.020383	78.975052	35.631432	81.735825	-1.382759	0.000000	-1.019138	0.000000	0.000000	0.000000	-0.015143	-0.078294	-0.130059	0.000000	0.000000	3.000000	7.000000	0.000000
1294.107231	0.072345	0.543583	-0.020383	78.975052	35.631432	81.735825	-1.382759	0.000000	-1.019138	0.000000	0.000000	0.000000	-0.015143	-0.078294	-0.130059	0.000000	0.000000	3.000000	7.000000	0.000000
1294.110564	0.072297	0.543338	-0.020798	78.975052	35.631432	81.735825	-1.382759	0.000000	-1.019138	0.000000	0.000000	0.000000	-0.014238	-0.073325	-0.124527	0.000000	0.000000	3.000000	7.000000	0.000000
1294.113898	0.072297	0.543338	-0.020798	78.959846	35.646023	81.779343	-1.382759	0.000000	-1.019138	0.000000	0.000000	0.000000	-0.014238	-0.073325	-0.124527	0.000000	0.000000	3.000000	7.000000	0.000000
1294.117231	0.072297	0.543338	-0.020798	78.959846	35.646023	81.779343	-1.382759	0.000000	-1.019138	0.000000	0.000000	0.000000	-0.014238	-0.073325	-0.124527	0.000000	0.000000	3.000000	7.000000	0.000000
1294.120564	0.072297	0.543338	-0.020798	78.959846	35.646023	81.779343	-1.382759	0.000000	-1.019138	0.000000	0.000000	0.000000	-0.014238	-0.073325	-0.124527	0.000000	0.000000	3.000000	7.000000	0.000000
1294.123898	0.072276	0.542802	-0.021699	78.922676	35.682304	81.867409	-1.385132	0.000000	-1.039893	0.000000	0.000000	0.000000	-0.006542	-0.160998	-0.270278	0.000000	0.000000	3.000000	7.000000	0.000000
1294.127231	0.072276	0.542802	-0.021699	78.922676	35.682304	81.867409	-1.385132	0.000000	-1.039893	0.000000	0.000000	0.000000	0.000001	0.000006	0.000000	0.000000	0.000000	3.000000	7.000000	0.000000
1294.130564	0.072276	0.542802	-0.021699	78.922676	35.682304	81.867409	-1.385132	0.000000	-1.039893	0.000000	0.000000	0.000000	0.000001	0.000006	0.000000	0.000000	0.000000	3.000000	7.000000	0.000000
1294.133898	0.072276	0.542802	-0.021699	78.874542	35.716030	81.962959	-1.386222	0.000000	-1.084939	0.000000	0.000000	0.000000	0.000001	0.000006	0.000000	0.000000	0.000000	3.000000	7.000000	0.000000
1294.137231	0.072241	0.542550	-0.022160	78.874542	35.716030	81.962959	-1.386222	0.000000	-1.084939	0.000000	0.000000	0.000000	-0.010242	-0.075543	-0.138437	0.000000	0.000000	3.000000	7.000000	0.000000
1294.140564	0.072241	0.542550	-0.022160	78.874542	35.716030	81.962959	-1.386222	0.000000	-1.084939	0.000000	0.000000	0.000000	-0.010242	-0.075543	-0.138437	0.000000	0.000000	3.000000	7.000000	0.000000
1294.143898	0.072241	0.542550	-0.022160	78.813576	35.786980	82.119164	-1.387929	0.000000	-1.108012	0.000000	0.000000	0.000000	-0.010242	-0.075543	-0.138437	0.000000	0.000000	3.000000	7.000000	0.000000
1294.147231	0.072213	0.542331	-0.022584	78.813576	35.786980	82.119164	-1.387929	0.000000	-1.108012	0.000000	0.000000	0.000000	-0.008412	-0.065766	-0.127252	0.000000	0.000000	3.000000	7.000000	0.000000
1294.150564	0.072213	0.542331	-0.022584	78.813576	35.786980	82.119164	-1.387929	0.000000	-1.108012	0.000000	0.000000	0.000000	-0.008412	-0.065766	-0.127252	0.000000	0.000000	3.000000	7.000000	0.000000
1294.153898	0.072213	0.542331	-0.022584	78.751076	35.930664	82.368759	-1.389331	0.000000	-1.129220	0.000000	0.000000	0.000000	-0.008412	-0.065766	-0.127252	0.000000	0.000000	3.000000	7.000000	0.000000
1294.157231	0.072213	0.542331	-0.022584	78.751076	35.930664	82.368759	-1.389331	0.000000	-1.129220	0.000000	0.000000	0.000000	-0.008412	-0.065766	-0.127252	0.000000	0.000000	3.000000	7.000000	0.000000
1294.160564	0.072185	0.542112	-0.023009	78.751076	35.930664	82.368759	-1.389331	0.000000	-1.129220	0.000000	0.000000	0.000000	-0.008447	-0.065678	-0.127318	0.000000	0.000000	3.000000	7.000000	0.000000
1294.163898	0.072185	0.542112	-0.023009	78.685532	36.155132	82.723633	-1.389331	0.000000	-1.129220	0.000000	0.000000	0.000000	-0.008447	-0.065678	-0.127318	0.000000	0.000000	3.000000	7.000000	0.000000
1294.167231	0.072185	0.542112	-0.023009	78.685532	36.155132	82.723633	-1.389331	0.000000	-1.129220	0.000000	0.000000	0.000000	-0.008447	-0.065678	-0.127318	0.000000	0.000000	3.000000	7.000000	0.000000
1294.170564	0.072185	0.542112	-0.023009	78.685532	36.155132	82.723633	-1.389331	0.000000	-1.129220	0.000000	0.000000	0.000000	-0.008447	-0.065678	-0.127318	0.000000	0.000000	3.000000	7.000000	0.000000
1294.173898	0.072119	0.541675	-0.023789	78.612770	36.436920	83.161156	-1.390739	0.000000	-1.150440	0.000000	0.000000	0.000000	-0.019897	-0.131067	-0.234137	0.000000	0.000000	3.000000	7.000000	0.000000
1294.177231	0.072119	0.541675	-0.023789	78.612770	36.436920	83.161156	-1.390739	0.000000	-1.150440	0.000000	0.000000	0.000000	0.000001	0.000004	-0.000000	0.000000	0.000000	3.000000	7.000000	0.000000
1294.180564	0.072119	0.541675	-0.023789	78.612770	36.436920	83.161156	-1.390739	0.000000	-1.150440	0.000000	0.000000	0.000000	0.000001	0.000004	-0.000000	0.000000	0.000000	3.000000	7.000000	0.000000
1294.183898	0.072119	0.541675	-0.023789	78.535423	36.732727	83.620178	-1.394055	0.000000	-1.189463	0.000000	0.000000	0.000000	0.000001	0.000004	-0.000000	0.000000	0.000000	3.000000	7.000000	0.000000
1294.187231	0.072119	0.541675	-0.023789	78.535423	36.732727	83.620178	-1.394055	0.000000	-1.189463	0.000000	0.000000	0.000000	0.000001	0.000004	-0.000000	0.000000	0.000000	3.000000	7.000000	0.000000
1294.190564	0.072094	0.541449	-0.024191	78.535423	36.732727	83.620178	-1.394055	0.000000	-1.189463	0.000000	0.000000	0.000000	-0.007376	-0.067855	-0.120501	0.000000	0.000000	3.000000	7.000000	0.000000
1294.193898	0.072094	0.541449	-0.024191	78.461273	37.056484	84.112701	-1.394055	0.000000	-1.189463	0.000000	0.000000	0.000000	-0.007376	-0.067855	-0.120501	0.000000	0.000000	3.000000	7.000000	0.000000
1294.197231	0.072094	0.541449	-0.024191	78.461273	37.056484	84.112701	-1.394055	0.000000	-1.189463	0.000000	0.000000	0.000000	-0.007376	-0.067855	-0.120501	0.000000	0.000000	3.000000	7.000000	0.000000
1294.200564	0.072094	0.541449	-0.024191	78.461273	37.056484	84.112701	-1.394055	0.000000	-1.189463	0.000000	0.000000	0.000000	-0.007376	-0.067855	-0.120501	0.000000	0.000000	3.000000	7.000000	0.000000
1294.203898	0.072039	0.540965	-0.025033	78.402336	37.417572	84.640511	-1.395284	0.000000	-1.209546	0.000000	0.000000	0.000000	-0.016742	-0.145106	-0.252521	0.000000	0.000000	3.000000	7.000000	0.000000
1294.207231	0.072039	0.540965	-0.025033	78.402336	37.417572	84.640511	-1.395284	0.000000	-1.209546	0.000000	0.000000	0.000000	-0.000001	0.000001	0.000000	0.000000	0.000000	3.000000	7.000000	0.000000
1294.210564	0.072039	0.540965	-0.025033	78.402336	37.417572	84.640511	-1.395284	0.000000	-1.209546	0.000000	0.000000	0.000000	-0.000001	0.000001	0.000000	0.000000	0.000000	3.000000	7.000000	0.000000
1294.213898	0.072039	0.540965	-0.025033	78.346558	37.689621	85.057861	-1.398075	0.000000	-1.251633	0.000000	0.000000	0.000000	-0.000001	0.000001	0.000000	0.000000	0.000000	3.000000	7.000000	0.000000
1294.217231	0.072039	0.540965	-0.025033	78.346558	37.689621	85.057861	-1.398075	0.000000	-1.251633	0.000000	0.000000	0.000000	-0.000001	0.000001	0.000000	0.000000	0.000000	3.000000	7.000000	0.000000
1294.220564	0.071983	0.540715	-0.025493	78.346558	37.689621	85.057861	-1.398075	0.000000	-1.251633	0.000000	0.000000	0.000000	-0.016691	-0.074870	-0.138027	0.000000	0.000000	3.000000	7.000000	0.000000
1294.223898	0.071983	0.540715	-0.025493	78.285774	37.840664	85.326118	-1.398075	0.000000	-1.251633	0.000000	0.000000	0.000000	-0.016691	-0.074870	-0.138027	0.000000	0.000000	3.000000	7.000000	0.000000
1294.227231	0.071947	0.540490	-0.025961	78.285774	37.840664	85.326118	-1.398075	0.000000	-1.251633	0.000000	0.000000	0.000000	-0.010800	-0.067622	-0.140483	0.000000	0.000000	3.000000	7.000000	0.000000
1294.230564	0.071947	0.540490	-0.025961	78.285774	37.840664	85.326118	-1.398075	0.000000	-1.251633	0.000000	0.000000	0.000000	-0.010800	-0.067622	-0.140483	0.000000	0.000000	3.000000	7.000000	0.000000
1294.233898	0.071947	0.540490	-0.025961	78.215446	37.848553	85.426300	-1.402656	0.000000	-1.298051	0.000000	0.000000	0.000000	-0.010800	-0.067622	-0.140483	0.000000	0.000000	3.000000	7.000000	0.000000
1294.237231	0.071947	0.540490	-0.025961	78.215446	37.848553	85.426300	-1.402656	0.000000	-1.298051	0.000000	0.000000	0.000000	-0.010800	-0.067622	-0.140483	0.000000	0.000000	3.000000	7.000000	0.000000
1294.240564	0.071886	0.540273	-0.026450	78.215446	37.848553	85.426300	-1.402656	0.000000	-1.298051	0.000000	0.000000	0.000000	-0.018145	-0.065198	-0.146551	0.000000	0.000000	3.000000	7.000000	0.000000
1294.243898	0.071886	0.540273	-0.026450	78.129807	37.746098	85.399574	-1.402656	0.000000	-1.298051	0.000000	0.000000	0.000000	-0.018145	-0.065198	-0.146551	0.000000	0.000000	3.000000	7.000000	0.000000
1294.247231	0.071886	0.540273	-0.026450	78.129807	37.746098	85.399574	-1.402656	0.000000	-1.298051	0.000000	0.000000	0.000000	-0.018145	-0.065198	-0.146551	0.000000	0.000000	3.000000	7.000000	0.000000
1294.250564	0.071886	0.540273	-0.026450	78.129807	37.746098	85.399574	-1.402656	0.000000	-1.298051	0.000000	0.000000	0.000000	-0.018145	-0.065198	-0.146551	0.000000	0.000000	3.000000	7.000000	0.000000
1294.253898	0.071849	0.539951	-0.027305	78.051170	37.664551	85.386139	-1.405680	0.000000	-1.322477	0.000000	0.000000	0.000000	-0.011366	-0.096609	-0.256638	0.000000	0.000000	3.000000	7.000000	0.000000
1294.257231	0.071849	0.539951	-0.027305	78.051170	37.664551	85.386139	-1.405680	0.000000	-1.322477	0.000000	0.000000	0.000000	-0.000000	0.000004	-0.000000	0.000000	0.000000	3.000000	7.000000	0.000000
1294.260564	0.071849	0.539951	-0.027305	78.051170	37.664551	85.386139	-1.405680	0.000000	-1.322477	0.000000	0.000000	0.000000	-0.000000	0.000004	-0.000000	0.000000	0.000000	3.000000	7.000000	0.000000
[truncated: 8,657 more rows]
