# Supplementary material for: Haptic Guidance Needs to Be Intuitive Not Just Informative to Improve Human Motor Accuracy
Source: PLoS One. 2016 Mar 16;11(3):e0150912. doi: 10.1371/journal.pone.0150912 (PMC4794196; doi:10.1371/journal.pone.0150912)
Supplement: S2 Data — (ZIP) [file pone.0150912.s002.zip › Subject10/exp2_0008.txt]

Time	PosX	PosY	PosZ	RotX	RotY	RotZ	ForceX	ForceY	ForceZ	MomentX	MomentY	MomentZ	VelocityX	VelocityY	VelocityZ	CalibratedWeight	ButtonDown	Condition	Trial	Visual
1327.880564	0.002513	0.564411	0.252908	81.132111	117.219719	162.857330	0.000000	0.000000	0.000000	0.000000	0.000000	0.000000	0.060627	-0.026062	-0.015034	0.000000	1.000000	3.000000	8.000000	0.000000
1327.883898	0.002513	0.564411	0.252908	81.320946	117.557396	163.069229	1.874754	0.000000	4.635224	0.000000	0.000000	0.000000	0.060627	-0.026062	-0.015034	0.000000	1.000000	3.000000	8.000000	0.000000
1327.887231	0.002513	0.564411	0.252908	81.320946	117.557396	163.069229	1.874754	0.000000	4.635224	0.000000	0.000000	0.000000	0.060627	-0.026062	-0.015034	0.000000	1.000000	3.000000	8.000000	0.000000
1327.890564	0.002953	0.564423	0.253248	81.320946	117.557396	163.069229	1.874754	0.000000	4.635224	0.000000	0.000000	0.000000	0.131889	0.003580	0.102109	0.000000	1.000000	3.000000	8.000000	0.000000
1327.893898	0.003696	0.564404	0.253513	81.496819	117.284760	162.671295	1.878255	0.000000	4.633806	0.000000	0.000000	0.000000	0.223001	-0.005709	0.079474	0.000000	1.000000	3.000000	8.000000	0.000000
1327.897231	0.003696	0.564404	0.253513	81.496819	117.284760	162.671295	1.878255	0.000000	4.633806	0.000000	0.000000	0.000000	0.223001	-0.005709	0.079474	0.000000	1.000000	3.000000	8.000000	0.000000
1327.900564	0.003696	0.564404	0.253513	81.496819	117.284760	162.671295	1.878255	0.000000	4.633806	0.000000	0.000000	0.000000	0.223001	-0.005709	0.079474	0.000000	1.000000	3.000000	8.000000	0.000000
1327.903898	0.004510	0.564397	0.254118	81.637711	116.945816	162.226166	1.892946	0.000000	4.627824	0.000000	0.000000	0.000000	0.244066	-0.002220	0.181499	0.000000	1.000000	3.000000	8.000000	0.000000
1327.907231	0.004510	0.564397	0.254118	81.637711	116.945816	162.226166	1.892946	0.000000	4.627824	0.000000	0.000000	0.000000	0.244066	-0.002220	0.181499	0.000000	1.000000	3.000000	8.000000	0.000000
1327.910564	0.004510	0.564397	0.254118	81.637711	116.945816	162.226166	1.892946	0.000000	4.627824	0.000000	0.000000	0.000000	0.244066	-0.002220	0.181499	0.000000	1.000000	3.000000	8.000000	0.000000
1327.913898	0.005192	0.564288	0.255111	81.860115	117.109894	162.226318	1.901767	0.000000	4.624206	0.000000	0.000000	0.000000	0.204776	-0.032523	0.297893	0.000000	1.000000	3.000000	8.000000	0.000000
1327.917231	0.005192	0.564288	0.255111	81.860115	117.109894	162.226318	1.901767	0.000000	4.624206	0.000000	0.000000	0.000000	0.204776	-0.032523	0.297893	0.000000	1.000000	3.000000	8.000000	0.000000
1327.920564	0.005192	0.564288	0.255111	81.860115	117.109894	162.226318	1.901767	0.000000	4.624206	0.000000	0.000000	0.000000	0.204776	-0.032523	0.297893	0.000000	1.000000	3.000000	8.000000	0.000000
1327.923898	0.005978	0.564322	0.256126	82.218254	118.007446	162.864868	1.906016	0.000000	4.622456	0.000000	0.000000	0.000000	0.235875	0.010166	0.304328	0.000000	1.000000	3.000000	8.000000	0.000000
1327.927231	0.005978	0.564322	0.256126	82.218254	118.007446	162.864868	1.906016	0.000000	4.622456	0.000000	0.000000	0.000000	0.235875	0.010166	0.304328	0.000000	1.000000	3.000000	8.000000	0.000000
1327.930564	0.005978	0.564322	0.256126	82.218254	118.007446	162.864868	1.906016	0.000000	4.622456	0.000000	0.000000	0.000000	0.235875	0.010166	0.304328	0.000000	1.000000	3.000000	8.000000	0.000000
1327.933898	0.006427	0.564329	0.257098	82.705856	119.532257	164.078247	1.911688	0.000000	4.620114	0.000000	0.000000	0.000000	0.134692	0.002061	0.291573	0.000000	1.000000	3.000000	8.000000	0.000000
1327.937231	0.006427	0.564329	0.257098	82.705856	119.532257	164.078247	1.911688	0.000000	4.620114	0.000000	0.000000	0.000000	0.134692	0.002061	0.291573	0.000000	1.000000	3.000000	8.000000	0.000000
1327.940564	0.006427	0.564329	0.257098	82.705856	119.532257	164.078247	1.911688	0.000000	4.620114	0.000000	0.000000	0.000000	0.134692	0.002061	0.291573	0.000000	1.000000	3.000000	8.000000	0.000000
1327.943898	0.006742	0.564492	0.258045	83.214882	121.286377	165.522232	1.912406	0.000000	4.619817	0.000000	0.000000	0.000000	0.094237	0.048747	0.284215	0.000000	1.000000	3.000000	8.000000	0.000000
1327.947231	0.006742	0.564492	0.258045	83.214882	121.286377	165.522232	1.912406	0.000000	4.619817	0.000000	0.000000	0.000000	0.094237	0.048747	0.284215	0.000000	1.000000	3.000000	8.000000	0.000000
1327.950564	0.006742	0.564492	0.258045	83.214882	121.286377	165.522232	1.912406	0.000000	4.619817	0.000000	0.000000	0.000000	0.094237	0.048747	0.284215	0.000000	1.000000	3.000000	8.000000	0.000000
1327.953898	0.006742	0.564492	0.258045	83.604286	122.670387	166.660187	1.911213	0.000000	4.620310	0.000000	0.000000	0.000000	0.094237	0.048747	0.284215	0.000000	1.000000	3.000000	8.000000	0.000000
1327.957231	0.007124	0.564627	0.258947	83.604286	122.670387	166.660187	1.911213	0.000000	4.620310	0.000000	0.000000	0.000000	0.114746	0.040761	0.270648	0.000000	1.000000	3.000000	8.000000	0.000000
1327.960564	0.007124	0.564627	0.258947	83.604286	122.670387	166.660187	1.911213	0.000000	4.620310	0.000000	0.000000	0.000000	0.114746	0.040761	0.270648	0.000000	1.000000	3.000000	8.000000	0.000000
1327.963898	0.007506	0.564789	0.259751	83.790543	122.968613	166.835770	1.911213	0.000000	4.620310	0.000000	0.000000	0.000000	0.114721	0.048368	0.241163	0.000000	1.000000	3.000000	8.000000	0.000000
1327.967231	0.007506	0.564789	0.259751	83.790543	122.968613	166.835770	1.911213	0.000000	4.620310	0.000000	0.000000	0.000000	0.114721	0.048368	0.241163	0.000000	1.000000	3.000000	8.000000	0.000000
1327.970564	0.007506	0.564789	0.259751	83.790543	122.968613	166.835770	1.911213	0.000000	4.620310	0.000000	0.000000	0.000000	0.114721	0.048368	0.241163	0.000000	1.000000	3.000000	8.000000	0.000000
1327.973898	0.007506	0.564789	0.259751	83.813950	122.584702	166.425766	1.912112	0.000000	4.619938	0.000000	0.000000	0.000000	0.114721	0.048368	0.241163	0.000000	1.000000	3.000000	8.000000	0.000000
1327.977231	0.007786	0.564975	0.260458	83.813950	122.584702	166.425766	1.912112	0.000000	4.619938	0.000000	0.000000	0.000000	0.083991	0.056011	0.212142	0.000000	1.000000	3.000000	8.000000	0.000000
1327.980564	0.007786	0.564975	0.260458	83.813950	122.584702	166.425766	1.912112	0.000000	4.619938	0.000000	0.000000	0.000000	0.083991	0.056011	0.212142	0.000000	1.000000	3.000000	8.000000	0.000000
1327.983898	0.008032	0.565127	0.261062	83.818321	122.564400	166.378326	1.912112	0.000000	4.619938	0.000000	0.000000	0.000000	0.073575	0.045398	0.181226	0.000000	1.000000	3.000000	8.000000	0.000000
1327.987231	0.008032	0.565127	0.261062	83.818321	122.564400	166.378326	1.912112	0.000000	4.619938	0.000000	0.000000	0.000000	0.073575	0.045398	0.181226	0.000000	1.000000	3.000000	8.000000	0.000000
1327.990564	0.008032	0.565127	0.261062	83.818321	122.564400	166.378326	1.912112	0.000000	4.619938	0.000000	0.000000	0.000000	0.073575	0.045398	0.181226	0.000000	1.000000	3.000000	8.000000	0.000000
1327.993898	0.008032	0.565127	0.261062	83.804665	122.724678	166.525589	1.911847	0.000000	4.620047	0.000000	0.000000	0.000000	0.073575	0.045398	0.181226	0.000000	1.000000	3.000000	8.000000	0.000000
1327.997231	0.008104	0.565168	0.261469	83.804665	122.724678	166.525589	1.911847	0.000000	4.620047	0.000000	0.000000	0.000000	0.021837	0.012357	0.122120	0.000000	1.000000	3.000000	8.000000	0.000000
1328.000564	0.008104	0.565168	0.261469	83.804665	122.724678	166.525589	1.911847	0.000000	4.620047	0.000000	0.000000	0.000000	0.021837	0.012357	0.122120	0.000000	1.000000	3.000000	8.000000	0.000000
1328.003898	0.008104	0.565168	0.261469	83.776505	123.020058	166.819748	1.911847	0.000000	4.620047	0.000000	0.000000	0.000000	0.021837	0.012357	0.122120	0.000000	0.000000	3.000000	8.000000	0.000000
1328.007231	0.008104	0.565168	0.261469	83.776505	123.020058	166.819748	1.911847	0.000000	4.620047	0.000000	0.000000	0.000000	0.021837	0.012357	0.122120	0.000000	0.000000	3.000000	8.000000	0.000000
1328.010564	0.008073	0.565116	0.261661	83.776505	123.020058	166.819748	1.911847	0.000000	4.620047	0.000000	0.000000	0.000000	-0.009589	-0.015453	0.057604	0.000000	0.000000	3.000000	8.000000	0.000000
1328.013898	0.008073	0.565116	0.261661	83.737282	123.160973	166.976456	1.910404	0.000000	4.620645	0.000000	0.000000	0.000000	-0.009589	-0.015453	0.057604	0.000000	0.000000	3.000000	8.000000	0.000000
1328.017231	0.008073	0.565116	0.261661	83.737282	123.160973	166.976456	1.910404	0.000000	4.620645	0.000000	0.000000	0.000000	-0.009589	-0.015453	0.057604	0.000000	0.000000	3.000000	8.000000	0.000000
1328.020564	0.008073	0.565116	0.261661	83.737282	123.160973	166.976456	1.910404	0.000000	4.620645	0.000000	0.000000	0.000000	-0.009589	-0.015453	0.057604	0.000000	0.000000	3.000000	8.000000	0.000000
1328.023898	0.007866	0.565055	0.261520	83.624619	122.630150	166.523270	1.908724	0.000000	4.621338	0.000000	0.000000	0.000000	-0.061896	-0.018534	-0.042508	0.000000	0.000000	3.000000	8.000000	0.000000
1328.027231	0.007866	0.565055	0.261520	83.624619	122.630150	166.523270	1.908724	0.000000	4.621338	0.000000	0.000000	0.000000	-0.061896	-0.018534	-0.042508	0.000000	0.000000	3.000000	8.000000	0.000000
1328.030564	0.007866	0.565055	0.261520	83.624619	122.630150	166.523270	1.908724	0.000000	4.621338	0.000000	0.000000	0.000000	-0.061896	-0.018534	-0.042508	0.000000	0.000000	3.000000	8.000000	0.000000
1328.033898	0.007866	0.565055	0.261520	83.424393	121.582054	165.598694	1.906493	0.000000	4.622260	0.000000	0.000000	0.000000	-0.061896	-0.018534	-0.042508	0.000000	0.000000	3.000000	8.000000	0.000000
1328.037231	0.007796	0.565084	0.261317	83.424393	121.582054	165.598694	1.906493	0.000000	4.622260	0.000000	0.000000	0.000000	-0.021134	0.008890	-0.060896	0.000000	0.000000	3.000000	8.000000	0.000000
1328.040564	0.007796	0.565084	0.261317	83.424393	121.582054	165.598694	1.906493	0.000000	4.622260	0.000000	0.000000	0.000000	-0.021134	0.008890	-0.060896	0.000000	0.000000	3.000000	8.000000	0.000000
1328.043898	0.007796	0.565084	0.261317	83.159149	120.282883	164.457642	1.906493	0.000000	4.622260	0.000000	0.000000	0.000000	-0.021134	0.008890	-0.060896	0.000000	0.000000	3.000000	8.000000	0.000000
1328.047231	0.007796	0.565084	0.261317	83.159149	120.282883	164.457642	1.906493	0.000000	4.622260	0.000000	0.000000	0.000000	-0.021134	0.008890	-0.060896	0.000000	0.000000	3.000000	8.000000	0.000000
1328.050564	0.007760	0.565057	0.261137	83.159149	120.282883	164.457642	1.906493	0.000000	4.622260	0.000000	0.000000	0.000000	-0.010815	-0.008108	-0.053889	0.000000	0.000000	3.000000	8.000000	0.000000
1328.053898	0.007760	0.565057	0.261137	82.856667	118.843178	163.200729	1.906693	0.000000	4.622177	0.000000	0.000000	0.000000	-0.010815	-0.008108	-0.053889	0.000000	0.000000	3.000000	8.000000	0.000000
1328.057231	0.007760	0.565057	0.261137	82.856667	118.843178	163.200729	1.906693	0.000000	4.622177	0.000000	0.000000	0.000000	-0.010815	-0.008108	-0.053889	0.000000	0.000000	3.000000	8.000000	0.000000
1328.060564	0.007760	0.565057	0.261137	82.856667	118.843178	163.200729	1.906693	0.000000	4.622177	0.000000	0.000000	0.000000	-0.010815	-0.008108	-0.053889	0.000000	0.000000	3.000000	8.000000	0.000000
1328.063898	0.007758	0.565030	0.260957	82.573341	117.571175	162.088806	1.907269	0.000000	4.621939	0.000000	0.000000	0.000000	-0.000584	-0.008120	-0.054019	0.000000	0.000000	3.000000	8.000000	0.000000
1328.067231	0.007758	0.565030	0.260957	82.573341	117.571175	162.088806	1.907269	0.000000	4.621939	0.000000	0.000000	0.000000	-0.000584	-0.008120	-0.054019	0.000000	0.000000	3.000000	8.000000	0.000000
1328.070564	0.007758	0.565030	0.260957	82.573341	117.571175	162.088806	1.907269	0.000000	4.621939	0.000000	0.000000	0.000000	-0.000584	-0.008120	-0.054019	0.000000	0.000000	3.000000	8.000000	0.000000
1328.073898	0.007758	0.565030	0.260957	82.368629	116.715996	161.336151	1.908364	0.000000	4.621488	0.000000	0.000000	0.000000	-0.000584	-0.008120	-0.054019	0.000000	0.000000	3.000000	8.000000	0.000000
1328.077231	0.007962	0.565008	0.260943	82.368629	116.715996	161.336151	1.908364	0.000000	4.621488	0.000000	0.000000	0.000000	0.061323	-0.006557	-0.004284	0.000000	0.000000	3.000000	8.000000	0.000000
1328.080564	0.007962	0.565008	0.260943	82.368629	116.715996	161.336151	1.908364	0.000000	4.621488	0.000000	0.000000	0.000000	0.061323	-0.006557	-0.004284	0.000000	0.000000	3.000000	8.000000	0.000000
1328.083898	0.008167	0.564956	0.260994	82.297523	116.429047	161.076904	1.908364	0.000000	4.621488	0.000000	0.000000	0.000000	0.061546	-0.015631	0.015461	0.000000	0.000000	3.000000	8.000000	0.000000
1328.087231	0.008167	0.564956	0.260994	82.297523	116.429047	161.076904	1.908364	0.000000	4.621488	0.000000	0.000000	0.000000	0.061546	-0.015631	0.015461	0.000000	0.000000	3.000000	8.000000	0.000000
1328.090564	0.008167	0.564956	0.260994	82.297523	116.429047	161.076904	1.908364	0.000000	4.621488	0.000000	0.000000	0.000000	0.061546	-0.015631	0.015461	0.000000	0.000000	3.000000	8.000000	0.000000
1328.093898	0.008167	0.564956	0.260994	82.317627	116.537781	161.149490	1.914322	0.000000	4.619023	0.000000	0.000000	0.000000	0.061546	-0.015631	0.015461	0.000000	0.000000	3.000000	8.000000	0.000000
1328.097231	0.008475	0.564904	0.261045	82.317627	116.537781	161.149490	1.914322	0.000000	4.619023	0.000000	0.000000	0.000000	0.092239	-0.015640	0.015091	0.000000	0.000000	3.000000	8.000000	0.000000
1328.100564	0.008475	0.564904	0.261045	82.317627	116.537781	161.149490	1.914322	0.000000	4.619023	0.000000	0.000000	0.000000	0.092239	-0.015640	0.015091	0.000000	0.000000	3.000000	8.000000	0.000000
1328.103898	0.008475	0.564904	0.261045	82.323067	116.588051	161.169388	1.914322	0.000000	4.619023	0.000000	0.000000	0.000000	0.092239	-0.015640	0.015091	0.000000	0.000000	3.000000	8.000000	0.000000
1328.107231	0.008475	0.564904	0.261045	82.323067	116.588051	161.169388	1.914322	0.000000	4.619023	0.000000	0.000000	0.000000	0.092239	-0.015640	0.015091	0.000000	0.000000	3.000000	8.000000	0.000000
1328.110564	0.008782	0.564852	0.261095	82.323067	116.588051	161.169388	1.914322	0.000000	4.619023	0.000000	0.000000	0.000000	0.092253	-0.015631	0.015041	0.000000	0.000000	3.000000	8.000000	0.000000
1328.113898	0.009090	0.564817	0.261127	82.323120	116.609802	161.169373	1.918647	0.000000	4.617228	0.000000	0.000000	0.000000	0.092198	-0.010422	0.009625	0.000000	0.000000	3.000000	8.000000	0.000000
1328.117231	0.009090	0.564817	0.261127	82.323120	116.609802	161.169373	1.918647	0.000000	4.617228	0.000000	0.000000	0.000000	0.092198	-0.010422	0.009625	0.000000	0.000000	3.000000	8.000000	0.000000
1328.120564	0.009090	0.564817	0.261127	82.323120	116.609802	161.169373	1.918647	0.000000	4.617228	0.000000	0.000000	0.000000	0.092198	-0.010422	0.009625	0.000000	0.000000	3.000000	8.000000	0.000000
1328.123898	0.009090	0.564817	0.261127	82.323563	116.660149	161.197083	1.927393	0.000000	4.613584	0.000000	0.000000	0.000000	0.092198	-0.010422	0.009625	0.000000	0.000000	3.000000	8.000000	0.000000
1328.127231	0.009362	0.564778	0.261129	82.323563	116.660149	161.197083	1.927393	0.000000	4.613584	0.000000	0.000000	0.000000	0.081860	-0.011770	0.000710	0.000000	0.000000	3.000000	8.000000	0.000000
1328.130564	0.009362	0.564778	0.261129	82.323563	116.660149	161.197083	1.927393	0.000000	4.613584	0.000000	0.000000	0.000000	0.081860	-0.011770	0.000710	0.000000	0.000000	3.000000	8.000000	0.000000
1328.133898	0.009362	0.564778	0.261129	82.322174	116.697319	161.218155	1.927393	0.000000	4.613584	0.000000	0.000000	0.000000	0.081860	-0.011770	0.000710	0.000000	0.000000	3.000000	8.000000	0.000000
1328.137231	0.009362	0.564778	0.261129	82.322174	116.697319	161.218155	1.927393	0.000000	4.613584	0.000000	0.000000	0.000000	0.081860	-0.011770	0.000710	0.000000	0.000000	3.000000	8.000000	0.000000
1328.140564	0.009567	0.564739	0.261132	82.322174	116.697319	161.218155	1.927393	0.000000	4.613584	0.000000	0.000000	0.000000	0.061401	-0.011778	0.000956	0.000000	0.000000	3.000000	8.000000	0.000000
1328.143898	0.009567	0.564739	0.261132	82.320793	116.731773	161.239197	1.931480	0.000000	4.611875	0.000000	0.000000	0.000000	0.061401	-0.011778	0.000956	0.000000	0.000000	3.000000	8.000000	0.000000
1328.147231	0.009567	0.564739	0.261132	82.320793	116.731773	161.239197	1.931480	0.000000	4.611875	0.000000	0.000000	0.000000	0.061401	-0.011778	0.000956	0.000000	0.000000	3.000000	8.000000	0.000000
1328.150564	0.009567	0.564739	0.261132	82.320793	116.731773	161.239197	1.931480	0.000000	4.611875	0.000000	0.000000	0.000000	0.061401	-0.011778	0.000956	0.000000	0.000000	3.000000	8.000000	0.000000
1328.153898	0.009874	0.564617	0.261116	82.316254	116.776718	161.274704	1.934534	0.000000	4.610594	0.000000	0.000000	0.000000	0.092015	-0.036670	-0.004963	0.000000	0.000000	3.000000	8.000000	0.000000
1328.157231	0.009874	0.564617	0.261116	82.316254	116.776718	161.274704	1.934534	0.000000	4.610594	0.000000	0.000000	0.000000	0.092015	-0.036670	-0.004963	0.000000	0.000000	3.000000	8.000000	0.000000
1328.160564	0.009874	0.564617	0.261116	82.316254	116.776718	161.274704	1.934534	0.000000	4.610594	0.000000	0.000000	0.000000	0.092015	-0.036670	-0.004963	0.000000	0.000000	3.000000	8.000000	0.000000
1328.163898	0.009874	0.564617	0.261116	82.310760	116.868240	161.358795	1.939240	0.000000	4.608616	0.000000	0.000000	0.000000	0.092015	-0.036670	-0.004963	0.000000	0.000000	3.000000	8.000000	0.000000
1328.167231	0.009941	0.564529	0.261067	82.310760	116.868240	161.358795	1.939240	0.000000	4.608616	0.000000	0.000000	0.000000	0.020258	-0.026235	-0.014768	0.000000	0.000000	3.000000	8.000000	0.000000
1328.170564	0.009941	0.564529	0.261067	82.310760	116.868240	161.358795	1.939240	0.000000	4.608616	0.000000	0.000000	0.000000	0.020258	-0.026235	-0.014768	0.000000	0.000000	3.000000	8.000000	0.000000
1328.173898	0.009941	0.564529	0.261067	82.300659	116.988045	161.478058	1.939240	0.000000	4.608616	0.000000	0.000000	0.000000	0.020258	-0.026235	-0.014768	0.000000	0.000000	3.000000	8.000000	0.000000
1328.177231	0.009941	0.564529	0.261067	82.300659	116.988045	161.478058	1.939240	0.000000	4.608616	0.000000	0.000000	0.000000	0.020258	-0.026235	-0.014768	0.000000	0.000000	3.000000	8.000000	0.000000
1328.180564	0.009975	0.564420	0.261006	82.300659	116.988045	161.478058	1.939240	0.000000	4.608616	0.000000	0.000000	0.000000	0.009977	-0.032797	-0.018263	0.000000	0.000000	3.000000	8.000000	0.000000
1328.183898	0.009939	0.564284	0.260904	82.288712	117.094330	161.590332	1.940563	0.000000	4.608059	0.000000	0.000000	0.000000	-0.010654	-0.040688	-0.030612	0.000000	0.000000	3.000000	8.000000	0.000000
1328.187231	0.009939	0.564284	0.260904	82.288712	117.094330	161.590332	1.940563	0.000000	4.608059	0.000000	0.000000	0.000000	-0.010654	-0.040688	-0.030612	0.000000	0.000000	3.000000	8.000000	0.000000
1328.190564	0.009939	0.564284	0.260904	82.288712	117.094330	161.590332	1.940563	0.000000	4.608059	0.000000	0.000000	0.000000	-0.010654	-0.040688	-0.030612	0.000000	0.000000	3.000000	8.000000	0.000000
1328.193898	0.009939	0.564284	0.260904	82.271736	117.199928	161.709656	1.941559	0.000000	4.607640	0.000000	0.000000	0.000000	-0.010654	-0.040688	-0.030612	0.000000	0.000000	3.000000	8.000000	0.000000
1328.197231	0.009835	0.564183	0.260767	82.271736	117.199928	161.709656	1.941559	0.000000	4.607640	0.000000	0.000000	0.000000	-0.031248	-0.030257	-0.041116	0.000000	0.000000	3.000000	8.000000	0.000000
1328.200564	0.009835	0.564183	0.260767	82.271736	117.199928	161.709656	1.941559	0.000000	4.607640	0.000000	0.000000	0.000000	-0.031248	-0.030257	-0.041116	0.000000	0.000000	3.000000	8.000000	0.000000
1328.203898	0.009835	0.564183	0.260767	82.225700	117.181091	161.721527	1.941559	0.000000	4.607640	0.000000	0.000000	0.000000	-0.031248	-0.030257	-0.041116	0.000000	0.000000	3.000000	8.000000	0.000000
1328.207231	0.009835	0.564183	0.260767	82.225700	117.181091	161.721527	1.941559	0.000000	4.607640	0.000000	0.000000	0.000000	-0.031248	-0.030257	-0.041116	0.000000	0.000000	3.000000	8.000000	0.000000
1328.210564	0.009697	0.564100	0.260612	82.225700	117.181091	161.721527	1.941559	0.000000	4.607640	0.000000	0.000000	0.000000	-0.041532	-0.025032	-0.046387	0.000000	0.000000	3.000000	8.000000	0.000000
1328.213898	0.009697	0.564100	0.260612	82.131065	116.981262	161.582977	1.940862	0.000000	4.607934	0.000000	0.000000	0.000000	-0.041532	-0.025032	-0.046387	0.000000	0.000000	3.000000	8.000000	0.000000
1328.217231	0.009697	0.564100	0.260612	82.131065	116.981262	161.582977	1.940862	0.000000	4.607934	0.000000	0.000000	0.000000	-0.041532	-0.025032	-0.046387	0.000000	0.000000	3.000000	8.000000	0.000000
1328.220564	0.009697	0.564100	0.260612	82.131065	116.981262	161.582977	1.940862	0.000000	4.607934	0.000000	0.000000	0.000000	-0.041532	-0.025032	-0.046387	0.000000	0.000000	3.000000	8.000000	0.000000
1328.223898	0.009453	0.563963	0.260236	82.018150	116.713478	161.384399	1.939761	0.000000	4.608397	0.000000	0.000000	0.000000	-0.073055	-0.040977	-0.112805	0.000000	0.000000	3.000000	8.000000	0.000000
1328.227231	0.009453	0.563963	0.260236	82.018150	116.713478	161.384399	1.939761	0.000000	4.608397	0.000000	0.000000	0.000000	-0.073055	-0.040977	-0.112805	0.000000	0.000000	3.000000	8.000000	0.000000
1328.230564	0.009453	0.563963	0.260236	82.018150	116.713478	161.384399	1.939761	0.000000	4.608397	0.000000	0.000000	0.000000	-0.073055	-0.040977	-0.112805	0.000000	0.000000	3.000000	8.000000	0.000000
1328.233898	0.009314	0.563871	0.260021	81.923431	116.519821	161.254791	1.938479	0.000000	4.608937	0.000000	0.000000	0.000000	-0.041713	-0.027715	-0.064545	0.000000	0.000000	3.000000	8.000000	0.000000
1328.237231	0.009314	0.563871	0.260021	81.923431	116.519821	161.254791	1.938479	0.000000	4.608937	0.000000	0.000000	0.000000	-0.041713	-0.027715	-0.064545	0.000000	0.000000	3.000000	8.000000	0.000000
1328.240564	0.009314	0.563871	0.260021	81.923431	116.519821	161.254791	1.938479	0.000000	4.608937	0.000000	0.000000	0.000000	-0.041713	-0.027715	-0.064545	0.000000	0.000000	3.000000	8.000000	0.000000
1328.243898	0.009314	0.563871	0.260021	81.856499	116.465340	161.247620	1.937747	0.000000	4.609244	0.000000	0.000000	0.000000	-0.041713	-0.027715	-0.064545	0.000000	0.000000	3.000000	8.000000	0.000000
1328.247231	0.009107	0.563779	0.259806	81.856499	116.465340	161.247620	1.937747	0.000000	4.609244	0.000000	0.000000	0.000000	-0.062110	-0.027703	-0.064327	0.000000	0.000000	3.000000	8.000000	0.000000
1328.250564	0.009107	0.563779	0.259806	81.856499	116.465340	161.247620	1.937747	0.000000	4.609244	0.000000	0.000000	0.000000	-0.062110	-0.027703	-0.064327	0.000000	0.000000	3.000000	8.000000	0.000000
1328.253898	0.009107	0.563779	0.259806	81.794128	116.473755	161.304962	1.937747	0.000000	4.609244	0.000000	0.000000	0.000000	-0.062110	-0.027703	-0.064327	0.000000	0.000000	3.000000	8.000000	0.000000
1328.257231	0.009107	0.563779	0.259806	81.794128	116.473755	161.304962	1.937747	0.000000	4.609244	0.000000	0.000000	0.000000	-0.062110	-0.027703	-0.064327	0.000000	0.000000	3.000000	8.000000	0.000000
1328.260564	0.008866	0.563625	0.259586	81.794128	116.473755	161.304962	1.937747	0.000000	4.609244	0.000000	0.000000	0.000000	-0.072305	-0.045983	-0.066164	0.000000	0.000000	3.000000	8.000000	0.000000
1328.263898	0.008625	0.563455	0.259383	81.709946	116.395592	161.288528	1.935985	0.000000	4.609985	0.000000	0.000000	0.000000	-0.072196	-0.051170	-0.060840	0.000000	0.000000	3.000000	8.000000	0.000000
1328.267231	0.008625	0.563455	0.259383	81.709946	116.395592	161.288528	1.935985	0.000000	4.609985	0.000000	0.000000	0.000000	-0.072196	-0.051170	-0.060840	0.000000	0.000000	3.000000	8.000000	0.000000
1328.270564	0.008625	0.563455	0.259383	81.709946	116.395592	161.288528	1.935985	0.000000	4.609985	0.000000	0.000000	0.000000	-0.072196	-0.051170	-0.060840	0.000000	0.000000	3.000000	8.000000	0.000000
1328.273898	0.008625	0.563455	0.259383	81.593422	116.214752	161.190521	1.931391	0.000000	4.611912	0.000000	0.000000	0.000000	-0.072196	-0.051170	-0.060840	0.000000	0.000000	3.000000	8.000000	0.000000
1328.277231	0.008351	0.563245	0.259186	81.593422	116.214752	161.190521	1.931391	0.000000	4.611912	0.000000	0.000000	0.000000	-0.082338	-0.062890	-0.059059	0.000000	0.000000	3.000000	8.000000	0.000000
1328.280564	0.008351	0.563245	0.259186	81.593422	116.214752	161.190521	1.931391	0.000000	4.611912	0.000000	0.000000	0.000000	-0.082338	-0.062890	-0.059059	0.000000	0.000000	3.000000	8.000000	0.000000
1328.283898	0.008351	0.563245	0.259186	81.462776	116.007935	161.074310	1.931391	0.000000	4.611912	0.000000	0.000000	0.000000	-0.082338	-0.062890	-0.059059	0.000000	0.000000	3.000000	8.000000	0.000000
1328.287231	0.008351	0.563245	0.259186	81.462776	116.007935	161.074310	1.931391	0.000000	4.611912	0.000000	0.000000	0.000000	-0.082338	-0.062890	-0.059059	0.000000	0.000000	3.000000	8.000000	0.000000
1328.290564	0.008076	0.563031	0.258959	81.462776	116.007935	161.074310	1.931391	0.000000	4.611912	0.000000	0.000000	0.000000	-0.082395	-0.064216	-0.068194	0.000000	0.000000	3.000000	8.000000	0.000000
1328.293898	0.007835	0.562834	0.258713	81.332108	115.808441	160.962799	1.928483	0.000000	4.613128	0.000000	0.000000	0.000000	-0.072207	-0.058982	-0.073804	0.000000	0.000000	3.000000	8.000000	0.000000
1328.297231	0.007835	0.562834	0.258713	81.332108	115.808441	160.962799	1.928483	0.000000	4.613128	0.000000	0.000000	0.000000	-0.072207	-0.058982	-0.073804	0.000000	0.000000	3.000000	8.000000	0.000000
1328.300564	0.007835	0.562834	0.258713	81.332108	115.808441	160.962799	1.928483	0.000000	4.613128	0.000000	0.000000	0.000000	-0.072207	-0.058982	-0.073804	0.000000	0.000000	3.000000	8.000000	0.000000
1328.303898	0.007595	0.562638	0.258467	81.201408	115.613274	160.855713	1.923661	0.000000	4.615141	0.000000	0.000000	0.000000	-0.072159	-0.058952	-0.073891	0.000000	0.000000	3.000000	8.000000	0.000000
1328.307231	0.007595	0.562638	0.258467	81.201408	115.613274	160.855713	1.923661	0.000000	4.615141	0.000000	0.000000	0.000000	-0.072159	-0.058952	-0.073891	0.000000	0.000000	3.000000	8.000000	0.000000
1328.310564	0.007595	0.562638	0.258467	81.201408	115.613274	160.855713	1.923661	0.000000	4.615141	0.000000	0.000000	0.000000	-0.072159	-0.058952	-0.073891	0.000000	0.000000	3.000000	8.000000	0.000000
1328.313898	0.007595	0.562638	0.258467	81.105537	115.552322	160.857178	1.921563	0.000000	4.616015	0.000000	0.000000	0.000000	-0.072159	-0.058952	-0.073891	0.000000	0.000000	3.000000	8.000000	0.000000
1328.317231	0.007422	0.562476	0.258183	81.105537	115.552322	160.857178	1.921563	0.000000	4.616015	0.000000	0.000000	0.000000	-0.051846	-0.048538	-0.084994	0.000000	0.000000	3.000000	8.000000	0.000000
1328.320564	0.007422	0.562476	0.258183	81.105537	115.552322	160.857178	1.921563	0.000000	4.616015	0.000000	0.000000	0.000000	-0.051846	-0.048538	-0.084994	0.000000	0.000000	3.000000	8.000000	0.000000
1328.323898	0.007283	0.562271	0.257875	81.061409	115.699677	161.036209	1.921563	0.000000	4.616015	0.000000	0.000000	0.000000	-0.041697	-0.061586	-0.092545	0.000000	0.000000	3.000000	8.000000	0.000000
1328.327231	0.007283	0.562271	0.257875	81.061409	115.699677	161.036209	1.921563	0.000000	4.616015	0.000000	0.000000	0.000000	-0.041697	-0.061586	-0.092545	0.000000	0.000000	3.000000	8.000000	0.000000
1328.330564	0.007283	0.562271	0.257875	81.061409	115.699677	161.036209	1.921563	0.000000	4.616015	0.000000	0.000000	0.000000	-0.041697	-0.061586	-0.092545	0.000000	0.000000	3.000000	8.000000	0.000000
1328.333898	0.007283	0.562271	0.257875	81.041405	115.961220	161.309219	1.920564	0.000000	4.616431	0.000000	0.000000	0.000000	-0.041697	-0.061586	-0.092545	0.000000	0.000000	3.000000	8.000000	0.000000
1328.337231	0.007178	0.562083	0.257548	81.041405	115.961220	161.309219	1.920564	0.000000	4.616431	0.000000	0.000000	0.000000	-0.031539	-0.056362	-0.098153	0.000000	0.000000	3.000000	8.000000	0.000000
1328.340564	0.007178	0.562083	0.257548	81.041405	115.961220	161.309219	1.920564	0.000000	4.616431	0.000000	0.000000	0.000000	-0.031539	-0.056362	-0.098153	0.000000	0.000000	3.000000	8.000000	0.000000
1328.343898	0.007178	0.562083	0.257548	81.018433	116.259918	161.617157	1.920564	0.000000	4.616431	0.000000	0.000000	0.000000	-0.031539	-0.056362	-0.098153	0.000000	0.000000	3.000000	8.000000	0.000000
1328.347231	0.007178	0.562083	0.257548	81.018433	116.259918	161.617157	1.920564	0.000000	4.616431	0.000000	0.000000	0.000000	-0.031539	-0.056362	-0.098153	0.000000	0.000000	3.000000	8.000000	0.000000
1328.350564	0.007106	0.561869	0.257177	81.018433	116.259918	161.617157	1.920564	0.000000	4.616431	0.000000	0.000000	0.000000	-0.021465	-0.064179	-0.111147	0.000000	0.000000	3.000000	8.000000	0.000000
1328.353898	0.007035	0.561629	0.256764	80.995453	116.586548	161.952499	1.921037	0.000000	4.616234	0.000000	0.000000	0.000000	-0.021571	-0.072000	-0.124078	0.000000	0.000000	3.000000	8.000000	0.000000
1328.357231	0.007035	0.561629	0.256764	80.995453	116.586548	161.952499	1.921037	0.000000	4.616234	0.000000	0.000000	0.000000	-0.021571	-0.072000	-0.124078	0.000000	0.000000	3.000000	8.000000	0.000000
1328.360564	0.007035	0.561629	0.256764	80.995453	116.586548	161.952499	1.921037	0.000000	4.616234	0.000000	0.000000	0.000000	-0.021571	-0.072000	-0.124078	0.000000	0.000000	3.000000	8.000000	0.000000
1328.363898	0.007035	0.561629	0.256764	80.969017	116.922325	162.298294	1.923838	0.000000	4.615067	0.000000	0.000000	0.000000	-0.021571	-0.072000	-0.124078	0.000000	0.000000	3.000000	8.000000	0.000000
1328.367231	0.006929	0.561385	0.256319	80.969017	116.922325	162.298294	1.923838	0.000000	4.615067	0.000000	0.000000	0.000000	-0.031799	-0.073270	-0.133254	0.000000	0.000000	3.000000	8.000000	0.000000
1328.370564	0.006929	0.561385	0.256319	80.969017	116.922325	162.298294	1.923838	0.000000	4.615067	0.000000	0.000000	0.000000	-0.031799	-0.073270	-0.133254	0.000000	0.000000	3.000000	8.000000	0.000000
1328.373898	0.006822	0.561097	0.255850	80.946526	117.209900	162.602737	1.923838	0.000000	4.615067	0.000000	0.000000	0.000000	-0.031834	-0.086253	-0.140860	0.000000	0.000000	3.000000	8.000000	0.000000
1328.377231	0.006822	0.561097	0.255850	80.946526	117.209900	162.602737	1.923838	0.000000	4.615067	0.000000	0.000000	0.000000	-0.031834	-0.086253	-0.140860	0.000000	0.000000	3.000000	8.000000	0.000000
1328.380564	0.006822	0.561097	0.255850	80.946526	117.209900	162.602737	1.923838	0.000000	4.615067	0.000000	0.000000	0.000000	-0.031834	-0.086253	-0.140860	0.000000	0.000000	3.000000	8.000000	0.000000
1328.383898	0.006822	0.561097	0.255850	80.938156	117.342201	162.756500	1.926431	0.000000	4.613986	0.000000	0.000000	0.000000	-0.031834	-0.086253	-0.140860	0.000000	0.000000	3.000000	8.000000	0.000000
1328.387231	0.006649	0.560827	0.255362	80.938156	117.342201	162.756500	1.926431	0.000000	4.613986	0.000000	0.000000	0.000000	-0.052142	-0.081017	-0.146301	0.000000	0.000000	3.000000	8.000000	0.000000
1328.390564	0.006649	0.560827	0.255362	80.938156	117.342201	162.756500	1.926431	0.000000	4.613986	0.000000	0.000000	0.000000	-0.052142	-0.081017	-0.146301	0.000000	0.000000	3.000000	8.000000	0.000000
1328.393898	0.006407	0.560514	0.254850	80.947350	117.284607	162.728561	1.926431	0.000000	4.613986	0.000000	0.000000	0.000000	-0.072422	-0.093948	-0.153804	0.000000	0.000000	3.000000	8.000000	0.000000
1328.397231	0.006407	0.560514	0.254850	80.947350	117.284607	162.728561	1.926431	0.000000	4.613986	0.000000	0.000000	0.000000	-0.072422	-0.093948	-0.153804	0.000000	0.000000	3.000000	8.000000	0.000000
1328.400564	0.006407	0.560514	0.254850	80.947350	117.284607	162.728561	1.926431	0.000000	4.613986	0.000000	0.000000	0.000000	-0.072422	-0.093948	-0.153804	0.000000	0.000000	3.000000	8.000000	0.000000
1328.403898	0.006407	0.560514	0.254850	80.966866	117.120232	162.598694	1.926469	0.000000	4.613970	0.000000	0.000000	0.000000	-0.072422	-0.093948	-0.153804	0.000000	0.000000	3.000000	8.000000	0.000000
1328.407231	0.006099	0.560201	0.254337	80.966866	117.120232	162.598694	1.926469	0.000000	4.613970	0.000000	0.000000	0.000000	-0.092588	-0.093896	-0.153893	0.000000	0.000000	3.000000	8.000000	0.000000
1328.410564	0.006099	0.560201	0.254337	80.966866	117.120232	162.598694	1.926469	0.000000	4.613970	0.000000	0.000000	0.000000	-0.092588	-0.093896	-0.153893	0.000000	0.000000	3.000000	8.000000	0.000000
1328.413898	0.005790	0.559862	0.253780	80.976074	117.039734	162.555786	1.926469	0.000000	4.613970	0.000000	0.000000	0.000000	-0.092563	-0.101624	-0.167103	0.000000	0.000000	3.000000	8.000000	0.000000
1328.417231	0.005790	0.559862	0.253780	80.976074	117.039734	162.555786	1.926469	0.000000	4.613970	0.000000	0.000000	0.000000	-0.092563	-0.101624	-0.167103	0.000000	0.000000	3.000000	8.000000	0.000000
1328.420564	0.005790	0.559862	0.253780	80.976074	117.039734	162.555786	1.926469	0.000000	4.613970	0.000000	0.000000	0.000000	-0.092563	-0.101624	-0.167103	0.000000	0.000000	3.000000	8.000000	0.000000
1328.423898	0.005790	0.559862	0.253780	80.974373	117.075592	162.630905	1.923830	0.000000	4.615071	0.000000	0.000000	0.000000	-0.092563	-0.101624	-0.167103	0.000000	0.000000	3.000000	8.000000	0.000000
1328.427231	0.005448	0.559537	0.253173	80.974373	117.075592	162.630905	1.923830	0.000000	4.615071	0.000000	0.000000	0.000000	-0.102651	-0.097709	-0.181976	0.000000	0.000000	3.000000	8.000000	0.000000
1328.430564	0.005448	0.559537	0.253173	80.974373	117.075592	162.630905	1.923830	0.000000	4.615071	0.000000	0.000000	0.000000	-0.102651	-0.097709	-0.181976	0.000000	0.000000	3.000000	8.000000	0.000000
1328.433898	0.005073	0.559151	0.252558	80.951630	117.154510	162.758743	1.923830	0.000000	4.615071	0.000000	0.000000	0.000000	-0.112603	-0.115728	-0.184371	0.000000	0.000000	3.000000	8.000000	0.000000
1328.437231	0.005073	0.559151	0.252558	80.951630	117.154510	162.758743	1.923830	0.000000	4.615071	0.000000	0.000000	0.000000	-0.112603	-0.115728	-0.184371	0.000000	0.000000	3.000000	8.000000	0.000000
1328.440564	0.005073	0.559151	0.252558	80.951630	117.154510	162.758743	1.923830	0.000000	4.615071	0.000000	0.000000	0.000000	-0.112603	-0.115728	-0.184371	0.000000	0.000000	3.000000	8.000000	0.000000
1328.443898	0.005073	0.559151	0.252558	80.869698	117.164299	162.848740	1.920583	0.000000	4.616423	0.000000	0.000000	0.000000	-0.112603	-0.115728	-0.184371	0.000000	0.000000	3.000000	8.000000	0.000000
1328.447231	0.004664	0.558800	0.251906	80.869698	117.164299	162.848740	1.920583	0.000000	4.616423	0.000000	0.000000	0.000000	-0.122583	-0.105322	-0.195598	0.000000	0.000000	3.000000	8.000000	0.000000
1328.450564	0.004664	0.558800	0.251906	80.869698	117.164299	162.848740	1.920583	0.000000	4.616423	0.000000	0.000000	0.000000	-0.122583	-0.105322	-0.195598	0.000000	0.000000	3.000000	8.000000	0.000000
1328.453898	0.004289	0.558384	0.251215	80.706230	116.971100	162.779678	1.920583	0.000000	4.616423	0.000000	0.000000	0.000000	-0.112342	-0.124622	-0.207466	0.000000	0.000000	3.000000	8.000000	0.000000
1328.457231	0.004289	0.558384	0.251215	80.706230	116.971100	162.779678	1.920583	0.000000	4.616423	0.000000	0.000000	0.000000	-0.112342	-0.124622	-0.207466	0.000000	0.000000	3.000000	8.000000	0.000000
1328.460564	0.004289	0.558384	0.251215	80.706230	116.971100	162.779678	1.920583	0.000000	4.616423	0.000000	0.000000	0.000000	-0.112342	-0.124622	-0.207466	0.000000	0.000000	3.000000	8.000000	0.000000
1328.463898	0.004289	0.558384	0.251215	80.484894	116.653664	162.623718	1.917070	0.000000	4.617883	0.000000	0.000000	0.000000	-0.112342	-0.124622	-0.207466	0.000000	0.000000	3.000000	8.000000	0.000000
1328.467231	0.003848	0.557982	0.250473	80.484894	116.653664	162.623718	1.917070	0.000000	4.617883	0.000000	0.000000	0.000000	-0.132364	-0.120655	-0.222548	0.000000	0.000000	3.000000	8.000000	0.000000
1328.470564	0.003848	0.557982	0.250473	80.484894	116.653664	162.623718	1.917070	0.000000	4.617883	0.000000	0.000000	0.000000	-0.132364	-0.120655	-0.222548	0.000000	0.000000	3.000000	8.000000	0.000000
1328.473898	0.003374	0.557559	0.249717	80.258904	116.295135	162.426651	1.917070	0.000000	4.617883	0.000000	0.000000	0.000000	-0.142177	-0.126956	-0.226868	0.000000	0.000000	3.000000	8.000000	0.000000
1328.477231	0.003374	0.557559	0.249717	80.258904	116.295135	162.426651	1.917070	0.000000	4.617883	0.000000	0.000000	0.000000	-0.142177	-0.126956	-0.226868	0.000000	0.000000	3.000000	8.000000	0.000000
1328.480564	0.003374	0.557559	0.249717	80.258904	116.295135	162.426651	1.917070	0.000000	4.617883	0.000000	0.000000	0.000000	-0.142177	-0.126956	-0.226868	0.000000	0.000000	3.000000	8.000000	0.000000
1328.483898	0.002868	0.557209	0.248917	80.036362	115.915726	162.212982	1.912442	0.000000	4.619802	0.000000	0.000000	0.000000	-0.151984	-0.105010	-0.239985	0.000000	0.000000	3.000000	8.000000	0.000000
1328.487231	0.002868	0.557209	0.248917	80.036362	115.915726	162.212982	1.912442	0.000000	4.619802	0.000000	0.000000	0.000000	-0.151984	-0.105010	-0.239985	0.000000	0.000000	3.000000	8.000000	0.000000
1328.490564	0.002868	0.557209	0.248917	80.036362	115.915726	162.212982	1.912442	0.000000	4.619802	0.000000	0.000000	0.000000	-0.151984	-0.105010	-0.239985	0.000000	0.000000	3.000000	8.000000	0.000000
1328.493898	0.002362	0.556838	0.248102	79.810875	115.508202	161.959488	1.909661	0.000000	4.620952	0.000000	0.000000	0.000000	-0.151656	-0.111320	-0.244440	0.000000	0.000000	3.000000	8.000000	0.000000
1328.497231	0.002362	0.556838	0.248102	79.810875	115.508202	161.959488	1.909661	0.000000	4.620952	0.000000	0.000000	0.000000	-0.151656	-0.111320	-0.244440	0.000000	0.000000	3.000000	8.000000	0.000000
1328.500564	0.002362	0.556838	0.248102	79.810875	115.508202	161.959488	1.909661	0.000000	4.620952	0.000000	0.000000	0.000000	-0.151656	-0.111320	-0.244440	0.000000	0.000000	3.000000	8.000000	0.000000
1328.503898	0.001891	0.556540	0.247243	79.588188	115.179764	161.761459	1.906975	0.000000	4.622061	0.000000	0.000000	0.000000	-0.141310	-0.089474	-0.257686	0.000000	0.000000	3.000000	8.000000	0.000000
1328.507231	0.001891	0.556540	0.247243	79.588188	115.179764	161.761459	1.906975	0.000000	4.622061	0.000000	0.000000	0.000000	-0.141310	-0.089474	-0.257686	0.000000	0.000000	3.000000	8.000000	0.000000
1328.510564	0.001891	0.556540	0.247243	79.588188	115.179764	161.761459	1.906975	0.000000	4.622061	0.000000	0.000000	0.000000	-0.141310	-0.089474	-0.257686	0.000000	0.000000	3.000000	8.000000	0.000000
1328.513898	0.001891	0.556540	0.247243	79.384666	114.819649	161.513092	1.905111	0.000000	4.622829	0.000000	0.000000	0.000000	-0.141310	-0.089474	-0.257686	0.000000	0.000000	3.000000	8.000000	0.000000
1328.517231	0.001488	0.556280	0.246376	79.384666	114.819649	161.513092	1.905111	0.000000	4.622829	0.000000	0.000000	0.000000	-0.120933	-0.077852	-0.259988	0.000000	0.000000	3.000000	8.000000	0.000000
1328.520564	0.001488	0.556280	0.246376	79.384666	114.819649	161.513092	1.905111	0.000000	4.622829	0.000000	0.000000	0.000000	-0.120933	-0.077852	-0.259988	0.000000	0.000000	3.000000	8.000000	0.000000
1328.523898	0.001153	0.556016	0.245476	79.223473	114.508598	161.321365	1.905111	0.000000	4.622829	0.000000	0.000000	0.000000	-0.100638	-0.079153	-0.269982	0.000000	0.000000	3.000000	8.000000	0.000000
1328.527231	0.001153	0.556016	0.245476	79.223473	114.508598	161.321365	1.905111	0.000000	4.622829	0.000000	0.000000	0.000000	-0.100638	-0.079153	-0.269982	0.000000	0.000000	3.000000	8.000000	0.000000
1328.530564	0.001153	0.556016	0.245476	79.223473	114.508598	161.321365	1.905111	0.000000	4.622829	0.000000	0.000000	0.000000	-0.100638	-0.079153	-0.269982	0.000000	0.000000	3.000000	8.000000	0.000000
1328.533898	0.000885	0.555748	0.244543	79.132965	114.353348	161.260239	1.904941	0.000000	4.622899	0.000000	0.000000	0.000000	-0.080407	-0.080430	-0.280000	0.000000	0.000000	3.000000	8.000000	0.000000
1328.537231	0.000885	0.555748	0.244543	79.132965	114.353348	161.260239	1.904941	0.000000	4.622899	0.000000	0.000000	0.000000	-0.080407	-0.080430	-0.280000	0.000000	0.000000	3.000000	8.000000	0.000000
1328.540564	0.000885	0.555748	0.244543	79.132965	114.353348	161.260239	1.904941	0.000000	4.622899	0.000000	0.000000	0.000000	-0.080407	-0.080430	-0.280000	0.000000	0.000000	3.000000	8.000000	0.000000
1328.543898	0.000650	0.555450	0.243532	79.126175	114.369476	161.317612	1.906824	0.000000	4.622123	0.000000	0.000000	0.000000	-0.070236	-0.089447	-0.303341	0.000000	0.000000	3.000000	8.000000	0.000000
1328.547231	0.000650	0.555450	0.243532	79.126175	114.369476	161.317612	1.906824	0.000000	4.622123	0.000000	0.000000	0.000000	-0.070236	-0.089447	-0.303341	0.000000	0.000000	3.000000	8.000000	0.000000
1328.550564	0.000650	0.555450	0.243532	79.126175	114.369476	161.317612	1.906824	0.000000	4.622123	0.000000	0.000000	0.000000	-0.070236	-0.089447	-0.303341	0.000000	0.000000	3.000000	8.000000	0.000000
1328.553898	0.000450	0.555164	0.242469	79.142570	114.309296	161.287018	1.909792	0.000000	4.620898	0.000000	0.000000	0.000000	-0.060079	-0.085679	-0.319021	0.000000	0.000000	3.000000	8.000000	0.000000
1328.557231	0.000450	0.555164	0.242469	79.142570	114.309296	161.287018	1.909792	0.000000	4.620898	0.000000	0.000000	0.000000	-0.060079	-0.085679	-0.319021	0.000000	0.000000	3.000000	8.000000	0.000000
1328.560564	0.000450	0.555164	0.242469	79.142570	114.309296	161.287018	1.909792	0.000000	4.620898	0.000000	0.000000	0.000000	-0.060079	-0.085679	-0.319021	0.000000	0.000000	3.000000	8.000000	0.000000
1328.563898	0.000184	0.554828	0.241313	79.168877	114.159897	161.183670	1.913684	0.000000	4.619287	0.000000	0.000000	0.000000	-0.079802	-0.101029	-0.346536	0.000000	0.000000	3.000000	8.000000	0.000000
1328.567231	0.000184	0.554828	0.241313	79.168877	114.159897	161.183670	1.913684	0.000000	4.619287	0.000000	0.000000	0.000000	-0.079802	-0.101029	-0.346536	0.000000	0.000000	3.000000	8.000000	0.000000
1328.570564	0.000184	0.554828	0.241313	79.168877	114.159897	161.183670	1.913684	0.000000	4.619287	0.000000	0.000000	0.000000	-0.079802	-0.101029	-0.346536	0.000000	0.000000	3.000000	8.000000	0.000000
1328.573898	-0.000114	0.554525	0.240118	79.207428	113.897331	160.972855	1.917155	0.000000	4.617847	0.000000	0.000000	0.000000	-0.089468	-0.090893	-0.358551	0.000000	0.000000	3.000000	8.000000	0.000000
1328.577231	-0.000114	0.554525	0.240118	79.207428	113.897331	160.972855	1.917155	0.000000	4.617847	0.000000	0.000000	0.000000	-0.089468	-0.090893	-0.358551	0.000000	0.000000	3.000000	8.000000	0.000000
1328.580564	-0.000114	0.554525	0.240118	79.207428	113.897331	160.972855	1.917155	0.000000	4.617847	0.000000	0.000000	0.000000	-0.089468	-0.090893	-0.358551	0.000000	0.000000	3.000000	8.000000	0.000000
1328.583898	-0.000510	0.554255	0.238883	79.266205	113.425369	160.539825	1.920401	0.000000	4.616499	0.000000	0.000000	0.000000	-0.118893	-0.080806	-0.370645	0.000000	0.000000	3.000000	8.000000	0.000000
1328.587231	-0.000510	0.554255	0.238883	79.266205	113.425369	160.539825	1.920401	0.000000	4.616499	0.000000	0.000000	0.000000	-0.118893	-0.080806	-0.370645	0.000000	0.000000	3.000000	8.000000	0.000000
1328.590564	-0.000510	0.554255	0.238883	79.266205	113.425369	160.539825	1.920401	0.000000	4.616499	0.000000	0.000000	0.000000	-0.118893	-0.080806	-0.370645	0.000000	0.000000	3.000000	8.000000	0.000000
1328.593898	-0.000971	0.553986	0.237644	79.343224	112.759163	159.854614	1.922338	0.000000	4.615693	0.000000	0.000000	0.000000	-0.138260	-0.080841	-0.371726	0.000000	0.000000	3.000000	8.000000	0.000000
1328.597231	-0.000971	0.553986	0.237644	79.343224	112.759163	159.854614	1.922338	0.000000	4.615693	0.000000	0.000000	0.000000	-0.138260	-0.080841	-0.371726	0.000000	0.000000	3.000000	8.000000	0.000000
1328.600564	-0.000971	0.553986	0.237644	79.343224	112.759163	159.854614	1.922338	0.000000	4.615693	0.000000	0.000000	0.000000	-0.138260	-0.080841	-0.371726	0.000000	0.000000	3.000000	8.000000	0.000000
1328.603898	-0.001430	0.553716	0.236401	79.429108	111.953529	158.796555	1.923251	0.000000	4.615312	0.000000	0.000000	0.000000	-0.137764	-0.080859	-0.372811	0.000000	0.000000	3.000000	8.000000	0.000000
1328.607231	-0.001430	0.553716	0.236401	79.429108	111.953529	158.796555	1.923251	0.000000	4.615312	0.000000	0.000000	0.000000	-0.137764	-0.080859	-0.372811	0.000000	0.000000	3.000000	8.000000	0.000000
1328.610564	-0.001430	0.553716	0.236401	79.429108	111.953529	158.796555	1.923251	0.000000	4.615312	0.000000	0.000000	0.000000	-0.137764	-0.080859	-0.372811	0.000000	0.000000	3.000000	8.000000	0.000000
1328.613898	-0.001921	0.553472	0.235200	79.515045	111.057602	157.557495	1.924227	0.000000	4.614905	0.000000	0.000000	0.000000	-0.147163	-0.073223	-0.360353	0.000000	0.000000	3.000000	8.000000	0.000000
1328.617231	-0.001921	0.553472	0.235200	79.515045	111.057602	157.557495	1.924227	0.000000	4.614905	0.000000	0.000000	0.000000	-0.147163	-0.073223	-0.360353	0.000000	0.000000	3.000000	8.000000	0.000000
1328.620564	-0.001921	0.553472	0.235200	79.515045	111.057602	157.557495	1.924227	0.000000	4.614905	0.000000	0.000000	0.000000	-0.147163	-0.073223	-0.360353	0.000000	0.000000	3.000000	8.000000	0.000000
1328.623898	-0.002410	0.553207	0.233982	79.576736	110.221886	156.688782	1.924399	0.000000	4.614834	0.000000	0.000000	0.000000	-0.146633	-0.079613	-0.365372	0.000000	0.000000	3.000000	8.000000	0.000000
1328.627231	-0.002410	0.553207	0.233982	79.576736	110.221886	156.688782	1.924399	0.000000	4.614834	0.000000	0.000000	0.000000	-0.146633	-0.079613	-0.365372	0.000000	0.000000	3.000000	8.000000	0.000000
1328.630564	-0.002410	0.553207	0.233982	79.576736	110.221886	156.688782	1.924399	0.000000	4.614834	0.000000	0.000000	0.000000	-0.146633	-0.079613	-0.365372	0.000000	0.000000	3.000000	8.000000	0.000000
1328.633898	-0.002831	0.552941	0.232761	79.614868	109.479179	156.027115	1.924720	0.000000	4.614700	0.000000	0.000000	0.000000	-0.126458	-0.079637	-0.366336	0.000000	0.000000	3.000000	8.000000	0.000000
1328.637231	-0.002831	0.552941	0.232761	79.614868	109.479179	156.027115	1.924720	0.000000	4.614700	0.000000	0.000000	0.000000	-0.126458	-0.079637	-0.366336	0.000000	0.000000	3.000000	8.000000	0.000000
1328.640564	-0.002831	0.552941	0.232761	79.614868	109.479179	156.027115	1.924720	0.000000	4.614700	0.000000	0.000000	0.000000	-0.126458	-0.079637	-0.366336	0.000000	0.000000	3.000000	8.000000	0.000000
1328.643898	-0.003186	0.552688	0.231486	79.642250	109.018776	155.613083	1.926202	0.000000	4.614081	0.000000	0.000000	0.000000	-0.106315	-0.076019	-0.382489	0.000000	0.000000	3.000000	8.000000	0.000000
1328.647231	-0.003186	0.552688	0.231486	79.642250	109.018776	155.613083	1.926202	0.000000	4.614081	0.000000	0.000000	0.000000	-0.106315	-0.076019	-0.382489	0.000000	0.000000	3.000000	8.000000	0.000000
1328.650564	-0.003186	0.552688	0.231486	79.642250	109.018776	155.613083	1.926202	0.000000	4.614081	0.000000	0.000000	0.000000	-0.106315	-0.076019	-0.382489	0.000000	0.000000	3.000000	8.000000	0.000000
1328.653898	-0.003506	0.552463	0.230138	79.667343	108.829147	155.453323	1.929219	0.000000	4.612820	0.000000	0.000000	0.000000	-0.096014	-0.067480	-0.404394	0.000000	0.000000	3.000000	8.000000	0.000000
1328.657231	-0.003506	0.552463	0.230138	79.667343	108.829147	155.453323	1.929219	0.000000	4.612820	0.000000	0.000000	0.000000	-0.096014	-0.067480	-0.404394	0.000000	0.000000	3.000000	8.000000	0.000000
1328.660564	-0.003506	0.552463	0.230138	79.667343	108.829147	155.453323	1.929219	0.000000	4.612820	0.000000	0.000000	0.000000	-0.096014	-0.067480	-0.404394	0.000000	0.000000	3.000000	8.000000	0.000000
1328.663898	-0.003759	0.552229	0.228722	79.669907	108.947006	155.606033	1.933375	0.000000	4.611080	0.000000	0.000000	0.000000	-0.075980	-0.070271	-0.424811	0.000000	0.000000	3.000000	8.000000	0.000000
1328.667231	-0.003759	0.552229	0.228722	79.669907	108.947006	155.606033	1.933375	0.000000	4.611080	0.000000	0.000000	0.000000	-0.075980	-0.070271	-0.424811	0.000000	0.000000	3.000000	8.000000	0.000000
1328.670564	-0.003759	0.552229	0.228722	79.669907	108.947006	155.606033	1.933375	0.000000	4.611080	0.000000	0.000000	0.000000	-0.075980	-0.070271	-0.424811	0.000000	0.000000	3.000000	8.000000	0.000000
1328.673898	-0.003978	0.552060	0.227227	79.649666	109.340721	156.035889	1.939208	0.000000	4.608630	0.000000	0.000000	0.000000	-0.065772	-0.050662	-0.448529	0.000000	0.000000	3.000000	8.000000	0.000000
1328.677231	-0.003978	0.552060	0.227227	79.649666	109.340721	156.035889	1.939208	0.000000	4.608630	0.000000	0.000000	0.000000	-0.065772	-0.050662	-0.448529	0.000000	0.000000	3.000000	8.000000	0.000000
1328.680564	-0.003978	0.552060	0.227227	79.649666	109.340721	156.035889	1.939208	0.000000	4.608630	0.000000	0.000000	0.000000	-0.065772	-0.050662	-0.448529	0.000000	0.000000	3.000000	8.000000	0.000000
1328.683898	-0.004164	0.551977	0.225666	79.611588	109.931923	156.649368	1.946263	0.000000	4.605655	0.000000	0.000000	0.000000	-0.055628	-0.024925	-0.468289	0.000000	0.000000	3.000000	8.000000	0.000000
1328.687231	-0.004164	0.551977	0.225666	79.611588	109.931923	156.649368	1.946263	0.000000	4.605655	0.000000	0.000000	0.000000	-0.055628	-0.024925	-0.468289	0.000000	0.000000	3.000000	8.000000	0.000000
1328.690564	-0.004164	0.551977	0.225666	79.611588	109.931923	156.649368	1.946263	0.000000	4.605655	0.000000	0.000000	0.000000	-0.055628	-0.024925	-0.468289	0.000000	0.000000	3.000000	8.000000	0.000000
1328.693898	-0.004348	0.551930	0.224095	79.569374	110.541298	157.290207	1.954466	0.000000	4.602180	0.000000	0.000000	0.000000	-0.055342	-0.014134	-0.471219	0.000000	0.000000	3.000000	8.000000	0.000000
1328.697231	-0.004348	0.551930	0.224095	79.569374	110.541298	157.290207	1.954466	0.000000	4.602180	0.000000	0.000000	0.000000	-0.055342	-0.014134	-0.471219	0.000000	0.000000	3.000000	8.000000	0.000000
1328.700564	-0.004348	0.551930	0.224095	79.569374	110.541298	157.290207	1.954466	0.000000	4.602180	0.000000	0.000000	0.000000	-0.055342	-0.014134	-0.471219	0.000000	0.000000	3.000000	8.000000	0.000000
1328.703898	-0.004500	0.551960	0.222542	79.539993	110.993080	157.766357	1.962852	0.000000	4.598609	0.000000	0.000000	0.000000	-0.045430	0.009092	-0.465820	0.000000	0.000000	3.000000	8.000000	0.000000
1328.707231	-0.004500	0.551960	0.222542	79.539993	110.993080	157.766357	1.962852	0.000000	4.598609	0.000000	0.000000	0.000000	-0.045430	0.009092	-0.465820	0.000000	0.000000	3.000000	8.000000	0.000000
1328.710564	-0.004500	0.551960	0.222542	79.539993	110.993080	157.766357	1.962852	0.000000	4.598609	0.000000	0.000000	0.000000	-0.045430	0.009092	-0.465820	0.000000	0.000000	3.000000	8.000000	0.000000
1328.713898	-0.004586	0.552056	0.221060	79.556053	110.937706	157.741653	1.971779	0.000000	4.594789	0.000000	0.000000	0.000000	-0.026034	0.028701	-0.444746	0.000000	0.000000	3.000000	8.000000	0.000000
1328.717231	-0.004586	0.552056	0.221060	79.556053	110.937706	157.741653	1.971779	0.000000	4.594789	0.000000	0.000000	0.000000	-0.026034	0.028701	-0.444746	0.000000	0.000000	3.000000	8.000000	0.000000
1328.720564	-0.004586	0.552056	0.221060	79.556053	110.937706	157.741653	1.971779	0.000000	4.594789	0.000000	0.000000	0.000000	-0.026034	0.028701	-0.444746	0.000000	0.000000	3.000000	8.000000	0.000000
1328.723898	-0.004641	0.552179	0.219653	79.619499	110.359497	157.195724	1.981410	0.000000	4.590644	0.000000	0.000000	0.000000	-0.016426	0.037154	-0.421966	0.000000	0.000000	3.000000	8.000000	0.000000
1328.727231	-0.004641	0.552179	0.219653	79.619499	110.359497	157.195724	1.981410	0.000000	4.590644	0.000000	0.000000	0.000000	-0.016426	0.037154	-0.421966	0.000000	0.000000	3.000000	8.000000	0.000000
1328.730564	-0.004641	0.552179	0.219653	79.619499	110.359497	157.195724	1.981410	0.000000	4.590644	0.000000	0.000000	0.000000	-0.016426	0.037154	-0.421966	0.000000	0.000000	3.000000	8.000000	0.000000
1328.733898	-0.004664	0.552352	0.218337	79.696335	109.605377	156.472870	1.991127	0.000000	4.586438	0.000000	0.000000	0.000000	-0.006913	0.051852	-0.394854	0.000000	0.000000	3.000000	8.000000	0.000000
1328.737231	-0.004664	0.552352	0.218337	79.696335	109.605377	156.472870	1.991127	0.000000	4.586438	0.000000	0.000000	0.000000	-0.006913	0.051852	-0.394854	0.000000	0.000000	3.000000	8.000000	0.000000
1328.740564	-0.004664	0.552352	0.218337	79.696335	109.605377	156.472870	1.991127	0.000000	4.586438	0.000000	0.000000	0.000000	-0.006913	0.051852	-0.394854	0.000000	0.000000	3.000000	8.000000	0.000000
1328.743898	-0.004623	0.552512	0.217071	79.775436	108.813461	155.704514	2.000806	0.000000	4.582223	0.000000	0.000000	0.000000	0.012226	0.047914	-0.379982	0.000000	0.000000	3.000000	8.000000	0.000000
1328.747231	-0.004623	0.552512	0.217071	79.775436	108.813461	155.704514	2.000806	0.000000	4.582223	0.000000	0.000000	0.000000	0.012226	0.047914	-0.379982	0.000000	0.000000	3.000000	8.000000	0.000000
1328.750564	-0.004623	0.552512	0.217071	79.775436	108.813461	155.704514	2.000806	0.000000	4.582223	0.000000	0.000000	0.000000	0.012226	0.047914	-0.379982	0.000000	0.000000	3.000000	8.000000	0.000000
1328.753898	-0.004551	0.552670	0.215801	79.842163	108.136688	155.048721	2.011318	0.000000	4.577619	0.000000	0.000000	0.000000	0.021780	0.047417	-0.380739	0.000000	0.000000	3.000000	8.000000	0.000000
1328.757231	-0.004551	0.552670	0.215801	79.842163	108.136688	155.048721	2.011318	0.000000	4.577619	0.000000	0.000000	0.000000	0.021780	0.047417	-0.380739	0.000000	0.000000	3.000000	8.000000	0.000000
1328.760564	-0.004551	0.552670	0.215801	79.842163	108.136688	155.048721	2.011318	0.000000	4.577619	0.000000	0.000000	0.000000	0.021780	0.047417	-0.380739	0.000000	0.000000	3.000000	8.000000	0.000000
1328.763898	-0.004478	0.552827	0.214529	79.899017	107.627716	154.550797	2.022505	0.000000	4.572688	0.000000	0.000000	0.000000	0.021713	0.046925	-0.381563	0.000000	0.000000	3.000000	8.000000	0.000000
1328.767231	-0.004478	0.552827	0.214529	79.899017	107.627716	154.550797	2.022505	0.000000	4.572688	0.000000	0.000000	0.000000	0.021713	0.046925	-0.381563	0.000000	0.000000	3.000000	8.000000	0.000000
1328.770564	-0.004478	0.552827	0.214529	79.899017	107.627716	154.550797	2.022505	0.000000	4.572688	0.000000	0.000000	0.000000	0.021713	0.046925	-0.381563	0.000000	0.000000	3.000000	8.000000	0.000000
1328.773898	-0.004374	0.552945	0.213260	79.964890	107.386185	154.302765	2.033806	0.000000	4.567673	0.000000	0.000000	0.000000	0.031183	0.035472	-0.380755	0.000000	0.000000	3.000000	8.000000	0.000000
1328.777231	-0.004374	0.552945	0.213260	79.964890	107.386185	154.302765	2.033806	0.000000	4.567673	0.000000	0.000000	0.000000	0.031183	0.035472	-0.380755	0.000000	0.000000	3.000000	8.000000	0.000000
1328.780564	-0.004374	0.552945	0.213260	79.964890	107.386185	154.302765	2.033806	0.000000	4.567673	0.000000	0.000000	0.000000	0.031183	0.035472	-0.380755	0.000000	0.000000	3.000000	8.000000	0.000000
1328.783898	-0.004366	0.553062	0.211988	80.062309	107.408943	154.289215	2.045744	0.000000	4.562338	0.000000	0.000000	0.000000	0.002491	0.035023	-0.381759	0.000000	0.000000	3.000000	8.000000	0.000000
1328.787231	-0.004366	0.553062	0.211988	80.062309	107.408943	154.289215	2.045744	0.000000	4.562338	0.000000	0.000000	0.000000	0.002491	0.035023	-0.381759	0.000000	0.000000	3.000000	8.000000	0.000000
1328.790564	-0.004366	0.553062	0.211988	80.062309	107.408943	154.289215	2.045744	0.000000	4.562338	0.000000	0.000000	0.000000	0.002491	0.035023	-0.381759	0.000000	0.000000	3.000000	8.000000	0.000000
1328.793898	-0.004390	0.553124	0.210737	80.190514	107.540268	154.366837	2.056101	0.000000	4.557680	0.000000	0.000000	0.000000	-0.007064	0.018872	-0.375270	0.000000	0.000000	3.000000	8.000000	0.000000
1328.797231	-0.004390	0.553124	0.210737	80.190514	107.540268	154.366837	2.056101	0.000000	4.557680	0.000000	0.000000	0.000000	-0.007064	0.018872	-0.375270	0.000000	0.000000	3.000000	8.000000	0.000000
1328.800564	-0.004390	0.553124	0.210737	80.190514	107.540268	154.366837	2.056101	0.000000	4.557680	0.000000	0.000000	0.000000	-0.007064	0.018872	-0.375270	0.000000	0.000000	3.000000	8.000000	0.000000
1328.803898	-0.004508	0.553175	0.209536	80.325775	107.680199	154.455353	2.065805	0.000000	4.553290	0.000000	0.000000	0.000000	-0.035613	0.015205	-0.360409	0.000000	0.000000	3.000000	8.000000	0.000000
1328.807231	-0.004508	0.553175	0.209536	80.325775	107.680199	154.455353	2.065805	0.000000	4.553290	0.000000	0.000000	0.000000	-0.035613	0.015205	-0.360409	0.000000	0.000000	3.000000	8.000000	0.000000
1328.810564	-0.004508	0.553175	0.209536	80.325775	107.680199	154.455353	2.065805	0.000000	4.553290	0.000000	0.000000	0.000000	-0.035613	0.015205	-0.360409	0.000000	0.000000	3.000000	8.000000	0.000000
1328.813898	-0.004659	0.553198	0.208404	80.445541	107.698326	154.438599	2.073480	0.000000	4.549800	0.000000	0.000000	0.000000	-0.045100	0.006854	-0.339529	0.000000	0.000000	3.000000	8.000000	0.000000
1328.817231	-0.004659	0.553198	0.208404	80.445541	107.698326	154.438599	2.073480	0.000000	4.549800	0.000000	0.000000	0.000000	-0.045100	0.006854	-0.339529	0.000000	0.000000	3.000000	8.000000	0.000000
1328.820564	-0.004659	0.553198	0.208404	80.445541	107.698326	154.438599	2.073480	0.000000	4.549800	0.000000	0.000000	0.000000	-0.045100	0.006854	-0.339529	0.000000	0.000000	3.000000	8.000000	0.000000
1328.823898	-0.004872	0.553209	0.207322	80.507133	107.466370	154.219406	2.080079	0.000000	4.546787	0.000000	0.000000	0.000000	-0.063976	0.003319	-0.324423	0.000000	0.000000	3.000000	8.000000	0.000000
1328.827231	-0.004872	0.553209	0.207322	80.507133	107.466370	154.219406	2.080079	0.000000	4.546787	0.000000	0.000000	0.000000	-0.063976	0.003319	-0.324423	0.000000	0.000000	3.000000	8.000000	0.000000
1328.830564	-0.004872	0.553209	0.207322	80.507133	107.466370	154.219406	2.080079	0.000000	4.546787	0.000000	0.000000	0.000000	-0.063976	0.003319	-0.324423	0.000000	0.000000	3.000000	8.000000	0.000000
1328.833898	-0.005116	0.553172	0.206297	80.544167	107.013580	153.808212	2.085180	0.000000	4.544450	0.000000	0.000000	0.000000	-0.073339	-0.011066	-0.307609	0.000000	0.000000	3.000000	8.000000	0.000000
1328.837231	-0.005116	0.553172	0.206297	80.544167	107.013580	153.808212	2.085180	0.000000	4.544450	0.000000	0.000000	0.000000	-0.073339	-0.011066	-0.307609	0.000000	0.000000	3.000000	8.000000	0.000000
1328.840564	-0.005116	0.553172	0.206297	80.544167	107.013580	153.808212	2.085180	0.000000	4.544450	0.000000	0.000000	0.000000	-0.073339	-0.011066	-0.307609	0.000000	0.000000	3.000000	8.000000	0.000000
1328.843898	-0.005455	0.553124	0.205322	80.575310	106.661186	153.500137	2.089290	0.000000	4.542562	0.000000	0.000000	0.000000	-0.101535	-0.014463	-0.292451	0.000000	0.000000	3.000000	8.000000	0.000000
1328.847231	-0.005455	0.553124	0.205322	80.575310	106.661186	153.500137	2.089290	0.000000	4.542562	0.000000	0.000000	0.000000	-0.101535	-0.014463	-0.292451	0.000000	0.000000	3.000000	8.000000	0.000000
1328.850564	-0.005455	0.553124	0.205322	80.575310	106.661186	153.500137	2.089290	0.000000	4.542562	0.000000	0.000000	0.000000	-0.101535	-0.014463	-0.292451	0.000000	0.000000	3.000000	8.000000	0.000000
1328.853898	-0.005792	0.553039	0.204351	80.594559	106.481361	153.368668	2.091297	0.000000	4.541638	0.000000	0.000000	0.000000	-0.101240	-0.025449	-0.291409	0.000000	0.000000	3.000000	8.000000	0.000000
1328.857231	-0.005792	0.553039	0.204351	80.594559	106.481361	153.368668	2.091297	0.000000	4.541638	0.000000	0.000000	0.000000	-0.101240	-0.025449	-0.291409	0.000000	0.000000	3.000000	8.000000	0.000000
1328.860564	-0.005792	0.553039	0.204351	80.594559	106.481361	153.368668	2.091297	0.000000	4.541638	0.000000	0.000000	0.000000	-0.101240	-0.025449	-0.291409	0.000000	0.000000	3.000000	8.000000	0.000000
1328.863898	-0.006160	0.552918	0.203383	80.603050	106.422363	153.357071	2.093310	0.000000	4.540710	0.000000	0.000000	0.000000	-0.110353	-0.036423	-0.290447	0.000000	0.000000	3.000000	8.000000	0.000000
1328.867231	-0.006160	0.552918	0.203383	80.603050	106.422363	153.357071	2.093310	0.000000	4.540710	0.000000	0.000000	0.000000	-0.110353	-0.036423	-0.290447	0.000000	0.000000	3.000000	8.000000	0.000000
1328.870564	-0.006160	0.552918	0.203383	80.603050	106.422363	153.357071	2.093310	0.000000	4.540710	0.000000	0.000000	0.000000	-0.110353	-0.036423	-0.290447	0.000000	0.000000	3.000000	8.000000	0.000000
1328.873898	-0.006559	0.552801	0.202446	80.596275	106.582932	153.564789	2.094755	0.000000	4.540044	0.000000	0.000000	0.000000	-0.119512	-0.035008	-0.280933	0.000000	0.000000	3.000000	8.000000	0.000000
1328.877231	-0.006559	0.552801	0.202446	80.596275	106.582932	153.564789	2.094755	0.000000	4.540044	0.000000	0.000000	0.000000	-0.119512	-0.035008	-0.280933	0.000000	0.000000	3.000000	8.000000	0.000000
1328.880564	-0.006559	0.552801	0.202446	80.596275	106.582932	153.564789	2.094755	0.000000	4.540044	0.000000	0.000000	0.000000	-0.119512	-0.035008	-0.280933	0.000000	0.000000	3.000000	8.000000	0.000000
1328.883898	-0.006987	0.552684	0.201508	80.571907	106.992470	154.021255	2.095378	0.000000	4.539757	0.000000	0.000000	0.000000	-0.128542	-0.035098	-0.281546	0.000000	0.000000	3.000000	8.000000	0.000000
1328.887231	-0.006987	0.552684	0.201508	80.571907	106.992470	154.021255	2.095378	0.000000	4.539757	0.000000	0.000000	0.000000	-0.128542	-0.035098	-0.281546	0.000000	0.000000	3.000000	8.000000	0.000000
1328.890564	-0.006987	0.552684	0.201508	80.571907	106.992470	154.021255	2.095378	0.000000	4.539757	0.000000	0.000000	0.000000	-0.128542	-0.035098	-0.281546	0.000000	0.000000	3.000000	8.000000	0.000000
1328.893898	-0.007446	0.552551	0.200587	80.537018	107.413902	154.493835	2.095465	0.000000	4.539717	0.000000	0.000000	0.000000	-0.137598	-0.039822	-0.276305	0.000000	0.000000	3.000000	8.000000	0.000000
1328.897231	-0.007446	0.552551	0.200587	80.537018	107.413902	154.493835	2.095465	0.000000	4.539717	0.000000	0.000000	0.000000	-0.137598	-0.039822	-0.276305	0.000000	0.000000	3.000000	8.000000	0.000000
1328.900564	-0.007446	0.552551	0.200587	80.537018	107.413902	154.493835	2.095465	0.000000	4.539717	0.000000	0.000000	0.000000	-0.137598	-0.039822	-0.276305	0.000000	0.000000	3.000000	8.000000	0.000000
1328.903898	-0.007872	0.552439	0.199679	80.489090	107.759300	154.903320	2.094839	0.000000	4.540005	0.000000	0.000000	0.000000	-0.127897	-0.033765	-0.272399	0.000000	0.000000	3.000000	8.000000	0.000000
1328.907231	-0.007872	0.552439	0.199679	80.489090	107.759300	154.903320	2.094839	0.000000	4.540005	0.000000	0.000000	0.000000	-0.127897	-0.033765	-0.272399	0.000000	0.000000	3.000000	8.000000	0.000000
1328.910564	-0.007872	0.552439	0.199679	80.489090	107.759300	154.903320	2.094839	0.000000	4.540005	0.000000	0.000000	0.000000	-0.127897	-0.033765	-0.272399	0.000000	0.000000	3.000000	8.000000	0.000000
1328.913898	-0.008329	0.552310	0.198788	80.425804	108.011047	155.213486	2.094701	0.000000	4.540069	0.000000	0.000000	0.000000	-0.136947	-0.038494	-0.267122	0.000000	0.000000	3.000000	8.000000	0.000000
1328.917231	-0.008329	0.552310	0.198788	80.425804	108.011047	155.213486	2.094701	0.000000	4.540069	0.000000	0.000000	0.000000	-0.136947	-0.038494	-0.267122	0.000000	0.000000	3.000000	8.000000	0.000000
1328.920564	-0.008329	0.552310	0.198788	80.425804	108.011047	155.213486	2.094701	0.000000	4.540069	0.000000	0.000000	0.000000	-0.136947	-0.038494	-0.267122	0.000000	0.000000	3.000000	8.000000	0.000000
1328.923898	-0.008329	0.552310	0.198788	80.372932	108.293526	155.515244	2.093841	0.000000	4.540465	0.000000	0.000000	0.000000	-0.136947	-0.038494	-0.267122	0.000000	0.000000	3.000000	8.000000	0.000000
1328.927231	-0.008753	0.552182	0.197897	80.372932	108.293526	155.515244	2.093841	0.000000	4.540465	0.000000	0.000000	0.000000	-0.127234	-0.038521	-0.267495	0.000000	0.000000	3.000000	8.000000	0.000000
1328.930564	-0.008753	0.552182	0.197897	80.372932	108.293526	155.515244	2.093841	0.000000	4.540465	0.000000	0.000000	0.000000	-0.127234	-0.038521	-0.267495	0.000000	0.000000	3.000000	8.000000	0.000000
1328.933898	-0.009145	0.552074	0.197018	80.340561	108.585106	155.733978	2.093841	0.000000	4.540465	0.000000	0.000000	0.000000	-0.117618	-0.032505	-0.263491	0.000000	0.000000	3.000000	8.000000	0.000000
1328.937231	-0.009145	0.552074	0.197018	80.340561	108.585106	155.733978	2.093841	0.000000	4.540465	0.000000	0.000000	0.000000	-0.117618	-0.032505	-0.263491	0.000000	0.000000	3.000000	8.000000	0.000000
1328.940564	-0.009145	0.552074	0.197018	80.340561	108.585106	155.733978	2.093841	0.000000	4.540465	0.000000	0.000000	0.000000	-0.117618	-0.032505	-0.263491	0.000000	0.000000	3.000000	8.000000	0.000000
1328.943898	-0.009535	0.551924	0.196109	80.322487	108.862808	155.937531	2.093842	0.000000	4.540465	0.000000	0.000000	0.000000	-0.117161	-0.044748	-0.272649	0.000000	0.000000	3.000000	8.000000	0.000000
1328.947231	-0.009535	0.551924	0.196109	80.322487	108.862808	155.937531	2.093842	0.000000	4.540465	0.000000	0.000000	0.000000	-0.117161	-0.044748	-0.272649	0.000000	0.000000	3.000000	8.000000	0.000000
1328.950564	-0.009535	0.551924	0.196109	80.322487	108.862808	155.937531	2.093842	0.000000	4.540465	0.000000	0.000000	0.000000	-0.117161	-0.044748	-0.272649	0.000000	0.000000	3.000000	8.000000	0.000000
1328.953898	-0.009893	0.551770	0.195165	80.310448	109.037994	156.094406	2.094388	0.000000	4.540214	0.000000	0.000000	0.000000	-0.107373	-0.046298	-0.283271	0.000000	0.000000	3.000000	8.000000	0.000000
1328.957231	-0.009893	0.551770	0.195165	80.310448	109.037994	156.094406	2.094388	0.000000	4.540214	0.000000	0.000000	0.000000	-0.107373	-0.046298	-0.283271	0.000000	0.000000	3.000000	8.000000	0.000000
1328.960564	-0.009893	0.551770	0.195165	80.310448	109.037994	156.094406	2.094388	0.000000	4.540214	0.000000	0.000000	0.000000	-0.107373	-0.046298	-0.283271	0.000000	0.000000	3.000000	8.000000	0.000000
1328.963898	-0.010250	0.551616	0.194219	80.305359	109.131027	156.226624	2.095877	0.000000	4.539526	0.000000	0.000000	0.000000	-0.107044	-0.046347	-0.283771	0.000000	0.000000	3.000000	8.000000	0.000000
1328.967231	-0.010250	0.551616	0.194219	80.305359	109.131027	156.226624	2.095877	0.000000	4.539526	0.000000	0.000000	0.000000	-0.107044	-0.046347	-0.283771	0.000000	0.000000	3.000000	8.000000	0.000000
1328.970564	-0.010250	0.551616	0.194219	80.305359	109.131027	156.226624	2.095877	0.000000	4.539526	0.000000	0.000000	0.000000	-0.107044	-0.046347	-0.283771	0.000000	0.000000	3.000000	8.000000	0.000000
1328.973898	-0.010574	0.551456	0.193238	80.299431	109.214088	156.356003	2.097416	0.000000	4.538816	0.000000	0.000000	0.000000	-0.097284	-0.047862	-0.294435	0.000000	0.000000	3.000000	8.000000	0.000000
1328.977231	-0.010574	0.551456	0.193238	80.299431	109.214088	156.356003	2.097416	0.000000	4.538816	0.000000	0.000000	0.000000	-0.097284	-0.047862	-0.294435	0.000000	0.000000	3.000000	8.000000	0.000000
1328.980564	-0.010574	0.551456	0.193238	80.299431	109.214088	156.356003	2.097416	0.000000	4.538816	0.000000	0.000000	0.000000	-0.097284	-0.047862	-0.294435	0.000000	0.000000	3.000000	8.000000	0.000000
1328.983898	-0.010960	0.551301	0.192288	80.288254	109.274025	156.468506	2.099917	0.000000	4.537659	0.000000	0.000000	0.000000	-0.115641	-0.046447	-0.284940	0.000000	0.000000	3.000000	8.000000	0.000000
1328.987231	-0.010960	0.551301	0.192288	80.288254	109.274025	156.468506	2.099917	0.000000	4.537659	0.000000	0.000000	0.000000	-0.115641	-0.046447	-0.284940	0.000000	0.000000	3.000000	8.000000	0.000000
1328.990564	-0.010960	0.551301	0.192288	80.288254	109.274025	156.468506	2.099917	0.000000	4.537659	0.000000	0.000000	0.000000	-0.115641	-0.046447	-0.284940	0.000000	0.000000	3.000000	8.000000	0.000000
1328.993898	-0.011313	0.551182	0.191332	80.275406	109.323807	156.563751	2.100967	0.000000	4.537173	0.000000	0.000000	0.000000	-0.106020	-0.035843	-0.286830	0.000000	0.000000	3.000000	8.000000	0.000000
1328.997231	-0.011313	0.551182	0.191332	80.275406	109.323807	156.563751	2.100967	0.000000	4.537173	0.000000	0.000000	0.000000	-0.106020	-0.035843	-0.286830	0.000000	0.000000	3.000000	8.000000	0.000000
1329.000564	-0.011313	0.551182	0.191332	80.275406	109.323807	156.563751	2.100967	0.000000	4.537173	0.000000	0.000000	0.000000	-0.106020	-0.035843	-0.286830	0.000000	0.000000	3.000000	8.000000	0.000000
1329.003898	-0.011313	0.551182	0.191332	80.274796	109.327927	156.608582	2.102711	0.000000	4.536365	0.000000	0.000000	0.000000	-0.106020	-0.035843	-0.286830	0.000000	0.000000	3.000000	8.000000	0.000000
1329.007231	-0.011666	0.551102	0.190404	80.274796	109.327927	156.608582	2.102711	0.000000	4.536365	0.000000	0.000000	0.000000	-0.105845	-0.023795	-0.278507	0.000000	0.000000	3.000000	8.000000	0.000000
1329.010564	-0.011666	0.551102	0.190404	80.274796	109.327927	156.608582	2.102711	0.000000	4.536365	0.000000	0.000000	0.000000	-0.105845	-0.023795	-0.278507	0.000000	0.000000	3.000000	8.000000	0.000000
1329.013898	-0.011987	0.551008	0.189494	80.281616	109.318146	156.595627	2.102711	0.000000	4.536365	0.000000	0.000000	0.000000	-0.096423	-0.028468	-0.272841	0.000000	0.000000	3.000000	8.000000	0.000000
1329.017231	-0.011987	0.551008	0.189494	80.281616	109.318146	156.595627	2.102711	0.000000	4.536365	0.000000	0.000000	0.000000	-0.096423	-0.028468	-0.272841	0.000000	0.000000	3.000000	8.000000	0.000000
1329.020564	-0.011987	0.551008	0.189494	80.281616	109.318146	156.595627	2.102711	0.000000	4.536365	0.000000	0.000000	0.000000	-0.096423	-0.028468	-0.272841	0.000000	0.000000	3.000000	8.000000	0.000000
1329.023898	-0.011987	0.551008	0.189494	80.294693	109.224991	156.435684	2.106210	0.000000	4.534741	0.000000	0.000000	0.000000	-0.096423	-0.028468	-0.272841	0.000000	0.000000	3.000000	8.000000	0.000000
1329.027231	-0.012339	0.550937	0.188632	80.294693	109.224991	156.435684	2.106210	0.000000	4.534741	0.000000	0.000000	0.000000	-0.105611	-0.021003	-0.258643	0.000000	0.000000	3.000000	8.000000	0.000000
1329.030564	-0.012339	0.550937	0.188632	80.294693	109.224991	156.435684	2.106210	0.000000	4.534741	0.000000	0.000000	0.000000	-0.105611	-0.021003	-0.258643	0.000000	0.000000	3.000000	8.000000	0.000000
1329.033898	-0.012721	0.550867	0.187768	80.315010	109.042625	156.126617	2.106210	0.000000	4.534741	0.000000	0.000000	0.000000	-0.114496	-0.021086	-0.259224	0.000000	0.000000	3.000000	8.000000	0.000000
1329.037231	-0.012721	0.550867	0.187768	80.315010	109.042625	156.126617	2.106210	0.000000	4.534741	0.000000	0.000000	0.000000	-0.114496	-0.021086	-0.259224	0.000000	0.000000	3.000000	8.000000	0.000000
1329.040564	-0.012721	0.550867	0.187768	80.315010	109.042625	156.126617	2.106210	0.000000	4.534741	0.000000	0.000000	0.000000	-0.114496	-0.021086	-0.259224	0.000000	0.000000	3.000000	8.000000	0.000000
1329.043898	-0.012721	0.550867	0.187768	80.342400	108.770264	155.811295	2.107562	0.000000	4.534113	0.000000	0.000000	0.000000	-0.114496	-0.021086	-0.259224	0.000000	0.000000	3.000000	8.000000	0.000000
1329.047231	-0.013133	0.550766	0.186942	80.342400	108.770264	155.811295	2.107562	0.000000	4.534113	0.000000	0.000000	0.000000	-0.123586	-0.030234	-0.247868	0.000000	0.000000	3.000000	8.000000	0.000000
1329.050564	-0.013133	0.550766	0.186942	80.342400	108.770264	155.811295	2.107562	0.000000	4.534113	0.000000	0.000000	0.000000	-0.123586	-0.030234	-0.247868	0.000000	0.000000	3.000000	8.000000	0.000000
1329.053898	-0.013574	0.550645	0.186099	80.370674	108.484192	155.546234	2.107562	0.000000	4.534113	0.000000	0.000000	0.000000	-0.132319	-0.036325	-0.252910	0.000000	0.000000	3.000000	8.000000	0.000000
1329.057231	-0.013574	0.550645	0.186099	80.370674	108.484192	155.546234	2.107562	0.000000	4.534113	0.000000	0.000000	0.000000	-0.132319	-0.036325	-0.252910	0.000000	0.000000	3.000000	8.000000	0.000000
1329.060564	-0.013574	0.550645	0.186099	80.370674	108.484192	155.546234	2.107562	0.000000	4.534113	0.000000	0.000000	0.000000	-0.132319	-0.036325	-0.252910	0.000000	0.000000	3.000000	8.000000	0.000000
1329.063898	-0.013574	0.550645	0.186099	80.390701	108.301300	155.413177	2.106017	0.000000	4.534831	0.000000	0.000000	0.000000	-0.132319	-0.036325	-0.252910	0.000000	0.000000	3.000000	8.000000	0.000000
1329.067231	-0.014014	0.550474	0.185279	80.390701	108.301300	155.413177	2.106017	0.000000	4.534831	0.000000	0.000000	0.000000	-0.132118	-0.051424	-0.245819	0.000000	0.000000	3.000000	8.000000	0.000000
1329.070564	-0.014014	0.550474	0.185279	80.390701	108.301300	155.413177	2.106017	0.000000	4.534831	0.000000	0.000000	0.000000	-0.132118	-0.051424	-0.245819	0.000000	0.000000	3.000000	8.000000	0.000000
1329.073898	-0.014514	0.550297	0.184422	80.399620	108.257927	155.412827	2.106017	0.000000	4.534831	0.000000	0.000000	0.000000	-0.149802	-0.052933	-0.257098	0.000000	0.000000	3.000000	8.000000	0.000000
1329.077231	-0.014514	0.550297	0.184422	80.399620	108.257927	155.412827	2.106017	0.000000	4.534831	0.000000	0.000000	0.000000	-0.149802	-0.052933	-0.257098	0.000000	0.000000	3.000000	8.000000	0.000000
1329.080564	-0.014514	0.550297	0.184422	80.399620	108.257927	155.412827	2.106017	0.000000	4.534831	0.000000	0.000000	0.000000	-0.149802	-0.052933	-0.257098	0.000000	0.000000	3.000000	8.000000	0.000000
1329.083898	-0.015042	0.550086	0.183568	80.399452	108.332176	155.465118	2.102755	0.000000	4.536345	0.000000	0.000000	0.000000	-0.158542	-0.063450	-0.256255	0.000000	0.000000	3.000000	8.000000	0.000000
1329.087231	-0.015042	0.550086	0.183568	80.399452	108.332176	155.465118	2.102755	0.000000	4.536345	0.000000	0.000000	0.000000	-0.158542	-0.063450	-0.256255	0.000000	0.000000	3.000000	8.000000	0.000000
1329.097286	-0.015570	0.549895	0.182727	80.387199	108.443008	155.412308	2.100058	0.000000	4.537594	0.000000	0.000000	0.000000	-0.052451	-0.019039	-0.083634	0.000000	0.000000	3.000000	8.000000	0.000000
1329.100619	-0.015570	0.549895	0.182727	80.387199	108.443008	155.412308	2.100058	0.000000	4.537594	0.000000	0.000000	0.000000	-0.052451	-0.019039	-0.083634	0.000000	0.000000	3.000000	8.000000	0.000000
1329.103952	-0.016124	0.549713	0.181829	80.354332	108.459900	155.256180	2.100058	0.000000	4.537594	0.000000	0.000000	0.000000	-0.166456	-0.054449	-0.269467	0.000000	0.000000	3.000000	8.000000	0.000000
1329.107286	-0.016124	0.549713	0.181829	80.354332	108.459900	155.256180	2.100058	0.000000	4.537594	0.000000	0.000000	0.000000	-0.166456	-0.054449	-0.269467	0.000000	0.000000	3.000000	8.000000	0.000000
1329.110619	-0.016124	0.549713	0.181829	80.354332	108.459900	155.256180	2.100058	0.000000	4.537594	0.000000	0.000000	0.000000	-0.166456	-0.054449	-0.269467	0.000000	0.000000	3.000000	8.000000	0.000000
1329.113952	-0.016709	0.549557	0.180978	80.300926	108.191582	155.072540	2.094353	0.000000	4.540230	0.000000	0.000000	0.000000	-0.175444	-0.046949	-0.255216	0.000000	0.000000	3.000000	8.000000	0.000000
1329.117286	-0.016709	0.549557	0.180978	80.300926	108.191582	155.072540	2.094353	0.000000	4.540230	0.000000	0.000000	0.000000	-0.175444	-0.046949	-0.255216	0.000000	0.000000	3.000000	8.000000	0.000000
1329.120619	-0.016709	0.549557	0.180978	80.300926	108.191582	155.072540	2.094353	0.000000	4.540230	0.000000	0.000000	0.000000	-0.175444	-0.046949	-0.255216	0.000000	0.000000	3.000000	8.000000	0.000000
1329.123952	-0.017293	0.549440	0.180156	80.227448	107.772324	154.734955	2.090371	0.000000	4.542065	0.000000	0.000000	0.000000	-0.175199	-0.035002	-0.246702	0.000000	0.000000	3.000000	8.000000	0.000000
1329.127286	-0.017293	0.549440	0.180156	80.227448	107.772324	154.734955	2.090371	0.000000	4.542065	0.000000	0.000000	0.000000	-0.175199	-0.035002	-0.246702	0.000000	0.000000	3.000000	8.000000	0.000000
1329.130619	-0.017293	0.549440	0.180156	80.227448	107.772324	154.734955	2.090371	0.000000	4.542065	0.000000	0.000000	0.000000	-0.175199	-0.035002	-0.246702	0.000000	0.000000	3.000000	8.000000	0.000000
1329.133952	-0.017876	0.549308	0.179352	80.164909	107.319122	154.230560	2.086092	0.000000	4.544031	0.000000	0.000000	0.000000	-0.174897	-0.039504	-0.241142	0.000000	0.000000	3.000000	8.000000	0.000000
1329.137286	-0.017876	0.549308	0.179352	80.164909	107.319122	154.230560	2.086092	0.000000	4.544031	0.000000	0.000000	0.000000	-0.174897	-0.039504	-0.241142	0.000000	0.000000	3.000000	8.000000	0.000000
1329.140619	-0.017876	0.549308	0.179352	80.164909	107.319122	154.230560	2.086092	0.000000	4.544031	0.000000	0.000000	0.000000	-0.174897	-0.039504	-0.241142	0.000000	0.000000	3.000000	8.000000	0.000000
1329.143952	-0.017876	0.549308	0.179352	80.140724	106.983444	153.820007	2.081611	0.000000	4.546085	0.000000	0.000000	0.000000	-0.174897	-0.039504	-0.241142	0.000000	0.000000	3.000000	8.000000	0.000000
1329.147286	-0.018429	0.549182	0.178583	80.140724	106.983444	153.820007	2.081611	0.000000	4.546085	0.000000	0.000000	0.000000	-0.165686	-0.038017	-0.230784	0.000000	0.000000	3.000000	8.000000	0.000000
1329.150619	-0.018429	0.549182	0.178583	80.140724	106.983444	153.820007	2.081611	0.000000	4.546085	0.000000	0.000000	0.000000	-0.165686	-0.038017	-0.230784	0.000000	0.000000	3.000000	8.000000	0.000000
1329.153952	-0.019011	0.549025	0.177852	80.148705	106.744209	153.594177	2.081611	0.000000	4.546085	0.000000	0.000000	0.000000	-0.174671	-0.046912	-0.219399	0.000000	0.000000	3.000000	8.000000	0.000000
1329.157286	-0.019011	0.549025	0.177852	80.148705	106.744209	153.594177	2.081611	0.000000	4.546085	0.000000	0.000000	0.000000	-0.174671	-0.046912	-0.219399	0.000000	0.000000	3.000000	8.000000	0.000000
1329.160619	-0.019011	0.549025	0.177852	80.148705	106.744209	153.594177	2.081611	0.000000	4.546085	0.000000	0.000000	0.000000	-0.174671	-0.046912	-0.219399	0.000000	0.000000	3.000000	8.000000	0.000000
1329.163952	-0.019011	0.549025	0.177852	80.167984	106.540565	153.409424	2.072143	0.000000	4.550409	0.000000	0.000000	0.000000	-0.174671	-0.046912	-0.219399	0.000000	0.000000	3.000000	8.000000	0.000000
1329.167286	-0.019593	0.548894	0.177169	80.167984	106.540565	153.409424	2.072143	0.000000	4.550409	0.000000	0.000000	0.000000	-0.174719	-0.039414	-0.204697	0.000000	0.000000	3.000000	8.000000	0.000000
1329.170619	-0.019593	0.548894	0.177169	80.167984	106.540565	153.409424	2.072143	0.000000	4.550409	0.000000	0.000000	0.000000	-0.174719	-0.039414	-0.204697	0.000000	0.000000	3.000000	8.000000	0.000000
1329.173952	-0.020145	0.548767	0.176522	80.167389	106.509918	153.340439	2.072143	0.000000	4.550409	0.000000	0.000000	0.000000	-0.165640	-0.037906	-0.194201	0.000000	0.000000	3.000000	8.000000	0.000000
1329.177286	-0.020145	0.548767	0.176522	80.167389	106.509918	153.340439	2.072143	0.000000	4.550409	0.000000	0.000000	0.000000	-0.165640	-0.037906	-0.194201	0.000000	0.000000	3.000000	8.000000	0.000000
1329.180619	-0.020145	0.548767	0.176522	80.167389	106.509918	153.340439	2.072143	0.000000	4.550409	0.000000	0.000000	0.000000	-0.165640	-0.037906	-0.194201	0.000000	0.000000	3.000000	8.000000	0.000000
1329.183952	-0.020145	0.548767	0.176522	80.133530	106.650391	153.416000	2.060829	0.000000	4.555544	0.000000	0.000000	0.000000	-0.165640	-0.037906	-0.194201	0.000000	0.000000	3.000000	8.000000	0.000000
1329.187286	-0.020667	0.548626	0.175895	80.133530	106.650391	153.416000	2.060829	0.000000	4.555544	0.000000	0.000000	0.000000	-0.156471	-0.042332	-0.188196	0.000000	0.000000	3.000000	8.000000	0.000000
1329.190619	-0.020667	0.548626	0.175895	80.133530	106.650391	153.416000	2.060829	0.000000	4.555544	0.000000	0.000000	0.000000	-0.156471	-0.042332	-0.188196	0.000000	0.000000	3.000000	8.000000	0.000000
1329.193952	-0.021218	0.548559	0.175291	80.072945	106.768494	153.512344	2.060829	0.000000	4.555544	0.000000	0.000000	0.000000	-0.165409	-0.020057	-0.181200	0.000000	0.000000	3.000000	8.000000	0.000000
1329.197286	-0.021218	0.548559	0.175291	80.072945	106.768494	153.512344	2.060829	0.000000	4.555544	0.000000	0.000000	0.000000	-0.165409	-0.020057	-0.181200	0.000000	0.000000	3.000000	8.000000	0.000000
1329.200619	-0.021218	0.548559	0.175291	80.072945	106.768494	153.512344	2.060829	0.000000	4.555544	0.000000	0.000000	0.000000	-0.165409	-0.020057	-0.181200	0.000000	0.000000	3.000000	8.000000	0.000000
1329.203952	-0.021218	0.548559	0.175291	80.012543	106.848618	153.608795	2.049681	0.000000	4.560571	0.000000	0.000000	0.000000	-0.165409	-0.020057	-0.181200	0.000000	0.000000	3.000000	8.000000	0.000000
1329.207286	-0.021739	0.548478	0.174707	80.012543	106.848618	153.608795	2.049681	0.000000	4.560571	0.000000	0.000000	0.000000	-0.156291	-0.024493	-0.175130	0.000000	0.000000	3.000000	8.000000	0.000000
1329.210619	-0.021739	0.548478	0.174707	80.012543	106.848618	153.608795	2.049681	0.000000	4.560571	0.000000	0.000000	0.000000	-0.156291	-0.024493	-0.175130	0.000000	0.000000	3.000000	8.000000	0.000000
1329.213952	-0.022230	0.548436	0.174154	79.962578	106.955666	153.779861	2.049681	0.000000	4.560571	0.000000	0.000000	0.000000	-0.147323	-0.012630	-0.165971	0.000000	0.000000	3.000000	8.000000	0.000000
1329.217286	-0.022230	0.548436	0.174154	79.962578	106.955666	153.779861	2.049681	0.000000	4.560571	0.000000	0.000000	0.000000	-0.147323	-0.012630	-0.165971	0.000000	0.000000	3.000000	8.000000	0.000000
1329.220619	-0.022230	0.548436	0.174154	79.962578	106.955666	153.779861	2.049681	0.000000	4.560571	0.000000	0.000000	0.000000	-0.147323	-0.012630	-0.165971	0.000000	0.000000	3.000000	8.000000	0.000000
1329.223952	-0.022230	0.548436	0.174154	79.927406	107.088219	153.975891	2.038747	0.000000	4.565469	0.000000	0.000000	0.000000	-0.147323	-0.012630	-0.165971	0.000000	0.000000	3.000000	8.000000	0.000000
1329.227286	-0.022689	0.548423	0.173560	79.927406	107.088219	153.975891	2.038747	0.000000	4.565469	0.000000	0.000000	0.000000	-0.137635	-0.003869	-0.178007	0.000000	0.000000	3.000000	8.000000	0.000000
1329.230619	-0.022689	0.548423	0.173560	79.927406	107.088219	153.975891	2.038747	0.000000	4.565469	0.000000	0.000000	0.000000	-0.137635	-0.003869	-0.178007	0.000000	0.000000	3.000000	8.000000	0.000000
1329.233952	-0.023118	0.548415	0.173003	79.914001	107.263535	154.187424	2.038747	0.000000	4.565469	0.000000	0.000000	0.000000	-0.128779	-0.002406	-0.167287	0.000000	0.000000	3.000000	8.000000	0.000000
1329.237286	-0.023118	0.548415	0.173003	79.914001	107.263535	154.187424	2.038747	0.000000	4.565469	0.000000	0.000000	0.000000	-0.128779	-0.002406	-0.167287	0.000000	0.000000	3.000000	8.000000	0.000000
1329.240619	-0.023118	0.548415	0.173003	79.914001	107.263535	154.187424	2.038747	0.000000	4.565469	0.000000	0.000000	0.000000	-0.128779	-0.002406	-0.167287	0.000000	0.000000	3.000000	8.000000	0.000000
1329.243952	-0.023118	0.548415	0.173003	79.901474	107.426453	154.386719	2.030507	0.000000	4.569140	0.000000	0.000000	0.000000	-0.128779	-0.002406	-0.167287	0.000000	0.000000	3.000000	8.000000	0.000000
1329.247286	-0.023547	0.548407	0.172444	79.901474	107.426453	154.386719	2.030507	0.000000	4.569140	0.000000	0.000000	0.000000	-0.128540	-0.002427	-0.167498	0.000000	0.000000	3.000000	8.000000	0.000000
1329.250619	-0.023547	0.548407	0.172444	79.901474	107.426453	154.386719	2.030507	0.000000	4.569140	0.000000	0.000000	0.000000	-0.128540	-0.002427	-0.167498	0.000000	0.000000	3.000000	8.000000	0.000000
1329.253952	-0.023975	0.548418	0.171900	79.889847	107.575043	154.576691	2.030507	0.000000	4.569140	0.000000	0.000000	0.000000	-0.128475	0.003447	-0.163127	0.000000	0.000000	3.000000	8.000000	0.000000
1329.257286	-0.023975	0.548418	0.171900	79.889847	107.575043	154.576691	2.030507	0.000000	4.569140	0.000000	0.000000	0.000000	-0.128475	0.003447	-0.163127	0.000000	0.000000	3.000000	8.000000	0.000000
1329.260619	-0.023975	0.548418	0.171900	79.889847	107.575043	154.576691	2.030507	0.000000	4.569140	0.000000	0.000000	0.000000	-0.128475	0.003447	-0.163127	0.000000	0.000000	3.000000	8.000000	0.000000
1329.263952	-0.023975	0.548418	0.171900	79.880226	107.696899	154.735062	2.022352	0.000000	4.572755	0.000000	0.000000	0.000000	-0.128475	0.003447	-0.163127	0.000000	0.000000	3.000000	8.000000	0.000000
1329.267286	-0.024403	0.548429	0.171356	79.880226	107.696899	154.735062	2.022352	0.000000	4.572755	0.000000	0.000000	0.000000	-0.128242	0.003384	-0.163334	0.000000	0.000000	3.000000	8.000000	0.000000
1329.270619	-0.024403	0.548429	0.171356	79.880226	107.696899	154.735062	2.022352	0.000000	4.572755	0.000000	0.000000	0.000000	-0.128242	0.003384	-0.163334	0.000000	0.000000	3.000000	8.000000	0.000000
1329.273952	-0.024861	0.548411	0.170850	79.870529	107.811028	154.895935	2.022352	0.000000	4.572755	0.000000	0.000000	0.000000	-0.137432	-0.005434	-0.151736	0.000000	0.000000	3.000000	8.000000	0.000000
1329.277286	-0.024861	0.548411	0.170850	79.870529	107.811028	154.895935	2.022352	0.000000	4.572755	0.000000	0.000000	0.000000	-0.137432	-0.005434	-0.151736	0.000000	0.000000	3.000000	8.000000	0.000000
1329.280619	-0.024861	0.548411	0.170850	79.870529	107.811028	154.895935	2.022352	0.000000	4.572755	0.000000	0.000000	0.000000	-0.137432	-0.005434	-0.151736	0.000000	0.000000	3.000000	8.000000	0.000000
1329.283952	-0.024861	0.548411	0.170850	79.859741	107.934631	155.054947	2.012913	0.000000	4.576919	0.000000	0.000000	0.000000	-0.137432	-0.005434	-0.151736	0.000000	0.000000	3.000000	8.000000	0.000000
1329.287286	-0.025289	0.548467	0.170371	79.859741	107.934631	155.054947	2.012913	0.000000	4.576919	0.000000	0.000000	0.000000	-0.128575	0.016683	-0.143892	0.000000	0.000000	3.000000	8.000000	0.000000
1329.290619	-0.025289	0.548467	0.170371	79.859741	107.934631	155.054947	2.012913	0.000000	4.576919	0.000000	0.000000	0.000000	-0.128575	0.016683	-0.143892	0.000000	0.000000	3.000000	8.000000	0.000000
1329.293952	-0.025689	0.548527	0.169927	79.851028	108.025070	155.180313	2.012913	0.000000	4.576919	0.000000	0.000000	0.000000	-0.119878	0.018145	-0.133032	0.000000	0.000000	3.000000	8.000000	0.000000
1329.297286	-0.025689	0.548527	0.169927	79.851028	108.025070	155.180313	2.012913	0.000000	4.576919	0.000000	0.000000	0.000000	-0.119878	0.018145	-0.133032	0.000000	0.000000	3.000000	8.000000	0.000000
1329.300619	-0.025689	0.548527	0.169927	79.851028	108.025070	155.180313	2.012913	0.000000	4.576919	0.000000	0.000000	0.000000	-0.119878	0.018145	-0.133032	0.000000	0.000000	3.000000	8.000000	0.000000
1329.303952	-0.025689	0.548527	0.169927	79.843422	108.107109	155.296799	2.003371	0.000000	4.581104	0.000000	0.000000	0.000000	-0.119878	0.018145	-0.133032	0.000000	0.000000	3.000000	8.000000	0.000000
1329.307286	-0.026028	0.548622	0.169481	79.843422	108.107109	155.296799	2.003371	0.000000	4.581104	0.000000	0.000000	0.000000	-0.101790	0.028377	-0.133931	0.000000	0.000000	3.000000	8.000000	0.000000
1329.310619	-0.026028	0.548622	0.169481	79.843422	108.107109	155.296799	2.003371	0.000000	4.581104	0.000000	0.000000	0.000000	-0.101790	0.028377	-0.133931	0.000000	0.000000	3.000000	8.000000	0.000000
1329.313952	-0.026338	0.548770	0.169045	79.836861	108.175354	155.388535	2.003371	0.000000	4.581104	0.000000	0.000000	0.000000	-0.092848	0.044494	-0.130595	0.000000	0.000000	3.000000	8.000000	0.000000
1329.317286	-0.026338	0.548770	0.169045	79.836861	108.175354	155.388535	2.003371	0.000000	4.581104	0.000000	0.000000	0.000000	-0.092848	0.044494	-0.130595	0.000000	0.000000	3.000000	8.000000	0.000000
1329.320619	-0.026338	0.548770	0.169045	79.836861	108.175354	155.388535	2.003371	0.000000	4.581104	0.000000	0.000000	0.000000	-0.092848	0.044494	-0.130595	0.000000	0.000000	3.000000	8.000000	0.000000
1329.323952	-0.026338	0.548770	0.169045	79.831306	108.229843	155.471542	1.997378	0.000000	4.583719	0.000000	0.000000	0.000000	-0.092848	0.044494	-0.130595	0.000000	0.000000	3.000000	8.000000	0.000000
1329.327286	-0.026617	0.548918	0.168611	79.831306	108.229843	155.471542	1.997378	0.000000	4.583719	0.000000	0.000000	0.000000	-0.083798	0.044426	-0.130337	0.000000	0.000000	3.000000	8.000000	0.000000
1329.330619	-0.026617	0.548918	0.168611	79.831306	108.229843	155.471542	1.997378	0.000000	4.583719	0.000000	0.000000	0.000000	-0.083798	0.044426	-0.130337	0.000000	0.000000	3.000000	8.000000	0.000000
1329.333952	-0.026926	0.549032	0.168180	79.826378	108.302849	155.566681	1.997378	0.000000	4.583719	0.000000	0.000000	0.000000	-0.092644	0.034048	-0.129331	0.000000	0.000000	3.000000	8.000000	0.000000
1329.337286	-0.026926	0.549032	0.168180	79.826378	108.302849	155.566681	1.997378	0.000000	4.583719	0.000000	0.000000	0.000000	-0.092644	0.034048	-0.129331	0.000000	0.000000	3.000000	8.000000	0.000000
1329.340619	-0.026926	0.549032	0.168180	79.826378	108.302849	155.566681	1.997378	0.000000	4.583719	0.000000	0.000000	0.000000	-0.092644	0.034048	-0.129331	0.000000	0.000000	3.000000	8.000000	0.000000
1329.343952	-0.026926	0.549032	0.168180	79.818558	108.387024	155.682587	1.992542	0.000000	4.585824	0.000000	0.000000	0.000000	-0.092644	0.034048	-0.129331	0.000000	0.000000	3.000000	8.000000	0.000000
1329.347286	-0.027233	0.549140	0.167713	79.818558	108.387024	155.682587	1.992542	0.000000	4.585824	0.000000	0.000000	0.000000	-0.092042	0.032412	-0.140153	0.000000	0.000000	3.000000	8.000000	0.000000
1329.350619	-0.027233	0.549140	0.167713	79.818558	108.387024	155.682587	1.992542	0.000000	4.585824	0.000000	0.000000	0.000000	-0.092042	0.032412	-0.140153	0.000000	0.000000	3.000000	8.000000	0.000000
1329.353952	-0.027568	0.549194	0.167233	79.811363	108.489601	155.818527	1.992542	0.000000	4.585824	0.000000	0.000000	0.000000	-0.100650	0.016161	-0.143764	0.000000	0.000000	3.000000	8.000000	0.000000
1329.357286	-0.027568	0.549194	0.167233	79.811363	108.489601	155.818527	1.992542	0.000000	4.585824	0.000000	0.000000	0.000000	-0.100650	0.016161	-0.143764	0.000000	0.000000	3.000000	8.000000	0.000000
1329.360619	-0.027568	0.549194	0.167233	79.811363	108.489601	155.818527	1.992542	0.000000	4.585824	0.000000	0.000000	0.000000	-0.100650	0.016161	-0.143764	0.000000	0.000000	3.000000	8.000000	0.000000
1329.363952	-0.027568	0.549194	0.167233	79.802345	108.586967	155.942627	1.987208	0.000000	4.588137	0.000000	0.000000	0.000000	-0.100650	0.016161	-0.143764	0.000000	0.000000	3.000000	8.000000	0.000000
1329.367286	-0.027905	0.549253	0.166789	79.802345	108.586967	155.942627	1.987208	0.000000	4.588137	0.000000	0.000000	0.000000	-0.100964	0.017684	-0.133193	0.000000	0.000000	3.000000	8.000000	0.000000
1329.370619	-0.027905	0.549253	0.166789	79.802345	108.586967	155.942627	1.987208	0.000000	4.588137	0.000000	0.000000	0.000000	-0.100964	0.017684	-0.133193	0.000000	0.000000	3.000000	8.000000	0.000000
1329.373952	-0.028239	0.549272	0.166314	79.791016	108.716408	156.099350	1.987208	0.000000	4.588137	0.000000	0.000000	0.000000	-0.100394	0.005804	-0.142533	0.000000	0.000000	3.000000	8.000000	0.000000
1329.377286	-0.028239	0.549272	0.166314	79.791016	108.716408	156.099350	1.987208	0.000000	4.588137	0.000000	0.000000	0.000000	-0.100394	0.005804	-0.142533	0.000000	0.000000	3.000000	8.000000	0.000000
1329.380619	-0.028239	0.549272	0.166314	79.791016	108.716408	156.099350	1.987208	0.000000	4.588137	0.000000	0.000000	0.000000	-0.100394	0.005804	-0.142533	0.000000	0.000000	3.000000	8.000000	0.000000
1329.383952	-0.028239	0.549272	0.166314	79.780731	108.832092	156.239304	1.980858	0.000000	4.590883	0.000000	0.000000	0.000000	-0.100394	0.005804	-0.142533	0.000000	0.000000	3.000000	8.000000	0.000000
1329.387286	-0.028544	0.549325	0.165835	79.780731	108.832092	156.239304	1.980858	0.000000	4.590883	0.000000	0.000000	0.000000	-0.091289	0.015978	-0.143775	0.000000	0.000000	3.000000	8.000000	0.000000
1329.390619	-0.028544	0.549325	0.165835	79.780731	108.832092	156.239304	1.980858	0.000000	4.590883	0.000000	0.000000	0.000000	-0.091289	0.015978	-0.143775	0.000000	0.000000	3.000000	8.000000	0.000000
1329.393952	-0.028787	0.549393	0.165338	79.770416	108.952881	156.378952	1.980858	0.000000	4.590883	0.000000	0.000000	0.000000	-0.073123	0.020225	-0.149203	0.000000	0.000000	3.000000	8.000000	0.000000
1329.397286	-0.028787	0.549393	0.165338	79.770416	108.952881	156.378952	1.980858	0.000000	4.590883	0.000000	0.000000	0.000000	-0.073123	0.020225	-0.149203	0.000000	0.000000	3.000000	8.000000	0.000000
1329.400619	-0.028787	0.549393	0.165338	79.770416	108.952881	156.378952	1.980858	0.000000	4.590883	0.000000	0.000000	0.000000	-0.073123	0.020225	-0.149203	0.000000	0.000000	3.000000	8.000000	0.000000
1329.403952	-0.028787	0.549393	0.165338	79.757660	109.111038	156.559021	1.977891	0.000000	4.592162	0.000000	0.000000	0.000000	-0.073123	0.020225	-0.149203	0.000000	0.000000	3.000000	8.000000	0.000000
1329.407286	-0.028968	0.549449	0.164771	79.757660	109.111038	156.559021	1.977891	0.000000	4.592162	0.000000	0.000000	0.000000	-0.054275	0.016975	-0.169987	0.000000	0.000000	3.000000	8.000000	0.000000
1329.410619	-0.028968	0.549449	0.164771	79.757660	109.111038	156.559021	1.977891	0.000000	4.592162	0.000000	0.000000	0.000000	-0.054275	0.016975	-0.169987	0.000000	0.000000	3.000000	8.000000	0.000000
1329.413952	-0.029144	0.549509	0.164112	79.742516	109.300827	156.771210	1.977891	0.000000	4.592162	0.000000	0.000000	0.000000	-0.052861	0.017986	-0.197756	0.000000	0.000000	3.000000	8.000000	0.000000
1329.417286	-0.029144	0.549509	0.164112	79.742516	109.300827	156.771210	1.977891	0.000000	4.592162	0.000000	0.000000	0.000000	-0.052861	0.017986	-0.197756	0.000000	0.000000	3.000000	8.000000	0.000000
1329.420619	-0.029144	0.549509	0.164112	79.742516	109.300827	156.771210	1.977891	0.000000	4.592162	0.000000	0.000000	0.000000	-0.052861	0.017986	-0.197756	0.000000	0.000000	3.000000	8.000000	0.000000
1329.423952	-0.029144	0.549509	0.164112	79.725319	109.545860	157.027405	1.981921	0.000000	4.590424	0.000000	0.000000	0.000000	-0.052861	0.017986	-0.197756	0.000000	0.000000	3.000000	8.000000	0.000000
1329.427286	-0.029285	0.549533	0.163331	79.725319	109.545860	157.027405	1.981921	0.000000	4.590424	0.000000	0.000000	0.000000	-0.042142	0.007157	-0.234431	0.000000	0.000000	3.000000	8.000000	0.000000
1329.430619	-0.029285	0.549533	0.163331	79.725319	109.545860	157.027405	1.981921	0.000000	4.590424	0.000000	0.000000	0.000000	-0.042142	0.007157	-0.234431	0.000000	0.000000	3.000000	8.000000	0.000000
1329.433952	-0.029478	0.549555	0.162417	79.704857	109.853630	157.359390	1.981921	0.000000	4.590424	0.000000	0.000000	0.000000	-0.057820	0.006486	-0.273977	0.000000	0.000000	3.000000	8.000000	0.000000
1329.437286	-0.029478	0.549555	0.162417	79.704857	109.853630	157.359390	1.981921	0.000000	4.590424	0.000000	0.000000	0.000000	-0.057820	0.006486	-0.273977	0.000000	0.000000	3.000000	8.000000	0.000000
1329.440619	-0.029478	0.549555	0.162417	79.704857	109.853630	157.359390	1.981921	0.000000	4.590424	0.000000	0.000000	0.000000	-0.057820	0.006486	-0.273977	0.000000	0.000000	3.000000	8.000000	0.000000
1329.443952	-0.029665	0.549546	0.161415	79.686592	110.207626	157.734009	1.991402	0.000000	4.586319	0.000000	0.000000	0.000000	-0.056340	-0.002788	-0.300539	0.000000	0.000000	3.000000	8.000000	0.000000
1329.447286	-0.029665	0.549546	0.161415	79.686592	110.207626	157.734009	1.991402	0.000000	4.586319	0.000000	0.000000	0.000000	-0.056340	-0.002788	-0.300539	0.000000	0.000000	3.000000	8.000000	0.000000
1329.450619	-0.029665	0.549546	0.161415	79.686592	110.207626	157.734009	1.991402	0.000000	4.586319	0.000000	0.000000	0.000000	-0.056340	-0.002788	-0.300539	0.000000	0.000000	3.000000	8.000000	0.000000
1329.453952	-0.029906	0.549519	0.160301	79.667946	110.634140	158.183487	1.997306	0.000000	4.583751	0.000000	0.000000	0.000000	-0.072114	-0.007817	-0.334215	0.000000	0.000000	3.000000	8.000000	0.000000
1329.457286	-0.029906	0.549519	0.160301	79.667946	110.634140	158.183487	1.997306	0.000000	4.583751	0.000000	0.000000	0.000000	-0.072114	-0.007817	-0.334215	0.000000	0.000000	3.000000	8.000000	0.000000
1329.460619	-0.029906	0.549519	0.160301	79.667946	110.634140	158.183487	1.997306	0.000000	4.583751	0.000000	0.000000	0.000000	-0.072114	-0.007817	-0.334215	0.000000	0.000000	3.000000	8.000000	0.000000
1329.463952	-0.030142	0.549482	0.159114	79.649757	111.122299	158.691284	2.003190	0.000000	4.581182	0.000000	0.000000	0.000000	-0.070717	-0.011300	-0.356363	0.000000	0.000000	3.000000	8.000000	0.000000
1329.467286	-0.030142	0.549482	0.159114	79.649757	111.122299	158.691284	2.003190	0.000000	4.581182	0.000000	0.000000	0.000000	-0.070717	-0.011300	-0.356363	0.000000	0.000000	3.000000	8.000000	0.000000
1329.470619	-0.030142	0.549482	0.159114	79.649757	111.122299	158.691284	2.003190	0.000000	4.581182	0.000000	0.000000	0.000000	-0.070717	-0.011300	-0.356363	0.000000	0.000000	3.000000	8.000000	0.000000
1329.473952	-0.030402	0.549433	0.157850	79.630783	111.605888	159.197189	2.010040	0.000000	4.578181	0.000000	0.000000	0.000000	-0.078042	-0.014758	-0.379060	0.000000	0.000000	3.000000	8.000000	0.000000
1329.477286	-0.030402	0.549433	0.157850	79.630783	111.605888	159.197189	2.010040	0.000000	4.578181	0.000000	0.000000	0.000000	-0.078042	-0.014758	-0.379060	0.000000	0.000000	3.000000	8.000000	0.000000
1329.480619	-0.030402	0.549433	0.157850	79.630783	111.605888	159.197189	2.010040	0.000000	4.578181	0.000000	0.000000	0.000000	-0.078042	-0.014758	-0.379060	0.000000	0.000000	3.000000	8.000000	0.000000
1329.483952	-0.030689	0.549416	0.156578	79.599472	112.045647	159.671570	2.017197	0.000000	4.575032	0.000000	0.000000	0.000000	-0.086283	-0.004968	-0.381658	0.000000	0.000000	3.000000	8.000000	0.000000
1329.487286	-0.030689	0.549416	0.156578	79.599472	112.045647	159.671570	2.017197	0.000000	4.575032	0.000000	0.000000	0.000000	-0.086283	-0.004968	-0.381658	0.000000	0.000000	3.000000	8.000000	0.000000
1329.490619	-0.030689	0.549416	0.156578	79.599472	112.045647	159.671570	2.017197	0.000000	4.575032	0.000000	0.000000	0.000000	-0.086283	-0.004968	-0.381658	0.000000	0.000000	3.000000	8.000000	0.000000
1329.493952	-0.030947	0.549418	0.155321	79.565948	112.417503	160.078400	2.023876	0.000000	4.572081	0.000000	0.000000	0.000000	-0.077333	0.000589	-0.377190	0.000000	0.000000	3.000000	8.000000	0.000000
1329.497286	-0.030947	0.549418	0.155321	79.565948	112.417503	160.078400	2.023876	0.000000	4.572081	0.000000	0.000000	0.000000	-0.077333	0.000589	-0.377190	0.000000	0.000000	3.000000	8.000000	0.000000
1329.500619	-0.030947	0.549418	0.155321	79.565948	112.417503	160.078400	2.023876	0.000000	4.572081	0.000000	0.000000	0.000000	-0.077333	0.000589	-0.377190	0.000000	0.000000	3.000000	8.000000	0.000000
1329.503952	-0.031146	0.549438	0.154080	79.554337	112.588173	160.286804	2.031223	0.000000	4.568822	0.000000	0.000000	0.000000	-0.059741	0.006097	-0.372239	0.000000	0.000000	3.000000	8.000000	0.000000
1329.507286	-0.031146	0.549438	0.154080	79.554337	112.588173	160.286804	2.031223	0.000000	4.568822	0.000000	0.000000	0.000000	-0.059741	0.006097	-0.372239	0.000000	0.000000	3.000000	8.000000	0.000000
1329.510619	-0.031146	0.549438	0.154080	79.554337	112.588173	160.286804	2.031223	0.000000	4.568822	0.000000	0.000000	0.000000	-0.059741	0.006097	-0.372239	0.000000	0.000000	3.000000	8.000000	0.000000
1329.513952	-0.031376	0.549449	0.152893	79.582985	112.445518	160.184509	2.039939	0.000000	4.564937	0.000000	0.000000	0.000000	-0.068963	0.003258	-0.356156	0.000000	0.000000	3.000000	8.000000	0.000000
1329.517286	-0.031376	0.549449	0.152893	79.582985	112.445518	160.184509	2.039939	0.000000	4.564937	0.000000	0.000000	0.000000	-0.068963	0.003258	-0.356156	0.000000	0.000000	3.000000	8.000000	0.000000
1329.520619	-0.031376	0.549449	0.152893	79.582985	112.445518	160.184509	2.039939	0.000000	4.564937	0.000000	0.000000	0.000000	-0.068963	0.003258	-0.356156	0.000000	0.000000	3.000000	8.000000	0.000000
1329.523952	-0.031579	0.549451	0.151762	79.657425	111.907791	159.688538	2.047413	0.000000	4.561590	0.000000	0.000000	0.000000	-0.060817	0.000443	-0.339120	0.000000	0.000000	3.000000	8.000000	0.000000
1329.527286	-0.031579	0.549451	0.151762	79.657425	111.907791	159.688538	2.047413	0.000000	4.561590	0.000000	0.000000	0.000000	-0.060817	0.000443	-0.339120	0.000000	0.000000	3.000000	8.000000	0.000000
1329.530619	-0.031579	0.549451	0.151762	79.657425	111.907791	159.688538	2.047413	0.000000	4.561590	0.000000	0.000000	0.000000	-0.060817	0.000443	-0.339120	0.000000	0.000000	3.000000	8.000000	0.000000
1329.533952	-0.031753	0.549437	0.150652	79.750763	111.196754	159.020050	2.055026	0.000000	4.558166	0.000000	0.000000	0.000000	-0.052174	-0.003977	-0.332940	0.000000	0.000000	3.000000	8.000000	0.000000
1329.537286	-0.031753	0.549437	0.150652	79.750763	111.196754	159.020050	2.055026	0.000000	4.558166	0.000000	0.000000	0.000000	-0.052174	-0.003977	-0.332940	0.000000	0.000000	3.000000	8.000000	0.000000
1329.540619	-0.031753	0.549437	0.150652	79.750763	111.196754	159.020050	2.055026	0.000000	4.558166	0.000000	0.000000	0.000000	-0.052174	-0.003977	-0.332940	0.000000	0.000000	3.000000	8.000000	0.000000
1329.543952	-0.031983	0.549423	0.149538	79.829369	110.545700	158.415268	2.063224	0.000000	4.554460	0.000000	0.000000	0.000000	-0.069179	-0.004200	-0.334320	0.000000	0.000000	3.000000	8.000000	0.000000
1329.547286	-0.031983	0.549423	0.149538	79.829369	110.545700	158.415268	2.063224	0.000000	4.554460	0.000000	0.000000	0.000000	-0.069179	-0.004200	-0.334320	0.000000	0.000000	3.000000	8.000000	0.000000
1329.550619	-0.031983	0.549423	0.149538	79.829369	110.545700	158.415268	2.063224	0.000000	4.554460	0.000000	0.000000	0.000000	-0.069179	-0.004200	-0.334320	0.000000	0.000000	3.000000	8.000000	0.000000
1329.553952	-0.032183	0.549389	0.148408	79.891388	110.012695	157.927338	2.070147	0.000000	4.551318	0.000000	0.000000	0.000000	-0.059963	-0.010234	-0.339080	0.000000	0.000000	3.000000	8.000000	0.000000
1329.557286	-0.032183	0.549389	0.148408	79.891388	110.012695	157.927338	2.070147	0.000000	4.551318	0.000000	0.000000	0.000000	-0.059963	-0.010234	-0.339080	0.000000	0.000000	3.000000	8.000000	0.000000
1329.560619	-0.032183	0.549389	0.148408	79.891388	110.012695	157.927338	2.070147	0.000000	4.551318	0.000000	0.000000	0.000000	-0.059963	-0.010234	-0.339080	0.000000	0.000000	3.000000	8.000000	0.000000
1329.563952	-0.032353	0.549388	0.147272	79.928680	109.723526	157.677185	2.078122	0.000000	4.547681	0.000000	0.000000	0.000000	-0.050960	-0.000555	-0.340617	0.000000	0.000000	3.000000	8.000000	0.000000
1329.567286	-0.032353	0.549388	0.147272	79.928680	109.723526	157.677185	2.078122	0.000000	4.547681	0.000000	0.000000	0.000000	-0.050960	-0.000555	-0.340617	0.000000	0.000000	3.000000	8.000000	0.000000
1329.570619	-0.032353	0.549388	0.147272	79.928680	109.723526	157.677185	2.078122	0.000000	4.547681	0.000000	0.000000	0.000000	-0.050960	-0.000555	-0.340617	0.000000	0.000000	3.000000	8.000000	0.000000
1329.573952	-0.032519	0.549393	0.146078	79.951057	109.578117	157.568054	2.087025	0.000000	4.543603	0.000000	0.000000	0.000000	-0.049747	0.001647	-0.358364	0.000000	0.000000	3.000000	8.000000	0.000000
1329.577286	-0.032519	0.549393	0.146078	79.951057	109.578117	157.568054	2.087025	0.000000	4.543603	0.000000	0.000000	0.000000	-0.049747	0.001647	-0.358364	0.000000	0.000000	3.000000	8.000000	0.000000
1329.580619	-0.032519	0.549393	0.146078	79.951057	109.578117	157.568054	2.087025	0.000000	4.543603	0.000000	0.000000	0.000000	-0.049747	0.001647	-0.358364	0.000000	0.000000	3.000000	8.000000	0.000000
1329.583952	-0.032655	0.549430	0.144878	79.978775	109.472801	157.490875	2.096844	0.000000	4.539080	0.000000	0.000000	0.000000	-0.040793	0.011227	-0.359938	0.000000	0.000000	3.000000	8.000000	0.000000
1329.587286	-0.032655	0.549430	0.144878	79.978775	109.472801	157.490875	2.096844	0.000000	4.539080	0.000000	0.000000	0.000000	-0.040793	0.011227	-0.359938	0.000000	0.000000	3.000000	8.000000	0.000000
1329.590619	-0.032655	0.549430	0.144878	79.978775	109.472801	157.490875	2.096844	0.000000	4.539080	0.000000	0.000000	0.000000	-0.040793	0.011227	-0.359938	0.000000	0.000000	3.000000	8.000000	0.000000
1329.593952	-0.032761	0.549467	0.143678	80.030365	109.406532	157.431076	2.107626	0.000000	4.534084	0.000000	0.000000	0.000000	-0.031967	0.010873	-0.360002	0.000000	0.000000	3.000000	8.000000	0.000000
1329.597286	-0.032761	0.549467	0.143678	80.030365	109.406532	157.431076	2.107626	0.000000	4.534084	0.000000	0.000000	0.000000	-0.031967	0.010873	-0.360002	0.000000	0.000000	3.000000	8.000000	0.000000
1329.600619	-0.032761	0.549467	0.143678	80.030365	109.406532	157.431076	2.107626	0.000000	4.534084	0.000000	0.000000	0.000000	-0.031967	0.010873	-0.360002	0.000000	0.000000	3.000000	8.000000	0.000000
1329.603952	-0.032841	0.549508	0.142515	80.120644	109.342590	157.349411	2.119315	0.000000	4.528632	0.000000	0.000000	0.000000	-0.023801	0.012270	-0.349000	0.000000	0.000000	3.000000	8.000000	0.000000
1329.607286	-0.032841	0.549508	0.142515	80.120644	109.342590	157.349411	2.119315	0.000000	4.528632	0.000000	0.000000	0.000000	-0.023801	0.012270	-0.349000	0.000000	0.000000	3.000000	8.000000	0.000000
1329.610619	-0.032841	0.549508	0.142515	80.120644	109.342590	157.349411	2.119315	0.000000	4.528632	0.000000	0.000000	0.000000	-0.023801	0.012270	-0.349000	0.000000	0.000000	3.000000	8.000000	0.000000
1329.613952	-0.032921	0.549586	0.141381	80.275894	109.066315	157.026810	2.131416	0.000000	4.522949	0.000000	0.000000	0.000000	-0.024135	0.023477	-0.339935	0.000000	0.000000	3.000000	8.000000	0.000000
1329.617286	-0.032921	0.549586	0.141381	80.275894	109.066315	157.026810	2.131416	0.000000	4.522949	0.000000	0.000000	0.000000	-0.024135	0.023477	-0.339935	0.000000	0.000000	3.000000	8.000000	0.000000
1329.620619	-0.032921	0.549586	0.141381	80.275894	109.066315	157.026810	2.131416	0.000000	4.522949	0.000000	0.000000	0.000000	-0.024135	0.023477	-0.339935	0.000000	0.000000	3.000000	8.000000	0.000000
1329.623952	-0.033003	0.549669	0.140284	80.479851	108.488380	156.387619	2.143266	0.000000	4.517345	0.000000	0.000000	0.000000	-0.024562	0.024846	-0.329307	0.000000	0.000000	3.000000	8.000000	0.000000
1329.627286	-0.033003	0.549669	0.140284	80.479851	108.488380	156.387619	2.143266	0.000000	4.517345	0.000000	0.000000	0.000000	-0.024562	0.024846	-0.329307	0.000000	0.000000	3.000000	8.000000	0.000000
1329.630619	-0.033003	0.549669	0.140284	80.479851	108.488380	156.387619	2.143266	0.000000	4.517345	0.000000	0.000000	0.000000	-0.024562	0.024846	-0.329307	0.000000	0.000000	3.000000	8.000000	0.000000
1329.633952	-0.033086	0.549737	0.139206	80.689323	107.819542	155.661697	2.154782	0.000000	4.511864	0.000000	0.000000	0.000000	-0.024732	0.020462	-0.323431	0.000000	0.000000	3.000000	8.000000	0.000000
1329.637286	-0.033086	0.549737	0.139206	80.689323	107.819542	155.661697	2.154782	0.000000	4.511864	0.000000	0.000000	0.000000	-0.024732	0.020462	-0.323431	0.000000	0.000000	3.000000	8.000000	0.000000
1329.640619	-0.033086	0.549737	0.139206	80.689323	107.819542	155.661697	2.154782	0.000000	4.511864	0.000000	0.000000	0.000000	-0.024732	0.020462	-0.323431	0.000000	0.000000	3.000000	8.000000	0.000000
1329.643952	-0.033197	0.549791	0.138146	80.888672	107.094101	154.882904	2.166174	0.000000	4.506405	0.000000	0.000000	0.000000	-0.033386	0.016156	-0.317996	0.000000	0.000000	3.000000	8.000000	0.000000
1329.647286	-0.033197	0.549791	0.138146	80.888672	107.094101	154.882904	2.166174	0.000000	4.506405	0.000000	0.000000	0.000000	-0.033386	0.016156	-0.317996	0.000000	0.000000	3.000000	8.000000	0.000000
1329.650619	-0.033197	0.549791	0.138146	80.888672	107.094101	154.882904	2.166174	0.000000	4.506405	0.000000	0.000000	0.000000	-0.033386	0.016156	-0.317996	0.000000	0.000000	3.000000	8.000000	0.000000
1329.653952	-0.033308	0.549863	0.137100	81.055168	106.295700	154.055237	2.176709	0.000000	4.501327	0.000000	0.000000	0.000000	-0.033452	0.021598	-0.313594	0.000000	0.000000	3.000000	8.000000	0.000000
1329.657286	-0.033308	0.549863	0.137100	81.055168	106.295700	154.055237	2.176709	0.000000	4.501327	0.000000	0.000000	0.000000	-0.033452	0.021598	-0.313594	0.000000	0.000000	3.000000	8.000000	0.000000
1329.660619	-0.033308	0.549863	0.137100	81.055168	106.295700	154.055237	2.176709	0.000000	4.501327	0.000000	0.000000	0.000000	-0.033452	0.021598	-0.313594	0.000000	0.000000	3.000000	8.000000	0.000000
1329.663952	-0.033448	0.549953	0.136068	81.190788	105.486938	153.236710	2.187175	0.000000	4.496250	0.000000	0.000000	0.000000	-0.041973	0.027060	-0.309639	0.000000	0.000000	3.000000	8.000000	0.000000
1329.667286	-0.033448	0.549953	0.136068	81.190788	105.486938	153.236710	2.187175	0.000000	4.496250	0.000000	0.000000	0.000000	-0.041973	0.027060	-0.309639	0.000000	0.000000	3.000000	8.000000	0.000000
1329.670619	-0.033448	0.549953	0.136068	81.190788	105.486938	153.236710	2.187175	0.000000	4.496250	0.000000	0.000000	0.000000	-0.041973	0.027060	-0.309639	0.000000	0.000000	3.000000	8.000000	0.000000
1329.673952	-0.033559	0.550042	0.135036	81.303558	104.693832	152.442871	2.196837	0.000000	4.491537	0.000000	0.000000	0.000000	-0.033314	0.026757	-0.309536	0.000000	0.000000	3.000000	8.000000	0.000000
1329.677286	-0.033559	0.550042	0.135036	81.303558	104.693832	152.442871	2.196837	0.000000	4.491537	0.000000	0.000000	0.000000	-0.033314	0.026757	-0.309536	0.000000	0.000000	3.000000	8.000000	0.000000
1329.680619	-0.033559	0.550042	0.135036	81.303558	104.693832	152.442871	2.196837	0.000000	4.491537	0.000000	0.000000	0.000000	-0.033314	0.026757	-0.309536	0.000000	0.000000	3.000000	8.000000	0.000000
1329.683952	-0.033727	0.550117	0.134021	81.396431	104.058327	151.813980	2.207384	0.000000	4.486363	0.000000	0.000000	0.000000	-0.050317	0.022473	-0.304523	0.000000	0.000000	3.000000	8.000000	0.000000
1329.687286	-0.033727	0.550117	0.134021	81.396431	104.058327	151.813980	2.207384	0.000000	4.486363	0.000000	0.000000	0.000000	-0.050317	0.022473	-0.304523	0.000000	0.000000	3.000000	8.000000	0.000000
1329.690619	-0.033727	0.550117	0.134021	81.396431	104.058327	151.813980	2.207384	0.000000	4.486363	0.000000	0.000000	0.000000	-0.050317	0.022473	-0.304523	0.000000	0.000000	3.000000	8.000000	0.000000
1329.693952	-0.033921	0.550172	0.132987	81.485664	103.603607	151.359207	2.216311	0.000000	4.481960	0.000000	0.000000	0.000000	-0.058195	0.016458	-0.310192	0.000000	0.000000	3.000000	8.000000	0.000000
1329.697286	-0.033921	0.550172	0.132987	81.485664	103.603607	151.359207	2.216311	0.000000	4.481960	0.000000	0.000000	0.000000	-0.058195	0.016458	-0.310192	0.000000	0.000000	3.000000	8.000000	0.000000
1329.700619	-0.033921	0.550172	0.132987	81.485664	103.603607	151.359207	2.216311	0.000000	4.481960	0.000000	0.000000	0.000000	-0.058195	0.016458	-0.310192	0.000000	0.000000	3.000000	8.000000	0.000000
1329.703952	-0.034144	0.550232	0.131988	81.571259	103.287895	151.040558	2.224891	0.000000	4.477707	0.000000	0.000000	0.000000	-0.066951	0.017970	-0.299871	0.000000	0.000000	3.000000	8.000000	0.000000
1329.707286	-0.034144	0.550232	0.131988	81.571259	103.287895	151.040558	2.224891	0.000000	4.477707	0.000000	0.000000	0.000000	-0.066951	0.017970	-0.299871	0.000000	0.000000	3.000000	8.000000	0.000000
1329.710619	-0.034144	0.550232	0.131988	81.571259	103.287895	151.040558	2.224891	0.000000	4.477707	0.000000	0.000000	0.000000	-0.066951	0.017970	-0.299871	0.000000	0.000000	3.000000	8.000000	0.000000
1329.713952	-0.034395	0.550259	0.130991	81.636559	103.095528	150.854813	2.232323	0.000000	4.474006	0.000000	0.000000	0.000000	-0.075114	0.008037	-0.299195	0.000000	0.000000	3.000000	8.000000	0.000000
1329.717286	-0.034395	0.550259	0.130991	81.636559	103.095528	150.854813	2.232323	0.000000	4.474006	0.000000	0.000000	0.000000	-0.075114	0.008037	-0.299195	0.000000	0.000000	3.000000	8.000000	0.000000
1329.720619	-0.034395	0.550259	0.130991	81.636559	103.095528	150.854813	2.232323	0.000000	4.474006	0.000000	0.000000	0.000000	-0.075114	0.008037	-0.299195	0.000000	0.000000	3.000000	8.000000	0.000000
1329.723952	-0.034730	0.550258	0.130030	81.661438	102.900497	150.699936	2.239077	0.000000	4.470630	0.000000	0.000000	0.000000	-0.100623	-0.000047	-0.288303	0.000000	0.000000	3.000000	8.000000	0.000000
1329.727286	-0.034730	0.550258	0.130030	81.661438	102.900497	150.699936	2.239077	0.000000	4.470630	0.000000	0.000000	0.000000	-0.100623	-0.000047	-0.288303	0.000000	0.000000	3.000000	8.000000	0.000000
1329.730619	-0.034730	0.550258	0.130030	81.661438	102.900497	150.699936	2.239077	0.000000	4.470630	0.000000	0.000000	0.000000	-0.100623	-0.000047	-0.288303	0.000000	0.000000	3.000000	8.000000	0.000000
1329.733952	-0.034730	0.550258	0.130030	81.676895	102.724091	150.574463	2.243085	0.000000	4.468621	0.000000	0.000000	0.000000	-0.100623	-0.000047	-0.288303	0.000000	0.000000	3.000000	8.000000	0.000000
1329.737286	-0.035066	0.550212	0.129094	81.676895	102.724091	150.574463	2.243085	0.000000	4.468621	0.000000	0.000000	0.000000	-0.100699	-0.013799	-0.280766	0.000000	0.000000	3.000000	8.000000	0.000000
1329.740619	-0.035066	0.550212	0.129094	81.676895	102.724091	150.574463	2.243085	0.000000	4.468621	0.000000	0.000000	0.000000	-0.100699	-0.013799	-0.280766	0.000000	0.000000	3.000000	8.000000	0.000000
1329.743952	-0.035458	0.550172	0.128191	81.694160	102.488892	150.392654	2.243085	0.000000	4.468621	0.000000	0.000000	0.000000	-0.117664	-0.012135	-0.270892	0.000000	0.000000	3.000000	8.000000	0.000000
1329.747286	-0.035458	0.550172	0.128191	81.694160	102.488892	150.392654	2.243085	0.000000	4.468621	0.000000	0.000000	0.000000	-0.117664	-0.012135	-0.270892	0.000000	0.000000	3.000000	8.000000	0.000000
1329.750619	-0.035458	0.550172	0.128191	81.694160	102.488892	150.392654	2.243085	0.000000	4.468621	0.000000	0.000000	0.000000	-0.117664	-0.012135	-0.270892	0.000000	0.000000	3.000000	8.000000	0.000000
1329.753952	-0.035458	0.550172	0.128191	81.720848	102.109398	150.068420	2.248514	0.000000	4.465891	0.000000	0.000000	0.000000	-0.117664	-0.012135	-0.270892	0.000000	0.000000	3.000000	8.000000	0.000000
1329.757286	-0.035824	0.550124	0.127347	81.720848	102.109398	150.068420	2.248514	0.000000	4.465891	0.000000	0.000000	0.000000	-0.110000	-0.014367	-0.253093	0.000000	0.000000	3.000000	8.000000	0.000000
1329.760619	-0.035824	0.550124	0.127347	81.720848	102.109398	150.068420	2.248514	0.000000	4.465891	0.000000	0.000000	0.000000	-0.110000	-0.014367	-0.253093	0.000000	0.000000	3.000000	8.000000	0.000000
1329.763952	-0.036192	0.550082	0.126540	81.746384	101.742393	149.742767	2.248514	0.000000	4.465891	0.000000	0.000000	0.000000	-0.110328	-0.012716	-0.242139	0.000000	0.000000	3.000000	8.000000	0.000000
1329.767286	-0.036192	0.550082	0.126540	81.746384	101.742393	149.742767	2.248514	0.000000	4.465891	0.000000	0.000000	0.000000	-0.110328	-0.012716	-0.242139	0.000000	0.000000	3.000000	8.000000	0.000000
1329.770619	-0.036192	0.550082	0.126540	81.746384	101.742393	149.742767	2.248514	0.000000	4.465891	0.000000	0.000000	0.000000	-0.110328	-0.012716	-0.242139	0.000000	0.000000	3.000000	8.000000	0.000000
1329.773952	-0.036192	0.550082	0.126540	81.769089	101.412766	149.453598	2.251235	0.000000	4.464520	0.000000	0.000000	0.000000	-0.110328	-0.012716	-0.242139	0.000000	0.000000	3.000000	8.000000	0.000000
1329.777286	-0.036507	0.550064	0.125789	81.769089	101.412766	149.453598	2.251235	0.000000	4.464520	0.000000	0.000000	0.000000	-0.094384	-0.005330	-0.225245	0.000000	0.000000	3.000000	8.000000	0.000000
1329.780619	-0.036507	0.550064	0.125789	81.769089	101.412766	149.453598	2.251235	0.000000	4.464520	0.000000	0.000000	0.000000	-0.094384	-0.005330	-0.225245	0.000000	0.000000	3.000000	8.000000	0.000000
1329.783952	-0.036848	0.550046	0.125036	81.792397	101.063416	149.149734	2.251235	0.000000	4.464520	0.000000	0.000000	0.000000	-0.102389	-0.005422	-0.226000	0.000000	0.000000	3.000000	8.000000	0.000000
1329.787286	-0.036848	0.550046	0.125036	81.792397	101.063416	149.149734	2.251235	0.000000	4.464520	0.000000	0.000000	0.000000	-0.102389	-0.005422	-0.226000	0.000000	0.000000	3.000000	8.000000	0.000000
1329.790619	-0.036848	0.550046	0.125036	81.792397	101.063416	149.149734	2.251235	0.000000	4.464520	0.000000	0.000000	0.000000	-0.102389	-0.005422	-0.226000	0.000000	0.000000	3.000000	8.000000	0.000000
1329.793952	-0.036848	0.550046	0.125036	81.818657	100.634209	148.763382	2.254153	0.000000	4.463047	0.000000	0.000000	0.000000	-0.102389	-0.005422	-0.226000	0.000000	0.000000	3.000000	8.000000	0.000000
1329.797286	-0.037217	0.550046	0.124296	81.818657	100.634209	148.763382	2.254153	0.000000	4.463047	0.000000	0.000000	0.000000	-0.110676	0.000143	-0.221888	0.000000	0.000000	3.000000	8.000000	0.000000
1329.800619	-0.037217	0.550046	0.124296	81.818657	100.634209	148.763382	2.254153	0.000000	4.463047	0.000000	0.000000	0.000000	-0.110676	0.000143	-0.221888	0.000000	0.000000	3.000000	8.000000	0.000000
1329.803952	-0.037616	0.550040	0.123613	81.843849	100.221092	148.396011	2.254153	0.000000	4.463047	0.000000	0.000000	0.000000	-0.119771	-0.002014	-0.204964	0.000000	0.000000	3.000000	8.000000	0.000000
1329.807286	-0.037616	0.550040	0.123613	81.843849	100.221092	148.396011	2.254153	0.000000	4.463047	0.000000	0.000000	0.000000	-0.119771	-0.002014	-0.204964	0.000000	0.000000	3.000000	8.000000	0.000000
1329.810619	-0.037616	0.550040	0.123613	81.843849	100.221092	148.396011	2.254153	0.000000	4.463047	0.000000	0.000000	0.000000	-0.119771	-0.002014	-0.204964	0.000000	0.000000	3.000000	8.000000	0.000000
1329.813952	-0.037616	0.550040	0.123613	81.860664	99.950806	148.172287	2.252729	0.000000	4.463767	0.000000	0.000000	0.000000	-0.119771	-0.002014	-0.204964	0.000000	0.000000	3.000000	8.000000	0.000000
1329.817286	-0.038014	0.550033	0.122929	81.860664	99.950806	148.172287	2.252729	0.000000	4.463767	0.000000	0.000000	0.000000	-0.119456	-0.002099	-0.205193	0.000000	0.000000	3.000000	8.000000	0.000000
1329.820619	-0.038014	0.550033	0.122929	81.860664	99.950806	148.172287	2.252729	0.000000	4.463767	0.000000	0.000000	0.000000	-0.119456	-0.002099	-0.205193	0.000000	0.000000	3.000000	8.000000	0.000000
1329.823952	-0.038441	0.550012	0.122264	81.869400	99.827744	148.085861	2.252729	0.000000	4.463767	0.000000	0.000000	0.000000	-0.127820	-0.006068	-0.199551	0.000000	0.000000	3.000000	8.000000	0.000000
1329.827286	-0.038441	0.550012	0.122264	81.869400	99.827744	148.085861	2.252729	0.000000	4.463767	0.000000	0.000000	0.000000	-0.127820	-0.006068	-0.199551	0.000000	0.000000	3.000000	8.000000	0.000000
1329.830619	-0.038441	0.550012	0.122264	81.869400	99.827744	148.085861	2.252729	0.000000	4.463767	0.000000	0.000000	0.000000	-0.127820	-0.006068	-0.199551	0.000000	0.000000	3.000000	8.000000	0.000000
1329.833952	-0.038441	0.550012	0.122264	81.871819	99.833572	148.095566	2.248554	0.000000	4.465871	0.000000	0.000000	0.000000	-0.127820	-0.006068	-0.199551	0.000000	0.000000	3.000000	8.000000	0.000000
1329.837286	-0.038869	0.549985	0.121657	81.871819	99.833572	148.095566	2.248554	0.000000	4.465871	0.000000	0.000000	0.000000	-0.128685	-0.008154	-0.182051	0.000000	0.000000	3.000000	8.000000	0.000000
1329.840619	-0.038869	0.549985	0.121657	81.871819	99.833572	148.095566	2.248554	0.000000	4.465871	0.000000	0.000000	0.000000	-0.128685	-0.008154	-0.182051	0.000000	0.000000	3.000000	8.000000	0.000000
1329.843952	-0.039299	0.549977	0.121066	81.865982	99.948730	148.115662	2.248554	0.000000	4.465871	0.000000	0.000000	0.000000	-0.128724	-0.002564	-0.177357	0.000000	0.000000	3.000000	8.000000	0.000000
1329.847286	-0.039299	0.549977	0.121066	81.865982	99.948730	148.115662	2.248554	0.000000	4.465871	0.000000	0.000000	0.000000	-0.128724	-0.002564	-0.177357	0.000000	0.000000	3.000000	8.000000	0.000000
1329.850619	-0.039299	0.549977	0.121066	81.865982	99.948730	148.115662	2.248554	0.000000	4.465871	0.000000	0.000000	0.000000	-0.128724	-0.002564	-0.177357	0.000000	0.000000	3.000000	8.000000	0.000000
1329.853952	-0.039299	0.549977	0.121066	81.857750	100.142128	148.007019	2.241045	0.000000	4.469644	0.000000	0.000000	0.000000	-0.128724	-0.002564	-0.177357	0.000000	0.000000	3.000000	8.000000	0.000000
1329.857286	-0.039727	0.549968	0.120474	81.857750	100.142128	148.007019	2.241045	0.000000	4.469644	0.000000	0.000000	0.000000	-0.128438	-0.002625	-0.177555	0.000000	0.000000	3.000000	8.000000	0.000000
1329.860619	-0.039727	0.549968	0.120474	81.857750	100.142128	148.007019	2.241045	0.000000	4.469644	0.000000	0.000000	0.000000	-0.128438	-0.002625	-0.177555	0.000000	0.000000	3.000000	8.000000	0.000000
1329.863952	-0.040182	0.549978	0.119896	81.852615	100.265228	147.472031	2.241045	0.000000	4.469644	0.000000	0.000000	0.000000	-0.136712	0.002969	-0.173419	0.000000	0.000000	3.000000	8.000000	0.000000
1329.867286	-0.040182	0.549978	0.119896	81.852615	100.265228	147.472031	2.241045	0.000000	4.469644	0.000000	0.000000	0.000000	-0.136712	0.002969	-0.173419	0.000000	0.000000	3.000000	8.000000	0.000000
1329.870619	-0.040182	0.549978	0.119896	81.852615	100.265228	147.472031	2.241045	0.000000	4.469644	0.000000	0.000000	0.000000	-0.136712	0.002969	-0.173419	0.000000	0.000000	3.000000	8.000000	0.000000
1329.873952	-0.040692	0.549987	0.119313	81.856422	100.217422	146.738632	2.232177	0.000000	4.474080	0.000000	0.000000	0.000000	-0.152838	0.002913	-0.174782	0.000000	0.000000	3.000000	8.000000	0.000000
1329.877286	-0.040692	0.549987	0.119313	81.856422	100.217422	146.738632	2.232177	0.000000	4.474080	0.000000	0.000000	0.000000	-0.152838	0.002913	-0.174782	0.000000	0.000000	3.000000	8.000000	0.000000
1329.880619	-0.040692	0.549987	0.119313	81.856422	100.217422	146.738632	2.232177	0.000000	4.474080	0.000000	0.000000	0.000000	-0.152838	0.002913	-0.174782	0.000000	0.000000	3.000000	8.000000	0.000000
1329.883952	-0.041285	0.550003	0.118762	81.870735	99.918480	146.191284	2.225600	0.000000	4.477355	0.000000	0.000000	0.000000	-0.177928	0.004649	-0.165427	0.000000	0.000000	3.000000	8.000000	0.000000
1329.887286	-0.041285	0.550003	0.118762	81.870735	99.918480	146.191284	2.225600	0.000000	4.477355	0.000000	0.000000	0.000000	-0.177928	0.004649	-0.165427	0.000000	0.000000	3.000000	8.000000	0.000000
1329.890619	-0.041285	0.550003	0.118762	81.870735	99.918480	146.191284	2.225600	0.000000	4.477355	0.000000	0.000000	0.000000	-0.177928	0.004649	-0.165427	0.000000	0.000000	3.000000	8.000000	0.000000
1329.893952	-0.041285	0.550003	0.118762	81.892960	99.488510	145.828812	2.215941	0.000000	4.482142	0.000000	0.000000	0.000000	-0.177928	0.004649	-0.165427	0.000000	0.000000	3.000000	8.000000	0.000000
1329.897286	-0.041905	0.550037	0.118224	81.892960	99.488510	145.828812	2.215941	0.000000	4.482142	0.000000	0.000000	0.000000	-0.186127	0.010235	-0.161375	0.000000	0.000000	3.000000	8.000000	0.000000
1329.900619	-0.041905	0.550037	0.118224	81.892960	99.488510	145.828812	2.215941	0.000000	4.482142	0.000000	0.000000	0.000000	-0.186127	0.010235	-0.161375	0.000000	0.000000	3.000000	8.000000	0.000000
1329.903952	-0.042555	0.550046	0.117726	81.906822	99.143608	145.526840	2.215941	0.000000	4.482142	0.000000	0.000000	0.000000	-0.194910	0.002570	-0.149384	0.000000	0.000000	3.000000	8.000000	0.000000
1329.907286	-0.042555	0.550046	0.117726	81.906822	99.143608	145.526840	2.215941	0.000000	4.482142	0.000000	0.000000	0.000000	-0.194910	0.002570	-0.149384	0.000000	0.000000	3.000000	8.000000	0.000000
1329.910619	-0.042555	0.550046	0.117726	81.906822	99.143608	145.526840	2.215941	0.000000	4.482142	0.000000	0.000000	0.000000	-0.194910	0.002570	-0.149384	0.000000	0.000000	3.000000	8.000000	0.000000
1329.913952	-0.042555	0.550046	0.117726	81.902168	99.083420	145.477722	2.192662	0.000000	4.493577	0.000000	0.000000	0.000000	-0.194910	0.002570	-0.149384	0.000000	0.000000	3.000000	8.000000	0.000000
1329.917286	-0.043151	0.550041	0.117253	81.902168	99.083420	145.477722	2.192662	0.000000	4.493577	0.000000	0.000000	0.000000	-0.178692	-0.001304	-0.142003	0.000000	0.000000	3.000000	8.000000	0.000000
1329.920619	-0.043151	0.550041	0.117253	81.902168	99.083420	145.477722	2.192662	0.000000	4.493577	0.000000	0.000000	0.000000	-0.178692	-0.001304	-0.142003	0.000000	0.000000	3.000000	8.000000	0.000000
1329.923952	-0.043771	0.550018	0.116760	81.887222	99.197342	145.552307	2.192662	0.000000	4.493577	0.000000	0.000000	0.000000	-0.186191	-0.006957	-0.147794	0.000000	0.000000	3.000000	8.000000	0.000000
1329.927286	-0.043771	0.550018	0.116760	81.887222	99.197342	145.552307	2.192662	0.000000	4.493577	0.000000	0.000000	0.000000	-0.186191	-0.006957	-0.147794	0.000000	0.000000	3.000000	8.000000	0.000000
1329.930619	-0.043771	0.550018	0.116760	81.887222	99.197342	145.552307	2.192662	0.000000	4.493577	0.000000	0.000000	0.000000	-0.186191	-0.006957	-0.147794	0.000000	0.000000	3.000000	8.000000	0.000000
1329.933952	-0.043771	0.550018	0.116760	81.875496	99.310768	145.601822	2.169419	0.000000	4.504844	0.000000	0.000000	0.000000	-0.186191	-0.006957	-0.147794	0.000000	0.000000	3.000000	8.000000	0.000000
1329.937286	-0.044392	0.550014	0.116283	81.875496	99.310768	145.601822	2.169419	0.000000	4.504844	0.000000	0.000000	0.000000	-0.186245	-0.001375	-0.143131	0.000000	0.000000	3.000000	8.000000	0.000000
1329.940619	-0.044392	0.550014	0.116283	81.875496	99.310768	145.601822	2.169419	0.000000	4.504844	0.000000	0.000000	0.000000	-0.186245	-0.001375	-0.143131	0.000000	0.000000	3.000000	8.000000	0.000000
1329.943952	-0.045034	0.550015	0.115743	81.864624	99.446640	145.794891	2.169419	0.000000	4.504844	0.000000	0.000000	0.000000	-0.192694	0.000552	-0.161853	0.000000	0.000000	3.000000	8.000000	0.000000
1329.947286	-0.045034	0.550015	0.115743	81.864624	99.446640	145.794891	2.169419	0.000000	4.504844	0.000000	0.000000	0.000000	-0.192694	0.000552	-0.161853	0.000000	0.000000	3.000000	8.000000	0.000000
1329.950619	-0.045034	0.550015	0.115743	81.864624	99.446640	145.794891	2.169419	0.000000	4.504844	0.000000	0.000000	0.000000	-0.192694	0.000552	-0.161853	0.000000	0.000000	3.000000	8.000000	0.000000
1329.953952	-0.045034	0.550015	0.115743	81.855339	99.583748	145.974457	2.144884	0.000000	4.516577	0.000000	0.000000	0.000000	-0.192694	0.000552	-0.161853	0.000000	0.000000	3.000000	8.000000	0.000000
1329.957286	-0.045677	0.550004	0.115224	81.855339	99.583748	145.974457	2.144884	0.000000	4.516577	0.000000	0.000000	0.000000	-0.192835	-0.003299	-0.155697	0.000000	0.000000	3.000000	8.000000	0.000000
1329.960619	-0.045677	0.550004	0.115224	81.855339	99.583748	145.974457	2.144884	0.000000	4.516577	0.000000	0.000000	0.000000	-0.192835	-0.003299	-0.155697	0.000000	0.000000	3.000000	8.000000	0.000000
1329.963952	-0.046343	0.550018	0.114659	81.845993	99.720421	145.994019	2.144884	0.000000	4.516577	0.000000	0.000000	0.000000	-0.199578	0.004203	-0.169543	0.000000	0.000000	3.000000	8.000000	0.000000
1329.967286	-0.046343	0.550018	0.114659	81.845993	99.720421	145.994019	2.144884	0.000000	4.516577	0.000000	0.000000	0.000000	-0.199578	0.004203	-0.169543	0.000000	0.000000	3.000000	8.000000	0.000000
1329.970619	-0.046343	0.550018	0.114659	81.845993	99.720421	145.994019	2.144884	0.000000	4.516577	0.000000	0.000000	0.000000	-0.199578	0.004203	-0.169543	0.000000	0.000000	3.000000	8.000000	0.000000
1329.973952	-0.046343	0.550018	0.114659	81.826363	99.829124	145.763290	2.119286	0.000000	4.528645	0.000000	0.000000	0.000000	-0.199578	0.004203	-0.169543	0.000000	0.000000	3.000000	8.000000	0.000000
1329.977286	-0.047035	0.550020	0.114112	81.826363	99.829124	145.763290	2.119286	0.000000	4.528645	0.000000	0.000000	0.000000	-0.207840	0.000385	-0.164075	0.000000	0.000000	3.000000	8.000000	0.000000
1329.980619	-0.047035	0.550020	0.114112	81.826363	99.829124	145.763290	2.119286	0.000000	4.528645	0.000000	0.000000	0.000000	-0.207840	0.000385	-0.164075	0.000000	0.000000	3.000000	8.000000	0.000000
1329.983952	-0.047754	0.550021	0.113562	81.783195	99.867363	145.496521	2.119286	0.000000	4.528645	0.000000	0.000000	0.000000	-0.215564	0.000340	-0.165081	0.000000	0.000000	3.000000	8.000000	0.000000
1329.987286	-0.047754	0.550021	0.113562	81.783195	99.867363	145.496521	2.119286	0.000000	4.528645	0.000000	0.000000	0.000000	-0.215564	0.000340	-0.165081	0.000000	0.000000	3.000000	8.000000	0.000000
1329.990619	-0.047754	0.550021	0.113562	81.783195	99.867363	145.496521	2.119286	0.000000	4.528645	0.000000	0.000000	0.000000	-0.215564	0.000340	-0.165081	0.000000	0.000000	3.000000	8.000000	0.000000
1329.993952	-0.047754	0.550021	0.113562	81.708054	99.812065	145.497238	2.089779	0.000000	4.542337	0.000000	0.000000	0.000000	-0.215564	0.000340	-0.165081	0.000000	0.000000	3.000000	8.000000	0.000000
1329.997286	-0.048527	0.550009	0.113027	81.708054	99.812065	145.497238	2.089779	0.000000	4.542337	0.000000	0.000000	0.000000	-0.231936	-0.003497	-0.160354	0.000000	0.000000	3.000000	8.000000	0.000000
1330.000619	-0.048527	0.550009	0.113027	81.708054	99.812065	145.497238	2.089779	0.000000	4.542337	0.000000	0.000000	0.000000	-0.231936	-0.003497	-0.160354	0.000000	0.000000	3.000000	8.000000	0.000000
1330.003952	-0.049272	0.549998	0.112494	81.604401	99.681709	145.509613	2.089779	0.000000	4.542337	0.000000	0.000000	0.000000	-0.223387	-0.003508	-0.160035	0.000000	0.000000	3.000000	8.000000	0.000000
1330.007286	-0.049272	0.549998	0.112494	81.604401	99.681709	145.509613	2.089779	0.000000	4.542337	0.000000	0.000000	0.000000	-0.223387	-0.003508	-0.160035	0.000000	0.000000	3.000000	8.000000	0.000000
1330.010619	-0.049272	0.549998	0.112494	81.604401	99.681709	145.509613	2.089779	0.000000	4.542337	0.000000	0.000000	0.000000	-0.223387	-0.003508	-0.160035	0.000000	0.000000	3.000000	8.000000	0.000000
1330.013952	-0.049272	0.549998	0.112494	81.485664	99.514290	145.392075	2.055397	0.000000	4.557999	0.000000	0.000000	0.000000	-0.223387	-0.003508	-0.160035	0.000000	0.000000	3.000000	8.000000	0.000000
1330.017286	-0.049986	0.549967	0.111945	81.485664	99.514290	145.392075	2.055397	0.000000	4.557999	0.000000	0.000000	0.000000	-0.214429	-0.009177	-0.164631	0.000000	0.000000	3.000000	8.000000	0.000000
1330.020619	-0.049986	0.549967	0.111945	81.485664	99.514290	145.392075	2.055397	0.000000	4.557999	0.000000	0.000000	0.000000	-0.214429	-0.009177	-0.164631	0.000000	0.000000	3.000000	8.000000	0.000000
1330.023952	-0.050673	0.549936	0.111398	81.358727	99.370338	145.081177	2.055397	0.000000	4.557999	0.000000	0.000000	0.000000	-0.205913	-0.009232	-0.164252	0.000000	0.000000	3.000000	8.000000	0.000000
1330.027286	-0.050673	0.549936	0.111398	81.358727	99.370338	145.081177	2.055397	0.000000	4.557999	0.000000	0.000000	0.000000	-0.205913	-0.009232	-0.164252	0.000000	0.000000	3.000000	8.000000	0.000000
1330.030619	-0.050673	0.549936	0.111398	81.358727	99.370338	145.081177	2.055397	0.000000	4.557999	0.000000	0.000000	0.000000	-0.205913	-0.009232	-0.164252	0.000000	0.000000	3.000000	8.000000	0.000000
1330.033952	-0.051356	0.549918	0.110828	81.249451	99.253227	144.803162	2.024423	0.000000	4.571839	0.000000	0.000000	0.000000	-0.204925	-0.005517	-0.171043	0.000000	0.000000	3.000000	8.000000	0.000000
1330.037286	-0.051356	0.549918	0.110828	81.249451	99.253227	144.803162	2.024423	0.000000	4.571839	0.000000	0.000000	0.000000	-0.204925	-0.005517	-0.171043	0.000000	0.000000	3.000000	8.000000	0.000000
1330.040619	-0.051356	0.549918	0.110828	81.249451	99.253227	144.803162	2.024423	0.000000	4.571839	0.000000	0.000000	0.000000	-0.204925	-0.005517	-0.171043	0.000000	0.000000	3.000000	8.000000	0.000000
1330.043952	-0.052062	0.549912	0.110232	81.163620	99.196281	144.867508	2.009539	0.000000	4.578401	0.000000	0.000000	0.000000	-0.211992	-0.001804	-0.178581	0.000000	0.000000	3.000000	8.000000	0.000000
1330.047286	-0.052062	0.549912	0.110232	81.163620	99.196281	144.867508	2.009539	0.000000	4.578401	0.000000	0.000000	0.000000	-0.211992	-0.001804	-0.178581	0.000000	0.000000	3.000000	8.000000	0.000000
1330.050619	-0.052062	0.549912	0.110232	81.163620	99.196281	144.867508	2.009539	0.000000	4.578401	0.000000	0.000000	0.000000	-0.211992	-0.001804	-0.178581	0.000000	0.000000	3.000000	8.000000	0.000000
1330.053952	-0.052062	0.549912	0.110232	81.112282	99.205132	144.975296	1.993995	0.000000	4.585193	0.000000	0.000000	0.000000	-0.211992	-0.001804	-0.178581	0.000000	0.000000	3.000000	8.000000	0.000000
1330.057286	-0.052742	0.549924	0.109655	81.112282	99.205132	144.975296	1.993995	0.000000	4.585193	0.000000	0.000000	0.000000	-0.203924	0.003719	-0.173220	0.000000	0.000000	3.000000	8.000000	0.000000
1330.060619	-0.052742	0.549924	0.109655	81.112282	99.205132	144.975296	1.993995	0.000000	4.585193	0.000000	0.000000	0.000000	-0.203924	0.003719	-0.173220	0.000000	0.000000	3.000000	8.000000	0.000000
1330.063952	-0.053368	0.549955	0.109098	81.093445	99.281013	145.099930	1.993995	0.000000	4.585193	0.000000	0.000000	0.000000	-0.187838	0.009265	-0.167068	0.000000	0.000000	3.000000	8.000000	0.000000
1330.067286	-0.053368	0.549955	0.109098	81.093445	99.281013	145.099930	1.993995	0.000000	4.585193	0.000000	0.000000	0.000000	-0.187838	0.009265	-0.167068	0.000000	0.000000	3.000000	8.000000	0.000000
1330.070619	-0.053368	0.549955	0.109098	81.093445	99.281013	145.099930	1.993995	0.000000	4.585193	0.000000	0.000000	0.000000	-0.187838	0.009265	-0.167068	0.000000	0.000000	3.000000	8.000000	0.000000
1330.073952	-0.053368	0.549955	0.109098	81.087074	99.370224	145.120682	1.965157	0.000000	4.597626	0.000000	0.000000	0.000000	-0.187838	0.009265	-0.167068	0.000000	0.000000	3.000000	8.000000	0.000000
1330.077286	-0.053941	0.550004	0.108562	81.087074	99.370224	145.120682	1.965157	0.000000	4.597626	0.000000	0.000000	0.000000	-0.171815	0.014779	-0.160852	0.000000	0.000000	3.000000	8.000000	0.000000
1330.080619	-0.053941	0.550004	0.108562	81.087074	99.370224	145.120682	1.965157	0.000000	4.597626	0.000000	0.000000	0.000000	-0.171815	0.014779	-0.160852	0.000000	0.000000	3.000000	8.000000	0.000000
1330.083952	-0.054466	0.550066	0.108106	81.081429	99.448082	145.081787	1.965157	0.000000	4.597626	0.000000	0.000000	0.000000	-0.157583	0.018484	-0.136658	0.000000	0.000000	3.000000	8.000000	0.000000
1330.087286	-0.054466	0.550066	0.108106	81.081429	99.448082	145.081787	1.965157	0.000000	4.597626	0.000000	0.000000	0.000000	-0.157583	0.018484	-0.136658	0.000000	0.000000	3.000000	8.000000	0.000000
1330.090619	-0.054466	0.550066	0.108106	81.081429	99.448082	145.081787	1.965157	0.000000	4.597626	0.000000	0.000000	0.000000	-0.157583	0.018484	-0.136658	0.000000	0.000000	3.000000	8.000000	0.000000
1330.093952	-0.054466	0.550066	0.108106	81.076584	99.506538	145.079117	1.940835	0.000000	4.607945	0.000000	0.000000	0.000000	-0.157583	0.018484	-0.136658	0.000000	0.000000	3.000000	8.000000	0.000000
1330.097286	-0.054991	0.550127	0.107650	81.076584	99.506538	145.079117	1.940835	0.000000	4.607945	0.000000	0.000000	0.000000	-0.157322	0.018397	-0.136855	0.000000	0.000000	3.000000	8.000000	0.000000
1330.100619	-0.054991	0.550127	0.107650	81.076584	99.506538	145.079117	1.940835	0.000000	4.607945	0.000000	0.000000	0.000000	-0.157322	0.018397	-0.136855	0.000000	0.000000	3.000000	8.000000	0.000000
1330.103952	-0.055518	0.550195	0.107232	81.072517	99.545654	145.120682	1.940835	0.000000	4.607945	0.000000	0.000000	0.000000	-0.158186	0.020230	-0.125603	0.000000	0.000000	3.000000	8.000000	0.000000
1330.107286	-0.055518	0.550195	0.107232	81.072517	99.545654	145.120682	1.940835	0.000000	4.607945	0.000000	0.000000	0.000000	-0.158186	0.020230	-0.125603	0.000000	0.000000	3.000000	8.000000	0.000000
1330.110619	-0.055518	0.550195	0.107232	81.072517	99.545654	145.120682	1.940835	0.000000	4.607945	0.000000	0.000000	0.000000	-0.158186	0.020230	-0.125603	0.000000	0.000000	3.000000	8.000000	0.000000
1330.113952	-0.055518	0.550195	0.107232	81.068375	99.587334	145.201981	1.915814	0.000000	4.618403	0.000000	0.000000	0.000000	-0.158186	0.020230	-0.125603	0.000000	0.000000	3.000000	8.000000	0.000000
1330.117286	-0.056016	0.550274	0.106793	81.068375	99.587334	145.201981	1.915814	0.000000	4.618403	0.000000	0.000000	0.000000	-0.149271	0.023883	-0.131479	0.000000	0.000000	3.000000	8.000000	0.000000
1330.120619	-0.056016	0.550274	0.106793	81.068375	99.587334	145.201981	1.915814	0.000000	4.618403	0.000000	0.000000	0.000000	-0.149271	0.023883	-0.131479	0.000000	0.000000	3.000000	8.000000	0.000000
1330.123952	-0.056533	0.550360	0.106292	81.064285	99.626297	145.251358	1.915814	0.000000	4.618403	0.000000	0.000000	0.000000	-0.155258	0.025610	-0.150399	0.000000	0.000000	3.000000	8.000000	0.000000
1330.127286	-0.056533	0.550360	0.106292	81.064285	99.626297	145.251358	1.915814	0.000000	4.618403	0.000000	0.000000	0.000000	-0.155258	0.025610	-0.150399	0.000000	0.000000	3.000000	8.000000	0.000000
1330.130619	-0.056533	0.550360	0.106292	81.064285	99.626297	145.251358	1.915814	0.000000	4.618403	0.000000	0.000000	0.000000	-0.155258	0.025610	-0.150399	0.000000	0.000000	3.000000	8.000000	0.000000
1330.133952	-0.056533	0.550360	0.106292	81.059303	99.684288	145.288101	1.892560	0.000000	4.627982	0.000000	0.000000	0.000000	-0.155258	0.025610	-0.150399	0.000000	0.000000	3.000000	8.000000	0.000000
1330.137286	-0.057048	0.550457	0.105768	81.059303	99.684288	145.288101	1.892560	0.000000	4.627982	0.000000	0.000000	0.000000	-0.154311	0.029227	-0.157094	0.000000	0.000000	3.000000	8.000000	0.000000
1330.140619	-0.057048	0.550457	0.105768	81.059303	99.684288	145.288101	1.892560	0.000000	4.627982	0.000000	0.000000	0.000000	-0.154311	0.029227	-0.157094	0.000000	0.000000	3.000000	8.000000	0.000000
1330.143952	-0.057500	0.550541	0.105173	81.052582	99.783195	145.371506	1.892560	0.000000	4.627982	0.000000	0.000000	0.000000	-0.135643	0.025315	-0.178592	0.000000	0.000000	3.000000	8.000000	0.000000
1330.147286	-0.057500	0.550541	0.105173	81.052582	99.783195	145.371506	1.892560	0.000000	4.627982	0.000000	0.000000	0.000000	-0.135643	0.025315	-0.178592	0.000000	0.000000	3.000000	8.000000	0.000000
1330.150619	-0.057500	0.550541	0.105173	81.052582	99.783195	145.371506	1.892560	0.000000	4.627982	0.000000	0.000000	0.000000	-0.135643	0.025315	-0.178592	0.000000	0.000000	3.000000	8.000000	0.000000
1330.153952	-0.057500	0.550541	0.105173	81.050163	99.850693	145.448929	1.873325	0.000000	4.635801	0.000000	0.000000	0.000000	-0.135643	0.025315	-0.178592	0.000000	0.000000	3.000000	8.000000	0.000000
1330.157286	-0.057949	0.550638	0.104555	81.050163	99.850693	145.448929	1.873325	0.000000	4.635801	0.000000	0.000000	0.000000	-0.134655	0.028889	-0.185286	0.000000	0.000000	3.000000	8.000000	0.000000
1330.160619	-0.057949	0.550638	0.104555	81.050163	99.850693	145.448929	1.873325	0.000000	4.635801	0.000000	0.000000	0.000000	-0.134655	0.028889	-0.185286	0.000000	0.000000	3.000000	8.000000	0.000000
1330.163952	-0.058367	0.550746	0.103918	81.053284	99.801224	145.438904	1.873325	0.000000	4.635801	0.000000	0.000000	0.000000	-0.125659	0.032420	-0.191161	0.000000	0.000000	3.000000	8.000000	0.000000
1330.167286	-0.058367	0.550746	0.103918	81.053284	99.801224	145.438904	1.873325	0.000000	4.635801	0.000000	0.000000	0.000000	-0.125659	0.032420	-0.191161	0.000000	0.000000	3.000000	8.000000	0.000000
1330.170619	-0.058367	0.550746	0.103918	81.053284	99.801224	145.438904	1.873325	0.000000	4.635801	0.000000	0.000000	0.000000	-0.125659	0.032420	-0.191161	0.000000	0.000000	3.000000	8.000000	0.000000
1330.173952	-0.058367	0.550746	0.103918	81.069809	99.583130	145.263443	1.859471	0.000000	4.641376	0.000000	0.000000	0.000000	-0.125659	0.032420	-0.191161	0.000000	0.000000	3.000000	8.000000	0.000000
1330.177286	-0.058787	0.550841	0.103302	81.069809	99.583130	145.263443	1.859471	0.000000	4.641376	0.000000	0.000000	0.000000	-0.126015	0.028639	-0.184854	0.000000	0.000000	3.000000	8.000000	0.000000
1330.180619	-0.058787	0.550841	0.103302	81.069809	99.583130	145.263443	1.859471	0.000000	4.641376	0.000000	0.000000	0.000000	-0.126015	0.028639	-0.184854	0.000000	0.000000	3.000000	8.000000	0.000000
1330.183952	-0.059178	0.550949	0.102666	81.104019	99.052963	144.791794	1.859471	0.000000	4.641376	0.000000	0.000000	0.000000	-0.117042	0.032146	-0.190712	0.000000	0.000000	3.000000	8.000000	0.000000
1330.187286	-0.059178	0.550949	0.102666	81.104019	99.052963	144.791794	1.859471	0.000000	4.641376	0.000000	0.000000	0.000000	-0.117042	0.032146	-0.190712	0.000000	0.000000	3.000000	8.000000	0.000000
1330.190619	-0.059178	0.550949	0.102666	81.104019	99.052963	144.791794	1.859471	0.000000	4.641376	0.000000	0.000000	0.000000	-0.117042	0.032146	-0.190712	0.000000	0.000000	3.000000	8.000000	0.000000
1330.193952	-0.059178	0.550949	0.102666	81.152046	98.308319	144.098267	1.847428	0.000000	4.646182	0.000000	0.000000	0.000000	-0.117042	0.032146	-0.190712	0.000000	0.000000	3.000000	8.000000	0.000000
1330.197286	-0.059601	0.551068	0.102104	81.152046	98.308319	144.098267	1.847428	0.000000	4.646182	0.000000	0.000000	0.000000	-0.127146	0.035884	-0.168761	0.000000	0.000000	3.000000	8.000000	0.000000
1330.200619	-0.059601	0.551068	0.102104	81.152046	98.308319	144.098267	1.847428	0.000000	4.646182	0.000000	0.000000	0.000000	-0.127146	0.035884	-0.168761	0.000000	0.000000	3.000000	8.000000	0.000000
1330.203952	-0.060076	0.551169	0.101518	81.202858	97.444855	143.298874	1.847428	0.000000	4.646182	0.000000	0.000000	0.000000	-0.142240	0.030172	-0.175631	0.000000	0.000000	3.000000	8.000000	0.000000
1330.207286	-0.060076	0.551169	0.101518	81.202858	97.444855	143.298874	1.847428	0.000000	4.646182	0.000000	0.000000	0.000000	-0.142240	0.030172	-0.175631	0.000000	0.000000	3.000000	8.000000	0.000000
1330.210619	-0.060076	0.551169	0.101518	81.202858	97.444855	143.298874	1.847428	0.000000	4.646182	0.000000	0.000000	0.000000	-0.142240	0.030172	-0.175631	0.000000	0.000000	3.000000	8.000000	0.000000
1330.213952	-0.060076	0.551169	0.101518	81.240746	96.769608	142.688095	1.829942	0.000000	4.653097	0.000000	0.000000	0.000000	-0.142240	0.030172	-0.175631	0.000000	0.000000	3.000000	8.000000	0.000000
1330.217286	-0.060548	0.551300	0.100927	81.240746	96.769608	142.688095	1.829942	0.000000	4.653097	0.000000	0.000000	0.000000	-0.141747	0.039282	-0.177370	0.000000	0.000000	3.000000	8.000000	0.000000
1330.220619	-0.060548	0.551300	0.100927	81.240746	96.769608	142.688095	1.829942	0.000000	4.653097	0.000000	0.000000	0.000000	-0.141747	0.039282	-0.177370	0.000000	0.000000	3.000000	8.000000	0.000000
1330.223952	-0.061023	0.551467	0.100368	81.266579	96.284782	142.257004	1.829942	0.000000	4.653097	0.000000	0.000000	0.000000	-0.142508	0.050259	-0.167610	0.000000	0.000000	3.000000	8.000000	0.000000
1330.227286	-0.061023	0.551467	0.100368	81.266579	96.284782	142.257004	1.829942	0.000000	4.653097	0.000000	0.000000	0.000000	-0.142508	0.050259	-0.167610	0.000000	0.000000	3.000000	8.000000	0.000000
1330.230619	-0.061023	0.551467	0.100368	81.266579	96.284782	142.257004	1.829942	0.000000	4.653097	0.000000	0.000000	0.000000	-0.142508	0.050259	-0.167610	0.000000	0.000000	3.000000	8.000000	0.000000
1330.233952	-0.061023	0.551467	0.100368	81.277916	96.054070	142.073929	1.810006	0.000000	4.660888	0.000000	0.000000	0.000000	-0.142508	0.050259	-0.167610	0.000000	0.000000	3.000000	8.000000	0.000000
1330.237286	-0.061444	0.551634	0.099815	81.277916	96.054070	142.073929	1.810006	0.000000	4.660888	0.000000	0.000000	0.000000	-0.126331	0.050129	-0.166060	0.000000	0.000000	3.000000	8.000000	0.000000
1330.240619	-0.061444	0.551634	0.099815	81.277916	96.054070	142.073929	1.810006	0.000000	4.660888	0.000000	0.000000	0.000000	-0.126331	0.050129	-0.166060	0.000000	0.000000	3.000000	8.000000	0.000000
1330.243952	-0.061835	0.551844	0.099237	81.277489	96.038849	142.097977	1.810006	0.000000	4.660888	0.000000	0.000000	0.000000	-0.117231	0.062794	-0.173426	0.000000	0.000000	3.000000	8.000000	0.000000
1330.247286	-0.061835	0.551844	0.099237	81.277489	96.038849	142.097977	1.810006	0.000000	4.660888	0.000000	0.000000	0.000000	-0.117231	0.062794	-0.173426	0.000000	0.000000	3.000000	8.000000	0.000000
1330.250619	-0.061835	0.551844	0.099237	81.277489	96.038849	142.097977	1.810006	0.000000	4.660888	0.000000	0.000000	0.000000	-0.117231	0.062794	-0.173426	0.000000	0.000000	3.000000	8.000000	0.000000
1330.253952	-0.061835	0.551844	0.099237	81.277802	96.039146	142.132767	1.794778	0.000000	4.666773	0.000000	0.000000	0.000000	-0.117231	0.062794	-0.173426	0.000000	0.000000	3.000000	8.000000	0.000000
1330.257286	-0.062224	0.552083	0.098653	81.277802	96.039146	142.132767	1.794778	0.000000	4.666773	0.000000	0.000000	0.000000	-0.116778	0.071772	-0.175150	0.000000	0.000000	3.000000	8.000000	0.000000
1330.260619	-0.062224	0.552083	0.098653	81.277802	96.039146	142.132767	1.794778	0.000000	4.666773	0.000000	0.000000	0.000000	-0.116778	0.071772	-0.175150	0.000000	0.000000	3.000000	8.000000	0.000000
1330.263952	-0.062583	0.552364	0.098044	81.287224	96.036644	142.167603	1.794778	0.000000	4.666773	0.000000	0.000000	0.000000	-0.107678	0.084335	-0.182524	0.000000	0.000000	3.000000	8.000000	0.000000
1330.267286	-0.062583	0.552364	0.098044	81.287224	96.036644	142.167603	1.794778	0.000000	4.666773	0.000000	0.000000	0.000000	-0.107678	0.084335	-0.182524	0.000000	0.000000	3.000000	8.000000	0.000000
1330.270619	-0.062583	0.552364	0.098044	81.287224	96.036644	142.167603	1.794778	0.000000	4.666773	0.000000	0.000000	0.000000	-0.107678	0.084335	-0.182524	0.000000	0.000000	3.000000	8.000000	0.000000
1330.273952	-0.062583	0.552364	0.098044	81.316788	96.084877	142.232178	1.782749	0.000000	4.671381	0.000000	0.000000	0.000000	-0.107678	0.084335	-0.182524	0.000000	0.000000	3.000000	8.000000	0.000000
1330.277286	-0.062960	0.552680	0.097367	81.316788	96.084877	142.232178	1.782749	0.000000	4.671381	0.000000	0.000000	0.000000	-0.113070	0.094855	-0.203231	0.000000	0.000000	3.000000	8.000000	0.000000
1330.280619	-0.062960	0.552680	0.097367	81.316788	96.084877	142.232178	1.782749	0.000000	4.671381	0.000000	0.000000	0.000000	-0.113070	0.094855	-0.203231	0.000000	0.000000	3.000000	8.000000	0.000000
1330.283952	-0.063333	0.553038	0.096662	81.372200	96.168617	142.314636	1.782749	0.000000	4.671381	0.000000	0.000000	0.000000	-0.111810	0.107294	-0.211562	0.000000	0.000000	3.000000	8.000000	0.000000
1330.287286	-0.063333	0.553038	0.096662	81.372200	96.168617	142.314636	1.782749	0.000000	4.671381	0.000000	0.000000	0.000000	-0.111810	0.107294	-0.211562	0.000000	0.000000	3.000000	8.000000	0.000000
1330.290619	-0.063333	0.553038	0.096662	81.372200	96.168617	142.314636	1.782749	0.000000	4.671381	0.000000	0.000000	0.000000	-0.111810	0.107294	-0.211562	0.000000	0.000000	3.000000	8.000000	0.000000
1330.293952	-0.063333	0.553038	0.096662	81.456108	96.326103	142.442230	1.773376	0.000000	4.674948	0.000000	0.000000	0.000000	-0.111810	0.107294	-0.211562	0.000000	0.000000	3.000000	8.000000	0.000000
1330.297286	-0.063699	0.553418	0.095912	81.456108	96.326103	142.442230	1.773376	0.000000	4.674948	0.000000	0.000000	0.000000	-0.109951	0.114080	-0.224909	0.000000	0.000000	3.000000	8.000000	0.000000
1330.300619	-0.063699	0.553418	0.095912	81.456108	96.326103	142.442230	1.773376	0.000000	4.674948	0.000000	0.000000	0.000000	-0.109951	0.114080	-0.224909	0.000000	0.000000	3.000000	8.000000	0.000000
1330.303952	-0.064013	0.553846	0.095179	81.556496	96.494469	142.561539	1.773376	0.000000	4.674948	0.000000	0.000000	0.000000	-0.094241	0.128390	-0.219943	0.000000	0.000000	3.000000	8.000000	0.000000
1330.307286	-0.064013	0.553846	0.095179	81.556496	96.494469	142.561539	1.773376	0.000000	4.674948	0.000000	0.000000	0.000000	-0.094241	0.128390	-0.219943	0.000000	0.000000	3.000000	8.000000	0.000000
1330.310619	-0.064013	0.553846	0.095179	81.556496	96.494469	142.561539	1.773376	0.000000	4.674948	0.000000	0.000000	0.000000	-0.094241	0.128390	-0.219943	0.000000	0.000000	3.000000	8.000000	0.000000
1330.313952	-0.064013	0.553846	0.095179	81.673431	96.646301	142.647339	1.768301	0.000000	4.676870	0.000000	0.000000	0.000000	-0.094241	0.128390	-0.219943	0.000000	0.000000	3.000000	8.000000	0.000000
1330.317286	-0.064268	0.554247	0.094396	81.673431	96.646301	142.647339	1.768301	0.000000	4.676870	0.000000	0.000000	0.000000	-0.076276	0.120412	-0.234899	0.000000	0.000000	3.000000	8.000000	0.000000
1330.320619	-0.064268	0.554247	0.094396	81.673431	96.646301	142.647339	1.768301	0.000000	4.676870	0.000000	0.000000	0.000000	-0.076276	0.120412	-0.234899	0.000000	0.000000	3.000000	8.000000	0.000000
1330.323952	-0.064446	0.554684	0.093655	81.833145	96.637772	142.539352	1.768301	0.000000	4.676870	0.000000	0.000000	0.000000	-0.053600	0.131102	-0.222432	0.000000	0.000000	3.000000	8.000000	0.000000
1330.327286	-0.064446	0.554684	0.093655	81.833145	96.637772	142.539352	1.768301	0.000000	4.676870	0.000000	0.000000	0.000000	-0.053600	0.131102	-0.222432	0.000000	0.000000	3.000000	8.000000	0.000000
1330.330619	-0.064446	0.554684	0.093655	81.833145	96.637772	142.539352	1.768301	0.000000	4.676870	0.000000	0.000000	0.000000	-0.053600	0.131102	-0.222432	0.000000	0.000000	3.000000	8.000000	0.000000
1330.333952	-0.064446	0.554684	0.093655	82.071915	96.379807	142.130112	1.774564	0.000000	4.674497	0.000000	0.000000	0.000000	-0.053600	0.131102	-0.222432	0.000000	0.000000	3.000000	8.000000	0.000000
1330.337286	-0.064599	0.555090	0.092921	82.071915	96.379807	142.130112	1.774564	0.000000	4.674497	0.000000	0.000000	0.000000	-0.045720	0.121633	-0.220155	0.000000	0.000000	3.000000	8.000000	0.000000
1330.340619	-0.064599	0.555090	0.092921	82.071915	96.379807	142.130112	1.774564	0.000000	4.674497	0.000000	0.000000	0.000000	-0.045720	0.121633	-0.220155	0.000000	0.000000	3.000000	8.000000	0.000000
1330.343952	-0.064753	0.555482	0.092208	82.378563	95.797485	141.358490	1.774564	0.000000	4.674497	0.000000	0.000000	0.000000	-0.046286	0.117741	-0.213791	0.000000	0.000000	3.000000	8.000000	0.000000
1330.347286	-0.064753	0.555482	0.092208	82.378563	95.797485	141.358490	1.774564	0.000000	4.674497	0.000000	0.000000	0.000000	-0.046286	0.117741	-0.213791	0.000000	0.000000	3.000000	8.000000	0.000000
1330.350619	-0.064753	0.555482	0.092208	82.378563	95.797485	141.358490	1.774564	0.000000	4.674497	0.000000	0.000000	0.000000	-0.046286	0.117741	-0.213791	0.000000	0.000000	3.000000	8.000000	0.000000
1330.353952	-0.064753	0.555482	0.092208	82.752701	94.976555	140.300171	1.762354	0.000000	4.610403	0.000000	0.000000	0.000000	-0.046286	0.117741	-0.213791	0.000000	0.000000	3.000000	8.000000	0.000000
1330.357286	-0.064957	0.555855	0.091472	82.752701	94.976555	140.300171	1.762354	0.000000	4.610403	0.000000	0.000000	0.000000	-0.061123	0.111777	-0.220822	0.000000	0.000000	3.000000	8.000000	0.000000
1330.360619	-0.064957	0.555855	0.091472	82.752701	94.976555	140.300171	1.762354	0.000000	4.610403	0.000000	0.000000	0.000000	-0.061123	0.111777	-0.220822	0.000000	0.000000	3.000000	8.000000	0.000000
1330.363952	-0.065214	0.556215	0.090751	83.159775	93.812904	138.882629	1.762354	0.000000	4.610403	0.000000	0.000000	0.000000	-0.077264	0.107942	-0.216303	0.000000	0.000000	3.000000	8.000000	0.000000
1330.367286	-0.065214	0.556215	0.090751	83.159775	93.812904	138.882629	1.762354	0.000000	4.610403	0.000000	0.000000	0.000000	-0.077264	0.107942	-0.216303	0.000000	0.000000	3.000000	8.000000	0.000000
1330.370619	-0.065214	0.556215	0.090751	83.159775	93.812904	138.882629	1.762354	0.000000	4.610403	0.000000	0.000000	0.000000	-0.077264	0.107942	-0.216303	0.000000	0.000000	3.000000	8.000000	0.000000
1330.373952	-0.065525	0.556562	0.090045	83.532921	92.409698	137.258438	1.739290	0.000000	4.537549	0.000000	0.000000	0.000000	-0.093359	0.104124	-0.211785	0.000000	0.000000	3.000000	8.000000	0.000000
1330.377286	-0.065525	0.556562	0.090045	83.532921	92.409698	137.258438	1.739290	0.000000	4.537549	0.000000	0.000000	0.000000	-0.093359	0.104124	-0.211785	0.000000	0.000000	3.000000	8.000000	0.000000
1330.380619	-0.065525	0.556562	0.090045	83.532921	92.409698	137.258438	1.739290	0.000000	4.537549	0.000000	0.000000	0.000000	-0.093359	0.104124	-0.211785	0.000000	0.000000	3.000000	8.000000	0.000000
1330.383952	-0.065890	0.556896	0.089354	83.814514	90.787872	135.492706	1.723730	0.000000	4.502251	0.000000	0.000000	0.000000	-0.109408	0.100360	-0.207277	0.000000	0.000000	3.000000	8.000000	0.000000
1330.387286	-0.065890	0.556896	0.089354	83.814514	90.787872	135.492706	1.723730	0.000000	4.502251	0.000000	0.000000	0.000000	-0.109408	0.100360	-0.207277	0.000000	0.000000	3.000000	8.000000	0.000000
1330.390619	-0.065890	0.556896	0.089354	83.814514	90.787872	135.492706	1.723730	0.000000	4.502251	0.000000	0.000000	0.000000	-0.109408	0.100360	-0.207277	0.000000	0.000000	3.000000	8.000000	0.000000
1330.393952	-0.065890	0.556896	0.089354	83.963623	89.094620	133.766907	1.705495	0.000000	4.467705	0.000000	0.000000	0.000000	-0.109408	0.100360	-0.207277	0.000000	0.000000	3.000000	8.000000	0.000000
1330.397286	-0.066304	0.557181	0.088645	83.963623	89.094620	133.766907	1.705495	0.000000	4.467705	0.000000	0.000000	0.000000	-0.124210	0.085447	-0.212744	0.000000	0.000000	3.000000	8.000000	0.000000
1330.400619	-0.066304	0.557181	0.088645	83.963623	89.094620	133.766907	1.705495	0.000000	4.467705	0.000000	0.000000	0.000000	-0.124210	0.085447	-0.212744	0.000000	0.000000	3.000000	8.000000	0.000000
1330.403952	-0.066769	0.557435	0.087934	84.002266	87.465576	132.198502	1.705495	0.000000	4.467705	0.000000	0.000000	0.000000	-0.139546	0.076182	-0.213254	0.000000	0.000000	3.000000	8.000000	0.000000
1330.407286	-0.066769	0.557435	0.087934	84.002266	87.465576	132.198502	1.705495	0.000000	4.467705	0.000000	0.000000	0.000000	-0.139546	0.076182	-0.213254	0.000000	0.000000	3.000000	8.000000	0.000000
1330.410619	-0.066769	0.557435	0.087934	84.002266	87.465576	132.198502	1.705495	0.000000	4.467705	0.000000	0.000000	0.000000	-0.139546	0.076182	-0.213254	0.000000	0.000000	3.000000	8.000000	0.000000
1330.413952	-0.066769	0.557435	0.087934	84.022499	86.269974	131.075653	1.661536	0.000000	4.396705	0.000000	0.000000	0.000000	-0.139546	0.076182	-0.213254	0.000000	0.000000	3.000000	8.000000	0.000000
1330.417286	-0.067312	0.557628	0.087224	84.022499	86.269974	131.075653	1.661536	0.000000	4.396705	0.000000	0.000000	0.000000	-0.162790	0.057942	-0.213112	0.000000	0.000000	3.000000	8.000000	0.000000
1330.420619	-0.067312	0.557628	0.087224	84.022499	86.269974	131.075653	1.661536	0.000000	4.396705	0.000000	0.000000	0.000000	-0.162790	0.057942	-0.213112	0.000000	0.000000	3.000000	8.000000	0.000000
1330.423952	-0.067907	0.557809	0.086528	84.034683	85.492073	130.371231	1.661536	0.000000	4.396705	0.000000	0.000000	0.000000	-0.178624	0.054297	-0.208710	0.000000	0.000000	3.000000	8.000000	0.000000
1330.427286	-0.067907	0.557809	0.086528	84.034683	85.492073	130.371231	1.661536	0.000000	4.396705	0.000000	0.000000	0.000000	-0.178624	0.054297	-0.208710	0.000000	0.000000	3.000000	8.000000	0.000000
1330.430619	-0.067907	0.557809	0.086528	84.034683	85.492073	130.371231	1.661536	0.000000	4.396705	0.000000	0.000000	0.000000	-0.178624	0.054297	-0.208710	0.000000	0.000000	3.000000	8.000000	0.000000
1330.433952	-0.067907	0.557809	0.086528	84.040337	85.167007	130.120529	1.604633	0.000000	4.326402	0.000000	0.000000	0.000000	-0.178624	0.054297	-0.208710	0.000000	0.000000	3.000000	8.000000	0.000000
1330.437286	-0.068502	0.557930	0.085842	84.040337	85.167007	130.120529	1.604633	0.000000	4.326402	0.000000	0.000000	0.000000	-0.178542	0.036155	-0.205740	0.000000	0.000000	3.000000	8.000000	0.000000
1330.440619	-0.068502	0.557930	0.085842	84.040337	85.167007	130.120529	1.604633	0.000000	4.326402	0.000000	0.000000	0.000000	-0.178542	0.036155	-0.205740	0.000000	0.000000	3.000000	8.000000	0.000000
1330.443952	-0.069073	0.558038	0.085181	84.040665	85.220291	130.243423	1.604633	0.000000	4.326402	0.000000	0.000000	0.000000	-0.171170	0.032591	-0.198428	0.000000	0.000000	3.000000	8.000000	0.000000
1330.447286	-0.069073	0.558038	0.085181	84.040665	85.220291	130.243423	1.604633	0.000000	4.326402	0.000000	0.000000	0.000000	-0.171170	0.032591	-0.198428	0.000000	0.000000	3.000000	8.000000	0.000000
1330.450619	-0.069073	0.558038	0.085181	84.040665	85.220291	130.243423	1.604633	0.000000	4.326402	0.000000	0.000000	0.000000	-0.171170	0.032591	-0.198428	0.000000	0.000000	3.000000	8.000000	0.000000
1330.453952	-0.069073	0.558038	0.085181	84.039574	85.394653	130.484344	1.546348	0.000000	4.259040	0.000000	0.000000	0.000000	-0.171170	0.032591	-0.198428	0.000000	0.000000	3.000000	8.000000	0.000000
1330.457286	-0.069617	0.558117	0.084527	84.039574	85.394653	130.484344	1.546348	0.000000	4.259040	0.000000	0.000000	0.000000	-0.163213	0.023486	-0.196070	0.000000	0.000000	3.000000	8.000000	0.000000
1330.460619	-0.069617	0.558117	0.084527	84.039574	85.394653	130.484344	1.546348	0.000000	4.259040	0.000000	0.000000	0.000000	-0.163213	0.023486	-0.196070	0.000000	0.000000	3.000000	8.000000	0.000000
1330.463952	-0.070135	0.558165	0.083882	84.038132	85.598846	130.755280	1.546348	0.000000	4.259040	0.000000	0.000000	0.000000	-0.155288	0.014418	-0.193683	0.000000	0.000000	3.000000	8.000000	0.000000
1330.467286	-0.070135	0.558165	0.083882	84.038132	85.598846	130.755280	1.546348	0.000000	4.259040	0.000000	0.000000	0.000000	-0.155288	0.014418	-0.193683	0.000000	0.000000	3.000000	8.000000	0.000000
1330.470619	-0.070135	0.558165	0.083882	84.038132	85.598846	130.755280	1.546348	0.000000	4.259040	0.000000	0.000000	0.000000	-0.155288	0.014418	-0.193683	0.000000	0.000000	3.000000	8.000000	0.000000
1330.473952	-0.070135	0.558165	0.083882	84.036583	85.802849	131.026031	1.493265	0.000000	4.194082	0.000000	0.000000	0.000000	-0.155288	0.014418	-0.193683	0.000000	0.000000	3.000000	8.000000	0.000000
1330.477286	-0.070697	0.558205	0.083190	84.036583	85.802849	131.026031	1.493265	0.000000	4.194082	0.000000	0.000000	0.000000	-0.168749	0.012146	-0.207551	0.000000	0.000000	3.000000	8.000000	0.000000
1330.480619	-0.070697	0.558205	0.083190	84.036583	85.802849	131.026031	1.493265	0.000000	4.194082	0.000000	0.000000	0.000000	-0.168749	0.012146	-0.207551	0.000000	0.000000	3.000000	8.000000	0.000000
1330.483952	-0.071289	0.558253	0.082532	84.035469	85.987183	131.282959	1.493265	0.000000	4.194082	0.000000	0.000000	0.000000	-0.177496	0.014213	-0.197215	0.000000	0.000000	3.000000	8.000000	0.000000
1330.487286	-0.071289	0.558253	0.082532	84.035469	85.987183	131.282959	1.493265	0.000000	4.194082	0.000000	0.000000	0.000000	-0.177496	0.014213	-0.197215	0.000000	0.000000	3.000000	8.000000	0.000000
1330.490619	-0.071289	0.558253	0.082532	84.035469	85.987183	131.282959	1.493265	0.000000	4.194082	0.000000	0.000000	0.000000	-0.177496	0.014213	-0.197215	0.000000	0.000000	3.000000	8.000000	0.000000
1330.493952	-0.071289	0.558253	0.082532	84.036949	85.984619	131.356354	1.435557	0.000000	4.126621	0.000000	0.000000	0.000000	-0.177496	0.014213	-0.197215	0.000000	0.000000	3.000000	8.000000	0.000000
1330.497286	-0.071880	0.558270	0.081880	84.036949	85.984619	131.356354	1.435557	0.000000	4.126621	0.000000	0.000000	0.000000	-0.177247	0.005161	-0.195858	0.000000	0.000000	3.000000	8.000000	0.000000
1330.500619	-0.071880	0.558270	0.081880	84.036949	85.984619	131.356354	1.435557	0.000000	4.126621	0.000000	0.000000	0.000000	-0.177247	0.005161	-0.195858	0.000000	0.000000	3.000000	8.000000	0.000000
1330.503952	-0.072471	0.558305	0.081242	84.043884	85.662079	131.109131	1.435557	0.000000	4.126621	0.000000	0.000000	0.000000	-0.177456	0.010632	-0.191140	0.000000	0.000000	3.000000	8.000000	0.000000
1330.507286	-0.072471	0.558305	0.081242	84.043884	85.662079	131.109131	1.435557	0.000000	4.126621	0.000000	0.000000	0.000000	-0.177456	0.010632	-0.191140	0.000000	0.000000	3.000000	8.000000	0.000000
1330.510619	-0.072471	0.558305	0.081242	84.043884	85.662079	131.109131	1.435557	0.000000	4.126621	0.000000	0.000000	0.000000	-0.177456	0.010632	-0.191140	0.000000	0.000000	3.000000	8.000000	0.000000
1330.513952	-0.072471	0.558305	0.081242	84.055222	85.023987	130.545013	1.376440	0.000000	4.062121	0.000000	0.000000	0.000000	-0.177456	0.010632	-0.191140	0.000000	0.000000	3.000000	8.000000	0.000000
1330.517286	-0.073039	0.558329	0.080630	84.055222	85.023987	130.545013	1.376440	0.000000	4.062121	0.000000	0.000000	0.000000	-0.170248	0.007170	-0.183734	0.000000	0.000000	3.000000	8.000000	0.000000
1330.520619	-0.073039	0.558329	0.080630	84.055222	85.023987	130.545013	1.376440	0.000000	4.062121	0.000000	0.000000	0.000000	-0.170248	0.007170	-0.183734	0.000000	0.000000	3.000000	8.000000	0.000000
1330.523952	-0.073565	0.558338	0.080107	84.068726	84.159096	129.749588	1.376440	0.000000	4.062121	0.000000	0.000000	0.000000	-0.157944	0.002582	-0.156967	0.000000	0.000000	3.000000	8.000000	0.000000
1330.527286	-0.073565	0.558338	0.080107	84.068726	84.159096	129.749588	1.376440	0.000000	4.062121	0.000000	0.000000	0.000000	-0.157944	0.002582	-0.156967	0.000000	0.000000	3.000000	8.000000	0.000000
1330.530619	-0.073565	0.558338	0.080107	84.068726	84.159096	129.749588	1.376440	0.000000	4.062121	0.000000	0.000000	0.000000	-0.157944	0.002582	-0.156967	0.000000	0.000000	3.000000	8.000000	0.000000
1330.533952	-0.073565	0.558338	0.080107	84.081894	83.256699	128.914429	1.321741	0.000000	4.005338	0.000000	0.000000	0.000000	-0.157944	0.002582	-0.156967	0.000000	0.000000	3.000000	8.000000	0.000000
1330.537286	-0.074068	0.558335	0.079609	84.081894	83.256699	128.914429	1.321741	0.000000	4.005338	0.000000	0.000000	0.000000	-0.150893	-0.000799	-0.149473	0.000000	0.000000	3.000000	8.000000	0.000000
1330.540619	-0.074068	0.558335	0.079609	84.081894	83.256699	128.914429	1.321741	0.000000	4.005338	0.000000	0.000000	0.000000	-0.150893	-0.000799	-0.149473	0.000000	0.000000	3.000000	8.000000	0.000000
1330.543952	-0.074602	0.558310	0.079150	84.093094	82.354767	128.081772	1.321741	0.000000	4.005338	0.000000	0.000000	0.000000	-0.160085	-0.007520	-0.137440	0.000000	0.000000	3.000000	8.000000	0.000000
1330.547286	-0.074602	0.558310	0.079150	84.093094	82.354767	128.081772	1.321741	0.000000	4.005338	0.000000	0.000000	0.000000	-0.160085	-0.007520	-0.137440	0.000000	0.000000	3.000000	8.000000	0.000000
1330.550619	-0.074602	0.558310	0.079150	84.093094	82.354767	128.081772	1.321741	0.000000	4.005338	0.000000	0.000000	0.000000	-0.160085	-0.007520	-0.137440	0.000000	0.000000	3.000000	8.000000	0.000000
1330.553952	-0.074602	0.558310	0.079150	84.103058	81.477440	127.268639	1.269912	0.000000	3.957519	0.000000	0.000000	0.000000	-0.160085	-0.007520	-0.137440	0.000000	0.000000	3.000000	8.000000	0.000000
1330.557286	-0.075188	0.558274	0.078707	84.103058	81.477440	127.268639	1.269912	0.000000	3.957519	0.000000	0.000000	0.000000	-0.176001	-0.010887	-0.133135	0.000000	0.000000	3.000000	8.000000	0.000000
1330.560619	-0.075188	0.558274	0.078707	84.103058	81.477440	127.268639	1.269912	0.000000	3.957519	0.000000	0.000000	0.000000	-0.176001	-0.010887	-0.133135	0.000000	0.000000	3.000000	8.000000	0.000000
1330.563952	-0.075808	0.558234	0.078319	84.109474	80.907227	126.766357	1.269912	0.000000	3.957519	0.000000	0.000000	0.000000	-0.185926	-0.012045	-0.116145	0.000000	0.000000	3.000000	8.000000	0.000000
1330.567286	-0.075808	0.558234	0.078319	84.109474	80.907227	126.766357	1.269912	0.000000	3.957519	0.000000	0.000000	0.000000	-0.185926	-0.012045	-0.116145	0.000000	0.000000	3.000000	8.000000	0.000000
1330.570619	-0.075808	0.558234	0.078319	84.109474	80.907227	126.766357	1.269912	0.000000	3.957519	0.000000	0.000000	0.000000	-0.185926	-0.012045	-0.116145	0.000000	0.000000	3.000000	8.000000	0.000000
1330.573952	-0.075808	0.558234	0.078319	84.113571	80.520401	126.424629	1.209591	0.000000	3.915973	0.000000	0.000000	0.000000	-0.185926	-0.012045	-0.116145	0.000000	0.000000	3.000000	8.000000	0.000000
1330.577286	-0.076430	0.558182	0.077954	84.113571	80.520401	126.424629	1.209591	0.000000	3.915973	0.000000	0.000000	0.000000	-0.186616	-0.015392	-0.109740	0.000000	0.000000	3.000000	8.000000	0.000000
1330.580619	-0.076430	0.558182	0.077954	84.113571	80.520401	126.424629	1.209591	0.000000	3.915973	0.000000	0.000000	0.000000	-0.186616	-0.015392	-0.109740	0.000000	0.000000	3.000000	8.000000	0.000000
1330.583952	-0.077091	0.558134	0.077683	84.116173	80.338943	126.140892	1.209591	0.000000	3.915973	0.000000	0.000000	0.000000	-0.198312	-0.014315	-0.081127	0.000000	0.000000	3.000000	8.000000	0.000000
1330.587286	-0.077091	0.558134	0.077683	84.116173	80.338943	126.140892	1.209591	0.000000	3.915973	0.000000	0.000000	0.000000	-0.198312	-0.014315	-0.081127	0.000000	0.000000	3.000000	8.000000	0.000000
1330.590619	-0.077091	0.558134	0.077683	84.116173	80.338943	126.140892	1.209591	0.000000	3.915973	0.000000	0.000000	0.000000	-0.198312	-0.014315	-0.081127	0.000000	0.000000	3.000000	8.000000	0.000000
1330.593952	-0.077091	0.558134	0.077683	84.115105	80.343445	125.835625	1.145436	0.000000	3.884162	0.000000	0.000000	0.000000	-0.198312	-0.014315	-0.081127	0.000000	0.000000	3.000000	8.000000	0.000000
1330.597286	-0.077704	0.558076	0.077441	84.115105	80.343445	125.835625	1.145436	0.000000	3.884162	0.000000	0.000000	0.000000	-0.183877	-0.017644	-0.072525	0.000000	0.000000	3.000000	8.000000	0.000000
1330.600619	-0.077704	0.558076	0.077441	84.115105	80.343445	125.835625	1.145436	0.000000	3.884162	0.000000	0.000000	0.000000	-0.183877	-0.017644	-0.072525	0.000000	0.000000	3.000000	8.000000	0.000000
1330.603952	-0.078353	0.558032	0.077273	84.113640	80.395615	125.766541	1.145436	0.000000	3.884162	0.000000	0.000000	0.000000	-0.194765	-0.013233	-0.050558	0.000000	0.000000	3.000000	8.000000	0.000000
1330.607286	-0.078353	0.558032	0.077273	84.113640	80.395615	125.766541	1.145436	0.000000	3.884162	0.000000	0.000000	0.000000	-0.194765	-0.013233	-0.050558	0.000000	0.000000	3.000000	8.000000	0.000000
1330.610619	-0.078353	0.558032	0.077273	84.113640	80.395615	125.766541	1.145436	0.000000	3.884162	0.000000	0.000000	0.000000	-0.194765	-0.013233	-0.050558	0.000000	0.000000	3.000000	8.000000	0.000000
1330.613952	-0.078353	0.558032	0.077273	84.108780	80.442635	125.889610	1.082329	0.000000	3.863648	0.000000	0.000000	0.000000	-0.194765	-0.013233	-0.050558	0.000000	0.000000	3.000000	8.000000	0.000000
1330.617286	-0.078978	0.557958	0.077113	84.108780	80.442635	125.889610	1.082329	0.000000	3.863648	0.000000	0.000000	0.000000	-0.187304	-0.022102	-0.048038	0.000000	0.000000	3.000000	8.000000	0.000000
1330.620619	-0.078978	0.557958	0.077113	84.108780	80.442635	125.889610	1.082329	0.000000	3.863648	0.000000	0.000000	0.000000	-0.187304	-0.022102	-0.048038	0.000000	0.000000	3.000000	8.000000	0.000000
1330.623952	-0.079579	0.557903	0.076972	84.097015	80.462280	125.975288	1.082329	0.000000	3.863648	0.000000	0.000000	0.000000	-0.180363	-0.016572	-0.042121	0.000000	0.000000	3.000000	8.000000	0.000000
1330.627286	-0.079579	0.557903	0.076972	84.097015	80.462280	125.975288	1.082329	0.000000	3.863648	0.000000	0.000000	0.000000	-0.180363	-0.016572	-0.042121	0.000000	0.000000	3.000000	8.000000	0.000000
1330.630619	-0.079579	0.557903	0.076972	84.097015	80.462280	125.975288	1.082329	0.000000	3.863648	0.000000	0.000000	0.000000	-0.180363	-0.016572	-0.042121	0.000000	0.000000	3.000000	8.000000	0.000000
1330.633952	-0.079579	0.557903	0.076972	84.073349	80.505508	126.077003	1.021051	0.000000	3.848621	0.000000	0.000000	0.000000	-0.180363	-0.016572	-0.042121	0.000000	0.000000	3.000000	8.000000	0.000000
1330.637286	-0.080101	0.557829	0.076826	84.073349	80.505508	126.077003	1.021051	0.000000	3.848621	0.000000	0.000000	0.000000	-0.156733	-0.022096	-0.043908	0.000000	0.000000	3.000000	8.000000	0.000000
1330.640619	-0.080101	0.557829	0.076826	84.073349	80.505508	126.077003	1.021051	0.000000	3.848621	0.000000	0.000000	0.000000	-0.156733	-0.022096	-0.043908	0.000000	0.000000	3.000000	8.000000	0.000000
1330.643952	-0.080592	0.557748	0.076644	84.034355	80.571388	126.130417	1.021051	0.000000	3.848621	0.000000	0.000000	0.000000	-0.147307	-0.024275	-0.054568	0.000000	0.000000	3.000000	8.000000	0.000000
1330.647286	-0.080592	0.557748	0.076644	84.034355	80.571388	126.130417	1.021051	0.000000	3.848621	0.000000	0.000000	0.000000	-0.147307	-0.024275	-0.054568	0.000000	0.000000	3.000000	8.000000	0.000000
1330.650619	-0.080592	0.557748	0.076644	84.034355	80.571388	126.130417	1.021051	0.000000	3.848621	0.000000	0.000000	0.000000	-0.147307	-0.024275	-0.054568	0.000000	0.000000	3.000000	8.000000	0.000000
1330.653952	-0.080592	0.557748	0.076644	83.991951	80.665138	126.076660	0.970377	0.000000	3.832209	0.000000	0.000000	0.000000	-0.147307	-0.024275	-0.054568	0.000000	0.000000	3.000000	8.000000	0.000000
1330.657286	-0.081049	0.557671	0.076405	83.991951	80.665138	126.076660	0.970377	0.000000	3.832209	0.000000	0.000000	0.000000	-0.136844	-0.023136	-0.071844	0.000000	0.000000	3.000000	8.000000	0.000000
1330.660619	-0.081049	0.557671	0.076405	83.991951	80.665138	126.076660	0.970377	0.000000	3.832209	0.000000	0.000000	0.000000	-0.136844	-0.023136	-0.071844	0.000000	0.000000	3.000000	8.000000	0.000000
1330.663952	-0.081518	0.557579	0.076083	83.952927	80.786163	126.241447	0.970377	0.000000	3.832209	0.000000	0.000000	0.000000	-0.140767	-0.027519	-0.096432	0.000000	0.000000	3.000000	8.000000	0.000000
1330.667286	-0.081518	0.557579	0.076083	83.952927	80.786163	126.241447	0.970377	0.000000	3.832209	0.000000	0.000000	0.000000	-0.140767	-0.027519	-0.096432	0.000000	0.000000	3.000000	8.000000	0.000000
1330.670619	-0.081518	0.557579	0.076083	83.952927	80.786163	126.241447	0.970377	0.000000	3.832209	0.000000	0.000000	0.000000	-0.140767	-0.027519	-0.096432	0.000000	0.000000	3.000000	8.000000	0.000000
1330.673952	-0.081518	0.557579	0.076083	83.934402	80.946434	126.472145	0.924109	0.000000	3.804163	0.000000	0.000000	0.000000	-0.140767	-0.027519	-0.096432	0.000000	0.000000	3.000000	8.000000	0.000000
1330.677286	-0.082037	0.557487	0.075754	83.934402	80.946434	126.472145	0.924109	0.000000	3.804163	0.000000	0.000000	0.000000	-0.155784	-0.027520	-0.098915	0.000000	0.000000	3.000000	8.000000	0.000000
1330.680619	-0.082037	0.557487	0.075754	83.934402	80.946434	126.472145	0.924109	0.000000	3.804163	0.000000	0.000000	0.000000	-0.155784	-0.027520	-0.098915	0.000000	0.000000	3.000000	8.000000	0.000000
1330.683952	-0.082566	0.557392	0.075319	83.934441	81.181076	126.760307	0.924109	0.000000	3.804163	0.000000	0.000000	0.000000	-0.158540	-0.028565	-0.130211	0.000000	0.000000	3.000000	8.000000	0.000000
1330.687286	-0.082566	0.557392	0.075319	83.934441	81.181076	126.760307	0.924109	0.000000	3.804163	0.000000	0.000000	0.000000	-0.158540	-0.028565	-0.130211	0.000000	0.000000	3.000000	8.000000	0.000000
1330.690619	-0.082566	0.557392	0.075319	83.934441	81.181076	126.760307	0.924109	0.000000	3.804163	0.000000	0.000000	0.000000	-0.158540	-0.028565	-0.130211	0.000000	0.000000	3.000000	8.000000	0.000000
1330.693952	-0.082566	0.557392	0.075319	83.932655	81.381981	127.002914	0.871722	0.000000	3.765975	0.000000	0.000000	0.000000	-0.158540	-0.028565	-0.130211	0.000000	0.000000	3.000000	8.000000	0.000000
1330.697286	-0.083071	0.557315	0.074905	83.932655	81.381981	127.002914	0.871722	0.000000	3.765975	0.000000	0.000000	0.000000	-0.151485	-0.023061	-0.124208	0.000000	0.000000	3.000000	8.000000	0.000000
1330.700619	-0.083071	0.557315	0.074905	83.932655	81.381981	127.002914	0.871722	0.000000	3.765975	0.000000	0.000000	0.000000	-0.151485	-0.023061	-0.124208	0.000000	0.000000	3.000000	8.000000	0.000000
1330.703952	-0.083578	0.557227	0.074513	83.932762	81.565445	127.207916	0.871722	0.000000	3.765975	0.000000	0.000000	0.000000	-0.152292	-0.026361	-0.117745	0.000000	0.000000	3.000000	8.000000	0.000000
1330.707286	-0.083578	0.557227	0.074513	83.932762	81.565445	127.207916	0.871722	0.000000	3.765975	0.000000	0.000000	0.000000	-0.152292	-0.026361	-0.117745	0.000000	0.000000	3.000000	8.000000	0.000000
1330.710619	-0.083578	0.557227	0.074513	83.932762	81.565445	127.207916	0.871722	0.000000	3.765975	0.000000	0.000000	0.000000	-0.152292	-0.026361	-0.117745	0.000000	0.000000	3.000000	8.000000	0.000000
1330.713952	-0.083578	0.557227	0.074513	83.925911	81.744431	127.380119	0.821092	0.000000	3.725649	0.000000	0.000000	0.000000	-0.152292	-0.026361	-0.117745	0.000000	0.000000	3.000000	8.000000	0.000000
1330.717286	-0.084056	0.557151	0.074102	83.925911	81.744431	127.380119	0.821092	0.000000	3.725649	0.000000	0.000000	0.000000	-0.143450	-0.023057	-0.123364	0.000000	0.000000	3.000000	8.000000	0.000000
1330.720619	-0.084056	0.557151	0.074102	83.925911	81.744431	127.380119	0.821092	0.000000	3.725649	0.000000	0.000000	0.000000	-0.143450	-0.023057	-0.123364	0.000000	0.000000	3.000000	8.000000	0.000000
1330.723952	-0.084490	0.557052	0.073742	83.903328	81.933510	127.547050	0.821092	0.000000	3.725649	0.000000	0.000000	0.000000	-0.130216	-0.029690	-0.107840	0.000000	0.000000	3.000000	8.000000	0.000000
1330.727286	-0.084490	0.557052	0.073742	83.903328	81.933510	127.547050	0.821092	0.000000	3.725649	0.000000	0.000000	0.000000	-0.130216	-0.029690	-0.107840	0.000000	0.000000	3.000000	8.000000	0.000000
1330.730619	-0.084490	0.557052	0.073742	83.903328	81.933510	127.547050	0.821092	0.000000	3.725649	0.000000	0.000000	0.000000	-0.130216	-0.029690	-0.107840	0.000000	0.000000	3.000000	8.000000	0.000000
1330.733952	-0.084490	0.557052	0.073742	83.868828	82.110031	127.749596	0.775481	0.000000	3.687115	0.000000	0.000000	0.000000	-0.130216	-0.029690	-0.107840	0.000000	0.000000	3.000000	8.000000	0.000000
1330.737286	-0.084899	0.556953	0.073386	83.868828	82.110031	127.749596	0.775481	0.000000	3.687115	0.000000	0.000000	0.000000	-0.122481	-0.029670	-0.106768	0.000000	0.000000	3.000000	8.000000	0.000000
1330.740619	-0.084899	0.556953	0.073386	83.868828	82.110031	127.749596	0.775481	0.000000	3.687115	0.000000	0.000000	0.000000	-0.122481	-0.029670	-0.106768	0.000000	0.000000	3.000000	8.000000	0.000000
1330.743952	-0.085278	0.556836	0.073017	83.842598	82.325394	128.004532	0.775481	0.000000	3.687115	0.000000	0.000000	0.000000	-0.113953	-0.035142	-0.110704	0.000000	0.000000	3.000000	8.000000	0.000000
1330.747286	-0.085278	0.556836	0.073017	83.842598	82.325394	128.004532	0.775481	0.000000	3.687115	0.000000	0.000000	0.000000	-0.113953	-0.035142	-0.110704	0.000000	0.000000	3.000000	8.000000	0.000000
1330.750619	-0.085278	0.556836	0.073017	83.842598	82.325394	128.004532	0.775481	0.000000	3.687115	0.000000	0.000000	0.000000	-0.113953	-0.035142	-0.110704	0.000000	0.000000	3.000000	8.000000	0.000000
1330.753952	-0.085278	0.556836	0.073017	83.833344	82.592728	128.306915	0.736076	0.000000	3.650870	0.000000	0.000000	0.000000	-0.113953	-0.035142	-0.110704	0.000000	0.000000	3.000000	8.000000	0.000000
1330.757286	-0.085671	0.556675	0.072572	83.833344	82.592728	128.306915	0.736076	0.000000	3.650870	0.000000	0.000000	0.000000	-0.117814	-0.048327	-0.133770	0.000000	0.000000	3.000000	8.000000	0.000000
1330.760619	-0.085671	0.556675	0.072572	83.833344	82.592728	128.306915	0.736076	0.000000	3.650870	0.000000	0.000000	0.000000	-0.117814	-0.048327	-0.133770	0.000000	0.000000	3.000000	8.000000	0.000000
1330.763952	-0.086038	0.556514	0.072129	83.830132	82.949577	128.697983	0.736076	0.000000	3.650870	0.000000	0.000000	0.000000	-0.110061	-0.048278	-0.132689	0.000000	0.000000	3.000000	8.000000	0.000000
1330.767286	-0.086038	0.556514	0.072129	83.830132	82.949577	128.697983	0.736076	0.000000	3.650870	0.000000	0.000000	0.000000	-0.110061	-0.048278	-0.132689	0.000000	0.000000	3.000000	8.000000	0.000000
1330.770619	-0.086038	0.556514	0.072129	83.830132	82.949577	128.697983	0.736076	0.000000	3.650870	0.000000	0.000000	0.000000	-0.110061	-0.048278	-0.132689	0.000000	0.000000	3.000000	8.000000	0.000000
1330.773952	-0.086038	0.556514	0.072129	83.814644	83.319023	129.104828	0.698097	0.000000	3.606460	0.000000	0.000000	0.000000	-0.110061	-0.048278	-0.132689	0.000000	0.000000	3.000000	8.000000	0.000000
1330.777286	-0.086392	0.556309	0.071614	83.814644	83.319023	129.104828	0.698097	0.000000	3.606460	0.000000	0.000000	0.000000	-0.106298	-0.061412	-0.154576	0.000000	0.000000	3.000000	8.000000	0.000000
1330.780619	-0.086392	0.556309	0.071614	83.814644	83.319023	129.104828	0.698097	0.000000	3.606460	0.000000	0.000000	0.000000	-0.106298	-0.061412	-0.154576	0.000000	0.000000	3.000000	8.000000	0.000000
1330.783952	-0.086742	0.556115	0.071076	83.783592	83.700867	129.506836	0.698097	0.000000	3.606460	0.000000	0.000000	0.000000	-0.104958	-0.058088	-0.161373	0.000000	0.000000	3.000000	8.000000	0.000000
1330.787286	-0.086742	0.556115	0.071076	83.783592	83.700867	129.506836	0.698097	0.000000	3.606460	0.000000	0.000000	0.000000	-0.104958	-0.058088	-0.161373	0.000000	0.000000	3.000000	8.000000	0.000000
1330.790619	-0.086742	0.556115	0.071076	83.783592	83.700867	129.506836	0.698097	0.000000	3.606460	0.000000	0.000000	0.000000	-0.104958	-0.058088	-0.161373	0.000000	0.000000	3.000000	8.000000	0.000000
1330.793952	-0.086742	0.556115	0.071076	83.743546	83.979393	129.711777	0.662887	0.000000	3.553802	0.000000	0.000000	0.000000	-0.104958	-0.058088	-0.161373	0.000000	0.000000	3.000000	8.000000	0.000000
1330.797286	-0.087082	0.555896	0.070482	83.743546	83.979393	129.711777	0.662887	0.000000	3.553802	0.000000	0.000000	0.000000	-0.101938	-0.065690	-0.178265	0.000000	0.000000	3.000000	8.000000	0.000000
1330.800619	-0.087082	0.555896	0.070482	83.743546	83.979393	129.711777	0.662887	0.000000	3.553802	0.000000	0.000000	0.000000	-0.101938	-0.065690	-0.178265	0.000000	0.000000	3.000000	8.000000	0.000000
1330.803952	-0.087449	0.555696	0.069900	83.693573	84.022331	129.466400	0.662887	0.000000	3.553802	0.000000	0.000000	0.000000	-0.109997	-0.060162	-0.174635	0.000000	0.000000	3.000000	8.000000	0.000000
1330.807286	-0.087449	0.555696	0.069900	83.693573	84.022331	129.466400	0.662887	0.000000	3.553802	0.000000	0.000000	0.000000	-0.109997	-0.060162	-0.174635	0.000000	0.000000	3.000000	8.000000	0.000000
1330.810619	-0.087449	0.555696	0.069900	83.693573	84.022331	129.466400	0.662887	0.000000	3.553802	0.000000	0.000000	0.000000	-0.109997	-0.060162	-0.174635	0.000000	0.000000	3.000000	8.000000	0.000000
1330.813952	-0.087449	0.555696	0.069900	83.622803	83.701332	128.868835	0.627565	0.000000	3.494985	0.000000	0.000000	0.000000	-0.109997	-0.060162	-0.174635	0.000000	0.000000	3.000000	8.000000	0.000000
1330.817286	-0.087815	0.555466	0.069322	83.622803	83.701332	128.868835	0.627565	0.000000	3.494985	0.000000	0.000000	0.000000	-0.109961	-0.068876	-0.173217	0.000000	0.000000	3.000000	8.000000	0.000000
1330.820619	-0.087815	0.555466	0.069322	83.622803	83.701332	128.868835	0.627565	0.000000	3.494985	0.000000	0.000000	0.000000	-0.109961	-0.068876	-0.173217	0.000000	0.000000	3.000000	8.000000	0.000000
1330.823952	-0.088211	0.555273	0.068774	83.513931	82.970612	128.266449	0.627565	0.000000	3.494985	0.000000	0.000000	0.000000	-0.118853	-0.057895	-0.164538	0.000000	0.000000	3.000000	8.000000	0.000000
1330.827286	-0.088211	0.555273	0.068774	83.513931	82.970612	128.266449	0.627565	0.000000	3.494985	0.000000	0.000000	0.000000	-0.118853	-0.057895	-0.164538	0.000000	0.000000	3.000000	8.000000	0.000000
1330.830619	-0.088211	0.555273	0.068774	83.513931	82.970612	128.266449	0.627565	0.000000	3.494985	0.000000	0.000000	0.000000	-0.118853	-0.057895	-0.164538	0.000000	0.000000	3.000000	8.000000	0.000000
1330.833952	-0.088211	0.555273	0.068774	83.394279	82.139313	127.607208	0.589429	0.000000	3.438693	0.000000	0.000000	0.000000	-0.118853	-0.057895	-0.164538	0.000000	0.000000	3.000000	8.000000	0.000000
1330.837286	-0.088604	0.555062	0.068208	83.394279	82.139313	127.607208	0.589429	0.000000	3.438693	0.000000	0.000000	0.000000	-0.117712	-0.063294	-0.169778	0.000000	0.000000	3.000000	8.000000	0.000000
1330.840619	-0.088604	0.555062	0.068208	83.394279	82.139313	127.607208	0.589429	0.000000	3.438693	0.000000	0.000000	0.000000	-0.117712	-0.063294	-0.169778	0.000000	0.000000	3.000000	8.000000	0.000000
1330.843952	-0.088980	0.554877	0.067702	83.282448	81.465179	127.084465	0.589429	0.000000	3.438693	0.000000	0.000000	0.000000	-0.112780	-0.055621	-0.151912	0.000000	0.000000	3.000000	8.000000	0.000000
1330.847286	-0.088980	0.554877	0.067702	83.282448	81.465179	127.084465	0.589429	0.000000	3.438693	0.000000	0.000000	0.000000	-0.112780	-0.055621	-0.151912	0.000000	0.000000	3.000000	8.000000	0.000000
1330.850619	-0.088980	0.554877	0.067702	83.282448	81.465179	127.084465	0.589429	0.000000	3.438693	0.000000	0.000000	0.000000	-0.112780	-0.055621	-0.151912	0.000000	0.000000	3.000000	8.000000	0.000000
1330.853952	-0.088980	0.554877	0.067702	83.186577	80.957169	126.637665	0.551014	0.000000	3.385078	0.000000	0.000000	0.000000	-0.112780	-0.055621	-0.151912	0.000000	0.000000	3.000000	8.000000	0.000000
1330.857286	-0.089352	0.554673	0.067178	83.186577	80.957169	126.637665	0.551014	0.000000	3.385078	0.000000	0.000000	0.000000	-0.111660	-0.061040	-0.157137	0.000000	0.000000	3.000000	8.000000	0.000000
1330.860619	-0.089352	0.554673	0.067178	83.186577	80.957169	126.637665	0.551014	0.000000	3.385078	0.000000	0.000000	0.000000	-0.111660	-0.061040	-0.157137	0.000000	0.000000	3.000000	8.000000	0.000000
1330.863952	-0.089679	0.554506	0.066696	83.122742	80.614098	126.238167	0.551014	0.000000	3.385078	0.000000	0.000000	0.000000	-0.098215	-0.050090	-0.144594	0.000000	0.000000	3.000000	8.000000	0.000000
1330.867286	-0.089679	0.554506	0.066696	83.122742	80.614098	126.238167	0.551014	0.000000	3.385078	0.000000	0.000000	0.000000	-0.098215	-0.050090	-0.144594	0.000000	0.000000	3.000000	8.000000	0.000000
1330.870619	-0.089679	0.554506	0.066696	83.122742	80.614098	126.238167	0.551014	0.000000	3.385078	0.000000	0.000000	0.000000	-0.098215	-0.050090	-0.144594	0.000000	0.000000	3.000000	8.000000	0.000000
1330.873952	-0.089679	0.554506	0.066696	83.106506	80.375778	125.885979	0.516034	0.000000	3.334790	0.000000	0.000000	0.000000	-0.098215	-0.050090	-0.144594	0.000000	0.000000	3.000000	8.000000	0.000000
1330.877286	-0.089978	0.554321	0.066201	83.106506	80.375778	125.885979	0.516034	0.000000	3.334790	0.000000	0.000000	0.000000	-0.089671	-0.055504	-0.148520	0.000000	0.000000	3.000000	8.000000	0.000000
1330.880619	-0.089978	0.554321	0.066201	83.106506	80.375778	125.885979	0.516034	0.000000	3.334790	0.000000	0.000000	0.000000	-0.089671	-0.055504	-0.148520	0.000000	0.000000	3.000000	8.000000	0.000000
1330.883952	-0.090257	0.554173	0.065743	83.113113	80.218140	125.751282	0.516034	0.000000	3.334790	0.000000	0.000000	0.000000	-0.083768	-0.044586	-0.137193	0.000000	0.000000	3.000000	8.000000	0.000000
1330.887286	-0.090257	0.554173	0.065743	83.113113	80.218140	125.751282	0.516034	0.000000	3.334790	0.000000	0.000000	0.000000	-0.083768	-0.044586	-0.137193	0.000000	0.000000	3.000000	8.000000	0.000000
1330.890619	-0.090257	0.554173	0.065743	83.113113	80.218140	125.751282	0.516034	0.000000	3.334790	0.000000	0.000000	0.000000	-0.083768	-0.044586	-0.137193	0.000000	0.000000	3.000000	8.000000	0.000000
1330.893952	-0.090257	0.554173	0.065743	83.115959	80.308578	125.873077	0.487128	0.000000	3.287171	0.000000	0.000000	0.000000	-0.083768	-0.044586	-0.137193	0.000000	0.000000	3.000000	8.000000	0.000000
1330.897286	-0.090511	0.554024	0.065290	83.115959	80.308578	125.873077	0.487128	0.000000	3.287171	0.000000	0.000000	0.000000	-0.076150	-0.044594	-0.136006	0.000000	0.000000	3.000000	8.000000	0.000000
1330.900619	-0.090511	0.554024	0.065290	83.115959	80.308578	125.873077	0.487128	0.000000	3.287171	0.000000	0.000000	0.000000	-0.076150	-0.044594	-0.136006	0.000000	0.000000	3.000000	8.000000	0.000000
1330.903952	-0.090743	0.553894	0.064858	83.116837	80.510300	126.110252	0.487128	0.000000	3.287171	0.000000	0.000000	0.000000	-0.069429	-0.039109	-0.129722	0.000000	0.000000	3.000000	8.000000	0.000000
1330.907286	-0.090743	0.553894	0.064858	83.116837	80.510300	126.110252	0.487128	0.000000	3.287171	0.000000	0.000000	0.000000	-0.069429	-0.039109	-0.129722	0.000000	0.000000	3.000000	8.000000	0.000000
1330.910619	-0.090743	0.553894	0.064858	83.116837	80.510300	126.110252	0.487128	0.000000	3.287171	0.000000	0.000000	0.000000	-0.069429	-0.039109	-0.129722	0.000000	0.000000	3.000000	8.000000	0.000000
1330.913952	-0.090743	0.553894	0.064858	83.117126	80.750458	126.377602	0.462865	0.000000	3.242883	0.000000	0.000000	0.000000	-0.069429	-0.039109	-0.129722	0.000000	0.000000	3.000000	8.000000	0.000000
1330.917286	-0.090978	0.553752	0.064447	83.117126	80.750458	126.377602	0.462865	0.000000	3.242883	0.000000	0.000000	0.000000	-0.070440	-0.042355	-0.123153	0.000000	0.000000	3.000000	8.000000	0.000000
1330.920619	-0.090978	0.553752	0.064447	83.117126	80.750458	126.377602	0.462865	0.000000	3.242883	0.000000	0.000000	0.000000	-0.070440	-0.042355	-0.123153	0.000000	0.000000	3.000000	8.000000	0.000000
1330.923952	-0.090978	0.553752	0.064447	83.118721	80.842918	126.505554	0.462865	0.000000	3.242883	0.000000	0.000000	0.000000	-0.070440	-0.042355	-0.123153	0.000000	0.000000	3.000000	8.000000	0.000000
1330.927286	-0.090978	0.553752	0.064447	83.118721	80.842918	126.505554	0.462865	0.000000	3.242883	0.000000	0.000000	0.000000	-0.070440	-0.042355	-0.123153	0.000000	0.000000	3.000000	8.000000	0.000000
1330.930619	-0.091218	0.553648	0.064070	83.118721	80.842918	126.505554	0.462865	0.000000	3.242883	0.000000	0.000000	0.000000	-0.072083	-0.031488	-0.113044	0.000000	0.000000	3.000000	8.000000	0.000000
1330.933952	-0.091475	0.553535	0.063650	83.121521	80.881950	126.575539	0.451125	0.000000	3.222358	0.000000	0.000000	0.000000	-0.077312	-0.033635	-0.126165	0.000000	0.000000	3.000000	8.000000	0.000000
1330.937286	-0.091475	0.553535	0.063650	83.121521	80.881950	126.575539	0.451125	0.000000	3.222358	0.000000	0.000000	0.000000	-0.077312	-0.033635	-0.126165	0.000000	0.000000	3.000000	8.000000	0.000000
1330.940619	-0.091475	0.553535	0.063650	83.121521	80.881950	126.575539	0.451125	0.000000	3.222358	0.000000	0.000000	0.000000	-0.077312	-0.033635	-0.126165	0.000000	0.000000	3.000000	8.000000	0.000000
1330.943952	-0.091475	0.553535	0.063650	83.126022	80.805862	126.531265	0.426226	0.000000	3.182489	0.000000	0.000000	0.000000	-0.077312	-0.033635	-0.126165	0.000000	0.000000	3.000000	8.000000	0.000000
1330.947286	-0.091765	0.553402	0.063269	83.126022	80.805862	126.531265	0.426226	0.000000	3.182489	0.000000	0.000000	0.000000	-0.086916	-0.040137	-0.114250	0.000000	0.000000	3.000000	8.000000	0.000000
1330.950619	-0.091765	0.553402	0.063269	83.126022	80.805862	126.531265	0.426226	0.000000	3.182489	0.000000	0.000000	0.000000	-0.086916	-0.040137	-0.114250	0.000000	0.000000	3.000000	8.000000	0.000000
1330.953952	-0.092051	0.553279	0.062866	83.131187	80.662666	126.422653	0.426226	0.000000	3.182489	0.000000	0.000000	0.000000	-0.085591	-0.036853	-0.120987	0.000000	0.000000	3.000000	8.000000	0.000000
1330.957286	-0.092051	0.553279	0.062866	83.131187	80.662666	126.422653	0.426226	0.000000	3.182489	0.000000	0.000000	0.000000	-0.085591	-0.036853	-0.120987	0.000000	0.000000	3.000000	8.000000	0.000000
1330.960619	-0.092051	0.553279	0.062866	83.131187	80.662666	126.422653	0.426226	0.000000	3.182489	0.000000	0.000000	0.000000	-0.085591	-0.036853	-0.120987	0.000000	0.000000	3.000000	8.000000	0.000000
1330.963952	-0.092051	0.553279	0.062866	83.136871	80.504066	126.269913	0.397475	0.000000	3.143283	0.000000	0.000000	0.000000	-0.085591	-0.036853	-0.120987	0.000000	0.000000	3.000000	8.000000	0.000000
1330.967286	-0.092338	0.553174	0.062479	83.136871	80.504066	126.269913	0.397475	0.000000	3.143283	0.000000	0.000000	0.000000	-0.086338	-0.031438	-0.115974	0.000000	0.000000	3.000000	8.000000	0.000000
1330.970619	-0.092338	0.553174	0.062479	83.136871	80.504066	126.269913	0.397475	0.000000	3.143283	0.000000	0.000000	0.000000	-0.086338	-0.031438	-0.115974	0.000000	0.000000	3.000000	8.000000	0.000000
1330.973952	-0.092623	0.553051	0.062075	83.142532	80.347946	126.053139	0.397475	0.000000	3.143283	0.000000	0.000000	0.000000	-0.085282	-0.036825	-0.121163	0.000000	0.000000	3.000000	8.000000	0.000000
1330.977286	-0.092623	0.553051	0.062075	83.142532	80.347946	126.053139	0.397475	0.000000	3.143283	0.000000	0.000000	0.000000	-0.085282	-0.036825	-0.121163	0.000000	0.000000	3.000000	8.000000	0.000000
1330.980619	-0.092623	0.553051	0.062075	83.142532	80.347946	126.053139	0.397475	0.000000	3.143283	0.000000	0.000000	0.000000	-0.085282	-0.036825	-0.121163	0.000000	0.000000	3.000000	8.000000	0.000000
1330.983952	-0.092623	0.553051	0.062075	83.146484	80.190132	125.796333	0.368871	0.000000	3.103760	0.000000	0.000000	0.000000	-0.085282	-0.036825	-0.121163	0.000000	0.000000	3.000000	8.000000	0.000000
1330.987286	-0.092902	0.552939	0.061649	83.146484	80.190132	125.796333	0.368871	0.000000	3.103760	0.000000	0.000000	0.000000	-0.083934	-0.033589	-0.127904	0.000000	0.000000	3.000000	8.000000	0.000000
1330.990619	-0.092902	0.552939	0.061649	83.146484	80.190132	125.796333	0.368871	0.000000	3.103760	0.000000	0.000000	0.000000	-0.083934	-0.033589	-0.127904	0.000000	0.000000	3.000000	8.000000	0.000000
1330.993952	-0.093182	0.552827	0.061222	83.153694	79.917908	125.496162	0.368871	0.000000	3.103760	0.000000	0.000000	0.000000	-0.083767	-0.033589	-0.127993	0.000000	0.000000	3.000000	8.000000	0.000000
1330.997286	-0.093182	0.552827	0.061222	83.153694	79.917908	125.496162	0.368871	0.000000	3.103760	0.000000	0.000000	0.000000	-0.083767	-0.033589	-0.127993	0.000000	0.000000	3.000000	8.000000	0.000000
1331.000619	-0.093182	0.552827	0.061222	83.153694	79.917908	125.496162	0.368871	0.000000	3.103760	0.000000	0.000000	0.000000	-0.083767	-0.033589	-0.127993	0.000000	0.000000	3.000000	8.000000	0.000000
1331.003952	-0.093182	0.552827	0.061222	83.162582	79.483795	125.090736	0.340921	0.000000	3.061110	0.000000	0.000000	0.000000	-0.083767	-0.033589	-0.127993	0.000000	0.000000	3.000000	8.000000	0.000000
1331.007286	-0.093463	0.552733	0.060812	83.162582	79.483795	125.090736	0.340921	0.000000	3.061110	0.000000	0.000000	0.000000	-0.084524	-0.028170	-0.122969	0.000000	0.000000	3.000000	8.000000	0.000000
1331.010619	-0.093463	0.552733	0.060812	83.162582	79.483795	125.090736	0.340921	0.000000	3.061110	0.000000	0.000000	0.000000	-0.084524	-0.028170	-0.122969	0.000000	0.000000	3.000000	8.000000	0.000000
1331.013952	-0.093463	0.552733	0.060812	83.171219	79.077644	124.710716	0.340921	0.000000	3.061110	0.000000	0.000000	0.000000	-0.084524	-0.028170	-0.122969	0.000000	0.000000	3.000000	8.000000	0.000000
1331.017286	-0.093463	0.552733	0.060812	83.171219	79.077644	124.710716	0.340921	0.000000	3.061110	0.000000	0.000000	0.000000	-0.084524	-0.028170	-0.122969	0.000000	0.000000	3.000000	8.000000	0.000000
1331.020619	-0.093721	0.552611	0.060412	83.171219	79.077644	124.710716	0.340921	0.000000	3.061110	0.000000	0.000000	0.000000	-0.077273	-0.036792	-0.120179	0.000000	0.000000	3.000000	8.000000	0.000000
1331.023952	-0.093977	0.552517	0.060006	83.177887	78.780197	124.414299	0.326834	0.000000	3.040616	0.000000	0.000000	0.000000	-0.076850	-0.028136	-0.121795	0.000000	0.000000	3.000000	8.000000	0.000000
1331.027286	-0.093977	0.552517	0.060006	83.177887	78.780197	124.414299	0.326834	0.000000	3.040616	0.000000	0.000000	0.000000	-0.076850	-0.028136	-0.121795	0.000000	0.000000	3.000000	8.000000	0.000000
1331.030619	-0.093977	0.552517	0.060006	83.177887	78.780197	124.414299	0.326834	0.000000	3.040616	0.000000	0.000000	0.000000	-0.076850	-0.028136	-0.121795	0.000000	0.000000	3.000000	8.000000	0.000000
1331.033952	-0.093977	0.552517	0.060006	83.183670	78.583374	124.173019	0.301147	0.000000	3.000287	0.000000	0.000000	0.000000	-0.076850	-0.028136	-0.121795	0.000000	0.000000	3.000000	8.000000	0.000000
1331.037286	-0.094254	0.552405	0.059578	83.183670	78.583374	124.173019	0.301147	0.000000	3.000287	0.000000	0.000000	0.000000	-0.083126	-0.033535	-0.128334	0.000000	0.000000	3.000000	8.000000	0.000000
1331.040619	-0.094254	0.552405	0.059578	83.183670	78.583374	124.173019	0.301147	0.000000	3.000287	0.000000	0.000000	0.000000	-0.083126	-0.033535	-0.128334	0.000000	0.000000	3.000000	8.000000	0.000000
1331.043952	-0.094562	0.552301	0.059185	83.189484	78.337944	123.909729	0.301147	0.000000	3.000287	0.000000	0.000000	0.000000	-0.092470	-0.031355	-0.117989	0.000000	0.000000	3.000000	8.000000	0.000000
1331.047286	-0.094562	0.552301	0.059185	83.189484	78.337944	123.909729	0.301147	0.000000	3.000287	0.000000	0.000000	0.000000	-0.092470	-0.031355	-0.117989	0.000000	0.000000	3.000000	8.000000	0.000000
1331.050619	-0.094562	0.552301	0.059185	83.189484	78.337944	123.909729	0.301147	0.000000	3.000287	0.000000	0.000000	0.000000	-0.092470	-0.031355	-0.117989	0.000000	0.000000	3.000000	8.000000	0.000000
1331.053952	-0.094562	0.552301	0.059185	83.195740	78.050644	123.639442	0.271881	0.000000	2.959233	0.000000	0.000000	0.000000	-0.092470	-0.031355	-0.117989	0.000000	0.000000	3.000000	8.000000	0.000000
1331.057286	-0.094895	0.552196	0.058787	83.195740	78.050644	123.639442	0.271881	0.000000	2.959233	0.000000	0.000000	0.000000	-0.099659	-0.031357	-0.119430	0.000000	0.000000	3.000000	8.000000	0.000000
1331.060619	-0.094895	0.552196	0.058787	83.195740	78.050644	123.639442	0.271881	0.000000	2.959233	0.000000	0.000000	0.000000	-0.099659	-0.031357	-0.119430	0.000000	0.000000	3.000000	8.000000	0.000000
1331.063952	-0.095258	0.552099	0.058423	83.202171	77.723808	123.329926	0.271881	0.000000	2.959233	0.000000	0.000000	0.000000	-0.109004	-0.029161	-0.109100	0.000000	0.000000	3.000000	8.000000	0.000000
1331.067286	-0.095258	0.552099	0.058423	83.202171	77.723808	123.329926	0.271881	0.000000	2.959233	0.000000	0.000000	0.000000	-0.109004	-0.029161	-0.109100	0.000000	0.000000	3.000000	8.000000	0.000000
1331.070619	-0.095258	0.552099	0.058423	83.202171	77.723808	123.329926	0.271881	0.000000	2.959233	0.000000	0.000000	0.000000	-0.109004	-0.029161	-0.109100	0.000000	0.000000	3.000000	8.000000	0.000000
1331.073952	-0.095596	0.552002	0.058063	83.208572	77.302101	122.880280	0.237103	0.000000	2.921145	0.000000	0.000000	0.000000	-0.101506	-0.029147	-0.107843	0.000000	0.000000	3.000000	8.000000	0.000000
1331.077286	-0.095596	0.552002	0.058063	83.208572	77.302101	122.880280	0.237103	0.000000	2.921145	0.000000	0.000000	0.000000	-0.101506	-0.029147	-0.107843	0.000000	0.000000	3.000000	8.000000	0.000000
1331.080619	-0.095596	0.552002	0.058063	83.208572	77.302101	122.880280	0.237103	0.000000	2.921145	0.000000	0.000000	0.000000	-0.101506	-0.029147	-0.107843	0.000000	0.000000	3.000000	8.000000	0.000000
1331.083952	-0.095962	0.551923	0.057716	83.214531	76.902054	122.401550	0.220185	0.000000	2.903171	0.000000	0.000000	0.000000	-0.109641	-0.023768	-0.104173	0.000000	0.000000	3.000000	8.000000	0.000000
1331.087286	-0.095962	0.551923	0.057716	83.214531	76.902054	122.401550	0.220185	0.000000	2.903171	0.000000	0.000000	0.000000	-0.109641	-0.023768	-0.104173	0.000000	0.000000	3.000000	8.000000	0.000000
1331.090619	-0.095962	0.551923	0.057716	83.214531	76.902054	122.401550	0.220185	0.000000	2.903171	0.000000	0.000000	0.000000	-0.109641	-0.023768	-0.104173	0.000000	0.000000	3.000000	8.000000	0.000000
1331.093952	-0.095962	0.551923	0.057716	83.218262	76.753120	122.198822	0.201912	0.000000	2.885809	0.000000	0.000000	0.000000	-0.109641	-0.023768	-0.104173	0.000000	0.000000	3.000000	8.000000	0.000000
1331.097286	-0.096331	0.551833	0.057391	83.218262	76.753120	122.198822	0.201912	0.000000	2.885809	0.000000	0.000000	0.000000	-0.110732	-0.026975	-0.097617	0.000000	0.000000	3.000000	8.000000	0.000000
1331.100619	-0.096331	0.551833	0.057391	83.218262	76.753120	122.198822	0.201912	0.000000	2.885809	0.000000	0.000000	0.000000	-0.110732	-0.026975	-0.097617	0.000000	0.000000	3.000000	8.000000	0.000000
1331.103952	-0.096748	0.551743	0.057056	83.219849	76.853134	122.272614	0.201912	0.000000	2.885809	0.000000	0.000000	0.000000	-0.125237	-0.026945	-0.100473	0.000000	0.000000	3.000000	8.000000	0.000000
1331.107286	-0.096748	0.551743	0.057056	83.219849	76.853134	122.272614	0.201912	0.000000	2.885809	0.000000	0.000000	0.000000	-0.125237	-0.026945	-0.100473	0.000000	0.000000	3.000000	8.000000	0.000000
1331.110619	-0.096748	0.551743	0.057056	83.219849	76.853134	122.272614	0.201912	0.000000	2.885809	0.000000	0.000000	0.000000	-0.125237	-0.026945	-0.100473	0.000000	0.000000	3.000000	8.000000	0.000000
1331.113952	-0.096748	0.551743	0.057056	83.221008	77.035477	122.439232	0.162584	0.000000	2.852794	0.000000	0.000000	0.000000	-0.125237	-0.026945	-0.100473	0.000000	0.000000	3.000000	8.000000	0.000000
1331.117286	-0.097191	0.551625	0.056721	83.221008	77.035477	122.439232	0.162584	0.000000	2.852794	0.000000	0.000000	0.000000	-0.132680	-0.035520	-0.100459	0.000000	0.000000	3.000000	8.000000	0.000000
1331.120619	-0.097191	0.551625	0.056721	83.221008	77.035477	122.439232	0.162584	0.000000	2.852794	0.000000	0.000000	0.000000	-0.132680	-0.035520	-0.100459	0.000000	0.000000	3.000000	8.000000	0.000000
1331.123952	-0.097656	0.551535	0.056376	83.222168	77.172096	122.560066	0.162584	0.000000	2.852794	0.000000	0.000000	0.000000	-0.139538	-0.026942	-0.103508	0.000000	0.000000	3.000000	8.000000	0.000000
1331.127286	-0.097656	0.551535	0.056376	83.222168	77.172096	122.560066	0.162584	0.000000	2.852794	0.000000	0.000000	0.000000	-0.139538	-0.026942	-0.103508	0.000000	0.000000	3.000000	8.000000	0.000000
1331.130619	-0.097656	0.551535	0.056376	83.222168	77.172096	122.560066	0.162584	0.000000	2.852794	0.000000	0.000000	0.000000	-0.139538	-0.026942	-0.103508	0.000000	0.000000	3.000000	8.000000	0.000000
1331.133952	-0.097656	0.551535	0.056376	83.221382	77.321671	122.756615	0.117214	0.000000	2.818799	0.000000	0.000000	0.000000	-0.139538	-0.026942	-0.103508	0.000000	0.000000	3.000000	8.000000	0.000000
1331.137286	-0.098129	0.551424	0.056075	83.221382	77.321671	122.756615	0.117214	0.000000	2.818799	0.000000	0.000000	0.000000	-0.141901	-0.033320	-0.090344	0.000000	0.000000	3.000000	8.000000	0.000000
1331.140619	-0.098129	0.551424	0.056075	83.221382	77.321671	122.756615	0.117214	0.000000	2.818799	0.000000	0.000000	0.000000	-0.141901	-0.033320	-0.090344	0.000000	0.000000	3.000000	8.000000	0.000000
1331.143952	-0.098601	0.551313	0.055773	83.220634	77.454315	122.901756	0.117214	0.000000	2.818799	0.000000	0.000000	0.000000	-0.141747	-0.033314	-0.090493	0.000000	0.000000	3.000000	8.000000	0.000000
1331.147286	-0.098601	0.551313	0.055773	83.220634	77.454315	122.901756	0.117214	0.000000	2.818799	0.000000	0.000000	0.000000	-0.141747	-0.033314	-0.090493	0.000000	0.000000	3.000000	8.000000	0.000000
1331.150619	-0.098601	0.551313	0.055773	83.220634	77.454315	122.901756	0.117214	0.000000	2.818799	0.000000	0.000000	0.000000	-0.141747	-0.033314	-0.090493	0.000000	0.000000	3.000000	8.000000	0.000000
1331.153952	-0.098601	0.551313	0.055773	83.219734	77.606590	122.946709	0.069939	0.000000	2.788660	0.000000	0.000000	0.000000	-0.141747	-0.033314	-0.090493	0.000000	0.000000	3.000000	8.000000	0.000000
1331.157286	-0.099077	0.551191	0.055493	83.219734	77.606590	122.946709	0.069939	0.000000	2.788660	0.000000	0.000000	0.000000	-0.142874	-0.036512	-0.083990	0.000000	0.000000	3.000000	8.000000	0.000000
1331.160619	-0.099077	0.551191	0.055493	83.219734	77.606590	122.946709	0.069939	0.000000	2.788660	0.000000	0.000000	0.000000	-0.142874	-0.036512	-0.083990	0.000000	0.000000	3.000000	8.000000	0.000000
1331.163952	-0.099585	0.551077	0.055247	83.213600	77.725754	122.878204	0.069939	0.000000	2.788660	0.000000	0.000000	0.000000	-0.152323	-0.034312	-0.073764	0.000000	0.000000	3.000000	8.000000	0.000000
1331.167286	-0.099585	0.551077	0.055247	83.213600	77.725754	122.878204	0.069939	0.000000	2.788660	0.000000	0.000000	0.000000	-0.152323	-0.034312	-0.073764	0.000000	0.000000	3.000000	8.000000	0.000000
1331.170619	-0.099585	0.551077	0.055247	83.213600	77.725754	122.878204	0.069939	0.000000	2.788660	0.000000	0.000000	0.000000	-0.152323	-0.034312	-0.073764	0.000000	0.000000	3.000000	8.000000	0.000000
1331.173952	-0.099585	0.551077	0.055247	83.189316	77.855957	122.990341	0.020740	0.000000	2.762367	0.000000	0.000000	0.000000	-0.152323	-0.034312	-0.073764	0.000000	0.000000	3.000000	8.000000	0.000000
1331.177286	-0.100114	0.550944	0.054979	83.189316	77.855957	122.990341	0.020740	0.000000	2.762367	0.000000	0.000000	0.000000	-0.158489	-0.039659	-0.080496	0.000000	0.000000	3.000000	8.000000	0.000000
1331.180619	-0.100114	0.550944	0.054979	83.189316	77.855957	122.990341	0.020740	0.000000	2.762367	0.000000	0.000000	0.000000	-0.158489	-0.039659	-0.080496	0.000000	0.000000	3.000000	8.000000	0.000000
1331.183952	-0.100694	0.550802	0.054723	83.156654	77.969536	123.181892	0.020740	0.000000	2.762367	0.000000	0.000000	0.000000	-0.174231	-0.042826	-0.076895	0.000000	0.000000	3.000000	8.000000	0.000000
1331.187286	-0.100694	0.550802	0.054723	83.156654	77.969536	123.181892	0.020740	0.000000	2.762367	0.000000	0.000000	0.000000	-0.174231	-0.042826	-0.076895	0.000000	0.000000	3.000000	8.000000	0.000000
1331.190619	-0.100694	0.550802	0.054723	83.156654	77.969536	123.181892	0.020740	0.000000	2.762367	0.000000	0.000000	0.000000	-0.174231	-0.042826	-0.076895	0.000000	0.000000	3.000000	8.000000	0.000000
1331.193952	-0.100694	0.550802	0.054723	83.114021	78.098389	123.326904	-0.034714	0.000000	2.736136	0.000000	0.000000	0.000000	-0.174231	-0.042826	-0.076895	0.000000	0.000000	3.000000	8.000000	0.000000
1331.197286	-0.101267	0.550652	0.054426	83.114021	78.098389	123.326904	-0.034714	0.000000	2.736136	0.000000	0.000000	0.000000	-0.171755	-0.044971	-0.088906	0.000000	0.000000	3.000000	8.000000	0.000000
1331.200619	-0.101267	0.550652	0.054426	83.114021	78.098389	123.326904	-0.034714	0.000000	2.736136	0.000000	0.000000	0.000000	-0.171755	-0.044971	-0.088906	0.000000	0.000000	3.000000	8.000000	0.000000
1331.203952	-0.101843	0.550491	0.054151	83.044891	78.197990	123.319763	-0.034714	0.000000	2.736136	0.000000	0.000000	0.000000	-0.172904	-0.048156	-0.082472	0.000000	0.000000	3.000000	8.000000	0.000000
1331.207286	-0.101843	0.550491	0.054151	83.044891	78.197990	123.319763	-0.034714	0.000000	2.736136	0.000000	0.000000	0.000000	-0.172904	-0.048156	-0.082472	0.000000	0.000000	3.000000	8.000000	0.000000
1331.210619	-0.101843	0.550491	0.054151	83.044891	78.197990	123.319763	-0.034714	0.000000	2.736136	0.000000	0.000000	0.000000	-0.172904	-0.048156	-0.082472	0.000000	0.000000	3.000000	8.000000	0.000000
1331.213952	-0.101843	0.550491	0.054151	82.945953	78.268547	123.254288	-0.092157	0.000000	2.707573	0.000000	0.000000	0.000000	-0.172904	-0.048156	-0.082472	0.000000	0.000000	3.000000	8.000000	0.000000
1331.217286	-0.102443	0.550331	0.053871	82.945953	78.268547	123.254288	-0.092157	0.000000	2.707573	0.000000	0.000000	0.000000	-0.180024	-0.048121	-0.084149	0.000000	0.000000	3.000000	8.000000	0.000000
1331.220619	-0.102443	0.550331	0.053871	82.945953	78.268547	123.254288	-0.092157	0.000000	2.707573	0.000000	0.000000	0.000000	-0.180024	-0.048121	-0.084149	0.000000	0.000000	3.000000	8.000000	0.000000
1331.223952	-0.103038	0.550181	0.053568	82.825478	78.310928	123.232407	-0.092157	0.000000	2.707573	0.000000	0.000000	0.000000	-0.178518	-0.044918	-0.091025	0.000000	0.000000	3.000000	8.000000	0.000000
1331.227286	-0.103038	0.550181	0.053568	82.825478	78.310928	123.232407	-0.092157	0.000000	2.707573	0.000000	0.000000	0.000000	-0.178518	-0.044918	-0.091025	0.000000	0.000000	3.000000	8.000000	0.000000
1331.230619	-0.103038	0.550181	0.053568	82.825478	78.310928	123.232407	-0.092157	0.000000	2.707573	0.000000	0.000000	0.000000	-0.178518	-0.044918	-0.091025	0.000000	0.000000	3.000000	8.000000	0.000000
1331.233952	-0.103038	0.550181	0.053568	82.698433	78.362854	123.309326	-0.151914	0.000000	2.678377	0.000000	0.000000	0.000000	-0.178518	-0.044918	-0.091025	0.000000	0.000000	3.000000	8.000000	0.000000
1331.237286	-0.103629	0.550014	0.053246	82.698433	78.362854	123.309326	-0.151914	0.000000	2.678377	0.000000	0.000000	0.000000	-0.177293	-0.050208	-0.096409	0.000000	0.000000	3.000000	8.000000	0.000000
1331.240619	-0.103629	0.550014	0.053246	82.698433	78.362854	123.309326	-0.151914	0.000000	2.678377	0.000000	0.000000	0.000000	-0.177293	-0.050208	-0.096409	0.000000	0.000000	3.000000	8.000000	0.000000
1331.243952	-0.104263	0.549857	0.052892	82.591248	78.427742	123.451584	-0.151914	0.000000	2.678377	0.000000	0.000000	0.000000	-0.190266	-0.047000	-0.106249	0.000000	0.000000	3.000000	8.000000	0.000000
1331.247286	-0.104263	0.549857	0.052892	82.591248	78.427742	123.451584	-0.151914	0.000000	2.678377	0.000000	0.000000	0.000000	-0.190266	-0.047000	-0.106249	0.000000	0.000000	3.000000	8.000000	0.000000
1331.250619	-0.104263	0.549857	0.052892	82.591248	78.427742	123.451584	-0.151914	0.000000	2.678377	0.000000	0.000000	0.000000	-0.190266	-0.047000	-0.106249	0.000000	0.000000	3.000000	8.000000	0.000000
1331.253952	-0.104263	0.549857	0.052892	82.518608	78.545532	123.660744	-0.213174	0.000000	2.644601	0.000000	0.000000	0.000000	-0.190266	-0.047000	-0.106249	0.000000	0.000000	3.000000	8.000000	0.000000
1331.257286	-0.104869	0.549683	0.052525	82.518608	78.545532	123.660744	-0.213174	0.000000	2.644601	0.000000	0.000000	0.000000	-0.181713	-0.052321	-0.110175	0.000000	0.000000	3.000000	8.000000	0.000000
1331.260619	-0.104869	0.549683	0.052525	82.518608	78.545532	123.660744	-0.213174	0.000000	2.644601	0.000000	0.000000	0.000000	-0.181713	-0.052321	-0.110175	0.000000	0.000000	3.000000	8.000000	0.000000
1331.263952	-0.105494	0.549519	0.052130	82.490417	78.702377	123.843887	-0.213174	0.000000	2.644601	0.000000	0.000000	0.000000	-0.187353	-0.049072	-0.118564	0.000000	0.000000	3.000000	8.000000	0.000000
1331.267286	-0.105494	0.549519	0.052130	82.490417	78.702377	123.843887	-0.213174	0.000000	2.644601	0.000000	0.000000	0.000000	-0.187353	-0.049072	-0.118564	0.000000	0.000000	3.000000	8.000000	0.000000
1331.270619	-0.105494	0.549519	0.052130	82.490417	78.702377	123.843887	-0.213174	0.000000	2.644601	0.000000	0.000000	0.000000	-0.187353	-0.049072	-0.118564	0.000000	0.000000	3.000000	8.000000	0.000000
1331.273952	-0.105494	0.549519	0.052130	82.490044	78.913887	123.979721	-0.274685	0.000000	2.606477	0.000000	0.000000	0.000000	-0.187353	-0.049072	-0.118564	0.000000	0.000000	3.000000	8.000000	0.000000
1331.277286	-0.106094	0.549327	0.051743	82.490044	78.913887	123.979721	-0.274685	0.000000	2.606477	0.000000	0.000000	0.000000	-0.180147	-0.057574	-0.115840	0.000000	0.000000	3.000000	8.000000	0.000000
1331.280619	-0.106094	0.549327	0.051743	82.490044	78.913887	123.979721	-0.274685	0.000000	2.606477	0.000000	0.000000	0.000000	-0.180147	-0.057574	-0.115840	0.000000	0.000000	3.000000	8.000000	0.000000
1331.283952	-0.106701	0.549171	0.051391	82.486320	79.074203	124.035294	-0.274685	0.000000	2.606477	0.000000	0.000000	0.000000	-0.182058	-0.046871	-0.105770	0.000000	0.000000	3.000000	8.000000	0.000000
1331.287286	-0.106701	0.549171	0.051391	82.486320	79.074203	124.035294	-0.274685	0.000000	2.606477	0.000000	0.000000	0.000000	-0.182058	-0.046871	-0.105770	0.000000	0.000000	3.000000	8.000000	0.000000
1331.290619	-0.106701	0.549171	0.051391	82.486320	79.074203	124.035294	-0.274685	0.000000	2.606477	0.000000	0.000000	0.000000	-0.182058	-0.046871	-0.105770	0.000000	0.000000	3.000000	8.000000	0.000000
1331.293952	-0.106701	0.549171	0.051391	82.472565	79.249435	124.184822	-0.335052	0.000000	2.569542	0.000000	0.000000	0.000000	-0.182058	-0.046871	-0.105770	0.000000	0.000000	3.000000	8.000000	0.000000
1331.297286	-0.107284	0.548986	0.051047	82.472565	79.249435	124.184822	-0.335052	0.000000	2.569542	0.000000	0.000000	0.000000	-0.174908	-0.055375	-0.103015	0.000000	0.000000	3.000000	8.000000	0.000000
1331.300619	-0.107284	0.548986	0.051047	82.472565	79.249435	124.184822	-0.335052	0.000000	2.569542	0.000000	0.000000	0.000000	-0.174908	-0.055375	-0.103015	0.000000	0.000000	3.000000	8.000000	0.000000
1331.303952	-0.107845	0.548848	0.050721	82.435791	79.349525	124.337479	-0.335052	0.000000	2.569542	0.000000	0.000000	0.000000	-0.168245	-0.041506	-0.098020	0.000000	0.000000	3.000000	8.000000	0.000000
1331.307286	-0.107845	0.548848	0.050721	82.435791	79.349525	124.337479	-0.335052	0.000000	2.569542	0.000000	0.000000	0.000000	-0.168245	-0.041506	-0.098020	0.000000	0.000000	3.000000	8.000000	0.000000
1331.310619	-0.107845	0.548848	0.050721	82.435791	79.349525	124.337479	-0.335052	0.000000	2.569542	0.000000	0.000000	0.000000	-0.168245	-0.041506	-0.098020	0.000000	0.000000	3.000000	8.000000	0.000000
1331.313952	-0.107845	0.548848	0.050721	82.375839	79.449257	124.491417	-0.392244	0.000000	2.536037	0.000000	0.000000	0.000000	-0.168245	-0.041506	-0.098020	0.000000	0.000000	3.000000	8.000000	0.000000
1331.317286	-0.108377	0.548692	0.050381	82.375839	79.449257	124.491417	-0.392244	0.000000	2.536037	0.000000	0.000000	0.000000	-0.159720	-0.046787	-0.101849	0.000000	0.000000	3.000000	8.000000	0.000000
1331.320619	-0.108377	0.548692	0.050381	82.375839	79.449257	124.491417	-0.392244	0.000000	2.536037	0.000000	0.000000	0.000000	-0.159720	-0.046787	-0.101849	0.000000	0.000000	3.000000	8.000000	0.000000
1331.323952	-0.108879	0.548575	0.050019	82.314285	79.523453	124.562691	-0.392244	0.000000	2.536037	0.000000	0.000000	0.000000	-0.150564	-0.035074	-0.108586	0.000000	0.000000	3.000000	8.000000	0.000000
1331.327286	-0.108879	0.548575	0.050019	82.314285	79.523453	124.562691	-0.392244	0.000000	2.536037	0.000000	0.000000	0.000000	-0.150564	-0.035074	-0.108586	0.000000	0.000000	3.000000	8.000000	0.000000
1331.330619	-0.108879	0.548575	0.050019	82.314285	79.523453	124.562691	-0.392244	0.000000	2.536037	0.000000	0.000000	0.000000	-0.150564	-0.035074	-0.108586	0.000000	0.000000	3.000000	8.000000	0.000000
1331.333952	-0.108879	0.548575	0.050019	82.274040	79.621086	124.644234	-0.443958	0.000000	2.500964	0.000000	0.000000	0.000000	-0.150564	-0.035074	-0.108586	0.000000	0.000000	3.000000	8.000000	0.000000
1331.337286	-0.109380	0.548458	0.049657	82.274040	79.621086	124.644234	-0.443958	0.000000	2.500964	0.000000	0.000000	0.000000	-0.150362	-0.035056	-0.108759	0.000000	0.000000	3.000000	8.000000	0.000000
1331.340619	-0.109380	0.548458	0.049657	82.274040	79.621086	124.644234	-0.443958	0.000000	2.500964	0.000000	0.000000	0.000000	-0.150362	-0.035056	-0.108759	0.000000	0.000000	3.000000	8.000000	0.000000
1331.343952	-0.109876	0.548352	0.049272	82.256760	79.748268	124.769676	-0.443958	0.000000	2.500964	0.000000	0.000000	0.000000	-0.148718	-0.031850	-0.115560	0.000000	0.000000	3.000000	8.000000	0.000000
1331.347286	-0.109876	0.548352	0.049272	82.256760	79.748268	124.769676	-0.443958	0.000000	2.500964	0.000000	0.000000	0.000000	-0.148718	-0.031850	-0.115560	0.000000	0.000000	3.000000	8.000000	0.000000
1331.350619	-0.109876	0.548352	0.049272	82.256760	79.748268	124.769676	-0.443958	0.000000	2.500964	0.000000	0.000000	0.000000	-0.148718	-0.031850	-0.115560	0.000000	0.000000	3.000000	8.000000	0.000000
1331.353952	-0.109876	0.548352	0.049272	82.255569	79.918449	124.969894	-0.493804	0.000000	2.463578	0.000000	0.000000	0.000000	-0.148718	-0.031850	-0.115560	0.000000	0.000000	3.000000	8.000000	0.000000
1331.357286	-0.110314	0.548239	0.048857	82.255569	79.918449	124.969894	-0.493804	0.000000	2.463578	0.000000	0.000000	0.000000	-0.131512	-0.033970	-0.124386	0.000000	0.000000	3.000000	8.000000	0.000000
1331.360619	-0.110314	0.548239	0.048857	82.255569	79.918449	124.969894	-0.493804	0.000000	2.463578	0.000000	0.000000	0.000000	-0.131512	-0.033970	-0.124386	0.000000	0.000000	3.000000	8.000000	0.000000
1331.363952	-0.110703	0.548154	0.048447	82.252808	80.071556	125.170242	-0.493804	0.000000	2.463578	0.000000	0.000000	0.000000	-0.116570	-0.025465	-0.122834	0.000000	0.000000	3.000000	8.000000	0.000000
1331.367286	-0.110703	0.548154	0.048447	82.252808	80.071556	125.170242	-0.493804	0.000000	2.463578	0.000000	0.000000	0.000000	-0.116570	-0.025465	-0.122834	0.000000	0.000000	3.000000	8.000000	0.000000
1331.370619	-0.110703	0.548154	0.048447	82.252808	80.071556	125.170242	-0.493804	0.000000	2.463578	0.000000	0.000000	0.000000	-0.116570	-0.025465	-0.122834	0.000000	0.000000	3.000000	8.000000	0.000000
1331.373952	-0.110703	0.548154	0.048447	82.251411	80.257881	125.402206	-0.535151	0.000000	2.422374	0.000000	0.000000	0.000000	-0.116570	-0.025465	-0.122834	0.000000	0.000000	3.000000	8.000000	0.000000
1331.377286	-0.111010	0.548062	0.048014	82.251411	80.257881	125.402206	-0.535151	0.000000	2.422374	0.000000	0.000000	0.000000	-0.092188	-0.027596	-0.130008	0.000000	0.000000	3.000000	8.000000	0.000000
1331.380619	-0.111010	0.548062	0.048014	82.251411	80.257881	125.402206	-0.535151	0.000000	2.422374	0.000000	0.000000	0.000000	-0.092188	-0.027596	-0.130008	0.000000	0.000000	3.000000	8.000000	0.000000
1331.383952	-0.111265	0.547952	0.047574	82.249718	80.469826	125.657288	-0.535151	0.000000	2.422374	0.000000	0.000000	0.000000	-0.076486	-0.032872	-0.132105	0.000000	0.000000	3.000000	8.000000	0.000000
1331.387286	-0.111265	0.547952	0.047574	82.249718	80.469826	125.657288	-0.535151	0.000000	2.422374	0.000000	0.000000	0.000000	-0.076486	-0.032872	-0.132105	0.000000	0.000000	3.000000	8.000000	0.000000
1331.390619	-0.111265	0.547952	0.047574	82.249718	80.469826	125.657288	-0.535151	0.000000	2.422374	0.000000	0.000000	0.000000	-0.076486	-0.032872	-0.132105	0.000000	0.000000	3.000000	8.000000	0.000000
1331.393952	-0.111265	0.547952	0.047574	82.249214	80.633743	125.854088	-0.563264	0.000000	2.378689	0.000000	0.000000	0.000000	-0.076486	-0.032872	-0.132105	0.000000	0.000000	3.000000	8.000000	0.000000
1331.397286	-0.111510	0.547864	0.047089	82.249214	80.633743	125.854088	-0.563264	0.000000	2.378689	0.000000	0.000000	0.000000	-0.073382	-0.026520	-0.145444	0.000000	0.000000	3.000000	8.000000	0.000000
1331.400619	-0.111510	0.547864	0.047089	82.249214	80.633743	125.854088	-0.563264	0.000000	2.378689	0.000000	0.000000	0.000000	-0.073382	-0.026520	-0.145444	0.000000	0.000000	3.000000	8.000000	0.000000
1331.403952	-0.111758	0.547793	0.046621	82.252251	80.639709	125.901947	-0.563264	0.000000	2.378689	0.000000	0.000000	0.000000	-0.074340	-0.021242	-0.140344	0.000000	0.000000	3.000000	8.000000	0.000000
1331.407286	-0.111758	0.547793	0.046621	82.252251	80.639709	125.901947	-0.563264	0.000000	2.378689	0.000000	0.000000	0.000000	-0.074340	-0.021242	-0.140344	0.000000	0.000000	3.000000	8.000000	0.000000
1331.410619	-0.111758	0.547793	0.046621	82.252251	80.639709	125.901947	-0.563264	0.000000	2.378689	0.000000	0.000000	0.000000	-0.074340	-0.021242	-0.140344	0.000000	0.000000	3.000000	8.000000	0.000000
1331.413952	-0.111758	0.547793	0.046621	82.261322	80.411865	125.715424	-0.587884	0.000000	2.331057	0.000000	0.000000	0.000000	-0.074340	-0.021242	-0.140344	0.000000	0.000000	3.000000	8.000000	0.000000
1331.417286	-0.111976	0.547733	0.046136	82.261322	80.411865	125.715424	-0.587884	0.000000	2.331057	0.000000	0.000000	0.000000	-0.065518	-0.018072	-0.145457	0.000000	0.000000	3.000000	8.000000	0.000000
1331.420619	-0.111976	0.547733	0.046136	82.261322	80.411865	125.715424	-0.587884	0.000000	2.331057	0.000000	0.000000	0.000000	-0.065518	-0.018072	-0.145457	0.000000	0.000000	3.000000	8.000000	0.000000
1331.423952	-0.112179	0.547680	0.045696	82.271248	80.129372	125.471611	-0.587884	0.000000	2.331057	0.000000	0.000000	0.000000	-0.060812	-0.015960	-0.132116	0.000000	0.000000	3.000000	8.000000	0.000000
1331.427286	-0.112179	0.547680	0.045696	82.271248	80.129372	125.471611	-0.587884	0.000000	2.331057	0.000000	0.000000	0.000000	-0.060812	-0.015960	-0.132116	0.000000	0.000000	3.000000	8.000000	0.000000
1331.430619	-0.112179	0.547680	0.045696	82.271248	80.129372	125.471611	-0.587884	0.000000	2.331057	0.000000	0.000000	0.000000	-0.060812	-0.015960	-0.132116	0.000000	0.000000	3.000000	8.000000	0.000000
1331.433952	-0.112179	0.547680	0.045696	82.280113	79.908730	125.284142	-0.608939	0.000000	2.284795	0.000000	0.000000	0.000000	-0.060812	-0.015960	-0.132116	0.000000	0.000000	3.000000	8.000000	0.000000
1331.437286	-0.112324	0.547619	0.045227	82.280113	79.908730	125.284142	-0.608939	0.000000	2.284795	0.000000	0.000000	0.000000	-0.043712	-0.018101	-0.140795	0.000000	0.000000	3.000000	8.000000	0.000000
1331.440619	-0.112324	0.547619	0.045227	82.280113	79.908730	125.284142	-0.608939	0.000000	2.284795	0.000000	0.000000	0.000000	-0.043712	-0.018101	-0.140795	0.000000	0.000000	3.000000	8.000000	0.000000
1331.443952	-0.112324	0.547619	0.045227	82.286880	79.775322	125.180405	-0.608939	0.000000	2.284795	0.000000	0.000000	0.000000	-0.043712	-0.018101	-0.140795	0.000000	0.000000	3.000000	8.000000	0.000000
1331.447286	-0.112324	0.547619	0.045227	82.286880	79.775322	125.180405	-0.608939	0.000000	2.284795	0.000000	0.000000	0.000000	-0.043712	-0.018101	-0.140795	0.000000	0.000000	3.000000	8.000000	0.000000
1331.450619	-0.112451	0.547548	0.044785	82.286880	79.775322	125.180405	-0.608939	0.000000	2.284795	0.000000	0.000000	0.000000	-0.037913	-0.021282	-0.132615	0.000000	0.000000	3.000000	8.000000	0.000000
1331.453952	-0.112520	0.547470	0.044314	82.293907	79.723473	125.150871	-0.616224	0.000000	2.261329	0.000000	0.000000	0.000000	-0.020858	-0.023422	-0.141285	0.000000	0.000000	3.000000	8.000000	0.000000
1331.457286	-0.112520	0.547470	0.044314	82.293907	79.723473	125.150871	-0.616224	0.000000	2.261329	0.000000	0.000000	0.000000	-0.020858	-0.023422	-0.141285	0.000000	0.000000	3.000000	8.000000	0.000000
1331.460619	-0.112520	0.547470	0.044314	82.293907	79.723473	125.150871	-0.616224	0.000000	2.261329	0.000000	0.000000	0.000000	-0.020858	-0.023422	-0.141285	0.000000	0.000000	3.000000	8.000000	0.000000
1331.463952	-0.112520	0.547470	0.044314	82.298393	79.729362	125.177917	-0.626019	0.000000	2.215679	0.000000	0.000000	0.000000	-0.020858	-0.023422	-0.141285	0.000000	0.000000	3.000000	8.000000	0.000000
1331.467286	-0.112562	0.547375	0.043830	82.298393	79.729362	125.177917	-0.626019	0.000000	2.215679	0.000000	0.000000	0.000000	-0.012450	-0.028690	-0.144929	0.000000	0.000000	3.000000	8.000000	0.000000
1331.470619	-0.112562	0.547375	0.043830	82.298393	79.729362	125.177917	-0.626019	0.000000	2.215679	0.000000	0.000000	0.000000	-0.012450	-0.028690	-0.144929	0.000000	0.000000	3.000000	8.000000	0.000000
1331.473952	-0.112599	0.547262	0.043330	82.303261	79.718231	125.188095	-0.626019	0.000000	2.215679	0.000000	0.000000	0.000000	-0.011190	-0.033975	-0.150182	0.000000	0.000000	3.000000	8.000000	0.000000
1331.477286	-0.112599	0.547262	0.043330	82.303261	79.718231	125.188095	-0.626019	0.000000	2.215679	0.000000	0.000000	0.000000	-0.011190	-0.033975	-0.150182	0.000000	0.000000	3.000000	8.000000	0.000000
1331.480619	-0.112599	0.547262	0.043330	82.303261	79.718231	125.188095	-0.626019	0.000000	2.215679	0.000000	0.000000	0.000000	-0.011190	-0.033975	-0.150182	0.000000	0.000000	3.000000	8.000000	0.000000
1331.483952	-0.112599	0.547262	0.043330	82.308182	79.756866	125.251503	-0.629959	0.000000	2.166494	0.000000	0.000000	0.000000	-0.011190	-0.033975	-0.150182	0.000000	0.000000	3.000000	8.000000	0.000000
1331.487286	-0.112646	0.547152	0.042762	82.308182	79.756866	125.251503	-0.629959	0.000000	2.166494	0.000000	0.000000	0.000000	-0.014047	-0.032959	-0.170328	0.000000	0.000000	3.000000	8.000000	0.000000
1331.490619	-0.112646	0.547152	0.042762	82.308182	79.756866	125.251503	-0.629959	0.000000	2.166494	0.000000	0.000000	0.000000	-0.014047	-0.032959	-0.170328	0.000000	0.000000	3.000000	8.000000	0.000000
1331.493952	-0.112685	0.547007	0.042159	82.313492	79.775810	125.298126	-0.629959	0.000000	2.166494	0.000000	0.000000	0.000000	-0.011572	-0.043473	-0.180815	0.000000	0.000000	3.000000	8.000000	0.000000
1331.497286	-0.112685	0.547007	0.042159	82.313492	79.775810	125.298126	-0.629959	0.000000	2.166494	0.000000	0.000000	0.000000	-0.011572	-0.043473	-0.180815	0.000000	0.000000	3.000000	8.000000	0.000000
1331.500619	-0.112685	0.547007	0.042159	82.313492	79.775810	125.298126	-0.629959	0.000000	2.166494	0.000000	0.000000	0.000000	-0.011572	-0.043473	-0.180815	0.000000	0.000000	3.000000	8.000000	0.000000
1331.503952	-0.112685	0.547007	0.042159	82.323944	79.598839	125.148300	-0.634229	0.000000	2.107970	0.000000	0.000000	0.000000	-0.011572	-0.043473	-0.180815	0.000000	0.000000	3.000000	8.000000	0.000000
1331.507286	-0.112741	0.546872	0.041529	82.323944	79.598839	125.148300	-0.634229	0.000000	2.107970	0.000000	0.000000	0.000000	-0.017031	-0.040360	-0.189155	0.000000	0.000000	3.000000	8.000000	0.000000
1331.510619	-0.112741	0.546872	0.041529	82.323944	79.598839	125.148300	-0.634229	0.000000	2.107970	0.000000	0.000000	0.000000	-0.017031	-0.040360	-0.189155	0.000000	0.000000	3.000000	8.000000	0.000000
1331.513952	-0.112774	0.546738	0.040903	82.341728	79.096046	124.675545	-0.634229	0.000000	2.107970	0.000000	0.000000	0.000000	-0.009777	-0.040340	-0.187644	0.000000	0.000000	3.000000	8.000000	0.000000
1331.517286	-0.112774	0.546738	0.040903	82.341728	79.096046	124.675545	-0.634229	0.000000	2.107970	0.000000	0.000000	0.000000	-0.009777	-0.040340	-0.187644	0.000000	0.000000	3.000000	8.000000	0.000000
1331.520619	-0.112774	0.546738	0.040903	82.341728	79.096046	124.675545	-0.634229	0.000000	2.107970	0.000000	0.000000	0.000000	-0.009777	-0.040340	-0.187644	0.000000	0.000000	3.000000	8.000000	0.000000
1331.523952	-0.112774	0.546738	0.040903	82.365807	78.266685	123.876411	-0.638697	0.000000	2.045170	0.000000	0.000000	0.000000	-0.009777	-0.040340	-0.187644	0.000000	0.000000	3.000000	8.000000	0.000000
1331.527286	-0.112787	0.546593	0.040305	82.365807	78.266685	123.876411	-0.638697	0.000000	2.045170	0.000000	0.000000	0.000000	-0.004054	-0.043468	-0.179486	0.000000	0.000000	3.000000	8.000000	0.000000
1331.530619	-0.112787	0.546593	0.040305	82.365807	78.266685	123.876411	-0.638697	0.000000	2.045170	0.000000	0.000000	0.000000	-0.004054	-0.043468	-0.179486	0.000000	0.000000	3.000000	8.000000	0.000000
1331.533952	-0.112762	0.546455	0.039757	82.391586	77.264618	122.900612	-0.638697	0.000000	2.045170	0.000000	0.000000	0.000000	0.007526	-0.041307	-0.164493	0.000000	0.000000	3.000000	8.000000	0.000000
1331.537286	-0.112762	0.546455	0.039757	82.391586	77.264618	122.900612	-0.638697	0.000000	2.045170	0.000000	0.000000	0.000000	0.007526	-0.041307	-0.164493	0.000000	0.000000	3.000000	8.000000	0.000000
1331.540619	-0.112762	0.546455	0.039757	82.391586	77.264618	122.900612	-0.638697	0.000000	2.045170	0.000000	0.000000	0.000000	0.007526	-0.041307	-0.164493	0.000000	0.000000	3.000000	8.000000	0.000000
1331.543952	-0.112762	0.546455	0.039757	82.413155	76.380814	122.039268	-0.638119	0.000000	1.987841	0.000000	0.000000	0.000000	0.007526	-0.041307	-0.164493	0.000000	0.000000	3.000000	8.000000	0.000000
1331.547286	-0.112681	0.546310	0.039179	82.413155	76.380814	122.039268	-0.638119	0.000000	1.987841	0.000000	0.000000	0.000000	0.024443	-0.043434	-0.173236	0.000000	0.000000	3.000000	8.000000	0.000000
1331.550619	-0.112681	0.546310	0.039179	82.413155	76.380814	122.039268	-0.638119	0.000000	1.987841	0.000000	0.000000	0.000000	0.024443	-0.043434	-0.173236	0.000000	0.000000	3.000000	8.000000	0.000000
1331.553952	-0.112552	0.546166	0.038612	82.430763	75.657837	121.329216	-0.638119	0.000000	1.987841	0.000000	0.000000	0.000000	0.038618	-0.043433	-0.170124	0.000000	0.000000	3.000000	8.000000	0.000000
1331.557286	-0.112552	0.546166	0.038612	82.430763	75.657837	121.329216	-0.638119	0.000000	1.987841	0.000000	0.000000	0.000000	0.038618	-0.043433	-0.170124	0.000000	0.000000	3.000000	8.000000	0.000000
1331.560619	-0.112552	0.546166	0.038612	82.430763	75.657837	121.329216	-0.638119	0.000000	1.987841	0.000000	0.000000	0.000000	0.038618	-0.043433	-0.170124	0.000000	0.000000	3.000000	8.000000	0.000000
1331.563952	-0.112552	0.546166	0.038612	82.444878	75.150818	120.830910	-0.627609	0.000000	1.930614	0.000000	0.000000	0.000000	0.038618	-0.043433	-0.170124	0.000000	0.000000	3.000000	8.000000	0.000000
1331.567286	-0.112392	0.545986	0.038015	82.444878	75.150818	120.830910	-0.627609	0.000000	1.930614	0.000000	0.000000	0.000000	0.048073	-0.053868	-0.179094	0.000000	0.000000	3.000000	8.000000	0.000000
1331.570619	-0.112392	0.545986	0.038015	82.444878	75.150818	120.830910	-0.627609	0.000000	1.930614	0.000000	0.000000	0.000000	0.048073	-0.053868	-0.179094	0.000000	0.000000	3.000000	8.000000	0.000000
1331.573952	-0.112222	0.545827	0.037374	82.455017	74.987900	120.674515	-0.627609	0.000000	1.930614	0.000000	0.000000	0.000000	0.051099	-0.047636	-0.192530	0.000000	0.000000	3.000000	8.000000	0.000000
1331.577286	-0.112222	0.545827	0.037374	82.455017	74.987900	120.674515	-0.627609	0.000000	1.930614	0.000000	0.000000	0.000000	0.051099	-0.047636	-0.192530	0.000000	0.000000	3.000000	8.000000	0.000000
1331.580619	-0.112222	0.545827	0.037374	82.455017	74.987900	120.674515	-0.627609	0.000000	1.930614	0.000000	0.000000	0.000000	0.051099	-0.047636	-0.192530	0.000000	0.000000	3.000000	8.000000	0.000000
1331.583952	-0.112222	0.545827	0.037374	82.463890	74.953636	120.646072	-0.611080	0.000000	1.868677	0.000000	0.000000	0.000000	0.051099	-0.047636	-0.192530	0.000000	0.000000	3.000000	8.000000	0.000000
1331.587286	-0.112034	0.545627	0.036657	82.463890	74.953636	120.646072	-0.611080	0.000000	1.868677	0.000000	0.000000	0.000000	0.056196	-0.060205	-0.215061	0.000000	0.000000	3.000000	8.000000	0.000000
1331.590619	-0.112034	0.545627	0.036657	82.463890	74.953636	120.646072	-0.611080	0.000000	1.868677	0.000000	0.000000	0.000000	0.056196	-0.060205	-0.215061	0.000000	0.000000	3.000000	8.000000	0.000000
1331.593952	-0.111865	0.545436	0.035912	82.475174	74.722992	120.425606	-0.611080	0.000000	1.868677	0.000000	0.000000	0.000000	0.050697	-0.057090	-0.223486	0.000000	0.000000	3.000000	8.000000	0.000000
1331.597286	-0.111865	0.545436	0.035912	82.475174	74.722992	120.425606	-0.611080	0.000000	1.868677	0.000000	0.000000	0.000000	0.050697	-0.057090	-0.223486	0.000000	0.000000	3.000000	8.000000	0.000000
1331.600619	-0.111865	0.545436	0.035912	82.475174	74.722992	120.425606	-0.611080	0.000000	1.868677	0.000000	0.000000	0.000000	0.050697	-0.057090	-0.223486	0.000000	0.000000	3.000000	8.000000	0.000000
1331.603952	-0.111865	0.545436	0.035912	82.492744	73.994354	119.709534	-0.593264	0.000000	1.795585	0.000000	0.000000	0.000000	0.050697	-0.057090	-0.223486	0.000000	0.000000	3.000000	8.000000	0.000000
1331.607286	-0.111673	0.545246	0.035171	82.492744	73.994354	119.709534	-0.593264	0.000000	1.795585	0.000000	0.000000	0.000000	0.057750	-0.057069	-0.222065	0.000000	0.000000	3.000000	8.000000	0.000000
1331.610619	-0.111673	0.545246	0.035171	82.492744	73.994354	119.709534	-0.593264	0.000000	1.795585	0.000000	0.000000	0.000000	0.057750	-0.057069	-0.222065	0.000000	0.000000	3.000000	8.000000	0.000000
1331.613952	-0.111485	0.545046	0.034453	82.513710	72.635605	118.368248	-0.593264	0.000000	1.795585	0.000000	0.000000	0.000000	0.056254	-0.060124	-0.215572	0.000000	0.000000	3.000000	8.000000	0.000000
1331.617286	-0.111485	0.545046	0.034453	82.513710	72.635605	118.368248	-0.593264	0.000000	1.795585	0.000000	0.000000	0.000000	0.056254	-0.060124	-0.215572	0.000000	0.000000	3.000000	8.000000	0.000000
1331.620619	-0.111485	0.545046	0.034453	82.513710	72.635605	118.368248	-0.593264	0.000000	1.795585	0.000000	0.000000	0.000000	0.056254	-0.060124	-0.215572	0.000000	0.000000	3.000000	8.000000	0.000000
1331.623952	-0.111485	0.545046	0.034453	82.531342	70.948906	116.695915	-0.574264	0.000000	1.722646	0.000000	0.000000	0.000000	0.056254	-0.060124	-0.215572	0.000000	0.000000	3.000000	8.000000	0.000000
1331.627286	-0.111260	0.544852	0.033784	82.531342	70.948906	116.695915	-0.574264	0.000000	1.722646	0.000000	0.000000	0.000000	0.067549	-0.057941	-0.200630	0.000000	0.000000	3.000000	8.000000	0.000000
1331.630619	-0.111260	0.544852	0.033784	82.531342	70.948906	116.695915	-0.574264	0.000000	1.722646	0.000000	0.000000	0.000000	0.067549	-0.057941	-0.200630	0.000000	0.000000	3.000000	8.000000	0.000000
1331.633952	-0.111045	0.544639	0.033159	82.542572	69.184364	114.946297	-0.574264	0.000000	1.722646	0.000000	0.000000	0.000000	0.064501	-0.064037	-0.187447	0.000000	0.000000	3.000000	8.000000	0.000000
1331.637286	-0.111045	0.544639	0.033159	82.542572	69.184364	114.946297	-0.574264	0.000000	1.722646	0.000000	0.000000	0.000000	0.064501	-0.064037	-0.187447	0.000000	0.000000	3.000000	8.000000	0.000000
1331.640619	-0.111045	0.544639	0.033159	82.542572	69.184364	114.946297	-0.574264	0.000000	1.722646	0.000000	0.000000	0.000000	0.064501	-0.064037	-0.187447	0.000000	0.000000	3.000000	8.000000	0.000000
1331.643952	-0.111045	0.544639	0.033159	82.546860	67.434052	113.210701	-0.552255	0.000000	1.657966	0.000000	0.000000	0.000000	0.064501	-0.064037	-0.187447	0.000000	0.000000	3.000000	8.000000	0.000000
1331.647286	-0.110830	0.544426	0.032534	82.546860	67.434052	113.210701	-0.552255	0.000000	1.657966	0.000000	0.000000	0.000000	0.064477	-0.063981	-0.187599	0.000000	0.000000	3.000000	8.000000	0.000000
1331.650619	-0.110830	0.544426	0.032534	82.546860	67.434052	113.210701	-0.552255	0.000000	1.657966	0.000000	0.000000	0.000000	0.064477	-0.063981	-0.187599	0.000000	0.000000	3.000000	8.000000	0.000000
1331.653952	-0.110671	0.544220	0.031938	82.544937	65.814743	111.609962	-0.552255	0.000000	1.657966	0.000000	0.000000	0.000000	0.047819	-0.061781	-0.178940	0.000000	0.000000	3.000000	8.000000	0.000000
1331.657286	-0.110671	0.544220	0.031938	82.544937	65.814743	111.609962	-0.552255	0.000000	1.657966	0.000000	0.000000	0.000000	0.047819	-0.061781	-0.178940	0.000000	0.000000	3.000000	8.000000	0.000000
1331.660619	-0.110671	0.544220	0.031938	82.544937	65.814743	111.609962	-0.552255	0.000000	1.657966	0.000000	0.000000	0.000000	0.047819	-0.061781	-0.178940	0.000000	0.000000	3.000000	8.000000	0.000000
1331.663952	-0.110671	0.544220	0.031938	82.540176	64.416283	110.228569	-0.533540	0.000000	1.596877	0.000000	0.000000	0.000000	0.047819	-0.061781	-0.178940	0.000000	0.000000	3.000000	8.000000	0.000000
1331.667286	-0.110512	0.543987	0.031345	82.540176	64.416283	110.228569	-0.533540	0.000000	1.596877	0.000000	0.000000	0.000000	0.047515	-0.069947	-0.177680	0.000000	0.000000	3.000000	8.000000	0.000000
1331.670619	-0.110512	0.543987	0.031345	82.540176	64.416283	110.228569	-0.533540	0.000000	1.596877	0.000000	0.000000	0.000000	0.047515	-0.069947	-0.177680	0.000000	0.000000	3.000000	8.000000	0.000000
1331.673952	-0.110405	0.543744	0.030764	82.535210	63.316147	109.148376	-0.533540	0.000000	1.596877	0.000000	0.000000	0.000000	0.032117	-0.072908	-0.174276	0.000000	0.000000	3.000000	8.000000	0.000000
1331.677286	-0.110405	0.543744	0.030764	82.535210	63.316147	109.148376	-0.533540	0.000000	1.596877	0.000000	0.000000	0.000000	0.032117	-0.072908	-0.174276	0.000000	0.000000	3.000000	8.000000	0.000000
1331.680619	-0.110405	0.543744	0.030764	82.535210	63.316147	109.148376	-0.533540	0.000000	1.596877	0.000000	0.000000	0.000000	0.032117	-0.072908	-0.174276	0.000000	0.000000	3.000000	8.000000	0.000000
1331.683952	-0.110405	0.543744	0.030764	82.532921	62.526627	108.373817	-0.520267	0.000000	1.538218	0.000000	0.000000	0.000000	0.032117	-0.072908	-0.174276	0.000000	0.000000	3.000000	8.000000	0.000000
1331.687286	-0.110276	0.543474	0.030193	82.532921	62.526627	108.373817	-0.520267	0.000000	1.538218	0.000000	0.000000	0.000000	0.038790	-0.081011	-0.171448	0.000000	0.000000	3.000000	8.000000	0.000000
1331.690619	-0.110276	0.543474	0.030193	82.532921	62.526627	108.373817	-0.520267	0.000000	1.538218	0.000000	0.000000	0.000000	0.038790	-0.081011	-0.171448	0.000000	0.000000	3.000000	8.000000	0.000000
1331.693952	-0.110165	0.543218	0.029701	82.534653	62.085819	107.944603	-0.520267	0.000000	1.538218	0.000000	0.000000	0.000000	0.033395	-0.076693	-0.147597	0.000000	0.000000	3.000000	8.000000	0.000000
1331.697286	-0.110165	0.543218	0.029701	82.534653	62.085819	107.944603	-0.520267	0.000000	1.538218	0.000000	0.000000	0.000000	0.033395	-0.076693	-0.147597	0.000000	0.000000	3.000000	8.000000	0.000000
1331.700619	-0.110165	0.543218	0.029701	82.534653	62.085819	107.944603	-0.520267	0.000000	1.538218	0.000000	0.000000	0.000000	0.033395	-0.076693	-0.147597	0.000000	0.000000	3.000000	8.000000	0.000000
1331.703952	-0.110165	0.543218	0.029701	82.540627	61.940090	107.807556	-0.508236	0.000000	1.485043	0.000000	0.000000	0.000000	0.033395	-0.076693	-0.147597	0.000000	0.000000	3.000000	8.000000	0.000000
1331.707286	-0.110054	0.542935	0.029213	82.540627	61.940090	107.807556	-0.508236	0.000000	1.485043	0.000000	0.000000	0.000000	0.033107	-0.084759	-0.146333	0.000000	0.000000	3.000000	8.000000	0.000000
1331.710619	-0.110054	0.542935	0.029213	82.540627	61.940090	107.807556	-0.508236	0.000000	1.485043	0.000000	0.000000	0.000000	0.033107	-0.084759	-0.146333	0.000000	0.000000	3.000000	8.000000	0.000000
1331.713952	-0.109981	0.542650	0.028782	82.551262	62.074883	107.951355	-0.508236	0.000000	1.485043	0.000000	0.000000	0.000000	0.021986	-0.085567	-0.129325	0.000000	0.000000	3.000000	8.000000	0.000000
1331.717286	-0.109981	0.542650	0.028782	82.551262	62.074883	107.951355	-0.508236	0.000000	1.485043	0.000000	0.000000	0.000000	0.021986	-0.085567	-0.129325	0.000000	0.000000	3.000000	8.000000	0.000000
1331.720619	-0.109981	0.542650	0.028782	82.551262	62.074883	107.951355	-0.508236	0.000000	1.485043	0.000000	0.000000	0.000000	0.021986	-0.085567	-0.129325	0.000000	0.000000	3.000000	8.000000	0.000000
1331.723952	-0.109981	0.542650	0.028782	82.564705	62.384995	108.271690	-0.499054	0.000000	1.439100	0.000000	0.000000	0.000000	0.021986	-0.085567	-0.129325	0.000000	0.000000	3.000000	8.000000	0.000000
1331.727286	-0.109959	0.542355	0.028362	82.564705	62.384995	108.271690	-0.499054	0.000000	1.439100	0.000000	0.000000	0.000000	0.006677	-0.088499	-0.125869	0.000000	0.000000	3.000000	8.000000	0.000000
1331.730619	-0.109959	0.542355	0.028362	82.564705	62.384995	108.271690	-0.499054	0.000000	1.439100	0.000000	0.000000	0.000000	0.006677	-0.088499	-0.125869	0.000000	0.000000	3.000000	8.000000	0.000000
1331.733952	-0.109959	0.542355	0.028362	82.576881	62.757942	108.661072	-0.499054	0.000000	1.439100	0.000000	0.000000	0.000000	0.006677	-0.088499	-0.125869	0.000000	0.000000	3.000000	8.000000	0.000000
1331.737286	-0.109959	0.542355	0.028362	82.576881	62.757942	108.661072	-0.499054	0.000000	1.439100	0.000000	0.000000	0.000000	0.006677	-0.088499	-0.125869	0.000000	0.000000	3.000000	8.000000	0.000000
1331.740619	-0.109968	0.542068	0.027977	82.576881	62.757942	108.661072	-0.499054	0.000000	1.439100	0.000000	0.000000	0.000000	-0.002894	-0.086302	-0.115515	0.000000	0.000000	3.000000	8.000000	0.000000
1331.743952	-0.110009	0.541814	0.027622	82.589737	63.122593	109.042809	-0.497941	0.000000	1.418122	0.000000	0.000000	0.000000	-0.012158	-0.075958	-0.106500	0.000000	0.000000	3.000000	8.000000	0.000000
1331.747286	-0.110009	0.541814	0.027622	82.589737	63.122593	109.042809	-0.497941	0.000000	1.418122	0.000000	0.000000	0.000000	-0.012158	-0.075958	-0.106500	0.000000	0.000000	3.000000	8.000000	0.000000
1331.750619	-0.110009	0.541814	0.027622	82.589737	63.122593	109.042809	-0.497941	0.000000	1.418122	0.000000	0.000000	0.000000	-0.012158	-0.075958	-0.106500	0.000000	0.000000	3.000000	8.000000	0.000000
1331.753952	-0.110009	0.541814	0.027622	82.595436	63.467293	109.413986	-0.500450	0.000000	1.381120	0.000000	0.000000	0.000000	-0.012158	-0.075958	-0.106500	0.000000	0.000000	3.000000	8.000000	0.000000
1331.757286	-0.110045	0.541544	0.027249	82.595436	63.467293	109.413986	-0.500450	0.000000	1.381120	0.000000	0.000000	0.000000	-0.010882	-0.080986	-0.111905	0.000000	0.000000	3.000000	8.000000	0.000000
1331.760619	-0.110045	0.541544	0.027249	82.595436	63.467293	109.413986	-0.500450	0.000000	1.381120	0.000000	0.000000	0.000000	-0.010882	-0.080986	-0.111905	0.000000	0.000000	3.000000	8.000000	0.000000
1331.763952	-0.110045	0.541544	0.027249	82.594002	63.763329	109.743813	-0.500450	0.000000	1.381120	0.000000	0.000000	0.000000	-0.010882	-0.080986	-0.111905	0.000000	0.000000	3.000000	8.000000	0.000000
1331.767286	-0.110045	0.541544	0.027249	82.594002	63.763329	109.743813	-0.500450	0.000000	1.381120	0.000000	0.000000	0.000000	-0.010882	-0.080986	-0.111905	0.000000	0.000000	3.000000	8.000000	0.000000
1331.770619	-0.110121	0.541312	0.026839	82.594002	63.763329	109.743813	-0.500450	0.000000	1.381120	0.000000	0.000000	0.000000	-0.022773	-0.069764	-0.123146	0.000000	0.000000	3.000000	8.000000	0.000000
1331.773952	-0.110197	0.541080	0.026428	82.583389	64.050453	110.078278	-0.502263	0.000000	1.362469	0.000000	0.000000	0.000000	-0.022678	-0.069680	-0.123218	0.000000	0.000000	3.000000	8.000000	0.000000
1331.777286	-0.110197	0.541080	0.026428	82.583389	64.050453	110.078278	-0.502263	0.000000	1.362469	0.000000	0.000000	0.000000	-0.022678	-0.069680	-0.123218	0.000000	0.000000	3.000000	8.000000	0.000000
1331.780619	-0.110197	0.541080	0.026428	82.583389	64.050453	110.078278	-0.502263	0.000000	1.362469	0.000000	0.000000	0.000000	-0.022678	-0.069680	-0.123218	0.000000	0.000000	3.000000	8.000000	0.000000
1331.783952	-0.110197	0.541080	0.026428	82.564468	64.091194	110.178223	-0.509838	0.000000	1.321408	0.000000	0.000000	0.000000	-0.022678	-0.069680	-0.123218	0.000000	0.000000	3.000000	8.000000	0.000000
1331.787286	-0.110285	0.540868	0.025967	82.564468	64.091194	110.178223	-0.509838	0.000000	1.321408	0.000000	0.000000	0.000000	-0.026413	-0.063571	-0.138232	0.000000	0.000000	3.000000	8.000000	0.000000
1331.790619	-0.110285	0.540868	0.025967	82.564468	64.091194	110.178223	-0.509838	0.000000	1.321408	0.000000	0.000000	0.000000	-0.026413	-0.063571	-0.138232	0.000000	0.000000	3.000000	8.000000	0.000000
1331.793952	-0.110426	0.540690	0.025532	82.541565	63.919006	110.068794	-0.509838	0.000000	1.321408	0.000000	0.000000	0.000000	-0.042490	-0.053304	-0.130745	0.000000	0.000000	3.000000	8.000000	0.000000
1331.797286	-0.110426	0.540690	0.025532	82.541565	63.919006	110.068794	-0.509838	0.000000	1.321408	0.000000	0.000000	0.000000	-0.042490	-0.053304	-0.130745	0.000000	0.000000	3.000000	8.000000	0.000000
1331.800619	-0.110426	0.540690	0.025532	82.541565	63.919006	110.068794	-0.509838	0.000000	1.321408	0.000000	0.000000	0.000000	-0.042490	-0.053304	-0.130745	0.000000	0.000000	3.000000	8.000000	0.000000
1331.803952	-0.110426	0.540690	0.025532	82.516640	63.642590	109.860695	-0.521322	0.000000	1.276578	0.000000	0.000000	0.000000	-0.042490	-0.053304	-0.130745	0.000000	0.000000	3.000000	8.000000	0.000000
1331.807286	-0.110585	0.540523	0.025068	82.516640	63.642590	109.860695	-0.521322	0.000000	1.276578	0.000000	0.000000	0.000000	-0.047696	-0.050244	-0.139073	0.000000	0.000000	3.000000	8.000000	0.000000
1331.810619	-0.110585	0.540523	0.025068	82.516640	63.642590	109.860695	-0.521322	0.000000	1.276578	0.000000	0.000000	0.000000	-0.047696	-0.050244	-0.139073	0.000000	0.000000	3.000000	8.000000	0.000000
1331.813952	-0.110585	0.540523	0.025068	82.496849	63.447075	109.727257	-0.521322	0.000000	1.276578	0.000000	0.000000	0.000000	-0.047696	-0.050244	-0.139073	0.000000	0.000000	3.000000	8.000000	0.000000
1331.817286	-0.110585	0.540523	0.025068	82.496849	63.447075	109.727257	-0.521322	0.000000	1.276578	0.000000	0.000000	0.000000	-0.047696	-0.050244	-0.139073	0.000000	0.000000	3.000000	8.000000	0.000000
1331.820619	-0.110766	0.540386	0.024702	82.496849	63.447075	109.727257	-0.521322	0.000000	1.276578	0.000000	0.000000	0.000000	-0.054315	-0.040958	-0.109695	0.000000	0.000000	3.000000	8.000000	0.000000
1331.823952	-0.110978	0.540284	0.024367	82.476967	63.232159	109.574387	-0.529272	0.000000	1.253399	0.000000	0.000000	0.000000	-0.063529	-0.030753	-0.100610	0.000000	0.000000	3.000000	8.000000	0.000000
1331.827286	-0.110978	0.540284	0.024367	82.476967	63.232159	109.574387	-0.529272	0.000000	1.253399	0.000000	0.000000	0.000000	-0.063529	-0.030753	-0.100610	0.000000	0.000000	3.000000	8.000000	0.000000
1331.830619	-0.110978	0.540284	0.024367	82.476967	63.232159	109.574387	-0.529272	0.000000	1.253399	0.000000	0.000000	0.000000	-0.063529	-0.030753	-0.100610	0.000000	0.000000	3.000000	8.000000	0.000000
1331.833952	-0.110978	0.540284	0.024367	82.464119	63.113491	109.501663	-0.548912	0.000000	1.218349	0.000000	0.000000	0.000000	-0.063529	-0.030753	-0.100610	0.000000	0.000000	3.000000	8.000000	0.000000
1331.837286	-0.111194	0.540198	0.024049	82.464119	63.113491	109.501663	-0.548912	0.000000	1.218349	0.000000	0.000000	0.000000	-0.064658	-0.025651	-0.095299	0.000000	0.000000	3.000000	8.000000	0.000000
1331.840619	-0.111194	0.540198	0.024049	82.464119	63.113491	109.501663	-0.548912	0.000000	1.218349	0.000000	0.000000	0.000000	-0.064658	-0.025651	-0.095299	0.000000	0.000000	3.000000	8.000000	0.000000
1331.843952	-0.111194	0.540198	0.024049	82.458138	63.090336	109.508308	-0.548912	0.000000	1.218349	0.000000	0.000000	0.000000	-0.064658	-0.025651	-0.095299	0.000000	0.000000	3.000000	8.000000	0.000000
1331.847286	-0.111194	0.540198	0.024049	82.458138	63.090336	109.508308	-0.548912	0.000000	1.218349	0.000000	0.000000	0.000000	-0.064658	-0.025651	-0.095299	0.000000	0.000000	3.000000	8.000000	0.000000
1331.850619	-0.111422	0.540136	0.023790	82.458138	63.090336	109.508308	-0.548912	0.000000	1.218349	0.000000	0.000000	0.000000	-0.068590	-0.018484	-0.077937	0.000000	0.000000	3.000000	8.000000	0.000000
1331.853952	-0.111702	0.540065	0.023541	82.461700	63.152245	109.582802	-0.559688	0.000000	1.202465	0.000000	0.000000	0.000000	-0.083751	-0.021491	-0.074475	0.000000	0.000000	3.000000	8.000000	0.000000
1331.857286	-0.111702	0.540065	0.023541	82.461700	63.152245	109.582802	-0.559688	0.000000	1.202465	0.000000	0.000000	0.000000	-0.083751	-0.021491	-0.074475	0.000000	0.000000	3.000000	8.000000	0.000000
1331.860619	-0.111702	0.540065	0.023541	82.461700	63.152245	109.582802	-0.559688	0.000000	1.202465	0.000000	0.000000	0.000000	-0.083751	-0.021491	-0.074475	0.000000	0.000000	3.000000	8.000000	0.000000
1331.863952	-0.111702	0.540065	0.023541	82.465370	63.226337	109.642853	-0.585079	0.000000	1.177063	0.000000	0.000000	0.000000	-0.083751	-0.021491	-0.074475	0.000000	0.000000	3.000000	8.000000	0.000000
1331.867286	-0.111984	0.540037	0.023306	82.465370	63.226337	109.642853	-0.585079	0.000000	1.177063	0.000000	0.000000	0.000000	-0.084608	-0.008292	-0.070493	0.000000	0.000000	3.000000	8.000000	0.000000
1331.870619	-0.111984	0.540037	0.023306	82.465370	63.226337	109.642853	-0.585079	0.000000	1.177063	0.000000	0.000000	0.000000	-0.084608	-0.008292	-0.070493	0.000000	0.000000	3.000000	8.000000	0.000000
1331.873952	-0.111984	0.540037	0.023306	82.466774	63.275932	109.674667	-0.585079	0.000000	1.177063	0.000000	0.000000	0.000000	-0.084608	-0.008292	-0.070493	0.000000	0.000000	3.000000	8.000000	0.000000
1331.877286	-0.111984	0.540037	0.023306	82.466774	63.275932	109.674667	-0.585079	0.000000	1.177063	0.000000	0.000000	0.000000	-0.084608	-0.008292	-0.070493	0.000000	0.000000	3.000000	8.000000	0.000000
1331.880619	-0.112311	0.540009	0.023060	82.466774	63.275932	109.674667	-0.585079	0.000000	1.177063	0.000000	0.000000	0.000000	-0.098206	-0.008308	-0.073746	0.000000	0.000000	3.000000	8.000000	0.000000
1331.883952	-0.112670	0.539989	0.022849	82.465942	63.300903	109.686104	-0.599180	0.000000	1.165314	0.000000	0.000000	0.000000	-0.107773	-0.006219	-0.063376	0.000000	0.000000	3.000000	8.000000	0.000000
1331.887286	-0.112670	0.539989	0.022849	82.465942	63.300903	109.686104	-0.599180	0.000000	1.165314	0.000000	0.000000	0.000000	-0.107773	-0.006219	-0.063376	0.000000	0.000000	3.000000	8.000000	0.000000
1331.890619	-0.112670	0.539989	0.022849	82.465942	63.300903	109.686104	-0.599180	0.000000	1.165314	0.000000	0.000000	0.000000	-0.107773	-0.006219	-0.063376	0.000000	0.000000	3.000000	8.000000	0.000000
1331.893952	-0.112670	0.539989	0.022849	82.452858	63.331524	109.679848	-0.633510	0.000000	1.142461	0.000000	0.000000	0.000000	-0.107773	-0.006219	-0.063376	0.000000	0.000000	3.000000	8.000000	0.000000
1331.897286	-0.113075	0.539968	0.022627	82.452858	63.331524	109.679848	-0.633510	0.000000	1.142461	0.000000	0.000000	0.000000	-0.121360	-0.006240	-0.066680	0.000000	0.000000	3.000000	8.000000	0.000000
1331.900619	-0.113075	0.539968	0.022627	82.452858	63.331524	109.679848	-0.633510	0.000000	1.142461	0.000000	0.000000	0.000000	-0.121360	-0.006240	-0.066680	0.000000	0.000000	3.000000	8.000000	0.000000
1331.903952	-0.113075	0.539968	0.022627	82.427597	63.323074	109.566422	-0.633510	0.000000	1.142461	0.000000	0.000000	0.000000	-0.121360	-0.006240	-0.066680	0.000000	0.000000	3.000000	8.000000	0.000000
1331.907286	-0.113075	0.539968	0.022627	82.427597	63.323074	109.566422	-0.633510	0.000000	1.142461	0.000000	0.000000	0.000000	-0.121360	-0.006240	-0.066680	0.000000	0.000000	3.000000	8.000000	0.000000
1331.910619	-0.113470	0.539971	0.022468	82.427597	63.323074	109.566422	-0.633510	0.000000	1.142461	0.000000	0.000000	0.000000	-0.118557	0.000934	-0.047763	0.000000	0.000000	3.000000	8.000000	0.000000
1331.913952	-0.113910	0.539974	0.022297	82.374863	63.326965	109.517830	-0.653737	0.000000	1.131347	0.000000	0.000000	0.000000	-0.132153	0.000920	-0.051106	0.000000	0.000000	3.000000	8.000000	0.000000
1331.917286	-0.113910	0.539974	0.022297	82.374863	63.326965	109.517830	-0.653737	0.000000	1.131347	0.000000	0.000000	0.000000	-0.132153	0.000920	-0.051106	0.000000	0.000000	3.000000	8.000000	0.000000
1331.920619	-0.113910	0.539974	0.022297	82.374863	63.326965	109.517830	-0.653737	0.000000	1.131347	0.000000	0.000000	0.000000	-0.132153	0.000920	-0.051106	0.000000	0.000000	3.000000	8.000000	0.000000
1331.923952	-0.113910	0.539974	0.022297	82.298492	63.321503	109.581345	-0.695522	0.000000	1.114869	0.000000	0.000000	0.000000	-0.132153	0.000920	-0.051106	0.000000	0.000000	3.000000	8.000000	0.000000
1331.927286	-0.114383	0.539984	0.022161	82.298492	63.321503	109.581345	-0.695522	0.000000	1.114869	0.000000	0.000000	0.000000	-0.141786	0.003011	-0.040816	0.000000	0.000000	3.000000	8.000000	0.000000
1331.930619	-0.114383	0.539984	0.022161	82.298492	63.321503	109.581345	-0.695522	0.000000	1.114869	0.000000	0.000000	0.000000	-0.141786	0.003011	-0.040816	0.000000	0.000000	3.000000	8.000000	0.000000
1331.933952	-0.114883	0.540011	0.022037	82.227486	63.282795	109.514191	-0.695522	0.000000	1.114869	0.000000	0.000000	0.000000	-0.149849	0.008082	-0.037234	0.000000	0.000000	3.000000	8.000000	0.000000
1331.937286	-0.114883	0.540011	0.022037	82.227486	63.282795	109.514191	-0.695522	0.000000	1.114869	0.000000	0.000000	0.000000	-0.149849	0.008082	-0.037234	0.000000	0.000000	3.000000	8.000000	0.000000
1331.940619	-0.114883	0.540011	0.022037	82.227486	63.282795	109.514191	-0.695522	0.000000	1.114869	0.000000	0.000000	0.000000	-0.149849	0.008082	-0.037234	0.000000	0.000000	3.000000	8.000000	0.000000
1331.943952	-0.114883	0.540011	0.022037	82.158005	63.236568	109.347511	-0.744128	0.000000	1.101861	0.000000	0.000000	0.000000	-0.149849	0.008082	-0.037234	0.000000	0.000000	3.000000	8.000000	0.000000
1331.947286	-0.115410	0.540028	0.021929	82.158005	63.236568	109.347511	-0.744128	0.000000	1.101861	0.000000	0.000000	0.000000	-0.158238	0.005071	-0.032357	0.000000	0.000000	3.000000	8.000000	0.000000
1331.950619	-0.115410	0.540028	0.021929	82.158005	63.236568	109.347511	-0.744128	0.000000	1.101861	0.000000	0.000000	0.000000	-0.158238	0.005071	-0.032357	0.000000	0.000000	3.000000	8.000000	0.000000
1331.953952	-0.115977	0.540055	0.021788	82.076279	63.193718	109.304451	-0.744128	0.000000	1.101861	0.000000	0.000000	0.000000	-0.170237	0.008068	-0.042510	0.000000	0.000000	3.000000	8.000000	0.000000
1331.957286	-0.115977	0.540055	0.021788	82.076279	63.193718	109.304451	-0.744128	0.000000	1.101861	0.000000	0.000000	0.000000	-0.170237	0.008068	-0.042510	0.000000	0.000000	3.000000	8.000000	0.000000
1331.960619	-0.115977	0.540055	0.021788	82.076279	63.193718	109.304451	-0.744128	0.000000	1.101861	0.000000	0.000000	0.000000	-0.170237	0.008068	-0.042510	0.000000	0.000000	3.000000	8.000000	0.000000
1331.963952	-0.115977	0.540055	0.021788	81.989227	63.127506	109.349449	-0.798874	0.000000	1.089383	0.000000	0.000000	0.000000	-0.170237	0.008068	-0.042510	0.000000	0.000000	3.000000	8.000000	0.000000
1331.967286	-0.116595	0.540099	0.021652	81.989227	63.127506	109.349449	-0.798874	0.000000	1.089383	0.000000	0.000000	0.000000	-0.185123	0.013169	-0.040678	0.000000	0.000000	3.000000	8.000000	0.000000
1331.970619	-0.116595	0.540099	0.021652	81.989227	63.127506	109.349449	-0.798874	0.000000	1.089383	0.000000	0.000000	0.000000	-0.185123	0.013169	-0.040678	0.000000	0.000000	3.000000	8.000000	0.000000
1331.973952	-0.117224	0.540136	0.021470	81.910583	63.072132	109.402313	-0.798874	0.000000	1.089383	0.000000	0.000000	0.000000	-0.188951	0.011086	-0.054608	0.000000	0.000000	3.000000	8.000000	0.000000
1331.977286	-0.117224	0.540136	0.021470	81.910583	63.072132	109.402313	-0.798874	0.000000	1.089383	0.000000	0.000000	0.000000	-0.188951	0.011086	-0.054608	0.000000	0.000000	3.000000	8.000000	0.000000
1331.980619	-0.117224	0.540136	0.021470	81.910583	63.072132	109.402313	-0.798874	0.000000	1.089383	0.000000	0.000000	0.000000	-0.188951	0.011086	-0.054608	0.000000	0.000000	3.000000	8.000000	0.000000
1331.983952	-0.117224	0.540136	0.021470	81.838814	62.990288	109.371956	-0.861219	0.000000	1.073502	0.000000	0.000000	0.000000	-0.188951	0.011086	-0.054608	0.000000	0.000000	3.000000	8.000000	0.000000
1331.987286	-0.117869	0.540169	0.021349	81.838814	62.990288	109.371956	-0.861219	0.000000	1.073502	0.000000	0.000000	0.000000	-0.193472	0.010143	-0.036173	0.000000	0.000000	3.000000	8.000000	0.000000
1331.990619	-0.117869	0.540169	0.021349	81.838814	62.990288	109.371956	-0.861219	0.000000	1.073502	0.000000	0.000000	0.000000	-0.193472	0.010143	-0.036173	0.000000	0.000000	3.000000	8.000000	0.000000
1331.993952	-0.118514	0.540203	0.021228	81.782333	62.900120	109.292068	-0.861219	0.000000	1.073502	0.000000	0.000000	0.000000	-0.193434	0.010167	-0.036434	0.000000	0.000000	3.000000	8.000000	0.000000
1331.997286	-0.118514	0.540203	0.021228	81.782333	62.900120	109.292068	-0.861219	0.000000	1.073502	0.000000	0.000000	0.000000	-0.193434	0.010167	-0.036434	0.000000	0.000000	3.000000	8.000000	0.000000
1332.000619	-0.118514	0.540203	0.021228	81.782333	62.900120	109.292068	-0.861219	0.000000	1.073502	0.000000	0.000000	0.000000	-0.193434	0.010167	-0.036434	0.000000	0.000000	3.000000	8.000000	0.000000
1332.003952	-0.118514	0.540203	0.021228	81.745743	62.802471	109.187515	-0.925704	0.000000	1.061401	0.000000	0.000000	0.000000	-0.193434	0.010167	-0.036434	0.000000	0.000000	3.000000	8.000000	0.000000
1332.007286	-0.119136	0.540237	0.021111	81.745743	62.802471	109.187515	-0.925704	0.000000	1.061401	0.000000	0.000000	0.000000	-0.186589	0.010155	-0.034999	0.000000	0.000000	3.000000	8.000000	0.000000
1332.010619	-0.119136	0.540237	0.021111	81.745743	62.802471	109.187515	-0.925704	0.000000	1.061401	0.000000	0.000000	0.000000	-0.186589	0.010155	-0.034999	0.000000	0.000000	3.000000	8.000000	0.000000
1332.013952	-0.119768	0.540278	0.021034	81.719826	62.699402	109.049469	-0.925704	0.000000	1.061401	0.000000	0.000000	0.000000	-0.189564	0.012248	-0.023239	0.000000	0.000000	3.000000	8.000000	0.000000
1332.017286	-0.119768	0.540278	0.021034	81.719826	62.699402	109.049469	-0.925704	0.000000	1.061401	0.000000	0.000000	0.000000	-0.189564	0.012248	-0.023239	0.000000	0.000000	3.000000	8.000000	0.000000
1332.020619	-0.119768	0.540278	0.021034	81.719826	62.699402	109.049469	-0.925704	0.000000	1.061401	0.000000	0.000000	0.000000	-0.189564	0.012248	-0.023239	0.000000	0.000000	3.000000	8.000000	0.000000
1332.023952	-0.119768	0.540278	0.021034	81.685562	62.579506	108.895027	-0.988396	0.000000	1.051694	0.000000	0.000000	0.000000	-0.189564	0.012248	-0.023239	0.000000	0.000000	3.000000	8.000000	0.000000
1332.027286	-0.120390	0.540312	0.020916	81.685562	62.579506	108.895027	-0.988396	0.000000	1.051694	0.000000	0.000000	0.000000	-0.186542	0.010180	-0.035491	0.000000	0.000000	3.000000	8.000000	0.000000
1332.030619	-0.120390	0.540312	0.020916	81.685562	62.579506	108.895027	-0.988396	0.000000	1.051694	0.000000	0.000000	0.000000	-0.186542	0.010180	-0.035491	0.000000	0.000000	3.000000	8.000000	0.000000
1332.033952	-0.121011	0.540346	0.020796	81.642853	62.485199	108.784752	-0.988396	0.000000	1.051694	0.000000	0.000000	0.000000	-0.186512	0.010168	-0.035734	0.000000	0.000000	3.000000	8.000000	0.000000
1332.037286	-0.121011	0.540346	0.020796	81.642853	62.485199	108.784752	-0.988396	0.000000	1.051694	0.000000	0.000000	0.000000	-0.186512	0.010168	-0.035734	0.000000	0.000000	3.000000	8.000000	0.000000
1332.040619	-0.121011	0.540346	0.020796	81.642853	62.485199	108.784752	-0.988396	0.000000	1.051694	0.000000	0.000000	0.000000	-0.186512	0.010168	-0.035734	0.000000	0.000000	3.000000	8.000000	0.000000
1332.043952	-0.121011	0.540346	0.020796	81.581749	62.397179	108.760048	-1.050571	0.000000	1.039823	0.000000	0.000000	0.000000	-0.186512	0.010168	-0.035734	0.000000	0.000000	3.000000	8.000000	0.000000
1332.047286	-0.121627	0.540390	0.020654	81.581749	62.397179	108.760048	-1.050571	0.000000	1.039823	0.000000	0.000000	0.000000	-0.184781	0.013159	-0.042633	0.000000	0.000000	3.000000	8.000000	0.000000
1332.050619	-0.121627	0.540390	0.020654	81.581749	62.397179	108.760048	-1.050571	0.000000	1.039823	0.000000	0.000000	0.000000	-0.184781	0.013159	-0.042633	0.000000	0.000000	3.000000	8.000000	0.000000
1332.053952	-0.122260	0.540444	0.020483	81.500786	62.321037	108.774940	-1.050571	0.000000	1.039823	0.000000	0.000000	0.000000	-0.189834	0.016166	-0.051267	0.000000	0.000000	3.000000	8.000000	0.000000
1332.057286	-0.122260	0.540444	0.020483	81.500786	62.321037	108.774940	-1.050571	0.000000	1.039823	0.000000	0.000000	0.000000	-0.189834	0.016166	-0.051267	0.000000	0.000000	3.000000	8.000000	0.000000
1332.060619	-0.122260	0.540444	0.020483	81.500786	62.321037	108.774940	-1.050571	0.000000	1.039823	0.000000	0.000000	0.000000	-0.189834	0.016166	-0.051267	0.000000	0.000000	3.000000	8.000000	0.000000
1332.063952	-0.122260	0.540444	0.020483	81.411346	62.263000	108.752213	-1.113007	0.000000	1.024173	0.000000	0.000000	0.000000	-0.189834	0.016166	-0.051267	0.000000	0.000000	3.000000	8.000000	0.000000
1332.067286	-0.122905	0.540491	0.020266	81.411346	62.263000	108.752213	-1.113007	0.000000	1.024173	0.000000	0.000000	0.000000	-0.193476	0.014064	-0.065253	0.000000	0.000000	3.000000	8.000000	0.000000
1332.070619	-0.122905	0.540491	0.020266	81.411346	62.263000	108.752213	-1.113007	0.000000	1.024173	0.000000	0.000000	0.000000	-0.193476	0.014064	-0.065253	0.000000	0.000000	3.000000	8.000000	0.000000
1332.073952	-0.123532	0.540554	0.020071	81.330360	62.182308	108.781250	-1.113007	0.000000	1.024173	0.000000	0.000000	0.000000	-0.187948	0.019144	-0.058428	0.000000	0.000000	3.000000	8.000000	0.000000
1332.077286	-0.123532	0.540554	0.020071	81.330360	62.182308	108.781250	-1.113007	0.000000	1.024173	0.000000	0.000000	0.000000	-0.187948	0.019144	-0.058428	0.000000	0.000000	3.000000	8.000000	0.000000
1332.080619	-0.123532	0.540554	0.020071	81.330360	62.182308	108.781250	-1.113007	0.000000	1.024173	0.000000	0.000000	0.000000	-0.187948	0.019144	-0.058428	0.000000	0.000000	3.000000	8.000000	0.000000
1332.083952	-0.123532	0.540554	0.020071	81.262299	62.115414	108.850372	-1.176578	0.000000	1.003560	0.000000	0.000000	0.000000	-0.187948	0.019144	-0.058428	0.000000	0.000000	3.000000	8.000000	0.000000
1332.087286	-0.124158	0.540618	0.019876	81.262299	62.115414	108.850372	-1.176578	0.000000	1.003560	0.000000	0.000000	0.000000	-0.187856	0.019146	-0.058677	0.000000	0.000000	3.000000	8.000000	0.000000
1332.090619	-0.124158	0.540618	0.019876	81.262299	62.115414	108.850372	-1.176578	0.000000	1.003560	0.000000	0.000000	0.000000	-0.187856	0.019146	-0.058677	0.000000	0.000000	3.000000	8.000000	0.000000
1332.093952	-0.124728	0.540675	0.019651	81.205788	62.025742	108.863983	-1.176578	0.000000	1.003560	0.000000	0.000000	0.000000	-0.171051	0.017060	-0.067342	0.000000	0.000000	3.000000	8.000000	0.000000
1332.097286	-0.124728	0.540675	0.019651	81.205788	62.025742	108.863983	-1.176578	0.000000	1.003560	0.000000	0.000000	0.000000	-0.171051	0.017060	-0.067342	0.000000	0.000000	3.000000	8.000000	0.000000
1332.100619	-0.124728	0.540675	0.019651	81.205788	62.025742	108.863983	-1.176578	0.000000	1.003560	0.000000	0.000000	0.000000	-0.171051	0.017060	-0.067342	0.000000	0.000000	3.000000	8.000000	0.000000
1332.103952	-0.124728	0.540675	0.019651	81.166824	61.954037	108.823479	-1.236396	0.000000	0.982557	0.000000	0.000000	0.000000	-0.171051	0.017060	-0.067342	0.000000	0.000000	3.000000	8.000000	0.000000
1332.107286	-0.125298	0.540732	0.019426	81.166824	61.954037	108.823479	-1.236396	0.000000	0.982557	0.000000	0.000000	0.000000	-0.170943	0.017049	-0.067548	0.000000	0.000000	3.000000	8.000000	0.000000
1332.110619	-0.125298	0.540732	0.019426	81.166824	61.954037	108.823479	-1.236396	0.000000	0.982557	0.000000	0.000000	0.000000	-0.170943	0.017049	-0.067548	0.000000	0.000000	3.000000	8.000000	0.000000
1332.113952	-0.125862	0.540772	0.019182	81.160690	61.885838	108.769089	-1.236396	0.000000	0.982557	0.000000	0.000000	0.000000	-0.169427	0.011964	-0.073075	0.000000	0.000000	3.000000	8.000000	0.000000
1332.117286	-0.125862	0.540772	0.019182	81.160690	61.885838	108.769089	-1.236396	0.000000	0.982557	0.000000	0.000000	0.000000	-0.169427	0.011964	-0.073075	0.000000	0.000000	3.000000	8.000000	0.000000
1332.120619	-0.125862	0.540772	0.019182	81.160690	61.885838	108.769089	-1.236396	0.000000	0.982557	0.000000	0.000000	0.000000	-0.169427	0.011964	-0.073075	0.000000	0.000000	3.000000	8.000000	0.000000
1332.123952	-0.125862	0.540772	0.019182	81.160706	61.812435	108.753166	-1.293125	0.000000	0.959119	0.000000	0.000000	0.000000	-0.169427	0.011964	-0.073075	0.000000	0.000000	3.000000	8.000000	0.000000
1332.127286	-0.126421	0.540822	0.018916	81.160706	61.812435	108.753166	-1.293125	0.000000	0.959119	0.000000	0.000000	0.000000	-0.167540	0.014943	-0.079920	0.000000	0.000000	3.000000	8.000000	0.000000
1332.130619	-0.126421	0.540822	0.018916	81.160706	61.812435	108.753166	-1.293125	0.000000	0.959119	0.000000	0.000000	0.000000	-0.167540	0.014943	-0.079920	0.000000	0.000000	3.000000	8.000000	0.000000
1332.133952	-0.126973	0.540881	0.018627	81.160690	61.744446	108.737213	-1.293125	0.000000	0.959119	0.000000	0.000000	0.000000	-0.165626	0.017902	-0.086761	0.000000	0.000000	3.000000	8.000000	0.000000
1332.137286	-0.126973	0.540881	0.018627	81.160690	61.744446	108.737213	-1.293125	0.000000	0.959119	0.000000	0.000000	0.000000	-0.165626	0.017902	-0.086761	0.000000	0.000000	3.000000	8.000000	0.000000
1332.140619	-0.126973	0.540881	0.018627	81.160690	61.744446	108.737213	-1.293125	0.000000	0.959119	0.000000	0.000000	0.000000	-0.165626	0.017902	-0.086761	0.000000	0.000000	3.000000	8.000000	0.000000
1332.143952	-0.126973	0.540881	0.018627	81.160706	61.673691	108.721214	-1.348652	0.000000	0.931339	0.000000	0.000000	0.000000	-0.165626	0.017902	-0.086761	0.000000	0.000000	3.000000	8.000000	0.000000
1332.147286	-0.127531	0.540931	0.018359	81.160706	61.673691	108.721214	-1.348652	0.000000	0.931339	0.000000	0.000000	0.000000	-0.167250	0.014926	-0.080317	0.000000	0.000000	3.000000	8.000000	0.000000
1332.150619	-0.127531	0.540931	0.018359	81.160706	61.673691	108.721214	-1.348652	0.000000	0.931339	0.000000	0.000000	0.000000	-0.167250	0.014926	-0.080317	0.000000	0.000000	3.000000	8.000000	0.000000
1332.153952	-0.128059	0.540991	0.018075	81.160736	61.603027	108.713287	-1.348652	0.000000	0.931339	0.000000	0.000000	0.000000	-0.158552	0.017884	-0.085331	0.000000	0.000000	3.000000	8.000000	0.000000
1332.157286	-0.128059	0.540991	0.018075	81.160736	61.603027	108.713287	-1.348652	0.000000	0.931339	0.000000	0.000000	0.000000	-0.158552	0.017884	-0.085331	0.000000	0.000000	3.000000	8.000000	0.000000
1332.160619	-0.128059	0.540991	0.018075	81.160736	61.603027	108.713287	-1.348652	0.000000	0.931339	0.000000	0.000000	0.000000	-0.158552	0.017884	-0.085331	0.000000	0.000000	3.000000	8.000000	0.000000
1332.163952	-0.128059	0.540991	0.018075	81.162247	61.534336	108.702888	-1.402952	0.000000	0.903731	0.000000	0.000000	0.000000	-0.158552	0.017884	-0.085331	0.000000	0.000000	3.000000	8.000000	0.000000
1332.167286	-0.128610	0.541050	0.017783	81.162247	61.534336	108.702888	-1.402952	0.000000	0.903731	0.000000	0.000000	0.000000	-0.165168	0.017874	-0.087344	0.000000	0.000000	3.000000	8.000000	0.000000
1332.170619	-0.128610	0.541050	0.017783	81.162247	61.534336	108.702888	-1.402952	0.000000	0.903731	0.000000	0.000000	0.000000	-0.165168	0.017874	-0.087344	0.000000	0.000000	3.000000	8.000000	0.000000
1332.173952	-0.129125	0.541117	0.017544	81.161484	61.449463	108.675079	-1.402952	0.000000	0.903731	0.000000	0.000000	0.000000	-0.154735	0.019951	-0.071917	0.000000	0.000000	3.000000	8.000000	0.000000
1332.177286	-0.129125	0.541117	0.017544	81.161484	61.449463	108.675079	-1.402952	0.000000	0.903731	0.000000	0.000000	0.000000	-0.154735	0.019951	-0.071917	0.000000	0.000000	3.000000	8.000000	0.000000
1332.180619	-0.129125	0.541117	0.017544	81.161484	61.449463	108.675079	-1.402952	0.000000	0.903731	0.000000	0.000000	0.000000	-0.154735	0.019951	-0.071917	0.000000	0.000000	3.000000	8.000000	0.000000
1332.183952	-0.129125	0.541117	0.017544	81.160774	61.367344	108.655273	-1.456269	0.000000	0.877187	0.000000	0.000000	0.000000	-0.154735	0.019951	-0.071917	0.000000	0.000000	3.000000	8.000000	0.000000
1332.187286	-0.129590	0.541193	0.017294	81.160774	61.367344	108.655273	-1.456269	0.000000	0.877187	0.000000	0.000000	0.000000	-0.139291	0.022939	-0.075032	0.000000	0.000000	3.000000	8.000000	0.000000
1332.190619	-0.129590	0.541193	0.017294	81.160774	61.367344	108.655273	-1.456269	0.000000	0.877187	0.000000	0.000000	0.000000	-0.139291	0.022939	-0.075032	0.000000	0.000000	3.000000	8.000000	0.000000
1332.193952	-0.130043	0.541250	0.017093	81.160065	61.290634	108.635452	-1.456269	0.000000	0.877187	0.000000	0.000000	0.000000	-0.136061	0.016971	-0.060054	0.000000	0.000000	3.000000	8.000000	0.000000
1332.197286	-0.130043	0.541250	0.017093	81.160065	61.290634	108.635452	-1.456269	0.000000	0.877187	0.000000	0.000000	0.000000	-0.136061	0.016971	-0.060054	0.000000	0.000000	3.000000	8.000000	0.000000
1332.200619	-0.130043	0.541250	0.017093	81.160065	61.290634	108.635452	-1.456269	0.000000	0.877187	0.000000	0.000000	0.000000	-0.136061	0.016971	-0.060054	0.000000	0.000000	3.000000	8.000000	0.000000
1332.203952	-0.130043	0.541250	0.017093	81.161575	61.235592	108.633072	-1.502161	0.000000	0.854673	0.000000	0.000000	0.000000	-0.136061	0.016971	-0.060054	0.000000	0.000000	3.000000	8.000000	0.000000
1332.207286	-0.130441	0.541299	0.016865	81.161575	61.235592	108.633072	-1.502161	0.000000	0.854673	0.000000	0.000000	0.000000	-0.119194	0.014869	-0.068407	0.000000	0.000000	3.000000	8.000000	0.000000
1332.210619	-0.130441	0.541299	0.016865	81.161575	61.235592	108.633072	-1.502161	0.000000	0.854673	0.000000	0.000000	0.000000	-0.119194	0.014869	-0.068407	0.000000	0.000000	3.000000	8.000000	0.000000
1332.213952	-0.130441	0.541299	0.016865	81.163040	61.225845	108.672760	-1.502161	0.000000	0.854673	0.000000	0.000000	0.000000	-0.119194	0.014869	-0.068407	0.000000	0.000000	3.000000	8.000000	0.000000
1332.217286	-0.130441	0.541299	0.016865	81.163040	61.225845	108.672760	-1.502161	0.000000	0.854673	0.000000	0.000000	0.000000	-0.119194	0.014869	-0.068407	0.000000	0.000000	3.000000	8.000000	0.000000
1332.220619	-0.130822	0.541325	0.016580	81.163040	61.225845	108.672760	-1.502161	0.000000	0.854673	0.000000	0.000000	0.000000	-0.114341	0.007627	-0.085748	0.000000	0.000000	3.000000	8.000000	0.000000
1332.223952	-0.131220	0.541333	0.016270	81.165977	61.210011	108.710060	-1.522027	0.000000	0.843272	0.000000	0.000000	0.000000	-0.119484	0.002537	-0.093016	0.000000	0.000000	3.000000	8.000000	0.000000
1332.227286	-0.131220	0.541333	0.016270	81.165977	61.210011	108.710060	-1.522027	0.000000	0.843272	0.000000	0.000000	0.000000	-0.119484	0.002537	-0.093016	0.000000	0.000000	3.000000	8.000000	0.000000
1332.230619	-0.131220	0.541333	0.016270	81.165977	61.210011	108.710060	-1.522027	0.000000	0.843272	0.000000	0.000000	0.000000	-0.119484	0.002537	-0.093016	0.000000	0.000000	3.000000	8.000000	0.000000
1332.233952	-0.131220	0.541333	0.016270	81.168915	61.234062	108.789444	-1.560998	0.000000	0.813478	0.000000	0.000000	0.000000	-0.119484	0.002537	-0.093016	0.000000	0.000000	3.000000	8.000000	0.000000
1332.237286	-0.131607	0.541335	0.015919	81.168915	61.234062	108.789444	-1.560998	0.000000	0.813478	0.000000	0.000000	0.000000	-0.116025	0.000401	-0.105055	0.000000	0.000000	3.000000	8.000000	0.000000
1332.240619	-0.131607	0.541335	0.015919	81.168915	61.234062	108.789444	-1.560998	0.000000	0.813478	0.000000	0.000000	0.000000	-0.116025	0.000401	-0.105055	0.000000	0.000000	3.000000	8.000000	0.000000
1332.243952	-0.132010	0.541319	0.015545	81.172455	61.274986	108.888664	-1.560998	0.000000	0.813478	0.000000	0.000000	0.000000	-0.121113	-0.004680	-0.112341	0.000000	0.000000	3.000000	8.000000	0.000000
1332.247286	-0.132010	0.541319	0.015545	81.172455	61.274986	108.888664	-1.560998	0.000000	0.813478	0.000000	0.000000	0.000000	-0.121113	-0.004680	-0.112341	0.000000	0.000000	3.000000	8.000000	0.000000
1332.250619	-0.132010	0.541319	0.015545	81.172455	61.274986	108.888664	-1.560998	0.000000	0.813478	0.000000	0.000000	0.000000	-0.121113	-0.004680	-0.112341	0.000000	0.000000	3.000000	8.000000	0.000000
1332.253952	-0.132010	0.541319	0.015545	81.175964	61.316071	108.980064	-1.600520	0.000000	0.777245	0.000000	0.000000	0.000000	-0.121113	-0.004680	-0.112341	0.000000	0.000000	3.000000	8.000000	0.000000
1332.257286	-0.132435	0.541330	0.015159	81.175964	61.316071	108.980064	-1.600520	0.000000	0.777245	0.000000	0.000000	0.000000	-0.127278	0.003356	-0.115669	0.000000	0.000000	3.000000	8.000000	0.000000
1332.260619	-0.132435	0.541330	0.015159	81.175964	61.316071	108.980064	-1.600520	0.000000	0.777245	0.000000	0.000000	0.000000	-0.127278	0.003356	-0.115669	0.000000	0.000000	3.000000	8.000000	0.000000
1332.263952	-0.132836	0.541341	0.014780	81.180328	61.334232	109.057266	-1.600520	0.000000	0.777245	0.000000	0.000000	0.000000	-0.120349	0.003308	-0.113903	0.000000	0.000000	3.000000	8.000000	0.000000
1332.267286	-0.132836	0.541341	0.014780	81.180328	61.334232	109.057266	-1.600520	0.000000	0.777245	0.000000	0.000000	0.000000	-0.120349	0.003308	-0.113903	0.000000	0.000000	3.000000	8.000000	0.000000
1332.270619	-0.132836	0.541341	0.014780	81.180328	61.334232	109.057266	-1.600520	0.000000	0.777245	0.000000	0.000000	0.000000	-0.120349	0.003308	-0.113903	0.000000	0.000000	3.000000	8.000000	0.000000
1332.273952	-0.132836	0.541341	0.014780	81.182449	61.336170	109.117027	-1.641792	0.000000	0.738983	0.000000	0.000000	0.000000	-0.120349	0.003308	-0.113903	0.000000	0.000000	3.000000	8.000000	0.000000
1332.277286	-0.133214	0.541352	0.014406	81.182449	61.336170	109.117027	-1.641792	0.000000	0.738983	0.000000	0.000000	0.000000	-0.113446	0.003296	-0.112119	0.000000	0.000000	3.000000	8.000000	0.000000
1332.280619	-0.133214	0.541352	0.014406	81.182449	61.336170	109.117027	-1.641792	0.000000	0.738983	0.000000	0.000000	0.000000	-0.113446	0.003296	-0.112119	0.000000	0.000000	3.000000	8.000000	0.000000
1332.283952	-0.133603	0.541370	0.014072	81.185234	61.363194	109.196671	-1.641792	0.000000	0.738983	0.000000	0.000000	0.000000	-0.116645	0.005426	-0.100293	0.000000	0.000000	3.000000	8.000000	0.000000
1332.287286	-0.133603	0.541370	0.014072	81.185234	61.363194	109.196671	-1.641792	0.000000	0.738983	0.000000	0.000000	0.000000	-0.116645	0.005426	-0.100293	0.000000	0.000000	3.000000	8.000000	0.000000
1332.290619	-0.133603	0.541370	0.014072	81.185234	61.363194	109.196671	-1.641792	0.000000	0.738983	0.000000	0.000000	0.000000	-0.116645	0.005426	-0.100293	0.000000	0.000000	3.000000	8.000000	0.000000
1332.293952	-0.133603	0.541370	0.014072	81.191902	61.368969	109.249641	-1.680140	0.000000	0.703581	0.000000	0.000000	0.000000	-0.116645	0.005426	-0.100293	0.000000	0.000000	3.000000	8.000000	0.000000
1332.297286	-0.133962	0.541398	0.013721	81.191902	61.368969	109.249641	-1.680140	0.000000	0.703581	0.000000	0.000000	0.000000	-0.107895	0.008357	-0.105116	0.000000	0.000000	3.000000	8.000000	0.000000
1332.300619	-0.133962	0.541398	0.013721	81.191902	61.368969	109.249641	-1.680140	0.000000	0.703581	0.000000	0.000000	0.000000	-0.107895	0.008357	-0.105116	0.000000	0.000000	3.000000	8.000000	0.000000
1332.303952	-0.134349	0.541443	0.013382	81.205513	61.349731	109.271423	-1.680140	0.000000	0.703581	0.000000	0.000000	0.000000	-0.115950	0.013392	-0.101822	0.000000	0.000000	3.000000	8.000000	0.000000
1332.307286	-0.134349	0.541443	0.013382	81.205513	61.349731	109.271423	-1.680140	0.000000	0.703581	0.000000	0.000000	0.000000	-0.115950	0.013392	-0.101822	0.000000	0.000000	3.000000	8.000000	0.000000
1332.310619	-0.134349	0.541443	0.013382	81.205513	61.349731	109.271423	-1.680140	0.000000	0.703581	0.000000	0.000000	0.000000	-0.115950	0.013392	-0.101822	0.000000	0.000000	3.000000	8.000000	0.000000
1332.313952	-0.134349	0.541443	0.013382	81.227501	61.345058	109.302086	-1.717448	0.000000	0.669092	0.000000	0.000000	0.000000	-0.115950	0.013392	-0.101822	0.000000	0.000000	3.000000	8.000000	0.000000
1332.317286	-0.134746	0.541480	0.012996	81.227501	61.345058	109.302086	-1.717448	0.000000	0.669092	0.000000	0.000000	0.000000	-0.119067	0.011241	-0.115768	0.000000	0.000000	3.000000	8.000000	0.000000
1332.320619	-0.134746	0.541480	0.012996	81.227501	61.345058	109.302086	-1.717448	0.000000	0.669092	0.000000	0.000000	0.000000	-0.119067	0.011241	-0.115768	0.000000	0.000000	3.000000	8.000000	0.000000
1332.323952	-0.135141	0.541544	0.012605	81.238029	61.324375	109.328598	-1.717448	0.000000	0.669092	0.000000	0.000000	0.000000	-0.118492	0.019220	-0.117208	0.000000	0.000000	3.000000	8.000000	0.000000
1332.327286	-0.135141	0.541544	0.012605	81.238029	61.324375	109.328598	-1.717448	0.000000	0.669092	0.000000	0.000000	0.000000	-0.118492	0.019220	-0.117208	0.000000	0.000000	3.000000	8.000000	0.000000
1332.330619	-0.135141	0.541544	0.012605	81.238029	61.324375	109.328598	-1.717448	0.000000	0.669092	0.000000	0.000000	0.000000	-0.118492	0.019220	-0.117208	0.000000	0.000000	3.000000	8.000000	0.000000
1332.333952	-0.135141	0.541544	0.012605	81.238747	61.284378	109.348671	-1.757041	0.000000	0.630262	0.000000	0.000000	0.000000	-0.118492	0.019220	-0.117208	0.000000	0.000000	3.000000	8.000000	0.000000
1332.337286	-0.135563	0.541625	0.012225	81.238747	61.284378	109.348671	-1.757041	0.000000	0.630262	0.000000	0.000000	0.000000	-0.126508	0.024259	-0.113955	0.000000	0.000000	3.000000	8.000000	0.000000
1332.340619	-0.135563	0.541625	0.012225	81.238747	61.284378	109.348671	-1.757041	0.000000	0.630262	0.000000	0.000000	0.000000	-0.126508	0.024259	-0.113955	0.000000	0.000000	3.000000	8.000000	0.000000
1332.343952	-0.135965	0.541750	0.011865	81.238052	61.207478	109.328659	-1.757041	0.000000	0.630262	0.000000	0.000000	0.000000	-0.120783	0.037311	-0.108181	0.000000	0.000000	3.000000	8.000000	0.000000
1332.347286	-0.135965	0.541750	0.011865	81.238052	61.207478	109.328659	-1.757041	0.000000	0.630262	0.000000	0.000000	0.000000	-0.120783	0.037311	-0.108181	0.000000	0.000000	3.000000	8.000000	0.000000
1332.350619	-0.135965	0.541750	0.011865	81.238052	61.207478	109.328659	-1.757041	0.000000	0.630262	0.000000	0.000000	0.000000	-0.120783	0.037311	-0.108181	0.000000	0.000000	3.000000	8.000000	0.000000
1332.353952	-0.135965	0.541750	0.011865	81.237358	61.135944	109.308571	-1.798256	0.000000	0.593240	0.000000	0.000000	0.000000	-0.120783	0.037311	-0.108181	0.000000	0.000000	3.000000	8.000000	0.000000
1332.357286	-0.136328	0.541891	0.011534	81.237358	61.135944	109.308571	-1.798256	0.000000	0.593240	0.000000	0.000000	0.000000	-0.108786	0.042326	-0.099125	0.000000	0.000000	3.000000	8.000000	0.000000
1332.360619	-0.136328	0.541891	0.011534	81.237358	61.135944	109.308571	-1.798256	0.000000	0.593240	0.000000	0.000000	0.000000	-0.108786	0.042326	-0.099125	0.000000	0.000000	3.000000	8.000000	0.000000
1332.363952	-0.136328	0.541891	0.011534	81.235321	61.033035	109.248474	-1.798256	0.000000	0.593240	0.000000	0.000000	0.000000	-0.108786	0.042326	-0.099125	0.000000	0.000000	3.000000	8.000000	0.000000
1332.367286	-0.136328	0.541891	0.011534	81.235321	61.033035	109.248474	-1.798256	0.000000	0.593240	0.000000	0.000000	0.000000	-0.108786	0.042326	-0.099125	0.000000	0.000000	3.000000	8.000000	0.000000
1332.370619	-0.136623	0.542032	0.011223	81.235321	61.033035	109.248474	-1.798256	0.000000	0.593240	0.000000	0.000000	0.000000	-0.088623	0.042280	-0.093388	0.000000	0.000000	3.000000	8.000000	0.000000
1332.373952	-0.136868	0.542197	0.010988	81.233238	60.935532	109.188339	-1.816387	0.000000	0.576719	0.000000	0.000000	0.000000	-0.073529	0.049502	-0.070411	0.000000	0.000000	3.000000	8.000000	0.000000
1332.377286	-0.136868	0.542197	0.010988	81.233238	60.935532	109.188339	-1.816387	0.000000	0.576719	0.000000	0.000000	0.000000	-0.073529	0.049502	-0.070411	0.000000	0.000000	3.000000	8.000000	0.000000
1332.380619	-0.136868	0.542197	0.010988	81.233238	60.935532	109.188339	-1.816387	0.000000	0.576719	0.000000	0.000000	0.000000	-0.073529	0.049502	-0.070411	0.000000	0.000000	3.000000	8.000000	0.000000
1332.383952	-0.136868	0.542197	0.010988	81.231979	60.820438	109.097961	-1.843413	0.000000	0.549419	0.000000	0.000000	0.000000	-0.073529	0.049502	-0.070411	0.000000	0.000000	3.000000	8.000000	0.000000
1332.387286	-0.137124	0.542354	0.010707	81.231979	60.820438	109.097961	-1.843413	0.000000	0.549419	0.000000	0.000000	0.000000	-0.076626	0.047302	-0.084332	0.000000	0.000000	3.000000	8.000000	0.000000
1332.390619	-0.137124	0.542354	0.010707	81.231979	60.820438	109.097961	-1.843413	0.000000	0.549419	0.000000	0.000000	0.000000	-0.076626	0.047302	-0.084332	0.000000	0.000000	3.000000	8.000000	0.000000
1332.393952	-0.137124	0.542354	0.010707	81.234489	60.724030	109.031021	-1.843413	0.000000	0.549419	0.000000	0.000000	0.000000	-0.076626	0.047302	-0.084332	0.000000	0.000000	3.000000	8.000000	0.000000
1332.397286	-0.137124	0.542354	0.010707	81.234489	60.724030	109.031021	-1.843413	0.000000	0.549419	0.000000	0.000000	0.000000	-0.076626	0.047302	-0.084332	0.000000	0.000000	3.000000	8.000000	0.000000
1332.400619	-0.137362	0.542529	0.010450	81.234489	60.724030	109.031021	-1.843413	0.000000	0.549419	0.000000	0.000000	0.000000	-0.071420	0.052338	-0.077152	0.000000	0.000000	3.000000	8.000000	0.000000
1332.403952	-0.137583	0.542679	0.010135	81.236977	60.627609	108.964073	-1.856184	0.000000	0.535363	0.000000	0.000000	0.000000	-0.066272	0.045024	-0.094402	0.000000	0.000000	3.000000	8.000000	0.000000
1332.407286	-0.137583	0.542679	0.010135	81.236977	60.627609	108.964073	-1.856184	0.000000	0.535363	0.000000	0.000000	0.000000	-0.066272	0.045024	-0.094402	0.000000	0.000000	3.000000	8.000000	0.000000
1332.410619	-0.137583	0.542679	0.010135	81.236977	60.627609	108.964073	-1.856184	0.000000	0.535363	0.000000	0.000000	0.000000	-0.066272	0.045024	-0.094402	0.000000	0.000000	3.000000	8.000000	0.000000
1332.413952	-0.137583	0.542679	0.010135	81.240883	60.570663	108.937057	-1.879132	0.000000	0.506771	0.000000	0.000000	0.000000	-0.066272	0.045024	-0.094402	0.000000	0.000000	3.000000	8.000000	0.000000
1332.417286	-0.137798	0.542812	0.009803	81.240883	60.570663	108.937057	-1.879132	0.000000	0.506771	0.000000	0.000000	0.000000	-0.064603	0.039880	-0.099735	0.000000	0.000000	3.000000	8.000000	0.000000
1332.420619	-0.137798	0.542812	0.009803	81.240883	60.570663	108.937057	-1.879132	0.000000	0.506771	0.000000	0.000000	0.000000	-0.064603	0.039880	-0.099735	0.000000	0.000000	3.000000	8.000000	0.000000
1332.423952	-0.138000	0.542964	0.009426	81.241684	60.512192	108.914696	-1.879132	0.000000	0.506771	0.000000	0.000000	0.000000	-0.060574	0.045634	-0.113040	0.000000	0.000000	3.000000	8.000000	0.000000
1332.427286	-0.138000	0.542964	0.009426	81.241684	60.512192	108.914696	-1.879132	0.000000	0.506771	0.000000	0.000000	0.000000	-0.060574	0.045634	-0.113040	0.000000	0.000000	3.000000	8.000000	0.000000
1332.430619	-0.138000	0.542964	0.009426	81.241684	60.512192	108.914696	-1.879132	0.000000	0.506771	0.000000	0.000000	0.000000	-0.060574	0.045634	-0.113040	0.000000	0.000000	3.000000	8.000000	0.000000
1332.433952	-0.138213	0.543082	0.009007	81.241684	60.474155	108.914734	-1.899995	0.000000	0.471309	0.000000	0.000000	0.000000	-0.063950	0.035377	-0.125618	0.000000	0.000000	3.000000	8.000000	0.000000
1332.437286	-0.138213	0.543082	0.009007	81.241684	60.474155	108.914734	-1.899995	0.000000	0.471309	0.000000	0.000000	0.000000	-0.063950	0.035377	-0.125618	0.000000	0.000000	3.000000	8.000000	0.000000
1332.440619	-0.138213	0.543082	0.009007	81.241684	60.474155	108.914734	-1.899995	0.000000	0.471309	0.000000	0.000000	0.000000	-0.063950	0.035377	-0.125618	0.000000	0.000000	3.000000	8.000000	0.000000
1332.443952	-0.138213	0.543082	0.009007	81.242401	60.458576	108.934753	-1.910653	0.000000	0.450372	0.000000	0.000000	0.000000	-0.063950	0.035377	-0.125618	0.000000	0.000000	3.000000	8.000000	0.000000
1332.447286	-0.138409	0.543216	0.008613	81.242401	60.458576	108.934753	-1.910653	0.000000	0.450372	0.000000	0.000000	0.000000	-0.058723	0.040400	-0.118421	0.000000	0.000000	3.000000	8.000000	0.000000
1332.450619	-0.138409	0.543216	0.008613	81.242401	60.458576	108.934753	-1.910653	0.000000	0.450372	0.000000	0.000000	0.000000	-0.058723	0.040400	-0.118421	0.000000	0.000000	3.000000	8.000000	0.000000
1332.453952	-0.138409	0.543216	0.008613	81.242401	60.428692	108.934792	-1.910653	0.000000	0.450372	0.000000	0.000000	0.000000	-0.058723	0.040400	-0.118421	0.000000	0.000000	3.000000	8.000000	0.000000
1332.457286	-0.138409	0.543216	0.008613	81.242401	60.428692	108.934792	-1.910653	0.000000	0.450372	0.000000	0.000000	0.000000	-0.058723	0.040400	-0.118421	0.000000	0.000000	3.000000	8.000000	0.000000
1332.460619	-0.138566	0.543341	0.008253	81.242401	60.428692	108.934792	-1.910653	0.000000	0.450372	0.000000	0.000000	0.000000	-0.047306	0.037451	-0.107892	0.000000	0.000000	3.000000	8.000000	0.000000
1332.463952	-0.138658	0.543466	0.007913	81.243927	60.403610	108.932465	-1.920440	0.000000	0.430636	0.000000	0.000000	0.000000	-0.027325	0.037398	-0.102003	0.000000	0.000000	3.000000	8.000000	0.000000
1332.467286	-0.138658	0.543466	0.007913	81.243927	60.403610	108.932465	-1.920440	0.000000	0.430636	0.000000	0.000000	0.000000	-0.027325	0.037398	-0.102003	0.000000	0.000000	3.000000	8.000000	0.000000
1332.470619	-0.138658	0.543466	0.007913	81.243927	60.403610	108.932465	-1.920440	0.000000	0.430636	0.000000	0.000000	0.000000	-0.027325	0.037398	-0.102003	0.000000	0.000000	3.000000	8.000000	0.000000
1332.473952	-0.138658	0.543466	0.007913	81.246155	60.403721	108.950104	-1.932878	0.000000	0.395653	0.000000	0.000000	0.000000	-0.027325	0.037398	-0.102003	0.000000	0.000000	3.000000	8.000000	0.000000
1332.477286	-0.138721	0.543573	0.007562	81.246155	60.403721	108.950104	-1.932878	0.000000	0.395653	0.000000	0.000000	0.000000	-0.019054	0.032234	-0.105331	0.000000	0.000000	3.000000	8.000000	0.000000
1332.480619	-0.138721	0.543573	0.007562	81.246155	60.403721	108.950104	-1.932878	0.000000	0.395653	0.000000	0.000000	0.000000	-0.019054	0.032234	-0.105331	0.000000	0.000000	3.000000	8.000000	0.000000
1332.483952	-0.138721	0.543573	0.007562	81.257584	60.403152	108.953995	-1.932878	0.000000	0.395653	0.000000	0.000000	0.000000	-0.019054	0.032234	-0.105331	0.000000	0.000000	3.000000	8.000000	0.000000
1332.487286	-0.138721	0.543573	0.007562	81.257584	60.403152	108.953995	-1.932878	0.000000	0.395653	0.000000	0.000000	0.000000	-0.019054	0.032234	-0.105331	0.000000	0.000000	3.000000	8.000000	0.000000
1332.490619	-0.138769	0.543671	0.007239	81.257584	60.403152	108.953995	-1.932878	0.000000	0.395653	0.000000	0.000000	0.000000	-0.014353	0.029291	-0.096742	0.000000	0.000000	3.000000	8.000000	0.000000
1332.493952	-0.138827	0.543761	0.006871	81.293465	60.393051	108.920670	-1.936053	0.000000	0.378098	0.000000	0.000000	0.000000	-0.017334	0.027046	-0.110651	0.000000	0.000000	3.000000	8.000000	0.000000
1332.497286	-0.138827	0.543761	0.006871	81.293465	60.393051	108.920670	-1.936053	0.000000	0.378098	0.000000	0.000000	0.000000	-0.017334	0.027046	-0.110651	0.000000	0.000000	3.000000	8.000000	0.000000
1332.500619	-0.138827	0.543761	0.006871	81.293465	60.393051	108.920670	-1.936053	0.000000	0.378098	0.000000	0.000000	0.000000	-0.017334	0.027046	-0.110651	0.000000	0.000000	3.000000	8.000000	0.000000
1332.503952	-0.138827	0.543761	0.006871	81.353729	60.413906	108.892815	-1.941335	0.000000	0.343532	0.000000	0.000000	0.000000	-0.017334	0.027046	-0.110651	0.000000	0.000000	3.000000	8.000000	0.000000
1332.507286	-0.138856	0.543860	0.006486	81.353729	60.413906	108.892815	-1.941335	0.000000	0.343532	0.000000	0.000000	0.000000	-0.008663	0.029801	-0.115333	0.000000	0.000000	3.000000	8.000000	0.000000
1332.510619	-0.138856	0.543860	0.006486	81.353729	60.413906	108.892815	-1.941335	0.000000	0.343532	0.000000	0.000000	0.000000	-0.008663	0.029801	-0.115333	0.000000	0.000000	3.000000	8.000000	0.000000
1332.513952	-0.138856	0.543860	0.006486	81.427048	60.411686	108.823387	-1.941335	0.000000	0.343532	0.000000	0.000000	0.000000	-0.008663	0.029801	-0.115333	0.000000	0.000000	3.000000	8.000000	0.000000
1332.517286	-0.138856	0.543860	0.006486	81.427048	60.411686	108.823387	-1.941335	0.000000	0.343532	0.000000	0.000000	0.000000	-0.008663	0.029801	-0.115333	0.000000	0.000000	3.000000	8.000000	0.000000
1332.520619	-0.138862	0.543960	0.006108	81.427048	60.411686	108.823387	-1.941335	0.000000	0.343532	0.000000	0.000000	0.000000	-0.001996	0.029747	-0.113379	0.000000	0.000000	3.000000	8.000000	0.000000
1332.523952	-0.138797	0.544042	0.005732	81.495827	60.416431	108.760658	-1.942779	0.000000	0.324310	0.000000	0.000000	0.000000	0.019421	0.024584	-0.112749	0.000000	0.000000	3.000000	8.000000	0.000000
1332.527286	-0.138797	0.544042	0.005732	81.495827	60.416431	108.760658	-1.942779	0.000000	0.324310	0.000000	0.000000	0.000000	0.019421	0.024584	-0.112749	0.000000	0.000000	3.000000	8.000000	0.000000
1332.530619	-0.138797	0.544042	0.005732	81.495827	60.416431	108.760658	-1.942779	0.000000	0.324310	0.000000	0.000000	0.000000	0.019421	0.024584	-0.112749	0.000000	0.000000	3.000000	8.000000	0.000000
1332.533952	-0.138797	0.544042	0.005732	81.568275	60.450848	108.713493	-1.939875	0.000000	0.286622	0.000000	0.000000	0.000000	0.019421	0.024584	-0.112749	0.000000	0.000000	3.000000	8.000000	0.000000
1332.537286	-0.138665	0.544150	0.005372	81.568275	60.450848	108.713493	-1.939875	0.000000	0.286622	0.000000	0.000000	0.000000	0.039626	0.032443	-0.108215	0.000000	0.000000	3.000000	8.000000	0.000000
1332.540619	-0.138665	0.544150	0.005372	81.568275	60.450848	108.713493	-1.939875	0.000000	0.286622	0.000000	0.000000	0.000000	0.039626	0.032443	-0.108215	0.000000	0.000000	3.000000	8.000000	0.000000
1332.543952	-0.138665	0.544150	0.005372	81.640785	60.490696	108.666313	-1.939875	0.000000	0.286622	0.000000	0.000000	0.000000	0.039626	0.032443	-0.108215	0.000000	0.000000	3.000000	8.000000	0.000000
1332.547286	-0.138665	0.544150	0.005372	81.640785	60.490696	108.666313	-1.939875	0.000000	0.286622	0.000000	0.000000	0.000000	0.039626	0.032443	-0.108215	0.000000	0.000000	3.000000	8.000000	0.000000
1332.550619	-0.138486	0.544214	0.005011	81.640785	60.490696	108.666313	-1.939875	0.000000	0.286622	0.000000	0.000000	0.000000	0.053962	0.019379	-0.108221	0.000000	0.000000	3.000000	8.000000	0.000000
1332.553952	-0.138311	0.544295	0.004668	81.723129	60.547184	108.625626	-1.933270	0.000000	0.268586	0.000000	0.000000	0.000000	0.052359	0.024367	-0.102986	0.000000	0.000000	3.000000	8.000000	0.000000
1332.557286	-0.138311	0.544295	0.004668	81.723129	60.547184	108.625626	-1.933270	0.000000	0.268586	0.000000	0.000000	0.000000	0.052359	0.024367	-0.102986	0.000000	0.000000	3.000000	8.000000	0.000000
1332.560619	-0.138311	0.544295	0.004668	81.723129	60.547184	108.625626	-1.933270	0.000000	0.268586	0.000000	0.000000	0.000000	0.052359	0.024367	-0.102986	0.000000	0.000000	3.000000	8.000000	0.000000
1332.563952	-0.138311	0.544295	0.004668	81.816170	60.596313	108.568176	-1.915550	0.000000	0.233385	0.000000	0.000000	0.000000	0.052359	0.024367	-0.102986	0.000000	0.000000	3.000000	8.000000	0.000000
1332.567286	-0.138141	0.544352	0.004260	81.816170	60.596313	108.568176	-1.915550	0.000000	0.233385	0.000000	0.000000	0.000000	0.050915	0.016968	-0.122211	0.000000	0.000000	3.000000	8.000000	0.000000
1332.570619	-0.138141	0.544352	0.004260	81.816170	60.596313	108.568176	-1.915550	0.000000	0.233385	0.000000	0.000000	0.000000	0.050915	0.016968	-0.122211	0.000000	0.000000	3.000000	8.000000	0.000000
1332.573952	-0.138141	0.544352	0.004260	81.918182	60.681957	108.541733	-1.915550	0.000000	0.233385	0.000000	0.000000	0.000000	0.050915	0.016968	-0.122211	0.000000	0.000000	3.000000	8.000000	0.000000
1332.577286	-0.138141	0.544352	0.004260	81.918182	60.681957	108.541733	-1.915550	0.000000	0.233385	0.000000	0.000000	0.000000	0.050915	0.016968	-0.122211	0.000000	0.000000	3.000000	8.000000	0.000000
1332.580619	-0.137995	0.544382	0.003851	81.918182	60.681957	108.541733	-1.915550	0.000000	0.233385	0.000000	0.000000	0.000000	0.043930	0.009008	-0.122855	0.000000	0.000000	3.000000	8.000000	0.000000
1332.583952	-0.137860	0.544378	0.003399	82.003212	60.817890	108.589478	-1.907064	0.000000	0.213017	0.000000	0.000000	0.000000	0.040534	-0.001195	-0.135432	0.000000	0.000000	3.000000	8.000000	0.000000
1332.587286	-0.137860	0.544378	0.003399	82.003212	60.817890	108.589478	-1.907064	0.000000	0.213017	0.000000	0.000000	0.000000	0.040534	-0.001195	-0.135432	0.000000	0.000000	3.000000	8.000000	0.000000
1332.590619	-0.137860	0.544378	0.003399	82.003212	60.817890	108.589478	-1.907064	0.000000	0.213017	0.000000	0.000000	0.000000	0.040534	-0.001195	-0.135432	0.000000	0.000000	3.000000	8.000000	0.000000
1332.593952	-0.137860	0.544378	0.003399	82.045349	60.975498	108.707275	-1.892987	0.000000	0.169969	0.000000	0.000000	0.000000	0.040534	-0.001195	-0.135432	0.000000	0.000000	3.000000	8.000000	0.000000
1332.597286	-0.137725	0.544374	0.002948	82.045349	60.975498	108.707275	-1.892987	0.000000	0.169969	0.000000	0.000000	0.000000	0.040550	-0.001242	-0.135478	0.000000	0.000000	3.000000	8.000000	0.000000
1332.600619	-0.137725	0.544374	0.002948	82.045349	60.975498	108.707275	-1.892987	0.000000	0.169969	0.000000	0.000000	0.000000	0.040550	-0.001242	-0.135478	0.000000	0.000000	3.000000	8.000000	0.000000
1332.603952	-0.137725	0.544374	0.002948	82.052010	61.133282	108.865189	-1.892987	0.000000	0.169969	0.000000	0.000000	0.000000	0.040550	-0.001242	-0.135478	0.000000	0.000000	3.000000	8.000000	0.000000
1332.607286	-0.137725	0.544374	0.002948	82.052010	61.133282	108.865189	-1.892987	0.000000	0.169969	0.000000	0.000000	0.000000	0.040550	-0.001242	-0.135478	0.000000	0.000000	3.000000	8.000000	0.000000
1332.610619	-0.137603	0.544351	0.002540	82.052010	61.133282	108.865189	-1.892987	0.000000	0.169969	0.000000	0.000000	0.000000	0.036580	-0.006911	-0.122206	0.000000	0.000000	3.000000	8.000000	0.000000
1332.613952	-0.137509	0.544318	0.002149	82.056511	61.208305	108.942886	-1.886228	0.000000	0.147389	0.000000	0.000000	0.000000	0.028051	-0.009750	-0.117542	0.000000	0.000000	3.000000	8.000000	0.000000
1332.617286	-0.137509	0.544318	0.002149	82.056511	61.208305	108.942886	-1.886228	0.000000	0.147389	0.000000	0.000000	0.000000	0.028051	-0.009750	-0.117542	0.000000	0.000000	3.000000	8.000000	0.000000
1332.620619	-0.137509	0.544318	0.002149	82.056511	61.208305	108.942886	-1.886228	0.000000	0.147389	0.000000	0.000000	0.000000	0.028051	-0.009750	-0.117542	0.000000	0.000000	3.000000	8.000000	0.000000
1332.623952	-0.137509	0.544318	0.002149	82.059380	61.203320	108.943184	-1.875456	0.000000	0.107431	0.000000	0.000000	0.000000	0.028051	-0.009750	-0.117542	0.000000	0.000000	3.000000	8.000000	0.000000
1332.627286	-0.137423	0.544318	0.001861	82.059380	61.203320	108.943184	-1.875456	0.000000	0.107431	0.000000	0.000000	0.000000	0.025868	-0.000170	-0.086412	0.000000	0.000000	3.000000	8.000000	0.000000
1332.630619	-0.137423	0.544318	0.001861	82.059380	61.203320	108.943184	-1.875456	0.000000	0.107431	0.000000	0.000000	0.000000	0.025868	-0.000170	-0.086412	0.000000	0.000000	3.000000	8.000000	0.000000
1332.633952	-0.137423	0.544318	0.001861	82.061722	61.260384	108.998695	-1.875456	0.000000	0.107431	0.000000	0.000000	0.000000	0.025868	-0.000170	-0.086412	0.000000	0.000000	3.000000	8.000000	0.000000
1332.637286	-0.137423	0.544318	0.001861	82.061722	61.260384	108.998695	-1.875456	0.000000	0.107431	0.000000	0.000000	0.000000	0.025868	-0.000170	-0.086412	0.000000	0.000000	3.000000	8.000000	0.000000
1332.640619	-0.137322	0.544308	0.001601	82.061722	61.260384	108.998695	-1.875456	0.000000	0.107431	0.000000	0.000000	0.000000	0.030416	-0.002975	-0.077812	0.000000	0.000000	3.000000	8.000000	0.000000
1332.643952	-0.137322	0.544308	0.001601	82.064323	61.353603	109.087318	-1.871145	0.000000	0.093029	0.000000	0.000000	0.000000	0.030416	-0.002975	-0.077812	0.000000	0.000000	3.000000	8.000000	0.000000
1332.647286	-0.137322	0.544308	0.001601	82.064323	61.353603	109.087318	-1.871145	0.000000	0.093029	0.000000	0.000000	0.000000	0.030416	-0.002975	-0.077812	0.000000	0.000000	3.000000	8.000000	0.000000
1332.650619	-0.137322	0.544308	0.001601	82.064323	61.353603	109.087318	-1.871145	0.000000	0.093029	0.000000	0.000000	0.000000	0.030416	-0.002975	-0.077812	0.000000	0.000000	3.000000	8.000000	0.000000
1332.653952	-0.137074	0.544301	0.001250	82.066299	61.427711	109.153900	-1.866076	0.000000	0.080061	0.000000	0.000000	0.000000	0.074199	-0.001984	-0.105317	0.000000	0.000000	3.000000	8.000000	0.000000
1332.657286	-0.137074	0.544301	0.001250	82.066299	61.427711	109.153900	-1.866076	0.000000	0.080061	0.000000	0.000000	0.000000	0.074199	-0.001984	-0.105317	0.000000	0.000000	3.000000	8.000000	0.000000
1332.660619	-0.137074	0.544301	0.001250	82.066299	61.427711	109.153900	-1.866076	0.000000	0.080061	0.000000	0.000000	0.000000	0.074199	-0.001984	-0.105317	0.000000	0.000000	3.000000	8.000000	0.000000
1332.663952	-0.136948	0.544290	0.001066	82.068848	61.523785	109.242668	-1.853709	0.000000	0.062508	0.000000	0.000000	0.000000	0.037871	-0.003515	-0.055332	0.000000	0.000000	3.000000	8.000000	0.000000
1332.667286	-0.136948	0.544290	0.001066	82.068848	61.523785	109.242668	-1.853709	0.000000	0.062508	0.000000	0.000000	0.000000	0.037871	-0.003515	-0.055332	0.000000	0.000000	3.000000	8.000000	0.000000
1332.670619	-0.136948	0.544290	0.001066	82.068848	61.523785	109.242668	-1.853709	0.000000	0.062508	0.000000	0.000000	0.000000	0.037871	-0.003515	-0.055332	0.000000	0.000000	3.000000	8.000000	0.000000
1332.673952	-0.136948	0.544290	0.001066	82.072685	61.664001	109.375999	-1.847398	0.000000	0.053286	0.000000	0.000000	0.000000	0.037871	-0.003515	-0.055332	0.000000	0.000000	3.000000	8.000000	0.000000
1332.677286	-0.136832	0.544270	0.000835	82.072685	61.664001	109.375999	-1.847398	0.000000	0.053286	0.000000	0.000000	0.000000	0.034911	-0.005797	-0.069265	0.000000	0.000000	3.000000	8.000000	0.000000
1332.680619	-0.136832	0.544270	0.000835	82.072685	61.664001	109.375999	-1.847398	0.000000	0.053286	0.000000	0.000000	0.000000	0.034911	-0.005797	-0.069265	0.000000	0.000000	3.000000	8.000000	0.000000
1332.683952	-0.136832	0.544270	0.000835	82.076477	61.798794	109.509354	-1.847398	0.000000	0.053286	0.000000	0.000000	0.000000	0.034911	-0.005797	-0.069265	0.000000	0.000000	3.000000	8.000000	0.000000
1332.687286	-0.136832	0.544270	0.000835	82.076477	61.798794	109.509354	-1.847398	0.000000	0.053286	0.000000	0.000000	0.000000	0.034911	-0.005797	-0.069265	0.000000	0.000000	3.000000	8.000000	0.000000
1332.690619	-0.136720	0.544227	0.000540	82.076477	61.798794	109.509354	-1.847398	0.000000	0.053286	0.000000	0.000000	0.000000	0.033538	-0.013168	-0.088504	0.000000	0.000000	3.000000	8.000000	0.000000
1332.693952	-0.136720	0.544227	0.000540	82.082077	62.000019	109.709763	-1.841579	0.000000	0.041742	0.000000	0.000000	0.000000	0.033538	-0.013168	-0.088504	0.000000	0.000000	3.000000	8.000000	0.000000
1332.697286	-0.136720	0.544227	0.000540	82.082077	62.000019	109.709763	-1.841579	0.000000	0.041742	0.000000	0.000000	0.000000	0.033538	-0.013168	-0.088504	0.000000	0.000000	3.000000	8.000000	0.000000
1332.700619	-0.136720	0.544227	0.000540	82.082077	62.000019	109.709763	-1.841579	0.000000	0.041742	0.000000	0.000000	0.000000	0.033538	-0.013168	-0.088504	0.000000	0.000000	3.000000	8.000000	0.000000
1332.703952	-0.136395	0.544116	-0.000151	82.086891	62.167965	109.871407	-1.835990	0.000000	0.026991	0.000000	0.000000	0.000000	0.097331	-0.033168	-0.207187	0.000000	0.000000	3.000000	8.000000	0.000000
1332.707286	-0.136395	0.544116	-0.000151	82.086891	62.167965	109.871407	-1.835990	0.000000	0.026991	0.000000	0.000000	0.000000	0.097331	-0.033168	-0.207187	0.000000	0.000000	3.000000	8.000000	0.000000
1332.710619	-0.136395	0.544116	-0.000151	82.086891	62.167965	109.871407	-1.835990	0.000000	0.026991	0.000000	0.000000	0.000000	0.097331	-0.033168	-0.207187	0.000000	0.000000	3.000000	8.000000	0.000000
1332.713952	-0.136395	0.544116	-0.000151	82.091133	62.336262	110.027596	-1.819767	0.000000	-0.007540	0.000000	0.000000	0.000000	0.097331	-0.033168	-0.207187	0.000000	0.000000	3.000000	8.000000	0.000000
1332.717286	-0.136190	0.544081	-0.000442	82.091133	62.336262	110.027596	-1.819767	0.000000	-0.007540	0.000000	0.000000	0.000000	0.061526	-0.010399	-0.087506	0.000000	0.000000	3.000000	8.000000	0.000000
1332.720619	-0.136190	0.544081	-0.000442	82.091133	62.336262	110.027596	-1.819767	0.000000	-0.007540	0.000000	0.000000	0.000000	0.061526	-0.010399	-0.087506	0.000000	0.000000	3.000000	8.000000	0.000000
1332.723952	-0.135959	0.544071	-0.000664	82.094711	62.490776	110.161621	-1.819767	0.000000	-0.007540	0.000000	0.000000	0.000000	0.069348	-0.003104	-0.066382	0.000000	0.000000	3.000000	8.000000	0.000000
1332.727286	-0.135959	0.544071	-0.000664	82.094711	62.490776	110.161621	-1.819767	0.000000	-0.007540	0.000000	0.000000	0.000000	0.069348	-0.003104	-0.066382	0.000000	0.000000	3.000000	8.000000	0.000000
1332.730619	-0.135959	0.544071	-0.000664	82.094711	62.490776	110.161621	-1.819767	0.000000	-0.007540	0.000000	0.000000	0.000000	0.069348	-0.003104	-0.066382	0.000000	0.000000	3.000000	8.000000	0.000000
1332.733952	-0.135641	0.544060	-0.000859	82.097038	62.606510	110.251015	-1.797955	0.000000	-0.033188	0.000000	0.000000	0.000000	0.095292	-0.003124	-0.058700	0.000000	0.000000	3.000000	8.000000	0.000000
1332.737286	-0.135641	0.544060	-0.000859	82.097038	62.606510	110.251015	-1.797955	0.000000	-0.033188	0.000000	0.000000	0.000000	0.095292	-0.003124	-0.058700	0.000000	0.000000	3.000000	8.000000	0.000000
1332.740619	-0.135641	0.544060	-0.000859	82.097038	62.606510	110.251015	-1.797955	0.000000	-0.033188	0.000000	0.000000	0.000000	0.095292	-0.003124	-0.058700	0.000000	0.000000	3.000000	8.000000	0.000000
1332.743952	-0.135641	0.544060	-0.000859	82.099373	62.725029	110.340454	-1.782073	0.000000	-0.042971	0.000000	0.000000	0.000000	0.095292	-0.003124	-0.058700	0.000000	0.000000	3.000000	8.000000	0.000000
1332.747286	-0.135336	0.544058	-0.001015	82.099373	62.725029	110.340454	-1.782073	0.000000	-0.042971	0.000000	0.000000	0.000000	0.091669	-0.000837	-0.046783	0.000000	0.000000	3.000000	8.000000	0.000000
1332.750619	-0.135336	0.544058	-0.001015	82.099373	62.725029	110.340454	-1.782073	0.000000	-0.042971	0.000000	0.000000	0.000000	0.091669	-0.000837	-0.046783	0.000000	0.000000	3.000000	8.000000	0.000000
1332.753952	-0.135336	0.544058	-0.001015	82.101707	62.843655	110.430023	-1.782073	0.000000	-0.042971	0.000000	0.000000	0.000000	0.091669	-0.000837	-0.046783	0.000000	0.000000	3.000000	8.000000	0.000000
1332.757286	-0.135336	0.544058	-0.001015	82.101707	62.843655	110.430023	-1.782073	0.000000	-0.042971	0.000000	0.000000	0.000000	0.091669	-0.000837	-0.046783	0.000000	0.000000	3.000000	8.000000	0.000000
1332.760619	-0.135024	0.544064	-0.001194	82.101707	62.843655	110.430023	-1.782073	0.000000	-0.042971	0.000000	0.000000	0.000000	0.093590	0.001889	-0.053534	0.000000	0.000000	3.000000	8.000000	0.000000
1332.763952	-0.134702	0.544037	-0.001408	82.105194	63.003960	110.564407	-1.766795	0.000000	-0.050768	0.000000	0.000000	0.000000	0.096669	-0.008228	-0.064246	0.000000	0.000000	3.000000	8.000000	0.000000
1332.767286	-0.134702	0.544037	-0.001408	82.105194	63.003960	110.564407	-1.766795	0.000000	-0.050768	0.000000	0.000000	0.000000	0.096669	-0.008228	-0.064246	0.000000	0.000000	3.000000	8.000000	0.000000
1332.770619	-0.134702	0.544037	-0.001408	82.105194	63.003960	110.564407	-1.766795	0.000000	-0.050768	0.000000	0.000000	0.000000	0.096669	-0.008228	-0.064246	0.000000	0.000000	3.000000	8.000000	0.000000
1332.773952	-0.134702	0.544037	-0.001408	82.109711	63.208820	110.743759	-1.735085	0.000000	-0.070398	0.000000	0.000000	0.000000	0.096669	-0.008228	-0.064246	0.000000	0.000000	3.000000	8.000000	0.000000
1332.777286	-0.134405	0.544011	-0.001697	82.109711	63.208820	110.743759	-1.735085	0.000000	-0.070398	0.000000	0.000000	0.000000	0.089138	-0.007766	-0.086850	0.000000	0.000000	3.000000	8.000000	0.000000
1332.780619	-0.134405	0.544011	-0.001697	82.109711	63.208820	110.743759	-1.735085	0.000000	-0.070398	0.000000	0.000000	0.000000	0.089138	-0.007766	-0.086850	0.000000	0.000000	3.000000	8.000000	0.000000
1332.783952	-0.134405	0.544011	-0.001697	82.114738	63.430637	110.945732	-1.735085	0.000000	-0.070398	0.000000	0.000000	0.000000	0.089138	-0.007766	-0.086850	0.000000	0.000000	3.000000	8.000000	0.000000
1332.787286	-0.134405	0.544011	-0.001697	82.114738	63.430637	110.945732	-1.735085	0.000000	-0.070398	0.000000	0.000000	0.000000	0.089138	-0.007766	-0.086850	0.000000	0.000000	3.000000	8.000000	0.000000
1332.790619	-0.134100	0.543953	-0.002091	82.114738	63.430637	110.945732	-1.735085	0.000000	-0.070398	0.000000	0.000000	0.000000	0.091232	-0.017400	-0.118190	0.000000	0.000000	3.000000	8.000000	0.000000
1332.793952	-0.133757	0.543896	-0.002542	82.120171	63.677689	111.170433	-1.720228	0.000000	-0.084874	0.000000	0.000000	0.000000	0.103131	-0.016994	-0.135093	0.000000	0.000000	3.000000	8.000000	0.000000
1332.797286	-0.133757	0.543896	-0.002542	82.120171	63.677689	111.170433	-1.720228	0.000000	-0.084874	0.000000	0.000000	0.000000	0.103131	-0.016994	-0.135093	0.000000	0.000000	3.000000	8.000000	0.000000
1332.800619	-0.133757	0.543896	-0.002542	82.120171	63.677689	111.170433	-1.720228	0.000000	-0.084874	0.000000	0.000000	0.000000	0.103131	-0.016994	-0.135093	0.000000	0.000000	3.000000	8.000000	0.000000
1332.803952	-0.133757	0.543896	-0.002542	82.126579	63.975269	111.440628	-1.687835	0.000000	-0.127087	0.000000	0.000000	0.000000	0.103131	-0.016994	-0.135093	0.000000	0.000000	3.000000	8.000000	0.000000
1332.807286	-0.133364	0.543848	-0.003002	82.126579	63.975269	111.440628	-1.687835	0.000000	-0.127087	0.000000	0.000000	0.000000	0.117929	-0.014289	-0.138112	0.000000	0.000000	3.000000	8.000000	0.000000
1332.810619	-0.133364	0.543848	-0.003002	82.126579	63.975269	111.440628	-1.687835	0.000000	-0.127087	0.000000	0.000000	0.000000	0.117929	-0.014289	-0.138112	0.000000	0.000000	3.000000	8.000000	0.000000
1332.813952	-0.132911	0.543776	-0.003508	82.132813	64.278580	111.711143	-1.687835	0.000000	-0.127087	0.000000	0.000000	0.000000	0.135801	-0.021663	-0.151846	0.000000	0.000000	3.000000	8.000000	0.000000
1332.817286	-0.132911	0.543776	-0.003508	82.132813	64.278580	111.711143	-1.687835	0.000000	-0.127087	0.000000	0.000000	0.000000	0.135801	-0.021663	-0.151846	0.000000	0.000000	3.000000	8.000000	0.000000
1332.820619	-0.132911	0.543776	-0.003508	82.132813	64.278580	111.711143	-1.687835	0.000000	-0.127087	0.000000	0.000000	0.000000	0.135801	-0.021663	-0.151846	0.000000	0.000000	3.000000	8.000000	0.000000
1332.823952	-0.132911	0.543776	-0.003508	82.139275	64.545128	111.937576	-1.645547	0.000000	-0.175414	0.000000	0.000000	0.000000	0.135801	-0.021663	-0.151846	0.000000	0.000000	3.000000	8.000000	0.000000
1332.827286	-0.132388	0.543713	-0.004019	82.139275	64.545128	111.937576	-1.645547	0.000000	-0.175414	0.000000	0.000000	0.000000	0.156945	-0.018978	-0.153088	0.000000	0.000000	3.000000	8.000000	0.000000
1332.830619	-0.132388	0.543713	-0.004019	82.139275	64.545128	111.937576	-1.645547	0.000000	-0.175414	0.000000	0.000000	0.000000	0.156945	-0.018978	-0.153088	0.000000	0.000000	3.000000	8.000000	0.000000
1332.833952	-0.131849	0.543666	-0.004506	82.145500	64.591667	111.946053	-1.645547	0.000000	-0.175414	0.000000	0.000000	0.000000	0.161604	-0.014032	-0.146110	0.000000	0.000000	3.000000	8.000000	0.000000
1332.837286	-0.131849	0.543666	-0.004506	82.145500	64.591667	111.946053	-1.645547	0.000000	-0.175414	0.000000	0.000000	0.000000	0.161604	-0.014032	-0.146110	0.000000	0.000000	3.000000	8.000000	0.000000
1332.840619	-0.131849	0.543666	-0.004506	82.145500	64.591667	111.946053	-1.645547	0.000000	-0.175414	0.000000	0.000000	0.000000	0.161604	-0.014032	-0.146110	0.000000	0.000000	3.000000	8.000000	0.000000
1332.843952	-0.131849	0.543666	-0.004506	82.151245	64.248161	111.568146	-1.592456	0.000000	-0.225280	0.000000	0.000000	0.000000	0.161604	-0.014032	-0.146110	0.000000	0.000000	3.000000	8.000000	0.000000
1332.847286	-0.131349	0.543603	-0.005024	82.151245	64.248161	111.568146	-1.592456	0.000000	-0.225280	0.000000	0.000000	0.000000	0.150038	-0.019111	-0.155452	0.000000	0.000000	3.000000	8.000000	0.000000
1332.850619	-0.131349	0.543603	-0.005024	82.151245	64.248161	111.568146	-1.592456	0.000000	-0.225280	0.000000	0.000000	0.000000	0.150038	-0.019111	-0.155452	0.000000	0.000000	3.000000	8.000000	0.000000
1332.853952	-0.130904	0.543546	-0.005515	82.155525	63.686916	110.982178	-1.592456	0.000000	-0.225280	0.000000	0.000000	0.000000	0.133461	-0.016842	-0.147341	0.000000	0.000000	3.000000	8.000000	0.000000
1332.857286	-0.130904	0.543546	-0.005515	82.155525	63.686916	110.982178	-1.592456	0.000000	-0.225280	0.000000	0.000000	0.000000	0.133461	-0.016842	-0.147341	0.000000	0.000000	3.000000	8.000000	0.000000
1332.860619	-0.130904	0.543546	-0.005515	82.155525	63.686916	110.982178	-1.592456	0.000000	-0.225280	0.000000	0.000000	0.000000	0.133461	-0.016842	-0.147341	0.000000	0.000000	3.000000	8.000000	0.000000
1332.863952	-0.130904	0.543546	-0.005515	82.160156	63.263493	110.535843	-1.545205	0.000000	-0.275746	0.000000	0.000000	0.000000	0.133461	-0.016842	-0.147341	0.000000	0.000000	3.000000	8.000000	0.000000
1332.867286	-0.130470	0.543482	-0.006053	82.160156	63.263493	110.535843	-1.545205	0.000000	-0.275746	0.000000	0.000000	0.000000	0.130351	-0.019224	-0.161462	0.000000	0.000000	3.000000	8.000000	0.000000
1332.870619	-0.130470	0.543482	-0.006053	82.160156	63.263493	110.535843	-1.545205	0.000000	-0.275746	0.000000	0.000000	0.000000	0.130351	-0.019224	-0.161462	0.000000	0.000000	3.000000	8.000000	0.000000
1332.873952	-0.130036	0.543418	-0.006592	82.164337	62.950325	110.200981	-1.545205	0.000000	-0.275746	0.000000	0.000000	0.000000	0.130179	-0.019282	-0.161652	0.000000	0.000000	3.000000	8.000000	0.000000
1332.877286	-0.130036	0.543418	-0.006592	82.164337	62.950325	110.200981	-1.545205	0.000000	-0.275746	0.000000	0.000000	0.000000	0.130179	-0.019282	-0.161652	0.000000	0.000000	3.000000	8.000000	0.000000
1332.880619	-0.130036	0.543418	-0.006592	82.164337	62.950325	110.200981	-1.545205	0.000000	-0.275746	0.000000	0.000000	0.000000	0.130179	-0.019282	-0.161652	0.000000	0.000000	3.000000	8.000000	0.000000
1332.883952	-0.130036	0.543418	-0.006592	82.170151	62.788883	110.011894	-1.501783	0.000000	-0.329598	0.000000	0.000000	0.000000	0.130179	-0.019282	-0.161652	0.000000	0.000000	3.000000	8.000000	0.000000
1332.887286	-0.129596	0.543363	-0.007154	82.170151	62.788883	110.011894	-1.501783	0.000000	-0.329598	0.000000	0.000000	0.000000	0.131939	-0.016650	-0.168565	0.000000	0.000000	3.000000	8.000000	0.000000
1332.890619	-0.129596	0.543363	-0.007154	82.170151	62.788883	110.011894	-1.501783	0.000000	-0.329598	0.000000	0.000000	0.000000	0.131939	-0.016650	-0.168565	0.000000	0.000000	3.000000	8.000000	0.000000
1332.893952	-0.129135	0.543307	-0.007710	82.175438	62.653000	109.850380	-1.501783	0.000000	-0.329598	0.000000	0.000000	0.000000	0.138168	-0.016739	-0.166922	0.000000	0.000000	3.000000	8.000000	0.000000
1332.897286	-0.129135	0.543307	-0.007710	82.175438	62.653000	109.850380	-1.501783	0.000000	-0.329598	0.000000	0.000000	0.000000	0.138168	-0.016739	-0.166922	0.000000	0.000000	3.000000	8.000000	0.000000
1332.900619	-0.129135	0.543307	-0.007710	82.175438	62.653000	109.850380	-1.501783	0.000000	-0.329598	0.000000	0.000000	0.000000	0.138168	-0.016739	-0.166922	0.000000	0.000000	3.000000	8.000000	0.000000
1332.903952	-0.129135	0.543307	-0.007710	82.180733	62.439999	109.610184	-1.456766	0.000000	-0.385512	0.000000	0.000000	0.000000	0.138168	-0.016739	-0.166922	0.000000	0.000000	3.000000	8.000000	0.000000
1332.907286	-0.128664	0.543243	-0.008308	82.180733	62.439999	109.610184	-1.456766	0.000000	-0.385512	0.000000	0.000000	0.000000	0.141443	-0.019118	-0.179239	0.000000	0.000000	3.000000	8.000000	0.000000
1332.910619	-0.128664	0.543243	-0.008308	82.180733	62.439999	109.610184	-1.456766	0.000000	-0.385512	0.000000	0.000000	0.000000	0.141443	-0.019118	-0.179239	0.000000	0.000000	3.000000	8.000000	0.000000
1332.913952	-0.128242	0.543170	-0.008896	82.184883	62.087753	109.234711	-1.456766	0.000000	-0.385512	0.000000	0.000000	0.000000	0.126541	-0.021865	-0.176380	0.000000	0.000000	3.000000	8.000000	0.000000
1332.917286	-0.128242	0.543170	-0.008896	82.184883	62.087753	109.234711	-1.456766	0.000000	-0.385512	0.000000	0.000000	0.000000	0.126541	-0.021865	-0.176380	0.000000	0.000000	3.000000	8.000000	0.000000
1332.920619	-0.128242	0.543170	-0.008896	82.184883	62.087753	109.234711	-1.456766	0.000000	-0.385512	0.000000	0.000000	0.000000	0.126541	-0.021865	-0.176380	0.000000	0.000000	3.000000	8.000000	0.000000
1332.923952	-0.128242	0.543170	-0.008896	82.187889	61.627705	108.757805	-1.412102	0.000000	-0.444782	0.000000	0.000000	0.000000	0.126541	-0.021865	-0.176380	0.000000	0.000000	3.000000	8.000000	0.000000
1332.927286	-0.127848	0.543088	-0.009468	82.187889	61.627705	108.757805	-1.412102	0.000000	-0.444782	0.000000	0.000000	0.000000	0.118070	-0.024569	-0.171654	0.000000	0.000000	3.000000	8.000000	0.000000
1332.930619	-0.127848	0.543088	-0.009468	82.187889	61.627705	108.757805	-1.412102	0.000000	-0.444782	0.000000	0.000000	0.000000	0.118070	-0.024569	-0.171654	0.000000	0.000000	3.000000	8.000000	0.000000
1332.933952	-0.127519	0.543006	-0.010059	82.188118	60.986568	108.106468	-1.412102	0.000000	-0.444782	0.000000	0.000000	0.000000	0.098821	-0.024628	-0.177274	0.000000	0.000000	3.000000	8.000000	0.000000
1332.937286	-0.127519	0.543006	-0.010059	82.188118	60.986568	108.106468	-1.412102	0.000000	-0.444782	0.000000	0.000000	0.000000	0.098821	-0.024628	-0.177274	0.000000	0.000000	3.000000	8.000000	0.000000
1332.940619	-0.127519	0.543006	-0.010059	82.188118	60.986568	108.106468	-1.412102	0.000000	-0.444782	0.000000	0.000000	0.000000	0.098821	-0.024628	-0.177274	0.000000	0.000000	3.000000	8.000000	0.000000
1332.943952	-0.127519	0.543006	-0.010059	82.184853	60.253395	107.373772	-1.375953	0.000000	-0.502937	0.000000	0.000000	0.000000	0.098821	-0.024628	-0.177274	0.000000	0.000000	3.000000	8.000000	0.000000
1332.947286	-0.127244	0.542932	-0.010622	82.184853	60.253395	107.373772	-1.375953	0.000000	-0.502937	0.000000	0.000000	0.000000	0.082550	-0.022344	-0.168902	0.000000	0.000000	3.000000	8.000000	0.000000
1332.950619	-0.127244	0.542932	-0.010622	82.184853	60.253395	107.373772	-1.375953	0.000000	-0.502937	0.000000	0.000000	0.000000	0.082550	-0.022344	-0.168902	0.000000	0.000000	3.000000	8.000000	0.000000
1332.953952	-0.127007	0.542881	-0.011133	82.182167	59.579830	106.700630	-1.375953	0.000000	-0.502937	0.000000	0.000000	0.000000	0.071146	-0.015098	-0.153282	0.000000	0.000000	3.000000	8.000000	0.000000
1332.957286	-0.127007	0.542881	-0.011133	82.182167	59.579830	106.700630	-1.375953	0.000000	-0.502937	0.000000	0.000000	0.000000	0.071146	-0.015098	-0.153282	0.000000	0.000000	3.000000	8.000000	0.000000
1332.960619	-0.127007	0.542881	-0.011133	82.182167	59.579830	106.700630	-1.375953	0.000000	-0.502937	0.000000	0.000000	0.000000	0.071146	-0.015098	-0.153282	0.000000	0.000000	3.000000	8.000000	0.000000
1332.963952	-0.127007	0.542881	-0.011133	82.178482	59.010029	106.129059	-1.350337	0.000000	-0.556634	0.000000	0.000000	0.000000	0.071146	-0.015098	-0.153282	0.000000	0.000000	3.000000	8.000000	0.000000
1332.967286	-0.126759	0.542864	-0.011602	82.178482	59.010029	106.129059	-1.350337	0.000000	-0.556634	0.000000	0.000000	0.000000	0.074378	-0.005225	-0.140763	0.000000	0.000000	3.000000	8.000000	0.000000
1332.970619	-0.126759	0.542864	-0.011602	82.178482	59.010029	106.129059	-1.350337	0.000000	-0.556634	0.000000	0.000000	0.000000	0.074378	-0.005225	-0.140763	0.000000	0.000000	3.000000	8.000000	0.000000
1332.973952	-0.126500	0.542879	-0.012029	82.173759	58.589508	105.700935	-1.350337	0.000000	-0.556634	0.000000	0.000000	0.000000	0.077594	0.004647	-0.128239	0.000000	0.000000	3.000000	8.000000	0.000000
1332.977286	-0.126500	0.542879	-0.012029	82.173759	58.589508	105.700935	-1.350337	0.000000	-0.556634	0.000000	0.000000	0.000000	0.077594	0.004647	-0.128239	0.000000	0.000000	3.000000	8.000000	0.000000
1332.980619	-0.126500	0.542879	-0.012029	82.173759	58.589508	105.700935	-1.350337	0.000000	-0.556634	0.000000	0.000000	0.000000	0.077594	0.004647	-0.128239	0.000000	0.000000	3.000000	8.000000	0.000000
1332.983952	-0.126500	0.542879	-0.012029	82.172859	58.373886	105.465523	-1.325009	0.000000	-0.601468	0.000000	0.000000	0.000000	0.077594	0.004647	-0.128239	0.000000	0.000000	3.000000	8.000000	0.000000
1332.987286	-0.126190	0.542903	-0.012399	82.172859	58.373886	105.465523	-1.325009	0.000000	-0.601468	0.000000	0.000000	0.000000	0.093081	0.006919	-0.110766	0.000000	0.000000	3.000000	8.000000	0.000000
1332.990619	-0.126190	0.542903	-0.012399	82.172859	58.373886	105.465523	-1.325009	0.000000	-0.601468	0.000000	0.000000	0.000000	0.093081	0.006919	-0.110766	0.000000	0.000000	3.000000	8.000000	0.000000
1332.993952	-0.126190	0.542903	-0.012399	82.175186	58.366379	105.430923	-1.325009	0.000000	-0.601468	0.000000	0.000000	0.000000	0.093081	0.006919	-0.110766	0.000000	0.000000	3.000000	8.000000	0.000000
1332.997286	-0.126190	0.542903	-0.012399	82.175186	58.366379	105.430923	-1.325009	0.000000	-0.601468	0.000000	0.000000	0.000000	0.093081	0.006919	-0.110766	0.000000	0.000000	3.000000	8.000000	0.000000
1333.000619	-0.125828	0.542933	-0.012710	82.175186	58.366379	105.430923	-1.325009	0.000000	-0.601468	0.000000	0.000000	0.000000	0.108533	0.009191	-0.093318	0.000000	0.000000	3.000000	8.000000	0.000000
1333.003952	-0.125483	0.542947	-0.013045	82.180031	58.513699	105.546989	-1.309495	0.000000	-0.619929	0.000000	0.000000	0.000000	0.103628	0.004193	-0.100623	0.000000	0.000000	3.000000	8.000000	0.000000
1333.007286	-0.125483	0.542947	-0.013045	82.180031	58.513699	105.546989	-1.309495	0.000000	-0.619929	0.000000	0.000000	0.000000	0.103628	0.004193	-0.100623	0.000000	0.000000	3.000000	8.000000	0.000000
1333.010619	-0.125483	0.542947	-0.013045	82.180031	58.513699	105.546989	-1.309495	0.000000	-0.619929	0.000000	0.000000	0.000000	0.103628	0.004193	-0.100623	0.000000	0.000000	3.000000	8.000000	0.000000
1333.013952	-0.125483	0.542947	-0.013045	82.187439	58.693348	105.699112	-1.274135	0.000000	-0.652252	0.000000	0.000000	0.000000	0.103628	0.004193	-0.100623	0.000000	0.000000	3.000000	8.000000	0.000000
1333.017286	-0.125142	0.542937	-0.013445	82.187439	58.693348	105.699112	-1.274135	0.000000	-0.652252	0.000000	0.000000	0.000000	0.102158	-0.003177	-0.120093	0.000000	0.000000	3.000000	8.000000	0.000000
1333.020619	-0.125142	0.542937	-0.013445	82.187439	58.693348	105.699112	-1.274135	0.000000	-0.652252	0.000000	0.000000	0.000000	0.102158	-0.003177	-0.120093	0.000000	0.000000	3.000000	8.000000	0.000000
1333.023952	-0.124850	0.542917	-0.013835	82.194077	58.891079	105.876740	-1.274135	0.000000	-0.652252	0.000000	0.000000	0.000000	0.087517	-0.005835	-0.116993	0.000000	0.000000	3.000000	8.000000	0.000000
1333.027286	-0.124850	0.542917	-0.013835	82.194077	58.891079	105.876740	-1.274135	0.000000	-0.652252	0.000000	0.000000	0.000000	0.087517	-0.005835	-0.116993	0.000000	0.000000	3.000000	8.000000	0.000000
1333.030619	-0.124850	0.542917	-0.013835	82.194077	58.891079	105.876740	-1.274135	0.000000	-0.652252	0.000000	0.000000	0.000000	0.087517	-0.005835	-0.116993	0.000000	0.000000	3.000000	8.000000	0.000000
1333.033952	-0.124850	0.542917	-0.013835	82.202080	59.108063	106.082344	-1.242523	0.000000	-0.691766	0.000000	0.000000	0.000000	0.087517	-0.005835	-0.116993	0.000000	0.000000	3.000000	8.000000	0.000000
1333.037286	-0.124628	0.542848	-0.014303	82.202080	59.108063	106.082344	-1.242523	0.000000	-0.691766	0.000000	0.000000	0.000000	0.066773	-0.020715	-0.140426	0.000000	0.000000	3.000000	8.000000	0.000000
1333.040619	-0.124628	0.542848	-0.014303	82.202080	59.108063	106.082344	-1.242523	0.000000	-0.691766	0.000000	0.000000	0.000000	0.066773	-0.020715	-0.140426	0.000000	0.000000	3.000000	8.000000	0.000000
1333.043952	-0.124475	0.542770	-0.014767	82.211365	59.341839	106.316185	-1.242523	0.000000	-0.691766	0.000000	0.000000	0.000000	0.045926	-0.023354	-0.139048	0.000000	0.000000	3.000000	8.000000	0.000000
1333.047286	-0.124475	0.542770	-0.014767	82.211365	59.341839	106.316185	-1.242523	0.000000	-0.691766	0.000000	0.000000	0.000000	0.045926	-0.023354	-0.139048	0.000000	0.000000	3.000000	8.000000	0.000000
1333.050619	-0.124475	0.542770	-0.014767	82.211365	59.341839	106.316185	-1.242523	0.000000	-0.691766	0.000000	0.000000	0.000000	0.045926	-0.023354	-0.139048	0.000000	0.000000	3.000000	8.000000	0.000000
1333.053952	-0.124475	0.542770	-0.014767	82.219536	59.508053	106.483078	-1.223740	0.000000	-0.738345	0.000000	0.000000	0.000000	0.045926	-0.023354	-0.139048	0.000000	0.000000	3.000000	8.000000	0.000000
1333.057286	-0.124310	0.542685	-0.015271	82.219536	59.508053	106.483078	-1.223740	0.000000	-0.738345	0.000000	0.000000	0.000000	0.049359	-0.025709	-0.151296	0.000000	0.000000	3.000000	8.000000	0.000000
1333.060619	-0.124310	0.542685	-0.015271	82.219536	59.508053	106.483078	-1.223740	0.000000	-0.738345	0.000000	0.000000	0.000000	0.049359	-0.025709	-0.151296	0.000000	0.000000	3.000000	8.000000	0.000000
1333.063952	-0.124131	0.542590	-0.015747	82.224892	59.576256	106.551979	-1.223740	0.000000	-0.738345	0.000000	0.000000	0.000000	0.053741	-0.028304	-0.142820	0.000000	0.000000	3.000000	8.000000	0.000000
1333.067286	-0.124131	0.542590	-0.015747	82.224892	59.576256	106.551979	-1.223740	0.000000	-0.738345	0.000000	0.000000	0.000000	0.053741	-0.028304	-0.142820	0.000000	0.000000	3.000000	8.000000	0.000000
1333.070619	-0.124131	0.542590	-0.015747	82.224892	59.576256	106.551979	-1.223740	0.000000	-0.738345	0.000000	0.000000	0.000000	0.053741	-0.028304	-0.142820	0.000000	0.000000	3.000000	8.000000	0.000000
1333.073952	-0.124131	0.542590	-0.015747	82.229683	59.544113	106.511162	-1.206557	0.000000	-0.787365	0.000000	0.000000	0.000000	0.053741	-0.028304	-0.142820	0.000000	0.000000	3.000000	8.000000	0.000000
1333.077286	-0.123873	0.542512	-0.016182	82.229683	59.544113	106.511162	-1.206557	0.000000	-0.787365	0.000000	0.000000	0.000000	0.077326	-0.023380	-0.130398	0.000000	0.000000	3.000000	8.000000	0.000000
1333.080619	-0.123873	0.542512	-0.016182	82.229683	59.544113	106.511162	-1.206557	0.000000	-0.787365	0.000000	0.000000	0.000000	0.077326	-0.023380	-0.130398	0.000000	0.000000	3.000000	8.000000	0.000000
1333.083952	-0.123523	0.542442	-0.016547	82.233879	59.520374	106.464767	-1.206557	0.000000	-0.787365	0.000000	0.000000	0.000000	0.105212	-0.021066	-0.109474	0.000000	0.000000	3.000000	8.000000	0.000000
1333.087286	-0.123523	0.542442	-0.016547	82.233879	59.520374	106.464767	-1.206557	0.000000	-0.787365	0.000000	0.000000	0.000000	0.105212	-0.021066	-0.109474	0.000000	0.000000	3.000000	8.000000	0.000000
1333.090619	-0.123523	0.542442	-0.016547	82.233879	59.520374	106.464767	-1.206557	0.000000	-0.787365	0.000000	0.000000	0.000000	0.105212	-0.021066	-0.109474	0.000000	0.000000	3.000000	8.000000	0.000000
1333.093952	-0.123523	0.542442	-0.016547	82.239037	59.575718	106.485962	-1.176134	0.000000	-0.827343	0.000000	0.000000	0.000000	0.105212	-0.021066	-0.109474	0.000000	0.000000	3.000000	8.000000	0.000000
1333.097286	-0.123110	0.542372	-0.016895	82.239037	59.575718	106.485962	-1.176134	0.000000	-0.827343	0.000000	0.000000	0.000000	0.123910	-0.021059	-0.104329	0.000000	0.000000	3.000000	8.000000	0.000000
1333.100619	-0.123110	0.542372	-0.016895	82.239037	59.575718	106.485962	-1.176134	0.000000	-0.827343	0.000000	0.000000	0.000000	0.123910	-0.021059	-0.104329	0.000000	0.000000	3.000000	8.000000	0.000000
1333.103952	-0.122683	0.542293	-0.017214	82.245010	59.581448	106.453529	-1.176134	0.000000	-0.827343	0.000000	0.000000	0.000000	0.128138	-0.023615	-0.095947	0.000000	0.000000	3.000000	8.000000	0.000000
1333.107286	-0.122683	0.542293	-0.017214	82.245010	59.581448	106.453529	-1.176134	0.000000	-0.827343	0.000000	0.000000	0.000000	0.128138	-0.023615	-0.095947	0.000000	0.000000	3.000000	8.000000	0.000000
1333.110619	-0.122683	0.542293	-0.017214	82.245010	59.581448	106.453529	-1.176134	0.000000	-0.827343	0.000000	0.000000	0.000000	0.128138	-0.023615	-0.095947	0.000000	0.000000	3.000000	8.000000	0.000000
1333.113952	-0.122683	0.542293	-0.017214	82.250374	59.504173	106.341934	-1.134126	0.000000	-0.860723	0.000000	0.000000	0.000000	0.128138	-0.023615	-0.095947	0.000000	0.000000	3.000000	8.000000	0.000000
1333.117286	-0.122278	0.542189	-0.017536	82.250374	59.504173	106.341934	-1.134126	0.000000	-0.860723	0.000000	0.000000	0.000000	0.121363	-0.031122	-0.096501	0.000000	0.000000	3.000000	8.000000	0.000000
1333.120619	-0.122278	0.542189	-0.017536	82.250374	59.504173	106.341934	-1.134126	0.000000	-0.860723	0.000000	0.000000	0.000000	0.121363	-0.031122	-0.096501	0.000000	0.000000	3.000000	8.000000	0.000000
1333.123952	-0.121957	0.542086	-0.017881	82.252686	59.317207	106.131508	-1.134126	0.000000	-0.860723	0.000000	0.000000	0.000000	0.096203	-0.031136	-0.103591	0.000000	0.000000	3.000000	8.000000	0.000000
1333.127286	-0.121957	0.542086	-0.017881	82.252686	59.317207	106.131508	-1.134126	0.000000	-0.860723	0.000000	0.000000	0.000000	0.096203	-0.031136	-0.103591	0.000000	0.000000	3.000000	8.000000	0.000000
1333.130619	-0.121957	0.542086	-0.017881	82.252686	59.317207	106.131508	-1.134126	0.000000	-0.860723	0.000000	0.000000	0.000000	0.096203	-0.031136	-0.103591	0.000000	0.000000	3.000000	8.000000	0.000000
1333.133952	-0.121957	0.542086	-0.017881	82.255013	59.061058	105.864120	-1.097864	0.000000	-0.894071	0.000000	0.000000	0.000000	0.096203	-0.031136	-0.103591	0.000000	0.000000	3.000000	8.000000	0.000000
1333.137286	-0.121702	0.541932	-0.018235	82.255013	59.061058	105.864120	-1.097864	0.000000	-0.894071	0.000000	0.000000	0.000000	0.076610	-0.046037	-0.106216	0.000000	0.000000	3.000000	8.000000	0.000000
1333.140619	-0.121702	0.541932	-0.018235	82.255013	59.061058	105.864120	-1.097864	0.000000	-0.894071	0.000000	0.000000	0.000000	0.076610	-0.046037	-0.106216	0.000000	0.000000	3.000000	8.000000	0.000000
1333.143952	-0.121702	0.541932	-0.018235	82.255043	58.662800	105.461304	-1.097864	0.000000	-0.894071	0.000000	0.000000	0.000000	0.076610	-0.046037	-0.106216	0.000000	0.000000	3.000000	8.000000	0.000000
1333.147286	-0.121702	0.541932	-0.018235	82.255043	58.662800	105.461304	-1.097864	0.000000	-0.894071	0.000000	0.000000	0.000000	0.076610	-0.046037	-0.106216	0.000000	0.000000	3.000000	8.000000	0.000000
1333.150619	-0.121495	0.541770	-0.018579	82.255043	58.662800	105.461304	-1.097864	0.000000	-0.894071	0.000000	0.000000	0.000000	0.062178	-0.048552	-0.102971	0.000000	0.000000	3.000000	8.000000	0.000000
1333.153952	-0.121316	0.541575	-0.018901	82.253799	58.184376	104.987419	-1.085096	0.000000	-0.911774	0.000000	0.000000	0.000000	0.053652	-0.058525	-0.096644	0.000000	0.000000	3.000000	8.000000	0.000000
1333.157286	-0.121316	0.541575	-0.018901	82.253799	58.184376	104.987419	-1.085096	0.000000	-0.911774	0.000000	0.000000	0.000000	0.053652	-0.058525	-0.096644	0.000000	0.000000	3.000000	8.000000	0.000000
1333.160619	-0.121316	0.541575	-0.018901	82.253799	58.184376	104.987419	-1.085096	0.000000	-0.911774	0.000000	0.000000	0.000000	0.053652	-0.058525	-0.096644	0.000000	0.000000	3.000000	8.000000	0.000000
1333.163952	-0.121316	0.541575	-0.018901	82.250908	57.782669	104.582558	-1.065791	0.000000	-0.945043	0.000000	0.000000	0.000000	0.053652	-0.058525	-0.096644	0.000000	0.000000	3.000000	8.000000	0.000000
1333.167286	-0.121112	0.541405	-0.019153	82.250908	57.782669	104.582558	-1.065791	0.000000	-0.945043	0.000000	0.000000	0.000000	0.061204	-0.051195	-0.075545	0.000000	0.000000	3.000000	8.000000	0.000000
1333.170619	-0.121112	0.541405	-0.019153	82.250908	57.782669	104.582558	-1.065791	0.000000	-0.945043	0.000000	0.000000	0.000000	0.061204	-0.051195	-0.075545	0.000000	0.000000	3.000000	8.000000	0.000000
1333.173952	-0.120858	0.541217	-0.019342	82.251991	57.543724	104.326378	-1.065791	0.000000	-0.945043	0.000000	0.000000	0.000000	0.076122	-0.056269	-0.056857	0.000000	0.000000	3.000000	8.000000	0.000000
1333.177286	-0.120858	0.541217	-0.019342	82.251991	57.543724	104.326378	-1.065791	0.000000	-0.945043	0.000000	0.000000	0.000000	0.076122	-0.056269	-0.056857	0.000000	0.000000	3.000000	8.000000	0.000000
1333.180619	-0.120858	0.541217	-0.019342	82.251991	57.543724	104.326378	-1.065791	0.000000	-0.945043	0.000000	0.000000	0.000000	0.076122	-0.056269	-0.056857	0.000000	0.000000	3.000000	8.000000	0.000000
1333.183952	-0.120552	0.541062	-0.019478	82.254379	57.436256	104.194283	-1.042904	0.000000	-0.967110	0.000000	0.000000	0.000000	0.091764	-0.046414	-0.040844	0.000000	0.000000	3.000000	8.000000	0.000000
1333.187286	-0.120552	0.541062	-0.019478	82.254379	57.436256	104.194283	-1.042904	0.000000	-0.967110	0.000000	0.000000	0.000000	0.091764	-0.046414	-0.040844	0.000000	0.000000	3.000000	8.000000	0.000000
1333.190619	-0.120552	0.541062	-0.019478	82.254379	57.436256	104.194283	-1.042904	0.000000	-0.967110	0.000000	0.000000	0.000000	0.091764	-0.046414	-0.040844	0.000000	0.000000	3.000000	8.000000	0.000000
1333.193952	-0.120552	0.541062	-0.019478	82.260689	57.543922	104.264580	-1.027609	0.000000	-0.973918	0.000000	0.000000	0.000000	0.091764	-0.046414	-0.040844	0.000000	0.000000	3.000000	8.000000	0.000000
1333.197286	-0.120211	0.540899	-0.019581	82.260689	57.543922	104.264580	-1.027609	0.000000	-0.973918	0.000000	0.000000	0.000000	0.102307	-0.048938	-0.030713	0.000000	0.000000	3.000000	8.000000	0.000000
1333.200619	-0.120211	0.540899	-0.019581	82.260689	57.543922	104.264580	-1.027609	0.000000	-0.973918	0.000000	0.000000	0.000000	0.102307	-0.048938	-0.030713	0.000000	0.000000	3.000000	8.000000	0.000000
1333.203952	-0.120211	0.540899	-0.019581	82.269852	57.807838	104.487000	-1.027609	0.000000	-0.973918	0.000000	0.000000	0.000000	0.102307	-0.048938	-0.030713	0.000000	0.000000	3.000000	8.000000	0.000000
1333.207286	-0.120211	0.540899	-0.019581	82.269852	57.807838	104.487000	-1.027609	0.000000	-0.973918	0.000000	0.000000	0.000000	0.102307	-0.048938	-0.030713	0.000000	0.000000	3.000000	8.000000	0.000000
1333.210619	-0.119829	0.540736	-0.019672	82.269852	57.807838	104.487000	-1.027609	0.000000	-0.973918	0.000000	0.000000	0.000000	0.114721	-0.048904	-0.027401	0.000000	0.000000	3.000000	8.000000	0.000000
1333.213952	-0.119447	0.540573	-0.019764	82.278816	58.072269	104.709938	-1.010558	0.000000	-0.979036	0.000000	0.000000	0.000000	0.114664	-0.048869	-0.027527	0.000000	0.000000	3.000000	8.000000	0.000000
1333.217286	-0.119447	0.540573	-0.019764	82.278816	58.072269	104.709938	-1.010558	0.000000	-0.979036	0.000000	0.000000	0.000000	0.114664	-0.048869	-0.027527	0.000000	0.000000	3.000000	8.000000	0.000000
1333.220619	-0.119447	0.540573	-0.019764	82.278816	58.072269	104.709938	-1.010558	0.000000	-0.979036	0.000000	0.000000	0.000000	0.114664	-0.048869	-0.027527	0.000000	0.000000	3.000000	8.000000	0.000000
1333.223952	-0.119447	0.540573	-0.019764	82.287773	58.334488	104.933388	-0.972328	0.000000	-0.988191	0.000000	0.000000	0.000000	0.114664	-0.048869	-0.027527	0.000000	0.000000	3.000000	8.000000	0.000000
1333.227286	-0.119058	0.540419	-0.019879	82.287773	58.334488	104.933388	-0.972328	0.000000	-0.988191	0.000000	0.000000	0.000000	0.116459	-0.046307	-0.034451	0.000000	0.000000	3.000000	8.000000	0.000000
1333.230619	-0.119058	0.540419	-0.019879	82.287773	58.334488	104.933388	-0.972328	0.000000	-0.988191	0.000000	0.000000	0.000000	0.116459	-0.046307	-0.034451	0.000000	0.000000	3.000000	8.000000	0.000000
1333.233952	-0.119058	0.540419	-0.019879	82.297447	58.616768	105.187782	-0.972328	0.000000	-0.988191	0.000000	0.000000	0.000000	0.116459	-0.046307	-0.034451	0.000000	0.000000	3.000000	8.000000	0.000000
1333.237286	-0.119058	0.540419	-0.019879	82.297447	58.616768	105.187782	-0.972328	0.000000	-0.988191	0.000000	0.000000	0.000000	0.116459	-0.046307	-0.034451	0.000000	0.000000	3.000000	8.000000	0.000000
1333.240619	-0.118722	0.540257	-0.020052	82.297447	58.616768	105.187782	-0.972328	0.000000	-0.988191	0.000000	0.000000	0.000000	0.101053	-0.048590	-0.051939	0.000000	0.000000	3.000000	8.000000	0.000000
1333.243952	-0.118391	0.540087	-0.020203	82.306679	58.879707	105.417747	-0.952918	0.000000	-0.993933	0.000000	0.000000	0.000000	0.099141	-0.051129	-0.045242	0.000000	0.000000	3.000000	8.000000	0.000000
1333.247286	-0.118391	0.540087	-0.020203	82.306679	58.879707	105.417747	-0.952918	0.000000	-0.993933	0.000000	0.000000	0.000000	0.099141	-0.051129	-0.045242	0.000000	0.000000	3.000000	8.000000	0.000000
1333.250619	-0.118391	0.540087	-0.020203	82.306679	58.879707	105.417747	-0.952918	0.000000	-0.993933	0.000000	0.000000	0.000000	0.099141	-0.051129	-0.045242	0.000000	0.000000	3.000000	8.000000	0.000000
1333.253952	-0.118391	0.540087	-0.020203	82.313599	59.066891	105.569138	-0.919552	0.000000	-1.010130	0.000000	0.000000	0.000000	0.099141	-0.051129	-0.045242	0.000000	0.000000	3.000000	8.000000	0.000000
1333.257286	-0.118023	0.539957	-0.020329	82.313599	59.066891	105.569138	-0.919552	0.000000	-1.010130	0.000000	0.000000	0.000000	0.110392	-0.038788	-0.037798	0.000000	0.000000	3.000000	8.000000	0.000000
1333.260619	-0.118023	0.539957	-0.020329	82.313599	59.066891	105.569138	-0.919552	0.000000	-1.010130	0.000000	0.000000	0.000000	0.110392	-0.038788	-0.037798	0.000000	0.000000	3.000000	8.000000	0.000000
1333.263952	-0.118023	0.539957	-0.020329	82.316505	59.082878	105.539284	-0.919552	0.000000	-1.010130	0.000000	0.000000	0.000000	0.110392	-0.038788	-0.037798	0.000000	0.000000	3.000000	8.000000	0.000000
1333.267286	-0.118023	0.539957	-0.020329	82.316505	59.082878	105.539284	-0.919552	0.000000	-1.010130	0.000000	0.000000	0.000000	0.110392	-0.038788	-0.037798	0.000000	0.000000	3.000000	8.000000	0.000000
1333.270619	-0.117635	0.539868	-0.020366	82.316505	59.082878	105.539284	-0.919552	0.000000	-1.010130	0.000000	0.000000	0.000000	0.116491	-0.026700	-0.011258	0.000000	0.000000	3.000000	8.000000	0.000000
1333.273952	-0.117173	0.539812	-0.020345	82.314407	58.882599	105.288506	-0.901153	0.000000	-1.016429	0.000000	0.000000	0.000000	0.138382	-0.016940	0.006307	0.000000	0.000000	3.000000	8.000000	0.000000
1333.277286	-0.117173	0.539812	-0.020345	82.314407	58.882599	105.288506	-0.901153	0.000000	-1.016429	0.000000	0.000000	0.000000	0.138382	-0.016940	0.006307	0.000000	0.000000	3.000000	8.000000	0.000000
1333.280619	-0.117173	0.539812	-0.020345	82.314407	58.882599	105.288506	-0.901153	0.000000	-1.016429	0.000000	0.000000	0.000000	0.138382	-0.016940	0.006307	0.000000	0.000000	3.000000	8.000000	0.000000
1333.283952	-0.117173	0.539812	-0.020345	82.305603	58.432713	104.777985	-0.858675	0.000000	-1.017254	0.000000	0.000000	0.000000	0.138382	-0.016940	0.006307	0.000000	0.000000	3.000000	8.000000	0.000000
1333.287286	-0.116682	0.539803	-0.020189	82.305603	58.432713	104.777985	-0.858675	0.000000	-1.017254	0.000000	0.000000	0.000000	0.147512	-0.002552	0.046772	0.000000	0.000000	3.000000	8.000000	0.000000
1333.290619	-0.116682	0.539803	-0.020189	82.305603	58.432713	104.777985	-0.858675	0.000000	-1.017254	0.000000	0.000000	0.000000	0.147512	-0.002552	0.046772	0.000000	0.000000	3.000000	8.000000	0.000000
1333.293952	-0.116149	0.539810	-0.019935	82.293648	57.881947	104.161713	-0.858675	0.000000	-1.017254	0.000000	0.000000	0.000000	0.159709	0.002129	0.076201	0.000000	0.000000	3.000000	8.000000	0.000000
1333.297286	-0.116149	0.539810	-0.019935	82.293648	57.881947	104.161713	-0.858675	0.000000	-1.017254	0.000000	0.000000	0.000000	0.159709	0.002129	0.076201	0.000000	0.000000	3.000000	8.000000	0.000000
1333.300619	-0.116149	0.539810	-0.019935	82.293648	57.881947	104.161713	-0.858675	0.000000	-1.017254	0.000000	0.000000	0.000000	0.159709	0.002129	0.076201	0.000000	0.000000	3.000000	8.000000	0.000000
1333.303952	-0.116149	0.539810	-0.019935	82.280365	57.389175	103.599022	-0.807471	0.000000	-0.996759	0.000000	0.000000	0.000000	0.159709	0.002129	0.076201	0.000000	0.000000	3.000000	8.000000	0.000000
1333.307286	-0.115621	0.539834	-0.019663	82.280365	57.389175	103.599022	-0.807471	0.000000	-0.996759	0.000000	0.000000	0.000000	0.158390	0.006978	0.081508	0.000000	0.000000	3.000000	8.000000	0.000000
1333.310619	-0.115621	0.539834	-0.019663	82.280365	57.389175	103.599022	-0.807471	0.000000	-0.996759	0.000000	0.000000	0.000000	0.158390	0.006978	0.081508	0.000000	0.000000	3.000000	8.000000	0.000000
1333.313952	-0.115121	0.539864	-0.019288	82.271500	57.136467	103.274239	-0.807471	0.000000	-0.996759	0.000000	0.000000	0.000000	0.150278	0.009086	0.112772	0.000000	0.000000	3.000000	8.000000	0.000000
1333.317286	-0.115121	0.539864	-0.019288	82.271500	57.136467	103.274239	-0.807471	0.000000	-0.996759	0.000000	0.000000	0.000000	0.150278	0.009086	0.112772	0.000000	0.000000	3.000000	8.000000	0.000000
1333.320619	-0.115121	0.539864	-0.019288	82.271500	57.136467	103.274239	-0.807471	0.000000	-0.996759	0.000000	0.000000	0.000000	0.150278	0.009086	0.112772	0.000000	0.000000	3.000000	8.000000	0.000000
1333.323952	-0.115121	0.539864	-0.019288	82.265999	57.025768	103.087563	-0.756027	0.000000	-0.964379	0.000000	0.000000	0.000000	0.150278	0.009086	0.112772	0.000000	0.000000	3.000000	8.000000	0.000000
1333.327286	-0.114644	0.539910	-0.018899	82.265999	57.025768	103.087563	-0.756027	0.000000	-0.964379	0.000000	0.000000	0.000000	0.142827	0.013955	0.116464	0.000000	0.000000	3.000000	8.000000	0.000000
1333.330619	-0.114644	0.539910	-0.018899	82.265999	57.025768	103.087563	-0.756027	0.000000	-0.964379	0.000000	0.000000	0.000000	0.142827	0.013955	0.116464	0.000000	0.000000	3.000000	8.000000	0.000000
1333.333952	-0.114209	0.539957	-0.018523	82.259682	56.942867	102.938339	-0.756027	0.000000	-0.964379	0.000000	0.000000	0.000000	0.130572	0.013960	0.113045	0.000000	0.000000	3.000000	8.000000	0.000000
1333.337286	-0.114209	0.539957	-0.018523	82.259682	56.942867	102.938339	-0.756027	0.000000	-0.964379	0.000000	0.000000	0.000000	0.130572	0.013960	0.113045	0.000000	0.000000	3.000000	8.000000	0.000000
1333.340619	-0.114209	0.539957	-0.018523	82.259682	56.942867	102.938339	-0.756027	0.000000	-0.964379	0.000000	0.000000	0.000000	0.130572	0.013960	0.113045	0.000000	0.000000	3.000000	8.000000	0.000000
1333.343952	-0.114209	0.539957	-0.018523	82.252701	56.849911	102.792122	-0.710460	0.000000	-0.926127	0.000000	0.000000	0.000000	0.130572	0.013960	0.113045	0.000000	0.000000	3.000000	8.000000	0.000000
1333.347286	-0.113811	0.540003	-0.018088	82.252701	56.849911	102.792122	-0.710460	0.000000	-0.926127	0.000000	0.000000	0.000000	0.119577	0.013709	0.130426	0.000000	0.000000	3.000000	8.000000	0.000000
1333.350619	-0.113811	0.540003	-0.018088	82.252701	56.849911	102.792122	-0.710460	0.000000	-0.926127	0.000000	0.000000	0.000000	0.119577	0.013709	0.130426	0.000000	0.000000	3.000000	8.000000	0.000000
1333.353952	-0.113458	0.540065	-0.017646	82.244652	56.735477	102.616241	-0.710460	0.000000	-0.926127	0.000000	0.000000	0.000000	0.105885	0.018579	0.132575	0.000000	0.000000	3.000000	8.000000	0.000000
1333.357286	-0.113458	0.540065	-0.017646	82.244652	56.735477	102.616241	-0.710460	0.000000	-0.926127	0.000000	0.000000	0.000000	0.105885	0.018579	0.132575	0.000000	0.000000	3.000000	8.000000	0.000000
1333.360619	-0.113458	0.540065	-0.017646	82.244652	56.735477	102.616241	-0.710460	0.000000	-0.926127	0.000000	0.000000	0.000000	0.105885	0.018579	0.132575	0.000000	0.000000	3.000000	8.000000	0.000000
1333.363952	-0.113458	0.540065	-0.017646	82.234535	56.578064	102.396988	-0.672883	0.000000	-0.882294	0.000000	0.000000	0.000000	0.105885	0.018579	0.132575	0.000000	0.000000	3.000000	8.000000	0.000000
1333.367286	-0.113098	0.540151	-0.017140	82.234535	56.578064	102.396988	-0.672883	0.000000	-0.882294	0.000000	0.000000	0.000000	0.107806	0.025800	0.151907	0.000000	0.000000	3.000000	8.000000	0.000000
1333.370619	-0.113098	0.540151	-0.017140	82.234535	56.578064	102.396988	-0.672883	0.000000	-0.882294	0.000000	0.000000	0.000000	0.107806	0.025800	0.151907	0.000000	0.000000	3.000000	8.000000	0.000000
1333.373952	-0.112728	0.540244	-0.016587	82.223228	56.402195	102.156357	-0.672883	0.000000	-0.882294	0.000000	0.000000	0.000000	0.111217	0.028104	0.165717	0.000000	0.000000	3.000000	8.000000	0.000000
1333.377286	-0.112728	0.540244	-0.016587	82.223228	56.402195	102.156357	-0.672883	0.000000	-0.882294	0.000000	0.000000	0.000000	0.111217	0.028104	0.165717	0.000000	0.000000	3.000000	8.000000	0.000000
1333.380619	-0.112728	0.540244	-0.016587	82.223228	56.402195	102.156357	-0.672883	0.000000	-0.882294	0.000000	0.000000	0.000000	0.111217	0.028104	0.165717	0.000000	0.000000	3.000000	8.000000	0.000000
1333.383952	-0.112728	0.540244	-0.016587	82.213234	56.230576	101.912735	-0.636379	0.000000	-0.829357	0.000000	0.000000	0.000000	0.111217	0.028104	0.165717	0.000000	0.000000	3.000000	8.000000	0.000000
1333.387286	-0.112299	0.540329	-0.015996	82.213234	56.230576	101.912735	-0.636379	0.000000	-0.829357	0.000000	0.000000	0.000000	0.128663	0.025538	0.177206	0.000000	0.000000	3.000000	8.000000	0.000000
1333.390619	-0.112299	0.540329	-0.015996	82.213234	56.230576	101.912735	-0.636379	0.000000	-0.829357	0.000000	0.000000	0.000000	0.128663	0.025538	0.177206	0.000000	0.000000	3.000000	8.000000	0.000000
1333.393952	-0.111880	0.540397	-0.015361	82.202049	56.043491	101.648026	-0.636379	0.000000	-0.829357	0.000000	0.000000	0.000000	0.125603	0.020383	0.190686	0.000000	0.000000	3.000000	8.000000	0.000000
1333.397286	-0.111880	0.540397	-0.015361	82.202049	56.043491	101.648026	-0.636379	0.000000	-0.829357	0.000000	0.000000	0.000000	0.125603	0.020383	0.190686	0.000000	0.000000	3.000000	8.000000	0.000000
1333.400619	-0.111880	0.540397	-0.015361	82.202049	56.043491	101.648026	-0.636379	0.000000	-0.829357	0.000000	0.000000	0.000000	0.125603	0.020383	0.190686	0.000000	0.000000	3.000000	8.000000	0.000000
1333.403952	-0.111880	0.540397	-0.015361	82.197121	55.894039	101.415977	-0.594001	0.000000	-0.768041	0.000000	0.000000	0.000000	0.125603	0.020383	0.190686	0.000000	0.000000	3.000000	8.000000	0.000000
1333.407286	-0.111444	0.540482	-0.014702	82.197121	55.894039	101.415977	-0.594001	0.000000	-0.768041	0.000000	0.000000	0.000000	0.130954	0.025266	0.197608	0.000000	0.000000	3.000000	8.000000	0.000000
1333.410619	-0.111444	0.540482	-0.014702	82.197121	55.894039	101.415977	-0.594001	0.000000	-0.768041	0.000000	0.000000	0.000000	0.130954	0.025266	0.197608	0.000000	0.000000	3.000000	8.000000	0.000000
1333.413952	-0.111002	0.540524	-0.014058	82.188171	55.724815	101.170258	-0.594001	0.000000	-0.768041	0.000000	0.000000	0.000000	0.132468	0.012836	0.193257	0.000000	0.000000	3.000000	8.000000	0.000000
1333.417286	-0.111002	0.540524	-0.014058	82.188171	55.724815	101.170258	-0.594001	0.000000	-0.768041	0.000000	0.000000	0.000000	0.132468	0.012836	0.193257	0.000000	0.000000	3.000000	8.000000	0.000000
1333.420619	-0.111002	0.540524	-0.014058	82.188171	55.724815	101.170258	-0.594001	0.000000	-0.768041	0.000000	0.000000	0.000000	0.132468	0.012836	0.193257	0.000000	0.000000	3.000000	8.000000	0.000000
1333.423952	-0.111002	0.540524	-0.014058	82.177628	55.555550	100.929008	-0.550098	0.000000	-0.702897	0.000000	0.000000	0.000000	0.132468	0.012836	0.193257	0.000000	0.000000	3.000000	8.000000	0.000000
1333.427286	-0.110632	0.540575	-0.013389	82.177628	55.555550	100.929008	-0.550098	0.000000	-0.702897	0.000000	0.000000	0.000000	0.110891	0.015121	0.200677	0.000000	0.000000	3.000000	8.000000	0.000000
1333.430619	-0.110632	0.540575	-0.013389	82.177628	55.555550	100.929008	-0.550098	0.000000	-0.702897	0.000000	0.000000	0.000000	0.110891	0.015121	0.200677	0.000000	0.000000	3.000000	8.000000	0.000000
1333.433952	-0.110293	0.540633	-0.012685	82.164436	55.362347	100.670837	-0.550098	0.000000	-0.702897	0.000000	0.000000	0.000000	0.101932	0.017370	0.211281	0.000000	0.000000	3.000000	8.000000	0.000000
1333.437286	-0.110293	0.540633	-0.012685	82.164436	55.362347	100.670837	-0.550098	0.000000	-0.702897	0.000000	0.000000	0.000000	0.101932	0.017370	0.211281	0.000000	0.000000	3.000000	8.000000	0.000000
1333.440619	-0.110293	0.540633	-0.012685	82.164436	55.362347	100.670837	-0.550098	0.000000	-0.702897	0.000000	0.000000	0.000000	0.101932	0.017370	0.211281	0.000000	0.000000	3.000000	8.000000	0.000000
1333.443952	-0.110293	0.540633	-0.012685	82.151070	55.167236	100.413490	-0.514627	0.000000	-0.634237	0.000000	0.000000	0.000000	0.101932	0.017370	0.211281	0.000000	0.000000	3.000000	8.000000	0.000000
1333.447286	-0.109977	0.540707	-0.011968	82.151070	55.167236	100.413490	-0.514627	0.000000	-0.634237	0.000000	0.000000	0.000000	0.094676	0.022237	0.215071	0.000000	0.000000	3.000000	8.000000	0.000000
1333.450619	-0.109977	0.540707	-0.011968	82.151070	55.167236	100.413490	-0.514627	0.000000	-0.634237	0.000000	0.000000	0.000000	0.094676	0.022237	0.215071	0.000000	0.000000	3.000000	8.000000	0.000000
1333.453952	-0.109649	0.540788	-0.011205	82.134163	54.912415	100.093094	-0.514627	0.000000	-0.634237	0.000000	0.000000	0.000000	0.098434	0.024492	0.228812	0.000000	0.000000	3.000000	8.000000	0.000000
1333.457286	-0.109649	0.540788	-0.011205	82.134163	54.912415	100.093094	-0.514627	0.000000	-0.634237	0.000000	0.000000	0.000000	0.098434	0.024492	0.228812	0.000000	0.000000	3.000000	8.000000	0.000000
1333.460619	-0.109649	0.540788	-0.011205	82.134163	54.912415	100.093094	-0.514627	0.000000	-0.634237	0.000000	0.000000	0.000000	0.098434	0.024492	0.228812	0.000000	0.000000	3.000000	8.000000	0.000000
1333.463952	-0.109649	0.540788	-0.011205	82.115860	54.643398	99.752876	-0.482442	0.000000	-0.560257	0.000000	0.000000	0.000000	0.098434	0.024492	0.228812	0.000000	0.000000	3.000000	8.000000	0.000000
1333.467286	-0.109296	0.540910	-0.010355	82.115860	54.643398	99.752876	-0.482442	0.000000	-0.560257	0.000000	0.000000	0.000000	0.105944	0.036597	0.255063	0.000000	0.000000	3.000000	8.000000	0.000000
1333.470619	-0.109296	0.540910	-0.010355	82.115860	54.643398	99.752876	-0.482442	0.000000	-0.560257	0.000000	0.000000	0.000000	0.105944	0.036597	0.255063	0.000000	0.000000	3.000000	8.000000	0.000000
1333.473952	-0.108882	0.541024	-0.009467	82.096092	54.363167	99.393082	-0.482442	0.000000	-0.560257	0.000000	0.000000	0.000000	0.124002	0.033941	0.266352	0.000000	0.000000	3.000000	8.000000	0.000000
1333.477286	-0.108882	0.541024	-0.009467	82.096092	54.363167	99.393082	-0.482442	0.000000	-0.560257	0.000000	0.000000	0.000000	0.124002	0.033941	0.266352	0.000000	0.000000	3.000000	8.000000	0.000000
1333.480619	-0.108882	0.541024	-0.009467	82.096092	54.363167	99.393082	-0.482442	0.000000	-0.560257	0.000000	0.000000	0.000000	0.124002	0.033941	0.266352	0.000000	0.000000	3.000000	8.000000	0.000000
1333.483952	-0.108386	0.541153	-0.008541	82.074867	54.069370	99.014084	-0.444118	0.000000	-0.473354	0.000000	0.000000	0.000000	0.148914	0.038821	0.277792	0.000000	0.000000	3.000000	8.000000	0.000000
1333.487286	-0.108386	0.541153	-0.008541	82.074867	54.069370	99.014084	-0.444118	0.000000	-0.473354	0.000000	0.000000	0.000000	0.148914	0.038821	0.277792	0.000000	0.000000	3.000000	8.000000	0.000000
1333.490619	-0.108386	0.541153	-0.008541	82.074867	54.069370	99.014084	-0.444118	0.000000	-0.473354	0.000000	0.000000	0.000000	0.148914	0.038821	0.277792	0.000000	0.000000	3.000000	8.000000	0.000000
1333.493952	-0.107860	0.541291	-0.007634	82.052605	53.784126	98.632401	-0.419299	0.000000	-0.427056	0.000000	0.000000	0.000000	0.157753	0.041419	0.272230	0.000000	0.000000	3.000000	8.000000	0.000000
1333.497286	-0.107860	0.541291	-0.007634	82.052605	53.784126	98.632401	-0.419299	0.000000	-0.427056	0.000000	0.000000	0.000000	0.157753	0.041419	0.272230	0.000000	0.000000	3.000000	8.000000	0.000000
1333.500619	-0.107860	0.541291	-0.007634	82.052605	53.784126	98.632401	-0.419299	0.000000	-0.427056	0.000000	0.000000	0.000000	0.157753	0.041419	0.272230	0.000000	0.000000	3.000000	8.000000	0.000000
1333.503952	-0.107305	0.541438	-0.006745	82.033905	53.539570	98.290024	-0.393007	0.000000	-0.381684	0.000000	0.000000	0.000000	0.166599	0.044061	0.266643	0.000000	0.000000	3.000000	8.000000	0.000000
1333.507286	-0.107305	0.541438	-0.006745	82.033905	53.539570	98.290024	-0.393007	0.000000	-0.381684	0.000000	0.000000	0.000000	0.166599	0.044061	0.266643	0.000000	0.000000	3.000000	8.000000	0.000000
1333.510619	-0.107305	0.541438	-0.006745	82.033905	53.539570	98.290024	-0.393007	0.000000	-0.381684	0.000000	0.000000	0.000000	0.166599	0.044061	0.266643	0.000000	0.000000	3.000000	8.000000	0.000000
1333.513952	-0.106710	0.541586	-0.005916	82.024765	53.364513	98.007454	-0.365240	0.000000	-0.337244	0.000000	0.000000	0.000000	0.178352	0.044386	0.248734	0.000000	0.000000	3.000000	8.000000	0.000000
1333.517286	-0.106710	0.541586	-0.005916	82.024765	53.364513	98.007454	-0.365240	0.000000	-0.337244	0.000000	0.000000	0.000000	0.178352	0.044386	0.248734	0.000000	0.000000	3.000000	8.000000	0.000000
1333.520619	-0.106710	0.541586	-0.005916	82.024765	53.364513	98.007454	-0.365240	0.000000	-0.337244	0.000000	0.000000	0.000000	0.178352	0.044386	0.248734	0.000000	0.000000	3.000000	8.000000	0.000000
1333.523952	-0.106121	0.541710	-0.005152	82.043694	53.419128	97.937263	-0.335515	0.000000	-0.295788	0.000000	0.000000	0.000000	0.176849	0.037138	0.229128	0.000000	0.000000	3.000000	8.000000	0.000000
1333.527286	-0.106121	0.541710	-0.005152	82.043694	53.419128	97.937263	-0.335515	0.000000	-0.295788	0.000000	0.000000	0.000000	0.176849	0.037138	0.229128	0.000000	0.000000	3.000000	8.000000	0.000000
1333.530619	-0.106121	0.541710	-0.005152	82.043694	53.419128	97.937263	-0.335515	0.000000	-0.295788	0.000000	0.000000	0.000000	0.176849	0.037138	0.229128	0.000000	0.000000	3.000000	8.000000	0.000000
1333.533952	-0.105545	0.541842	-0.004417	82.105484	53.694283	98.036469	-0.306040	0.000000	-0.257600	0.000000	0.000000	0.000000	0.172663	0.039787	0.220498	0.000000	0.000000	3.000000	8.000000	0.000000
1333.537286	-0.105545	0.541842	-0.004417	82.105484	53.694283	98.036469	-0.306040	0.000000	-0.257600	0.000000	0.000000	0.000000	0.172663	0.039787	0.220498	0.000000	0.000000	3.000000	8.000000	0.000000
1333.540619	-0.105545	0.541842	-0.004417	82.105484	53.694283	98.036469	-0.306040	0.000000	-0.257600	0.000000	0.000000	0.000000	0.172663	0.039787	0.220498	0.000000	0.000000	3.000000	8.000000	0.000000
1333.543952	-0.105545	0.541842	-0.004417	82.194931	54.010899	98.149406	-0.277263	0.000000	-0.220850	0.000000	0.000000	0.000000	0.172663	0.039787	0.220498	0.000000	0.000000	3.000000	8.000000	0.000000
1333.547286	-0.104947	0.541950	-0.003673	82.194931	54.010899	98.149406	-0.277263	0.000000	-0.220850	0.000000	0.000000	0.000000	0.179444	0.032173	0.223054	0.000000	0.000000	3.000000	8.000000	0.000000
1333.550619	-0.104947	0.541950	-0.003673	82.194931	54.010899	98.149406	-0.277263	0.000000	-0.220850	0.000000	0.000000	0.000000	0.179444	0.032173	0.223054	0.000000	0.000000	3.000000	8.000000	0.000000
1333.553952	-0.104324	0.542082	-0.002931	82.294365	54.329941	98.246613	-0.277263	0.000000	-0.220850	0.000000	0.000000	0.000000	0.186880	0.039793	0.222879	0.000000	0.000000	3.000000	8.000000	0.000000
1333.557286	-0.104324	0.542082	-0.002931	82.294365	54.329941	98.246613	-0.277263	0.000000	-0.220850	0.000000	0.000000	0.000000	0.186880	0.039793	0.222879	0.000000	0.000000	3.000000	8.000000	0.000000
1333.560619	-0.104324	0.542082	-0.002931	82.294365	54.329941	98.246613	-0.277263	0.000000	-0.220850	0.000000	0.000000	0.000000	0.186880	0.039793	0.222879	0.000000	0.000000	3.000000	8.000000	0.000000
1333.563952	-0.103683	0.542206	-0.002161	82.395996	54.759727	98.452972	-0.216209	0.000000	-0.146528	0.000000	0.000000	0.000000	0.192475	0.037122	0.230850	0.000000	0.000000	3.000000	8.000000	0.000000
1333.567286	-0.103683	0.542206	-0.002161	82.395996	54.759727	98.452972	-0.216209	0.000000	-0.146528	0.000000	0.000000	0.000000	0.192475	0.037122	0.230850	0.000000	0.000000	3.000000	8.000000	0.000000
1333.570619	-0.103683	0.542206	-0.002161	82.395996	54.759727	98.452972	-0.216209	0.000000	-0.146528	0.000000	0.000000	0.000000	0.192475	0.037122	0.230850	0.000000	0.000000	3.000000	8.000000	0.000000
1333.573952	-0.102973	0.542355	-0.001383	82.484299	55.447697	98.940605	-0.184130	0.000000	-0.108053	0.000000	0.000000	0.000000	0.212976	0.044770	0.233541	0.000000	0.000000	3.000000	8.000000	0.000000
1333.577286	-0.102973	0.542355	-0.001383	82.484299	55.447697	98.940605	-0.184130	0.000000	-0.108053	0.000000	0.000000	0.000000	0.212976	0.044770	0.233541	0.000000	0.000000	3.000000	8.000000	0.000000
1333.580619	-0.102973	0.542355	-0.001383	82.484299	55.447697	98.940605	-0.184130	0.000000	-0.108053	0.000000	0.000000	0.000000	0.212976	0.044770	0.233541	0.000000	0.000000	3.000000	8.000000	0.000000
1333.583952	-0.102195	0.542504	-0.000591	82.536835	56.370682	99.693062	-0.148634	0.000000	-0.069130	0.000000	0.000000	0.000000	0.233260	0.044764	0.237495	0.000000	0.000000	3.000000	8.000000	0.000000
1333.587286	-0.102195	0.542504	-0.000591	82.536835	56.370682	99.693062	-0.148634	0.000000	-0.069130	0.000000	0.000000	0.000000	0.233260	0.044764	0.237495	0.000000	0.000000	3.000000	8.000000	0.000000
1333.590619	-0.102195	0.542504	-0.000591	82.536835	56.370682	99.693062	-0.148634	0.000000	-0.069130	0.000000	0.000000	0.000000	0.233260	0.044764	0.237495	0.000000	0.000000	3.000000	8.000000	0.000000
1333.593952	-0.101356	0.542681	0.000140	82.563522	57.556576	100.746826	-0.109757	0.000000	-0.029547	0.000000	0.000000	0.000000	0.251674	0.052888	0.219420	0.000000	0.000000	3.000000	8.000000	0.000000
1333.597286	-0.101356	0.542681	0.000140	82.563522	57.556576	100.746826	-0.109757	0.000000	-0.029547	0.000000	0.000000	0.000000	0.251674	0.052888	0.219420	0.000000	0.000000	3.000000	8.000000	0.000000
1333.600619	-0.101356	0.542681	0.000140	82.563522	57.556576	100.746826	-0.109757	0.000000	-0.029547	0.000000	0.000000	0.000000	0.251674	0.052888	0.219420	0.000000	0.000000	3.000000	8.000000	0.000000
1333.603952	-0.100466	0.542866	0.000857	82.588364	58.885246	101.975372	-0.067811	0.000000	0.007023	0.000000	0.000000	0.000000	0.267020	0.055604	0.214916	0.000000	0.000000	3.000000	8.000000	0.000000
1333.607286	-0.100466	0.542866	0.000857	82.588364	58.885246	101.975372	-0.067811	0.000000	0.007023	0.000000	0.000000	0.000000	0.267020	0.055604	0.214916	0.000000	0.000000	3.000000	8.000000	0.000000
1333.610619	-0.100466	0.542866	0.000857	82.588364	58.885246	101.975372	-0.067811	0.000000	0.007023	0.000000	0.000000	0.000000	0.267020	0.055604	0.214916	0.000000	0.000000	3.000000	8.000000	0.000000
1333.613952	-0.099581	0.543053	0.001503	82.623184	60.131599	103.232262	-0.023308	0.000000	0.042842	0.000000	0.000000	0.000000	0.265448	0.056041	0.193784	0.000000	0.000000	3.000000	8.000000	0.000000
1333.617286	-0.099581	0.543053	0.001503	82.623184	60.131599	103.232262	-0.023308	0.000000	0.042842	0.000000	0.000000	0.000000	0.265448	0.056041	0.193784	0.000000	0.000000	3.000000	8.000000	0.000000
1333.620619	-0.099581	0.543053	0.001503	82.623184	60.131599	103.232262	-0.023308	0.000000	0.042842	0.000000	0.000000	0.000000	0.265448	0.056041	0.193784	0.000000	0.000000	3.000000	8.000000	0.000000
1333.623952	-0.098707	0.543232	0.002101	82.685760	61.148327	104.941597	0.020933	0.000000	0.075140	0.000000	0.000000	0.000000	0.262253	0.053797	0.179514	0.000000	0.000000	3.000000	8.000000	0.000000
1333.627286	-0.098707	0.543232	0.002101	82.685760	61.148327	104.941597	0.020933	0.000000	0.075140	0.000000	0.000000	0.000000	0.262253	0.053797	0.179514	0.000000	0.000000	3.000000	8.000000	0.000000
1333.630619	-0.098707	0.543232	0.002101	82.685760	61.148327	104.941597	0.020933	0.000000	0.075140	0.000000	0.000000	0.000000	0.262253	0.053797	0.179514	0.000000	0.000000	3.000000	8.000000	0.000000
1333.633952	-0.097857	0.543428	0.002711	82.822746	61.894581	106.643509	0.064642	0.000000	0.105058	0.000000	0.000000	0.000000	0.255176	0.058824	0.183022	0.000000	0.000000	3.000000	8.000000	0.000000
1333.637286	-0.097857	0.543428	0.002711	82.822746	61.894581	106.643509	0.064642	0.000000	0.105058	0.000000	0.000000	0.000000	0.255176	0.058824	0.183022	0.000000	0.000000	3.000000	8.000000	0.000000
1333.640619	-0.097857	0.543428	0.002711	82.822746	61.894581	106.643509	0.064642	0.000000	0.105058	0.000000	0.000000	0.000000	0.255176	0.058824	0.183022	0.000000	0.000000	3.000000	8.000000	0.000000
1333.643952	-0.096973	0.543617	0.003283	83.030434	62.117294	107.506607	0.107172	0.000000	0.135562	0.000000	0.000000	0.000000	0.264958	0.056592	0.171578	0.000000	0.000000	3.000000	8.000000	0.000000
1333.647286	-0.096973	0.543617	0.003283	83.030434	62.117294	107.506607	0.107172	0.000000	0.135562	0.000000	0.000000	0.000000	0.264958	0.056592	0.171578	0.000000	0.000000	3.000000	8.000000	0.000000
1333.650619	-0.096973	0.543617	0.003283	83.030434	62.117294	107.506607	0.107172	0.000000	0.135562	0.000000	0.000000	0.000000	0.264958	0.056592	0.171578	0.000000	0.000000	3.000000	8.000000	0.000000
1333.653952	-0.096074	0.543839	0.003894	83.299400	61.835205	107.210503	0.151331	0.000000	0.164158	0.000000	0.000000	0.000000	0.269854	0.066684	0.183287	0.000000	0.000000	3.000000	8.000000	0.000000
1333.657286	-0.096074	0.543839	0.003894	83.299400	61.835205	107.210503	0.151331	0.000000	0.164158	0.000000	0.000000	0.000000	0.269854	0.066684	0.183287	0.000000	0.000000	3.000000	8.000000	0.000000
1333.660619	-0.096074	0.543839	0.003894	83.299400	61.835205	107.210503	0.151331	0.000000	0.164158	0.000000	0.000000	0.000000	0.269854	0.066684	0.183287	0.000000	0.000000	3.000000	8.000000	0.000000
1333.663952	-0.095176	0.544078	0.004521	83.591179	61.113762	106.041245	0.196307	0.000000	0.194706	0.000000	0.000000	0.000000	0.269396	0.071764	0.188141	0.000000	0.000000	3.000000	8.000000	0.000000
1333.667286	-0.095176	0.544078	0.004521	83.591179	61.113762	106.041245	0.196307	0.000000	0.194706	0.000000	0.000000	0.000000	0.269396	0.071764	0.188141	0.000000	0.000000	3.000000	8.000000	0.000000
1333.670619	-0.095176	0.544078	0.004521	83.591179	61.113762	106.041245	0.196307	0.000000	0.194706	0.000000	0.000000	0.000000	0.269396	0.071764	0.188141	0.000000	0.000000	3.000000	8.000000	0.000000
1333.673952	-0.094257	0.544335	0.005169	83.860870	60.247658	104.886780	0.241207	0.000000	0.226063	0.000000	0.000000	0.000000	0.275559	0.076873	0.194328	0.000000	0.000000	3.000000	8.000000	0.000000
1333.677286	-0.094257	0.544335	0.005169	83.860870	60.247658	104.886780	0.241207	0.000000	0.226063	0.000000	0.000000	0.000000	0.275559	0.076873	0.194328	0.000000	0.000000	3.000000	8.000000	0.000000
1333.680619	-0.094257	0.544335	0.005169	83.860870	60.247658	104.886780	0.241207	0.000000	0.226063	0.000000	0.000000	0.000000	0.275559	0.076873	0.194328	0.000000	0.000000	3.000000	8.000000	0.000000
1333.683952	-0.093374	0.544632	0.005887	84.059113	59.337425	103.955307	0.287133	0.000000	0.258451	0.000000	0.000000	0.000000	0.265022	0.089338	0.215543	0.000000	0.000000	3.000000	8.000000	0.000000
1333.687286	-0.093374	0.544632	0.005887	84.059113	59.337425	103.955307	0.287133	0.000000	0.258451	0.000000	0.000000	0.000000	0.265022	0.089338	0.215543	0.000000	0.000000	3.000000	8.000000	0.000000
1333.690619	-0.093374	0.544632	0.005887	84.059113	59.337425	103.955307	0.287133	0.000000	0.258451	0.000000	0.000000	0.000000	0.265022	0.089338	0.215543	0.000000	0.000000	3.000000	8.000000	0.000000
1333.693952	-0.092452	0.544938	0.006654	84.173546	58.515705	103.264153	0.331303	0.000000	0.294375	0.000000	0.000000	0.000000	0.276601	0.091775	0.229842	0.000000	0.000000	3.000000	8.000000	0.000000
1333.697286	-0.092452	0.544938	0.006654	84.173546	58.515705	103.264153	0.331303	0.000000	0.294375	0.000000	0.000000	0.000000	0.276601	0.091775	0.229842	0.000000	0.000000	3.000000	8.000000	0.000000
1333.700619	-0.092452	0.544938	0.006654	84.173546	58.515705	103.264153	0.331303	0.000000	0.294375	0.000000	0.000000	0.000000	0.276601	0.091775	0.229842	0.000000	0.000000	3.000000	8.000000	0.000000
1333.703952	-0.091564	0.545286	0.007490	84.203941	57.809185	102.781136	0.377403	0.000000	0.332682	0.000000	0.000000	0.000000	0.266332	0.104342	0.251016	0.000000	0.000000	3.000000	8.000000	0.000000
1333.707286	-0.091564	0.545286	0.007490	84.203941	57.809185	102.781136	0.377403	0.000000	0.332682	0.000000	0.000000	0.000000	0.266332	0.104342	0.251016	0.000000	0.000000	3.000000	8.000000	0.000000
1333.710619	-0.091564	0.545286	0.007490	84.203941	57.809185	102.781136	0.377403	0.000000	0.332682	0.000000	0.000000	0.000000	0.266332	0.104342	0.251016	0.000000	0.000000	3.000000	8.000000	0.000000
1333.713952	-0.090700	0.545625	0.008343	84.200386	57.115219	102.176933	0.421792	0.000000	0.374518	0.000000	0.000000	0.000000	0.259369	0.101774	0.255899	0.000000	0.000000	3.000000	8.000000	0.000000
1333.717286	-0.090700	0.545625	0.008343	84.200386	57.115219	102.176933	0.421792	0.000000	0.374518	0.000000	0.000000	0.000000	0.259369	0.101774	0.255899	0.000000	0.000000	3.000000	8.000000	0.000000
1333.720619	-0.090700	0.545625	0.008343	84.200386	57.115219	102.176933	0.421792	0.000000	0.374518	0.000000	0.000000	0.000000	0.259369	0.101774	0.255899	0.000000	0.000000	3.000000	8.000000	0.000000
1333.723952	-0.089840	0.545973	0.009235	84.206299	56.411865	101.306511	0.465020	0.000000	0.417168	0.000000	0.000000	0.000000	0.258004	0.104271	0.267526	0.000000	0.000000	3.000000	8.000000	0.000000
1333.727286	-0.089840	0.545973	0.009235	84.206299	56.411865	101.306511	0.465020	0.000000	0.417168	0.000000	0.000000	0.000000	0.258004	0.104271	0.267526	0.000000	0.000000	3.000000	8.000000	0.000000
1333.730619	-0.089840	0.545973	0.009235	84.206299	56.411865	101.306511	0.465020	0.000000	0.417168	0.000000	0.000000	0.000000	0.258004	0.104271	0.267526	0.000000	0.000000	3.000000	8.000000	0.000000
1333.733952	-0.089043	0.546295	0.010117	84.225075	55.834648	100.564728	0.508021	0.000000	0.461755	0.000000	0.000000	0.000000	0.238825	0.096630	0.264494	0.000000	0.000000	3.000000	8.000000	0.000000
1333.737286	-0.089043	0.546295	0.010117	84.225075	55.834648	100.564728	0.508021	0.000000	0.461755	0.000000	0.000000	0.000000	0.238825	0.096630	0.264494	0.000000	0.000000	3.000000	8.000000	0.000000
1333.740619	-0.089043	0.546295	0.010117	84.225075	55.834648	100.564728	0.508021	0.000000	0.461755	0.000000	0.000000	0.000000	0.238825	0.096630	0.264494	0.000000	0.000000	3.000000	8.000000	0.000000
1333.743952	-0.088334	0.546592	0.010984	84.270706	55.652760	100.206223	0.547825	0.000000	0.505838	0.000000	0.000000	0.000000	0.212868	0.088970	0.260320	0.000000	0.000000	3.000000	8.000000	0.000000
1333.747286	-0.088334	0.546592	0.010984	84.270706	55.652760	100.206223	0.547825	0.000000	0.505838	0.000000	0.000000	0.000000	0.212868	0.088970	0.260320	0.000000	0.000000	3.000000	8.000000	0.000000
1333.750619	-0.088334	0.546592	0.010984	84.270706	55.652760	100.206223	0.547825	0.000000	0.505838	0.000000	0.000000	0.000000	0.212868	0.088970	0.260320	0.000000	0.000000	3.000000	8.000000	0.000000
1333.753952	-0.087667	0.546862	0.011847	84.356323	56.151363	100.519775	0.583303	0.000000	0.549224	0.000000	0.000000	0.000000	0.200122	0.081272	0.258777	0.000000	0.000000	3.000000	8.000000	0.000000
1333.757286	-0.087667	0.546862	0.011847	84.356323	56.151363	100.519775	0.583303	0.000000	0.549224	0.000000	0.000000	0.000000	0.200122	0.081272	0.258777	0.000000	0.000000	3.000000	8.000000	0.000000
1333.760619	-0.087667	0.546862	0.011847	84.356323	56.151363	100.519775	0.583303	0.000000	0.549224	0.000000	0.000000	0.000000	0.200122	0.081272	0.258777	0.000000	0.000000	3.000000	8.000000	0.000000
1333.763952	-0.087103	0.547074	0.012656	84.456528	57.415215	101.612442	0.616657	0.000000	0.592354	0.000000	0.000000	0.000000	0.169240	0.063356	0.242769	0.000000	0.000000	3.000000	8.000000	0.000000
1333.767286	-0.087103	0.547074	0.012656	84.456528	57.415215	101.612442	0.616657	0.000000	0.592354	0.000000	0.000000	0.000000	0.169240	0.063356	0.242769	0.000000	0.000000	3.000000	8.000000	0.000000
1333.770619	-0.087103	0.547074	0.012656	84.456528	57.415215	101.612442	0.616657	0.000000	0.592354	0.000000	0.000000	0.000000	0.169240	0.063356	0.242769	0.000000	0.000000	3.000000	8.000000	0.000000
1333.773952	-0.087103	0.547074	0.012656	84.542961	59.215023	103.275742	0.644863	0.000000	0.632815	0.000000	0.000000	0.000000	0.169240	0.063356	0.242769	0.000000	0.000000	3.000000	8.000000	0.000000
1333.777286	-0.086586	0.547250	0.013484	84.542961	59.215023	103.275742	0.644863	0.000000	0.632815	0.000000	0.000000	0.000000	0.154988	0.052810	0.248279	0.000000	0.000000	3.000000	8.000000	0.000000
1333.780619	-0.086586	0.547250	0.013484	84.542961	59.215023	103.275742	0.644863	0.000000	0.632815	0.000000	0.000000	0.000000	0.154988	0.052810	0.248279	0.000000	0.000000	3.000000	8.000000	0.000000
1333.783952	-0.086128	0.547392	0.014262	84.586983	61.318008	105.290634	0.644863	0.000000	0.632815	0.000000	0.000000	0.000000	0.137475	0.042615	0.233503	0.000000	0.000000	3.000000	8.000000	0.000000
1333.787286	-0.086128	0.547392	0.014262	84.586983	61.318008	105.290634	0.644863	0.000000	0.632815	0.000000	0.000000	0.000000	0.137475	0.042615	0.233503	0.000000	0.000000	3.000000	8.000000	0.000000
1333.790619	-0.086128	0.547392	0.014262	84.586983	61.318008	105.290634	0.644863	0.000000	0.632815	0.000000	0.000000	0.000000	0.137475	0.042615	0.233503	0.000000	0.000000	3.000000	8.000000	0.000000
1333.793952	-0.086128	0.547392	0.014262	84.618645	63.303623	107.200409	0.693607	0.000000	0.713112	0.000000	0.000000	0.000000	0.137475	0.042615	0.233503	0.000000	0.000000	3.000000	8.000000	0.000000
1333.797286	-0.085758	0.547508	0.015028	84.618645	63.303623	107.200409	0.693607	0.000000	0.713112	0.000000	0.000000	0.000000	0.110871	0.034757	0.229835	0.000000	0.000000	3.000000	8.000000	0.000000
1333.800619	-0.085758	0.547508	0.015028	84.618645	63.303623	107.200409	0.693607	0.000000	0.713112	0.000000	0.000000	0.000000	0.110871	0.034757	0.229835	0.000000	0.000000	3.000000	8.000000	0.000000
1333.803952	-0.085481	0.547614	0.015800	84.641083	65.145279	108.980019	0.693607	0.000000	0.713112	0.000000	0.000000	0.000000	0.083159	0.031929	0.231630	0.000000	0.000000	3.000000	8.000000	0.000000
1333.807286	-0.085481	0.547614	0.015800	84.641083	65.145279	108.980019	0.693607	0.000000	0.713112	0.000000	0.000000	0.000000	0.083159	0.031929	0.231630	0.000000	0.000000	3.000000	8.000000	0.000000
1333.810619	-0.085481	0.547614	0.015800	84.641083	65.145279	108.980019	0.693607	0.000000	0.713112	0.000000	0.000000	0.000000	0.083159	0.031929	0.231630	0.000000	0.000000	3.000000	8.000000	0.000000
1333.813952	-0.085249	0.547668	0.016574	84.654701	66.695839	110.477974	0.725945	0.000000	0.790023	0.000000	0.000000	0.000000	0.069541	0.016106	0.231965	0.000000	0.000000	3.000000	8.000000	0.000000
1333.817286	-0.085249	0.547668	0.016574	84.654701	66.695839	110.477974	0.725945	0.000000	0.790023	0.000000	0.000000	0.000000	0.069541	0.016106	0.231965	0.000000	0.000000	3.000000	8.000000	0.000000
1333.820619	-0.085249	0.547668	0.016574	84.654701	66.695839	110.477974	0.725945	0.000000	0.790023	0.000000	0.000000	0.000000	0.069541	0.016106	0.231965	0.000000	0.000000	3.000000	8.000000	0.000000
1333.823952	-0.085077	0.547687	0.017298	84.659874	68.125664	111.869820	0.737535	0.000000	0.828684	0.000000	0.000000	0.000000	0.051558	0.005781	0.217418	0.000000	0.000000	3.000000	8.000000	0.000000
1333.827286	-0.085077	0.547687	0.017298	84.659874	68.125664	111.869820	0.737535	0.000000	0.828684	0.000000	0.000000	0.000000	0.051558	0.005781	0.217418	0.000000	0.000000	3.000000	8.000000	0.000000
1333.830619	-0.085077	0.547687	0.017298	84.659874	68.125664	111.869820	0.737535	0.000000	0.828684	0.000000	0.000000	0.000000	0.051558	0.005781	0.217418	0.000000	0.000000	3.000000	8.000000	0.000000
1333.833952	-0.085077	0.547687	0.017298	84.656204	69.232307	112.948723	0.746129	0.000000	0.864920	0.000000	0.000000	0.000000	0.051558	0.005781	0.217418	0.000000	0.000000	3.000000	8.000000	0.000000
1333.837286	-0.084958	0.547687	0.018060	84.656204	69.232307	112.948723	0.746129	0.000000	0.864920	0.000000	0.000000	0.000000	0.035849	0.000097	0.228581	0.000000	0.000000	3.000000	8.000000	0.000000
1333.840619	-0.084958	0.547687	0.018060	84.656204	69.232307	112.948723	0.746129	0.000000	0.864920	0.000000	0.000000	0.000000	0.035849	0.000097	0.228581	0.000000	0.000000	3.000000	8.000000	0.000000
1333.843952	-0.084918	0.547636	0.018752	84.656906	70.175385	113.866867	0.746129	0.000000	0.864920	0.000000	0.000000	0.000000	0.011871	-0.015410	0.207486	0.000000	0.000000	3.000000	8.000000	0.000000
1333.847286	-0.084918	0.547636	0.018752	84.656906	70.175385	113.866867	0.746129	0.000000	0.864920	0.000000	0.000000	0.000000	0.011871	-0.015410	0.207486	0.000000	0.000000	3.000000	8.000000	0.000000
1333.850619	-0.084918	0.547636	0.018752	84.656906	70.175385	113.866867	0.746129	0.000000	0.864920	0.000000	0.000000	0.000000	0.011871	-0.015410	0.207486	0.000000	0.000000	3.000000	8.000000	0.000000
1333.853952	-0.084918	0.547636	0.018752	84.651047	71.010925	114.693893	0.754082	0.000000	0.937598	0.000000	0.000000	0.000000	0.011871	-0.015410	0.207486	0.000000	0.000000	3.000000	8.000000	0.000000
1333.857286	-0.084950	0.547575	0.019454	84.651047	71.010925	114.693893	0.754082	0.000000	0.937598	0.000000	0.000000	0.000000	-0.009563	-0.018380	0.210611	0.000000	0.000000	3.000000	8.000000	0.000000
1333.860619	-0.084950	0.547575	0.019454	84.651047	71.010925	114.693893	0.754082	0.000000	0.937598	0.000000	0.000000	0.000000	-0.009563	-0.018380	0.210611	0.000000	0.000000	3.000000	8.000000	0.000000
1333.863952	-0.085081	0.547497	0.020054	84.639587	71.816467	115.509949	0.754082	0.000000	0.937598	0.000000	0.000000	0.000000	-0.039098	-0.023197	0.180033	0.000000	0.000000	3.000000	8.000000	0.000000
1333.867286	-0.085081	0.547497	0.020054	84.639587	71.816467	115.509949	0.754082	0.000000	0.937598	0.000000	0.000000	0.000000	-0.039098	-0.023197	0.180033	0.000000	0.000000	3.000000	8.000000	0.000000
1333.870619	-0.085081	0.547497	0.020054	84.639587	71.816467	115.509949	0.754082	0.000000	0.937598	0.000000	0.000000	0.000000	-0.039098	-0.023197	0.180033	0.000000	0.000000	3.000000	8.000000	0.000000
1333.873952	-0.085081	0.547497	0.020054	84.607880	72.404732	116.143707	0.745972	0.000000	1.002706	0.000000	0.000000	0.000000	-0.039098	-0.023197	0.180033	0.000000	0.000000	3.000000	8.000000	0.000000
1333.877286	-0.085264	0.547427	0.020687	84.607880	72.404732	116.143707	0.745972	0.000000	1.002706	0.000000	0.000000	0.000000	-0.054891	-0.021026	0.189732	0.000000	0.000000	3.000000	8.000000	0.000000
1333.880619	-0.085264	0.547427	0.020687	84.607880	72.404732	116.143707	0.745972	0.000000	1.002706	0.000000	0.000000	0.000000	-0.054891	-0.021026	0.189732	0.000000	0.000000	3.000000	8.000000	0.000000
1333.883952	-0.085485	0.547349	0.021270	84.558891	72.706696	116.506500	0.745972	0.000000	1.002706	0.000000	0.000000	0.000000	-0.066375	-0.023508	0.174990	0.000000	0.000000	3.000000	8.000000	0.000000
1333.887286	-0.085485	0.547349	0.021270	84.558891	72.706696	116.506500	0.745972	0.000000	1.002706	0.000000	0.000000	0.000000	-0.066375	-0.023508	0.174990	0.000000	0.000000	3.000000	8.000000	0.000000
1333.890619	-0.085485	0.547349	0.021270	84.558891	72.706696	116.506500	0.745972	0.000000	1.002706	0.000000	0.000000	0.000000	-0.066375	-0.023508	0.174990	0.000000	0.000000	3.000000	8.000000	0.000000
1333.893952	-0.085485	0.547349	0.021270	84.499649	72.730316	116.610458	0.725761	0.000000	1.063493	0.000000	0.000000	0.000000	-0.066375	-0.023508	0.174990	0.000000	0.000000	3.000000	8.000000	0.000000
1333.897286	-0.085804	0.547304	0.021872	84.499649	72.730316	116.610458	0.725761	0.000000	1.063493	0.000000	0.000000	0.000000	-0.095659	-0.013361	0.180744	0.000000	0.000000	3.000000	8.000000	0.000000
1333.900619	-0.085804	0.547304	0.021872	84.499649	72.730316	116.610458	0.725761	0.000000	1.063493	0.000000	0.000000	0.000000	-0.095659	-0.013361	0.180744	0.000000	0.000000	3.000000	8.000000	0.000000
1333.903952	-0.086172	0.547276	0.022484	84.442650	72.584175	116.549500	0.725761	0.000000	1.063493	0.000000	0.000000	0.000000	-0.110428	-0.008390	0.183514	0.000000	0.000000	3.000000	8.000000	0.000000
1333.907286	-0.086172	0.547276	0.022484	84.442650	72.584175	116.549500	0.725761	0.000000	1.063493	0.000000	0.000000	0.000000	-0.110428	-0.008390	0.183514	0.000000	0.000000	3.000000	8.000000	0.000000
1333.910619	-0.086172	0.547276	0.022484	84.442650	72.584175	116.549500	0.725761	0.000000	1.063493	0.000000	0.000000	0.000000	-0.110428	-0.008390	0.183514	0.000000	0.000000	3.000000	8.000000	0.000000
1333.913952	-0.086172	0.547276	0.022484	84.366989	72.604156	116.679604	0.691413	0.000000	1.124202	0.000000	0.000000	0.000000	-0.110428	-0.008390	0.183514	0.000000	0.000000	3.000000	8.000000	0.000000
1333.917286	-0.086617	0.547229	0.023128	84.366989	72.604156	116.679604	0.691413	0.000000	1.124202	0.000000	0.000000	0.000000	-0.133587	-0.014249	0.193278	0.000000	0.000000	3.000000	8.000000	0.000000
1333.920619	-0.086617	0.547229	0.023128	84.366989	72.604156	116.679604	0.691413	0.000000	1.124202	0.000000	0.000000	0.000000	-0.133587	-0.014249	0.193278	0.000000	0.000000	3.000000	8.000000	0.000000
1333.923952	-0.087079	0.547173	0.023727	84.262466	73.509811	117.728790	0.691413	0.000000	1.124202	0.000000	0.000000	0.000000	-0.138480	-0.016678	0.179641	0.000000	0.000000	3.000000	8.000000	0.000000
1333.927286	-0.087079	0.547173	0.023727	84.262466	73.509811	117.728790	0.691413	0.000000	1.124202	0.000000	0.000000	0.000000	-0.138480	-0.016678	0.179641	0.000000	0.000000	3.000000	8.000000	0.000000
1333.930619	-0.087079	0.547173	0.023727	84.262466	73.509811	117.728790	0.691413	0.000000	1.124202	0.000000	0.000000	0.000000	-0.138480	-0.016678	0.179641	0.000000	0.000000	3.000000	8.000000	0.000000
1333.933952	-0.087560	0.547127	0.024298	84.130814	75.505875	119.888588	0.646068	0.000000	1.186355	0.000000	0.000000	0.000000	-0.144351	-0.013966	0.171365	0.000000	0.000000	3.000000	8.000000	0.000000
1333.937286	-0.087560	0.547127	0.024298	84.130814	75.505875	119.888588	0.646068	0.000000	1.186355	0.000000	0.000000	0.000000	-0.144351	-0.013966	0.171365	0.000000	0.000000	3.000000	8.000000	0.000000
1333.940619	-0.087560	0.547127	0.024298	84.130814	75.505875	119.888588	0.646068	0.000000	1.186355	0.000000	0.000000	0.000000	-0.144351	-0.013966	0.171365	0.000000	0.000000	3.000000	8.000000	0.000000
1333.943952	-0.088100	0.547055	0.024798	83.947968	78.192276	122.780876	0.622010	0.000000	1.214916	0.000000	0.000000	0.000000	-0.162006	-0.021534	0.149860	0.000000	0.000000	3.000000	8.000000	0.000000
1333.947286	-0.088100	0.547055	0.024798	83.947968	78.192276	122.780876	0.622010	0.000000	1.214916	0.000000	0.000000	0.000000	-0.162006	-0.021534	0.149860	0.000000	0.000000	3.000000	8.000000	0.000000
1333.950619	-0.088100	0.547055	0.024798	83.947968	78.192276	122.780876	0.622010	0.000000	1.214916	0.000000	0.000000	0.000000	-0.162006	-0.021534	0.149860	0.000000	0.000000	3.000000	8.000000	0.000000
1333.953952	-0.088100	0.547055	0.024798	83.721085	80.947487	125.774712	0.595009	0.000000	1.239893	0.000000	0.000000	0.000000	-0.162006	-0.021534	0.149860	0.000000	0.000000	3.000000	8.000000	0.000000
1333.957286	-0.088724	0.547002	0.025234	83.721085	80.947487	125.774712	0.595009	0.000000	1.239893	0.000000	0.000000	0.000000	-0.187264	-0.015880	0.130958	0.000000	0.000000	3.000000	8.000000	0.000000
1333.960619	-0.088724	0.547002	0.025234	83.721085	80.947487	125.774712	0.595009	0.000000	1.239893	0.000000	0.000000	0.000000	-0.187264	-0.015880	0.130958	0.000000	0.000000	3.000000	8.000000	0.000000
1333.963952	-0.089402	0.546960	0.025571	83.474419	83.302376	128.388046	0.595009	0.000000	1.239893	0.000000	0.000000	0.000000	-0.203432	-0.012470	0.101102	0.000000	0.000000	3.000000	8.000000	0.000000
1333.967286	-0.089402	0.546960	0.025571	83.474419	83.302376	128.388046	0.595009	0.000000	1.239893	0.000000	0.000000	0.000000	-0.203432	-0.012470	0.101102	0.000000	0.000000	3.000000	8.000000	0.000000
1333.970619	-0.089402	0.546960	0.025571	83.474419	83.302376	128.388046	0.595009	0.000000	1.239893	0.000000	0.000000	0.000000	-0.203432	-0.012470	0.101102	0.000000	0.000000	3.000000	8.000000	0.000000
1333.973952	-0.089402	0.546960	0.025571	83.246109	85.178177	130.514008	0.529893	0.000000	1.278570	0.000000	0.000000	0.000000	-0.203432	-0.012470	0.101102	0.000000	0.000000	3.000000	8.000000	0.000000
1333.977286	-0.090177	0.546887	0.025787	83.246109	85.178177	130.514008	0.529893	0.000000	1.278570	0.000000	0.000000	0.000000	-0.232582	-0.022200	0.064731	0.000000	0.000000	3.000000	8.000000	0.000000
1333.980619	-0.090177	0.546887	0.025787	83.246109	85.178177	130.514008	0.529893	0.000000	1.278570	0.000000	0.000000	0.000000	-0.232582	-0.022200	0.064731	0.000000	0.000000	3.000000	8.000000	0.000000
1333.983952	-0.091025	0.546834	0.025876	83.056999	86.688911	132.245071	0.529893	0.000000	1.278570	0.000000	0.000000	0.000000	-0.254225	-0.015811	0.026649	0.000000	0.000000	3.000000	8.000000	0.000000
1333.987286	-0.091025	0.546834	0.025876	83.056999	86.688911	132.245071	0.529893	0.000000	1.278570	0.000000	0.000000	0.000000	-0.254225	-0.015811	0.026649	0.000000	0.000000	3.000000	8.000000	0.000000
1333.990619	-0.091025	0.546834	0.025876	83.056999	86.688911	132.245071	0.529893	0.000000	1.278570	0.000000	0.000000	0.000000	-0.254225	-0.015811	0.026649	0.000000	0.000000	3.000000	8.000000	0.000000
1333.993952	-0.091025	0.546834	0.025876	82.902954	87.836128	133.593475	0.448758	0.000000	1.293800	0.000000	0.000000	0.000000	-0.254225	-0.015811	0.026649	0.000000	0.000000	3.000000	8.000000	0.000000
1333.997286	-0.091936	0.546818	0.025923	82.902954	87.836128	133.593475	0.448758	0.000000	1.293800	0.000000	0.000000	0.000000	-0.273462	-0.004874	0.014036	0.000000	0.000000	3.000000	8.000000	0.000000
1334.000619	-0.091936	0.546818	0.025923	82.902954	87.836128	133.593475	0.448758	0.000000	1.293800	0.000000	0.000000	0.000000	-0.273462	-0.004874	0.014036	0.000000	0.000000	3.000000	8.000000	0.000000
1334.003952	-0.092821	0.546811	0.025950	82.772240	88.668526	134.609726	0.448758	0.000000	1.293800	0.000000	0.000000	0.000000	-0.265418	-0.001970	0.008051	0.000000	0.000000	3.000000	8.000000	0.000000
1334.007286	-0.092821	0.546811	0.025950	82.772240	88.668526	134.609726	0.448758	0.000000	1.293800	0.000000	0.000000	0.000000	-0.265418	-0.001970	0.008051	0.000000	0.000000	3.000000	8.000000	0.000000
1334.010619	-0.092821	0.546811	0.025950	82.772240	88.668526	134.609726	0.448758	0.000000	1.293800	0.000000	0.000000	0.000000	-0.265418	-0.001970	0.008051	0.000000	0.000000	3.000000	8.000000	0.000000
1334.013952	-0.092821	0.546811	0.025950	82.662598	89.148865	135.261063	0.358945	0.000000	1.297481	0.000000	0.000000	0.000000	-0.265418	-0.001970	0.008051	0.000000	0.000000	3.000000	8.000000	0.000000
1334.017286	-0.093664	0.546822	0.026001	82.662598	89.148865	135.261063	0.358945	0.000000	1.297481	0.000000	0.000000	0.000000	-0.252800	0.003183	0.015562	0.000000	0.000000	3.000000	8.000000	0.000000
1334.020619	-0.093664	0.546822	0.026001	82.662598	89.148865	135.261063	0.358945	0.000000	1.297481	0.000000	0.000000	0.000000	-0.252800	0.003183	0.015562	0.000000	0.000000	3.000000	8.000000	0.000000
1334.023952	-0.094438	0.546832	0.026065	82.587227	89.334030	135.590424	0.358945	0.000000	1.297481	0.000000	0.000000	0.000000	-0.232280	0.003168	0.019149	0.000000	0.000000	3.000000	8.000000	0.000000
1334.027286	-0.094438	0.546832	0.026065	82.587227	89.334030	135.590424	0.358945	0.000000	1.297481	0.000000	0.000000	0.000000	-0.232280	0.003168	0.019149	0.000000	0.000000	3.000000	8.000000	0.000000
1334.030619	-0.094438	0.546832	0.026065	82.587227	89.334030	135.590424	0.358945	0.000000	1.297481	0.000000	0.000000	0.000000	-0.232280	0.003168	0.019149	0.000000	0.000000	3.000000	8.000000	0.000000
1334.033952	-0.094438	0.546832	0.026065	82.547226	89.288788	135.661362	0.278098	0.000000	1.303266	0.000000	0.000000	0.000000	-0.232280	0.003168	0.019149	0.000000	0.000000	3.000000	8.000000	0.000000
1334.037286	-0.095198	0.546850	0.026173	82.547226	89.288788	135.661362	0.278098	0.000000	1.303266	0.000000	0.000000	0.000000	-0.227905	0.005404	0.032228	0.000000	0.000000	3.000000	8.000000	0.000000
1334.040619	-0.095198	0.546850	0.026173	82.547226	89.288788	135.661362	0.278098	0.000000	1.303266	0.000000	0.000000	0.000000	-0.227905	0.005404	0.032228	0.000000	0.000000	3.000000	8.000000	0.000000
1334.043952	-0.095988	0.546903	0.026310	82.546761	89.072487	135.531357	0.278098	0.000000	1.303266	0.000000	0.000000	0.000000	-0.237058	0.015715	0.041146	0.000000	0.000000	3.000000	8.000000	0.000000
1334.047286	-0.095988	0.546903	0.026310	82.546761	89.072487	135.531357	0.278098	0.000000	1.303266	0.000000	0.000000	0.000000	-0.237058	0.015715	0.041146	0.000000	0.000000	3.000000	8.000000	0.000000
1334.050619	-0.095988	0.546903	0.026310	82.546761	89.072487	135.531357	0.278098	0.000000	1.303266	0.000000	0.000000	0.000000	-0.237058	0.015715	0.041146	0.000000	0.000000	3.000000	8.000000	0.000000
1334.053952	-0.095988	0.546903	0.026310	82.550621	88.820610	135.365097	0.200604	0.000000	1.315495	0.000000	0.000000	0.000000	-0.237058	0.015715	0.041146	0.000000	0.000000	3.000000	8.000000	0.000000
1334.057286	-0.096743	0.546957	0.026387	82.550621	88.820610	135.365097	0.200604	0.000000	1.315495	0.000000	0.000000	0.000000	-0.226581	0.016385	0.023259	0.000000	0.000000	3.000000	8.000000	0.000000
1334.060619	-0.096743	0.546957	0.026387	82.550621	88.820610	135.365097	0.200604	0.000000	1.315495	0.000000	0.000000	0.000000	-0.226581	0.016385	0.023259	0.000000	0.000000	3.000000	8.000000	0.000000
1334.063952	-0.097493	0.547048	0.026436	82.554497	88.571266	135.190689	0.200604	0.000000	1.315495	0.000000	0.000000	0.000000	-0.225057	0.027398	0.014684	0.000000	0.000000	3.000000	8.000000	0.000000
1334.067286	-0.097493	0.547048	0.026436	82.554497	88.571266	135.190689	0.200604	0.000000	1.315495	0.000000	0.000000	0.000000	-0.225057	0.027398	0.014684	0.000000	0.000000	3.000000	8.000000	0.000000
1334.070619	-0.097493	0.547048	0.026436	82.554497	88.571266	135.190689	0.200604	0.000000	1.315495	0.000000	0.000000	0.000000	-0.225057	0.027398	0.014684	0.000000	0.000000	3.000000	8.000000	0.000000
1334.073952	-0.097493	0.547048	0.026436	82.557663	88.348045	135.047867	0.125331	0.000000	1.321819	0.000000	0.000000	0.000000	-0.225057	0.027398	0.014684	0.000000	0.000000	3.000000	8.000000	0.000000
1334.077286	-0.098204	0.547152	0.026403	82.557663	88.348045	135.047867	0.125331	0.000000	1.321819	0.000000	0.000000	0.000000	-0.213072	0.030985	-0.009886	0.000000	0.000000	3.000000	8.000000	0.000000
1334.080619	-0.098204	0.547152	0.026403	82.557663	88.348045	135.047867	0.125331	0.000000	1.321819	0.000000	0.000000	0.000000	-0.213072	0.030985	-0.009886	0.000000	0.000000	3.000000	8.000000	0.000000
1334.083952	-0.098869	0.547277	0.026266	82.560349	88.148346	134.928757	0.125331	0.000000	1.321819	0.000000	0.000000	0.000000	-0.199598	0.037533	-0.041160	0.000000	0.000000	3.000000	8.000000	0.000000
1334.087286	-0.098869	0.547277	0.026266	82.560349	88.148346	134.928757	0.125331	0.000000	1.321819	0.000000	0.000000	0.000000	-0.199598	0.037533	-0.041160	0.000000	0.000000	3.000000	8.000000	0.000000
1334.090619	-0.098869	0.547277	0.026266	82.560349	88.148346	134.928757	0.125331	0.000000	1.321819	0.000000	0.000000	0.000000	-0.199598	0.037533	-0.041160	0.000000	0.000000	3.000000	8.000000	0.000000
1334.093952	-0.098869	0.547277	0.026266	82.562431	87.977661	134.833420	0.056552	0.000000	1.313311	0.000000	0.000000	0.000000	-0.199598	0.037533	-0.041160	0.000000	0.000000	3.000000	8.000000	0.000000
1334.097286	-0.099498	0.547404	0.026070	82.562431	87.977661	134.833420	0.056552	0.000000	1.313311	0.000000	0.000000	0.000000	-0.188777	0.038178	-0.058860	0.000000	0.000000	3.000000	8.000000	0.000000
1334.100619	-0.099498	0.547404	0.026070	82.562431	87.977661	134.833420	0.056552	0.000000	1.313311	0.000000	0.000000	0.000000	-0.188777	0.038178	-0.058860	0.000000	0.000000	3.000000	8.000000	0.000000
1334.103952	-0.100045	0.547534	0.025824	82.565605	87.842453	134.763931	0.056552	0.000000	1.313311	0.000000	0.000000	0.000000	-0.164132	0.038838	-0.073669	0.000000	0.000000	3.000000	8.000000	0.000000
1334.107286	-0.100045	0.547534	0.025824	82.565605	87.842453	134.763931	0.056552	0.000000	1.313311	0.000000	0.000000	0.000000	-0.164132	0.038838	-0.073669	0.000000	0.000000	3.000000	8.000000	0.000000
1334.110619	-0.100045	0.547534	0.025824	82.565605	87.842453	134.763931	0.056552	0.000000	1.313311	0.000000	0.000000	0.000000	-0.164132	0.038838	-0.073669	0.000000	0.000000	3.000000	8.000000	0.000000
1334.113952	-0.100045	0.547534	0.025824	82.567688	87.762657	134.742126	-0.002265	0.000000	1.291223	0.000000	0.000000	0.000000	-0.164132	0.038838	-0.073669	0.000000	0.000000	3.000000	8.000000	0.000000
1334.117286	-0.100510	0.547665	0.025530	82.567688	87.762657	134.742126	-0.002265	0.000000	1.291223	0.000000	0.000000	0.000000	-0.139454	0.039459	-0.088400	0.000000	0.000000	3.000000	8.000000	0.000000
1334.120619	-0.100510	0.547665	0.025530	82.567688	87.762657	134.742126	-0.002265	0.000000	1.291223	0.000000	0.000000	0.000000	-0.139454	0.039459	-0.088400	0.000000	0.000000	3.000000	8.000000	0.000000
1334.123952	-0.100926	0.547752	0.025231	82.569748	87.685539	134.720261	-0.002265	0.000000	1.291223	0.000000	0.000000	0.000000	-0.124747	0.026160	-0.089529	0.000000	0.000000	3.000000	8.000000	0.000000
1334.127286	-0.100926	0.547752	0.025231	82.569748	87.685539	134.720261	-0.002265	0.000000	1.291223	0.000000	0.000000	0.000000	-0.124747	0.026160	-0.089529	0.000000	0.000000	3.000000	8.000000	0.000000
1334.130619	-0.100926	0.547752	0.025231	82.569748	87.685539	134.720261	-0.002265	0.000000	1.291223	0.000000	0.000000	0.000000	-0.124747	0.026160	-0.089529	0.000000	0.000000	3.000000	8.000000	0.000000
1334.133952	-0.101323	0.547830	0.024960	82.572914	87.643990	134.724365	-0.046299	0.000000	1.261568	0.000000	0.000000	0.000000	-0.119157	0.023236	-0.081444	0.000000	0.000000	3.000000	8.000000	0.000000
1334.137286	-0.101323	0.547830	0.024960	82.572914	87.643990	134.724365	-0.046299	0.000000	1.261568	0.000000	0.000000	0.000000	-0.119157	0.023236	-0.081444	0.000000	0.000000	3.000000	8.000000	0.000000
1334.140619	-0.101323	0.547830	0.024960	82.572914	87.643990	134.724365	-0.046299	0.000000	1.261568	0.000000	0.000000	0.000000	-0.119157	0.023236	-0.081444	0.000000	0.000000	3.000000	8.000000	0.000000
1334.143952	-0.101323	0.547830	0.024960	82.587624	87.601929	134.718842	-0.066159	0.000000	1.247994	0.000000	0.000000	0.000000	-0.119157	0.023236	-0.081444	0.000000	0.000000	3.000000	8.000000	0.000000
1334.147286	-0.101724	0.547924	0.024706	82.587624	87.601929	134.718842	-0.066159	0.000000	1.247994	0.000000	0.000000	0.000000	-0.120154	0.028407	-0.076246	0.000000	0.000000	3.000000	8.000000	0.000000
1334.150619	-0.101724	0.547924	0.024706	82.587624	87.601929	134.718842	-0.066159	0.000000	1.247994	0.000000	0.000000	0.000000	-0.120154	0.028407	-0.076246	0.000000	0.000000	3.000000	8.000000	0.000000
1334.153952	-0.102157	0.547973	0.024496	82.636482	87.663078	134.782959	-0.066159	0.000000	1.247994	0.000000	0.000000	0.000000	-0.130074	0.014477	-0.062834	0.000000	0.000000	3.000000	8.000000	0.000000
1334.157286	-0.102157	0.547973	0.024496	82.636482	87.663078	134.782959	-0.066159	0.000000	1.247994	0.000000	0.000000	0.000000	-0.130074	0.014477	-0.062834	0.000000	0.000000	3.000000	8.000000	0.000000
1334.160619	-0.102157	0.547973	0.024496	82.636482	87.663078	134.782959	-0.066159	0.000000	1.247994	0.000000	0.000000	0.000000	-0.130074	0.014477	-0.062834	0.000000	0.000000	3.000000	8.000000	0.000000
1334.163952	-0.102157	0.547973	0.024496	82.715813	87.770676	134.864548	-0.107863	0.000000	1.224814	0.000000	0.000000	0.000000	-0.130074	0.014477	-0.062834	0.000000	0.000000	3.000000	8.000000	0.000000
1334.167286	-0.102622	0.548029	0.024322	82.715813	87.770676	134.864548	-0.107863	0.000000	1.224814	0.000000	0.000000	0.000000	-0.139407	0.016766	-0.052354	0.000000	0.000000	3.000000	8.000000	0.000000
1334.170619	-0.102622	0.548029	0.024322	82.715813	87.770676	134.864548	-0.107863	0.000000	1.224814	0.000000	0.000000	0.000000	-0.139407	0.016766	-0.052354	0.000000	0.000000	3.000000	8.000000	0.000000
1334.173952	-0.103128	0.548073	0.024227	82.784607	87.826927	134.908905	-0.107863	0.000000	1.224814	0.000000	0.000000	0.000000	-0.151668	0.013232	-0.028385	0.000000	0.000000	3.000000	8.000000	0.000000
1334.177286	-0.103128	0.548073	0.024227	82.784607	87.826927	134.908905	-0.107863	0.000000	1.224814	0.000000	0.000000	0.000000	-0.151668	0.013232	-0.028385	0.000000	0.000000	3.000000	8.000000	0.000000
1334.180619	-0.103128	0.548073	0.024227	82.784607	87.826927	134.908905	-0.107863	0.000000	1.224814	0.000000	0.000000	0.000000	-0.151668	0.013232	-0.028385	0.000000	0.000000	3.000000	8.000000	0.000000
1334.183952	-0.103128	0.548073	0.024227	82.813019	87.762093	134.872421	-0.156376	0.000000	1.211358	0.000000	0.000000	0.000000	-0.151668	0.013232	-0.028385	0.000000	0.000000	3.000000	8.000000	0.000000
1334.187286	-0.103619	0.548124	0.024177	82.813019	87.762093	134.872421	-0.156376	0.000000	1.211358	0.000000	0.000000	0.000000	-0.147382	0.015527	-0.015014	0.000000	0.000000	3.000000	8.000000	0.000000
1334.190619	-0.103619	0.548124	0.024177	82.813019	87.762093	134.872421	-0.156376	0.000000	1.211358	0.000000	0.000000	0.000000	-0.147382	0.015527	-0.015014	0.000000	0.000000	3.000000	8.000000	0.000000
1334.193952	-0.104124	0.548174	0.024189	82.815147	87.607178	134.773834	-0.156376	0.000000	1.211358	0.000000	0.000000	0.000000	-0.151448	0.014892	0.003639	0.000000	0.000000	3.000000	8.000000	0.000000
1334.197286	-0.104124	0.548174	0.024189	82.815147	87.607178	134.773834	-0.156376	0.000000	1.211358	0.000000	0.000000	0.000000	-0.151448	0.014892	0.003639	0.000000	0.000000	3.000000	8.000000	0.000000
1334.200619	-0.104124	0.548174	0.024189	82.815147	87.607178	134.773834	-0.156376	0.000000	1.211358	0.000000	0.000000	0.000000	-0.151448	0.014892	0.003639	0.000000	0.000000	3.000000	8.000000	0.000000
1334.203952	-0.104124	0.548174	0.024189	82.817253	87.454842	134.675140	-0.206181	0.000000	1.209462	0.000000	0.000000	0.000000	-0.151448	0.014892	0.003639	0.000000	0.000000	3.000000	8.000000	0.000000
1334.207286	-0.104619	0.548222	0.024268	82.817253	87.454842	134.675140	-0.206181	0.000000	1.209462	0.000000	0.000000	0.000000	-0.148715	0.014298	0.023765	0.000000	0.000000	3.000000	8.000000	0.000000
1334.210619	-0.104619	0.548222	0.024268	82.817253	87.454842	134.675140	-0.206181	0.000000	1.209462	0.000000	0.000000	0.000000	-0.148715	0.014298	0.023765	0.000000	0.000000	3.000000	8.000000	0.000000
1334.213952	-0.105129	0.548262	0.024302	82.819901	87.275291	134.543762	-0.206181	0.000000	1.209462	0.000000	0.000000	0.000000	-0.153014	0.011986	0.010063	0.000000	0.000000	3.000000	8.000000	0.000000
1334.217286	-0.105129	0.548262	0.024302	82.819901	87.275291	134.543762	-0.206181	0.000000	1.209462	0.000000	0.000000	0.000000	-0.153014	0.011986	0.010063	0.000000	0.000000	3.000000	8.000000	0.000000
1334.220619	-0.105129	0.548262	0.024302	82.819901	87.275291	134.543762	-0.206181	0.000000	1.209462	0.000000	0.000000	0.000000	-0.153014	0.011986	0.010063	0.000000	0.000000	3.000000	8.000000	0.000000
1334.223952	-0.105129	0.548262	0.024302	82.821983	87.125580	134.444946	-0.256469	0.000000	1.215100	0.000000	0.000000	0.000000	-0.153014	0.011986	0.010063	0.000000	0.000000	3.000000	8.000000	0.000000
1334.227286	-0.105603	0.548309	0.024385	82.821983	87.125580	134.444946	-0.256469	0.000000	1.215100	0.000000	0.000000	0.000000	-0.141992	0.014306	0.024944	0.000000	0.000000	3.000000	8.000000	0.000000
1334.230619	-0.105603	0.548309	0.024385	82.821983	87.125580	134.444946	-0.256469	0.000000	1.215100	0.000000	0.000000	0.000000	-0.141992	0.014306	0.024944	0.000000	0.000000	3.000000	8.000000	0.000000
1334.233952	-0.105603	0.548309	0.024385	82.825066	86.929482	134.272705	-0.256469	0.000000	1.215100	0.000000	0.000000	0.000000	-0.141992	0.014306	0.024944	0.000000	0.000000	3.000000	8.000000	0.000000
1334.237286	-0.105603	0.548309	0.024385	82.825066	86.929482	134.272705	-0.256469	0.000000	1.215100	0.000000	0.000000	0.000000	-0.141992	0.014306	0.024944	0.000000	0.000000	3.000000	8.000000	0.000000
1334.240619	-0.106053	0.548357	0.024473	82.825066	86.929482	134.272705	-0.256469	0.000000	1.215100	0.000000	0.000000	0.000000	-0.135199	0.014283	0.026305	0.000000	0.000000	3.000000	8.000000	0.000000
1334.243952	-0.106489	0.548439	0.024600	82.828110	86.735939	134.116257	-0.280134	0.000000	1.219257	0.000000	0.000000	0.000000	-0.130740	0.024660	0.038257	0.000000	0.000000	3.000000	8.000000	0.000000
1334.247286	-0.106489	0.548439	0.024600	82.828110	86.735939	134.116257	-0.280134	0.000000	1.219257	0.000000	0.000000	0.000000	-0.130740	0.024660	0.038257	0.000000	0.000000	3.000000	8.000000	0.000000
1334.250619	-0.106489	0.548439	0.024600	82.828110	86.735939	134.116257	-0.280134	0.000000	1.219257	0.000000	0.000000	0.000000	-0.130740	0.024660	0.038257	0.000000	0.000000	3.000000	8.000000	0.000000
1334.253952	-0.106489	0.548439	0.024600	82.831551	86.523155	133.942917	-0.324458	0.000000	1.230018	0.000000	0.000000	0.000000	-0.130740	0.024660	0.038257	0.000000	0.000000	3.000000	8.000000	0.000000
1334.257286	-0.106857	0.548521	0.024743	82.831551	86.523155	133.942917	-0.324458	0.000000	1.230018	0.000000	0.000000	0.000000	-0.110232	0.024666	0.042691	0.000000	0.000000	3.000000	8.000000	0.000000
1334.260619	-0.106857	0.548521	0.024743	82.831551	86.523155	133.942917	-0.324458	0.000000	1.230018	0.000000	0.000000	0.000000	-0.110232	0.024666	0.042691	0.000000	0.000000	3.000000	8.000000	0.000000
1334.263952	-0.106857	0.548521	0.024743	82.835434	86.291130	133.736725	-0.324458	0.000000	1.230018	0.000000	0.000000	0.000000	-0.110232	0.024666	0.042691	0.000000	0.000000	3.000000	8.000000	0.000000
1334.267286	-0.106857	0.548521	0.024743	82.835434	86.291130	133.736725	-0.324458	0.000000	1.230018	0.000000	0.000000	0.000000	-0.110232	0.024666	0.042691	0.000000	0.000000	3.000000	8.000000	0.000000
1334.270619	-0.107205	0.548621	0.024907	82.835434	86.291130	133.736725	-0.324458	0.000000	1.230018	0.000000	0.000000	0.000000	-0.104605	0.029854	0.049397	0.000000	0.000000	3.000000	8.000000	0.000000
1334.273952	-0.107508	0.548721	0.025082	82.839195	86.064186	133.538162	-0.342830	0.000000	1.237133	0.000000	0.000000	0.000000	-0.090936	0.029875	0.052366	0.000000	0.000000	3.000000	8.000000	0.000000
1334.277286	-0.107508	0.548721	0.025082	82.839195	86.064186	133.538162	-0.342830	0.000000	1.237133	0.000000	0.000000	0.000000	-0.090936	0.029875	0.052366	0.000000	0.000000	3.000000	8.000000	0.000000
1334.280619	-0.107508	0.548721	0.025082	82.839195	86.064186	133.538162	-0.342830	0.000000	1.237133	0.000000	0.000000	0.000000	-0.090936	0.029875	0.052366	0.000000	0.000000	3.000000	8.000000	0.000000
1334.283952	-0.107508	0.548721	0.025082	82.843437	85.820679	133.314636	-0.375420	0.000000	1.254093	0.000000	0.000000	0.000000	-0.090936	0.029875	0.052366	0.000000	0.000000	3.000000	8.000000	0.000000
1334.287286	-0.107752	0.548828	0.025312	82.843437	85.820679	133.314636	-0.375420	0.000000	1.254093	0.000000	0.000000	0.000000	-0.073069	0.032148	0.068907	0.000000	0.000000	3.000000	8.000000	0.000000
1334.290619	-0.107752	0.548828	0.025312	82.843437	85.820679	133.314636	-0.375420	0.000000	1.254093	0.000000	0.000000	0.000000	-0.073069	0.032148	0.068907	0.000000	0.000000	3.000000	8.000000	0.000000
1334.293952	-0.107752	0.548828	0.025312	82.847473	85.582253	133.090805	-0.375420	0.000000	1.254093	0.000000	0.000000	0.000000	-0.073069	0.032148	0.068907	0.000000	0.000000	3.000000	8.000000	0.000000
1334.297286	-0.107752	0.548828	0.025312	82.847473	85.582253	133.090805	-0.375420	0.000000	1.254093	0.000000	0.000000	0.000000	-0.073069	0.032148	0.068907	0.000000	0.000000	3.000000	8.000000	0.000000
1334.300619	-0.107950	0.548935	0.025551	82.847473	85.582253	133.090805	-0.375420	0.000000	1.254093	0.000000	0.000000	0.000000	-0.059370	0.032187	0.071921	0.000000	0.000000	3.000000	8.000000	0.000000
1334.303952	-0.107950	0.548935	0.025551	82.852570	85.377144	132.893387	-0.387598	0.000000	1.265578	0.000000	0.000000	0.000000	-0.059370	0.032187	0.071921	0.000000	0.000000	3.000000	8.000000	0.000000
1334.307286	-0.107950	0.548935	0.025551	82.852570	85.377144	132.893387	-0.387598	0.000000	1.265578	0.000000	0.000000	0.000000	-0.059370	0.032187	0.071921	0.000000	0.000000	3.000000	8.000000	0.000000
1334.310619	-0.107950	0.548935	0.025551	82.852570	85.377144	132.893387	-0.387598	0.000000	1.265578	0.000000	0.000000	0.000000	-0.059370	0.032187	0.071921	0.000000	0.000000	3.000000	8.000000	0.000000
1334.313952	-0.108131	0.549142	0.026037	82.858009	85.157951	132.670792	-0.397493	0.000000	1.277565	0.000000	0.000000	0.000000	-0.054229	0.062129	0.145569	0.000000	0.000000	3.000000	8.000000	0.000000
1334.317286	-0.108131	0.549142	0.026037	82.858009	85.157951	132.670792	-0.397493	0.000000	1.277565	0.000000	0.000000	0.000000	-0.054229	0.062129	0.145569	0.000000	0.000000	3.000000	8.000000	0.000000
1334.320619	-0.108131	0.549142	0.026037	82.858009	85.157951	132.670792	-0.397493	0.000000	1.277565	0.000000	0.000000	0.000000	-0.054229	0.062129	0.145569	0.000000	0.000000	3.000000	8.000000	0.000000
1334.323952	-0.108131	0.549142	0.026037	82.867767	84.976059	132.477997	-0.406531	0.000000	1.301826	0.000000	0.000000	0.000000	-0.054229	0.062129	0.145569	0.000000	0.000000	3.000000	8.000000	0.000000
1334.327286	-0.108159	0.549242	0.026272	82.867767	84.976059	132.477997	-0.406531	0.000000	1.301826	0.000000	0.000000	0.000000	-0.008566	0.029946	0.070598	0.000000	0.000000	3.000000	8.000000	0.000000
1334.330619	-0.108159	0.549242	0.026272	82.867767	84.976059	132.477997	-0.406531	0.000000	1.301826	0.000000	0.000000	0.000000	-0.008566	0.029946	0.070598	0.000000	0.000000	3.000000	8.000000	0.000000
1334.333952	-0.108159	0.549242	0.026272	82.890167	84.828415	132.298096	-0.406531	0.000000	1.301826	0.000000	0.000000	0.000000	-0.008566	0.029946	0.070598	0.000000	0.000000	3.000000	8.000000	0.000000
1334.337286	-0.108159	0.549242	0.026272	82.890167	84.828415	132.298096	-0.406531	0.000000	1.301826	0.000000	0.000000	0.000000	-0.008566	0.029946	0.070598	0.000000	0.000000	3.000000	8.000000	0.000000
1334.340619	-0.108105	0.549344	0.026460	82.890167	84.828415	132.298096	-0.406531	0.000000	1.301826	0.000000	0.000000	0.000000	0.016293	0.030574	0.056467	0.000000	0.000000	3.000000	8.000000	0.000000
1334.343952	-0.108105	0.549344	0.026460	82.935638	84.779404	132.192413	-0.407959	0.000000	1.313592	0.000000	0.000000	0.000000	0.016293	0.030574	0.056467	0.000000	0.000000	3.000000	8.000000	0.000000
1334.347286	-0.108105	0.549344	0.026460	82.935638	84.779404	132.192413	-0.407959	0.000000	1.313592	0.000000	0.000000	0.000000	0.016293	0.030574	0.056467	0.000000	0.000000	3.000000	8.000000	0.000000
1334.350619	-0.108105	0.549344	0.026460	82.935638	84.779404	132.192413	-0.407959	0.000000	1.313592	0.000000	0.000000	0.000000	0.016293	0.030574	0.056467	0.000000	0.000000	3.000000	8.000000	0.000000
1334.353952	-0.107938	0.549496	0.026794	83.017471	84.834358	132.150146	-0.405243	0.000000	1.323004	0.000000	0.000000	0.000000	0.049968	0.045590	0.100188	0.000000	0.000000	3.000000	8.000000	0.000000
1334.357286	-0.107938	0.549496	0.026794	83.017471	84.834358	132.150146	-0.405243	0.000000	1.323004	0.000000	0.000000	0.000000	0.049968	0.045590	0.100188	0.000000	0.000000	3.000000	8.000000	0.000000
1334.360619	-0.107938	0.549496	0.026794	83.017471	84.834358	132.150146	-0.405243	0.000000	1.323004	0.000000	0.000000	0.000000	0.049968	0.045590	0.100188	0.000000	0.000000	3.000000	8.000000	0.000000
1334.363952	-0.107881	0.549553	0.026970	83.132385	84.986397	132.170517	-0.396916	0.000000	1.339702	0.000000	0.000000	0.000000	0.017211	0.017259	0.052645	0.000000	0.000000	3.000000	8.000000	0.000000
1334.367286	-0.107881	0.549553	0.026970	83.132385	84.986397	132.170517	-0.396916	0.000000	1.339702	0.000000	0.000000	0.000000	0.017211	0.017259	0.052645	0.000000	0.000000	3.000000	8.000000	0.000000
1334.370619	-0.107881	0.549553	0.026970	83.132385	84.986397	132.170517	-0.396916	0.000000	1.339702	0.000000	0.000000	0.000000	0.017211	0.017259	0.052645	0.000000	0.000000	3.000000	8.000000	0.000000
1334.373952	-0.107881	0.549553	0.026970	83.242188	85.154266	132.214569	-0.394047	0.000000	1.348476	0.000000	0.000000	0.000000	0.017211	0.017259	0.052645	0.000000	0.000000	3.000000	8.000000	0.000000
1334.377286	-0.107816	0.549576	0.027110	83.242188	85.154266	132.214569	-0.394047	0.000000	1.348476	0.000000	0.000000	0.000000	0.019571	0.006870	0.042122	0.000000	0.000000	3.000000	8.000000	0.000000
1334.380619	-0.107816	0.549576	0.027110	83.242188	85.154266	132.214569	-0.394047	0.000000	1.348476	0.000000	0.000000	0.000000	0.019571	0.006870	0.042122	0.000000	0.000000	3.000000	8.000000	0.000000
1334.383952	-0.107816	0.549576	0.027110	83.313675	85.243141	132.216599	-0.394047	0.000000	1.348476	0.000000	0.000000	0.000000	0.019571	0.006870	0.042122	0.000000	0.000000	3.000000	8.000000	0.000000
1334.387286	-0.107816	0.549576	0.027110	83.313675	85.243141	132.216599	-0.394047	0.000000	1.348476	0.000000	0.000000	0.000000	0.019571	0.006870	0.042122	0.000000	0.000000	3.000000	8.000000	0.000000
1334.390619	-0.107701	0.549582	0.027243	83.313675	85.243141	132.216599	-0.394047	0.000000	1.348476	0.000000	0.000000	0.000000	0.034555	0.001651	0.039927	0.000000	0.000000	3.000000	8.000000	0.000000
1334.393952	-0.107701	0.549582	0.027243	83.328438	85.264732	132.206833	-0.390785	0.000000	1.355496	0.000000	0.000000	0.000000	0.034555	0.001651	0.039927	0.000000	0.000000	3.000000	8.000000	0.000000
1334.397286	-0.107701	0.549582	0.027243	83.328438	85.264732	132.206833	-0.390785	0.000000	1.355496	0.000000	0.000000	0.000000	0.034555	0.001651	0.039927	0.000000	0.000000	3.000000	8.000000	0.000000
1334.400619	-0.107701	0.549582	0.027243	83.328438	85.264732	132.206833	-0.390785	0.000000	1.355496	0.000000	0.000000	0.000000	0.034555	0.001651	0.039927	0.000000	0.000000	3.000000	8.000000	0.000000
1334.403952	-0.107501	0.549502	0.027541	83.328468	85.278381	132.206879	-0.385026	0.000000	1.362151	0.000000	0.000000	0.000000	0.059790	-0.024035	0.089460	0.000000	0.000000	3.000000	8.000000	0.000000
1334.407286	-0.107501	0.549502	0.027541	83.328468	85.278381	132.206879	-0.385026	0.000000	1.362151	0.000000	0.000000	0.000000	0.059790	-0.024035	0.089460	0.000000	0.000000	3.000000	8.000000	0.000000
1334.410619	-0.107501	0.549502	0.027541	83.328468	85.278381	132.206879	-0.385026	0.000000	1.362151	0.000000	0.000000	0.000000	0.059790	-0.024035	0.089460	0.000000	0.000000	3.000000	8.000000	0.000000
1334.413952	-0.107501	0.549502	0.027541	83.328026	85.321175	132.233536	-0.375062	0.000000	1.377061	0.000000	0.000000	0.000000	0.059790	-0.024035	0.089460	0.000000	0.000000	3.000000	8.000000	0.000000
1334.417286	-0.107402	0.549445	0.027639	83.328026	85.321175	132.233536	-0.375062	0.000000	1.377061	0.000000	0.000000	0.000000	0.029714	-0.016922	0.029330	0.000000	0.000000	3.000000	8.000000	0.000000
1334.420619	-0.107402	0.549445	0.027639	83.328026	85.321175	132.233536	-0.375062	0.000000	1.377061	0.000000	0.000000	0.000000	0.029714	-0.016922	0.029330	0.000000	0.000000	3.000000	8.000000	0.000000
1334.423952	-0.107281	0.549362	0.027747	83.327171	85.390511	132.286926	-0.375062	0.000000	1.377061	0.000000	0.000000	0.000000	0.036307	-0.025073	0.032324	0.000000	0.000000	3.000000	8.000000	0.000000
1334.427286	-0.107281	0.549362	0.027747	83.327171	85.390511	132.286926	-0.375062	0.000000	1.377061	0.000000	0.000000	0.000000	0.036307	-0.025073	0.032324	0.000000	0.000000	3.000000	8.000000	0.000000
1334.430619	-0.107281	0.549362	0.027747	83.327171	85.390511	132.286926	-0.375062	0.000000	1.377061	0.000000	0.000000	0.000000	0.036307	-0.025073	0.032324	0.000000	0.000000	3.000000	8.000000	0.000000
1334.433952	-0.107281	0.549362	0.027747	83.324738	85.458969	132.338364	-0.364058	0.000000	1.387336	0.000000	0.000000	0.000000	0.036307	-0.025073	0.032324	0.000000	0.000000	3.000000	8.000000	0.000000
1334.437286	-0.107109	0.549288	0.027842	83.324738	85.458969	132.338364	-0.364058	0.000000	1.387336	0.000000	0.000000	0.000000	0.051626	-0.022141	0.028628	0.000000	0.000000	3.000000	8.000000	0.000000
1334.440619	-0.107109	0.549288	0.027842	83.324738	85.458969	132.338364	-0.364058	0.000000	1.387336	0.000000	0.000000	0.000000	0.051626	-0.022141	0.028628	0.000000	0.000000	3.000000	8.000000	0.000000
1334.443952	-0.107109	0.549288	0.027842	83.323853	85.539108	132.391663	-0.364058	0.000000	1.387336	0.000000	0.000000	0.000000	0.051626	-0.022141	0.028628	0.000000	0.000000	3.000000	8.000000	0.000000
1334.447286	-0.107109	0.549288	0.027842	83.323853	85.539108	132.391663	-0.364058	0.000000	1.387336	0.000000	0.000000	0.000000	0.051626	-0.022141	0.028628	0.000000	0.000000	3.000000	8.000000	0.000000
1334.450619	-0.106882	0.549206	0.027908	83.323853	85.539108	132.391663	-0.364058	0.000000	1.387336	0.000000	0.000000	0.000000	0.068104	-0.024430	0.019657	0.000000	0.000000	3.000000	8.000000	0.000000
1334.453952	-0.106882	0.549206	0.027908	83.322533	85.648499	132.471664	-0.355453	0.000000	1.392108	0.000000	0.000000	0.000000	0.068104	-0.024430	0.019657	0.000000	0.000000	3.000000	8.000000	0.000000
1334.457286	-0.106882	0.549206	0.027908	83.322533	85.648499	132.471664	-0.355453	0.000000	1.392108	0.000000	0.000000	0.000000	0.068104	-0.024430	0.019657	0.000000	0.000000	3.000000	8.000000	0.000000
1334.460619	-0.106882	0.549206	0.027908	83.322533	85.648499	132.471664	-0.355453	0.000000	1.392108	0.000000	0.000000	0.000000	0.068104	-0.024430	0.019657	0.000000	0.000000	3.000000	8.000000	0.000000
1334.463952	-0.106269	0.549110	0.027974	83.321243	85.768776	132.551682	-0.344103	0.000000	1.395384	0.000000	0.000000	0.000000	0.183930	-0.028990	0.019882	0.000000	0.000000	3.000000	8.000000	0.000000
1334.467286	-0.106269	0.549110	0.027974	83.321243	85.768776	132.551682	-0.344103	0.000000	1.395384	0.000000	0.000000	0.000000	0.183930	-0.028990	0.019882	0.000000	0.000000	3.000000	8.000000	0.000000
1334.470619	-0.106269	0.549110	0.027974	83.321243	85.768776	132.551682	-0.344103	0.000000	1.395384	0.000000	0.000000	0.000000	0.183930	-0.028990	0.019882	0.000000	0.000000	3.000000	8.000000	0.000000
1334.473952	-0.106269	0.549110	0.027974	83.319923	85.894341	132.631546	-0.313448	0.000000	1.398697	0.000000	0.000000	0.000000	0.183930	-0.028990	0.019882	0.000000	0.000000	3.000000	8.000000	0.000000
1334.477286	-0.105833	0.549077	0.027967	83.319923	85.894341	132.631546	-0.313448	0.000000	1.398697	0.000000	0.000000	0.000000	0.130762	-0.009745	-0.002083	0.000000	0.000000	3.000000	8.000000	0.000000
1334.480619	-0.105833	0.549077	0.027967	83.319923	85.894341	132.631546	-0.313448	0.000000	1.398697	0.000000	0.000000	0.000000	0.130762	-0.009745	-0.002083	0.000000	0.000000	3.000000	8.000000	0.000000
[truncated: 13,198 more rows]
