# Supplementary material for: Haptic Guidance Needs to Be Intuitive Not Just Informative to Improve Human Motor Accuracy
Source: PLoS One. 2016 Mar 16;11(3):e0150912. doi: 10.1371/journal.pone.0150912 (PMC4794196; doi:10.1371/journal.pone.0150912)
Supplement: S2 Data — (ZIP) [file pone.0150912.s002.zip › Subject10/exp2_0009.txt]

Time	PosX	PosY	PosZ	RotX	RotY	RotZ	ForceX	ForceY	ForceZ	MomentX	MomentY	MomentZ	VelocityX	VelocityY	VelocityZ	CalibratedWeight	ButtonDown	Condition	Trial	Visual
1382.947286	0.002066	0.554138	0.249900	83.529099	109.029900	145.415253	0.000000	0.000000	0.000000	0.000000	0.000000	0.000000	0.010090	-0.016737	0.006997	0.000000	1.000000	3.000000	9.000000	0.000000
1382.950619	0.001900	0.554146	0.250387	83.543930	108.684578	145.085907	-1.824373	0.000000	4.655283	0.000000	0.000000	0.000000	-0.049956	0.002307	0.146311	0.000000	1.000000	3.000000	9.000000	0.000000
1382.953952	0.001900	0.554146	0.250387	83.543930	108.684578	145.085907	-1.824373	0.000000	4.655283	0.000000	0.000000	0.000000	-0.049956	0.002307	0.146311	0.000000	1.000000	3.000000	9.000000	0.000000
1382.957286	0.001900	0.554146	0.250387	83.543930	108.684578	145.085907	-1.824373	0.000000	4.655283	0.000000	0.000000	0.000000	-0.049956	0.002307	0.146311	0.000000	1.000000	3.000000	9.000000	0.000000
1382.960619	0.001161	0.554214	0.250883	83.560509	108.198471	144.643494	-1.823976	0.000000	4.655438	0.000000	0.000000	0.000000	-0.221443	0.020325	0.148751	0.000000	1.000000	3.000000	9.000000	0.000000
1382.963952	0.001161	0.554214	0.250883	83.560509	108.198471	144.643494	-1.823976	0.000000	4.655438	0.000000	0.000000	0.000000	-0.221443	0.020325	0.148751	0.000000	1.000000	3.000000	9.000000	0.000000
1382.967286	0.001161	0.554214	0.250883	83.560509	108.198471	144.643494	-1.823976	0.000000	4.655438	0.000000	0.000000	0.000000	-0.221443	0.020325	0.148751	0.000000	1.000000	3.000000	9.000000	0.000000
1382.970619	0.001161	0.554214	0.250883	83.574951	107.766747	144.244614	-1.832716	0.000000	4.652005	0.000000	0.000000	0.000000	-0.221443	0.020325	0.148751	0.000000	1.000000	3.000000	9.000000	0.000000
1382.973952	0.000860	0.554070	0.251563	83.574951	107.766747	144.244614	-1.832716	0.000000	4.652005	0.000000	0.000000	0.000000	-0.090506	-0.043072	0.204017	0.000000	1.000000	3.000000	9.000000	0.000000
1382.977286	0.000860	0.554070	0.251563	83.574951	107.766747	144.244614	-1.832716	0.000000	4.652005	0.000000	0.000000	0.000000	-0.090506	-0.043072	0.204017	0.000000	1.000000	3.000000	9.000000	0.000000
1382.980619	0.000356	0.553890	0.252561	83.529678	106.833984	143.389832	-1.833256	0.000000	4.651793	0.000000	0.000000	0.000000	-0.151251	-0.053921	0.299234	0.000000	1.000000	3.000000	9.000000	0.000000
1382.983952	0.000356	0.553890	0.252561	83.529678	106.833984	143.389832	-1.833256	0.000000	4.651793	0.000000	0.000000	0.000000	-0.151251	-0.053921	0.299234	0.000000	1.000000	3.000000	9.000000	0.000000
1382.987286	0.000356	0.553890	0.252561	83.529678	106.833984	143.389832	-1.833256	0.000000	4.651793	0.000000	0.000000	0.000000	-0.151251	-0.053921	0.299234	0.000000	1.000000	3.000000	9.000000	0.000000
1382.990619	-0.000589	0.553700	0.253776	83.371346	105.485016	142.216049	-1.835027	0.000000	4.651094	0.000000	0.000000	0.000000	-0.283314	-0.057156	0.364483	0.000000	1.000000	3.000000	9.000000	0.000000
1382.993952	-0.000589	0.553700	0.253776	83.371346	105.485016	142.216049	-1.835027	0.000000	4.651094	0.000000	0.000000	0.000000	-0.283314	-0.057156	0.364483	0.000000	1.000000	3.000000	9.000000	0.000000
1382.997286	-0.000589	0.553700	0.253776	83.371346	105.485016	142.216049	-1.835027	0.000000	4.651094	0.000000	0.000000	0.000000	-0.283314	-0.057156	0.364483	0.000000	1.000000	3.000000	9.000000	0.000000
1383.000619	-0.001469	0.553473	0.255022	83.136475	103.989426	140.935898	-1.842395	0.000000	4.648180	0.000000	0.000000	0.000000	-0.264019	-0.068067	0.373977	0.000000	1.000000	3.000000	9.000000	0.000000
1383.003952	-0.001469	0.553473	0.255022	83.136475	103.989426	140.935898	-1.842395	0.000000	4.648180	0.000000	0.000000	0.000000	-0.264019	-0.068067	0.373977	0.000000	1.000000	3.000000	9.000000	0.000000
1383.007286	-0.001469	0.553473	0.255022	83.136475	103.989426	140.935898	-1.842395	0.000000	4.648180	0.000000	0.000000	0.000000	-0.264019	-0.068067	0.373977	0.000000	1.000000	3.000000	9.000000	0.000000
1383.010619	-0.002589	0.553188	0.256287	82.774414	102.338486	139.591904	-1.848469	0.000000	4.645768	0.000000	0.000000	0.000000	-0.336087	-0.085503	0.379364	0.000000	1.000000	3.000000	9.000000	0.000000
1383.013952	-0.002589	0.553188	0.256287	82.774414	102.338486	139.591904	-1.848469	0.000000	4.645768	0.000000	0.000000	0.000000	-0.336087	-0.085503	0.379364	0.000000	1.000000	3.000000	9.000000	0.000000
1383.017286	-0.002589	0.553188	0.256287	82.774414	102.338486	139.591904	-1.848469	0.000000	4.645768	0.000000	0.000000	0.000000	-0.336087	-0.085503	0.379364	0.000000	1.000000	3.000000	9.000000	0.000000
1383.020619	-0.004087	0.552887	0.257592	82.237671	101.817284	139.457886	-1.858115	0.000000	4.641919	0.000000	0.000000	0.000000	-0.449318	-0.090137	0.391691	0.000000	1.000000	3.000000	9.000000	0.000000
1383.023952	-0.004087	0.552887	0.257592	82.237671	101.817284	139.457886	-1.858115	0.000000	4.641919	0.000000	0.000000	0.000000	-0.449318	-0.090137	0.391691	0.000000	1.000000	3.000000	9.000000	0.000000
1383.027286	-0.004087	0.552887	0.257592	82.237671	101.817284	139.457886	-1.858115	0.000000	4.641919	0.000000	0.000000	0.000000	-0.449318	-0.090137	0.391691	0.000000	1.000000	3.000000	9.000000	0.000000
1383.030619	-0.005623	0.552516	0.258823	81.492157	103.803207	141.799393	-1.873231	0.000000	4.635839	0.000000	0.000000	0.000000	-0.460986	-0.111416	0.369140	0.000000	1.000000	3.000000	9.000000	0.000000
1383.033952	-0.005623	0.552516	0.258823	81.492157	103.803207	141.799393	-1.873231	0.000000	4.635839	0.000000	0.000000	0.000000	-0.460986	-0.111416	0.369140	0.000000	1.000000	3.000000	9.000000	0.000000
1383.037286	-0.005623	0.552516	0.258823	81.492157	103.803207	141.799393	-1.873231	0.000000	4.635839	0.000000	0.000000	0.000000	-0.460986	-0.111416	0.369140	0.000000	1.000000	3.000000	9.000000	0.000000
1383.040619	-0.007335	0.552134	0.259984	80.613678	106.447525	144.389923	-1.889201	0.000000	4.629354	0.000000	0.000000	0.000000	-0.513444	-0.114493	0.348464	0.000000	1.000000	3.000000	9.000000	0.000000
1383.043952	-0.007335	0.552134	0.259984	80.613678	106.447525	144.389923	-1.889201	0.000000	4.629354	0.000000	0.000000	0.000000	-0.513444	-0.114493	0.348464	0.000000	1.000000	3.000000	9.000000	0.000000
1383.047286	-0.007335	0.552134	0.259984	80.613678	106.447525	144.389923	-1.889201	0.000000	4.629354	0.000000	0.000000	0.000000	-0.513444	-0.114493	0.348464	0.000000	1.000000	3.000000	9.000000	0.000000
1383.050619	-0.009155	0.551715	0.261173	79.740044	108.476494	145.913071	-1.908043	0.000000	4.621620	0.000000	0.000000	0.000000	-0.545921	-0.125682	0.356544	0.000000	1.000000	3.000000	9.000000	0.000000
1383.053952	-0.009155	0.551715	0.261173	79.740044	108.476494	145.913071	-1.908043	0.000000	4.621620	0.000000	0.000000	0.000000	-0.545921	-0.125682	0.356544	0.000000	1.000000	3.000000	9.000000	0.000000
1383.057286	-0.009155	0.551715	0.261173	79.740044	108.476494	145.913071	-1.908043	0.000000	4.621620	0.000000	0.000000	0.000000	-0.545921	-0.125682	0.356544	0.000000	1.000000	3.000000	9.000000	0.000000
1383.060619	-0.011049	0.551320	0.262395	78.932831	110.043350	147.217728	-1.928083	0.000000	4.613296	0.000000	0.000000	0.000000	-0.568404	-0.118683	0.366666	0.000000	1.000000	3.000000	9.000000	0.000000
1383.063952	-0.011049	0.551320	0.262395	78.932831	110.043350	147.217728	-1.928083	0.000000	4.613296	0.000000	0.000000	0.000000	-0.568404	-0.118683	0.366666	0.000000	1.000000	3.000000	9.000000	0.000000
1383.067286	-0.011049	0.551320	0.262395	78.932831	110.043350	147.217728	-1.928083	0.000000	4.613296	0.000000	0.000000	0.000000	-0.568404	-0.118683	0.366666	0.000000	1.000000	3.000000	9.000000	0.000000
1383.070619	-0.013019	0.550922	0.263608	78.214767	111.372414	148.869766	-1.948737	0.000000	4.604609	0.000000	0.000000	0.000000	-0.590849	-0.119370	0.363757	0.000000	1.000000	3.000000	9.000000	0.000000
1383.073952	-0.013019	0.550922	0.263608	78.214767	111.372414	148.869766	-1.948737	0.000000	4.604609	0.000000	0.000000	0.000000	-0.590849	-0.119370	0.363757	0.000000	1.000000	3.000000	9.000000	0.000000
1383.077286	-0.013019	0.550922	0.263608	78.214767	111.372414	148.869766	-1.948737	0.000000	4.604609	0.000000	0.000000	0.000000	-0.590849	-0.119370	0.363757	0.000000	1.000000	3.000000	9.000000	0.000000
1383.080619	-0.014993	0.550611	0.264724	77.576286	112.449127	150.255783	-1.970247	0.000000	4.595446	0.000000	0.000000	0.000000	-0.592274	-0.093378	0.334795	0.000000	1.000000	3.000000	9.000000	0.000000
1383.083952	-0.014993	0.550611	0.264724	77.576286	112.449127	150.255783	-1.970247	0.000000	4.595446	0.000000	0.000000	0.000000	-0.592274	-0.093378	0.334795	0.000000	1.000000	3.000000	9.000000	0.000000
1383.087286	-0.014993	0.550611	0.264724	77.576286	112.449127	150.255783	-1.970247	0.000000	4.595446	0.000000	0.000000	0.000000	-0.592274	-0.093378	0.334795	0.000000	1.000000	3.000000	9.000000	0.000000
1383.090619	-0.016764	0.550278	0.265687	76.976974	113.299988	151.392654	-1.992113	0.000000	4.586010	0.000000	0.000000	0.000000	-0.531274	-0.099684	0.288887	0.000000	0.000000	3.000000	9.000000	0.000000
1383.093952	-0.016764	0.550278	0.265687	76.976974	113.299988	151.392654	-1.992113	0.000000	4.586010	0.000000	0.000000	0.000000	-0.531274	-0.099684	0.288887	0.000000	0.000000	3.000000	9.000000	0.000000
1383.097286	-0.016764	0.550278	0.265687	76.976974	113.299988	151.392654	-1.992113	0.000000	4.586010	0.000000	0.000000	0.000000	-0.531274	-0.099684	0.288887	0.000000	0.000000	3.000000	9.000000	0.000000
1383.100619	-0.018330	0.550070	0.266526	76.407867	113.937141	152.290237	-2.011700	0.000000	4.577452	0.000000	0.000000	0.000000	-0.469904	-0.062599	0.251838	0.000000	0.000000	3.000000	9.000000	0.000000
1383.103952	-0.018330	0.550070	0.266526	76.407867	113.937141	152.290237	-2.011700	0.000000	4.577452	0.000000	0.000000	0.000000	-0.469904	-0.062599	0.251838	0.000000	0.000000	3.000000	9.000000	0.000000
1383.107286	-0.018330	0.550070	0.266526	76.407867	113.937141	152.290237	-2.011700	0.000000	4.577452	0.000000	0.000000	0.000000	-0.469904	-0.062599	0.251838	0.000000	0.000000	3.000000	9.000000	0.000000
1383.110619	-0.019688	0.549873	0.267152	75.904808	114.468765	153.045151	-2.028893	0.000000	4.569857	0.000000	0.000000	0.000000	-0.407337	-0.059029	0.187909	0.000000	0.000000	3.000000	9.000000	0.000000
1383.113952	-0.019688	0.549873	0.267152	75.904808	114.468765	153.045151	-2.028893	0.000000	4.569857	0.000000	0.000000	0.000000	-0.407337	-0.059029	0.187909	0.000000	0.000000	3.000000	9.000000	0.000000
1383.117286	-0.019688	0.549873	0.267152	75.904808	114.468765	153.045151	-2.028893	0.000000	4.569857	0.000000	0.000000	0.000000	-0.407337	-0.059029	0.187909	0.000000	0.000000	3.000000	9.000000	0.000000
1383.120619	-0.020803	0.549757	0.267636	75.502678	115.024185	153.766251	-2.044287	0.000000	4.562992	0.000000	0.000000	0.000000	-0.334511	-0.034628	0.144985	0.000000	0.000000	3.000000	9.000000	0.000000
1383.123952	-0.020803	0.549757	0.267636	75.502678	115.024185	153.766251	-2.044287	0.000000	4.562992	0.000000	0.000000	0.000000	-0.334511	-0.034628	0.144985	0.000000	0.000000	3.000000	9.000000	0.000000
1383.127286	-0.020803	0.549757	0.267636	75.502678	115.024185	153.766251	-2.044287	0.000000	4.562992	0.000000	0.000000	0.000000	-0.334511	-0.034628	0.144985	0.000000	0.000000	3.000000	9.000000	0.000000
1383.130619	-0.020803	0.549757	0.267636	75.233192	116.007088	154.779922	-2.057021	0.000000	4.557265	0.000000	0.000000	0.000000	-0.334511	-0.034628	0.144985	0.000000	0.000000	3.000000	9.000000	0.000000
1383.133952	-0.021074	0.549699	0.267484	75.233192	116.007088	154.779922	-2.057021	0.000000	4.557265	0.000000	0.000000	0.000000	-0.081323	-0.017570	-0.045508	0.000000	0.000000	3.000000	9.000000	0.000000
1383.137286	-0.021074	0.549699	0.267484	75.233192	116.007088	154.779922	-2.057021	0.000000	4.557265	0.000000	0.000000	0.000000	-0.081323	-0.017570	-0.045508	0.000000	0.000000	3.000000	9.000000	0.000000
1383.140619	-0.021074	0.549699	0.267484	75.114014	116.960068	155.717514	-2.061823	0.000000	4.555094	0.000000	0.000000	0.000000	-0.081323	-0.017570	-0.045508	0.000000	0.000000	3.000000	9.000000	0.000000
1383.143952	-0.021074	0.549699	0.267484	75.114014	116.960068	155.717514	-2.061823	0.000000	4.555094	0.000000	0.000000	0.000000	-0.081323	-0.017570	-0.045508	0.000000	0.000000	3.000000	9.000000	0.000000
1383.147286	-0.021409	0.549758	0.267149	75.114014	116.960068	155.717514	-2.061823	0.000000	4.555094	0.000000	0.000000	0.000000	-0.100316	0.017732	-0.100617	0.000000	0.000000	3.000000	9.000000	0.000000
1383.150619	-0.021840	0.549952	0.266611	75.204697	117.544769	156.263809	-2.061823	0.000000	4.555094	0.000000	0.000000	0.000000	-0.129348	0.058276	-0.161405	0.000000	0.000000	3.000000	9.000000	0.000000
1383.153952	-0.021840	0.549952	0.266611	75.204697	117.544769	156.263809	-2.061823	0.000000	4.555094	0.000000	0.000000	0.000000	-0.129348	0.058276	-0.161405	0.000000	0.000000	3.000000	9.000000	0.000000
1383.157286	-0.021840	0.549952	0.266611	75.204697	117.544769	156.263809	-2.061823	0.000000	4.555094	0.000000	0.000000	0.000000	-0.129348	0.058276	-0.161405	0.000000	0.000000	3.000000	9.000000	0.000000
1383.160619	-0.021840	0.549952	0.266611	75.803375	116.780624	155.413559	-2.078244	0.000000	4.547625	0.000000	0.000000	0.000000	-0.129348	0.058276	-0.161405	0.000000	0.000000	3.000000	9.000000	0.000000
1383.163952	-0.022626	0.550218	0.266461	75.803375	116.780624	155.413559	-2.078244	0.000000	4.547625	0.000000	0.000000	0.000000	-0.235900	0.079633	-0.044768	0.000000	0.000000	3.000000	9.000000	0.000000
1383.167286	-0.022626	0.550218	0.266461	75.803375	116.780624	155.413559	-2.078244	0.000000	4.547625	0.000000	0.000000	0.000000	-0.235900	0.079633	-0.044768	0.000000	0.000000	3.000000	9.000000	0.000000
1383.170619	-0.023095	0.550391	0.266075	76.816902	114.582237	153.082581	-2.090287	0.000000	4.542103	0.000000	0.000000	0.000000	-0.140721	0.052009	-0.115890	0.000000	0.000000	3.000000	9.000000	0.000000
1383.173952	-0.023095	0.550391	0.266075	76.816902	114.582237	153.082581	-2.090287	0.000000	4.542103	0.000000	0.000000	0.000000	-0.140721	0.052009	-0.115890	0.000000	0.000000	3.000000	9.000000	0.000000
1383.177286	-0.023095	0.550391	0.266075	76.816902	114.582237	153.082581	-2.090287	0.000000	4.542103	0.000000	0.000000	0.000000	-0.140721	0.052009	-0.115890	0.000000	0.000000	3.000000	9.000000	0.000000
1383.180619	-0.023055	0.550447	0.265887	77.906235	111.503433	149.830276	-2.099387	0.000000	4.537904	0.000000	0.000000	0.000000	0.012111	0.016783	-0.056470	0.000000	0.000000	3.000000	9.000000	0.000000
1383.183952	-0.023055	0.550447	0.265887	77.906235	111.503433	149.830276	-2.099387	0.000000	4.537904	0.000000	0.000000	0.000000	0.012111	0.016783	-0.056470	0.000000	0.000000	3.000000	9.000000	0.000000
1383.187286	-0.023055	0.550447	0.265887	77.906235	111.503433	149.830276	-2.099387	0.000000	4.537904	0.000000	0.000000	0.000000	0.012111	0.016783	-0.056470	0.000000	0.000000	3.000000	9.000000	0.000000
1383.190619	-0.023053	0.550659	0.265814	78.884529	107.790657	145.940704	-2.100043	0.000000	4.537600	0.000000	0.000000	0.000000	0.000697	0.063457	-0.021845	0.000000	0.000000	3.000000	9.000000	0.000000
1383.193952	-0.023053	0.550659	0.265814	78.884529	107.790657	145.940704	-2.100043	0.000000	4.537600	0.000000	0.000000	0.000000	0.000697	0.063457	-0.021845	0.000000	0.000000	3.000000	9.000000	0.000000
1383.197286	-0.023053	0.550659	0.265814	78.884529	107.790657	145.940704	-2.100043	0.000000	4.537600	0.000000	0.000000	0.000000	0.000697	0.063457	-0.021845	0.000000	0.000000	3.000000	9.000000	0.000000
1383.200619	-0.022985	0.550763	0.265848	79.725128	103.511543	141.496918	-2.100484	0.000000	4.537396	0.000000	0.000000	0.000000	0.020287	0.031380	0.010260	0.000000	0.000000	3.000000	9.000000	0.000000
1383.203952	-0.022985	0.550763	0.265848	79.725128	103.511543	141.496918	-2.100484	0.000000	4.537396	0.000000	0.000000	0.000000	0.020287	0.031380	0.010260	0.000000	0.000000	3.000000	9.000000	0.000000
1383.207286	-0.022985	0.550763	0.265848	79.725128	103.511543	141.496918	-2.100484	0.000000	4.537396	0.000000	0.000000	0.000000	0.020287	0.031380	0.010260	0.000000	0.000000	3.000000	9.000000	0.000000
1383.210619	-0.022985	0.550763	0.265848	80.424782	98.727547	136.545914	-2.099311	0.000000	4.537940	0.000000	0.000000	0.000000	0.020287	0.031380	0.010260	0.000000	0.000000	3.000000	9.000000	0.000000
1383.213952	-0.022641	0.550982	0.265846	80.424782	98.727547	136.545914	-2.099311	0.000000	4.537940	0.000000	0.000000	0.000000	0.103093	0.065788	-0.000718	0.000000	0.000000	3.000000	9.000000	0.000000
1383.217286	-0.022641	0.550982	0.265846	80.424782	98.727547	136.545914	-2.099311	0.000000	4.537940	0.000000	0.000000	0.000000	0.103093	0.065788	-0.000718	0.000000	0.000000	3.000000	9.000000	0.000000
1383.220619	-0.022333	0.551166	0.265877	80.918526	94.934868	132.600204	-2.094491	0.000000	4.540166	0.000000	0.000000	0.000000	0.092470	0.055099	0.009400	0.000000	0.000000	3.000000	9.000000	0.000000
1383.223952	-0.022333	0.551166	0.265877	80.918526	94.934868	132.600204	-2.094491	0.000000	4.540166	0.000000	0.000000	0.000000	0.092470	0.055099	0.009400	0.000000	0.000000	3.000000	9.000000	0.000000
1383.227286	-0.022333	0.551166	0.265877	80.918526	94.934868	132.600204	-2.094491	0.000000	4.540166	0.000000	0.000000	0.000000	0.092470	0.055099	0.009400	0.000000	0.000000	3.000000	9.000000	0.000000
1383.230619	-0.022333	0.551166	0.265877	81.137848	96.231773	133.723312	-2.089945	0.000000	4.542261	0.000000	0.000000	0.000000	0.092470	0.055099	0.009400	0.000000	0.000000	3.000000	9.000000	0.000000
1383.233952	-0.022055	0.551334	0.265788	81.137848	96.231773	133.723312	-2.089945	0.000000	4.542261	0.000000	0.000000	0.000000	0.083273	0.050452	-0.026794	0.000000	0.000000	3.000000	9.000000	0.000000
1383.237286	-0.022055	0.551334	0.265788	81.137848	96.231773	133.723312	-2.089945	0.000000	4.542261	0.000000	0.000000	0.000000	0.083273	0.050452	-0.026794	0.000000	0.000000	3.000000	9.000000	0.000000
1383.240619	-0.022055	0.551334	0.265788	81.192619	99.579163	136.908051	-2.086608	0.000000	4.543795	0.000000	0.000000	0.000000	0.083273	0.050452	-0.026794	0.000000	0.000000	3.000000	9.000000	0.000000
1383.243952	-0.022055	0.551334	0.265788	81.192619	99.579163	136.908051	-2.086608	0.000000	4.543795	0.000000	0.000000	0.000000	0.083273	0.050452	-0.026794	0.000000	0.000000	3.000000	9.000000	0.000000
1383.247286	-0.021744	0.551524	0.265712	81.192619	99.579163	136.908051	-2.086608	0.000000	4.543795	0.000000	0.000000	0.000000	0.093435	0.056936	-0.022832	0.000000	0.000000	3.000000	9.000000	0.000000
1383.250619	-0.021466	0.551728	0.265587	81.168381	102.730103	139.937012	-2.086608	0.000000	4.543795	0.000000	0.000000	0.000000	0.083543	0.061085	-0.037406	0.000000	0.000000	3.000000	9.000000	0.000000
1383.253952	-0.021466	0.551728	0.265587	81.168381	102.730103	139.937012	-2.086608	0.000000	4.543795	0.000000	0.000000	0.000000	0.083543	0.061085	-0.037406	0.000000	0.000000	3.000000	9.000000	0.000000
1383.257286	-0.021466	0.551728	0.265587	81.168381	102.730103	139.937012	-2.086608	0.000000	4.543795	0.000000	0.000000	0.000000	0.083543	0.061085	-0.037406	0.000000	0.000000	3.000000	9.000000	0.000000
1383.260619	-0.021466	0.551728	0.265587	81.088326	105.432159	142.545288	-2.079568	0.000000	4.547021	0.000000	0.000000	0.000000	0.083543	0.061085	-0.037406	0.000000	0.000000	3.000000	9.000000	0.000000
1383.263952	-0.021084	0.551888	0.265441	81.088326	105.432159	142.545288	-2.079568	0.000000	4.547021	0.000000	0.000000	0.000000	0.114605	0.048049	-0.043962	0.000000	0.000000	3.000000	9.000000	0.000000
1383.267286	-0.021084	0.551888	0.265441	81.088326	105.432159	142.545288	-2.079568	0.000000	4.547021	0.000000	0.000000	0.000000	0.114605	0.048049	-0.043962	0.000000	0.000000	3.000000	9.000000	0.000000
1383.270619	-0.021084	0.551888	0.265441	80.986855	107.717697	144.745102	-2.075103	0.000000	4.549060	0.000000	0.000000	0.000000	0.114605	0.048049	-0.043962	0.000000	0.000000	3.000000	9.000000	0.000000
1383.273952	-0.021084	0.551888	0.265441	80.986855	107.717697	144.745102	-2.075103	0.000000	4.549060	0.000000	0.000000	0.000000	0.114605	0.048049	-0.043962	0.000000	0.000000	3.000000	9.000000	0.000000
1383.277286	-0.020597	0.552018	0.265224	80.986855	107.717697	144.745102	-2.075103	0.000000	4.549060	0.000000	0.000000	0.000000	0.146042	0.039168	-0.064820	0.000000	0.000000	3.000000	9.000000	0.000000
1383.280619	-0.020039	0.552216	0.264910	80.918488	109.756310	146.683502	-2.075103	0.000000	4.549060	0.000000	0.000000	0.000000	0.167357	0.059261	-0.094418	0.000000	0.000000	3.000000	9.000000	0.000000
1383.283952	-0.020039	0.552216	0.264910	80.918488	109.756310	146.683502	-2.075103	0.000000	4.549060	0.000000	0.000000	0.000000	0.167357	0.059261	-0.094418	0.000000	0.000000	3.000000	9.000000	0.000000
1383.287286	-0.020039	0.552216	0.264910	80.918488	109.756310	146.683502	-2.075103	0.000000	4.549060	0.000000	0.000000	0.000000	0.167357	0.059261	-0.094418	0.000000	0.000000	3.000000	9.000000	0.000000
1383.290619	-0.019409	0.552415	0.264459	80.946831	111.882103	148.655029	-2.063675	0.000000	4.554255	0.000000	0.000000	0.000000	0.188878	0.059786	-0.135256	0.000000	0.000000	3.000000	9.000000	0.000000
1383.293952	-0.019409	0.552415	0.264459	80.946831	111.882103	148.655029	-2.063675	0.000000	4.554255	0.000000	0.000000	0.000000	0.188878	0.059786	-0.135256	0.000000	0.000000	3.000000	9.000000	0.000000
1383.297286	-0.019409	0.552415	0.264459	80.946831	111.882103	148.655029	-2.063675	0.000000	4.554255	0.000000	0.000000	0.000000	0.188878	0.059786	-0.135256	0.000000	0.000000	3.000000	9.000000	0.000000
1383.300619	-0.018674	0.552655	0.263867	81.099182	114.249336	150.795212	-2.057594	0.000000	4.557007	0.000000	0.000000	0.000000	0.220567	0.072061	-0.177604	0.000000	0.000000	3.000000	9.000000	0.000000
1383.303952	-0.018674	0.552655	0.263867	81.099182	114.249336	150.795212	-2.057594	0.000000	4.557007	0.000000	0.000000	0.000000	0.220567	0.072061	-0.177604	0.000000	0.000000	3.000000	9.000000	0.000000
1383.307286	-0.018674	0.552655	0.263867	81.099182	114.249336	150.795212	-2.057594	0.000000	4.557007	0.000000	0.000000	0.000000	0.220567	0.072061	-0.177604	0.000000	0.000000	3.000000	9.000000	0.000000
1383.310619	-0.017970	0.552875	0.263122	81.343536	116.680573	152.963104	-2.050874	0.000000	4.560035	0.000000	0.000000	0.000000	0.211078	0.065862	-0.223386	0.000000	0.000000	3.000000	9.000000	0.000000
1383.313952	-0.017970	0.552875	0.263122	81.343536	116.680573	152.963104	-2.050874	0.000000	4.560035	0.000000	0.000000	0.000000	0.211078	0.065862	-0.223386	0.000000	0.000000	3.000000	9.000000	0.000000
1383.317286	-0.017970	0.552875	0.263122	81.343536	116.680573	152.963104	-2.050874	0.000000	4.560035	0.000000	0.000000	0.000000	0.211078	0.065862	-0.223386	0.000000	0.000000	3.000000	9.000000	0.000000
1383.320619	-0.017198	0.553103	0.262299	81.660797	118.806755	154.810211	-2.045556	0.000000	4.562423	0.000000	0.000000	0.000000	0.231711	0.068522	-0.246838	0.000000	0.000000	3.000000	9.000000	0.000000
1383.323952	-0.017198	0.553103	0.262299	81.660797	118.806755	154.810211	-2.045556	0.000000	4.562423	0.000000	0.000000	0.000000	0.231711	0.068522	-0.246838	0.000000	0.000000	3.000000	9.000000	0.000000
1383.327286	-0.017198	0.553103	0.262299	81.660797	118.806755	154.810211	-2.045556	0.000000	4.562423	0.000000	0.000000	0.000000	0.231711	0.068522	-0.246838	0.000000	0.000000	3.000000	9.000000	0.000000
1383.330619	-0.016426	0.553244	0.261424	82.016228	120.136551	155.889450	-2.039707	0.000000	4.565041	0.000000	0.000000	0.000000	0.231541	0.042262	-0.262503	0.000000	0.000000	3.000000	9.000000	0.000000
1383.333952	-0.016426	0.553244	0.261424	82.016228	120.136551	155.889450	-2.039707	0.000000	4.565041	0.000000	0.000000	0.000000	0.231541	0.042262	-0.262503	0.000000	0.000000	3.000000	9.000000	0.000000
1383.337286	-0.016426	0.553244	0.261424	82.016228	120.136551	155.889450	-2.039707	0.000000	4.565041	0.000000	0.000000	0.000000	0.231541	0.042262	-0.262503	0.000000	0.000000	3.000000	9.000000	0.000000
1383.340619	-0.015657	0.553367	0.260565	82.431900	120.071037	155.615585	-2.034159	0.000000	4.567515	0.000000	0.000000	0.000000	0.230883	0.036721	-0.257954	0.000000	0.000000	3.000000	9.000000	0.000000
1383.343952	-0.015657	0.553367	0.260565	82.431900	120.071037	155.615585	-2.034159	0.000000	4.567515	0.000000	0.000000	0.000000	0.230883	0.036721	-0.257954	0.000000	0.000000	3.000000	9.000000	0.000000
1383.347286	-0.015657	0.553367	0.260565	82.431900	120.071037	155.615585	-2.034159	0.000000	4.567515	0.000000	0.000000	0.000000	0.230883	0.036721	-0.257954	0.000000	0.000000	3.000000	9.000000	0.000000
1383.350619	-0.014890	0.553414	0.259743	82.866364	118.627831	154.010239	-2.028498	0.000000	4.570032	0.000000	0.000000	0.000000	0.230095	0.014183	-0.246457	0.000000	0.000000	3.000000	9.000000	0.000000
1383.353952	-0.014890	0.553414	0.259743	82.866364	118.627831	154.010239	-2.028498	0.000000	4.570032	0.000000	0.000000	0.000000	0.230095	0.014183	-0.246457	0.000000	0.000000	3.000000	9.000000	0.000000
1383.357286	-0.014890	0.553414	0.259743	82.866364	118.627831	154.010239	-2.028498	0.000000	4.570032	0.000000	0.000000	0.000000	0.230095	0.014183	-0.246457	0.000000	0.000000	3.000000	9.000000	0.000000
1383.360619	-0.014227	0.553408	0.258970	83.234062	116.145241	151.428650	-2.022579	0.000000	4.572655	0.000000	0.000000	0.000000	0.198672	-0.001755	-0.231773	0.000000	0.000000	3.000000	9.000000	0.000000
1383.363952	-0.014227	0.553408	0.258970	83.234062	116.145241	151.428650	-2.022579	0.000000	4.572655	0.000000	0.000000	0.000000	0.198672	-0.001755	-0.231773	0.000000	0.000000	3.000000	9.000000	0.000000
1383.367286	-0.014227	0.553408	0.258970	83.234062	116.145241	151.428650	-2.022579	0.000000	4.572655	0.000000	0.000000	0.000000	0.198672	-0.001755	-0.231773	0.000000	0.000000	3.000000	9.000000	0.000000
1383.370619	-0.014227	0.553408	0.258970	83.468773	113.006126	148.258545	-2.017843	0.000000	4.574747	0.000000	0.000000	0.000000	0.198672	-0.001755	-0.231773	0.000000	0.000000	3.000000	9.000000	0.000000
1383.373952	-0.013635	0.553328	0.258236	83.468773	113.006126	148.258545	-2.017843	0.000000	4.574747	0.000000	0.000000	0.000000	0.177649	-0.024099	-0.220489	0.000000	0.000000	3.000000	9.000000	0.000000
1383.377286	-0.013635	0.553328	0.258236	83.468773	113.006126	148.258545	-2.017843	0.000000	4.574747	0.000000	0.000000	0.000000	0.177649	-0.024099	-0.220489	0.000000	0.000000	3.000000	9.000000	0.000000
1383.380619	-0.013113	0.553216	0.257564	83.643745	109.851265	145.094299	-2.013866	0.000000	4.576499	0.000000	0.000000	0.000000	0.156577	-0.033430	-0.201565	0.000000	0.000000	3.000000	9.000000	0.000000
1383.383952	-0.013113	0.553216	0.257564	83.643745	109.851265	145.094299	-2.013866	0.000000	4.576499	0.000000	0.000000	0.000000	0.156577	-0.033430	-0.201565	0.000000	0.000000	3.000000	9.000000	0.000000
1383.387286	-0.013113	0.553216	0.257564	83.643745	109.851265	145.094299	-2.013866	0.000000	4.576499	0.000000	0.000000	0.000000	0.156577	-0.033430	-0.201565	0.000000	0.000000	3.000000	9.000000	0.000000
1383.390619	-0.013113	0.553216	0.257564	83.776314	106.994843	142.232239	-2.010496	0.000000	4.577981	0.000000	0.000000	0.000000	0.156577	-0.033430	-0.201565	0.000000	0.000000	3.000000	9.000000	0.000000
1383.393952	-0.012729	0.553052	0.256941	83.776314	106.994843	142.232239	-2.010496	0.000000	4.577981	0.000000	0.000000	0.000000	0.115331	-0.049174	-0.186646	0.000000	0.000000	3.000000	9.000000	0.000000
1383.397286	-0.012729	0.553052	0.256941	83.776314	106.994843	142.232239	-2.010496	0.000000	4.577981	0.000000	0.000000	0.000000	0.115331	-0.049174	-0.186646	0.000000	0.000000	3.000000	9.000000	0.000000
1383.400619	-0.012346	0.552819	0.256390	83.861732	104.402779	139.643921	-2.008835	0.000000	4.578710	0.000000	0.000000	0.000000	0.114769	-0.070111	-0.165564	0.000000	0.000000	3.000000	9.000000	0.000000
1383.403952	-0.012346	0.552819	0.256390	83.861732	104.402779	139.643921	-2.008835	0.000000	4.578710	0.000000	0.000000	0.000000	0.114769	-0.070111	-0.165564	0.000000	0.000000	3.000000	9.000000	0.000000
1383.407286	-0.012346	0.552819	0.256390	83.861732	104.402779	139.643921	-2.008835	0.000000	4.578710	0.000000	0.000000	0.000000	0.114769	-0.070111	-0.165564	0.000000	0.000000	3.000000	9.000000	0.000000
1383.410619	-0.012346	0.552819	0.256390	83.868286	102.023682	137.296768	-2.006731	0.000000	4.579632	0.000000	0.000000	0.000000	0.114769	-0.070111	-0.165564	0.000000	0.000000	3.000000	9.000000	0.000000
1383.413952	-0.011965	0.552593	0.255898	83.868286	102.023682	137.296768	-2.006731	0.000000	4.579632	0.000000	0.000000	0.000000	0.114292	-0.067619	-0.147542	0.000000	0.000000	3.000000	9.000000	0.000000
1383.417286	-0.011965	0.552593	0.255898	83.868286	102.023682	137.296768	-2.006731	0.000000	4.579632	0.000000	0.000000	0.000000	0.114292	-0.067619	-0.147542	0.000000	0.000000	3.000000	9.000000	0.000000
1383.420619	-0.011552	0.552298	0.255477	83.797997	100.023582	135.354660	-2.004246	0.000000	4.580720	0.000000	0.000000	0.000000	0.123939	-0.088468	-0.126176	0.000000	0.000000	3.000000	9.000000	0.000000
1383.423952	-0.011552	0.552298	0.255477	83.797997	100.023582	135.354660	-2.004246	0.000000	4.580720	0.000000	0.000000	0.000000	0.123939	-0.088468	-0.126176	0.000000	0.000000	3.000000	9.000000	0.000000
1383.427286	-0.011552	0.552298	0.255477	83.797997	100.023582	135.354660	-2.004246	0.000000	4.580720	0.000000	0.000000	0.000000	0.123939	-0.088468	-0.126176	0.000000	0.000000	3.000000	9.000000	0.000000
1383.430619	-0.011107	0.552012	0.255118	83.724518	98.410934	133.791214	-2.000797	0.000000	4.582228	0.000000	0.000000	0.000000	0.133654	-0.085977	-0.107891	0.000000	0.000000	3.000000	9.000000	0.000000
1383.433952	-0.011107	0.552012	0.255118	83.724518	98.410934	133.791214	-2.000797	0.000000	4.582228	0.000000	0.000000	0.000000	0.133654	-0.085977	-0.107891	0.000000	0.000000	3.000000	9.000000	0.000000
1383.437286	-0.011107	0.552012	0.255118	83.724518	98.410934	133.791214	-2.000797	0.000000	4.582228	0.000000	0.000000	0.000000	0.133654	-0.085977	-0.107891	0.000000	0.000000	3.000000	9.000000	0.000000
1383.440619	-0.010696	0.551729	0.254787	83.669830	97.343948	132.751068	-1.996442	0.000000	4.584127	0.000000	0.000000	0.000000	0.123245	-0.084690	-0.099086	0.000000	0.000000	3.000000	9.000000	0.000000
1383.443952	-0.010696	0.551729	0.254787	83.669830	97.343948	132.751068	-1.996442	0.000000	4.584127	0.000000	0.000000	0.000000	0.123245	-0.084690	-0.099086	0.000000	0.000000	3.000000	9.000000	0.000000
1383.447286	-0.010696	0.551729	0.254787	83.669830	97.343948	132.751068	-1.996442	0.000000	4.584127	0.000000	0.000000	0.000000	0.123245	-0.084690	-0.099086	0.000000	0.000000	3.000000	9.000000	0.000000
1383.450619	-0.010696	0.551729	0.254787	83.632004	96.763741	132.176697	-1.992402	0.000000	4.585885	0.000000	0.000000	0.000000	0.123245	-0.084690	-0.099086	0.000000	0.000000	3.000000	9.000000	0.000000
1383.453952	-0.010286	0.551430	0.254474	83.632004	96.763741	132.176697	-1.992402	0.000000	4.585885	0.000000	0.000000	0.000000	0.123055	-0.089872	-0.093898	0.000000	0.000000	3.000000	9.000000	0.000000
1383.457286	-0.010286	0.551430	0.254474	83.632004	96.763741	132.176697	-1.992402	0.000000	4.585885	0.000000	0.000000	0.000000	0.123055	-0.089872	-0.093898	0.000000	0.000000	3.000000	9.000000	0.000000
1383.460619	-0.009910	0.551113	0.254178	83.612267	96.548851	131.955688	-1.988243	0.000000	4.587689	0.000000	0.000000	0.000000	0.112743	-0.095032	-0.088868	0.000000	0.000000	3.000000	9.000000	0.000000
1383.463952	-0.009910	0.551113	0.254178	83.612267	96.548851	131.955688	-1.988243	0.000000	4.587689	0.000000	0.000000	0.000000	0.112743	-0.095032	-0.088868	0.000000	0.000000	3.000000	9.000000	0.000000
1383.467286	-0.009910	0.551113	0.254178	83.612267	96.548851	131.955688	-1.988243	0.000000	4.587689	0.000000	0.000000	0.000000	0.112743	-0.095032	-0.088868	0.000000	0.000000	3.000000	9.000000	0.000000
1383.470619	-0.009910	0.551113	0.254178	83.611526	96.683540	132.069885	-1.984481	0.000000	4.589318	0.000000	0.000000	0.000000	0.112743	-0.095032	-0.088868	0.000000	0.000000	3.000000	9.000000	0.000000
1383.473952	-0.009568	0.550775	0.253868	83.611526	96.683540	132.069885	-1.984481	0.000000	4.589318	0.000000	0.000000	0.000000	0.102577	-0.101378	-0.093020	0.000000	0.000000	3.000000	9.000000	0.000000
1383.477286	-0.009568	0.550775	0.253868	83.611526	96.683540	132.069885	-1.984481	0.000000	4.589318	0.000000	0.000000	0.000000	0.102577	-0.101378	-0.093020	0.000000	0.000000	3.000000	9.000000	0.000000
1383.480619	-0.009260	0.550437	0.253557	83.599113	97.247093	132.614456	-1.981314	0.000000	4.590685	0.000000	0.000000	0.000000	0.092368	-0.101339	-0.093330	0.000000	0.000000	3.000000	9.000000	0.000000
1383.483952	-0.009260	0.550437	0.253557	83.599113	97.247093	132.614456	-1.981314	0.000000	4.590685	0.000000	0.000000	0.000000	0.092368	-0.101339	-0.093330	0.000000	0.000000	3.000000	9.000000	0.000000
1383.487286	-0.009260	0.550437	0.253557	83.599113	97.247093	132.614456	-1.981314	0.000000	4.590685	0.000000	0.000000	0.000000	0.092368	-0.101339	-0.093330	0.000000	0.000000	3.000000	9.000000	0.000000
1383.490619	-0.009260	0.550437	0.253557	83.570961	97.755112	133.115753	-1.978663	0.000000	4.591829	0.000000	0.000000	0.000000	0.092368	-0.101339	-0.093330	0.000000	0.000000	3.000000	9.000000	0.000000
1383.493952	-0.008986	0.550100	0.253245	83.570961	97.755112	133.115753	-1.978663	0.000000	4.591829	0.000000	0.000000	0.000000	0.082172	-0.101262	-0.093629	0.000000	0.000000	3.000000	9.000000	0.000000
1383.497286	-0.008986	0.550100	0.253245	83.570961	97.755112	133.115753	-1.978663	0.000000	4.591829	0.000000	0.000000	0.000000	0.082172	-0.101262	-0.093629	0.000000	0.000000	3.000000	9.000000	0.000000
1383.500619	-0.008746	0.549741	0.252919	83.504509	98.209000	133.588196	-1.976531	0.000000	4.592747	0.000000	0.000000	0.000000	0.072037	-0.107592	-0.097780	0.000000	0.000000	3.000000	9.000000	0.000000
1383.503952	-0.008746	0.549741	0.252919	83.504509	98.209000	133.588196	-1.976531	0.000000	4.592747	0.000000	0.000000	0.000000	0.072037	-0.107592	-0.097780	0.000000	0.000000	3.000000	9.000000	0.000000
1383.507286	-0.008746	0.549741	0.252919	83.504509	98.209000	133.588196	-1.976531	0.000000	4.592747	0.000000	0.000000	0.000000	0.072037	-0.107592	-0.097780	0.000000	0.000000	3.000000	9.000000	0.000000
1383.510619	-0.008746	0.549741	0.252919	83.394196	98.590202	134.016800	-1.975000	0.000000	4.593406	0.000000	0.000000	0.000000	0.072037	-0.107592	-0.097780	0.000000	0.000000	3.000000	9.000000	0.000000
1383.513952	-0.008573	0.549379	0.252561	83.394196	98.590202	134.016800	-1.975000	0.000000	4.593406	0.000000	0.000000	0.000000	0.051869	-0.108728	-0.107442	0.000000	0.000000	3.000000	9.000000	0.000000
1383.517286	-0.008573	0.549379	0.252561	83.394196	98.590202	134.016800	-1.975000	0.000000	4.593406	0.000000	0.000000	0.000000	0.051869	-0.108728	-0.107442	0.000000	0.000000	3.000000	9.000000	0.000000
1383.520619	-0.008434	0.549090	0.252161	83.239204	98.835114	134.341583	-1.974710	0.000000	4.593530	0.000000	0.000000	0.000000	0.041863	-0.086564	-0.120004	0.000000	0.000000	3.000000	9.000000	0.000000
1383.523952	-0.008434	0.549090	0.252161	83.239204	98.835114	134.341583	-1.974710	0.000000	4.593530	0.000000	0.000000	0.000000	0.041863	-0.086564	-0.120004	0.000000	0.000000	3.000000	9.000000	0.000000
1383.527286	-0.008434	0.549090	0.252161	83.239204	98.835114	134.341583	-1.974710	0.000000	4.593530	0.000000	0.000000	0.000000	0.041863	-0.086564	-0.120004	0.000000	0.000000	3.000000	9.000000	0.000000
1383.530619	-0.008434	0.549090	0.252161	83.048500	99.019005	134.629700	-1.975208	0.000000	4.593316	0.000000	0.000000	0.000000	0.041863	-0.086564	-0.120004	0.000000	0.000000	3.000000	9.000000	0.000000
1383.533952	-0.008328	0.548798	0.251729	83.048500	99.019005	134.629700	-1.975208	0.000000	4.593316	0.000000	0.000000	0.000000	0.031832	-0.087726	-0.129554	0.000000	0.000000	3.000000	9.000000	0.000000
1383.537286	-0.008328	0.548798	0.251729	83.048500	99.019005	134.629700	-1.975208	0.000000	4.593316	0.000000	0.000000	0.000000	0.031832	-0.087726	-0.129554	0.000000	0.000000	3.000000	9.000000	0.000000
1383.540619	-0.008221	0.548579	0.251256	82.856339	99.161919	134.878036	-1.976434	0.000000	4.592789	0.000000	0.000000	0.000000	0.031939	-0.065606	-0.142006	0.000000	0.000000	3.000000	9.000000	0.000000
1383.543952	-0.008221	0.548579	0.251256	82.856339	99.161919	134.878036	-1.976434	0.000000	4.592789	0.000000	0.000000	0.000000	0.031939	-0.065606	-0.142006	0.000000	0.000000	3.000000	9.000000	0.000000
1383.547286	-0.008221	0.548579	0.251256	82.856339	99.161919	134.878036	-1.976434	0.000000	4.592789	0.000000	0.000000	0.000000	0.031939	-0.065606	-0.142006	0.000000	0.000000	3.000000	9.000000	0.000000
1383.550619	-0.008148	0.548391	0.250714	82.669548	99.327667	135.148819	-1.977933	0.000000	4.592144	0.000000	0.000000	0.000000	0.022050	-0.056359	-0.162379	0.000000	0.000000	3.000000	9.000000	0.000000
1383.553952	-0.008148	0.548391	0.250714	82.669548	99.327667	135.148819	-1.977933	0.000000	4.592144	0.000000	0.000000	0.000000	0.022050	-0.056359	-0.162379	0.000000	0.000000	3.000000	9.000000	0.000000
1383.557286	-0.008148	0.548391	0.250714	82.669548	99.327667	135.148819	-1.977933	0.000000	4.592144	0.000000	0.000000	0.000000	0.022050	-0.056359	-0.162379	0.000000	0.000000	3.000000	9.000000	0.000000
1383.560619	-0.008108	0.548221	0.250154	82.512009	99.537804	135.449173	-1.980399	0.000000	4.591081	0.000000	0.000000	0.000000	0.012010	-0.051138	-0.168111	0.000000	0.000000	3.000000	9.000000	0.000000
1383.563952	-0.008108	0.548221	0.250154	82.512009	99.537804	135.449173	-1.980399	0.000000	4.591081	0.000000	0.000000	0.000000	0.012010	-0.051138	-0.168111	0.000000	0.000000	3.000000	9.000000	0.000000
1383.567286	-0.008108	0.548221	0.250154	82.512009	99.537804	135.449173	-1.980399	0.000000	4.591081	0.000000	0.000000	0.000000	0.012010	-0.051138	-0.168111	0.000000	0.000000	3.000000	9.000000	0.000000
1383.570619	-0.008108	0.548221	0.250154	82.390190	99.857155	135.836823	-1.983518	0.000000	4.589734	0.000000	0.000000	0.000000	0.012010	-0.051138	-0.168111	0.000000	0.000000	3.000000	9.000000	0.000000
1383.573952	-0.008067	0.548042	0.249531	82.390190	99.857155	135.836823	-1.983518	0.000000	4.589734	0.000000	0.000000	0.000000	0.012208	-0.053501	-0.186964	0.000000	0.000000	3.000000	9.000000	0.000000
1383.577286	-0.008067	0.548042	0.249531	82.390190	99.857155	135.836823	-1.983518	0.000000	4.589734	0.000000	0.000000	0.000000	0.012208	-0.053501	-0.186964	0.000000	0.000000	3.000000	9.000000	0.000000
1383.580619	-0.008059	0.547856	0.248844	82.294746	100.240845	136.275253	-1.987060	0.000000	4.588202	0.000000	0.000000	0.000000	0.002351	-0.055902	-0.206013	0.000000	0.000000	3.000000	9.000000	0.000000
1383.583952	-0.008059	0.547856	0.248844	82.294746	100.240845	136.275253	-1.987060	0.000000	4.588202	0.000000	0.000000	0.000000	0.002351	-0.055902	-0.206013	0.000000	0.000000	3.000000	9.000000	0.000000
1383.587286	-0.008059	0.547856	0.248844	82.294746	100.240845	136.275253	-1.987060	0.000000	4.588202	0.000000	0.000000	0.000000	0.002351	-0.055902	-0.206013	0.000000	0.000000	3.000000	9.000000	0.000000
1383.590619	-0.008059	0.547856	0.248844	82.191338	100.672157	136.762909	-1.991553	0.000000	4.586253	0.000000	0.000000	0.000000	0.002351	-0.055902	-0.206013	0.000000	0.000000	3.000000	9.000000	0.000000
1383.593952	-0.008017	0.547683	0.248107	82.191338	100.672157	136.762909	-1.991553	0.000000	4.586253	0.000000	0.000000	0.000000	0.012568	-0.051897	-0.220982	0.000000	0.000000	3.000000	9.000000	0.000000
1383.597286	-0.008017	0.547683	0.248107	82.191338	100.672157	136.762909	-1.991553	0.000000	4.586253	0.000000	0.000000	0.000000	0.012568	-0.051897	-0.220982	0.000000	0.000000	3.000000	9.000000	0.000000
1383.600619	-0.008041	0.547502	0.247306	82.075951	101.061478	137.221298	-1.995873	0.000000	4.584374	0.000000	0.000000	0.000000	-0.007302	-0.054296	-0.240307	0.000000	0.000000	3.000000	9.000000	0.000000
1383.603952	-0.008041	0.547502	0.247306	82.075951	101.061478	137.221298	-1.995873	0.000000	4.584374	0.000000	0.000000	0.000000	-0.007302	-0.054296	-0.240307	0.000000	0.000000	3.000000	9.000000	0.000000
1383.607286	-0.008041	0.547502	0.247306	82.075951	101.061478	137.221298	-1.995873	0.000000	4.584374	0.000000	0.000000	0.000000	-0.007302	-0.054296	-0.240307	0.000000	0.000000	3.000000	9.000000	0.000000
1383.610619	-0.008041	0.547502	0.247306	81.934570	101.411942	137.651245	-2.001682	0.000000	4.581841	0.000000	0.000000	0.000000	-0.007302	-0.054296	-0.240307	0.000000	0.000000	3.000000	9.000000	0.000000
1383.613952	-0.007998	0.547373	0.246450	81.934570	101.411942	137.651245	-2.001682	0.000000	4.581841	0.000000	0.000000	0.000000	0.012953	-0.038790	-0.256795	0.000000	0.000000	3.000000	9.000000	0.000000
1383.617286	-0.007998	0.547373	0.246450	81.934570	101.411942	137.651245	-2.001682	0.000000	4.581841	0.000000	0.000000	0.000000	0.012953	-0.038790	-0.256795	0.000000	0.000000	3.000000	9.000000	0.000000
1383.620619	-0.007921	0.547256	0.245544	81.763481	101.710770	138.045166	-2.006843	0.000000	4.579583	0.000000	0.000000	0.000000	0.023110	-0.034887	-0.271994	0.000000	0.000000	3.000000	9.000000	0.000000
1383.623952	-0.007921	0.547256	0.245544	81.763481	101.710770	138.045166	-2.006843	0.000000	4.579583	0.000000	0.000000	0.000000	0.023110	-0.034887	-0.271994	0.000000	0.000000	3.000000	9.000000	0.000000
1383.627286	-0.007921	0.547256	0.245544	81.763481	101.710770	138.045166	-2.006843	0.000000	4.579583	0.000000	0.000000	0.000000	0.023110	-0.034887	-0.271994	0.000000	0.000000	3.000000	9.000000	0.000000
1383.630619	-0.007777	0.547170	0.244568	81.589638	102.017532	138.443298	-2.011850	0.000000	4.577385	0.000000	0.000000	0.000000	0.043278	-0.025873	-0.292603	0.000000	0.000000	3.000000	9.000000	0.000000
1383.633952	-0.007777	0.547170	0.244568	81.589638	102.017532	138.443298	-2.011850	0.000000	4.577385	0.000000	0.000000	0.000000	0.043278	-0.025873	-0.292603	0.000000	0.000000	3.000000	9.000000	0.000000
1383.637286	-0.007777	0.547170	0.244568	81.589638	102.017532	138.443298	-2.011850	0.000000	4.577385	0.000000	0.000000	0.000000	0.043278	-0.025873	-0.292603	0.000000	0.000000	3.000000	9.000000	0.000000
1383.640619	-0.007566	0.547114	0.243524	81.460815	102.435776	138.919235	-2.016309	0.000000	4.575424	0.000000	0.000000	0.000000	0.063353	-0.016899	-0.313345	0.000000	0.000000	3.000000	9.000000	0.000000
1383.643952	-0.007566	0.547114	0.243524	81.460815	102.435776	138.919235	-2.016309	0.000000	4.575424	0.000000	0.000000	0.000000	0.063353	-0.016899	-0.313345	0.000000	0.000000	3.000000	9.000000	0.000000
1383.647286	-0.007566	0.547114	0.243524	81.460815	102.435776	138.919235	-2.016309	0.000000	4.575424	0.000000	0.000000	0.000000	0.063353	-0.016899	-0.313345	0.000000	0.000000	3.000000	9.000000	0.000000
1383.650619	-0.007288	0.546994	0.242438	81.401886	103.065674	139.559433	-2.020226	0.000000	4.573695	0.000000	0.000000	0.000000	0.083234	-0.036091	-0.325809	0.000000	0.000000	3.000000	9.000000	0.000000
1383.653952	-0.007288	0.546994	0.242438	81.401886	103.065674	139.559433	-2.020226	0.000000	4.573695	0.000000	0.000000	0.000000	0.083234	-0.036091	-0.325809	0.000000	0.000000	3.000000	9.000000	0.000000
1383.657286	-0.007288	0.546994	0.242438	81.401886	103.065674	139.559433	-2.020226	0.000000	4.573695	0.000000	0.000000	0.000000	0.083234	-0.036091	-0.325809	0.000000	0.000000	3.000000	9.000000	0.000000
1383.660619	-0.006978	0.546882	0.241268	81.377251	103.796524	140.272598	-2.023417	0.000000	4.572284	0.000000	0.000000	0.000000	0.093186	-0.033533	-0.350922	0.000000	0.000000	3.000000	9.000000	0.000000
1383.663952	-0.006978	0.546882	0.241268	81.377251	103.796524	140.272598	-2.023417	0.000000	4.572284	0.000000	0.000000	0.000000	0.093186	-0.033533	-0.350922	0.000000	0.000000	3.000000	9.000000	0.000000
1383.667286	-0.006978	0.546882	0.241268	81.377251	103.796524	140.272598	-2.023417	0.000000	4.572284	0.000000	0.000000	0.000000	0.093186	-0.033533	-0.350922	0.000000	0.000000	3.000000	9.000000	0.000000
1383.670619	-0.006668	0.546727	0.240069	81.346146	104.598053	141.058548	-2.026696	0.000000	4.570832	0.000000	0.000000	0.000000	0.092971	-0.046313	-0.359848	0.000000	0.000000	3.000000	9.000000	0.000000
1383.673952	-0.006668	0.546727	0.240069	81.346146	104.598053	141.058548	-2.026696	0.000000	4.570832	0.000000	0.000000	0.000000	0.092971	-0.046313	-0.359848	0.000000	0.000000	3.000000	9.000000	0.000000
1383.677286	-0.006668	0.546727	0.240069	81.346146	104.598053	141.058548	-2.026696	0.000000	4.570832	0.000000	0.000000	0.000000	0.092971	-0.046313	-0.359848	0.000000	0.000000	3.000000	9.000000	0.000000
1383.680619	-0.006358	0.546565	0.238803	81.313461	105.393860	141.838791	-2.030226	0.000000	4.569265	0.000000	0.000000	0.000000	0.092845	-0.048871	-0.379846	0.000000	0.000000	3.000000	9.000000	0.000000
1383.683952	-0.006358	0.546565	0.238803	81.313461	105.393860	141.838791	-2.030226	0.000000	4.569265	0.000000	0.000000	0.000000	0.092845	-0.048871	-0.379846	0.000000	0.000000	3.000000	9.000000	0.000000
1383.687286	-0.006358	0.546565	0.238803	81.313461	105.393860	141.838791	-2.030226	0.000000	4.569265	0.000000	0.000000	0.000000	0.092845	-0.048871	-0.379846	0.000000	0.000000	3.000000	9.000000	0.000000
1383.690619	-0.006082	0.546393	0.237469	81.276451	106.239571	142.672363	-2.034268	0.000000	4.567467	0.000000	0.000000	0.000000	0.082803	-0.051472	-0.400086	0.000000	0.000000	3.000000	9.000000	0.000000
1383.693952	-0.006082	0.546393	0.237469	81.276451	106.239571	142.672363	-2.034268	0.000000	4.567467	0.000000	0.000000	0.000000	0.082803	-0.051472	-0.400086	0.000000	0.000000	3.000000	9.000000	0.000000
1383.697286	-0.006082	0.546393	0.237469	81.276451	106.239571	142.672363	-2.034268	0.000000	4.567467	0.000000	0.000000	0.000000	0.082803	-0.051472	-0.400086	0.000000	0.000000	3.000000	9.000000	0.000000
1383.700619	-0.005807	0.546179	0.236104	81.237625	107.083496	143.504517	-2.039368	0.000000	4.565192	0.000000	0.000000	0.000000	0.082576	-0.064188	-0.409340	0.000000	0.000000	3.000000	9.000000	0.000000
1383.703952	-0.005807	0.546179	0.236104	81.237625	107.083496	143.504517	-2.039368	0.000000	4.565192	0.000000	0.000000	0.000000	0.082576	-0.064188	-0.409340	0.000000	0.000000	3.000000	9.000000	0.000000
1383.707286	-0.005807	0.546179	0.236104	81.237625	107.083496	143.504517	-2.039368	0.000000	4.565192	0.000000	0.000000	0.000000	0.082576	-0.064188	-0.409340	0.000000	0.000000	3.000000	9.000000	0.000000
1383.710619	-0.005500	0.545998	0.234699	81.200531	107.877693	144.285675	-2.044752	0.000000	4.562783	0.000000	0.000000	0.000000	0.092216	-0.054175	-0.421508	0.000000	0.000000	3.000000	9.000000	0.000000
1383.713952	-0.005500	0.545998	0.234699	81.200531	107.877693	144.285675	-2.044752	0.000000	4.562783	0.000000	0.000000	0.000000	0.092216	-0.054175	-0.421508	0.000000	0.000000	3.000000	9.000000	0.000000
1383.717286	-0.005500	0.545998	0.234699	81.200531	107.877693	144.285675	-2.044752	0.000000	4.562783	0.000000	0.000000	0.000000	0.092216	-0.054175	-0.421508	0.000000	0.000000	3.000000	9.000000	0.000000
1383.720619	-0.005193	0.545813	0.233258	81.181740	108.370422	144.768402	-2.049965	0.000000	4.560443	0.000000	0.000000	0.000000	0.091937	-0.055585	-0.432389	0.000000	0.000000	3.000000	9.000000	0.000000
1383.723952	-0.005193	0.545813	0.233258	81.181740	108.370422	144.768402	-2.049965	0.000000	4.560443	0.000000	0.000000	0.000000	0.091937	-0.055585	-0.432389	0.000000	0.000000	3.000000	9.000000	0.000000
1383.727286	-0.005193	0.545813	0.233258	81.181740	108.370422	144.768402	-2.049965	0.000000	4.560443	0.000000	0.000000	0.000000	0.091937	-0.055585	-0.432389	0.000000	0.000000	3.000000	9.000000	0.000000
1383.730619	-0.004888	0.545636	0.231877	81.192657	108.387154	144.781876	-2.055513	0.000000	4.557944	0.000000	0.000000	0.000000	0.091439	-0.053239	-0.414353	0.000000	0.000000	3.000000	9.000000	0.000000
1383.733952	-0.004888	0.545636	0.231877	81.192657	108.387154	144.781876	-2.055513	0.000000	4.557944	0.000000	0.000000	0.000000	0.091439	-0.053239	-0.414353	0.000000	0.000000	3.000000	9.000000	0.000000
1383.737286	-0.004888	0.545636	0.231877	81.192657	108.387154	144.781876	-2.055513	0.000000	4.557944	0.000000	0.000000	0.000000	0.091439	-0.053239	-0.414353	0.000000	0.000000	3.000000	9.000000	0.000000
1383.740619	-0.004552	0.545499	0.230520	81.234467	107.965172	144.356537	-2.060705	0.000000	4.555600	0.000000	0.000000	0.000000	0.100831	-0.040912	-0.407223	0.000000	0.000000	3.000000	9.000000	0.000000
1383.743952	-0.004552	0.545499	0.230520	81.234467	107.965172	144.356537	-2.060705	0.000000	4.555600	0.000000	0.000000	0.000000	0.100831	-0.040912	-0.407223	0.000000	0.000000	3.000000	9.000000	0.000000
1383.747286	-0.004552	0.545499	0.230520	81.234467	107.965172	144.356537	-2.060705	0.000000	4.555600	0.000000	0.000000	0.000000	0.100831	-0.040912	-0.407223	0.000000	0.000000	3.000000	9.000000	0.000000
1383.750619	-0.004218	0.545371	0.229223	81.294731	107.166000	143.559738	-2.065262	0.000000	4.553537	0.000000	0.000000	0.000000	0.100331	-0.038580	-0.388926	0.000000	0.000000	3.000000	9.000000	0.000000
1383.753952	-0.004218	0.545371	0.229223	81.294731	107.166000	143.559738	-2.065262	0.000000	4.553537	0.000000	0.000000	0.000000	0.100331	-0.038580	-0.388926	0.000000	0.000000	3.000000	9.000000	0.000000
1383.757286	-0.004218	0.545371	0.229223	81.294731	107.166000	143.559738	-2.065262	0.000000	4.553537	0.000000	0.000000	0.000000	0.100331	-0.038580	-0.388926	0.000000	0.000000	3.000000	9.000000	0.000000
1383.760619	-0.003820	0.545262	0.227937	81.362892	106.231972	142.622437	-2.069437	0.000000	4.551641	0.000000	0.000000	0.000000	0.119457	-0.032493	-0.385695	0.000000	0.000000	3.000000	9.000000	0.000000
1383.763952	-0.003820	0.545262	0.227937	81.362892	106.231972	142.622437	-2.069437	0.000000	4.551641	0.000000	0.000000	0.000000	0.119457	-0.032493	-0.385695	0.000000	0.000000	3.000000	9.000000	0.000000
1383.767286	-0.003820	0.545262	0.227937	81.362892	106.231972	142.622437	-2.069437	0.000000	4.551641	0.000000	0.000000	0.000000	0.119457	-0.032493	-0.385695	0.000000	0.000000	3.000000	9.000000	0.000000
1383.770619	-0.003391	0.545195	0.226676	81.430649	105.277115	141.662262	-2.072518	0.000000	4.550238	0.000000	0.000000	0.000000	0.128719	-0.020235	-0.378343	0.000000	0.000000	3.000000	9.000000	0.000000
1383.773952	-0.003391	0.545195	0.226676	81.430649	105.277115	141.662262	-2.072518	0.000000	4.550238	0.000000	0.000000	0.000000	0.128719	-0.020235	-0.378343	0.000000	0.000000	3.000000	9.000000	0.000000
1383.777286	-0.003391	0.545195	0.226676	81.430649	105.277115	141.662262	-2.072518	0.000000	4.550238	0.000000	0.000000	0.000000	0.128719	-0.020235	-0.378343	0.000000	0.000000	3.000000	9.000000	0.000000
1383.780619	-0.002963	0.545168	0.225440	81.494415	104.331123	140.704346	-2.074934	0.000000	4.549137	0.000000	0.000000	0.000000	0.128220	-0.007995	-0.370976	0.000000	0.000000	3.000000	9.000000	0.000000
1383.783952	-0.002963	0.545168	0.225440	81.494415	104.331123	140.704346	-2.074934	0.000000	4.549137	0.000000	0.000000	0.000000	0.128220	-0.007995	-0.370976	0.000000	0.000000	3.000000	9.000000	0.000000
1383.787286	-0.002963	0.545168	0.225440	81.494415	104.331123	140.704346	-2.074934	0.000000	4.549137	0.000000	0.000000	0.000000	0.128220	-0.007995	-0.370976	0.000000	0.000000	3.000000	9.000000	0.000000
1383.790619	-0.002473	0.545178	0.224195	81.551659	103.489090	139.847412	-2.077215	0.000000	4.548096	0.000000	0.000000	0.000000	0.147177	0.002909	-0.373279	0.000000	0.000000	3.000000	9.000000	0.000000
1383.793952	-0.002473	0.545178	0.224195	81.551659	103.489090	139.847412	-2.077215	0.000000	4.548096	0.000000	0.000000	0.000000	0.147177	0.002909	-0.373279	0.000000	0.000000	3.000000	9.000000	0.000000
1383.797286	-0.002473	0.545178	0.224195	81.551659	103.489090	139.847412	-2.077215	0.000000	4.548096	0.000000	0.000000	0.000000	0.147177	0.002909	-0.373279	0.000000	0.000000	3.000000	9.000000	0.000000
1383.800619	-0.002016	0.545245	0.222957	81.601921	102.735466	139.077316	-2.078519	0.000000	4.547500	0.000000	0.000000	0.000000	0.136954	0.019971	-0.371503	0.000000	0.000000	3.000000	9.000000	0.000000
1383.803952	-0.002016	0.545245	0.222957	81.601921	102.735466	139.077316	-2.078519	0.000000	4.547500	0.000000	0.000000	0.000000	0.136954	0.019971	-0.371503	0.000000	0.000000	3.000000	9.000000	0.000000
1383.807286	-0.002016	0.545245	0.222957	81.601921	102.735466	139.077316	-2.078519	0.000000	4.547500	0.000000	0.000000	0.000000	0.136954	0.019971	-0.371503	0.000000	0.000000	3.000000	9.000000	0.000000
1383.810619	-0.001561	0.545294	0.221735	81.647133	102.043198	138.367340	-2.080366	0.000000	4.546656	0.000000	0.000000	0.000000	0.136449	0.014701	-0.366778	0.000000	0.000000	3.000000	9.000000	0.000000
1383.813952	-0.001561	0.545294	0.221735	81.647133	102.043198	138.367340	-2.080366	0.000000	4.546656	0.000000	0.000000	0.000000	0.136449	0.014701	-0.366778	0.000000	0.000000	3.000000	9.000000	0.000000
1383.817286	-0.001561	0.545294	0.221735	81.647133	102.043198	138.367340	-2.080366	0.000000	4.546656	0.000000	0.000000	0.000000	0.136449	0.014701	-0.366778	0.000000	0.000000	3.000000	9.000000	0.000000
1383.820619	-0.001140	0.545362	0.220523	81.696243	101.264847	137.570358	-2.082139	0.000000	4.545844	0.000000	0.000000	0.000000	0.126304	0.020583	-0.363463	0.000000	0.000000	3.000000	9.000000	0.000000
1383.823952	-0.001140	0.545362	0.220523	81.696243	101.264847	137.570358	-2.082139	0.000000	4.545844	0.000000	0.000000	0.000000	0.126304	0.020583	-0.363463	0.000000	0.000000	3.000000	9.000000	0.000000
1383.827286	-0.001140	0.545362	0.220523	81.696243	101.264847	137.570358	-2.082139	0.000000	4.545844	0.000000	0.000000	0.000000	0.126304	0.020583	-0.363463	0.000000	0.000000	3.000000	9.000000	0.000000
1383.830619	-0.000753	0.545393	0.219313	81.755074	100.398918	136.687439	-2.084420	0.000000	4.544798	0.000000	0.000000	0.000000	0.116220	0.009157	-0.362894	0.000000	0.000000	3.000000	9.000000	0.000000
1383.833952	-0.000753	0.545393	0.219313	81.755074	100.398918	136.687439	-2.084420	0.000000	4.544798	0.000000	0.000000	0.000000	0.116220	0.009157	-0.362894	0.000000	0.000000	3.000000	9.000000	0.000000
1383.837286	-0.000753	0.545393	0.219313	81.755074	100.398918	136.687439	-2.084420	0.000000	4.544798	0.000000	0.000000	0.000000	0.116220	0.009157	-0.362894	0.000000	0.000000	3.000000	9.000000	0.000000
1383.840619	-0.000431	0.545390	0.218139	81.829796	99.362961	135.633850	-2.087285	0.000000	4.543484	0.000000	0.000000	0.000000	0.096566	-0.000914	-0.352377	0.000000	0.000000	3.000000	9.000000	0.000000
1383.843952	-0.000431	0.545390	0.218139	81.829796	99.362961	135.633850	-2.087285	0.000000	4.543484	0.000000	0.000000	0.000000	0.096566	-0.000914	-0.352377	0.000000	0.000000	3.000000	9.000000	0.000000
1383.847286	-0.000431	0.545390	0.218139	81.829796	99.362961	135.633850	-2.087285	0.000000	4.543484	0.000000	0.000000	0.000000	0.096566	-0.000914	-0.352377	0.000000	0.000000	3.000000	9.000000	0.000000
1383.850619	-0.000174	0.545316	0.217004	81.902870	98.321648	134.578720	-2.091027	0.000000	4.541762	0.000000	0.000000	0.000000	0.077027	-0.021974	-0.340336	0.000000	0.000000	3.000000	9.000000	0.000000
1383.853952	-0.000174	0.545316	0.217004	81.902870	98.321648	134.578720	-2.091027	0.000000	4.541762	0.000000	0.000000	0.000000	0.077027	-0.021974	-0.340336	0.000000	0.000000	3.000000	9.000000	0.000000
1383.857286	-0.000174	0.545316	0.217004	81.902870	98.321648	134.578720	-2.091027	0.000000	4.541762	0.000000	0.000000	0.000000	0.077027	-0.021974	-0.340336	0.000000	0.000000	3.000000	9.000000	0.000000
1383.860619	0.000018	0.545210	0.215905	81.950577	97.299019	133.569885	-2.095609	0.000000	4.539650	0.000000	0.000000	0.000000	0.057599	-0.031858	-0.329653	0.000000	0.000000	3.000000	9.000000	0.000000
1383.863952	0.000018	0.545210	0.215905	81.950577	97.299019	133.569885	-2.095609	0.000000	4.539650	0.000000	0.000000	0.000000	0.057599	-0.031858	-0.329653	0.000000	0.000000	3.000000	9.000000	0.000000
1383.867286	0.000018	0.545210	0.215905	81.950577	97.299019	133.569885	-2.095609	0.000000	4.539650	0.000000	0.000000	0.000000	0.057599	-0.031858	-0.329653	0.000000	0.000000	3.000000	9.000000	0.000000
1383.870619	0.000209	0.545062	0.214776	81.985359	96.486847	132.763840	-2.101069	0.000000	4.537126	0.000000	0.000000	0.000000	0.057408	-0.044305	-0.338860	0.000000	0.000000	3.000000	9.000000	0.000000
1383.873952	0.000209	0.545062	0.214776	81.985359	96.486847	132.763840	-2.101069	0.000000	4.537126	0.000000	0.000000	0.000000	0.057408	-0.044305	-0.338860	0.000000	0.000000	3.000000	9.000000	0.000000
1383.877286	0.000209	0.545062	0.214776	81.985359	96.486847	132.763840	-2.101069	0.000000	4.537126	0.000000	0.000000	0.000000	0.057408	-0.044305	-0.338860	0.000000	0.000000	3.000000	9.000000	0.000000
1383.880619	0.000400	0.544862	0.213668	82.008759	95.971123	132.253433	-2.106834	0.000000	4.534452	0.000000	0.000000	0.000000	0.057219	-0.060237	-0.332413	0.000000	0.000000	3.000000	9.000000	0.000000
1383.883952	0.000400	0.544862	0.213668	82.008759	95.971123	132.253433	-2.106834	0.000000	4.534452	0.000000	0.000000	0.000000	0.057219	-0.060237	-0.332413	0.000000	0.000000	3.000000	9.000000	0.000000
1383.887286	0.000400	0.544862	0.213668	82.008759	95.971123	132.253433	-2.106834	0.000000	4.534452	0.000000	0.000000	0.000000	0.057219	-0.060237	-0.332413	0.000000	0.000000	3.000000	9.000000	0.000000
1383.890619	0.000590	0.544640	0.212543	82.024399	95.805321	132.088638	-2.112486	0.000000	4.531821	0.000000	0.000000	0.000000	0.057025	-0.066407	-0.337406	0.000000	0.000000	3.000000	9.000000	0.000000
1383.893952	0.000590	0.544640	0.212543	82.024399	95.805321	132.088638	-2.112486	0.000000	4.531821	0.000000	0.000000	0.000000	0.057025	-0.066407	-0.337406	0.000000	0.000000	3.000000	9.000000	0.000000
1383.897286	0.000590	0.544640	0.212543	82.024399	95.805321	132.088638	-2.112486	0.000000	4.531821	0.000000	0.000000	0.000000	0.057025	-0.066407	-0.337406	0.000000	0.000000	3.000000	9.000000	0.000000
1383.900619	0.000779	0.544403	0.211435	82.029221	95.970047	132.252884	-2.118334	0.000000	4.529090	0.000000	0.000000	0.000000	0.056839	-0.071242	-0.332394	0.000000	0.000000	3.000000	9.000000	0.000000
1383.903952	0.000779	0.544403	0.211435	82.029221	95.970047	132.252884	-2.118334	0.000000	4.529090	0.000000	0.000000	0.000000	0.056839	-0.071242	-0.332394	0.000000	0.000000	3.000000	9.000000	0.000000
1383.907286	0.000779	0.544403	0.211435	82.029221	95.970047	132.252884	-2.118334	0.000000	4.529090	0.000000	0.000000	0.000000	0.056839	-0.071242	-0.332394	0.000000	0.000000	3.000000	9.000000	0.000000
1383.910619	0.001000	0.544161	0.210291	82.027054	96.383133	132.660385	-2.124107	0.000000	4.526386	0.000000	0.000000	0.000000	0.066140	-0.072567	-0.343168	0.000000	0.000000	3.000000	9.000000	0.000000
1383.913952	0.001000	0.544161	0.210291	82.027054	96.383133	132.660385	-2.124107	0.000000	4.526386	0.000000	0.000000	0.000000	0.066140	-0.072567	-0.343168	0.000000	0.000000	3.000000	9.000000	0.000000
1383.917286	0.001000	0.544161	0.210291	82.027054	96.383133	132.660385	-2.124107	0.000000	4.526386	0.000000	0.000000	0.000000	0.066140	-0.072567	-0.343168	0.000000	0.000000	3.000000	9.000000	0.000000
1383.920619	0.001220	0.543903	0.209164	82.017258	96.972511	133.243774	-2.129683	0.000000	4.523766	0.000000	0.000000	0.000000	0.065921	-0.077366	-0.338170	0.000000	0.000000	3.000000	9.000000	0.000000
1383.923952	0.001220	0.543903	0.209164	82.017258	96.972511	133.243774	-2.129683	0.000000	4.523766	0.000000	0.000000	0.000000	0.065921	-0.077366	-0.338170	0.000000	0.000000	3.000000	9.000000	0.000000
1383.927286	0.001220	0.543903	0.209164	82.017258	96.972511	133.243774	-2.129683	0.000000	4.523766	0.000000	0.000000	0.000000	0.065921	-0.077366	-0.338170	0.000000	0.000000	3.000000	9.000000	0.000000
1383.930619	0.001439	0.543666	0.208049	82.002647	97.619110	133.881958	-2.135182	0.000000	4.521172	0.000000	0.000000	0.000000	0.065704	-0.071221	-0.334563	0.000000	0.000000	3.000000	9.000000	0.000000
1383.933952	0.001439	0.543666	0.208049	82.002647	97.619110	133.881958	-2.135182	0.000000	4.521172	0.000000	0.000000	0.000000	0.065704	-0.071221	-0.334563	0.000000	0.000000	3.000000	9.000000	0.000000
1383.937286	0.001439	0.543666	0.208049	82.002647	97.619110	133.881958	-2.135182	0.000000	4.521172	0.000000	0.000000	0.000000	0.065704	-0.071221	-0.334563	0.000000	0.000000	3.000000	9.000000	0.000000
1383.940619	0.001720	0.543449	0.206946	81.988564	98.209068	134.463608	-2.140644	0.000000	4.518588	0.000000	0.000000	0.000000	0.084407	-0.065130	-0.330965	0.000000	0.000000	3.000000	9.000000	0.000000
1383.943952	0.001720	0.543449	0.206946	81.988564	98.209068	134.463608	-2.140644	0.000000	4.518588	0.000000	0.000000	0.000000	0.084407	-0.065130	-0.330965	0.000000	0.000000	3.000000	9.000000	0.000000
1383.947286	0.001720	0.543449	0.206946	81.988564	98.209068	134.463608	-2.140644	0.000000	4.518588	0.000000	0.000000	0.000000	0.084407	-0.065130	-0.330965	0.000000	0.000000	3.000000	9.000000	0.000000
1383.950619	0.002032	0.543252	0.205855	81.983498	98.625946	134.865479	-2.144944	0.000000	4.516549	0.000000	0.000000	0.000000	0.093578	-0.059058	-0.327318	0.000000	0.000000	3.000000	9.000000	0.000000
1383.953952	0.002032	0.543252	0.205855	81.983498	98.625946	134.865479	-2.144944	0.000000	4.516549	0.000000	0.000000	0.000000	0.093578	-0.059058	-0.327318	0.000000	0.000000	3.000000	9.000000	0.000000
1383.957286	0.002032	0.543252	0.205855	81.983498	98.625946	134.865479	-2.144944	0.000000	4.516549	0.000000	0.000000	0.000000	0.093578	-0.059058	-0.327318	0.000000	0.000000	3.000000	9.000000	0.000000
1383.960619	0.002343	0.543091	0.204757	81.987709	98.808693	135.033310	-2.148634	0.000000	4.514795	0.000000	0.000000	0.000000	0.093260	-0.048207	-0.329406	0.000000	0.000000	3.000000	9.000000	0.000000
1383.963952	0.002343	0.543091	0.204757	81.987709	98.808693	135.033310	-2.148634	0.000000	4.514795	0.000000	0.000000	0.000000	0.093260	-0.048207	-0.329406	0.000000	0.000000	3.000000	9.000000	0.000000
1383.967286	0.002343	0.543091	0.204757	81.987709	98.808693	135.033310	-2.148634	0.000000	4.514795	0.000000	0.000000	0.000000	0.093260	-0.048207	-0.329406	0.000000	0.000000	3.000000	9.000000	0.000000
1383.970619	0.002715	0.542950	0.203671	82.002670	98.690514	134.897751	-2.152437	0.000000	4.512983	0.000000	0.000000	0.000000	0.111785	-0.042223	-0.325771	0.000000	0.000000	3.000000	9.000000	0.000000
1383.973952	0.002715	0.542950	0.203671	82.002670	98.690514	134.897751	-2.152437	0.000000	4.512983	0.000000	0.000000	0.000000	0.111785	-0.042223	-0.325771	0.000000	0.000000	3.000000	9.000000	0.000000
1383.977286	0.002715	0.542950	0.203671	82.002670	98.690514	134.897751	-2.152437	0.000000	4.512983	0.000000	0.000000	0.000000	0.111785	-0.042223	-0.325771	0.000000	0.000000	3.000000	9.000000	0.000000
1383.980619	0.003087	0.542829	0.202597	82.031197	98.166229	134.360016	-2.155059	0.000000	4.511732	0.000000	0.000000	0.000000	0.111432	-0.036224	-0.322040	0.000000	0.000000	3.000000	9.000000	0.000000
1383.983952	0.003087	0.542829	0.202597	82.031197	98.166229	134.360016	-2.155059	0.000000	4.511732	0.000000	0.000000	0.000000	0.111432	-0.036224	-0.322040	0.000000	0.000000	3.000000	9.000000	0.000000
1383.987286	0.003087	0.542829	0.202597	82.031197	98.166229	134.360016	-2.155059	0.000000	4.511732	0.000000	0.000000	0.000000	0.111432	-0.036224	-0.322040	0.000000	0.000000	3.000000	9.000000	0.000000
1383.990619	0.003457	0.542688	0.201507	82.071228	97.245293	133.429321	-2.157621	0.000000	4.510507	0.000000	0.000000	0.000000	0.111039	-0.042385	-0.327096	0.000000	0.000000	3.000000	9.000000	0.000000
1383.993952	0.003457	0.542688	0.201507	82.071228	97.245293	133.429321	-2.157621	0.000000	4.510507	0.000000	0.000000	0.000000	0.111039	-0.042385	-0.327096	0.000000	0.000000	3.000000	9.000000	0.000000
1383.997286	0.003457	0.542688	0.201507	82.071228	97.245293	133.429321	-2.157621	0.000000	4.510507	0.000000	0.000000	0.000000	0.111039	-0.042385	-0.327096	0.000000	0.000000	3.000000	9.000000	0.000000
1384.000619	0.003763	0.542506	0.200385	82.113495	96.166771	132.348236	-2.160378	0.000000	4.509187	0.000000	0.000000	0.000000	0.091883	-0.054553	-0.336489	0.000000	0.000000	3.000000	9.000000	0.000000
1384.003952	0.003763	0.542506	0.200385	82.113495	96.166771	132.348236	-2.160378	0.000000	4.509187	0.000000	0.000000	0.000000	0.091883	-0.054553	-0.336489	0.000000	0.000000	3.000000	9.000000	0.000000
1384.007286	0.003763	0.542506	0.200385	82.113495	96.166771	132.348236	-2.160378	0.000000	4.509187	0.000000	0.000000	0.000000	0.091883	-0.054553	-0.336489	0.000000	0.000000	3.000000	9.000000	0.000000
1384.010619	0.004037	0.542324	0.199262	82.152802	95.102859	131.285019	-2.164604	0.000000	4.507160	0.000000	0.000000	0.000000	0.082211	-0.054617	-0.337121	0.000000	0.000000	3.000000	9.000000	0.000000
1384.013952	0.004037	0.542324	0.199262	82.152802	95.102859	131.285019	-2.164604	0.000000	4.507160	0.000000	0.000000	0.000000	0.082211	-0.054617	-0.337121	0.000000	0.000000	3.000000	9.000000	0.000000
1384.017286	0.004037	0.542324	0.199262	82.152802	95.102859	131.285019	-2.164604	0.000000	4.507160	0.000000	0.000000	0.000000	0.082211	-0.054617	-0.337121	0.000000	0.000000	3.000000	9.000000	0.000000
1384.020619	0.004217	0.542106	0.198141	82.186783	94.140930	130.328064	-2.169483	0.000000	4.504813	0.000000	0.000000	0.000000	0.053930	-0.065394	-0.336226	0.000000	0.000000	3.000000	9.000000	0.000000
1384.023952	0.004217	0.542106	0.198141	82.186783	94.140930	130.328064	-2.169483	0.000000	4.504813	0.000000	0.000000	0.000000	0.053930	-0.065394	-0.336226	0.000000	0.000000	3.000000	9.000000	0.000000
1384.027286	0.004217	0.542106	0.198141	82.186783	94.140930	130.328064	-2.169483	0.000000	4.504813	0.000000	0.000000	0.000000	0.053930	-0.065394	-0.336226	0.000000	0.000000	3.000000	9.000000	0.000000
1384.030619	0.004334	0.541884	0.196984	82.215477	93.314857	129.513718	-2.176120	0.000000	4.501611	0.000000	0.000000	0.000000	0.035033	-0.066744	-0.347056	0.000000	0.000000	3.000000	9.000000	0.000000
1384.033952	0.004334	0.541884	0.196984	82.215477	93.314857	129.513718	-2.176120	0.000000	4.501611	0.000000	0.000000	0.000000	0.035033	-0.066744	-0.347056	0.000000	0.000000	3.000000	9.000000	0.000000
1384.037286	0.004334	0.541884	0.196984	82.215477	93.314857	129.513718	-2.176120	0.000000	4.501611	0.000000	0.000000	0.000000	0.035033	-0.066744	-0.347056	0.000000	0.000000	3.000000	9.000000	0.000000
1384.040619	0.004388	0.541686	0.195874	82.238281	92.692566	128.906128	-2.184305	0.000000	4.497645	0.000000	0.000000	0.000000	0.016397	-0.059392	-0.332854	0.000000	0.000000	3.000000	9.000000	0.000000
1384.043952	0.004388	0.541686	0.195874	82.238281	92.692566	128.906128	-2.184305	0.000000	4.497645	0.000000	0.000000	0.000000	0.016397	-0.059392	-0.332854	0.000000	0.000000	3.000000	9.000000	0.000000
1384.047286	0.004388	0.541686	0.195874	82.238281	92.692566	128.906128	-2.184305	0.000000	4.497645	0.000000	0.000000	0.000000	0.016397	-0.059392	-0.332854	0.000000	0.000000	3.000000	9.000000	0.000000
1384.050619	0.004443	0.541508	0.194778	82.254761	92.269424	128.497177	-2.193288	0.000000	4.493271	0.000000	0.000000	0.000000	0.016360	-0.053420	-0.329005	0.000000	0.000000	3.000000	9.000000	0.000000
1384.053952	0.004443	0.541508	0.194778	82.254761	92.269424	128.497177	-2.193288	0.000000	4.493271	0.000000	0.000000	0.000000	0.016360	-0.053420	-0.329005	0.000000	0.000000	3.000000	9.000000	0.000000
1384.057286	0.004443	0.541508	0.194778	82.254761	92.269424	128.497177	-2.193288	0.000000	4.493271	0.000000	0.000000	0.000000	0.016360	-0.053420	-0.329005	0.000000	0.000000	3.000000	9.000000	0.000000
1384.060619	0.004528	0.541354	0.193728	82.263733	92.100868	128.337860	-2.202232	0.000000	4.488894	0.000000	0.000000	0.000000	0.025665	-0.046114	-0.314846	0.000000	0.000000	3.000000	9.000000	0.000000
1384.063952	0.004528	0.541354	0.193728	82.263733	92.100868	128.337860	-2.202232	0.000000	4.488894	0.000000	0.000000	0.000000	0.025665	-0.046114	-0.314846	0.000000	0.000000	3.000000	9.000000	0.000000
1384.067286	0.004528	0.541354	0.193728	82.263733	92.100868	128.337860	-2.202232	0.000000	4.488894	0.000000	0.000000	0.000000	0.025665	-0.046114	-0.314846	0.000000	0.000000	3.000000	9.000000	0.000000
1384.070619	0.004614	0.541240	0.192707	82.269981	92.160950	128.402893	-2.210239	0.000000	4.484958	0.000000	0.000000	0.000000	0.025635	-0.034166	-0.306399	0.000000	0.000000	3.000000	9.000000	0.000000
1384.073952	0.004614	0.541240	0.192707	82.269981	92.160950	128.402893	-2.210239	0.000000	4.484958	0.000000	0.000000	0.000000	0.025635	-0.034166	-0.306399	0.000000	0.000000	3.000000	9.000000	0.000000
1384.077286	0.004614	0.541240	0.192707	82.269981	92.160950	128.402893	-2.210239	0.000000	4.484958	0.000000	0.000000	0.000000	0.025635	-0.034166	-0.306399	0.000000	0.000000	3.000000	9.000000	0.000000
1384.080619	0.004730	0.541146	0.191699	82.275391	92.353592	128.597458	-2.218054	0.000000	4.481097	0.000000	0.000000	0.000000	0.034818	-0.028266	-0.302473	0.000000	0.000000	3.000000	9.000000	0.000000
1384.083952	0.004730	0.541146	0.191699	82.275391	92.353592	128.597458	-2.218054	0.000000	4.481097	0.000000	0.000000	0.000000	0.034818	-0.028266	-0.302473	0.000000	0.000000	3.000000	9.000000	0.000000
1384.087286	0.004730	0.541146	0.191699	82.275391	92.353592	128.597458	-2.218054	0.000000	4.481097	0.000000	0.000000	0.000000	0.034818	-0.028266	-0.302473	0.000000	0.000000	3.000000	9.000000	0.000000
1384.090619	0.004730	0.541146	0.191699	82.279251	92.608833	128.853668	-2.225236	0.000000	4.477535	0.000000	0.000000	0.000000	0.034818	-0.028266	-0.302473	0.000000	0.000000	3.000000	9.000000	0.000000
1384.093952	0.004815	0.541040	0.190743	82.279251	92.608833	128.853668	-2.225236	0.000000	4.477535	0.000000	0.000000	0.000000	0.025594	-0.031654	-0.286611	0.000000	0.000000	3.000000	9.000000	0.000000
1384.097286	0.004815	0.541040	0.190743	82.279251	92.608833	128.853668	-2.225236	0.000000	4.477535	0.000000	0.000000	0.000000	0.025594	-0.031654	-0.286611	0.000000	0.000000	3.000000	9.000000	0.000000
1384.100619	0.004870	0.540915	0.189772	82.282501	92.901817	129.150375	-2.232559	0.000000	4.473888	0.000000	0.000000	0.000000	0.016262	-0.037706	-0.291503	0.000000	0.000000	3.000000	9.000000	0.000000
1384.103952	0.004870	0.540915	0.189772	82.282501	92.901817	129.150375	-2.232559	0.000000	4.473888	0.000000	0.000000	0.000000	0.016262	-0.037706	-0.291503	0.000000	0.000000	3.000000	9.000000	0.000000
1384.107286	0.004870	0.540915	0.189772	82.282501	92.901817	129.150375	-2.232559	0.000000	4.473888	0.000000	0.000000	0.000000	0.016262	-0.037706	-0.291503	0.000000	0.000000	3.000000	9.000000	0.000000
1384.110619	0.004870	0.540915	0.189772	82.286087	93.181236	129.436737	-2.240678	0.000000	4.469828	0.000000	0.000000	0.000000	0.016262	-0.037706	-0.291503	0.000000	0.000000	3.000000	9.000000	0.000000
1384.113952	0.004862	0.540758	0.188838	82.286087	93.181236	129.436737	-2.240678	0.000000	4.469828	0.000000	0.000000	0.000000	-0.002108	-0.046979	-0.280019	0.000000	0.000000	3.000000	9.000000	0.000000
1384.117286	0.004862	0.540758	0.188838	82.286087	93.181236	129.436737	-2.240678	0.000000	4.469828	0.000000	0.000000	0.000000	-0.002108	-0.046979	-0.280019	0.000000	0.000000	3.000000	9.000000	0.000000
1384.120619	0.004824	0.540577	0.187854	82.287064	93.574875	129.841675	-2.249648	0.000000	4.465320	0.000000	0.000000	0.000000	-0.011410	-0.054350	-0.295364	0.000000	0.000000	3.000000	9.000000	0.000000
1384.123952	0.004824	0.540577	0.187854	82.287064	93.574875	129.841675	-2.249648	0.000000	4.465320	0.000000	0.000000	0.000000	-0.011410	-0.054350	-0.295364	0.000000	0.000000	3.000000	9.000000	0.000000
1384.127286	0.004824	0.540577	0.187854	82.287064	93.574875	129.841675	-2.249648	0.000000	4.465320	0.000000	0.000000	0.000000	-0.011410	-0.054350	-0.295364	0.000000	0.000000	3.000000	9.000000	0.000000
1384.130619	0.004817	0.540396	0.186867	82.278107	94.157791	130.436035	-2.259755	0.000000	4.460214	0.000000	0.000000	0.000000	-0.002213	-0.054354	-0.295906	0.000000	0.000000	3.000000	9.000000	0.000000
1384.133952	0.004817	0.540396	0.186867	82.278107	94.157791	130.436035	-2.259755	0.000000	4.460214	0.000000	0.000000	0.000000	-0.002213	-0.054354	-0.295906	0.000000	0.000000	3.000000	9.000000	0.000000
1384.137286	0.004817	0.540396	0.186867	82.278107	94.157791	130.436035	-2.259755	0.000000	4.460214	0.000000	0.000000	0.000000	-0.002213	-0.054354	-0.295906	0.000000	0.000000	3.000000	9.000000	0.000000
1384.140619	0.004779	0.540250	0.185875	82.256432	94.749794	131.049927	-2.269371	0.000000	4.455329	0.000000	0.000000	0.000000	-0.011385	-0.043812	-0.297675	0.000000	0.000000	3.000000	9.000000	0.000000
1384.143952	0.004779	0.540250	0.185875	82.256432	94.749794	131.049927	-2.269371	0.000000	4.455329	0.000000	0.000000	0.000000	-0.011385	-0.043812	-0.297675	0.000000	0.000000	3.000000	9.000000	0.000000
1384.147286	0.004779	0.540250	0.185875	82.256432	94.749794	131.049927	-2.269371	0.000000	4.455329	0.000000	0.000000	0.000000	-0.011385	-0.043812	-0.297675	0.000000	0.000000	3.000000	9.000000	0.000000
1384.150619	0.004779	0.540250	0.185875	82.222641	95.087410	131.420609	-2.279694	0.000000	4.450055	0.000000	0.000000	0.000000	-0.011385	-0.043812	-0.297675	0.000000	0.000000	3.000000	9.000000	0.000000
1384.153952	0.004772	0.540143	0.184911	82.222641	95.087410	131.420609	-2.279694	0.000000	4.450055	0.000000	0.000000	0.000000	-0.002148	-0.031991	-0.289077	0.000000	0.000000	3.000000	9.000000	0.000000
1384.157286	0.004772	0.540143	0.184911	82.222641	95.087410	131.420609	-2.279694	0.000000	4.450055	0.000000	0.000000	0.000000	-0.002148	-0.031991	-0.289077	0.000000	0.000000	3.000000	9.000000	0.000000
1384.160619	0.004795	0.540102	0.183902	82.184250	95.002525	131.381134	-2.289225	0.000000	4.445160	0.000000	0.000000	0.000000	0.006880	-0.012397	-0.302808	0.000000	0.000000	3.000000	9.000000	0.000000
1384.163952	0.004795	0.540102	0.183902	82.184250	95.002525	131.381134	-2.289225	0.000000	4.445160	0.000000	0.000000	0.000000	0.006880	-0.012397	-0.302808	0.000000	0.000000	3.000000	9.000000	0.000000
1384.167286	0.004795	0.540102	0.183902	82.184250	95.002525	131.381134	-2.289225	0.000000	4.445160	0.000000	0.000000	0.000000	0.006880	-0.012397	-0.302808	0.000000	0.000000	3.000000	9.000000	0.000000
1384.170619	0.004795	0.540102	0.183902	82.166466	94.517303	130.938736	-2.298702	0.000000	4.440267	0.000000	0.000000	0.000000	0.006880	-0.012397	-0.302808	0.000000	0.000000	3.000000	9.000000	0.000000
1384.173952	0.004787	0.540045	0.182911	82.166466	94.517303	130.938736	-2.298702	0.000000	4.440267	0.000000	0.000000	0.000000	-0.002223	-0.017107	-0.297253	0.000000	0.000000	3.000000	9.000000	0.000000
1384.177286	0.004787	0.540045	0.182911	82.166466	94.517303	130.938736	-2.298702	0.000000	4.440267	0.000000	0.000000	0.000000	-0.002223	-0.017107	-0.297253	0.000000	0.000000	3.000000	9.000000	0.000000
1384.180619	0.004780	0.540042	0.181930	82.177017	93.845512	130.293549	-2.308646	0.000000	4.435104	0.000000	0.000000	0.000000	-0.002202	-0.000819	-0.294468	0.000000	0.000000	3.000000	9.000000	0.000000
1384.183952	0.004780	0.540042	0.181930	82.177017	93.845512	130.293549	-2.308646	0.000000	4.435104	0.000000	0.000000	0.000000	-0.002202	-0.000819	-0.294468	0.000000	0.000000	3.000000	9.000000	0.000000
1384.187286	0.004780	0.540042	0.181930	82.177017	93.845512	130.293549	-2.308646	0.000000	4.435104	0.000000	0.000000	0.000000	-0.002202	-0.000819	-0.294468	0.000000	0.000000	3.000000	9.000000	0.000000
1384.190619	0.004780	0.540042	0.181930	82.188072	93.190926	129.664047	-2.318570	0.000000	4.429925	0.000000	0.000000	0.000000	-0.002202	-0.000819	-0.294468	0.000000	0.000000	3.000000	9.000000	0.000000
1384.193952	0.004773	0.540019	0.180931	82.188072	93.190926	129.664047	-2.318570	0.000000	4.429925	0.000000	0.000000	0.000000	-0.002240	-0.006918	-0.299489	0.000000	0.000000	3.000000	9.000000	0.000000
1384.197286	0.004773	0.540019	0.180931	82.188072	93.190926	129.664047	-2.318570	0.000000	4.429925	0.000000	0.000000	0.000000	-0.002240	-0.006918	-0.299489	0.000000	0.000000	3.000000	9.000000	0.000000
1384.200619	0.004796	0.539980	0.179951	82.172279	92.607697	129.120346	-2.328737	0.000000	4.424588	0.000000	0.000000	0.000000	0.006875	-0.011607	-0.294033	0.000000	0.000000	3.000000	9.000000	0.000000
1384.203952	0.004796	0.539980	0.179951	82.172279	92.607697	129.120346	-2.328737	0.000000	4.424588	0.000000	0.000000	0.000000	0.006875	-0.011607	-0.294033	0.000000	0.000000	3.000000	9.000000	0.000000
1384.207286	0.004796	0.539980	0.179951	82.172279	92.607697	129.120346	-2.328737	0.000000	4.424588	0.000000	0.000000	0.000000	0.006875	-0.011607	-0.294033	0.000000	0.000000	3.000000	9.000000	0.000000
1384.210619	0.004796	0.539980	0.179951	82.113548	92.124512	128.709946	-2.338212	0.000000	4.419589	0.000000	0.000000	0.000000	0.006875	-0.011607	-0.294033	0.000000	0.000000	3.000000	9.000000	0.000000
1384.213952	0.004788	0.539976	0.178965	82.113548	92.124512	128.709946	-2.338212	0.000000	4.419589	0.000000	0.000000	0.000000	-0.002226	-0.001302	-0.295743	0.000000	0.000000	3.000000	9.000000	0.000000
1384.217286	0.004788	0.539976	0.178965	82.113548	92.124512	128.709946	-2.338212	0.000000	4.419589	0.000000	0.000000	0.000000	-0.002226	-0.001302	-0.295743	0.000000	0.000000	3.000000	9.000000	0.000000
1384.220619	0.004841	0.539956	0.177998	82.028481	91.842438	128.510147	-2.348400	0.000000	4.414184	0.000000	0.000000	0.000000	0.015907	-0.006002	-0.290326	0.000000	0.000000	3.000000	9.000000	0.000000
1384.223952	0.004841	0.539956	0.177998	82.028481	91.842438	128.510147	-2.348400	0.000000	4.414184	0.000000	0.000000	0.000000	0.015907	-0.006002	-0.290326	0.000000	0.000000	3.000000	9.000000	0.000000
1384.227286	0.004841	0.539956	0.177998	82.028481	91.842438	128.510147	-2.348400	0.000000	4.414184	0.000000	0.000000	0.000000	0.015907	-0.006002	-0.290326	0.000000	0.000000	3.000000	9.000000	0.000000
1384.230619	0.004864	0.539966	0.176989	81.924721	91.778397	128.540543	-2.357311	0.000000	4.409431	0.000000	0.000000	0.000000	0.006725	0.002881	-0.302636	0.000000	0.000000	3.000000	9.000000	0.000000
1384.233952	0.004864	0.539966	0.176989	81.924721	91.778397	128.540543	-2.357311	0.000000	4.409431	0.000000	0.000000	0.000000	0.006725	0.002881	-0.302636	0.000000	0.000000	3.000000	9.000000	0.000000
1384.237286	0.004864	0.539966	0.176989	81.924721	91.778397	128.540543	-2.357311	0.000000	4.409431	0.000000	0.000000	0.000000	0.006725	0.002881	-0.302636	0.000000	0.000000	3.000000	9.000000	0.000000
1384.240619	0.004946	0.540029	0.175989	81.847748	91.846962	128.676300	-2.367308	0.000000	4.404072	0.000000	0.000000	0.000000	0.024753	0.018935	-0.299938	0.000000	0.000000	3.000000	9.000000	0.000000
1384.243952	0.004946	0.540029	0.175989	81.847748	91.846962	128.676300	-2.367308	0.000000	4.404072	0.000000	0.000000	0.000000	0.024753	0.018935	-0.299938	0.000000	0.000000	3.000000	9.000000	0.000000
1384.247286	0.004946	0.540029	0.175989	81.847748	91.846962	128.676300	-2.367308	0.000000	4.404072	0.000000	0.000000	0.000000	0.024753	0.018935	-0.299938	0.000000	0.000000	3.000000	9.000000	0.000000
1384.250619	0.004946	0.540029	0.175989	81.818443	91.927071	128.781036	-2.376126	0.000000	4.399321	0.000000	0.000000	0.000000	0.024753	0.018935	-0.299938	0.000000	0.000000	3.000000	9.000000	0.000000
1384.253952	0.005058	0.540111	0.175003	81.818443	91.927071	128.781036	-2.376126	0.000000	4.399321	0.000000	0.000000	0.000000	0.033704	0.024571	-0.295788	0.000000	0.000000	3.000000	9.000000	0.000000
1384.257286	0.005058	0.540111	0.175003	81.818443	91.927071	128.781036	-2.376126	0.000000	4.399321	0.000000	0.000000	0.000000	0.033704	0.024571	-0.295788	0.000000	0.000000	3.000000	9.000000	0.000000
1384.260619	0.005201	0.540231	0.174047	81.827690	91.805847	128.656021	-2.384291	0.000000	4.394901	0.000000	0.000000	0.000000	0.042654	0.036092	-0.286966	0.000000	0.000000	3.000000	9.000000	0.000000
1384.263952	0.005201	0.540231	0.174047	81.827690	91.805847	128.656021	-2.384291	0.000000	4.394901	0.000000	0.000000	0.000000	0.042654	0.036092	-0.286966	0.000000	0.000000	3.000000	9.000000	0.000000
1384.267286	0.005201	0.540231	0.174047	81.827690	91.805847	128.656021	-2.384291	0.000000	4.394901	0.000000	0.000000	0.000000	0.042654	0.036092	-0.286966	0.000000	0.000000	3.000000	9.000000	0.000000
1384.270619	0.005201	0.540231	0.174047	81.842903	91.344284	128.188293	-2.391632	0.000000	4.390911	0.000000	0.000000	0.000000	0.042654	0.036092	-0.286966	0.000000	0.000000	3.000000	9.000000	0.000000
1384.273952	0.005372	0.540370	0.173104	81.842903	91.344284	128.188293	-2.391632	0.000000	4.390911	0.000000	0.000000	0.000000	0.051530	0.041701	-0.282785	0.000000	0.000000	3.000000	9.000000	0.000000
1384.277286	0.005372	0.540370	0.173104	81.842903	91.344284	128.188293	-2.391632	0.000000	4.390911	0.000000	0.000000	0.000000	0.051530	0.041701	-0.282785	0.000000	0.000000	3.000000	9.000000	0.000000
1384.280619	0.005544	0.540463	0.172220	81.862190	90.602142	127.445473	-2.398307	0.000000	4.387269	0.000000	0.000000	0.000000	0.051525	0.028071	-0.265077	0.000000	0.000000	3.000000	9.000000	0.000000
1384.283952	0.005544	0.540463	0.172220	81.862190	90.602142	127.445473	-2.398307	0.000000	4.387269	0.000000	0.000000	0.000000	0.051525	0.028071	-0.265077	0.000000	0.000000	3.000000	9.000000	0.000000
1384.287286	0.005544	0.540463	0.172220	81.862190	90.602142	127.445473	-2.398307	0.000000	4.387269	0.000000	0.000000	0.000000	0.051525	0.028071	-0.265077	0.000000	0.000000	3.000000	9.000000	0.000000
1384.290619	0.005544	0.540463	0.172220	81.882576	89.674301	126.521454	-2.404405	0.000000	4.383929	0.000000	0.000000	0.000000	0.051525	0.028071	-0.265077	0.000000	0.000000	3.000000	9.000000	0.000000
1384.293952	0.005686	0.540527	0.171376	81.882576	89.674301	126.521454	-2.404405	0.000000	4.383929	0.000000	0.000000	0.000000	0.042530	0.018949	-0.253265	0.000000	0.000000	3.000000	9.000000	0.000000
1384.297286	0.005686	0.540527	0.171376	81.882576	89.674301	126.521454	-2.404405	0.000000	4.383929	0.000000	0.000000	0.000000	0.042530	0.018949	-0.253265	0.000000	0.000000	3.000000	9.000000	0.000000
1384.300619	0.005798	0.540555	0.170536	81.902023	88.662872	125.517761	-2.410715	0.000000	4.380463	0.000000	0.000000	0.000000	0.033480	0.008509	-0.252116	0.000000	0.000000	3.000000	9.000000	0.000000
1384.303952	0.005798	0.540555	0.170536	81.902023	88.662872	125.517761	-2.410715	0.000000	4.380463	0.000000	0.000000	0.000000	0.033480	0.008509	-0.252116	0.000000	0.000000	3.000000	9.000000	0.000000
1384.307286	0.005798	0.540555	0.170536	81.902023	88.662872	125.517761	-2.410715	0.000000	4.380463	0.000000	0.000000	0.000000	0.033480	0.008509	-0.252116	0.000000	0.000000	3.000000	9.000000	0.000000
1384.310619	0.005909	0.540534	0.169719	81.917236	87.880066	124.743462	-2.417624	0.000000	4.376654	0.000000	0.000000	0.000000	0.033452	-0.006356	-0.245006	0.000000	0.000000	3.000000	9.000000	0.000000
1384.313952	0.005909	0.540534	0.169719	81.917236	87.880066	124.743462	-2.417624	0.000000	4.376654	0.000000	0.000000	0.000000	0.033452	-0.006356	-0.245006	0.000000	0.000000	3.000000	9.000000	0.000000
1384.317286	0.005909	0.540534	0.169719	81.917236	87.880066	124.743462	-2.417624	0.000000	4.376654	0.000000	0.000000	0.000000	0.033452	-0.006356	-0.245006	0.000000	0.000000	3.000000	9.000000	0.000000
1384.320619	0.005961	0.540532	0.168918	81.929146	87.286583	124.156136	-2.424326	0.000000	4.372944	0.000000	0.000000	0.000000	0.015568	-0.000612	-0.240431	0.000000	0.000000	3.000000	9.000000	0.000000
1384.323952	0.005961	0.540532	0.168918	81.929146	87.286583	124.156136	-2.424326	0.000000	4.372944	0.000000	0.000000	0.000000	0.015568	-0.000612	-0.240431	0.000000	0.000000	3.000000	9.000000	0.000000
1384.327286	0.005961	0.540532	0.168918	81.929146	87.286583	124.156136	-2.424326	0.000000	4.372944	0.000000	0.000000	0.000000	0.015568	-0.000612	-0.240431	0.000000	0.000000	3.000000	9.000000	0.000000
1384.330619	0.005961	0.540532	0.168918	81.938515	86.938850	123.812096	-2.432085	0.000000	4.368634	0.000000	0.000000	0.000000	0.015568	-0.000612	-0.240431	0.000000	0.000000	3.000000	9.000000	0.000000
1384.333952	0.006072	0.540529	0.168115	81.938515	86.938850	123.812096	-2.432085	0.000000	4.368634	0.000000	0.000000	0.000000	0.033330	-0.000737	-0.240873	0.000000	0.000000	3.000000	9.000000	0.000000
1384.337286	0.006072	0.540529	0.168115	81.938515	86.938850	123.812096	-2.432085	0.000000	4.368634	0.000000	0.000000	0.000000	0.033330	-0.000737	-0.240873	0.000000	0.000000	3.000000	9.000000	0.000000
1384.340619	0.006213	0.540531	0.167347	81.945045	86.975632	123.843369	-2.438739	0.000000	4.364923	0.000000	0.000000	0.000000	0.042237	0.000601	-0.230467	0.000000	0.000000	3.000000	9.000000	0.000000
1384.343952	0.006213	0.540531	0.167347	81.945045	86.975632	123.843369	-2.438739	0.000000	4.364923	0.000000	0.000000	0.000000	0.042237	0.000601	-0.230467	0.000000	0.000000	3.000000	9.000000	0.000000
1384.347286	0.006213	0.540531	0.167347	81.945045	86.975632	123.843369	-2.438739	0.000000	4.364923	0.000000	0.000000	0.000000	0.042237	0.000601	-0.230467	0.000000	0.000000	3.000000	9.000000	0.000000
1384.350619	0.006213	0.540531	0.167347	81.948898	87.323463	124.179497	-2.444467	0.000000	4.361717	0.000000	0.000000	0.000000	0.042237	0.000601	-0.230467	0.000000	0.000000	3.000000	9.000000	0.000000
1384.353952	0.006353	0.540528	0.166542	81.948898	87.323463	124.179497	-2.444467	0.000000	4.361717	0.000000	0.000000	0.000000	0.042015	-0.000941	-0.241491	0.000000	0.000000	3.000000	9.000000	0.000000
1384.357286	0.006353	0.540528	0.166542	81.948898	87.323463	124.179497	-2.444467	0.000000	4.361717	0.000000	0.000000	0.000000	0.042015	-0.000941	-0.241491	0.000000	0.000000	3.000000	9.000000	0.000000
1384.360619	0.006493	0.540530	0.165772	81.953697	87.735703	124.580627	-2.450659	0.000000	4.358241	0.000000	0.000000	0.000000	0.042010	0.000391	-0.230977	0.000000	0.000000	3.000000	9.000000	0.000000
1384.363952	0.006493	0.540530	0.165772	81.953697	87.735703	124.580627	-2.450659	0.000000	4.358241	0.000000	0.000000	0.000000	0.042010	0.000391	-0.230977	0.000000	0.000000	3.000000	9.000000	0.000000
1384.367286	0.006493	0.540530	0.165772	81.953697	87.735703	124.580627	-2.450659	0.000000	4.358241	0.000000	0.000000	0.000000	0.042010	0.000391	-0.230977	0.000000	0.000000	3.000000	9.000000	0.000000
1384.370619	0.006493	0.540530	0.165772	81.956772	88.172554	125.011154	-2.456503	0.000000	4.354950	0.000000	0.000000	0.000000	0.042010	0.000391	-0.230977	0.000000	0.000000	3.000000	9.000000	0.000000
1384.373952	0.006603	0.540477	0.164990	81.956772	88.172554	125.011154	-2.456503	0.000000	4.354950	0.000000	0.000000	0.000000	0.033002	-0.015750	-0.234483	0.000000	0.000000	3.000000	9.000000	0.000000
1384.377286	0.006603	0.540477	0.164990	81.956772	88.172554	125.011154	-2.456503	0.000000	4.354950	0.000000	0.000000	0.000000	0.033002	-0.015750	-0.234483	0.000000	0.000000	3.000000	9.000000	0.000000
1384.380619	0.006653	0.540439	0.164188	81.961685	88.555687	125.392441	-2.463120	0.000000	4.351211	0.000000	0.000000	0.000000	0.015146	-0.011440	-0.240642	0.000000	0.000000	3.000000	9.000000	0.000000
1384.383952	0.006653	0.540439	0.164188	81.961685	88.555687	125.392441	-2.463120	0.000000	4.351211	0.000000	0.000000	0.000000	0.015146	-0.011440	-0.240642	0.000000	0.000000	3.000000	9.000000	0.000000
1384.387286	0.006653	0.540439	0.164188	81.961685	88.555687	125.392441	-2.463120	0.000000	4.351211	0.000000	0.000000	0.000000	0.015146	-0.011440	-0.240642	0.000000	0.000000	3.000000	9.000000	0.000000
1384.390619	0.006653	0.540439	0.164188	81.964882	88.963326	125.803001	-2.471208	0.000000	4.346623	0.000000	0.000000	0.000000	0.015146	-0.011440	-0.240642	0.000000	0.000000	3.000000	9.000000	0.000000
1384.393952	0.006674	0.540347	0.163374	81.964882	88.963326	125.803001	-2.471208	0.000000	4.346623	0.000000	0.000000	0.000000	0.006224	-0.027517	-0.244184	0.000000	0.000000	3.000000	9.000000	0.000000
1384.397286	0.006674	0.540347	0.163374	81.964882	88.963326	125.803001	-2.471208	0.000000	4.346623	0.000000	0.000000	0.000000	0.006224	-0.027517	-0.244184	0.000000	0.000000	3.000000	9.000000	0.000000
1384.400619	0.006665	0.540265	0.162503	81.967621	89.368507	126.221802	-2.480080	0.000000	4.341568	0.000000	0.000000	0.000000	-0.002810	-0.024680	-0.261300	0.000000	0.000000	3.000000	9.000000	0.000000
1384.403952	0.006665	0.540265	0.162503	81.967621	89.368507	126.221802	-2.480080	0.000000	4.341568	0.000000	0.000000	0.000000	-0.002810	-0.024680	-0.261300	0.000000	0.000000	3.000000	9.000000	0.000000
1384.407286	0.006665	0.540265	0.162503	81.967621	89.368507	126.221802	-2.480080	0.000000	4.341568	0.000000	0.000000	0.000000	-0.002810	-0.024680	-0.261300	0.000000	0.000000	3.000000	9.000000	0.000000
1384.410619	0.006665	0.540265	0.162503	81.971703	89.702843	126.563354	-2.490270	0.000000	4.335731	0.000000	0.000000	0.000000	-0.002810	-0.024680	-0.261300	0.000000	0.000000	3.000000	9.000000	0.000000
1384.413952	0.006655	0.540182	0.161631	81.971703	89.702843	126.563354	-2.490270	0.000000	4.335731	0.000000	0.000000	0.000000	-0.002814	-0.024741	-0.261621	0.000000	0.000000	3.000000	9.000000	0.000000
1384.417286	0.006655	0.540182	0.161631	81.971703	89.702843	126.563354	-2.490270	0.000000	4.335731	0.000000	0.000000	0.000000	-0.002814	-0.024741	-0.261621	0.000000	0.000000	3.000000	9.000000	0.000000
1384.420619	0.006646	0.540114	0.160737	81.977600	89.866776	126.735718	-2.500541	0.000000	4.329814	0.000000	0.000000	0.000000	-0.002883	-0.020464	-0.268042	0.000000	0.000000	3.000000	9.000000	0.000000
1384.423952	0.006646	0.540114	0.160737	81.977600	89.866776	126.735718	-2.500541	0.000000	4.329814	0.000000	0.000000	0.000000	-0.002883	-0.020464	-0.268042	0.000000	0.000000	3.000000	9.000000	0.000000
1384.427286	0.006646	0.540114	0.160737	81.977600	89.866776	126.735718	-2.500541	0.000000	4.329814	0.000000	0.000000	0.000000	-0.002883	-0.020464	-0.268042	0.000000	0.000000	3.000000	9.000000	0.000000
1384.430619	0.006646	0.540114	0.160737	81.986237	89.832588	126.711922	-2.511136	0.000000	4.323678	0.000000	0.000000	0.000000	-0.002883	-0.020464	-0.268042	0.000000	0.000000	3.000000	9.000000	0.000000
1384.433952	0.006636	0.540060	0.159822	81.986237	89.832588	126.711922	-2.511136	0.000000	4.323678	0.000000	0.000000	0.000000	-0.002952	-0.016250	-0.274493	0.000000	0.000000	3.000000	9.000000	0.000000
1384.437286	0.006636	0.540060	0.159822	81.986237	89.832588	126.711922	-2.511136	0.000000	4.323678	0.000000	0.000000	0.000000	-0.002952	-0.016250	-0.274493	0.000000	0.000000	3.000000	9.000000	0.000000
1384.440619	0.006626	0.540001	0.158870	81.997269	89.655128	126.546661	-2.522061	0.000000	4.317315	0.000000	0.000000	0.000000	-0.003073	-0.017812	-0.285722	0.000000	0.000000	3.000000	9.000000	0.000000
1384.443952	0.006626	0.540001	0.158870	81.997269	89.655128	126.546661	-2.522061	0.000000	4.317315	0.000000	0.000000	0.000000	-0.003073	-0.017812	-0.285722	0.000000	0.000000	3.000000	9.000000	0.000000
1384.447286	0.006626	0.540001	0.158870	81.997269	89.655128	126.546661	-2.522061	0.000000	4.317315	0.000000	0.000000	0.000000	-0.003073	-0.017812	-0.285722	0.000000	0.000000	3.000000	9.000000	0.000000
1384.450619	0.006626	0.540001	0.158870	82.010818	89.278084	126.183731	-2.533514	0.000000	4.310604	0.000000	0.000000	0.000000	-0.003073	-0.017812	-0.285722	0.000000	0.000000	3.000000	9.000000	0.000000
1384.453952	0.006615	0.539922	0.157900	82.010818	89.278084	126.183731	-2.533514	0.000000	4.310604	0.000000	0.000000	0.000000	-0.003128	-0.023696	-0.290863	0.000000	0.000000	3.000000	9.000000	0.000000
1384.457286	0.006615	0.539922	0.157900	82.010818	89.278084	126.183731	-2.533514	0.000000	4.310604	0.000000	0.000000	0.000000	-0.003128	-0.023696	-0.290863	0.000000	0.000000	3.000000	9.000000	0.000000
1384.460619	0.006576	0.539828	0.156950	82.023560	88.969315	125.891510	-2.545260	0.000000	4.303679	0.000000	0.000000	0.000000	-0.011812	-0.028091	-0.285017	0.000000	0.000000	3.000000	9.000000	0.000000
1384.463952	0.006576	0.539828	0.156950	82.023560	88.969315	125.891510	-2.545260	0.000000	4.303679	0.000000	0.000000	0.000000	-0.011812	-0.028091	-0.285017	0.000000	0.000000	3.000000	9.000000	0.000000
1384.467286	0.006576	0.539828	0.156950	82.023560	88.969315	125.891510	-2.545260	0.000000	4.303679	0.000000	0.000000	0.000000	-0.011812	-0.028091	-0.285017	0.000000	0.000000	3.000000	9.000000	0.000000
1384.470619	0.006576	0.539828	0.156950	82.035187	88.804329	125.742516	-2.557443	0.000000	4.296450	0.000000	0.000000	0.000000	-0.011812	-0.028091	-0.285017	0.000000	0.000000	3.000000	9.000000	0.000000
1384.473952	0.006536	0.539696	0.155967	82.035187	88.804329	125.742516	-2.557443	0.000000	4.296450	0.000000	0.000000	0.000000	-0.011891	-0.039697	-0.294966	0.000000	0.000000	3.000000	9.000000	0.000000
1384.477286	0.006536	0.539696	0.155967	82.035187	88.804329	125.742516	-2.557443	0.000000	4.296450	0.000000	0.000000	0.000000	-0.011891	-0.039697	-0.294966	0.000000	0.000000	3.000000	9.000000	0.000000
1384.480619	0.006496	0.539558	0.154946	82.045494	88.778053	125.731323	-2.570120	0.000000	4.288878	0.000000	0.000000	0.000000	-0.011984	-0.041235	-0.306316	0.000000	0.000000	3.000000	9.000000	0.000000
1384.483952	0.006496	0.539558	0.154946	82.045494	88.778053	125.731323	-2.570120	0.000000	4.288878	0.000000	0.000000	0.000000	-0.011984	-0.041235	-0.306316	0.000000	0.000000	3.000000	9.000000	0.000000
1384.487286	0.006496	0.539558	0.154946	82.045494	88.778053	125.731323	-2.570120	0.000000	4.288878	0.000000	0.000000	0.000000	-0.011984	-0.041235	-0.306316	0.000000	0.000000	3.000000	9.000000	0.000000
1384.490619	0.006456	0.539430	0.153867	82.055595	88.807556	125.775780	-2.583359	0.000000	4.280918	0.000000	0.000000	0.000000	-0.012140	-0.038490	-0.323871	0.000000	0.000000	3.000000	9.000000	0.000000
1384.493952	0.006456	0.539430	0.153867	82.055595	88.807556	125.775780	-2.583359	0.000000	4.280918	0.000000	0.000000	0.000000	-0.012140	-0.038490	-0.323871	0.000000	0.000000	3.000000	9.000000	0.000000
1384.497286	0.006456	0.539430	0.153867	82.055595	88.807556	125.775780	-2.583359	0.000000	4.280918	0.000000	0.000000	0.000000	-0.012140	-0.038490	-0.323871	0.000000	0.000000	3.000000	9.000000	0.000000
1384.500619	0.006473	0.539292	0.152712	82.065659	88.904266	125.882271	-2.597429	0.000000	4.272396	0.000000	0.000000	0.000000	0.005026	-0.041537	-0.346499	0.000000	0.000000	3.000000	9.000000	0.000000
1384.503952	0.006473	0.539292	0.152712	82.065659	88.904266	125.882271	-2.597429	0.000000	4.272396	0.000000	0.000000	0.000000	0.005026	-0.041537	-0.346499	0.000000	0.000000	3.000000	9.000000	0.000000
1384.507286	0.006473	0.539292	0.152712	82.065659	88.904266	125.882271	-2.597429	0.000000	4.272396	0.000000	0.000000	0.000000	0.005026	-0.041537	-0.346499	0.000000	0.000000	3.000000	9.000000	0.000000
1384.510619	0.006546	0.539209	0.151472	82.075737	89.003891	125.988930	-2.611388	0.000000	4.263878	0.000000	0.000000	0.000000	0.022060	-0.024626	-0.371917	0.000000	0.000000	3.000000	9.000000	0.000000
1384.513952	0.006546	0.539209	0.151472	82.075737	89.003891	125.988930	-2.611388	0.000000	4.263878	0.000000	0.000000	0.000000	0.022060	-0.024626	-0.371917	0.000000	0.000000	3.000000	9.000000	0.000000
1384.517286	0.006546	0.539209	0.151472	82.075737	89.003891	125.988930	-2.611388	0.000000	4.263878	0.000000	0.000000	0.000000	0.022060	-0.024626	-0.371917	0.000000	0.000000	3.000000	9.000000	0.000000
1384.520619	0.006561	0.539103	0.150178	82.090088	88.926353	125.919044	-2.625383	0.000000	4.255275	0.000000	0.000000	0.000000	0.004476	-0.032011	-0.388190	0.000000	0.000000	3.000000	9.000000	0.000000
1384.523952	0.006561	0.539103	0.150178	82.090088	88.926353	125.919044	-2.625383	0.000000	4.255275	0.000000	0.000000	0.000000	0.004476	-0.032011	-0.388190	0.000000	0.000000	3.000000	9.000000	0.000000
1384.527286	0.006561	0.539103	0.150178	82.090088	88.926353	125.919044	-2.625383	0.000000	4.255275	0.000000	0.000000	0.000000	0.004476	-0.032011	-0.388190	0.000000	0.000000	3.000000	9.000000	0.000000
1384.530619	0.006604	0.539038	0.148820	82.109573	88.264839	125.272614	-2.641406	0.000000	4.245348	0.000000	0.000000	0.000000	0.012860	-0.019540	-0.407513	0.000000	0.000000	3.000000	9.000000	0.000000
1384.533952	0.006604	0.539038	0.148820	82.109573	88.264839	125.272614	-2.641406	0.000000	4.245348	0.000000	0.000000	0.000000	0.012860	-0.019540	-0.407513	0.000000	0.000000	3.000000	9.000000	0.000000
1384.537286	0.006604	0.539038	0.148820	82.109573	88.264839	125.272614	-2.641406	0.000000	4.245348	0.000000	0.000000	0.000000	0.012860	-0.019540	-0.407513	0.000000	0.000000	3.000000	9.000000	0.000000
1384.540619	0.006675	0.538958	0.147479	82.135658	86.860390	123.885971	-2.657845	0.000000	4.235075	0.000000	0.000000	0.000000	0.021455	-0.023983	-0.402118	0.000000	0.000000	3.000000	9.000000	0.000000
1384.543952	0.006675	0.538958	0.147479	82.135658	86.860390	123.885971	-2.657845	0.000000	4.235075	0.000000	0.000000	0.000000	0.021455	-0.023983	-0.402118	0.000000	0.000000	3.000000	9.000000	0.000000
1384.547286	0.006675	0.538958	0.147479	82.135658	86.860390	123.885971	-2.657845	0.000000	4.235075	0.000000	0.000000	0.000000	0.021455	-0.023983	-0.402118	0.000000	0.000000	3.000000	9.000000	0.000000
1384.550619	0.006746	0.538858	0.146120	82.157524	84.997597	122.050171	-2.673646	0.000000	4.225117	0.000000	0.000000	0.000000	0.021278	-0.029905	-0.407677	0.000000	0.000000	3.000000	9.000000	0.000000
1384.553952	0.006746	0.538858	0.146120	82.157524	84.997597	122.050171	-2.673646	0.000000	4.225117	0.000000	0.000000	0.000000	0.021278	-0.029905	-0.407677	0.000000	0.000000	3.000000	9.000000	0.000000
1384.557286	0.006746	0.538858	0.146120	82.157524	84.997597	122.050171	-2.673646	0.000000	4.225117	0.000000	0.000000	0.000000	0.021278	-0.029905	-0.407677	0.000000	0.000000	3.000000	9.000000	0.000000
1384.560619	0.006788	0.538692	0.144768	82.170929	82.942070	120.020576	-2.689878	0.000000	4.214802	0.000000	0.000000	0.000000	0.012611	-0.049867	-0.405623	0.000000	0.000000	3.000000	9.000000	0.000000
1384.563952	0.006788	0.538692	0.144768	82.170929	82.942070	120.020576	-2.689878	0.000000	4.214802	0.000000	0.000000	0.000000	0.012611	-0.049867	-0.405623	0.000000	0.000000	3.000000	9.000000	0.000000
1384.567286	0.006788	0.538692	0.144768	82.170929	82.942070	120.020576	-2.689878	0.000000	4.214802	0.000000	0.000000	0.000000	0.012611	-0.049867	-0.405623	0.000000	0.000000	3.000000	9.000000	0.000000
1384.570619	0.006859	0.538530	0.143450	82.175568	80.986816	118.093315	-2.706794	0.000000	4.203959	0.000000	0.000000	0.000000	0.021207	-0.048464	-0.395317	0.000000	0.000000	3.000000	9.000000	0.000000
1384.573952	0.006859	0.538530	0.143450	82.175568	80.986816	118.093315	-2.706794	0.000000	4.203959	0.000000	0.000000	0.000000	0.021207	-0.048464	-0.395317	0.000000	0.000000	3.000000	9.000000	0.000000
1384.577286	0.006859	0.538530	0.143450	82.175568	80.986816	118.093315	-2.706794	0.000000	4.203959	0.000000	0.000000	0.000000	0.021207	-0.048464	-0.395317	0.000000	0.000000	3.000000	9.000000	0.000000
1384.580619	0.006929	0.538350	0.142114	82.172577	79.181335	116.311241	-2.722847	0.000000	4.193578	0.000000	0.000000	0.000000	0.021030	-0.054241	-0.400896	0.000000	0.000000	3.000000	9.000000	0.000000
1384.583952	0.006929	0.538350	0.142114	82.172577	79.181335	116.311241	-2.722847	0.000000	4.193578	0.000000	0.000000	0.000000	0.021030	-0.054241	-0.400896	0.000000	0.000000	3.000000	9.000000	0.000000
1384.587286	0.006929	0.538350	0.142114	82.172577	79.181335	116.311241	-2.722847	0.000000	4.193578	0.000000	0.000000	0.000000	0.021030	-0.054241	-0.400896	0.000000	0.000000	3.000000	9.000000	0.000000
1384.590619	0.007028	0.538206	0.140808	82.166046	77.651794	114.799774	-2.739339	0.000000	4.182825	0.000000	0.000000	0.000000	0.029538	-0.043036	-0.391863	0.000000	0.000000	3.000000	9.000000	0.000000
1384.593952	0.007028	0.538206	0.140808	82.166046	77.651794	114.799774	-2.739339	0.000000	4.182825	0.000000	0.000000	0.000000	0.029538	-0.043036	-0.391863	0.000000	0.000000	3.000000	9.000000	0.000000
1384.597286	0.007028	0.538206	0.140808	82.166046	77.651794	114.799774	-2.739339	0.000000	4.182825	0.000000	0.000000	0.000000	0.029538	-0.043036	-0.391863	0.000000	0.000000	3.000000	9.000000	0.000000
1384.600619	0.007182	0.538081	0.139515	82.158875	76.440666	113.597458	-2.755018	0.000000	4.172514	0.000000	0.000000	0.000000	0.046436	-0.037496	-0.387801	0.000000	0.000000	3.000000	9.000000	0.000000
1384.603952	0.007182	0.538081	0.139515	82.158875	76.440666	113.597458	-2.755018	0.000000	4.172514	0.000000	0.000000	0.000000	0.046436	-0.037496	-0.387801	0.000000	0.000000	3.000000	9.000000	0.000000
1384.607286	0.007182	0.538081	0.139515	82.158875	76.440666	113.597458	-2.755018	0.000000	4.172514	0.000000	0.000000	0.000000	0.046436	-0.037496	-0.387801	0.000000	0.000000	3.000000	9.000000	0.000000
1384.610619	0.007337	0.537974	0.138237	82.153870	75.531822	112.691490	-2.769521	0.000000	4.162902	0.000000	0.000000	0.000000	0.046269	-0.032024	-0.383503	0.000000	0.000000	3.000000	9.000000	0.000000
1384.613952	0.007337	0.537974	0.138237	82.153870	75.531822	112.691490	-2.769521	0.000000	4.162902	0.000000	0.000000	0.000000	0.046269	-0.032024	-0.383503	0.000000	0.000000	3.000000	9.000000	0.000000
1384.617286	0.007337	0.537974	0.138237	82.153870	75.531822	112.691490	-2.769521	0.000000	4.162902	0.000000	0.000000	0.000000	0.046269	-0.032024	-0.383503	0.000000	0.000000	3.000000	9.000000	0.000000
1384.620619	0.007547	0.537891	0.137010	82.154175	74.999481	112.157616	-2.784004	0.000000	4.153230	0.000000	0.000000	0.000000	0.063170	-0.025029	-0.368185	0.000000	0.000000	3.000000	9.000000	0.000000
1384.623952	0.007547	0.537891	0.137010	82.154175	74.999481	112.157616	-2.784004	0.000000	4.153230	0.000000	0.000000	0.000000	0.063170	-0.025029	-0.368185	0.000000	0.000000	3.000000	9.000000	0.000000
1384.627286	0.007547	0.537891	0.137010	82.154175	74.999481	112.157616	-2.784004	0.000000	4.153230	0.000000	0.000000	0.000000	0.063170	-0.025029	-0.368185	0.000000	0.000000	3.000000	9.000000	0.000000
1384.630619	0.007729	0.537844	0.135814	82.159584	74.749588	111.900421	-2.796767	0.000000	4.144647	0.000000	0.000000	0.000000	0.054568	-0.013966	-0.358743	0.000000	0.000000	3.000000	9.000000	0.000000
1384.633952	0.007729	0.537844	0.135814	82.159584	74.749588	111.900421	-2.796767	0.000000	4.144647	0.000000	0.000000	0.000000	0.054568	-0.013966	-0.358743	0.000000	0.000000	3.000000	9.000000	0.000000
1384.637286	0.007729	0.537844	0.135814	82.159584	74.749588	111.900421	-2.796767	0.000000	4.144647	0.000000	0.000000	0.000000	0.054568	-0.013966	-0.358743	0.000000	0.000000	3.000000	9.000000	0.000000
1384.640619	0.007938	0.537797	0.134616	82.171982	74.855713	112.005753	-2.809831	0.000000	4.135800	0.000000	0.000000	0.000000	0.062751	-0.014173	-0.359387	0.000000	0.000000	3.000000	9.000000	0.000000
1384.643952	0.007938	0.537797	0.134616	82.171982	74.855713	112.005753	-2.809831	0.000000	4.135800	0.000000	0.000000	0.000000	0.062751	-0.014173	-0.359387	0.000000	0.000000	3.000000	9.000000	0.000000
1384.647286	0.007938	0.537797	0.134616	82.171982	74.855713	112.005753	-2.809831	0.000000	4.135800	0.000000	0.000000	0.000000	0.062751	-0.014173	-0.359387	0.000000	0.000000	3.000000	9.000000	0.000000
1384.650619	0.008091	0.537754	0.133454	82.193497	75.385704	112.526138	-2.822503	0.000000	4.127163	0.000000	0.000000	0.000000	0.045804	-0.012828	-0.348434	0.000000	0.000000	3.000000	9.000000	0.000000
1384.653952	0.008091	0.537754	0.133454	82.193497	75.385704	112.526138	-2.822503	0.000000	4.127163	0.000000	0.000000	0.000000	0.045804	-0.012828	-0.348434	0.000000	0.000000	3.000000	9.000000	0.000000
1384.657286	0.008091	0.537754	0.133454	82.193497	75.385704	112.526138	-2.822503	0.000000	4.127163	0.000000	0.000000	0.000000	0.045804	-0.012828	-0.348434	0.000000	0.000000	3.000000	9.000000	0.000000
1384.660619	0.008187	0.537743	0.132288	82.214752	75.973206	113.105385	-2.835977	0.000000	4.117916	0.000000	0.000000	0.000000	0.028791	-0.003395	-0.350013	0.000000	0.000000	3.000000	9.000000	0.000000
1384.663952	0.008187	0.537743	0.132288	82.214752	75.973206	113.105385	-2.835977	0.000000	4.117916	0.000000	0.000000	0.000000	0.028791	-0.003395	-0.350013	0.000000	0.000000	3.000000	9.000000	0.000000
1384.667286	0.008187	0.537743	0.132288	82.214752	75.973206	113.105385	-2.835977	0.000000	4.117916	0.000000	0.000000	0.000000	0.028791	-0.003395	-0.350013	0.000000	0.000000	3.000000	9.000000	0.000000
1384.670619	0.008283	0.537773	0.131190	82.232841	76.494339	113.620377	-2.850860	0.000000	4.107627	0.000000	0.000000	0.000000	0.028951	0.009121	-0.329244	0.000000	0.000000	3.000000	9.000000	0.000000
1384.673952	0.008283	0.537773	0.131190	82.232841	76.494339	113.620377	-2.850860	0.000000	4.107627	0.000000	0.000000	0.000000	0.028951	0.009121	-0.329244	0.000000	0.000000	3.000000	9.000000	0.000000
1384.677286	0.008283	0.537773	0.131190	82.232841	76.494339	113.620377	-2.850860	0.000000	4.107627	0.000000	0.000000	0.000000	0.028951	0.009121	-0.329244	0.000000	0.000000	3.000000	9.000000	0.000000
1384.680619	0.008379	0.537867	0.130083	82.248001	76.922005	114.041954	-2.864866	0.000000	4.097870	0.000000	0.000000	0.000000	0.028782	0.028108	-0.332298	0.000000	0.000000	3.000000	9.000000	0.000000
1384.683952	0.008379	0.537867	0.130083	82.248001	76.922005	114.041954	-2.864866	0.000000	4.097870	0.000000	0.000000	0.000000	0.028782	0.028108	-0.332298	0.000000	0.000000	3.000000	9.000000	0.000000
1384.687286	0.008379	0.537867	0.130083	82.248001	76.922005	114.041954	-2.864866	0.000000	4.097870	0.000000	0.000000	0.000000	0.028782	0.028108	-0.332298	0.000000	0.000000	3.000000	9.000000	0.000000
1384.690619	0.008532	0.537989	0.129065	82.259399	77.189560	114.301376	-2.879170	0.000000	4.087833	0.000000	0.000000	0.000000	0.045747	0.036492	-0.305341	0.000000	0.000000	3.000000	9.000000	0.000000
1384.693952	0.008532	0.537989	0.129065	82.259399	77.189560	114.301376	-2.879170	0.000000	4.087833	0.000000	0.000000	0.000000	0.045747	0.036492	-0.305341	0.000000	0.000000	3.000000	9.000000	0.000000
1384.697286	0.008532	0.537989	0.129065	82.259399	77.189560	114.301376	-2.879170	0.000000	4.087833	0.000000	0.000000	0.000000	0.045747	0.036492	-0.305341	0.000000	0.000000	3.000000	9.000000	0.000000
1384.700619	0.008684	0.538141	0.128041	82.264267	77.119781	114.222618	-2.891081	0.000000	4.079418	0.000000	0.000000	0.000000	0.045548	0.045772	-0.307030	0.000000	0.000000	3.000000	9.000000	0.000000
1384.703952	0.008684	0.538141	0.128041	82.264267	77.119781	114.222618	-2.891081	0.000000	4.079418	0.000000	0.000000	0.000000	0.045548	0.045772	-0.307030	0.000000	0.000000	3.000000	9.000000	0.000000
1384.707286	0.008684	0.538141	0.128041	82.264267	77.119781	114.222618	-2.891081	0.000000	4.079418	0.000000	0.000000	0.000000	0.045548	0.045772	-0.307030	0.000000	0.000000	3.000000	9.000000	0.000000
1384.710619	0.008684	0.538141	0.128041	82.265305	76.839523	113.934875	-2.903205	0.000000	4.070798	0.000000	0.000000	0.000000	0.045548	0.045772	-0.307030	0.000000	0.000000	3.000000	9.000000	0.000000
1384.713952	0.008836	0.538317	0.127071	82.265305	76.839523	113.934875	-2.903205	0.000000	4.070798	0.000000	0.000000	0.000000	0.045616	0.052565	-0.291057	0.000000	0.000000	3.000000	9.000000	0.000000
1384.717286	0.008836	0.538317	0.127071	82.265305	76.839523	113.934875	-2.903205	0.000000	4.070798	0.000000	0.000000	0.000000	0.045616	0.052565	-0.291057	0.000000	0.000000	3.000000	9.000000	0.000000
1384.720619	0.008932	0.538496	0.126139	82.265480	76.522278	113.613167	-2.914635	0.000000	4.062624	0.000000	0.000000	0.000000	0.029005	0.053827	-0.279780	0.000000	0.000000	3.000000	9.000000	0.000000
1384.723952	0.008932	0.538496	0.126139	82.265480	76.522278	113.613167	-2.914635	0.000000	4.062624	0.000000	0.000000	0.000000	0.029005	0.053827	-0.279780	0.000000	0.000000	3.000000	9.000000	0.000000
1384.727286	0.008932	0.538496	0.126139	82.265480	76.522278	113.613167	-2.914635	0.000000	4.062624	0.000000	0.000000	0.000000	0.029005	0.053827	-0.279780	0.000000	0.000000	3.000000	9.000000	0.000000
1384.730619	0.008932	0.538496	0.126139	82.265007	76.194435	113.293915	-2.926766	0.000000	4.053892	0.000000	0.000000	0.000000	0.029005	0.053827	-0.279780	0.000000	0.000000	3.000000	9.000000	0.000000
1384.733952	0.009001	0.538642	0.125210	82.265007	76.194435	113.293915	-2.926766	0.000000	4.053892	0.000000	0.000000	0.000000	0.020622	0.043949	-0.278619	0.000000	0.000000	3.000000	9.000000	0.000000
1384.737286	0.009001	0.538642	0.125210	82.265007	76.194435	113.293915	-2.926766	0.000000	4.053892	0.000000	0.000000	0.000000	0.020622	0.043949	-0.278619	0.000000	0.000000	3.000000	9.000000	0.000000
1384.740619	0.009070	0.538762	0.124322	82.267616	76.025169	113.124207	-2.939530	0.000000	4.044646	0.000000	0.000000	0.000000	0.020736	0.035721	-0.266199	0.000000	0.000000	3.000000	9.000000	0.000000
1384.743952	0.009070	0.538762	0.124322	82.267616	76.025169	113.124207	-2.939530	0.000000	4.044646	0.000000	0.000000	0.000000	0.020736	0.035721	-0.266199	0.000000	0.000000	3.000000	9.000000	0.000000
1384.747286	0.009070	0.538762	0.124322	82.267616	76.025169	113.124207	-2.939530	0.000000	4.044646	0.000000	0.000000	0.000000	0.020736	0.035721	-0.266199	0.000000	0.000000	3.000000	9.000000	0.000000
1384.750619	0.009070	0.538762	0.124322	82.276962	76.199722	113.306267	-2.951747	0.000000	4.035739	0.000000	0.000000	0.000000	0.020736	0.035721	-0.266199	0.000000	0.000000	3.000000	9.000000	0.000000
1384.753952	0.009111	0.538893	0.123413	82.276962	76.199722	113.306267	-2.951747	0.000000	4.035739	0.000000	0.000000	0.000000	0.012288	0.039416	-0.272700	0.000000	0.000000	3.000000	9.000000	0.000000
1384.757286	0.009111	0.538893	0.123413	82.276962	76.199722	113.306267	-2.951747	0.000000	4.035739	0.000000	0.000000	0.000000	0.012288	0.039416	-0.272700	0.000000	0.000000	3.000000	9.000000	0.000000
1384.760619	0.009179	0.539005	0.122486	82.287086	76.544853	113.655869	-2.964991	0.000000	4.026020	0.000000	0.000000	0.000000	0.020407	0.033606	-0.278132	0.000000	0.000000	3.000000	9.000000	0.000000
1384.763952	0.009179	0.539005	0.122486	82.287086	76.544853	113.655869	-2.964991	0.000000	4.026020	0.000000	0.000000	0.000000	0.020407	0.033606	-0.278132	0.000000	0.000000	3.000000	9.000000	0.000000
1384.767286	0.009179	0.539005	0.122486	82.287086	76.544853	113.655869	-2.964991	0.000000	4.026020	0.000000	0.000000	0.000000	0.020407	0.033606	-0.278132	0.000000	0.000000	3.000000	9.000000	0.000000
1384.770619	0.009179	0.539005	0.122486	82.299362	76.911858	114.025970	-2.978045	0.000000	4.016373	0.000000	0.000000	0.000000	0.020407	0.033606	-0.278132	0.000000	0.000000	3.000000	9.000000	0.000000
1384.773952	0.009247	0.539135	0.121575	82.299362	76.911858	114.025970	-2.978045	0.000000	4.016373	0.000000	0.000000	0.000000	0.020404	0.038898	-0.273389	0.000000	0.000000	3.000000	9.000000	0.000000
1384.777286	0.009247	0.539135	0.121575	82.299362	76.911858	114.025970	-2.978045	0.000000	4.016373	0.000000	0.000000	0.000000	0.020404	0.038898	-0.273389	0.000000	0.000000	3.000000	9.000000	0.000000
1384.780619	0.009342	0.539245	0.120646	82.310585	77.260139	114.374413	-2.990952	0.000000	4.006770	0.000000	0.000000	0.000000	0.028469	0.033075	-0.278835	0.000000	0.000000	3.000000	9.000000	0.000000
1384.783952	0.009342	0.539245	0.120646	82.310585	77.260139	114.374413	-2.990952	0.000000	4.006770	0.000000	0.000000	0.000000	0.028469	0.033075	-0.278835	0.000000	0.000000	3.000000	9.000000	0.000000
1384.787286	0.009342	0.539245	0.120646	82.310585	77.260139	114.374413	-2.990952	0.000000	4.006770	0.000000	0.000000	0.000000	0.028469	0.033075	-0.278835	0.000000	0.000000	3.000000	9.000000	0.000000
1384.790619	0.009342	0.539245	0.120646	82.321770	77.600266	114.720474	-3.003680	0.000000	3.997238	0.000000	0.000000	0.000000	0.028469	0.033075	-0.278835	0.000000	0.000000	3.000000	9.000000	0.000000
1384.793952	0.009465	0.539360	0.119753	82.321770	77.600266	114.720474	-3.003680	0.000000	3.997238	0.000000	0.000000	0.000000	0.036762	0.034418	-0.267826	0.000000	0.000000	3.000000	9.000000	0.000000
1384.797286	0.009465	0.539360	0.119753	82.321770	77.600266	114.720474	-3.003680	0.000000	3.997238	0.000000	0.000000	0.000000	0.036762	0.034418	-0.267826	0.000000	0.000000	3.000000	9.000000	0.000000
1384.800619	0.009586	0.539468	0.118821	82.331718	77.869553	115.007011	-3.015338	0.000000	3.988450	0.000000	0.000000	0.000000	0.036440	0.032553	-0.279538	0.000000	0.000000	3.000000	9.000000	0.000000
1384.803952	0.009586	0.539468	0.118821	82.331718	77.869553	115.007011	-3.015338	0.000000	3.988450	0.000000	0.000000	0.000000	0.036440	0.032553	-0.279538	0.000000	0.000000	3.000000	9.000000	0.000000
1384.807286	0.009586	0.539468	0.118821	82.331718	77.869553	115.007011	-3.015338	0.000000	3.988450	0.000000	0.000000	0.000000	0.036440	0.032553	-0.279538	0.000000	0.000000	3.000000	9.000000	0.000000
1384.810619	0.009586	0.539468	0.118821	82.338936	77.978546	115.134285	-3.027746	0.000000	3.979039	0.000000	0.000000	0.000000	0.036440	0.032553	-0.279538	0.000000	0.000000	3.000000	9.000000	0.000000
1384.813952	0.009681	0.539550	0.117931	82.338936	77.978546	115.134285	-3.027746	0.000000	3.979039	0.000000	0.000000	0.000000	0.028329	0.024490	-0.266886	0.000000	0.000000	3.000000	9.000000	0.000000
1384.817286	0.009681	0.539550	0.117931	82.338936	77.978546	115.134285	-3.027746	0.000000	3.979039	0.000000	0.000000	0.000000	0.028329	0.024490	-0.266886	0.000000	0.000000	3.000000	9.000000	0.000000
1384.820619	0.009721	0.539605	0.117085	82.346291	78.043800	115.213753	-3.040148	0.000000	3.969571	0.000000	0.000000	0.000000	0.012085	0.016508	-0.254054	0.000000	0.000000	3.000000	9.000000	0.000000
1384.823952	0.009721	0.539605	0.117085	82.346291	78.043800	115.213753	-3.040148	0.000000	3.969571	0.000000	0.000000	0.000000	0.012085	0.016508	-0.254054	0.000000	0.000000	3.000000	9.000000	0.000000
1384.827286	0.009721	0.539605	0.117085	82.346291	78.043800	115.213753	-3.040148	0.000000	3.969571	0.000000	0.000000	0.000000	0.012085	0.016508	-0.254054	0.000000	0.000000	3.000000	9.000000	0.000000
1384.830619	0.009721	0.539605	0.117085	82.352837	78.066505	115.237343	-3.053098	0.000000	3.959620	0.000000	0.000000	0.000000	0.012085	0.016508	-0.254054	0.000000	0.000000	3.000000	9.000000	0.000000
1384.833952	0.009761	0.539628	0.116241	82.352837	78.066505	115.237343	-3.053098	0.000000	3.959620	0.000000	0.000000	0.000000	0.012056	0.006907	-0.252937	0.000000	0.000000	3.000000	9.000000	0.000000
1384.837286	0.009761	0.539628	0.116241	82.352837	78.066505	115.237343	-3.053098	0.000000	3.959620	0.000000	0.000000	0.000000	0.012056	0.006907	-0.252937	0.000000	0.000000	3.000000	9.000000	0.000000
1384.840619	0.009775	0.539656	0.115436	82.361153	78.195946	115.369850	-3.066078	0.000000	3.949578	0.000000	0.000000	0.000000	0.004046	0.008428	-0.241544	0.000000	0.000000	3.000000	9.000000	0.000000
1384.843952	0.009775	0.539656	0.115436	82.361153	78.195946	115.369850	-3.066078	0.000000	3.949578	0.000000	0.000000	0.000000	0.004046	0.008428	-0.241544	0.000000	0.000000	3.000000	9.000000	0.000000
1384.847286	0.009775	0.539656	0.115436	82.361153	78.195946	115.369850	-3.066078	0.000000	3.949578	0.000000	0.000000	0.000000	0.004046	0.008428	-0.241544	0.000000	0.000000	3.000000	9.000000	0.000000
1384.850619	0.009775	0.539656	0.115436	82.369919	78.392380	115.565628	-3.079084	0.000000	3.939447	0.000000	0.000000	0.000000	0.004046	0.008428	-0.241544	0.000000	0.000000	3.000000	9.000000	0.000000
1384.853952	0.009816	0.539639	0.114656	82.369919	78.392380	115.565628	-3.079084	0.000000	3.939447	0.000000	0.000000	0.000000	0.012296	-0.004957	-0.234118	0.000000	0.000000	3.000000	9.000000	0.000000
1384.857286	0.009816	0.539639	0.114656	82.369919	78.392380	115.565628	-3.079084	0.000000	3.939447	0.000000	0.000000	0.000000	0.012296	-0.004957	-0.234118	0.000000	0.000000	3.000000	9.000000	0.000000
1384.860619	0.009884	0.539659	0.113908	82.380058	78.713753	115.882561	-3.091176	0.000000	3.929966	0.000000	0.000000	0.000000	0.020556	0.005947	-0.224303	0.000000	0.000000	3.000000	9.000000	0.000000
1384.863952	0.009884	0.539659	0.113908	82.380058	78.713753	115.882561	-3.091176	0.000000	3.929966	0.000000	0.000000	0.000000	0.020556	0.005947	-0.224303	0.000000	0.000000	3.000000	9.000000	0.000000
1384.867286	0.009884	0.539659	0.113908	82.380058	78.713753	115.882561	-3.091176	0.000000	3.929966	0.000000	0.000000	0.000000	0.020556	0.005947	-0.224303	0.000000	0.000000	3.000000	9.000000	0.000000
1384.870619	0.009884	0.539659	0.113908	82.389259	79.042351	116.205864	-3.102213	0.000000	3.921259	0.000000	0.000000	0.000000	0.020556	0.005947	-0.224303	0.000000	0.000000	3.000000	9.000000	0.000000
1384.873952	0.009953	0.539697	0.113177	82.389259	79.042351	116.205864	-3.102213	0.000000	3.921259	0.000000	0.000000	0.000000	0.020578	0.011327	-0.219405	0.000000	0.000000	3.000000	9.000000	0.000000
1384.877286	0.009953	0.539697	0.113177	82.389259	79.042351	116.205864	-3.102213	0.000000	3.921259	0.000000	0.000000	0.000000	0.020578	0.011327	-0.219405	0.000000	0.000000	3.000000	9.000000	0.000000
1384.880619	0.010049	0.539740	0.112483	82.397545	79.351471	116.506760	-3.113046	0.000000	3.912665	0.000000	0.000000	0.000000	0.028828	0.012880	-0.208201	0.000000	0.000000	3.000000	9.000000	0.000000
1384.883952	0.010049	0.539740	0.112483	82.397545	79.351471	116.506760	-3.113046	0.000000	3.912665	0.000000	0.000000	0.000000	0.028828	0.012880	-0.208201	0.000000	0.000000	3.000000	9.000000	0.000000
1384.887286	0.010049	0.539740	0.112483	82.397545	79.351471	116.506760	-3.113046	0.000000	3.912665	0.000000	0.000000	0.000000	0.028828	0.012880	-0.208201	0.000000	0.000000	3.000000	9.000000	0.000000
1384.890619	0.010049	0.539740	0.112483	82.405083	79.640984	116.785103	-3.122732	0.000000	3.904939	0.000000	0.000000	0.000000	0.028828	0.012880	-0.208201	0.000000	0.000000	3.000000	9.000000	0.000000
1384.893952	0.010172	0.539801	0.111805	82.405083	79.640984	116.785103	-3.122732	0.000000	3.904939	0.000000	0.000000	0.000000	0.036940	0.018243	-0.203415	0.000000	0.000000	3.000000	9.000000	0.000000
1384.897286	0.010172	0.539801	0.111805	82.405083	79.640984	116.785103	-3.122732	0.000000	3.904939	0.000000	0.000000	0.000000	0.036940	0.018243	-0.203415	0.000000	0.000000	3.000000	9.000000	0.000000
1384.900619	0.010295	0.539879	0.111143	82.411652	79.887756	117.023392	-3.131635	0.000000	3.897802	0.000000	0.000000	0.000000	0.036934	0.023625	-0.198476	0.000000	0.000000	3.000000	9.000000	0.000000
1384.903952	0.010295	0.539879	0.111143	82.411652	79.887756	117.023392	-3.131635	0.000000	3.897802	0.000000	0.000000	0.000000	0.036934	0.023625	-0.198476	0.000000	0.000000	3.000000	9.000000	0.000000
1384.907286	0.010295	0.539879	0.111143	82.411652	79.887756	117.023392	-3.131635	0.000000	3.897802	0.000000	0.000000	0.000000	0.036934	0.023625	-0.198476	0.000000	0.000000	3.000000	9.000000	0.000000
1384.910619	0.010295	0.539879	0.111143	82.418045	80.134911	117.270050	-3.140316	0.000000	3.890811	0.000000	0.000000	0.000000	0.036934	0.023625	-0.198476	0.000000	0.000000	3.000000	9.000000	0.000000
1384.913952	0.010364	0.539927	0.110487	82.418045	80.134911	117.270050	-3.140316	0.000000	3.890811	0.000000	0.000000	0.000000	0.020693	0.014176	-0.196966	0.000000	0.000000	3.000000	9.000000	0.000000
1384.917286	0.010364	0.539927	0.110487	82.418045	80.134911	117.270050	-3.140316	0.000000	3.890811	0.000000	0.000000	0.000000	0.020693	0.014176	-0.196966	0.000000	0.000000	3.000000	9.000000	0.000000
1384.920619	0.010433	0.539992	0.109847	82.425087	80.420372	117.549782	-3.150115	0.000000	3.882882	0.000000	0.000000	0.000000	0.020729	0.019552	-0.192006	0.000000	0.000000	3.000000	9.000000	0.000000
1384.923952	0.010433	0.539992	0.109847	82.425087	80.420372	117.549782	-3.150115	0.000000	3.882882	0.000000	0.000000	0.000000	0.020729	0.019552	-0.192006	0.000000	0.000000	3.000000	9.000000	0.000000
1384.927286	0.010433	0.539992	0.109847	82.425087	80.420372	117.549782	-3.150115	0.000000	3.882882	0.000000	0.000000	0.000000	0.020729	0.019552	-0.192006	0.000000	0.000000	3.000000	9.000000	0.000000
1384.930619	0.010433	0.539992	0.109847	82.431358	80.680511	117.806732	-3.159683	0.000000	3.875101	0.000000	0.000000	0.000000	0.020729	0.019552	-0.192006	0.000000	0.000000	3.000000	9.000000	0.000000
1384.933952	0.010475	0.540057	0.109207	82.431358	80.680511	117.806732	-3.159683	0.000000	3.875101	0.000000	0.000000	0.000000	0.012605	0.019435	-0.191989	0.000000	0.000000	3.000000	9.000000	0.000000
1384.937286	0.010475	0.540057	0.109207	82.431358	80.680511	117.806732	-3.159683	0.000000	3.875101	0.000000	0.000000	0.000000	0.012605	0.019435	-0.191989	0.000000	0.000000	3.000000	9.000000	0.000000
1384.940619	0.010570	0.540133	0.108544	82.437500	80.943840	118.072113	-3.169876	0.000000	3.866767	0.000000	0.000000	0.000000	0.028560	0.023087	-0.198881	0.000000	0.000000	3.000000	9.000000	0.000000
1384.943952	0.010570	0.540133	0.108544	82.437500	80.943840	118.072113	-3.169876	0.000000	3.866767	0.000000	0.000000	0.000000	0.028560	0.023087	-0.198881	0.000000	0.000000	3.000000	9.000000	0.000000
1384.947286	0.010570	0.540133	0.108544	82.437500	80.943840	118.072113	-3.169876	0.000000	3.866767	0.000000	0.000000	0.000000	0.028560	0.023087	-0.198881	0.000000	0.000000	3.000000	9.000000	0.000000
1384.950619	0.010570	0.540133	0.108544	82.442825	81.172104	118.296936	-3.179397	0.000000	3.858942	0.000000	0.000000	0.000000	0.028560	0.023087	-0.198881	0.000000	0.000000	3.000000	9.000000	0.000000
1384.953952	0.010692	0.540228	0.107897	82.442825	81.172104	118.296936	-3.179397	0.000000	3.858942	0.000000	0.000000	0.000000	0.036626	0.028439	-0.194066	0.000000	0.000000	3.000000	9.000000	0.000000
1384.957286	0.010692	0.540228	0.107897	82.442825	81.172104	118.296936	-3.179397	0.000000	3.858942	0.000000	0.000000	0.000000	0.036626	0.028439	-0.194066	0.000000	0.000000	3.000000	9.000000	0.000000
1384.960619	0.010841	0.540335	0.107227	82.447525	81.318130	118.450821	-3.188126	0.000000	3.851733	0.000000	0.000000	0.000000	0.044445	0.032069	-0.200832	0.000000	0.000000	3.000000	9.000000	0.000000
1384.963952	0.010841	0.540335	0.107227	82.447525	81.318130	118.450821	-3.188126	0.000000	3.851733	0.000000	0.000000	0.000000	0.044445	0.032069	-0.200832	0.000000	0.000000	3.000000	9.000000	0.000000
1384.967286	0.010841	0.540335	0.107227	82.447525	81.318130	118.450821	-3.188126	0.000000	3.851733	0.000000	0.000000	0.000000	0.044445	0.032069	-0.200832	0.000000	0.000000	3.000000	9.000000	0.000000
1384.970619	0.010841	0.540335	0.107227	82.450439	81.247177	118.381210	-3.196756	0.000000	3.844574	0.000000	0.000000	0.000000	0.044445	0.032069	-0.200832	0.000000	0.000000	3.000000	9.000000	0.000000
1384.973952	0.011042	0.540472	0.106552	82.450439	81.247177	118.381210	-3.196756	0.000000	3.844574	0.000000	0.000000	0.000000	0.060358	0.041170	-0.202658	0.000000	0.000000	3.000000	9.000000	0.000000
1384.977286	0.011042	0.540472	0.106552	82.450439	81.247177	118.381210	-3.196756	0.000000	3.844574	0.000000	0.000000	0.000000	0.060358	0.041170	-0.202658	0.000000	0.000000	3.000000	9.000000	0.000000
1384.980619	0.011243	0.540615	0.105915	82.454628	80.925446	118.072632	-3.204427	0.000000	3.838182	0.000000	0.000000	0.000000	0.060434	0.042689	-0.191223	0.000000	0.000000	3.000000	9.000000	0.000000
1384.983952	0.011243	0.540615	0.105915	82.454628	80.925446	118.072632	-3.204427	0.000000	3.838182	0.000000	0.000000	0.000000	0.060434	0.042689	-0.191223	0.000000	0.000000	3.000000	9.000000	0.000000
1384.987286	0.011243	0.540615	0.105915	82.454628	80.925446	118.072632	-3.204427	0.000000	3.838182	0.000000	0.000000	0.000000	0.060434	0.042689	-0.191223	0.000000	0.000000	3.000000	9.000000	0.000000
1384.990619	0.011243	0.540615	0.105915	82.470688	80.411430	117.566231	-3.211473	0.000000	3.832289	0.000000	0.000000	0.000000	0.060434	0.042689	-0.191223	0.000000	0.000000	3.000000	9.000000	0.000000
1384.993952	0.011444	0.540756	0.105277	82.470688	80.411430	117.566231	-3.211473	0.000000	3.832289	0.000000	0.000000	0.000000	0.060286	0.042523	-0.191374	0.000000	0.000000	3.000000	9.000000	0.000000
1384.997286	0.011444	0.540756	0.105277	82.470688	80.411430	117.566231	-3.211473	0.000000	3.832289	0.000000	0.000000	0.000000	0.060286	0.042523	-0.191374	0.000000	0.000000	3.000000	9.000000	0.000000
1385.000619	0.011644	0.540849	0.104626	82.507942	79.915855	117.075729	-3.218591	0.000000	3.826313	0.000000	0.000000	0.000000	0.060061	0.027668	-0.195274	0.000000	0.000000	3.000000	9.000000	0.000000
1385.003952	0.011644	0.540849	0.104626	82.507942	79.915855	117.075729	-3.218591	0.000000	3.826313	0.000000	0.000000	0.000000	0.060061	0.027668	-0.195274	0.000000	0.000000	3.000000	9.000000	0.000000
1385.007286	0.011644	0.540849	0.104626	82.507942	79.915855	117.075729	-3.218591	0.000000	3.826313	0.000000	0.000000	0.000000	0.060061	0.027668	-0.195274	0.000000	0.000000	3.000000	9.000000	0.000000
1385.010619	0.011644	0.540849	0.104626	82.553391	79.591789	116.735840	-3.226012	0.000000	3.820058	0.000000	0.000000	0.000000	0.060061	0.027668	-0.195274	0.000000	0.000000	3.000000	9.000000	0.000000
1385.013952	0.011845	0.540928	0.103996	82.553391	79.591789	116.735840	-3.226012	0.000000	3.820058	0.000000	0.000000	0.000000	0.060048	0.023809	-0.188926	0.000000	0.000000	3.000000	9.000000	0.000000
1385.017286	0.011845	0.540928	0.103996	82.553391	79.591789	116.735840	-3.226012	0.000000	3.820058	0.000000	0.000000	0.000000	0.060048	0.023809	-0.188926	0.000000	0.000000	3.000000	9.000000	0.000000
1385.020619	0.012017	0.540958	0.103354	82.581001	79.577782	116.706459	-3.233106	0.000000	3.814056	0.000000	0.000000	0.000000	0.051839	0.009000	-0.192652	0.000000	0.000000	3.000000	9.000000	0.000000
1385.023952	0.012017	0.540958	0.103354	82.581001	79.577782	116.706459	-3.233106	0.000000	3.814056	0.000000	0.000000	0.000000	0.051839	0.009000	-0.192652	0.000000	0.000000	3.000000	9.000000	0.000000
1385.027286	0.012017	0.540958	0.103354	82.581001	79.577782	116.706459	-3.233106	0.000000	3.814056	0.000000	0.000000	0.000000	0.051839	0.009000	-0.192652	0.000000	0.000000	3.000000	9.000000	0.000000
1385.030619	0.012017	0.540958	0.103354	82.589264	79.789124	116.916245	-3.241064	0.000000	3.807297	0.000000	0.000000	0.000000	0.051839	0.009000	-0.192652	0.000000	0.000000	3.000000	9.000000	0.000000
1385.033952	0.012188	0.540994	0.102651	82.589264	79.789124	116.916245	-3.241064	0.000000	3.807297	0.000000	0.000000	0.000000	0.051313	0.010882	-0.210929	0.000000	0.000000	3.000000	9.000000	0.000000
1385.037286	0.012188	0.540994	0.102651	82.589264	79.789124	116.916245	-3.241064	0.000000	3.807297	0.000000	0.000000	0.000000	0.051313	0.010882	-0.210929	0.000000	0.000000	3.000000	9.000000	0.000000
1385.040619	0.012386	0.541036	0.101985	82.597260	80.117844	117.241730	-3.250229	0.000000	3.799476	0.000000	0.000000	0.000000	0.059391	0.012499	-0.199626	0.000000	0.000000	3.000000	9.000000	0.000000
1385.043952	0.012386	0.541036	0.101985	82.597260	80.117844	117.241730	-3.250229	0.000000	3.799476	0.000000	0.000000	0.000000	0.059391	0.012499	-0.199626	0.000000	0.000000	3.000000	9.000000	0.000000
1385.047286	0.012386	0.541036	0.101985	82.597260	80.117844	117.241730	-3.250229	0.000000	3.799476	0.000000	0.000000	0.000000	0.059391	0.012499	-0.199626	0.000000	0.000000	3.000000	9.000000	0.000000
1385.050619	0.012386	0.541036	0.101985	82.603333	80.345940	117.458694	-3.258194	0.000000	3.792647	0.000000	0.000000	0.000000	0.059391	0.012499	-0.199626	0.000000	0.000000	3.000000	9.000000	0.000000
1385.053952	0.012610	0.541090	0.101297	82.603333	80.345940	117.458694	-3.258194	0.000000	3.792647	0.000000	0.000000	0.000000	0.067043	0.016094	-0.206475	0.000000	0.000000	3.000000	9.000000	0.000000
1385.057286	0.012610	0.541090	0.101297	82.603333	80.345940	117.458694	-3.258194	0.000000	3.792647	0.000000	0.000000	0.000000	0.067043	0.016094	-0.206475	0.000000	0.000000	3.000000	9.000000	0.000000
1385.060619	0.012860	0.541149	0.100646	82.609360	80.531700	117.636635	-3.266095	0.000000	3.785845	0.000000	0.000000	0.000000	0.075077	0.017726	-0.195163	0.000000	0.000000	3.000000	9.000000	0.000000
1385.063952	0.012860	0.541149	0.100646	82.609360	80.531700	117.636635	-3.266095	0.000000	3.785845	0.000000	0.000000	0.000000	0.075077	0.017726	-0.195163	0.000000	0.000000	3.000000	9.000000	0.000000
1385.067286	0.012860	0.541149	0.100646	82.609360	80.531700	117.636635	-3.266095	0.000000	3.785845	0.000000	0.000000	0.000000	0.075077	0.017726	-0.195163	0.000000	0.000000	3.000000	9.000000	0.000000
1385.070619	0.012860	0.541149	0.100646	82.613396	80.534912	117.638443	-3.272786	0.000000	3.780062	0.000000	0.000000	0.000000	0.075077	0.017726	-0.195163	0.000000	0.000000	3.000000	9.000000	0.000000
1385.073952	0.013136	0.541220	0.099973	82.613396	80.534912	117.638443	-3.272786	0.000000	3.780062	0.000000	0.000000	0.000000	0.082671	0.021282	-0.202029	0.000000	0.000000	3.000000	9.000000	0.000000
1385.077286	0.013136	0.541220	0.099973	82.613396	80.534912	117.638443	-3.272786	0.000000	3.780062	0.000000	0.000000	0.000000	0.082671	0.021282	-0.202029	0.000000	0.000000	3.000000	9.000000	0.000000
1385.080619	0.013411	0.541278	0.099321	82.616158	80.391434	117.561287	-3.279416	0.000000	3.774312	0.000000	0.000000	0.000000	0.082615	0.017472	-0.195680	0.000000	0.000000	3.000000	9.000000	0.000000
1385.083952	0.013411	0.541278	0.099321	82.616158	80.391434	117.561287	-3.279416	0.000000	3.774312	0.000000	0.000000	0.000000	0.082615	0.017472	-0.195680	0.000000	0.000000	3.000000	9.000000	0.000000
1385.087286	0.013411	0.541278	0.099321	82.616158	80.391434	117.561287	-3.279416	0.000000	3.774312	0.000000	0.000000	0.000000	0.082615	0.017472	-0.195680	0.000000	0.000000	3.000000	9.000000	0.000000
1385.090619	0.013411	0.541278	0.099321	82.618179	80.178596	117.428574	-3.285712	0.000000	3.768833	0.000000	0.000000	0.000000	0.082615	0.017472	-0.195680	0.000000	0.000000	3.000000	9.000000	0.000000
1385.093952	0.013686	0.541323	0.098690	82.618179	80.178596	117.428574	-3.285712	0.000000	3.768833	0.000000	0.000000	0.000000	0.082569	0.013661	-0.189315	0.000000	0.000000	3.000000	9.000000	0.000000
1385.097286	0.013686	0.541323	0.098690	82.618179	80.178596	117.428574	-3.285712	0.000000	3.768833	0.000000	0.000000	0.000000	0.082569	0.013661	-0.189315	0.000000	0.000000	3.000000	9.000000	0.000000
1385.100619	0.013960	0.541350	0.098041	82.620941	80.010124	117.297691	-3.291664	0.000000	3.763635	0.000000	0.000000	0.000000	0.082240	0.008130	-0.194625	0.000000	0.000000	3.000000	9.000000	0.000000
1385.103952	0.013960	0.541350	0.098041	82.620941	80.010124	117.297691	-3.291664	0.000000	3.763635	0.000000	0.000000	0.000000	0.082240	0.008130	-0.194625	0.000000	0.000000	3.000000	9.000000	0.000000
1385.107286	0.013960	0.541350	0.098041	82.620941	80.010124	117.297691	-3.291664	0.000000	3.763635	0.000000	0.000000	0.000000	0.082240	0.008130	-0.194625	0.000000	0.000000	3.000000	9.000000	0.000000
1385.110619	0.013960	0.541350	0.098041	82.624557	79.976868	117.303200	-3.298029	0.000000	3.758059	0.000000	0.000000	0.000000	0.082240	0.008130	-0.194625	0.000000	0.000000	3.000000	9.000000	0.000000
1385.113952	0.014260	0.541389	0.097369	82.624557	79.976868	117.303200	-3.298029	0.000000	3.758059	0.000000	0.000000	0.000000	0.089765	0.011676	-0.201530	0.000000	0.000000	3.000000	9.000000	0.000000
1385.117286	0.014260	0.541389	0.097369	82.624557	79.976868	117.303200	-3.298029	0.000000	3.758059	0.000000	0.000000	0.000000	0.089765	0.011676	-0.201530	0.000000	0.000000	3.000000	9.000000	0.000000
1385.120619	0.014584	0.541458	0.096692	82.631058	80.239868	117.610367	-3.304345	0.000000	3.752507	0.000000	0.000000	0.000000	0.097384	0.020635	-0.203295	0.000000	0.000000	3.000000	9.000000	0.000000
1385.123952	0.014584	0.541458	0.096692	82.631058	80.239868	117.610367	-3.304345	0.000000	3.752507	0.000000	0.000000	0.000000	0.097384	0.020635	-0.203295	0.000000	0.000000	3.000000	9.000000	0.000000
1385.127286	0.014584	0.541458	0.096692	82.631058	80.239868	117.610367	-3.304345	0.000000	3.752507	0.000000	0.000000	0.000000	0.097384	0.020635	-0.203295	0.000000	0.000000	3.000000	9.000000	0.000000
1385.130619	0.014584	0.541458	0.096692	82.637718	80.542030	118.041451	-3.310281	0.000000	3.747272	0.000000	0.000000	0.000000	0.097384	0.020635	-0.203295	0.000000	0.000000	3.000000	9.000000	0.000000
1385.133952	0.014987	0.541557	0.096007	82.637718	80.542030	118.041451	-3.310281	0.000000	3.747272	0.000000	0.000000	0.000000	0.120729	0.029572	-0.205506	0.000000	0.000000	3.000000	9.000000	0.000000
1385.137286	0.014987	0.541557	0.096007	82.637718	80.542030	118.041451	-3.310281	0.000000	3.747272	0.000000	0.000000	0.000000	0.120729	0.029572	-0.205506	0.000000	0.000000	3.000000	9.000000	0.000000
1385.140619	0.015466	0.541679	0.095275	82.645233	80.830841	118.454453	-3.314718	0.000000	3.743347	0.000000	0.000000	0.000000	0.143654	0.036672	-0.219488	0.000000	0.000000	3.000000	9.000000	0.000000
1385.143952	0.015466	0.541679	0.095275	82.645233	80.830841	118.454453	-3.314718	0.000000	3.743347	0.000000	0.000000	0.000000	0.143654	0.036672	-0.219488	0.000000	0.000000	3.000000	9.000000	0.000000
1385.147286	0.015466	0.541679	0.095275	82.645233	80.830841	118.454453	-3.314718	0.000000	3.743347	0.000000	0.000000	0.000000	0.143654	0.036672	-0.219488	0.000000	0.000000	3.000000	9.000000	0.000000
1385.150619	0.015466	0.541679	0.095275	82.657486	81.105255	118.818985	-3.318435	0.000000	3.740053	0.000000	0.000000	0.000000	0.143654	0.036672	-0.219488	0.000000	0.000000	3.000000	9.000000	0.000000
1385.153952	0.015995	0.541813	0.094519	82.657486	81.105255	118.818985	-3.318435	0.000000	3.740053	0.000000	0.000000	0.000000	0.158781	0.040115	-0.226776	0.000000	0.000000	3.000000	9.000000	0.000000
1385.157286	0.015995	0.541813	0.094519	82.657486	81.105255	118.818985	-3.318435	0.000000	3.740053	0.000000	0.000000	0.000000	0.158781	0.040115	-0.226776	0.000000	0.000000	3.000000	9.000000	0.000000
1385.160619	0.016547	0.541952	0.093700	82.694351	81.323112	119.140633	-3.321562	0.000000	3.737275	0.000000	0.000000	0.000000	0.165626	0.041701	-0.245622	0.000000	0.000000	3.000000	9.000000	0.000000
1385.163952	0.016547	0.541952	0.093700	82.694351	81.323112	119.140633	-3.321562	0.000000	3.737275	0.000000	0.000000	0.000000	0.165626	0.041701	-0.245622	0.000000	0.000000	3.000000	9.000000	0.000000
1385.167286	0.016547	0.541952	0.093700	82.694351	81.323112	119.140633	-3.321562	0.000000	3.737275	0.000000	0.000000	0.000000	0.165626	0.041701	-0.245622	0.000000	0.000000	3.000000	9.000000	0.000000
1385.170619	0.017096	0.542084	0.092841	82.747101	81.412872	119.367188	-3.325469	0.000000	3.733799	0.000000	0.000000	0.000000	0.164747	0.039643	-0.257720	0.000000	0.000000	3.000000	9.000000	0.000000
1385.173952	0.017096	0.542084	0.092841	82.747101	81.412872	119.367188	-3.325469	0.000000	3.733799	0.000000	0.000000	0.000000	0.164747	0.039643	-0.257720	0.000000	0.000000	3.000000	9.000000	0.000000
1385.177286	0.017096	0.542084	0.092841	82.747101	81.412872	119.367188	-3.325469	0.000000	3.733799	0.000000	0.000000	0.000000	0.164747	0.039643	-0.257720	0.000000	0.000000	3.000000	9.000000	0.000000
1385.180619	0.017616	0.542161	0.091930	82.821953	81.260635	119.174713	-3.330304	0.000000	3.729487	0.000000	0.000000	0.000000	0.155888	0.023145	-0.273381	0.000000	0.000000	3.000000	9.000000	0.000000
1385.183952	0.017616	0.542161	0.091930	82.821953	81.260635	119.174713	-3.330304	0.000000	3.729487	0.000000	0.000000	0.000000	0.155888	0.023145	-0.273381	0.000000	0.000000	3.000000	9.000000	0.000000
1385.187286	0.017616	0.542161	0.091930	82.821953	81.260635	119.174713	-3.330304	0.000000	3.729487	0.000000	0.000000	0.000000	0.155888	0.023145	-0.273381	0.000000	0.000000	3.000000	9.000000	0.000000
1385.190619	0.018107	0.542219	0.091001	82.903198	80.846283	118.661453	-3.336927	0.000000	3.723563	0.000000	0.000000	0.000000	0.147362	0.017511	-0.278686	0.000000	0.000000	3.000000	9.000000	0.000000
1385.193952	0.018107	0.542219	0.091001	82.903198	80.846283	118.661453	-3.336927	0.000000	3.723563	0.000000	0.000000	0.000000	0.147362	0.017511	-0.278686	0.000000	0.000000	3.000000	9.000000	0.000000
1385.197286	0.018107	0.542219	0.091001	82.903198	80.846283	118.661453	-3.336927	0.000000	3.723563	0.000000	0.000000	0.000000	0.147362	0.017511	-0.278686	0.000000	0.000000	3.000000	9.000000	0.000000
1385.200619	0.018594	0.542253	0.090014	82.966309	80.255089	118.077209	-3.344650	0.000000	3.716627	0.000000	0.000000	0.000000	0.146253	0.010040	-0.296019	0.000000	0.000000	3.000000	9.000000	0.000000
1385.203952	0.018594	0.542253	0.090014	82.966309	80.255089	118.077209	-3.344650	0.000000	3.716627	0.000000	0.000000	0.000000	0.146253	0.010040	-0.296019	0.000000	0.000000	3.000000	9.000000	0.000000
1385.207286	0.018594	0.542253	0.090014	82.966309	80.255089	118.077209	-3.344650	0.000000	3.716627	0.000000	0.000000	0.000000	0.146253	0.010040	-0.296019	0.000000	0.000000	3.000000	9.000000	0.000000
1385.210619	0.019053	0.542267	0.089010	82.984154	79.500374	117.447838	-3.353756	0.000000	3.708412	0.000000	0.000000	0.000000	0.137727	0.004421	-0.301343	0.000000	0.000000	3.000000	9.000000	0.000000
1385.213952	0.019053	0.542267	0.089010	82.984154	79.500374	117.447838	-3.353756	0.000000	3.708412	0.000000	0.000000	0.000000	0.137727	0.004421	-0.301343	0.000000	0.000000	3.000000	9.000000	0.000000
1385.217286	0.019053	0.542267	0.089010	82.984154	79.500374	117.447838	-3.353756	0.000000	3.708412	0.000000	0.000000	0.000000	0.137727	0.004421	-0.301343	0.000000	0.000000	3.000000	9.000000	0.000000
1385.220619	0.019563	0.542299	0.088019	82.978867	78.760849	116.665520	-3.364016	0.000000	3.699108	0.000000	0.000000	0.000000	0.152893	0.009599	-0.297097	0.000000	0.000000	3.000000	9.000000	0.000000
1385.223952	0.019563	0.542299	0.088019	82.978867	78.760849	116.665520	-3.364016	0.000000	3.699108	0.000000	0.000000	0.000000	0.152893	0.009599	-0.297097	0.000000	0.000000	3.000000	9.000000	0.000000
1385.227286	0.019563	0.542299	0.088019	82.978867	78.760849	116.665520	-3.364016	0.000000	3.699108	0.000000	0.000000	0.000000	0.152893	0.009599	-0.297097	0.000000	0.000000	3.000000	9.000000	0.000000
1385.230619	0.020096	0.542342	0.087005	82.974876	78.077415	115.937233	-3.372979	0.000000	3.690937	0.000000	0.000000	0.000000	0.159802	0.012869	-0.304392	0.000000	0.000000	3.000000	9.000000	0.000000
1385.233952	0.020096	0.542342	0.087005	82.974876	78.077415	115.937233	-3.372979	0.000000	3.690937	0.000000	0.000000	0.000000	0.159802	0.012869	-0.304392	0.000000	0.000000	3.000000	9.000000	0.000000
1385.237286	0.020096	0.542342	0.087005	82.974876	78.077415	115.937233	-3.372979	0.000000	3.690937	0.000000	0.000000	0.000000	0.159802	0.012869	-0.304392	0.000000	0.000000	3.000000	9.000000	0.000000
1385.240619	0.020601	0.542373	0.086012	82.970016	77.416283	115.236313	-3.382069	0.000000	3.682609	0.000000	0.000000	0.000000	0.151677	0.009113	-0.297930	0.000000	0.000000	3.000000	9.000000	0.000000
1385.243952	0.020601	0.542373	0.086012	82.970016	77.416283	115.236313	-3.382069	0.000000	3.682609	0.000000	0.000000	0.000000	0.151677	0.009113	-0.297930	0.000000	0.000000	3.000000	9.000000	0.000000
1385.247286	0.020601	0.542373	0.086012	82.970016	77.416283	115.236313	-3.382069	0.000000	3.682609	0.000000	0.000000	0.000000	0.151677	0.009113	-0.297930	0.000000	0.000000	3.000000	9.000000	0.000000
1385.250619	0.021131	0.542432	0.085012	82.964111	76.864693	114.637444	-3.391476	0.000000	3.673947	0.000000	0.000000	0.000000	0.158747	0.017755	-0.300034	0.000000	0.000000	3.000000	9.000000	0.000000
1385.253952	0.021131	0.542432	0.085012	82.964111	76.864693	114.637444	-3.391476	0.000000	3.673947	0.000000	0.000000	0.000000	0.158747	0.017755	-0.300034	0.000000	0.000000	3.000000	9.000000	0.000000
1385.257286	0.021131	0.542432	0.085012	82.964111	76.864693	114.637444	-3.391476	0.000000	3.673947	0.000000	0.000000	0.000000	0.158747	0.017755	-0.300034	0.000000	0.000000	3.000000	9.000000	0.000000
1385.260619	0.021683	0.542490	0.084009	82.962013	76.451195	114.179604	-3.400639	0.000000	3.665468	0.000000	0.000000	0.000000	0.165823	0.017503	-0.300766	0.000000	0.000000	3.000000	9.000000	0.000000
1385.263952	0.021683	0.542490	0.084009	82.962013	76.451195	114.179604	-3.400639	0.000000	3.665468	0.000000	0.000000	0.000000	0.165823	0.017503	-0.300766	0.000000	0.000000	3.000000	9.000000	0.000000
1385.267286	0.021683	0.542490	0.084009	82.962013	76.451195	114.179604	-3.400639	0.000000	3.665468	0.000000	0.000000	0.000000	0.165823	0.017503	-0.300766	0.000000	0.000000	3.000000	9.000000	0.000000
1385.270619	0.022234	0.542548	0.083005	82.958138	76.005272	113.683548	-3.409458	0.000000	3.657266	0.000000	0.000000	0.000000	0.165163	0.017228	-0.301203	0.000000	0.000000	3.000000	9.000000	0.000000
1385.273952	0.022234	0.542548	0.083005	82.958138	76.005272	113.683548	-3.409458	0.000000	3.657266	0.000000	0.000000	0.000000	0.165163	0.017228	-0.301203	0.000000	0.000000	3.000000	9.000000	0.000000
1385.277286	0.022234	0.542548	0.083005	82.958138	76.005272	113.683548	-3.409458	0.000000	3.657266	0.000000	0.000000	0.000000	0.165163	0.017228	-0.301203	0.000000	0.000000	3.000000	9.000000	0.000000
1385.280619	0.022756	0.542616	0.081978	82.952988	75.512413	113.154533	-3.418513	0.000000	3.648804	0.000000	0.000000	0.000000	0.156543	0.020461	-0.307942	0.000000	0.000000	3.000000	9.000000	0.000000
1385.283952	0.022756	0.542616	0.081978	82.952988	75.512413	113.154533	-3.418513	0.000000	3.648804	0.000000	0.000000	0.000000	0.156543	0.020461	-0.307942	0.000000	0.000000	3.000000	9.000000	0.000000
1385.287286	0.022756	0.542616	0.081978	82.952988	75.512413	113.154533	-3.418513	0.000000	3.648804	0.000000	0.000000	0.000000	0.156543	0.020461	-0.307942	0.000000	0.000000	3.000000	9.000000	0.000000
1385.290619	0.023276	0.542672	0.080973	82.947624	75.036255	112.644783	-3.428898	0.000000	3.639046	0.000000	0.000000	0.000000	0.156182	0.016704	-0.301737	0.000000	0.000000	3.000000	9.000000	0.000000
1385.293952	0.023276	0.542672	0.080973	82.947624	75.036255	112.644783	-3.428898	0.000000	3.639046	0.000000	0.000000	0.000000	0.156182	0.016704	-0.301737	0.000000	0.000000	3.000000	9.000000	0.000000
1385.297286	0.023276	0.542672	0.080973	82.947624	75.036255	112.644783	-3.428898	0.000000	3.639046	0.000000	0.000000	0.000000	0.156182	0.016704	-0.301737	0.000000	0.000000	3.000000	9.000000	0.000000
1385.300619	0.023793	0.542720	0.079926	82.940666	74.569023	112.217728	-3.439026	0.000000	3.629477	0.000000	0.000000	0.000000	0.155021	0.014523	-0.314030	0.000000	0.000000	3.000000	9.000000	0.000000
1385.303952	0.023793	0.542720	0.079926	82.940666	74.569023	112.217728	-3.439026	0.000000	3.629477	0.000000	0.000000	0.000000	0.155021	0.014523	-0.314030	0.000000	0.000000	3.000000	9.000000	0.000000
1385.307286	0.023793	0.542720	0.079926	82.940666	74.569023	112.217728	-3.439026	0.000000	3.629477	0.000000	0.000000	0.000000	0.155021	0.014523	-0.314030	0.000000	0.000000	3.000000	9.000000	0.000000
1385.310619	0.024284	0.542745	0.078923	82.932816	74.023651	112.152931	-3.450344	0.000000	3.618720	0.000000	0.000000	0.000000	0.147328	0.007364	-0.300830	0.000000	0.000000	3.000000	9.000000	0.000000
1385.313952	0.024284	0.542745	0.078923	82.932816	74.023651	112.152931	-3.450344	0.000000	3.618720	0.000000	0.000000	0.000000	0.147328	0.007364	-0.300830	0.000000	0.000000	3.000000	9.000000	0.000000
1385.317286	0.024284	0.542745	0.078923	82.932816	74.023651	112.152931	-3.450344	0.000000	3.618720	0.000000	0.000000	0.000000	0.147328	0.007364	-0.300830	0.000000	0.000000	3.000000	9.000000	0.000000
1385.320619	0.024773	0.542768	0.077919	82.923325	73.385033	112.201347	-3.461463	0.000000	3.608085	0.000000	0.000000	0.000000	0.146723	0.007120	-0.301230	0.000000	0.000000	3.000000	9.000000	0.000000
1385.323952	0.024773	0.542768	0.077919	82.923325	73.385033	112.201347	-3.461463	0.000000	3.608085	0.000000	0.000000	0.000000	0.146723	0.007120	-0.301230	0.000000	0.000000	3.000000	9.000000	0.000000
1385.327286	0.024773	0.542768	0.077919	82.923325	73.385033	112.201347	-3.461463	0.000000	3.608085	0.000000	0.000000	0.000000	0.146723	0.007120	-0.301230	0.000000	0.000000	3.000000	9.000000	0.000000
1385.330619	0.025287	0.542780	0.076935	82.913353	72.827194	111.746490	-3.472846	0.000000	3.597130	0.000000	0.000000	0.000000	0.154038	0.003482	-0.295326	0.000000	0.000000	3.000000	9.000000	0.000000
1385.333952	0.025287	0.542780	0.076935	82.913353	72.827194	111.746490	-3.472846	0.000000	3.597130	0.000000	0.000000	0.000000	0.154038	0.003482	-0.295326	0.000000	0.000000	3.000000	9.000000	0.000000
1385.337286	0.025287	0.542780	0.076935	82.913353	72.827194	111.746490	-3.472846	0.000000	3.597130	0.000000	0.000000	0.000000	0.154038	0.003482	-0.295326	0.000000	0.000000	3.000000	9.000000	0.000000
1385.340619	0.025749	0.542797	0.075991	82.901459	72.242081	111.118050	-3.483374	0.000000	3.586935	0.000000	0.000000	0.000000	0.138808	0.005159	-0.283071	0.000000	0.000000	3.000000	9.000000	0.000000
1385.343952	0.025749	0.542797	0.075991	82.901459	72.242081	111.118050	-3.483374	0.000000	3.586935	0.000000	0.000000	0.000000	0.138808	0.005159	-0.283071	0.000000	0.000000	3.000000	9.000000	0.000000
1385.347286	0.025749	0.542797	0.075991	82.901459	72.242081	111.118050	-3.483374	0.000000	3.586935	0.000000	0.000000	0.000000	0.138808	0.005159	-0.283071	0.000000	0.000000	3.000000	9.000000	0.000000
1385.350619	0.025749	0.542797	0.075991	82.888756	71.653694	110.491745	-3.494345	0.000000	3.576248	0.000000	0.000000	0.000000	0.138808	0.005159	-0.283071	0.000000	0.000000	3.000000	9.000000	0.000000
1385.353952	0.026136	0.542820	0.075090	82.888756	71.653694	110.491745	-3.494345	0.000000	3.576248	0.000000	0.000000	0.000000	0.116113	0.006875	-0.270373	0.000000	0.000000	3.000000	9.000000	0.000000
1385.357286	0.026136	0.542820	0.075090	82.888756	71.653694	110.491745	-3.494345	0.000000	3.576248	0.000000	0.000000	0.000000	0.116113	0.006875	-0.270373	0.000000	0.000000	3.000000	9.000000	0.000000
1385.360619	0.026473	0.542802	0.074217	82.878777	71.180748	109.987747	-3.506311	0.000000	3.564517	0.000000	0.000000	0.000000	0.100938	-0.005411	-0.261838	0.000000	0.000000	3.000000	9.000000	0.000000
1385.363952	0.026473	0.542802	0.074217	82.878777	71.180748	109.987747	-3.506311	0.000000	3.564517	0.000000	0.000000	0.000000	0.100938	-0.005411	-0.261838	0.000000	0.000000	3.000000	9.000000	0.000000
1385.367286	0.026473	0.542802	0.074217	82.878777	71.180748	109.987747	-3.506311	0.000000	3.564517	0.000000	0.000000	0.000000	0.100938	-0.005411	-0.261838	0.000000	0.000000	3.000000	9.000000	0.000000
1385.370619	0.026473	0.542802	0.074217	82.873322	70.889687	109.682335	-3.518988	0.000000	3.552003	0.000000	0.000000	0.000000	0.100938	-0.005411	-0.261838	0.000000	0.000000	3.000000	9.000000	0.000000
1385.373952	0.026732	0.542783	0.073347	82.873322	70.889687	109.682335	-3.518988	0.000000	3.552003	0.000000	0.000000	0.000000	0.077893	-0.005578	-0.260958	0.000000	0.000000	3.000000	9.000000	0.000000
1385.377286	0.026732	0.542783	0.073347	82.873322	70.889687	109.682335	-3.518988	0.000000	3.552003	0.000000	0.000000	0.000000	0.077893	-0.005578	-0.260958	0.000000	0.000000	3.000000	9.000000	0.000000
1385.380619	0.026966	0.542764	0.072478	82.874924	70.812515	109.583893	-3.533614	0.000000	3.537453	0.000000	0.000000	0.000000	0.070045	-0.005712	-0.260810	0.000000	0.000000	3.000000	9.000000	0.000000
1385.383952	0.026966	0.542764	0.072478	82.874924	70.812515	109.583893	-3.533614	0.000000	3.537453	0.000000	0.000000	0.000000	0.070045	-0.005712	-0.260810	0.000000	0.000000	3.000000	9.000000	0.000000
1385.387286	0.026966	0.542764	0.072478	82.874924	70.812515	109.583893	-3.533614	0.000000	3.537453	0.000000	0.000000	0.000000	0.070045	-0.005712	-0.260810	0.000000	0.000000	3.000000	9.000000	0.000000
1385.390619	0.026966	0.542764	0.072478	82.875610	70.871712	109.620094	-3.549024	0.000000	3.521992	0.000000	0.000000	0.000000	0.070045	-0.005712	-0.260810	0.000000	0.000000	3.000000	9.000000	0.000000
1385.393952	0.027250	0.542780	0.071640	82.875610	70.871712	109.620094	-3.549024	0.000000	3.521992	0.000000	0.000000	0.000000	0.085370	0.004735	-0.251247	0.000000	0.000000	3.000000	9.000000	0.000000
1385.397286	0.027250	0.542780	0.071640	82.875610	70.871712	109.620094	-3.549024	0.000000	3.521992	0.000000	0.000000	0.000000	0.085370	0.004735	-0.251247	0.000000	0.000000	3.000000	9.000000	0.000000
1385.400619	0.027583	0.542778	0.070782	82.872063	71.013695	109.742195	-3.562589	0.000000	3.508270	0.000000	0.000000	0.000000	0.099816	-0.000718	-0.257545	0.000000	0.000000	3.000000	9.000000	0.000000
1385.403952	0.027583	0.542778	0.070782	82.872063	71.013695	109.742195	-3.562589	0.000000	3.508270	0.000000	0.000000	0.000000	0.099816	-0.000718	-0.257545	0.000000	0.000000	3.000000	9.000000	0.000000
1385.407286	0.027583	0.542778	0.070782	82.872063	71.013695	109.742195	-3.562589	0.000000	3.508270	0.000000	0.000000	0.000000	0.099816	-0.000718	-0.257545	0.000000	0.000000	3.000000	9.000000	0.000000
1385.410619	0.027583	0.542778	0.070782	82.873688	71.171989	109.867279	-3.575668	0.000000	3.494939	0.000000	0.000000	0.000000	0.099816	-0.000718	-0.257545	0.000000	0.000000	3.000000	9.000000	0.000000
1385.413952	0.027942	0.542810	0.069956	82.873688	71.171989	109.867279	-3.575668	0.000000	3.494939	0.000000	0.000000	0.000000	0.107511	0.009720	-0.247610	0.000000	0.000000	3.000000	9.000000	0.000000
1385.417286	0.027942	0.542810	0.069956	82.873688	71.171989	109.867279	-3.575668	0.000000	3.494939	0.000000	0.000000	0.000000	0.107511	0.009720	-0.247610	0.000000	0.000000	3.000000	9.000000	0.000000
1385.420619	0.028373	0.542824	0.069109	82.879272	71.221283	109.872673	-3.587470	0.000000	3.482822	0.000000	0.000000	0.000000	0.129331	0.004259	-0.254359	0.000000	0.000000	3.000000	9.000000	0.000000
1385.423952	0.028373	0.542824	0.069109	82.879272	71.221283	109.872673	-3.587470	0.000000	3.482822	0.000000	0.000000	0.000000	0.129331	0.004259	-0.254359	0.000000	0.000000	3.000000	9.000000	0.000000
1385.427286	0.028373	0.542824	0.069109	82.879272	71.221283	109.872673	-3.587470	0.000000	3.482822	0.000000	0.000000	0.000000	0.129331	0.004259	-0.254359	0.000000	0.000000	3.000000	9.000000	0.000000
1385.430619	0.028373	0.542824	0.069109	82.883186	71.203613	109.811951	-3.581367	0.000000	3.455430	0.000000	0.000000	0.000000	0.129331	0.004259	-0.254359	0.000000	0.000000	3.000000	9.000000	0.000000
1385.433952	0.028779	0.542827	0.068283	82.883186	71.203613	109.811951	-3.581367	0.000000	3.455430	0.000000	0.000000	0.000000	0.121754	0.000754	-0.247534	0.000000	0.000000	3.000000	9.000000	0.000000
1385.437286	0.028779	0.542827	0.068283	82.883186	71.203613	109.811951	-3.581367	0.000000	3.455430	0.000000	0.000000	0.000000	0.121754	0.000754	-0.247534	0.000000	0.000000	3.000000	9.000000	0.000000
1385.440619	0.029184	0.542818	0.067480	82.884041	71.095413	109.661400	-3.561074	0.000000	3.414174	0.000000	0.000000	0.000000	0.121700	-0.002707	-0.241090	0.000000	0.000000	3.000000	9.000000	0.000000
1385.443952	0.029184	0.542818	0.067480	82.884041	71.095413	109.661400	-3.561074	0.000000	3.414174	0.000000	0.000000	0.000000	0.121700	-0.002707	-0.241090	0.000000	0.000000	3.000000	9.000000	0.000000
1385.447286	0.029184	0.542818	0.067480	82.884041	71.095413	109.661400	-3.561074	0.000000	3.414174	0.000000	0.000000	0.000000	0.121700	-0.002707	-0.241090	0.000000	0.000000	3.000000	9.000000	0.000000
1385.450619	0.029184	0.542818	0.067480	82.888481	71.082657	109.605919	-3.540791	0.000000	3.373992	0.000000	0.000000	0.000000	0.121700	-0.002707	-0.241090	0.000000	0.000000	3.000000	9.000000	0.000000
1385.453952	0.029565	0.542797	0.066699	82.888481	71.082657	109.605919	-3.540791	0.000000	3.373992	0.000000	0.000000	0.000000	0.114203	-0.006159	-0.234214	0.000000	0.000000	3.000000	9.000000	0.000000
1385.457286	0.029565	0.542797	0.066699	82.888481	71.082657	109.605919	-3.540791	0.000000	3.373992	0.000000	0.000000	0.000000	0.114203	-0.006159	-0.234214	0.000000	0.000000	3.000000	9.000000	0.000000
1385.460619	0.030018	0.542759	0.065896	82.894363	71.166153	109.652908	-3.521757	0.000000	3.334957	0.000000	0.000000	0.000000	0.135867	-0.011562	-0.241042	0.000000	0.000000	3.000000	9.000000	0.000000
1385.463952	0.030018	0.542759	0.065896	82.894363	71.166153	109.652908	-3.521757	0.000000	3.334957	0.000000	0.000000	0.000000	0.135867	-0.011562	-0.241042	0.000000	0.000000	3.000000	9.000000	0.000000
1385.467286	0.030018	0.542759	0.065896	82.894363	71.166153	109.652908	-3.521757	0.000000	3.334957	0.000000	0.000000	0.000000	0.135867	-0.011562	-0.241042	0.000000	0.000000	3.000000	9.000000	0.000000
1385.470619	0.030018	0.542759	0.065896	82.903618	71.387802	109.852333	-3.499113	0.000000	3.294783	0.000000	0.000000	0.000000	0.135867	-0.011562	-0.241042	0.000000	0.000000	3.000000	9.000000	0.000000
1385.473952	0.030468	0.542702	0.065074	82.903618	71.387802	109.852333	-3.499113	0.000000	3.294783	0.000000	0.000000	0.000000	0.135097	-0.016912	-0.246634	0.000000	0.000000	3.000000	9.000000	0.000000
1385.477286	0.030468	0.542702	0.065074	82.903618	71.387802	109.852333	-3.499113	0.000000	3.294783	0.000000	0.000000	0.000000	0.135097	-0.016912	-0.246634	0.000000	0.000000	3.000000	9.000000	0.000000
1385.480619	0.030964	0.542639	0.064207	82.917114	71.702820	110.225060	-3.476596	0.000000	3.253677	0.000000	0.000000	0.000000	0.148764	-0.018984	-0.259841	0.000000	0.000000	3.000000	9.000000	0.000000
1385.483952	0.030964	0.542639	0.064207	82.917114	71.702820	110.225060	-3.476596	0.000000	3.253677	0.000000	0.000000	0.000000	0.148764	-0.018984	-0.259841	0.000000	0.000000	3.000000	9.000000	0.000000
1385.487286	0.030964	0.542639	0.064207	82.917114	71.702820	110.225060	-3.476596	0.000000	3.253677	0.000000	0.000000	0.000000	0.148764	-0.018984	-0.259841	0.000000	0.000000	3.000000	9.000000	0.000000
1385.490619	0.031430	0.542580	0.063279	82.936607	72.133003	110.673897	-3.451802	0.000000	3.210371	0.000000	0.000000	0.000000	0.139673	-0.017792	-0.278491	0.000000	0.000000	3.000000	9.000000	0.000000
1385.493952	0.031430	0.542580	0.063279	82.936607	72.133003	110.673897	-3.451802	0.000000	3.210371	0.000000	0.000000	0.000000	0.139673	-0.017792	-0.278491	0.000000	0.000000	3.000000	9.000000	0.000000
1385.497286	0.031430	0.542580	0.063279	82.936607	72.133003	110.673897	-3.451802	0.000000	3.210371	0.000000	0.000000	0.000000	0.139673	-0.017792	-0.278491	0.000000	0.000000	3.000000	9.000000	0.000000
1385.500619	0.031889	0.542524	0.062287	82.953575	72.478935	110.967705	-3.428524	0.000000	3.163955	0.000000	0.000000	0.000000	0.137961	-0.016607	-0.297613	0.000000	0.000000	3.000000	9.000000	0.000000
1385.503952	0.031889	0.542524	0.062287	82.953575	72.478935	110.967705	-3.428524	0.000000	3.163955	0.000000	0.000000	0.000000	0.137961	-0.016607	-0.297613	0.000000	0.000000	3.000000	9.000000	0.000000
1385.507286	0.031889	0.542524	0.062287	82.953575	72.478935	110.967705	-3.428524	0.000000	3.163955	0.000000	0.000000	0.000000	0.137961	-0.016607	-0.297613	0.000000	0.000000	3.000000	9.000000	0.000000
1385.510619	0.032319	0.542473	0.061233	82.963242	72.584648	111.025795	-3.405530	0.000000	3.114353	0.000000	0.000000	0.000000	0.128806	-0.015468	-0.316318	0.000000	0.000000	3.000000	9.000000	0.000000
1385.513952	0.032319	0.542473	0.061233	82.963242	72.584648	111.025795	-3.405530	0.000000	3.114353	0.000000	0.000000	0.000000	0.128806	-0.015468	-0.316318	0.000000	0.000000	3.000000	9.000000	0.000000
1385.517286	0.032319	0.542473	0.061233	82.963242	72.584648	111.025795	-3.405530	0.000000	3.114353	0.000000	0.000000	0.000000	0.128806	-0.015468	-0.316318	0.000000	0.000000	3.000000	9.000000	0.000000
1385.520619	0.032721	0.542449	0.060174	82.957672	72.182037	110.579742	-3.384062	0.000000	3.061634	0.000000	0.000000	0.000000	0.120740	-0.007178	-0.317627	0.000000	0.000000	3.000000	9.000000	0.000000
1385.523952	0.032721	0.542449	0.060174	82.957672	72.182037	110.579742	-3.384062	0.000000	3.061634	0.000000	0.000000	0.000000	0.120740	-0.007178	-0.317627	0.000000	0.000000	3.000000	9.000000	0.000000
1385.527286	0.032721	0.542449	0.060174	82.957672	72.182037	110.579742	-3.384062	0.000000	3.061634	0.000000	0.000000	0.000000	0.120740	-0.007178	-0.317627	0.000000	0.000000	3.000000	9.000000	0.000000
1385.530619	0.033122	0.542424	0.059114	82.936752	71.332367	109.703033	-3.363939	0.000000	3.008696	0.000000	0.000000	0.000000	0.120157	-0.007387	-0.317992	0.000000	0.000000	3.000000	9.000000	0.000000
1385.533952	0.033122	0.542424	0.059114	82.936752	71.332367	109.703033	-3.363939	0.000000	3.008696	0.000000	0.000000	0.000000	0.120157	-0.007387	-0.317992	0.000000	0.000000	3.000000	9.000000	0.000000
1385.537286	0.033122	0.542424	0.059114	82.936752	71.332367	109.703033	-3.363939	0.000000	3.008696	0.000000	0.000000	0.000000	0.120157	-0.007387	-0.317992	0.000000	0.000000	3.000000	9.000000	0.000000
1385.540619	0.033519	0.542410	0.058030	82.906708	70.371613	108.708855	-3.343913	0.000000	2.955697	0.000000	0.000000	0.000000	0.119135	-0.004378	-0.325102	0.000000	0.000000	3.000000	9.000000	0.000000
1385.543952	0.033519	0.542410	0.058030	82.906708	70.371613	108.708855	-3.343913	0.000000	2.955697	0.000000	0.000000	0.000000	0.119135	-0.004378	-0.325102	0.000000	0.000000	3.000000	9.000000	0.000000
1385.547286	0.033519	0.542410	0.058030	82.906708	70.371613	108.708855	-3.343913	0.000000	2.955697	0.000000	0.000000	0.000000	0.119135	-0.004378	-0.325102	0.000000	0.000000	3.000000	9.000000	0.000000
1385.550619	0.033989	0.542384	0.056963	82.869972	69.475220	107.780144	-3.324057	0.000000	2.901514	0.000000	0.000000	0.000000	0.140952	-0.007816	-0.320171	0.000000	0.000000	3.000000	9.000000	0.000000
1385.553952	0.033989	0.542384	0.056963	82.869972	69.475220	107.780144	-3.324057	0.000000	2.901514	0.000000	0.000000	0.000000	0.140952	-0.007816	-0.320171	0.000000	0.000000	3.000000	9.000000	0.000000
1385.557286	0.033989	0.542384	0.056963	82.869972	69.475220	107.780144	-3.324057	0.000000	2.901514	0.000000	0.000000	0.000000	0.140952	-0.007816	-0.320171	0.000000	0.000000	3.000000	9.000000	0.000000
1385.560619	0.034480	0.542385	0.055888	82.831436	68.724121	107.003105	-3.300565	0.000000	2.848152	0.000000	0.000000	0.000000	0.147487	0.000383	-0.322453	0.000000	0.000000	3.000000	9.000000	0.000000
1385.563952	0.034480	0.542385	0.055888	82.831436	68.724121	107.003105	-3.300565	0.000000	2.848152	0.000000	0.000000	0.000000	0.147487	0.000383	-0.322453	0.000000	0.000000	3.000000	9.000000	0.000000
1385.567286	0.034480	0.542385	0.055888	82.831436	68.724121	107.003105	-3.300565	0.000000	2.848152	0.000000	0.000000	0.000000	0.147487	0.000383	-0.322453	0.000000	0.000000	3.000000	9.000000	0.000000
1385.570619	0.034995	0.542403	0.054828	82.807777	68.112419	106.346535	-3.275984	0.000000	2.794410	0.000000	0.000000	0.000000	0.154436	0.005354	-0.317991	0.000000	0.000000	3.000000	9.000000	0.000000
1385.573952	0.034995	0.542403	0.054828	82.807777	68.112419	106.346535	-3.275984	0.000000	2.794410	0.000000	0.000000	0.000000	0.154436	0.005354	-0.317991	0.000000	0.000000	3.000000	9.000000	0.000000
1385.577286	0.034995	0.542403	0.054828	82.807777	68.112419	106.346535	-3.275984	0.000000	2.794410	0.000000	0.000000	0.000000	0.154436	0.005354	-0.317991	0.000000	0.000000	3.000000	9.000000	0.000000
1385.580619	0.035510	0.542454	0.053803	82.781586	67.402679	105.583641	-3.250245	0.000000	2.741411	0.000000	0.000000	0.000000	0.154453	0.015535	-0.307657	0.000000	0.000000	3.000000	9.000000	0.000000
1385.583952	0.035510	0.542454	0.053803	82.781586	67.402679	105.583641	-3.250245	0.000000	2.741411	0.000000	0.000000	0.000000	0.154453	0.015535	-0.307657	0.000000	0.000000	3.000000	9.000000	0.000000
1385.587286	0.035510	0.542454	0.053803	82.781586	67.402679	105.583641	-3.250245	0.000000	2.741411	0.000000	0.000000	0.000000	0.154453	0.015535	-0.307657	0.000000	0.000000	3.000000	9.000000	0.000000
1385.590619	0.035997	0.542516	0.052755	82.747910	66.570625	104.717728	-3.224503	0.000000	2.690135	0.000000	0.000000	0.000000	0.146009	0.018398	-0.314307	0.000000	0.000000	3.000000	9.000000	0.000000
1385.593952	0.035997	0.542516	0.052755	82.747910	66.570625	104.717728	-3.224503	0.000000	2.690135	0.000000	0.000000	0.000000	0.146009	0.018398	-0.314307	0.000000	0.000000	3.000000	9.000000	0.000000
1385.597286	0.035997	0.542516	0.052755	82.747910	66.570625	104.717728	-3.224503	0.000000	2.690135	0.000000	0.000000	0.000000	0.146009	0.018398	-0.314307	0.000000	0.000000	3.000000	9.000000	0.000000
1385.600619	0.036413	0.542572	0.051774	82.706017	65.615067	103.737099	-3.200168	0.000000	2.637750	0.000000	0.000000	0.000000	0.124930	0.016972	-0.294203	0.000000	0.000000	3.000000	9.000000	0.000000
1385.603952	0.036413	0.542572	0.051774	82.706017	65.615067	103.737099	-3.200168	0.000000	2.637750	0.000000	0.000000	0.000000	0.124930	0.016972	-0.294203	0.000000	0.000000	3.000000	9.000000	0.000000
1385.607286	0.036413	0.542572	0.051774	82.706017	65.615067	103.737099	-3.200168	0.000000	2.637750	0.000000	0.000000	0.000000	0.124930	0.016972	-0.294203	0.000000	0.000000	3.000000	9.000000	0.000000
1385.610619	0.036806	0.542635	0.050835	82.656929	64.580284	102.696289	-3.179346	0.000000	2.588717	0.000000	0.000000	0.000000	0.118012	0.018753	-0.281830	0.000000	0.000000	3.000000	9.000000	0.000000
1385.613952	0.036806	0.542635	0.050835	82.656929	64.580284	102.696289	-3.179346	0.000000	2.588717	0.000000	0.000000	0.000000	0.118012	0.018753	-0.281830	0.000000	0.000000	3.000000	9.000000	0.000000
1385.617286	0.036806	0.542635	0.050835	82.656929	64.580284	102.696289	-3.179346	0.000000	2.588717	0.000000	0.000000	0.000000	0.118012	0.018753	-0.281830	0.000000	0.000000	3.000000	9.000000	0.000000
1385.620619	0.036806	0.542635	0.050835	82.610046	63.652283	101.867523	-3.159678	0.000000	2.541745	0.000000	0.000000	0.000000	0.118012	0.018753	-0.281830	0.000000	0.000000	3.000000	9.000000	0.000000
1385.623952	0.037177	0.542703	0.049937	82.610046	63.652283	101.867523	-3.159678	0.000000	2.541745	0.000000	0.000000	0.000000	0.111169	0.020558	-0.269417	0.000000	0.000000	3.000000	9.000000	0.000000
1385.627286	0.037177	0.542703	0.049937	82.610046	63.652283	101.867523	-3.159678	0.000000	2.541745	0.000000	0.000000	0.000000	0.111169	0.020558	-0.269417	0.000000	0.000000	3.000000	9.000000	0.000000
1385.630619	0.037572	0.542761	0.049059	82.569481	62.919895	101.797981	-3.141150	0.000000	2.496842	0.000000	0.000000	0.000000	0.118415	0.017169	-0.263423	0.000000	0.000000	3.000000	9.000000	0.000000
1385.633952	0.037572	0.542761	0.049059	82.569481	62.919895	101.797981	-3.141150	0.000000	2.496842	0.000000	0.000000	0.000000	0.118415	0.017169	-0.263423	0.000000	0.000000	3.000000	9.000000	0.000000
1385.637286	0.037572	0.542761	0.049059	82.569481	62.919895	101.797981	-3.141150	0.000000	2.496842	0.000000	0.000000	0.000000	0.118415	0.017169	-0.263423	0.000000	0.000000	3.000000	9.000000	0.000000
1385.640619	0.038041	0.542869	0.048228	82.539856	62.389614	102.285667	-3.121414	0.000000	2.452938	0.000000	0.000000	0.000000	0.140745	0.032523	-0.249128	0.000000	0.000000	3.000000	9.000000	0.000000
1385.643952	0.038041	0.542869	0.048228	82.539856	62.389614	102.285667	-3.121414	0.000000	2.452938	0.000000	0.000000	0.000000	0.140745	0.032523	-0.249128	0.000000	0.000000	3.000000	9.000000	0.000000
1385.647286	0.038041	0.542869	0.048228	82.539856	62.389614	102.285667	-3.121414	0.000000	2.452938	0.000000	0.000000	0.000000	0.140745	0.032523	-0.249128	0.000000	0.000000	3.000000	9.000000	0.000000
1385.650619	0.038651	0.542959	0.047368	82.534866	62.297070	102.707268	-3.097956	0.000000	2.411417	0.000000	0.000000	0.000000	0.182928	0.027096	-0.258099	0.000000	0.000000	3.000000	9.000000	0.000000
1385.653952	0.038651	0.542959	0.047368	82.534866	62.297070	102.707268	-3.097956	0.000000	2.411417	0.000000	0.000000	0.000000	0.182928	0.027096	-0.258099	0.000000	0.000000	3.000000	9.000000	0.000000
1385.657286	0.038651	0.542959	0.047368	82.534866	62.297070	102.707268	-3.097956	0.000000	2.411417	0.000000	0.000000	0.000000	0.182928	0.027096	-0.258099	0.000000	0.000000	3.000000	9.000000	0.000000
1385.660619	0.039355	0.543094	0.046512	82.548256	62.513123	102.860458	-3.067468	0.000000	2.368400	0.000000	0.000000	0.000000	0.211253	0.040326	-0.256721	0.000000	0.000000	3.000000	9.000000	0.000000
1385.663952	0.039355	0.543094	0.046512	82.548256	62.513123	102.860458	-3.067468	0.000000	2.368400	0.000000	0.000000	0.000000	0.211253	0.040326	-0.256721	0.000000	0.000000	3.000000	9.000000	0.000000
1385.667286	0.039355	0.543094	0.046512	82.548256	62.513123	102.860458	-3.067468	0.000000	2.368400	0.000000	0.000000	0.000000	0.211253	0.040326	-0.256721	0.000000	0.000000	3.000000	9.000000	0.000000
1385.670619	0.040101	0.543220	0.045611	82.567497	62.799561	103.068657	-3.032259	0.000000	2.325613	0.000000	0.000000	0.000000	0.223837	0.037961	-0.270513	0.000000	0.000000	3.000000	9.000000	0.000000
1385.673952	0.040101	0.543220	0.045611	82.567497	62.799561	103.068657	-3.032259	0.000000	2.325613	0.000000	0.000000	0.000000	0.223837	0.037961	-0.270513	0.000000	0.000000	3.000000	9.000000	0.000000
1385.677286	0.040101	0.543220	0.045611	82.567497	62.799561	103.068657	-3.032259	0.000000	2.325613	0.000000	0.000000	0.000000	0.223837	0.037961	-0.270513	0.000000	0.000000	3.000000	9.000000	0.000000
1385.680619	0.040798	0.543336	0.044734	82.588417	63.055656	103.376259	-2.994953	0.000000	2.280528	0.000000	0.000000	0.000000	0.209241	0.034606	-0.263039	0.000000	0.000000	3.000000	9.000000	0.000000
1385.683952	0.040798	0.543336	0.044734	82.588417	63.055656	103.376259	-2.994953	0.000000	2.280528	0.000000	0.000000	0.000000	0.209241	0.034606	-0.263039	0.000000	0.000000	3.000000	9.000000	0.000000
1385.687286	0.040798	0.543336	0.044734	82.588417	63.055656	103.376259	-2.994953	0.000000	2.280528	0.000000	0.000000	0.000000	0.209241	0.034606	-0.263039	0.000000	0.000000	3.000000	9.000000	0.000000
1385.690619	0.041491	0.543460	0.043833	82.615570	63.251396	103.701172	-2.960080	0.000000	2.236688	0.000000	0.000000	0.000000	0.207890	0.037395	-0.270299	0.000000	0.000000	3.000000	9.000000	0.000000
1385.693952	0.041491	0.543460	0.043833	82.615570	63.251396	103.701172	-2.960080	0.000000	2.236688	0.000000	0.000000	0.000000	0.207890	0.037395	-0.270299	0.000000	0.000000	3.000000	9.000000	0.000000
1385.697286	0.041491	0.543460	0.043833	82.615570	63.251396	103.701172	-2.960080	0.000000	2.236688	0.000000	0.000000	0.000000	0.207890	0.037395	-0.270299	0.000000	0.000000	3.000000	9.000000	0.000000
1385.700619	0.042135	0.543529	0.042944	82.652550	63.341671	103.935555	-2.925431	0.000000	2.191638	0.000000	0.000000	0.000000	0.193077	0.020678	-0.266730	0.000000	0.000000	3.000000	9.000000	0.000000
1385.703952	0.042135	0.543529	0.042944	82.652550	63.341671	103.935555	-2.925431	0.000000	2.191638	0.000000	0.000000	0.000000	0.193077	0.020678	-0.266730	0.000000	0.000000	3.000000	9.000000	0.000000
1385.707286	0.042135	0.543529	0.042944	82.652550	63.341671	103.935555	-2.925431	0.000000	2.191638	0.000000	0.000000	0.000000	0.193077	0.020678	-0.266730	0.000000	0.000000	3.000000	9.000000	0.000000
1385.710619	0.042798	0.543580	0.042033	82.695023	63.381672	104.052971	-2.893252	0.000000	2.147183	0.000000	0.000000	0.000000	0.198974	0.015278	-0.273155	0.000000	0.000000	3.000000	9.000000	0.000000
1385.713952	0.042798	0.543580	0.042033	82.695023	63.381672	104.052971	-2.893252	0.000000	2.147183	0.000000	0.000000	0.000000	0.198974	0.015278	-0.273155	0.000000	0.000000	3.000000	9.000000	0.000000
1385.717286	0.042798	0.543580	0.042033	82.695023	63.381672	104.052971	-2.893252	0.000000	2.147183	0.000000	0.000000	0.000000	0.198974	0.015278	-0.273155	0.000000	0.000000	3.000000	9.000000	0.000000
1385.720619	0.043510	0.543610	0.041163	82.716003	63.316338	103.988335	-2.860090	0.000000	2.101657	0.000000	0.000000	0.000000	0.213567	0.008979	-0.261175	0.000000	0.000000	3.000000	9.000000	0.000000
1385.723952	0.043510	0.543610	0.041163	82.716003	63.316338	103.988335	-2.860090	0.000000	2.101657	0.000000	0.000000	0.000000	0.213567	0.008979	-0.261175	0.000000	0.000000	3.000000	9.000000	0.000000
1385.727286	0.043510	0.543610	0.041163	82.716003	63.316338	103.988335	-2.860090	0.000000	2.101657	0.000000	0.000000	0.000000	0.213567	0.008979	-0.261175	0.000000	0.000000	3.000000	9.000000	0.000000
1385.730619	0.044265	0.543622	0.040268	82.715706	63.291798	103.922493	-2.824495	0.000000	2.058128	0.000000	0.000000	0.000000	0.226456	0.003647	-0.268302	0.000000	0.000000	3.000000	9.000000	0.000000
1385.733952	0.044265	0.543622	0.040268	82.715706	63.291798	103.922493	-2.824495	0.000000	2.058128	0.000000	0.000000	0.000000	0.226456	0.003647	-0.268302	0.000000	0.000000	3.000000	9.000000	0.000000
1385.737286	0.044265	0.543622	0.040268	82.715706	63.291798	103.922493	-2.824495	0.000000	2.058128	0.000000	0.000000	0.000000	0.226456	0.003647	-0.268302	0.000000	0.000000	3.000000	9.000000	0.000000
1385.740619	0.045033	0.543620	0.039288	82.712471	63.220264	103.807350	-2.786752	0.000000	2.013411	0.000000	0.000000	0.000000	0.230434	-0.000807	-0.293938	0.000000	0.000000	3.000000	9.000000	0.000000
1385.743952	0.045033	0.543620	0.039288	82.712471	63.220264	103.807350	-2.786752	0.000000	2.013411	0.000000	0.000000	0.000000	0.230434	-0.000807	-0.293938	0.000000	0.000000	3.000000	9.000000	0.000000
1385.747286	0.045033	0.543620	0.039288	82.712471	63.220264	103.807350	-2.786752	0.000000	2.013411	0.000000	0.000000	0.000000	0.230434	-0.000807	-0.293938	0.000000	0.000000	3.000000	9.000000	0.000000
1385.750619	0.045800	0.543606	0.038330	82.703995	63.050999	103.686035	-2.748347	0.000000	1.964421	0.000000	0.000000	0.000000	0.230083	-0.004012	-0.287648	0.000000	0.000000	3.000000	9.000000	0.000000
1385.753952	0.045800	0.543606	0.038330	82.703995	63.050999	103.686035	-2.748347	0.000000	1.964421	0.000000	0.000000	0.000000	0.230083	-0.004012	-0.287648	0.000000	0.000000	3.000000	9.000000	0.000000
1385.757286	0.045800	0.543606	0.038330	82.703995	63.050999	103.686035	-2.748347	0.000000	1.964421	0.000000	0.000000	0.000000	0.230083	-0.004012	-0.287648	0.000000	0.000000	3.000000	9.000000	0.000000
1385.760619	0.046511	0.543595	0.037310	82.685516	62.684074	103.710266	-2.709999	0.000000	1.916480	0.000000	0.000000	0.000000	0.213239	-0.003339	-0.305955	0.000000	0.000000	3.000000	9.000000	0.000000
1385.763952	0.046511	0.543595	0.037310	82.685516	62.684074	103.710266	-2.709999	0.000000	1.916480	0.000000	0.000000	0.000000	0.213239	-0.003339	-0.305955	0.000000	0.000000	3.000000	9.000000	0.000000
1385.767286	0.046511	0.543595	0.037310	82.685516	62.684074	103.710266	-2.709999	0.000000	1.916480	0.000000	0.000000	0.000000	0.213239	-0.003339	-0.305955	0.000000	0.000000	3.000000	9.000000	0.000000
1385.770619	0.047217	0.543566	0.036270	82.667435	62.138351	103.898735	-2.674460	0.000000	1.865488	0.000000	0.000000	0.000000	0.211747	-0.008674	-0.311897	0.000000	0.000000	3.000000	9.000000	0.000000
1385.773952	0.047217	0.543566	0.036270	82.667435	62.138351	103.898735	-2.674460	0.000000	1.865488	0.000000	0.000000	0.000000	0.211747	-0.008674	-0.311897	0.000000	0.000000	3.000000	9.000000	0.000000
1385.777286	0.047217	0.543566	0.036270	82.667435	62.138351	103.898735	-2.674460	0.000000	1.865488	0.000000	0.000000	0.000000	0.211747	-0.008674	-0.311897	0.000000	0.000000	3.000000	9.000000	0.000000
1385.780619	0.047939	0.543529	0.035186	82.668106	61.382690	103.484535	-2.639169	0.000000	1.813505	0.000000	0.000000	0.000000	0.216574	-0.011025	-0.325372	0.000000	0.000000	3.000000	9.000000	0.000000
1385.783952	0.047939	0.543529	0.035186	82.668106	61.382690	103.484535	-2.639169	0.000000	1.813505	0.000000	0.000000	0.000000	0.216574	-0.011025	-0.325372	0.000000	0.000000	3.000000	9.000000	0.000000
1385.787286	0.047939	0.543529	0.035186	82.668106	61.382690	103.484535	-2.639169	0.000000	1.813505	0.000000	0.000000	0.000000	0.216574	-0.011025	-0.325372	0.000000	0.000000	3.000000	9.000000	0.000000
1385.790619	0.048659	0.543482	0.034122	82.677803	60.279194	102.219414	-2.603073	0.000000	1.759276	0.000000	0.000000	0.000000	0.216186	-0.014201	-0.319071	0.000000	0.000000	3.000000	9.000000	0.000000
1385.793952	0.048659	0.543482	0.034122	82.677803	60.279194	102.219414	-2.603073	0.000000	1.759276	0.000000	0.000000	0.000000	0.216186	-0.014201	-0.319071	0.000000	0.000000	3.000000	9.000000	0.000000
1385.797286	0.048659	0.543482	0.034122	82.677803	60.279194	102.219414	-2.603073	0.000000	1.759276	0.000000	0.000000	0.000000	0.216186	-0.014201	-0.319071	0.000000	0.000000	3.000000	9.000000	0.000000
1385.800619	0.049351	0.543444	0.033036	82.687233	58.985786	100.752991	-2.567042	0.000000	1.706098	0.000000	0.000000	0.000000	0.207471	-0.011429	-0.325756	0.000000	0.000000	3.000000	9.000000	0.000000
1385.803952	0.049351	0.543444	0.033036	82.687233	58.985786	100.752991	-2.567042	0.000000	1.706098	0.000000	0.000000	0.000000	0.207471	-0.011429	-0.325756	0.000000	0.000000	3.000000	9.000000	0.000000
1385.807286	0.049351	0.543444	0.033036	82.687233	58.985786	100.752991	-2.567042	0.000000	1.706098	0.000000	0.000000	0.000000	0.207471	-0.011429	-0.325756	0.000000	0.000000	3.000000	9.000000	0.000000
1385.810619	0.050036	0.543442	0.031921	82.685257	57.524399	99.119957	-2.532463	0.000000	1.651805	0.000000	0.000000	0.000000	0.205590	-0.000644	-0.334537	0.000000	0.000000	3.000000	9.000000	0.000000
1385.813952	0.050036	0.543442	0.031921	82.685257	57.524399	99.119957	-2.532463	0.000000	1.651805	0.000000	0.000000	0.000000	0.205590	-0.000644	-0.334537	0.000000	0.000000	3.000000	9.000000	0.000000
1385.817286	0.050036	0.543442	0.031921	82.685257	57.524399	99.119957	-2.532463	0.000000	1.651805	0.000000	0.000000	0.000000	0.205590	-0.000644	-0.334537	0.000000	0.000000	3.000000	9.000000	0.000000
1385.820619	0.050739	0.543449	0.030779	82.659920	56.068409	97.573730	-2.498198	0.000000	1.596049	0.000000	0.000000	0.000000	0.210757	0.002032	-0.342641	0.000000	0.000000	3.000000	9.000000	0.000000
1385.823952	0.050739	0.543449	0.030779	82.659920	56.068409	97.573730	-2.498198	0.000000	1.596049	0.000000	0.000000	0.000000	0.210757	0.002032	-0.342641	0.000000	0.000000	3.000000	9.000000	0.000000
1385.827286	0.050739	0.543449	0.030779	82.659920	56.068409	97.573730	-2.498198	0.000000	1.596049	0.000000	0.000000	0.000000	0.210757	0.002032	-0.342641	0.000000	0.000000	3.000000	9.000000	0.000000
1385.830619	0.051414	0.543481	0.029633	82.613419	54.657246	96.241074	-2.463072	0.000000	1.538942	0.000000	0.000000	0.000000	0.202554	0.009754	-0.343862	0.000000	0.000000	3.000000	9.000000	0.000000
1385.833952	0.051414	0.543481	0.029633	82.613419	54.657246	96.241074	-2.463072	0.000000	1.538942	0.000000	0.000000	0.000000	0.202554	0.009754	-0.343862	0.000000	0.000000	3.000000	9.000000	0.000000
1385.837286	0.051414	0.543481	0.029633	82.613419	54.657246	96.241074	-2.463072	0.000000	1.538942	0.000000	0.000000	0.000000	0.202554	0.009754	-0.343862	0.000000	0.000000	3.000000	9.000000	0.000000
1385.840619	0.052061	0.543566	0.028478	82.558372	53.358734	95.078148	-2.429313	0.000000	1.481631	0.000000	0.000000	0.000000	0.194239	0.025460	-0.346460	0.000000	0.000000	3.000000	9.000000	0.000000
1385.843952	0.052061	0.543566	0.028478	82.558372	53.358734	95.078148	-2.429313	0.000000	1.481631	0.000000	0.000000	0.000000	0.194239	0.025460	-0.346460	0.000000	0.000000	3.000000	9.000000	0.000000
1385.847286	0.052061	0.543566	0.028478	82.558372	53.358734	95.078148	-2.429313	0.000000	1.481631	0.000000	0.000000	0.000000	0.194239	0.025460	-0.346460	0.000000	0.000000	3.000000	9.000000	0.000000
1385.850619	0.052709	0.543683	0.027358	82.508026	52.107479	93.845383	-2.396940	0.000000	1.423888	0.000000	0.000000	0.000000	0.194351	0.035245	-0.336039	0.000000	0.000000	3.000000	9.000000	0.000000
1385.853952	0.052709	0.543683	0.027358	82.508026	52.107479	93.845383	-2.396940	0.000000	1.423888	0.000000	0.000000	0.000000	0.194351	0.035245	-0.336039	0.000000	0.000000	3.000000	9.000000	0.000000
1385.857286	0.052709	0.543683	0.027358	82.508026	52.107479	93.845383	-2.396940	0.000000	1.423888	0.000000	0.000000	0.000000	0.194351	0.035245	-0.336039	0.000000	0.000000	3.000000	9.000000	0.000000
1385.860619	0.053355	0.543817	0.026254	82.460396	50.953682	92.708542	-2.364548	0.000000	1.367882	0.000000	0.000000	0.000000	0.193913	0.039936	-0.331065	0.000000	0.000000	3.000000	9.000000	0.000000
1385.863952	0.053355	0.543817	0.026254	82.460396	50.953682	92.708542	-2.364548	0.000000	1.367882	0.000000	0.000000	0.000000	0.193913	0.039936	-0.331065	0.000000	0.000000	3.000000	9.000000	0.000000
1385.867286	0.053355	0.543817	0.026254	82.460396	50.953682	92.708542	-2.364548	0.000000	1.367882	0.000000	0.000000	0.000000	0.193913	0.039936	-0.331065	0.000000	0.000000	3.000000	9.000000	0.000000
1385.870619	0.054004	0.543999	0.025204	82.406555	50.060585	91.920532	-2.332229	0.000000	1.312704	0.000000	0.000000	0.000000	0.194725	0.054773	-0.315146	0.000000	0.000000	3.000000	9.000000	0.000000
1385.873952	0.054004	0.543999	0.025204	82.406555	50.060585	91.920532	-2.332229	0.000000	1.312704	0.000000	0.000000	0.000000	0.194725	0.054773	-0.315146	0.000000	0.000000	3.000000	9.000000	0.000000
1385.877286	0.054004	0.543999	0.025204	82.406555	50.060585	91.920532	-2.332229	0.000000	1.312704	0.000000	0.000000	0.000000	0.194725	0.054773	-0.315146	0.000000	0.000000	3.000000	9.000000	0.000000
1385.880619	0.054652	0.544197	0.024170	82.341988	49.389366	91.359451	-2.299775	0.000000	1.260180	0.000000	0.000000	0.000000	0.194374	0.059420	-0.310144	0.000000	0.000000	3.000000	9.000000	0.000000
1385.883952	0.054652	0.544197	0.024170	82.341988	49.389366	91.359451	-2.299775	0.000000	1.260180	0.000000	0.000000	0.000000	0.194374	0.059420	-0.310144	0.000000	0.000000	3.000000	9.000000	0.000000
1385.887286	0.054652	0.544197	0.024170	82.341988	49.389366	91.359451	-2.299775	0.000000	1.260180	0.000000	0.000000	0.000000	0.194374	0.059420	-0.310144	0.000000	0.000000	3.000000	9.000000	0.000000
1385.890619	0.055302	0.544401	0.023176	82.293121	49.024643	91.030701	-2.267380	0.000000	1.208489	0.000000	0.000000	0.000000	0.194841	0.061213	-0.298248	0.000000	0.000000	3.000000	9.000000	0.000000
1385.893952	0.055302	0.544401	0.023176	82.293121	49.024643	91.030701	-2.267380	0.000000	1.208489	0.000000	0.000000	0.000000	0.194841	0.061213	-0.298248	0.000000	0.000000	3.000000	9.000000	0.000000
1385.897286	0.055302	0.544401	0.023176	82.293121	49.024643	91.030701	-2.267380	0.000000	1.208489	0.000000	0.000000	0.000000	0.194841	0.061213	-0.298248	0.000000	0.000000	3.000000	9.000000	0.000000
1385.900619	0.055948	0.544630	0.022175	82.270821	48.875641	90.892677	-2.234906	0.000000	1.158781	0.000000	0.000000	0.000000	0.193759	0.068724	-0.300118	0.000000	0.000000	3.000000	9.000000	0.000000
1385.903952	0.055948	0.544630	0.022175	82.270821	48.875641	90.892677	-2.234906	0.000000	1.158781	0.000000	0.000000	0.000000	0.193759	0.068724	-0.300118	0.000000	0.000000	3.000000	9.000000	0.000000
1385.907286	0.055948	0.544630	0.022175	82.270821	48.875641	90.892677	-2.234906	0.000000	1.158781	0.000000	0.000000	0.000000	0.193759	0.068724	-0.300118	0.000000	0.000000	3.000000	9.000000	0.000000
1385.910619	0.056520	0.544867	0.021158	82.271675	48.863071	90.892876	-2.202613	0.000000	1.108762	0.000000	0.000000	0.000000	0.171582	0.071069	-0.305049	0.000000	0.000000	3.000000	9.000000	0.000000
1385.913952	0.056520	0.544867	0.021158	82.271675	48.863071	90.892876	-2.202613	0.000000	1.108762	0.000000	0.000000	0.000000	0.171582	0.071069	-0.305049	0.000000	0.000000	3.000000	9.000000	0.000000
1385.917286	0.056520	0.544867	0.021158	82.271675	48.863071	90.892876	-2.202613	0.000000	1.108762	0.000000	0.000000	0.000000	0.171582	0.071069	-0.305049	0.000000	0.000000	3.000000	9.000000	0.000000
1385.920619	0.057069	0.545093	0.020166	82.288818	48.845112	90.804413	-2.174016	0.000000	1.057920	0.000000	0.000000	0.000000	0.164750	0.067794	-0.297739	0.000000	0.000000	3.000000	9.000000	0.000000
1385.923952	0.057069	0.545093	0.020166	82.288818	48.845112	90.804413	-2.174016	0.000000	1.057920	0.000000	0.000000	0.000000	0.164750	0.067794	-0.297739	0.000000	0.000000	3.000000	9.000000	0.000000
1385.927286	0.057069	0.545093	0.020166	82.288818	48.845112	90.804413	-2.174016	0.000000	1.057920	0.000000	0.000000	0.000000	0.164750	0.067794	-0.297739	0.000000	0.000000	3.000000	9.000000	0.000000
1385.930619	0.057598	0.545325	0.019216	82.317711	48.826572	90.728531	-2.146558	0.000000	1.008297	0.000000	0.000000	0.000000	0.158652	0.069622	-0.284919	0.000000	0.000000	3.000000	9.000000	0.000000
1385.933952	0.057598	0.545325	0.019216	82.317711	48.826572	90.728531	-2.146558	0.000000	1.008297	0.000000	0.000000	0.000000	0.158652	0.069622	-0.284919	0.000000	0.000000	3.000000	9.000000	0.000000
1385.937286	0.057598	0.545325	0.019216	82.317711	48.826572	90.728531	-2.146558	0.000000	1.008297	0.000000	0.000000	0.000000	0.158652	0.069622	-0.284919	0.000000	0.000000	3.000000	9.000000	0.000000
1385.940619	0.058104	0.545573	0.018286	82.342880	48.714001	90.615417	-2.120116	0.000000	0.960810	0.000000	0.000000	0.000000	0.151801	0.074242	-0.278970	0.000000	0.000000	3.000000	9.000000	0.000000
1385.943952	0.058104	0.545573	0.018286	82.342880	48.714001	90.615417	-2.120116	0.000000	0.960810	0.000000	0.000000	0.000000	0.151801	0.074242	-0.278970	0.000000	0.000000	3.000000	9.000000	0.000000
1385.947286	0.058104	0.545573	0.018286	82.342880	48.714001	90.615417	-2.120116	0.000000	0.960810	0.000000	0.000000	0.000000	0.151801	0.074242	-0.278970	0.000000	0.000000	3.000000	9.000000	0.000000
1385.950619	0.058104	0.545573	0.018286	82.359695	48.606918	90.487732	-2.094815	0.000000	0.914315	0.000000	0.000000	0.000000	0.151801	0.074242	-0.278970	0.000000	0.000000	3.000000	9.000000	0.000000
1385.953952	0.058571	0.545791	0.017430	82.359695	48.606918	90.487732	-2.094815	0.000000	0.914315	0.000000	0.000000	0.000000	0.140134	0.065550	-0.256895	0.000000	0.000000	3.000000	9.000000	0.000000
1385.957286	0.058571	0.545791	0.017430	82.359695	48.606918	90.487732	-2.094815	0.000000	0.914315	0.000000	0.000000	0.000000	0.140134	0.065550	-0.256895	0.000000	0.000000	3.000000	9.000000	0.000000
1385.960619	0.058995	0.546042	0.016615	82.356117	48.571400	90.452797	-2.071460	0.000000	0.871499	0.000000	0.000000	0.000000	0.127399	0.075326	-0.244551	0.000000	0.000000	3.000000	9.000000	0.000000
1385.963952	0.058995	0.546042	0.016615	82.356117	48.571400	90.452797	-2.071460	0.000000	0.871499	0.000000	0.000000	0.000000	0.127399	0.075326	-0.244551	0.000000	0.000000	3.000000	9.000000	0.000000
1385.967286	0.058995	0.546042	0.016615	82.356117	48.571400	90.452797	-2.071460	0.000000	0.871499	0.000000	0.000000	0.000000	0.127399	0.075326	-0.244551	0.000000	0.000000	3.000000	9.000000	0.000000
1385.970619	0.058995	0.546042	0.016615	82.353836	48.600029	90.494499	-2.050227	0.000000	0.830741	0.000000	0.000000	0.000000	0.127399	0.075326	-0.244551	0.000000	0.000000	3.000000	9.000000	0.000000
1385.973952	0.059399	0.546257	0.015830	82.353836	48.600029	90.494499	-2.050227	0.000000	0.830741	0.000000	0.000000	0.000000	0.121184	0.064390	-0.235588	0.000000	0.000000	3.000000	9.000000	0.000000
1385.977286	0.059399	0.546257	0.015830	82.353836	48.600029	90.494499	-2.050227	0.000000	0.830741	0.000000	0.000000	0.000000	0.121184	0.064390	-0.235588	0.000000	0.000000	3.000000	9.000000	0.000000
1385.980619	0.059776	0.546480	0.015023	82.360893	48.703503	90.613083	-2.030029	0.000000	0.791476	0.000000	0.000000	0.000000	0.113093	0.066814	-0.241886	0.000000	0.000000	3.000000	9.000000	0.000000
1385.983952	0.059776	0.546480	0.015023	82.360893	48.703503	90.613083	-2.030029	0.000000	0.791476	0.000000	0.000000	0.000000	0.113093	0.066814	-0.241886	0.000000	0.000000	3.000000	9.000000	0.000000
1385.987286	0.059776	0.546480	0.015023	82.360893	48.703503	90.613083	-2.030029	0.000000	0.791476	0.000000	0.000000	0.000000	0.113093	0.066814	-0.241886	0.000000	0.000000	3.000000	9.000000	0.000000
1385.990619	0.059776	0.546480	0.015023	82.366837	48.811363	90.772453	-2.011180	0.000000	0.751162	0.000000	0.000000	0.000000	0.113093	0.066814	-0.241886	0.000000	0.000000	3.000000	9.000000	0.000000
1385.993952	0.060132	0.546692	0.014242	82.366837	48.811363	90.772453	-2.011180	0.000000	0.751162	0.000000	0.000000	0.000000	0.106780	0.063767	-0.234322	0.000000	0.000000	3.000000	9.000000	0.000000
1385.997286	0.060132	0.546692	0.014242	82.366837	48.811363	90.772453	-2.011180	0.000000	0.751162	0.000000	0.000000	0.000000	0.106780	0.063767	-0.234322	0.000000	0.000000	3.000000	9.000000	0.000000
1386.000619	0.060459	0.546896	0.013422	82.373909	48.909611	90.947075	-1.993384	0.000000	0.712108	0.000000	0.000000	0.000000	0.098040	0.061068	-0.246065	0.000000	0.000000	3.000000	9.000000	0.000000
1386.003952	0.060459	0.546896	0.013422	82.373909	48.909611	90.947075	-1.993384	0.000000	0.712108	0.000000	0.000000	0.000000	0.098040	0.061068	-0.246065	0.000000	0.000000	3.000000	9.000000	0.000000
1386.007286	0.060459	0.546896	0.013422	82.373909	48.909611	90.947075	-1.993384	0.000000	0.712108	0.000000	0.000000	0.000000	0.098040	0.061068	-0.246065	0.000000	0.000000	3.000000	9.000000	0.000000
1386.010619	0.060459	0.546896	0.013422	82.384056	49.023258	91.132248	-1.977044	0.000000	0.671097	0.000000	0.000000	0.000000	0.098040	0.061068	-0.246065	0.000000	0.000000	3.000000	9.000000	0.000000
1386.013952	0.060760	0.547081	0.012586	82.384056	49.023258	91.132248	-1.977044	0.000000	0.671097	0.000000	0.000000	0.000000	0.090195	0.055685	-0.250870	0.000000	0.000000	3.000000	9.000000	0.000000
1386.017286	0.060760	0.547081	0.012586	82.384056	49.023258	91.132248	-1.977044	0.000000	0.671097	0.000000	0.000000	0.000000	0.090195	0.055685	-0.250870	0.000000	0.000000	3.000000	9.000000	0.000000
1386.020619	0.061061	0.547283	0.011767	82.392616	49.124001	91.256752	-1.962011	0.000000	0.629286	0.000000	0.000000	0.000000	0.090474	0.060409	-0.245586	0.000000	0.000000	3.000000	9.000000	0.000000
1386.023952	0.061061	0.547283	0.011767	82.392616	49.124001	91.256752	-1.962011	0.000000	0.629286	0.000000	0.000000	0.000000	0.090474	0.060409	-0.245586	0.000000	0.000000	3.000000	9.000000	0.000000
1386.027286	0.061061	0.547283	0.011767	82.392616	49.124001	91.256752	-1.962011	0.000000	0.629286	0.000000	0.000000	0.000000	0.090474	0.060409	-0.245586	0.000000	0.000000	3.000000	9.000000	0.000000
1386.030619	0.061061	0.547283	0.011767	82.393486	49.159676	91.276878	-1.946932	0.000000	0.588355	0.000000	0.000000	0.000000	0.090474	0.060409	-0.245586	0.000000	0.000000	3.000000	9.000000	0.000000
1386.033952	0.061331	0.547458	0.010891	82.393486	49.159676	91.276878	-1.946932	0.000000	0.588355	0.000000	0.000000	0.000000	0.081040	0.052612	-0.262789	0.000000	0.000000	3.000000	9.000000	0.000000
1386.037286	0.061331	0.547458	0.010891	82.393486	49.159676	91.276878	-1.946932	0.000000	0.588355	0.000000	0.000000	0.000000	0.081040	0.052612	-0.262789	0.000000	0.000000	3.000000	9.000000	0.000000
1386.040619	0.061606	0.547640	0.010056	82.381218	49.075371	91.159813	-1.933426	0.000000	0.544556	0.000000	0.000000	0.000000	0.082245	0.054644	-0.250556	0.000000	0.000000	3.000000	9.000000	0.000000
1386.043952	0.061606	0.547640	0.010056	82.381218	49.075371	91.159813	-1.933426	0.000000	0.544556	0.000000	0.000000	0.000000	0.082245	0.054644	-0.250556	0.000000	0.000000	3.000000	9.000000	0.000000
1386.047286	0.061606	0.547640	0.010056	82.381218	49.075371	91.159813	-1.933426	0.000000	0.544556	0.000000	0.000000	0.000000	0.082245	0.054644	-0.250556	0.000000	0.000000	3.000000	9.000000	0.000000
1386.050619	0.061606	0.547640	0.010056	82.344063	48.779636	90.838593	-1.919718	0.000000	0.502797	0.000000	0.000000	0.000000	0.082245	0.054644	-0.250556	0.000000	0.000000	3.000000	9.000000	0.000000
1386.053952	0.061788	0.547779	0.009219	82.344063	48.779636	90.838593	-1.919718	0.000000	0.502797	0.000000	0.000000	0.000000	0.054736	0.041545	-0.251216	0.000000	0.000000	3.000000	9.000000	0.000000
1386.057286	0.061788	0.547779	0.009219	82.344063	48.779636	90.838593	-1.919718	0.000000	0.502797	0.000000	0.000000	0.000000	0.054736	0.041545	-0.251216	0.000000	0.000000	3.000000	9.000000	0.000000
1386.060619	0.061950	0.547933	0.008402	82.291664	48.357029	90.389359	-1.910596	0.000000	0.460928	0.000000	0.000000	0.000000	0.048513	0.046295	-0.245004	0.000000	0.000000	3.000000	9.000000	0.000000
1386.063952	0.061950	0.547933	0.008402	82.291664	48.357029	90.389359	-1.910596	0.000000	0.460928	0.000000	0.000000	0.000000	0.048513	0.046295	-0.245004	0.000000	0.000000	3.000000	9.000000	0.000000
1386.067286	0.061950	0.547933	0.008402	82.291664	48.357029	90.389359	-1.910596	0.000000	0.460928	0.000000	0.000000	0.000000	0.048513	0.046295	-0.245004	0.000000	0.000000	3.000000	9.000000	0.000000
1386.070619	0.061950	0.547933	0.008402	82.244171	47.989429	90.004608	-1.902510	0.000000	0.420094	0.000000	0.000000	0.000000	0.048513	0.046295	-0.245004	0.000000	0.000000	3.000000	9.000000	0.000000
1386.073952	0.062036	0.548061	0.007534	82.244171	47.989429	90.004608	-1.902510	0.000000	0.420094	0.000000	0.000000	0.000000	0.025974	0.038489	-0.260407	0.000000	0.000000	3.000000	9.000000	0.000000
1386.077286	0.062036	0.548061	0.007534	82.244171	47.989429	90.004608	-1.902510	0.000000	0.420094	0.000000	0.000000	0.000000	0.025974	0.038489	-0.260407	0.000000	0.000000	3.000000	9.000000	0.000000
1386.080619	0.062057	0.548163	0.006679	82.210114	47.705509	89.706894	-1.898181	0.000000	0.376693	0.000000	0.000000	0.000000	0.006115	0.030514	-0.256419	0.000000	0.000000	3.000000	9.000000	0.000000
1386.083952	0.062057	0.548163	0.006679	82.210114	47.705509	89.706894	-1.898181	0.000000	0.376693	0.000000	0.000000	0.000000	0.006115	0.030514	-0.256419	0.000000	0.000000	3.000000	9.000000	0.000000
1386.087286	0.062057	0.548163	0.006679	82.210114	47.705509	89.706894	-1.898181	0.000000	0.376693	0.000000	0.000000	0.000000	0.006115	0.030514	-0.256419	0.000000	0.000000	3.000000	9.000000	0.000000
1386.090619	0.062057	0.548163	0.006679	82.186813	47.511436	89.508423	-1.897162	0.000000	0.333956	0.000000	0.000000	0.000000	0.006115	0.030514	-0.256419	0.000000	0.000000	3.000000	9.000000	0.000000
1386.093952	0.062027	0.548255	0.005788	82.186813	47.511436	89.508423	-1.897162	0.000000	0.333956	0.000000	0.000000	0.000000	-0.008903	0.027748	-0.267234	0.000000	0.000000	3.000000	9.000000	0.000000
1386.097286	0.062027	0.548255	0.005788	82.186813	47.511436	89.508423	-1.897162	0.000000	0.333956	0.000000	0.000000	0.000000	-0.008903	0.027748	-0.267234	0.000000	0.000000	3.000000	9.000000	0.000000
1386.100619	0.061948	0.548313	0.004866	82.165863	47.327686	89.325874	-1.898646	0.000000	0.289417	0.000000	0.000000	0.000000	-0.023659	0.017337	-0.276590	0.000000	0.000000	3.000000	9.000000	0.000000
1386.103952	0.061948	0.548313	0.004866	82.165863	47.327686	89.325874	-1.898646	0.000000	0.289417	0.000000	0.000000	0.000000	-0.023659	0.017337	-0.276590	0.000000	0.000000	3.000000	9.000000	0.000000
1386.107286	0.061948	0.548313	0.004866	82.165863	47.327686	89.325874	-1.898646	0.000000	0.289417	0.000000	0.000000	0.000000	-0.023659	0.017337	-0.276590	0.000000	0.000000	3.000000	9.000000	0.000000
1386.110619	0.061948	0.548313	0.004866	82.130417	47.136284	89.159233	-1.902589	0.000000	0.243319	0.000000	0.000000	0.000000	-0.023659	0.017337	-0.276590	0.000000	0.000000	3.000000	9.000000	0.000000
1386.113952	0.061803	0.548370	0.003953	82.130417	47.136284	89.159233	-1.902589	0.000000	0.243319	0.000000	0.000000	0.000000	-0.043434	0.017039	-0.274108	0.000000	0.000000	3.000000	9.000000	0.000000
1386.117286	0.061803	0.548370	0.003953	82.130417	47.136284	89.159233	-1.902589	0.000000	0.243319	0.000000	0.000000	0.000000	-0.043434	0.017039	-0.274108	0.000000	0.000000	3.000000	9.000000	0.000000
1386.120619	0.061683	0.548443	0.003054	82.055496	46.976810	89.062012	-1.909828	0.000000	0.197634	0.000000	0.000000	0.000000	-0.036140	0.021769	-0.269661	0.000000	0.000000	3.000000	9.000000	0.000000
1386.123952	0.061683	0.548443	0.003054	82.055496	46.976810	89.062012	-1.909828	0.000000	0.197634	0.000000	0.000000	0.000000	-0.036140	0.021769	-0.269661	0.000000	0.000000	3.000000	9.000000	0.000000
1386.127286	0.061683	0.548443	0.003054	82.055496	46.976810	89.062012	-1.909828	0.000000	0.197634	0.000000	0.000000	0.000000	-0.036140	0.021769	-0.269661	0.000000	0.000000	3.000000	9.000000	0.000000
1386.130619	0.061683	0.548443	0.003054	81.949821	47.047115	89.251892	-1.915851	0.000000	0.152691	0.000000	0.000000	0.000000	-0.036140	0.021769	-0.269661	0.000000	0.000000	3.000000	9.000000	0.000000
1386.133952	0.061565	0.548531	0.002173	81.949821	47.047115	89.251892	-1.915851	0.000000	0.152691	0.000000	0.000000	0.000000	-0.035424	0.026503	-0.264322	0.000000	0.000000	3.000000	9.000000	0.000000
1386.137286	0.061565	0.548531	0.002173	81.949821	47.047115	89.251892	-1.915851	0.000000	0.152691	0.000000	0.000000	0.000000	-0.035424	0.026503	-0.264322	0.000000	0.000000	3.000000	9.000000	0.000000
1386.140619	0.061457	0.548660	0.001369	81.820724	47.383209	89.762085	-1.921755	0.000000	0.108637	0.000000	0.000000	0.000000	-0.032298	0.038748	-0.240990	0.000000	0.000000	3.000000	9.000000	0.000000
1386.143952	0.061457	0.548660	0.001369	81.820724	47.383209	89.762085	-1.921755	0.000000	0.108637	0.000000	0.000000	0.000000	-0.032298	0.038748	-0.240990	0.000000	0.000000	3.000000	9.000000	0.000000
1386.147286	0.061457	0.548660	0.001369	81.820724	47.383209	89.762085	-1.921755	0.000000	0.108637	0.000000	0.000000	0.000000	-0.032298	0.038748	-0.240990	0.000000	0.000000	3.000000	9.000000	0.000000
1386.150619	0.061352	0.548805	0.000584	81.696838	47.902733	90.474152	-1.927138	0.000000	0.068472	0.000000	0.000000	0.000000	-0.031577	0.043486	-0.235619	0.000000	0.000000	3.000000	9.000000	0.000000
1386.153952	0.061352	0.548805	0.000584	81.696838	47.902733	90.474152	-1.927138	0.000000	0.068472	0.000000	0.000000	0.000000	-0.031577	0.043486	-0.235619	0.000000	0.000000	3.000000	9.000000	0.000000
1386.157286	0.061352	0.548805	0.000584	81.696838	47.902733	90.474152	-1.927138	0.000000	0.068472	0.000000	0.000000	0.000000	-0.031577	0.043486	-0.235619	0.000000	0.000000	3.000000	9.000000	0.000000
1386.160619	0.061252	0.548982	-0.000165	81.585014	48.522820	91.286972	-1.932401	0.000000	0.029202	0.000000	0.000000	0.000000	-0.030119	0.053209	-0.224740	0.000000	0.000000	3.000000	9.000000	0.000000
1386.163952	0.061252	0.548982	-0.000165	81.585014	48.522820	91.286972	-1.932401	0.000000	0.029202	0.000000	0.000000	0.000000	-0.030119	0.053209	-0.224740	0.000000	0.000000	3.000000	9.000000	0.000000
1386.167286	0.061252	0.548982	-0.000165	81.585014	48.522820	91.286972	-1.932401	0.000000	0.029202	0.000000	0.000000	0.000000	-0.030119	0.053209	-0.224740	0.000000	0.000000	3.000000	9.000000	0.000000
1386.170619	0.061252	0.548982	-0.000165	81.506317	49.105461	92.027962	-1.937421	0.000000	-0.008254	0.000000	0.000000	0.000000	-0.030119	0.053209	-0.224740	0.000000	0.000000	3.000000	9.000000	0.000000
1386.173952	0.061135	0.549167	-0.000870	81.506317	49.105461	92.027962	-1.937421	0.000000	-0.008254	0.000000	0.000000	0.000000	-0.034959	0.055438	-0.211489	0.000000	0.000000	3.000000	9.000000	0.000000
1386.177286	0.061135	0.549167	-0.000870	81.506317	49.105461	92.027962	-1.937421	0.000000	-0.008254	0.000000	0.000000	0.000000	-0.034959	0.055438	-0.211489	0.000000	0.000000	3.000000	9.000000	0.000000
1386.180619	0.061019	0.549326	-0.001570	81.459595	49.458740	92.478165	-1.943248	0.000000	-0.043503	0.000000	0.000000	0.000000	-0.034753	0.047595	-0.210104	0.000000	0.000000	3.000000	9.000000	0.000000
1386.183952	0.061019	0.549326	-0.001570	81.459595	49.458740	92.478165	-1.943248	0.000000	-0.043503	0.000000	0.000000	0.000000	-0.034753	0.047595	-0.210104	0.000000	0.000000	3.000000	9.000000	0.000000
1386.187286	0.061019	0.549326	-0.001570	81.459595	49.458740	92.478165	-1.943248	0.000000	-0.043503	0.000000	0.000000	0.000000	-0.034753	0.047595	-0.210104	0.000000	0.000000	3.000000	9.000000	0.000000
1386.190619	0.061019	0.549326	-0.001570	81.449165	49.622688	92.682442	-1.949040	0.000000	-0.078520	0.000000	0.000000	0.000000	-0.034753	0.047595	-0.210104	0.000000	0.000000	3.000000	9.000000	0.000000
1386.193952	0.060881	0.549509	-0.002273	81.449165	49.622688	92.682442	-1.949040	0.000000	-0.078520	0.000000	0.000000	0.000000	-0.041426	0.054835	-0.210842	0.000000	0.000000	3.000000	9.000000	0.000000
1386.197286	0.060881	0.549509	-0.002273	81.449165	49.622688	92.682442	-1.949040	0.000000	-0.078520	0.000000	0.000000	0.000000	-0.041426	0.054835	-0.210842	0.000000	0.000000	3.000000	9.000000	0.000000
1386.200619	0.060787	0.549665	-0.002977	81.457436	49.684441	92.746613	-1.955944	0.000000	-0.113660	0.000000	0.000000	0.000000	-0.028262	0.047014	-0.211186	0.000000	0.000000	3.000000	9.000000	0.000000
1386.203952	0.060787	0.549665	-0.002977	81.457436	49.684441	92.746613	-1.955944	0.000000	-0.113660	0.000000	0.000000	0.000000	-0.028262	0.047014	-0.211186	0.000000	0.000000	3.000000	9.000000	0.000000
1386.207286	0.060787	0.549665	-0.002977	81.457436	49.684441	92.746613	-1.955944	0.000000	-0.113660	0.000000	0.000000	0.000000	-0.028262	0.047014	-0.211186	0.000000	0.000000	3.000000	9.000000	0.000000
1386.210619	0.060787	0.549665	-0.002977	81.470093	49.751102	92.809540	-1.960654	0.000000	-0.148858	0.000000	0.000000	0.000000	-0.028262	0.047014	-0.211186	0.000000	0.000000	3.000000	9.000000	0.000000
1386.213952	0.060733	0.549805	-0.003706	81.470093	49.751102	92.809540	-1.960654	0.000000	-0.148858	0.000000	0.000000	0.000000	-0.016096	0.041734	-0.218524	0.000000	0.000000	3.000000	9.000000	0.000000
1386.217286	0.060733	0.549805	-0.003706	81.470093	49.751102	92.809540	-1.960654	0.000000	-0.148858	0.000000	0.000000	0.000000	-0.016096	0.041734	-0.218524	0.000000	0.000000	3.000000	9.000000	0.000000
1386.220619	0.060679	0.549943	-0.004434	81.474884	49.776814	92.830833	-1.963337	0.000000	-0.185279	0.000000	0.000000	0.000000	-0.016153	0.041435	-0.218624	0.000000	0.000000	3.000000	9.000000	0.000000
1386.223952	0.060679	0.549943	-0.004434	81.474884	49.776814	92.830833	-1.963337	0.000000	-0.185279	0.000000	0.000000	0.000000	-0.016153	0.041435	-0.218624	0.000000	0.000000	3.000000	9.000000	0.000000
1386.227286	0.060679	0.549943	-0.004434	81.474884	49.776814	92.830833	-1.963337	0.000000	-0.185279	0.000000	0.000000	0.000000	-0.016153	0.041435	-0.218624	0.000000	0.000000	3.000000	9.000000	0.000000
1386.230619	0.060679	0.549943	-0.004434	81.479813	49.792137	92.845177	-1.966029	0.000000	-0.221716	0.000000	0.000000	0.000000	-0.016153	0.041435	-0.218624	0.000000	0.000000	3.000000	9.000000	0.000000
1386.233952	0.060582	0.550080	-0.005158	81.479813	49.792137	92.845177	-1.966029	0.000000	-0.221716	0.000000	0.000000	0.000000	-0.029082	0.041185	-0.216998	0.000000	0.000000	3.000000	9.000000	0.000000
1386.237286	0.060582	0.550080	-0.005158	81.479813	49.792137	92.845177	-1.966029	0.000000	-0.221716	0.000000	0.000000	0.000000	-0.029082	0.041185	-0.216998	0.000000	0.000000	3.000000	9.000000	0.000000
1386.240619	0.060485	0.550216	-0.005881	81.469612	49.693329	92.748703	-1.970876	0.000000	-0.257882	0.000000	0.000000	0.000000	-0.029095	0.040910	-0.217101	0.000000	0.000000	3.000000	9.000000	0.000000
1386.243952	0.060485	0.550216	-0.005881	81.469612	49.693329	92.748703	-1.970876	0.000000	-0.257882	0.000000	0.000000	0.000000	-0.029095	0.040910	-0.217101	0.000000	0.000000	3.000000	9.000000	0.000000
1386.247286	0.060485	0.550216	-0.005881	81.469612	49.693329	92.748703	-1.970876	0.000000	-0.257882	0.000000	0.000000	0.000000	-0.029095	0.040910	-0.217101	0.000000	0.000000	3.000000	9.000000	0.000000
1386.250619	0.060485	0.550216	-0.005881	81.447464	49.492306	92.551781	-1.975725	0.000000	-0.294066	0.000000	0.000000	0.000000	-0.029095	0.040910	-0.217101	0.000000	0.000000	3.000000	9.000000	0.000000
1386.253952	0.060395	0.550335	-0.006558	81.447464	49.492306	92.551781	-1.975725	0.000000	-0.294066	0.000000	0.000000	0.000000	-0.027227	0.035757	-0.203153	0.000000	0.000000	3.000000	9.000000	0.000000
1386.257286	0.060395	0.550335	-0.006558	81.447464	49.492306	92.551781	-1.975725	0.000000	-0.294066	0.000000	0.000000	0.000000	-0.027227	0.035757	-0.203153	0.000000	0.000000	3.000000	9.000000	0.000000
1386.260619	0.060307	0.550446	-0.007213	81.406235	49.149445	92.214287	-1.980263	0.000000	-0.327925	0.000000	0.000000	0.000000	-0.026296	0.033118	-0.196214	0.000000	0.000000	3.000000	9.000000	0.000000
1386.263952	0.060307	0.550446	-0.007213	81.406235	49.149445	92.214287	-1.980263	0.000000	-0.327925	0.000000	0.000000	0.000000	-0.026296	0.033118	-0.196214	0.000000	0.000000	3.000000	9.000000	0.000000
1386.267286	0.060307	0.550446	-0.007213	81.406235	49.149445	92.214287	-1.980263	0.000000	-0.327925	0.000000	0.000000	0.000000	-0.026296	0.033118	-0.196214	0.000000	0.000000	3.000000	9.000000	0.000000
1386.270619	0.060307	0.550446	-0.007213	81.364693	48.809830	91.880074	-1.984646	0.000000	-0.360627	0.000000	0.000000	0.000000	-0.026296	0.033118	-0.196214	0.000000	0.000000	3.000000	9.000000	0.000000
1386.273952	0.060226	0.550515	-0.007815	81.364693	48.809830	91.880074	-1.984646	0.000000	-0.360627	0.000000	0.000000	0.000000	-0.024220	0.020638	-0.180717	0.000000	0.000000	3.000000	9.000000	0.000000
1386.277286	0.060226	0.550515	-0.007815	81.364693	48.809830	91.880074	-1.984646	0.000000	-0.360627	0.000000	0.000000	0.000000	-0.024220	0.020638	-0.180717	0.000000	0.000000	3.000000	9.000000	0.000000
1386.280619	0.060130	0.550592	-0.008373	81.334450	48.555805	91.630783	-1.988683	0.000000	-0.390746	0.000000	0.000000	0.000000	-0.028937	0.023093	-0.167377	0.000000	0.000000	3.000000	9.000000	0.000000
1386.283952	0.060130	0.550592	-0.008373	81.334450	48.555805	91.630783	-1.988683	0.000000	-0.390746	0.000000	0.000000	0.000000	-0.028937	0.023093	-0.167377	0.000000	0.000000	3.000000	9.000000	0.000000
1386.287286	0.060130	0.550592	-0.008373	81.334450	48.555805	91.630783	-1.988683	0.000000	-0.390746	0.000000	0.000000	0.000000	-0.028937	0.023093	-0.167377	0.000000	0.000000	3.000000	9.000000	0.000000
1386.290619	0.060130	0.550592	-0.008373	81.315514	48.390495	91.471588	-1.993505	0.000000	-0.418642	0.000000	0.000000	0.000000	-0.028937	0.023093	-0.167377	0.000000	0.000000	3.000000	9.000000	0.000000
1386.293952	0.060043	0.550644	-0.008861	81.315514	48.390495	91.471588	-1.993505	0.000000	-0.418642	0.000000	0.000000	0.000000	-0.026104	0.015755	-0.146329	0.000000	0.000000	3.000000	9.000000	0.000000
1386.297286	0.060043	0.550644	-0.008861	81.315514	48.390495	91.471588	-1.993505	0.000000	-0.418642	0.000000	0.000000	0.000000	-0.026104	0.015755	-0.146329	0.000000	0.000000	3.000000	9.000000	0.000000
1386.300619	0.060043	0.550644	-0.008861	81.315605	48.377689	91.467728	-1.997856	0.000000	-0.443031	0.000000	0.000000	0.000000	-0.026104	0.015755	-0.146329	0.000000	0.000000	3.000000	9.000000	0.000000
1386.303952	0.060043	0.550644	-0.008861	81.315605	48.377689	91.467728	-1.997856	0.000000	-0.443031	0.000000	0.000000	0.000000	-0.026104	0.015755	-0.146329	0.000000	0.000000	3.000000	9.000000	0.000000
1386.307286	0.059959	0.550688	-0.009325	81.315605	48.377689	91.467728	-1.997856	0.000000	-0.443031	0.000000	0.000000	0.000000	-0.025153	0.013258	-0.139337	0.000000	0.000000	3.000000	9.000000	0.000000
1386.310619	0.059897	0.550708	-0.009787	81.328781	48.464027	91.556816	-1.997856	0.000000	-0.443031	0.000000	0.000000	0.000000	-0.018570	0.005776	-0.138712	0.000000	0.000000	3.000000	9.000000	0.000000
1386.313952	0.059897	0.550708	-0.009787	81.328781	48.464027	91.556816	-1.997856	0.000000	-0.443031	0.000000	0.000000	0.000000	-0.018570	0.005776	-0.138712	0.000000	0.000000	3.000000	9.000000	0.000000
1386.317286	0.059897	0.550708	-0.009787	81.328781	48.464027	91.556816	-1.997856	0.000000	-0.443031	0.000000	0.000000	0.000000	-0.018570	0.005776	-0.138712	0.000000	0.000000	3.000000	9.000000	0.000000
1386.320619	0.059897	0.550708	-0.009787	81.338593	48.540451	91.640358	-2.005143	0.000000	-0.489372	0.000000	0.000000	0.000000	-0.018570	0.005776	-0.138712	0.000000	0.000000	3.000000	9.000000	0.000000
1386.323952	0.059817	0.550719	-0.010224	81.338593	48.540451	91.640358	-2.005143	0.000000	-0.489372	0.000000	0.000000	0.000000	-0.023998	0.003314	-0.130857	0.000000	0.000000	3.000000	9.000000	0.000000
1386.327286	0.059817	0.550719	-0.010224	81.338593	48.540451	91.640358	-2.005143	0.000000	-0.489372	0.000000	0.000000	0.000000	-0.023998	0.003314	-0.130857	0.000000	0.000000	3.000000	9.000000	0.000000
1386.330619	0.059817	0.550719	-0.010224	81.350418	48.607834	91.708511	-2.009143	0.000000	-0.511182	0.000000	0.000000	0.000000	-0.023998	0.003314	-0.130857	0.000000	0.000000	3.000000	9.000000	0.000000
1386.333952	0.059817	0.550719	-0.010224	81.350418	48.607834	91.708511	-2.009143	0.000000	-0.511182	0.000000	0.000000	0.000000	-0.023998	0.003314	-0.130857	0.000000	0.000000	3.000000	9.000000	0.000000
1386.337286	0.059782	0.550746	-0.010647	81.350418	48.607834	91.708511	-2.009143	0.000000	-0.511182	0.000000	0.000000	0.000000	-0.010532	0.008246	-0.127072	0.000000	0.000000	3.000000	9.000000	0.000000
1386.340619	0.059726	0.550773	-0.011068	81.364594	48.691685	91.790581	-2.009143	0.000000	-0.511182	0.000000	0.000000	0.000000	-0.016902	0.008188	-0.126252	0.000000	0.000000	3.000000	9.000000	0.000000
1386.343952	0.059726	0.550773	-0.011068	81.364594	48.691685	91.790581	-2.009143	0.000000	-0.511182	0.000000	0.000000	0.000000	-0.016902	0.008188	-0.126252	0.000000	0.000000	3.000000	9.000000	0.000000
1386.347286	0.059726	0.550773	-0.011068	81.364594	48.691685	91.790581	-2.009143	0.000000	-0.511182	0.000000	0.000000	0.000000	-0.016902	0.008188	-0.126252	0.000000	0.000000	3.000000	9.000000	0.000000
1386.350619	0.059726	0.550773	-0.011068	81.376381	48.762215	91.859169	-2.013715	0.000000	-0.553402	0.000000	0.000000	0.000000	-0.016902	0.008188	-0.126252	0.000000	0.000000	3.000000	9.000000	0.000000
1386.353952	0.059691	0.550776	-0.011487	81.376381	48.762215	91.859169	-2.013715	0.000000	-0.553402	0.000000	0.000000	0.000000	-0.010356	0.000749	-0.125613	0.000000	0.000000	3.000000	9.000000	0.000000
1386.357286	0.059691	0.550776	-0.011487	81.376381	48.762215	91.859169	-2.013715	0.000000	-0.553402	0.000000	0.000000	0.000000	-0.010356	0.000749	-0.125613	0.000000	0.000000	3.000000	9.000000	0.000000
1386.360619	0.059691	0.550776	-0.011487	81.388145	48.830170	91.927895	-2.015441	0.000000	-0.574338	0.000000	0.000000	0.000000	-0.010356	0.000749	-0.125613	0.000000	0.000000	3.000000	9.000000	0.000000
1386.363952	0.059691	0.550776	-0.011487	81.388145	48.830170	91.927895	-2.015441	0.000000	-0.574338	0.000000	0.000000	0.000000	-0.010356	0.000749	-0.125613	0.000000	0.000000	3.000000	9.000000	0.000000
1386.367286	0.059635	0.550803	-0.011908	81.388145	48.830170	91.927895	-2.015441	0.000000	-0.574338	0.000000	0.000000	0.000000	-0.016916	0.008036	-0.126314	0.000000	0.000000	3.000000	9.000000	0.000000
1386.370619	0.059606	0.550814	-0.012285	81.401276	48.920681	92.018433	-2.015441	0.000000	-0.574338	0.000000	0.000000	0.000000	-0.008697	0.003285	-0.113094	0.000000	0.000000	3.000000	9.000000	0.000000
1386.373952	0.059606	0.550814	-0.012285	81.401276	48.920681	92.018433	-2.015441	0.000000	-0.574338	0.000000	0.000000	0.000000	-0.008697	0.003285	-0.113094	0.000000	0.000000	3.000000	9.000000	0.000000
1386.377286	0.059606	0.550814	-0.012285	81.401276	48.920681	92.018433	-2.015441	0.000000	-0.574338	0.000000	0.000000	0.000000	-0.008697	0.003285	-0.113094	0.000000	0.000000	3.000000	9.000000	0.000000
1386.380619	0.059606	0.550814	-0.012285	81.410988	49.000973	92.103111	-2.019710	0.000000	-0.614239	0.000000	0.000000	0.000000	-0.008697	0.003285	-0.113094	0.000000	0.000000	3.000000	9.000000	0.000000
1386.383952	0.059553	0.550808	-0.012677	81.410988	49.000973	92.103111	-2.019710	0.000000	-0.614239	0.000000	0.000000	0.000000	-0.015781	-0.001782	-0.117800	0.000000	0.000000	3.000000	9.000000	0.000000
1386.387286	0.059553	0.550808	-0.012677	81.410988	49.000973	92.103111	-2.019710	0.000000	-0.614239	0.000000	0.000000	0.000000	-0.015781	-0.001782	-0.117800	0.000000	0.000000	3.000000	9.000000	0.000000
1386.390619	0.059553	0.550808	-0.012677	81.421532	49.083477	92.198303	-2.022340	0.000000	-0.633873	0.000000	0.000000	0.000000	-0.015781	-0.001782	-0.117800	0.000000	0.000000	3.000000	9.000000	0.000000
1386.393952	0.059553	0.550808	-0.012677	81.421532	49.083477	92.198303	-2.022340	0.000000	-0.633873	0.000000	0.000000	0.000000	-0.015781	-0.001782	-0.117800	0.000000	0.000000	3.000000	9.000000	0.000000
1386.397286	0.059510	0.550778	-0.013000	81.421532	49.083477	92.198303	-2.022340	0.000000	-0.633873	0.000000	0.000000	0.000000	-0.012950	-0.008856	-0.096668	0.000000	0.000000	3.000000	9.000000	0.000000
1386.400619	0.059449	0.550741	-0.013296	81.433540	49.175220	92.305298	-2.022340	0.000000	-0.633873	0.000000	0.000000	0.000000	-0.018330	-0.011210	-0.088787	0.000000	0.000000	3.000000	9.000000	0.000000
1386.403952	0.059449	0.550741	-0.013296	81.433540	49.175220	92.305298	-2.022340	0.000000	-0.633873	0.000000	0.000000	0.000000	-0.018330	-0.011210	-0.088787	0.000000	0.000000	3.000000	9.000000	0.000000
1386.407286	0.059449	0.550741	-0.013296	81.433540	49.175220	92.305298	-2.022340	0.000000	-0.633873	0.000000	0.000000	0.000000	-0.018330	-0.011210	-0.088787	0.000000	0.000000	3.000000	9.000000	0.000000
1386.410619	0.059449	0.550741	-0.013296	81.442711	49.308025	92.465294	-2.027554	0.000000	-0.664782	0.000000	0.000000	0.000000	-0.018330	-0.011210	-0.088787	0.000000	0.000000	3.000000	9.000000	0.000000
1386.413952	0.059373	0.550688	-0.013542	81.442711	49.308025	92.465294	-2.027554	0.000000	-0.664782	0.000000	0.000000	0.000000	-0.022753	-0.015929	-0.073850	0.000000	0.000000	3.000000	9.000000	0.000000
1386.417286	0.059373	0.550688	-0.013542	81.442711	49.308025	92.465294	-2.027554	0.000000	-0.664782	0.000000	0.000000	0.000000	-0.022753	-0.015929	-0.073850	0.000000	0.000000	3.000000	9.000000	0.000000
1386.420619	0.059373	0.550688	-0.013542	81.441315	49.471870	92.673416	-2.031346	0.000000	-0.677090	0.000000	0.000000	0.000000	-0.022753	-0.015929	-0.073850	0.000000	0.000000	3.000000	9.000000	0.000000
1386.423952	0.059373	0.550688	-0.013542	81.441315	49.471870	92.673416	-2.031346	0.000000	-0.677090	0.000000	0.000000	0.000000	-0.022753	-0.015929	-0.073850	0.000000	0.000000	3.000000	9.000000	0.000000
1386.427286	0.059283	0.550595	-0.013733	81.441315	49.471870	92.673416	-2.031346	0.000000	-0.677090	0.000000	0.000000	0.000000	-0.026966	-0.027920	-0.057394	0.000000	0.000000	3.000000	9.000000	0.000000
1386.430619	0.059283	0.550595	-0.013733	81.419128	49.752968	93.035049	-2.031346	0.000000	-0.677090	0.000000	0.000000	0.000000	-0.026966	-0.027920	-0.057394	0.000000	0.000000	3.000000	9.000000	0.000000
1386.433952	0.059283	0.550595	-0.013733	81.419128	49.752968	93.035049	-2.031346	0.000000	-0.677090	0.000000	0.000000	0.000000	-0.026966	-0.027920	-0.057394	0.000000	0.000000	3.000000	9.000000	0.000000
1386.437286	0.059283	0.550595	-0.013733	81.419128	49.752968	93.035049	-2.031346	0.000000	-0.677090	0.000000	0.000000	0.000000	-0.026966	-0.027920	-0.057394	0.000000	0.000000	3.000000	9.000000	0.000000
1386.440619	0.059106	0.550419	-0.013940	81.367516	50.191212	93.599396	-2.035840	0.000000	-0.686656	0.000000	0.000000	0.000000	-0.053276	-0.052577	-0.062096	0.000000	0.000000	3.000000	9.000000	0.000000
1386.443952	0.059106	0.550419	-0.013940	81.367516	50.191212	93.599396	-2.035840	0.000000	-0.686656	0.000000	0.000000	0.000000	-0.053276	-0.052577	-0.062096	0.000000	0.000000	3.000000	9.000000	0.000000
1386.447286	0.059106	0.550419	-0.013940	81.367516	50.191212	93.599396	-2.035840	0.000000	-0.686656	0.000000	0.000000	0.000000	-0.053276	-0.052577	-0.062096	0.000000	0.000000	3.000000	9.000000	0.000000
1386.450619	0.059010	0.550312	-0.014016	81.285576	50.755524	94.336838	-2.044719	0.000000	-0.697005	0.000000	0.000000	0.000000	-0.028738	-0.032269	-0.022835	0.000000	0.000000	3.000000	9.000000	0.000000
1386.453952	0.059010	0.550312	-0.014016	81.285576	50.755524	94.336838	-2.044719	0.000000	-0.697005	0.000000	0.000000	0.000000	-0.028738	-0.032269	-0.022835	0.000000	0.000000	3.000000	9.000000	0.000000
1386.457286	0.059010	0.550312	-0.014016	81.285576	50.755524	94.336838	-2.044719	0.000000	-0.697005	0.000000	0.000000	0.000000	-0.028738	-0.032269	-0.022835	0.000000	0.000000	3.000000	9.000000	0.000000
1386.460619	0.058920	0.550213	-0.014050	81.187775	51.408573	95.192276	-2.049509	0.000000	-0.700811	0.000000	0.000000	0.000000	-0.027055	-0.029619	-0.010250	0.000000	0.000000	3.000000	9.000000	0.000000
1386.463952	0.058920	0.550213	-0.014050	81.187775	51.408573	95.192276	-2.049509	0.000000	-0.700811	0.000000	0.000000	0.000000	-0.027055	-0.029619	-0.010250	0.000000	0.000000	3.000000	9.000000	0.000000
1386.467286	0.058920	0.550213	-0.014050	81.187775	51.408573	95.192276	-2.049509	0.000000	-0.700811	0.000000	0.000000	0.000000	-0.027055	-0.029619	-0.010250	0.000000	0.000000	3.000000	9.000000	0.000000
1386.470619	0.058920	0.550213	-0.014050	81.076653	52.102482	96.108627	-2.054018	0.000000	-0.702520	0.000000	0.000000	0.000000	-0.027055	-0.029619	-0.010250	0.000000	0.000000	3.000000	9.000000	0.000000
1386.473952	0.058825	0.550081	-0.014122	81.076653	52.102482	96.108627	-2.054018	0.000000	-0.702520	0.000000	0.000000	0.000000	-0.028524	-0.039577	-0.021356	0.000000	0.000000	3.000000	9.000000	0.000000
1386.477286	0.058825	0.550081	-0.014122	81.076653	52.102482	96.108627	-2.054018	0.000000	-0.702520	0.000000	0.000000	0.000000	-0.028524	-0.039577	-0.021356	0.000000	0.000000	3.000000	9.000000	0.000000
1386.480619	0.058825	0.550081	-0.014122	80.972649	52.780869	97.005348	-2.058772	0.000000	-0.706079	0.000000	0.000000	0.000000	-0.028524	-0.039577	-0.021356	0.000000	0.000000	3.000000	9.000000	0.000000
1386.483952	0.058825	0.550081	-0.014122	80.972649	52.780869	97.005348	-2.058772	0.000000	-0.706079	0.000000	0.000000	0.000000	-0.028524	-0.039577	-0.021356	0.000000	0.000000	3.000000	9.000000	0.000000
1386.487286	0.058709	0.549925	-0.014185	80.972649	52.780869	97.005348	-2.058772	0.000000	-0.706079	0.000000	0.000000	0.000000	-0.034626	-0.046899	-0.019033	0.000000	0.000000	3.000000	9.000000	0.000000
1386.490619	0.058709	0.549925	-0.014185	80.885788	53.383205	97.796333	-2.058772	0.000000	-0.706079	0.000000	0.000000	0.000000	-0.034626	-0.046899	-0.019033	0.000000	0.000000	3.000000	9.000000	0.000000
1386.493952	0.058709	0.549925	-0.014185	80.885788	53.383205	97.796333	-2.058772	0.000000	-0.706079	0.000000	0.000000	0.000000	-0.034626	-0.046899	-0.019033	0.000000	0.000000	3.000000	9.000000	0.000000
1386.497286	0.058709	0.549925	-0.014185	80.885788	53.383205	97.796333	-2.058772	0.000000	-0.706079	0.000000	0.000000	0.000000	-0.034626	-0.046899	-0.019033	0.000000	0.000000	3.000000	9.000000	0.000000
1386.500619	0.058492	0.549563	-0.014371	80.834381	53.833313	98.381744	-2.064543	0.000000	-0.709251	0.000000	0.000000	0.000000	-0.065124	-0.108651	-0.055644	0.000000	0.000000	3.000000	9.000000	0.000000
1386.503952	0.058492	0.549563	-0.014371	80.834381	53.833313	98.381744	-2.064543	0.000000	-0.709251	0.000000	0.000000	0.000000	-0.065124	-0.108651	-0.055644	0.000000	0.000000	3.000000	9.000000	0.000000
1386.507286	0.058492	0.549563	-0.014371	80.834381	53.833313	98.381744	-2.064543	0.000000	-0.709251	0.000000	0.000000	0.000000	-0.065124	-0.108651	-0.055644	0.000000	0.000000	3.000000	9.000000	0.000000
1386.510619	0.058394	0.549349	-0.014469	80.821297	54.136276	98.757553	-2.075397	0.000000	-0.718525	0.000000	0.000000	0.000000	-0.029564	-0.064090	-0.029569	0.000000	0.000000	3.000000	9.000000	0.000000
1386.513952	0.058394	0.549349	-0.014469	80.821297	54.136276	98.757553	-2.075397	0.000000	-0.718525	0.000000	0.000000	0.000000	-0.029564	-0.064090	-0.029569	0.000000	0.000000	3.000000	9.000000	0.000000
1386.517286	0.058394	0.549349	-0.014469	80.821297	54.136276	98.757553	-2.075397	0.000000	-0.718525	0.000000	0.000000	0.000000	-0.029564	-0.064090	-0.029569	0.000000	0.000000	3.000000	9.000000	0.000000
1386.520619	0.058394	0.549349	-0.014469	80.837105	54.316948	98.961121	-2.080325	0.000000	-0.723453	0.000000	0.000000	0.000000	-0.029564	-0.064090	-0.029569	0.000000	0.000000	3.000000	9.000000	0.000000
1386.523952	0.058316	0.549135	-0.014571	80.837105	54.316948	98.961121	-2.080325	0.000000	-0.723453	0.000000	0.000000	0.000000	-0.023253	-0.064072	-0.030440	0.000000	0.000000	3.000000	9.000000	0.000000
1386.527286	0.058316	0.549135	-0.014571	80.837105	54.316948	98.961121	-2.080325	0.000000	-0.723453	0.000000	0.000000	0.000000	-0.023253	-0.064072	-0.030440	0.000000	0.000000	3.000000	9.000000	0.000000
1386.530619	0.058316	0.549135	-0.014571	80.858490	54.453304	99.104752	-2.084200	0.000000	-0.728527	0.000000	0.000000	0.000000	-0.023253	-0.064072	-0.030440	0.000000	0.000000	3.000000	9.000000	0.000000
1386.533952	0.058316	0.549135	-0.014571	80.858490	54.453304	99.104752	-2.084200	0.000000	-0.728527	0.000000	0.000000	0.000000	-0.023253	-0.064072	-0.030440	0.000000	0.000000	3.000000	9.000000	0.000000
1386.537286	0.058262	0.548939	-0.014656	80.858490	54.453304	99.104752	-2.084200	0.000000	-0.728527	0.000000	0.000000	0.000000	-0.016216	-0.059073	-0.025744	0.000000	0.000000	3.000000	9.000000	0.000000
1386.540619	0.058262	0.548939	-0.014656	80.879799	54.595776	99.249046	-2.084200	0.000000	-0.728527	0.000000	0.000000	0.000000	-0.016216	-0.059073	-0.025744	0.000000	0.000000	3.000000	9.000000	0.000000
1386.543952	0.058262	0.548939	-0.014656	80.879799	54.595776	99.249046	-2.084200	0.000000	-0.728527	0.000000	0.000000	0.000000	-0.016216	-0.059073	-0.025744	0.000000	0.000000	3.000000	9.000000	0.000000
1386.547286	0.058262	0.548939	-0.014656	80.879799	54.595776	99.249046	-2.084200	0.000000	-0.728527	0.000000	0.000000	0.000000	-0.016216	-0.059073	-0.025744	0.000000	0.000000	3.000000	9.000000	0.000000
1386.550619	0.058235	0.548553	-0.014863	80.901085	54.738979	99.394073	-2.086903	0.000000	-0.732818	0.000000	0.000000	0.000000	-0.008156	-0.115697	-0.061950	0.000000	0.000000	3.000000	9.000000	0.000000
1386.553952	0.058235	0.548553	-0.014863	80.901085	54.738979	99.394073	-2.086903	0.000000	-0.732818	0.000000	0.000000	0.000000	-0.008156	-0.115697	-0.061950	0.000000	0.000000	3.000000	9.000000	0.000000
1386.557286	0.058235	0.548553	-0.014863	80.901085	54.738979	99.394073	-2.086903	0.000000	-0.732818	0.000000	0.000000	0.000000	-0.008156	-0.115697	-0.061950	0.000000	0.000000	3.000000	9.000000	0.000000
1386.560619	0.058228	0.548365	-0.014912	80.920197	54.868408	99.525162	-2.088262	0.000000	-0.743142	0.000000	0.000000	0.000000	-0.001956	-0.056401	-0.014867	0.000000	0.000000	3.000000	9.000000	0.000000
1386.563952	0.058228	0.548365	-0.014912	80.920197	54.868408	99.525162	-2.088262	0.000000	-0.743142	0.000000	0.000000	0.000000	-0.001956	-0.056401	-0.014867	0.000000	0.000000	3.000000	9.000000	0.000000
1386.567286	0.058228	0.548365	-0.014912	80.920197	54.868408	99.525162	-2.088262	0.000000	-0.743142	0.000000	0.000000	0.000000	-0.001956	-0.056401	-0.014867	0.000000	0.000000	3.000000	9.000000	0.000000
1386.570619	0.058228	0.548365	-0.014912	80.937157	54.986618	99.642120	-2.088588	0.000000	-0.745620	0.000000	0.000000	0.000000	-0.001956	-0.056401	-0.014867	0.000000	0.000000	3.000000	9.000000	0.000000
1386.573952	0.058242	0.548201	-0.014970	80.937157	54.986618	99.642120	-2.088588	0.000000	-0.745620	0.000000	0.000000	0.000000	0.004143	-0.049075	-0.017199	0.000000	0.000000	3.000000	9.000000	0.000000
1386.577286	0.058242	0.548201	-0.014970	80.937157	54.986618	99.642120	-2.088588	0.000000	-0.745620	0.000000	0.000000	0.000000	0.004143	-0.049075	-0.017199	0.000000	0.000000	3.000000	9.000000	0.000000
1386.580619	0.058242	0.548201	-0.014970	80.954041	55.102520	99.759468	-2.087898	0.000000	-0.748487	0.000000	0.000000	0.000000	0.004143	-0.049075	-0.017199	0.000000	0.000000	3.000000	9.000000	0.000000
1386.583952	0.058242	0.548201	-0.014970	80.954041	55.102520	99.759468	-2.087898	0.000000	-0.748487	0.000000	0.000000	0.000000	0.004143	-0.049075	-0.017199	0.000000	0.000000	3.000000	9.000000	0.000000
1386.587286	0.058241	0.548022	-0.014977	80.954041	55.102520	99.759468	-2.087898	0.000000	-0.748487	0.000000	0.000000	0.000000	-0.000301	-0.053768	-0.002286	0.000000	0.000000	3.000000	9.000000	0.000000
1386.590619	0.058241	0.548022	-0.014977	80.966690	55.192474	99.847801	-2.087898	0.000000	-0.748487	0.000000	0.000000	0.000000	-0.000301	-0.053768	-0.002286	0.000000	0.000000	3.000000	9.000000	0.000000
1386.593952	0.058241	0.548022	-0.014977	80.966690	55.192474	99.847801	-2.087898	0.000000	-0.748487	0.000000	0.000000	0.000000	-0.000301	-0.053768	-0.002286	0.000000	0.000000	3.000000	9.000000	0.000000
1386.597286	0.058241	0.548022	-0.014977	80.966690	55.192474	99.847801	-2.087898	0.000000	-0.748487	0.000000	0.000000	0.000000	-0.000301	-0.053768	-0.002286	0.000000	0.000000	3.000000	9.000000	0.000000
1386.600619	0.058291	0.547730	-0.014924	80.979340	55.282673	99.936386	-2.087948	0.000000	-0.748868	0.000000	0.000000	0.000000	0.014925	-0.087725	0.016021	0.000000	0.000000	3.000000	9.000000	0.000000
1386.603952	0.058291	0.547730	-0.014924	80.979340	55.282673	99.936386	-2.087948	0.000000	-0.748868	0.000000	0.000000	0.000000	0.014925	-0.087725	0.016021	0.000000	0.000000	3.000000	9.000000	0.000000
1386.607286	0.058291	0.547730	-0.014924	80.979340	55.282673	99.936386	-2.087948	0.000000	-0.748868	0.000000	0.000000	0.000000	0.014925	-0.087725	0.016021	0.000000	0.000000	3.000000	9.000000	0.000000
1386.610619	0.058291	0.547730	-0.014924	80.989861	55.353085	100.010429	-2.085460	0.000000	-0.746198	0.000000	0.000000	0.000000	0.014925	-0.087725	0.016021	0.000000	0.000000	3.000000	9.000000	0.000000
1386.613952	0.058279	0.547592	-0.014850	80.989861	55.353085	100.010429	-2.085460	0.000000	-0.746198	0.000000	0.000000	0.000000	-0.003473	-0.041289	0.022279	0.000000	0.000000	3.000000	9.000000	0.000000
1386.617286	0.058279	0.547592	-0.014850	80.989861	55.353085	100.010429	-2.085460	0.000000	-0.746198	0.000000	0.000000	0.000000	-0.003473	-0.041289	0.022279	0.000000	0.000000	3.000000	9.000000	0.000000
1386.620619	0.058279	0.547592	-0.014850	81.000336	55.423569	100.084549	-2.086039	0.000000	-0.742485	0.000000	0.000000	0.000000	-0.003473	-0.041289	0.022279	0.000000	0.000000	3.000000	9.000000	0.000000
1386.623952	0.058279	0.547592	-0.014850	81.000336	55.423569	100.084549	-2.086039	0.000000	-0.742485	0.000000	0.000000	0.000000	-0.003473	-0.041289	0.022279	0.000000	0.000000	3.000000	9.000000	0.000000
1386.627286	0.058247	0.547454	-0.014773	81.000336	55.423569	100.084549	-2.086039	0.000000	-0.742485	0.000000	0.000000	0.000000	-0.009777	-0.041309	0.023095	0.000000	0.000000	3.000000	9.000000	0.000000
1386.630619	0.058241	0.547301	-0.014652	81.010818	55.491585	100.158913	-2.086039	0.000000	-0.742485	0.000000	0.000000	0.000000	-0.001626	-0.046054	0.036347	0.000000	0.000000	3.000000	9.000000	0.000000
1386.633952	0.058241	0.547301	-0.014652	81.010818	55.491585	100.158913	-2.086039	0.000000	-0.742485	0.000000	0.000000	0.000000	-0.001626	-0.046054	0.036347	0.000000	0.000000	3.000000	9.000000	0.000000
1386.637286	0.058241	0.547301	-0.014652	81.010818	55.491585	100.158913	-2.086039	0.000000	-0.742485	0.000000	0.000000	0.000000	-0.001626	-0.046054	0.036347	0.000000	0.000000	3.000000	9.000000	0.000000
1386.640619	0.058241	0.547301	-0.014652	81.023354	55.574474	100.248337	-2.087940	0.000000	-0.732578	0.000000	0.000000	0.000000	-0.001626	-0.046054	0.036347	0.000000	0.000000	3.000000	9.000000	0.000000
1386.643952	0.058212	0.547155	-0.014551	81.023354	55.574474	100.248337	-2.087940	0.000000	-0.732578	0.000000	0.000000	0.000000	-0.008862	-0.043699	0.030113	0.000000	0.000000	3.000000	9.000000	0.000000
1386.647286	0.058212	0.547155	-0.014551	81.023354	55.574474	100.248337	-2.087940	0.000000	-0.732578	0.000000	0.000000	0.000000	-0.008862	-0.043699	0.030113	0.000000	0.000000	3.000000	9.000000	0.000000
1386.650619	0.058212	0.547155	-0.014551	81.033806	55.642826	100.323051	-2.089417	0.000000	-0.727559	0.000000	0.000000	0.000000	-0.008862	-0.043699	0.030113	0.000000	0.000000	3.000000	9.000000	0.000000
1386.653952	0.058212	0.547155	-0.014551	81.033806	55.642826	100.323051	-2.089417	0.000000	-0.727559	0.000000	0.000000	0.000000	-0.008862	-0.043699	0.030113	0.000000	0.000000	3.000000	9.000000	0.000000
1386.657286	0.058185	0.547001	-0.014427	81.033806	55.642826	100.323051	-2.089417	0.000000	-0.727559	0.000000	0.000000	0.000000	-0.007944	-0.046103	0.037143	0.000000	0.000000	3.000000	9.000000	0.000000
1386.660619	0.058185	0.547001	-0.014427	81.043098	55.718811	100.404495	-2.089417	0.000000	-0.727559	0.000000	0.000000	0.000000	-0.007944	-0.046103	0.037143	0.000000	0.000000	3.000000	9.000000	0.000000
1386.663952	0.058185	0.547001	-0.014427	81.043098	55.718811	100.404495	-2.089417	0.000000	-0.727559	0.000000	0.000000	0.000000	-0.007944	-0.046103	0.037143	0.000000	0.000000	3.000000	9.000000	0.000000
1386.667286	0.058185	0.547001	-0.014427	81.043098	55.718811	100.404495	-2.089417	0.000000	-0.727559	0.000000	0.000000	0.000000	-0.007944	-0.046103	0.037143	0.000000	0.000000	3.000000	9.000000	0.000000
1386.670619	0.058168	0.546710	-0.014232	81.051437	55.775436	100.464569	-2.090741	0.000000	-0.721368	0.000000	0.000000	0.000000	-0.005148	-0.087493	0.058491	0.000000	0.000000	3.000000	9.000000	0.000000
1386.673952	0.058168	0.546710	-0.014232	81.051437	55.775436	100.464569	-2.090741	0.000000	-0.721368	0.000000	0.000000	0.000000	-0.005148	-0.087493	0.058491	0.000000	0.000000	3.000000	9.000000	0.000000
1386.677286	0.058168	0.546710	-0.014232	81.051437	55.775436	100.464569	-2.090741	0.000000	-0.721368	0.000000	0.000000	0.000000	-0.005148	-0.087493	0.058491	0.000000	0.000000	3.000000	9.000000	0.000000
1386.680619	0.058168	0.546710	-0.014232	81.059784	55.834881	100.524734	-2.091599	0.000000	-0.711620	0.000000	0.000000	0.000000	-0.005148	-0.087493	0.058491	0.000000	0.000000	3.000000	9.000000	0.000000
1386.683952	0.058182	0.546605	-0.014124	81.059784	55.834881	100.524734	-2.091599	0.000000	-0.711620	0.000000	0.000000	0.000000	0.004272	-0.031511	0.032532	0.000000	0.000000	3.000000	9.000000	0.000000
1386.687286	0.058182	0.546605	-0.014124	81.059784	55.834881	100.524734	-2.091599	0.000000	-0.711620	0.000000	0.000000	0.000000	0.004272	-0.031511	0.032532	0.000000	0.000000	3.000000	9.000000	0.000000
1386.690619	0.058198	0.546540	-0.014002	81.061867	55.849720	100.539764	-2.090887	0.000000	-0.706198	0.000000	0.000000	0.000000	0.004814	-0.019285	0.036661	0.000000	0.000000	3.000000	9.000000	0.000000
1386.693952	0.058198	0.546540	-0.014002	81.061867	55.849720	100.539764	-2.090887	0.000000	-0.706198	0.000000	0.000000	0.000000	0.004814	-0.019285	0.036661	0.000000	0.000000	3.000000	9.000000	0.000000
1386.697286	0.058198	0.546540	-0.014002	81.061867	55.849720	100.539764	-2.090887	0.000000	-0.706198	0.000000	0.000000	0.000000	0.004814	-0.019285	0.036661	0.000000	0.000000	3.000000	9.000000	0.000000
1386.700619	0.058198	0.546540	-0.014002	81.059784	55.834881	100.524734	-2.090085	0.000000	-0.700088	0.000000	0.000000	0.000000	0.004814	-0.019285	0.036661	0.000000	0.000000	3.000000	9.000000	0.000000
1386.703952	0.058222	0.546501	-0.013819	81.059784	55.834881	100.524734	-2.090085	0.000000	-0.700088	0.000000	0.000000	0.000000	0.007206	-0.011783	0.054877	0.000000	0.000000	3.000000	9.000000	0.000000
1386.707286	0.058222	0.546501	-0.013819	81.059784	55.834881	100.524734	-2.090085	0.000000	-0.700088	0.000000	0.000000	0.000000	0.007206	-0.011783	0.054877	0.000000	0.000000	3.000000	9.000000	0.000000
1386.710619	0.058222	0.546501	-0.013819	81.053543	55.790295	100.479607	-2.088884	0.000000	-0.690941	0.000000	0.000000	0.000000	0.007206	-0.011783	0.054877	0.000000	0.000000	3.000000	9.000000	0.000000
1386.713952	0.058222	0.546501	-0.013819	81.053543	55.790295	100.479607	-2.088884	0.000000	-0.690941	0.000000	0.000000	0.000000	0.007206	-0.011783	0.054877	0.000000	0.000000	3.000000	9.000000	0.000000
1386.717286	0.058248	0.546503	-0.013622	81.053543	55.790295	100.479607	-2.088884	0.000000	-0.690941	0.000000	0.000000	0.000000	0.007749	0.000440	0.059008	0.000000	0.000000	3.000000	9.000000	0.000000
1386.720619	0.058248	0.546503	-0.013622	81.048409	55.738335	100.427994	-2.088884	0.000000	-0.690941	0.000000	0.000000	0.000000	0.007749	0.000440	0.059008	0.000000	0.000000	3.000000	9.000000	0.000000
1386.723952	0.058248	0.546503	-0.013622	81.048409	55.738335	100.427994	-2.088884	0.000000	-0.690941	0.000000	0.000000	0.000000	0.007749	0.000440	0.059008	0.000000	0.000000	3.000000	9.000000	0.000000
1386.727286	0.058248	0.546503	-0.013622	81.048409	55.738335	100.427994	-2.088884	0.000000	-0.690941	0.000000	0.000000	0.000000	0.007749	0.000440	0.059008	0.000000	0.000000	3.000000	9.000000	0.000000
1386.730619	0.058266	0.546506	-0.013158	81.040115	55.676361	100.368011	-2.087592	0.000000	-0.681107	0.000000	0.000000	0.000000	0.005429	0.001000	0.139318	0.000000	0.000000	3.000000	9.000000	0.000000
1386.733952	0.058266	0.546506	-0.013158	81.040115	55.676361	100.368011	-2.087592	0.000000	-0.681107	0.000000	0.000000	0.000000	0.005429	0.001000	0.139318	0.000000	0.000000	3.000000	9.000000	0.000000
1386.737286	0.058266	0.546506	-0.013158	81.040115	55.676361	100.368011	-2.087592	0.000000	-0.681107	0.000000	0.000000	0.000000	0.005429	0.001000	0.139318	0.000000	0.000000	3.000000	9.000000	0.000000
1386.740619	0.058276	0.546516	-0.012916	81.031761	55.614517	100.308151	-2.086687	0.000000	-0.657887	0.000000	0.000000	0.000000	0.003069	0.002947	0.072438	0.000000	0.000000	3.000000	9.000000	0.000000
1386.743952	0.058276	0.546516	-0.012916	81.031761	55.614517	100.308151	-2.086687	0.000000	-0.657887	0.000000	0.000000	0.000000	0.003069	0.002947	0.072438	0.000000	0.000000	3.000000	9.000000	0.000000
1386.747286	0.058276	0.546516	-0.012916	81.031761	55.614517	100.308151	-2.086687	0.000000	-0.657887	0.000000	0.000000	0.000000	0.003069	0.002947	0.072438	0.000000	0.000000	3.000000	9.000000	0.000000
1386.750619	0.058276	0.546516	-0.012916	81.027580	55.579536	100.278252	-2.086176	0.000000	-0.645814	0.000000	0.000000	0.000000	0.003069	0.002947	0.072438	0.000000	0.000000	3.000000	9.000000	0.000000
1386.753952	0.058261	0.546493	-0.012709	81.027580	55.579536	100.278252	-2.086176	0.000000	-0.645814	0.000000	0.000000	0.000000	-0.004733	-0.006962	0.062088	0.000000	0.000000	3.000000	9.000000	0.000000
1386.757286	0.058261	0.546493	-0.012709	81.027580	55.579536	100.278252	-2.086176	0.000000	-0.645814	0.000000	0.000000	0.000000	-0.004733	-0.006962	0.062088	0.000000	0.000000	3.000000	9.000000	0.000000
1386.760619	0.058261	0.546493	-0.012709	81.023376	55.541859	100.248367	-2.086965	0.000000	-0.635466	0.000000	0.000000	0.000000	-0.004733	-0.006962	0.062088	0.000000	0.000000	3.000000	9.000000	0.000000
1386.763952	0.058261	0.546493	-0.012709	81.023376	55.541859	100.248367	-2.086965	0.000000	-0.635466	0.000000	0.000000	0.000000	-0.004733	-0.006962	0.062088	0.000000	0.000000	3.000000	9.000000	0.000000
1386.767286	0.058218	0.546486	-0.012547	81.023376	55.541859	100.248367	-2.086965	0.000000	-0.635466	0.000000	0.000000	0.000000	-0.012922	-0.002148	0.048839	0.000000	0.000000	3.000000	9.000000	0.000000
1386.770619	0.058218	0.546486	-0.012547	81.023376	55.536385	100.248329	-2.086965	0.000000	-0.635466	0.000000	0.000000	0.000000	-0.012922	-0.002148	0.048839	0.000000	0.000000	3.000000	9.000000	0.000000
1386.773952	0.058218	0.546486	-0.012547	81.023376	55.536385	100.248329	-2.086965	0.000000	-0.635466	0.000000	0.000000	0.000000	-0.012922	-0.002148	0.048839	0.000000	0.000000	3.000000	9.000000	0.000000
1386.777286	0.058218	0.546486	-0.012547	81.023376	55.536385	100.248329	-2.086965	0.000000	-0.635466	0.000000	0.000000	0.000000	-0.012922	-0.002148	0.048839	0.000000	0.000000	3.000000	9.000000	0.000000
1386.780619	0.058163	0.546430	-0.012306	81.022415	55.511494	100.226875	-2.089118	0.000000	-0.627326	0.000000	0.000000	0.000000	-0.016321	-0.016757	0.072217	0.000000	0.000000	3.000000	9.000000	0.000000
1386.783952	0.058163	0.546430	-0.012306	81.022415	55.511494	100.226875	-2.089118	0.000000	-0.627326	0.000000	0.000000	0.000000	-0.016321	-0.016757	0.072217	0.000000	0.000000	3.000000	9.000000	0.000000
1386.787286	0.058163	0.546430	-0.012306	81.022415	55.511494	100.226875	-2.089118	0.000000	-0.627326	0.000000	0.000000	0.000000	-0.016321	-0.016757	0.072217	0.000000	0.000000	3.000000	9.000000	0.000000
1386.790619	0.058163	0.546430	-0.012306	81.022392	55.508797	100.226891	-2.091838	0.000000	-0.615290	0.000000	0.000000	0.000000	-0.016321	-0.016757	0.072217	0.000000	0.000000	3.000000	9.000000	0.000000
1386.793952	0.058151	0.546406	-0.012233	81.022392	55.508797	100.226891	-2.091838	0.000000	-0.615290	0.000000	0.000000	0.000000	-0.003577	-0.007235	0.021932	0.000000	0.000000	3.000000	9.000000	0.000000
1386.797286	0.058151	0.546406	-0.012233	81.022392	55.508797	100.226891	-2.091838	0.000000	-0.615290	0.000000	0.000000	0.000000	-0.003577	-0.007235	0.021932	0.000000	0.000000	3.000000	9.000000	0.000000
1386.800619	0.058151	0.546406	-0.012233	81.024513	55.523533	100.241821	-2.092435	0.000000	-0.611635	0.000000	0.000000	0.000000	-0.003577	-0.007235	0.021932	0.000000	0.000000	3.000000	9.000000	0.000000
1386.803952	0.058151	0.546406	-0.012233	81.024513	55.523533	100.241821	-2.092435	0.000000	-0.611635	0.000000	0.000000	0.000000	-0.003577	-0.007235	0.021932	0.000000	0.000000	3.000000	9.000000	0.000000
1386.807286	0.058155	0.546373	-0.012204	81.024513	55.523533	100.241821	-2.092435	0.000000	-0.611635	0.000000	0.000000	0.000000	0.001108	-0.009752	0.008484	0.000000	0.000000	3.000000	9.000000	0.000000
1386.810619	0.058155	0.546373	-0.012204	81.026619	55.538296	100.256767	-2.092435	0.000000	-0.611635	0.000000	0.000000	0.000000	0.001108	-0.009752	0.008484	0.000000	0.000000	3.000000	9.000000	0.000000
1386.813952	0.058155	0.546373	-0.012204	81.026619	55.538296	100.256767	-2.092435	0.000000	-0.611635	0.000000	0.000000	0.000000	0.001108	-0.009752	0.008484	0.000000	0.000000	3.000000	9.000000	0.000000
1386.817286	0.058155	0.546373	-0.012204	81.026619	55.538296	100.256767	-2.092435	0.000000	-0.611635	0.000000	0.000000	0.000000	0.001108	-0.009752	0.008484	0.000000	0.000000	3.000000	9.000000	0.000000
1386.820619	0.058159	0.546340	-0.012176	81.027710	55.533566	100.250214	-2.092250	0.000000	-0.610221	0.000000	0.000000	0.000000	0.001109	-0.009785	0.008483	0.000000	0.000000	3.000000	9.000000	0.000000
1386.823952	0.058159	0.546340	-0.012176	81.027710	55.533566	100.250214	-2.092250	0.000000	-0.610221	0.000000	0.000000	0.000000	0.001109	-0.009785	0.008483	0.000000	0.000000	3.000000	9.000000	0.000000
1386.827286	0.058159	0.546340	-0.012176	81.027710	55.533566	100.250214	-2.092250	0.000000	-0.610221	0.000000	0.000000	0.000000	0.001109	-0.009785	0.008483	0.000000	0.000000	3.000000	9.000000	0.000000
1386.830619	0.058159	0.546340	-0.012176	81.027756	55.530853	100.250221	-2.092065	0.000000	-0.608807	0.000000	0.000000	0.000000	0.001109	-0.009785	0.008483	0.000000	0.000000	3.000000	9.000000	0.000000
1386.833952	0.058141	0.546332	-0.012150	81.027756	55.530853	100.250221	-2.092065	0.000000	-0.608807	0.000000	0.000000	0.000000	-0.005419	-0.002420	0.007862	0.000000	0.000000	3.000000	9.000000	0.000000
1386.837286	0.058141	0.546332	-0.012150	81.027756	55.530853	100.250221	-2.092065	0.000000	-0.608807	0.000000	0.000000	0.000000	-0.005419	-0.002420	0.007862	0.000000	0.000000	3.000000	9.000000	0.000000
1386.840619	0.058141	0.546332	-0.012150	81.028847	55.523396	100.243652	-2.092968	0.000000	-0.607496	0.000000	0.000000	0.000000	-0.005419	-0.002420	0.007862	0.000000	0.000000	3.000000	9.000000	0.000000
1386.843952	0.058141	0.546332	-0.012150	81.028847	55.523396	100.243652	-2.092968	0.000000	-0.607496	0.000000	0.000000	0.000000	-0.005419	-0.002420	0.007862	0.000000	0.000000	3.000000	9.000000	0.000000
1386.847286	0.058120	0.546332	-0.012147	81.028847	55.523396	100.243652	-2.092968	0.000000	-0.607496	0.000000	0.000000	0.000000	-0.006337	-0.000006	0.000828	0.000000	0.000000	3.000000	9.000000	0.000000
1386.850619	0.058120	0.546332	-0.012147	81.028893	55.520710	100.243690	-2.092968	0.000000	-0.607496	0.000000	0.000000	0.000000	-0.006337	-0.000006	0.000828	0.000000	0.000000	3.000000	9.000000	0.000000
1386.853952	0.058120	0.546332	-0.012147	81.028893	55.520710	100.243690	-2.092968	0.000000	-0.607496	0.000000	0.000000	0.000000	-0.006337	-0.000006	0.000828	0.000000	0.000000	3.000000	9.000000	0.000000
1386.857286	0.058120	0.546332	-0.012147	81.028893	55.520710	100.243690	-2.092968	0.000000	-0.607496	0.000000	0.000000	0.000000	-0.006337	-0.000006	0.000828	0.000000	0.000000	3.000000	9.000000	0.000000
1386.860619	0.058074	0.546340	-0.012165	81.031151	55.508499	100.238533	-2.094024	0.000000	-0.607358	0.000000	0.000000	0.000000	-0.013593	0.002411	-0.005379	0.000000	0.000000	3.000000	9.000000	0.000000
1386.863952	0.058074	0.546340	-0.012165	81.031151	55.508499	100.238533	-2.094024	0.000000	-0.607358	0.000000	0.000000	0.000000	-0.013593	0.002411	-0.005379	0.000000	0.000000	3.000000	9.000000	0.000000
1386.867286	0.058074	0.546340	-0.012165	81.031151	55.508499	100.238533	-2.094024	0.000000	-0.607358	0.000000	0.000000	0.000000	-0.013593	0.002411	-0.005379	0.000000	0.000000	3.000000	9.000000	0.000000
1386.870619	0.058074	0.546340	-0.012165	81.038864	55.535656	100.299606	-2.096290	0.000000	-0.608255	0.000000	0.000000	0.000000	-0.013593	0.002411	-0.005379	0.000000	0.000000	3.000000	9.000000	0.000000
1386.873952	0.058000	0.546324	-0.012241	81.038864	55.535656	100.299606	-2.096290	0.000000	-0.608255	0.000000	0.000000	0.000000	-0.022303	-0.005057	-0.022761	0.000000	0.000000	3.000000	9.000000	0.000000
1386.877286	0.058000	0.546324	-0.012241	81.038864	55.535656	100.299606	-2.096290	0.000000	-0.608255	0.000000	0.000000	0.000000	-0.022303	-0.005057	-0.022761	0.000000	0.000000	3.000000	9.000000	0.000000
1386.880619	0.058000	0.546324	-0.012241	81.045334	55.544895	100.372299	-2.100007	0.000000	-0.612049	0.000000	0.000000	0.000000	-0.022303	-0.005057	-0.022761	0.000000	0.000000	3.000000	9.000000	0.000000
1386.883952	0.058000	0.546324	-0.012241	81.045334	55.544895	100.372299	-2.100007	0.000000	-0.612049	0.000000	0.000000	0.000000	-0.022303	-0.005057	-0.022761	0.000000	0.000000	3.000000	9.000000	0.000000
1386.887286	0.057920	0.546298	-0.012359	81.045334	55.544895	100.372299	-2.100007	0.000000	-0.612049	0.000000	0.000000	0.000000	-0.023940	-0.007577	-0.035388	0.000000	0.000000	3.000000	9.000000	0.000000
1386.890619	0.057920	0.546298	-0.012359	81.056885	55.600582	100.472580	-2.100007	0.000000	-0.612049	0.000000	0.000000	0.000000	-0.023940	-0.007577	-0.035388	0.000000	0.000000	3.000000	9.000000	0.000000
1386.893952	0.057920	0.546298	-0.012359	81.056885	55.600582	100.472580	-2.100007	0.000000	-0.612049	0.000000	0.000000	0.000000	-0.023940	-0.007577	-0.035388	0.000000	0.000000	3.000000	9.000000	0.000000
1386.897286	0.057920	0.546298	-0.012359	81.056885	55.600582	100.472580	-2.100007	0.000000	-0.612049	0.000000	0.000000	0.000000	-0.023940	-0.007577	-0.035388	0.000000	0.000000	3.000000	9.000000	0.000000
1386.900619	0.057574	0.546157	-0.012708	81.071526	55.682800	100.585831	-2.103997	0.000000	-0.617947	0.000000	0.000000	0.000000	-0.103760	-0.042384	-0.104804	0.000000	0.000000	3.000000	9.000000	0.000000
1386.903952	0.057574	0.546157	-0.012708	81.071526	55.682800	100.585831	-2.103997	0.000000	-0.617947	0.000000	0.000000	0.000000	-0.103760	-0.042384	-0.104804	0.000000	0.000000	3.000000	9.000000	0.000000
1386.907286	0.057574	0.546157	-0.012708	81.071526	55.682800	100.585831	-2.103997	0.000000	-0.617947	0.000000	0.000000	0.000000	-0.103760	-0.042384	-0.104804	0.000000	0.000000	3.000000	9.000000	0.000000
1386.910619	0.057311	0.546058	-0.012921	81.088127	55.772106	100.706512	-2.121291	0.000000	-0.635414	0.000000	0.000000	0.000000	-0.079034	-0.029852	-0.063886	0.000000	0.000000	3.000000	9.000000	0.000000
1386.913952	0.057311	0.546058	-0.012921	81.088127	55.772106	100.706512	-2.121291	0.000000	-0.635414	0.000000	0.000000	0.000000	-0.079034	-0.029852	-0.063886	0.000000	0.000000	3.000000	9.000000	0.000000
1386.917286	0.057311	0.546058	-0.012921	81.088127	55.772106	100.706512	-2.121291	0.000000	-0.635414	0.000000	0.000000	0.000000	-0.079034	-0.029852	-0.063886	0.000000	0.000000	3.000000	9.000000	0.000000
1386.920619	0.057311	0.546058	-0.012921	81.106804	55.871407	100.842796	-2.134463	0.000000	-0.646061	0.000000	0.000000	0.000000	-0.079034	-0.029852	-0.063886	0.000000	0.000000	3.000000	9.000000	0.000000
1386.923952	0.057003	0.545942	-0.013148	81.106804	55.871407	100.842796	-2.134463	0.000000	-0.646061	0.000000	0.000000	0.000000	-0.092331	-0.034761	-0.067923	0.000000	0.000000	3.000000	9.000000	0.000000
1386.927286	0.057003	0.545942	-0.013148	81.106804	55.871407	100.842796	-2.134463	0.000000	-0.646061	0.000000	0.000000	0.000000	-0.092331	-0.034761	-0.067923	0.000000	0.000000	3.000000	9.000000	0.000000
1386.930619	0.057003	0.545942	-0.013148	81.127457	55.983616	100.994911	-2.149851	0.000000	-0.657382	0.000000	0.000000	0.000000	-0.092331	-0.034761	-0.067923	0.000000	0.000000	3.000000	9.000000	0.000000
1386.933952	0.057003	0.545942	-0.013148	81.127457	55.983616	100.994911	-2.149851	0.000000	-0.657382	0.000000	0.000000	0.000000	-0.092331	-0.034761	-0.067923	0.000000	0.000000	3.000000	9.000000	0.000000
1386.937286	0.056678	0.545793	-0.013343	81.127457	55.983616	100.994911	-2.149851	0.000000	-0.657382	0.000000	0.000000	0.000000	-0.097481	-0.044494	-0.058722	0.000000	0.000000	3.000000	9.000000	0.000000
1386.940619	0.056315	0.545613	-0.013506	81.150162	56.108994	101.163094	-2.149851	0.000000	-0.657382	0.000000	0.000000	0.000000	-0.108959	-0.054205	-0.048738	0.000000	0.000000	3.000000	9.000000	0.000000
1386.943952	0.056315	0.545613	-0.013506	81.150162	56.108994	101.163094	-2.149851	0.000000	-0.657382	0.000000	0.000000	0.000000	-0.108959	-0.054205	-0.048738	0.000000	0.000000	3.000000	9.000000	0.000000
1386.947286	0.056315	0.545613	-0.013506	81.150162	56.108994	101.163094	-2.149851	0.000000	-0.657382	0.000000	0.000000	0.000000	-0.108959	-0.054205	-0.048738	0.000000	0.000000	3.000000	9.000000	0.000000
1386.950619	0.056315	0.545613	-0.013506	81.174835	56.247696	101.347511	-2.184258	0.000000	-0.675292	0.000000	0.000000	0.000000	-0.108959	-0.054205	-0.048738	0.000000	0.000000	3.000000	9.000000	0.000000
1386.953952	0.055950	0.545416	-0.013687	81.174835	56.247696	101.347511	-2.184258	0.000000	-0.675292	0.000000	0.000000	0.000000	-0.109587	-0.059076	-0.054465	0.000000	0.000000	3.000000	9.000000	0.000000
1386.957286	0.055950	0.545416	-0.013687	81.174835	56.247696	101.347511	-2.184258	0.000000	-0.675292	0.000000	0.000000	0.000000	-0.109587	-0.059076	-0.054465	0.000000	0.000000	3.000000	9.000000	0.000000
1386.960619	0.055950	0.545416	-0.013687	81.198257	56.392094	101.539429	-2.202523	0.000000	-0.684369	0.000000	0.000000	0.000000	-0.109587	-0.059076	-0.054465	0.000000	0.000000	3.000000	9.000000	0.000000
1386.963952	0.055950	0.545416	-0.013687	81.198257	56.392094	101.539429	-2.202523	0.000000	-0.684369	0.000000	0.000000	0.000000	-0.109587	-0.059076	-0.054465	0.000000	0.000000	3.000000	9.000000	0.000000
1386.967286	0.055585	0.545219	-0.013869	81.198257	56.392094	101.539429	-2.202523	0.000000	-0.684369	0.000000	0.000000	0.000000	-0.109498	-0.059029	-0.054593	0.000000	0.000000	3.000000	9.000000	0.000000
1386.970619	0.055241	0.545022	-0.014054	81.223938	56.548470	101.738647	-2.202523	0.000000	-0.684369	0.000000	0.000000	0.000000	-0.103101	-0.058981	-0.055507	0.000000	0.000000	3.000000	9.000000	0.000000
1386.973952	0.055241	0.545022	-0.014054	81.223938	56.548470	101.738647	-2.202523	0.000000	-0.684369	0.000000	0.000000	0.000000	-0.103101	-0.058981	-0.055507	0.000000	0.000000	3.000000	9.000000	0.000000
1386.977286	0.055241	0.545022	-0.014054	81.223938	56.548470	101.738647	-2.202523	0.000000	-0.684369	0.000000	0.000000	0.000000	-0.103101	-0.058981	-0.055507	0.000000	0.000000	3.000000	9.000000	0.000000
1386.980619	0.055241	0.545022	-0.014054	81.253555	56.737011	101.970390	-2.237956	0.000000	-0.702719	0.000000	0.000000	0.000000	-0.103101	-0.058981	-0.055507	0.000000	0.000000	3.000000	9.000000	0.000000
1386.983952	0.054891	0.544777	-0.014296	81.253555	56.737011	101.970390	-2.237956	0.000000	-0.702719	0.000000	0.000000	0.000000	-0.105106	-0.073671	-0.072479	0.000000	0.000000	3.000000	9.000000	0.000000
1386.987286	0.054891	0.544777	-0.014296	81.253555	56.737011	101.970390	-2.237956	0.000000	-0.702719	0.000000	0.000000	0.000000	-0.105106	-0.073671	-0.072479	0.000000	0.000000	3.000000	9.000000	0.000000
1386.990619	0.054515	0.544499	-0.014573	81.291504	56.997517	102.277054	-2.255474	0.000000	-0.714799	0.000000	0.000000	0.000000	-0.112691	-0.083423	-0.083091	0.000000	0.000000	3.000000	9.000000	0.000000
1386.993952	0.054515	0.544499	-0.014573	81.291504	56.997517	102.277054	-2.255474	0.000000	-0.714799	0.000000	0.000000	0.000000	-0.112691	-0.083423	-0.083091	0.000000	0.000000	3.000000	9.000000	0.000000
1386.997286	0.054515	0.544499	-0.014573	81.291504	56.997517	102.277054	-2.255474	0.000000	-0.714799	0.000000	0.000000	0.000000	-0.112691	-0.083423	-0.083091	0.000000	0.000000	3.000000	9.000000	0.000000
1387.000619	0.054515	0.544499	-0.014573	81.335190	57.302616	102.634308	-2.274255	0.000000	-0.728648	0.000000	0.000000	0.000000	-0.112691	-0.083423	-0.083091	0.000000	0.000000	3.000000	9.000000	0.000000
1387.003952	0.054109	0.544180	-0.014928	81.335190	57.302616	102.634308	-2.274255	0.000000	-0.728648	0.000000	0.000000	0.000000	-0.121793	-0.095606	-0.106422	0.000000	0.000000	3.000000	9.000000	0.000000
1387.007286	0.054109	0.544180	-0.014928	81.335190	57.302616	102.634308	-2.274255	0.000000	-0.728648	0.000000	0.000000	0.000000	-0.121793	-0.095606	-0.106422	0.000000	0.000000	3.000000	9.000000	0.000000
1387.010619	0.053615	0.543829	-0.015311	81.380188	57.611172	103.001129	-2.294554	0.000000	-0.746385	0.000000	0.000000	0.000000	-0.148163	-0.105261	-0.114853	0.000000	0.000000	3.000000	9.000000	0.000000
1387.013952	0.053615	0.543829	-0.015311	81.380188	57.611172	103.001129	-2.294554	0.000000	-0.746385	0.000000	0.000000	0.000000	-0.148163	-0.105261	-0.114853	0.000000	0.000000	3.000000	9.000000	0.000000
1387.017286	0.053615	0.543829	-0.015311	81.380188	57.611172	103.001129	-2.294554	0.000000	-0.746385	0.000000	0.000000	0.000000	-0.148163	-0.105261	-0.114853	0.000000	0.000000	3.000000	9.000000	0.000000
1387.020619	0.053615	0.543829	-0.015311	81.429550	57.944901	103.407417	-2.319248	0.000000	-0.765527	0.000000	0.000000	0.000000	-0.148163	-0.105261	-0.114853	0.000000	0.000000	3.000000	9.000000	0.000000
1387.023952	0.053031	0.543430	-0.015741	81.429550	57.944901	103.407417	-2.319248	0.000000	-0.765527	0.000000	0.000000	0.000000	-0.175118	-0.119763	-0.129050	0.000000	0.000000	3.000000	9.000000	0.000000
1387.027286	0.053031	0.543430	-0.015741	81.429550	57.944901	103.407417	-2.319248	0.000000	-0.765527	0.000000	0.000000	0.000000	-0.175118	-0.119763	-0.129050	0.000000	0.000000	3.000000	9.000000	0.000000
1387.030619	0.052409	0.543048	-0.016148	81.476517	58.264198	103.801811	-2.348434	0.000000	-0.787035	0.000000	0.000000	0.000000	-0.186698	-0.114690	-0.122301	0.000000	0.000000	3.000000	9.000000	0.000000
1387.033952	0.052409	0.543048	-0.016148	81.476517	58.264198	103.801811	-2.348434	0.000000	-0.787035	0.000000	0.000000	0.000000	-0.186698	-0.114690	-0.122301	0.000000	0.000000	3.000000	9.000000	0.000000
1387.037286	0.052409	0.543048	-0.016148	81.476517	58.264198	103.801811	-2.348434	0.000000	-0.787035	0.000000	0.000000	0.000000	-0.186698	-0.114690	-0.122301	0.000000	0.000000	3.000000	9.000000	0.000000
1387.040619	0.052409	0.543048	-0.016148	81.521172	58.568558	104.183800	-2.379550	0.000000	-0.807418	0.000000	0.000000	0.000000	-0.186698	-0.114690	-0.122301	0.000000	0.000000	3.000000	9.000000	0.000000
1387.043952	0.051790	0.542682	-0.016539	81.521172	58.568558	104.183800	-2.379550	0.000000	-0.807418	0.000000	0.000000	0.000000	-0.185711	-0.109643	-0.117056	0.000000	0.000000	3.000000	9.000000	0.000000
1387.047286	0.051790	0.542682	-0.016539	81.521172	58.568558	104.183800	-2.379550	0.000000	-0.807418	0.000000	0.000000	0.000000	-0.185711	-0.109643	-0.117056	0.000000	0.000000	3.000000	9.000000	0.000000
1387.050619	0.051174	0.542333	-0.016911	81.563507	58.860249	104.552933	-2.410502	0.000000	-0.826928	0.000000	0.000000	0.000000	-0.184744	-0.104620	-0.111791	0.000000	0.000000	3.000000	9.000000	0.000000
1387.053952	0.051174	0.542333	-0.016911	81.563507	58.860249	104.552933	-2.410502	0.000000	-0.826928	0.000000	0.000000	0.000000	-0.184744	-0.104620	-0.111791	0.000000	0.000000	3.000000	9.000000	0.000000
1387.057286	0.051174	0.542333	-0.016911	81.563507	58.860249	104.552933	-2.410502	0.000000	-0.826928	0.000000	0.000000	0.000000	-0.184744	-0.104620	-0.111791	0.000000	0.000000	3.000000	9.000000	0.000000
1387.060619	0.051174	0.542333	-0.016911	81.603661	59.141556	104.908791	-2.441293	0.000000	-0.845559	0.000000	0.000000	0.000000	-0.184744	-0.104620	-0.111791	0.000000	0.000000	3.000000	9.000000	0.000000
1387.063952	0.050603	0.542001	-0.017271	81.603661	59.141556	104.908791	-2.441293	0.000000	-0.845559	0.000000	0.000000	0.000000	-0.171264	-0.099624	-0.107944	0.000000	0.000000	3.000000	9.000000	0.000000
1387.067286	0.050603	0.542001	-0.017271	81.603661	59.141556	104.908791	-2.441293	0.000000	-0.845559	0.000000	0.000000	0.000000	-0.171264	-0.099624	-0.107944	0.000000	0.000000	3.000000	9.000000	0.000000
1387.070619	0.050061	0.541694	-0.017573	81.639679	59.400414	105.233665	-2.469837	0.000000	-0.863550	0.000000	0.000000	0.000000	-0.162643	-0.092200	-0.090589	0.000000	0.000000	3.000000	9.000000	0.000000
1387.073952	0.050061	0.541694	-0.017573	81.639679	59.400414	105.233665	-2.469837	0.000000	-0.863550	0.000000	0.000000	0.000000	-0.162643	-0.092200	-0.090589	0.000000	0.000000	3.000000	9.000000	0.000000
1387.077286	0.050061	0.541694	-0.017573	81.639679	59.400414	105.233665	-2.469837	0.000000	-0.863550	0.000000	0.000000	0.000000	-0.162643	-0.092200	-0.090589	0.000000	0.000000	3.000000	9.000000	0.000000
1387.080619	0.050061	0.541694	-0.017573	81.677277	59.676380	105.578568	-2.496944	0.000000	-0.878648	0.000000	0.000000	0.000000	-0.162643	-0.092200	-0.090589	0.000000	0.000000	3.000000	9.000000	0.000000
1387.083952	0.049538	0.541371	-0.017897	81.677277	59.676380	105.578568	-2.496944	0.000000	-0.878648	0.000000	0.000000	0.000000	-0.156812	-0.096922	-0.097270	0.000000	0.000000	3.000000	9.000000	0.000000
1387.087286	0.049538	0.541371	-0.017897	81.677277	59.676380	105.578568	-2.496944	0.000000	-0.878648	0.000000	0.000000	0.000000	-0.156812	-0.096922	-0.097270	0.000000	0.000000	3.000000	9.000000	0.000000
1387.090619	0.048975	0.541048	-0.018218	81.719406	59.938210	105.901985	-2.523080	0.000000	-0.894860	0.000000	0.000000	0.000000	-0.169098	-0.096794	-0.096165	0.000000	0.000000	3.000000	9.000000	0.000000
1387.093952	0.048975	0.541048	-0.018218	81.719406	59.938210	105.901985	-2.523080	0.000000	-0.894860	0.000000	0.000000	0.000000	-0.169098	-0.096794	-0.096165	0.000000	0.000000	3.000000	9.000000	0.000000
1387.097286	0.048975	0.541048	-0.018218	81.719406	59.938210	105.901985	-2.523080	0.000000	-0.894860	0.000000	0.000000	0.000000	-0.169098	-0.096794	-0.096165	0.000000	0.000000	3.000000	9.000000	0.000000
1387.100619	0.048975	0.541048	-0.018218	81.781830	60.169704	106.177910	-2.551263	0.000000	-0.910887	0.000000	0.000000	0.000000	-0.169098	-0.096794	-0.096165	0.000000	0.000000	3.000000	9.000000	0.000000
1387.103952	0.048371	0.540678	-0.018526	81.781830	60.169704	106.177910	-2.551263	0.000000	-0.910887	0.000000	0.000000	0.000000	-0.181053	-0.111129	-0.092387	0.000000	0.000000	3.000000	9.000000	0.000000
1387.107286	0.048371	0.540678	-0.018526	81.781830	60.169704	106.177910	-2.551263	0.000000	-0.910887	0.000000	0.000000	0.000000	-0.181053	-0.111129	-0.092387	0.000000	0.000000	3.000000	9.000000	0.000000
1387.110619	0.047642	0.540292	-0.018840	81.867012	60.307274	106.341331	-2.581439	0.000000	-0.926285	0.000000	0.000000	0.000000	-0.218883	-0.115810	-0.094388	0.000000	0.000000	3.000000	9.000000	0.000000
1387.113952	0.047642	0.540292	-0.018840	81.867012	60.307274	106.341331	-2.581439	0.000000	-0.926285	0.000000	0.000000	0.000000	-0.218883	-0.115810	-0.094388	0.000000	0.000000	3.000000	9.000000	0.000000
1387.117286	0.047642	0.540292	-0.018840	81.867012	60.307274	106.341331	-2.581439	0.000000	-0.926285	0.000000	0.000000	0.000000	-0.218883	-0.115810	-0.094388	0.000000	0.000000	3.000000	9.000000	0.000000
1387.120619	0.047642	0.540292	-0.018840	81.958656	60.488026	106.557472	-2.617919	0.000000	-0.942017	0.000000	0.000000	0.000000	-0.218883	-0.115810	-0.094388	0.000000	0.000000	3.000000	9.000000	0.000000
1387.123952	0.046807	0.539890	-0.019165	81.958656	60.488026	106.557472	-2.617919	0.000000	-0.942017	0.000000	0.000000	0.000000	-0.250367	-0.120457	-0.097261	0.000000	0.000000	3.000000	9.000000	0.000000
1387.127286	0.046807	0.539890	-0.019165	81.958656	60.488026	106.557472	-2.617919	0.000000	-0.942017	0.000000	0.000000	0.000000	-0.250367	-0.120457	-0.097261	0.000000	0.000000	3.000000	9.000000	0.000000
1387.130619	0.046807	0.539890	-0.019165	82.028877	60.718464	106.860596	-2.659647	0.000000	-0.958227	0.000000	0.000000	0.000000	-0.250367	-0.120457	-0.097261	0.000000	0.000000	3.000000	9.000000	0.000000
1387.133952	0.045932	0.539489	-0.019486	82.028877	60.718464	106.860596	-2.659647	0.000000	-0.958227	0.000000	0.000000	0.000000	-0.262452	-0.120290	-0.096578	0.000000	0.000000	3.000000	9.000000	0.000000
1387.137286	0.045932	0.539489	-0.019486	82.028877	60.718464	106.860596	-2.659647	0.000000	-0.958227	0.000000	0.000000	0.000000	-0.262452	-0.120290	-0.096578	0.000000	0.000000	3.000000	9.000000	0.000000
1387.140619	0.045059	0.539089	-0.019811	82.070282	61.031586	107.286606	-2.703389	0.000000	-0.974323	0.000000	0.000000	0.000000	-0.262052	-0.120101	-0.097252	0.000000	0.000000	3.000000	9.000000	0.000000
1387.143952	0.045059	0.539089	-0.019811	82.070282	61.031586	107.286606	-2.703389	0.000000	-0.974323	0.000000	0.000000	0.000000	-0.262052	-0.120101	-0.097252	0.000000	0.000000	3.000000	9.000000	0.000000
1387.147286	0.045059	0.539089	-0.019811	82.070282	61.031586	107.286606	-2.703389	0.000000	-0.974323	0.000000	0.000000	0.000000	-0.262052	-0.120101	-0.097252	0.000000	0.000000	3.000000	9.000000	0.000000
1387.150619	0.045059	0.539089	-0.019811	82.109421	61.330467	107.698196	-2.747064	0.000000	-0.990532	0.000000	0.000000	0.000000	-0.262052	-0.120101	-0.097252	0.000000	0.000000	3.000000	9.000000	0.000000
1387.153952	0.044190	0.538745	-0.020103	82.109421	61.330467	107.698196	-2.747064	0.000000	-0.990532	0.000000	0.000000	0.000000	-0.260622	-0.103117	-0.087792	0.000000	0.000000	3.000000	9.000000	0.000000
1387.157286	0.044190	0.538745	-0.020103	82.109421	61.330467	107.698196	-2.747064	0.000000	-0.990532	0.000000	0.000000	0.000000	-0.260622	-0.103117	-0.087792	0.000000	0.000000	3.000000	9.000000	0.000000
1387.160619	0.043368	0.538434	-0.020364	82.142921	61.582462	108.056931	-2.790501	0.000000	-1.005164	0.000000	0.000000	0.000000	-0.246671	-0.093415	-0.078184	0.000000	0.000000	3.000000	9.000000	0.000000
1387.163952	0.043368	0.538434	-0.020364	82.142921	61.582462	108.056931	-2.790501	0.000000	-1.005164	0.000000	0.000000	0.000000	-0.246671	-0.093415	-0.078184	0.000000	0.000000	3.000000	9.000000	0.000000
1387.167286	0.043368	0.538434	-0.020364	82.142921	61.582462	108.056931	-2.790501	0.000000	-1.005164	0.000000	0.000000	0.000000	-0.246671	-0.093415	-0.078184	0.000000	0.000000	3.000000	9.000000	0.000000
1387.170619	0.043368	0.538434	-0.020364	82.176117	61.842979	108.418739	-2.831613	0.000000	-1.018194	0.000000	0.000000	0.000000	-0.246671	-0.093415	-0.078184	0.000000	0.000000	3.000000	9.000000	0.000000
1387.173952	0.042590	0.538115	-0.020607	82.176117	61.842979	108.418739	-2.831613	0.000000	-1.018194	0.000000	0.000000	0.000000	-0.233233	-0.095730	-0.072891	0.000000	0.000000	3.000000	9.000000	0.000000
1387.177286	0.042590	0.538115	-0.020607	82.176117	61.842979	108.418739	-2.831613	0.000000	-1.018194	0.000000	0.000000	0.000000	-0.233233	-0.095730	-0.072891	0.000000	0.000000	3.000000	9.000000	0.000000
1387.180619	0.042590	0.538115	-0.020607	82.207237	62.087334	108.764214	-2.870485	0.000000	-1.030343	0.000000	0.000000	0.000000	-0.233233	-0.095730	-0.072891	0.000000	0.000000	3.000000	9.000000	0.000000
1387.183952	0.041817	0.537828	-0.020813	82.207237	62.087334	108.764214	-2.870485	0.000000	-1.030343	0.000000	0.000000	0.000000	-0.231853	-0.086053	-0.061904	0.000000	0.000000	3.000000	9.000000	0.000000
1387.187286	0.041817	0.537828	-0.020813	82.207237	62.087334	108.764214	-2.870485	0.000000	-1.030343	0.000000	0.000000	0.000000	-0.231853	-0.086053	-0.061904	0.000000	0.000000	3.000000	9.000000	0.000000
1387.190619	0.041817	0.537828	-0.020813	82.234665	62.287910	109.073700	-2.909127	0.000000	-1.040660	0.000000	0.000000	0.000000	-0.231853	-0.086053	-0.061904	0.000000	0.000000	3.000000	9.000000	0.000000
1387.193952	0.041817	0.537828	-0.020813	82.234665	62.287910	109.073700	-2.909127	0.000000	-1.040660	0.000000	0.000000	0.000000	-0.231853	-0.086053	-0.061904	0.000000	0.000000	3.000000	9.000000	0.000000
1387.197286	0.040983	0.537542	-0.021015	82.234665	62.287910	109.073700	-2.909127	0.000000	-1.040660	0.000000	0.000000	0.000000	-0.250246	-0.085957	-0.060636	0.000000	0.000000	3.000000	9.000000	0.000000
1387.200619	0.040983	0.537542	-0.021015	82.261475	62.464470	109.359886	-2.909127	0.000000	-1.040660	0.000000	0.000000	0.000000	-0.250246	-0.085957	-0.060636	0.000000	0.000000	3.000000	9.000000	0.000000
1387.203952	0.040135	0.537279	-0.021155	82.261475	62.464470	109.359886	-2.909127	0.000000	-1.040660	0.000000	0.000000	0.000000	-0.254485	-0.078755	-0.042036	0.000000	0.000000	3.000000	9.000000	0.000000
1387.207286	0.040135	0.537279	-0.021155	82.261475	62.464470	109.359886	-2.909127	0.000000	-1.040660	0.000000	0.000000	0.000000	-0.254485	-0.078755	-0.042036	0.000000	0.000000	3.000000	9.000000	0.000000
1387.210619	0.040135	0.537279	-0.021155	82.283417	62.602654	109.614616	-2.993249	0.000000	-1.057772	0.000000	0.000000	0.000000	-0.254485	-0.078755	-0.042036	0.000000	0.000000	3.000000	9.000000	0.000000
1387.213952	0.040135	0.537279	-0.021155	82.283417	62.602654	109.614616	-2.993249	0.000000	-1.057772	0.000000	0.000000	0.000000	-0.254485	-0.078755	-0.042036	0.000000	0.000000	3.000000	9.000000	0.000000
1387.217286	0.039229	0.537048	-0.021253	82.283417	62.602654	109.614616	-2.993249	0.000000	-1.057772	0.000000	0.000000	0.000000	-0.271871	-0.069183	-0.029387	0.000000	0.000000	3.000000	9.000000	0.000000
1387.220619	0.039229	0.537048	-0.021253	82.301910	62.697632	109.831223	-2.993249	0.000000	-1.057772	0.000000	0.000000	0.000000	-0.271871	-0.069183	-0.029387	0.000000	0.000000	3.000000	9.000000	0.000000
1387.223952	0.038310	0.536858	-0.021270	82.301910	62.697632	109.831223	-2.993249	0.000000	-1.057772	0.000000	0.000000	0.000000	-0.275770	-0.057238	-0.005086	0.000000	0.000000	3.000000	9.000000	0.000000
1387.227286	0.038310	0.536858	-0.021270	82.301910	62.697632	109.831223	-2.993249	0.000000	-1.057772	0.000000	0.000000	0.000000	-0.275770	-0.057238	-0.005086	0.000000	0.000000	3.000000	9.000000	0.000000
1387.230619	0.038310	0.536858	-0.021270	82.313644	62.715202	109.969711	-3.084522	0.000000	-1.063518	0.000000	0.000000	0.000000	-0.275770	-0.057238	-0.005086	0.000000	0.000000	3.000000	9.000000	0.000000
1387.233952	0.038310	0.536858	-0.021270	82.313644	62.715202	109.969711	-3.084522	0.000000	-1.063518	0.000000	0.000000	0.000000	-0.275770	-0.057238	-0.005086	0.000000	0.000000	3.000000	9.000000	0.000000
1387.237286	0.037416	0.536738	-0.021238	82.313644	62.715202	109.969711	-3.084522	0.000000	-1.063518	0.000000	0.000000	0.000000	-0.268118	-0.035797	0.009782	0.000000	0.000000	3.000000	9.000000	0.000000
1387.240619	0.036549	0.536682	-0.021132	82.316940	62.640221	110.009300	-3.084522	0.000000	-1.063518	0.000000	0.000000	0.000000	-0.259967	-0.016753	0.031785	0.000000	0.000000	3.000000	9.000000	0.000000
1387.243952	0.036549	0.536682	-0.021132	82.316940	62.640221	110.009300	-3.084522	0.000000	-1.063518	0.000000	0.000000	0.000000	-0.259967	-0.016753	0.031785	0.000000	0.000000	3.000000	9.000000	0.000000
1387.247286	0.036549	0.536682	-0.021132	82.316940	62.640221	110.009300	-3.084522	0.000000	-1.063518	0.000000	0.000000	0.000000	-0.259967	-0.016753	0.031785	0.000000	0.000000	3.000000	9.000000	0.000000
1387.250619	0.036549	0.536682	-0.021132	82.310303	62.458378	109.930115	-3.172537	0.000000	-1.056590	0.000000	0.000000	0.000000	-0.259967	-0.016753	0.031785	0.000000	0.000000	3.000000	9.000000	0.000000
1387.253952	0.035799	0.536730	-0.020878	82.310303	62.458378	109.930115	-3.172537	0.000000	-1.056590	0.000000	0.000000	0.000000	-0.225099	0.014120	0.076185	0.000000	0.000000	3.000000	9.000000	0.000000
1387.257286	0.035799	0.536730	-0.020878	82.310303	62.458378	109.930115	-3.172537	0.000000	-1.056590	0.000000	0.000000	0.000000	-0.225099	0.014120	0.076185	0.000000	0.000000	3.000000	9.000000	0.000000
1387.260619	0.035799	0.536730	-0.020878	82.296860	62.211987	109.772049	-3.210053	0.000000	-1.043893	0.000000	0.000000	0.000000	-0.225099	0.014120	0.076185	0.000000	0.000000	3.000000	9.000000	0.000000
1387.263952	0.035135	0.536824	-0.020574	82.296860	62.211987	109.772049	-3.210053	0.000000	-1.043893	0.000000	0.000000	0.000000	-0.199072	0.028393	0.091097	0.000000	0.000000	3.000000	9.000000	0.000000
1387.267286	0.035135	0.536824	-0.020574	82.296860	62.211987	109.772049	-3.210053	0.000000	-1.043893	0.000000	0.000000	0.000000	-0.199072	0.028393	0.091097	0.000000	0.000000	3.000000	9.000000	0.000000
1387.270619	0.035135	0.536824	-0.020574	82.282104	61.903767	109.529968	-3.243232	0.000000	-1.028710	0.000000	0.000000	0.000000	-0.199072	0.028393	0.091097	0.000000	0.000000	3.000000	9.000000	0.000000
1387.273952	0.035135	0.536824	-0.020574	82.282104	61.903767	109.529968	-3.243232	0.000000	-1.028710	0.000000	0.000000	0.000000	-0.199072	0.028393	0.091097	0.000000	0.000000	3.000000	9.000000	0.000000
1387.277286	0.034541	0.536950	-0.020172	82.282104	61.903767	109.529968	-3.243232	0.000000	-1.028710	0.000000	0.000000	0.000000	-0.178182	0.037845	0.120740	0.000000	0.000000	3.000000	9.000000	0.000000
1387.280619	0.034541	0.536950	-0.020172	82.298897	61.468479	109.108208	-3.243232	0.000000	-1.028710	0.000000	0.000000	0.000000	-0.178182	0.037845	0.120740	0.000000	0.000000	3.000000	9.000000	0.000000
1387.283952	0.033972	0.537100	-0.019710	82.298897	61.468479	109.108208	-3.243232	0.000000	-1.028710	0.000000	0.000000	0.000000	-0.170833	0.045015	0.138575	0.000000	0.000000	3.000000	9.000000	0.000000
1387.287286	0.033972	0.537100	-0.019710	82.298897	61.468479	109.108208	-3.243232	0.000000	-1.028710	0.000000	0.000000	0.000000	-0.170833	0.045015	0.138575	0.000000	0.000000	3.000000	9.000000	0.000000
1387.290619	0.033972	0.537100	-0.019710	82.354294	60.871693	108.464058	-3.301401	0.000000	-0.985491	0.000000	0.000000	0.000000	-0.170833	0.045015	0.138575	0.000000	0.000000	3.000000	9.000000	0.000000
1387.293952	0.033972	0.537100	-0.019710	82.354294	60.871693	108.464058	-3.301401	0.000000	-0.985491	0.000000	0.000000	0.000000	-0.170833	0.045015	0.138575	0.000000	0.000000	3.000000	9.000000	0.000000
1387.297286	0.033400	0.537234	-0.019268	82.354294	60.871693	108.464058	-3.301401	0.000000	-0.985491	0.000000	0.000000	0.000000	-0.171638	0.040255	0.132542	0.000000	0.000000	3.000000	9.000000	0.000000
1387.300619	0.033400	0.537234	-0.019268	82.437065	60.158772	107.666977	-3.301401	0.000000	-0.985491	0.000000	0.000000	0.000000	-0.171638	0.040255	0.132542	0.000000	0.000000	3.000000	9.000000	0.000000
1387.303952	0.032788	0.537377	-0.018781	82.437065	60.158772	107.666977	-3.301401	0.000000	-0.985491	0.000000	0.000000	0.000000	-0.183513	0.042631	0.146035	0.000000	0.000000	3.000000	9.000000	0.000000
1387.307286	0.032788	0.537377	-0.018781	82.437065	60.158772	107.666977	-3.301401	0.000000	-0.985491	0.000000	0.000000	0.000000	-0.183513	0.042631	0.146035	0.000000	0.000000	3.000000	9.000000	0.000000
1387.310619	0.032788	0.537377	-0.018781	82.535156	59.399109	106.787956	-3.360593	0.000000	-0.939061	0.000000	0.000000	0.000000	-0.183513	0.042631	0.146035	0.000000	0.000000	3.000000	9.000000	0.000000
1387.313952	0.032788	0.537377	-0.018781	82.535156	59.399109	106.787956	-3.360593	0.000000	-0.939061	0.000000	0.000000	0.000000	-0.183513	0.042631	0.146035	0.000000	0.000000	3.000000	9.000000	0.000000
1387.317286	0.032236	0.537527	-0.018324	82.535156	59.399109	106.787956	-3.360593	0.000000	-0.939061	0.000000	0.000000	0.000000	-0.165693	0.045100	0.137282	0.000000	0.000000	3.000000	9.000000	0.000000
1387.320619	0.032236	0.537527	-0.018324	82.616852	58.665676	105.949684	-3.360593	0.000000	-0.939061	0.000000	0.000000	0.000000	-0.165693	0.045100	0.137282	0.000000	0.000000	3.000000	9.000000	0.000000
1387.323952	0.031766	0.537653	-0.017869	82.616852	58.665676	105.949684	-3.360593	0.000000	-0.939061	0.000000	0.000000	0.000000	-0.140924	0.037906	0.136531	0.000000	0.000000	3.000000	9.000000	0.000000
1387.327286	0.031766	0.537653	-0.017869	82.616852	58.665676	105.949684	-3.360593	0.000000	-0.939061	0.000000	0.000000	0.000000	-0.140924	0.037906	0.136531	0.000000	0.000000	3.000000	9.000000	0.000000
1387.330619	0.031766	0.537653	-0.017869	82.677582	58.062229	105.244186	-3.411696	0.000000	-0.893426	0.000000	0.000000	0.000000	-0.140924	0.037906	0.136531	0.000000	0.000000	3.000000	9.000000	0.000000
1387.333952	0.031766	0.537653	-0.017869	82.677582	58.062229	105.244186	-3.411696	0.000000	-0.893426	0.000000	0.000000	0.000000	-0.140924	0.037906	0.136531	0.000000	0.000000	3.000000	9.000000	0.000000
1387.337286	0.031420	0.537804	-0.017427	82.677582	58.062229	105.244186	-3.411696	0.000000	-0.893426	0.000000	0.000000	0.000000	-0.103743	0.045151	0.132338	0.000000	0.000000	3.000000	9.000000	0.000000
1387.340619	0.031420	0.537804	-0.017427	82.716164	57.559513	104.645546	-3.411696	0.000000	-0.893426	0.000000	0.000000	0.000000	-0.103743	0.045151	0.132338	0.000000	0.000000	3.000000	9.000000	0.000000
1387.343952	0.031238	0.537923	-0.017037	82.716164	57.559513	104.645546	-3.411696	0.000000	-0.893426	0.000000	0.000000	0.000000	-0.054630	0.035615	0.117163	0.000000	0.000000	3.000000	9.000000	0.000000
1387.347286	0.031238	0.537923	-0.017037	82.716164	57.559513	104.645546	-3.411696	0.000000	-0.893426	0.000000	0.000000	0.000000	-0.054630	0.035615	0.117163	0.000000	0.000000	3.000000	9.000000	0.000000
1387.350619	0.031238	0.537923	-0.017037	82.766083	57.250122	104.259308	-3.438091	0.000000	-0.851842	0.000000	0.000000	0.000000	-0.054630	0.035615	0.117163	0.000000	0.000000	3.000000	9.000000	0.000000
1387.353952	0.031238	0.537923	-0.017037	82.766083	57.250122	104.259308	-3.438091	0.000000	-0.851842	0.000000	0.000000	0.000000	-0.054630	0.035615	0.117163	0.000000	0.000000	3.000000	9.000000	0.000000
1387.357286	0.031159	0.538049	-0.016677	82.766083	57.250122	104.259308	-3.438091	0.000000	-0.851842	0.000000	0.000000	0.000000	-0.023872	0.038063	0.107822	0.000000	0.000000	3.000000	9.000000	0.000000
1387.360619	0.031159	0.538049	-0.016677	82.868347	57.190979	104.072639	-3.438091	0.000000	-0.851842	0.000000	0.000000	0.000000	-0.023872	0.038063	0.107822	0.000000	0.000000	3.000000	9.000000	0.000000
1387.363952	0.031159	0.538049	-0.016677	82.868347	57.190979	104.072639	-3.438091	0.000000	-0.851842	0.000000	0.000000	0.000000	-0.023872	0.038063	0.107822	0.000000	0.000000	3.000000	9.000000	0.000000
1387.367286	0.031159	0.538049	-0.016677	82.868347	57.190979	104.072639	-3.438091	0.000000	-0.851842	0.000000	0.000000	0.000000	-0.023872	0.038063	0.107822	0.000000	0.000000	3.000000	9.000000	0.000000
1387.370619	0.031116	0.538207	-0.016083	83.049011	57.420048	104.098099	-3.442070	0.000000	-0.833872	0.000000	0.000000	0.000000	-0.012633	0.047381	0.178432	0.000000	0.000000	3.000000	9.000000	0.000000
1387.373952	0.031116	0.538207	-0.016083	83.049011	57.420048	104.098099	-3.442070	0.000000	-0.833872	0.000000	0.000000	0.000000	0.000000	-0.000005	0.000000	0.000000	0.000000	3.000000	9.000000	0.000000
1387.377286	0.031116	0.538207	-0.016083	83.049011	57.420048	104.098099	-3.442070	0.000000	-0.833872	0.000000	0.000000	0.000000	0.000000	-0.000005	0.000000	0.000000	0.000000	3.000000	9.000000	0.000000
1387.380619	0.031116	0.538207	-0.016083	83.268478	57.815777	104.250473	-3.444175	0.000000	-0.804133	0.000000	0.000000	0.000000	0.000000	-0.000005	0.000000	0.000000	0.000000	3.000000	9.000000	0.000000
1387.383952	0.031116	0.538207	-0.016083	83.268478	57.815777	104.250473	-3.444175	0.000000	-0.804133	0.000000	0.000000	0.000000	0.000000	-0.000005	0.000000	0.000000	0.000000	3.000000	9.000000	0.000000
1387.387286	0.031154	0.538263	-0.015852	83.268478	57.815777	104.250473	-3.444175	0.000000	-0.804133	0.000000	0.000000	0.000000	0.011206	0.016566	0.069314	0.000000	0.000000	3.000000	9.000000	0.000000
1387.390619	0.031154	0.538263	-0.015852	83.484344	58.094597	104.271042	-3.444175	0.000000	-0.804133	0.000000	0.000000	0.000000	0.011206	0.016566	0.069314	0.000000	0.000000	3.000000	9.000000	0.000000
1387.393952	0.031154	0.538263	-0.015852	83.484344	58.094597	104.271042	-3.444175	0.000000	-0.804133	0.000000	0.000000	0.000000	0.011206	0.016566	0.069314	0.000000	0.000000	3.000000	9.000000	0.000000
1387.397286	0.031154	0.538263	-0.015852	83.484344	58.094597	104.271042	-3.444175	0.000000	-0.804133	0.000000	0.000000	0.000000	0.011206	0.016566	0.069314	0.000000	0.000000	3.000000	9.000000	0.000000
1387.400619	0.031523	0.538462	-0.015405	83.666176	58.246426	104.182037	-3.442308	0.000000	-0.792581	0.000000	0.000000	0.000000	0.110636	0.059701	0.134083	0.000000	0.000000	3.000000	9.000000	0.000000
1387.403952	0.031523	0.538462	-0.015405	83.666176	58.246426	104.182037	-3.442308	0.000000	-0.792581	0.000000	0.000000	0.000000	0.110636	0.059701	0.134083	0.000000	0.000000	3.000000	9.000000	0.000000
1387.407286	0.031523	0.538462	-0.015405	83.666176	58.246426	104.182037	-3.442308	0.000000	-0.792581	0.000000	0.000000	0.000000	0.110636	0.059701	0.134083	0.000000	0.000000	3.000000	9.000000	0.000000
1387.410619	0.031523	0.538462	-0.015405	83.810272	58.211735	103.926147	-3.423868	0.000000	-0.770234	0.000000	0.000000	0.000000	0.110636	0.059701	0.134083	0.000000	0.000000	3.000000	9.000000	0.000000
1387.413952	0.031838	0.538629	-0.015126	83.810272	58.211735	103.926147	-3.423868	0.000000	-0.770234	0.000000	0.000000	0.000000	0.094559	0.050349	0.083659	0.000000	0.000000	3.000000	9.000000	0.000000
1387.417286	0.031838	0.538629	-0.015126	83.810272	58.211735	103.926147	-3.423868	0.000000	-0.770234	0.000000	0.000000	0.000000	0.094559	0.050349	0.083659	0.000000	0.000000	3.000000	9.000000	0.000000
1387.420619	0.031838	0.538629	-0.015126	83.924911	57.726711	103.218346	-3.408108	0.000000	-0.756290	0.000000	0.000000	0.000000	0.094559	0.050349	0.083659	0.000000	0.000000	3.000000	9.000000	0.000000
1387.423952	0.031838	0.538629	-0.015126	83.924911	57.726711	103.218346	-3.408108	0.000000	-0.756290	0.000000	0.000000	0.000000	0.094559	0.050349	0.083659	0.000000	0.000000	3.000000	9.000000	0.000000
1387.427286	0.032214	0.538830	-0.014880	83.924911	57.726711	103.218346	-3.408108	0.000000	-0.756290	0.000000	0.000000	0.000000	0.112958	0.060090	0.073782	0.000000	0.000000	3.000000	9.000000	0.000000
1387.430619	0.032676	0.539095	-0.014630	84.039902	56.816986	102.042648	-3.408108	0.000000	-0.756290	0.000000	0.000000	0.000000	0.138516	0.079531	0.074830	0.000000	0.000000	3.000000	9.000000	0.000000
1387.433952	0.032676	0.539095	-0.014630	84.039902	56.816986	102.042648	-3.408108	0.000000	-0.756290	0.000000	0.000000	0.000000	0.138516	0.079531	0.074830	0.000000	0.000000	3.000000	9.000000	0.000000
1387.437286	0.032676	0.539095	-0.014630	84.039902	56.816986	102.042648	-3.408108	0.000000	-0.756290	0.000000	0.000000	0.000000	0.138516	0.079531	0.074830	0.000000	0.000000	3.000000	9.000000	0.000000
1387.440619	0.032676	0.539095	-0.014630	84.181152	55.512497	100.411476	-3.366196	0.000000	-0.731522	0.000000	0.000000	0.000000	0.138516	0.079531	0.074830	0.000000	0.000000	3.000000	9.000000	0.000000
1387.443952	0.033179	0.539368	-0.014408	84.181152	55.512497	100.411476	-3.366196	0.000000	-0.731522	0.000000	0.000000	0.000000	0.150752	0.082062	0.066613	0.000000	0.000000	3.000000	9.000000	0.000000
1387.447286	0.033179	0.539368	-0.014408	84.181152	55.512497	100.411476	-3.366196	0.000000	-0.731522	0.000000	0.000000	0.000000	0.150752	0.082062	0.066613	0.000000	0.000000	3.000000	9.000000	0.000000
1387.450619	0.033179	0.539368	-0.014408	84.355942	53.805077	98.309334	-3.341071	0.000000	-0.720420	0.000000	0.000000	0.000000	0.150752	0.082062	0.066613	0.000000	0.000000	3.000000	9.000000	0.000000
1387.453952	0.033722	0.539650	-0.014214	84.355942	53.805077	98.309334	-3.341071	0.000000	-0.720420	0.000000	0.000000	0.000000	0.162984	0.084581	0.058354	0.000000	0.000000	3.000000	9.000000	0.000000
1387.457286	0.033722	0.539650	-0.014214	84.355942	53.805077	98.309334	-3.341071	0.000000	-0.720420	0.000000	0.000000	0.000000	0.162984	0.084581	0.058354	0.000000	0.000000	3.000000	9.000000	0.000000
1387.460619	0.033722	0.539650	-0.014214	84.538544	51.823776	95.900764	-3.313907	0.000000	-0.710694	0.000000	0.000000	0.000000	0.162984	0.084581	0.058354	0.000000	0.000000	3.000000	9.000000	0.000000
1387.463952	0.033722	0.539650	-0.014214	84.538544	51.823776	95.900764	-3.313907	0.000000	-0.710694	0.000000	0.000000	0.000000	0.162984	0.084581	0.058354	0.000000	0.000000	3.000000	9.000000	0.000000
1387.467286	0.034267	0.539949	-0.014001	84.538544	51.823776	95.900764	-3.313907	0.000000	-0.710694	0.000000	0.000000	0.000000	0.163573	0.089504	0.063794	0.000000	0.000000	3.000000	9.000000	0.000000
1387.470619	0.034267	0.539949	-0.014001	84.692307	49.788116	93.462494	-3.313907	0.000000	-0.710694	0.000000	0.000000	0.000000	0.163573	0.089504	0.063794	0.000000	0.000000	3.000000	9.000000	0.000000
1387.473952	0.034879	0.540255	-0.013752	84.692307	49.788116	93.462494	-3.313907	0.000000	-0.710694	0.000000	0.000000	0.000000	0.183680	0.091982	0.074789	0.000000	0.000000	3.000000	9.000000	0.000000
1387.477286	0.034879	0.540255	-0.013752	84.692307	49.788116	93.462494	-3.313907	0.000000	-0.710694	0.000000	0.000000	0.000000	0.183680	0.091982	0.074789	0.000000	0.000000	3.000000	9.000000	0.000000
1387.480619	0.034879	0.540255	-0.013752	84.790001	48.056229	91.397224	-3.256031	0.000000	-0.687597	0.000000	0.000000	0.000000	0.183680	0.091982	0.074789	0.000000	0.000000	3.000000	9.000000	0.000000
1387.483952	0.035562	0.540602	-0.013428	84.790001	48.056229	91.397224	-3.256031	0.000000	-0.687597	0.000000	0.000000	0.000000	0.204781	0.104168	0.097081	0.000000	0.000000	3.000000	9.000000	0.000000
1387.487286	0.035562	0.540602	-0.013428	84.790001	48.056229	91.397224	-3.256031	0.000000	-0.687597	0.000000	0.000000	0.000000	0.204781	0.104168	0.097081	0.000000	0.000000	3.000000	9.000000	0.000000
1387.490619	0.035562	0.540602	-0.013428	84.838287	46.850483	89.938644	-3.221901	0.000000	-0.671417	0.000000	0.000000	0.000000	0.204781	0.104168	0.097081	0.000000	0.000000	3.000000	9.000000	0.000000
1387.493952	0.036316	0.540942	-0.013022	84.838287	46.850483	89.938644	-3.221901	0.000000	-0.671417	0.000000	0.000000	0.000000	0.226248	0.101798	0.121963	0.000000	0.000000	3.000000	9.000000	0.000000
1387.497286	0.036316	0.540942	-0.013022	84.838287	46.850483	89.938644	-3.221901	0.000000	-0.671417	0.000000	0.000000	0.000000	0.226248	0.101798	0.121963	0.000000	0.000000	3.000000	9.000000	0.000000
1387.500619	0.036316	0.540942	-0.013022	84.882584	46.550190	89.456879	-3.184193	0.000000	-0.651089	0.000000	0.000000	0.000000	0.226248	0.101798	0.121963	0.000000	0.000000	3.000000	9.000000	0.000000
1387.503952	0.036316	0.540942	-0.013022	84.882584	46.550190	89.456879	-3.184193	0.000000	-0.651089	0.000000	0.000000	0.000000	0.226248	0.101798	0.121963	0.000000	0.000000	3.000000	9.000000	0.000000
1387.507286	0.037114	0.541282	-0.012620	84.882584	46.550190	89.456879	-3.184193	0.000000	-0.651089	0.000000	0.000000	0.000000	0.239323	0.101952	0.120395	0.000000	0.000000	3.000000	9.000000	0.000000
1387.510619	0.037114	0.541282	-0.012620	84.995865	47.689919	90.473137	-3.184193	0.000000	-0.651089	0.000000	0.000000	0.000000	0.239323	0.101952	0.120395	0.000000	0.000000	3.000000	9.000000	0.000000
1387.513952	0.037911	0.541630	-0.012245	84.995865	47.689919	90.473137	-3.184193	0.000000	-0.651089	0.000000	0.000000	0.000000	0.239154	0.104546	0.112782	0.000000	0.000000	3.000000	9.000000	0.000000
1387.517286	0.037911	0.541630	-0.012245	84.995865	47.689919	90.473137	-3.184193	0.000000	-0.651089	0.000000	0.000000	0.000000	0.239154	0.104546	0.112782	0.000000	0.000000	3.000000	9.000000	0.000000
1387.520619	0.037911	0.541630	-0.012245	85.170586	50.131390	92.858879	-3.104447	0.000000	-0.612227	0.000000	0.000000	0.000000	0.239154	0.104546	0.112782	0.000000	0.000000	3.000000	9.000000	0.000000
1387.523952	0.037911	0.541630	-0.012245	85.170586	50.131390	92.858879	-3.104447	0.000000	-0.612227	0.000000	0.000000	0.000000	0.239154	0.104546	0.112782	0.000000	0.000000	3.000000	9.000000	0.000000
1387.527286	0.038729	0.541963	-0.011891	85.170586	50.131390	92.858879	-3.104447	0.000000	-0.612227	0.000000	0.000000	0.000000	0.245408	0.099841	0.106004	0.000000	0.000000	3.000000	9.000000	0.000000
1387.530619	0.038729	0.541963	-0.011891	85.367096	53.281826	96.029984	-3.104447	0.000000	-0.612227	0.000000	0.000000	0.000000	0.245408	0.099841	0.106004	0.000000	0.000000	3.000000	9.000000	0.000000
1387.533952	0.039546	0.542304	-0.011563	85.367096	53.281826	96.029984	-3.104447	0.000000	-0.612227	0.000000	0.000000	0.000000	0.245181	0.102402	0.098383	0.000000	0.000000	3.000000	9.000000	0.000000
1387.537286	0.039546	0.542304	-0.011563	85.367096	53.281826	96.029984	-3.104447	0.000000	-0.612227	0.000000	0.000000	0.000000	0.245181	0.102402	0.098383	0.000000	0.000000	3.000000	9.000000	0.000000
1387.540619	0.039546	0.542304	-0.011563	85.548119	56.652454	99.536133	-3.022682	0.000000	-0.578162	0.000000	0.000000	0.000000	0.245181	0.102402	0.098383	0.000000	0.000000	3.000000	9.000000	0.000000
1387.543952	0.039546	0.542304	-0.011563	85.548119	56.652454	99.536133	-3.022682	0.000000	-0.578162	0.000000	0.000000	0.000000	0.245181	0.102402	0.098383	0.000000	0.000000	3.000000	9.000000	0.000000
1387.547286	0.040361	0.542614	-0.011275	85.548119	56.652454	99.536133	-3.022682	0.000000	-0.578162	0.000000	0.000000	0.000000	0.244526	0.092775	0.086501	0.000000	0.000000	3.000000	9.000000	0.000000
1387.550619	0.040361	0.542614	-0.011275	85.694565	59.870510	102.962524	-3.022682	0.000000	-0.578162	0.000000	0.000000	0.000000	0.244526	0.092775	0.086501	0.000000	0.000000	3.000000	9.000000	0.000000
1387.553952	0.041220	0.542923	-0.010992	85.694565	59.870510	102.962524	-3.022682	0.000000	-0.578162	0.000000	0.000000	0.000000	0.257568	0.092914	0.084785	0.000000	0.000000	3.000000	9.000000	0.000000
1387.557286	0.041220	0.542923	-0.010992	85.694565	59.870510	102.962524	-3.022682	0.000000	-0.578162	0.000000	0.000000	0.000000	0.257568	0.092914	0.084785	0.000000	0.000000	3.000000	9.000000	0.000000
1387.560619	0.041220	0.542923	-0.010992	85.806328	62.749142	105.949928	-2.939000	0.000000	-0.549614	0.000000	0.000000	0.000000	0.257568	0.092914	0.084785	0.000000	0.000000	3.000000	9.000000	0.000000
1387.563952	0.041220	0.542923	-0.010992	85.806328	62.749142	105.949928	-2.939000	0.000000	-0.549614	0.000000	0.000000	0.000000	0.257568	0.092914	0.084785	0.000000	0.000000	3.000000	9.000000	0.000000
1387.567286	0.042119	0.543201	-0.010753	85.806328	62.749142	105.949928	-2.939000	0.000000	-0.549614	0.000000	0.000000	0.000000	0.269564	0.083224	0.071703	0.000000	0.000000	3.000000	9.000000	0.000000
1387.570619	0.042119	0.543201	-0.010753	85.888718	65.251335	108.428619	-2.939000	0.000000	-0.549614	0.000000	0.000000	0.000000	0.269564	0.083224	0.071703	0.000000	0.000000	3.000000	9.000000	0.000000
1387.573952	0.043099	0.543470	-0.010567	85.888718	65.251335	108.428619	-2.939000	0.000000	-0.549614	0.000000	0.000000	0.000000	0.294103	0.080845	0.055942	0.000000	0.000000	3.000000	9.000000	0.000000
1387.577286	0.043099	0.543470	-0.010567	85.888718	65.251335	108.428619	-2.939000	0.000000	-0.549614	0.000000	0.000000	0.000000	0.294103	0.080845	0.055942	0.000000	0.000000	3.000000	9.000000	0.000000
1387.580619	0.043099	0.543470	-0.010567	85.948318	67.295303	110.454147	-2.845055	0.000000	-0.528340	0.000000	0.000000	0.000000	0.294103	0.080845	0.055942	0.000000	0.000000	3.000000	9.000000	0.000000
1387.583952	0.044142	0.543724	-0.010408	85.948318	67.295303	110.454147	-2.845055	0.000000	-0.528340	0.000000	0.000000	0.000000	0.312925	0.076028	0.047707	0.000000	0.000000	3.000000	9.000000	0.000000
1387.587286	0.044142	0.543724	-0.010408	85.948318	67.295303	110.454147	-2.845055	0.000000	-0.528340	0.000000	0.000000	0.000000	0.312925	0.076028	0.047707	0.000000	0.000000	3.000000	9.000000	0.000000
1387.590619	0.044142	0.543724	-0.010408	85.987610	68.849831	112.095070	-2.792901	0.000000	-0.520389	0.000000	0.000000	0.000000	0.312925	0.076028	0.047707	0.000000	0.000000	3.000000	9.000000	0.000000
1387.593952	0.045262	0.543961	-0.010344	85.987610	68.849831	112.095070	-2.792901	0.000000	-0.520389	0.000000	0.000000	0.000000	0.336096	0.071170	0.018989	0.000000	0.000000	3.000000	9.000000	0.000000
1387.597286	0.045262	0.543961	-0.010344	85.987610	68.849831	112.095070	-2.792901	0.000000	-0.520389	0.000000	0.000000	0.000000	0.336096	0.071170	0.018989	0.000000	0.000000	3.000000	9.000000	0.000000
1387.600619	0.045262	0.543961	-0.010344	86.013458	69.975334	113.330261	-2.736885	0.000000	-0.517224	0.000000	0.000000	0.000000	0.336096	0.071170	0.018989	0.000000	0.000000	3.000000	9.000000	0.000000
1387.603952	0.046423	0.544206	-0.010312	86.013458	69.975334	113.330261	-2.736885	0.000000	-0.517224	0.000000	0.000000	0.000000	0.348262	0.073665	0.009734	0.000000	0.000000	3.000000	9.000000	0.000000
1387.607286	0.046423	0.544206	-0.010312	86.013458	69.975334	113.330261	-2.736885	0.000000	-0.517224	0.000000	0.000000	0.000000	0.348262	0.073665	0.009734	0.000000	0.000000	3.000000	9.000000	0.000000
1387.610619	0.046423	0.544206	-0.010312	86.024475	70.529427	113.961769	-2.678841	0.000000	-0.515602	0.000000	0.000000	0.000000	0.348262	0.073665	0.009734	0.000000	0.000000	3.000000	9.000000	0.000000
1387.613952	0.047622	0.544444	-0.010329	86.024475	70.529427	113.961769	-2.678841	0.000000	-0.515602	0.000000	0.000000	0.000000	0.359775	0.071240	-0.005237	0.000000	0.000000	3.000000	9.000000	0.000000
1387.617286	0.047622	0.544444	-0.010329	86.024475	70.529427	113.961769	-2.678841	0.000000	-0.515602	0.000000	0.000000	0.000000	0.359775	0.071240	-0.005237	0.000000	0.000000	3.000000	9.000000	0.000000
1387.620619	0.047622	0.544444	-0.010329	86.028664	70.371399	113.857880	-2.618879	0.000000	-0.516475	0.000000	0.000000	0.000000	0.359775	0.071240	-0.005237	0.000000	0.000000	3.000000	9.000000	0.000000
1387.623952	0.048886	0.544657	-0.010353	86.028664	70.371399	113.857880	-2.618879	0.000000	-0.516475	0.000000	0.000000	0.000000	0.379088	0.063904	-0.006907	0.000000	0.000000	3.000000	9.000000	0.000000
1387.627286	0.048886	0.544657	-0.010353	86.028664	70.371399	113.857880	-2.618879	0.000000	-0.516475	0.000000	0.000000	0.000000	0.379088	0.063904	-0.006907	0.000000	0.000000	3.000000	9.000000	0.000000
1387.630619	0.048886	0.544657	-0.010353	86.049034	69.976234	113.538139	-2.555698	0.000000	-0.517626	0.000000	0.000000	0.000000	0.379088	0.063904	-0.006907	0.000000	0.000000	3.000000	9.000000	0.000000
1387.633952	0.050150	0.544845	-0.010374	86.049034	69.976234	113.538139	-2.555698	0.000000	-0.517626	0.000000	0.000000	0.000000	0.379318	0.056576	-0.006586	0.000000	0.000000	3.000000	9.000000	0.000000
1387.637286	0.050150	0.544845	-0.010374	86.049034	69.976234	113.538139	-2.555698	0.000000	-0.517626	0.000000	0.000000	0.000000	0.379318	0.056576	-0.006586	0.000000	0.000000	3.000000	9.000000	0.000000
1387.640619	0.050150	0.544845	-0.010374	86.093452	69.426994	112.981911	-2.492478	0.000000	-0.518723	0.000000	0.000000	0.000000	0.379318	0.056576	-0.006586	0.000000	0.000000	3.000000	9.000000	0.000000
1387.643952	0.051437	0.545009	-0.010398	86.093452	69.426994	112.981911	-2.492478	0.000000	-0.518723	0.000000	0.000000	0.000000	0.385920	0.049218	-0.006989	0.000000	0.000000	3.000000	9.000000	0.000000
1387.647286	0.051437	0.545009	-0.010398	86.093452	69.426994	112.981911	-2.492478	0.000000	-0.518723	0.000000	0.000000	0.000000	0.385920	0.049218	-0.006989	0.000000	0.000000	3.000000	9.000000	0.000000
1387.650619	0.051437	0.545009	-0.010398	86.154938	68.845497	112.254524	-2.428158	0.000000	-0.519888	0.000000	0.000000	0.000000	0.385920	0.049218	-0.006989	0.000000	0.000000	3.000000	9.000000	0.000000
1387.653952	0.052720	0.545116	-0.010457	86.154938	68.845497	112.254524	-2.428158	0.000000	-0.519888	0.000000	0.000000	0.000000	0.384845	0.032033	-0.017899	0.000000	0.000000	3.000000	9.000000	0.000000
1387.657286	0.052720	0.545116	-0.010457	86.154938	68.845497	112.254524	-2.428158	0.000000	-0.519888	0.000000	0.000000	0.000000	0.384845	0.032033	-0.017899	0.000000	0.000000	3.000000	9.000000	0.000000
1387.660619	0.052720	0.545116	-0.010457	86.214470	68.443634	111.816849	-2.364017	0.000000	-0.522872	0.000000	0.000000	0.000000	0.384845	0.032033	-0.017899	0.000000	0.000000	3.000000	9.000000	0.000000
1387.663952	0.054024	0.545198	-0.010519	86.214470	68.443634	111.816849	-2.364017	0.000000	-0.522872	0.000000	0.000000	0.000000	0.391402	0.024654	-0.018351	0.000000	0.000000	3.000000	9.000000	0.000000
1387.667286	0.054024	0.545198	-0.010519	86.214470	68.443634	111.816849	-2.364017	0.000000	-0.522872	0.000000	0.000000	0.000000	0.391402	0.024654	-0.018351	0.000000	0.000000	3.000000	9.000000	0.000000
1387.670619	0.054024	0.545198	-0.010519	86.255501	68.165947	111.871323	-2.298784	0.000000	-0.525930	0.000000	0.000000	0.000000	0.391402	0.024654	-0.018351	0.000000	0.000000	3.000000	9.000000	0.000000
1387.673952	0.055325	0.545223	-0.010616	86.255501	68.165947	111.871323	-2.298784	0.000000	-0.525930	0.000000	0.000000	0.000000	0.390218	0.007430	-0.029265	0.000000	0.000000	3.000000	9.000000	0.000000
1387.677286	0.055325	0.545223	-0.010616	86.255501	68.165947	111.871323	-2.298784	0.000000	-0.525930	0.000000	0.000000	0.000000	0.390218	0.007430	-0.029265	0.000000	0.000000	3.000000	9.000000	0.000000
1387.680619	0.055325	0.545223	-0.010616	86.276588	68.129814	112.250717	-2.233747	0.000000	-0.530808	0.000000	0.000000	0.000000	0.390218	0.007430	-0.029265	0.000000	0.000000	3.000000	9.000000	0.000000
1387.683952	0.056642	0.545240	-0.010762	86.276588	68.129814	112.250717	-2.233747	0.000000	-0.530808	0.000000	0.000000	0.000000	0.394940	0.004934	-0.043832	0.000000	0.000000	3.000000	9.000000	0.000000
1387.687286	0.056642	0.545240	-0.010762	86.276588	68.129814	112.250717	-2.233747	0.000000	-0.530808	0.000000	0.000000	0.000000	0.394940	0.004934	-0.043832	0.000000	0.000000	3.000000	9.000000	0.000000
1387.690619	0.056642	0.545240	-0.010762	86.281960	68.262558	112.444374	-2.167924	0.000000	-0.538113	0.000000	0.000000	0.000000	0.394940	0.004934	-0.043832	0.000000	0.000000	3.000000	9.000000	0.000000
1387.693952	0.057976	0.545240	-0.010934	86.281960	68.262558	112.444374	-2.167924	0.000000	-0.538113	0.000000	0.000000	0.000000	0.400455	-0.000001	-0.051416	0.000000	0.000000	3.000000	9.000000	0.000000
1387.697286	0.057976	0.545240	-0.010934	86.281960	68.262558	112.444374	-2.167924	0.000000	-0.538113	0.000000	0.000000	0.000000	0.400455	-0.000001	-0.051416	0.000000	0.000000	3.000000	9.000000	0.000000
1387.700619	0.057976	0.545240	-0.010934	86.281960	68.436554	112.444313	-2.101181	0.000000	-0.546682	0.000000	0.000000	0.000000	0.400455	-0.000001	-0.051416	0.000000	0.000000	3.000000	9.000000	0.000000
1387.703952	0.059329	0.545248	-0.011135	86.281960	68.436554	112.444313	-2.101181	0.000000	-0.546682	0.000000	0.000000	0.000000	0.405719	0.002434	-0.060480	0.000000	0.000000	3.000000	9.000000	0.000000
1387.707286	0.059329	0.545248	-0.011135	86.281960	68.436554	112.444313	-2.101181	0.000000	-0.546682	0.000000	0.000000	0.000000	0.405719	0.002434	-0.060480	0.000000	0.000000	3.000000	9.000000	0.000000
1387.710619	0.059329	0.545248	-0.011135	86.281960	68.607956	112.452339	-2.033561	0.000000	-0.556762	0.000000	0.000000	0.000000	0.405719	0.002434	-0.060480	0.000000	0.000000	3.000000	9.000000	0.000000
1387.713952	0.060662	0.545248	-0.011315	86.281960	68.607956	112.452339	-2.033561	0.000000	-0.556762	0.000000	0.000000	0.000000	0.400117	0.000002	-0.053827	0.000000	0.000000	3.000000	9.000000	0.000000
1387.717286	0.060662	0.545248	-0.011315	86.281960	68.607956	112.452339	-2.033561	0.000000	-0.556762	0.000000	0.000000	0.000000	0.400117	0.000002	-0.053827	0.000000	0.000000	3.000000	9.000000	0.000000
1387.720619	0.060662	0.545248	-0.011315	86.281960	68.779266	112.452316	-1.966875	0.000000	-0.565733	0.000000	0.000000	0.000000	0.400117	0.000002	-0.053827	0.000000	0.000000	3.000000	9.000000	0.000000
1387.723952	0.062002	0.545232	-0.011451	86.281960	68.779266	112.452316	-1.966875	0.000000	-0.565733	0.000000	0.000000	0.000000	0.401907	-0.004868	-0.040990	0.000000	0.000000	3.000000	9.000000	0.000000
1387.727286	0.062002	0.545232	-0.011451	86.281960	68.779266	112.452316	-1.966875	0.000000	-0.565733	0.000000	0.000000	0.000000	0.401907	-0.004868	-0.040990	0.000000	0.000000	3.000000	9.000000	0.000000
1387.730619	0.062002	0.545232	-0.011451	86.283478	68.984573	112.502487	-1.899891	0.000000	-0.572565	0.000000	0.000000	0.000000	0.401907	-0.004868	-0.040990	0.000000	0.000000	3.000000	9.000000	0.000000
1387.733952	0.063279	0.545191	-0.011578	86.283478	68.984573	112.502487	-1.899891	0.000000	-0.572565	0.000000	0.000000	0.000000	0.382989	-0.012273	-0.038066	0.000000	0.000000	3.000000	9.000000	0.000000
1387.737286	0.063279	0.545191	-0.011578	86.283478	68.984573	112.502487	-1.899891	0.000000	-0.572565	0.000000	0.000000	0.000000	0.382989	-0.012273	-0.038066	0.000000	0.000000	3.000000	9.000000	0.000000
1387.740619	0.063279	0.545191	-0.011578	86.285011	69.187180	112.544701	-1.836060	0.000000	-0.578909	0.000000	0.000000	0.000000	0.382989	-0.012273	-0.038066	0.000000	0.000000	3.000000	9.000000	0.000000
1387.743952	0.064516	0.545142	-0.011679	86.285011	69.187180	112.544701	-1.836060	0.000000	-0.578909	0.000000	0.000000	0.000000	0.371251	-0.014728	-0.030316	0.000000	0.000000	3.000000	9.000000	0.000000
1387.747286	0.064516	0.545142	-0.011679	86.285011	69.187180	112.544701	-1.836060	0.000000	-0.578909	0.000000	0.000000	0.000000	0.371251	-0.014728	-0.030316	0.000000	0.000000	3.000000	9.000000	0.000000
1387.750619	0.064516	0.545142	-0.011679	86.285011	69.336731	112.552650	-1.774184	0.000000	-0.583962	0.000000	0.000000	0.000000	0.371251	-0.014728	-0.030316	0.000000	0.000000	3.000000	9.000000	0.000000
1387.753952	0.065718	0.545076	-0.011731	86.285011	69.336731	112.552650	-1.774184	0.000000	-0.583962	0.000000	0.000000	0.000000	0.360605	-0.019604	-0.015465	0.000000	0.000000	3.000000	9.000000	0.000000
1387.757286	0.065718	0.545076	-0.011731	86.285011	69.336731	112.552650	-1.774184	0.000000	-0.583962	0.000000	0.000000	0.000000	0.360605	-0.019604	-0.015465	0.000000	0.000000	3.000000	9.000000	0.000000
1387.760619	0.065718	0.545076	-0.011731	86.285164	69.535385	112.614273	-1.714083	0.000000	-0.586540	0.000000	0.000000	0.000000	0.360605	-0.019604	-0.015465	0.000000	0.000000	3.000000	9.000000	0.000000
1387.763952	0.066860	0.545027	-0.011757	86.285164	69.535385	112.614273	-1.714083	0.000000	-0.586540	0.000000	0.000000	0.000000	0.342469	-0.014709	-0.008006	0.000000	0.000000	3.000000	9.000000	0.000000
1387.767286	0.066860	0.545027	-0.011757	86.285164	69.535385	112.614273	-1.714083	0.000000	-0.586540	0.000000	0.000000	0.000000	0.342469	-0.014709	-0.008006	0.000000	0.000000	3.000000	9.000000	0.000000
1387.770619	0.066860	0.545027	-0.011757	86.285164	69.676895	112.654228	-1.657005	0.000000	-0.587874	0.000000	0.000000	0.000000	0.342469	-0.014709	-0.008006	0.000000	0.000000	3.000000	9.000000	0.000000
1387.773952	0.067981	0.544978	-0.011784	86.285164	69.676895	112.654228	-1.657005	0.000000	-0.587874	0.000000	0.000000	0.000000	0.336209	-0.014696	-0.007920	0.000000	0.000000	3.000000	9.000000	0.000000
1387.777286	0.067981	0.544978	-0.011784	86.285164	69.676895	112.654228	-1.657005	0.000000	-0.587874	0.000000	0.000000	0.000000	0.336209	-0.014696	-0.007920	0.000000	0.000000	3.000000	9.000000	0.000000
1387.780619	0.067981	0.544978	-0.011784	86.280739	69.740883	112.995964	-1.600971	0.000000	-0.589194	0.000000	0.000000	0.000000	0.336209	-0.014696	-0.007920	0.000000	0.000000	3.000000	9.000000	0.000000
1387.783952	0.069083	0.544970	-0.011796	86.280739	69.740883	112.995964	-1.600971	0.000000	-0.589194	0.000000	0.000000	0.000000	0.330593	-0.002415	-0.003634	0.000000	0.000000	3.000000	9.000000	0.000000
1387.787286	0.069083	0.544970	-0.011796	86.280739	69.740883	112.995964	-1.600971	0.000000	-0.589194	0.000000	0.000000	0.000000	0.330593	-0.002415	-0.003634	0.000000	0.000000	3.000000	9.000000	0.000000
1387.790619	0.069083	0.544970	-0.011796	86.279266	69.837555	114.006920	-1.545872	0.000000	-0.589800	0.000000	0.000000	0.000000	0.330593	-0.002415	-0.003634	0.000000	0.000000	3.000000	9.000000	0.000000
1387.793952	0.070182	0.544946	-0.011829	86.279266	69.837555	114.006920	-1.545872	0.000000	-0.589800	0.000000	0.000000	0.000000	0.329816	-0.007343	-0.010027	0.000000	0.000000	3.000000	9.000000	0.000000
1387.797286	0.070182	0.544946	-0.011829	86.279266	69.837555	114.006920	-1.545872	0.000000	-0.589800	0.000000	0.000000	0.000000	0.329816	-0.007343	-0.010027	0.000000	0.000000	3.000000	9.000000	0.000000
1387.800619	0.070182	0.544946	-0.011829	86.274742	69.855759	114.830040	-1.490902	0.000000	-0.591471	0.000000	0.000000	0.000000	0.329816	-0.007343	-0.010027	0.000000	0.000000	3.000000	9.000000	0.000000
1387.803952	0.071347	0.544962	-0.011862	86.274742	69.855759	114.830040	-1.490902	0.000000	-0.591471	0.000000	0.000000	0.000000	0.349579	0.004968	-0.009742	0.000000	0.000000	3.000000	9.000000	0.000000
1387.807286	0.071347	0.544962	-0.011862	86.274742	69.855759	114.830040	-1.490902	0.000000	-0.591471	0.000000	0.000000	0.000000	0.349579	0.004968	-0.009742	0.000000	0.000000	3.000000	9.000000	0.000000
1387.810619	0.071347	0.544962	-0.011862	86.270172	69.885086	114.799812	-1.432639	0.000000	-0.593094	0.000000	0.000000	0.000000	0.349579	0.004968	-0.009742	0.000000	0.000000	3.000000	9.000000	0.000000
1387.813952	0.072576	0.544979	-0.011908	86.270172	69.885086	114.799812	-1.432639	0.000000	-0.593094	0.000000	0.000000	0.000000	0.368692	0.004978	-0.013761	0.000000	0.000000	3.000000	9.000000	0.000000
1387.817286	0.072576	0.544979	-0.011908	86.270172	69.885086	114.799812	-1.432639	0.000000	-0.593094	0.000000	0.000000	0.000000	0.368692	0.004978	-0.013761	0.000000	0.000000	3.000000	9.000000	0.000000
1387.820619	0.072576	0.544979	-0.011908	86.267029	69.956497	114.716019	-1.371191	0.000000	-0.595388	0.000000	0.000000	0.000000	0.368692	0.004978	-0.013761	0.000000	0.000000	3.000000	9.000000	0.000000
1387.823952	0.073784	0.544995	-0.011954	86.267029	69.956497	114.716019	-1.371191	0.000000	-0.595388	0.000000	0.000000	0.000000	0.362432	0.004950	-0.013732	0.000000	0.000000	3.000000	9.000000	0.000000
1387.827286	0.073784	0.544995	-0.011954	86.267029	69.956497	114.716019	-1.371191	0.000000	-0.595388	0.000000	0.000000	0.000000	0.362432	0.004950	-0.013732	0.000000	0.000000	3.000000	9.000000	0.000000
1387.830619	0.073784	0.544995	-0.011954	86.259377	69.894905	114.507111	-1.310785	0.000000	-0.597677	0.000000	0.000000	0.000000	0.362432	0.004950	-0.013732	0.000000	0.000000	3.000000	9.000000	0.000000
1387.833952	0.074954	0.545028	-0.011977	86.259377	69.894905	114.507111	-1.310785	0.000000	-0.597677	0.000000	0.000000	0.000000	0.350767	0.009903	-0.007025	0.000000	0.000000	3.000000	9.000000	0.000000
1387.837286	0.074954	0.545028	-0.011977	86.259377	69.894905	114.507111	-1.310785	0.000000	-0.597677	0.000000	0.000000	0.000000	0.350767	0.009903	-0.007025	0.000000	0.000000	3.000000	9.000000	0.000000
1387.840619	0.074954	0.545028	-0.011977	86.249962	69.787216	114.257462	-1.252324	0.000000	-0.598847	0.000000	0.000000	0.000000	0.350767	0.009903	-0.007025	0.000000	0.000000	3.000000	9.000000	0.000000
1387.843952	0.076083	0.545102	-0.011982	86.249962	69.787216	114.257462	-1.252324	0.000000	-0.598847	0.000000	0.000000	0.000000	0.338904	0.022226	-0.001649	0.000000	0.000000	3.000000	9.000000	0.000000
1387.847286	0.076083	0.545102	-0.011982	86.249962	69.787216	114.257462	-1.252324	0.000000	-0.598847	0.000000	0.000000	0.000000	0.338904	0.022226	-0.001649	0.000000	0.000000	3.000000	9.000000	0.000000
1387.850619	0.076083	0.545102	-0.011982	86.239014	69.636925	113.975822	-1.195840	0.000000	-0.599122	0.000000	0.000000	0.000000	0.338904	0.022226	-0.001649	0.000000	0.000000	3.000000	9.000000	0.000000
1387.853952	0.077203	0.545201	-0.011927	86.239014	69.636925	113.975822	-1.195840	0.000000	-0.599122	0.000000	0.000000	0.000000	0.335822	0.029663	0.016655	0.000000	0.000000	3.000000	9.000000	0.000000
1387.857286	0.077203	0.545201	-0.011927	86.239014	69.636925	113.975822	-1.195840	0.000000	-0.599122	0.000000	0.000000	0.000000	0.335822	0.029663	0.016655	0.000000	0.000000	3.000000	9.000000	0.000000
1387.860619	0.077203	0.545201	-0.011927	86.223480	69.422211	113.665779	-1.139870	0.000000	-0.596346	0.000000	0.000000	0.000000	0.335822	0.029663	0.016655	0.000000	0.000000	3.000000	9.000000	0.000000
1387.863952	0.078381	0.545333	-0.011913	86.223480	69.422211	113.665779	-1.139870	0.000000	-0.596346	0.000000	0.000000	0.000000	0.353582	0.039530	0.004053	0.000000	0.000000	3.000000	9.000000	0.000000
1387.867286	0.078381	0.545333	-0.011913	86.223480	69.422211	113.665779	-1.139870	0.000000	-0.596346	0.000000	0.000000	0.000000	0.353582	0.039530	0.004053	0.000000	0.000000	3.000000	9.000000	0.000000
1387.870619	0.078381	0.545333	-0.011913	86.208580	69.199036	113.424980	-1.080940	0.000000	-0.595671	0.000000	0.000000	0.000000	0.353582	0.039530	0.004053	0.000000	0.000000	3.000000	9.000000	0.000000
1387.873952	0.079585	0.545481	-0.011888	86.208580	69.199036	113.424980	-1.080940	0.000000	-0.595671	0.000000	0.000000	0.000000	0.361084	0.044525	0.007504	0.000000	0.000000	3.000000	9.000000	0.000000
1387.877286	0.079585	0.545481	-0.011888	86.208580	69.199036	113.424980	-1.080940	0.000000	-0.595671	0.000000	0.000000	0.000000	0.361084	0.044525	0.007504	0.000000	0.000000	3.000000	9.000000	0.000000
1387.880619	0.079585	0.545481	-0.011888	86.191780	68.943970	113.370125	-1.020759	0.000000	-0.594420	0.000000	0.000000	0.000000	0.361084	0.044525	0.007504	0.000000	0.000000	3.000000	9.000000	0.000000
1387.883952	0.080873	0.545655	-0.011887	86.191780	68.943970	113.370125	-1.020759	0.000000	-0.594420	0.000000	0.000000	0.000000	0.386385	0.051966	0.000470	0.000000	0.000000	3.000000	9.000000	0.000000
1387.887286	0.080873	0.545655	-0.011887	86.191780	68.943970	113.370125	-1.020759	0.000000	-0.594420	0.000000	0.000000	0.000000	0.386385	0.051966	0.000470	0.000000	0.000000	3.000000	9.000000	0.000000
1387.890619	0.080873	0.545655	-0.011887	86.185051	68.877686	113.840752	-0.956362	0.000000	-0.594342	0.000000	0.000000	0.000000	0.386385	0.051966	0.000470	0.000000	0.000000	3.000000	9.000000	0.000000
1387.893952	0.082147	0.545787	-0.011968	86.185051	68.877686	113.840752	-0.956362	0.000000	-0.594342	0.000000	0.000000	0.000000	0.382225	0.039608	-0.024225	0.000000	0.000000	3.000000	9.000000	0.000000
1387.897286	0.082147	0.545787	-0.011968	86.185051	68.877686	113.840752	-0.956362	0.000000	-0.594342	0.000000	0.000000	0.000000	0.382225	0.039608	-0.024225	0.000000	0.000000	3.000000	9.000000	0.000000
1387.900619	0.082147	0.545787	-0.011968	86.187202	68.999359	114.447075	-0.892657	0.000000	-0.598379	0.000000	0.000000	0.000000	0.382225	0.039608	-0.024225	0.000000	0.000000	3.000000	9.000000	0.000000
1387.903952	0.083374	0.545927	-0.012067	86.187202	68.999359	114.447075	-0.892657	0.000000	-0.598379	0.000000	0.000000	0.000000	0.368293	0.042097	-0.029915	0.000000	0.000000	3.000000	9.000000	0.000000
1387.907286	0.083374	0.545927	-0.012067	86.187202	68.999359	114.447075	-0.892657	0.000000	-0.598379	0.000000	0.000000	0.000000	0.368293	0.042097	-0.029915	0.000000	0.000000	3.000000	9.000000	0.000000
1387.910619	0.083374	0.545927	-0.012067	86.227524	69.195145	115.079659	-0.831275	0.000000	-0.603365	0.000000	0.000000	0.000000	0.368293	0.042097	-0.029915	0.000000	0.000000	3.000000	9.000000	0.000000
1387.913952	0.084516	0.546018	-0.012278	86.227524	69.195145	115.079659	-0.831275	0.000000	-0.603365	0.000000	0.000000	0.000000	0.342463	0.027232	-0.063320	0.000000	0.000000	3.000000	9.000000	0.000000
1387.917286	0.084516	0.546018	-0.012278	86.227524	69.195145	115.079659	-0.831275	0.000000	-0.603365	0.000000	0.000000	0.000000	0.342463	0.027232	-0.063320	0.000000	0.000000	3.000000	9.000000	0.000000
1387.920619	0.084516	0.546018	-0.012278	86.315277	69.035072	115.226265	-0.774198	0.000000	-0.613918	0.000000	0.000000	0.000000	0.342463	0.027232	-0.063320	0.000000	0.000000	3.000000	9.000000	0.000000
1387.923952	0.085570	0.546067	-0.012490	86.315277	69.035072	115.226265	-0.774198	0.000000	-0.613918	0.000000	0.000000	0.000000	0.316181	0.014830	-0.063415	0.000000	0.000000	3.000000	9.000000	0.000000
1387.927286	0.085570	0.546067	-0.012490	86.315277	69.035072	115.226265	-0.774198	0.000000	-0.613918	0.000000	0.000000	0.000000	0.316181	0.014830	-0.063415	0.000000	0.000000	3.000000	9.000000	0.000000
1387.930619	0.085570	0.546067	-0.012490	86.413078	68.483528	114.627296	-0.721501	0.000000	-0.624488	0.000000	0.000000	0.000000	0.316181	0.014830	-0.063415	0.000000	0.000000	3.000000	9.000000	0.000000
1387.933952	0.085570	0.546067	-0.012490	86.413078	68.483528	114.627296	-0.721501	0.000000	-0.624488	0.000000	0.000000	0.000000	0.316181	0.014830	-0.063415	0.000000	0.000000	3.000000	9.000000	0.000000
1387.937286	0.086494	0.546075	-0.012693	86.413078	68.483528	114.627296	-0.721501	0.000000	-0.624488	0.000000	0.000000	0.000000	0.277247	0.002478	-0.060855	0.000000	0.000000	3.000000	9.000000	0.000000
1387.940619	0.086494	0.546075	-0.012693	86.489433	67.958595	113.915344	-0.721501	0.000000	-0.624488	0.000000	0.000000	0.000000	0.277247	0.002478	-0.060855	0.000000	0.000000	3.000000	9.000000	0.000000
1387.943952	0.087330	0.546067	-0.012899	86.489433	67.958595	113.915344	-0.721501	0.000000	-0.624488	0.000000	0.000000	0.000000	0.250710	-0.002497	-0.061968	0.000000	0.000000	3.000000	9.000000	0.000000
1387.947286	0.087330	0.546067	-0.012899	86.489433	67.958595	113.915344	-0.721501	0.000000	-0.624488	0.000000	0.000000	0.000000	0.250710	-0.002497	-0.061968	0.000000	0.000000	3.000000	9.000000	0.000000
1387.950619	0.087330	0.546067	-0.012899	86.515915	67.928986	113.761490	-0.633509	0.000000	-0.644958	0.000000	0.000000	0.000000	0.250710	-0.002497	-0.061968	0.000000	0.000000	3.000000	9.000000	0.000000
1387.953952	0.087330	0.546067	-0.012899	86.515915	67.928986	113.761490	-0.633509	0.000000	-0.644958	0.000000	0.000000	0.000000	0.250710	-0.002497	-0.061968	0.000000	0.000000	3.000000	9.000000	0.000000
1387.957286	0.088091	0.546018	-0.013040	86.515915	67.928986	113.761490	-0.633509	0.000000	-0.644958	0.000000	0.000000	0.000000	0.228309	-0.014844	-0.042110	0.000000	0.000000	3.000000	9.000000	0.000000
1387.960619	0.088091	0.546018	-0.013040	86.516762	68.128860	113.883301	-0.633509	0.000000	-0.644958	0.000000	0.000000	0.000000	0.228309	-0.014844	-0.042110	0.000000	0.000000	3.000000	9.000000	0.000000
1387.963952	0.088789	0.545943	-0.013164	86.516762	68.128860	113.883301	-0.633509	0.000000	-0.644958	0.000000	0.000000	0.000000	0.209555	-0.022268	-0.037281	0.000000	0.000000	3.000000	9.000000	0.000000
1387.967286	0.088789	0.545943	-0.013164	86.516762	68.128860	113.883301	-0.633509	0.000000	-0.644958	0.000000	0.000000	0.000000	0.209555	-0.022268	-0.037281	0.000000	0.000000	3.000000	9.000000	0.000000
1387.970619	0.088789	0.545943	-0.013164	86.516762	68.385048	114.067894	-0.560531	0.000000	-0.658190	0.000000	0.000000	0.000000	0.209555	-0.022268	-0.037281	0.000000	0.000000	3.000000	9.000000	0.000000
1387.973952	0.088789	0.545943	-0.013164	86.516762	68.385048	114.067894	-0.560531	0.000000	-0.658190	0.000000	0.000000	0.000000	0.209555	-0.022268	-0.037281	0.000000	0.000000	3.000000	9.000000	0.000000
1387.977286	0.089412	0.545878	-0.013231	86.516762	68.385048	114.067894	-0.560531	0.000000	-0.658190	0.000000	0.000000	0.000000	0.186722	-0.019781	-0.020072	0.000000	0.000000	3.000000	9.000000	0.000000
1387.980619	0.089412	0.545878	-0.013231	86.501282	68.777786	114.423607	-0.560531	0.000000	-0.658190	0.000000	0.000000	0.000000	0.186722	-0.019781	-0.020072	0.000000	0.000000	3.000000	9.000000	0.000000
1387.983952	0.089989	0.545770	-0.013304	86.501282	68.777786	114.423607	-0.560531	0.000000	-0.658190	0.000000	0.000000	0.000000	0.173246	-0.032157	-0.021860	0.000000	0.000000	3.000000	9.000000	0.000000
1387.987286	0.089989	0.545770	-0.013304	86.501282	68.777786	114.423607	-0.560531	0.000000	-0.658190	0.000000	0.000000	0.000000	0.173246	-0.032157	-0.021860	0.000000	0.000000	3.000000	9.000000	0.000000
1387.990619	0.089989	0.545770	-0.013304	86.472137	69.398026	115.035400	-0.500537	0.000000	-0.665179	0.000000	0.000000	0.000000	0.173246	-0.032157	-0.021860	0.000000	0.000000	3.000000	9.000000	0.000000
1387.993952	0.089989	0.545770	-0.013304	86.472137	69.398026	115.035400	-0.500537	0.000000	-0.665179	0.000000	0.000000	0.000000	0.173246	-0.032157	-0.021860	0.000000	0.000000	3.000000	9.000000	0.000000
1387.997286	0.090500	0.545647	-0.013383	86.472137	69.398026	115.035400	-0.500537	0.000000	-0.665179	0.000000	0.000000	0.000000	0.153147	-0.037122	-0.023736	0.000000	0.000000	3.000000	9.000000	0.000000
1388.000619	0.090500	0.545647	-0.013383	86.420952	70.239830	115.903473	-0.500537	0.000000	-0.665179	0.000000	0.000000	0.000000	0.153147	-0.037122	-0.023736	0.000000	0.000000	3.000000	9.000000	0.000000
1388.003952	0.090500	0.545647	-0.013383	86.420952	70.239830	115.903473	-0.500537	0.000000	-0.665179	0.000000	0.000000	0.000000	0.153147	-0.037122	-0.023736	0.000000	0.000000	3.000000	9.000000	0.000000
1388.007286	0.090500	0.545647	-0.013383	86.420952	70.239830	115.903473	-0.500537	0.000000	-0.665179	0.000000	0.000000	0.000000	0.153147	-0.037122	-0.023736	0.000000	0.000000	3.000000	9.000000	0.000000
1388.010619	0.091235	0.545350	-0.013542	86.341736	71.363182	117.112900	-0.475012	0.000000	-0.669135	0.000000	0.000000	0.000000	0.220689	-0.089081	-0.047648	0.000000	0.000000	3.000000	9.000000	0.000000
1388.013952	0.091235	0.545350	-0.013542	86.341736	71.363182	117.112900	-0.475012	0.000000	-0.669135	0.000000	0.000000	0.000000	-0.000001	0.000004	-0.000000	0.000000	0.000000	3.000000	9.000000	0.000000
1388.017286	0.091235	0.545350	-0.013542	86.341736	71.363182	117.112900	-0.475012	0.000000	-0.669135	0.000000	0.000000	0.000000	-0.000001	0.000004	-0.000000	0.000000	0.000000	3.000000	9.000000	0.000000
1388.020619	0.091235	0.545350	-0.013542	86.232048	72.685638	118.575745	-0.438230	0.000000	-0.677076	0.000000	0.000000	0.000000	-0.000001	0.000004	-0.000000	0.000000	0.000000	3.000000	9.000000	0.000000
1388.023952	0.091235	0.545350	-0.013542	86.232048	72.685638	118.575745	-0.438230	0.000000	-0.677076	0.000000	0.000000	0.000000	-0.000001	0.000004	-0.000000	0.000000	0.000000	3.000000	9.000000	0.000000
1388.027286	0.091385	0.545152	-0.013668	86.232048	72.685638	118.575745	-0.438230	0.000000	-0.677076	0.000000	0.000000	0.000000	0.044890	-0.059377	-0.037830	0.000000	0.000000	3.000000	9.000000	0.000000
1388.030619	0.091385	0.545152	-0.013668	86.089188	74.155289	120.250137	-0.438230	0.000000	-0.677076	0.000000	0.000000	0.000000	0.044890	-0.059377	-0.037830	0.000000	0.000000	3.000000	9.000000	0.000000
1388.033952	0.091385	0.545152	-0.013668	86.089188	74.155289	120.250137	-0.438230	0.000000	-0.677076	0.000000	0.000000	0.000000	0.044890	-0.059377	-0.037830	0.000000	0.000000	3.000000	9.000000	0.000000
1388.037286	0.091385	0.545152	-0.013668	86.089188	74.155289	120.250137	-0.438230	0.000000	-0.677076	0.000000	0.000000	0.000000	0.044890	-0.059377	-0.037830	0.000000	0.000000	3.000000	9.000000	0.000000
1388.040619	0.091240	0.544773	-0.013944	85.908249	75.748177	122.106476	-0.430749	0.000000	-0.683381	0.000000	0.000000	0.000000	-0.043411	-0.113665	-0.082960	0.000000	0.000000	3.000000	9.000000	0.000000
1388.043952	0.091240	0.544773	-0.013944	85.908249	75.748177	122.106476	-0.430749	0.000000	-0.683381	0.000000	0.000000	0.000000	-0.043411	-0.113665	-0.082960	0.000000	0.000000	3.000000	9.000000	0.000000
1388.047286	0.091240	0.544773	-0.013944	85.908249	75.748177	122.106476	-0.430749	0.000000	-0.683381	0.000000	0.000000	0.000000	-0.043411	-0.113665	-0.082960	0.000000	0.000000	3.000000	9.000000	0.000000
1388.050619	0.091240	0.544773	-0.013944	85.704453	77.274513	123.932076	-0.437984	0.000000	-0.697208	0.000000	0.000000	0.000000	-0.043411	-0.113665	-0.082960	0.000000	0.000000	3.000000	9.000000	0.000000
1388.053952	0.091056	0.544584	-0.014093	85.704453	77.274513	123.932076	-0.437984	0.000000	-0.697208	0.000000	0.000000	0.000000	-0.055247	-0.056774	-0.044729	0.000000	0.000000	3.000000	9.000000	0.000000
1388.057286	0.091056	0.544584	-0.014093	85.704453	77.274513	123.932076	-0.437984	0.000000	-0.697208	0.000000	0.000000	0.000000	-0.055247	-0.056774	-0.044729	0.000000	0.000000	3.000000	9.000000	0.000000
1388.060619	0.091056	0.544584	-0.014093	85.492325	78.573906	125.545082	-0.447192	0.000000	-0.704662	0.000000	0.000000	0.000000	-0.055247	-0.056774	-0.044729	0.000000	0.000000	3.000000	9.000000	0.000000
1388.063952	0.090796	0.544427	-0.014188	85.492325	78.573906	125.545082	-0.447192	0.000000	-0.704662	0.000000	0.000000	0.000000	-0.078189	-0.046876	-0.028556	0.000000	0.000000	3.000000	9.000000	0.000000
1388.067286	0.090796	0.544427	-0.014188	85.492325	78.573906	125.545082	-0.447192	0.000000	-0.704662	0.000000	0.000000	0.000000	-0.078189	-0.046876	-0.028556	0.000000	0.000000	3.000000	9.000000	0.000000
1388.070619	0.090796	0.544427	-0.014188	85.281830	79.726883	127.011795	-0.460223	0.000000	-0.709422	0.000000	0.000000	0.000000	-0.078189	-0.046876	-0.028556	0.000000	0.000000	3.000000	9.000000	0.000000
1388.073952	0.090796	0.544427	-0.014188	85.281830	79.726883	127.011795	-0.460223	0.000000	-0.709422	0.000000	0.000000	0.000000	-0.078189	-0.046876	-0.028556	0.000000	0.000000	3.000000	9.000000	0.000000
1388.077286	0.090556	0.544271	-0.014288	85.281830	79.726883	127.011795	-0.460223	0.000000	-0.709422	0.000000	0.000000	0.000000	-0.071848	-0.046865	-0.029912	0.000000	0.000000	3.000000	9.000000	0.000000
1388.080619	0.090556	0.544271	-0.014288	85.075577	80.668175	128.250839	-0.460223	0.000000	-0.709422	0.000000	0.000000	0.000000	-0.071848	-0.046865	-0.029912	0.000000	0.000000	3.000000	9.000000	0.000000
1388.083952	0.090308	0.544140	-0.014324	85.075577	80.668175	128.250839	-0.460223	0.000000	-0.709422	0.000000	0.000000	0.000000	-0.074456	-0.039457	-0.010693	0.000000	0.000000	3.000000	9.000000	0.000000
1388.087286	0.090308	0.544140	-0.014324	85.075577	80.668175	128.250839	-0.460223	0.000000	-0.709422	0.000000	0.000000	0.000000	-0.074456	-0.039457	-0.010693	0.000000	0.000000	3.000000	9.000000	0.000000
1388.090619	0.090308	0.544140	-0.014324	84.887680	81.460106	129.318619	-0.484607	0.000000	-0.716189	0.000000	0.000000	0.000000	-0.074456	-0.039457	-0.010693	0.000000	0.000000	3.000000	9.000000	0.000000
1388.093952	0.090308	0.544140	-0.014324	84.887680	81.460106	129.318619	-0.484607	0.000000	-0.716189	0.000000	0.000000	0.000000	-0.074456	-0.039457	-0.010693	0.000000	0.000000	3.000000	9.000000	0.000000
1388.097286	0.090039	0.544008	-0.014355	84.887680	81.460106	129.318619	-0.484607	0.000000	-0.716189	0.000000	0.000000	0.000000	-0.080745	-0.039434	-0.009466	0.000000	0.000000	3.000000	9.000000	0.000000
1388.100619	0.090039	0.544008	-0.014355	84.739548	82.145920	130.235611	-0.484607	0.000000	-0.716189	0.000000	0.000000	0.000000	-0.080745	-0.039434	-0.009466	0.000000	0.000000	3.000000	9.000000	0.000000
1388.103952	0.089750	0.543852	-0.014378	84.739548	82.145920	130.235611	-0.484607	0.000000	-0.716189	0.000000	0.000000	0.000000	-0.086752	-0.046844	-0.006858	0.000000	0.000000	3.000000	9.000000	0.000000
1388.107286	0.089750	0.543852	-0.014378	84.739548	82.145920	130.235611	-0.484607	0.000000	-0.716189	0.000000	0.000000	0.000000	-0.086752	-0.046844	-0.006858	0.000000	0.000000	3.000000	9.000000	0.000000
1388.110619	0.089750	0.543852	-0.014378	84.639481	82.664520	130.930756	-0.512524	0.000000	-0.718910	0.000000	0.000000	0.000000	-0.086752	-0.046844	-0.006858	0.000000	0.000000	3.000000	9.000000	0.000000
1388.113952	0.089750	0.543852	-0.014378	84.639481	82.664520	130.930756	-0.512524	0.000000	-0.718910	0.000000	0.000000	0.000000	-0.086752	-0.046844	-0.006858	0.000000	0.000000	3.000000	9.000000	0.000000
1388.117286	0.089390	0.543663	-0.014426	84.639481	82.664520	130.930756	-0.512524	0.000000	-0.718910	0.000000	0.000000	0.000000	-0.107894	-0.056647	-0.014192	0.000000	0.000000	3.000000	9.000000	0.000000
1388.120619	0.089390	0.543663	-0.014426	84.585503	83.113426	131.509796	-0.512524	0.000000	-0.718910	0.000000	0.000000	0.000000	-0.107894	-0.056647	-0.014192	0.000000	0.000000	3.000000	9.000000	0.000000
1388.123952	0.089390	0.543663	-0.014426	84.585503	83.113426	131.509796	-0.512524	0.000000	-0.718910	0.000000	0.000000	0.000000	-0.107894	-0.056647	-0.014192	0.000000	0.000000	3.000000	9.000000	0.000000
1388.127286	0.089390	0.543663	-0.014426	84.585503	83.113426	131.509796	-0.512524	0.000000	-0.718910	0.000000	0.000000	0.000000	-0.107894	-0.056647	-0.014192	0.000000	0.000000	3.000000	9.000000	0.000000
1388.130619	0.088575	0.543261	-0.014565	84.536934	83.536316	132.058533	-0.530506	0.000000	-0.721275	0.000000	0.000000	0.000000	-0.244512	-0.120574	-0.041708	0.000000	0.000000	3.000000	9.000000	0.000000
1388.133952	0.088575	0.543261	-0.014565	84.536934	83.536316	132.058533	-0.530506	0.000000	-0.721275	0.000000	0.000000	0.000000	0.000001	0.000000	-0.000000	0.000000	0.000000	3.000000	9.000000	0.000000
1388.137286	0.088575	0.543261	-0.014565	84.536934	83.536316	132.058533	-0.530506	0.000000	-0.721275	0.000000	0.000000	0.000000	0.000001	0.000000	-0.000000	0.000000	0.000000	3.000000	9.000000	0.000000
1388.140619	0.088575	0.543261	-0.014565	84.445534	83.975266	132.667236	-0.571258	0.000000	-0.728226	0.000000	0.000000	0.000000	0.000001	0.000000	-0.000000	0.000000	0.000000	3.000000	9.000000	0.000000
1388.143952	0.088184	0.543114	-0.014660	84.445534	83.975266	132.667236	-0.571258	0.000000	-0.728226	0.000000	0.000000	0.000000	-0.117123	-0.044202	-0.028554	0.000000	0.000000	3.000000	9.000000	0.000000
1388.147286	0.088184	0.543114	-0.014660	84.445534	83.975266	132.667236	-0.571258	0.000000	-0.728226	0.000000	0.000000	0.000000	-0.117123	-0.044202	-0.028554	0.000000	0.000000	3.000000	9.000000	0.000000
1388.150619	0.088184	0.543114	-0.014660	84.309769	84.426949	133.326218	-0.590778	0.000000	-0.732985	0.000000	0.000000	0.000000	-0.117123	-0.044202	-0.028554	0.000000	0.000000	3.000000	9.000000	0.000000
1388.153952	0.088184	0.543114	-0.014660	84.309769	84.426949	133.326218	-0.590778	0.000000	-0.732985	0.000000	0.000000	0.000000	-0.117123	-0.044202	-0.028554	0.000000	0.000000	3.000000	9.000000	0.000000
1388.157286	0.087906	0.543024	-0.014744	84.309769	84.426949	133.326218	-0.590778	0.000000	-0.732985	0.000000	0.000000	0.000000	-0.083626	-0.026970	-0.025204	0.000000	0.000000	3.000000	9.000000	0.000000
1388.160619	0.087906	0.543024	-0.014744	84.151459	84.837746	133.958023	-0.590778	0.000000	-0.732985	0.000000	0.000000	0.000000	-0.083626	-0.026970	-0.025204	0.000000	0.000000	3.000000	9.000000	0.000000
1388.163952	0.087906	0.543024	-0.014744	84.151459	84.837746	133.958023	-0.590778	0.000000	-0.732985	0.000000	0.000000	0.000000	-0.083626	-0.026970	-0.025204	0.000000	0.000000	3.000000	9.000000	0.000000
1388.167286	0.087906	0.543024	-0.014744	84.151459	84.837746	133.958023	-0.590778	0.000000	-0.732985	0.000000	0.000000	0.000000	-0.083626	-0.026970	-0.025204	0.000000	0.000000	3.000000	9.000000	0.000000
1388.170619	0.087627	0.542926	-0.014938	84.007042	85.149467	134.460175	-0.604716	0.000000	-0.737186	0.000000	0.000000	0.000000	-0.083614	-0.029320	-0.058429	0.000000	0.000000	3.000000	9.000000	0.000000
1388.173952	0.087627	0.542926	-0.014938	84.007042	85.149467	134.460175	-0.604716	0.000000	-0.737186	0.000000	0.000000	0.000000	-0.000001	0.000005	-0.000000	0.000000	0.000000	3.000000	9.000000	0.000000
1388.177286	0.087627	0.542926	-0.014938	84.007042	85.149467	134.460175	-0.604716	0.000000	-0.737186	0.000000	0.000000	0.000000	-0.000001	0.000005	-0.000000	0.000000	0.000000	3.000000	9.000000	0.000000
1388.180619	0.087627	0.542926	-0.014938	83.920647	85.365723	134.787766	-0.618652	0.000000	-0.746924	0.000000	0.000000	0.000000	-0.000001	0.000005	-0.000000	0.000000	0.000000	3.000000	9.000000	0.000000
1388.183952	0.087627	0.542926	-0.014938	83.920647	85.365723	134.787766	-0.618652	0.000000	-0.746924	0.000000	0.000000	0.000000	-0.000001	0.000005	-0.000000	0.000000	0.000000	3.000000	9.000000	0.000000
1388.187286	0.087578	0.542886	-0.015078	83.920647	85.365723	134.787766	-0.618652	0.000000	-0.746924	0.000000	0.000000	0.000000	-0.014823	-0.012153	-0.041786	0.000000	0.000000	3.000000	9.000000	0.000000
1388.190619	0.087578	0.542886	-0.015078	83.915298	85.491440	134.924789	-0.618652	0.000000	-0.746924	0.000000	0.000000	0.000000	-0.014823	-0.012153	-0.041786	0.000000	0.000000	3.000000	9.000000	0.000000
1388.193952	0.087578	0.542886	-0.015078	83.915298	85.491440	134.924789	-0.618652	0.000000	-0.746924	0.000000	0.000000	0.000000	-0.014823	-0.012153	-0.041786	0.000000	0.000000	3.000000	9.000000	0.000000
1388.197286	0.087578	0.542886	-0.015078	83.915298	85.491440	134.924789	-0.618652	0.000000	-0.746924	0.000000	0.000000	0.000000	-0.014823	-0.012153	-0.041786	0.000000	0.000000	3.000000	9.000000	0.000000
1388.200619	0.087523	0.542755	-0.015356	83.936409	85.638481	135.053268	-0.621122	0.000000	-0.753889	0.000000	0.000000	0.000000	-0.016507	-0.039087	-0.083331	0.000000	0.000000	3.000000	9.000000	0.000000
1388.203952	0.087523	0.542755	-0.015356	83.936409	85.638481	135.053268	-0.621122	0.000000	-0.753889	0.000000	0.000000	0.000000	-0.016507	-0.039087	-0.083331	0.000000	0.000000	3.000000	9.000000	0.000000
1388.207286	0.087523	0.542755	-0.015356	83.936409	85.638481	135.053268	-0.621122	0.000000	-0.753889	0.000000	0.000000	0.000000	-0.016507	-0.039087	-0.083331	0.000000	0.000000	3.000000	9.000000	0.000000
1388.210619	0.087523	0.542755	-0.015356	83.954803	85.849609	135.251465	-0.623874	0.000000	-0.767777	0.000000	0.000000	0.000000	-0.016507	-0.039087	-0.083331	0.000000	0.000000	3.000000	9.000000	0.000000
1388.213952	0.087493	0.542625	-0.015504	83.954803	85.849609	135.251465	-0.623874	0.000000	-0.767777	0.000000	0.000000	0.000000	-0.008814	-0.039201	-0.044490	0.000000	0.000000	3.000000	9.000000	0.000000
1388.217286	0.087493	0.542625	-0.015504	83.954803	85.849609	135.251465	-0.623874	0.000000	-0.767777	0.000000	0.000000	0.000000	-0.008814	-0.039201	-0.044490	0.000000	0.000000	3.000000	9.000000	0.000000
1388.220619	0.087493	0.542625	-0.015504	83.963043	86.132324	135.538498	-0.625342	0.000000	-0.775192	0.000000	0.000000	0.000000	-0.008814	-0.039201	-0.044490	0.000000	0.000000	3.000000	9.000000	0.000000
1388.223952	0.087493	0.542625	-0.015504	83.963043	86.132324	135.538498	-0.625342	0.000000	-0.775192	0.000000	0.000000	0.000000	-0.008814	-0.039201	-0.044490	0.000000	0.000000	3.000000	9.000000	0.000000
1388.227286	0.087427	0.542453	-0.015727	83.963043	86.132324	135.538498	-0.625342	0.000000	-0.775192	0.000000	0.000000	0.000000	-0.019785	-0.051384	-0.066893	0.000000	0.000000	3.000000	9.000000	0.000000
1388.230619	0.087427	0.542453	-0.015727	83.974907	86.499863	135.909042	-0.625342	0.000000	-0.775192	0.000000	0.000000	0.000000	-0.019785	-0.051384	-0.066893	0.000000	0.000000	3.000000	9.000000	0.000000
1388.233952	0.087341	0.542258	-0.015941	83.974907	86.499863	135.909042	-0.625342	0.000000	-0.775192	0.000000	0.000000	0.000000	-0.025795	-0.058715	-0.064314	0.000000	0.000000	3.000000	9.000000	0.000000
1388.237286	0.087341	0.542258	-0.015941	83.974907	86.499863	135.909042	-0.625342	0.000000	-0.775192	0.000000	0.000000	0.000000	-0.025795	-0.058715	-0.064314	0.000000	0.000000	3.000000	9.000000	0.000000
1388.240619	0.087341	0.542258	-0.015941	83.984451	86.895882	136.317245	-0.632939	0.000000	-0.797060	0.000000	0.000000	0.000000	-0.025795	-0.058715	-0.064314	0.000000	0.000000	3.000000	9.000000	0.000000
1388.243952	0.087341	0.542258	-0.015941	83.984451	86.895882	136.317245	-0.632939	0.000000	-0.797060	0.000000	0.000000	0.000000	-0.025795	-0.058715	-0.064314	0.000000	0.000000	3.000000	9.000000	0.000000
1388.247286	0.087219	0.542022	-0.016230	83.984451	86.895882	136.317245	-0.632939	0.000000	-0.797060	0.000000	0.000000	0.000000	-0.036752	-0.070854	-0.086766	0.000000	0.000000	3.000000	9.000000	0.000000
1388.250619	0.087219	0.542022	-0.016230	83.996613	87.349197	136.781265	-0.632939	0.000000	-0.797060	0.000000	0.000000	0.000000	-0.036752	-0.070854	-0.086766	0.000000	0.000000	3.000000	9.000000	0.000000
1388.253952	0.087219	0.542022	-0.016230	83.996613	87.349197	136.781265	-0.632939	0.000000	-0.797060	0.000000	0.000000	0.000000	-0.036752	-0.070854	-0.086766	0.000000	0.000000	3.000000	9.000000	0.000000
1388.257286	0.087219	0.542022	-0.016230	83.996613	87.349197	136.781265	-0.632939	0.000000	-0.797060	0.000000	0.000000	0.000000	-0.036752	-0.070854	-0.086766	0.000000	0.000000	3.000000	9.000000	0.000000
1388.260619	0.087005	0.541501	-0.016874	84.009064	87.836060	137.276291	-0.639065	0.000000	-0.811521	0.000000	0.000000	0.000000	-0.064226	-0.156142	-0.192955	0.000000	0.000000	3.000000	9.000000	0.000000
1388.263952	0.087005	0.541501	-0.016874	84.009064	87.836060	137.276291	-0.639065	0.000000	-0.811521	0.000000	0.000000	0.000000	-0.000000	-0.000002	-0.000000	0.000000	0.000000	3.000000	9.000000	0.000000
1388.267286	0.087005	0.541501	-0.016874	84.009064	87.836060	137.276291	-0.639065	0.000000	-0.811521	0.000000	0.000000	0.000000	-0.000000	-0.000002	-0.000000	0.000000	0.000000	3.000000	9.000000	0.000000
1388.270619	0.087005	0.541501	-0.016874	84.021126	88.387505	137.835220	-0.649769	0.000000	-0.843680	0.000000	0.000000	0.000000	-0.000000	-0.000002	-0.000000	0.000000	0.000000	3.000000	9.000000	0.000000
1388.273952	0.087005	0.541501	-0.016874	84.021126	88.387505	137.835220	-0.649769	0.000000	-0.843680	0.000000	0.000000	0.000000	-0.000000	-0.000002	-0.000000	0.000000	0.000000	3.000000	9.000000	0.000000
1388.277286	0.086914	0.541192	-0.017223	84.021126	88.387505	137.835220	-0.649769	0.000000	-0.843680	0.000000	0.000000	0.000000	-0.027230	-0.092598	-0.104858	0.000000	0.000000	3.000000	9.000000	0.000000
1388.280619	0.086914	0.541192	-0.017223	84.034645	88.974449	138.422653	-0.649769	0.000000	-0.843680	0.000000	0.000000	0.000000	-0.027230	-0.092598	-0.104858	0.000000	0.000000	3.000000	9.000000	0.000000
1388.283952	0.086914	0.541192	-0.017223	84.034645	88.974449	138.422653	-0.649769	0.000000	-0.843680	0.000000	0.000000	0.000000	-0.027230	-0.092598	-0.104858	0.000000	0.000000	3.000000	9.000000	0.000000
1388.287286	0.086914	0.541192	-0.017223	84.034645	88.974449	138.422653	-0.649769	0.000000	-0.843680	0.000000	0.000000	0.000000	-0.027230	-0.092598	-0.104858	0.000000	0.000000	3.000000	9.000000	0.000000
1388.290619	0.086805	0.540528	-0.017996	84.048195	89.593414	139.042252	-0.654307	0.000000	-0.861157	0.000000	0.000000	0.000000	-0.032780	-0.199429	-0.231738	0.000000	0.000000	3.000000	9.000000	0.000000
1388.293952	0.086805	0.540528	-0.017996	84.048195	89.593414	139.042252	-0.654307	0.000000	-0.861157	0.000000	0.000000	0.000000	-0.000001	0.000003	0.000000	0.000000	0.000000	3.000000	9.000000	0.000000
1388.297286	0.086805	0.540528	-0.017996	84.048195	89.593414	139.042252	-0.654307	0.000000	-0.861157	0.000000	0.000000	0.000000	-0.000001	0.000003	0.000000	0.000000	0.000000	3.000000	9.000000	0.000000
1388.300619	0.086805	0.540528	-0.017996	84.060989	90.155373	139.605469	-0.659770	0.000000	-0.899779	0.000000	0.000000	0.000000	-0.000001	0.000003	0.000000	0.000000	0.000000	3.000000	9.000000	0.000000
1388.303952	0.086805	0.540528	-0.017996	84.060989	90.155373	139.605469	-0.659770	0.000000	-0.899779	0.000000	0.000000	0.000000	-0.000001	0.000003	0.000000	0.000000	0.000000	3.000000	9.000000	0.000000
1388.307286	0.086745	0.540147	-0.018406	84.060989	90.155373	139.605469	-0.659770	0.000000	-0.899779	0.000000	0.000000	0.000000	-0.017838	-0.114127	-0.123100	0.000000	0.000000	3.000000	9.000000	0.000000
1388.310619	0.086745	0.540147	-0.018406	84.072227	90.443153	139.896652	-0.659770	0.000000	-0.899779	0.000000	0.000000	0.000000	-0.017838	-0.114127	-0.123100	0.000000	0.000000	3.000000	9.000000	0.000000
1388.313952	0.086690	0.539759	-0.018794	84.072227	90.443153	139.896652	-0.659770	0.000000	-0.899779	0.000000	0.000000	0.000000	-0.016503	-0.116445	-0.116300	0.000000	0.000000	3.000000	9.000000	0.000000
1388.317286	0.086690	0.539759	-0.018794	84.072227	90.443153	139.896652	-0.659770	0.000000	-0.899779	0.000000	0.000000	0.000000	-0.016503	-0.116445	-0.116300	0.000000	0.000000	3.000000	9.000000	0.000000
1388.320619	0.086690	0.539759	-0.018794	84.078842	90.119576	139.579391	-0.665494	0.000000	-0.939679	0.000000	0.000000	0.000000	-0.016503	-0.116445	-0.116300	0.000000	0.000000	3.000000	9.000000	0.000000
1388.323952	0.086690	0.539759	-0.018794	84.078842	90.119576	139.579391	-0.665494	0.000000	-0.939679	0.000000	0.000000	0.000000	-0.016503	-0.116445	-0.116300	0.000000	0.000000	3.000000	9.000000	0.000000
1388.327286	0.086640	0.539363	-0.019159	84.078842	90.119576	139.579391	-0.665494	0.000000	-0.939679	0.000000	0.000000	0.000000	-0.015171	-0.118763	-0.109500	0.000000	0.000000	3.000000	9.000000	0.000000
1388.330619	0.086640	0.539363	-0.019159	84.081032	89.280159	138.748978	-0.665494	0.000000	-0.939679	0.000000	0.000000	0.000000	-0.015171	-0.118763	-0.109500	0.000000	0.000000	3.000000	9.000000	0.000000
1388.333952	0.086589	0.538968	-0.019524	84.081032	89.280159	138.748978	-0.665494	0.000000	-0.939679	0.000000	0.000000	0.000000	-0.015208	-0.118593	-0.109636	0.000000	0.000000	3.000000	9.000000	0.000000
1388.337286	0.086589	0.538968	-0.019524	84.081032	89.280159	138.748978	-0.665494	0.000000	-0.939679	0.000000	0.000000	0.000000	-0.015208	-0.118593	-0.109636	0.000000	0.000000	3.000000	9.000000	0.000000
1388.340619	0.086589	0.538968	-0.019524	84.079567	88.254333	137.732880	-0.670557	0.000000	-0.976202	0.000000	0.000000	0.000000	-0.015208	-0.118593	-0.109636	0.000000	0.000000	3.000000	9.000000	0.000000
1388.343952	0.086589	0.538968	-0.019524	84.079567	88.254333	137.732880	-0.670557	0.000000	-0.976202	0.000000	0.000000	0.000000	-0.015208	-0.118593	-0.109636	0.000000	0.000000	3.000000	9.000000	0.000000
1388.347286	0.086542	0.538589	-0.019871	84.079567	88.254333	137.732880	-0.670557	0.000000	-0.976202	0.000000	0.000000	0.000000	-0.014131	-0.113620	-0.104146	0.000000	0.000000	3.000000	9.000000	0.000000
1388.350619	0.086542	0.538589	-0.019871	84.073418	87.056725	136.547958	-0.670557	0.000000	-0.976202	0.000000	0.000000	0.000000	-0.014131	-0.113620	-0.104146	0.000000	0.000000	3.000000	9.000000	0.000000
1388.353952	0.086542	0.538589	-0.019871	84.073418	87.056725	136.547958	-0.670557	0.000000	-0.976202	0.000000	0.000000	0.000000	-0.014131	-0.113620	-0.104146	0.000000	0.000000	3.000000	9.000000	0.000000
1388.357286	0.086542	0.538589	-0.019871	84.073418	87.056725	136.547958	-0.670557	0.000000	-0.976202	0.000000	0.000000	0.000000	-0.014131	-0.113620	-0.104146	0.000000	0.000000	3.000000	9.000000	0.000000
1388.360619	0.086432	0.537914	-0.020534	84.061981	85.778259	135.281677	-0.672912	0.000000	-0.993560	0.000000	0.000000	0.000000	-0.032870	-0.202590	-0.198754	0.000000	0.000000	3.000000	9.000000	0.000000
1388.363952	0.086432	0.537914	-0.020534	84.061981	85.778259	135.281677	-0.672912	0.000000	-0.993560	0.000000	0.000000	0.000000	0.000000	0.000007	0.000000	0.000000	0.000000	3.000000	9.000000	0.000000
1388.367286	0.086432	0.537914	-0.020534	84.061981	85.778259	135.281677	-0.672912	0.000000	-0.993560	0.000000	0.000000	0.000000	0.000000	0.000007	0.000000	0.000000	0.000000	3.000000	9.000000	0.000000
1388.370619	0.086432	0.537914	-0.020534	84.049683	84.562286	134.075470	-0.678391	0.000000	-1.026685	0.000000	0.000000	0.000000	0.000000	0.000007	0.000000	0.000000	0.000000	3.000000	9.000000	0.000000
1388.373952	0.086432	0.537914	-0.020534	84.049683	84.562286	134.075470	-0.678391	0.000000	-1.026685	0.000000	0.000000	0.000000	0.000000	0.000007	0.000000	0.000000	0.000000	3.000000	9.000000	0.000000
1388.377286	0.086387	0.537601	-0.020872	84.049683	84.562286	134.075470	-0.678391	0.000000	-1.026685	0.000000	0.000000	0.000000	-0.013620	-0.093798	-0.101439	0.000000	0.000000	3.000000	9.000000	0.000000
1388.380619	0.086387	0.537601	-0.020872	84.035988	83.417458	132.940018	-0.678391	0.000000	-1.026685	0.000000	0.000000	0.000000	-0.013620	-0.093798	-0.101439	0.000000	0.000000	3.000000	9.000000	0.000000
1388.383952	0.086387	0.537601	-0.020872	84.035988	83.417458	132.940018	-0.678391	0.000000	-1.026685	0.000000	0.000000	0.000000	-0.013620	-0.093798	-0.101439	0.000000	0.000000	3.000000	9.000000	0.000000
1388.387286	0.086387	0.537601	-0.020872	84.035988	83.417458	132.940018	-0.678391	0.000000	-1.026685	0.000000	0.000000	0.000000	-0.013620	-0.093798	-0.101439	0.000000	0.000000	3.000000	9.000000	0.000000
1388.390619	0.086299	0.537017	-0.021534	84.021873	82.380630	131.911667	-0.680661	0.000000	-1.043592	0.000000	0.000000	0.000000	-0.026460	-0.175206	-0.198784	0.000000	0.000000	3.000000	9.000000	0.000000
1388.393952	0.086299	0.537017	-0.021534	84.021873	82.380630	131.911667	-0.680661	0.000000	-1.043592	0.000000	0.000000	0.000000	-0.000000	-0.000004	-0.000000	0.000000	0.000000	3.000000	9.000000	0.000000
1388.397286	0.086299	0.537017	-0.021534	84.021873	82.380630	131.911667	-0.680661	0.000000	-1.043592	0.000000	0.000000	0.000000	-0.000000	-0.000004	-0.000000	0.000000	0.000000	3.000000	9.000000	0.000000
1388.400619	0.086299	0.537017	-0.021534	84.004654	81.336159	130.875122	-0.685071	0.000000	-1.076723	0.000000	0.000000	0.000000	-0.000000	-0.000004	-0.000000	0.000000	0.000000	3.000000	9.000000	0.000000
1388.403952	0.086299	0.537017	-0.021534	84.004654	81.336159	130.875122	-0.685071	0.000000	-1.076723	0.000000	0.000000	0.000000	-0.000000	-0.000004	-0.000000	0.000000	0.000000	3.000000	9.000000	0.000000
1388.407286	0.086256	0.536746	-0.021859	84.004654	81.336159	130.875122	-0.685071	0.000000	-1.076723	0.000000	0.000000	0.000000	-0.012838	-0.081431	-0.097326	0.000000	0.000000	3.000000	9.000000	0.000000
1388.410619	0.086256	0.536746	-0.021859	83.982719	80.203133	129.752914	-0.685071	0.000000	-1.076723	0.000000	0.000000	0.000000	-0.012838	-0.081431	-0.097326	0.000000	0.000000	3.000000	9.000000	0.000000
1388.413952	0.086256	0.536746	-0.021859	83.982719	80.203133	129.752914	-0.685071	0.000000	-1.076723	0.000000	0.000000	0.000000	-0.012838	-0.081431	-0.097326	0.000000	0.000000	3.000000	9.000000	0.000000
1388.417286	0.086256	0.536746	-0.021859	83.982719	80.203133	129.752914	-0.685071	0.000000	-1.076723	0.000000	0.000000	0.000000	-0.012838	-0.081431	-0.097326	0.000000	0.000000	3.000000	9.000000	0.000000
1388.420619	0.086169	0.536290	-0.022299	83.958565	79.124092	128.683517	-0.687211	0.000000	-1.092944	0.000000	0.000000	0.000000	-0.026147	-0.136596	-0.131977	0.000000	0.000000	3.000000	9.000000	0.000000
1388.423952	0.086169	0.536290	-0.022299	83.958565	79.124092	128.683517	-0.687211	0.000000	-1.092944	0.000000	0.000000	0.000000	0.000000	-0.000000	0.000000	0.000000	0.000000	3.000000	9.000000	0.000000
1388.427286	0.086169	0.536290	-0.022299	83.958565	79.124092	128.683517	-0.687211	0.000000	-1.092944	0.000000	0.000000	0.000000	0.000000	-0.000000	0.000000	0.000000	0.000000	3.000000	9.000000	0.000000
1388.430619	0.086169	0.536290	-0.022299	83.933662	78.111137	127.679558	-0.691568	0.000000	-1.114940	0.000000	0.000000	0.000000	0.000000	-0.000000	0.000000	0.000000	0.000000	3.000000	9.000000	0.000000
1388.433952	0.086145	0.536106	-0.022418	83.933662	78.111137	127.679558	-0.691568	0.000000	-1.114940	0.000000	0.000000	0.000000	-0.007100	-0.055243	-0.035832	0.000000	0.000000	3.000000	9.000000	0.000000
1388.437286	0.086145	0.536106	-0.022418	83.933662	78.111137	127.679558	-0.691568	0.000000	-1.114940	0.000000	0.000000	0.000000	-0.007100	-0.055243	-0.035832	0.000000	0.000000	3.000000	9.000000	0.000000
1388.440619	0.086145	0.536106	-0.022418	83.904327	77.062675	126.644836	-0.692752	0.000000	-1.120912	0.000000	0.000000	0.000000	-0.007100	-0.055243	-0.035832	0.000000	0.000000	3.000000	9.000000	0.000000
1388.443952	0.086145	0.536106	-0.022418	83.904327	77.062675	126.644836	-0.692752	0.000000	-1.120912	0.000000	0.000000	0.000000	-0.007100	-0.055243	-0.035832	0.000000	0.000000	3.000000	9.000000	0.000000
1388.447286	0.086087	0.535954	-0.022492	83.904327	77.062675	126.644836	-0.692752	0.000000	-1.120912	0.000000	0.000000	0.000000	-0.017242	-0.045656	-0.022073	0.000000	0.000000	3.000000	9.000000	0.000000
1388.450619	0.086087	0.535954	-0.022492	83.879196	76.249489	125.842880	-0.692752	0.000000	-1.120912	0.000000	0.000000	0.000000	-0.017242	-0.045656	-0.022073	0.000000	0.000000	3.000000	9.000000	0.000000
1388.453952	0.086087	0.535954	-0.022492	83.879196	76.249489	125.842880	-0.692752	0.000000	-1.120912	0.000000	0.000000	0.000000	-0.017242	-0.045656	-0.022073	0.000000	0.000000	3.000000	9.000000	0.000000
1388.457286	0.086087	0.535954	-0.022492	83.879196	76.249489	125.842880	-0.692752	0.000000	-1.120912	0.000000	0.000000	0.000000	-0.017242	-0.045656	-0.022073	0.000000	0.000000	3.000000	9.000000	0.000000
1388.460619	0.086052	0.535816	-0.022347	83.861862	75.736740	125.336075	-0.695625	0.000000	-1.124591	0.000000	0.000000	0.000000	-0.010710	-0.041533	0.043399	0.000000	0.000000	3.000000	9.000000	0.000000
1388.463952	0.086052	0.535816	-0.022347	83.861862	75.736740	125.336075	-0.695625	0.000000	-1.124591	0.000000	0.000000	0.000000	-0.010710	-0.041533	0.043399	0.000000	0.000000	3.000000	9.000000	0.000000
1388.467286	0.086052	0.535816	-0.022347	83.861862	75.736740	125.336075	-0.695625	0.000000	-1.124591	0.000000	0.000000	0.000000	-0.010710	-0.041533	0.043399	0.000000	0.000000	3.000000	9.000000	0.000000
1388.470619	0.086052	0.535816	-0.022347	83.856110	75.554085	125.154732	-0.697410	0.000000	-1.117358	0.000000	0.000000	0.000000	-0.010710	-0.041533	0.043399	0.000000	0.000000	3.000000	9.000000	0.000000
1388.473952	0.086065	0.535822	-0.022171	83.856110	75.554085	125.154732	-0.697410	0.000000	-1.117358	0.000000	0.000000	0.000000	0.004025	0.001855	0.052885	0.000000	0.000000	3.000000	9.000000	0.000000
1388.477286	0.086065	0.535822	-0.022171	83.856110	75.554085	125.154732	-0.697410	0.000000	-1.117358	0.000000	0.000000	0.000000	0.004025	0.001855	0.052885	0.000000	0.000000	3.000000	9.000000	0.000000
1388.480619	0.086065	0.535822	-0.022171	83.849358	75.425903	125.023064	-0.696739	0.000000	-1.108543	0.000000	0.000000	0.000000	0.004025	0.001855	0.052885	0.000000	0.000000	3.000000	9.000000	0.000000
1388.483952	0.086065	0.535822	-0.022171	83.849358	75.425903	125.023064	-0.696739	0.000000	-1.108543	0.000000	0.000000	0.000000	0.004025	0.001855	0.052885	0.000000	0.000000	3.000000	9.000000	0.000000
1388.487286	0.086124	0.535844	-0.021984	83.849358	75.425903	125.023064	-0.696739	0.000000	-1.108543	0.000000	0.000000	0.000000	0.017539	0.006606	0.056094	0.000000	0.000000	3.000000	9.000000	0.000000
1388.490619	0.086124	0.535844	-0.021984	83.842438	75.267639	124.859367	-0.696739	0.000000	-1.108543	0.000000	0.000000	0.000000	0.017539	0.006606	0.056094	0.000000	0.000000	3.000000	9.000000	0.000000
1388.493952	0.086124	0.535844	-0.021984	83.842438	75.267639	124.859367	-0.696739	0.000000	-1.108543	0.000000	0.000000	0.000000	0.017539	0.006606	0.056094	0.000000	0.000000	3.000000	9.000000	0.000000
1388.497286	0.086124	0.535844	-0.021984	83.842438	75.267639	124.859367	-0.696739	0.000000	-1.108543	0.000000	0.000000	0.000000	0.017539	0.006606	0.056094	0.000000	0.000000	3.000000	9.000000	0.000000
1388.500619	0.086271	0.536015	-0.021459	83.831467	75.031784	124.617592	-0.693816	0.000000	-1.099194	0.000000	0.000000	0.000000	0.044054	0.051442	0.157464	0.000000	0.000000	3.000000	9.000000	0.000000
1388.503952	0.086271	0.536015	-0.021459	83.831467	75.031784	124.617592	-0.693816	0.000000	-1.099194	0.000000	0.000000	0.000000	0.044054	0.051442	0.157464	0.000000	0.000000	3.000000	9.000000	0.000000
1388.507286	0.086271	0.536015	-0.021459	83.831467	75.031784	124.617592	-0.693816	0.000000	-1.099194	0.000000	0.000000	0.000000	0.044054	0.051442	0.157464	0.000000	0.000000	3.000000	9.000000	0.000000
1388.510619	0.086271	0.536015	-0.021459	83.824196	74.748192	124.326126	-0.686473	0.000000	-1.072950	0.000000	0.000000	0.000000	0.044054	0.051442	0.157464	0.000000	0.000000	3.000000	9.000000	0.000000
1388.513952	0.086305	0.536141	-0.021174	83.824196	74.748192	124.326126	-0.686473	0.000000	-1.072950	0.000000	0.000000	0.000000	0.010484	0.037790	0.085549	0.000000	0.000000	3.000000	9.000000	0.000000
1388.517286	0.086305	0.536141	-0.021174	83.824196	74.748192	124.326126	-0.686473	0.000000	-1.072950	0.000000	0.000000	0.000000	0.010484	0.037790	0.085549	0.000000	0.000000	3.000000	9.000000	0.000000
1388.520619	0.086305	0.536141	-0.021174	83.814644	74.403854	123.971497	-0.684726	0.000000	-1.058692	0.000000	0.000000	0.000000	0.010484	0.037790	0.085549	0.000000	0.000000	3.000000	9.000000	0.000000
1388.523952	0.086305	0.536141	-0.021174	83.814644	74.403854	123.971497	-0.684726	0.000000	-1.058692	0.000000	0.000000	0.000000	0.010484	0.037790	0.085549	0.000000	0.000000	3.000000	9.000000	0.000000
1388.527286	0.086360	0.536323	-0.020790	83.814644	74.403854	123.971497	-0.684726	0.000000	-1.058692	0.000000	0.000000	0.000000	0.016318	0.054462	0.115076	0.000000	0.000000	3.000000	9.000000	0.000000
1388.530619	0.086360	0.536323	-0.020790	83.797081	73.942268	123.500984	-0.684726	0.000000	-1.058692	0.000000	0.000000	0.000000	0.016318	0.054462	0.115076	0.000000	0.000000	3.000000	9.000000	0.000000
1388.533952	0.086360	0.536323	-0.020790	83.797081	73.942268	123.500984	-0.684726	0.000000	-1.058692	0.000000	0.000000	0.000000	0.016318	0.054462	0.115076	0.000000	0.000000	3.000000	9.000000	0.000000
1388.537286	0.086360	0.536323	-0.020790	83.797081	73.942268	123.500984	-0.684726	0.000000	-1.058692	0.000000	0.000000	0.000000	0.016318	0.054462	0.115076	0.000000	0.000000	3.000000	9.000000	0.000000
1388.540619	0.086510	0.536831	-0.019923	83.769638	73.457985	123.013824	-0.682006	0.000000	-1.039513	0.000000	0.000000	0.000000	0.044997	0.152449	0.260092	0.000000	0.000000	3.000000	9.000000	0.000000
1388.543952	0.086510	0.536831	-0.019923	83.769638	73.457985	123.013824	-0.682006	0.000000	-1.039513	0.000000	0.000000	0.000000	-0.000001	-0.000008	0.000000	0.000000	0.000000	3.000000	9.000000	0.000000
1388.547286	0.086510	0.536831	-0.019923	83.769638	73.457985	123.013824	-0.682006	0.000000	-1.039513	0.000000	0.000000	0.000000	-0.000001	-0.000008	0.000000	0.000000	0.000000	3.000000	9.000000	0.000000
1388.550619	0.086510	0.536831	-0.019923	83.739906	72.895966	122.442139	-0.674506	0.000000	-0.996164	0.000000	0.000000	0.000000	-0.000001	-0.000008	0.000000	0.000000	0.000000	3.000000	9.000000	0.000000
1388.553952	0.086510	0.536831	-0.019923	83.739906	72.895966	122.442139	-0.674506	0.000000	-0.996164	0.000000	0.000000	0.000000	-0.000001	-0.000008	0.000000	0.000000	0.000000	3.000000	9.000000	0.000000
1388.557286	0.086630	0.537174	-0.019425	83.739906	72.895966	122.442139	-0.674506	0.000000	-0.996164	0.000000	0.000000	0.000000	0.036025	0.102897	0.149349	0.000000	0.000000	3.000000	9.000000	0.000000
1388.560619	0.086630	0.537174	-0.019425	83.726868	72.374992	121.890427	-0.674506	0.000000	-0.996164	0.000000	0.000000	0.000000	0.036025	0.102897	0.149349	0.000000	0.000000	3.000000	9.000000	0.000000
1388.563952	0.086741	0.537534	-0.018974	83.726868	72.374992	121.890427	-0.674506	0.000000	-0.996164	0.000000	0.000000	0.000000	0.033271	0.108095	0.135356	0.000000	0.000000	3.000000	9.000000	0.000000
1388.567286	0.086741	0.537534	-0.018974	83.726868	72.374992	121.890427	-0.674506	0.000000	-0.996164	0.000000	0.000000	0.000000	0.033271	0.108095	0.135356	0.000000	0.000000	3.000000	9.000000	0.000000
1388.570619	0.086741	0.537534	-0.018974	83.768074	72.133522	121.564964	-0.662957	0.000000	-0.948714	0.000000	0.000000	0.000000	0.033271	0.108095	0.135356	0.000000	0.000000	3.000000	9.000000	0.000000
1388.573952	0.086741	0.537534	-0.018974	83.768074	72.133522	121.564964	-0.662957	0.000000	-0.948714	0.000000	0.000000	0.000000	0.033271	0.108095	0.135356	0.000000	0.000000	3.000000	9.000000	0.000000
1388.577286	0.086851	0.537920	-0.018528	83.768074	72.133522	121.564964	-0.662957	0.000000	-0.948714	0.000000	0.000000	0.000000	0.033001	0.115578	0.133920	0.000000	0.000000	3.000000	9.000000	0.000000
1388.580619	0.086851	0.537920	-0.018528	83.891281	72.544296	121.821342	-0.662957	0.000000	-0.948714	0.000000	0.000000	0.000000	0.033001	0.115578	0.133920	0.000000	0.000000	3.000000	9.000000	0.000000
1388.583952	0.086963	0.538339	-0.018178	83.891281	72.544296	121.821342	-0.662957	0.000000	-0.948714	0.000000	0.000000	0.000000	0.033747	0.125805	0.104824	0.000000	0.000000	3.000000	9.000000	0.000000
1388.587286	0.086963	0.538339	-0.018178	83.891281	72.544296	121.821342	-0.662957	0.000000	-0.948714	0.000000	0.000000	0.000000	0.033747	0.125805	0.104824	0.000000	0.000000	3.000000	9.000000	0.000000
1388.590619	0.086963	0.538339	-0.018178	84.068687	73.386543	122.460663	-0.651833	0.000000	-0.908923	0.000000	0.000000	0.000000	0.033747	0.125805	0.104824	0.000000	0.000000	3.000000	9.000000	0.000000
1388.593952	0.086963	0.538339	-0.018178	84.068687	73.386543	122.460663	-0.651833	0.000000	-0.908923	0.000000	0.000000	0.000000	0.033747	0.125805	0.104824	0.000000	0.000000	3.000000	9.000000	0.000000
1388.597286	0.087083	0.538791	-0.017792	84.068687	73.386543	122.460663	-0.651833	0.000000	-0.908923	0.000000	0.000000	0.000000	0.035964	0.135617	0.115899	0.000000	0.000000	3.000000	9.000000	0.000000
1388.600619	0.087083	0.538791	-0.017792	84.253113	74.561081	123.429565	-0.651833	0.000000	-0.908923	0.000000	0.000000	0.000000	0.035964	0.135617	0.115899	0.000000	0.000000	3.000000	9.000000	0.000000
1388.603952	0.087260	0.539277	-0.017446	84.253113	74.561081	123.429565	-0.651833	0.000000	-0.908923	0.000000	0.000000	0.000000	0.053106	0.145720	0.103743	0.000000	0.000000	3.000000	9.000000	0.000000
1388.607286	0.087260	0.539277	-0.017446	84.253113	74.561081	123.429565	-0.651833	0.000000	-0.908923	0.000000	0.000000	0.000000	0.053106	0.145720	0.103743	0.000000	0.000000	3.000000	9.000000	0.000000
1388.610619	0.087260	0.539277	-0.017446	84.401680	75.897064	124.597458	-0.636988	0.000000	-0.872316	0.000000	0.000000	0.000000	0.053106	0.145720	0.103743	0.000000	0.000000	3.000000	9.000000	0.000000
1388.613952	0.087260	0.539277	-0.017446	84.401680	75.897064	124.597458	-0.636988	0.000000	-0.872316	0.000000	0.000000	0.000000	0.053106	0.145720	0.103743	0.000000	0.000000	3.000000	9.000000	0.000000
1388.617286	0.087478	0.539820	-0.017008	84.401680	75.897064	124.597458	-0.636988	0.000000	-0.872316	0.000000	0.000000	0.000000	0.065211	0.162822	0.131613	0.000000	0.000000	3.000000	9.000000	0.000000
1388.620619	0.087478	0.539820	-0.017008	84.509201	77.423935	126.001389	-0.636988	0.000000	-0.872316	0.000000	0.000000	0.000000	0.065211	0.162822	0.131613	0.000000	0.000000	3.000000	9.000000	0.000000
1388.623952	0.087736	0.540388	-0.016583	84.509201	77.423935	126.001389	-0.636988	0.000000	-0.872316	0.000000	0.000000	0.000000	0.077522	0.170465	0.127499	0.000000	0.000000	3.000000	9.000000	0.000000
1388.627286	0.087736	0.540388	-0.016583	84.509201	77.423935	126.001389	-0.636988	0.000000	-0.872316	0.000000	0.000000	0.000000	0.077522	0.170465	0.127499	0.000000	0.000000	3.000000	9.000000	0.000000
1388.630619	0.087736	0.540388	-0.016583	84.583328	79.010925	127.504372	-0.613199	0.000000	-0.829131	0.000000	0.000000	0.000000	0.077522	0.170465	0.127499	0.000000	0.000000	3.000000	9.000000	0.000000
1388.633952	0.087736	0.540388	-0.016583	84.583328	79.010925	127.504372	-0.613199	0.000000	-0.829131	0.000000	0.000000	0.000000	0.077522	0.170465	0.127499	0.000000	0.000000	3.000000	9.000000	0.000000
1388.637286	0.087966	0.540957	-0.016086	84.583328	79.010925	127.504372	-0.613199	0.000000	-0.829131	0.000000	0.000000	0.000000	0.068881	0.170656	0.149132	0.000000	0.000000	3.000000	9.000000	0.000000
1388.640619	0.087966	0.540957	-0.016086	84.649506	80.964104	129.397278	-0.613199	0.000000	-0.829131	0.000000	0.000000	0.000000	0.068881	0.170656	0.149132	0.000000	0.000000	3.000000	9.000000	0.000000
1388.643952	0.088136	0.541543	-0.015558	84.649506	80.964104	129.397278	-0.613199	0.000000	-0.829131	0.000000	0.000000	0.000000	0.051157	0.175869	0.158156	0.000000	0.000000	3.000000	9.000000	0.000000
1388.647286	0.088136	0.541543	-0.015558	84.649506	80.964104	129.397278	-0.613199	0.000000	-0.829131	0.000000	0.000000	0.000000	0.051157	0.175869	0.158156	0.000000	0.000000	3.000000	9.000000	0.000000
1388.650619	0.088136	0.541543	-0.015558	84.712685	83.412392	131.796097	-0.593192	0.000000	-0.777916	0.000000	0.000000	0.000000	0.051157	0.175869	0.158156	0.000000	0.000000	3.000000	9.000000	0.000000
1388.653952	0.088136	0.541543	-0.015558	84.712685	83.412392	131.796097	-0.593192	0.000000	-0.777916	0.000000	0.000000	0.000000	0.051157	0.175869	0.158156	0.000000	0.000000	3.000000	9.000000	0.000000
1388.657286	0.088268	0.542147	-0.015005	84.712685	83.412392	131.796097	-0.593192	0.000000	-0.777916	0.000000	0.000000	0.000000	0.039661	0.181134	0.165918	0.000000	0.000000	3.000000	9.000000	0.000000
1388.660619	0.088268	0.542147	-0.015005	84.757271	86.327377	134.682938	-0.593192	0.000000	-0.777916	0.000000	0.000000	0.000000	0.039661	0.181134	0.165918	0.000000	0.000000	3.000000	9.000000	0.000000
1388.663952	0.088354	0.542760	-0.014468	84.757271	86.327377	134.682938	-0.593192	0.000000	-0.777916	0.000000	0.000000	0.000000	0.025617	0.183979	0.161178	0.000000	0.000000	3.000000	9.000000	0.000000
1388.667286	0.088354	0.542760	-0.014468	84.757271	86.327377	134.682938	-0.593192	0.000000	-0.777916	0.000000	0.000000	0.000000	0.025617	0.183979	0.161178	0.000000	0.000000	3.000000	9.000000	0.000000
1388.670619	0.088354	0.542760	-0.014468	84.781578	89.428413	137.763489	-0.582313	0.000000	-0.723400	0.000000	0.000000	0.000000	0.025617	0.183979	0.161178	0.000000	0.000000	3.000000	9.000000	0.000000
1388.673952	0.088446	0.543407	-0.013895	84.781578	89.428413	137.763489	-0.582313	0.000000	-0.723400	0.000000	0.000000	0.000000	0.027749	0.194199	0.171946	0.000000	0.000000	3.000000	9.000000	0.000000
1388.677286	0.088446	0.543407	-0.013895	84.781578	89.428413	137.763489	-0.582313	0.000000	-0.723400	0.000000	0.000000	0.000000	0.027749	0.194199	0.171946	0.000000	0.000000	3.000000	9.000000	0.000000
1388.680619	0.088446	0.543407	-0.013895	84.788795	92.370766	140.685211	-0.577688	0.000000	-0.694742	0.000000	0.000000	0.000000	0.027749	0.194199	0.171946	0.000000	0.000000	3.000000	9.000000	0.000000
1388.683952	0.088553	0.544122	-0.013249	84.788795	92.370766	140.685211	-0.577688	0.000000	-0.694742	0.000000	0.000000	0.000000	0.032077	0.214332	0.193723	0.000000	0.000000	3.000000	9.000000	0.000000
1388.687286	0.088553	0.544122	-0.013249	84.788795	92.370766	140.685211	-0.577688	0.000000	-0.694742	0.000000	0.000000	0.000000	0.032077	0.214332	0.193723	0.000000	0.000000	3.000000	9.000000	0.000000
1388.690619	0.088553	0.544122	-0.013249	84.780678	94.891541	143.182877	-0.572342	0.000000	-0.662455	0.000000	0.000000	0.000000	0.032077	0.214332	0.193723	0.000000	0.000000	3.000000	9.000000	0.000000
1388.693952	0.088700	0.544895	-0.012512	84.780678	94.891541	143.182877	-0.572342	0.000000	-0.662455	0.000000	0.000000	0.000000	0.044090	0.232111	0.221039	0.000000	0.000000	3.000000	9.000000	0.000000
1388.697286	0.088700	0.544895	-0.012512	84.780678	94.891541	143.182877	-0.572342	0.000000	-0.662455	0.000000	0.000000	0.000000	0.044090	0.232111	0.221039	0.000000	0.000000	3.000000	9.000000	0.000000
1388.700619	0.088700	0.544895	-0.012512	84.762611	97.009918	145.278488	-0.564994	0.000000	-0.625615	0.000000	0.000000	0.000000	0.044090	0.232111	0.221039	0.000000	0.000000	3.000000	9.000000	0.000000
1388.703952	0.088861	0.545737	-0.011704	84.762611	97.009918	145.278488	-0.564994	0.000000	-0.625615	0.000000	0.000000	0.000000	0.048380	0.252568	0.242539	0.000000	0.000000	3.000000	9.000000	0.000000
1388.707286	0.088861	0.545737	-0.011704	84.762611	97.009918	145.278488	-0.564994	0.000000	-0.625615	0.000000	0.000000	0.000000	0.048380	0.252568	0.242539	0.000000	0.000000	3.000000	9.000000	0.000000
1388.710619	0.088861	0.545737	-0.011704	84.737244	99.071068	147.313705	-0.556930	0.000000	-0.585192	0.000000	0.000000	0.000000	0.048380	0.252568	0.242539	0.000000	0.000000	3.000000	9.000000	0.000000
1388.713952	0.089046	0.546623	-0.010888	84.737244	99.071068	147.313705	-0.556930	0.000000	-0.585192	0.000000	0.000000	0.000000	0.055416	0.265716	0.244690	0.000000	0.000000	3.000000	9.000000	0.000000
1388.717286	0.089046	0.546623	-0.010888	84.737244	99.071068	147.313705	-0.556930	0.000000	-0.585192	0.000000	0.000000	0.000000	0.055416	0.265716	0.244690	0.000000	0.000000	3.000000	9.000000	0.000000
1388.720619	0.089046	0.546623	-0.010888	84.704536	101.327736	149.541397	-0.547694	0.000000	-0.544411	0.000000	0.000000	0.000000	0.055416	0.265716	0.244690	0.000000	0.000000	3.000000	9.000000	0.000000
1388.723952	0.089225	0.547545	-0.010103	84.704536	101.327736	149.541397	-0.547694	0.000000	-0.544411	0.000000	0.000000	0.000000	0.053627	0.276469	0.235603	0.000000	0.000000	3.000000	9.000000	0.000000
1388.727286	0.089225	0.547545	-0.010103	84.704536	101.327736	149.541397	-0.547694	0.000000	-0.544411	0.000000	0.000000	0.000000	0.053627	0.276469	0.235603	0.000000	0.000000	3.000000	9.000000	0.000000
1388.730619	0.089225	0.547545	-0.010103	84.662743	103.977142	152.157516	-0.538756	0.000000	-0.505143	0.000000	0.000000	0.000000	0.053627	0.276469	0.235603	0.000000	0.000000	3.000000	9.000000	0.000000
1388.733952	0.089376	0.548502	-0.009344	84.662743	103.977142	152.157516	-0.538756	0.000000	-0.505143	0.000000	0.000000	0.000000	0.045449	0.287261	0.227740	0.000000	0.000000	3.000000	9.000000	0.000000
1388.737286	0.089376	0.548502	-0.009344	84.662743	103.977142	152.157516	-0.538756	0.000000	-0.505143	0.000000	0.000000	0.000000	0.045449	0.287261	0.227740	0.000000	0.000000	3.000000	9.000000	0.000000
1388.740619	0.089376	0.548502	-0.009344	84.608315	106.920250	155.060303	-0.531181	0.000000	-0.467187	0.000000	0.000000	0.000000	0.045449	0.287261	0.227740	0.000000	0.000000	3.000000	9.000000	0.000000
1388.743952	0.089510	0.549470	-0.008675	84.608315	106.920250	155.060303	-0.531181	0.000000	-0.467187	0.000000	0.000000	0.000000	0.040054	0.290456	0.200714	0.000000	0.000000	3.000000	9.000000	0.000000
1388.747286	0.089510	0.549470	-0.008675	84.608315	106.920250	155.060303	-0.531181	0.000000	-0.467187	0.000000	0.000000	0.000000	0.040054	0.290456	0.200714	0.000000	0.000000	3.000000	9.000000	0.000000
1388.750619	0.089510	0.549470	-0.008675	84.558426	110.090942	158.164703	-0.524505	0.000000	-0.433734	0.000000	0.000000	0.000000	0.040054	0.290456	0.200714	0.000000	0.000000	3.000000	9.000000	0.000000
1388.753952	0.089625	0.550449	-0.008096	84.558426	110.090942	158.164703	-0.524505	0.000000	-0.433734	0.000000	0.000000	0.000000	0.034666	0.293601	0.173713	0.000000	0.000000	3.000000	9.000000	0.000000
1388.757286	0.089625	0.550449	-0.008096	84.558426	110.090942	158.164703	-0.524505	0.000000	-0.433734	0.000000	0.000000	0.000000	0.034666	0.293601	0.173713	0.000000	0.000000	3.000000	9.000000	0.000000
1388.760619	0.089625	0.550449	-0.008096	84.540596	113.116913	161.079559	-0.518728	0.000000	-0.404782	0.000000	0.000000	0.000000	0.034666	0.293601	0.173713	0.000000	0.000000	3.000000	9.000000	0.000000
1388.763952	0.089734	0.551488	-0.007552	84.540596	113.116913	161.079559	-0.518728	0.000000	-0.404782	0.000000	0.000000	0.000000	0.032532	0.311798	0.163010	0.000000	0.000000	3.000000	9.000000	0.000000
1388.767286	0.089734	0.551488	-0.007552	84.540596	113.116913	161.079559	-0.518728	0.000000	-0.404782	0.000000	0.000000	0.000000	0.032532	0.311798	0.163010	0.000000	0.000000	3.000000	9.000000	0.000000
1388.770619	0.089734	0.551488	-0.007552	84.550758	115.859299	163.678131	-0.513306	0.000000	-0.377614	0.000000	0.000000	0.000000	0.032532	0.311798	0.163010	0.000000	0.000000	3.000000	9.000000	0.000000
1388.773952	0.089859	0.552538	-0.007039	84.550758	115.859299	163.678131	-0.513306	0.000000	-0.377614	0.000000	0.000000	0.000000	0.037398	0.314960	0.153984	0.000000	0.000000	3.000000	9.000000	0.000000
1388.777286	0.089859	0.552538	-0.007039	84.550758	115.859299	163.678131	-0.513306	0.000000	-0.377614	0.000000	0.000000	0.000000	0.037398	0.314960	0.153984	0.000000	0.000000	3.000000	9.000000	0.000000
1388.780619	0.089859	0.552538	-0.007039	84.576172	118.214386	165.879288	-0.507073	0.000000	-0.351950	0.000000	0.000000	0.000000	0.037398	0.314960	0.153984	0.000000	0.000000	3.000000	9.000000	0.000000
1388.783952	0.090003	0.553616	-0.006538	84.576172	118.214386	165.879288	-0.507073	0.000000	-0.351950	0.000000	0.000000	0.000000	0.043356	0.323215	0.150340	0.000000	0.000000	3.000000	9.000000	0.000000
1388.787286	0.090003	0.553616	-0.006538	84.576172	118.214386	165.879288	-0.507073	0.000000	-0.351950	0.000000	0.000000	0.000000	0.043356	0.323215	0.150340	0.000000	0.000000	3.000000	9.000000	0.000000
1388.790619	0.090003	0.553616	-0.006538	84.591949	120.095261	167.622345	-0.499847	0.000000	-0.326893	0.000000	0.000000	0.000000	0.043356	0.323215	0.150340	0.000000	0.000000	3.000000	9.000000	0.000000
1388.793952	0.090210	0.554720	-0.006058	84.591949	120.095261	167.622345	-0.499847	0.000000	-0.326893	0.000000	0.000000	0.000000	0.062178	0.331485	0.144066	0.000000	0.000000	3.000000	9.000000	0.000000
1388.797286	0.090210	0.554720	-0.006058	84.591949	120.095261	167.622345	-0.499847	0.000000	-0.326893	0.000000	0.000000	0.000000	0.062178	0.331485	0.144066	0.000000	0.000000	3.000000	9.000000	0.000000
1388.800619	0.090210	0.554720	-0.006058	84.577728	121.423126	168.853012	-0.489484	0.000000	-0.302882	0.000000	0.000000	0.000000	0.062178	0.331485	0.144066	0.000000	0.000000	3.000000	9.000000	0.000000
1388.803952	0.090503	0.555828	-0.005598	84.577728	121.423126	168.853012	-0.489484	0.000000	-0.302882	0.000000	0.000000	0.000000	0.087797	0.332208	0.138007	0.000000	0.000000	3.000000	9.000000	0.000000
1388.807286	0.090503	0.555828	-0.005598	84.577728	121.423126	168.853012	-0.489484	0.000000	-0.302882	0.000000	0.000000	0.000000	0.087797	0.332208	0.138007	0.000000	0.000000	3.000000	9.000000	0.000000
1388.810619	0.090503	0.555828	-0.005598	84.547844	122.415176	169.773254	-0.474851	0.000000	-0.279881	0.000000	0.000000	0.000000	0.087797	0.332208	0.138007	0.000000	0.000000	3.000000	9.000000	0.000000
1388.813952	0.090794	0.556963	-0.005146	84.547844	122.415176	169.773254	-0.474851	0.000000	-0.279881	0.000000	0.000000	0.000000	0.087416	0.340492	0.135467	0.000000	0.000000	3.000000	9.000000	0.000000
1388.817286	0.090794	0.556963	-0.005146	84.547844	122.415176	169.773254	-0.474851	0.000000	-0.279881	0.000000	0.000000	0.000000	0.087416	0.340492	0.135467	0.000000	0.000000	3.000000	9.000000	0.000000
1388.820619	0.090794	0.556963	-0.005146	84.535675	123.271477	170.546860	-0.460282	0.000000	-0.257303	0.000000	0.000000	0.000000	0.087416	0.340492	0.135467	0.000000	0.000000	3.000000	9.000000	0.000000
1388.823952	0.091082	0.558083	-0.004716	84.535675	123.271477	170.546860	-0.460282	0.000000	-0.257303	0.000000	0.000000	0.000000	0.086282	0.336103	0.129158	0.000000	0.000000	3.000000	9.000000	0.000000
1388.827286	0.091082	0.558083	-0.004716	84.535675	123.271477	170.546860	-0.460282	0.000000	-0.257303	0.000000	0.000000	0.000000	0.086282	0.336103	0.129158	0.000000	0.000000	3.000000	9.000000	0.000000
1388.830619	0.091082	0.558083	-0.004716	84.560333	124.319870	171.477600	-0.445902	0.000000	-0.235777	0.000000	0.000000	0.000000	0.086282	0.336103	0.129158	0.000000	0.000000	3.000000	9.000000	0.000000
1388.833952	0.091326	0.559206	-0.004279	84.560333	124.319870	171.477600	-0.445902	0.000000	-0.235777	0.000000	0.000000	0.000000	0.073313	0.336808	0.130813	0.000000	0.000000	3.000000	9.000000	0.000000
1388.837286	0.091326	0.559206	-0.004279	84.560333	124.319870	171.477600	-0.445902	0.000000	-0.235777	0.000000	0.000000	0.000000	0.073313	0.336808	0.130813	0.000000	0.000000	3.000000	9.000000	0.000000
1388.840619	0.091326	0.559206	-0.004279	84.619698	125.542717	172.545944	-0.433683	0.000000	-0.213975	0.000000	0.000000	0.000000	0.073313	0.336808	0.130813	0.000000	0.000000	3.000000	9.000000	0.000000
1388.843952	0.091560	0.560279	-0.003900	84.619698	125.542717	172.545944	-0.433683	0.000000	-0.213975	0.000000	0.000000	0.000000	0.070008	0.321948	0.113970	0.000000	0.000000	3.000000	9.000000	0.000000
1388.847286	0.091560	0.560279	-0.003900	84.619698	125.542717	172.545944	-0.433683	0.000000	-0.213975	0.000000	0.000000	0.000000	0.070008	0.321948	0.113970	0.000000	0.000000	3.000000	9.000000	0.000000
1388.850619	0.091560	0.560279	-0.003900	84.686958	126.961441	173.793671	-0.422015	0.000000	-0.194980	0.000000	0.000000	0.000000	0.070008	0.321948	0.113970	0.000000	0.000000	3.000000	9.000000	0.000000
1388.853952	0.091811	0.561337	-0.003544	84.686958	126.961441	173.793671	-0.422015	0.000000	-0.194980	0.000000	0.000000	0.000000	0.075313	0.317371	0.106530	0.000000	0.000000	3.000000	9.000000	0.000000
1388.857286	0.091811	0.561337	-0.003544	84.686958	126.961441	173.793671	-0.422015	0.000000	-0.194980	0.000000	0.000000	0.000000	0.075313	0.317371	0.106530	0.000000	0.000000	3.000000	9.000000	0.000000
1388.860619	0.091811	0.561337	-0.003544	84.744843	128.630142	175.293976	-0.409462	0.000000	-0.177225	0.000000	0.000000	0.000000	0.075313	0.317371	0.106530	0.000000	0.000000	3.000000	9.000000	0.000000
1388.863952	0.092081	0.562354	-0.003208	84.744843	128.630142	175.293976	-0.409462	0.000000	-0.177225	0.000000	0.000000	0.000000	0.080978	0.305139	0.100810	0.000000	0.000000	3.000000	9.000000	0.000000
1388.867286	0.092081	0.562354	-0.003208	84.744843	128.630142	175.293976	-0.409462	0.000000	-0.177225	0.000000	0.000000	0.000000	0.080978	0.305139	0.100810	0.000000	0.000000	3.000000	9.000000	0.000000
1388.870619	0.092081	0.562354	-0.003208	84.758278	130.398453	176.914429	-0.395966	0.000000	-0.160423	0.000000	0.000000	0.000000	0.080978	0.305139	0.100810	0.000000	0.000000	3.000000	9.000000	0.000000
1388.873952	0.092360	0.563346	-0.002938	84.758278	130.398453	176.914429	-0.395966	0.000000	-0.160423	0.000000	0.000000	0.000000	0.083834	0.297594	0.081236	0.000000	0.000000	3.000000	9.000000	0.000000
1388.877286	0.092360	0.563346	-0.002938	84.758278	130.398453	176.914429	-0.395966	0.000000	-0.160423	0.000000	0.000000	0.000000	0.083834	0.297594	0.081236	0.000000	0.000000	3.000000	9.000000	0.000000
1388.880619	0.092360	0.563346	-0.002938	84.699837	132.057266	178.487885	-0.381993	0.000000	-0.146884	0.000000	0.000000	0.000000	0.083834	0.297594	0.081236	0.000000	0.000000	3.000000	9.000000	0.000000
1388.883952	0.092675	0.564305	-0.002713	84.699837	132.057266	178.487885	-0.381993	0.000000	-0.146884	0.000000	0.000000	0.000000	0.094585	0.287562	0.067373	0.000000	0.000000	3.000000	9.000000	0.000000
1388.887286	0.092675	0.564305	-0.002713	84.699837	132.057266	178.487885	-0.381993	0.000000	-0.146884	0.000000	0.000000	0.000000	0.094585	0.287562	0.067373	0.000000	0.000000	3.000000	9.000000	0.000000
1388.890619	0.092675	0.564305	-0.002713	84.587601	133.647263	-179.975433	-0.366229	0.000000	-0.135655	0.000000	0.000000	0.000000	0.094585	0.287562	0.067373	0.000000	0.000000	3.000000	9.000000	0.000000
1388.893952	0.092675	0.564305	-0.002713	84.587601	133.647263	-179.975433	-0.366229	0.000000	-0.135655	0.000000	0.000000	0.000000	0.094585	0.287562	0.067373	0.000000	0.000000	3.000000	9.000000	0.000000
1388.897286	0.092988	0.565222	-0.002502	84.587601	133.647263	-179.975433	-0.366229	0.000000	-0.135655	0.000000	0.000000	0.000000	0.093827	0.275109	0.063180	0.000000	0.000000	3.000000	9.000000	0.000000
1388.900619	0.092988	0.565222	-0.002502	84.477097	135.073242	-178.589828	-0.366229	0.000000	-0.135655	0.000000	0.000000	0.000000	0.093827	0.275109	0.063180	0.000000	0.000000	3.000000	9.000000	0.000000
1388.903952	0.093272	0.566105	-0.002324	84.477097	135.073242	-178.589828	-0.366229	0.000000	-0.135655	0.000000	0.000000	0.000000	0.085168	0.264957	0.053425	0.000000	0.000000	3.000000	9.000000	0.000000
1388.907286	0.093272	0.566105	-0.002324	84.477097	135.073242	-178.589828	-0.366229	0.000000	-0.135655	0.000000	0.000000	0.000000	0.085168	0.264957	0.053425	0.000000	0.000000	3.000000	9.000000	0.000000
1388.910619	0.093272	0.566105	-0.002324	84.378586	136.290115	-177.415985	-0.336396	0.000000	-0.116221	0.000000	0.000000	0.000000	0.085168	0.264957	0.053425	0.000000	0.000000	3.000000	9.000000	0.000000
1388.913952	0.093507	0.566929	-0.002168	84.378586	136.290115	-177.415985	-0.336396	0.000000	-0.116221	0.000000	0.000000	0.000000	0.070382	0.247128	0.046847	0.000000	0.000000	3.000000	9.000000	0.000000
1388.917286	0.093507	0.566929	-0.002168	84.378586	136.290115	-177.415985	-0.336396	0.000000	-0.116221	0.000000	0.000000	0.000000	0.070382	0.247128	0.046847	0.000000	0.000000	3.000000	9.000000	0.000000
1388.920619	0.093507	0.566929	-0.002168	84.293564	137.258926	-176.489853	-0.324666	0.000000	-0.108413	0.000000	0.000000	0.000000	0.070382	0.247128	0.046847	0.000000	0.000000	3.000000	9.000000	0.000000
1388.923952	0.093759	0.567736	-0.002036	84.293564	137.258926	-176.489853	-0.324666	0.000000	-0.108413	0.000000	0.000000	0.000000	0.075745	0.242091	0.039818	0.000000	0.000000	3.000000	9.000000	0.000000
1388.927286	0.093759	0.567736	-0.002036	84.293564	137.258926	-176.489853	-0.324666	0.000000	-0.108413	0.000000	0.000000	0.000000	0.075745	0.242091	0.039818	0.000000	0.000000	3.000000	9.000000	0.000000
1388.930619	0.093759	0.567736	-0.002036	84.231155	137.902771	-175.880142	-0.312041	0.000000	-0.101777	0.000000	0.000000	0.000000	0.075745	0.242091	0.039818	0.000000	0.000000	3.000000	9.000000	0.000000
1388.933952	0.093759	0.567736	-0.002036	84.231155	137.902771	-175.880142	-0.312041	0.000000	-0.101777	0.000000	0.000000	0.000000	0.075745	0.242091	0.039818	0.000000	0.000000	3.000000	9.000000	0.000000
1388.937286	0.094044	0.568502	-0.001856	84.231155	137.902771	-175.880142	-0.312041	0.000000	-0.101777	0.000000	0.000000	0.000000	0.085432	0.230048	0.053742	0.000000	0.000000	3.000000	9.000000	0.000000
1388.940619	0.094044	0.568502	-0.001856	84.193367	138.281754	-175.548691	-0.312041	0.000000	-0.101777	0.000000	0.000000	0.000000	0.085432	0.230048	0.053742	0.000000	0.000000	3.000000	9.000000	0.000000
1388.943952	0.094368	0.569252	-0.001705	84.193367	138.281754	-175.548691	-0.312041	0.000000	-0.101777	0.000000	0.000000	0.000000	0.097315	0.225022	0.045420	0.000000	0.000000	3.000000	9.000000	0.000000
1388.947286	0.094368	0.569252	-0.001705	84.193367	138.281754	-175.548691	-0.312041	0.000000	-0.101777	0.000000	0.000000	0.000000	0.097315	0.225022	0.045420	0.000000	0.000000	3.000000	9.000000	0.000000
1388.950619	0.094368	0.569252	-0.001705	84.177017	138.528229	-175.363037	-0.281583	0.000000	-0.085250	0.000000	0.000000	0.000000	0.097315	0.225022	0.045420	0.000000	0.000000	3.000000	9.000000	0.000000
1388.953952	0.094368	0.569252	-0.001705	84.177017	138.528229	-175.363037	-0.281583	0.000000	-0.085250	0.000000	0.000000	0.000000	0.097315	0.225022	0.045420	0.000000	0.000000	3.000000	9.000000	0.000000
1388.957286	0.094790	0.569962	-0.001521	84.177017	138.528229	-175.363037	-0.281583	0.000000	-0.085250	0.000000	0.000000	0.000000	0.126538	0.213010	0.055339	0.000000	0.000000	3.000000	9.000000	0.000000
1388.960619	0.094790	0.569962	-0.001521	84.193367	138.867630	-175.100159	-0.281583	0.000000	-0.085250	0.000000	0.000000	0.000000	0.126538	0.213010	0.055339	0.000000	0.000000	3.000000	9.000000	0.000000
1388.963952	0.095305	0.570640	-0.001326	84.193367	138.867630	-175.100159	-0.281583	0.000000	-0.085250	0.000000	0.000000	0.000000	0.154376	0.203345	0.058243	0.000000	0.000000	3.000000	9.000000	0.000000
1388.967286	0.095305	0.570640	-0.001326	84.193367	138.867630	-175.100159	-0.281583	0.000000	-0.085250	0.000000	0.000000	0.000000	0.154376	0.203345	0.058243	0.000000	0.000000	3.000000	9.000000	0.000000
1388.970619	0.095305	0.570640	-0.001326	84.267487	139.578979	-174.407135	-0.234764	0.000000	-0.066320	0.000000	0.000000	0.000000	0.154376	0.203345	0.058243	0.000000	0.000000	3.000000	9.000000	0.000000
1388.973952	0.095305	0.570640	-0.001326	84.267487	139.578979	-174.407135	-0.234764	0.000000	-0.066320	0.000000	0.000000	0.000000	0.154376	0.203345	0.058243	0.000000	0.000000	3.000000	9.000000	0.000000
1388.977286	0.095901	0.571232	-0.001174	84.267487	139.578979	-174.407135	-0.234764	0.000000	-0.066320	0.000000	0.000000	0.000000	0.179035	0.177628	0.045645	0.000000	0.000000	3.000000	9.000000	0.000000
1388.980619	0.095901	0.571232	-0.001174	84.402420	141.014389	-172.603241	-0.234764	0.000000	-0.066320	0.000000	0.000000	0.000000	0.179035	0.177628	0.045645	0.000000	0.000000	3.000000	9.000000	0.000000
1388.983952	0.096540	0.571782	-0.001044	84.402420	141.014389	-172.603241	-0.234764	0.000000	-0.066320	0.000000	0.000000	0.000000	0.191423	0.164863	0.039109	0.000000	0.000000	3.000000	9.000000	0.000000
1388.987286	0.096540	0.571782	-0.001044	84.402420	141.014389	-172.603241	-0.234764	0.000000	-0.066320	0.000000	0.000000	0.000000	0.191423	0.164863	0.039109	0.000000	0.000000	3.000000	9.000000	0.000000
1388.990619	0.096540	0.571782	-0.001044	84.597855	143.387711	-169.600815	-0.173021	0.000000	-0.052194	0.000000	0.000000	0.000000	0.191423	0.164863	0.039109	0.000000	0.000000	3.000000	9.000000	0.000000
1388.993952	0.096540	0.571782	-0.001044	84.597855	143.387711	-169.600815	-0.173021	0.000000	-0.052194	0.000000	0.000000	0.000000	0.191423	0.164863	0.039109	0.000000	0.000000	3.000000	9.000000	0.000000
1388.997286	0.097220	0.572263	-0.000929	84.597855	143.387711	-169.600815	-0.173021	0.000000	-0.052194	0.000000	0.000000	0.000000	0.204216	0.144375	0.034415	0.000000	0.000000	3.000000	9.000000	0.000000
1389.000619	0.097220	0.572263	-0.000929	84.842201	146.824448	-165.806335	-0.173021	0.000000	-0.052194	0.000000	0.000000	0.000000	0.204216	0.144375	0.034415	0.000000	0.000000	3.000000	9.000000	0.000000
1389.003952	0.097980	0.572640	-0.000874	84.842201	146.824448	-165.806335	-0.173021	0.000000	-0.052194	0.000000	0.000000	0.000000	0.227817	0.113178	0.016692	0.000000	0.000000	3.000000	9.000000	0.000000
1389.007286	0.097980	0.572640	-0.000874	84.842201	146.824448	-165.806335	-0.173021	0.000000	-0.052194	0.000000	0.000000	0.000000	0.227817	0.113178	0.016692	0.000000	0.000000	3.000000	9.000000	0.000000
1389.010619	0.097980	0.572640	-0.000874	85.114609	150.964508	-161.496918	-0.101016	0.000000	-0.043676	0.000000	0.000000	0.000000	0.227817	0.113178	0.016692	0.000000	0.000000	3.000000	9.000000	0.000000
1389.013952	0.097980	0.572640	-0.000874	85.114609	150.964508	-161.496918	-0.101016	0.000000	-0.043676	0.000000	0.000000	0.000000	0.227817	0.113178	0.016692	0.000000	0.000000	3.000000	9.000000	0.000000
1389.017286	0.098830	0.572941	-0.000820	85.114609	150.964508	-161.496918	-0.101016	0.000000	-0.043676	0.000000	0.000000	0.000000	0.255120	0.090314	0.016144	0.000000	0.000000	3.000000	9.000000	0.000000
1389.020619	0.098830	0.572941	-0.000820	85.391129	155.080780	-157.357391	-0.101016	0.000000	-0.043676	0.000000	0.000000	0.000000	0.255120	0.090314	0.016144	0.000000	0.000000	3.000000	9.000000	0.000000
1389.023952	0.099763	0.573156	-0.000808	85.391129	155.080780	-157.357391	-0.101016	0.000000	-0.043676	0.000000	0.000000	0.000000	0.279825	0.064339	0.003407	0.000000	0.000000	3.000000	9.000000	0.000000
1389.027286	0.099763	0.573156	-0.000808	85.391129	155.080780	-157.357391	-0.101016	0.000000	-0.043676	0.000000	0.000000	0.000000	0.279825	0.064339	0.003407	0.000000	0.000000	3.000000	9.000000	0.000000
1389.030619	0.099763	0.573156	-0.000808	85.614563	158.761383	-153.699921	-0.011858	0.000000	-0.040418	0.000000	0.000000	0.000000	0.279825	0.064339	0.003407	0.000000	0.000000	3.000000	9.000000	0.000000
1389.033952	0.100762	0.573345	-0.000807	85.614563	158.761383	-153.699921	-0.011858	0.000000	-0.040418	0.000000	0.000000	0.000000	0.299853	0.056709	0.000350	0.000000	0.000000	3.000000	9.000000	0.000000
1389.037286	0.100762	0.573345	-0.000807	85.614563	158.761383	-153.699921	-0.011858	0.000000	-0.040418	0.000000	0.000000	0.000000	0.299853	0.056709	0.000350	0.000000	0.000000	3.000000	9.000000	0.000000
1389.040619	0.100762	0.573345	-0.000807	85.763535	161.541687	-150.744675	0.038117	0.000000	-0.040359	0.000000	0.000000	0.000000	0.299853	0.056709	0.000350	0.000000	0.000000	3.000000	9.000000	0.000000
1389.043952	0.101847	0.573491	-0.000838	85.763535	161.541687	-150.744675	0.038117	0.000000	-0.040359	0.000000	0.000000	0.000000	0.325250	0.043733	-0.009380	0.000000	0.000000	3.000000	9.000000	0.000000
1389.047286	0.101847	0.573491	-0.000838	85.763535	161.541687	-150.744675	0.038117	0.000000	-0.040359	0.000000	0.000000	0.000000	0.325250	0.043733	-0.009380	0.000000	0.000000	3.000000	9.000000	0.000000
1389.050619	0.101847	0.573491	-0.000838	85.858589	163.377426	-148.526138	0.092325	0.000000	-0.041923	0.000000	0.000000	0.000000	0.325250	0.043733	-0.009380	0.000000	0.000000	3.000000	9.000000	0.000000
1389.053952	0.103010	0.573601	-0.000926	85.858589	163.377426	-148.526138	0.092325	0.000000	-0.041923	0.000000	0.000000	0.000000	0.349053	0.032991	-0.026235	0.000000	0.000000	3.000000	9.000000	0.000000
1389.057286	0.103010	0.573601	-0.000926	85.858589	163.377426	-148.526138	0.092325	0.000000	-0.041923	0.000000	0.000000	0.000000	0.349053	0.032991	-0.026235	0.000000	0.000000	3.000000	9.000000	0.000000
1389.060619	0.103010	0.573601	-0.000926	85.927254	164.937302	-146.516754	0.150501	0.000000	-0.046295	0.000000	0.000000	0.000000	0.349053	0.032991	-0.026235	0.000000	0.000000	3.000000	9.000000	0.000000
1389.063952	0.104278	0.573693	-0.001058	85.927254	164.937302	-146.516754	0.150501	0.000000	-0.046295	0.000000	0.000000	0.000000	0.380423	0.027630	-0.039652	0.000000	0.000000	3.000000	9.000000	0.000000
1389.067286	0.104278	0.573693	-0.001058	85.927254	164.937302	-146.516754	0.150501	0.000000	-0.046295	0.000000	0.000000	0.000000	0.380423	0.027630	-0.039652	0.000000	0.000000	3.000000	9.000000	0.000000
1389.070619	0.104278	0.573693	-0.001058	85.999634	166.959854	-144.072281	0.213905	0.000000	-0.052904	0.000000	0.000000	0.000000	0.380423	0.027630	-0.039652	0.000000	0.000000	3.000000	9.000000	0.000000
1389.073952	0.105601	0.573706	-0.001254	85.999634	166.959854	-144.072281	0.213905	0.000000	-0.052904	0.000000	0.000000	0.000000	0.396807	0.003867	-0.058632	0.000000	0.000000	3.000000	9.000000	0.000000
1389.077286	0.105601	0.573706	-0.001254	85.999634	166.959854	-144.072281	0.213905	0.000000	-0.052904	0.000000	0.000000	0.000000	0.396807	0.003867	-0.058632	0.000000	0.000000	3.000000	9.000000	0.000000
1389.080619	0.105601	0.573706	-0.001254	86.085983	170.143951	-140.698441	0.280039	0.000000	-0.062676	0.000000	0.000000	0.000000	0.396807	0.003867	-0.058632	0.000000	0.000000	3.000000	9.000000	0.000000
1389.083952	0.106953	0.573690	-0.001520	86.085983	170.143951	-140.698441	0.280039	0.000000	-0.062676	0.000000	0.000000	0.000000	0.405692	-0.004591	-0.079943	0.000000	0.000000	3.000000	9.000000	0.000000
1389.087286	0.106953	0.573690	-0.001520	86.085983	170.143951	-140.698441	0.280039	0.000000	-0.062676	0.000000	0.000000	0.000000	0.405692	-0.004591	-0.079943	0.000000	0.000000	3.000000	9.000000	0.000000
1389.090619	0.106953	0.573690	-0.001520	86.184433	174.842422	-136.136368	0.347654	0.000000	-0.076000	0.000000	0.000000	0.000000	0.405692	-0.004591	-0.079943	0.000000	0.000000	3.000000	9.000000	0.000000
1389.093952	0.108321	0.573588	-0.001817	86.184433	174.842422	-136.136368	0.347654	0.000000	-0.076000	0.000000	0.000000	0.000000	0.410448	-0.030684	-0.089140	0.000000	0.000000	3.000000	9.000000	0.000000
1389.097286	0.108321	0.573588	-0.001817	86.184433	174.842422	-136.136368	0.347654	0.000000	-0.076000	0.000000	0.000000	0.000000	0.410448	-0.030684	-0.089140	0.000000	0.000000	3.000000	9.000000	0.000000
1389.100619	0.108321	0.573588	-0.001817	86.258850	-179.203064	-130.303055	0.416062	0.000000	-0.090856	0.000000	0.000000	0.000000	0.410448	-0.030684	-0.089140	0.000000	0.000000	3.000000	9.000000	0.000000
1389.103952	0.109672	0.573414	-0.002186	86.258850	-179.203064	-130.303055	0.416062	0.000000	-0.090856	0.000000	0.000000	0.000000	0.405300	-0.052167	-0.110701	0.000000	0.000000	3.000000	9.000000	0.000000
1389.107286	0.109672	0.573414	-0.002186	86.258850	-179.203064	-130.303055	0.416062	0.000000	-0.090856	0.000000	0.000000	0.000000	0.405300	-0.052167	-0.110701	0.000000	0.000000	3.000000	9.000000	0.000000
1389.110619	0.109672	0.573414	-0.002186	86.285217	-172.842285	-123.717186	0.483612	0.000000	-0.109307	0.000000	0.000000	0.000000	0.405300	-0.052167	-0.110701	0.000000	0.000000	3.000000	9.000000	0.000000
1389.113952	0.110974	0.573153	-0.002570	86.285217	-172.842285	-123.717186	0.483612	0.000000	-0.109307	0.000000	0.000000	0.000000	0.390397	-0.078229	-0.115228	0.000000	0.000000	3.000000	9.000000	0.000000
1389.117286	0.110974	0.573153	-0.002570	86.285217	-172.842285	-123.717186	0.483612	0.000000	-0.109307	0.000000	0.000000	0.000000	0.390397	-0.078229	-0.115228	0.000000	0.000000	3.000000	9.000000	0.000000
1389.120619	0.110974	0.573153	-0.002570	86.269333	-166.828735	-117.415558	0.548678	0.000000	-0.128511	0.000000	0.000000	0.000000	0.390397	-0.078229	-0.115228	0.000000	0.000000	3.000000	9.000000	0.000000
1389.123952	0.112185	0.572849	-0.002948	86.269333	-166.828735	-117.415558	0.548678	0.000000	-0.128511	0.000000	0.000000	0.000000	0.363317	-0.091240	-0.113237	0.000000	0.000000	3.000000	9.000000	0.000000
1389.127286	0.112185	0.572849	-0.002948	86.269333	-166.828735	-117.415558	0.548678	0.000000	-0.128511	0.000000	0.000000	0.000000	0.363317	-0.091240	-0.113237	0.000000	0.000000	3.000000	9.000000	0.000000
1389.130619	0.112185	0.572849	-0.002948	86.213127	-161.790009	-112.326080	0.609231	0.000000	-0.147384	0.000000	0.000000	0.000000	0.363317	-0.091240	-0.113237	0.000000	0.000000	3.000000	9.000000	0.000000
1389.133952	0.113363	0.572530	-0.003272	86.213127	-161.790009	-112.326080	0.609231	0.000000	-0.147384	0.000000	0.000000	0.000000	0.353461	-0.095828	-0.097205	0.000000	0.000000	3.000000	9.000000	0.000000
1389.137286	0.113363	0.572530	-0.003272	86.213127	-161.790009	-112.326080	0.609231	0.000000	-0.147384	0.000000	0.000000	0.000000	0.353461	-0.095828	-0.097205	0.000000	0.000000	3.000000	9.000000	0.000000
1389.140619	0.113363	0.572530	-0.003272	86.144562	-158.335342	-109.089752	0.668141	0.000000	-0.163585	0.000000	0.000000	0.000000	0.353461	-0.095828	-0.097205	0.000000	0.000000	3.000000	9.000000	0.000000
1389.143952	0.114435	0.572159	-0.003560	86.144562	-158.335342	-109.089752	0.668141	0.000000	-0.163585	0.000000	0.000000	0.000000	0.321789	-0.111128	-0.086381	0.000000	0.000000	3.000000	9.000000	0.000000
1389.147286	0.114435	0.572159	-0.003560	86.144562	-158.335342	-109.089752	0.668141	0.000000	-0.163585	0.000000	0.000000	0.000000	0.321789	-0.111128	-0.086381	0.000000	0.000000	3.000000	9.000000	0.000000
1389.150619	0.114435	0.572159	-0.003560	86.076141	-156.936966	-107.872139	0.721773	0.000000	-0.177982	0.000000	0.000000	0.000000	0.321789	-0.111128	-0.086381	0.000000	0.000000	3.000000	9.000000	0.000000
1389.153952	0.115430	0.571730	-0.003793	86.076141	-156.936966	-107.872139	0.721773	0.000000	-0.177982	0.000000	0.000000	0.000000	0.298407	-0.128755	-0.070107	0.000000	0.000000	3.000000	9.000000	0.000000
1389.157286	0.115430	0.571730	-0.003793	86.076141	-156.936966	-107.872139	0.721773	0.000000	-0.177982	0.000000	0.000000	0.000000	0.298407	-0.128755	-0.070107	0.000000	0.000000	3.000000	9.000000	0.000000
1389.160619	0.115430	0.571730	-0.003793	86.020439	-157.282227	-108.268913	0.771507	0.000000	-0.189666	0.000000	0.000000	0.000000	0.298407	-0.128755	-0.070107	0.000000	0.000000	3.000000	9.000000	0.000000
1389.163952	0.116309	0.571260	-0.003944	86.020439	-157.282227	-108.268913	0.771507	0.000000	-0.189666	0.000000	0.000000	0.000000	0.263518	-0.141056	-0.045324	0.000000	0.000000	3.000000	9.000000	0.000000
1389.167286	0.116309	0.571260	-0.003944	86.020439	-157.282227	-108.268913	0.771507	0.000000	-0.189666	0.000000	0.000000	0.000000	0.263518	-0.141056	-0.045324	0.000000	0.000000	3.000000	9.000000	0.000000
1389.170619	0.116309	0.571260	-0.003944	85.959351	-157.739807	-108.790138	0.815427	0.000000	-0.197221	0.000000	0.000000	0.000000	0.263518	-0.141056	-0.045324	0.000000	0.000000	3.000000	9.000000	0.000000
1389.173952	0.116309	0.571260	-0.003944	85.959351	-157.739807	-108.790138	0.815427	0.000000	-0.197221	0.000000	0.000000	0.000000	0.263518	-0.141056	-0.045324	0.000000	0.000000	3.000000	9.000000	0.000000
1389.177286	0.117116	0.570723	-0.004017	85.959351	-157.739807	-108.790138	0.815427	0.000000	-0.197221	0.000000	0.000000	0.000000	0.242118	-0.161085	-0.021908	0.000000	0.000000	3.000000	9.000000	0.000000
1389.180619	0.117116	0.570723	-0.004017	85.892242	-158.281113	-109.374008	0.815427	0.000000	-0.197221	0.000000	0.000000	0.000000	0.242118	-0.161085	-0.021908	0.000000	0.000000	3.000000	9.000000	0.000000
1389.183952	0.117797	0.570135	-0.004047	85.892242	-158.281113	-109.374008	0.815427	0.000000	-0.197221	0.000000	0.000000	0.000000	0.204313	-0.176450	-0.008863	0.000000	0.000000	3.000000	9.000000	0.000000
1389.187286	0.117797	0.570135	-0.004047	85.892242	-158.281113	-109.374008	0.815427	0.000000	-0.197221	0.000000	0.000000	0.000000	0.204313	-0.176450	-0.008863	0.000000	0.000000	3.000000	9.000000	0.000000
1389.190619	0.117797	0.570135	-0.004047	85.826363	-159.026825	-110.139961	0.889832	0.000000	-0.202349	0.000000	0.000000	0.000000	0.204313	-0.176450	-0.008863	0.000000	0.000000	3.000000	9.000000	0.000000
1389.193952	0.117797	0.570135	-0.004047	85.826363	-159.026825	-110.139961	0.889832	0.000000	-0.202349	0.000000	0.000000	0.000000	0.204313	-0.176450	-0.008863	0.000000	0.000000	3.000000	9.000000	0.000000
1389.197286	0.118409	0.569529	-0.004078	85.826363	-159.026825	-110.139961	0.889832	0.000000	-0.202349	0.000000	0.000000	0.000000	0.183612	-0.181857	-0.009425	0.000000	0.000000	3.000000	9.000000	0.000000
1389.200619	0.118409	0.569529	-0.004078	85.754990	-159.997299	-111.117432	0.889832	0.000000	-0.202349	0.000000	0.000000	0.000000	0.183612	-0.181857	-0.009425	0.000000	0.000000	3.000000	9.000000	0.000000
1389.203952	0.118968	0.568907	-0.004049	85.754990	-159.997299	-111.117432	0.889832	0.000000	-0.202349	0.000000	0.000000	0.000000	0.167838	-0.186606	0.008939	0.000000	0.000000	3.000000	9.000000	0.000000
1389.207286	0.118968	0.568907	-0.004049	85.754990	-159.997299	-111.117432	0.889832	0.000000	-0.202349	0.000000	0.000000	0.000000	0.167838	-0.186606	0.008939	0.000000	0.000000	3.000000	9.000000	0.000000
1389.210619	0.118968	0.568907	-0.004049	85.681213	-160.736877	-111.856544	0.948407	0.000000	-0.202430	0.000000	0.000000	0.000000	0.167838	-0.186606	0.008939	0.000000	0.000000	3.000000	9.000000	0.000000
1389.213952	0.118968	0.568907	-0.004049	85.681213	-160.736877	-111.856544	0.948407	0.000000	-0.202430	0.000000	0.000000	0.000000	0.167838	-0.186606	0.008939	0.000000	0.000000	3.000000	9.000000	0.000000
1389.217286	0.119431	0.568275	-0.004038	85.681213	-160.736877	-111.856544	0.948407	0.000000	-0.202430	0.000000	0.000000	0.000000	0.138870	-0.189620	0.003314	0.000000	0.000000	3.000000	9.000000	0.000000
1389.220619	0.119431	0.568275	-0.004038	85.607201	-161.591553	-112.683540	0.948407	0.000000	-0.202430	0.000000	0.000000	0.000000	0.138870	-0.189620	0.003314	0.000000	0.000000	3.000000	9.000000	0.000000
1389.223952	0.119624	0.567658	-0.004005	85.607201	-161.591553	-112.683540	0.948407	0.000000	-0.202430	0.000000	0.000000	0.000000	0.057767	-0.184905	0.009652	0.000000	0.000000	3.000000	9.000000	0.000000
1389.227286	0.119624	0.567658	-0.004005	85.607201	-161.591553	-112.683540	0.948407	0.000000	-0.202430	0.000000	0.000000	0.000000	0.057767	-0.184905	0.009652	0.000000	0.000000	3.000000	9.000000	0.000000
1389.230619	0.119624	0.567658	-0.004005	85.537834	-163.240936	-114.206764	0.981180	0.000000	-0.200269	0.000000	0.000000	0.000000	0.057767	-0.184905	0.009652	0.000000	0.000000	3.000000	9.000000	0.000000
1389.233952	0.119624	0.567658	-0.004005	85.537834	-163.240936	-114.206764	0.981180	0.000000	-0.200269	0.000000	0.000000	0.000000	0.057767	-0.184905	0.009652	0.000000	0.000000	3.000000	9.000000	0.000000
1389.237286	0.119579	0.567042	-0.003912	85.537834	-163.240936	-114.206764	0.981180	0.000000	-0.200269	0.000000	0.000000	0.000000	-0.013286	-0.184912	0.028142	0.000000	0.000000	3.000000	9.000000	0.000000
1389.240619	0.119579	0.567042	-0.003912	85.470741	-166.303024	-117.031685	0.981180	0.000000	-0.200269	0.000000	0.000000	0.000000	-0.013286	-0.184912	0.028142	0.000000	0.000000	3.000000	9.000000	0.000000
1389.243952	0.119384	0.566520	-0.003779	85.470741	-166.303024	-117.031685	0.981180	0.000000	-0.200269	0.000000	0.000000	0.000000	-0.058569	-0.156593	0.039752	0.000000	0.000000	3.000000	9.000000	0.000000
1389.247286	0.119384	0.566520	-0.003779	85.470741	-166.303024	-117.031685	0.981180	0.000000	-0.200269	0.000000	0.000000	0.000000	-0.058569	-0.156593	0.039752	0.000000	0.000000	3.000000	9.000000	0.000000
1389.250619	0.119384	0.566520	-0.003779	85.390114	-171.091019	-121.431190	0.969204	0.000000	-0.188953	0.000000	0.000000	0.000000	-0.058569	-0.156593	0.039752	0.000000	0.000000	3.000000	9.000000	0.000000
1389.253952	0.119384	0.566520	-0.003779	85.390114	-171.091019	-121.431190	0.969204	0.000000	-0.188953	0.000000	0.000000	0.000000	-0.058569	-0.156593	0.039752	0.000000	0.000000	3.000000	9.000000	0.000000
1389.257286	0.119025	0.566033	-0.003568	85.390114	-171.091019	-121.431190	0.969204	0.000000	-0.188953	0.000000	0.000000	0.000000	-0.107621	-0.146013	0.063407	0.000000	0.000000	3.000000	9.000000	0.000000
1389.260619	0.119025	0.566033	-0.003568	85.265549	-177.184692	-127.017426	0.969204	0.000000	-0.188953	0.000000	0.000000	0.000000	-0.107621	-0.146013	0.063407	0.000000	0.000000	3.000000	9.000000	0.000000
1389.263952	0.118631	0.565607	-0.003317	85.265549	-177.184692	-127.017426	0.969204	0.000000	-0.188953	0.000000	0.000000	0.000000	-0.118427	-0.127820	0.075128	0.000000	0.000000	3.000000	9.000000	0.000000
1389.267286	0.118631	0.565607	-0.003317	85.265549	-177.184692	-127.017426	0.969204	0.000000	-0.188953	0.000000	0.000000	0.000000	-0.118427	-0.127820	0.075128	0.000000	0.000000	3.000000	9.000000	0.000000
1389.270619	0.118631	0.565607	-0.003317	85.079605	175.986389	-133.249374	0.931530	0.000000	-0.165864	0.000000	0.000000	0.000000	-0.118427	-0.127820	0.075128	0.000000	0.000000	3.000000	9.000000	0.000000
1389.273952	0.118631	0.565607	-0.003317	85.079605	175.986389	-133.249374	0.931530	0.000000	-0.165864	0.000000	0.000000	0.000000	-0.118427	-0.127820	0.075128	0.000000	0.000000	3.000000	9.000000	0.000000
1389.277286	0.118201	0.565216	-0.003022	85.079605	175.986389	-133.249374	0.931530	0.000000	-0.165864	0.000000	0.000000	0.000000	-0.128820	-0.117319	0.088582	0.000000	0.000000	3.000000	9.000000	0.000000
1389.280619	0.118201	0.565216	-0.003022	84.826912	169.289810	-139.307251	0.931530	0.000000	-0.165864	0.000000	0.000000	0.000000	-0.128820	-0.117319	0.088582	0.000000	0.000000	3.000000	9.000000	0.000000
1389.283952	0.117715	0.564860	-0.002676	84.826912	169.289810	-139.307251	0.931530	0.000000	-0.165864	0.000000	0.000000	0.000000	-0.145736	-0.106842	0.103708	0.000000	0.000000	3.000000	9.000000	0.000000
1389.287286	0.117715	0.564860	-0.002676	84.826912	169.289810	-139.307251	0.931530	0.000000	-0.165864	0.000000	0.000000	0.000000	-0.145736	-0.106842	0.103708	0.000000	0.000000	3.000000	9.000000	0.000000
1389.290619	0.117715	0.564860	-0.002676	84.545258	163.354263	-144.621506	0.885771	0.000000	-0.133816	0.000000	0.000000	0.000000	-0.145736	-0.106842	0.103708	0.000000	0.000000	3.000000	9.000000	0.000000
1389.293952	0.117715	0.564860	-0.002676	84.545258	163.354263	-144.621506	0.885771	0.000000	-0.133816	0.000000	0.000000	0.000000	-0.145736	-0.106842	0.103708	0.000000	0.000000	3.000000	9.000000	0.000000
1389.297286	0.117209	0.564566	-0.002229	84.545258	163.354263	-144.621506	0.885771	0.000000	-0.133816	0.000000	0.000000	0.000000	-0.151825	-0.088294	0.134315	0.000000	0.000000	3.000000	9.000000	0.000000
1389.300619	0.117209	0.564566	-0.002229	84.249596	158.531952	-148.877533	0.885771	0.000000	-0.133816	0.000000	0.000000	0.000000	-0.151825	-0.088294	0.134315	0.000000	0.000000	3.000000	9.000000	0.000000
1389.303952	0.116722	0.564297	-0.001793	84.249596	158.531952	-148.877533	0.885771	0.000000	-0.133816	0.000000	0.000000	0.000000	-0.146078	-0.080690	0.130723	0.000000	0.000000	3.000000	9.000000	0.000000
1389.307286	0.116722	0.564297	-0.001793	84.249596	158.531952	-148.877533	0.885771	0.000000	-0.133816	0.000000	0.000000	0.000000	-0.146078	-0.080690	0.130723	0.000000	0.000000	3.000000	9.000000	0.000000
1389.310619	0.116722	0.564297	-0.001793	83.966522	154.814468	-152.098618	0.836120	0.000000	-0.089643	0.000000	0.000000	0.000000	-0.146078	-0.080690	0.130723	0.000000	0.000000	3.000000	9.000000	0.000000
1389.313952	0.116722	0.564297	-0.001793	83.966522	154.814468	-152.098618	0.836120	0.000000	-0.089643	0.000000	0.000000	0.000000	-0.146078	-0.080690	0.130723	0.000000	0.000000	3.000000	9.000000	0.000000
1389.317286	0.116233	0.564053	-0.001363	83.966522	154.814468	-152.098618	0.836120	0.000000	-0.089643	0.000000	0.000000	0.000000	-0.146794	-0.073105	0.128818	0.000000	0.000000	3.000000	9.000000	0.000000
1389.320619	0.116233	0.564053	-0.001363	83.717026	151.931717	-154.559982	0.836120	0.000000	-0.089643	0.000000	0.000000	0.000000	-0.146794	-0.073105	0.128818	0.000000	0.000000	3.000000	9.000000	0.000000
1389.323952	0.115759	0.563817	-0.000963	83.717026	151.931717	-154.559982	0.836120	0.000000	-0.089643	0.000000	0.000000	0.000000	-0.142313	-0.070758	0.120105	0.000000	0.000000	3.000000	9.000000	0.000000
1389.327286	0.115759	0.563817	-0.000963	83.717026	151.931717	-154.559982	0.836120	0.000000	-0.089643	0.000000	0.000000	0.000000	-0.142313	-0.070758	0.120105	0.000000	0.000000	3.000000	9.000000	0.000000
1389.330619	0.115759	0.563817	-0.000963	83.494370	149.711578	-156.429016	0.787936	0.000000	-0.048155	0.000000	0.000000	0.000000	-0.142313	-0.070758	0.120105	0.000000	0.000000	3.000000	9.000000	0.000000
1389.333952	0.115759	0.563817	-0.000963	83.494370	149.711578	-156.429016	0.787936	0.000000	-0.048155	0.000000	0.000000	0.000000	-0.142313	-0.070758	0.120105	0.000000	0.000000	3.000000	9.000000	0.000000
1389.337286	0.115385	0.563615	-0.000619	83.494370	149.711578	-156.429016	0.787936	0.000000	-0.048155	0.000000	0.000000	0.000000	-0.112208	-0.060664	0.103150	0.000000	0.000000	3.000000	9.000000	0.000000
1389.340619	0.115385	0.563615	-0.000619	83.301773	147.951736	-157.893387	0.787936	0.000000	-0.048155	0.000000	0.000000	0.000000	-0.112208	-0.060664	0.103150	0.000000	0.000000	3.000000	9.000000	0.000000
1389.343952	0.115385	0.563615	-0.000619	83.301773	147.951736	-157.893387	0.787936	0.000000	-0.048155	0.000000	0.000000	0.000000	-0.112208	-0.060664	0.103150	0.000000	0.000000	3.000000	9.000000	0.000000
1389.347286	0.115385	0.563615	-0.000619	83.301773	147.951736	-157.893387	0.787936	0.000000	-0.048155	0.000000	0.000000	0.000000	-0.112208	-0.060664	0.103150	0.000000	0.000000	3.000000	9.000000	0.000000
1389.350619	0.114852	0.563224	-0.000170	83.129959	146.561218	-159.038193	0.769235	0.000000	-0.030964	0.000000	0.000000	0.000000	-0.159748	-0.117253	0.134791	0.000000	0.000000	3.000000	9.000000	0.000000
1389.353952	0.114852	0.563224	-0.000170	83.129959	146.561218	-159.038193	0.769235	0.000000	-0.030964	0.000000	0.000000	0.000000	-0.000001	-0.000005	-0.000000	0.000000	0.000000	3.000000	9.000000	0.000000
1389.357286	0.114852	0.563224	-0.000170	83.129959	146.561218	-159.038193	0.769235	0.000000	-0.030964	0.000000	0.000000	0.000000	-0.000001	-0.000005	-0.000000	0.000000	0.000000	3.000000	9.000000	0.000000
1389.360619	0.114852	0.563224	-0.000170	82.985550	145.510193	-159.902023	0.742610	0.000000	-0.008499	0.000000	0.000000	0.000000	-0.000001	-0.000005	-0.000000	0.000000	0.000000	3.000000	9.000000	0.000000
1389.363952	0.114852	0.563224	-0.000170	82.985550	145.510193	-159.902023	0.742610	0.000000	-0.008499	0.000000	0.000000	0.000000	-0.000001	-0.000005	-0.000000	0.000000	0.000000	3.000000	9.000000	0.000000
1389.367286	0.114758	0.563061	-0.000086	82.985550	145.510193	-159.902023	0.742610	0.000000	-0.008499	0.000000	0.000000	0.000000	-0.028283	-0.048821	0.025141	0.000000	0.000000	3.000000	9.000000	0.000000
1389.370619	0.114758	0.563061	-0.000086	82.881393	144.849106	-160.437943	0.742610	0.000000	-0.008499	0.000000	0.000000	0.000000	-0.028283	-0.048821	0.025141	0.000000	0.000000	3.000000	9.000000	0.000000
1389.373952	0.114758	0.563061	-0.000086	82.881393	144.849106	-160.437943	0.742610	0.000000	-0.008499	0.000000	0.000000	0.000000	-0.028283	-0.048821	0.025141	0.000000	0.000000	3.000000	9.000000	0.000000
1389.377286	0.114758	0.563061	-0.000086	82.881393	144.849106	-160.437943	0.742610	0.000000	-0.008499	0.000000	0.000000	0.000000	-0.028283	-0.048821	0.025141	0.000000	0.000000	3.000000	9.000000	0.000000
1389.380619	0.114804	0.562820	-0.000087	82.837959	144.679337	-160.572357	0.737896	0.000000	-0.004308	0.000000	0.000000	0.000000	0.013793	-0.072313	-0.000184	0.000000	0.000000	3.000000	9.000000	0.000000
1389.383952	0.114804	0.562820	-0.000087	82.837959	144.679337	-160.572357	0.737896	0.000000	-0.004308	0.000000	0.000000	0.000000	0.013793	-0.072313	-0.000184	0.000000	0.000000	3.000000	9.000000	0.000000
1389.387286	0.114804	0.562820	-0.000087	82.837959	144.679337	-160.572357	0.737896	0.000000	-0.004308	0.000000	0.000000	0.000000	0.013793	-0.072313	-0.000184	0.000000	0.000000	3.000000	9.000000	0.000000
1389.390619	0.114804	0.562820	-0.000087	82.832260	144.788635	-160.479233	0.740195	0.000000	-0.004339	0.000000	0.000000	0.000000	0.013793	-0.072313	-0.000184	0.000000	0.000000	3.000000	9.000000	0.000000
1389.393952	0.114928	0.562734	-0.000143	82.832260	144.788635	-160.479233	0.740195	0.000000	-0.004339	0.000000	0.000000	0.000000	0.037296	-0.025947	-0.016823	0.000000	0.000000	3.000000	9.000000	0.000000
1389.397286	0.114928	0.562734	-0.000143	82.832260	144.788635	-160.479233	0.740195	0.000000	-0.004339	0.000000	0.000000	0.000000	0.037296	-0.025947	-0.016823	0.000000	0.000000	3.000000	9.000000	0.000000
1389.400619	0.114928	0.562734	-0.000143	82.827797	144.854019	-160.435074	0.746411	0.000000	-0.007143	0.000000	0.000000	0.000000	0.037296	-0.025947	-0.016823	0.000000	0.000000	3.000000	9.000000	0.000000
1389.403952	0.114928	0.562734	-0.000143	82.827797	144.854019	-160.435074	0.746411	0.000000	-0.007143	0.000000	0.000000	0.000000	0.037296	-0.025947	-0.016823	0.000000	0.000000	3.000000	9.000000	0.000000
1389.407286	0.115094	0.562673	-0.000215	82.827797	144.854019	-160.435074	0.746411	0.000000	-0.007143	0.000000	0.000000	0.000000	0.049880	-0.018238	-0.021792	0.000000	0.000000	3.000000	9.000000	0.000000
1389.410619	0.115094	0.562673	-0.000215	82.828651	144.877243	-160.435684	0.746411	0.000000	-0.007143	0.000000	0.000000	0.000000	0.049880	-0.018238	-0.021792	0.000000	0.000000	3.000000	9.000000	0.000000
1389.413952	0.115094	0.562673	-0.000215	82.828651	144.877243	-160.435684	0.746411	0.000000	-0.007143	0.000000	0.000000	0.000000	0.049880	-0.018238	-0.021792	0.000000	0.000000	3.000000	9.000000	0.000000
1389.417286	0.115094	0.562673	-0.000215	82.828651	144.877243	-160.435684	0.746411	0.000000	-0.007143	0.000000	0.000000	0.000000	0.049880	-0.018238	-0.021792	0.000000	0.000000	3.000000	9.000000	0.000000
1389.420619	0.115446	0.562603	-0.000378	82.834534	144.858841	-160.474976	0.754724	0.000000	-0.010775	0.000000	0.000000	0.000000	0.105382	-0.021001	-0.048639	0.000000	0.000000	3.000000	9.000000	0.000000
1389.423952	0.115446	0.562603	-0.000378	82.834534	144.858841	-160.474976	0.754724	0.000000	-0.010775	0.000000	0.000000	0.000000	0.105382	-0.021001	-0.048639	0.000000	0.000000	3.000000	9.000000	0.000000
1389.427286	0.115446	0.562603	-0.000378	82.834534	144.858841	-160.474976	0.754724	0.000000	-0.010775	0.000000	0.000000	0.000000	0.105382	-0.021001	-0.048639	0.000000	0.000000	3.000000	9.000000	0.000000
1389.430619	0.115446	0.562603	-0.000378	82.840370	144.837585	-160.514328	0.772288	0.000000	-0.018882	0.000000	0.000000	0.000000	0.105382	-0.021001	-0.048639	0.000000	0.000000	3.000000	9.000000	0.000000
1389.433952	0.115563	0.562551	-0.000462	82.840370	144.837585	-160.514328	0.772288	0.000000	-0.018882	0.000000	0.000000	0.000000	0.035097	-0.015756	-0.025420	0.000000	0.000000	3.000000	9.000000	0.000000
1389.437286	0.115563	0.562551	-0.000462	82.840370	144.837585	-160.514328	0.772288	0.000000	-0.018882	0.000000	0.000000	0.000000	0.035097	-0.015756	-0.025420	0.000000	0.000000	3.000000	9.000000	0.000000
1389.440619	0.115563	0.562551	-0.000462	82.847061	144.806946	-160.554352	0.778137	0.000000	-0.023118	0.000000	0.000000	0.000000	0.035097	-0.015756	-0.025420	0.000000	0.000000	3.000000	9.000000	0.000000
1389.443952	0.115563	0.562551	-0.000462	82.847061	144.806946	-160.554352	0.778137	0.000000	-0.023118	0.000000	0.000000	0.000000	0.035097	-0.015756	-0.025420	0.000000	0.000000	3.000000	9.000000	0.000000
1389.447286	0.115636	0.562498	-0.000536	82.847061	144.806946	-160.554352	0.778137	0.000000	-0.023118	0.000000	0.000000	0.000000	0.022080	-0.015749	-0.022137	0.000000	0.000000	3.000000	9.000000	0.000000
1389.450619	0.115636	0.562498	-0.000536	82.857071	144.741852	-160.620422	0.778137	0.000000	-0.023118	0.000000	0.000000	0.000000	0.022080	-0.015749	-0.022137	0.000000	0.000000	3.000000	9.000000	0.000000
1389.453952	0.115636	0.562498	-0.000536	82.857071	144.741852	-160.620422	0.778137	0.000000	-0.023118	0.000000	0.000000	0.000000	0.022080	-0.015749	-0.022137	0.000000	0.000000	3.000000	9.000000	0.000000
1389.457286	0.115636	0.562498	-0.000536	82.857071	144.741852	-160.620422	0.778137	0.000000	-0.023118	0.000000	0.000000	0.000000	0.022080	-0.015749	-0.022137	0.000000	0.000000	3.000000	9.000000	0.000000
1389.460619	0.115614	0.562323	-0.000714	82.868370	144.666733	-160.693512	0.781817	0.000000	-0.026808	0.000000	0.000000	0.000000	-0.006630	-0.052456	-0.053504	0.000000	0.000000	3.000000	9.000000	0.000000
1389.463952	0.115614	0.562323	-0.000714	82.868370	144.666733	-160.693512	0.781817	0.000000	-0.026808	0.000000	0.000000	0.000000	-0.006630	-0.052456	-0.053504	0.000000	0.000000	3.000000	9.000000	0.000000
1389.467286	0.115614	0.562323	-0.000714	82.868370	144.666733	-160.693512	0.781817	0.000000	-0.026808	0.000000	0.000000	0.000000	-0.006630	-0.052456	-0.053504	0.000000	0.000000	3.000000	9.000000	0.000000
1389.470619	0.115614	0.562323	-0.000714	82.871452	144.639786	-160.716965	0.780712	0.000000	-0.035725	0.000000	0.000000	0.000000	-0.006630	-0.052456	-0.053504	0.000000	0.000000	3.000000	9.000000	0.000000
1389.473952	0.115582	0.562226	-0.000841	82.871452	144.639786	-160.716965	0.780712	0.000000	-0.035725	0.000000	0.000000	0.000000	-0.009620	-0.028995	-0.037985	0.000000	0.000000	3.000000	9.000000	0.000000
1389.477286	0.115582	0.562226	-0.000841	82.871452	144.639786	-160.716965	0.780712	0.000000	-0.035725	0.000000	0.000000	0.000000	-0.009620	-0.028995	-0.037985	0.000000	0.000000	3.000000	9.000000	0.000000
1389.480619	0.115582	0.562226	-0.000841	82.874092	144.613312	-160.734238	0.779109	0.000000	-0.042056	0.000000	0.000000	0.000000	-0.009620	-0.028995	-0.037985	0.000000	0.000000	3.000000	9.000000	0.000000
1389.483952	0.115582	0.562226	-0.000841	82.874092	144.613312	-160.734238	0.779109	0.000000	-0.042056	0.000000	0.000000	0.000000	-0.009620	-0.028995	-0.037985	0.000000	0.000000	3.000000	9.000000	0.000000
1389.487286	0.115501	0.562138	-0.000980	82.874092	144.613312	-160.734238	0.779109	0.000000	-0.042056	0.000000	0.000000	0.000000	-0.024355	-0.026506	-0.041562	0.000000	0.000000	3.000000	9.000000	0.000000
1389.490619	0.115501	0.562138	-0.000980	82.889084	144.462830	-160.870682	0.779109	0.000000	-0.042056	0.000000	0.000000	0.000000	-0.024355	-0.026506	-0.041562	0.000000	0.000000	3.000000	9.000000	0.000000
1389.493952	0.115501	0.562138	-0.000980	82.889084	144.462830	-160.870682	0.779109	0.000000	-0.042056	0.000000	0.000000	0.000000	-0.024355	-0.026506	-0.041562	0.000000	0.000000	3.000000	9.000000	0.000000
1389.497286	0.115501	0.562138	-0.000980	82.889084	144.462830	-160.870682	0.779109	0.000000	-0.042056	0.000000	0.000000	0.000000	-0.024355	-0.026506	-0.041562	0.000000	0.000000	3.000000	9.000000	0.000000
1389.500619	0.115268	0.561970	-0.001263	82.916122	144.029510	-161.274445	0.775050	0.000000	-0.048983	0.000000	0.000000	0.000000	-0.069903	-0.050542	-0.085099	0.000000	0.000000	3.000000	9.000000	0.000000
1389.503952	0.115268	0.561970	-0.001263	82.916122	144.029510	-161.274445	0.775050	0.000000	-0.048983	0.000000	0.000000	0.000000	-0.000001	0.000008	0.000000	0.000000	0.000000	3.000000	9.000000	0.000000
1389.507286	0.115268	0.561970	-0.001263	82.916122	144.029510	-161.274445	0.775050	0.000000	-0.048983	0.000000	0.000000	0.000000	-0.000001	0.000008	0.000000	0.000000	0.000000	3.000000	9.000000	0.000000
1389.510619	0.115268	0.561970	-0.001263	82.950790	143.278610	-161.975479	0.763399	0.000000	-0.063166	0.000000	0.000000	0.000000	-0.000001	0.000008	0.000000	0.000000	0.000000	3.000000	9.000000	0.000000
1389.513952	0.115268	0.561970	-0.001263	82.950790	143.278610	-161.975479	0.763399	0.000000	-0.063166	0.000000	0.000000	0.000000	-0.000001	0.000008	0.000000	0.000000	0.000000	3.000000	9.000000	0.000000
1389.517286	0.115178	0.561934	-0.001345	82.950790	143.278610	-161.975479	0.763399	0.000000	-0.063166	0.000000	0.000000	0.000000	-0.026885	-0.010777	-0.024380	0.000000	0.000000	3.000000	9.000000	0.000000
1389.520619	0.115178	0.561934	-0.001345	82.994194	142.327744	-162.867645	0.763399	0.000000	-0.063166	0.000000	0.000000	0.000000	-0.026885	-0.010777	-0.024380	0.000000	0.000000	3.000000	9.000000	0.000000
1389.523952	0.115178	0.561934	-0.001345	82.994194	142.327744	-162.867645	0.763399	0.000000	-0.063166	0.000000	0.000000	0.000000	-0.026885	-0.010777	-0.024380	0.000000	0.000000	3.000000	9.000000	0.000000
1389.527286	0.115178	0.561934	-0.001345	82.994194	142.327744	-162.867645	0.763399	0.000000	-0.063166	0.000000	0.000000	0.000000	-0.026885	-0.010777	-0.024380	0.000000	0.000000	3.000000	9.000000	0.000000
1389.530619	0.115034	0.561820	-0.001461	83.070122	141.532059	-163.641693	0.758918	0.000000	-0.067229	0.000000	0.000000	0.000000	-0.043374	-0.034180	-0.035039	0.000000	0.000000	3.000000	9.000000	0.000000
1389.533952	0.115034	0.561820	-0.001461	83.070122	141.532059	-163.641693	0.758918	0.000000	-0.067229	0.000000	0.000000	0.000000	-0.043374	-0.034180	-0.035039	0.000000	0.000000	3.000000	9.000000	0.000000
1389.537286	0.115034	0.561820	-0.001461	83.070122	141.532059	-163.641693	0.758918	0.000000	-0.067229	0.000000	0.000000	0.000000	-0.043374	-0.034180	-0.035039	0.000000	0.000000	3.000000	9.000000	0.000000
1389.540619	0.115034	0.561820	-0.001461	83.134018	140.948441	-164.211761	0.751690	0.000000	-0.073069	0.000000	0.000000	0.000000	-0.043374	-0.034180	-0.035039	0.000000	0.000000	3.000000	9.000000	0.000000
[truncated: 974 more rows]
