# Supplementary material for: Haptic Guidance Needs to Be Intuitive Not Just Informative to Improve Human Motor Accuracy
Source: PLoS One. 2016 Mar 16;11(3):e0150912. doi: 10.1371/journal.pone.0150912 (PMC4794196; doi:10.1371/journal.pone.0150912)
Supplement: S2 Data — (ZIP) [file pone.0150912.s002.zip › Subject10/exp2_0010.txt]

Time	PosX	PosY	PosZ	RotX	RotY	RotZ	ForceX	ForceY	ForceZ	MomentX	MomentY	MomentZ	VelocityX	VelocityY	VelocityZ	CalibratedWeight	ButtonDown	Condition	Trial	Visual
1396.699023	0.001976	0.556379	0.253545	79.855415	137.689941	179.790710	1.862032	0.000000	4.640349	0.000000	0.000000	0.000000	0.091215	0.001237	0.051180	0.000000	1.000000	3.000000	10.000000	0.000000
1396.702356	0.001976	0.556379	0.253545	79.855415	137.689941	179.790710	1.862032	0.000000	4.640349	0.000000	0.000000	0.000000	0.091215	0.001237	0.051180	0.000000	1.000000	3.000000	10.000000	0.000000
1396.705690	0.001976	0.556379	0.253545	79.855415	137.689941	179.790710	1.862032	0.000000	4.640349	0.000000	0.000000	0.000000	0.091215	0.001237	0.051180	0.000000	1.000000	3.000000	10.000000	0.000000
1396.709023	0.001976	0.556379	0.253545	79.908409	137.463150	179.513367	1.865744	0.000000	4.638857	0.000000	0.000000	0.000000	0.091215	0.001237	0.051180	0.000000	1.000000	3.000000	10.000000	0.000000
1396.712356	0.002483	0.556551	0.253926	79.908409	137.463150	179.513367	1.865744	0.000000	4.638857	0.000000	0.000000	0.000000	0.152224	0.051639	0.114174	0.000000	1.000000	3.000000	10.000000	0.000000
1396.715690	0.002483	0.556551	0.253926	79.908409	137.463150	179.513367	1.865744	0.000000	4.638857	0.000000	0.000000	0.000000	0.152224	0.051639	0.114174	0.000000	1.000000	3.000000	10.000000	0.000000
1396.719023	0.002483	0.556551	0.253926	79.940498	137.424942	179.421661	1.871312	0.000000	4.636614	0.000000	0.000000	0.000000	0.152224	0.051639	0.114174	0.000000	1.000000	3.000000	10.000000	0.000000
1396.722356	0.002483	0.556551	0.253926	79.940498	137.424942	179.421661	1.871312	0.000000	4.636614	0.000000	0.000000	0.000000	0.152224	0.051639	0.114174	0.000000	1.000000	3.000000	10.000000	0.000000
1396.725690	0.003025	0.556550	0.254485	79.940498	137.424942	179.421661	1.871312	0.000000	4.636614	0.000000	0.000000	0.000000	0.162749	-0.000241	0.167946	0.000000	1.000000	3.000000	10.000000	0.000000
1396.729023	0.003025	0.556550	0.254485	80.066528	137.510849	179.409470	1.871312	0.000000	4.636614	0.000000	0.000000	0.000000	0.162749	-0.000241	0.167946	0.000000	1.000000	3.000000	10.000000	0.000000
1396.732356	0.003639	0.556570	0.255477	80.066528	137.510849	179.409470	1.871312	0.000000	4.636614	0.000000	0.000000	0.000000	0.183952	0.005906	0.297427	0.000000	1.000000	3.000000	10.000000	0.000000
1396.735690	0.003639	0.556570	0.255477	80.066528	137.510849	179.409470	1.871312	0.000000	4.636614	0.000000	0.000000	0.000000	0.183952	0.005906	0.297427	0.000000	1.000000	3.000000	10.000000	0.000000
1396.739023	0.003639	0.556570	0.255477	80.313637	138.540451	-179.769623	1.879568	0.000000	4.633274	0.000000	0.000000	0.000000	0.183952	0.005906	0.297427	0.000000	1.000000	3.000000	10.000000	0.000000
1396.742356	0.004491	0.556719	0.256539	80.313637	138.540451	-179.769623	1.879568	0.000000	4.633274	0.000000	0.000000	0.000000	0.255742	0.044646	0.318705	0.000000	1.000000	3.000000	10.000000	0.000000
1396.745690	0.004491	0.556719	0.256539	80.313637	138.540451	-179.769623	1.879568	0.000000	4.633274	0.000000	0.000000	0.000000	0.255742	0.044646	0.318705	0.000000	1.000000	3.000000	10.000000	0.000000
1396.749023	0.004491	0.556719	0.256539	80.568222	140.841705	-177.746567	1.886100	0.000000	4.630619	0.000000	0.000000	0.000000	0.255742	0.044646	0.318705	0.000000	1.000000	3.000000	10.000000	0.000000
1396.752356	0.005007	0.556815	0.257654	80.568222	140.841705	-177.746567	1.886100	0.000000	4.630619	0.000000	0.000000	0.000000	0.154813	0.028872	0.334466	0.000000	1.000000	3.000000	10.000000	0.000000
1396.755690	0.005007	0.556815	0.257654	80.568222	140.841705	-177.746567	1.886100	0.000000	4.630619	0.000000	0.000000	0.000000	0.154813	0.028872	0.334466	0.000000	1.000000	3.000000	10.000000	0.000000
1396.759023	0.005007	0.556815	0.257654	80.548569	144.951950	-173.956512	1.887054	0.000000	4.630229	0.000000	0.000000	0.000000	0.154813	0.028872	0.334466	0.000000	1.000000	3.000000	10.000000	0.000000
1396.762356	0.005422	0.556994	0.258647	80.548569	144.951950	-173.956512	1.887054	0.000000	4.630229	0.000000	0.000000	0.000000	0.124424	0.053570	0.297843	0.000000	1.000000	3.000000	10.000000	0.000000
1396.765690	0.005422	0.556994	0.258647	80.548569	144.951950	-173.956512	1.887054	0.000000	4.630229	0.000000	0.000000	0.000000	0.124424	0.053570	0.297843	0.000000	1.000000	3.000000	10.000000	0.000000
1396.769023	0.005422	0.556994	0.258647	80.291801	149.756683	-169.483215	1.887210	0.000000	4.630166	0.000000	0.000000	0.000000	0.124424	0.053570	0.297843	0.000000	1.000000	3.000000	10.000000	0.000000
1396.772356	0.005422	0.556994	0.258647	80.291801	149.756683	-169.483215	1.887210	0.000000	4.630166	0.000000	0.000000	0.000000	0.124424	0.053570	0.297843	0.000000	1.000000	3.000000	10.000000	0.000000
1396.775690	0.005803	0.557195	0.259511	80.291801	149.756683	-169.483215	1.887210	0.000000	4.630166	0.000000	0.000000	0.000000	0.114242	0.060221	0.259233	0.000000	1.000000	3.000000	10.000000	0.000000
1396.779023	0.005803	0.557195	0.259511	79.939125	153.910904	-165.606094	1.887210	0.000000	4.630166	0.000000	0.000000	0.000000	0.114242	0.060221	0.259233	0.000000	1.000000	3.000000	10.000000	0.000000
1396.782356	0.006116	0.557430	0.260338	79.939125	153.910904	-165.606094	1.887210	0.000000	4.630166	0.000000	0.000000	0.000000	0.093980	0.070675	0.248087	0.000000	1.000000	3.000000	10.000000	0.000000
1396.785690	0.006116	0.557430	0.260338	79.939125	153.910904	-165.606094	1.887210	0.000000	4.630166	0.000000	0.000000	0.000000	0.093980	0.070675	0.248087	0.000000	1.000000	3.000000	10.000000	0.000000
1396.789023	0.006116	0.557430	0.260338	79.532433	156.882355	-162.830826	1.887283	0.000000	4.630136	0.000000	0.000000	0.000000	0.093980	0.070675	0.248087	0.000000	1.000000	3.000000	10.000000	0.000000
1396.792356	0.006116	0.557430	0.260338	79.532433	156.882355	-162.830826	1.887283	0.000000	4.630136	0.000000	0.000000	0.000000	0.093980	0.070675	0.248087	0.000000	1.000000	3.000000	10.000000	0.000000
1396.795690	0.006430	0.557640	0.261121	79.532433	156.882355	-162.830826	1.887283	0.000000	4.630136	0.000000	0.000000	0.000000	0.094074	0.062923	0.234806	0.000000	1.000000	3.000000	10.000000	0.000000
1396.799023	0.006430	0.557640	0.261121	79.063751	158.354965	-161.441574	1.887283	0.000000	4.630136	0.000000	0.000000	0.000000	0.094074	0.062923	0.234806	0.000000	1.000000	3.000000	10.000000	0.000000
1396.802356	0.006709	0.557841	0.261842	79.063751	158.354965	-161.441574	1.887283	0.000000	4.630136	0.000000	0.000000	0.000000	0.083861	0.060405	0.216345	0.000000	1.000000	3.000000	10.000000	0.000000
1396.805690	0.006709	0.557841	0.261842	79.063751	158.354965	-161.441574	1.887283	0.000000	4.630136	0.000000	0.000000	0.000000	0.083861	0.060405	0.216345	0.000000	1.000000	3.000000	10.000000	0.000000
1396.809023	0.006709	0.557841	0.261842	78.602951	159.163422	-160.663376	1.886982	0.000000	4.630259	0.000000	0.000000	0.000000	0.083861	0.060405	0.216345	0.000000	1.000000	3.000000	10.000000	0.000000
1396.812356	0.006709	0.557841	0.261842	78.602951	159.163422	-160.663376	1.886982	0.000000	4.630259	0.000000	0.000000	0.000000	0.083861	0.060405	0.216345	0.000000	1.000000	3.000000	10.000000	0.000000
1396.815690	0.006886	0.558047	0.262455	78.602951	159.163422	-160.663376	1.886982	0.000000	4.630259	0.000000	0.000000	0.000000	0.052963	0.061873	0.183854	0.000000	1.000000	3.000000	10.000000	0.000000
1396.819023	0.006886	0.558047	0.262455	78.181717	159.909317	-159.948196	1.886982	0.000000	4.630259	0.000000	0.000000	0.000000	0.052963	0.061873	0.183854	0.000000	1.000000	3.000000	10.000000	0.000000
1396.822356	0.006993	0.558193	0.262923	78.181717	159.909317	-159.948196	1.886982	0.000000	4.630259	0.000000	0.000000	0.000000	0.032112	0.043802	0.140430	0.000000	1.000000	3.000000	10.000000	0.000000
1396.825690	0.006993	0.558193	0.262923	78.181717	159.909317	-159.948196	1.886982	0.000000	4.630259	0.000000	0.000000	0.000000	0.032112	0.043802	0.140430	0.000000	1.000000	3.000000	10.000000	0.000000
1396.829023	0.006993	0.558193	0.262923	77.825470	160.480988	-159.392181	1.884611	0.000000	4.631225	0.000000	0.000000	0.000000	0.032112	0.043802	0.140430	0.000000	1.000000	3.000000	10.000000	0.000000
1396.832356	0.006996	0.558301	0.263259	77.825470	160.480988	-159.392181	1.884611	0.000000	4.631225	0.000000	0.000000	0.000000	0.000980	0.032219	0.100936	0.000000	1.000000	3.000000	10.000000	0.000000
1396.835690	0.006996	0.558301	0.263259	77.825470	160.480988	-159.392181	1.884611	0.000000	4.631225	0.000000	0.000000	0.000000	0.000980	0.032219	0.100936	0.000000	1.000000	3.000000	10.000000	0.000000
1396.839023	0.006996	0.558301	0.263259	77.560684	160.868225	-159.009857	1.882594	0.000000	4.632045	0.000000	0.000000	0.000000	0.000980	0.032219	0.100936	0.000000	1.000000	3.000000	10.000000	0.000000
1396.842356	0.006996	0.558301	0.263259	77.560684	160.868225	-159.009857	1.882594	0.000000	4.632045	0.000000	0.000000	0.000000	0.000980	0.032219	0.100936	0.000000	1.000000	3.000000	10.000000	0.000000
1396.845690	0.006929	0.558409	0.263458	77.560684	160.868225	-159.009857	1.882594	0.000000	4.632045	0.000000	0.000000	0.000000	-0.019947	0.032443	0.059797	0.000000	1.000000	3.000000	10.000000	0.000000
1396.849023	0.006929	0.558409	0.263458	77.458275	160.938873	-158.931854	1.882594	0.000000	4.632045	0.000000	0.000000	0.000000	-0.019947	0.032443	0.059797	0.000000	1.000000	3.000000	10.000000	0.000000
1396.852356	0.006929	0.558409	0.263458	77.458275	160.938873	-158.931854	1.882594	0.000000	4.632045	0.000000	0.000000	0.000000	-0.019947	0.032443	0.059797	0.000000	1.000000	3.000000	10.000000	0.000000
1396.855690	0.006929	0.558409	0.263458	77.458275	160.938873	-158.931854	1.882594	0.000000	4.632045	0.000000	0.000000	0.000000	-0.019947	0.032443	0.059797	0.000000	1.000000	3.000000	10.000000	0.000000
1396.859023	0.006794	0.558566	0.263575	77.498093	160.518311	-159.315170	1.880367	0.000000	4.632949	0.000000	0.000000	0.000000	-0.040725	0.047028	0.035011	0.000000	1.000000	3.000000	10.000000	0.000000
1396.862356	0.006794	0.558566	0.263575	77.498093	160.518311	-159.315170	1.880367	0.000000	4.632949	0.000000	0.000000	0.000000	-0.040725	0.047028	0.035011	0.000000	0.000000	3.000000	10.000000	0.000000
1396.865690	0.006794	0.558566	0.263575	77.498093	160.518311	-159.315170	1.880367	0.000000	4.632949	0.000000	0.000000	0.000000	-0.040725	0.047028	0.035011	0.000000	0.000000	3.000000	10.000000	0.000000
1396.869023	0.006794	0.558566	0.263575	77.522743	159.653946	-160.111603	1.877603	0.000000	4.634070	0.000000	0.000000	0.000000	-0.040725	0.047028	0.035011	0.000000	0.000000	3.000000	10.000000	0.000000
1396.872356	0.006862	0.558666	0.263576	77.522743	159.653946	-160.111603	1.877603	0.000000	4.634070	0.000000	0.000000	0.000000	0.020532	0.030175	0.000137	0.000000	0.000000	3.000000	10.000000	0.000000
1396.875690	0.006862	0.558666	0.263576	77.522743	159.653946	-160.111603	1.877603	0.000000	4.634070	0.000000	0.000000	0.000000	0.020532	0.030175	0.000137	0.000000	0.000000	3.000000	10.000000	0.000000
1396.879023	0.006862	0.558666	0.263576	77.501923	158.573608	-161.107590	1.878633	0.000000	4.633653	0.000000	0.000000	0.000000	0.020532	0.030175	0.000137	0.000000	0.000000	3.000000	10.000000	0.000000
1396.882356	0.006862	0.558666	0.263576	77.501923	158.573608	-161.107590	1.878633	0.000000	4.633653	0.000000	0.000000	0.000000	0.020532	0.030175	0.000137	0.000000	0.000000	3.000000	10.000000	0.000000
1396.885690	0.007033	0.558710	0.263598	77.501923	158.573608	-161.107590	1.878633	0.000000	4.633653	0.000000	0.000000	0.000000	0.051393	0.013065	0.006833	0.000000	0.000000	3.000000	10.000000	0.000000
1396.889023	0.007033	0.558710	0.263598	77.451752	157.537079	-162.064911	1.878633	0.000000	4.633653	0.000000	0.000000	0.000000	0.051393	0.013065	0.006833	0.000000	0.000000	3.000000	10.000000	0.000000
1396.892356	0.007033	0.558710	0.263598	77.451752	157.537079	-162.064911	1.878633	0.000000	4.633653	0.000000	0.000000	0.000000	0.051393	0.013065	0.006833	0.000000	0.000000	3.000000	10.000000	0.000000
1396.895690	0.007033	0.558710	0.263598	77.451752	157.537079	-162.064911	1.878633	0.000000	4.633653	0.000000	0.000000	0.000000	0.051393	0.013065	0.006833	0.000000	0.000000	3.000000	10.000000	0.000000
1396.899023	0.007685	0.558666	0.263705	77.406021	156.929810	-162.640900	1.881080	0.000000	4.632660	0.000000	0.000000	0.000000	0.195391	-0.013299	0.031927	0.000000	0.000000	3.000000	10.000000	0.000000
1396.902356	0.007685	0.558666	0.263705	77.406021	156.929810	-162.640900	1.881080	0.000000	4.632660	0.000000	0.000000	0.000000	0.000000	0.000004	-0.000001	0.000000	0.000000	3.000000	10.000000	0.000000
1396.905690	0.007685	0.558666	0.263705	77.406021	156.929810	-162.640900	1.881080	0.000000	4.632660	0.000000	0.000000	0.000000	0.000000	0.000004	-0.000001	0.000000	0.000000	3.000000	10.000000	0.000000
1396.909023	0.007685	0.558666	0.263705	77.398430	156.837448	-162.746552	1.890239	0.000000	4.628931	0.000000	0.000000	0.000000	0.000000	0.000004	-0.000001	0.000000	0.000000	3.000000	10.000000	0.000000
1396.912356	0.007685	0.558666	0.263705	77.398430	156.837448	-162.746552	1.890239	0.000000	4.628931	0.000000	0.000000	0.000000	0.000000	0.000004	-0.000001	0.000000	0.000000	3.000000	10.000000	0.000000
1396.915690	0.007994	0.558578	0.263790	77.398430	156.837448	-162.746552	1.890239	0.000000	4.628931	0.000000	0.000000	0.000000	0.092691	-0.026381	0.025597	0.000000	0.000000	3.000000	10.000000	0.000000
1396.919023	0.007994	0.558578	0.263790	77.396378	156.879684	-162.732285	1.890239	0.000000	4.628931	0.000000	0.000000	0.000000	0.092691	-0.026381	0.025597	0.000000	0.000000	3.000000	10.000000	0.000000
1396.922356	0.007994	0.558578	0.263790	77.396378	156.879684	-162.732285	1.890239	0.000000	4.628931	0.000000	0.000000	0.000000	0.092691	-0.026381	0.025597	0.000000	0.000000	3.000000	10.000000	0.000000
1396.925690	0.007994	0.558578	0.263790	77.396378	156.879684	-162.732285	1.890239	0.000000	4.628931	0.000000	0.000000	0.000000	0.092691	-0.026381	0.025597	0.000000	0.000000	3.000000	10.000000	0.000000
1396.929023	0.008816	0.558385	0.263838	77.390671	156.929062	-162.720734	1.894360	0.000000	4.627246	0.000000	0.000000	0.000000	0.246630	-0.057849	0.014401	0.000000	0.000000	3.000000	10.000000	0.000000
1396.932356	0.008816	0.558385	0.263838	77.390671	156.929062	-162.720734	1.894360	0.000000	4.627246	0.000000	0.000000	0.000000	0.000000	-0.000003	-0.000002	0.000000	0.000000	3.000000	10.000000	0.000000
1396.935690	0.008816	0.558385	0.263838	77.390671	156.929062	-162.720734	1.894360	0.000000	4.627246	0.000000	0.000000	0.000000	0.000000	-0.000003	-0.000002	0.000000	0.000000	3.000000	10.000000	0.000000
1396.939023	0.008816	0.558385	0.263838	77.392113	156.963486	-162.720535	1.906394	0.000000	4.622301	0.000000	0.000000	0.000000	0.000000	-0.000003	-0.000002	0.000000	0.000000	3.000000	10.000000	0.000000
1396.942356	0.008816	0.558385	0.263838	77.392113	156.963486	-162.720535	1.906394	0.000000	4.622301	0.000000	0.000000	0.000000	0.000000	-0.000003	-0.000002	0.000000	0.000000	3.000000	10.000000	0.000000
1396.945690	0.009261	0.558262	0.263819	77.392113	156.963486	-162.720535	1.906394	0.000000	4.622301	0.000000	0.000000	0.000000	0.133435	-0.036715	-0.005678	0.000000	0.000000	3.000000	10.000000	0.000000
1396.949023	0.009261	0.558262	0.263819	77.433846	156.938889	-162.780762	1.906394	0.000000	4.622301	0.000000	0.000000	0.000000	0.133435	-0.036715	-0.005678	0.000000	0.000000	3.000000	10.000000	0.000000
1396.952356	0.009261	0.558262	0.263819	77.433846	156.938889	-162.780762	1.906394	0.000000	4.622301	0.000000	0.000000	0.000000	0.133435	-0.036715	-0.005678	0.000000	0.000000	3.000000	10.000000	0.000000
1396.955690	0.009261	0.558262	0.263819	77.433846	156.938889	-162.780762	1.906394	0.000000	4.622301	0.000000	0.000000	0.000000	0.133435	-0.036715	-0.005678	0.000000	0.000000	3.000000	10.000000	0.000000
1396.959023	0.010216	0.557993	0.263600	77.538483	156.853363	-162.903442	1.913165	0.000000	4.619503	0.000000	0.000000	0.000000	0.286621	-0.080956	-0.065800	0.000000	0.000000	3.000000	10.000000	0.000000
1396.962356	0.010216	0.557993	0.263600	77.538483	156.853363	-162.903442	1.913165	0.000000	4.619503	0.000000	0.000000	0.000000	0.000000	-0.000007	0.000004	0.000000	0.000000	3.000000	10.000000	0.000000
1396.965690	0.010216	0.557993	0.263600	77.538483	156.853363	-162.903442	1.913165	0.000000	4.619503	0.000000	0.000000	0.000000	0.000000	-0.000007	0.000004	0.000000	0.000000	3.000000	10.000000	0.000000
1396.969023	0.010216	0.557993	0.263600	77.705315	156.785995	-163.008987	1.928782	0.000000	4.613003	0.000000	0.000000	0.000000	0.000000	-0.000007	0.000004	0.000000	0.000000	3.000000	10.000000	0.000000
1396.972356	0.010216	0.557993	0.263600	77.705315	156.785995	-163.008987	1.928782	0.000000	4.613003	0.000000	0.000000	0.000000	0.000000	-0.000007	0.000004	0.000000	0.000000	3.000000	10.000000	0.000000
1396.975690	0.010589	0.557823	0.263389	77.705315	156.785995	-163.008987	1.928782	0.000000	4.613003	0.000000	0.000000	0.000000	0.112007	-0.050764	-0.063232	0.000000	0.000000	3.000000	10.000000	0.000000
1396.979023	0.010589	0.557823	0.263389	77.947639	156.826004	-163.020554	1.928782	0.000000	4.613003	0.000000	0.000000	0.000000	0.112007	-0.050764	-0.063232	0.000000	0.000000	3.000000	10.000000	0.000000
1396.982356	0.010589	0.557823	0.263389	77.947639	156.826004	-163.020554	1.928782	0.000000	4.613003	0.000000	0.000000	0.000000	0.112007	-0.050764	-0.063232	0.000000	0.000000	3.000000	10.000000	0.000000
1396.985690	0.010589	0.557823	0.263389	77.947639	156.826004	-163.020554	1.928782	0.000000	4.613003	0.000000	0.000000	0.000000	0.112007	-0.050764	-0.063232	0.000000	0.000000	3.000000	10.000000	0.000000
1396.989023	0.011060	0.557364	0.262819	78.247208	156.826523	-163.067688	1.935655	0.000000	4.610124	0.000000	0.000000	0.000000	0.141072	-0.137858	-0.170923	0.000000	0.000000	3.000000	10.000000	0.000000
1396.992356	0.011060	0.557364	0.262819	78.247208	156.826523	-163.067688	1.935655	0.000000	4.610124	0.000000	0.000000	0.000000	0.000000	0.000007	-0.000004	0.000000	0.000000	3.000000	10.000000	0.000000
1396.995690	0.011060	0.557364	0.262819	78.247208	156.826523	-163.067688	1.935655	0.000000	4.610124	0.000000	0.000000	0.000000	0.000000	0.000007	-0.000004	0.000000	0.000000	3.000000	10.000000	0.000000
1396.999023	0.011060	0.557364	0.262819	78.563515	156.589661	-163.324738	1.946220	0.000000	4.605674	0.000000	0.000000	0.000000	0.000000	0.000007	-0.000004	0.000000	0.000000	3.000000	10.000000	0.000000
1397.002356	0.011060	0.557364	0.262819	78.563515	156.589661	-163.324738	1.946220	0.000000	4.605674	0.000000	0.000000	0.000000	0.000000	0.000007	-0.000004	0.000000	0.000000	3.000000	10.000000	0.000000
1397.005690	0.011122	0.557091	0.262443	78.563515	156.589661	-163.324738	1.946220	0.000000	4.605674	0.000000	0.000000	0.000000	0.018768	-0.081786	-0.112879	0.000000	0.000000	3.000000	10.000000	0.000000
1397.009023	0.011122	0.557091	0.262443	78.849731	156.004959	-163.893799	1.946220	0.000000	4.605674	0.000000	0.000000	0.000000	0.018768	-0.081786	-0.112879	0.000000	0.000000	3.000000	10.000000	0.000000
1397.012356	0.011116	0.556815	0.262037	78.849731	156.004959	-163.893799	1.946220	0.000000	4.605674	0.000000	0.000000	0.000000	-0.001881	-0.082980	-0.121740	0.000000	0.000000	3.000000	10.000000	0.000000
1397.015690	0.011116	0.556815	0.262037	78.849731	156.004959	-163.893799	1.946220	0.000000	4.605674	0.000000	0.000000	0.000000	-0.001881	-0.082980	-0.121740	0.000000	0.000000	3.000000	10.000000	0.000000
1397.019023	0.011116	0.556815	0.262037	79.124527	155.383041	-164.493057	1.951983	0.000000	4.603234	0.000000	0.000000	0.000000	-0.001881	-0.082980	-0.121740	0.000000	0.000000	3.000000	10.000000	0.000000
1397.022356	0.011041	0.556577	0.261627	79.124527	155.383041	-164.493057	1.951983	0.000000	4.603234	0.000000	0.000000	0.000000	-0.022382	-0.071147	-0.123206	0.000000	0.000000	3.000000	10.000000	0.000000
1397.025690	0.011041	0.556577	0.261627	79.124527	155.383041	-164.493057	1.951983	0.000000	4.603234	0.000000	0.000000	0.000000	-0.022382	-0.071147	-0.123206	0.000000	0.000000	3.000000	10.000000	0.000000
1397.029023	0.011041	0.556577	0.261627	79.373993	154.632019	-165.210739	1.953467	0.000000	4.602604	0.000000	0.000000	0.000000	-0.022382	-0.071147	-0.123206	0.000000	0.000000	3.000000	10.000000	0.000000
1397.032356	0.011041	0.556577	0.261627	79.373993	154.632019	-165.210739	1.953467	0.000000	4.602604	0.000000	0.000000	0.000000	-0.022382	-0.071147	-0.123206	0.000000	0.000000	3.000000	10.000000	0.000000
1397.035690	0.010967	0.556340	0.261215	79.373993	154.632019	-165.210739	1.953467	0.000000	4.602604	0.000000	0.000000	0.000000	-0.022361	-0.071097	-0.123371	0.000000	0.000000	3.000000	10.000000	0.000000
1397.039023	0.010967	0.556340	0.261215	79.579361	153.679840	-166.112457	1.953467	0.000000	4.602604	0.000000	0.000000	0.000000	-0.022361	-0.071097	-0.123371	0.000000	0.000000	3.000000	10.000000	0.000000
1397.042356	0.010967	0.556340	0.261215	79.579361	153.679840	-166.112457	1.953467	0.000000	4.602604	0.000000	0.000000	0.000000	-0.022361	-0.071097	-0.123371	0.000000	0.000000	3.000000	10.000000	0.000000
1397.045690	0.010967	0.556340	0.261215	79.579361	153.679840	-166.112457	1.953467	0.000000	4.602604	0.000000	0.000000	0.000000	-0.022361	-0.071097	-0.123371	0.000000	0.000000	3.000000	10.000000	0.000000
1397.049023	0.010956	0.555879	0.260480	79.742607	152.560455	-167.169708	1.954960	0.000000	4.601971	0.000000	0.000000	0.000000	-0.003369	-0.138337	-0.220668	0.000000	0.000000	3.000000	10.000000	0.000000
1397.052356	0.010956	0.555879	0.260480	79.742607	152.560455	-167.169708	1.954960	0.000000	4.601971	0.000000	0.000000	0.000000	-0.000000	-0.000006	-0.000003	0.000000	0.000000	3.000000	10.000000	0.000000
1397.055690	0.010956	0.555879	0.260480	79.742607	152.560455	-167.169708	1.954960	0.000000	4.601971	0.000000	0.000000	0.000000	-0.000000	-0.000006	-0.000003	0.000000	0.000000	3.000000	10.000000	0.000000
1397.059023	0.010956	0.555879	0.260480	79.876457	151.494263	-168.172653	1.959466	0.000000	4.600054	0.000000	0.000000	0.000000	-0.000000	-0.000006	-0.000003	0.000000	0.000000	3.000000	10.000000	0.000000
1397.062356	0.010951	0.555655	0.260157	79.876457	151.494263	-168.172653	1.959466	0.000000	4.600054	0.000000	0.000000	0.000000	-0.001480	-0.067243	-0.096929	0.000000	0.000000	3.000000	10.000000	0.000000
1397.065690	0.010951	0.555655	0.260157	79.876457	151.494263	-168.172653	1.959466	0.000000	4.600054	0.000000	0.000000	0.000000	-0.001480	-0.067243	-0.096929	0.000000	0.000000	3.000000	10.000000	0.000000
1397.069023	0.010951	0.555655	0.260157	79.992195	150.717194	-168.909561	1.961451	0.000000	4.599208	0.000000	0.000000	0.000000	-0.001480	-0.067243	-0.096929	0.000000	0.000000	3.000000	10.000000	0.000000
1397.072356	0.010951	0.555655	0.260157	79.992195	150.717194	-168.909561	1.961451	0.000000	4.599208	0.000000	0.000000	0.000000	-0.001480	-0.067243	-0.096929	0.000000	0.000000	3.000000	10.000000	0.000000
1397.075690	0.010980	0.555431	0.259833	79.992195	150.717194	-168.909561	1.961451	0.000000	4.599208	0.000000	0.000000	0.000000	0.008730	-0.067208	-0.097187	0.000000	0.000000	3.000000	10.000000	0.000000
1397.079023	0.010980	0.555431	0.259833	80.105766	150.296661	-169.316788	1.961451	0.000000	4.599208	0.000000	0.000000	0.000000	0.008730	-0.067208	-0.097187	0.000000	0.000000	3.000000	10.000000	0.000000
1397.082356	0.011009	0.555151	0.259532	80.105766	150.296661	-169.316788	1.961451	0.000000	4.599208	0.000000	0.000000	0.000000	0.008826	-0.084147	-0.090355	0.000000	0.000000	3.000000	10.000000	0.000000
1397.085690	0.011009	0.555151	0.259532	80.105766	150.296661	-169.316788	1.961451	0.000000	4.599208	0.000000	0.000000	0.000000	0.008826	-0.084147	-0.090355	0.000000	0.000000	3.000000	10.000000	0.000000
1397.089023	0.011009	0.555151	0.259532	80.188431	150.047913	-169.557205	1.966322	0.000000	4.597127	0.000000	0.000000	0.000000	0.008826	-0.084147	-0.090355	0.000000	0.000000	3.000000	10.000000	0.000000
1397.092356	0.011009	0.555151	0.259532	80.188431	150.047913	-169.557205	1.966322	0.000000	4.597127	0.000000	0.000000	0.000000	0.008826	-0.084147	-0.090355	0.000000	0.000000	3.000000	10.000000	0.000000
1397.095690	0.011004	0.554849	0.259218	80.188431	150.047913	-169.557205	1.966322	0.000000	4.597127	0.000000	0.000000	0.000000	-0.001444	-0.090616	-0.094043	0.000000	0.000000	3.000000	10.000000	0.000000
1397.099023	0.011004	0.554849	0.259218	80.237106	149.903107	-169.692062	1.966322	0.000000	4.597127	0.000000	0.000000	0.000000	-0.001444	-0.090616	-0.094043	0.000000	0.000000	3.000000	10.000000	0.000000
1397.102356	0.011004	0.554849	0.259218	80.237106	149.903107	-169.692062	1.966322	0.000000	4.597127	0.000000	0.000000	0.000000	-0.001444	-0.090616	-0.094043	0.000000	0.000000	3.000000	10.000000	0.000000
1397.105690	0.011004	0.554849	0.259218	80.237106	149.903107	-169.692062	1.966322	0.000000	4.597127	0.000000	0.000000	0.000000	-0.001444	-0.090616	-0.094043	0.000000	0.000000	3.000000	10.000000	0.000000
1397.109023	0.010926	0.554202	0.258566	80.269440	149.809708	-169.776215	1.968260	0.000000	4.596298	0.000000	0.000000	0.000000	-0.023396	-0.193975	-0.195644	0.000000	0.000000	3.000000	10.000000	0.000000
1397.112356	0.010926	0.554202	0.258566	80.269440	149.809708	-169.776215	1.968260	0.000000	4.596298	0.000000	0.000000	0.000000	0.000000	0.000002	-0.000004	0.000000	0.000000	3.000000	10.000000	0.000000
1397.115690	0.010926	0.554202	0.258566	80.269440	149.809708	-169.776215	1.968260	0.000000	4.596298	0.000000	0.000000	0.000000	0.000000	0.000002	-0.000004	0.000000	0.000000	3.000000	10.000000	0.000000
1397.119023	0.010926	0.554202	0.258566	80.295341	149.718094	-169.859833	1.971282	0.000000	4.595003	0.000000	0.000000	0.000000	0.000000	0.000002	-0.000004	0.000000	0.000000	3.000000	10.000000	0.000000
1397.122356	0.010926	0.554202	0.258566	80.295341	149.718094	-169.859833	1.971282	0.000000	4.595003	0.000000	0.000000	0.000000	0.000000	0.000002	-0.000004	0.000000	0.000000	3.000000	10.000000	0.000000
1397.125690	0.010819	0.553836	0.258215	80.295341	149.718094	-169.859833	1.971282	0.000000	4.595003	0.000000	0.000000	0.000000	-0.032178	-0.109861	-0.105253	0.000000	0.000000	3.000000	10.000000	0.000000
1397.129023	0.010819	0.553836	0.258215	80.301559	149.575592	-169.978271	1.971282	0.000000	4.595003	0.000000	0.000000	0.000000	-0.032178	-0.109861	-0.105253	0.000000	0.000000	3.000000	10.000000	0.000000
1397.132356	0.010711	0.553444	0.257821	80.301559	149.575592	-169.978271	1.971282	0.000000	4.595003	0.000000	0.000000	0.000000	-0.032344	-0.117479	-0.118316	0.000000	0.000000	3.000000	10.000000	0.000000
1397.135690	0.010711	0.553444	0.257821	80.301559	149.575592	-169.978271	1.971282	0.000000	4.595003	0.000000	0.000000	0.000000	-0.032344	-0.117479	-0.118316	0.000000	0.000000	3.000000	10.000000	0.000000
1397.139023	0.010711	0.553444	0.257821	80.298119	149.240387	-170.268219	1.972857	0.000000	4.594326	0.000000	0.000000	0.000000	-0.032344	-0.117479	-0.118316	0.000000	0.000000	3.000000	10.000000	0.000000
1397.142356	0.010711	0.553444	0.257821	80.298119	149.240387	-170.268219	1.972857	0.000000	4.594326	0.000000	0.000000	0.000000	-0.032344	-0.117479	-0.118316	0.000000	0.000000	3.000000	10.000000	0.000000
1397.145690	0.010536	0.553035	0.257445	80.298119	149.240387	-170.268219	1.972857	0.000000	4.594326	0.000000	0.000000	0.000000	-0.052588	-0.122624	-0.112861	0.000000	0.000000	3.000000	10.000000	0.000000
1397.149023	0.010536	0.553035	0.257445	80.288048	148.563889	-170.875412	1.972857	0.000000	4.594326	0.000000	0.000000	0.000000	-0.052588	-0.122624	-0.112861	0.000000	0.000000	3.000000	10.000000	0.000000
1397.152356	0.010361	0.552627	0.257068	80.288048	148.563889	-170.875412	1.972857	0.000000	4.594326	0.000000	0.000000	0.000000	-0.052537	-0.122509	-0.113070	0.000000	0.000000	3.000000	10.000000	0.000000
1397.155690	0.010361	0.552627	0.257068	80.288048	148.563889	-170.875412	1.972857	0.000000	4.594326	0.000000	0.000000	0.000000	-0.052537	-0.122509	-0.113070	0.000000	0.000000	3.000000	10.000000	0.000000
1397.159023	0.010361	0.552627	0.257068	80.284058	147.581299	-171.780579	1.972449	0.000000	4.594502	0.000000	0.000000	0.000000	-0.052537	-0.122509	-0.113070	0.000000	0.000000	3.000000	10.000000	0.000000
1397.162356	0.010361	0.552627	0.257068	80.284058	147.581299	-171.780579	1.972449	0.000000	4.594502	0.000000	0.000000	0.000000	-0.052537	-0.122509	-0.113070	0.000000	0.000000	3.000000	10.000000	0.000000
1397.165690	0.010186	0.552202	0.256708	80.284058	147.581299	-171.780579	1.972449	0.000000	4.594502	0.000000	0.000000	0.000000	-0.052409	-0.127665	-0.107920	0.000000	0.000000	3.000000	10.000000	0.000000
1397.169023	0.010186	0.552202	0.256708	80.287544	146.564926	-172.718460	1.972449	0.000000	4.594502	0.000000	0.000000	0.000000	-0.052409	-0.127665	-0.107920	0.000000	0.000000	3.000000	10.000000	0.000000
1397.172356	0.010012	0.551737	0.256353	80.287544	146.564926	-172.718460	1.972449	0.000000	4.594502	0.000000	0.000000	0.000000	-0.052339	-0.139225	-0.106573	0.000000	0.000000	3.000000	10.000000	0.000000
1397.175690	0.010012	0.551737	0.256353	80.287544	146.564926	-172.718460	1.972449	0.000000	4.594502	0.000000	0.000000	0.000000	-0.052339	-0.139225	-0.106573	0.000000	0.000000	3.000000	10.000000	0.000000
1397.179023	0.010012	0.551737	0.256353	80.291733	145.793549	-173.468964	1.971810	0.000000	4.594776	0.000000	0.000000	0.000000	-0.052339	-0.139225	-0.106573	0.000000	0.000000	3.000000	10.000000	0.000000
1397.182356	0.010012	0.551737	0.256353	80.291733	145.793549	-173.468964	1.971810	0.000000	4.594776	0.000000	0.000000	0.000000	-0.052339	-0.139225	-0.106573	0.000000	0.000000	3.000000	10.000000	0.000000
1397.185690	0.009838	0.551295	0.256009	80.291733	145.793549	-173.468964	1.971810	0.000000	4.594776	0.000000	0.000000	0.000000	-0.052238	-0.132697	-0.102978	0.000000	0.000000	3.000000	10.000000	0.000000
1397.189023	0.009838	0.551295	0.256009	80.308884	145.371689	-173.944122	1.971810	0.000000	4.594776	0.000000	0.000000	0.000000	-0.052238	-0.132697	-0.102978	0.000000	0.000000	3.000000	10.000000	0.000000
1397.192356	0.009629	0.550871	0.255648	80.308884	145.371689	-173.944122	1.971810	0.000000	4.594776	0.000000	0.000000	0.000000	-0.062416	-0.127331	-0.108403	0.000000	0.000000	3.000000	10.000000	0.000000
1397.195690	0.009629	0.550871	0.255648	80.308884	145.371689	-173.944122	1.971810	0.000000	4.594776	0.000000	0.000000	0.000000	-0.062416	-0.127331	-0.108403	0.000000	0.000000	3.000000	10.000000	0.000000
1397.199023	0.009629	0.550871	0.255648	80.328056	145.258560	-174.117310	1.970599	0.000000	4.595296	0.000000	0.000000	0.000000	-0.062416	-0.127331	-0.108403	0.000000	0.000000	3.000000	10.000000	0.000000
1397.202356	0.009629	0.550871	0.255648	80.328056	145.258560	-174.117310	1.970599	0.000000	4.595296	0.000000	0.000000	0.000000	-0.062416	-0.127331	-0.108403	0.000000	0.000000	3.000000	10.000000	0.000000
1397.205690	0.009421	0.550421	0.255243	80.328056	145.258560	-174.117310	1.970599	0.000000	4.595296	0.000000	0.000000	0.000000	-0.062529	-0.134873	-0.121624	0.000000	0.000000	3.000000	10.000000	0.000000
1397.209023	0.009421	0.550421	0.255243	80.311256	145.312057	-174.052917	1.970599	0.000000	4.595296	0.000000	0.000000	0.000000	-0.062529	-0.134873	-0.121624	0.000000	0.000000	3.000000	10.000000	0.000000
1397.212356	0.009179	0.549989	0.254819	80.311256	145.312057	-174.052917	1.970599	0.000000	4.595296	0.000000	0.000000	0.000000	-0.072671	-0.129504	-0.127107	0.000000	0.000000	3.000000	10.000000	0.000000
1397.215690	0.009179	0.549989	0.254819	80.311256	145.312057	-174.052917	1.970599	0.000000	4.595296	0.000000	0.000000	0.000000	-0.072671	-0.129504	-0.127107	0.000000	0.000000	3.000000	10.000000	0.000000
1397.219023	0.009179	0.549989	0.254819	80.266792	145.442764	-173.897369	1.969149	0.000000	4.595917	0.000000	0.000000	0.000000	-0.072671	-0.129504	-0.127107	0.000000	0.000000	3.000000	10.000000	0.000000
1397.222356	0.009179	0.549989	0.254819	80.266792	145.442764	-173.897369	1.969149	0.000000	4.595917	0.000000	0.000000	0.000000	-0.072671	-0.129504	-0.127107	0.000000	0.000000	3.000000	10.000000	0.000000
1397.225690	0.008970	0.549572	0.254346	80.266792	145.442764	-173.897369	1.969149	0.000000	4.595917	0.000000	0.000000	0.000000	-0.062639	-0.125361	-0.142055	0.000000	0.000000	3.000000	10.000000	0.000000
1397.229023	0.008970	0.549572	0.254346	80.204536	145.591766	-173.726089	1.969149	0.000000	4.595917	0.000000	0.000000	0.000000	-0.062639	-0.125361	-0.142055	0.000000	0.000000	3.000000	10.000000	0.000000
1397.232356	0.008727	0.549146	0.253810	80.204536	145.591766	-173.726089	1.969149	0.000000	4.595917	0.000000	0.000000	0.000000	-0.072914	-0.127619	-0.160653	0.000000	0.000000	3.000000	10.000000	0.000000
1397.235690	0.008727	0.549146	0.253810	80.204536	145.591766	-173.726089	1.969149	0.000000	4.595917	0.000000	0.000000	0.000000	-0.072914	-0.127619	-0.160653	0.000000	0.000000	3.000000	10.000000	0.000000
1397.239023	0.008727	0.549146	0.253810	80.129448	145.711029	-173.584320	1.968851	0.000000	4.596045	0.000000	0.000000	0.000000	-0.072914	-0.127619	-0.160653	0.000000	0.000000	3.000000	10.000000	0.000000
1397.242356	0.008727	0.549146	0.253810	80.129448	145.711029	-173.584320	1.968851	0.000000	4.596045	0.000000	0.000000	0.000000	-0.072914	-0.127619	-0.160653	0.000000	0.000000	3.000000	10.000000	0.000000
1397.245690	0.008484	0.548756	0.253238	80.129448	145.711029	-173.584320	1.968851	0.000000	4.596045	0.000000	0.000000	0.000000	-0.072939	-0.117022	-0.171714	0.000000	0.000000	3.000000	10.000000	0.000000
1397.249023	0.008484	0.548756	0.253238	80.072464	145.780273	-173.558868	1.968851	0.000000	4.596045	0.000000	0.000000	0.000000	-0.072939	-0.117022	-0.171714	0.000000	0.000000	3.000000	10.000000	0.000000
1397.252356	0.008207	0.548337	0.252590	80.072464	145.780273	-173.558868	1.968851	0.000000	4.596045	0.000000	0.000000	0.000000	-0.083196	-0.125690	-0.194324	0.000000	0.000000	3.000000	10.000000	0.000000
1397.255690	0.008207	0.548337	0.252590	80.072464	145.780273	-173.558868	1.968851	0.000000	4.596045	0.000000	0.000000	0.000000	-0.083196	-0.125690	-0.194324	0.000000	0.000000	3.000000	10.000000	0.000000
1397.259023	0.008207	0.548337	0.252590	80.056656	145.772491	-173.737823	1.968885	0.000000	4.596030	0.000000	0.000000	0.000000	-0.083196	-0.125690	-0.194324	0.000000	0.000000	3.000000	10.000000	0.000000
1397.262356	0.008207	0.548337	0.252590	80.056656	145.772491	-173.737823	1.968885	0.000000	4.596030	0.000000	0.000000	0.000000	-0.083196	-0.125690	-0.194324	0.000000	0.000000	3.000000	10.000000	0.000000
1397.265690	0.007929	0.547911	0.251879	80.056656	145.772491	-173.737823	1.968885	0.000000	4.596030	0.000000	0.000000	0.000000	-0.083259	-0.127919	-0.213279	0.000000	0.000000	3.000000	10.000000	0.000000
1397.269023	0.007929	0.547911	0.251879	80.098610	145.596649	-173.978317	1.968885	0.000000	4.596030	0.000000	0.000000	0.000000	-0.083259	-0.127919	-0.213279	0.000000	0.000000	3.000000	10.000000	0.000000
1397.272356	0.007618	0.547477	0.251105	80.098610	145.596649	-173.978317	1.968885	0.000000	4.596030	0.000000	0.000000	0.000000	-0.093389	-0.130110	-0.232227	0.000000	0.000000	3.000000	10.000000	0.000000
1397.275690	0.007618	0.547477	0.251105	80.098610	145.596649	-173.978317	1.968885	0.000000	4.596030	0.000000	0.000000	0.000000	-0.093389	-0.130110	-0.232227	0.000000	0.000000	3.000000	10.000000	0.000000
1397.279023	0.007618	0.547477	0.251105	80.176430	145.285385	-174.245224	1.969617	0.000000	4.595716	0.000000	0.000000	0.000000	-0.093389	-0.130110	-0.232227	0.000000	0.000000	3.000000	10.000000	0.000000
1397.282356	0.007618	0.547477	0.251105	80.176430	145.285385	-174.245224	1.969617	0.000000	4.595716	0.000000	0.000000	0.000000	-0.093389	-0.130110	-0.232227	0.000000	0.000000	3.000000	10.000000	0.000000
1397.285690	0.007273	0.547074	0.250262	80.176430	145.285385	-174.245224	1.969617	0.000000	4.595716	0.000000	0.000000	0.000000	-0.103478	-0.120745	-0.252769	0.000000	0.000000	3.000000	10.000000	0.000000
1397.289023	0.007273	0.547074	0.250262	80.262207	144.925125	-174.555649	1.969617	0.000000	4.595716	0.000000	0.000000	0.000000	-0.103478	-0.120745	-0.252769	0.000000	0.000000	3.000000	10.000000	0.000000
1397.292356	0.006894	0.546640	0.249312	80.262207	144.925125	-174.555649	1.969617	0.000000	4.595716	0.000000	0.000000	0.000000	-0.113617	-0.130491	-0.285194	0.000000	0.000000	3.000000	10.000000	0.000000
1397.295690	0.006894	0.546640	0.249312	80.262207	144.925125	-174.555649	1.969617	0.000000	4.595716	0.000000	0.000000	0.000000	-0.113617	-0.130491	-0.285194	0.000000	0.000000	3.000000	10.000000	0.000000
1397.299023	0.006894	0.546640	0.249312	80.339058	144.427658	-174.987549	1.970316	0.000000	4.595417	0.000000	0.000000	0.000000	-0.113617	-0.130491	-0.285194	0.000000	0.000000	3.000000	10.000000	0.000000
1397.302356	0.006482	0.546172	0.248252	80.339058	144.427658	-174.987549	1.970316	0.000000	4.595417	0.000000	0.000000	0.000000	-0.123667	-0.140215	-0.317865	0.000000	0.000000	3.000000	10.000000	0.000000
1397.305690	0.006482	0.546172	0.248252	80.339058	144.427658	-174.987549	1.970316	0.000000	4.595417	0.000000	0.000000	0.000000	-0.123667	-0.140215	-0.317865	0.000000	0.000000	3.000000	10.000000	0.000000
1397.309023	0.006482	0.546172	0.248252	80.381256	143.740280	-175.583191	1.970974	0.000000	4.595135	0.000000	0.000000	0.000000	-0.123667	-0.140215	-0.317865	0.000000	0.000000	3.000000	10.000000	0.000000
1397.312356	0.006003	0.545715	0.247109	80.381256	143.740280	-175.583191	1.970974	0.000000	4.595135	0.000000	0.000000	0.000000	-0.143580	-0.137226	-0.342807	0.000000	0.000000	3.000000	10.000000	0.000000
1397.315690	0.006003	0.545715	0.247109	80.381256	143.740280	-175.583191	1.970974	0.000000	4.595135	0.000000	0.000000	0.000000	-0.143580	-0.137226	-0.342807	0.000000	0.000000	3.000000	10.000000	0.000000
1397.319023	0.006003	0.545715	0.247109	80.377937	142.753830	-176.437469	1.971155	0.000000	4.595057	0.000000	0.000000	0.000000	-0.143580	-0.137226	-0.342807	0.000000	0.000000	3.000000	10.000000	0.000000
1397.322356	0.005525	0.545246	0.245869	80.377937	142.753830	-176.437469	1.971155	0.000000	4.595057	0.000000	0.000000	0.000000	-0.143353	-0.140538	-0.372087	0.000000	0.000000	3.000000	10.000000	0.000000
1397.325690	0.005525	0.545246	0.245869	80.377937	142.753830	-176.437469	1.971155	0.000000	4.595057	0.000000	0.000000	0.000000	-0.143353	-0.140538	-0.372087	0.000000	0.000000	3.000000	10.000000	0.000000
1397.329023	0.005525	0.545246	0.245869	80.317039	141.558685	-177.473312	1.972010	0.000000	4.594690	0.000000	0.000000	0.000000	-0.143353	-0.140538	-0.372087	0.000000	0.000000	3.000000	10.000000	0.000000
1397.332356	0.004949	0.544771	0.244563	80.317039	141.558685	-177.473312	1.972010	0.000000	4.594690	0.000000	0.000000	0.000000	-0.172982	-0.142702	-0.391962	0.000000	0.000000	3.000000	10.000000	0.000000
1397.335690	0.004949	0.544771	0.244563	80.317039	141.558685	-177.473312	1.972010	0.000000	4.594690	0.000000	0.000000	0.000000	-0.172982	-0.142702	-0.391962	0.000000	0.000000	3.000000	10.000000	0.000000
1397.339023	0.004949	0.544771	0.244563	80.182320	140.007889	-178.801941	1.971759	0.000000	4.594798	0.000000	0.000000	0.000000	-0.172982	-0.142702	-0.391962	0.000000	0.000000	3.000000	10.000000	0.000000
1397.342356	0.004374	0.544309	0.243202	80.182320	140.007889	-178.801941	1.971759	0.000000	4.594798	0.000000	0.000000	0.000000	-0.172450	-0.138528	-0.408244	0.000000	0.000000	3.000000	10.000000	0.000000
1397.345690	0.004374	0.544309	0.243202	80.182320	140.007889	-178.801941	1.971759	0.000000	4.594798	0.000000	0.000000	0.000000	-0.172450	-0.138528	-0.408244	0.000000	0.000000	3.000000	10.000000	0.000000
1397.349023	0.004374	0.544309	0.243202	79.991837	138.203018	179.654160	1.971904	0.000000	4.594735	0.000000	0.000000	0.000000	-0.172450	-0.138528	-0.408244	0.000000	0.000000	3.000000	10.000000	0.000000
1397.352356	0.003768	0.543920	0.241795	79.991837	138.203018	179.654160	1.971904	0.000000	4.594735	0.000000	0.000000	0.000000	-0.181818	-0.116602	-0.421975	0.000000	0.000000	3.000000	10.000000	0.000000
1397.355690	0.003768	0.543920	0.241795	79.991837	138.203018	179.654160	1.971904	0.000000	4.594735	0.000000	0.000000	0.000000	-0.181818	-0.116602	-0.421975	0.000000	0.000000	3.000000	10.000000	0.000000
1397.359023	0.003768	0.543920	0.241795	79.779152	136.194977	177.926727	1.971866	0.000000	4.594752	0.000000	0.000000	0.000000	-0.181818	-0.116602	-0.421975	0.000000	0.000000	3.000000	10.000000	0.000000
1397.362356	0.003131	0.543612	0.240406	79.779152	136.194977	177.926727	1.971866	0.000000	4.594752	0.000000	0.000000	0.000000	-0.191007	-0.092448	-0.416758	0.000000	0.000000	3.000000	10.000000	0.000000
1397.365690	0.003131	0.543612	0.240406	79.779152	136.194977	177.926727	1.971866	0.000000	4.594752	0.000000	0.000000	0.000000	-0.191007	-0.092448	-0.416758	0.000000	0.000000	3.000000	10.000000	0.000000
1397.369023	0.003131	0.543612	0.240406	79.607056	134.199753	176.212936	1.971212	0.000000	4.595032	0.000000	0.000000	0.000000	-0.191007	-0.092448	-0.416758	0.000000	0.000000	3.000000	10.000000	0.000000
1397.372356	0.002497	0.543384	0.239034	79.607056	134.199753	176.212936	1.971212	0.000000	4.595032	0.000000	0.000000	0.000000	-0.190234	-0.068446	-0.411475	0.000000	0.000000	3.000000	10.000000	0.000000
1397.375690	0.002497	0.543384	0.239034	79.607056	134.199753	176.212936	1.971212	0.000000	4.595032	0.000000	0.000000	0.000000	-0.190234	-0.068446	-0.411475	0.000000	0.000000	3.000000	10.000000	0.000000
1397.379023	0.002497	0.543384	0.239034	79.506752	132.354248	174.603317	1.970469	0.000000	4.595351	0.000000	0.000000	0.000000	-0.190234	-0.068446	-0.411475	0.000000	0.000000	3.000000	10.000000	0.000000
1397.382356	0.001964	0.543256	0.237694	79.506752	132.354248	174.603317	1.970469	0.000000	4.595351	0.000000	0.000000	0.000000	-0.159778	-0.038265	-0.402097	0.000000	0.000000	3.000000	10.000000	0.000000
1397.385690	0.001964	0.543256	0.237694	79.506752	132.354248	174.603317	1.970469	0.000000	4.595351	0.000000	0.000000	0.000000	-0.159778	-0.038265	-0.402097	0.000000	0.000000	3.000000	10.000000	0.000000
1397.389023	0.001964	0.543256	0.237694	79.482292	130.815033	173.250717	1.971158	0.000000	4.595056	0.000000	0.000000	0.000000	-0.159778	-0.038265	-0.402097	0.000000	0.000000	3.000000	10.000000	0.000000
1397.392356	0.001500	0.543157	0.236427	79.482292	130.815033	173.250717	1.971158	0.000000	4.595056	0.000000	0.000000	0.000000	-0.139365	-0.029790	-0.380079	0.000000	0.000000	3.000000	10.000000	0.000000
1397.395690	0.001500	0.543157	0.236427	79.482292	130.815033	173.250717	1.971158	0.000000	4.595056	0.000000	0.000000	0.000000	-0.139365	-0.029790	-0.380079	0.000000	0.000000	3.000000	10.000000	0.000000
1397.399023	0.001500	0.543157	0.236427	79.526024	129.757950	172.306625	1.972453	0.000000	4.594500	0.000000	0.000000	0.000000	-0.139365	-0.029790	-0.380079	0.000000	0.000000	3.000000	10.000000	0.000000
1397.402356	0.001169	0.543044	0.235207	79.526024	129.757950	172.306625	1.972453	0.000000	4.594500	0.000000	0.000000	0.000000	-0.099397	-0.033874	-0.366075	0.000000	0.000000	3.000000	10.000000	0.000000
1397.405690	0.001169	0.543044	0.235207	79.526024	129.757950	172.306625	1.972453	0.000000	4.594500	0.000000	0.000000	0.000000	-0.099397	-0.033874	-0.366075	0.000000	0.000000	3.000000	10.000000	0.000000
1397.409023	0.001169	0.543044	0.235207	79.614365	129.214462	171.805923	1.975627	0.000000	4.593136	0.000000	0.000000	0.000000	-0.099397	-0.033874	-0.366075	0.000000	0.000000	3.000000	10.000000	0.000000
1397.412356	0.001003	0.542956	0.234029	79.614365	129.214462	171.805923	1.975627	0.000000	4.593136	0.000000	0.000000	0.000000	-0.049815	-0.026557	-0.353328	0.000000	0.000000	3.000000	10.000000	0.000000
1397.415690	0.001003	0.542956	0.234029	79.614365	129.214462	171.805923	1.975627	0.000000	4.593136	0.000000	0.000000	0.000000	-0.049815	-0.026557	-0.353328	0.000000	0.000000	3.000000	10.000000	0.000000
1397.419023	0.001003	0.542956	0.234029	79.676498	128.904297	171.521057	1.981263	0.000000	4.590708	0.000000	0.000000	0.000000	-0.049815	-0.026557	-0.353328	0.000000	0.000000	3.000000	10.000000	0.000000
1397.422356	0.000968	0.542908	0.232876	79.676498	128.904297	171.521057	1.981263	0.000000	4.590708	0.000000	0.000000	0.000000	-0.010329	-0.014230	-0.345955	0.000000	0.000000	3.000000	10.000000	0.000000
1397.425690	0.000968	0.542908	0.232876	79.676498	128.904297	171.521057	1.981263	0.000000	4.590708	0.000000	0.000000	0.000000	-0.010329	-0.014230	-0.345955	0.000000	0.000000	3.000000	10.000000	0.000000
1397.429023	0.000968	0.542908	0.232876	79.697845	128.851700	171.482239	1.988953	0.000000	4.587381	0.000000	0.000000	0.000000	-0.010329	-0.014230	-0.345955	0.000000	0.000000	3.000000	10.000000	0.000000
1397.432356	0.000967	0.542864	0.231752	79.697845	128.851700	171.482239	1.988953	0.000000	4.587381	0.000000	0.000000	0.000000	-0.000473	-0.013180	-0.337060	0.000000	0.000000	3.000000	10.000000	0.000000
1397.435690	0.000967	0.542864	0.231752	79.697845	128.851700	171.482239	1.988953	0.000000	4.587381	0.000000	0.000000	0.000000	-0.000473	-0.013180	-0.337060	0.000000	0.000000	3.000000	10.000000	0.000000
1397.439023	0.000967	0.542864	0.231752	79.681892	129.002487	171.640991	1.997034	0.000000	4.583869	0.000000	0.000000	0.000000	-0.000473	-0.013180	-0.337060	0.000000	0.000000	3.000000	10.000000	0.000000
1397.442356	0.000998	0.542899	0.230649	79.681892	129.002487	171.640991	1.997034	0.000000	4.583869	0.000000	0.000000	0.000000	0.009331	0.010362	-0.330908	0.000000	0.000000	3.000000	10.000000	0.000000
1397.445690	0.000998	0.542899	0.230649	79.681892	129.002487	171.640991	1.997034	0.000000	4.583869	0.000000	0.000000	0.000000	0.009331	0.010362	-0.330908	0.000000	0.000000	3.000000	10.000000	0.000000
1397.449023	0.000998	0.542899	0.230649	79.637627	129.347198	171.987579	2.005570	0.000000	4.580141	0.000000	0.000000	0.000000	0.009331	0.010362	-0.330908	0.000000	0.000000	3.000000	10.000000	0.000000
1397.452356	0.001029	0.542966	0.229507	79.637627	129.347198	171.987579	2.005570	0.000000	4.580141	0.000000	0.000000	0.000000	0.009282	0.020187	-0.342723	0.000000	0.000000	3.000000	10.000000	0.000000
1397.455690	0.001029	0.542966	0.229507	79.637627	129.347198	171.987579	2.005570	0.000000	4.580141	0.000000	0.000000	0.000000	0.009282	0.020187	-0.342723	0.000000	0.000000	3.000000	10.000000	0.000000
1397.459023	0.001029	0.542966	0.229507	79.588829	129.779999	172.416962	2.014454	0.000000	4.576241	0.000000	0.000000	0.000000	0.009282	0.020187	-0.342723	0.000000	0.000000	3.000000	10.000000	0.000000
1397.462356	0.001059	0.543066	0.228325	79.588829	129.779999	172.416962	2.014454	0.000000	4.576241	0.000000	0.000000	0.000000	0.009231	0.029882	-0.354592	0.000000	0.000000	3.000000	10.000000	0.000000
1397.465690	0.001059	0.543066	0.228325	79.588829	129.779999	172.416962	2.014454	0.000000	4.576241	0.000000	0.000000	0.000000	0.009231	0.029882	-0.354592	0.000000	0.000000	3.000000	10.000000	0.000000
1397.469023	0.001059	0.543066	0.228325	79.562950	130.334335	172.951782	2.023693	0.000000	4.572162	0.000000	0.000000	0.000000	0.009231	0.029882	-0.354592	0.000000	0.000000	3.000000	10.000000	0.000000
1397.472356	0.001058	0.543164	0.227140	79.562950	130.334335	172.951782	2.023693	0.000000	4.572162	0.000000	0.000000	0.000000	-0.000549	0.029537	-0.355348	0.000000	0.000000	3.000000	10.000000	0.000000
1397.475690	0.001058	0.543164	0.227140	79.562950	130.334335	172.951782	2.023693	0.000000	4.572162	0.000000	0.000000	0.000000	-0.000549	0.029537	-0.355348	0.000000	0.000000	3.000000	10.000000	0.000000
1397.479023	0.001058	0.543164	0.227140	79.572868	131.121765	173.688324	2.032476	0.000000	4.568265	0.000000	0.000000	0.000000	-0.000549	0.029537	-0.355348	0.000000	0.000000	3.000000	10.000000	0.000000
1397.482356	0.001056	0.543237	0.225907	79.572868	131.121765	173.688324	2.032476	0.000000	4.568265	0.000000	0.000000	0.000000	-0.000572	0.021750	-0.370083	0.000000	0.000000	3.000000	10.000000	0.000000
1397.485690	0.001056	0.543237	0.225907	79.572868	131.121765	173.688324	2.032476	0.000000	4.568265	0.000000	0.000000	0.000000	-0.000572	0.021750	-0.370083	0.000000	0.000000	3.000000	10.000000	0.000000
1397.489023	0.001056	0.543237	0.225907	79.620491	132.034698	174.526688	2.041696	0.000000	4.564152	0.000000	0.000000	0.000000	-0.000572	0.021750	-0.370083	0.000000	0.000000	3.000000	10.000000	0.000000
1397.492356	0.001054	0.543287	0.224656	79.620491	132.034698	174.526688	2.041696	0.000000	4.564152	0.000000	0.000000	0.000000	-0.000580	0.015204	-0.375115	0.000000	0.000000	3.000000	10.000000	0.000000
1397.495690	0.001054	0.543287	0.224656	79.620491	132.034698	174.526688	2.041696	0.000000	4.564152	0.000000	0.000000	0.000000	-0.000580	0.015204	-0.375115	0.000000	0.000000	3.000000	10.000000	0.000000
1397.499023	0.001054	0.543287	0.224656	79.672401	132.781250	175.211395	2.051119	0.000000	4.559924	0.000000	0.000000	0.000000	-0.000580	0.015204	-0.375115	0.000000	0.000000	3.000000	10.000000	0.000000
1397.502356	0.001052	0.543279	0.223394	79.672401	132.781250	175.211395	2.051119	0.000000	4.559924	0.000000	0.000000	0.000000	-0.000585	-0.002486	-0.378758	0.000000	0.000000	3.000000	10.000000	0.000000
1397.505690	0.001052	0.543279	0.223394	79.672401	132.781250	175.211395	2.051119	0.000000	4.559924	0.000000	0.000000	0.000000	-0.000585	-0.002486	-0.378758	0.000000	0.000000	3.000000	10.000000	0.000000
1397.509023	0.001052	0.543279	0.223394	79.713501	133.091873	175.502182	2.060714	0.000000	4.555597	0.000000	0.000000	0.000000	-0.000585	-0.002486	-0.378758	0.000000	0.000000	3.000000	10.000000	0.000000
1397.512356	0.001018	0.543233	0.222133	79.713501	133.091873	175.502182	2.060714	0.000000	4.555597	0.000000	0.000000	0.000000	-0.010259	-0.013898	-0.378203	0.000000	0.000000	3.000000	10.000000	0.000000
1397.515690	0.001018	0.543233	0.222133	79.713501	133.091873	175.502182	2.060714	0.000000	4.555597	0.000000	0.000000	0.000000	-0.010259	-0.013898	-0.378203	0.000000	0.000000	3.000000	10.000000	0.000000
1397.519023	0.001018	0.543233	0.222133	79.735207	133.063889	175.489517	2.069828	0.000000	4.551463	0.000000	0.000000	0.000000	-0.010259	-0.013898	-0.378203	0.000000	0.000000	3.000000	10.000000	0.000000
1397.522356	0.000983	0.543186	0.220870	79.735207	133.063889	175.489517	2.069828	0.000000	4.551463	0.000000	0.000000	0.000000	-0.010224	-0.014140	-0.379072	0.000000	0.000000	3.000000	10.000000	0.000000
1397.525690	0.000983	0.543186	0.220870	79.735207	133.063889	175.489517	2.069828	0.000000	4.551463	0.000000	0.000000	0.000000	-0.010224	-0.014140	-0.379072	0.000000	0.000000	3.000000	10.000000	0.000000
1397.529023	0.000983	0.543186	0.220870	79.774567	132.912659	175.357681	2.079045	0.000000	4.547260	0.000000	0.000000	0.000000	-0.010224	-0.014140	-0.379072	0.000000	0.000000	3.000000	10.000000	0.000000
1397.532356	0.000917	0.543158	0.219617	79.774567	132.912659	175.357681	2.079045	0.000000	4.547260	0.000000	0.000000	0.000000	-0.019822	-0.008199	-0.375682	0.000000	0.000000	3.000000	10.000000	0.000000
1397.535690	0.000917	0.543158	0.219617	79.774567	132.912659	175.357681	2.079045	0.000000	4.547260	0.000000	0.000000	0.000000	-0.019822	-0.008199	-0.375682	0.000000	0.000000	3.000000	10.000000	0.000000
1397.539023	0.000917	0.543158	0.219617	79.834190	132.647781	175.119247	2.087707	0.000000	4.543289	0.000000	0.000000	0.000000	-0.019822	-0.008199	-0.375682	0.000000	0.000000	3.000000	10.000000	0.000000
1397.542356	0.000852	0.543089	0.218334	79.834190	132.647781	175.119247	2.087707	0.000000	4.543289	0.000000	0.000000	0.000000	-0.019762	-0.020755	-0.385037	0.000000	0.000000	3.000000	10.000000	0.000000
1397.545690	0.000852	0.543089	0.218334	79.834190	132.647781	175.119247	2.087707	0.000000	4.543289	0.000000	0.000000	0.000000	-0.019762	-0.020755	-0.385037	0.000000	0.000000	3.000000	10.000000	0.000000
1397.549023	0.000852	0.543089	0.218334	79.906868	132.327942	174.822891	2.096696	0.000000	4.539148	0.000000	0.000000	0.000000	-0.019762	-0.020755	-0.385037	0.000000	0.000000	3.000000	10.000000	0.000000
1397.552356	0.000754	0.543060	0.217076	79.906868	132.327942	174.822891	2.096696	0.000000	4.539148	0.000000	0.000000	0.000000	-0.029283	-0.008674	-0.377382	0.000000	0.000000	3.000000	10.000000	0.000000
1397.555690	0.000754	0.543060	0.217076	79.906868	132.327942	174.822891	2.096696	0.000000	4.539148	0.000000	0.000000	0.000000	-0.029283	-0.008674	-0.377382	0.000000	0.000000	3.000000	10.000000	0.000000
1397.559023	0.000754	0.543060	0.217076	79.986649	131.942673	174.465347	2.105017	0.000000	4.535295	0.000000	0.000000	0.000000	-0.029283	-0.008674	-0.377382	0.000000	0.000000	3.000000	10.000000	0.000000
1397.562356	0.000689	0.542998	0.215853	79.986649	131.942673	174.465347	2.105017	0.000000	4.535295	0.000000	0.000000	0.000000	-0.019580	-0.018697	-0.366861	0.000000	0.000000	3.000000	10.000000	0.000000
1397.565690	0.000689	0.542998	0.215853	79.986649	131.942673	174.465347	2.105017	0.000000	4.535295	0.000000	0.000000	0.000000	-0.019580	-0.018697	-0.366861	0.000000	0.000000	3.000000	10.000000	0.000000
1397.569023	0.000689	0.542998	0.215853	80.069122	131.553604	174.100220	2.113689	0.000000	4.531260	0.000000	0.000000	0.000000	-0.019580	-0.018697	-0.366861	0.000000	0.000000	3.000000	10.000000	0.000000
1397.572356	0.000624	0.542902	0.214666	80.069122	131.553604	174.100220	2.113689	0.000000	4.531260	0.000000	0.000000	0.000000	-0.019500	-0.028631	-0.356261	0.000000	0.000000	3.000000	10.000000	0.000000
1397.575690	0.000624	0.542902	0.214666	80.069122	131.553604	174.100220	2.113689	0.000000	4.531260	0.000000	0.000000	0.000000	-0.019500	-0.028631	-0.356261	0.000000	0.000000	3.000000	10.000000	0.000000
1397.579023	0.000624	0.542902	0.214666	80.141724	131.208557	173.780563	2.122154	0.000000	4.527302	0.000000	0.000000	0.000000	-0.019500	-0.028631	-0.356261	0.000000	0.000000	3.000000	10.000000	0.000000
1397.582356	0.000527	0.542811	0.213509	80.141724	131.208557	173.780563	2.122154	0.000000	4.527302	0.000000	0.000000	0.000000	-0.028977	-0.027505	-0.347004	0.000000	0.000000	3.000000	10.000000	0.000000
1397.585690	0.000527	0.542811	0.213509	80.141724	131.208557	173.780563	2.122154	0.000000	4.527302	0.000000	0.000000	0.000000	-0.028977	-0.027505	-0.347004	0.000000	0.000000	3.000000	10.000000	0.000000
1397.589023	0.000527	0.542811	0.213509	80.203514	130.941223	173.534027	2.129891	0.000000	4.523667	0.000000	0.000000	0.000000	-0.028977	-0.027505	-0.347004	0.000000	0.000000	3.000000	10.000000	0.000000
1397.592356	0.000463	0.542666	0.212374	80.203514	130.941223	173.534027	2.129891	0.000000	4.523667	0.000000	0.000000	0.000000	-0.019338	-0.043491	-0.340606	0.000000	0.000000	3.000000	10.000000	0.000000
1397.595690	0.000463	0.542666	0.212374	80.203514	130.941223	173.534027	2.129891	0.000000	4.523667	0.000000	0.000000	0.000000	-0.019338	-0.043491	-0.340606	0.000000	0.000000	3.000000	10.000000	0.000000
1397.599023	0.000463	0.542666	0.212374	80.241516	130.828201	173.438766	2.138077	0.000000	4.519804	0.000000	0.000000	0.000000	-0.019338	-0.043491	-0.340606	0.000000	0.000000	3.000000	10.000000	0.000000
1397.602356	0.000398	0.542484	0.211241	80.241516	130.828201	173.438766	2.138077	0.000000	4.519804	0.000000	0.000000	0.000000	-0.019273	-0.054514	-0.339900	0.000000	0.000000	3.000000	10.000000	0.000000
1397.605690	0.000398	0.542484	0.211241	80.241516	130.828201	173.438766	2.138077	0.000000	4.519804	0.000000	0.000000	0.000000	-0.019273	-0.054514	-0.339900	0.000000	0.000000	3.000000	10.000000	0.000000
1397.609023	0.000398	0.542484	0.211241	80.257088	130.898666	173.521347	2.146314	0.000000	4.515898	0.000000	0.000000	0.000000	-0.019273	-0.054514	-0.339900	0.000000	0.000000	3.000000	10.000000	0.000000
1397.612356	0.000334	0.542245	0.210095	80.257088	130.898666	173.521347	2.146314	0.000000	4.515898	0.000000	0.000000	0.000000	-0.019210	-0.071624	-0.343544	0.000000	0.000000	3.000000	10.000000	0.000000
1397.615690	0.000334	0.542245	0.210095	80.257088	130.898666	173.521347	2.146314	0.000000	4.515898	0.000000	0.000000	0.000000	-0.019210	-0.071624	-0.343544	0.000000	0.000000	3.000000	10.000000	0.000000
1397.619023	0.000334	0.542245	0.210095	80.261887	131.185074	173.807068	2.154723	0.000000	4.511891	0.000000	0.000000	0.000000	-0.019210	-0.071624	-0.343544	0.000000	0.000000	3.000000	10.000000	0.000000
1397.622356	0.000270	0.542006	0.208948	80.261887	131.185074	173.807068	2.154723	0.000000	4.511891	0.000000	0.000000	0.000000	-0.019145	-0.071604	-0.344277	0.000000	0.000000	3.000000	10.000000	0.000000
1397.625690	0.000270	0.542006	0.208948	80.261887	131.185074	173.807068	2.154723	0.000000	4.511891	0.000000	0.000000	0.000000	-0.019145	-0.071604	-0.344277	0.000000	0.000000	3.000000	10.000000	0.000000
1397.629023	0.000270	0.542006	0.208948	80.277687	131.669586	174.272354	2.163226	0.000000	4.507821	0.000000	0.000000	0.000000	-0.019145	-0.071604	-0.344277	0.000000	0.000000	3.000000	10.000000	0.000000
1397.632356	0.000175	0.541788	0.207812	80.277687	131.669586	174.272354	2.163226	0.000000	4.507821	0.000000	0.000000	0.000000	-0.028549	-0.065522	-0.340633	0.000000	0.000000	3.000000	10.000000	0.000000
1397.635690	0.000175	0.541788	0.207812	80.277687	131.669586	174.272354	2.163226	0.000000	4.507821	0.000000	0.000000	0.000000	-0.028549	-0.065522	-0.340633	0.000000	0.000000	3.000000	10.000000	0.000000
1397.639023	0.000175	0.541788	0.207812	80.277573	132.339767	174.913712	2.171145	0.000000	4.504013	0.000000	0.000000	0.000000	-0.028549	-0.065522	-0.340633	0.000000	0.000000	3.000000	10.000000	0.000000
1397.642356	0.000080	0.541606	0.206670	80.277573	132.339767	174.913712	2.171145	0.000000	4.504013	0.000000	0.000000	0.000000	-0.028453	-0.054643	-0.342724	0.000000	0.000000	3.000000	10.000000	0.000000
1397.645690	0.000080	0.541606	0.206670	80.277573	132.339767	174.913712	2.171145	0.000000	4.504013	0.000000	0.000000	0.000000	-0.028453	-0.054643	-0.342724	0.000000	0.000000	3.000000	10.000000	0.000000
1397.649023	0.000080	0.541606	0.206670	80.239601	132.943787	175.506821	2.179196	0.000000	4.500123	0.000000	0.000000	0.000000	-0.028453	-0.054643	-0.342724	0.000000	0.000000	3.000000	10.000000	0.000000
1397.652356	-0.000014	0.541428	0.205559	80.239601	132.943787	175.506821	2.179196	0.000000	4.500123	0.000000	0.000000	0.000000	-0.028355	-0.053410	-0.333266	0.000000	0.000000	3.000000	10.000000	0.000000
1397.655690	-0.000014	0.541428	0.205559	80.239601	132.943787	175.506821	2.179196	0.000000	4.500123	0.000000	0.000000	0.000000	-0.028355	-0.053410	-0.333266	0.000000	0.000000	3.000000	10.000000	0.000000
1397.659023	-0.000014	0.541428	0.205559	80.177811	133.386246	175.961914	2.187050	0.000000	4.496311	0.000000	0.000000	0.000000	-0.028355	-0.053410	-0.333266	0.000000	0.000000	3.000000	10.000000	0.000000
1397.662356	-0.000140	0.541270	0.204461	80.177811	133.386246	175.961914	2.187050	0.000000	4.496311	0.000000	0.000000	0.000000	-0.037683	-0.047386	-0.329532	0.000000	0.000000	3.000000	10.000000	0.000000
1397.665690	-0.000140	0.541270	0.204461	80.177811	133.386246	175.961914	2.187050	0.000000	4.496311	0.000000	0.000000	0.000000	-0.037683	-0.047386	-0.329532	0.000000	0.000000	3.000000	10.000000	0.000000
1397.669023	-0.000140	0.541270	0.204461	80.131599	133.671707	176.265915	2.194309	0.000000	4.492773	0.000000	0.000000	0.000000	-0.037683	-0.047386	-0.329532	0.000000	0.000000	3.000000	10.000000	0.000000
1397.672356	-0.000265	0.541120	0.203428	80.131599	133.671707	176.265915	2.194309	0.000000	4.492773	0.000000	0.000000	0.000000	-0.037566	-0.044861	-0.309783	0.000000	0.000000	3.000000	10.000000	0.000000
1397.675690	-0.000265	0.541120	0.203428	80.131599	133.671707	176.265915	2.194309	0.000000	4.492773	0.000000	0.000000	0.000000	-0.037566	-0.044861	-0.309783	0.000000	0.000000	3.000000	10.000000	0.000000
1397.679023	-0.000265	0.541120	0.203428	80.100677	133.873840	176.487793	2.201061	0.000000	4.489469	0.000000	0.000000	0.000000	-0.037566	-0.044861	-0.309783	0.000000	0.000000	3.000000	10.000000	0.000000
1397.682356	-0.000390	0.540955	0.202413	80.100677	133.873840	176.487793	2.201061	0.000000	4.489469	0.000000	0.000000	0.000000	-0.037452	-0.049673	-0.304560	0.000000	0.000000	3.000000	10.000000	0.000000
1397.685690	-0.000390	0.540955	0.202413	80.100677	133.873840	176.487793	2.201061	0.000000	4.489469	0.000000	0.000000	0.000000	-0.037452	-0.049673	-0.304560	0.000000	0.000000	3.000000	10.000000	0.000000
1397.689023	-0.000390	0.540955	0.202413	80.101280	133.910080	176.545837	2.207722	0.000000	4.486197	0.000000	0.000000	0.000000	-0.037452	-0.049673	-0.304560	0.000000	0.000000	3.000000	10.000000	0.000000
1397.692356	-0.000390	0.540955	0.202413	80.101280	133.910080	176.545837	2.207722	0.000000	4.486197	0.000000	0.000000	0.000000	-0.037452	-0.049673	-0.304560	0.000000	0.000000	3.000000	10.000000	0.000000
1397.695690	-0.000514	0.540814	0.201445	80.101280	133.910080	176.545837	2.207722	0.000000	4.486197	0.000000	0.000000	0.000000	-0.037347	-0.042369	-0.290447	0.000000	0.000000	3.000000	10.000000	0.000000
1397.699023	-0.000514	0.540814	0.201445	80.112724	133.894196	176.546753	2.207722	0.000000	4.486197	0.000000	0.000000	0.000000	-0.037347	-0.042369	-0.290447	0.000000	0.000000	3.000000	10.000000	0.000000
1397.702356	-0.000576	0.540632	0.200445	80.112724	133.894196	176.546753	2.207722	0.000000	4.486197	0.000000	0.000000	0.000000	-0.018497	-0.054482	-0.299793	0.000000	0.000000	3.000000	10.000000	0.000000
1397.705690	-0.000576	0.540632	0.200445	80.112724	133.894196	176.546753	2.207722	0.000000	4.486197	0.000000	0.000000	0.000000	-0.018497	-0.054482	-0.299793	0.000000	0.000000	3.000000	10.000000	0.000000
1397.709023	-0.000576	0.540632	0.200445	80.130203	133.855804	176.520920	2.221780	0.000000	4.479251	0.000000	0.000000	0.000000	-0.018497	-0.054482	-0.299793	0.000000	0.000000	3.000000	10.000000	0.000000
1397.712356	-0.000575	0.540486	0.199440	80.130203	133.855804	176.520920	2.221780	0.000000	4.479251	0.000000	0.000000	0.000000	0.000264	-0.043741	-0.301660	0.000000	0.000000	3.000000	10.000000	0.000000
1397.715690	-0.000575	0.540486	0.199440	80.130203	133.855804	176.520920	2.221780	0.000000	4.479251	0.000000	0.000000	0.000000	0.000264	-0.043741	-0.301660	0.000000	0.000000	3.000000	10.000000	0.000000
1397.719023	-0.000575	0.540486	0.199440	80.142960	133.861176	176.537842	2.230773	0.000000	4.474780	0.000000	0.000000	0.000000	0.000264	-0.043741	-0.301660	0.000000	0.000000	3.000000	10.000000	0.000000
1397.722356	-0.000574	0.540327	0.198330	80.142960	133.861176	176.537842	2.230773	0.000000	4.474780	0.000000	0.000000	0.000000	0.000292	-0.047702	-0.333005	0.000000	0.000000	3.000000	10.000000	0.000000
1397.725690	-0.000574	0.540327	0.198330	80.142960	133.861176	176.537842	2.230773	0.000000	4.474780	0.000000	0.000000	0.000000	0.000292	-0.047702	-0.333005	0.000000	0.000000	3.000000	10.000000	0.000000
1397.729023	-0.000574	0.540327	0.198330	80.142464	133.983032	176.666046	2.240774	0.000000	4.469780	0.000000	0.000000	0.000000	0.000292	-0.047702	-0.333005	0.000000	0.000000	3.000000	10.000000	0.000000
1397.732356	-0.000573	0.540199	0.197179	80.142464	133.983032	176.666046	2.240774	0.000000	4.469780	0.000000	0.000000	0.000000	0.000302	-0.038319	-0.345282	0.000000	0.000000	3.000000	10.000000	0.000000
1397.735690	-0.000573	0.540199	0.197179	80.142464	133.983032	176.666046	2.240774	0.000000	4.469780	0.000000	0.000000	0.000000	0.000302	-0.038319	-0.345282	0.000000	0.000000	3.000000	10.000000	0.000000
1397.739023	-0.000573	0.540199	0.197179	80.160484	134.231369	176.900208	2.251226	0.000000	4.464525	0.000000	0.000000	0.000000	0.000302	-0.038319	-0.345282	0.000000	0.000000	3.000000	10.000000	0.000000
1397.742356	-0.000541	0.540118	0.195967	80.160484	134.231369	176.900208	2.251226	0.000000	4.464525	0.000000	0.000000	0.000000	0.009620	-0.024352	-0.363443	0.000000	0.000000	3.000000	10.000000	0.000000
1397.745690	-0.000541	0.540118	0.195967	80.160484	134.231369	176.900208	2.251226	0.000000	4.464525	0.000000	0.000000	0.000000	0.009620	-0.024352	-0.363443	0.000000	0.000000	3.000000	10.000000	0.000000
1397.749023	-0.000541	0.540118	0.195967	80.241074	134.546204	177.176468	2.262881	0.000000	4.458629	0.000000	0.000000	0.000000	0.009620	-0.024352	-0.363443	0.000000	0.000000	3.000000	10.000000	0.000000
1397.752356	-0.000571	0.540068	0.194715	80.241074	134.546204	177.176468	2.262881	0.000000	4.458629	0.000000	0.000000	0.000000	-0.008973	-0.015140	-0.375864	0.000000	0.000000	3.000000	10.000000	0.000000
1397.755690	-0.000571	0.540068	0.194715	80.241074	134.546204	177.176468	2.262881	0.000000	4.458629	0.000000	0.000000	0.000000	-0.008973	-0.015140	-0.375864	0.000000	0.000000	3.000000	10.000000	0.000000
1397.759023	-0.000571	0.540068	0.194715	80.382660	134.767685	177.343521	2.273894	0.000000	4.453022	0.000000	0.000000	0.000000	-0.008973	-0.015140	-0.375864	0.000000	0.000000	3.000000	10.000000	0.000000
1397.762356	-0.000601	0.540041	0.193509	80.382660	134.767685	177.343521	2.273894	0.000000	4.453022	0.000000	0.000000	0.000000	-0.008950	-0.008051	-0.361750	0.000000	0.000000	3.000000	10.000000	0.000000
1397.765690	-0.000601	0.540041	0.193509	80.382660	134.767685	177.343521	2.273894	0.000000	4.453022	0.000000	0.000000	0.000000	-0.008950	-0.008051	-0.361750	0.000000	0.000000	3.000000	10.000000	0.000000
1397.769023	-0.000601	0.540041	0.193509	80.576538	134.825119	177.339111	2.284568	0.000000	4.447555	0.000000	0.000000	0.000000	-0.008950	-0.008051	-0.361750	0.000000	0.000000	3.000000	10.000000	0.000000
1397.772356	-0.000630	0.540073	0.192346	80.576538	134.825119	177.339111	2.284568	0.000000	4.447555	0.000000	0.000000	0.000000	-0.008928	0.009682	-0.348908	0.000000	0.000000	3.000000	10.000000	0.000000
1397.775690	-0.000630	0.540073	0.192346	80.576538	134.825119	177.339111	2.284568	0.000000	4.447555	0.000000	0.000000	0.000000	-0.008928	0.009682	-0.348908	0.000000	0.000000	3.000000	10.000000	0.000000
1397.779023	-0.000630	0.540073	0.192346	80.784599	134.606491	177.072479	2.294935	0.000000	4.442215	0.000000	0.000000	0.000000	-0.008928	0.009682	-0.348908	0.000000	0.000000	3.000000	10.000000	0.000000
1397.782356	-0.000629	0.540093	0.191235	80.784599	134.606491	177.072479	2.294935	0.000000	4.442215	0.000000	0.000000	0.000000	0.000323	0.006087	-0.333249	0.000000	0.000000	3.000000	10.000000	0.000000
1397.785690	-0.000629	0.540093	0.191235	80.784599	134.606491	177.072479	2.294935	0.000000	4.442215	0.000000	0.000000	0.000000	0.000323	0.006087	-0.333249	0.000000	0.000000	3.000000	10.000000	0.000000
1397.789023	-0.000629	0.540093	0.191235	80.965324	134.087036	176.535538	2.305458	0.000000	4.436763	0.000000	0.000000	0.000000	0.000323	0.006087	-0.333249	0.000000	0.000000	3.000000	10.000000	0.000000
1397.792356	-0.000598	0.540118	0.190157	80.965324	134.087036	176.535538	2.305458	0.000000	4.436763	0.000000	0.000000	0.000000	0.009533	0.007203	-0.323398	0.000000	0.000000	3.000000	10.000000	0.000000
1397.795690	-0.000598	0.540118	0.190157	80.965324	134.087036	176.535538	2.305458	0.000000	4.436763	0.000000	0.000000	0.000000	0.009533	0.007203	-0.323398	0.000000	0.000000	3.000000	10.000000	0.000000
1397.799023	-0.000598	0.540118	0.190157	81.109276	133.371582	175.830231	2.316311	0.000000	4.431106	0.000000	0.000000	0.000000	0.009533	0.007203	-0.323398	0.000000	0.000000	3.000000	10.000000	0.000000
1397.802356	-0.000566	0.540165	0.189127	81.109276	133.371582	175.830231	2.316311	0.000000	4.431106	0.000000	0.000000	0.000000	0.009489	0.014243	-0.308968	0.000000	0.000000	3.000000	10.000000	0.000000
1397.805690	-0.000566	0.540165	0.189127	81.109276	133.371582	175.830231	2.316311	0.000000	4.431106	0.000000	0.000000	0.000000	0.009489	0.014243	-0.308968	0.000000	0.000000	3.000000	10.000000	0.000000
1397.809023	-0.000566	0.540165	0.189127	81.219284	132.760788	175.232773	2.326781	0.000000	4.425617	0.000000	0.000000	0.000000	0.009489	0.014243	-0.308968	0.000000	0.000000	3.000000	10.000000	0.000000
1397.812356	-0.000534	0.540157	0.188085	81.219284	132.760788	175.232773	2.326781	0.000000	4.425617	0.000000	0.000000	0.000000	0.009463	-0.002499	-0.312625	0.000000	0.000000	3.000000	10.000000	0.000000
1397.815690	-0.000534	0.540157	0.188085	81.219284	132.760788	175.232773	2.326781	0.000000	4.425617	0.000000	0.000000	0.000000	0.009463	-0.002499	-0.312625	0.000000	0.000000	3.000000	10.000000	0.000000
1397.819023	-0.000534	0.540157	0.188085	81.301682	132.339890	174.823807	2.337442	0.000000	4.419996	0.000000	0.000000	0.000000	0.009463	-0.002499	-0.312625	0.000000	0.000000	3.000000	10.000000	0.000000
1397.822356	-0.000533	0.540143	0.187006	81.301682	132.339890	174.823807	2.337442	0.000000	4.419996	0.000000	0.000000	0.000000	0.000268	-0.004042	-0.323593	0.000000	0.000000	3.000000	10.000000	0.000000
1397.825690	-0.000533	0.540143	0.187006	81.301682	132.339890	174.823807	2.337442	0.000000	4.419996	0.000000	0.000000	0.000000	0.000268	-0.004042	-0.323593	0.000000	0.000000	3.000000	10.000000	0.000000
1397.829023	-0.000533	0.540143	0.187006	81.339432	132.251495	174.740891	2.347974	0.000000	4.414410	0.000000	0.000000	0.000000	0.000268	-0.004042	-0.323593	0.000000	0.000000	3.000000	10.000000	0.000000
1397.832356	-0.000533	0.540085	0.185861	81.339432	132.251495	174.740891	2.347974	0.000000	4.414410	0.000000	0.000000	0.000000	0.000285	-0.017469	-0.343723	0.000000	0.000000	3.000000	10.000000	0.000000
1397.835690	-0.000533	0.540085	0.185861	81.339432	132.251495	174.740891	2.347974	0.000000	4.414410	0.000000	0.000000	0.000000	0.000285	-0.017469	-0.343723	0.000000	0.000000	3.000000	10.000000	0.000000
1397.839023	-0.000533	0.540085	0.185861	81.345352	132.474457	174.962173	2.359251	0.000000	4.408394	0.000000	0.000000	0.000000	0.000285	-0.017469	-0.343723	0.000000	0.000000	3.000000	10.000000	0.000000
1397.842356	-0.000562	0.539962	0.184632	81.345352	132.474457	174.962173	2.359251	0.000000	4.408394	0.000000	0.000000	0.000000	-0.008835	-0.036803	-0.368544	0.000000	0.000000	3.000000	10.000000	0.000000
1397.845690	-0.000562	0.539962	0.184632	81.345352	132.474457	174.962173	2.359251	0.000000	4.408394	0.000000	0.000000	0.000000	-0.008835	-0.036803	-0.368544	0.000000	0.000000	3.000000	10.000000	0.000000
1397.849023	-0.000562	0.539962	0.184632	81.324905	132.900040	175.385330	2.370882	0.000000	4.402149	0.000000	0.000000	0.000000	-0.008835	-0.036803	-0.368544	0.000000	0.000000	3.000000	10.000000	0.000000
1397.852356	-0.000622	0.539830	0.183331	81.324905	132.900040	175.385330	2.370882	0.000000	4.402149	0.000000	0.000000	0.000000	-0.017902	-0.039664	-0.390293	0.000000	0.000000	3.000000	10.000000	0.000000
1397.855690	-0.000622	0.539830	0.183331	81.324905	132.900040	175.385330	2.370882	0.000000	4.402149	0.000000	0.000000	0.000000	-0.017902	-0.039664	-0.390293	0.000000	0.000000	3.000000	10.000000	0.000000
1397.859023	-0.000622	0.539830	0.183331	81.306931	133.301880	175.790665	2.382787	0.000000	4.395717	0.000000	0.000000	0.000000	-0.017902	-0.039664	-0.390293	0.000000	0.000000	3.000000	10.000000	0.000000
1397.862356	-0.000772	0.539638	0.181981	81.306931	133.301880	175.790665	2.382787	0.000000	4.395717	0.000000	0.000000	0.000000	-0.045120	-0.057553	-0.404897	0.000000	0.000000	3.000000	10.000000	0.000000
1397.865690	-0.000772	0.539638	0.181981	81.306931	133.301880	175.790665	2.382787	0.000000	4.395717	0.000000	0.000000	0.000000	-0.045120	-0.057553	-0.404897	0.000000	0.000000	3.000000	10.000000	0.000000
1397.869023	-0.000772	0.539638	0.181981	81.309608	133.394379	175.907623	2.393616	0.000000	4.389830	0.000000	0.000000	0.000000	-0.045120	-0.057553	-0.404897	0.000000	0.000000	3.000000	10.000000	0.000000
1397.872356	-0.000952	0.539466	0.180644	81.309608	133.394379	175.907623	2.393616	0.000000	4.389830	0.000000	0.000000	0.000000	-0.054016	-0.051720	-0.401161	0.000000	0.000000	3.000000	10.000000	0.000000
1397.875690	-0.000952	0.539466	0.180644	81.309608	133.394379	175.907623	2.393616	0.000000	4.389830	0.000000	0.000000	0.000000	-0.054016	-0.051720	-0.401161	0.000000	0.000000	3.000000	10.000000	0.000000
1397.879023	-0.000952	0.539466	0.180644	81.354546	133.178650	175.723526	2.403881	0.000000	4.384217	0.000000	0.000000	0.000000	-0.054016	-0.051720	-0.401161	0.000000	0.000000	3.000000	10.000000	0.000000
1397.882356	-0.001101	0.539298	0.179340	81.354546	133.178650	175.723526	2.403881	0.000000	4.384217	0.000000	0.000000	0.000000	-0.044740	-0.050471	-0.391398	0.000000	0.000000	3.000000	10.000000	0.000000
1397.885690	-0.001101	0.539298	0.179340	81.354546	133.178650	175.723526	2.403881	0.000000	4.384217	0.000000	0.000000	0.000000	-0.044740	-0.050471	-0.391398	0.000000	0.000000	3.000000	10.000000	0.000000
1397.889023	-0.001101	0.539298	0.179340	81.453735	132.602234	175.180237	2.414503	0.000000	4.378376	0.000000	0.000000	0.000000	-0.044740	-0.050471	-0.391398	0.000000	0.000000	3.000000	10.000000	0.000000
1397.892356	-0.001250	0.539168	0.178063	81.453735	132.602234	175.180237	2.414503	0.000000	4.378376	0.000000	0.000000	0.000000	-0.044571	-0.038792	-0.382929	0.000000	0.000000	3.000000	10.000000	0.000000
1397.895690	-0.001250	0.539168	0.178063	81.453735	132.602234	175.180237	2.414503	0.000000	4.378376	0.000000	0.000000	0.000000	-0.044571	-0.038792	-0.382929	0.000000	0.000000	3.000000	10.000000	0.000000
1397.899023	-0.001250	0.539168	0.178063	81.587860	131.797775	174.406586	2.424953	0.000000	4.372597	0.000000	0.000000	0.000000	-0.044571	-0.038792	-0.382929	0.000000	0.000000	3.000000	10.000000	0.000000
1397.902356	-0.001368	0.539048	0.176855	81.587860	131.797775	174.406586	2.424953	0.000000	4.372597	0.000000	0.000000	0.000000	-0.035405	-0.036189	-0.362393	0.000000	0.000000	3.000000	10.000000	0.000000
1397.905690	-0.001368	0.539048	0.176855	81.587860	131.797775	174.406586	2.424953	0.000000	4.372597	0.000000	0.000000	0.000000	-0.035405	-0.036189	-0.362393	0.000000	0.000000	3.000000	10.000000	0.000000
1397.909023	-0.001368	0.539048	0.176855	81.737679	130.848129	173.485596	2.435368	0.000000	4.366805	0.000000	0.000000	0.000000	-0.035405	-0.036189	-0.362393	0.000000	0.000000	3.000000	10.000000	0.000000
1397.912356	-0.001455	0.538966	0.175676	81.737679	130.848129	173.485596	2.435368	0.000000	4.366805	0.000000	0.000000	0.000000	-0.026275	-0.024551	-0.353722	0.000000	0.000000	3.000000	10.000000	0.000000
1397.915690	-0.001455	0.538966	0.175676	81.737679	130.848129	173.485596	2.435368	0.000000	4.366805	0.000000	0.000000	0.000000	-0.026275	-0.024551	-0.353722	0.000000	0.000000	3.000000	10.000000	0.000000
1397.919023	-0.001455	0.538966	0.175676	81.879578	129.904160	172.566467	2.446152	0.000000	4.360773	0.000000	0.000000	0.000000	-0.026275	-0.024551	-0.353722	0.000000	0.000000	3.000000	10.000000	0.000000
1397.922356	-0.001513	0.538893	0.174566	81.879578	129.904160	172.566467	2.446152	0.000000	4.360773	0.000000	0.000000	0.000000	-0.017228	-0.021973	-0.332993	0.000000	0.000000	3.000000	10.000000	0.000000
1397.925690	-0.001513	0.538893	0.174566	81.879578	129.904160	172.566467	2.446152	0.000000	4.360773	0.000000	0.000000	0.000000	-0.017228	-0.021973	-0.332993	0.000000	0.000000	3.000000	10.000000	0.000000
1397.929023	-0.001513	0.538893	0.174566	82.012154	128.975082	171.663757	2.456870	0.000000	4.354743	0.000000	0.000000	0.000000	-0.017228	-0.021973	-0.332993	0.000000	0.000000	3.000000	10.000000	0.000000
1397.932356	-0.001600	0.538873	0.173465	82.012154	128.975082	171.663757	2.456870	0.000000	4.354743	0.000000	0.000000	0.000000	-0.026153	-0.005893	-0.330222	0.000000	0.000000	3.000000	10.000000	0.000000
1397.935690	-0.001600	0.538873	0.173465	82.012154	128.975082	171.663757	2.456870	0.000000	4.354743	0.000000	0.000000	0.000000	-0.026153	-0.005893	-0.330222	0.000000	0.000000	3.000000	10.000000	0.000000
1397.939023	-0.001600	0.538873	0.173465	82.117928	128.209564	170.922409	2.467016	0.000000	4.349004	0.000000	0.000000	0.000000	-0.026153	-0.005893	-0.330222	0.000000	0.000000	3.000000	10.000000	0.000000
1397.942356	-0.001687	0.538872	0.172379	82.117928	128.209564	170.922409	2.467016	0.000000	4.349004	0.000000	0.000000	0.000000	-0.026070	-0.000248	-0.326054	0.000000	0.000000	3.000000	10.000000	0.000000
1397.945690	-0.001687	0.538872	0.172379	82.117928	128.209564	170.922409	2.467016	0.000000	4.349004	0.000000	0.000000	0.000000	-0.026070	-0.000248	-0.326054	0.000000	0.000000	3.000000	10.000000	0.000000
1397.949023	-0.001687	0.538872	0.172379	82.196289	127.628738	170.368896	2.477104	0.000000	4.343265	0.000000	0.000000	0.000000	-0.026070	-0.000248	-0.326054	0.000000	0.000000	3.000000	10.000000	0.000000
1397.952356	-0.001833	0.538860	0.171346	82.196289	127.628738	170.368896	2.477104	0.000000	4.343265	0.000000	0.000000	0.000000	-0.043925	-0.003513	-0.309878	0.000000	0.000000	3.000000	10.000000	0.000000
1397.955690	-0.001833	0.538860	0.171346	82.196289	127.628738	170.368896	2.477104	0.000000	4.343265	0.000000	0.000000	0.000000	-0.043925	-0.003513	-0.309878	0.000000	0.000000	3.000000	10.000000	0.000000
1397.959023	-0.001833	0.538860	0.171346	82.241875	127.297913	170.065353	2.485558	0.000000	4.338433	0.000000	0.000000	0.000000	-0.043925	-0.003513	-0.309878	0.000000	0.000000	3.000000	10.000000	0.000000
1397.962356	-0.002009	0.538887	0.170342	82.241875	127.297913	170.065353	2.485558	0.000000	4.338433	0.000000	0.000000	0.000000	-0.052743	0.007975	-0.300969	0.000000	0.000000	3.000000	10.000000	0.000000
1397.965690	-0.002009	0.538887	0.170342	82.241875	127.297913	170.065353	2.485558	0.000000	4.338433	0.000000	0.000000	0.000000	-0.052743	0.007975	-0.300969	0.000000	0.000000	3.000000	10.000000	0.000000
1397.969023	-0.002009	0.538887	0.170342	82.257195	127.209869	170.001663	2.493196	0.000000	4.334048	0.000000	0.000000	0.000000	-0.052743	0.007975	-0.300969	0.000000	0.000000	3.000000	10.000000	0.000000
1397.972356	-0.002214	0.538932	0.169353	82.257195	127.209869	170.001663	2.493196	0.000000	4.334048	0.000000	0.000000	0.000000	-0.061509	0.013623	-0.296734	0.000000	0.000000	3.000000	10.000000	0.000000
1397.975690	-0.002214	0.538932	0.169353	82.257195	127.209869	170.001663	2.493196	0.000000	4.334048	0.000000	0.000000	0.000000	-0.061509	0.013623	-0.296734	0.000000	0.000000	3.000000	10.000000	0.000000
1397.979023	-0.002214	0.538932	0.169353	82.247055	127.300766	170.121277	2.500185	0.000000	4.330020	0.000000	0.000000	0.000000	-0.061509	0.013623	-0.296734	0.000000	0.000000	3.000000	10.000000	0.000000
1397.982356	-0.002214	0.538932	0.169353	82.247055	127.300766	170.121277	2.500185	0.000000	4.330020	0.000000	0.000000	0.000000	-0.061509	0.013623	-0.296734	0.000000	0.000000	3.000000	10.000000	0.000000
1397.985690	-0.002419	0.539016	0.168394	82.247055	127.300766	170.121277	2.500185	0.000000	4.330020	0.000000	0.000000	0.000000	-0.061347	0.025046	-0.287743	0.000000	0.000000	3.000000	10.000000	0.000000
1397.989023	-0.002419	0.539016	0.168394	82.222664	127.521599	170.364304	2.500185	0.000000	4.330020	0.000000	0.000000	0.000000	-0.061347	0.025046	-0.287743	0.000000	0.000000	3.000000	10.000000	0.000000
1397.992356	-0.002653	0.539162	0.167517	82.222664	127.521599	170.364304	2.500185	0.000000	4.330020	0.000000	0.000000	0.000000	-0.070155	0.043720	-0.263269	0.000000	0.000000	3.000000	10.000000	0.000000
1397.995690	-0.002653	0.539162	0.167517	82.222664	127.521599	170.364304	2.500185	0.000000	4.330020	0.000000	0.000000	0.000000	-0.070155	0.043720	-0.263269	0.000000	0.000000	3.000000	10.000000	0.000000
1397.999023	-0.002653	0.539162	0.167517	82.193848	127.773376	170.637619	2.512217	0.000000	4.323050	0.000000	0.000000	0.000000	-0.070155	0.043720	-0.263269	0.000000	0.000000	3.000000	10.000000	0.000000
1398.002356	-0.002653	0.539162	0.167517	82.193848	127.773376	170.637619	2.512217	0.000000	4.323050	0.000000	0.000000	0.000000	-0.070155	0.043720	-0.263269	0.000000	0.000000	3.000000	10.000000	0.000000
1398.005690	-0.002827	0.539345	0.166670	82.193848	127.773376	170.637619	2.512217	0.000000	4.323050	0.000000	0.000000	0.000000	-0.052229	0.055114	-0.254087	0.000000	0.000000	3.000000	10.000000	0.000000
1398.009023	-0.002827	0.539345	0.166670	82.167290	127.980537	170.864670	2.512217	0.000000	4.323050	0.000000	0.000000	0.000000	-0.052229	0.055114	-0.254087	0.000000	0.000000	3.000000	10.000000	0.000000
1398.012356	-0.003000	0.539528	0.165822	82.167290	127.980537	170.864670	2.512217	0.000000	4.323050	0.000000	0.000000	0.000000	-0.052083	0.054844	-0.254399	0.000000	0.000000	3.000000	10.000000	0.000000
1398.015690	-0.003000	0.539528	0.165822	82.167290	127.980537	170.864670	2.512217	0.000000	4.323050	0.000000	0.000000	0.000000	-0.052083	0.054844	-0.254399	0.000000	0.000000	3.000000	10.000000	0.000000
1398.019023	-0.003000	0.539528	0.165822	82.142021	128.195724	171.098389	2.524606	0.000000	4.315827	0.000000	0.000000	0.000000	-0.052083	0.054844	-0.254399	0.000000	0.000000	3.000000	10.000000	0.000000
1398.022356	-0.003000	0.539528	0.165822	82.142021	128.195724	171.098389	2.524606	0.000000	4.315827	0.000000	0.000000	0.000000	-0.052083	0.054844	-0.254399	0.000000	0.000000	3.000000	10.000000	0.000000
1398.025690	-0.003173	0.539729	0.164988	82.142021	128.195724	171.098389	2.524606	0.000000	4.315827	0.000000	0.000000	0.000000	-0.051960	0.060390	-0.249981	0.000000	0.000000	3.000000	10.000000	0.000000
1398.029023	-0.003173	0.539729	0.164988	82.114670	128.427063	171.348404	2.524606	0.000000	4.315827	0.000000	0.000000	0.000000	-0.051960	0.060390	-0.249981	0.000000	0.000000	3.000000	10.000000	0.000000
1398.032356	-0.003346	0.539915	0.164174	82.114670	128.427063	171.348404	2.524606	0.000000	4.315827	0.000000	0.000000	0.000000	-0.051849	0.055742	-0.244188	0.000000	0.000000	3.000000	10.000000	0.000000
1398.035690	-0.003346	0.539915	0.164174	82.114670	128.427063	171.348404	2.524606	0.000000	4.315827	0.000000	0.000000	0.000000	-0.051849	0.055742	-0.244188	0.000000	0.000000	3.000000	10.000000	0.000000
1398.039023	-0.003346	0.539915	0.164174	82.087212	128.654022	171.596710	2.536671	0.000000	4.308747	0.000000	0.000000	0.000000	-0.051849	0.055742	-0.244188	0.000000	0.000000	3.000000	10.000000	0.000000
1398.042356	-0.003346	0.539915	0.164174	82.087212	128.654022	171.596710	2.536671	0.000000	4.308747	0.000000	0.000000	0.000000	-0.051849	0.055742	-0.244188	0.000000	0.000000	3.000000	10.000000	0.000000
1398.045690	-0.003577	0.540061	0.163328	82.087212	128.654022	171.596710	2.536671	0.000000	4.308747	0.000000	0.000000	0.000000	-0.069329	0.043878	-0.254045	0.000000	0.000000	3.000000	10.000000	0.000000
1398.049023	-0.003577	0.540061	0.163328	82.055573	128.908478	171.878403	2.536671	0.000000	4.308747	0.000000	0.000000	0.000000	-0.069329	0.043878	-0.254045	0.000000	0.000000	3.000000	10.000000	0.000000
1398.052356	-0.003837	0.540173	0.162484	82.055573	128.908478	171.878403	2.536671	0.000000	4.308747	0.000000	0.000000	0.000000	-0.077967	0.033468	-0.253051	0.000000	0.000000	3.000000	10.000000	0.000000
1398.055690	-0.003837	0.540173	0.162484	82.055573	128.908478	171.878403	2.536671	0.000000	4.308747	0.000000	0.000000	0.000000	-0.077967	0.033468	-0.253051	0.000000	0.000000	3.000000	10.000000	0.000000
1398.059023	-0.003837	0.540173	0.162484	82.021393	129.180481	172.180740	2.546579	0.000000	4.302898	0.000000	0.000000	0.000000	-0.077967	0.033468	-0.253051	0.000000	0.000000	3.000000	10.000000	0.000000
1398.062356	-0.003837	0.540173	0.162484	82.021393	129.180481	172.180740	2.546579	0.000000	4.302898	0.000000	0.000000	0.000000	-0.077967	0.033468	-0.253051	0.000000	0.000000	3.000000	10.000000	0.000000
1398.065690	-0.004126	0.540265	0.161624	82.021393	129.180481	172.180740	2.546579	0.000000	4.302898	0.000000	0.000000	0.000000	-0.086531	0.027442	-0.258163	0.000000	0.000000	3.000000	10.000000	0.000000
1398.069023	-0.004126	0.540265	0.161624	81.983299	129.410492	172.450378	2.546579	0.000000	4.302898	0.000000	0.000000	0.000000	-0.086531	0.027442	-0.258163	0.000000	0.000000	3.000000	10.000000	0.000000
1398.072356	-0.004472	0.540336	0.160746	81.983299	129.410492	172.450378	2.546579	0.000000	4.302898	0.000000	0.000000	0.000000	-0.103850	0.021454	-0.263375	0.000000	0.000000	3.000000	10.000000	0.000000
1398.075690	-0.004472	0.540336	0.160746	81.983299	129.410492	172.450378	2.546579	0.000000	4.302898	0.000000	0.000000	0.000000	-0.103850	0.021454	-0.263375	0.000000	0.000000	3.000000	10.000000	0.000000
1398.079023	-0.004472	0.540336	0.160746	81.937447	129.553772	172.642899	2.554383	0.000000	4.298271	0.000000	0.000000	0.000000	-0.103850	0.021454	-0.263375	0.000000	0.000000	3.000000	10.000000	0.000000
1398.082356	-0.004472	0.540336	0.160746	81.937447	129.553772	172.642899	2.554383	0.000000	4.298271	0.000000	0.000000	0.000000	-0.103850	0.021454	-0.263375	0.000000	0.000000	3.000000	10.000000	0.000000
1398.085690	-0.004817	0.540446	0.159898	81.937447	129.553772	172.642899	2.554383	0.000000	4.298271	0.000000	0.000000	0.000000	-0.103622	0.032827	-0.254224	0.000000	0.000000	3.000000	10.000000	0.000000
1398.089023	-0.004817	0.540446	0.159898	81.872589	129.540131	172.699448	2.554383	0.000000	4.298271	0.000000	0.000000	0.000000	-0.103622	0.032827	-0.254224	0.000000	0.000000	3.000000	10.000000	0.000000
1398.092356	-0.005162	0.540554	0.159050	81.872589	129.540131	172.699448	2.554383	0.000000	4.298271	0.000000	0.000000	0.000000	-0.103331	0.032626	-0.254557	0.000000	0.000000	3.000000	10.000000	0.000000
1398.095690	-0.005162	0.540554	0.159050	81.872589	129.540131	172.699448	2.554383	0.000000	4.298271	0.000000	0.000000	0.000000	-0.103331	0.032626	-0.254557	0.000000	0.000000	3.000000	10.000000	0.000000
1398.099023	-0.005162	0.540554	0.159050	81.786568	129.312027	172.568375	2.560726	0.000000	4.294495	0.000000	0.000000	0.000000	-0.103331	0.032626	-0.254557	0.000000	0.000000	3.000000	10.000000	0.000000
1398.102356	-0.005162	0.540554	0.159050	81.786568	129.312027	172.568375	2.560726	0.000000	4.294495	0.000000	0.000000	0.000000	-0.103331	0.032626	-0.254557	0.000000	0.000000	3.000000	10.000000	0.000000
1398.105690	-0.005505	0.540667	0.158236	81.786568	129.312027	172.568375	2.560726	0.000000	4.294495	0.000000	0.000000	0.000000	-0.103136	0.033885	-0.244000	0.000000	0.000000	3.000000	10.000000	0.000000
1398.109023	-0.005505	0.540667	0.158236	81.709442	129.022690	172.373428	2.560726	0.000000	4.294495	0.000000	0.000000	0.000000	-0.103136	0.033885	-0.244000	0.000000	0.000000	3.000000	10.000000	0.000000
1398.112356	-0.005819	0.540780	0.157422	81.709442	129.022690	172.373428	2.560726	0.000000	4.294495	0.000000	0.000000	0.000000	-0.094104	0.033692	-0.244225	0.000000	0.000000	3.000000	10.000000	0.000000
1398.115690	-0.005819	0.540780	0.157422	81.709442	129.022690	172.373428	2.560726	0.000000	4.294495	0.000000	0.000000	0.000000	-0.094104	0.033692	-0.244225	0.000000	0.000000	3.000000	10.000000	0.000000
1398.119023	-0.005819	0.540780	0.157422	81.658585	128.836990	172.265137	2.567015	0.000000	4.290738	0.000000	0.000000	0.000000	-0.094104	0.033692	-0.244225	0.000000	0.000000	3.000000	10.000000	0.000000
1398.122356	-0.005819	0.540780	0.157422	81.658585	128.836990	172.265137	2.567015	0.000000	4.290738	0.000000	0.000000	0.000000	-0.094104	0.033692	-0.244225	0.000000	0.000000	3.000000	10.000000	0.000000
1398.125690	-0.006161	0.540858	0.156611	81.658585	128.836990	172.265137	2.567015	0.000000	4.290738	0.000000	0.000000	0.000000	-0.102601	0.023422	-0.243247	0.000000	0.000000	3.000000	10.000000	0.000000
1398.129023	-0.006161	0.540858	0.156611	81.646385	128.774002	172.253815	2.567015	0.000000	4.290738	0.000000	0.000000	0.000000	-0.102601	0.023422	-0.243247	0.000000	0.000000	3.000000	10.000000	0.000000
1398.132356	-0.006560	0.540949	0.155778	81.646385	128.774002	172.253815	2.567015	0.000000	4.290738	0.000000	0.000000	0.000000	-0.119715	0.027500	-0.249891	0.000000	0.000000	3.000000	10.000000	0.000000
1398.135690	-0.006560	0.540949	0.155778	81.646385	128.774002	172.253815	2.567015	0.000000	4.290738	0.000000	0.000000	0.000000	-0.119715	0.027500	-0.249891	0.000000	0.000000	3.000000	10.000000	0.000000
1398.139023	-0.006560	0.540949	0.155778	81.636604	128.825714	172.352951	2.571927	0.000000	4.287796	0.000000	0.000000	0.000000	-0.119715	0.027500	-0.249891	0.000000	0.000000	3.000000	10.000000	0.000000
1398.142356	-0.006560	0.540949	0.155778	81.636604	128.825714	172.352951	2.571927	0.000000	4.287796	0.000000	0.000000	0.000000	-0.119715	0.027500	-0.249891	0.000000	0.000000	3.000000	10.000000	0.000000
1398.145690	-0.006958	0.540973	0.154953	81.636604	128.825714	172.352951	2.571927	0.000000	4.287796	0.000000	0.000000	0.000000	-0.119412	0.007268	-0.247489	0.000000	0.000000	3.000000	10.000000	0.000000
1398.149023	-0.006958	0.540973	0.154953	81.611778	128.971802	172.544769	2.571927	0.000000	4.287796	0.000000	0.000000	0.000000	-0.119412	0.007268	-0.247489	0.000000	0.000000	3.000000	10.000000	0.000000
1398.152356	-0.007384	0.540959	0.154095	81.611778	128.971802	172.544769	2.571927	0.000000	4.287796	0.000000	0.000000	0.000000	-0.127671	-0.004405	-0.257516	0.000000	0.000000	3.000000	10.000000	0.000000
1398.155690	-0.007384	0.540959	0.154095	81.611778	128.971802	172.544769	2.571927	0.000000	4.287796	0.000000	0.000000	0.000000	-0.127671	-0.004405	-0.257516	0.000000	0.000000	3.000000	10.000000	0.000000
1398.159023	-0.007384	0.540959	0.154095	81.573517	129.113220	172.741165	2.575732	0.000000	4.285511	0.000000	0.000000	0.000000	-0.127671	-0.004405	-0.257516	0.000000	0.000000	3.000000	10.000000	0.000000
1398.162356	-0.007384	0.540959	0.154095	81.573517	129.113220	172.741165	2.575732	0.000000	4.285511	0.000000	0.000000	0.000000	-0.127671	-0.004405	-0.257516	0.000000	0.000000	3.000000	10.000000	0.000000
1398.165690	-0.007779	0.540929	0.153256	81.573517	129.113220	172.741165	2.575732	0.000000	4.285511	0.000000	0.000000	0.000000	-0.118687	-0.008795	-0.251602	0.000000	0.000000	3.000000	10.000000	0.000000
1398.169023	-0.007779	0.540929	0.153256	81.531395	129.207916	172.893845	2.575732	0.000000	4.285511	0.000000	0.000000	0.000000	-0.118687	-0.008795	-0.251602	0.000000	0.000000	3.000000	10.000000	0.000000
1398.172356	-0.008203	0.540900	0.152416	81.531395	129.207916	172.893845	2.575732	0.000000	4.285511	0.000000	0.000000	0.000000	-0.127032	-0.008878	-0.252070	0.000000	0.000000	3.000000	10.000000	0.000000
1398.175690	-0.008203	0.540900	0.152416	81.531395	129.207916	172.893845	2.575732	0.000000	4.285511	0.000000	0.000000	0.000000	-0.127032	-0.008878	-0.252070	0.000000	0.000000	3.000000	10.000000	0.000000
1398.179023	-0.008203	0.540900	0.152416	81.479126	129.164902	172.927399	2.579653	0.000000	4.283152	0.000000	0.000000	0.000000	-0.127032	-0.008878	-0.252070	0.000000	0.000000	3.000000	10.000000	0.000000
1398.182356	-0.008597	0.540856	0.151596	81.479126	129.164902	172.927399	2.579653	0.000000	4.283152	0.000000	0.000000	0.000000	-0.118088	-0.013230	-0.246126	0.000000	0.000000	3.000000	10.000000	0.000000
1398.185690	-0.008597	0.540856	0.151596	81.479126	129.164902	172.927399	2.579653	0.000000	4.283152	0.000000	0.000000	0.000000	-0.118088	-0.013230	-0.246126	0.000000	0.000000	3.000000	10.000000	0.000000
1398.189023	-0.008597	0.540856	0.151596	81.436516	128.986908	172.826965	2.581736	0.000000	4.281897	0.000000	0.000000	0.000000	-0.118088	-0.013230	-0.246126	0.000000	0.000000	3.000000	10.000000	0.000000
1398.192356	-0.008990	0.540836	0.150827	81.436516	128.986908	172.826965	2.581736	0.000000	4.281897	0.000000	0.000000	0.000000	-0.117992	-0.006058	-0.230637	0.000000	0.000000	3.000000	10.000000	0.000000
1398.195690	-0.008990	0.540836	0.150827	81.436516	128.986908	172.826965	2.581736	0.000000	4.281897	0.000000	0.000000	0.000000	-0.117992	-0.006058	-0.230637	0.000000	0.000000	3.000000	10.000000	0.000000
1398.199023	-0.008990	0.540836	0.150827	81.411903	128.703857	172.621140	2.583198	0.000000	4.281015	0.000000	0.000000	0.000000	-0.117992	-0.006058	-0.230637	0.000000	0.000000	3.000000	10.000000	0.000000
1398.202356	-0.008990	0.540836	0.150827	81.411903	128.703857	172.621140	2.583198	0.000000	4.281015	0.000000	0.000000	0.000000	-0.117992	-0.006058	-0.230637	0.000000	0.000000	3.000000	10.000000	0.000000
1398.205690	-0.009353	0.540796	0.150042	81.411903	128.703857	172.621140	2.583198	0.000000	4.281015	0.000000	0.000000	0.000000	-0.108961	-0.011880	-0.235623	0.000000	0.000000	3.000000	10.000000	0.000000
1398.209023	-0.009353	0.540796	0.150042	81.421509	128.422409	172.399597	2.583198	0.000000	4.281015	0.000000	0.000000	0.000000	-0.108961	-0.011880	-0.235623	0.000000	0.000000	3.000000	10.000000	0.000000
1398.212356	-0.009716	0.540780	0.149308	81.421509	128.422409	172.399597	2.583198	0.000000	4.281015	0.000000	0.000000	0.000000	-0.108921	-0.004749	-0.220070	0.000000	0.000000	3.000000	10.000000	0.000000
1398.215690	-0.009716	0.540780	0.149308	81.421509	128.422409	172.399597	2.583198	0.000000	4.281015	0.000000	0.000000	0.000000	-0.108921	-0.004749	-0.220070	0.000000	0.000000	3.000000	10.000000	0.000000
1398.219023	-0.009716	0.540780	0.149308	81.458473	128.171524	172.195648	2.587194	0.000000	4.278602	0.000000	0.000000	0.000000	-0.108921	-0.004749	-0.220070	0.000000	0.000000	3.000000	10.000000	0.000000
1398.222356	-0.009716	0.540780	0.149308	81.458473	128.171524	172.195648	2.587194	0.000000	4.278602	0.000000	0.000000	0.000000	-0.108921	-0.004749	-0.220070	0.000000	0.000000	3.000000	10.000000	0.000000
1398.225690	-0.010107	0.540745	0.148557	81.458473	128.171524	172.195648	2.587194	0.000000	4.278602	0.000000	0.000000	0.000000	-0.117193	-0.010521	-0.225315	0.000000	0.000000	3.000000	10.000000	0.000000
1398.229023	-0.010107	0.540745	0.148557	81.496864	127.902069	171.978683	2.587194	0.000000	4.278602	0.000000	0.000000	0.000000	-0.117193	-0.010521	-0.225315	0.000000	0.000000	3.000000	10.000000	0.000000
1398.232356	-0.010526	0.540701	0.147862	81.496864	127.902069	171.978683	2.587194	0.000000	4.278602	0.000000	0.000000	0.000000	-0.125808	-0.013300	-0.208503	0.000000	0.000000	3.000000	10.000000	0.000000
1398.235690	-0.010526	0.540701	0.147862	81.496864	127.902069	171.978683	2.587194	0.000000	4.278602	0.000000	0.000000	0.000000	-0.125808	-0.013300	-0.208503	0.000000	0.000000	3.000000	10.000000	0.000000
1398.239023	-0.010526	0.540701	0.147862	81.524345	127.705376	171.833313	2.588558	0.000000	4.277776	0.000000	0.000000	0.000000	-0.125808	-0.013300	-0.208503	0.000000	0.000000	3.000000	10.000000	0.000000
1398.242356	-0.010526	0.540701	0.147862	81.524345	127.705376	171.833313	2.588558	0.000000	4.277776	0.000000	0.000000	0.000000	-0.125808	-0.013300	-0.208503	0.000000	0.000000	3.000000	10.000000	0.000000
1398.245690	-0.011002	0.540637	0.147149	81.524345	127.705376	171.833313	2.588558	0.000000	4.277776	0.000000	0.000000	0.000000	-0.142634	-0.019076	-0.213928	0.000000	0.000000	3.000000	10.000000	0.000000
1398.249023	-0.011002	0.540637	0.147149	81.527428	127.681129	171.853561	2.588558	0.000000	4.277776	0.000000	0.000000	0.000000	-0.142634	-0.019076	-0.213928	0.000000	0.000000	3.000000	10.000000	0.000000
1398.252356	-0.011476	0.540592	0.146451	81.527428	127.681129	171.853561	2.588558	0.000000	4.277776	0.000000	0.000000	0.000000	-0.142380	-0.013400	-0.209380	0.000000	0.000000	3.000000	10.000000	0.000000
1398.255690	-0.011476	0.540592	0.146451	81.527428	127.681129	171.853561	2.588558	0.000000	4.277776	0.000000	0.000000	0.000000	-0.142380	-0.013400	-0.209380	0.000000	0.000000	3.000000	10.000000	0.000000
1398.259023	-0.011476	0.540592	0.146451	81.511917	127.765083	171.992462	2.586500	0.000000	4.279020	0.000000	0.000000	0.000000	-0.142380	-0.013400	-0.209380	0.000000	0.000000	3.000000	10.000000	0.000000
1398.262356	-0.011476	0.540592	0.146451	81.511917	127.765083	171.992462	2.586500	0.000000	4.279020	0.000000	0.000000	0.000000	-0.142380	-0.013400	-0.209380	0.000000	0.000000	3.000000	10.000000	0.000000
1398.265690	-0.011978	0.540515	0.145756	81.511917	127.765083	171.992462	2.586500	0.000000	4.279020	0.000000	0.000000	0.000000	-0.150654	-0.023353	-0.208478	0.000000	0.000000	3.000000	10.000000	0.000000
1398.269023	-0.011978	0.540515	0.145756	81.475922	127.954552	172.238327	2.586500	0.000000	4.279020	0.000000	0.000000	0.000000	-0.150654	-0.023353	-0.208478	0.000000	0.000000	3.000000	10.000000	0.000000
1398.272356	-0.012451	0.540442	0.145098	81.475922	127.954552	172.238327	2.586500	0.000000	4.279020	0.000000	0.000000	0.000000	-0.141948	-0.021844	-0.197523	0.000000	0.000000	3.000000	10.000000	0.000000
1398.275690	-0.012451	0.540442	0.145098	81.475922	127.954552	172.238327	2.586500	0.000000	4.279020	0.000000	0.000000	0.000000	-0.141948	-0.021844	-0.197523	0.000000	0.000000	3.000000	10.000000	0.000000
1398.279023	-0.012451	0.540442	0.145098	81.435394	128.135223	172.478134	2.583101	0.000000	4.281074	0.000000	0.000000	0.000000	-0.141948	-0.021844	-0.197523	0.000000	0.000000	3.000000	10.000000	0.000000
1398.282356	-0.012451	0.540442	0.145098	81.435394	128.135223	172.478134	2.583101	0.000000	4.281074	0.000000	0.000000	0.000000	-0.141948	-0.021844	-0.197523	0.000000	0.000000	3.000000	10.000000	0.000000
1398.285690	-0.012952	0.540402	0.144433	81.435394	128.135223	172.478134	2.583101	0.000000	4.281074	0.000000	0.000000	0.000000	-0.150167	-0.012023	-0.199348	0.000000	0.000000	3.000000	10.000000	0.000000
1398.289023	-0.012952	0.540402	0.144433	81.389267	128.222214	172.631134	2.583101	0.000000	4.281074	0.000000	0.000000	0.000000	-0.150167	-0.012023	-0.199348	0.000000	0.000000	3.000000	10.000000	0.000000
1398.292356	-0.013423	0.540394	0.143764	81.389267	128.222214	172.631134	2.583101	0.000000	4.281074	0.000000	0.000000	0.000000	-0.141237	-0.002241	-0.200809	0.000000	0.000000	3.000000	10.000000	0.000000
1398.295690	-0.013423	0.540394	0.143764	81.389267	128.222214	172.631134	2.583101	0.000000	4.281074	0.000000	0.000000	0.000000	-0.141237	-0.002241	-0.200809	0.000000	0.000000	3.000000	10.000000	0.000000
1398.299023	-0.013423	0.540394	0.143764	81.341019	128.267975	172.736313	2.579462	0.000000	4.283267	0.000000	0.000000	0.000000	-0.141237	-0.002241	-0.200809	0.000000	0.000000	3.000000	10.000000	0.000000
1398.302356	-0.013423	0.540394	0.143764	81.341019	128.267975	172.736313	2.579462	0.000000	4.283267	0.000000	0.000000	0.000000	-0.141237	-0.002241	-0.200809	0.000000	0.000000	3.000000	10.000000	0.000000
1398.305690	-0.013893	0.540406	0.143110	81.341019	128.267975	172.736313	2.579462	0.000000	4.283267	0.000000	0.000000	0.000000	-0.141024	0.003382	-0.196203	0.000000	0.000000	3.000000	10.000000	0.000000
1398.309023	-0.013893	0.540406	0.143110	81.298706	128.305817	172.841705	2.579462	0.000000	4.283267	0.000000	0.000000	0.000000	-0.141024	0.003382	-0.196203	0.000000	0.000000	3.000000	10.000000	0.000000
1398.312356	-0.014362	0.540417	0.142455	81.298706	128.305817	172.841705	2.579462	0.000000	4.283267	0.000000	0.000000	0.000000	-0.140707	0.003298	-0.196462	0.000000	0.000000	3.000000	10.000000	0.000000
1398.315690	-0.014362	0.540417	0.142455	81.298706	128.305817	172.841705	2.579462	0.000000	4.283267	0.000000	0.000000	0.000000	-0.140707	0.003298	-0.196462	0.000000	0.000000	3.000000	10.000000	0.000000
1398.319023	-0.014362	0.540417	0.142455	81.273521	128.404633	172.993774	2.576131	0.000000	4.285271	0.000000	0.000000	0.000000	-0.140707	0.003298	-0.196462	0.000000	0.000000	3.000000	10.000000	0.000000
1398.322356	-0.014362	0.540417	0.142455	81.273521	128.404633	172.993774	2.576131	0.000000	4.285271	0.000000	0.000000	0.000000	-0.140707	0.003298	-0.196462	0.000000	0.000000	3.000000	10.000000	0.000000
1398.325690	-0.014801	0.540474	0.141774	81.273521	128.404633	172.993774	2.576131	0.000000	4.285271	0.000000	0.000000	0.000000	-0.131670	0.017183	-0.204126	0.000000	0.000000	3.000000	10.000000	0.000000
1398.329023	-0.014801	0.540474	0.141774	81.262909	128.462952	173.093079	2.576131	0.000000	4.285271	0.000000	0.000000	0.000000	-0.131670	0.017183	-0.204126	0.000000	0.000000	3.000000	10.000000	0.000000
1398.332356	-0.015212	0.540508	0.141173	81.262909	128.462952	173.093079	2.576131	0.000000	4.285271	0.000000	0.000000	0.000000	-0.123440	0.010363	-0.180529	0.000000	0.000000	3.000000	10.000000	0.000000
1398.335690	-0.015212	0.540508	0.141173	81.262909	128.462952	173.093079	2.576131	0.000000	4.285271	0.000000	0.000000	0.000000	-0.123440	0.010363	-0.180529	0.000000	0.000000	3.000000	10.000000	0.000000
1398.339023	-0.015212	0.540508	0.141173	81.257317	128.486313	173.170013	2.574356	0.000000	4.286338	0.000000	0.000000	0.000000	-0.123440	0.010363	-0.180529	0.000000	0.000000	3.000000	10.000000	0.000000
1398.342356	-0.015212	0.540508	0.141173	81.257317	128.486313	173.170013	2.574356	0.000000	4.286338	0.000000	0.000000	0.000000	-0.123440	0.010363	-0.180529	0.000000	0.000000	3.000000	10.000000	0.000000
1398.345690	-0.015704	0.540573	0.140431	81.257317	128.486313	173.170013	2.574356	0.000000	4.286338	0.000000	0.000000	0.000000	-0.147641	0.019511	-0.222462	0.000000	0.000000	3.000000	10.000000	0.000000
1398.349023	-0.015704	0.540573	0.140431	81.263535	128.434845	173.167282	2.574356	0.000000	4.286338	0.000000	0.000000	0.000000	-0.147641	0.019511	-0.222462	0.000000	0.000000	3.000000	10.000000	0.000000
1398.352356	-0.016110	0.540605	0.139695	81.263535	128.434845	173.167282	2.574356	0.000000	4.286338	0.000000	0.000000	0.000000	-0.121795	0.009579	-0.220715	0.000000	0.000000	3.000000	10.000000	0.000000
1398.355690	-0.016110	0.540605	0.139695	81.263535	128.434845	173.167282	2.574356	0.000000	4.286338	0.000000	0.000000	0.000000	-0.121795	0.009579	-0.220715	0.000000	0.000000	3.000000	10.000000	0.000000
1398.359023	-0.016110	0.540605	0.139695	81.285751	128.282791	173.062744	2.574110	0.000000	4.286485	0.000000	0.000000	0.000000	-0.121795	0.009579	-0.220715	0.000000	0.000000	3.000000	10.000000	0.000000
1398.362356	-0.016110	0.540605	0.139695	81.285751	128.282791	173.062744	2.574110	0.000000	4.286485	0.000000	0.000000	0.000000	-0.121795	0.009579	-0.220715	0.000000	0.000000	3.000000	10.000000	0.000000
1398.365690	-0.016545	0.540642	0.138995	81.285751	128.282791	173.062744	2.574110	0.000000	4.286485	0.000000	0.000000	0.000000	-0.130278	0.011035	-0.210064	0.000000	0.000000	3.000000	10.000000	0.000000
1398.369023	-0.016545	0.540642	0.138995	81.325905	128.004898	172.839218	2.574110	0.000000	4.286485	0.000000	0.000000	0.000000	-0.130278	0.011035	-0.210064	0.000000	0.000000	3.000000	10.000000	0.000000
1398.372356	-0.017005	0.540673	0.138256	81.325905	128.004898	172.839218	2.574110	0.000000	4.286485	0.000000	0.000000	0.000000	-0.138117	0.009359	-0.221738	0.000000	0.000000	3.000000	10.000000	0.000000
1398.375690	-0.017005	0.540673	0.138256	81.325905	128.004898	172.839218	2.574110	0.000000	4.286485	0.000000	0.000000	0.000000	-0.138117	0.009359	-0.221738	0.000000	0.000000	3.000000	10.000000	0.000000
1398.379023	-0.017005	0.540673	0.138256	81.367516	127.713928	172.594727	2.573420	0.000000	4.286900	0.000000	0.000000	0.000000	-0.138117	0.009359	-0.221738	0.000000	0.000000	3.000000	10.000000	0.000000
1398.382356	-0.017005	0.540673	0.138256	81.367516	127.713928	172.594727	2.573420	0.000000	4.286900	0.000000	0.000000	0.000000	-0.138117	0.009359	-0.221738	0.000000	0.000000	3.000000	10.000000	0.000000
1398.385690	-0.017464	0.540704	0.137516	81.367516	127.713928	172.594727	2.573420	0.000000	4.286900	0.000000	0.000000	0.000000	-0.137758	0.009236	-0.222034	0.000000	0.000000	3.000000	10.000000	0.000000
1398.389023	-0.017464	0.540704	0.137516	81.411308	127.391487	172.334442	2.573420	0.000000	4.286900	0.000000	0.000000	0.000000	-0.137758	0.009236	-0.222034	0.000000	0.000000	3.000000	10.000000	0.000000
1398.392356	-0.018008	0.540740	0.136810	81.411308	127.391487	172.334442	2.573420	0.000000	4.286900	0.000000	0.000000	0.000000	-0.163112	0.010666	-0.211904	0.000000	0.000000	3.000000	10.000000	0.000000
1398.395690	-0.018008	0.540740	0.136810	81.411308	127.391487	172.334442	2.573420	0.000000	4.286900	0.000000	0.000000	0.000000	-0.163112	0.010666	-0.211904	0.000000	0.000000	3.000000	10.000000	0.000000
1398.399023	-0.018008	0.540740	0.136810	81.467796	126.973709	171.982483	2.570318	0.000000	4.288760	0.000000	0.000000	0.000000	-0.163112	0.010666	-0.211904	0.000000	0.000000	3.000000	10.000000	0.000000
1398.402356	-0.018008	0.540740	0.136810	81.467796	126.973709	171.982483	2.570318	0.000000	4.288760	0.000000	0.000000	0.000000	-0.163112	0.010666	-0.211904	0.000000	0.000000	3.000000	10.000000	0.000000
1398.405690	-0.018580	0.540813	0.136134	81.467796	126.973709	171.982483	2.570318	0.000000	4.288760	0.000000	0.000000	0.000000	-0.171466	0.021890	-0.202648	0.000000	0.000000	3.000000	10.000000	0.000000
1398.409023	-0.018580	0.540813	0.136134	81.543022	126.414001	171.482147	2.570318	0.000000	4.288760	0.000000	0.000000	0.000000	-0.171466	0.021890	-0.202648	0.000000	0.000000	3.000000	10.000000	0.000000
1398.412356	-0.019151	0.540826	0.135504	81.543022	126.414001	171.482147	2.570318	0.000000	4.288760	0.000000	0.000000	0.000000	-0.171513	0.003903	-0.189018	0.000000	0.000000	3.000000	10.000000	0.000000
1398.415690	-0.019151	0.540826	0.135504	81.543022	126.414001	171.482147	2.570318	0.000000	4.288760	0.000000	0.000000	0.000000	-0.171513	0.003903	-0.189018	0.000000	0.000000	3.000000	10.000000	0.000000
1398.419023	-0.019151	0.540826	0.135504	81.618340	125.835251	170.962128	2.561900	0.000000	4.293794	0.000000	0.000000	0.000000	-0.171513	0.003903	-0.189018	0.000000	0.000000	3.000000	10.000000	0.000000
1398.422356	-0.019151	0.540826	0.135504	81.618340	125.835251	170.962128	2.561900	0.000000	4.293794	0.000000	0.000000	0.000000	-0.171513	0.003903	-0.189018	0.000000	0.000000	3.000000	10.000000	0.000000
1398.425690	-0.019722	0.540857	0.134889	81.618340	125.835251	170.962128	2.561900	0.000000	4.293794	0.000000	0.000000	0.000000	-0.171302	0.009472	-0.184394	0.000000	0.000000	3.000000	10.000000	0.000000
1398.429023	-0.019722	0.540857	0.134889	81.673508	125.399597	170.592316	2.561900	0.000000	4.293794	0.000000	0.000000	0.000000	-0.171302	0.009472	-0.184394	0.000000	0.000000	3.000000	10.000000	0.000000
1398.432356	-0.020293	0.540861	0.134316	81.673508	125.399597	170.592316	2.561900	0.000000	4.293794	0.000000	0.000000	0.000000	-0.171367	0.001258	-0.172088	0.000000	0.000000	3.000000	10.000000	0.000000
1398.435690	-0.020293	0.540861	0.134316	81.673508	125.399597	170.592316	2.561900	0.000000	4.293794	0.000000	0.000000	0.000000	-0.171367	0.001258	-0.172088	0.000000	0.000000	3.000000	10.000000	0.000000
1398.439023	-0.020293	0.540861	0.134316	81.706940	125.120697	170.369202	2.551665	0.000000	4.299884	0.000000	0.000000	0.000000	-0.171367	0.001258	-0.172088	0.000000	0.000000	3.000000	10.000000	0.000000
1398.442356	-0.020293	0.540861	0.134316	81.706940	125.120697	170.369202	2.551665	0.000000	4.299884	0.000000	0.000000	0.000000	-0.171367	0.001258	-0.172088	0.000000	0.000000	3.000000	10.000000	0.000000
1398.445690	-0.020864	0.540852	0.133762	81.706940	125.120697	170.369202	2.551665	0.000000	4.299884	0.000000	0.000000	0.000000	-0.171249	-0.002850	-0.166061	0.000000	0.000000	3.000000	10.000000	0.000000
1398.449023	-0.020864	0.540852	0.133762	81.715233	125.021194	170.327881	2.551665	0.000000	4.299884	0.000000	0.000000	0.000000	-0.171249	-0.002850	-0.166061	0.000000	0.000000	3.000000	10.000000	0.000000
1398.452356	-0.021376	0.540818	0.133156	81.715233	125.021194	170.327881	2.551665	0.000000	4.299884	0.000000	0.000000	0.000000	-0.153518	-0.010133	-0.181893	0.000000	0.000000	3.000000	10.000000	0.000000
1398.455690	-0.021376	0.540818	0.133156	81.715233	125.021194	170.327881	2.551665	0.000000	4.299884	0.000000	0.000000	0.000000	-0.153518	-0.010133	-0.181893	0.000000	0.000000	3.000000	10.000000	0.000000
1398.459023	-0.021376	0.540818	0.133156	81.705894	125.081146	170.432724	2.542231	0.000000	4.305469	0.000000	0.000000	0.000000	-0.153518	-0.010133	-0.181893	0.000000	0.000000	3.000000	10.000000	0.000000
1398.462356	-0.021376	0.540818	0.133156	81.705894	125.081146	170.432724	2.542231	0.000000	4.305469	0.000000	0.000000	0.000000	-0.153518	-0.010133	-0.181893	0.000000	0.000000	3.000000	10.000000	0.000000
1398.465690	-0.021860	0.540790	0.132587	81.705894	125.081146	170.432724	2.542231	0.000000	4.305469	0.000000	0.000000	0.000000	-0.145209	-0.008563	-0.170589	0.000000	0.000000	3.000000	10.000000	0.000000
1398.469023	-0.021860	0.540790	0.132587	81.684021	125.235443	170.638901	2.542231	0.000000	4.305469	0.000000	0.000000	0.000000	-0.145209	-0.008563	-0.170589	0.000000	0.000000	3.000000	10.000000	0.000000
1398.472356	-0.022314	0.540756	0.131981	81.684021	125.235443	170.638901	2.542231	0.000000	4.305469	0.000000	0.000000	0.000000	-0.136101	-0.010215	-0.181751	0.000000	0.000000	3.000000	10.000000	0.000000
1398.475690	-0.022314	0.540756	0.131981	81.684021	125.235443	170.638901	2.542231	0.000000	4.305469	0.000000	0.000000	0.000000	-0.136101	-0.010215	-0.181751	0.000000	0.000000	3.000000	10.000000	0.000000
1398.479023	-0.022314	0.540756	0.131981	81.658943	125.414925	170.859253	2.536316	0.000000	4.308956	0.000000	0.000000	0.000000	-0.136101	-0.010215	-0.181751	0.000000	0.000000	3.000000	10.000000	0.000000
1398.482356	-0.022314	0.540756	0.131981	81.658943	125.414925	170.859253	2.536316	0.000000	4.308956	0.000000	0.000000	0.000000	-0.136101	-0.010215	-0.181751	0.000000	0.000000	3.000000	10.000000	0.000000
1398.485690	-0.022794	0.540703	0.131357	81.658943	125.414925	170.859253	2.536316	0.000000	4.308956	0.000000	0.000000	0.000000	-0.143997	-0.015899	-0.187249	0.000000	0.000000	3.000000	10.000000	0.000000
1398.489023	-0.022794	0.540703	0.131357	81.636841	125.564285	171.063202	2.536316	0.000000	4.308956	0.000000	0.000000	0.000000	-0.143997	-0.015899	-0.187249	0.000000	0.000000	3.000000	10.000000	0.000000
1398.492356	-0.023302	0.540655	0.130769	81.636841	125.564285	171.063202	2.536316	0.000000	4.308956	0.000000	0.000000	0.000000	-0.152497	-0.014321	-0.176563	0.000000	0.000000	3.000000	10.000000	0.000000
1398.495690	-0.023302	0.540655	0.130769	81.636841	125.564285	171.063202	2.536316	0.000000	4.308956	0.000000	0.000000	0.000000	-0.152497	-0.014321	-0.176563	0.000000	0.000000	3.000000	10.000000	0.000000
1398.499023	-0.023302	0.540655	0.130769	81.617798	125.689331	171.243073	2.529589	0.000000	4.312908	0.000000	0.000000	0.000000	-0.152497	-0.014321	-0.176563	0.000000	0.000000	3.000000	10.000000	0.000000
1398.502356	-0.023302	0.540655	0.130769	81.617798	125.689331	171.243073	2.529589	0.000000	4.312908	0.000000	0.000000	0.000000	-0.152497	-0.014321	-0.176563	0.000000	0.000000	3.000000	10.000000	0.000000
1398.505690	-0.023810	0.540626	0.130196	81.617798	125.689331	171.243073	2.529589	0.000000	4.312908	0.000000	0.000000	0.000000	-0.152379	-0.008750	-0.171852	0.000000	0.000000	3.000000	10.000000	0.000000
1398.509023	-0.023810	0.540626	0.130196	81.601852	125.790489	171.391327	2.529589	0.000000	4.312908	0.000000	0.000000	0.000000	-0.152379	-0.008750	-0.171852	0.000000	0.000000	3.000000	10.000000	0.000000
1398.512356	-0.024289	0.540564	0.129628	81.601852	125.790489	171.391327	2.529589	0.000000	4.312908	0.000000	0.000000	0.000000	-0.143771	-0.018409	-0.170382	0.000000	0.000000	3.000000	10.000000	0.000000
1398.515690	-0.024289	0.540564	0.129628	81.601852	125.790489	171.391327	2.529589	0.000000	4.312908	0.000000	0.000000	0.000000	-0.143771	-0.018409	-0.170382	0.000000	0.000000	3.000000	10.000000	0.000000
1398.519023	-0.024289	0.540564	0.129628	81.589424	125.865715	171.518845	2.521703	0.000000	4.317524	0.000000	0.000000	0.000000	-0.143771	-0.018409	-0.170382	0.000000	0.000000	3.000000	10.000000	0.000000
1398.522356	-0.024289	0.540564	0.129628	81.589424	125.865715	171.518845	2.521703	0.000000	4.317524	0.000000	0.000000	0.000000	-0.143771	-0.018409	-0.170382	0.000000	0.000000	3.000000	10.000000	0.000000
1398.525690	-0.024767	0.540503	0.129059	81.589424	125.865715	171.518845	2.521703	0.000000	4.317524	0.000000	0.000000	0.000000	-0.143480	-0.018447	-0.170612	0.000000	0.000000	3.000000	10.000000	0.000000
1398.529023	-0.024767	0.540503	0.129059	81.576569	125.951111	171.643417	2.521703	0.000000	4.317524	0.000000	0.000000	0.000000	-0.143480	-0.018447	-0.170612	0.000000	0.000000	3.000000	10.000000	0.000000
1398.532356	-0.025216	0.540455	0.128470	81.576569	125.951111	171.643417	2.521703	0.000000	4.317524	0.000000	0.000000	0.000000	-0.134576	-0.014459	-0.176808	0.000000	0.000000	3.000000	10.000000	0.000000
1398.535690	-0.025216	0.540455	0.128470	81.576569	125.951111	171.643417	2.521703	0.000000	4.317524	0.000000	0.000000	0.000000	-0.134576	-0.014459	-0.176808	0.000000	0.000000	3.000000	10.000000	0.000000
1398.539023	-0.025216	0.540455	0.128470	81.562080	126.047523	171.778900	2.515418	0.000000	4.321188	0.000000	0.000000	0.000000	-0.134576	-0.014459	-0.176808	0.000000	0.000000	3.000000	10.000000	0.000000
1398.542356	-0.025216	0.540455	0.128470	81.562080	126.047523	171.778900	2.515418	0.000000	4.321188	0.000000	0.000000	0.000000	-0.134576	-0.014459	-0.176808	0.000000	0.000000	3.000000	10.000000	0.000000
1398.545690	-0.025608	0.540406	0.127882	81.562080	126.047523	171.778900	2.515418	0.000000	4.321188	0.000000	0.000000	0.000000	-0.117627	-0.014495	-0.176293	0.000000	0.000000	3.000000	10.000000	0.000000
1398.549023	-0.025608	0.540406	0.127882	81.553940	126.100662	171.868881	2.515418	0.000000	4.321188	0.000000	0.000000	0.000000	-0.117627	-0.014495	-0.176293	0.000000	0.000000	3.000000	10.000000	0.000000
1398.552356	-0.026027	0.540358	0.127293	81.553940	126.100662	171.868881	2.515418	0.000000	4.321188	0.000000	0.000000	0.000000	-0.125697	-0.014532	-0.176860	0.000000	0.000000	3.000000	10.000000	0.000000
1398.555690	-0.026027	0.540358	0.127293	81.553940	126.100662	171.868881	2.515418	0.000000	4.321188	0.000000	0.000000	0.000000	-0.125697	-0.014532	-0.176860	0.000000	0.000000	3.000000	10.000000	0.000000
1398.559023	-0.026027	0.540358	0.127293	81.552223	126.105469	171.913727	2.512226	0.000000	4.323046	0.000000	0.000000	0.000000	-0.125697	-0.014532	-0.176860	0.000000	0.000000	3.000000	10.000000	0.000000
1398.562356	-0.026027	0.540358	0.127293	81.552223	126.105469	171.913727	2.512226	0.000000	4.323046	0.000000	0.000000	0.000000	-0.125697	-0.014532	-0.176860	0.000000	0.000000	3.000000	10.000000	0.000000
1398.565690	-0.026417	0.540341	0.126699	81.552223	126.105469	171.913727	2.512226	0.000000	4.323046	0.000000	0.000000	0.000000	-0.117051	-0.004975	-0.178049	0.000000	0.000000	3.000000	10.000000	0.000000
1398.569023	-0.026417	0.540341	0.126699	81.563644	126.014107	171.863098	2.512226	0.000000	4.323046	0.000000	0.000000	0.000000	-0.117051	-0.004975	-0.178049	0.000000	0.000000	3.000000	10.000000	0.000000
1398.572356	-0.026833	0.540338	0.126083	81.563644	126.014107	171.863098	2.512226	0.000000	4.323046	0.000000	0.000000	0.000000	-0.124811	-0.001066	-0.184966	0.000000	0.000000	3.000000	10.000000	0.000000
1398.575690	-0.026833	0.540338	0.126083	81.563644	126.014107	171.863098	2.512226	0.000000	4.323046	0.000000	0.000000	0.000000	-0.124811	-0.001066	-0.184966	0.000000	0.000000	3.000000	10.000000	0.000000
1398.579023	-0.026833	0.540338	0.126083	81.591461	125.797699	171.701752	2.509583	0.000000	4.324580	0.000000	0.000000	0.000000	-0.124811	-0.001066	-0.184966	0.000000	0.000000	3.000000	10.000000	0.000000
1398.582356	-0.026833	0.540338	0.126083	81.591461	125.797699	171.701752	2.509583	0.000000	4.324580	0.000000	0.000000	0.000000	-0.124811	-0.001066	-0.184966	0.000000	0.000000	3.000000	10.000000	0.000000
1398.585690	-0.027306	0.540339	0.125501	81.591461	125.797699	171.701752	2.509583	0.000000	4.324580	0.000000	0.000000	0.000000	-0.141655	0.000483	-0.174621	0.000000	0.000000	3.000000	10.000000	0.000000
1398.589023	-0.027306	0.540339	0.125501	81.635483	125.459488	171.411530	2.509583	0.000000	4.324580	0.000000	0.000000	0.000000	-0.141655	0.000483	-0.174621	0.000000	0.000000	3.000000	10.000000	0.000000
1398.592356	-0.027805	0.540359	0.124933	81.635483	125.459488	171.411530	2.509583	0.000000	4.324580	0.000000	0.000000	0.000000	-0.149886	0.006025	-0.170250	0.000000	0.000000	3.000000	10.000000	0.000000
1398.595690	-0.027805	0.540359	0.124933	81.635483	125.459488	171.411530	2.509583	0.000000	4.324580	0.000000	0.000000	0.000000	-0.149886	0.006025	-0.170250	0.000000	0.000000	3.000000	10.000000	0.000000
1398.599023	-0.027805	0.540359	0.124933	81.696976	124.978790	170.985306	2.501681	0.000000	4.329156	0.000000	0.000000	0.000000	-0.149886	0.006025	-0.170250	0.000000	0.000000	3.000000	10.000000	0.000000
1398.602356	-0.027805	0.540359	0.124933	81.696976	124.978790	170.985306	2.501681	0.000000	4.329156	0.000000	0.000000	0.000000	-0.149886	0.006025	-0.170250	0.000000	0.000000	3.000000	10.000000	0.000000
1398.605690	-0.028333	0.540385	0.124401	81.696976	124.978790	170.985306	2.501681	0.000000	4.329156	0.000000	0.000000	0.000000	-0.158415	0.007561	-0.159534	0.000000	0.000000	3.000000	10.000000	0.000000
1398.609023	-0.028333	0.540385	0.124401	81.759598	124.479881	170.541031	2.501681	0.000000	4.329156	0.000000	0.000000	0.000000	-0.158415	0.007561	-0.159534	0.000000	0.000000	3.000000	10.000000	0.000000
1398.612356	-0.028862	0.540383	0.123911	81.759598	124.479881	170.541031	2.501681	0.000000	4.329156	0.000000	0.000000	0.000000	-0.158747	-0.000406	-0.147048	0.000000	0.000000	3.000000	10.000000	0.000000
1398.615690	-0.028862	0.540383	0.123911	81.759598	124.479881	170.541031	2.501681	0.000000	4.329156	0.000000	0.000000	0.000000	-0.158747	-0.000406	-0.147048	0.000000	0.000000	3.000000	10.000000	0.000000
1398.619023	-0.028862	0.540383	0.123911	81.811172	124.050789	170.144196	2.489428	0.000000	4.336214	0.000000	0.000000	0.000000	-0.158747	-0.000406	-0.147048	0.000000	0.000000	3.000000	10.000000	0.000000
1398.622356	-0.028862	0.540383	0.123911	81.811172	124.050789	170.144196	2.489428	0.000000	4.336214	0.000000	0.000000	0.000000	-0.158747	-0.000406	-0.147048	0.000000	0.000000	3.000000	10.000000	0.000000
1398.625690	-0.029419	0.540400	0.123436	81.811172	124.050789	170.144196	2.489428	0.000000	4.336214	0.000000	0.000000	0.000000	-0.166993	0.005133	-0.142688	0.000000	0.000000	3.000000	10.000000	0.000000
1398.629023	-0.029419	0.540400	0.123436	81.846664	123.744286	169.813126	2.489428	0.000000	4.336214	0.000000	0.000000	0.000000	-0.166993	0.005133	-0.142688	0.000000	0.000000	3.000000	10.000000	0.000000
1398.632356	-0.029974	0.540399	0.122943	81.846664	123.744286	169.813126	2.489428	0.000000	4.336214	0.000000	0.000000	0.000000	-0.166456	-0.000494	-0.147913	0.000000	0.000000	3.000000	10.000000	0.000000
1398.635690	-0.029974	0.540399	0.122943	81.846664	123.744286	169.813126	2.489428	0.000000	4.336214	0.000000	0.000000	0.000000	-0.166456	-0.000494	-0.147913	0.000000	0.000000	3.000000	10.000000	0.000000
1398.639023	-0.029974	0.540399	0.122943	81.858521	123.621696	169.555481	2.474653	0.000000	4.344663	0.000000	0.000000	0.000000	-0.166456	-0.000494	-0.147913	0.000000	0.000000	3.000000	10.000000	0.000000
1398.642356	-0.029974	0.540399	0.122943	81.858521	123.621696	169.555481	2.474653	0.000000	4.344663	0.000000	0.000000	0.000000	-0.166456	-0.000494	-0.147913	0.000000	0.000000	3.000000	10.000000	0.000000
1398.645690	-0.030555	0.540365	0.122452	81.858521	123.621696	169.555481	2.474653	0.000000	4.344663	0.000000	0.000000	0.000000	-0.174493	-0.010046	-0.147220	0.000000	0.000000	3.000000	10.000000	0.000000
1398.649023	-0.030555	0.540365	0.122452	81.848473	123.674919	169.360519	2.474653	0.000000	4.344663	0.000000	0.000000	0.000000	-0.174493	-0.010046	-0.147220	0.000000	0.000000	3.000000	10.000000	0.000000
1398.652356	-0.031134	0.540326	0.121922	81.848473	123.674919	169.360519	2.474653	0.000000	4.344663	0.000000	0.000000	0.000000	-0.173579	-0.011697	-0.158837	0.000000	0.000000	3.000000	10.000000	0.000000
1398.655690	-0.031134	0.540326	0.121922	81.848473	123.674919	169.360519	2.474653	0.000000	4.344663	0.000000	0.000000	0.000000	-0.173579	-0.011697	-0.158837	0.000000	0.000000	3.000000	10.000000	0.000000
1398.659023	-0.031134	0.540326	0.121922	81.825958	123.821922	169.324905	2.459022	0.000000	4.353528	0.000000	0.000000	0.000000	-0.173579	-0.011697	-0.158837	0.000000	0.000000	3.000000	10.000000	0.000000
1398.662356	-0.031134	0.540326	0.121922	81.825958	123.821922	169.324905	2.459022	0.000000	4.353528	0.000000	0.000000	0.000000	-0.173579	-0.011697	-0.158837	0.000000	0.000000	3.000000	10.000000	0.000000
1398.665690	-0.031738	0.540300	0.121369	81.825958	123.821922	169.324905	2.459022	0.000000	4.353528	0.000000	0.000000	0.000000	-0.181143	-0.007803	-0.165918	0.000000	0.000000	3.000000	10.000000	0.000000
1398.669023	-0.031738	0.540300	0.121369	81.804848	123.950256	169.451736	2.459022	0.000000	4.353528	0.000000	0.000000	0.000000	-0.181143	-0.007803	-0.165918	0.000000	0.000000	3.000000	10.000000	0.000000
1398.672356	-0.032396	0.540242	0.120817	81.804848	123.950256	169.451736	2.459022	0.000000	4.353528	0.000000	0.000000	0.000000	-0.197325	-0.017328	-0.165762	0.000000	0.000000	3.000000	10.000000	0.000000
1398.675690	-0.032396	0.540242	0.120817	81.804848	123.950256	169.451736	2.459022	0.000000	4.353528	0.000000	0.000000	0.000000	-0.197325	-0.017328	-0.165762	0.000000	0.000000	3.000000	10.000000	0.000000
1398.679023	-0.032396	0.540242	0.120817	81.783699	124.074921	169.633438	2.441559	0.000000	4.363347	0.000000	0.000000	0.000000	-0.197325	-0.017328	-0.165762	0.000000	0.000000	3.000000	10.000000	0.000000
1398.682356	-0.032396	0.540242	0.120817	81.783699	124.074921	169.633438	2.441559	0.000000	4.363347	0.000000	0.000000	0.000000	-0.197325	-0.017328	-0.165762	0.000000	0.000000	3.000000	10.000000	0.000000
1398.685690	-0.033081	0.540222	0.120295	81.783699	124.074921	169.633438	2.441559	0.000000	4.363347	0.000000	0.000000	0.000000	-0.205739	-0.006227	-0.156517	0.000000	0.000000	3.000000	10.000000	0.000000
1398.689023	-0.033081	0.540222	0.120295	81.760048	124.178497	169.801926	2.441559	0.000000	4.363347	0.000000	0.000000	0.000000	-0.205739	-0.006227	-0.156517	0.000000	0.000000	3.000000	10.000000	0.000000
1398.692356	-0.033739	0.540201	0.119774	81.760048	124.178497	169.801926	2.441559	0.000000	4.363347	0.000000	0.000000	0.000000	-0.197146	-0.006284	-0.156358	0.000000	0.000000	3.000000	10.000000	0.000000
1398.695690	-0.033739	0.540201	0.119774	81.760048	124.178497	169.801926	2.441559	0.000000	4.363347	0.000000	0.000000	0.000000	-0.197146	-0.006284	-0.156358	0.000000	0.000000	3.000000	10.000000	0.000000
1398.699023	-0.033739	0.540201	0.119774	81.736328	124.286469	169.961395	2.420406	0.000000	4.375116	0.000000	0.000000	0.000000	-0.197146	-0.006284	-0.156358	0.000000	0.000000	3.000000	10.000000	0.000000
1398.702356	-0.033739	0.540201	0.119774	81.736328	124.286469	169.961395	2.420406	0.000000	4.375116	0.000000	0.000000	0.000000	-0.197146	-0.006284	-0.156358	0.000000	0.000000	3.000000	10.000000	0.000000
1398.705690	-0.034340	0.540180	0.119255	81.736328	124.286469	169.961395	2.420406	0.000000	4.375116	0.000000	0.000000	0.000000	-0.180366	-0.006307	-0.155681	0.000000	0.000000	3.000000	10.000000	0.000000
1398.709023	-0.034340	0.540180	0.119255	81.717171	124.396805	170.117401	2.420406	0.000000	4.375116	0.000000	0.000000	0.000000	-0.180366	-0.006307	-0.155681	0.000000	0.000000	3.000000	10.000000	0.000000
1398.712356	-0.034915	0.540164	0.118775	81.717171	124.396805	170.117401	2.420406	0.000000	4.375116	0.000000	0.000000	0.000000	-0.172523	-0.004682	-0.144039	0.000000	0.000000	3.000000	10.000000	0.000000
1398.715690	-0.034915	0.540164	0.118775	81.717171	124.396805	170.117401	2.420406	0.000000	4.375116	0.000000	0.000000	0.000000	-0.172523	-0.004682	-0.144039	0.000000	0.000000	3.000000	10.000000	0.000000
1398.719023	-0.034915	0.540164	0.118775	81.695961	124.528656	170.281693	2.402760	0.000000	4.384831	0.000000	0.000000	0.000000	-0.172523	-0.004682	-0.144039	0.000000	0.000000	3.000000	10.000000	0.000000
1398.722356	-0.034915	0.540164	0.118775	81.695961	124.528656	170.281693	2.402760	0.000000	4.384831	0.000000	0.000000	0.000000	-0.172523	-0.004682	-0.144039	0.000000	0.000000	3.000000	10.000000	0.000000
1398.725690	-0.035432	0.540143	0.118259	81.695961	124.528656	170.281693	2.402760	0.000000	4.384831	0.000000	0.000000	0.000000	-0.155135	-0.006369	-0.154683	0.000000	0.000000	3.000000	10.000000	0.000000
1398.729023	-0.035432	0.540143	0.118259	81.676659	124.639999	170.428024	2.402760	0.000000	4.384831	0.000000	0.000000	0.000000	-0.155135	-0.006369	-0.154683	0.000000	0.000000	3.000000	10.000000	0.000000
1398.732356	-0.035977	0.540140	0.117758	81.676659	124.639999	170.428024	2.402760	0.000000	4.384831	0.000000	0.000000	0.000000	-0.163350	-0.000864	-0.150380	0.000000	0.000000	3.000000	10.000000	0.000000
1398.735690	-0.035977	0.540140	0.117758	81.676659	124.639999	170.428024	2.402760	0.000000	4.384831	0.000000	0.000000	0.000000	-0.163350	-0.000864	-0.150380	0.000000	0.000000	3.000000	10.000000	0.000000
1398.739023	-0.035977	0.540140	0.117758	81.662003	124.710434	170.531265	2.388276	0.000000	4.392737	0.000000	0.000000	0.000000	-0.163350	-0.000864	-0.150380	0.000000	0.000000	3.000000	10.000000	0.000000
1398.742356	-0.035977	0.540140	0.117758	81.662003	124.710434	170.531265	2.388276	0.000000	4.392737	0.000000	0.000000	0.000000	-0.163350	-0.000864	-0.150380	0.000000	0.000000	3.000000	10.000000	0.000000
1398.745690	-0.036573	0.540150	0.117231	81.662003	124.710434	170.531265	2.388276	0.000000	4.392737	0.000000	0.000000	0.000000	-0.179009	0.002979	-0.158038	0.000000	0.000000	3.000000	10.000000	0.000000
1398.749023	-0.036573	0.540150	0.117231	81.649010	124.763489	170.574799	2.388276	0.000000	4.392737	0.000000	0.000000	0.000000	-0.179009	0.002979	-0.158038	0.000000	0.000000	3.000000	10.000000	0.000000
1398.752356	-0.037251	0.540160	0.116698	81.649010	124.763489	170.574799	2.388276	0.000000	4.392737	0.000000	0.000000	0.000000	-0.203191	0.002922	-0.159890	0.000000	0.000000	3.000000	10.000000	0.000000
1398.755690	-0.037251	0.540160	0.116698	81.649010	124.763489	170.574799	2.388276	0.000000	4.392737	0.000000	0.000000	0.000000	-0.203191	0.002922	-0.159890	0.000000	0.000000	3.000000	10.000000	0.000000
1398.759023	-0.037251	0.540160	0.116698	81.649055	124.713478	170.433609	2.367925	0.000000	4.403740	0.000000	0.000000	0.000000	-0.203191	0.002922	-0.159890	0.000000	0.000000	3.000000	10.000000	0.000000
1398.762356	-0.037251	0.540160	0.116698	81.649055	124.713478	170.433609	2.367925	0.000000	4.403740	0.000000	0.000000	0.000000	-0.203191	0.002922	-0.159890	0.000000	0.000000	3.000000	10.000000	0.000000
1398.765690	-0.037953	0.540201	0.116158	81.649055	124.713478	170.433609	2.367925	0.000000	4.403740	0.000000	0.000000	0.000000	-0.210883	0.012312	-0.162102	0.000000	0.000000	3.000000	10.000000	0.000000
1398.769023	-0.037953	0.540201	0.116158	81.655510	124.617294	170.151077	2.367925	0.000000	4.403740	0.000000	0.000000	0.000000	-0.210883	0.012312	-0.162102	0.000000	0.000000	3.000000	10.000000	0.000000
1398.772356	-0.038658	0.540247	0.115654	81.655510	124.617294	170.151077	2.367925	0.000000	4.403740	0.000000	0.000000	0.000000	-0.211252	0.013890	-0.151001	0.000000	0.000000	3.000000	10.000000	0.000000
1398.775690	-0.038658	0.540247	0.115654	81.655510	124.617294	170.151077	2.367925	0.000000	4.403740	0.000000	0.000000	0.000000	-0.211252	0.013890	-0.151001	0.000000	0.000000	3.000000	10.000000	0.000000
1398.779023	-0.038658	0.540247	0.115654	81.652771	124.585167	169.971420	2.342825	0.000000	4.417145	0.000000	0.000000	0.000000	-0.211252	0.013890	-0.151001	0.000000	0.000000	3.000000	10.000000	0.000000
1398.782356	-0.038658	0.540247	0.115654	81.652771	124.585167	169.971420	2.342825	0.000000	4.417145	0.000000	0.000000	0.000000	-0.211252	0.013890	-0.151001	0.000000	0.000000	3.000000	10.000000	0.000000
1398.785690	-0.039361	0.540262	0.115155	81.652771	124.585167	169.971420	2.342825	0.000000	4.417145	0.000000	0.000000	0.000000	-0.210973	0.004427	-0.149967	0.000000	0.000000	3.000000	10.000000	0.000000
1398.789023	-0.039361	0.540262	0.115155	81.637123	124.645050	170.002426	2.342825	0.000000	4.417145	0.000000	0.000000	0.000000	-0.210973	0.004427	-0.149967	0.000000	0.000000	3.000000	10.000000	0.000000
1398.792356	-0.040037	0.540295	0.114672	81.637123	124.645050	170.002426	2.342825	0.000000	4.417145	0.000000	0.000000	0.000000	-0.202814	0.009917	-0.144679	0.000000	0.000000	3.000000	10.000000	0.000000
1398.795690	-0.040037	0.540295	0.114672	81.637123	124.645050	170.002426	2.342825	0.000000	4.417145	0.000000	0.000000	0.000000	-0.202814	0.009917	-0.144679	0.000000	0.000000	3.000000	10.000000	0.000000
1398.799023	-0.040037	0.540295	0.114672	81.621452	124.709831	170.096786	2.316901	0.000000	4.430798	0.000000	0.000000	0.000000	-0.202814	0.009917	-0.144679	0.000000	0.000000	3.000000	10.000000	0.000000
1398.802356	-0.040037	0.540295	0.114672	81.621452	124.709831	170.096786	2.316901	0.000000	4.430798	0.000000	0.000000	0.000000	-0.202814	0.009917	-0.144679	0.000000	0.000000	3.000000	10.000000	0.000000
1398.805690	-0.040715	0.540302	0.114232	81.621452	124.709831	170.096786	2.316901	0.000000	4.430798	0.000000	0.000000	0.000000	-0.203382	0.002135	-0.132166	0.000000	0.000000	3.000000	10.000000	0.000000
1398.809023	-0.040715	0.540302	0.114232	81.605743	124.774155	170.182648	2.316901	0.000000	4.430798	0.000000	0.000000	0.000000	-0.203382	0.002135	-0.132166	0.000000	0.000000	3.000000	10.000000	0.000000
1398.812356	-0.041365	0.540309	0.113792	81.605743	124.774155	170.182648	2.316901	0.000000	4.430798	0.000000	0.000000	0.000000	-0.194938	0.002113	-0.131866	0.000000	0.000000	3.000000	10.000000	0.000000
1398.815690	-0.041365	0.540309	0.113792	81.605743	124.774155	170.182648	2.316901	0.000000	4.430798	0.000000	0.000000	0.000000	-0.194938	0.002113	-0.131866	0.000000	0.000000	3.000000	10.000000	0.000000
1398.819023	-0.041365	0.540309	0.113792	81.588028	124.854370	170.196854	2.290250	0.000000	4.444632	0.000000	0.000000	0.000000	-0.194938	0.002113	-0.131866	0.000000	0.000000	3.000000	10.000000	0.000000
1398.822356	-0.041365	0.540309	0.113792	81.588028	124.854370	170.196854	2.290250	0.000000	4.444632	0.000000	0.000000	0.000000	-0.194938	0.002113	-0.131866	0.000000	0.000000	3.000000	10.000000	0.000000
1398.825690	-0.042013	0.540316	0.113352	81.588028	124.854370	170.196854	2.290250	0.000000	4.444632	0.000000	0.000000	0.000000	-0.194640	0.002072	-0.132138	0.000000	0.000000	3.000000	10.000000	0.000000
1398.829023	-0.042013	0.540316	0.113352	81.572235	124.912193	170.090195	2.290250	0.000000	4.444632	0.000000	0.000000	0.000000	-0.194640	0.002072	-0.132138	0.000000	0.000000	3.000000	10.000000	0.000000
1398.832356	-0.042716	0.540291	0.112911	81.572235	124.912193	170.090195	2.290250	0.000000	4.444632	0.000000	0.000000	0.000000	-0.210679	-0.007327	-0.132265	0.000000	0.000000	3.000000	10.000000	0.000000
1398.835690	-0.042716	0.540291	0.112911	81.572235	124.912193	170.090195	2.290250	0.000000	4.444632	0.000000	0.000000	0.000000	-0.210679	-0.007327	-0.132265	0.000000	0.000000	3.000000	10.000000	0.000000
1398.839023	-0.042716	0.540291	0.112911	81.557053	124.938911	169.959183	2.262215	0.000000	4.458966	0.000000	0.000000	0.000000	-0.210679	-0.007327	-0.132265	0.000000	0.000000	3.000000	10.000000	0.000000
1398.842356	-0.042716	0.540291	0.112911	81.557053	124.938911	169.959183	2.262215	0.000000	4.458966	0.000000	0.000000	0.000000	-0.210679	-0.007327	-0.132265	0.000000	0.000000	3.000000	10.000000	0.000000
1398.845690	-0.043447	0.540304	0.112501	81.557053	124.938911	169.959183	2.262215	0.000000	4.458966	0.000000	0.000000	0.000000	-0.219240	0.003685	-0.123084	0.000000	0.000000	3.000000	10.000000	0.000000
1398.849023	-0.043447	0.540304	0.112501	81.542511	124.942818	169.939590	2.262215	0.000000	4.458966	0.000000	0.000000	0.000000	-0.219240	0.003685	-0.123084	0.000000	0.000000	3.000000	10.000000	0.000000
1398.852356	-0.044206	0.540322	0.112125	81.542511	124.942818	169.939590	2.262215	0.000000	4.458966	0.000000	0.000000	0.000000	-0.227931	0.005348	-0.112562	0.000000	0.000000	3.000000	10.000000	0.000000
1398.855690	-0.044206	0.540322	0.112125	81.542511	124.942818	169.939590	2.262215	0.000000	4.458966	0.000000	0.000000	0.000000	-0.227931	0.005348	-0.112562	0.000000	0.000000	3.000000	10.000000	0.000000
1398.859023	-0.044206	0.540322	0.112125	81.518738	124.825737	169.901276	2.227473	0.000000	4.476423	0.000000	0.000000	0.000000	-0.227931	0.005348	-0.112562	0.000000	0.000000	3.000000	10.000000	0.000000
1398.862356	-0.044206	0.540322	0.112125	81.518738	124.825737	169.901276	2.227473	0.000000	4.476423	0.000000	0.000000	0.000000	-0.227931	0.005348	-0.112562	0.000000	0.000000	3.000000	10.000000	0.000000
1398.865690	-0.044942	0.540363	0.111806	81.518738	124.825737	169.901276	2.227473	0.000000	4.476423	0.000000	0.000000	0.000000	-0.220846	0.012490	-0.095728	0.000000	0.000000	3.000000	10.000000	0.000000
1398.869023	-0.044942	0.540363	0.111806	81.480484	124.620461	169.790955	2.227473	0.000000	4.476423	0.000000	0.000000	0.000000	-0.220846	0.012490	-0.095728	0.000000	0.000000	3.000000	10.000000	0.000000
1398.872356	-0.045569	0.540436	0.111490	81.480484	124.620461	169.790955	2.227473	0.000000	4.476423	0.000000	0.000000	0.000000	-0.188110	0.021853	-0.094796	0.000000	0.000000	3.000000	10.000000	0.000000
1398.875690	-0.045569	0.540436	0.111490	81.480484	124.620461	169.790955	2.227473	0.000000	4.476423	0.000000	0.000000	0.000000	-0.188110	0.021853	-0.094796	0.000000	0.000000	3.000000	10.000000	0.000000
1398.879023	-0.045569	0.540436	0.111490	81.445427	124.417046	169.672684	2.193584	0.000000	4.493127	0.000000	0.000000	0.000000	-0.188110	0.021853	-0.094796	0.000000	0.000000	3.000000	10.000000	0.000000
1398.882356	-0.045569	0.540436	0.111490	81.445427	124.417046	169.672684	2.193584	0.000000	4.493127	0.000000	0.000000	0.000000	-0.188110	0.021853	-0.094796	0.000000	0.000000	3.000000	10.000000	0.000000
1398.885690	-0.046145	0.540483	0.111221	81.445427	124.417046	169.672684	2.193584	0.000000	4.493127	0.000000	0.000000	0.000000	-0.172764	0.014119	-0.080878	0.000000	0.000000	3.000000	10.000000	0.000000
1398.889023	-0.046145	0.540483	0.111221	81.434273	124.376328	169.692810	2.193584	0.000000	4.493127	0.000000	0.000000	0.000000	-0.172764	0.014119	-0.080878	0.000000	0.000000	3.000000	10.000000	0.000000
1398.892356	-0.046665	0.540543	0.110933	81.434273	124.376328	169.692810	2.193584	0.000000	4.493127	0.000000	0.000000	0.000000	-0.155898	0.017937	-0.086156	0.000000	0.000000	3.000000	10.000000	0.000000
1398.895690	-0.046665	0.540543	0.110933	81.434273	124.376328	169.692810	2.193584	0.000000	4.493127	0.000000	0.000000	0.000000	-0.155898	0.017937	-0.086156	0.000000	0.000000	3.000000	10.000000	0.000000
1398.899023	-0.046665	0.540543	0.110933	81.428337	124.372993	169.741730	2.166524	0.000000	4.506238	0.000000	0.000000	0.000000	-0.155898	0.017937	-0.086156	0.000000	0.000000	3.000000	10.000000	0.000000
1398.902356	-0.046665	0.540543	0.110933	81.428337	124.372993	169.741730	2.166524	0.000000	4.506238	0.000000	0.000000	0.000000	-0.155898	0.017937	-0.086156	0.000000	0.000000	3.000000	10.000000	0.000000
1398.905690	-0.047156	0.540584	0.110631	81.428337	124.372993	169.741730	2.166524	0.000000	4.506238	0.000000	0.000000	0.000000	-0.147240	0.012398	-0.090705	0.000000	0.000000	3.000000	10.000000	0.000000
1398.909023	-0.047156	0.540584	0.110631	81.418442	124.404518	169.815125	2.166524	0.000000	4.506238	0.000000	0.000000	0.000000	-0.147240	0.012398	-0.090705	0.000000	0.000000	3.000000	10.000000	0.000000
1398.912356	-0.047612	0.540645	0.110249	81.418442	124.404518	169.815125	2.166524	0.000000	4.506238	0.000000	0.000000	0.000000	-0.136962	0.018354	-0.114499	0.000000	0.000000	3.000000	10.000000	0.000000
1398.915690	-0.047612	0.540645	0.110249	81.418442	124.404518	169.815125	2.166524	0.000000	4.506238	0.000000	0.000000	0.000000	-0.136962	0.018354	-0.114499	0.000000	0.000000	3.000000	10.000000	0.000000
1398.919023	-0.047612	0.540645	0.110249	81.407875	124.457863	169.911804	2.145924	0.000000	4.516084	0.000000	0.000000	0.000000	-0.136962	0.018354	-0.114499	0.000000	0.000000	3.000000	10.000000	0.000000
1398.922356	-0.047612	0.540645	0.110249	81.407875	124.457863	169.911804	2.145924	0.000000	4.516084	0.000000	0.000000	0.000000	-0.136962	0.018354	-0.114499	0.000000	0.000000	3.000000	10.000000	0.000000
1398.925690	-0.048090	0.540713	0.109805	81.407875	124.457863	169.911804	2.145924	0.000000	4.516084	0.000000	0.000000	0.000000	-0.143330	0.020424	-0.133244	0.000000	0.000000	3.000000	10.000000	0.000000
1398.929023	-0.048090	0.540713	0.109805	81.395264	124.532341	170.016342	2.145924	0.000000	4.516084	0.000000	0.000000	0.000000	-0.143330	0.020424	-0.133244	0.000000	0.000000	3.000000	10.000000	0.000000
1398.932356	-0.048508	0.540788	0.109305	81.395264	124.532341	170.016342	2.145924	0.000000	4.516084	0.000000	0.000000	0.000000	-0.125426	0.022470	-0.149953	0.000000	0.000000	3.000000	10.000000	0.000000
1398.935690	-0.048508	0.540788	0.109305	81.395264	124.532341	170.016342	2.145924	0.000000	4.516084	0.000000	0.000000	0.000000	-0.125426	0.022470	-0.149953	0.000000	0.000000	3.000000	10.000000	0.000000
1398.939023	-0.048508	0.540788	0.109305	81.381012	124.605530	170.126617	2.130812	0.000000	4.523234	0.000000	0.000000	0.000000	-0.125426	0.022470	-0.149953	0.000000	0.000000	3.000000	10.000000	0.000000
1398.942356	-0.048508	0.540788	0.109305	81.381012	124.605530	170.126617	2.130812	0.000000	4.523234	0.000000	0.000000	0.000000	-0.125426	0.022470	-0.149953	0.000000	0.000000	3.000000	10.000000	0.000000
1398.945690	-0.048895	0.540857	0.108769	81.381012	124.605530	170.126617	2.130812	0.000000	4.523234	0.000000	0.000000	0.000000	-0.116134	0.020684	-0.160908	0.000000	0.000000	3.000000	10.000000	0.000000
1398.949023	-0.048895	0.540857	0.108769	81.370605	124.692467	170.245407	2.130812	0.000000	4.523234	0.000000	0.000000	0.000000	-0.116134	0.020684	-0.160908	0.000000	0.000000	3.000000	10.000000	0.000000
1398.952356	-0.049251	0.540920	0.108196	81.370605	124.692467	170.245407	2.130812	0.000000	4.523234	0.000000	0.000000	0.000000	-0.106836	0.018910	-0.171865	0.000000	0.000000	3.000000	10.000000	0.000000
1398.955690	-0.049251	0.540920	0.108196	81.370605	124.692467	170.245407	2.130812	0.000000	4.523234	0.000000	0.000000	0.000000	-0.106836	0.018910	-0.171865	0.000000	0.000000	3.000000	10.000000	0.000000
1398.959023	-0.049251	0.540920	0.108196	81.368301	124.727386	170.318069	2.123252	0.000000	4.526787	0.000000	0.000000	0.000000	-0.106836	0.018910	-0.171865	0.000000	0.000000	3.000000	10.000000	0.000000
1398.962356	-0.049251	0.540920	0.108196	81.368301	124.727386	170.318069	2.123252	0.000000	4.526787	0.000000	0.000000	0.000000	-0.106836	0.018910	-0.171865	0.000000	0.000000	3.000000	10.000000	0.000000
1398.965690	-0.049551	0.540996	0.107606	81.368301	124.727386	170.318069	2.123252	0.000000	4.526787	0.000000	0.000000	0.000000	-0.089941	0.022605	-0.177049	0.000000	0.000000	3.000000	10.000000	0.000000
1398.969023	-0.049551	0.540996	0.107606	81.371292	124.715401	170.340347	2.123252	0.000000	4.526787	0.000000	0.000000	0.000000	-0.089941	0.022605	-0.177049	0.000000	0.000000	3.000000	10.000000	0.000000
1398.972356	-0.049825	0.541058	0.107039	81.371292	124.715401	170.340347	2.123252	0.000000	4.526787	0.000000	0.000000	0.000000	-0.082250	0.018735	-0.170042	0.000000	0.000000	3.000000	10.000000	0.000000
1398.975690	-0.049825	0.541058	0.107039	81.371292	124.715401	170.340347	2.123252	0.000000	4.526787	0.000000	0.000000	0.000000	-0.082250	0.018735	-0.170042	0.000000	0.000000	3.000000	10.000000	0.000000
1398.979023	-0.049825	0.541058	0.107039	81.379189	124.676155	170.322311	2.122167	0.000000	4.527296	0.000000	0.000000	0.000000	-0.082250	0.018735	-0.170042	0.000000	0.000000	3.000000	10.000000	0.000000
1398.982356	-0.049825	0.541058	0.107039	81.379189	124.676155	170.322311	2.122167	0.000000	4.527296	0.000000	0.000000	0.000000	-0.082250	0.018735	-0.170042	0.000000	0.000000	3.000000	10.000000	0.000000
1398.985690	-0.050044	0.541133	0.106455	81.379189	124.676155	170.322311	2.122167	0.000000	4.527296	0.000000	0.000000	0.000000	-0.065429	0.022389	-0.175192	0.000000	0.000000	3.000000	10.000000	0.000000
1398.989023	-0.050044	0.541133	0.106455	81.387985	124.658730	170.324722	2.122167	0.000000	4.527296	0.000000	0.000000	0.000000	-0.065429	0.022389	-0.175192	0.000000	0.000000	3.000000	10.000000	0.000000
1398.992356	-0.050179	0.541220	0.105857	81.387985	124.658730	170.324722	2.122167	0.000000	4.527296	0.000000	0.000000	0.000000	-0.040626	0.026094	-0.179616	0.000000	0.000000	3.000000	10.000000	0.000000
1398.995690	-0.050179	0.541220	0.105857	81.387985	124.658730	170.324722	2.122167	0.000000	4.527296	0.000000	0.000000	0.000000	-0.040626	0.026094	-0.179616	0.000000	0.000000	3.000000	10.000000	0.000000
1398.999023	-0.050179	0.541220	0.105857	81.401413	124.715797	170.392395	2.129202	0.000000	4.523992	0.000000	0.000000	0.000000	-0.040626	0.026094	-0.179616	0.000000	0.000000	3.000000	10.000000	0.000000
1399.002356	-0.050179	0.541220	0.105857	81.401413	124.715797	170.392395	2.129202	0.000000	4.523992	0.000000	0.000000	0.000000	-0.040626	0.026094	-0.179616	0.000000	0.000000	3.000000	10.000000	0.000000
1399.005690	-0.050280	0.541295	0.105183	81.401413	124.715797	170.392395	2.129202	0.000000	4.523992	0.000000	0.000000	0.000000	-0.030426	0.022509	-0.202080	0.000000	0.000000	3.000000	10.000000	0.000000
1399.009023	-0.050280	0.541295	0.105183	81.441406	124.900230	170.557236	2.129202	0.000000	4.523992	0.000000	0.000000	0.000000	-0.030426	0.022509	-0.202080	0.000000	0.000000	3.000000	10.000000	0.000000
1399.012356	-0.050351	0.541394	0.104468	81.441406	124.900230	170.557236	2.129202	0.000000	4.523992	0.000000	0.000000	0.000000	-0.021143	0.029879	-0.214421	0.000000	0.000000	3.000000	10.000000	0.000000
1399.015690	-0.050351	0.541394	0.104468	81.441406	124.900230	170.557236	2.129202	0.000000	4.523992	0.000000	0.000000	0.000000	-0.021143	0.029879	-0.214421	0.000000	0.000000	3.000000	10.000000	0.000000
1399.019023	-0.050351	0.541394	0.104468	81.507126	125.112732	170.728989	2.146228	0.000000	4.515939	0.000000	0.000000	0.000000	-0.021143	0.029879	-0.214421	0.000000	0.000000	3.000000	10.000000	0.000000
1399.022356	-0.050351	0.541394	0.104468	81.507126	125.112732	170.728989	2.146228	0.000000	4.515939	0.000000	0.000000	0.000000	-0.021143	0.029879	-0.214421	0.000000	0.000000	3.000000	10.000000	0.000000
1399.025690	-0.050392	0.541506	0.103734	81.507126	125.112732	170.728989	2.146228	0.000000	4.515939	0.000000	0.000000	0.000000	-0.012459	0.033452	-0.220318	0.000000	0.000000	3.000000	10.000000	0.000000
1399.029023	-0.050392	0.541506	0.103734	81.655319	125.288658	170.830246	2.146228	0.000000	4.515939	0.000000	0.000000	0.000000	-0.012459	0.033452	-0.220318	0.000000	0.000000	3.000000	10.000000	0.000000
1399.032356	-0.050442	0.541649	0.102795	81.655319	125.288658	170.830246	2.146228	0.000000	4.515939	0.000000	0.000000	0.000000	-0.014886	0.042989	-0.281750	0.000000	0.000000	3.000000	10.000000	0.000000
1399.035690	-0.050442	0.541649	0.102795	81.655319	125.288658	170.830246	2.146228	0.000000	4.515939	0.000000	0.000000	0.000000	-0.014886	0.042989	-0.281750	0.000000	0.000000	3.000000	10.000000	0.000000
1399.039023	-0.050442	0.541649	0.102795	81.832855	125.256981	170.721710	2.171364	0.000000	4.503907	0.000000	0.000000	0.000000	-0.014886	0.042989	-0.281750	0.000000	0.000000	3.000000	10.000000	0.000000
1399.042356	-0.050442	0.541649	0.102795	81.832855	125.256981	170.721710	2.171364	0.000000	4.503907	0.000000	0.000000	0.000000	-0.014886	0.042989	-0.281750	0.000000	0.000000	3.000000	10.000000	0.000000
1399.045690	-0.050479	0.541784	0.102016	81.832855	125.256981	170.721710	2.171364	0.000000	4.503907	0.000000	0.000000	0.000000	-0.011068	0.040487	-0.233636	0.000000	0.000000	3.000000	10.000000	0.000000
1399.049023	-0.050479	0.541784	0.102016	82.096092	124.967453	170.331421	2.171364	0.000000	4.503907	0.000000	0.000000	0.000000	-0.011068	0.040487	-0.233636	0.000000	0.000000	3.000000	10.000000	0.000000
1399.052356	-0.050474	0.541987	0.101071	82.096092	124.967453	170.331421	2.171364	0.000000	4.503907	0.000000	0.000000	0.000000	0.001551	0.060813	-0.283561	0.000000	0.000000	3.000000	10.000000	0.000000
1399.055690	-0.050474	0.541987	0.101071	82.096092	124.967453	170.331421	2.171364	0.000000	4.503907	0.000000	0.000000	0.000000	0.001551	0.060813	-0.283561	0.000000	0.000000	3.000000	10.000000	0.000000
1399.059023	-0.050474	0.541987	0.101071	82.347961	124.342133	169.629852	2.200136	0.000000	4.489922	0.000000	0.000000	0.000000	0.001551	0.060813	-0.283561	0.000000	0.000000	3.000000	10.000000	0.000000
1399.062356	-0.050474	0.541987	0.101071	82.347961	124.342133	169.629852	2.200136	0.000000	4.489922	0.000000	0.000000	0.000000	0.001551	0.060813	-0.283561	0.000000	0.000000	3.000000	10.000000	0.000000
1399.065690	-0.050447	0.542182	0.100187	82.347961	124.342133	169.629852	2.200136	0.000000	4.489922	0.000000	0.000000	0.000000	0.007957	0.058482	-0.265039	0.000000	0.000000	3.000000	10.000000	0.000000
1399.069023	-0.050447	0.542182	0.100187	82.545593	123.549927	168.794830	2.200136	0.000000	4.489922	0.000000	0.000000	0.000000	0.007957	0.058482	-0.265039	0.000000	0.000000	3.000000	10.000000	0.000000
1399.072356	-0.050377	0.542345	0.099411	82.545593	123.549927	168.794830	2.200136	0.000000	4.489922	0.000000	0.000000	0.000000	0.021066	0.048845	-0.232764	0.000000	0.000000	3.000000	10.000000	0.000000
1399.075690	-0.050377	0.542345	0.099411	82.545593	123.549927	168.794830	2.200136	0.000000	4.489922	0.000000	0.000000	0.000000	0.021066	0.048845	-0.232764	0.000000	0.000000	3.000000	10.000000	0.000000
1399.079023	-0.050377	0.542345	0.099411	82.743690	122.468437	167.682938	2.233093	0.000000	4.473622	0.000000	0.000000	0.000000	0.021066	0.048845	-0.232764	0.000000	0.000000	3.000000	10.000000	0.000000
1399.082356	-0.050237	0.542587	0.098449	82.743690	122.468437	167.682938	2.233093	0.000000	4.473622	0.000000	0.000000	0.000000	0.042077	0.072594	-0.288627	0.000000	0.000000	3.000000	10.000000	0.000000
1399.085690	-0.050237	0.542587	0.098449	82.743690	122.468437	167.682938	2.233093	0.000000	4.473622	0.000000	0.000000	0.000000	0.042077	0.072594	-0.288627	0.000000	0.000000	3.000000	10.000000	0.000000
1399.089023	-0.050237	0.542587	0.098449	82.888535	121.741508	166.925034	2.255579	0.000000	4.462327	0.000000	0.000000	0.000000	0.042077	0.072594	-0.288627	0.000000	0.000000	3.000000	10.000000	0.000000
1399.092356	-0.050237	0.542587	0.098449	82.888535	121.741508	166.925034	2.255579	0.000000	4.462327	0.000000	0.000000	0.000000	0.042077	0.072594	-0.288627	0.000000	0.000000	3.000000	10.000000	0.000000
1399.095690	-0.050102	0.542791	0.097551	82.888535	121.741508	166.925034	2.255579	0.000000	4.462327	0.000000	0.000000	0.000000	0.040287	0.061153	-0.269404	0.000000	0.000000	3.000000	10.000000	0.000000
1399.099023	-0.050102	0.542791	0.097551	83.012192	121.352051	166.493088	2.255579	0.000000	4.462327	0.000000	0.000000	0.000000	0.040287	0.061153	-0.269404	0.000000	0.000000	3.000000	10.000000	0.000000
1399.102356	-0.049965	0.542987	0.096614	83.012192	121.352051	166.493088	2.255579	0.000000	4.462327	0.000000	0.000000	0.000000	0.041307	0.059013	-0.281292	0.000000	0.000000	3.000000	10.000000	0.000000
1399.105690	-0.049965	0.542987	0.096614	83.012192	121.352051	166.493088	2.255579	0.000000	4.462327	0.000000	0.000000	0.000000	0.041307	0.059013	-0.281292	0.000000	0.000000	3.000000	10.000000	0.000000
1399.109023	-0.049965	0.542987	0.096614	83.110855	121.413254	166.490997	2.299388	0.000000	4.439911	0.000000	0.000000	0.000000	0.041307	0.059013	-0.281292	0.000000	0.000000	3.000000	10.000000	0.000000
1399.112356	-0.049965	0.542987	0.096614	83.110855	121.413254	166.490997	2.299388	0.000000	4.439911	0.000000	0.000000	0.000000	0.041307	0.059013	-0.281292	0.000000	0.000000	3.000000	10.000000	0.000000
1399.115690	-0.049851	0.543195	0.095651	83.110855	121.413254	166.490997	2.299388	0.000000	4.439911	0.000000	0.000000	0.000000	0.033993	0.062279	-0.288803	0.000000	0.000000	3.000000	10.000000	0.000000
1399.119023	-0.049851	0.543195	0.095651	83.181114	121.831795	166.843109	2.299388	0.000000	4.439911	0.000000	0.000000	0.000000	0.033993	0.062279	-0.288803	0.000000	0.000000	3.000000	10.000000	0.000000
1399.122356	-0.049740	0.543359	0.094714	83.181114	121.831795	166.843109	2.299388	0.000000	4.439911	0.000000	0.000000	0.000000	0.033276	0.049162	-0.281154	0.000000	0.000000	3.000000	10.000000	0.000000
1399.125690	-0.049740	0.543359	0.094714	83.181114	121.831795	166.843109	2.299388	0.000000	4.439911	0.000000	0.000000	0.000000	0.033276	0.049162	-0.281154	0.000000	0.000000	3.000000	10.000000	0.000000
1399.129023	-0.049740	0.543359	0.094714	83.244339	122.563896	167.490417	2.343697	0.000000	4.416683	0.000000	0.000000	0.000000	0.033276	0.049162	-0.281154	0.000000	0.000000	3.000000	10.000000	0.000000
1399.132356	-0.049637	0.543582	0.093565	83.244339	122.563896	167.490417	2.343697	0.000000	4.416683	0.000000	0.000000	0.000000	0.031061	0.066894	-0.344665	0.000000	0.000000	3.000000	10.000000	0.000000
1399.135690	-0.049637	0.543582	0.093565	83.244339	122.563896	167.490417	2.343697	0.000000	4.416683	0.000000	0.000000	0.000000	0.031061	0.066894	-0.344665	0.000000	0.000000	3.000000	10.000000	0.000000
1399.139023	-0.049637	0.543582	0.093565	83.274162	123.096359	167.970383	2.369841	0.000000	4.402710	0.000000	0.000000	0.000000	0.031061	0.066894	-0.344665	0.000000	0.000000	3.000000	10.000000	0.000000
1399.142356	-0.049637	0.543582	0.093565	83.274162	123.096359	167.970383	2.369841	0.000000	4.402710	0.000000	0.000000	0.000000	0.031061	0.066894	-0.344665	0.000000	0.000000	3.000000	10.000000	0.000000
1399.145690	-0.049524	0.543755	0.092604	83.274162	123.096359	167.970383	2.369841	0.000000	4.402710	0.000000	0.000000	0.000000	0.033876	0.052002	-0.288291	0.000000	0.000000	3.000000	10.000000	0.000000
1399.149023	-0.049524	0.543755	0.092604	83.276436	123.375702	168.230957	2.369841	0.000000	4.402710	0.000000	0.000000	0.000000	0.033876	0.052002	-0.288291	0.000000	0.000000	3.000000	10.000000	0.000000
1399.152356	-0.049369	0.543945	0.091462	83.276436	123.375702	168.230957	2.369841	0.000000	4.402710	0.000000	0.000000	0.000000	0.046610	0.056857	-0.342571	0.000000	0.000000	3.000000	10.000000	0.000000
1399.155690	-0.049369	0.543945	0.091462	83.276436	123.375702	168.230957	2.369841	0.000000	4.402710	0.000000	0.000000	0.000000	0.046610	0.056857	-0.342571	0.000000	0.000000	3.000000	10.000000	0.000000
1399.159023	-0.049369	0.543945	0.091462	83.278793	123.400658	168.257324	2.421601	0.000000	4.374454	0.000000	0.000000	0.000000	0.046610	0.056857	-0.342571	0.000000	0.000000	3.000000	10.000000	0.000000
1399.162356	-0.049248	0.544133	0.090416	83.278793	123.400658	168.257324	2.421601	0.000000	4.374454	0.000000	0.000000	0.000000	0.036090	0.056501	-0.313716	0.000000	0.000000	3.000000	10.000000	0.000000
1399.165690	-0.049248	0.544133	0.090416	83.278793	123.400658	168.257324	2.421601	0.000000	4.374454	0.000000	0.000000	0.000000	0.036090	0.056501	-0.313716	0.000000	0.000000	3.000000	10.000000	0.000000
1399.169023	-0.049248	0.544133	0.090416	83.299255	123.256134	168.112106	2.447366	0.000000	4.360091	0.000000	0.000000	0.000000	0.036090	0.056501	-0.313716	0.000000	0.000000	3.000000	10.000000	0.000000
1399.172356	-0.049248	0.544133	0.090416	83.299255	123.256134	168.112106	2.447366	0.000000	4.360091	0.000000	0.000000	0.000000	0.036090	0.056501	-0.313716	0.000000	0.000000	3.000000	10.000000	0.000000
1399.175690	-0.049112	0.544260	0.089481	83.299255	123.256134	168.112106	2.447366	0.000000	4.360091	0.000000	0.000000	0.000000	0.040924	0.038228	-0.280520	0.000000	0.000000	3.000000	10.000000	0.000000
1399.179023	-0.049112	0.544260	0.089481	83.335793	122.965851	167.825699	2.447366	0.000000	4.360091	0.000000	0.000000	0.000000	0.040924	0.038228	-0.280520	0.000000	0.000000	3.000000	10.000000	0.000000
1399.182356	-0.048992	0.544416	0.088438	83.335793	122.965851	167.825699	2.447366	0.000000	4.360091	0.000000	0.000000	0.000000	0.035944	0.046726	-0.312912	0.000000	0.000000	3.000000	10.000000	0.000000
1399.185690	-0.048992	0.544416	0.088438	83.335793	122.965851	167.825699	2.447366	0.000000	4.360091	0.000000	0.000000	0.000000	0.035944	0.046726	-0.312912	0.000000	0.000000	3.000000	10.000000	0.000000
1399.189023	-0.048992	0.544416	0.088438	83.375404	122.642784	167.506653	2.498092	0.000000	4.331228	0.000000	0.000000	0.000000	0.035944	0.046726	-0.312912	0.000000	0.000000	3.000000	10.000000	0.000000
1399.192356	-0.048861	0.544581	0.087272	83.375404	122.642784	167.506653	2.498092	0.000000	4.331228	0.000000	0.000000	0.000000	0.039228	0.049624	-0.349847	0.000000	0.000000	3.000000	10.000000	0.000000
1399.195690	-0.048861	0.544581	0.087272	83.375404	122.642784	167.506653	2.498092	0.000000	4.331228	0.000000	0.000000	0.000000	0.039228	0.049624	-0.349847	0.000000	0.000000	3.000000	10.000000	0.000000
1399.199023	-0.048861	0.544581	0.087272	83.393333	122.516304	167.385300	2.527831	0.000000	4.313939	0.000000	0.000000	0.000000	0.039228	0.049624	-0.349847	0.000000	0.000000	3.000000	10.000000	0.000000
1399.202356	-0.048861	0.544581	0.087272	83.393333	122.516304	167.385300	2.527831	0.000000	4.313939	0.000000	0.000000	0.000000	0.039228	0.049624	-0.349847	0.000000	0.000000	3.000000	10.000000	0.000000
1399.205690	-0.048775	0.544717	0.086307	83.393333	122.516304	167.385300	2.527831	0.000000	4.313939	0.000000	0.000000	0.000000	0.025969	0.040707	-0.289366	0.000000	0.000000	3.000000	10.000000	0.000000
1399.209023	-0.048775	0.544717	0.086307	83.407692	122.406731	167.282776	2.527831	0.000000	4.313939	0.000000	0.000000	0.000000	0.025969	0.040707	-0.289366	0.000000	0.000000	3.000000	10.000000	0.000000
1399.212356	-0.048670	0.544879	0.085137	83.407692	122.406731	167.282776	2.527831	0.000000	4.313939	0.000000	0.000000	0.000000	0.031522	0.048697	-0.351263	0.000000	0.000000	3.000000	10.000000	0.000000
1399.215690	-0.048670	0.544879	0.085137	83.407692	122.406731	167.282776	2.527831	0.000000	4.313939	0.000000	0.000000	0.000000	0.031522	0.048697	-0.351263	0.000000	0.000000	3.000000	10.000000	0.000000
1399.219023	-0.048670	0.544879	0.085137	83.425919	122.272530	167.153458	2.566512	0.000000	4.256829	0.000000	0.000000	0.000000	0.031522	0.048697	-0.351263	0.000000	0.000000	3.000000	10.000000	0.000000
1399.222356	-0.048574	0.545041	0.084065	83.425919	122.272530	167.153458	2.566512	0.000000	4.256829	0.000000	0.000000	0.000000	0.028854	0.048566	-0.321521	0.000000	0.000000	3.000000	10.000000	0.000000
1399.225690	-0.048574	0.545041	0.084065	83.425919	122.272530	167.153458	2.566512	0.000000	4.256829	0.000000	0.000000	0.000000	0.028854	0.048566	-0.321521	0.000000	0.000000	3.000000	10.000000	0.000000
1399.229023	-0.048574	0.545041	0.084065	83.444527	122.131119	167.016678	2.571321	0.000000	4.203242	0.000000	0.000000	0.000000	0.028854	0.048566	-0.321521	0.000000	0.000000	3.000000	10.000000	0.000000
1399.232356	-0.048574	0.545041	0.084065	83.444527	122.131119	167.016678	2.571321	0.000000	4.203242	0.000000	0.000000	0.000000	0.028854	0.048566	-0.321521	0.000000	0.000000	3.000000	10.000000	0.000000
1399.235690	-0.048490	0.545209	0.083132	83.444527	122.131119	167.016678	2.571321	0.000000	4.203242	0.000000	0.000000	0.000000	0.025119	0.050372	-0.279911	0.000000	0.000000	3.000000	10.000000	0.000000
1399.239023	-0.048490	0.545209	0.083132	83.476585	121.861137	166.749695	2.571321	0.000000	4.203242	0.000000	0.000000	0.000000	0.025119	0.050372	-0.279911	0.000000	0.000000	3.000000	10.000000	0.000000
1399.242356	-0.048371	0.545375	0.082100	83.476585	121.861137	166.749695	2.571321	0.000000	4.203242	0.000000	0.000000	0.000000	0.035531	0.049640	-0.309656	0.000000	0.000000	3.000000	10.000000	0.000000
1399.245690	-0.048371	0.545375	0.082100	83.476585	121.861137	166.749695	2.571321	0.000000	4.203242	0.000000	0.000000	0.000000	0.035531	0.049640	-0.309656	0.000000	0.000000	3.000000	10.000000	0.000000
1399.249023	-0.048371	0.545375	0.082100	83.514206	121.530746	166.425705	2.581430	0.000000	4.104981	0.000000	0.000000	0.000000	0.035531	0.049640	-0.309656	0.000000	0.000000	3.000000	10.000000	0.000000
1399.252356	-0.048268	0.545549	0.080941	83.514206	121.530746	166.425705	2.581430	0.000000	4.104981	0.000000	0.000000	0.000000	0.031167	0.052296	-0.347486	0.000000	0.000000	3.000000	10.000000	0.000000
1399.255690	-0.048268	0.545549	0.080941	83.514206	121.530746	166.425705	2.581430	0.000000	4.104981	0.000000	0.000000	0.000000	0.031167	0.052296	-0.347486	0.000000	0.000000	3.000000	10.000000	0.000000
1399.259023	-0.048268	0.545549	0.080941	83.535522	121.335228	166.236893	2.586624	0.000000	4.047067	0.000000	0.000000	0.000000	0.031167	0.052296	-0.347486	0.000000	0.000000	3.000000	10.000000	0.000000
1399.262356	-0.048175	0.545712	0.079905	83.535522	121.335228	166.236893	2.586624	0.000000	4.047067	0.000000	0.000000	0.000000	0.027893	0.048754	-0.310983	0.000000	0.000000	3.000000	10.000000	0.000000
1399.265690	-0.048175	0.545712	0.079905	83.535522	121.335228	166.236893	2.586624	0.000000	4.047067	0.000000	0.000000	0.000000	0.027893	0.048754	-0.310983	0.000000	0.000000	3.000000	10.000000	0.000000
1399.269023	-0.048175	0.545712	0.079905	83.551987	121.211205	166.117615	2.591273	0.000000	3.995236	0.000000	0.000000	0.000000	0.027893	0.048754	-0.310983	0.000000	0.000000	3.000000	10.000000	0.000000
1399.272356	-0.048081	0.545873	0.078867	83.551987	121.211205	166.117615	2.591273	0.000000	3.995236	0.000000	0.000000	0.000000	0.027920	0.048350	-0.311287	0.000000	0.000000	3.000000	10.000000	0.000000
1399.275690	-0.048081	0.545873	0.078867	83.551987	121.211205	166.117615	2.591273	0.000000	3.995236	0.000000	0.000000	0.000000	0.027920	0.048350	-0.311287	0.000000	0.000000	3.000000	10.000000	0.000000
1399.279023	-0.048081	0.545873	0.078867	83.568123	121.093369	166.004791	2.595927	0.000000	3.943355	0.000000	0.000000	0.000000	0.027920	0.048350	-0.311287	0.000000	0.000000	3.000000	10.000000	0.000000
1399.282356	-0.047986	0.546044	0.077806	83.568123	121.093369	166.004791	2.595927	0.000000	3.943355	0.000000	0.000000	0.000000	0.028542	0.051360	-0.318225	0.000000	0.000000	3.000000	10.000000	0.000000
1399.285690	-0.047986	0.546044	0.077806	83.568123	121.093369	166.004791	2.595927	0.000000	3.943355	0.000000	0.000000	0.000000	0.028542	0.051360	-0.318225	0.000000	0.000000	3.000000	10.000000	0.000000
1399.289023	-0.047986	0.546044	0.077806	83.595497	120.851128	165.767731	2.600684	0.000000	3.890318	0.000000	0.000000	0.000000	0.028542	0.051360	-0.318225	0.000000	0.000000	3.000000	10.000000	0.000000
1399.292356	-0.047899	0.546168	0.076833	83.595497	120.851128	165.767731	2.600684	0.000000	3.890318	0.000000	0.000000	0.000000	0.026187	0.037303	-0.291951	0.000000	0.000000	3.000000	10.000000	0.000000
1399.295690	-0.047899	0.546168	0.076833	83.595497	120.851128	165.767731	2.600684	0.000000	3.890318	0.000000	0.000000	0.000000	0.026187	0.037303	-0.291951	0.000000	0.000000	3.000000	10.000000	0.000000
1399.299023	-0.047899	0.546168	0.076833	83.651894	120.300972	165.225220	2.605048	0.000000	3.841659	0.000000	0.000000	0.000000	0.026187	0.037303	-0.291951	0.000000	0.000000	3.000000	10.000000	0.000000
1399.302356	-0.047804	0.546337	0.075770	83.651894	120.300972	165.225220	2.605048	0.000000	3.841659	0.000000	0.000000	0.000000	0.028597	0.050539	-0.318820	0.000000	0.000000	3.000000	10.000000	0.000000
1399.305690	-0.047804	0.546337	0.075770	83.651894	120.300972	165.225220	2.605048	0.000000	3.841659	0.000000	0.000000	0.000000	0.028597	0.050539	-0.318820	0.000000	0.000000	3.000000	10.000000	0.000000
1399.309023	-0.047804	0.546337	0.075770	83.722458	119.574921	164.510468	2.609814	0.000000	3.788522	0.000000	0.000000	0.000000	0.028597	0.050539	-0.318820	0.000000	0.000000	3.000000	10.000000	0.000000
1399.312356	-0.047732	0.546457	0.074692	83.722458	119.574921	164.510468	2.609814	0.000000	3.788522	0.000000	0.000000	0.000000	0.021384	0.035968	-0.323558	0.000000	0.000000	3.000000	10.000000	0.000000
1399.315690	-0.047732	0.546457	0.074692	83.722458	119.574921	164.510468	2.609814	0.000000	3.788522	0.000000	0.000000	0.000000	0.021384	0.035968	-0.323558	0.000000	0.000000	3.000000	10.000000	0.000000
1399.319023	-0.047732	0.546457	0.074692	83.803497	118.701065	163.646027	2.613378	0.000000	3.734596	0.000000	0.000000	0.000000	0.021384	0.035968	-0.323558	0.000000	0.000000	3.000000	10.000000	0.000000
1399.322356	-0.047639	0.546611	0.073649	83.803497	118.701065	163.646027	2.613378	0.000000	3.734596	0.000000	0.000000	0.000000	0.028069	0.046280	-0.312773	0.000000	0.000000	3.000000	10.000000	0.000000
1399.325690	-0.047639	0.546611	0.073649	83.803497	118.701065	163.646027	2.613378	0.000000	3.734596	0.000000	0.000000	0.000000	0.028069	0.046280	-0.312773	0.000000	0.000000	3.000000	10.000000	0.000000
1399.329023	-0.047639	0.546611	0.073649	83.888718	117.732735	162.690186	2.618056	0.000000	3.682467	0.000000	0.000000	0.000000	0.028069	0.046280	-0.312773	0.000000	0.000000	3.000000	10.000000	0.000000
1399.332356	-0.047598	0.546724	0.072628	83.888718	117.732735	162.690186	2.618056	0.000000	3.682467	0.000000	0.000000	0.000000	0.012275	0.033804	-0.306288	0.000000	0.000000	3.000000	10.000000	0.000000
1399.335690	-0.047598	0.546724	0.072628	83.888718	117.732735	162.690186	2.618056	0.000000	3.682467	0.000000	0.000000	0.000000	0.012275	0.033804	-0.306288	0.000000	0.000000	3.000000	10.000000	0.000000
1399.339023	-0.047598	0.546724	0.072628	83.972565	116.727539	161.699905	2.620102	0.000000	3.631419	0.000000	0.000000	0.000000	0.012275	0.033804	-0.306288	0.000000	0.000000	3.000000	10.000000	0.000000
1399.342356	-0.047598	0.546724	0.072628	83.972565	116.727539	161.699905	2.620102	0.000000	3.631419	0.000000	0.000000	0.000000	0.012275	0.033804	-0.306288	0.000000	0.000000	3.000000	10.000000	0.000000
1399.345690	-0.047560	0.546842	0.071646	83.972565	116.727539	161.699905	2.620102	0.000000	3.631419	0.000000	0.000000	0.000000	0.011287	0.035476	-0.294667	0.000000	0.000000	3.000000	10.000000	0.000000
1399.349023	-0.047560	0.546842	0.071646	84.049057	115.764671	160.754333	2.620102	0.000000	3.631419	0.000000	0.000000	0.000000	0.011287	0.035476	-0.294667	0.000000	0.000000	3.000000	10.000000	0.000000
1399.352356	-0.047550	0.546919	0.070688	84.049057	115.764671	160.754333	2.620102	0.000000	3.631419	0.000000	0.000000	0.000000	0.003115	0.023107	-0.287445	0.000000	0.000000	3.000000	10.000000	0.000000
1399.355690	-0.047550	0.546919	0.070688	84.049057	115.764671	160.754333	2.620102	0.000000	3.631419	0.000000	0.000000	0.000000	0.003115	0.023107	-0.287445	0.000000	0.000000	3.000000	10.000000	0.000000
1399.359023	-0.047550	0.546919	0.070688	84.127602	114.726578	159.736755	2.622503	0.000000	3.534400	0.000000	0.000000	0.000000	0.003115	0.023107	-0.287445	0.000000	0.000000	3.000000	10.000000	0.000000
1399.362356	-0.047550	0.546919	0.070688	84.127602	114.726578	159.736755	2.622503	0.000000	3.534400	0.000000	0.000000	0.000000	0.003115	0.023107	-0.287445	0.000000	0.000000	3.000000	10.000000	0.000000
1399.365690	-0.047562	0.547035	0.069700	84.127602	114.726578	159.736755	2.622503	0.000000	3.534400	0.000000	0.000000	0.000000	-0.003549	0.034795	-0.296514	0.000000	0.000000	3.000000	10.000000	0.000000
1399.369023	-0.047562	0.547035	0.069700	84.181694	113.983170	159.017044	2.622503	0.000000	3.534400	0.000000	0.000000	0.000000	-0.003549	0.034795	-0.296514	0.000000	0.000000	3.000000	10.000000	0.000000
1399.372356	-0.047606	0.547106	0.068797	84.181694	113.983170	159.017044	2.622503	0.000000	3.534400	0.000000	0.000000	0.000000	-0.013328	0.021238	-0.270657	0.000000	0.000000	3.000000	10.000000	0.000000
1399.375690	-0.047606	0.547106	0.068797	84.181694	113.983170	159.017044	2.622503	0.000000	3.534400	0.000000	0.000000	0.000000	-0.013328	0.021238	-0.270657	0.000000	0.000000	3.000000	10.000000	0.000000
1399.379023	-0.047606	0.547106	0.068797	84.217072	113.464958	158.517197	2.619690	0.000000	3.439872	0.000000	0.000000	0.000000	-0.013328	0.021238	-0.270657	0.000000	0.000000	3.000000	10.000000	0.000000
1399.382356	-0.047606	0.547106	0.068797	84.217072	113.464958	158.517197	2.619690	0.000000	3.439872	0.000000	0.000000	0.000000	-0.013328	0.021238	-0.270657	0.000000	0.000000	3.000000	10.000000	0.000000
1399.385690	-0.047659	0.547178	0.067996	84.217072	113.464958	158.517197	2.619690	0.000000	3.439872	0.000000	0.000000	0.000000	-0.015956	0.021747	-0.240298	0.000000	0.000000	3.000000	10.000000	0.000000
1399.389023	-0.047659	0.547178	0.067996	84.251579	112.987953	158.062988	2.619690	0.000000	3.439872	0.000000	0.000000	0.000000	-0.015956	0.021747	-0.240298	0.000000	0.000000	3.000000	10.000000	0.000000
1399.392356	-0.047726	0.547258	0.067068	84.251579	112.987953	158.062988	2.619690	0.000000	3.439872	0.000000	0.000000	0.000000	-0.019899	0.024045	-0.278430	0.000000	0.000000	3.000000	10.000000	0.000000
1399.395690	-0.047726	0.547258	0.067068	84.251579	112.987953	158.062988	2.619690	0.000000	3.439872	0.000000	0.000000	0.000000	-0.019899	0.024045	-0.278430	0.000000	0.000000	3.000000	10.000000	0.000000
1399.399023	-0.047726	0.547258	0.067068	84.273956	112.677528	157.773666	2.613714	0.000000	3.353417	0.000000	0.000000	0.000000	-0.019899	0.024045	-0.278430	0.000000	0.000000	3.000000	10.000000	0.000000
1399.402356	-0.047726	0.547258	0.067068	84.273956	112.677528	157.773666	2.613714	0.000000	3.353417	0.000000	0.000000	0.000000	-0.019899	0.024045	-0.278430	0.000000	0.000000	3.000000	10.000000	0.000000
1399.405690	-0.047807	0.547279	0.066314	84.273956	112.677528	157.773666	2.613714	0.000000	3.353417	0.000000	0.000000	0.000000	-0.024491	0.006147	-0.226436	0.000000	0.000000	3.000000	10.000000	0.000000
1399.409023	-0.047807	0.547279	0.066314	84.290543	112.459618	157.585342	2.613714	0.000000	3.353417	0.000000	0.000000	0.000000	-0.024491	0.006147	-0.226436	0.000000	0.000000	3.000000	10.000000	0.000000
1399.412356	-0.047952	0.547307	0.065427	84.290543	112.459618	157.585342	2.613714	0.000000	3.353417	0.000000	0.000000	0.000000	-0.043257	0.008401	-0.265969	0.000000	0.000000	3.000000	10.000000	0.000000
1399.415690	-0.047952	0.547307	0.065427	84.290543	112.459618	157.585342	2.613714	0.000000	3.353417	0.000000	0.000000	0.000000	-0.043257	0.008401	-0.265969	0.000000	0.000000	3.000000	10.000000	0.000000
1399.419023	-0.047952	0.547307	0.065427	84.312454	112.142578	157.300522	2.602423	0.000000	3.271349	0.000000	0.000000	0.000000	-0.043257	0.008401	-0.265969	0.000000	0.000000	3.000000	10.000000	0.000000
1399.422356	-0.048131	0.547326	0.064662	84.312454	112.142578	157.300522	2.602423	0.000000	3.271349	0.000000	0.000000	0.000000	-0.053890	0.005837	-0.229494	0.000000	0.000000	3.000000	10.000000	0.000000
1399.425690	-0.048131	0.547326	0.064662	84.312454	112.142578	157.300522	2.602423	0.000000	3.271349	0.000000	0.000000	0.000000	-0.053890	0.005837	-0.229494	0.000000	0.000000	3.000000	10.000000	0.000000
1399.429023	-0.048131	0.547326	0.064662	84.338081	111.752670	156.945572	2.593441	0.000000	3.233100	0.000000	0.000000	0.000000	-0.053890	0.005837	-0.229494	0.000000	0.000000	3.000000	10.000000	0.000000
1399.432356	-0.048346	0.547337	0.064019	84.338081	111.752670	156.945572	2.593441	0.000000	3.233100	0.000000	0.000000	0.000000	-0.064551	0.003322	-0.192952	0.000000	0.000000	3.000000	10.000000	0.000000
1399.435690	-0.048346	0.547337	0.064019	84.338081	111.752670	156.945572	2.593441	0.000000	3.233100	0.000000	0.000000	0.000000	-0.064551	0.003322	-0.192952	0.000000	0.000000	3.000000	10.000000	0.000000
1399.439023	-0.048346	0.547337	0.064019	84.375725	111.141289	156.378082	2.582683	0.000000	3.200942	0.000000	0.000000	0.000000	-0.064551	0.003322	-0.192952	0.000000	0.000000	3.000000	10.000000	0.000000
1399.442356	-0.048346	0.547337	0.064019	84.375725	111.141289	156.378082	2.582683	0.000000	3.200942	0.000000	0.000000	0.000000	-0.064551	0.003322	-0.192952	0.000000	0.000000	3.000000	10.000000	0.000000
1399.445690	-0.048664	0.547326	0.063411	84.375725	111.141289	156.378082	2.582683	0.000000	3.200942	0.000000	0.000000	0.000000	-0.095255	-0.003281	-0.182401	0.000000	0.000000	3.000000	10.000000	0.000000
1399.449023	-0.048664	0.547326	0.063411	84.406860	110.480965	155.773468	2.582683	0.000000	3.200942	0.000000	0.000000	0.000000	-0.095255	-0.003281	-0.182401	0.000000	0.000000	3.000000	10.000000	0.000000
1399.452356	-0.049009	0.547294	0.062845	84.406860	110.480965	155.773468	2.582683	0.000000	3.200942	0.000000	0.000000	0.000000	-0.103667	-0.009860	-0.169787	0.000000	0.000000	3.000000	10.000000	0.000000
1399.455690	-0.049009	0.547294	0.062845	84.406860	110.480965	155.773468	2.582683	0.000000	3.200942	0.000000	0.000000	0.000000	-0.103667	-0.009860	-0.169787	0.000000	0.000000	3.000000	10.000000	0.000000
1399.459023	-0.049009	0.547294	0.062845	84.419106	109.883156	155.247070	2.549529	0.000000	3.142244	0.000000	0.000000	0.000000	-0.103667	-0.009860	-0.169787	0.000000	0.000000	3.000000	10.000000	0.000000
1399.462356	-0.049009	0.547294	0.062845	84.419106	109.883156	155.247070	2.549529	0.000000	3.142244	0.000000	0.000000	0.000000	-0.103667	-0.009860	-0.169787	0.000000	0.000000	3.000000	10.000000	0.000000
1399.465690	-0.049409	0.547257	0.062336	84.419106	109.883156	155.247070	2.549529	0.000000	3.142244	0.000000	0.000000	0.000000	-0.119985	-0.011049	-0.152622	0.000000	0.000000	3.000000	10.000000	0.000000
1399.469023	-0.049409	0.547257	0.062336	84.386192	109.375969	154.844757	2.549529	0.000000	3.142244	0.000000	0.000000	0.000000	-0.119985	-0.011049	-0.152622	0.000000	0.000000	3.000000	10.000000	0.000000
1399.472356	-0.049815	0.547188	0.061894	84.386192	109.375969	154.844757	2.549529	0.000000	3.142244	0.000000	0.000000	0.000000	-0.121667	-0.020780	-0.132587	0.000000	0.000000	3.000000	10.000000	0.000000
1399.475690	-0.049815	0.547188	0.061894	84.386192	109.375969	154.844757	2.549529	0.000000	3.142244	0.000000	0.000000	0.000000	-0.121667	-0.020780	-0.132587	0.000000	0.000000	3.000000	10.000000	0.000000
1399.479023	-0.049815	0.547188	0.061894	84.334206	109.146515	154.719345	2.509254	0.000000	3.094709	0.000000	0.000000	0.000000	-0.121667	-0.020780	-0.132587	0.000000	0.000000	3.000000	10.000000	0.000000
1399.482356	-0.049815	0.547188	0.061894	84.334206	109.146515	154.719345	2.509254	0.000000	3.094709	0.000000	0.000000	0.000000	-0.121667	-0.020780	-0.132587	0.000000	0.000000	3.000000	10.000000	0.000000
1399.485690	-0.050247	0.547107	0.061472	84.334206	109.146515	154.719345	2.509254	0.000000	3.094709	0.000000	0.000000	0.000000	-0.129485	-0.024007	-0.126713	0.000000	0.000000	3.000000	10.000000	0.000000
1399.489023	-0.050247	0.547107	0.061472	84.295761	109.232605	154.888443	2.509254	0.000000	3.094709	0.000000	0.000000	0.000000	-0.129485	-0.024007	-0.126713	0.000000	0.000000	3.000000	10.000000	0.000000
1399.492356	-0.050706	0.547006	0.061091	84.295761	109.232605	154.888443	2.509254	0.000000	3.094709	0.000000	0.000000	0.000000	-0.137962	-0.030480	-0.114125	0.000000	0.000000	3.000000	10.000000	0.000000
1399.495690	-0.050706	0.547006	0.061091	84.295761	109.232605	154.888443	2.509254	0.000000	3.094709	0.000000	0.000000	0.000000	-0.137962	-0.030480	-0.114125	0.000000	0.000000	3.000000	10.000000	0.000000
1399.499023	-0.050706	0.547006	0.061091	84.282349	109.422356	155.138214	2.464679	0.000000	3.054569	0.000000	0.000000	0.000000	-0.137962	-0.030480	-0.114125	0.000000	0.000000	3.000000	10.000000	0.000000
1399.502356	-0.050706	0.547006	0.061091	84.282349	109.422356	155.138214	2.464679	0.000000	3.054569	0.000000	0.000000	0.000000	-0.137962	-0.030480	-0.114125	0.000000	0.000000	3.000000	10.000000	0.000000
1399.505690	-0.051192	0.546922	0.060726	84.282349	109.422356	155.138214	2.464679	0.000000	3.054569	0.000000	0.000000	0.000000	-0.145650	-0.025151	-0.109745	0.000000	0.000000	3.000000	10.000000	0.000000
1399.509023	-0.051192	0.546922	0.060726	84.268921	109.605553	155.386826	2.464679	0.000000	3.054569	0.000000	0.000000	0.000000	-0.145650	-0.025151	-0.109745	0.000000	0.000000	3.000000	10.000000	0.000000
1399.512356	-0.051728	0.546827	0.060377	84.268921	109.605553	155.386826	2.464679	0.000000	3.054569	0.000000	0.000000	0.000000	-0.160858	-0.028373	-0.104655	0.000000	0.000000	3.000000	10.000000	0.000000
1399.515690	-0.051728	0.546827	0.060377	84.268921	109.605553	155.386826	2.464679	0.000000	3.054569	0.000000	0.000000	0.000000	-0.160858	-0.028373	-0.104655	0.000000	0.000000	3.000000	10.000000	0.000000
1399.519023	-0.051728	0.546827	0.060377	84.253761	109.739464	155.591949	2.413594	0.000000	3.018836	0.000000	0.000000	0.000000	-0.160858	-0.028373	-0.104655	0.000000	0.000000	3.000000	10.000000	0.000000
1399.522356	-0.051728	0.546827	0.060377	84.253761	109.739464	155.591949	2.413594	0.000000	3.018836	0.000000	0.000000	0.000000	-0.160858	-0.028373	-0.104655	0.000000	0.000000	3.000000	10.000000	0.000000
1399.525690	-0.052294	0.546729	0.060087	84.253761	109.739464	155.591949	2.413594	0.000000	3.018836	0.000000	0.000000	0.000000	-0.169904	-0.029493	-0.086860	0.000000	0.000000	3.000000	10.000000	0.000000
1399.529023	-0.052294	0.546729	0.060087	84.228165	109.808990	155.746613	2.413594	0.000000	3.018836	0.000000	0.000000	0.000000	-0.169904	-0.029493	-0.086860	0.000000	0.000000	3.000000	10.000000	0.000000
1399.532356	-0.052914	0.546609	0.059837	84.228165	109.808990	155.746613	2.413594	0.000000	3.018836	0.000000	0.000000	0.000000	-0.185826	-0.035950	-0.075113	0.000000	0.000000	3.000000	10.000000	0.000000
1399.535690	-0.052914	0.546609	0.059837	84.228165	109.808990	155.746613	2.413594	0.000000	3.018836	0.000000	0.000000	0.000000	-0.185826	-0.035950	-0.075113	0.000000	0.000000	3.000000	10.000000	0.000000
1399.539023	-0.052914	0.546609	0.059837	84.177452	109.727989	155.780762	2.354306	0.000000	2.991840	0.000000	0.000000	0.000000	-0.185826	-0.035950	-0.075113	0.000000	0.000000	3.000000	10.000000	0.000000
1399.542356	-0.052914	0.546609	0.059837	84.177452	109.727989	155.780762	2.354306	0.000000	2.991840	0.000000	0.000000	0.000000	-0.185826	-0.035950	-0.075113	0.000000	0.000000	3.000000	10.000000	0.000000
1399.545690	-0.053537	0.546468	0.059630	84.177452	109.727989	155.780762	2.354306	0.000000	2.991840	0.000000	0.000000	0.000000	-0.187057	-0.042379	-0.061896	0.000000	0.000000	3.000000	10.000000	0.000000
1399.549023	-0.053537	0.546468	0.059630	84.098740	109.480240	155.684097	2.354306	0.000000	2.991840	0.000000	0.000000	0.000000	-0.187057	-0.042379	-0.061896	0.000000	0.000000	3.000000	10.000000	0.000000
1399.552356	-0.054187	0.546344	0.059438	84.098740	109.480240	155.684097	2.354306	0.000000	2.991840	0.000000	0.000000	0.000000	-0.194837	-0.037061	-0.057634	0.000000	0.000000	3.000000	10.000000	0.000000
1399.555690	-0.054187	0.546344	0.059438	84.098740	109.480240	155.684097	2.354306	0.000000	2.991840	0.000000	0.000000	0.000000	-0.194837	-0.037061	-0.057634	0.000000	0.000000	3.000000	10.000000	0.000000
1399.559023	-0.054187	0.546344	0.059438	83.996193	109.071243	155.450592	2.290657	0.000000	2.971919	0.000000	0.000000	0.000000	-0.194837	-0.037061	-0.057634	0.000000	0.000000	3.000000	10.000000	0.000000
1399.562356	-0.054838	0.546210	0.059268	83.996193	109.071243	155.450592	2.290657	0.000000	2.971919	0.000000	0.000000	0.000000	-0.195429	-0.040258	-0.051167	0.000000	0.000000	3.000000	10.000000	0.000000
1399.565690	-0.054838	0.546210	0.059268	83.996193	109.071243	155.450592	2.290657	0.000000	2.971919	0.000000	0.000000	0.000000	-0.195429	-0.040258	-0.051167	0.000000	0.000000	3.000000	10.000000	0.000000
1399.569023	-0.054838	0.546210	0.059268	83.887817	108.671547	155.234116	2.258086	0.000000	2.963391	0.000000	0.000000	0.000000	-0.195429	-0.040258	-0.051167	0.000000	0.000000	3.000000	10.000000	0.000000
1399.572356	-0.055510	0.546069	0.059054	83.887817	108.671547	155.234116	2.258086	0.000000	2.963391	0.000000	0.000000	0.000000	-0.201384	-0.042323	-0.064221	0.000000	0.000000	3.000000	10.000000	0.000000
1399.575690	-0.055510	0.546069	0.059054	83.887817	108.671547	155.234116	2.258086	0.000000	2.963391	0.000000	0.000000	0.000000	-0.201384	-0.042323	-0.064221	0.000000	0.000000	3.000000	10.000000	0.000000
1399.579023	-0.055510	0.546069	0.059054	83.786530	108.283936	155.017960	2.224522	0.000000	2.952688	0.000000	0.000000	0.000000	-0.201384	-0.042323	-0.064221	0.000000	0.000000	3.000000	10.000000	0.000000
1399.582356	-0.055510	0.546069	0.059054	83.786530	108.283936	155.017960	2.224522	0.000000	2.952688	0.000000	0.000000	0.000000	-0.201384	-0.042323	-0.064221	0.000000	0.000000	3.000000	10.000000	0.000000
1399.585690	-0.056207	0.545918	0.058858	83.786530	108.283936	155.017960	2.224522	0.000000	2.952688	0.000000	0.000000	0.000000	-0.209323	-0.045499	-0.058577	0.000000	0.000000	3.000000	10.000000	0.000000
1399.589023	-0.056207	0.545918	0.058858	83.694412	107.984550	154.886978	2.224522	0.000000	2.952688	0.000000	0.000000	0.000000	-0.209323	-0.045499	-0.058577	0.000000	0.000000	3.000000	10.000000	0.000000
1399.592356	-0.056926	0.545805	0.058632	83.694412	107.984550	154.886978	2.224522	0.000000	2.952688	0.000000	0.000000	0.000000	-0.215634	-0.033792	-0.067856	0.000000	0.000000	3.000000	10.000000	0.000000
1399.595690	-0.056926	0.545805	0.058632	83.694412	107.984550	154.886978	2.224522	0.000000	2.952688	0.000000	0.000000	0.000000	-0.215634	-0.033792	-0.067856	0.000000	0.000000	3.000000	10.000000	0.000000
1399.599023	-0.056926	0.545805	0.058632	83.625603	107.742783	154.785614	2.153696	0.000000	2.931616	0.000000	0.000000	0.000000	-0.215634	-0.033792	-0.067856	0.000000	0.000000	3.000000	10.000000	0.000000
1399.602356	-0.056926	0.545805	0.058632	83.625603	107.742783	154.785614	2.153696	0.000000	2.931616	0.000000	0.000000	0.000000	-0.215634	-0.033792	-0.067856	0.000000	0.000000	3.000000	10.000000	0.000000
1399.605690	-0.057647	0.545682	0.058427	83.625603	107.742783	154.785614	2.153696	0.000000	2.931616	0.000000	0.000000	0.000000	-0.216227	-0.036965	-0.061446	0.000000	0.000000	3.000000	10.000000	0.000000
1399.609023	-0.057647	0.545682	0.058427	83.582443	107.667679	154.819427	2.153696	0.000000	2.931616	0.000000	0.000000	0.000000	-0.216227	-0.036965	-0.061446	0.000000	0.000000	3.000000	10.000000	0.000000
1399.612356	-0.058345	0.545576	0.058242	83.582443	107.667679	154.819427	2.153696	0.000000	2.931616	0.000000	0.000000	0.000000	-0.209342	-0.031700	-0.055648	0.000000	0.000000	3.000000	10.000000	0.000000
1399.615690	-0.058345	0.545576	0.058242	83.582443	107.667679	154.819427	2.153696	0.000000	2.931616	0.000000	0.000000	0.000000	-0.209342	-0.031700	-0.055648	0.000000	0.000000	3.000000	10.000000	0.000000
1399.619023	-0.058345	0.545576	0.058242	83.558167	107.619347	154.875473	2.082767	0.000000	2.912100	0.000000	0.000000	0.000000	-0.209342	-0.031700	-0.055648	0.000000	0.000000	3.000000	10.000000	0.000000
1399.622356	-0.058345	0.545576	0.058242	83.558167	107.619347	154.875473	2.082767	0.000000	2.912100	0.000000	0.000000	0.000000	-0.209342	-0.031700	-0.055648	0.000000	0.000000	3.000000	10.000000	0.000000
1399.625690	-0.059069	0.545488	0.058070	83.558167	107.619347	154.875473	2.082767	0.000000	2.912100	0.000000	0.000000	0.000000	-0.217163	-0.026400	-0.051498	0.000000	0.000000	3.000000	10.000000	0.000000
1399.629023	-0.059069	0.545488	0.058070	83.545357	107.587242	154.908112	2.082767	0.000000	2.912100	0.000000	0.000000	0.000000	-0.217163	-0.026400	-0.051498	0.000000	0.000000	3.000000	10.000000	0.000000
1399.632356	-0.059625	0.545435	0.057953	83.545357	107.587242	154.908112	2.082767	0.000000	2.912100	0.000000	0.000000	0.000000	-0.166926	-0.015827	-0.035289	0.000000	0.000000	3.000000	10.000000	0.000000
1399.635690	-0.059625	0.545435	0.057953	83.545357	107.587242	154.908112	2.082767	0.000000	2.912100	0.000000	0.000000	0.000000	-0.166926	-0.015827	-0.035289	0.000000	0.000000	3.000000	10.000000	0.000000
1399.639023	-0.059625	0.545435	0.057953	83.537010	107.580368	154.958405	2.018753	0.000000	2.897635	0.000000	0.000000	0.000000	-0.166926	-0.015827	-0.035289	0.000000	0.000000	3.000000	10.000000	0.000000
1399.642356	-0.059625	0.545435	0.057953	83.537010	107.580368	154.958405	2.018753	0.000000	2.897635	0.000000	0.000000	0.000000	-0.166926	-0.015827	-0.035289	0.000000	0.000000	3.000000	10.000000	0.000000
1399.645690	-0.060152	0.545376	0.057797	83.537010	107.580368	154.958405	2.018753	0.000000	2.897635	0.000000	0.000000	0.000000	-0.158133	-0.017891	-0.046621	0.000000	0.000000	3.000000	10.000000	0.000000
1399.649023	-0.060152	0.545376	0.057797	83.531891	107.623978	155.027847	2.018753	0.000000	2.897635	0.000000	0.000000	0.000000	-0.158133	-0.017891	-0.046621	0.000000	0.000000	3.000000	10.000000	0.000000
1399.652356	-0.060657	0.545334	0.057662	83.531891	107.623978	155.027847	2.018753	0.000000	2.897635	0.000000	0.000000	0.000000	-0.151346	-0.012608	-0.040637	0.000000	0.000000	3.000000	10.000000	0.000000
1399.655690	-0.060657	0.545334	0.057662	83.531891	107.623978	155.027847	2.018753	0.000000	2.897635	0.000000	0.000000	0.000000	-0.151346	-0.012608	-0.040637	0.000000	0.000000	3.000000	10.000000	0.000000
1399.659023	-0.060657	0.545334	0.057662	83.526733	107.670151	154.969513	1.967173	0.000000	2.883092	0.000000	0.000000	0.000000	-0.151346	-0.012608	-0.040637	0.000000	0.000000	3.000000	10.000000	0.000000
1399.662356	-0.060657	0.545334	0.057662	83.526733	107.670151	154.969513	1.967173	0.000000	2.883092	0.000000	0.000000	0.000000	-0.151346	-0.012608	-0.040637	0.000000	0.000000	3.000000	10.000000	0.000000
1399.665690	-0.061154	0.545267	0.057468	83.526733	107.670151	154.969513	1.967173	0.000000	2.883092	0.000000	0.000000	0.000000	-0.149229	-0.019924	-0.058078	0.000000	0.000000	3.000000	10.000000	0.000000
1399.669023	-0.061154	0.545267	0.057468	83.520195	107.730293	154.760651	1.967173	0.000000	2.883092	0.000000	0.000000	0.000000	-0.149229	-0.019924	-0.058078	0.000000	0.000000	3.000000	10.000000	0.000000
1399.672356	-0.061700	0.545201	0.057268	83.520195	107.730293	154.760651	1.967173	0.000000	2.883092	0.000000	0.000000	0.000000	-0.163782	-0.019944	-0.059987	0.000000	0.000000	3.000000	10.000000	0.000000
1399.675690	-0.061700	0.545201	0.057268	83.520195	107.730293	154.760651	1.967173	0.000000	2.883092	0.000000	0.000000	0.000000	-0.163782	-0.019944	-0.059987	0.000000	0.000000	3.000000	10.000000	0.000000
1399.679023	-0.061700	0.545201	0.057268	83.512390	107.809845	154.600754	1.915004	0.000000	2.863415	0.000000	0.000000	0.000000	-0.163782	-0.019944	-0.059987	0.000000	0.000000	3.000000	10.000000	0.000000
1399.682356	-0.061700	0.545201	0.057268	83.512390	107.809845	154.600754	1.915004	0.000000	2.863415	0.000000	0.000000	0.000000	-0.163782	-0.019944	-0.059987	0.000000	0.000000	3.000000	10.000000	0.000000
1399.685690	-0.062338	0.545128	0.057016	83.512390	107.809845	154.600754	1.915004	0.000000	2.863415	0.000000	0.000000	0.000000	-0.191511	-0.021979	-0.075721	0.000000	0.000000	3.000000	10.000000	0.000000
1399.689023	-0.062338	0.545128	0.057016	83.501884	107.930603	154.721909	1.915004	0.000000	2.863415	0.000000	0.000000	0.000000	-0.191511	-0.021979	-0.075721	0.000000	0.000000	3.000000	10.000000	0.000000
1399.692356	-0.063020	0.545047	0.056717	83.501884	107.930603	154.721909	1.915004	0.000000	2.863415	0.000000	0.000000	0.000000	-0.204511	-0.024026	-0.089770	0.000000	0.000000	3.000000	10.000000	0.000000
1399.695690	-0.063020	0.545047	0.056717	83.501884	107.930603	154.721909	1.915004	0.000000	2.863415	0.000000	0.000000	0.000000	-0.204511	-0.024026	-0.089770	0.000000	0.000000	3.000000	10.000000	0.000000
1399.699023	-0.063020	0.545047	0.056717	83.486725	107.997940	154.864975	1.849000	0.000000	2.835833	0.000000	0.000000	0.000000	-0.204511	-0.024026	-0.089770	0.000000	0.000000	3.000000	10.000000	0.000000
1399.702356	-0.063020	0.545047	0.056717	83.486725	107.997940	154.864975	1.849000	0.000000	2.835833	0.000000	0.000000	0.000000	-0.204511	-0.024026	-0.089770	0.000000	0.000000	3.000000	10.000000	0.000000
1399.705690	-0.063672	0.544961	0.056379	83.486725	107.997940	154.864975	1.849000	0.000000	2.835833	0.000000	0.000000	0.000000	-0.195494	-0.026049	-0.101156	0.000000	0.000000	3.000000	10.000000	0.000000
1399.709023	-0.063672	0.544961	0.056379	83.460045	108.073265	155.020569	1.849000	0.000000	2.835833	0.000000	0.000000	0.000000	-0.195494	-0.026049	-0.101156	0.000000	0.000000	3.000000	10.000000	0.000000
1399.712356	-0.064274	0.544874	0.056047	83.460045	108.073265	155.020569	1.849000	0.000000	2.835833	0.000000	0.000000	0.000000	-0.180640	-0.026052	-0.099595	0.000000	0.000000	3.000000	10.000000	0.000000
1399.715690	-0.064274	0.544874	0.056047	83.460045	108.073265	155.020569	1.849000	0.000000	2.835833	0.000000	0.000000	0.000000	-0.180640	-0.026052	-0.099595	0.000000	0.000000	3.000000	10.000000	0.000000
1399.719023	-0.064274	0.544874	0.056047	83.415390	107.996277	155.040619	1.786311	0.000000	2.802375	0.000000	0.000000	0.000000	-0.180640	-0.026052	-0.099595	0.000000	0.000000	3.000000	10.000000	0.000000
1399.722356	-0.064274	0.544874	0.056047	83.415390	107.996277	155.040619	1.786311	0.000000	2.802375	0.000000	0.000000	0.000000	-0.180640	-0.026052	-0.099595	0.000000	0.000000	3.000000	10.000000	0.000000
1399.725690	-0.064802	0.544787	0.055724	83.415390	107.996277	155.040619	1.786311	0.000000	2.802375	0.000000	0.000000	0.000000	-0.158505	-0.026036	-0.097058	0.000000	0.000000	3.000000	10.000000	0.000000
1399.729023	-0.064802	0.544787	0.055724	83.360413	107.871452	155.018707	1.786311	0.000000	2.802375	0.000000	0.000000	0.000000	-0.158505	-0.026036	-0.097058	0.000000	0.000000	3.000000	10.000000	0.000000
1399.732356	-0.065308	0.544718	0.055421	83.360413	107.871452	155.018707	1.786311	0.000000	2.802375	0.000000	0.000000	0.000000	-0.151689	-0.020784	-0.091020	0.000000	0.000000	3.000000	10.000000	0.000000
1399.735690	-0.065308	0.544718	0.055421	83.360413	107.871452	155.018707	1.786311	0.000000	2.802375	0.000000	0.000000	0.000000	-0.151689	-0.020784	-0.091020	0.000000	0.000000	3.000000	10.000000	0.000000
1399.739023	-0.065308	0.544718	0.055421	83.312698	107.758690	154.988861	1.734612	0.000000	2.771028	0.000000	0.000000	0.000000	-0.151689	-0.020784	-0.091020	0.000000	0.000000	3.000000	10.000000	0.000000
1399.742356	-0.065308	0.544718	0.055421	83.312698	107.758690	154.988861	1.734612	0.000000	2.771028	0.000000	0.000000	0.000000	-0.151689	-0.020784	-0.091020	0.000000	0.000000	3.000000	10.000000	0.000000
1399.745690	-0.065788	0.544677	0.055115	83.312698	107.758690	154.988861	1.734612	0.000000	2.771028	0.000000	0.000000	0.000000	-0.144041	-0.012310	-0.091672	0.000000	0.000000	3.000000	10.000000	0.000000
1399.749023	-0.065788	0.544677	0.055115	83.284286	107.772781	155.066162	1.734612	0.000000	2.771028	0.000000	0.000000	0.000000	-0.144041	-0.012310	-0.091672	0.000000	0.000000	3.000000	10.000000	0.000000
1399.752356	-0.066243	0.544636	0.054812	83.284286	107.772781	155.066162	1.734612	0.000000	2.771028	0.000000	0.000000	0.000000	-0.136582	-0.012312	-0.090879	0.000000	0.000000	3.000000	10.000000	0.000000
1399.755690	-0.066243	0.544636	0.054812	83.284286	107.772781	155.066162	1.734612	0.000000	2.771028	0.000000	0.000000	0.000000	-0.136582	-0.012312	-0.090879	0.000000	0.000000	3.000000	10.000000	0.000000
1399.759023	-0.066243	0.544636	0.054812	83.277626	107.833145	155.131363	1.687842	0.000000	2.740603	0.000000	0.000000	0.000000	-0.136582	-0.012312	-0.090879	0.000000	0.000000	3.000000	10.000000	0.000000
1399.762356	-0.066243	0.544636	0.054812	83.277626	107.833145	155.131363	1.687842	0.000000	2.740603	0.000000	0.000000	0.000000	-0.136582	-0.012312	-0.090879	0.000000	0.000000	3.000000	10.000000	0.000000
1399.765690	-0.066746	0.544595	0.054502	83.277626	107.833145	155.131363	1.687842	0.000000	2.740603	0.000000	0.000000	0.000000	-0.150998	-0.012315	-0.092917	0.000000	0.000000	3.000000	10.000000	0.000000
1399.769023	-0.066746	0.544595	0.054502	83.268242	107.935753	155.085007	1.687842	0.000000	2.740603	0.000000	0.000000	0.000000	-0.150998	-0.012315	-0.092917	0.000000	0.000000	3.000000	10.000000	0.000000
1399.772356	-0.067295	0.544536	0.054168	83.268242	107.935753	155.085007	1.687842	0.000000	2.740603	0.000000	0.000000	0.000000	-0.164695	-0.017555	-0.100295	0.000000	0.000000	3.000000	10.000000	0.000000
1399.775690	-0.067295	0.544536	0.054168	83.268242	107.935753	155.085007	1.687842	0.000000	2.740603	0.000000	0.000000	0.000000	-0.164695	-0.017555	-0.100295	0.000000	0.000000	3.000000	10.000000	0.000000
1399.779023	-0.067295	0.544536	0.054168	83.258812	108.037857	154.902527	1.635226	0.000000	2.708401	0.000000	0.000000	0.000000	-0.164695	-0.017555	-0.100295	0.000000	0.000000	3.000000	10.000000	0.000000
1399.782356	-0.067295	0.544536	0.054168	83.258812	108.037857	154.902527	1.635226	0.000000	2.708401	0.000000	0.000000	0.000000	-0.164695	-0.017555	-0.100295	0.000000	0.000000	3.000000	10.000000	0.000000
1399.785690	-0.067865	0.544488	0.053807	83.258812	108.037857	154.902527	1.635226	0.000000	2.708401	0.000000	0.000000	0.000000	-0.170875	-0.014369	-0.108174	0.000000	0.000000	3.000000	10.000000	0.000000
1399.789023	-0.067865	0.544488	0.053807	83.232010	108.105690	154.795410	1.635226	0.000000	2.708401	0.000000	0.000000	0.000000	-0.170875	-0.014369	-0.108174	0.000000	0.000000	3.000000	10.000000	0.000000
1399.792356	-0.068432	0.544395	0.053433	83.232010	108.105690	154.795410	1.635226	0.000000	2.708401	0.000000	0.000000	0.000000	-0.170121	-0.028044	-0.112271	0.000000	0.000000	3.000000	10.000000	0.000000
1399.795690	-0.068432	0.544395	0.053433	83.232010	108.105690	154.795410	1.635226	0.000000	2.708401	0.000000	0.000000	0.000000	-0.170121	-0.028044	-0.112271	0.000000	0.000000	3.000000	10.000000	0.000000
1399.799023	-0.068432	0.544395	0.053433	83.187500	108.053024	154.833191	1.578394	0.000000	2.671660	0.000000	0.000000	0.000000	-0.170121	-0.028044	-0.112271	0.000000	0.000000	3.000000	10.000000	0.000000
1399.802356	-0.068432	0.544395	0.053433	83.187500	108.053024	154.833191	1.578394	0.000000	2.671660	0.000000	0.000000	0.000000	-0.170121	-0.028044	-0.112271	0.000000	0.000000	3.000000	10.000000	0.000000
1399.805690	-0.068995	0.544340	0.053031	83.187500	108.053024	154.833191	1.578394	0.000000	2.671660	0.000000	0.000000	0.000000	-0.168779	-0.016431	-0.120620	0.000000	0.000000	3.000000	10.000000	0.000000
1399.809023	-0.068995	0.544340	0.053031	83.135902	108.026962	154.916016	1.578394	0.000000	2.671660	0.000000	0.000000	0.000000	-0.168779	-0.016431	-0.120620	0.000000	0.000000	3.000000	10.000000	0.000000
1399.812356	-0.069549	0.544261	0.052571	83.135902	108.026962	154.916016	1.578394	0.000000	2.671660	0.000000	0.000000	0.000000	-0.166154	-0.023728	-0.138161	0.000000	0.000000	3.000000	10.000000	0.000000
1399.815690	-0.069549	0.544261	0.052571	83.135902	108.026962	154.916016	1.578394	0.000000	2.671660	0.000000	0.000000	0.000000	-0.166154	-0.023728	-0.138161	0.000000	0.000000	3.000000	10.000000	0.000000
1399.819023	-0.069549	0.544261	0.052571	83.088737	108.025276	155.007706	1.522572	0.000000	2.628530	0.000000	0.000000	0.000000	-0.166154	-0.023728	-0.138161	0.000000	0.000000	3.000000	10.000000	0.000000
1399.822356	-0.069549	0.544261	0.052571	83.088737	108.025276	155.007706	1.522572	0.000000	2.628530	0.000000	0.000000	0.000000	-0.166154	-0.023728	-0.138161	0.000000	0.000000	3.000000	10.000000	0.000000
1399.825690	-0.070050	0.544192	0.052094	83.088737	108.025276	155.007706	1.522572	0.000000	2.628530	0.000000	0.000000	0.000000	-0.150421	-0.020526	-0.143105	0.000000	0.000000	3.000000	10.000000	0.000000
1399.829023	-0.070050	0.544192	0.052094	83.056206	108.127762	155.186005	1.522572	0.000000	2.628530	0.000000	0.000000	0.000000	-0.150421	-0.020526	-0.143105	0.000000	0.000000	3.000000	10.000000	0.000000
1399.832356	-0.070515	0.544110	0.051539	83.056206	108.127762	155.186005	1.522572	0.000000	2.628530	0.000000	0.000000	0.000000	-0.139545	-0.024662	-0.166351	0.000000	0.000000	3.000000	10.000000	0.000000
1399.835690	-0.070515	0.544110	0.051539	83.056206	108.127762	155.186005	1.522572	0.000000	2.628530	0.000000	0.000000	0.000000	-0.139545	-0.024662	-0.166351	0.000000	0.000000	3.000000	10.000000	0.000000
1399.839023	-0.070515	0.544110	0.051539	83.039566	108.313896	155.419510	1.474244	0.000000	2.576954	0.000000	0.000000	0.000000	-0.139545	-0.024662	-0.166351	0.000000	0.000000	3.000000	10.000000	0.000000
1399.842356	-0.070515	0.544110	0.051539	83.039566	108.313896	155.419510	1.474244	0.000000	2.576954	0.000000	0.000000	0.000000	-0.139545	-0.024662	-0.166351	0.000000	0.000000	3.000000	10.000000	0.000000
1399.845690	-0.070978	0.544084	0.050975	83.039566	108.313896	155.419510	1.474244	0.000000	2.576954	0.000000	0.000000	0.000000	-0.138820	-0.007840	-0.169361	0.000000	0.000000	3.000000	10.000000	0.000000
1399.849023	-0.070978	0.544084	0.050975	83.024139	108.510544	155.617050	1.474244	0.000000	2.576954	0.000000	0.000000	0.000000	-0.138820	-0.007840	-0.169361	0.000000	0.000000	3.000000	10.000000	0.000000
1399.852356	-0.071459	0.544023	0.050371	83.024139	108.510544	155.617050	1.474244	0.000000	2.576954	0.000000	0.000000	0.000000	-0.144209	-0.018356	-0.181190	0.000000	0.000000	3.000000	10.000000	0.000000
1399.855690	-0.071459	0.544023	0.050371	83.024139	108.510544	155.617050	1.474244	0.000000	2.576954	0.000000	0.000000	0.000000	-0.144209	-0.018356	-0.181190	0.000000	0.000000	3.000000	10.000000	0.000000
1399.859023	-0.071459	0.544023	0.050371	83.020088	108.548004	155.528259	1.427073	0.000000	2.518529	0.000000	0.000000	0.000000	-0.144209	-0.018356	-0.181190	0.000000	0.000000	3.000000	10.000000	0.000000
1399.862356	-0.071459	0.544023	0.050371	83.020088	108.548004	155.528259	1.427073	0.000000	2.518529	0.000000	0.000000	0.000000	-0.144209	-0.018356	-0.181190	0.000000	0.000000	3.000000	10.000000	0.000000
1399.865690	-0.071937	0.543989	0.049761	83.020088	108.548004	155.528259	1.427073	0.000000	2.518529	0.000000	0.000000	0.000000	-0.143633	-0.009989	-0.182805	0.000000	0.000000	3.000000	10.000000	0.000000
1399.869023	-0.071937	0.543989	0.049761	83.029510	108.412544	155.223007	1.427073	0.000000	2.518529	0.000000	0.000000	0.000000	-0.143633	-0.009989	-0.182805	0.000000	0.000000	3.000000	10.000000	0.000000
1399.872356	-0.072442	0.543945	0.049170	83.029510	108.412544	155.223007	1.427073	0.000000	2.518529	0.000000	0.000000	0.000000	-0.151420	-0.013195	-0.177316	0.000000	0.000000	3.000000	10.000000	0.000000
1399.875690	-0.072442	0.543945	0.049170	83.029510	108.412544	155.223007	1.427073	0.000000	2.518529	0.000000	0.000000	0.000000	-0.151420	-0.013195	-0.177316	0.000000	0.000000	3.000000	10.000000	0.000000
1399.879023	-0.072442	0.543945	0.049170	83.049744	108.086754	154.824921	1.377897	0.000000	2.458509	0.000000	0.000000	0.000000	-0.151420	-0.013195	-0.177316	0.000000	0.000000	3.000000	10.000000	0.000000
1399.882356	-0.072442	0.543945	0.049170	83.049744	108.086754	154.824921	1.377897	0.000000	2.458509	0.000000	0.000000	0.000000	-0.151420	-0.013195	-0.177316	0.000000	0.000000	3.000000	10.000000	0.000000
1399.885690	-0.072924	0.543919	0.048600	83.049744	108.086754	154.824921	1.377897	0.000000	2.458509	0.000000	0.000000	0.000000	-0.144598	-0.008000	-0.171172	0.000000	0.000000	3.000000	10.000000	0.000000
1399.889023	-0.072924	0.543919	0.048600	83.073349	107.679863	154.483246	1.377897	0.000000	2.458509	0.000000	0.000000	0.000000	-0.144598	-0.008000	-0.171172	0.000000	0.000000	3.000000	10.000000	0.000000
1399.892356	-0.073405	0.543892	0.048028	83.073349	107.679863	154.483246	1.377897	0.000000	2.458509	0.000000	0.000000	0.000000	-0.144242	-0.008064	-0.171368	0.000000	0.000000	3.000000	10.000000	0.000000
1399.895690	-0.073405	0.543892	0.048028	83.073349	107.679863	154.483246	1.377897	0.000000	2.458509	0.000000	0.000000	0.000000	-0.144242	-0.008064	-0.171368	0.000000	0.000000	3.000000	10.000000	0.000000
1399.899023	-0.073405	0.543892	0.048028	83.099876	107.312187	154.181015	1.329757	0.000000	2.401419	0.000000	0.000000	0.000000	-0.144242	-0.008064	-0.171368	0.000000	0.000000	3.000000	10.000000	0.000000
1399.902356	-0.073405	0.543892	0.048028	83.099876	107.312187	154.181015	1.329757	0.000000	2.401419	0.000000	0.000000	0.000000	-0.144242	-0.008064	-0.171368	0.000000	0.000000	3.000000	10.000000	0.000000
1399.905690	-0.073864	0.543854	0.047482	83.099876	107.312187	154.181015	1.329757	0.000000	2.401419	0.000000	0.000000	0.000000	-0.137681	-0.011242	-0.163780	0.000000	0.000000	3.000000	10.000000	0.000000
1399.909023	-0.073864	0.543854	0.047482	83.117691	107.067436	153.998489	1.329757	0.000000	2.401419	0.000000	0.000000	0.000000	-0.137681	-0.011242	-0.163780	0.000000	0.000000	3.000000	10.000000	0.000000
1399.912356	-0.074292	0.543810	0.046899	83.117691	107.067436	153.998489	1.329757	0.000000	2.401419	0.000000	0.000000	0.000000	-0.128401	-0.013362	-0.174960	0.000000	0.000000	3.000000	10.000000	0.000000
1399.915690	-0.074292	0.543810	0.046899	83.117691	107.067436	153.998489	1.329757	0.000000	2.401419	0.000000	0.000000	0.000000	-0.128401	-0.013362	-0.174960	0.000000	0.000000	3.000000	10.000000	0.000000
1399.919023	-0.074292	0.543810	0.046899	83.123344	106.984558	153.979355	1.285410	0.000000	2.344962	0.000000	0.000000	0.000000	-0.128401	-0.013362	-0.174960	0.000000	0.000000	3.000000	10.000000	0.000000
1399.922356	-0.074292	0.543810	0.046899	83.123344	106.984558	153.979355	1.285410	0.000000	2.344962	0.000000	0.000000	0.000000	-0.128401	-0.013362	-0.174960	0.000000	0.000000	3.000000	10.000000	0.000000
1399.925690	-0.074766	0.543765	0.046308	83.123344	106.984558	153.979355	1.285410	0.000000	2.344962	0.000000	0.000000	0.000000	-0.142403	-0.013389	-0.177263	0.000000	0.000000	3.000000	10.000000	0.000000
1399.929023	-0.074766	0.543765	0.046308	83.120605	107.011932	154.067062	1.285410	0.000000	2.344962	0.000000	0.000000	0.000000	-0.142403	-0.013389	-0.177263	0.000000	0.000000	3.000000	10.000000	0.000000
1399.932356	-0.075240	0.543721	0.045717	83.120605	107.011932	154.067062	1.285410	0.000000	2.344962	0.000000	0.000000	0.000000	-0.142035	-0.013418	-0.177459	0.000000	0.000000	3.000000	10.000000	0.000000
1399.935690	-0.075240	0.543721	0.045717	83.120605	107.011932	154.067062	1.285410	0.000000	2.344962	0.000000	0.000000	0.000000	-0.142035	-0.013418	-0.177459	0.000000	0.000000	3.000000	10.000000	0.000000
1399.939023	-0.075240	0.543721	0.045717	83.126305	106.920975	154.040009	1.238004	0.000000	2.285842	0.000000	0.000000	0.000000	-0.142035	-0.013418	-0.177459	0.000000	0.000000	3.000000	10.000000	0.000000
1399.942356	-0.075240	0.543721	0.045717	83.126305	106.920975	154.040009	1.238004	0.000000	2.285842	0.000000	0.000000	0.000000	-0.142035	-0.013418	-0.177459	0.000000	0.000000	3.000000	10.000000	0.000000
1399.945690	-0.075787	0.543665	0.045136	83.126305	106.920975	154.040009	1.238004	0.000000	2.285842	0.000000	0.000000	0.000000	-0.164139	-0.016596	-0.174158	0.000000	0.000000	3.000000	10.000000	0.000000
1399.949023	-0.075787	0.543665	0.045136	83.145279	106.639641	153.816101	1.238004	0.000000	2.285842	0.000000	0.000000	0.000000	-0.164139	-0.016596	-0.174158	0.000000	0.000000	3.000000	10.000000	0.000000
1399.952356	-0.076357	0.543582	0.044556	83.145279	106.639641	153.816101	1.238004	0.000000	2.285842	0.000000	0.000000	0.000000	-0.171095	-0.024923	-0.174083	0.000000	0.000000	3.000000	10.000000	0.000000
1399.955690	-0.076357	0.543582	0.044556	83.145279	106.639641	153.816101	1.238004	0.000000	2.285842	0.000000	0.000000	0.000000	-0.171095	-0.024923	-0.174083	0.000000	0.000000	3.000000	10.000000	0.000000
1399.959023	-0.076357	0.543582	0.044556	83.175934	106.199844	153.312790	1.182132	0.000000	2.227802	0.000000	0.000000	0.000000	-0.171095	-0.024923	-0.174083	0.000000	0.000000	3.000000	10.000000	0.000000
1399.962356	-0.076357	0.543582	0.044556	83.175934	106.199844	153.312790	1.182132	0.000000	2.227802	0.000000	0.000000	0.000000	-0.171095	-0.024923	-0.174083	0.000000	0.000000	3.000000	10.000000	0.000000
1399.965690	-0.076953	0.543516	0.043989	83.175934	106.199844	153.312790	1.182132	0.000000	2.227802	0.000000	0.000000	0.000000	-0.178630	-0.019753	-0.170095	0.000000	0.000000	3.000000	10.000000	0.000000
1399.969023	-0.076953	0.543516	0.043989	83.215401	105.594795	152.418274	1.182132	0.000000	2.227802	0.000000	0.000000	0.000000	-0.178630	-0.019753	-0.170095	0.000000	0.000000	3.000000	10.000000	0.000000
1399.972356	-0.077548	0.543423	0.043426	83.215401	105.594795	152.418274	1.182132	0.000000	2.227802	0.000000	0.000000	0.000000	-0.178426	-0.028064	-0.168966	0.000000	0.000000	3.000000	10.000000	0.000000
1399.975690	-0.077548	0.543423	0.043426	83.215401	105.594795	152.418274	1.182132	0.000000	2.227802	0.000000	0.000000	0.000000	-0.178426	-0.028064	-0.168966	0.000000	0.000000	3.000000	10.000000	0.000000
1399.979023	-0.077548	0.543423	0.043426	83.253548	104.942276	151.527954	1.122623	0.000000	2.171292	0.000000	0.000000	0.000000	-0.178426	-0.028064	-0.168966	0.000000	0.000000	3.000000	10.000000	0.000000
1399.982356	-0.077548	0.543423	0.043426	83.253548	104.942276	151.527954	1.122623	0.000000	2.171292	0.000000	0.000000	0.000000	-0.178426	-0.028064	-0.168966	0.000000	0.000000	3.000000	10.000000	0.000000
1399.985690	-0.078132	0.543305	0.042804	83.253548	104.942276	151.527954	1.122623	0.000000	2.171292	0.000000	0.000000	0.000000	-0.175286	-0.035348	-0.186658	0.000000	0.000000	3.000000	10.000000	0.000000
1399.989023	-0.078132	0.543305	0.042804	83.271561	104.371178	150.977356	1.122623	0.000000	2.171292	0.000000	0.000000	0.000000	-0.175286	-0.035348	-0.186658	0.000000	0.000000	3.000000	10.000000	0.000000
1399.992356	-0.078792	0.543194	0.042210	83.271561	104.371178	150.977356	1.122623	0.000000	2.171292	0.000000	0.000000	0.000000	-0.198062	-0.033248	-0.178217	0.000000	0.000000	3.000000	10.000000	0.000000
1399.995690	-0.078792	0.543194	0.042210	83.271561	104.371178	150.977356	1.122623	0.000000	2.171292	0.000000	0.000000	0.000000	-0.198062	-0.033248	-0.178217	0.000000	0.000000	3.000000	10.000000	0.000000
1399.999023	-0.078792	0.543194	0.042210	83.273109	103.794548	150.499817	1.060399	0.000000	2.110479	0.000000	0.000000	0.000000	-0.198062	-0.033248	-0.178217	0.000000	0.000000	3.000000	10.000000	0.000000
1400.002356	-0.078792	0.543194	0.042210	83.273109	103.794548	150.499817	1.060399	0.000000	2.110479	0.000000	0.000000	0.000000	-0.198062	-0.033248	-0.178217	0.000000	0.000000	3.000000	10.000000	0.000000
1400.005690	-0.079491	0.543104	0.041562	83.273109	103.794548	150.499817	1.060399	0.000000	2.110479	0.000000	0.000000	0.000000	-0.209634	-0.027051	-0.194283	0.000000	0.000000	3.000000	10.000000	0.000000
1400.009023	-0.079491	0.543104	0.041562	83.243500	103.193253	149.980103	1.060399	0.000000	2.110479	0.000000	0.000000	0.000000	-0.209634	-0.027051	-0.194283	0.000000	0.000000	3.000000	10.000000	0.000000
1400.012356	-0.080171	0.543021	0.040957	83.243500	103.193253	149.980103	1.060399	0.000000	2.110479	0.000000	0.000000	0.000000	-0.203926	-0.024991	-0.181416	0.000000	0.000000	3.000000	10.000000	0.000000
1400.015690	-0.080171	0.543021	0.040957	83.243500	103.193253	149.980103	1.060399	0.000000	2.110479	0.000000	0.000000	0.000000	-0.203926	-0.024991	-0.181416	0.000000	0.000000	3.000000	10.000000	0.000000
1400.019023	-0.080171	0.543021	0.040957	83.167778	102.471001	149.370972	0.991472	0.000000	2.047863	0.000000	0.000000	0.000000	-0.203926	-0.024991	-0.181416	0.000000	0.000000	3.000000	10.000000	0.000000
1400.022356	-0.080171	0.543021	0.040957	83.167778	102.471001	149.370972	0.991472	0.000000	2.047863	0.000000	0.000000	0.000000	-0.203926	-0.024991	-0.181416	0.000000	0.000000	3.000000	10.000000	0.000000
1400.025690	-0.080821	0.542975	0.040328	83.167778	102.471001	149.370972	0.991472	0.000000	2.047863	0.000000	0.000000	0.000000	-0.195009	-0.013634	-0.188731	0.000000	0.000000	3.000000	10.000000	0.000000
1400.029023	-0.080821	0.542975	0.040328	83.051888	101.703026	148.678925	0.991472	0.000000	2.047863	0.000000	0.000000	0.000000	-0.195009	-0.013634	-0.188731	0.000000	0.000000	3.000000	10.000000	0.000000
1400.032356	-0.081445	0.542930	0.039702	83.051888	101.703026	148.678925	0.991472	0.000000	2.047863	0.000000	0.000000	0.000000	-0.187419	-0.013686	-0.187886	0.000000	0.000000	3.000000	10.000000	0.000000
1400.035690	-0.081445	0.542930	0.039702	83.051888	101.703026	148.678925	0.991472	0.000000	2.047863	0.000000	0.000000	0.000000	-0.187419	-0.013686	-0.187886	0.000000	0.000000	3.000000	10.000000	0.000000
1400.039023	-0.081445	0.542930	0.039702	82.926262	101.030571	148.060577	0.927734	0.000000	1.985093	0.000000	0.000000	0.000000	-0.187419	-0.013686	-0.187886	0.000000	0.000000	3.000000	10.000000	0.000000
1400.042356	-0.081445	0.542930	0.039702	82.926262	101.030571	148.060577	0.927734	0.000000	1.985093	0.000000	0.000000	0.000000	-0.187419	-0.013686	-0.187886	0.000000	0.000000	3.000000	10.000000	0.000000
1400.045690	-0.082074	0.542918	0.039110	82.926262	101.030571	148.060577	0.927734	0.000000	1.985093	0.000000	0.000000	0.000000	-0.188694	-0.003394	-0.177475	0.000000	0.000000	3.000000	10.000000	0.000000
1400.049023	-0.082074	0.542918	0.039110	82.791275	100.611938	147.854431	0.927734	0.000000	1.985093	0.000000	0.000000	0.000000	-0.188694	-0.003394	-0.177475	0.000000	0.000000	3.000000	10.000000	0.000000
1400.052356	-0.082658	0.542924	0.038543	82.791275	100.611938	147.854431	0.927734	0.000000	1.985093	0.000000	0.000000	0.000000	-0.175004	0.001724	-0.170054	0.000000	0.000000	3.000000	10.000000	0.000000
1400.055690	-0.082658	0.542924	0.038543	82.791275	100.611938	147.854431	0.927734	0.000000	1.985093	0.000000	0.000000	0.000000	-0.175004	0.001724	-0.170054	0.000000	0.000000	3.000000	10.000000	0.000000
1400.059023	-0.082658	0.542924	0.038543	82.692253	100.339371	147.746231	0.867118	0.000000	1.927172	0.000000	0.000000	0.000000	-0.175004	0.001724	-0.170054	0.000000	0.000000	3.000000	10.000000	0.000000
1400.062356	-0.082658	0.542924	0.038543	82.692253	100.339371	147.746231	0.867118	0.000000	1.927172	0.000000	0.000000	0.000000	-0.175004	0.001724	-0.170054	0.000000	0.000000	3.000000	10.000000	0.000000
1400.065690	-0.083209	0.542950	0.037935	82.692253	100.339371	147.746231	0.867118	0.000000	1.927172	0.000000	0.000000	0.000000	-0.165270	0.007826	-0.182604	0.000000	0.000000	3.000000	10.000000	0.000000
1400.069023	-0.083209	0.542950	0.037935	82.654793	100.313606	147.822662	0.867118	0.000000	1.927172	0.000000	0.000000	0.000000	-0.165270	0.007826	-0.182604	0.000000	0.000000	3.000000	10.000000	0.000000
1400.072356	-0.083718	0.542983	0.037374	82.654793	100.313606	147.822662	0.867118	0.000000	1.927172	0.000000	0.000000	0.000000	-0.152796	0.009827	-0.168359	0.000000	0.000000	3.000000	10.000000	0.000000
1400.075690	-0.083718	0.542983	0.037374	82.654793	100.313606	147.822662	0.867118	0.000000	1.927172	0.000000	0.000000	0.000000	-0.152796	0.009827	-0.168359	0.000000	0.000000	3.000000	10.000000	0.000000
1400.079023	-0.083718	0.542983	0.037374	82.649849	100.400497	147.963913	0.814107	0.000000	1.868678	0.000000	0.000000	0.000000	-0.152796	0.009827	-0.168359	0.000000	0.000000	3.000000	10.000000	0.000000
1400.082356	-0.083718	0.542983	0.037374	82.649849	100.400497	147.963913	0.814107	0.000000	1.868678	0.000000	0.000000	0.000000	-0.152796	0.009827	-0.168359	0.000000	0.000000	3.000000	10.000000	0.000000
1400.085690	-0.084148	0.543036	0.036779	82.649849	100.400497	147.963913	0.814107	0.000000	1.868678	0.000000	0.000000	0.000000	-0.129018	0.015868	-0.178456	0.000000	0.000000	3.000000	10.000000	0.000000
1400.089023	-0.084148	0.543036	0.036779	82.647507	100.427536	148.044662	0.814107	0.000000	1.868678	0.000000	0.000000	0.000000	-0.129018	0.015868	-0.178456	0.000000	0.000000	3.000000	10.000000	0.000000
1400.092356	-0.084510	0.543078	0.036218	82.647507	100.427536	148.044662	0.814107	0.000000	1.868678	0.000000	0.000000	0.000000	-0.108741	0.012733	-0.168265	0.000000	0.000000	3.000000	10.000000	0.000000
1400.095690	-0.084510	0.543078	0.036218	82.647507	100.427536	148.044662	0.814107	0.000000	1.868678	0.000000	0.000000	0.000000	-0.108741	0.012733	-0.168265	0.000000	0.000000	3.000000	10.000000	0.000000
1400.099023	-0.084510	0.543078	0.036218	82.650467	100.376610	148.045319	0.774481	0.000000	1.810891	0.000000	0.000000	0.000000	-0.108741	0.012733	-0.168265	0.000000	0.000000	3.000000	10.000000	0.000000
1400.102356	-0.084848	0.543120	0.035661	82.650467	100.376610	148.045319	0.774481	0.000000	1.810891	0.000000	0.000000	0.000000	-0.101426	0.012654	-0.167188	0.000000	0.000000	3.000000	10.000000	0.000000
1400.105690	-0.084848	0.543120	0.035661	82.650467	100.376610	148.045319	0.774481	0.000000	1.810891	0.000000	0.000000	0.000000	-0.101426	0.012654	-0.167188	0.000000	0.000000	3.000000	10.000000	0.000000
1400.109023	-0.084848	0.543120	0.035661	82.658661	100.244919	147.965881	0.757576	0.000000	1.783027	0.000000	0.000000	0.000000	-0.101426	0.012654	-0.167188	0.000000	0.000000	3.000000	10.000000	0.000000
1400.112356	-0.085193	0.543169	0.035143	82.658661	100.244919	147.965881	0.757576	0.000000	1.783027	0.000000	0.000000	0.000000	-0.103247	0.014660	-0.155198	0.000000	0.000000	3.000000	10.000000	0.000000
1400.115690	-0.085193	0.543169	0.035143	82.658661	100.244919	147.965881	0.757576	0.000000	1.783027	0.000000	0.000000	0.000000	-0.103247	0.014660	-0.155198	0.000000	0.000000	3.000000	10.000000	0.000000
1400.119023	-0.085193	0.543169	0.035143	82.668938	100.073875	147.847061	0.740369	0.000000	1.757160	0.000000	0.000000	0.000000	-0.103247	0.014660	-0.155198	0.000000	0.000000	3.000000	10.000000	0.000000
1400.122356	-0.085193	0.543169	0.035143	82.668938	100.073875	147.847061	0.740369	0.000000	1.757160	0.000000	0.000000	0.000000	-0.103247	0.014660	-0.155198	0.000000	0.000000	3.000000	10.000000	0.000000
1400.125690	-0.085529	0.543211	0.034585	82.668938	100.073875	147.847061	0.740369	0.000000	1.757160	0.000000	0.000000	0.000000	-0.100884	0.012504	-0.167426	0.000000	0.000000	3.000000	10.000000	0.000000
1400.129023	-0.085529	0.543211	0.034585	82.674957	99.974205	147.791412	0.740369	0.000000	1.757160	0.000000	0.000000	0.000000	-0.100884	0.012504	-0.167426	0.000000	0.000000	3.000000	10.000000	0.000000
1400.132356	-0.085868	0.543242	0.034049	82.674957	99.974205	147.791412	0.740369	0.000000	1.757160	0.000000	0.000000	0.000000	-0.101788	0.009380	-0.160793	0.000000	0.000000	3.000000	10.000000	0.000000
1400.135690	-0.085868	0.543242	0.034049	82.674957	99.974205	147.791412	0.740369	0.000000	1.757160	0.000000	0.000000	0.000000	-0.101788	0.009380	-0.160793	0.000000	0.000000	3.000000	10.000000	0.000000
1400.139023	-0.085868	0.543242	0.034049	82.679001	99.900307	147.768906	0.706590	0.000000	1.702457	0.000000	0.000000	0.000000	-0.101788	0.009380	-0.160793	0.000000	0.000000	3.000000	10.000000	0.000000
1400.142356	-0.085868	0.543242	0.034049	82.679001	99.900307	147.768906	0.706590	0.000000	1.702457	0.000000	0.000000	0.000000	-0.101788	0.009380	-0.160793	0.000000	0.000000	3.000000	10.000000	0.000000
1400.145690	-0.086214	0.543280	0.033553	82.679001	99.900307	147.768906	0.706590	0.000000	1.702457	0.000000	0.000000	0.000000	-0.103654	0.011436	-0.148791	0.000000	0.000000	3.000000	10.000000	0.000000
1400.149023	-0.086214	0.543280	0.033553	82.674637	99.962898	147.882187	0.706590	0.000000	1.702457	0.000000	0.000000	0.000000	-0.103654	0.011436	-0.148791	0.000000	0.000000	3.000000	10.000000	0.000000
1400.152356	-0.086554	0.543328	0.033034	82.674637	99.962898	147.882187	0.706590	0.000000	1.702457	0.000000	0.000000	0.000000	-0.102216	0.014384	-0.155656	0.000000	0.000000	3.000000	10.000000	0.000000
1400.155690	-0.086554	0.543328	0.033034	82.674637	99.962898	147.882187	0.706590	0.000000	1.702457	0.000000	0.000000	0.000000	-0.102216	0.014384	-0.155656	0.000000	0.000000	3.000000	10.000000	0.000000
1400.159023	-0.086554	0.543328	0.033034	82.668213	100.059303	148.020508	0.672278	0.000000	1.651716	0.000000	0.000000	0.000000	-0.102216	0.014384	-0.155656	0.000000	0.000000	3.000000	10.000000	0.000000
1400.162356	-0.086554	0.543328	0.033034	82.668213	100.059303	148.020508	0.672278	0.000000	1.651716	0.000000	0.000000	0.000000	-0.102216	0.014384	-0.155656	0.000000	0.000000	3.000000	10.000000	0.000000
1400.165690	-0.086805	0.543366	0.032554	82.668213	100.059303	148.020508	0.672278	0.000000	1.651716	0.000000	0.000000	0.000000	-0.075263	0.011323	-0.144066	0.000000	0.000000	3.000000	10.000000	0.000000
1400.169023	-0.086805	0.543366	0.032554	82.661736	100.160866	148.158569	0.672278	0.000000	1.651716	0.000000	0.000000	0.000000	-0.075263	0.011323	-0.144066	0.000000	0.000000	3.000000	10.000000	0.000000
1400.172356	-0.087033	0.543376	0.032082	82.661736	100.160866	148.158569	0.672278	0.000000	1.651716	0.000000	0.000000	0.000000	-0.068355	0.003099	-0.141513	0.000000	0.000000	3.000000	10.000000	0.000000
1400.175690	-0.087033	0.543376	0.032082	82.661736	100.160866	148.158569	0.672278	0.000000	1.651716	0.000000	0.000000	0.000000	-0.068355	0.003099	-0.141513	0.000000	0.000000	3.000000	10.000000	0.000000
1400.179023	-0.087033	0.543376	0.032082	82.655220	100.270401	148.296448	0.648342	0.000000	1.604120	0.000000	0.000000	0.000000	-0.068355	0.003099	-0.141513	0.000000	0.000000	3.000000	10.000000	0.000000
1400.182356	-0.087033	0.543376	0.032082	82.655220	100.270401	148.296448	0.648342	0.000000	1.604120	0.000000	0.000000	0.000000	-0.068355	0.003099	-0.141513	0.000000	0.000000	3.000000	10.000000	0.000000
1400.185690	-0.087190	0.543414	0.031618	82.655220	100.270401	148.296448	0.648342	0.000000	1.604120	0.000000	0.000000	0.000000	-0.047050	0.011193	-0.139245	0.000000	0.000000	3.000000	10.000000	0.000000
1400.189023	-0.087190	0.543414	0.031618	82.647583	100.407806	148.456924	0.648342	0.000000	1.604120	0.000000	0.000000	0.000000	-0.047050	0.011193	-0.139245	0.000000	0.000000	3.000000	10.000000	0.000000
1400.192356	-0.087190	0.543414	0.031618	82.647583	100.407806	148.456924	0.648342	0.000000	1.604120	0.000000	0.000000	0.000000	-0.047050	0.011193	-0.139245	0.000000	0.000000	3.000000	10.000000	0.000000
1400.195690	-0.087190	0.543414	0.031618	82.647583	100.407806	148.456924	0.648342	0.000000	1.604120	0.000000	0.000000	0.000000	-0.047050	0.011193	-0.139245	0.000000	0.000000	3.000000	10.000000	0.000000
1400.199023	-0.087357	0.543453	0.030678	82.639816	100.547638	148.617111	0.640500	0.000000	1.580912	0.000000	0.000000	0.000000	-0.050089	0.011919	-0.281925	0.000000	0.000000	3.000000	10.000000	0.000000
1400.202356	-0.087357	0.543453	0.030678	82.639816	100.547638	148.617111	0.640500	0.000000	1.580912	0.000000	0.000000	0.000000	-0.000001	-0.000007	-0.000000	0.000000	0.000000	3.000000	10.000000	0.000000
1400.205690	-0.087357	0.543453	0.030678	82.639816	100.547638	148.617111	0.640500	0.000000	1.580912	0.000000	0.000000	0.000000	-0.000001	-0.000007	-0.000000	0.000000	0.000000	3.000000	10.000000	0.000000
1400.209023	-0.087357	0.543453	0.030678	82.630943	100.712418	148.799698	0.632152	0.000000	1.533924	0.000000	0.000000	0.000000	-0.000001	-0.000007	-0.000000	0.000000	0.000000	3.000000	10.000000	0.000000
1400.212356	-0.087357	0.543453	0.030678	82.630943	100.712418	148.799698	0.632152	0.000000	1.533924	0.000000	0.000000	0.000000	-0.000001	-0.000007	-0.000000	0.000000	0.000000	3.000000	10.000000	0.000000
1400.215690	-0.087436	0.543483	0.030186	82.630943	100.712418	148.799698	0.632152	0.000000	1.533924	0.000000	0.000000	0.000000	-0.023683	0.008855	-0.147797	0.000000	0.000000	3.000000	10.000000	0.000000
1400.219023	-0.087436	0.543483	0.030186	82.624214	100.838280	148.943344	0.632152	0.000000	1.533924	0.000000	0.000000	0.000000	-0.023683	0.008855	-0.147797	0.000000	0.000000	3.000000	10.000000	0.000000
1400.222356	-0.087465	0.543495	0.029683	82.624214	100.838280	148.943344	0.632152	0.000000	1.533924	0.000000	0.000000	0.000000	-0.008745	0.003666	-0.150730	0.000000	0.000000	3.000000	10.000000	0.000000
1400.225690	-0.087465	0.543495	0.029683	82.624214	100.838280	148.943344	0.632152	0.000000	1.533924	0.000000	0.000000	0.000000	-0.008745	0.003666	-0.150730	0.000000	0.000000	3.000000	10.000000	0.000000
1400.229023	-0.087465	0.543495	0.029683	82.615173	101.005066	149.125214	0.626747	0.000000	1.484170	0.000000	0.000000	0.000000	-0.008745	0.003666	-0.150730	0.000000	0.000000	3.000000	10.000000	0.000000
1400.232356	-0.087465	0.543495	0.029683	82.615173	101.005066	149.125214	0.626747	0.000000	1.484170	0.000000	0.000000	0.000000	-0.008745	0.003666	-0.150730	0.000000	0.000000	3.000000	10.000000	0.000000
1400.235690	-0.087494	0.543507	0.029181	82.615173	101.005066	149.125214	0.626747	0.000000	1.484170	0.000000	0.000000	0.000000	-0.008666	0.003589	-0.150779	0.000000	0.000000	3.000000	10.000000	0.000000
1400.239023	-0.087494	0.543507	0.029181	82.608246	101.145004	149.275101	0.626747	0.000000	1.484170	0.000000	0.000000	0.000000	-0.008666	0.003589	-0.150779	0.000000	0.000000	3.000000	10.000000	0.000000
1400.242356	-0.087495	0.543529	0.028660	82.608246	101.145004	149.275101	0.626747	0.000000	1.484170	0.000000	0.000000	0.000000	-0.000447	0.006477	-0.156355	0.000000	0.000000	3.000000	10.000000	0.000000
1400.245690	-0.087495	0.543529	0.028660	82.608246	101.145004	149.275101	0.626747	0.000000	1.484170	0.000000	0.000000	0.000000	-0.000447	0.006477	-0.156355	0.000000	0.000000	3.000000	10.000000	0.000000
1400.249023	-0.087495	0.543529	0.028660	82.603546	101.255844	149.393402	0.625228	0.000000	1.432981	0.000000	0.000000	0.000000	-0.000447	0.006477	-0.156355	0.000000	0.000000	3.000000	10.000000	0.000000
1400.252356	-0.087495	0.543529	0.028660	82.603546	101.255844	149.393402	0.625228	0.000000	1.432981	0.000000	0.000000	0.000000	-0.000447	0.006477	-0.156355	0.000000	0.000000	3.000000	10.000000	0.000000
1400.255690	-0.087431	0.543567	0.028169	82.603546	101.255844	149.393402	0.625228	0.000000	1.432981	0.000000	0.000000	0.000000	0.019389	0.011539	-0.147290	0.000000	0.000000	3.000000	10.000000	0.000000
1400.259023	-0.087431	0.543567	0.028169	82.603149	101.299225	149.441772	0.625228	0.000000	1.432981	0.000000	0.000000	0.000000	0.019389	0.011539	-0.147290	0.000000	0.000000	3.000000	10.000000	0.000000
1400.262356	-0.087431	0.543567	0.028169	82.603149	101.299225	149.441772	0.625228	0.000000	1.432981	0.000000	0.000000	0.000000	0.019389	0.011539	-0.147290	0.000000	0.000000	3.000000	10.000000	0.000000
1400.265690	-0.087431	0.543567	0.028169	82.603149	101.299225	149.441772	0.625228	0.000000	1.432981	0.000000	0.000000	0.000000	0.019389	0.011539	-0.147290	0.000000	0.000000	3.000000	10.000000	0.000000
1400.269023	-0.087286	0.543624	0.027236	82.608353	101.259590	149.404709	0.628460	0.000000	1.408433	0.000000	0.000000	0.000000	0.043303	0.016943	-0.279932	0.000000	0.000000	3.000000	10.000000	0.000000
1400.272356	-0.087286	0.543624	0.027236	82.608353	101.259590	149.404709	0.628460	0.000000	1.408433	0.000000	0.000000	0.000000	-0.000001	-0.000009	-0.000000	0.000000	0.000000	3.000000	10.000000	0.000000
1400.275690	-0.087286	0.543624	0.027236	82.608353	101.259590	149.404709	0.628460	0.000000	1.408433	0.000000	0.000000	0.000000	-0.000001	-0.000009	-0.000000	0.000000	0.000000	3.000000	10.000000	0.000000
1400.279023	-0.087286	0.543624	0.027236	82.613503	101.229118	149.374405	0.635677	0.000000	1.361778	0.000000	0.000000	0.000000	-0.000001	-0.000009	-0.000000	0.000000	0.000000	3.000000	10.000000	0.000000
1400.282356	-0.087286	0.543624	0.027236	82.613503	101.229118	149.374405	0.635677	0.000000	1.361778	0.000000	0.000000	0.000000	-0.000001	-0.000009	-0.000000	0.000000	0.000000	3.000000	10.000000	0.000000
1400.285690	-0.087183	0.543669	0.026793	82.613503	101.229118	149.374405	0.635677	0.000000	1.361778	0.000000	0.000000	0.000000	0.031042	0.013468	-0.132788	0.000000	0.000000	3.000000	10.000000	0.000000
1400.289023	-0.087183	0.543669	0.026793	82.617569	101.207970	149.352997	0.635677	0.000000	1.361778	0.000000	0.000000	0.000000	0.031042	0.013468	-0.132788	0.000000	0.000000	3.000000	10.000000	0.000000
1400.292356	-0.087183	0.543669	0.026793	82.617569	101.207970	149.352997	0.635677	0.000000	1.361778	0.000000	0.000000	0.000000	0.031042	0.013468	-0.132788	0.000000	0.000000	3.000000	10.000000	0.000000
1400.295690	-0.087183	0.543669	0.026793	82.617569	101.207970	149.352997	0.635677	0.000000	1.361778	0.000000	0.000000	0.000000	0.031042	0.013468	-0.132788	0.000000	0.000000	3.000000	10.000000	0.000000
1400.299023	-0.086965	0.543760	0.025844	82.617249	101.256958	149.401505	0.640851	0.000000	1.339646	0.000000	0.000000	0.000000	0.065485	0.027487	-0.284686	0.000000	0.000000	3.000000	10.000000	0.000000
1400.302356	-0.086965	0.543760	0.025844	82.617249	101.256958	149.401505	0.640851	0.000000	1.339646	0.000000	0.000000	0.000000	-0.000001	0.000004	0.000000	0.000000	0.000000	3.000000	10.000000	0.000000
1400.305690	-0.086965	0.543760	0.025844	82.617249	101.256958	149.401505	0.640851	0.000000	1.339646	0.000000	0.000000	0.000000	-0.000001	0.000004	0.000000	0.000000	0.000000	3.000000	10.000000	0.000000
1400.309023	-0.086965	0.543760	0.025844	82.615814	101.324516	149.465714	0.651765	0.000000	1.292199	0.000000	0.000000	0.000000	-0.000001	0.000004	0.000000	0.000000	0.000000	3.000000	10.000000	0.000000
1400.312356	-0.086965	0.543760	0.025844	82.615814	101.324516	149.465714	0.651765	0.000000	1.292199	0.000000	0.000000	0.000000	-0.000001	0.000004	0.000000	0.000000	0.000000	3.000000	10.000000	0.000000
1400.315690	-0.086827	0.543807	0.025342	82.615814	101.324516	149.465714	0.651765	0.000000	1.292199	0.000000	0.000000	0.000000	0.041315	0.013993	-0.150674	0.000000	0.000000	3.000000	10.000000	0.000000
1400.319023	-0.086827	0.543807	0.025342	82.617676	101.344467	149.482742	0.651765	0.000000	1.292199	0.000000	0.000000	0.000000	0.041315	0.013993	-0.150674	0.000000	0.000000	3.000000	10.000000	0.000000
1400.322356	-0.086689	0.543853	0.024839	82.617676	101.344467	149.482742	0.651765	0.000000	1.292199	0.000000	0.000000	0.000000	0.041297	0.013890	-0.150741	0.000000	0.000000	3.000000	10.000000	0.000000
1400.325690	-0.086689	0.543853	0.024839	82.617676	101.344467	149.482742	0.651765	0.000000	1.292199	0.000000	0.000000	0.000000	0.041297	0.013890	-0.150741	0.000000	0.000000	3.000000	10.000000	0.000000
1400.329023	-0.086689	0.543853	0.024839	82.629456	101.217613	149.351059	0.665534	0.000000	1.241963	0.000000	0.000000	0.000000	0.041297	0.013890	-0.150741	0.000000	0.000000	3.000000	10.000000	0.000000
1400.332356	-0.086689	0.543853	0.024839	82.629456	101.217613	149.351059	0.665534	0.000000	1.241963	0.000000	0.000000	0.000000	0.041297	0.013890	-0.150741	0.000000	0.000000	3.000000	10.000000	0.000000
1400.335690	-0.086521	0.543918	0.024295	82.629456	101.217613	149.351059	0.665534	0.000000	1.241963	0.000000	0.000000	0.000000	0.050578	0.019606	-0.163164	0.000000	0.000000	3.000000	10.000000	0.000000
1400.339023	-0.086521	0.543918	0.024295	82.654205	100.905128	149.035690	0.665534	0.000000	1.241963	0.000000	0.000000	0.000000	0.050578	0.019606	-0.163164	0.000000	0.000000	3.000000	10.000000	0.000000
1400.342356	-0.086360	0.543991	0.023792	82.654205	100.905128	149.035690	0.665534	0.000000	1.241963	0.000000	0.000000	0.000000	0.048354	0.021725	-0.151049	0.000000	0.000000	3.000000	10.000000	0.000000
1400.345690	-0.086360	0.543991	0.023792	82.654205	100.905128	149.035690	0.665534	0.000000	1.241963	0.000000	0.000000	0.000000	0.048354	0.021725	-0.151049	0.000000	0.000000	3.000000	10.000000	0.000000
1400.349023	-0.086360	0.543991	0.023792	82.686272	100.473663	148.599182	0.682022	0.000000	1.189594	0.000000	0.000000	0.000000	0.048354	0.021725	-0.151049	0.000000	0.000000	3.000000	10.000000	0.000000
1400.352356	-0.086360	0.543991	0.023792	82.686272	100.473663	148.599182	0.682022	0.000000	1.189594	0.000000	0.000000	0.000000	0.048354	0.021725	-0.151049	0.000000	0.000000	3.000000	10.000000	0.000000
1400.355690	-0.086172	0.544073	0.023270	82.686272	100.473663	148.599182	0.682022	0.000000	1.189594	0.000000	0.000000	0.000000	0.056386	0.024480	-0.156694	0.000000	0.000000	3.000000	10.000000	0.000000
1400.359023	-0.086172	0.544073	0.023270	82.716812	100.054657	148.175034	0.682022	0.000000	1.189594	0.000000	0.000000	0.000000	0.056386	0.024480	-0.156694	0.000000	0.000000	3.000000	10.000000	0.000000
1400.362356	-0.085988	0.544144	0.022770	82.716812	100.054657	148.175034	0.682022	0.000000	1.189594	0.000000	0.000000	0.000000	0.055116	0.021460	-0.149971	0.000000	0.000000	3.000000	10.000000	0.000000
1400.365690	-0.085988	0.544144	0.022770	82.716812	100.054657	148.175034	0.682022	0.000000	1.189594	0.000000	0.000000	0.000000	0.055116	0.021460	-0.149971	0.000000	0.000000	3.000000	10.000000	0.000000
1400.369023	-0.085988	0.544144	0.022770	82.741852	99.707321	147.821548	0.700606	0.000000	1.138483	0.000000	0.000000	0.000000	0.055116	0.021460	-0.149971	0.000000	0.000000	3.000000	10.000000	0.000000
1400.372356	-0.085988	0.544144	0.022770	82.741852	99.707321	147.821548	0.700606	0.000000	1.138483	0.000000	0.000000	0.000000	0.055116	0.021460	-0.149971	0.000000	0.000000	3.000000	10.000000	0.000000
1400.375690	-0.085803	0.544242	0.022265	82.741852	99.707321	147.821548	0.700606	0.000000	1.138483	0.000000	0.000000	0.000000	0.055317	0.029354	-0.151451	0.000000	0.000000	3.000000	10.000000	0.000000
1400.379023	-0.085803	0.544242	0.022265	82.760368	99.453682	147.563705	0.700606	0.000000	1.138483	0.000000	0.000000	0.000000	0.055317	0.029354	-0.151451	0.000000	0.000000	3.000000	10.000000	0.000000
1400.382356	-0.085623	0.544330	0.021782	82.760368	99.453682	147.563705	0.700606	0.000000	1.138483	0.000000	0.000000	0.000000	0.054056	0.026324	-0.144718	0.000000	0.000000	3.000000	10.000000	0.000000
1400.385690	-0.085623	0.544330	0.021782	82.760368	99.453682	147.563705	0.700606	0.000000	1.138483	0.000000	0.000000	0.000000	0.054056	0.026324	-0.144718	0.000000	0.000000	3.000000	10.000000	0.000000
1400.389023	-0.085623	0.544330	0.021782	82.774658	99.264801	147.370102	0.718835	0.000000	1.089122	0.000000	0.000000	0.000000	0.054056	0.026324	-0.144718	0.000000	0.000000	3.000000	10.000000	0.000000
1400.392356	-0.085623	0.544330	0.021782	82.774658	99.264801	147.370102	0.718835	0.000000	1.089122	0.000000	0.000000	0.000000	0.054056	0.026324	-0.144718	0.000000	0.000000	3.000000	10.000000	0.000000
1400.395690	-0.085467	0.544390	0.021300	82.774658	99.264801	147.370102	0.718835	0.000000	1.089122	0.000000	0.000000	0.000000	0.046945	0.018258	-0.144600	0.000000	0.000000	3.000000	10.000000	0.000000
1400.399023	-0.085467	0.544390	0.021300	82.782784	99.171867	147.274338	0.718835	0.000000	1.089122	0.000000	0.000000	0.000000	0.046945	0.018258	-0.144600	0.000000	0.000000	3.000000	10.000000	0.000000
1400.402356	-0.085467	0.544390	0.021300	82.782784	99.171867	147.274338	0.718835	0.000000	1.089122	0.000000	0.000000	0.000000	0.046945	0.018258	-0.144600	0.000000	0.000000	3.000000	10.000000	0.000000
1400.405690	-0.085467	0.544390	0.021300	82.782784	99.171867	147.274338	0.718835	0.000000	1.089122	0.000000	0.000000	0.000000	0.046945	0.018258	-0.144600	0.000000	0.000000	3.000000	10.000000	0.000000
1400.409023	-0.085245	0.544507	0.020451	82.787842	99.135185	147.234787	0.726660	0.000000	1.065022	0.000000	0.000000	0.000000	0.066592	0.034974	-0.254937	0.000000	0.000000	3.000000	10.000000	0.000000
1400.412356	-0.085245	0.544507	0.020451	82.787842	99.135185	147.234787	0.726660	0.000000	1.065022	0.000000	0.000000	0.000000	-0.000000	-0.000002	-0.000000	0.000000	0.000000	3.000000	10.000000	0.000000
1400.415690	-0.085245	0.544507	0.020451	82.787842	99.135185	147.234787	0.726660	0.000000	1.065022	0.000000	0.000000	0.000000	-0.000000	-0.000002	-0.000000	0.000000	0.000000	3.000000	10.000000	0.000000
1400.419023	-0.085245	0.544507	0.020451	82.789833	99.135986	147.237427	0.737758	0.000000	1.022532	0.000000	0.000000	0.000000	-0.000000	-0.000002	-0.000000	0.000000	0.000000	3.000000	10.000000	0.000000
1400.422356	-0.085245	0.544507	0.020451	82.789833	99.135986	147.237427	0.737758	0.000000	1.022532	0.000000	0.000000	0.000000	-0.000000	-0.000002	-0.000000	0.000000	0.000000	3.000000	10.000000	0.000000
1400.425690	-0.085165	0.544548	0.020001	82.789833	99.135986	147.237427	0.737758	0.000000	1.022532	0.000000	0.000000	0.000000	0.024051	0.012266	-0.134768	0.000000	0.000000	3.000000	10.000000	0.000000
1400.429023	-0.085165	0.544548	0.020001	82.788246	99.164131	147.268829	0.737758	0.000000	1.022532	0.000000	0.000000	0.000000	0.024051	0.012266	-0.134768	0.000000	0.000000	3.000000	10.000000	0.000000
1400.432356	-0.085165	0.544548	0.020001	82.788246	99.164131	147.268829	0.737758	0.000000	1.022532	0.000000	0.000000	0.000000	0.024051	0.012266	-0.134768	0.000000	0.000000	3.000000	10.000000	0.000000
1400.435690	-0.085165	0.544548	0.020001	82.788246	99.164131	147.268829	0.737758	0.000000	1.022532	0.000000	0.000000	0.000000	0.024051	0.012266	-0.134768	0.000000	0.000000	3.000000	10.000000	0.000000
1400.439023	-0.085056	0.544659	0.019262	82.790207	99.155380	147.264343	0.741767	0.000000	1.000071	0.000000	0.000000	0.000000	0.032605	0.033325	-0.221919	0.000000	0.000000	3.000000	10.000000	0.000000
1400.442356	-0.085056	0.544659	0.019262	82.790207	99.155380	147.264343	0.741767	0.000000	1.000071	0.000000	0.000000	0.000000	0.000000	-0.000006	0.000000	0.000000	0.000000	3.000000	10.000000	0.000000
1400.445690	-0.085056	0.544659	0.019262	82.790207	99.155380	147.264343	0.741767	0.000000	1.000071	0.000000	0.000000	0.000000	0.000000	-0.000006	0.000000	0.000000	0.000000	3.000000	10.000000	0.000000
1400.449023	-0.085056	0.544659	0.019262	82.792191	99.137161	147.252777	0.747201	0.000000	0.963084	0.000000	0.000000	0.000000	0.000000	-0.000006	0.000000	0.000000	0.000000	3.000000	10.000000	0.000000
1400.452356	-0.085056	0.544659	0.019262	82.792191	99.137161	147.252777	0.747201	0.000000	0.963084	0.000000	0.000000	0.000000	0.000000	-0.000006	0.000000	0.000000	0.000000	3.000000	10.000000	0.000000
1400.455690	-0.085047	0.544712	0.018949	82.792191	99.137161	147.252777	0.747201	0.000000	0.963084	0.000000	0.000000	0.000000	0.002742	0.015979	-0.093751	0.000000	0.000000	3.000000	10.000000	0.000000
1400.459023	-0.085047	0.544712	0.018949	82.796280	99.078995	147.201202	0.747201	0.000000	0.963084	0.000000	0.000000	0.000000	0.002742	0.015979	-0.093751	0.000000	0.000000	3.000000	10.000000	0.000000
1400.462356	-0.085047	0.544712	0.018949	82.796280	99.078995	147.201202	0.747201	0.000000	0.963084	0.000000	0.000000	0.000000	0.002742	0.015979	-0.093751	0.000000	0.000000	3.000000	10.000000	0.000000
1400.465690	-0.085047	0.544712	0.018949	82.796280	99.078995	147.201202	0.747201	0.000000	0.963084	0.000000	0.000000	0.000000	0.002742	0.015979	-0.093751	0.000000	0.000000	3.000000	10.000000	0.000000
1400.469023	-0.085068	0.544877	0.018415	82.800911	98.965454	147.098267	0.747658	0.000000	0.947459	0.000000	0.000000	0.000000	-0.006320	0.049340	-0.160278	0.000000	0.000000	3.000000	10.000000	0.000000
1400.472356	-0.085068	0.544877	0.018415	82.800911	98.965454	147.098267	0.747658	0.000000	0.947459	0.000000	0.000000	0.000000	-0.006320	0.049340	-0.160278	0.000000	0.000000	3.000000	10.000000	0.000000
1400.475690	-0.085068	0.544877	0.018415	82.800911	98.965454	147.098267	0.747658	0.000000	0.947459	0.000000	0.000000	0.000000	-0.006320	0.049340	-0.160278	0.000000	0.000000	3.000000	10.000000	0.000000
1400.479023	-0.085068	0.544877	0.018415	82.802925	98.924004	147.065247	0.746604	0.000000	0.920746	0.000000	0.000000	0.000000	-0.006320	0.049340	-0.160278	0.000000	0.000000	3.000000	10.000000	0.000000
1400.482356	-0.085099	0.544962	0.018198	82.802925	98.924004	147.065247	0.746604	0.000000	0.920746	0.000000	0.000000	0.000000	-0.009314	0.025475	-0.065106	0.000000	0.000000	3.000000	10.000000	0.000000
1400.485690	-0.085099	0.544962	0.018198	82.802925	98.924004	147.065247	0.746604	0.000000	0.920746	0.000000	0.000000	0.000000	-0.009314	0.025475	-0.065106	0.000000	0.000000	3.000000	10.000000	0.000000
1400.489023	-0.085099	0.544962	0.018198	82.802490	98.886719	147.037567	0.745052	0.000000	0.909895	0.000000	0.000000	0.000000	-0.009314	0.025475	-0.065106	0.000000	0.000000	3.000000	10.000000	0.000000
1400.492356	-0.085099	0.544962	0.018198	82.802490	98.886719	147.037567	0.745052	0.000000	0.909895	0.000000	0.000000	0.000000	-0.009314	0.025475	-0.065106	0.000000	0.000000	3.000000	10.000000	0.000000
1400.495690	-0.085160	0.545054	0.018018	82.802490	98.886719	147.037567	0.745052	0.000000	0.909895	0.000000	0.000000	0.000000	-0.018258	0.027680	-0.054086	0.000000	0.000000	3.000000	10.000000	0.000000
1400.499023	-0.085160	0.545054	0.018018	82.802490	98.878517	147.037552	0.745052	0.000000	0.909895	0.000000	0.000000	0.000000	-0.018258	0.027680	-0.054086	0.000000	0.000000	3.000000	10.000000	0.000000
1400.502356	-0.085160	0.545054	0.018018	82.802490	98.878517	147.037552	0.745052	0.000000	0.909895	0.000000	0.000000	0.000000	-0.018258	0.027680	-0.054086	0.000000	0.000000	3.000000	10.000000	0.000000
1400.505690	-0.085160	0.545054	0.018018	82.802490	98.878517	147.037552	0.745052	0.000000	0.909895	0.000000	0.000000	0.000000	-0.018258	0.027680	-0.054086	0.000000	0.000000	3.000000	10.000000	0.000000
1400.509023	-0.085233	0.545221	0.017647	82.803497	98.844162	147.013901	0.742009	0.000000	0.900881	0.000000	0.000000	0.000000	-0.021951	0.050225	-0.111191	0.000000	0.000000	3.000000	10.000000	0.000000
1400.512356	-0.085233	0.545221	0.017647	82.803497	98.844162	147.013901	0.742009	0.000000	0.900881	0.000000	0.000000	0.000000	-0.021951	0.050225	-0.111191	0.000000	0.000000	3.000000	10.000000	0.000000
1400.515690	-0.085233	0.545221	0.017647	82.803497	98.844162	147.013901	0.742009	0.000000	0.900881	0.000000	0.000000	0.000000	-0.021951	0.050225	-0.111191	0.000000	0.000000	3.000000	10.000000	0.000000
1400.519023	-0.085233	0.545221	0.017647	82.803467	98.835999	147.013901	0.738350	0.000000	0.882349	0.000000	0.000000	0.000000	-0.021951	0.050225	-0.111191	0.000000	0.000000	3.000000	10.000000	0.000000
1400.522356	-0.085294	0.545287	0.017471	82.803467	98.835999	147.013901	0.738350	0.000000	0.882349	0.000000	0.000000	0.000000	-0.018452	0.019717	-0.052697	0.000000	0.000000	3.000000	10.000000	0.000000
1400.525690	-0.085294	0.545287	0.017471	82.803467	98.835999	147.013901	0.738350	0.000000	0.882349	0.000000	0.000000	0.000000	-0.018452	0.019717	-0.052697	0.000000	0.000000	3.000000	10.000000	0.000000
1400.529023	-0.085294	0.545287	0.017471	82.802490	98.845894	147.037537	0.735275	0.000000	0.873566	0.000000	0.000000	0.000000	-0.018452	0.019717	-0.052697	0.000000	0.000000	3.000000	10.000000	0.000000
1400.532356	-0.085371	0.545345	0.017251	82.802490	98.845894	147.037537	0.735275	0.000000	0.873566	0.000000	0.000000	0.000000	-0.022985	0.017425	-0.066171	0.000000	0.000000	3.000000	10.000000	0.000000
1400.535690	-0.085371	0.545345	0.017251	82.802490	98.845894	147.037537	0.735275	0.000000	0.873566	0.000000	0.000000	0.000000	-0.022985	0.017425	-0.066171	0.000000	0.000000	3.000000	10.000000	0.000000
1400.539023	-0.085371	0.545345	0.017251	82.801453	98.850273	147.061172	0.731444	0.000000	0.862538	0.000000	0.000000	0.000000	-0.022985	0.017425	-0.066171	0.000000	0.000000	3.000000	10.000000	0.000000
1400.542356	-0.085371	0.545345	0.017251	82.801453	98.850273	147.061172	0.731444	0.000000	0.862538	0.000000	0.000000	0.000000	-0.022985	0.017425	-0.066171	0.000000	0.000000	3.000000	10.000000	0.000000
1400.545690	-0.085497	0.545394	0.017045	82.801453	98.850273	147.061172	0.731444	0.000000	0.862538	0.000000	0.000000	0.000000	-0.037693	0.014602	-0.061782	0.000000	0.000000	3.000000	10.000000	0.000000
1400.549023	-0.085497	0.545394	0.017045	82.801453	98.831200	147.061127	0.731444	0.000000	0.862538	0.000000	0.000000	0.000000	-0.037693	0.014602	-0.061782	0.000000	0.000000	3.000000	10.000000	0.000000
1400.552356	-0.085497	0.545394	0.017045	82.801453	98.831200	147.061127	0.731444	0.000000	0.862538	0.000000	0.000000	0.000000	-0.037693	0.014602	-0.061782	0.000000	0.000000	3.000000	10.000000	0.000000
1400.555690	-0.085497	0.545394	0.017045	82.801453	98.831200	147.061127	0.731444	0.000000	0.862538	0.000000	0.000000	0.000000	-0.037693	0.014602	-0.061782	0.000000	0.000000	3.000000	10.000000	0.000000
1400.559023	-0.085800	0.545499	0.016665	82.800415	98.830116	147.084732	0.725162	0.000000	0.852241	0.000000	0.000000	0.000000	-0.090980	0.031396	-0.113807	0.000000	0.000000	3.000000	10.000000	0.000000
1400.562356	-0.085800	0.545499	0.016665	82.800415	98.830116	147.084732	0.725162	0.000000	0.852241	0.000000	0.000000	0.000000	-0.090980	0.031396	-0.113807	0.000000	0.000000	3.000000	10.000000	0.000000
1400.565690	-0.085800	0.545499	0.016665	82.800415	98.830116	147.084732	0.725162	0.000000	0.852241	0.000000	0.000000	0.000000	-0.090980	0.031396	-0.113807	0.000000	0.000000	3.000000	10.000000	0.000000
1400.569023	-0.085800	0.545499	0.016665	82.799385	98.829109	147.108368	0.709999	0.000000	0.833273	0.000000	0.000000	0.000000	-0.090980	0.031396	-0.113807	0.000000	0.000000	3.000000	10.000000	0.000000
1400.572356	-0.085952	0.545538	0.016478	82.799385	98.829109	147.108368	0.709999	0.000000	0.833273	0.000000	0.000000	0.000000	-0.045556	0.011733	-0.056222	0.000000	0.000000	3.000000	10.000000	0.000000
1400.575690	-0.085952	0.545538	0.016478	82.799385	98.829109	147.108368	0.709999	0.000000	0.833273	0.000000	0.000000	0.000000	-0.045556	0.011733	-0.056222	0.000000	0.000000	3.000000	10.000000	0.000000
1400.579023	-0.085952	0.545538	0.016478	82.799385	98.807365	147.108383	0.702406	0.000000	0.823902	0.000000	0.000000	0.000000	-0.045556	0.011733	-0.056222	0.000000	0.000000	3.000000	10.000000	0.000000
1400.582356	-0.086134	0.545584	0.016327	82.799385	98.807365	147.108383	0.702406	0.000000	0.823902	0.000000	0.000000	0.000000	-0.054490	0.014010	-0.045217	0.000000	0.000000	3.000000	10.000000	0.000000
1400.585690	-0.086134	0.545584	0.016327	82.799385	98.807365	147.108383	0.702406	0.000000	0.823902	0.000000	0.000000	0.000000	-0.054490	0.014010	-0.045217	0.000000	0.000000	3.000000	10.000000	0.000000
1400.589023	-0.086134	0.545584	0.016327	82.797340	98.826920	147.155533	0.693324	0.000000	0.816366	0.000000	0.000000	0.000000	-0.054490	0.014010	-0.045217	0.000000	0.000000	3.000000	10.000000	0.000000
1400.592356	-0.086134	0.545584	0.016327	82.797340	98.826920	147.155533	0.693324	0.000000	0.816366	0.000000	0.000000	0.000000	-0.054490	0.014010	-0.045217	0.000000	0.000000	3.000000	10.000000	0.000000
1400.595690	-0.086335	0.545588	0.016159	82.797340	98.826920	147.155533	0.693324	0.000000	0.816366	0.000000	0.000000	0.000000	-0.060467	0.001017	-0.050458	0.000000	0.000000	3.000000	10.000000	0.000000
1400.599023	-0.086335	0.545588	0.016159	82.796303	98.823120	147.179108	0.693324	0.000000	0.816366	0.000000	0.000000	0.000000	-0.060467	0.001017	-0.050458	0.000000	0.000000	3.000000	10.000000	0.000000
1400.602356	-0.086335	0.545588	0.016159	82.796303	98.823120	147.179108	0.693324	0.000000	0.816366	0.000000	0.000000	0.000000	-0.060467	0.001017	-0.050458	0.000000	0.000000	3.000000	10.000000	0.000000
1400.605690	-0.086335	0.545588	0.016159	82.796303	98.823120	147.179108	0.693324	0.000000	0.816366	0.000000	0.000000	0.000000	-0.060467	0.001017	-0.050458	0.000000	0.000000	3.000000	10.000000	0.000000
1400.609023	-0.086783	0.545595	0.015814	82.793228	98.860649	147.249817	0.683246	0.000000	0.807957	0.000000	0.000000	0.000000	-0.134280	0.002030	-0.103474	0.000000	0.000000	3.000000	10.000000	0.000000
1400.612356	-0.086783	0.545595	0.015814	82.793228	98.860649	147.249817	0.683246	0.000000	0.807957	0.000000	0.000000	0.000000	-0.134280	0.002030	-0.103474	0.000000	0.000000	3.000000	10.000000	0.000000
1400.615690	-0.086783	0.545595	0.015814	82.793228	98.860649	147.249817	0.683246	0.000000	0.807957	0.000000	0.000000	0.000000	-0.134280	0.002030	-0.103474	0.000000	0.000000	3.000000	10.000000	0.000000
1400.619023	-0.086783	0.545595	0.015814	82.791161	98.872040	147.296936	0.660866	0.000000	0.790711	0.000000	0.000000	0.000000	-0.134280	0.002030	-0.103474	0.000000	0.000000	3.000000	10.000000	0.000000
1400.622356	-0.087048	0.545581	0.015615	82.791161	98.872040	147.296936	0.660866	0.000000	0.790711	0.000000	0.000000	0.000000	-0.079540	-0.004073	-0.059681	0.000000	0.000000	3.000000	10.000000	0.000000
1400.625690	-0.087048	0.545581	0.015615	82.791161	98.872040	147.296936	0.660866	0.000000	0.790711	0.000000	0.000000	0.000000	-0.079540	-0.004073	-0.059681	0.000000	0.000000	3.000000	10.000000	0.000000
1400.629023	-0.087048	0.545581	0.015615	82.785995	98.953339	147.414520	0.647609	0.000000	0.780764	0.000000	0.000000	0.000000	-0.079540	-0.004073	-0.059681	0.000000	0.000000	3.000000	10.000000	0.000000
1400.632356	-0.087048	0.545581	0.015615	82.785995	98.953339	147.414520	0.647609	0.000000	0.780764	0.000000	0.000000	0.000000	-0.079540	-0.004073	-0.059681	0.000000	0.000000	3.000000	10.000000	0.000000
1400.635690	-0.087332	0.545551	0.015394	82.785995	98.953339	147.414520	0.647609	0.000000	0.780764	0.000000	0.000000	0.000000	-0.085205	-0.009152	-0.066387	0.000000	0.000000	3.000000	10.000000	0.000000
1400.639023	-0.087332	0.545551	0.015394	82.780312	99.002647	147.504333	0.647609	0.000000	0.780764	0.000000	0.000000	0.000000	-0.085205	-0.009152	-0.066387	0.000000	0.000000	3.000000	10.000000	0.000000
1400.642356	-0.087332	0.545551	0.015394	82.780312	99.002647	147.504333	0.647609	0.000000	0.780764	0.000000	0.000000	0.000000	-0.085205	-0.009152	-0.066387	0.000000	0.000000	3.000000	10.000000	0.000000
1400.645690	-0.087332	0.545551	0.015394	82.780312	99.002647	147.504333	0.647609	0.000000	0.780764	0.000000	0.000000	0.000000	-0.085205	-0.009152	-0.066387	0.000000	0.000000	3.000000	10.000000	0.000000
1400.649023	-0.087892	0.545456	0.014915	82.774002	99.104164	147.637070	0.633408	0.000000	0.769700	0.000000	0.000000	0.000000	-0.168160	-0.028488	-0.143775	0.000000	0.000000	3.000000	10.000000	0.000000
1400.652356	-0.087892	0.545456	0.014915	82.774002	99.104164	147.637070	0.633408	0.000000	0.769700	0.000000	0.000000	0.000000	-0.000001	-0.000003	-0.000000	0.000000	0.000000	3.000000	10.000000	0.000000
1400.655690	-0.087892	0.545456	0.014915	82.774002	99.104164	147.637070	0.633408	0.000000	0.769700	0.000000	0.000000	0.000000	-0.000001	-0.000003	-0.000000	0.000000	0.000000	3.000000	10.000000	0.000000
1400.659023	-0.087892	0.545456	0.014915	82.767281	99.173721	147.750015	0.605382	0.000000	0.745737	0.000000	0.000000	0.000000	-0.000001	-0.000003	-0.000000	0.000000	0.000000	3.000000	10.000000	0.000000
1400.662356	-0.087892	0.545456	0.014915	82.767281	99.173721	147.750015	0.605382	0.000000	0.745737	0.000000	0.000000	0.000000	-0.000001	-0.000003	-0.000000	0.000000	0.000000	3.000000	10.000000	0.000000
1400.665690	-0.088191	0.545391	0.014653	82.767281	99.173721	147.750015	0.605382	0.000000	0.745737	0.000000	0.000000	0.000000	-0.089661	-0.019320	-0.078646	0.000000	0.000000	3.000000	10.000000	0.000000
1400.669023	-0.088191	0.545391	0.014653	82.761932	99.255623	147.873962	0.605382	0.000000	0.745737	0.000000	0.000000	0.000000	-0.089661	-0.019320	-0.078646	0.000000	0.000000	3.000000	10.000000	0.000000
1400.672356	-0.088191	0.545391	0.014653	82.761932	99.255623	147.873962	0.605382	0.000000	0.745737	0.000000	0.000000	0.000000	-0.089661	-0.019320	-0.078646	0.000000	0.000000	3.000000	10.000000	0.000000
1400.675690	-0.088191	0.545391	0.014653	82.761932	99.255623	147.873962	0.605382	0.000000	0.745737	0.000000	0.000000	0.000000	-0.089661	-0.019320	-0.078646	0.000000	0.000000	3.000000	10.000000	0.000000
1400.679023	-0.088801	0.545235	0.014196	82.754051	99.347862	148.001816	0.590438	0.000000	0.732629	0.000000	0.000000	0.000000	-0.182878	-0.046993	-0.136989	0.000000	0.000000	3.000000	10.000000	0.000000
1400.682356	-0.088801	0.545235	0.014196	82.754051	99.347862	148.001816	0.590438	0.000000	0.732629	0.000000	0.000000	0.000000	-0.000001	-0.000001	-0.000000	0.000000	0.000000	3.000000	10.000000	0.000000
1400.685690	-0.088801	0.545235	0.014196	82.754051	99.347862	148.001816	0.590438	0.000000	0.732629	0.000000	0.000000	0.000000	-0.000001	-0.000001	-0.000000	0.000000	0.000000	3.000000	10.000000	0.000000
1400.689023	-0.088801	0.545235	0.014196	82.746178	99.437080	148.137329	0.559959	0.000000	0.709798	0.000000	0.000000	0.000000	-0.000001	-0.000001	-0.000000	0.000000	0.000000	3.000000	10.000000	0.000000
1400.692356	-0.088801	0.545235	0.014196	82.746178	99.437080	148.137329	0.559959	0.000000	0.709798	0.000000	0.000000	0.000000	-0.000001	-0.000001	-0.000000	0.000000	0.000000	3.000000	10.000000	0.000000
1400.695690	-0.089130	0.545152	0.013974	82.746178	99.437080	148.137329	0.559959	0.000000	0.709798	0.000000	0.000000	0.000000	-0.098667	-0.024885	-0.066450	0.000000	0.000000	3.000000	10.000000	0.000000
1400.699023	-0.089130	0.545152	0.013974	82.738174	99.523277	148.264572	0.559959	0.000000	0.709798	0.000000	0.000000	0.000000	-0.098667	-0.024885	-0.066450	0.000000	0.000000	3.000000	10.000000	0.000000
1400.702356	-0.089130	0.545152	0.013974	82.738174	99.523277	148.264572	0.559959	0.000000	0.709798	0.000000	0.000000	0.000000	-0.098667	-0.024885	-0.066450	0.000000	0.000000	3.000000	10.000000	0.000000
1400.705690	-0.089130	0.545152	0.013974	82.738174	99.523277	148.264572	0.559959	0.000000	0.709798	0.000000	0.000000	0.000000	-0.098667	-0.024885	-0.066450	0.000000	0.000000	3.000000	10.000000	0.000000
1400.709023	-0.089853	0.545012	0.013513	82.730179	99.606430	148.391510	0.543514	0.000000	0.698723	0.000000	0.000000	0.000000	-0.216911	-0.041852	-0.138387	0.000000	0.000000	3.000000	10.000000	0.000000
1400.712356	-0.089853	0.545012	0.013513	82.730179	99.606430	148.391510	0.543514	0.000000	0.698723	0.000000	0.000000	0.000000	-0.000001	0.000008	-0.000000	0.000000	0.000000	3.000000	10.000000	0.000000
1400.715690	-0.089853	0.545012	0.013513	82.730179	99.606430	148.391510	0.543514	0.000000	0.698723	0.000000	0.000000	0.000000	-0.000001	0.000008	-0.000000	0.000000	0.000000	3.000000	10.000000	0.000000
1400.719023	-0.089853	0.545012	0.013513	82.720688	99.683319	148.521805	0.507362	0.000000	0.675658	0.000000	0.000000	0.000000	-0.000001	0.000008	-0.000000	0.000000	0.000000	3.000000	10.000000	0.000000
1400.722356	-0.090221	0.544939	0.013259	82.720688	99.683319	148.521805	0.507362	0.000000	0.675658	0.000000	0.000000	0.000000	-0.110484	-0.022056	-0.076100	0.000000	0.000000	3.000000	10.000000	0.000000
1400.725690	-0.090221	0.544939	0.013259	82.720688	99.683319	148.521805	0.507362	0.000000	0.675658	0.000000	0.000000	0.000000	-0.110484	-0.022056	-0.076100	0.000000	0.000000	3.000000	10.000000	0.000000
1400.729023	-0.090221	0.544939	0.013259	82.708199	99.745064	148.635056	0.488948	0.000000	0.662975	0.000000	0.000000	0.000000	-0.110484	-0.022056	-0.076100	0.000000	0.000000	3.000000	10.000000	0.000000
1400.732356	-0.090221	0.544939	0.013259	82.708199	99.745064	148.635056	0.488948	0.000000	0.662975	0.000000	0.000000	0.000000	-0.110484	-0.022056	-0.076100	0.000000	0.000000	3.000000	10.000000	0.000000
1400.735690	-0.090603	0.544857	0.012960	82.708199	99.745064	148.635056	0.488948	0.000000	0.662975	0.000000	0.000000	0.000000	-0.114706	-0.024343	-0.089741	0.000000	0.000000	3.000000	10.000000	0.000000
1400.739023	-0.090603	0.544857	0.012960	82.691322	99.785690	148.734909	0.488948	0.000000	0.662975	0.000000	0.000000	0.000000	-0.114706	-0.024343	-0.089741	0.000000	0.000000	3.000000	10.000000	0.000000
1400.742356	-0.091011	0.544793	0.012675	82.691322	99.785690	148.734909	0.488948	0.000000	0.662975	0.000000	0.000000	0.000000	-0.122302	-0.019269	-0.085722	0.000000	0.000000	3.000000	10.000000	0.000000
1400.745690	-0.091011	0.544793	0.012675	82.691322	99.785690	148.734909	0.488948	0.000000	0.662975	0.000000	0.000000	0.000000	-0.122302	-0.019269	-0.085722	0.000000	0.000000	3.000000	10.000000	0.000000
1400.749023	-0.091011	0.544793	0.012675	82.659760	99.768211	148.782715	0.449447	0.000000	0.633731	0.000000	0.000000	0.000000	-0.122302	-0.019269	-0.085722	0.000000	0.000000	3.000000	10.000000	0.000000
1400.752356	-0.091011	0.544793	0.012675	82.659760	99.768211	148.782715	0.449447	0.000000	0.633731	0.000000	0.000000	0.000000	-0.122302	-0.019269	-0.085722	0.000000	0.000000	3.000000	10.000000	0.000000
1400.755690	-0.091414	0.544738	0.012366	82.659760	99.768211	148.782715	0.449447	0.000000	0.633731	0.000000	0.000000	0.000000	-0.120834	-0.016491	-0.092670	0.000000	0.000000	3.000000	10.000000	0.000000
1400.759023	-0.091414	0.544738	0.012366	82.591644	99.598167	148.666626	0.449447	0.000000	0.633731	0.000000	0.000000	0.000000	-0.120834	-0.016491	-0.092670	0.000000	0.000000	3.000000	10.000000	0.000000
1400.762356	-0.091789	0.544693	0.012038	82.591644	99.598167	148.666626	0.449447	0.000000	0.633731	0.000000	0.000000	0.000000	-0.112663	-0.013700	-0.098310	0.000000	0.000000	3.000000	10.000000	0.000000
1400.765690	-0.091789	0.544693	0.012038	82.591644	99.598167	148.666626	0.449447	0.000000	0.633731	0.000000	0.000000	0.000000	-0.112663	-0.013700	-0.098310	0.000000	0.000000	3.000000	10.000000	0.000000
1400.769023	-0.091789	0.544693	0.012038	82.500114	99.344910	148.364075	0.410531	0.000000	0.601901	0.000000	0.000000	0.000000	-0.112663	-0.013700	-0.098310	0.000000	0.000000	3.000000	10.000000	0.000000
1400.772356	-0.091789	0.544693	0.012038	82.500114	99.344910	148.364075	0.410531	0.000000	0.601901	0.000000	0.000000	0.000000	-0.112663	-0.013700	-0.098310	0.000000	0.000000	3.000000	10.000000	0.000000
1400.775690	-0.092164	0.544647	0.011710	82.500114	99.344910	148.364075	0.410531	0.000000	0.601901	0.000000	0.000000	0.000000	-0.112503	-0.013718	-0.098413	0.000000	0.000000	3.000000	10.000000	0.000000
1400.779023	-0.092164	0.544647	0.011710	82.396042	99.000206	147.731522	0.410531	0.000000	0.601901	0.000000	0.000000	0.000000	-0.112503	-0.013718	-0.098413	0.000000	0.000000	3.000000	10.000000	0.000000
1400.782356	-0.092539	0.544601	0.011382	82.396042	99.000206	147.731522	0.410531	0.000000	0.601901	0.000000	0.000000	0.000000	-0.112345	-0.013717	-0.098517	0.000000	0.000000	3.000000	10.000000	0.000000
1400.785690	-0.092539	0.544601	0.011382	82.396042	99.000206	147.731522	0.410531	0.000000	0.601901	0.000000	0.000000	0.000000	-0.112345	-0.013717	-0.098517	0.000000	0.000000	3.000000	10.000000	0.000000
1400.789023	-0.092539	0.544601	0.011382	82.283676	98.589142	146.792084	0.373056	0.000000	0.569080	0.000000	0.000000	0.000000	-0.112345	-0.013717	-0.098517	0.000000	0.000000	3.000000	10.000000	0.000000
1400.792356	-0.092539	0.544601	0.011382	82.283676	98.589142	146.792084	0.373056	0.000000	0.569080	0.000000	0.000000	0.000000	-0.112345	-0.013717	-0.098517	0.000000	0.000000	3.000000	10.000000	0.000000
1400.795690	-0.092940	0.544546	0.011071	82.283676	98.589142	146.792084	0.373056	0.000000	0.569080	0.000000	0.000000	0.000000	-0.120211	-0.016482	-0.093113	0.000000	0.000000	3.000000	10.000000	0.000000
1400.799023	-0.092940	0.544546	0.011071	82.166389	98.150368	146.076981	0.373056	0.000000	0.569080	0.000000	0.000000	0.000000	-0.120211	-0.016482	-0.093113	0.000000	0.000000	3.000000	10.000000	0.000000
1400.802356	-0.093381	0.544474	0.010734	82.166389	98.150368	146.076981	0.373056	0.000000	0.569080	0.000000	0.000000	0.000000	-0.132300	-0.021547	-0.101314	0.000000	0.000000	3.000000	10.000000	0.000000
1400.805690	-0.093381	0.544474	0.010734	82.166389	98.150368	146.076981	0.373056	0.000000	0.569080	0.000000	0.000000	0.000000	-0.132300	-0.021547	-0.101314	0.000000	0.000000	3.000000	10.000000	0.000000
1400.809023	-0.093381	0.544474	0.010734	82.039474	97.708893	145.760284	0.330971	0.000000	0.536675	0.000000	0.000000	0.000000	-0.132300	-0.021547	-0.101314	0.000000	0.000000	3.000000	10.000000	0.000000
1400.812356	-0.093381	0.544474	0.010734	82.039474	97.708893	145.760284	0.330971	0.000000	0.536675	0.000000	0.000000	0.000000	-0.132300	-0.021547	-0.101314	0.000000	0.000000	3.000000	10.000000	0.000000
1400.815690	-0.093869	0.544419	0.010405	82.039474	97.708893	145.760284	0.330971	0.000000	0.536675	0.000000	0.000000	0.000000	-0.146525	-0.016479	-0.098699	0.000000	0.000000	3.000000	10.000000	0.000000
1400.819023	-0.093869	0.544419	0.010405	81.914780	97.325722	145.571533	0.330971	0.000000	0.536675	0.000000	0.000000	0.000000	-0.146525	-0.016479	-0.098699	0.000000	0.000000	3.000000	10.000000	0.000000
1400.822356	-0.094344	0.544346	0.010125	81.914780	97.325722	145.571533	0.330971	0.000000	0.536675	0.000000	0.000000	0.000000	-0.142434	-0.022002	-0.083867	0.000000	0.000000	3.000000	10.000000	0.000000
1400.825690	-0.094344	0.544346	0.010125	81.914780	97.325722	145.571533	0.330971	0.000000	0.536675	0.000000	0.000000	0.000000	-0.142434	-0.022002	-0.083867	0.000000	0.000000	3.000000	10.000000	0.000000
1400.829023	-0.094344	0.544346	0.010125	81.817123	97.065269	145.438919	0.282811	0.000000	0.506247	0.000000	0.000000	0.000000	-0.142434	-0.022002	-0.083867	0.000000	0.000000	3.000000	10.000000	0.000000
1400.832356	-0.094344	0.544346	0.010125	81.817123	97.065269	145.438919	0.282811	0.000000	0.506247	0.000000	0.000000	0.000000	-0.142434	-0.022002	-0.083867	0.000000	0.000000	3.000000	10.000000	0.000000
1400.835690	-0.094845	0.544264	0.009863	81.817123	97.065269	145.438919	0.282811	0.000000	0.506247	0.000000	0.000000	0.000000	-0.150320	-0.024763	-0.078546	0.000000	0.000000	3.000000	10.000000	0.000000
1400.839023	-0.094845	0.544264	0.009863	81.748001	96.927940	145.295197	0.282811	0.000000	0.506247	0.000000	0.000000	0.000000	-0.150320	-0.024763	-0.078546	0.000000	0.000000	3.000000	10.000000	0.000000
1400.842356	-0.095333	0.544163	0.009651	81.748001	96.927940	145.295197	0.282811	0.000000	0.506247	0.000000	0.000000	0.000000	-0.146315	-0.030283	-0.063711	0.000000	0.000000	3.000000	10.000000	0.000000
1400.845690	-0.095333	0.544163	0.009651	81.748001	96.927940	145.295197	0.282811	0.000000	0.506247	0.000000	0.000000	0.000000	-0.146315	-0.030283	-0.063711	0.000000	0.000000	3.000000	10.000000	0.000000
1400.849023	-0.095333	0.544163	0.009651	81.703125	96.829643	145.058487	0.233372	0.000000	0.482538	0.000000	0.000000	0.000000	-0.146315	-0.030283	-0.063711	0.000000	0.000000	3.000000	10.000000	0.000000
1400.852356	-0.095333	0.544163	0.009651	81.703125	96.829643	145.058487	0.233372	0.000000	0.482538	0.000000	0.000000	0.000000	-0.146315	-0.030283	-0.063711	0.000000	0.000000	3.000000	10.000000	0.000000
1400.855690	-0.095820	0.544062	0.009438	81.703125	96.829643	145.058487	0.233372	0.000000	0.482538	0.000000	0.000000	0.000000	-0.146210	-0.030259	-0.063873	0.000000	0.000000	3.000000	10.000000	0.000000
1400.859023	-0.095820	0.544062	0.009438	81.663628	96.800041	144.847931	0.233372	0.000000	0.482538	0.000000	0.000000	0.000000	-0.146210	-0.030259	-0.063873	0.000000	0.000000	3.000000	10.000000	0.000000
1400.862356	-0.096285	0.543961	0.009229	81.663628	96.800041	144.847931	0.233372	0.000000	0.482538	0.000000	0.000000	0.000000	-0.139459	-0.030253	-0.062664	0.000000	0.000000	3.000000	10.000000	0.000000
1400.865690	-0.096285	0.543961	0.009229	81.663628	96.800041	144.847931	0.233372	0.000000	0.482538	0.000000	0.000000	0.000000	-0.139459	-0.030253	-0.062664	0.000000	0.000000	3.000000	10.000000	0.000000
1400.869023	-0.096285	0.543961	0.009229	81.629120	96.742622	144.682800	0.185761	0.000000	0.461448	0.000000	0.000000	0.000000	-0.139459	-0.030253	-0.062664	0.000000	0.000000	3.000000	10.000000	0.000000
1400.872356	-0.096285	0.543961	0.009229	81.629120	96.742622	144.682800	0.185761	0.000000	0.461448	0.000000	0.000000	0.000000	-0.139459	-0.030253	-0.062664	0.000000	0.000000	3.000000	10.000000	0.000000
1400.875690	-0.096754	0.543851	0.009042	81.629120	96.742622	144.682800	0.185761	0.000000	0.461448	0.000000	0.000000	0.000000	-0.140771	-0.033012	-0.055992	0.000000	0.000000	3.000000	10.000000	0.000000
1400.879023	-0.096754	0.543851	0.009042	81.587723	96.684868	144.612045	0.185761	0.000000	0.461448	0.000000	0.000000	0.000000	-0.140771	-0.033012	-0.055992	0.000000	0.000000	3.000000	10.000000	0.000000
1400.882356	-0.096754	0.543851	0.009042	81.587723	96.684868	144.612045	0.185761	0.000000	0.461448	0.000000	0.000000	0.000000	-0.140771	-0.033012	-0.055992	0.000000	0.000000	3.000000	10.000000	0.000000
1400.885690	-0.096754	0.543851	0.009042	81.587723	96.684868	144.612045	0.185761	0.000000	0.461448	0.000000	0.000000	0.000000	-0.140771	-0.033012	-0.055992	0.000000	0.000000	3.000000	10.000000	0.000000
1400.889023	-0.097606	0.543674	0.008700	81.531021	96.554443	144.532028	0.162299	0.000000	0.452116	0.000000	0.000000	0.000000	-0.255592	-0.053158	-0.102833	0.000000	0.000000	3.000000	10.000000	0.000000
1400.892356	-0.097606	0.543674	0.008700	81.531021	96.554443	144.532028	0.162299	0.000000	0.452116	0.000000	0.000000	0.000000	0.000000	0.000003	0.000000	0.000000	0.000000	3.000000	10.000000	0.000000
1400.895690	-0.097606	0.543674	0.008700	81.531021	96.554443	144.532028	0.162299	0.000000	0.452116	0.000000	0.000000	0.000000	0.000000	0.000003	0.000000	0.000000	0.000000	3.000000	10.000000	0.000000
1400.899023	-0.097606	0.543674	0.008700	81.471931	96.375580	144.450607	0.119700	0.000000	0.434978	0.000000	0.000000	0.000000	0.000000	0.000003	0.000000	0.000000	0.000000	3.000000	10.000000	0.000000
1400.902356	-0.097606	0.543674	0.008700	81.471931	96.375580	144.450607	0.119700	0.000000	0.434978	0.000000	0.000000	0.000000	0.000000	0.000003	0.000000	0.000000	0.000000	3.000000	10.000000	0.000000
1400.905690	-0.097993	0.543623	0.008562	81.471931	96.375580	144.450607	0.119700	0.000000	0.434978	0.000000	0.000000	0.000000	-0.115988	-0.015103	-0.041358	0.000000	0.000000	3.000000	10.000000	0.000000
1400.909023	-0.097993	0.543623	0.008562	81.418671	96.151443	144.325180	0.119700	0.000000	0.434978	0.000000	0.000000	0.000000	-0.115988	-0.015103	-0.041358	0.000000	0.000000	3.000000	10.000000	0.000000
1400.912356	-0.097993	0.543623	0.008562	81.418671	96.151443	144.325180	0.119700	0.000000	0.434978	0.000000	0.000000	0.000000	-0.115988	-0.015103	-0.041358	0.000000	0.000000	3.000000	10.000000	0.000000
1400.915690	-0.097993	0.543623	0.008562	81.418671	96.151443	144.325180	0.119700	0.000000	0.434978	0.000000	0.000000	0.000000	-0.115988	-0.015103	-0.041358	0.000000	0.000000	3.000000	10.000000	0.000000
1400.919023	-0.098655	0.543649	0.008417	81.379669	95.961502	144.202469	0.100369	0.000000	0.428085	0.000000	0.000000	0.000000	-0.198661	0.007807	-0.043393	0.000000	0.000000	3.000000	10.000000	0.000000
1400.922356	-0.098655	0.543649	0.008417	81.379669	95.961502	144.202469	0.100369	0.000000	0.428085	0.000000	0.000000	0.000000	-0.000001	-0.000007	0.000000	0.000000	0.000000	3.000000	10.000000	0.000000
1400.925690	-0.098655	0.543649	0.008417	81.379669	95.961502	144.202469	0.100369	0.000000	0.428085	0.000000	0.000000	0.000000	-0.000001	-0.000007	0.000000	0.000000	0.000000	3.000000	10.000000	0.000000
1400.929023	-0.098655	0.543649	0.008417	81.365280	95.841545	144.119736	0.067259	0.000000	0.420853	0.000000	0.000000	0.000000	-0.000001	-0.000007	0.000000	0.000000	0.000000	3.000000	10.000000	0.000000
1400.932356	-0.098655	0.543649	0.008417	81.365280	95.841545	144.119736	0.067259	0.000000	0.420853	0.000000	0.000000	0.000000	-0.000001	-0.000007	0.000000	0.000000	0.000000	3.000000	10.000000	0.000000
1400.935690	-0.098888	0.543674	0.008429	81.365280	95.841545	144.119736	0.067259	0.000000	0.420853	0.000000	0.000000	0.000000	-0.070059	0.007299	0.003601	0.000000	0.000000	3.000000	10.000000	0.000000
1400.939023	-0.098888	0.543674	0.008429	81.367210	95.777824	144.072067	0.067259	0.000000	0.420853	0.000000	0.000000	0.000000	-0.070059	0.007299	0.003601	0.000000	0.000000	3.000000	10.000000	0.000000
1400.942356	-0.098888	0.543674	0.008429	81.367210	95.777824	144.072067	0.067259	0.000000	0.420853	0.000000	0.000000	0.000000	-0.070059	0.007299	0.003601	0.000000	0.000000	3.000000	10.000000	0.000000
1400.945690	-0.098888	0.543674	0.008429	81.367210	95.777824	144.072067	0.067259	0.000000	0.420853	0.000000	0.000000	0.000000	-0.070059	0.007299	0.003601	0.000000	0.000000	3.000000	10.000000	0.000000
1400.949023	-0.099257	0.543741	0.008426	81.369102	95.719452	144.032303	0.055582	0.000000	0.421453	0.000000	0.000000	0.000000	-0.110712	0.020145	-0.000872	0.000000	0.000000	3.000000	10.000000	0.000000
1400.952356	-0.099257	0.543741	0.008426	81.369102	95.719452	144.032303	0.055582	0.000000	0.421453	0.000000	0.000000	0.000000	-0.110712	0.020145	-0.000872	0.000000	0.000000	3.000000	10.000000	0.000000
1400.955690	-0.099257	0.543741	0.008426	81.369102	95.719452	144.032303	0.055582	0.000000	0.421453	0.000000	0.000000	0.000000	-0.110712	0.020145	-0.000872	0.000000	0.000000	3.000000	10.000000	0.000000
1400.959023	-0.099257	0.543741	0.008426	81.371536	95.685631	144.015610	0.037130	0.000000	0.421307	0.000000	0.000000	0.000000	-0.110712	0.020145	-0.000872	0.000000	0.000000	3.000000	10.000000	0.000000
1400.962356	-0.099406	0.543776	0.008366	81.371536	95.685631	144.015610	0.037130	0.000000	0.421307	0.000000	0.000000	0.000000	-0.044663	0.010576	-0.018101	0.000000	0.000000	3.000000	10.000000	0.000000
1400.965690	-0.099406	0.543776	0.008366	81.371536	95.685631	144.015610	0.037130	0.000000	0.421307	0.000000	0.000000	0.000000	-0.044663	0.010576	-0.018101	0.000000	0.000000	3.000000	10.000000	0.000000
1400.969023	-0.099406	0.543776	0.008366	81.372490	95.644257	143.995758	0.029686	0.000000	0.418291	0.000000	0.000000	0.000000	-0.044663	0.010576	-0.018101	0.000000	0.000000	3.000000	10.000000	0.000000
1400.972356	-0.099406	0.543776	0.008366	81.372490	95.644257	143.995758	0.029686	0.000000	0.418291	0.000000	0.000000	0.000000	-0.044663	0.010576	-0.018101	0.000000	0.000000	3.000000	10.000000	0.000000
1400.975690	-0.099582	0.543802	0.008323	81.372490	95.644257	143.995758	0.029686	0.000000	0.418291	0.000000	0.000000	0.000000	-0.052741	0.007808	-0.012723	0.000000	0.000000	3.000000	10.000000	0.000000
1400.979023	-0.099582	0.543802	0.008323	81.371536	95.639412	144.015625	0.029686	0.000000	0.418291	0.000000	0.000000	0.000000	-0.052741	0.007808	-0.012723	0.000000	0.000000	3.000000	10.000000	0.000000
1400.982356	-0.099754	0.543805	0.008154	81.371536	95.639412	144.015625	0.029686	0.000000	0.418291	0.000000	0.000000	0.000000	-0.051496	0.000965	-0.050865	0.000000	0.000000	3.000000	10.000000	0.000000
1400.985690	-0.099754	0.543805	0.008154	81.371536	95.639412	144.015625	0.029686	0.000000	0.418291	0.000000	0.000000	0.000000	-0.051496	0.000965	-0.050865	0.000000	0.000000	3.000000	10.000000	0.000000
1400.989023	-0.099754	0.543805	0.008154	81.370148	95.675980	144.078384	0.012314	0.000000	0.407693	0.000000	0.000000	0.000000	-0.051496	0.000965	-0.050865	0.000000	0.000000	3.000000	10.000000	0.000000
1400.992356	-0.099754	0.543805	0.008154	81.370148	95.675980	144.078384	0.012314	0.000000	0.407693	0.000000	0.000000	0.000000	-0.051496	0.000965	-0.050865	0.000000	0.000000	3.000000	10.000000	0.000000
1400.995690	-0.099947	0.543809	0.007979	81.370148	95.675980	144.078384	0.012314	0.000000	0.407693	0.000000	0.000000	0.000000	-0.058084	0.000969	-0.052310	0.000000	0.000000	3.000000	10.000000	0.000000
1400.999023	-0.099947	0.543809	0.007979	81.366325	95.721893	144.157837	0.012314	0.000000	0.407693	0.000000	0.000000	0.000000	-0.058084	0.000969	-0.052310	0.000000	0.000000	3.000000	10.000000	0.000000
1401.002356	-0.099947	0.543809	0.007979	81.366325	95.721893	144.157837	0.012314	0.000000	0.407693	0.000000	0.000000	0.000000	-0.058084	0.000969	-0.052310	0.000000	0.000000	3.000000	10.000000	0.000000
1401.005690	-0.099947	0.543809	0.007979	81.366325	95.721893	144.157837	0.012314	0.000000	0.407693	0.000000	0.000000	0.000000	-0.058084	0.000969	-0.052310	0.000000	0.000000	3.000000	10.000000	0.000000
1401.009023	-0.100360	0.543794	0.007430	81.362503	95.770409	144.237167	0.002633	0.000000	0.398974	0.000000	0.000000	0.000000	-0.123853	-0.004446	-0.164738	0.000000	0.000000	3.000000	10.000000	0.000000
1401.012356	-0.100360	0.543794	0.007430	81.362503	95.770409	144.237167	0.002633	0.000000	0.398974	0.000000	0.000000	0.000000	-0.123853	-0.004446	-0.164738	0.000000	0.000000	3.000000	10.000000	0.000000
1401.015690	-0.100360	0.543794	0.007430	81.362503	95.770409	144.237167	0.002633	0.000000	0.398974	0.000000	0.000000	0.000000	-0.123853	-0.004446	-0.164738	0.000000	0.000000	3.000000	10.000000	0.000000
1401.019023	-0.100360	0.543794	0.007430	81.357643	95.841179	144.336258	-0.018009	0.000000	0.371518	0.000000	0.000000	0.000000	-0.123853	-0.004446	-0.164738	0.000000	0.000000	3.000000	10.000000	0.000000
1401.022356	-0.100527	0.543774	0.007133	81.357643	95.841179	144.336258	-0.018009	0.000000	0.371518	0.000000	0.000000	0.000000	-0.049969	-0.005889	-0.089106	0.000000	0.000000	3.000000	10.000000	0.000000
1401.025690	-0.100527	0.543774	0.007133	81.357643	95.841179	144.336258	-0.018009	0.000000	0.371518	0.000000	0.000000	0.000000	-0.049969	-0.005889	-0.089106	0.000000	0.000000	3.000000	10.000000	0.000000
1401.029023	-0.100527	0.543774	0.007133	81.352776	95.914505	144.435196	-0.026338	0.000000	0.356667	0.000000	0.000000	0.000000	-0.049969	-0.005889	-0.089106	0.000000	0.000000	3.000000	10.000000	0.000000
1401.032356	-0.100527	0.543774	0.007133	81.352776	95.914505	144.435196	-0.026338	0.000000	0.356667	0.000000	0.000000	0.000000	-0.049969	-0.005889	-0.089106	0.000000	0.000000	3.000000	10.000000	0.000000
1401.035690	-0.100645	0.543738	0.006828	81.352776	95.914505	144.435196	-0.026338	0.000000	0.356667	0.000000	0.000000	0.000000	-0.035497	-0.010956	-0.091695	0.000000	0.000000	3.000000	10.000000	0.000000
1401.039023	-0.100645	0.543738	0.006828	81.347878	95.993225	144.534073	-0.026338	0.000000	0.356667	0.000000	0.000000	0.000000	-0.035497	-0.010956	-0.091695	0.000000	0.000000	3.000000	10.000000	0.000000
1401.042356	-0.100645	0.543738	0.006828	81.347878	95.993225	144.534073	-0.026338	0.000000	0.356667	0.000000	0.000000	0.000000	-0.035497	-0.010956	-0.091695	0.000000	0.000000	3.000000	10.000000	0.000000
1401.045690	-0.100645	0.543738	0.006828	81.347878	95.993225	144.534073	-0.026338	0.000000	0.356667	0.000000	0.000000	0.000000	-0.035497	-0.010956	-0.091695	0.000000	0.000000	3.000000	10.000000	0.000000
1401.049023	-0.100823	0.543698	0.006267	81.345924	96.084396	144.639328	-0.032254	0.000000	0.341384	0.000000	0.000000	0.000000	-0.053348	-0.011841	-0.168296	0.000000	0.000000	3.000000	10.000000	0.000000
1401.052356	-0.100823	0.543698	0.006267	81.345924	96.084396	144.639328	-0.032254	0.000000	0.341384	0.000000	0.000000	0.000000	-0.053348	-0.011841	-0.168296	0.000000	0.000000	3.000000	10.000000	0.000000
1401.055690	-0.100823	0.543698	0.006267	81.345924	96.084396	144.639328	-0.032254	0.000000	0.341384	0.000000	0.000000	0.000000	-0.053348	-0.011841	-0.168296	0.000000	0.000000	3.000000	10.000000	0.000000
1401.059023	-0.100823	0.543698	0.006267	81.344429	96.202690	144.767517	-0.041145	0.000000	0.313335	0.000000	0.000000	0.000000	-0.053348	-0.011841	-0.168296	0.000000	0.000000	3.000000	10.000000	0.000000
1401.062356	-0.100870	0.543671	0.005952	81.344429	96.202690	144.767517	-0.041145	0.000000	0.313335	0.000000	0.000000	0.000000	-0.014036	-0.008225	-0.094261	0.000000	0.000000	3.000000	10.000000	0.000000
1401.065690	-0.100870	0.543671	0.005952	81.344429	96.202690	144.767517	-0.041145	0.000000	0.313335	0.000000	0.000000	0.000000	-0.014036	-0.008225	-0.094261	0.000000	0.000000	3.000000	10.000000	0.000000
1401.069023	-0.100870	0.543671	0.005952	81.347282	96.338600	144.905563	-0.043484	0.000000	0.297625	0.000000	0.000000	0.000000	-0.014036	-0.008225	-0.094261	0.000000	0.000000	3.000000	10.000000	0.000000
1401.072356	-0.100870	0.543671	0.005952	81.347282	96.338600	144.905563	-0.043484	0.000000	0.297625	0.000000	0.000000	0.000000	-0.014036	-0.008225	-0.094261	0.000000	0.000000	3.000000	10.000000	0.000000
1401.075690	-0.100921	0.543634	0.005661	81.347282	96.338600	144.905563	-0.043484	0.000000	0.297625	0.000000	0.000000	0.000000	-0.015474	-0.010968	-0.087465	0.000000	0.000000	3.000000	10.000000	0.000000
1401.079023	-0.100921	0.543634	0.005661	81.351006	96.520882	145.089783	-0.043484	0.000000	0.297625	0.000000	0.000000	0.000000	-0.015474	-0.010968	-0.087465	0.000000	0.000000	3.000000	10.000000	0.000000
1401.082356	-0.100921	0.543634	0.005661	81.351006	96.520882	145.089783	-0.043484	0.000000	0.297625	0.000000	0.000000	0.000000	-0.015474	-0.010968	-0.087465	0.000000	0.000000	3.000000	10.000000	0.000000
1401.085690	-0.100921	0.543634	0.005661	81.351006	96.520882	145.089783	-0.043484	0.000000	0.297625	0.000000	0.000000	0.000000	-0.015474	-0.010968	-0.087465	0.000000	0.000000	3.000000	10.000000	0.000000
1401.089023	-0.100965	0.543556	0.004915	81.363007	96.711761	145.271271	-0.046063	0.000000	0.283047	0.000000	0.000000	0.000000	-0.013224	-0.023389	-0.223923	0.000000	0.000000	3.000000	10.000000	0.000000
1401.092356	-0.100965	0.543556	0.004915	81.363007	96.711761	145.271271	-0.046063	0.000000	0.283047	0.000000	0.000000	0.000000	0.000001	-0.000000	-0.000000	0.000000	0.000000	3.000000	10.000000	0.000000
1401.095690	-0.100965	0.543556	0.004915	81.363007	96.711761	145.271271	-0.046063	0.000000	0.283047	0.000000	0.000000	0.000000	0.000001	-0.000000	-0.000000	0.000000	0.000000	3.000000	10.000000	0.000000
1401.099023	-0.100965	0.543556	0.004915	81.378647	96.959778	145.506317	-0.048268	0.000000	0.245727	0.000000	0.000000	0.000000	0.000001	-0.000000	-0.000000	0.000000	0.000000	3.000000	10.000000	0.000000
1401.102356	-0.100965	0.543556	0.004915	81.378647	96.959778	145.506317	-0.048268	0.000000	0.245727	0.000000	0.000000	0.000000	0.000001	-0.000000	-0.000000	0.000000	0.000000	3.000000	10.000000	0.000000
1401.105690	-0.100990	0.543497	0.004500	81.378647	96.959778	145.506317	-0.048268	0.000000	0.245727	0.000000	0.000000	0.000000	-0.007291	-0.017890	-0.124281	0.000000	0.000000	3.000000	10.000000	0.000000
1401.109023	-0.100990	0.543497	0.004500	81.395615	97.211166	145.745758	-0.048268	0.000000	0.245727	0.000000	0.000000	0.000000	-0.007291	-0.017890	-0.124281	0.000000	0.000000	3.000000	10.000000	0.000000
1401.112356	-0.100990	0.543497	0.004500	81.395615	97.211166	145.745758	-0.048268	0.000000	0.245727	0.000000	0.000000	0.000000	-0.007291	-0.017890	-0.124281	0.000000	0.000000	3.000000	10.000000	0.000000
1401.115690	-0.100990	0.543497	0.004500	81.395615	97.211166	145.745758	-0.048268	0.000000	0.245727	0.000000	0.000000	0.000000	-0.007291	-0.017890	-0.124281	0.000000	0.000000	3.000000	10.000000	0.000000
1401.119023	-0.101044	0.543430	0.003594	81.409477	97.455811	145.979080	-0.049483	0.000000	0.225013	0.000000	0.000000	0.000000	-0.016164	-0.019912	-0.271938	0.000000	0.000000	3.000000	10.000000	0.000000
1401.122356	-0.101044	0.543430	0.003594	81.409477	97.455811	145.979080	-0.049483	0.000000	0.225013	0.000000	0.000000	0.000000	-0.000001	0.000008	0.000000	0.000000	0.000000	3.000000	10.000000	0.000000
1401.125690	-0.101044	0.543430	0.003594	81.409477	97.455811	145.979080	-0.049483	0.000000	0.225013	0.000000	0.000000	0.000000	-0.000001	0.000008	0.000000	0.000000	0.000000	3.000000	10.000000	0.000000
1401.129023	-0.101044	0.543430	0.003594	81.414047	97.645027	146.168518	-0.052176	0.000000	0.179690	0.000000	0.000000	0.000000	-0.000001	0.000008	0.000000	0.000000	0.000000	3.000000	10.000000	0.000000
1401.132356	-0.101044	0.543430	0.003594	81.414047	97.645027	146.168518	-0.052176	0.000000	0.179690	0.000000	0.000000	0.000000	-0.000001	0.000008	0.000000	0.000000	0.000000	3.000000	10.000000	0.000000
1401.135690	-0.101047	0.543407	0.003088	81.414047	97.645027	146.168518	-0.052176	0.000000	0.179690	0.000000	0.000000	0.000000	-0.001095	-0.007078	-0.151667	0.000000	0.000000	3.000000	10.000000	0.000000
1401.139023	-0.101047	0.543407	0.003088	81.413773	97.793968	146.324203	-0.052176	0.000000	0.179690	0.000000	0.000000	0.000000	-0.001095	-0.007078	-0.151667	0.000000	0.000000	3.000000	10.000000	0.000000
1401.142356	-0.101047	0.543407	0.003088	81.413773	97.793968	146.324203	-0.052176	0.000000	0.179690	0.000000	0.000000	0.000000	-0.001095	-0.007078	-0.151667	0.000000	0.000000	3.000000	10.000000	0.000000
1401.145690	-0.101047	0.543407	0.003088	81.413773	97.793968	146.324203	-0.052176	0.000000	0.179690	0.000000	0.000000	0.000000	-0.001095	-0.007078	-0.151667	0.000000	0.000000	3.000000	10.000000	0.000000
1401.149023	-0.101062	0.543424	0.002218	81.407623	97.924393	146.465378	-0.052359	0.000000	0.154412	0.000000	0.000000	0.000000	-0.004397	0.005313	-0.261143	0.000000	0.000000	3.000000	10.000000	0.000000
1401.152356	-0.101062	0.543424	0.002218	81.407623	97.924393	146.465378	-0.052359	0.000000	0.154412	0.000000	0.000000	0.000000	-0.000000	0.000002	0.000000	0.000000	0.000000	3.000000	10.000000	0.000000
1401.155690	-0.101062	0.543424	0.002218	81.407623	97.924393	146.465378	-0.052359	0.000000	0.154412	0.000000	0.000000	0.000000	-0.000000	0.000002	0.000000	0.000000	0.000000	3.000000	10.000000	0.000000
1401.159023	-0.101062	0.543424	0.002218	81.403992	98.037865	146.590408	-0.053092	0.000000	0.110889	0.000000	0.000000	0.000000	-0.000000	0.000002	0.000000	0.000000	0.000000	3.000000	10.000000	0.000000
1401.162356	-0.101062	0.543424	0.002218	81.403992	98.037865	146.590408	-0.053092	0.000000	0.110889	0.000000	0.000000	0.000000	-0.000000	0.000002	0.000000	0.000000	0.000000	3.000000	10.000000	0.000000
1401.165690	-0.101065	0.543432	0.001817	81.403992	98.037865	146.590408	-0.053092	0.000000	0.110889	0.000000	0.000000	0.000000	-0.000941	0.002382	-0.120347	0.000000	0.000000	3.000000	10.000000	0.000000
1401.169023	-0.101065	0.543432	0.001817	81.401413	98.134552	146.695724	-0.053092	0.000000	0.110889	0.000000	0.000000	0.000000	-0.000941	0.002382	-0.120347	0.000000	0.000000	3.000000	10.000000	0.000000
1401.172356	-0.101065	0.543432	0.001817	81.401413	98.134552	146.695724	-0.053092	0.000000	0.110889	0.000000	0.000000	0.000000	-0.000941	0.002382	-0.120347	0.000000	0.000000	3.000000	10.000000	0.000000
1401.175690	-0.101065	0.543432	0.001817	81.401413	98.134552	146.695724	-0.053092	0.000000	0.110889	0.000000	0.000000	0.000000	-0.000941	0.002382	-0.120347	0.000000	0.000000	3.000000	10.000000	0.000000
1401.179023	-0.101106	0.543472	0.001068	81.399902	98.217659	146.787552	-0.053249	0.000000	0.090831	0.000000	0.000000	0.000000	-0.012163	0.011943	-0.224483	0.000000	0.000000	3.000000	10.000000	0.000000
1401.182356	-0.101106	0.543472	0.001068	81.399902	98.217659	146.787552	-0.053249	0.000000	0.090831	0.000000	0.000000	0.000000	-0.000001	-0.000002	-0.000000	0.000000	0.000000	3.000000	10.000000	0.000000
1401.185690	-0.101106	0.543472	0.001068	81.399902	98.217659	146.787552	-0.053249	0.000000	0.090831	0.000000	0.000000	0.000000	-0.000001	-0.000002	-0.000000	0.000000	0.000000	3.000000	10.000000	0.000000
1401.189023	-0.101106	0.543472	0.001068	81.400154	98.324905	146.900070	-0.055276	0.000000	0.053417	0.000000	0.000000	0.000000	-0.000001	-0.000002	-0.000000	0.000000	0.000000	3.000000	10.000000	0.000000
1401.192356	-0.101106	0.543472	0.001068	81.400154	98.324905	146.900070	-0.055276	0.000000	0.053417	0.000000	0.000000	0.000000	-0.000001	-0.000002	-0.000000	0.000000	0.000000	3.000000	10.000000	0.000000
1401.195690	-0.101112	0.543496	0.000685	81.400154	98.324905	146.900070	-0.055276	0.000000	0.053417	0.000000	0.000000	0.000000	-0.001988	0.007249	-0.114970	0.000000	0.000000	3.000000	10.000000	0.000000
1401.199023	-0.101112	0.543496	0.000685	81.398575	98.405159	146.991821	-0.055276	0.000000	0.053417	0.000000	0.000000	0.000000	-0.001988	0.007249	-0.114970	0.000000	0.000000	3.000000	10.000000	0.000000
1401.202356	-0.101112	0.543496	0.000685	81.398575	98.405159	146.991821	-0.055276	0.000000	0.053417	0.000000	0.000000	0.000000	-0.001988	0.007249	-0.114970	0.000000	0.000000	3.000000	10.000000	0.000000
1401.205690	-0.101112	0.543496	0.000685	81.398575	98.405159	146.991821	-0.055276	0.000000	0.053417	0.000000	0.000000	0.000000	-0.001988	0.007249	-0.114970	0.000000	0.000000	3.000000	10.000000	0.000000
1401.209023	-0.101126	0.543518	-0.000077	81.395615	98.488632	147.086090	-0.055607	0.000000	0.034255	0.000000	0.000000	0.000000	-0.004139	0.006690	-0.228627	0.000000	0.000000	3.000000	10.000000	0.000000
1401.212356	-0.101126	0.543518	-0.000077	81.395615	98.488632	147.086090	-0.055607	0.000000	0.034255	0.000000	0.000000	0.000000	0.000001	0.000003	0.000000	0.000000	0.000000	3.000000	10.000000	0.000000
1401.215690	-0.101126	0.543518	-0.000077	81.395615	98.488632	147.086090	-0.055607	0.000000	0.034255	0.000000	0.000000	0.000000	0.000001	0.000003	0.000000	0.000000	0.000000	3.000000	10.000000	0.000000
1401.219023	-0.101126	0.543518	-0.000077	81.395973	98.522926	147.134003	-0.056297	0.000000	-0.003849	0.000000	0.000000	0.000000	0.000001	0.000003	0.000000	0.000000	0.000000	3.000000	10.000000	0.000000
1401.222356	-0.101126	0.543518	-0.000077	81.395973	98.522926	147.134003	-0.056297	0.000000	-0.003849	0.000000	0.000000	0.000000	0.000001	0.000003	0.000000	0.000000	0.000000	3.000000	10.000000	0.000000
1401.225690	-0.101154	0.543542	-0.000465	81.395973	98.522926	147.134003	-0.056297	0.000000	-0.003849	0.000000	0.000000	0.000000	-0.008344	0.007107	-0.116479	0.000000	0.000000	3.000000	10.000000	0.000000
1401.229023	-0.101154	0.543542	-0.000465	81.399353	98.500450	147.124725	-0.056297	0.000000	-0.003849	0.000000	0.000000	0.000000	-0.008344	0.007107	-0.116479	0.000000	0.000000	3.000000	10.000000	0.000000
1401.232356	-0.101154	0.543542	-0.000465	81.399353	98.500450	147.124725	-0.056297	0.000000	-0.003849	0.000000	0.000000	0.000000	-0.008344	0.007107	-0.116479	0.000000	0.000000	3.000000	10.000000	0.000000
1401.235690	-0.101154	0.543542	-0.000465	81.399353	98.500450	147.124725	-0.056297	0.000000	-0.003849	0.000000	0.000000	0.000000	-0.008344	0.007107	-0.116479	0.000000	0.000000	3.000000	10.000000	0.000000
1401.239023	-0.101187	0.543589	-0.001237	81.409569	98.390961	147.028976	-0.057687	0.000000	-0.023262	0.000000	0.000000	0.000000	-0.010023	0.014107	-0.231587	0.000000	0.000000	3.000000	10.000000	0.000000
1401.242356	-0.101187	0.543589	-0.001237	81.409569	98.390961	147.028976	-0.057687	0.000000	-0.023262	0.000000	0.000000	0.000000	-0.000001	-0.000001	-0.000000	0.000000	0.000000	3.000000	10.000000	0.000000
1401.245690	-0.101187	0.543589	-0.001237	81.409569	98.390961	147.028976	-0.057687	0.000000	-0.023262	0.000000	0.000000	0.000000	-0.000001	-0.000001	-0.000000	0.000000	0.000000	3.000000	10.000000	0.000000
1401.249023	-0.101187	0.543589	-0.001237	81.426796	98.224525	146.875702	-0.059358	0.000000	-0.061860	0.000000	0.000000	0.000000	-0.000001	-0.000001	-0.000000	0.000000	0.000000	3.000000	10.000000	0.000000
1401.252356	-0.101187	0.543589	-0.001237	81.426796	98.224525	146.875702	-0.059358	0.000000	-0.061860	0.000000	0.000000	0.000000	-0.000001	-0.000001	-0.000000	0.000000	0.000000	3.000000	10.000000	0.000000
1401.255690	-0.101197	0.543629	-0.001603	81.426796	98.224525	146.875702	-0.059358	0.000000	-0.061860	0.000000	0.000000	0.000000	-0.002898	0.011956	-0.109651	0.000000	0.000000	3.000000	10.000000	0.000000
1401.259023	-0.101197	0.543629	-0.001603	81.449074	98.034973	146.695877	-0.059358	0.000000	-0.061860	0.000000	0.000000	0.000000	-0.002898	0.011956	-0.109651	0.000000	0.000000	3.000000	10.000000	0.000000
1401.262356	-0.101197	0.543629	-0.001603	81.449074	98.034973	146.695877	-0.059358	0.000000	-0.061860	0.000000	0.000000	0.000000	-0.002898	0.011956	-0.109651	0.000000	0.000000	3.000000	10.000000	0.000000
1401.265690	-0.101197	0.543629	-0.001603	81.449074	98.034973	146.695877	-0.059358	0.000000	-0.061860	0.000000	0.000000	0.000000	-0.002898	0.011956	-0.109651	0.000000	0.000000	3.000000	10.000000	0.000000
1401.269023	-0.101217	0.543683	-0.002329	81.471611	97.869339	146.538513	-0.059841	0.000000	-0.080135	0.000000	0.000000	0.000000	-0.005966	0.016125	-0.217980	0.000000	0.000000	3.000000	10.000000	0.000000
1401.272356	-0.101217	0.543683	-0.002329	81.471611	97.869339	146.538513	-0.059841	0.000000	-0.080135	0.000000	0.000000	0.000000	-0.000001	-0.000004	-0.000000	0.000000	0.000000	3.000000	10.000000	0.000000
1401.275690	-0.101217	0.543683	-0.002329	81.471611	97.869339	146.538513	-0.059841	0.000000	-0.080135	0.000000	0.000000	0.000000	-0.000001	-0.000004	-0.000000	0.000000	0.000000	3.000000	10.000000	0.000000
1401.279023	-0.101217	0.543683	-0.002329	81.495735	97.789574	146.460159	-0.060835	0.000000	-0.116465	0.000000	0.000000	0.000000	-0.000001	-0.000004	-0.000000	0.000000	0.000000	3.000000	10.000000	0.000000
1401.282356	-0.101217	0.543683	-0.002329	81.495735	97.789574	146.460159	-0.060835	0.000000	-0.116465	0.000000	0.000000	0.000000	-0.000001	-0.000004	-0.000000	0.000000	0.000000	3.000000	10.000000	0.000000
1401.285690	-0.101217	0.543714	-0.002736	81.495735	97.789574	146.460159	-0.060835	0.000000	-0.116465	0.000000	0.000000	0.000000	-0.000019	0.009462	-0.122015	0.000000	0.000000	3.000000	10.000000	0.000000
1401.289023	-0.101217	0.543714	-0.002736	81.531418	97.829193	146.482315	-0.060835	0.000000	-0.116465	0.000000	0.000000	0.000000	-0.000019	0.009462	-0.122015	0.000000	0.000000	3.000000	10.000000	0.000000
1401.292356	-0.101217	0.543714	-0.002736	81.531418	97.829193	146.482315	-0.060835	0.000000	-0.116465	0.000000	0.000000	0.000000	-0.000019	0.009462	-0.122015	0.000000	0.000000	3.000000	10.000000	0.000000
1401.295690	-0.101217	0.543714	-0.002736	81.531418	97.829193	146.482315	-0.060835	0.000000	-0.116465	0.000000	0.000000	0.000000	-0.000019	0.009462	-0.122015	0.000000	0.000000	3.000000	10.000000	0.000000
1401.299023	-0.101307	0.543793	-0.003551	81.588959	97.966141	146.577347	-0.060838	0.000000	-0.136801	0.000000	0.000000	0.000000	-0.026947	0.023770	-0.244414	0.000000	0.000000	3.000000	10.000000	0.000000
1401.302356	-0.101307	0.543793	-0.003551	81.588959	97.966141	146.577347	-0.060838	0.000000	-0.136801	0.000000	0.000000	0.000000	0.000000	0.000006	0.000000	0.000000	0.000000	3.000000	10.000000	0.000000
1401.305690	-0.101307	0.543793	-0.003551	81.588959	97.966141	146.577347	-0.060838	0.000000	-0.136801	0.000000	0.000000	0.000000	0.000000	0.000006	0.000000	0.000000	0.000000	3.000000	10.000000	0.000000
1401.309023	-0.101307	0.543793	-0.003551	81.668861	98.150284	146.698868	-0.065329	0.000000	-0.177537	0.000000	0.000000	0.000000	0.000000	0.000006	0.000000	0.000000	0.000000	3.000000	10.000000	0.000000
1401.312356	-0.101307	0.543793	-0.003551	81.668861	98.150284	146.698868	-0.065329	0.000000	-0.177537	0.000000	0.000000	0.000000	0.000000	0.000006	0.000000	0.000000	0.000000	3.000000	10.000000	0.000000
1401.315690	-0.101371	0.543825	-0.003972	81.668861	98.150284	146.698868	-0.065329	0.000000	-0.177537	0.000000	0.000000	0.000000	-0.019205	0.009307	-0.126420	0.000000	0.000000	3.000000	10.000000	0.000000
1401.319023	-0.101371	0.543825	-0.003972	81.756477	98.232330	146.718918	-0.065329	0.000000	-0.177537	0.000000	0.000000	0.000000	-0.019205	0.009307	-0.126420	0.000000	0.000000	3.000000	10.000000	0.000000
1401.322356	-0.101371	0.543825	-0.003972	81.756477	98.232330	146.718918	-0.065329	0.000000	-0.177537	0.000000	0.000000	0.000000	-0.019205	0.009307	-0.126420	0.000000	0.000000	3.000000	10.000000	0.000000
1401.325690	-0.101371	0.543825	-0.003972	81.756477	98.232330	146.718918	-0.065329	0.000000	-0.177537	0.000000	0.000000	0.000000	-0.019205	0.009307	-0.126420	0.000000	0.000000	3.000000	10.000000	0.000000
1401.329023	-0.101483	0.543944	-0.004779	81.840622	98.187294	146.621445	-0.068530	0.000000	-0.198607	0.000000	0.000000	0.000000	-0.033848	0.035971	-0.241939	0.000000	0.000000	3.000000	10.000000	0.000000
1401.332356	-0.101483	0.543944	-0.004779	81.840622	98.187294	146.621445	-0.068530	0.000000	-0.198607	0.000000	0.000000	0.000000	-0.000001	-0.000006	0.000000	0.000000	0.000000	3.000000	10.000000	0.000000
1401.335690	-0.101483	0.543944	-0.004779	81.840622	98.187294	146.621445	-0.068530	0.000000	-0.198607	0.000000	0.000000	0.000000	-0.000001	-0.000006	0.000000	0.000000	0.000000	3.000000	10.000000	0.000000
1401.339023	-0.101483	0.543944	-0.004779	81.907814	98.010475	146.418625	-0.074171	0.000000	-0.238930	0.000000	0.000000	0.000000	-0.000001	-0.000006	0.000000	0.000000	0.000000	3.000000	10.000000	0.000000
1401.342356	-0.101483	0.543944	-0.004779	81.907814	98.010475	146.418625	-0.074171	0.000000	-0.238930	0.000000	0.000000	0.000000	-0.000001	-0.000006	0.000000	0.000000	0.000000	3.000000	10.000000	0.000000
1401.345690	-0.101537	0.544025	-0.005141	81.907814	98.010475	146.418625	-0.074171	0.000000	-0.238930	0.000000	0.000000	0.000000	-0.016196	0.024054	-0.108664	0.000000	0.000000	3.000000	10.000000	0.000000
1401.349023	-0.101537	0.544025	-0.005141	81.944557	97.863159	146.263718	-0.074171	0.000000	-0.238930	0.000000	0.000000	0.000000	-0.016196	0.024054	-0.108664	0.000000	0.000000	3.000000	10.000000	0.000000
1401.352356	-0.101537	0.544025	-0.005141	81.944557	97.863159	146.263718	-0.074171	0.000000	-0.238930	0.000000	0.000000	0.000000	-0.016196	0.024054	-0.108664	0.000000	0.000000	3.000000	10.000000	0.000000
1401.355690	-0.101537	0.544025	-0.005141	81.944557	97.863159	146.263718	-0.074171	0.000000	-0.238930	0.000000	0.000000	0.000000	-0.016196	0.024054	-0.108664	0.000000	0.000000	3.000000	10.000000	0.000000
1401.359023	-0.101641	0.544226	-0.005783	81.960800	97.855797	146.255157	-0.076871	0.000000	-0.257041	0.000000	0.000000	0.000000	-0.031009	0.060264	-0.192705	0.000000	0.000000	3.000000	10.000000	0.000000
1401.362356	-0.101641	0.544226	-0.005783	81.960800	97.855797	146.255157	-0.076871	0.000000	-0.257041	0.000000	0.000000	0.000000	-0.000001	0.000003	-0.000000	0.000000	0.000000	3.000000	10.000000	0.000000
1401.365690	-0.101641	0.544226	-0.005783	81.960800	97.855797	146.255157	-0.076871	0.000000	-0.257041	0.000000	0.000000	0.000000	-0.000001	0.000003	-0.000000	0.000000	0.000000	3.000000	10.000000	0.000000
1401.369023	-0.101641	0.544226	-0.005783	81.972015	97.857613	146.261230	-0.082039	0.000000	-0.289158	0.000000	0.000000	0.000000	-0.000001	0.000003	-0.000000	0.000000	0.000000	3.000000	10.000000	0.000000
1401.372356	-0.101641	0.544226	-0.005783	81.972015	97.857613	146.261230	-0.082039	0.000000	-0.289158	0.000000	0.000000	0.000000	-0.000001	0.000003	-0.000000	0.000000	0.000000	3.000000	10.000000	0.000000
1401.375690	-0.101690	0.544346	-0.006063	81.972015	97.857613	146.261230	-0.082039	0.000000	-0.289158	0.000000	0.000000	0.000000	-0.014830	0.036203	-0.084038	0.000000	0.000000	3.000000	10.000000	0.000000
1401.379023	-0.101690	0.544346	-0.006063	81.990082	97.863701	146.261871	-0.082039	0.000000	-0.289158	0.000000	0.000000	0.000000	-0.014830	0.036203	-0.084038	0.000000	0.000000	3.000000	10.000000	0.000000
1401.382356	-0.101690	0.544346	-0.006063	81.990082	97.863701	146.261871	-0.082039	0.000000	-0.289158	0.000000	0.000000	0.000000	-0.014830	0.036203	-0.084038	0.000000	0.000000	3.000000	10.000000	0.000000
1401.385690	-0.101690	0.544346	-0.006063	81.990082	97.863701	146.261871	-0.082039	0.000000	-0.289158	0.000000	0.000000	0.000000	-0.014830	0.036203	-0.084038	0.000000	0.000000	3.000000	10.000000	0.000000
1401.389023	-0.101872	0.544578	-0.006551	82.017067	97.924393	146.310944	-0.084511	0.000000	-0.303164	0.000000	0.000000	0.000000	-0.054670	0.069445	-0.146449	0.000000	0.000000	3.000000	10.000000	0.000000
1401.392356	-0.101872	0.544578	-0.006551	82.017067	97.924393	146.310944	-0.084511	0.000000	-0.303164	0.000000	0.000000	0.000000	-0.054670	0.069445	-0.146449	0.000000	0.000000	3.000000	10.000000	0.000000
1401.395690	-0.101872	0.544578	-0.006551	82.017067	97.924393	146.310944	-0.084511	0.000000	-0.303164	0.000000	0.000000	0.000000	-0.054670	0.069445	-0.146449	0.000000	0.000000	3.000000	10.000000	0.000000
1401.399023	-0.101872	0.544578	-0.006551	82.050186	98.034698	146.401367	-0.093622	0.000000	-0.327573	0.000000	0.000000	0.000000	-0.054670	0.069445	-0.146449	0.000000	0.000000	3.000000	10.000000	0.000000
1401.402356	-0.101965	0.544673	-0.006837	82.050186	98.034698	146.401367	-0.093622	0.000000	-0.327573	0.000000	0.000000	0.000000	-0.027841	0.028485	-0.085600	0.000000	0.000000	3.000000	10.000000	0.000000
1401.405690	-0.101965	0.544673	-0.006837	82.050186	98.034698	146.401367	-0.093622	0.000000	-0.327573	0.000000	0.000000	0.000000	-0.027841	0.028485	-0.085600	0.000000	0.000000	3.000000	10.000000	0.000000
1401.409023	-0.101965	0.544673	-0.006837	82.090836	98.198433	146.537949	-0.098262	0.000000	-0.341839	0.000000	0.000000	0.000000	-0.027841	0.028485	-0.085600	0.000000	0.000000	3.000000	10.000000	0.000000
1401.412356	-0.101965	0.544673	-0.006837	82.090836	98.198433	146.537949	-0.098262	0.000000	-0.341839	0.000000	0.000000	0.000000	-0.027841	0.028485	-0.085600	0.000000	0.000000	3.000000	10.000000	0.000000
1401.415690	-0.102080	0.544742	-0.007122	82.090836	98.198433	146.537949	-0.098262	0.000000	-0.341839	0.000000	0.000000	0.000000	-0.034511	0.020874	-0.085674	0.000000	0.000000	3.000000	10.000000	0.000000
1401.419023	-0.102080	0.544742	-0.007122	82.147423	98.451271	146.746292	-0.098262	0.000000	-0.341839	0.000000	0.000000	0.000000	-0.034511	0.020874	-0.085674	0.000000	0.000000	3.000000	10.000000	0.000000
1401.422356	-0.102080	0.544742	-0.007122	82.147423	98.451271	146.746292	-0.098262	0.000000	-0.341839	0.000000	0.000000	0.000000	-0.034511	0.020874	-0.085674	0.000000	0.000000	3.000000	10.000000	0.000000
1401.425690	-0.102080	0.544742	-0.007122	82.147423	98.451271	146.746292	-0.098262	0.000000	-0.341839	0.000000	0.000000	0.000000	-0.034511	0.020874	-0.085674	0.000000	0.000000	3.000000	10.000000	0.000000
1401.429023	-0.102365	0.544848	-0.007745	82.222466	98.781250	147.012482	-0.104014	0.000000	-0.356118	0.000000	0.000000	0.000000	-0.085549	0.031702	-0.186703	0.000000	0.000000	3.000000	10.000000	0.000000
1401.432356	-0.102365	0.544848	-0.007745	82.222466	98.781250	147.012482	-0.104014	0.000000	-0.356118	0.000000	0.000000	0.000000	0.000000	-0.000002	-0.000000	0.000000	0.000000	3.000000	10.000000	0.000000
1401.435690	-0.102365	0.544848	-0.007745	82.222466	98.781250	147.012482	-0.104014	0.000000	-0.356118	0.000000	0.000000	0.000000	0.000000	-0.000002	-0.000000	0.000000	0.000000	3.000000	10.000000	0.000000
1401.439023	-0.102365	0.544848	-0.007745	82.301857	99.162750	147.323593	-0.118272	0.000000	-0.387236	0.000000	0.000000	0.000000	0.000000	-0.000002	-0.000000	0.000000	0.000000	3.000000	10.000000	0.000000
1401.442356	-0.102365	0.544848	-0.007745	82.301857	99.162750	147.323593	-0.118272	0.000000	-0.387236	0.000000	0.000000	0.000000	0.000000	-0.000002	-0.000000	0.000000	0.000000	3.000000	10.000000	0.000000
1401.445690	-0.102514	0.544884	-0.008077	82.301857	99.162750	147.323593	-0.118272	0.000000	-0.387236	0.000000	0.000000	0.000000	-0.044604	0.010802	-0.099581	0.000000	0.000000	3.000000	10.000000	0.000000
1401.449023	-0.102514	0.544884	-0.008077	82.352219	99.399231	147.527756	-0.118272	0.000000	-0.387236	0.000000	0.000000	0.000000	-0.044604	0.010802	-0.099581	0.000000	0.000000	3.000000	10.000000	0.000000
1401.452356	-0.102514	0.544884	-0.008077	82.352219	99.399231	147.527756	-0.118272	0.000000	-0.387236	0.000000	0.000000	0.000000	-0.044604	0.010802	-0.099581	0.000000	0.000000	3.000000	10.000000	0.000000
1401.455690	-0.102514	0.544884	-0.008077	82.352219	99.399231	147.527756	-0.118272	0.000000	-0.387236	0.000000	0.000000	0.000000	-0.044604	0.010802	-0.099581	0.000000	0.000000	3.000000	10.000000	0.000000
1401.459023	-0.102798	0.544989	-0.008700	82.365547	99.487679	147.619705	-0.125707	0.000000	-0.403832	0.000000	0.000000	0.000000	-0.085049	0.031459	-0.186860	0.000000	0.000000	3.000000	10.000000	0.000000
1401.462356	-0.102798	0.544989	-0.008700	82.365547	99.487679	147.619705	-0.125707	0.000000	-0.403832	0.000000	0.000000	0.000000	-0.000001	0.000005	-0.000000	0.000000	0.000000	3.000000	10.000000	0.000000
1401.465690	-0.102798	0.544989	-0.008700	82.365547	99.487679	147.619705	-0.125707	0.000000	-0.403832	0.000000	0.000000	0.000000	-0.000001	0.000005	-0.000000	0.000000	0.000000	3.000000	10.000000	0.000000
1401.469023	-0.102798	0.544989	-0.008700	82.361923	99.530640	147.685028	-0.139881	0.000000	-0.434976	0.000000	0.000000	0.000000	-0.000001	0.000005	-0.000000	0.000000	0.000000	3.000000	10.000000	0.000000
1401.472356	-0.102798	0.544989	-0.008700	82.361923	99.530640	147.685028	-0.139881	0.000000	-0.434976	0.000000	0.000000	0.000000	-0.000001	0.000005	-0.000000	0.000000	0.000000	3.000000	10.000000	0.000000
1401.475690	-0.102913	0.545007	-0.008976	82.361923	99.530640	147.685028	-0.139881	0.000000	-0.434976	0.000000	0.000000	0.000000	-0.034729	0.005572	-0.083004	0.000000	0.000000	3.000000	10.000000	0.000000
1401.479023	-0.102913	0.545007	-0.008976	82.363808	99.567627	147.741821	-0.139881	0.000000	-0.434976	0.000000	0.000000	0.000000	-0.034729	0.005572	-0.083004	0.000000	0.000000	3.000000	10.000000	0.000000
1401.482356	-0.102913	0.545007	-0.008976	82.363808	99.567627	147.741821	-0.139881	0.000000	-0.434976	0.000000	0.000000	0.000000	-0.034729	0.005572	-0.083004	0.000000	0.000000	3.000000	10.000000	0.000000
1401.485690	-0.102913	0.545007	-0.008976	82.363808	99.567627	147.741821	-0.139881	0.000000	-0.434976	0.000000	0.000000	0.000000	-0.034729	0.005572	-0.083004	0.000000	0.000000	3.000000	10.000000	0.000000
1401.489023	-0.103208	0.545044	-0.009544	82.370384	99.675865	147.864441	-0.145670	0.000000	-0.448810	0.000000	0.000000	0.000000	-0.088395	0.011089	-0.170470	0.000000	0.000000	3.000000	10.000000	0.000000
1401.492356	-0.103208	0.545044	-0.009544	82.370384	99.675865	147.864441	-0.145670	0.000000	-0.448810	0.000000	0.000000	0.000000	-0.088395	0.011089	-0.170470	0.000000	0.000000	3.000000	10.000000	0.000000
1401.495690	-0.103208	0.545044	-0.009544	82.370384	99.675865	147.864441	-0.145670	0.000000	-0.448810	0.000000	0.000000	0.000000	-0.088395	0.011089	-0.170470	0.000000	0.000000	3.000000	10.000000	0.000000
1401.499023	-0.103208	0.545044	-0.009544	82.392639	99.877388	148.063019	-0.160402	0.000000	-0.477221	0.000000	0.000000	0.000000	-0.088395	0.011089	-0.170470	0.000000	0.000000	3.000000	10.000000	0.000000
1401.502356	-0.103378	0.545030	-0.009872	82.392639	99.877388	148.063019	-0.160402	0.000000	-0.477221	0.000000	0.000000	0.000000	-0.051122	-0.004429	-0.098402	0.000000	0.000000	3.000000	10.000000	0.000000
1401.505690	-0.103378	0.545030	-0.009872	82.392639	99.877388	148.063019	-0.160402	0.000000	-0.477221	0.000000	0.000000	0.000000	-0.051122	-0.004429	-0.098402	0.000000	0.000000	3.000000	10.000000	0.000000
1401.509023	-0.103378	0.545030	-0.009872	82.436028	100.168991	148.331650	-0.168922	0.000000	-0.493622	0.000000	0.000000	0.000000	-0.051122	-0.004429	-0.098402	0.000000	0.000000	3.000000	10.000000	0.000000
1401.512356	-0.103378	0.545030	-0.009872	82.436028	100.168991	148.331650	-0.168922	0.000000	-0.493622	0.000000	0.000000	0.000000	-0.051122	-0.004429	-0.098402	0.000000	0.000000	3.000000	10.000000	0.000000
1401.515690	-0.103612	0.545015	-0.010215	82.436028	100.168991	148.331650	-0.168922	0.000000	-0.493622	0.000000	0.000000	0.000000	-0.070119	-0.004462	-0.102859	0.000000	0.000000	3.000000	10.000000	0.000000
1401.519023	-0.103612	0.545015	-0.010215	82.504646	100.599228	148.715118	-0.168922	0.000000	-0.493622	0.000000	0.000000	0.000000	-0.070119	-0.004462	-0.102859	0.000000	0.000000	3.000000	10.000000	0.000000
1401.522356	-0.103612	0.545015	-0.010215	82.504646	100.599228	148.715118	-0.168922	0.000000	-0.493622	0.000000	0.000000	0.000000	-0.070119	-0.004462	-0.102859	0.000000	0.000000	3.000000	10.000000	0.000000
1401.525690	-0.103612	0.545015	-0.010215	82.504646	100.599228	148.715118	-0.168922	0.000000	-0.493622	0.000000	0.000000	0.000000	-0.070119	-0.004462	-0.102859	0.000000	0.000000	3.000000	10.000000	0.000000
1401.529023	-0.104149	0.544960	-0.010981	82.585426	101.096321	149.150162	-0.180609	0.000000	-0.510765	0.000000	0.000000	0.000000	-0.161128	-0.016324	-0.229586	0.000000	0.000000	3.000000	10.000000	0.000000
1401.532356	-0.104149	0.544960	-0.010981	82.585426	101.096321	149.150162	-0.180609	0.000000	-0.510765	0.000000	0.000000	0.000000	-0.000001	0.000001	-0.000000	0.000000	0.000000	3.000000	10.000000	0.000000
1401.535690	-0.104149	0.544960	-0.010981	82.585426	101.096321	149.150162	-0.180609	0.000000	-0.510765	0.000000	0.000000	0.000000	-0.000001	0.000001	-0.000000	0.000000	0.000000	3.000000	10.000000	0.000000
1401.539023	-0.104149	0.544960	-0.010981	82.629272	101.401093	149.438400	-0.207463	0.000000	-0.549029	0.000000	0.000000	0.000000	-0.000001	0.000001	-0.000000	0.000000	0.000000	3.000000	10.000000	0.000000
1401.542356	-0.104149	0.544960	-0.010981	82.629272	101.401093	149.438400	-0.207463	0.000000	-0.549029	0.000000	0.000000	0.000000	-0.000001	0.000001	-0.000000	0.000000	0.000000	3.000000	10.000000	0.000000
1401.545690	-0.104420	0.544929	-0.011352	82.629272	101.401093	149.438400	-0.207463	0.000000	-0.549029	0.000000	0.000000	0.000000	-0.081128	-0.009484	-0.111458	0.000000	0.000000	3.000000	10.000000	0.000000
1401.549023	-0.104420	0.544929	-0.011352	82.626961	101.490303	149.564255	-0.207463	0.000000	-0.549029	0.000000	0.000000	0.000000	-0.081128	-0.009484	-0.111458	0.000000	0.000000	3.000000	10.000000	0.000000
1401.552356	-0.104420	0.544929	-0.011352	82.626961	101.490303	149.564255	-0.207463	0.000000	-0.549029	0.000000	0.000000	0.000000	-0.081128	-0.009484	-0.111458	0.000000	0.000000	3.000000	10.000000	0.000000
1401.555690	-0.104420	0.544929	-0.011352	82.626961	101.490303	149.564255	-0.207463	0.000000	-0.549029	0.000000	0.000000	0.000000	-0.081128	-0.009484	-0.111458	0.000000	0.000000	3.000000	10.000000	0.000000
1401.559023	-0.104913	0.544932	-0.012008	82.621742	101.540100	149.652847	-0.220985	0.000000	-0.567605	0.000000	0.000000	0.000000	-0.147922	0.000872	-0.196765	0.000000	0.000000	3.000000	10.000000	0.000000
1401.562356	-0.104913	0.544932	-0.012008	82.621742	101.540100	149.652847	-0.220985	0.000000	-0.567605	0.000000	0.000000	0.000000	-0.000000	-0.000004	0.000000	0.000000	0.000000	3.000000	10.000000	0.000000
1401.565690	-0.104913	0.544932	-0.012008	82.621742	101.540100	149.652847	-0.220985	0.000000	-0.567605	0.000000	0.000000	0.000000	-0.000000	-0.000004	0.000000	0.000000	0.000000	3.000000	10.000000	0.000000
1401.569023	-0.104913	0.544932	-0.012008	82.621529	101.512466	149.666641	-0.245638	0.000000	-0.600399	0.000000	0.000000	0.000000	-0.000000	-0.000004	0.000000	0.000000	0.000000	3.000000	10.000000	0.000000
1401.572356	-0.104913	0.544932	-0.012008	82.621529	101.512466	149.666641	-0.245638	0.000000	-0.600399	0.000000	0.000000	0.000000	-0.000000	-0.000004	0.000000	0.000000	0.000000	3.000000	10.000000	0.000000
1401.575690	-0.105183	0.544958	-0.012279	82.621529	101.512466	149.666641	-0.245638	0.000000	-0.600399	0.000000	0.000000	0.000000	-0.081150	0.007797	-0.081415	0.000000	0.000000	3.000000	10.000000	0.000000
1401.579023	-0.105183	0.544958	-0.012279	82.630356	101.443581	149.634598	-0.245638	0.000000	-0.600399	0.000000	0.000000	0.000000	-0.081150	0.007797	-0.081415	0.000000	0.000000	3.000000	10.000000	0.000000
1401.582356	-0.105183	0.544958	-0.012279	82.630356	101.443581	149.634598	-0.245638	0.000000	-0.600399	0.000000	0.000000	0.000000	-0.081150	0.007797	-0.081415	0.000000	0.000000	3.000000	10.000000	0.000000
1401.585690	-0.105183	0.544958	-0.012279	82.630356	101.443581	149.634598	-0.245638	0.000000	-0.600399	0.000000	0.000000	0.000000	-0.081150	0.007797	-0.081415	0.000000	0.000000	3.000000	10.000000	0.000000
1401.589023	-0.105712	0.545017	-0.012777	82.655243	101.192375	149.417023	-0.259163	0.000000	-0.613969	0.000000	0.000000	0.000000	-0.158597	0.017981	-0.149165	0.000000	0.000000	3.000000	10.000000	0.000000
1401.592356	-0.105712	0.545017	-0.012777	82.655243	101.192375	149.417023	-0.259163	0.000000	-0.613969	0.000000	0.000000	0.000000	0.000000	-0.000007	-0.000000	0.000000	0.000000	3.000000	10.000000	0.000000
1401.595690	-0.105712	0.545017	-0.012777	82.655243	101.192375	149.417023	-0.259163	0.000000	-0.613969	0.000000	0.000000	0.000000	0.000000	-0.000007	-0.000000	0.000000	0.000000	3.000000	10.000000	0.000000
1401.599023	-0.105712	0.545017	-0.012777	82.685844	100.831581	149.100494	-0.285596	0.000000	-0.638829	0.000000	0.000000	0.000000	0.000000	-0.000007	-0.000000	0.000000	0.000000	3.000000	10.000000	0.000000
1401.602356	-0.105712	0.545017	-0.012777	82.685844	100.831581	149.100494	-0.285596	0.000000	-0.638829	0.000000	0.000000	0.000000	0.000000	-0.000007	-0.000000	0.000000	0.000000	3.000000	10.000000	0.000000
1401.605690	-0.106039	0.545043	-0.012995	82.685844	100.831581	149.100494	-0.285596	0.000000	-0.638829	0.000000	0.000000	0.000000	-0.098087	0.007646	-0.065409	0.000000	0.000000	3.000000	10.000000	0.000000
1401.609023	-0.106039	0.545043	-0.012995	82.722145	100.386894	148.703415	-0.285596	0.000000	-0.638829	0.000000	0.000000	0.000000	-0.098087	0.007646	-0.065409	0.000000	0.000000	3.000000	10.000000	0.000000
1401.612356	-0.106039	0.545043	-0.012995	82.722145	100.386894	148.703415	-0.285596	0.000000	-0.638829	0.000000	0.000000	0.000000	-0.098087	0.007646	-0.065409	0.000000	0.000000	3.000000	10.000000	0.000000
1401.615690	-0.106039	0.545043	-0.012995	82.722145	100.386894	148.703415	-0.285596	0.000000	-0.638829	0.000000	0.000000	0.000000	-0.098087	0.007646	-0.065409	0.000000	0.000000	3.000000	10.000000	0.000000
1401.619023	-0.106745	0.545077	-0.013396	82.756248	99.887039	148.256470	-0.301944	0.000000	-0.649731	0.000000	0.000000	0.000000	-0.211859	0.010265	-0.120361	0.000000	0.000000	3.000000	10.000000	0.000000
1401.622356	-0.106745	0.545077	-0.013396	82.756248	99.887039	148.256470	-0.301944	0.000000	-0.649731	0.000000	0.000000	0.000000	0.000000	0.000001	0.000000	0.000000	0.000000	3.000000	10.000000	0.000000
1401.625690	-0.106745	0.545077	-0.013396	82.756248	99.887039	148.256470	-0.301944	0.000000	-0.649731	0.000000	0.000000	0.000000	0.000000	0.000001	0.000000	0.000000	0.000000	3.000000	10.000000	0.000000
1401.629023	-0.106745	0.545077	-0.013396	82.789963	99.373383	147.798157	-0.337254	0.000000	-0.669791	0.000000	0.000000	0.000000	0.000000	0.000001	0.000000	0.000000	0.000000	3.000000	10.000000	0.000000
1401.632356	-0.106745	0.545077	-0.013396	82.789963	99.373383	147.798157	-0.337254	0.000000	-0.669791	0.000000	0.000000	0.000000	0.000000	0.000001	0.000000	0.000000	0.000000	3.000000	10.000000	0.000000
1401.635690	-0.107129	0.545102	-0.013561	82.789963	99.373383	147.798157	-0.337254	0.000000	-0.669791	0.000000	0.000000	0.000000	-0.115100	0.007564	-0.049516	0.000000	0.000000	3.000000	10.000000	0.000000
1401.639023	-0.107129	0.545102	-0.013561	82.823128	98.858131	147.335526	-0.337254	0.000000	-0.669791	0.000000	0.000000	0.000000	-0.115100	0.007564	-0.049516	0.000000	0.000000	3.000000	10.000000	0.000000
1401.642356	-0.107129	0.545102	-0.013561	82.823128	98.858131	147.335526	-0.337254	0.000000	-0.669791	0.000000	0.000000	0.000000	-0.115100	0.007564	-0.049516	0.000000	0.000000	3.000000	10.000000	0.000000
1401.645690	-0.107129	0.545102	-0.013561	82.823128	98.858131	147.335526	-0.337254	0.000000	-0.669791	0.000000	0.000000	0.000000	-0.115100	0.007564	-0.049516	0.000000	0.000000	3.000000	10.000000	0.000000
1401.649023	-0.107837	0.545161	-0.013767	82.857071	98.314041	146.838165	-0.356437	0.000000	-0.678044	0.000000	0.000000	0.000000	-0.212414	0.017468	-0.061702	0.000000	0.000000	3.000000	10.000000	0.000000
1401.652356	-0.107837	0.545161	-0.013767	82.857071	98.314041	146.838165	-0.356437	0.000000	-0.678044	0.000000	0.000000	0.000000	-0.000000	-0.000002	0.000000	0.000000	0.000000	3.000000	10.000000	0.000000
1401.655690	-0.107837	0.545161	-0.013767	82.857071	98.314041	146.838165	-0.356437	0.000000	-0.678044	0.000000	0.000000	0.000000	-0.000000	-0.000002	0.000000	0.000000	0.000000	3.000000	10.000000	0.000000
1401.659023	-0.107837	0.545161	-0.013767	82.881752	97.892639	146.459396	-0.391839	0.000000	-0.688328	0.000000	0.000000	0.000000	-0.000000	-0.000002	0.000000	0.000000	0.000000	3.000000	10.000000	0.000000
1401.662356	-0.108145	0.545210	-0.013784	82.881752	97.892639	146.459396	-0.391839	0.000000	-0.688328	0.000000	0.000000	0.000000	-0.092393	0.014884	-0.005162	0.000000	0.000000	3.000000	10.000000	0.000000
1401.665690	-0.108145	0.545210	-0.013784	82.881752	97.892639	146.459396	-0.391839	0.000000	-0.688328	0.000000	0.000000	0.000000	-0.092393	0.014884	-0.005162	0.000000	0.000000	3.000000	10.000000	0.000000
1401.669023	-0.108145	0.545210	-0.013784	82.904800	97.658585	146.245468	-0.407238	0.000000	-0.689188	0.000000	0.000000	0.000000	-0.092393	0.014884	-0.005162	0.000000	0.000000	3.000000	10.000000	0.000000
1401.672356	-0.108145	0.545210	-0.013784	82.904800	97.658585	146.245468	-0.407238	0.000000	-0.689188	0.000000	0.000000	0.000000	-0.092393	0.014884	-0.005162	0.000000	0.000000	3.000000	10.000000	0.000000
1401.675690	-0.108394	0.545276	-0.013768	82.904800	97.658585	146.245468	-0.407238	0.000000	-0.689188	0.000000	0.000000	0.000000	-0.074789	0.019856	0.004856	0.000000	0.000000	3.000000	10.000000	0.000000
1401.679023	-0.108394	0.545276	-0.013768	82.958000	97.671844	146.233307	-0.407238	0.000000	-0.689188	0.000000	0.000000	0.000000	-0.074789	0.019856	0.004856	0.000000	0.000000	3.000000	10.000000	0.000000
1401.682356	-0.108394	0.545276	-0.013768	82.958000	97.671844	146.233307	-0.407238	0.000000	-0.689188	0.000000	0.000000	0.000000	-0.074789	0.019856	0.004856	0.000000	0.000000	3.000000	10.000000	0.000000
1401.685690	-0.108394	0.545276	-0.013768	82.958000	97.671844	146.233307	-0.407238	0.000000	-0.689188	0.000000	0.000000	0.000000	-0.074789	0.019856	0.004856	0.000000	0.000000	3.000000	10.000000	0.000000
1401.689023	-0.108821	0.545367	-0.013665	83.083977	98.015854	146.451752	-0.419703	0.000000	-0.688379	0.000000	0.000000	0.000000	-0.128062	0.027199	0.030887	0.000000	0.000000	3.000000	10.000000	0.000000
1401.692356	-0.108821	0.545367	-0.013665	83.083977	98.015854	146.451752	-0.419703	0.000000	-0.688379	0.000000	0.000000	0.000000	-0.000000	0.000001	-0.000000	0.000000	0.000000	3.000000	10.000000	0.000000
1401.695690	-0.108821	0.545367	-0.013665	83.083977	98.015854	146.451752	-0.419703	0.000000	-0.688379	0.000000	0.000000	0.000000	-0.000000	0.000001	-0.000000	0.000000	0.000000	3.000000	10.000000	0.000000
1401.699023	-0.108821	0.545367	-0.013665	83.276497	98.681023	146.922150	-0.441047	0.000000	-0.683231	0.000000	0.000000	0.000000	-0.000000	0.000001	-0.000000	0.000000	0.000000	3.000000	10.000000	0.000000
1401.702356	-0.108821	0.545367	-0.013665	83.276497	98.681023	146.922150	-0.441047	0.000000	-0.683231	0.000000	0.000000	0.000000	-0.000000	0.000001	-0.000000	0.000000	0.000000	3.000000	10.000000	0.000000
1401.705690	-0.109025	0.545392	-0.013652	83.276497	98.681023	146.922150	-0.441047	0.000000	-0.683231	0.000000	0.000000	0.000000	-0.061208	0.007417	0.003792	0.000000	0.000000	3.000000	10.000000	0.000000
1401.709023	-0.109025	0.545392	-0.013652	83.521530	99.481972	147.466339	-0.441047	0.000000	-0.683231	0.000000	0.000000	0.000000	-0.061208	0.007417	0.003792	0.000000	0.000000	3.000000	10.000000	0.000000
1401.712356	-0.109025	0.545392	-0.013652	83.521530	99.481972	147.466339	-0.441047	0.000000	-0.683231	0.000000	0.000000	0.000000	-0.061208	0.007417	0.003792	0.000000	0.000000	3.000000	10.000000	0.000000
1401.715690	-0.109025	0.545392	-0.013652	83.521530	99.481972	147.466339	-0.441047	0.000000	-0.683231	0.000000	0.000000	0.000000	-0.061208	0.007417	0.003792	0.000000	0.000000	3.000000	10.000000	0.000000
1401.719023	-0.109254	0.545557	-0.013448	83.810493	100.122200	147.814194	-0.451248	0.000000	-0.682599	0.000000	0.000000	0.000000	-0.068655	0.049599	0.061194	0.000000	0.000000	3.000000	10.000000	0.000000
1401.722356	-0.109254	0.545557	-0.013448	83.810493	100.122200	147.814194	-0.451248	0.000000	-0.682599	0.000000	0.000000	0.000000	0.000001	-0.000004	0.000000	0.000000	0.000000	3.000000	10.000000	0.000000
1401.725690	-0.109254	0.545557	-0.013448	83.810493	100.122200	147.814194	-0.451248	0.000000	-0.682599	0.000000	0.000000	0.000000	0.000001	-0.000004	0.000000	0.000000	0.000000	3.000000	10.000000	0.000000
1401.729023	-0.109254	0.545557	-0.013448	84.155075	100.326988	147.684021	-0.462690	0.000000	-0.672400	0.000000	0.000000	0.000000	0.000001	-0.000004	0.000000	0.000000	0.000000	3.000000	10.000000	0.000000
1401.732356	-0.109254	0.545557	-0.013448	84.155075	100.326988	147.684021	-0.462690	0.000000	-0.672400	0.000000	0.000000	0.000000	0.000001	-0.000004	0.000000	0.000000	0.000000	3.000000	10.000000	0.000000
1401.735690	-0.109193	0.545723	-0.013241	84.155075	100.326988	147.684021	-0.462690	0.000000	-0.672400	0.000000	0.000000	0.000000	0.018206	0.049709	0.062224	0.000000	0.000000	3.000000	10.000000	0.000000
1401.739023	-0.109193	0.545723	-0.013241	84.596260	100.031128	146.974777	-0.462690	0.000000	-0.672400	0.000000	0.000000	0.000000	0.018206	0.049709	0.062224	0.000000	0.000000	3.000000	10.000000	0.000000
1401.742356	-0.109193	0.545723	-0.013241	84.596260	100.031128	146.974777	-0.462690	0.000000	-0.672400	0.000000	0.000000	0.000000	0.018206	0.049709	0.062224	0.000000	0.000000	3.000000	10.000000	0.000000
1401.745690	-0.109193	0.545723	-0.013241	84.596260	100.031128	146.974777	-0.462690	0.000000	-0.672400	0.000000	0.000000	0.000000	0.018206	0.049709	0.062224	0.000000	0.000000	3.000000	10.000000	0.000000
1401.749023	-0.108866	0.546154	-0.012660	85.128304	99.614563	146.057983	-0.459656	0.000000	-0.662029	0.000000	0.000000	0.000000	0.098140	0.129381	0.174065	0.000000	0.000000	3.000000	10.000000	0.000000
1401.752356	-0.108866	0.546154	-0.012660	85.128304	99.614563	146.057983	-0.459656	0.000000	-0.662029	0.000000	0.000000	0.000000	0.000000	-0.000008	-0.000000	0.000000	0.000000	3.000000	10.000000	0.000000
1401.755690	-0.108866	0.546154	-0.012660	85.128304	99.614563	146.057983	-0.459656	0.000000	-0.662029	0.000000	0.000000	0.000000	0.000000	-0.000008	-0.000000	0.000000	0.000000	3.000000	10.000000	0.000000
1401.759023	-0.108866	0.546154	-0.012660	85.738365	99.065285	144.932068	-0.443300	0.000000	-0.633018	0.000000	0.000000	0.000000	0.000000	-0.000008	-0.000000	0.000000	0.000000	3.000000	10.000000	0.000000
1401.762356	-0.108866	0.546154	-0.012660	85.738365	99.065285	144.932068	-0.443300	0.000000	-0.633018	0.000000	0.000000	0.000000	0.000000	-0.000008	-0.000000	0.000000	0.000000	3.000000	10.000000	0.000000
1401.765690	-0.108728	0.546378	-0.012401	85.738365	99.065285	144.932068	-0.443300	0.000000	-0.633018	0.000000	0.000000	0.000000	0.041378	0.067283	0.077765	0.000000	0.000000	3.000000	10.000000	0.000000
1401.769023	-0.108728	0.546378	-0.012401	86.394508	98.553429	143.794647	-0.443300	0.000000	-0.633018	0.000000	0.000000	0.000000	0.041378	0.067283	0.077765	0.000000	0.000000	3.000000	10.000000	0.000000
1401.772356	-0.108650	0.546561	-0.012171	86.394508	98.553429	143.794647	-0.443300	0.000000	-0.633018	0.000000	0.000000	0.000000	0.023413	0.054835	0.069059	0.000000	0.000000	3.000000	10.000000	0.000000
1401.775690	-0.108650	0.546561	-0.012171	86.394508	98.553429	143.794647	-0.443300	0.000000	-0.633018	0.000000	0.000000	0.000000	0.023413	0.054835	0.069059	0.000000	0.000000	3.000000	10.000000	0.000000
1401.779023	-0.108650	0.546561	-0.012171	87.040512	97.778755	142.403564	-0.432501	0.000000	-0.608548	0.000000	0.000000	0.000000	0.023413	0.054835	0.069059	0.000000	0.000000	3.000000	10.000000	0.000000
1401.782356	-0.108650	0.546561	-0.012171	87.040512	97.778755	142.403564	-0.432501	0.000000	-0.608548	0.000000	0.000000	0.000000	0.023413	0.054835	0.069059	0.000000	0.000000	3.000000	10.000000	0.000000
1401.785690	-0.108634	0.546769	-0.011961	87.040512	97.778755	142.403564	-0.432501	0.000000	-0.608548	0.000000	0.000000	0.000000	0.004783	0.062395	0.062959	0.000000	0.000000	3.000000	10.000000	0.000000
1401.789023	-0.108634	0.546769	-0.011961	87.600777	96.315811	140.411148	-0.432501	0.000000	-0.608548	0.000000	0.000000	0.000000	0.004783	0.062395	0.062959	0.000000	0.000000	3.000000	10.000000	0.000000
1401.792356	-0.108657	0.546936	-0.011775	87.600777	96.315811	140.411148	-0.432501	0.000000	-0.608548	0.000000	0.000000	0.000000	-0.006901	0.049940	0.055830	0.000000	0.000000	3.000000	10.000000	0.000000
1401.795690	-0.108657	0.546936	-0.011775	87.600777	96.315811	140.411148	-0.432501	0.000000	-0.608548	0.000000	0.000000	0.000000	-0.006901	0.049940	0.055830	0.000000	0.000000	3.000000	10.000000	0.000000
1401.799023	-0.108657	0.546936	-0.011775	88.007278	93.403023	137.127457	-0.432854	0.000000	-0.588749	0.000000	0.000000	0.000000	-0.006901	0.049940	0.055830	0.000000	0.000000	3.000000	10.000000	0.000000
1401.802356	-0.108657	0.546936	-0.011775	88.007278	93.403023	137.127457	-0.432854	0.000000	-0.588749	0.000000	0.000000	0.000000	-0.006901	0.049940	0.055830	0.000000	0.000000	3.000000	10.000000	0.000000
1401.805690	-0.108702	0.547077	-0.011589	88.007278	93.403023	137.127457	-0.432854	0.000000	-0.588749	0.000000	0.000000	0.000000	-0.013583	0.042441	0.055688	0.000000	0.000000	3.000000	10.000000	0.000000
1401.809023	-0.108702	0.547077	-0.011589	88.242081	89.087494	132.614120	-0.432854	0.000000	-0.588749	0.000000	0.000000	0.000000	-0.013583	0.042441	0.055688	0.000000	0.000000	3.000000	10.000000	0.000000
1401.812356	-0.108702	0.547077	-0.011589	88.242081	89.087494	132.614120	-0.432854	0.000000	-0.588749	0.000000	0.000000	0.000000	-0.013583	0.042441	0.055688	0.000000	0.000000	3.000000	10.000000	0.000000
1401.815690	-0.108702	0.547077	-0.011589	88.242081	89.087494	132.614120	-0.432854	0.000000	-0.588749	0.000000	0.000000	0.000000	-0.013583	0.042441	0.055688	0.000000	0.000000	3.000000	10.000000	0.000000
1401.819023	-0.108821	0.547327	-0.011196	88.340111	84.168159	127.624191	-0.435118	0.000000	-0.579468	0.000000	0.000000	0.000000	-0.035527	0.074917	0.118052	0.000000	0.000000	3.000000	10.000000	0.000000
1401.822356	-0.108821	0.547327	-0.011196	88.340111	84.168159	127.624191	-0.435118	0.000000	-0.579468	0.000000	0.000000	0.000000	-0.035527	0.074917	0.118052	0.000000	0.000000	3.000000	10.000000	0.000000
1401.825690	-0.108821	0.547327	-0.011196	88.340111	84.168159	127.624191	-0.435118	0.000000	-0.579468	0.000000	0.000000	0.000000	-0.035527	0.074917	0.118052	0.000000	0.000000	3.000000	10.000000	0.000000
1401.829023	-0.108821	0.547327	-0.011196	88.375381	80.656502	124.092094	-0.441039	0.000000	-0.559793	0.000000	0.000000	0.000000	-0.035527	0.074917	0.118052	0.000000	0.000000	3.000000	10.000000	0.000000
1401.832356	-0.108880	0.547410	-0.011047	88.375381	80.656502	124.092094	-0.441039	0.000000	-0.559793	0.000000	0.000000	0.000000	-0.017632	0.024970	0.044675	0.000000	0.000000	3.000000	10.000000	0.000000
1401.835690	-0.108880	0.547410	-0.011047	88.375381	80.656502	124.092094	-0.441039	0.000000	-0.559793	0.000000	0.000000	0.000000	-0.017632	0.024970	0.044675	0.000000	0.000000	3.000000	10.000000	0.000000
1401.839023	-0.108880	0.547410	-0.011047	88.427780	78.869736	122.260498	-0.443978	0.000000	-0.552347	0.000000	0.000000	0.000000	-0.017632	0.024970	0.044675	0.000000	0.000000	3.000000	10.000000	0.000000
1401.842356	-0.108967	0.547443	-0.010963	88.427780	78.869736	122.260498	-0.443978	0.000000	-0.552347	0.000000	0.000000	0.000000	-0.026377	0.009968	0.025309	0.000000	0.000000	3.000000	10.000000	0.000000
1401.845690	-0.108967	0.547443	-0.010963	88.427780	78.869736	122.260498	-0.443978	0.000000	-0.552347	0.000000	0.000000	0.000000	-0.026377	0.009968	0.025309	0.000000	0.000000	3.000000	10.000000	0.000000
1401.849023	-0.108967	0.547443	-0.010963	88.553421	78.949112	122.216728	-0.448374	0.000000	-0.548129	0.000000	0.000000	0.000000	-0.026377	0.009968	0.025309	0.000000	0.000000	3.000000	10.000000	0.000000
1401.852356	-0.108967	0.547443	-0.010963	88.553421	78.949112	122.216728	-0.448374	0.000000	-0.548129	0.000000	0.000000	0.000000	-0.026377	0.009968	0.025309	0.000000	0.000000	3.000000	10.000000	0.000000
1401.855690	-0.109133	0.547418	-0.010930	88.553421	78.949112	122.216728	-0.448374	0.000000	-0.548129	0.000000	0.000000	0.000000	-0.049510	-0.007554	0.009690	0.000000	0.000000	3.000000	10.000000	0.000000
1401.859023	-0.109133	0.547418	-0.010930	88.746643	79.714111	122.790863	-0.448374	0.000000	-0.548129	0.000000	0.000000	0.000000	-0.049510	-0.007554	0.009690	0.000000	0.000000	3.000000	10.000000	0.000000
1401.862356	-0.109133	0.547418	-0.010930	88.746643	79.714111	122.790863	-0.448374	0.000000	-0.548129	0.000000	0.000000	0.000000	-0.049510	-0.007554	0.009690	0.000000	0.000000	3.000000	10.000000	0.000000
1401.865690	-0.109133	0.547418	-0.010930	88.746643	79.714111	122.790863	-0.448374	0.000000	-0.548129	0.000000	0.000000	0.000000	-0.049510	-0.007554	0.009690	0.000000	0.000000	3.000000	10.000000	0.000000
1401.869023	-0.109553	0.547259	-0.011046	88.973206	81.788818	124.640724	-0.456626	0.000000	-0.546514	0.000000	0.000000	0.000000	-0.126192	-0.047670	-0.034803	0.000000	0.000000	3.000000	10.000000	0.000000
1401.872356	-0.109553	0.547259	-0.011046	88.973206	81.788818	124.640724	-0.456626	0.000000	-0.546514	0.000000	0.000000	0.000000	-0.126192	-0.047670	-0.034803	0.000000	0.000000	3.000000	10.000000	0.000000
1401.875690	-0.109553	0.547259	-0.011046	88.973206	81.788818	124.640724	-0.456626	0.000000	-0.546514	0.000000	0.000000	0.000000	-0.126192	-0.047670	-0.034803	0.000000	0.000000	3.000000	10.000000	0.000000
1401.879023	-0.109553	0.547259	-0.011046	89.176231	84.940361	127.588684	-0.477658	0.000000	-0.552314	0.000000	0.000000	0.000000	-0.126192	-0.047670	-0.034803	0.000000	0.000000	3.000000	10.000000	0.000000
1401.882356	-0.109746	0.547101	-0.011174	89.176231	84.940361	127.588684	-0.477658	0.000000	-0.552314	0.000000	0.000000	0.000000	-0.057924	-0.047588	-0.038410	0.000000	0.000000	3.000000	10.000000	0.000000
1401.885690	-0.109746	0.547101	-0.011174	89.176231	84.940361	127.588684	-0.477658	0.000000	-0.552314	0.000000	0.000000	0.000000	-0.057924	-0.047588	-0.038410	0.000000	0.000000	3.000000	10.000000	0.000000
1401.889023	-0.109746	0.547101	-0.011174	89.319870	89.678802	132.183990	-0.487312	0.000000	-0.558716	0.000000	0.000000	0.000000	-0.057924	-0.047588	-0.038410	0.000000	0.000000	3.000000	10.000000	0.000000
1401.892356	-0.109925	0.546917	-0.011361	89.319870	89.678802	132.183990	-0.487312	0.000000	-0.558716	0.000000	0.000000	0.000000	-0.053528	-0.055065	-0.056143	0.000000	0.000000	3.000000	10.000000	0.000000
1401.895690	-0.109925	0.546917	-0.011361	89.319870	89.678802	132.183990	-0.487312	0.000000	-0.558716	0.000000	0.000000	0.000000	-0.053528	-0.055065	-0.056143	0.000000	0.000000	3.000000	10.000000	0.000000
1401.899023	-0.109925	0.546917	-0.011361	89.378189	94.320297	136.772446	-0.496233	0.000000	-0.568073	0.000000	0.000000	0.000000	-0.053528	-0.055065	-0.056143	0.000000	0.000000	3.000000	10.000000	0.000000
1401.902356	-0.109925	0.546917	-0.011361	89.378189	94.320297	136.772446	-0.496233	0.000000	-0.568073	0.000000	0.000000	0.000000	-0.053528	-0.055065	-0.056143	0.000000	0.000000	3.000000	10.000000	0.000000
1401.905690	-0.110083	0.546709	-0.011539	89.378189	94.320297	136.772446	-0.496233	0.000000	-0.568073	0.000000	0.000000	0.000000	-0.047482	-0.062539	-0.053199	0.000000	0.000000	3.000000	10.000000	0.000000
1401.909023	-0.110083	0.546709	-0.011539	89.366035	97.251038	139.730728	-0.496233	0.000000	-0.568073	0.000000	0.000000	0.000000	-0.047482	-0.062539	-0.053199	0.000000	0.000000	3.000000	10.000000	0.000000
1401.912356	-0.110083	0.546709	-0.011539	89.366035	97.251038	139.730728	-0.496233	0.000000	-0.568073	0.000000	0.000000	0.000000	-0.047482	-0.062539	-0.053199	0.000000	0.000000	3.000000	10.000000	0.000000
1401.915690	-0.110083	0.546709	-0.011539	89.366035	97.251038	139.730728	-0.496233	0.000000	-0.568073	0.000000	0.000000	0.000000	-0.047482	-0.062539	-0.053199	0.000000	0.000000	3.000000	10.000000	0.000000
1401.919023	-0.110435	0.546309	-0.012019	89.352295	100.132301	142.642136	-0.504147	0.000000	-0.576939	0.000000	0.000000	0.000000	-0.105704	-0.119850	-0.144074	0.000000	0.000000	3.000000	10.000000	0.000000
1401.922356	-0.110435	0.546309	-0.012019	89.352295	100.132301	142.642136	-0.504147	0.000000	-0.576939	0.000000	0.000000	0.000000	-0.000001	0.000009	0.000000	0.000000	0.000000	3.000000	10.000000	0.000000
1401.925690	-0.110435	0.546309	-0.012019	89.352295	100.132301	142.642136	-0.504147	0.000000	-0.576939	0.000000	0.000000	0.000000	-0.000001	0.000009	0.000000	0.000000	0.000000	3.000000	10.000000	0.000000
1401.929023	-0.110435	0.546309	-0.012019	89.334999	103.002899	145.544403	-0.521764	0.000000	-0.600952	0.000000	0.000000	0.000000	-0.000001	0.000009	0.000000	0.000000	0.000000	3.000000	10.000000	0.000000
1401.932356	-0.110435	0.546309	-0.012019	89.334999	103.002899	145.544403	-0.521764	0.000000	-0.600952	0.000000	0.000000	0.000000	-0.000001	0.000009	0.000000	0.000000	0.000000	3.000000	10.000000	0.000000
1401.935690	-0.110629	0.546118	-0.012322	89.334999	103.002899	145.544403	-0.521764	0.000000	-0.600952	0.000000	0.000000	0.000000	-0.058171	-0.057285	-0.090886	0.000000	0.000000	3.000000	10.000000	0.000000
1401.939023	-0.110629	0.546118	-0.012322	89.318726	105.552567	148.127045	-0.521764	0.000000	-0.600952	0.000000	0.000000	0.000000	-0.058171	-0.057285	-0.090886	0.000000	0.000000	3.000000	10.000000	0.000000
1401.942356	-0.110629	0.546118	-0.012322	89.318726	105.552567	148.127045	-0.521764	0.000000	-0.600952	0.000000	0.000000	0.000000	-0.058171	-0.057285	-0.090886	0.000000	0.000000	3.000000	10.000000	0.000000
1401.945690	-0.110629	0.546118	-0.012322	89.318726	105.552567	148.127045	-0.521764	0.000000	-0.600952	0.000000	0.000000	0.000000	-0.058171	-0.057285	-0.090886	0.000000	0.000000	3.000000	10.000000	0.000000
1401.949023	-0.110967	0.545770	-0.012945	89.296677	108.058891	150.667007	-0.531459	0.000000	-0.616099	0.000000	0.000000	0.000000	-0.101318	-0.104418	-0.187046	0.000000	0.000000	3.000000	10.000000	0.000000
1401.952356	-0.110967	0.545770	-0.012945	89.296677	108.058891	150.667007	-0.531459	0.000000	-0.616099	0.000000	0.000000	0.000000	0.000001	-0.000008	0.000000	0.000000	0.000000	3.000000	10.000000	0.000000
1401.955690	-0.110967	0.545770	-0.012945	89.296677	108.058891	150.667007	-0.531459	0.000000	-0.616099	0.000000	0.000000	0.000000	0.000001	-0.000008	0.000000	0.000000	0.000000	3.000000	10.000000	0.000000
1401.959023	-0.110967	0.545770	-0.012945	89.272339	110.343178	152.980927	-0.548345	0.000000	-0.647274	0.000000	0.000000	0.000000	0.000001	-0.000008	0.000000	0.000000	0.000000	3.000000	10.000000	0.000000
1401.962356	-0.110967	0.545770	-0.012945	89.272339	110.343178	152.980927	-0.548345	0.000000	-0.647274	0.000000	0.000000	0.000000	0.000001	-0.000008	0.000000	0.000000	0.000000	3.000000	10.000000	0.000000
1401.965690	-0.111079	0.545605	-0.013302	89.272339	110.343178	152.980927	-0.548345	0.000000	-0.647274	0.000000	0.000000	0.000000	-0.033762	-0.049593	-0.106841	0.000000	0.000000	3.000000	10.000000	0.000000
1401.969023	-0.111079	0.545605	-0.013302	89.243851	112.599228	155.263184	-0.548345	0.000000	-0.647274	0.000000	0.000000	0.000000	-0.033762	-0.049593	-0.106841	0.000000	0.000000	3.000000	10.000000	0.000000
1401.972356	-0.111079	0.545605	-0.013302	89.243851	112.599228	155.263184	-0.548345	0.000000	-0.647274	0.000000	0.000000	0.000000	-0.033762	-0.049593	-0.106841	0.000000	0.000000	3.000000	10.000000	0.000000
1401.975690	-0.111079	0.545605	-0.013302	89.243851	112.599228	155.263184	-0.548345	0.000000	-0.647274	0.000000	0.000000	0.000000	-0.033762	-0.049593	-0.106841	0.000000	0.000000	3.000000	10.000000	0.000000
1401.979023	-0.111158	0.545233	-0.014060	89.215408	114.760536	157.446152	-0.553972	0.000000	-0.665081	0.000000	0.000000	0.000000	-0.023556	-0.111428	-0.227486	0.000000	0.000000	3.000000	10.000000	0.000000
1401.982356	-0.111158	0.545233	-0.014060	89.215408	114.760536	157.446152	-0.553972	0.000000	-0.665081	0.000000	0.000000	0.000000	0.000001	0.000009	-0.000000	0.000000	0.000000	3.000000	10.000000	0.000000
1401.985690	-0.111158	0.545233	-0.014060	89.215408	114.760536	157.446152	-0.553972	0.000000	-0.665081	0.000000	0.000000	0.000000	0.000001	0.000009	-0.000000	0.000000	0.000000	3.000000	10.000000	0.000000
1401.989023	-0.111158	0.545233	-0.014060	89.182671	117.175285	159.875549	-0.557898	0.000000	-0.702995	0.000000	0.000000	0.000000	0.000001	0.000009	-0.000000	0.000000	0.000000	3.000000	10.000000	0.000000
1401.992356	-0.111158	0.545233	-0.014060	89.182671	117.175285	159.875549	-0.557898	0.000000	-0.702995	0.000000	0.000000	0.000000	0.000001	0.000009	-0.000000	0.000000	0.000000	3.000000	10.000000	0.000000
1401.995690	-0.111150	0.545044	-0.014449	89.182671	117.175285	159.875549	-0.557898	0.000000	-0.702995	0.000000	0.000000	0.000000	0.002489	-0.056864	-0.116792	0.000000	0.000000	3.000000	10.000000	0.000000
1401.999023	-0.111150	0.545044	-0.014449	89.152809	119.395912	162.104553	-0.557898	0.000000	-0.702995	0.000000	0.000000	0.000000	0.002489	-0.056864	-0.116792	0.000000	0.000000	3.000000	10.000000	0.000000
1402.002356	-0.111150	0.545044	-0.014449	89.152809	119.395912	162.104553	-0.557898	0.000000	-0.702995	0.000000	0.000000	0.000000	0.002489	-0.056864	-0.116792	0.000000	0.000000	3.000000	10.000000	0.000000
1402.005690	-0.111150	0.545044	-0.014449	89.152809	119.395912	162.104553	-0.557898	0.000000	-0.702995	0.000000	0.000000	0.000000	0.002489	-0.056864	-0.116792	0.000000	0.000000	3.000000	10.000000	0.000000
1402.009023	-0.111053	0.544682	-0.015189	89.124413	121.325317	164.036896	-0.557484	0.000000	-0.722461	0.000000	0.000000	0.000000	0.028954	-0.108619	-0.221949	0.000000	0.000000	3.000000	10.000000	0.000000
1402.012356	-0.111053	0.544682	-0.015189	89.124413	121.325317	164.036896	-0.557484	0.000000	-0.722461	0.000000	0.000000	0.000000	-0.000000	-0.000007	0.000000	0.000000	0.000000	3.000000	10.000000	0.000000
1402.015690	-0.111053	0.544682	-0.015189	89.124413	121.325317	164.036896	-0.557484	0.000000	-0.722461	0.000000	0.000000	0.000000	-0.000000	-0.000007	0.000000	0.000000	0.000000	3.000000	10.000000	0.000000
1402.019023	-0.111053	0.544682	-0.015189	89.095184	123.134041	165.845901	-0.552658	0.000000	-0.759452	0.000000	0.000000	0.000000	-0.000000	-0.000007	0.000000	0.000000	0.000000	3.000000	10.000000	0.000000
1402.022356	-0.111053	0.544682	-0.015189	89.095184	123.134041	165.845901	-0.552658	0.000000	-0.759452	0.000000	0.000000	0.000000	-0.000000	-0.000007	0.000000	0.000000	0.000000	3.000000	10.000000	0.000000
1402.025690	-0.110959	0.544518	-0.015562	89.095184	123.134041	165.845901	-0.552658	0.000000	-0.759452	0.000000	0.000000	0.000000	0.028139	-0.049245	-0.112001	0.000000	0.000000	3.000000	10.000000	0.000000
1402.029023	-0.110959	0.544518	-0.015562	89.068329	124.503998	167.215073	-0.552658	0.000000	-0.759452	0.000000	0.000000	0.000000	0.028139	-0.049245	-0.112001	0.000000	0.000000	3.000000	10.000000	0.000000
1402.032356	-0.110959	0.544518	-0.015562	89.068329	124.503998	167.215073	-0.552658	0.000000	-0.759452	0.000000	0.000000	0.000000	0.028139	-0.049245	-0.112001	0.000000	0.000000	3.000000	10.000000	0.000000
1402.035690	-0.110959	0.544518	-0.015562	89.068329	124.503998	167.215073	-0.552658	0.000000	-0.759452	0.000000	0.000000	0.000000	0.028139	-0.049245	-0.112001	0.000000	0.000000	3.000000	10.000000	0.000000
1402.039023	-0.110743	0.544255	-0.016157	89.044891	125.750954	168.456818	-0.547968	0.000000	-0.778119	0.000000	0.000000	0.000000	0.064854	-0.078716	-0.178403	0.000000	0.000000	3.000000	10.000000	0.000000
1402.042356	-0.110743	0.544255	-0.016157	89.044891	125.750954	168.456818	-0.547968	0.000000	-0.778119	0.000000	0.000000	0.000000	0.000000	-0.000002	0.000000	0.000000	0.000000	3.000000	10.000000	0.000000
1402.045690	-0.110743	0.544255	-0.016157	89.044891	125.750954	168.456818	-0.547968	0.000000	-0.778119	0.000000	0.000000	0.000000	0.000000	-0.000002	0.000000	0.000000	0.000000	3.000000	10.000000	0.000000
1402.049023	-0.110743	0.544255	-0.016157	89.018417	127.052383	169.752853	-0.537159	0.000000	-0.807853	0.000000	0.000000	0.000000	0.000000	-0.000002	0.000000	0.000000	0.000000	3.000000	10.000000	0.000000
1402.052356	-0.110743	0.544255	-0.016157	89.018417	127.052383	169.752853	-0.537159	0.000000	-0.807853	0.000000	0.000000	0.000000	0.000000	-0.000002	0.000000	0.000000	0.000000	3.000000	10.000000	0.000000
1402.055690	-0.110601	0.544116	-0.016456	89.018417	127.052383	169.752853	-0.537159	0.000000	-0.807853	0.000000	0.000000	0.000000	0.042522	-0.041787	-0.089625	0.000000	0.000000	3.000000	10.000000	0.000000
1402.059023	-0.110601	0.544116	-0.016456	88.991280	128.290176	170.980057	-0.537159	0.000000	-0.807853	0.000000	0.000000	0.000000	0.042522	-0.041787	-0.089625	0.000000	0.000000	3.000000	10.000000	0.000000
1402.062356	-0.110601	0.544116	-0.016456	88.991280	128.290176	170.980057	-0.537159	0.000000	-0.807853	0.000000	0.000000	0.000000	0.042522	-0.041787	-0.089625	0.000000	0.000000	3.000000	10.000000	0.000000
1402.065690	-0.110601	0.544116	-0.016456	88.991280	128.290176	170.980057	-0.537159	0.000000	-0.807853	0.000000	0.000000	0.000000	0.042522	-0.041787	-0.089625	0.000000	0.000000	3.000000	10.000000	0.000000
1402.069023	-0.110305	0.543780	-0.017017	88.958824	129.668396	172.347443	-0.530072	0.000000	-0.822790	0.000000	0.000000	0.000000	0.088849	-0.100853	-0.168210	0.000000	0.000000	3.000000	10.000000	0.000000
1402.072356	-0.110305	0.543780	-0.017017	88.958824	129.668396	172.347443	-0.530072	0.000000	-0.822790	0.000000	0.000000	0.000000	-0.000001	-0.000002	-0.000000	0.000000	0.000000	3.000000	10.000000	0.000000
1402.075690	-0.110305	0.543780	-0.017017	88.958824	129.668396	172.347443	-0.530072	0.000000	-0.822790	0.000000	0.000000	0.000000	-0.000001	-0.000002	-0.000000	0.000000	0.000000	3.000000	10.000000	0.000000
1402.079023	-0.110305	0.543780	-0.017017	88.917908	131.248032	173.916550	-0.515264	0.000000	-0.850825	0.000000	0.000000	0.000000	-0.000001	-0.000002	-0.000000	0.000000	0.000000	3.000000	10.000000	0.000000
1402.082356	-0.110305	0.543780	-0.017017	88.917908	131.248032	173.916550	-0.515264	0.000000	-0.850825	0.000000	0.000000	0.000000	-0.000001	-0.000002	-0.000000	0.000000	0.000000	3.000000	10.000000	0.000000
1402.085690	-0.110116	0.543534	-0.017328	88.917908	131.248032	173.916550	-0.515264	0.000000	-0.850825	0.000000	0.000000	0.000000	0.056707	-0.073848	-0.093462	0.000000	0.000000	3.000000	10.000000	0.000000
1402.089023	-0.110116	0.543534	-0.017328	88.871178	132.884003	175.544662	-0.515264	0.000000	-0.850825	0.000000	0.000000	0.000000	0.056707	-0.073848	-0.093462	0.000000	0.000000	3.000000	10.000000	0.000000
1402.092356	-0.110116	0.543534	-0.017328	88.871178	132.884003	175.544662	-0.515264	0.000000	-0.850825	0.000000	0.000000	0.000000	0.056707	-0.073848	-0.093462	0.000000	0.000000	3.000000	10.000000	0.000000
1402.095690	-0.110116	0.543534	-0.017328	88.871178	132.884003	175.544662	-0.515264	0.000000	-0.850825	0.000000	0.000000	0.000000	0.056707	-0.073848	-0.093462	0.000000	0.000000	3.000000	10.000000	0.000000
1402.099023	-0.109813	0.542878	-0.018097	88.812874	134.705460	177.358368	-0.505813	0.000000	-0.866402	0.000000	0.000000	0.000000	0.090972	-0.196671	-0.230687	0.000000	0.000000	3.000000	10.000000	0.000000
1402.102356	-0.109813	0.542878	-0.018097	88.812874	134.705460	177.358368	-0.505813	0.000000	-0.866402	0.000000	0.000000	0.000000	0.000000	0.000006	-0.000000	0.000000	0.000000	3.000000	10.000000	0.000000
1402.105690	-0.109813	0.542878	-0.018097	88.812874	134.705460	177.358368	-0.505813	0.000000	-0.866402	0.000000	0.000000	0.000000	0.000000	0.000006	-0.000000	0.000000	0.000000	3.000000	10.000000	0.000000
1402.109023	-0.109813	0.542878	-0.018097	88.749931	136.440735	179.091385	-0.490651	0.000000	-0.904850	0.000000	0.000000	0.000000	0.000000	0.000006	-0.000000	0.000000	0.000000	3.000000	10.000000	0.000000
1402.112356	-0.109813	0.542878	-0.018097	88.749931	136.440735	179.091385	-0.490651	0.000000	-0.904850	0.000000	0.000000	0.000000	0.000000	0.000006	-0.000000	0.000000	0.000000	3.000000	10.000000	0.000000
1402.115690	-0.109671	0.542502	-0.018577	88.749931	136.440735	179.091385	-0.490651	0.000000	-0.904850	0.000000	0.000000	0.000000	0.042636	-0.112805	-0.143947	0.000000	0.000000	3.000000	10.000000	0.000000
1402.119023	-0.109671	0.542502	-0.018577	88.706841	137.541733	-179.812668	-0.490651	0.000000	-0.904850	0.000000	0.000000	0.000000	0.042636	-0.112805	-0.143947	0.000000	0.000000	3.000000	10.000000	0.000000
1402.122356	-0.109519	0.542110	-0.019006	88.706841	137.541733	-179.812668	-0.490651	0.000000	-0.904850	0.000000	0.000000	0.000000	0.045475	-0.117637	-0.128838	0.000000	0.000000	3.000000	10.000000	0.000000
1402.125690	-0.109519	0.542110	-0.019006	88.706841	137.541733	-179.812668	-0.490651	0.000000	-0.904850	0.000000	0.000000	0.000000	0.045475	-0.117637	-0.128838	0.000000	0.000000	3.000000	10.000000	0.000000
1402.129023	-0.109519	0.542110	-0.019006	88.699448	137.765900	-179.595856	-0.475966	0.000000	-0.950314	0.000000	0.000000	0.000000	0.045475	-0.117637	-0.128838	0.000000	0.000000	3.000000	10.000000	0.000000
1402.132356	-0.109519	0.542110	-0.019006	88.699448	137.765900	-179.595856	-0.475966	0.000000	-0.950314	0.000000	0.000000	0.000000	0.045475	-0.117637	-0.128838	0.000000	0.000000	3.000000	10.000000	0.000000
1402.135690	-0.109332	0.541694	-0.019491	88.699448	137.765900	-179.595856	-0.475966	0.000000	-0.950314	0.000000	0.000000	0.000000	0.056184	-0.124745	-0.145306	0.000000	0.000000	3.000000	10.000000	0.000000
1402.139023	-0.109332	0.541694	-0.019491	88.736374	136.946060	179.577194	-0.475966	0.000000	-0.950314	0.000000	0.000000	0.000000	0.056184	-0.124745	-0.145306	0.000000	0.000000	3.000000	10.000000	0.000000
1402.142356	-0.109156	0.541262	-0.019930	88.736374	136.946060	179.577194	-0.475966	0.000000	-0.950314	0.000000	0.000000	0.000000	0.052767	-0.129551	-0.131790	0.000000	0.000000	3.000000	10.000000	0.000000
1402.145690	-0.109156	0.541262	-0.019930	88.736374	136.946060	179.577194	-0.475966	0.000000	-0.950314	0.000000	0.000000	0.000000	0.052767	-0.129551	-0.131790	0.000000	0.000000	3.000000	10.000000	0.000000
1402.149023	-0.109156	0.541262	-0.019930	88.806793	135.171280	177.798340	-0.457808	0.000000	-0.996497	0.000000	0.000000	0.000000	0.052767	-0.129551	-0.131790	0.000000	0.000000	3.000000	10.000000	0.000000
1402.152356	-0.109156	0.541262	-0.019930	88.806793	135.171280	177.798340	-0.457808	0.000000	-0.996497	0.000000	0.000000	0.000000	0.052767	-0.129551	-0.131790	0.000000	0.000000	3.000000	10.000000	0.000000
1402.155690	-0.108996	0.540815	-0.020393	88.806793	135.171280	177.798340	-0.457808	0.000000	-0.996497	0.000000	0.000000	0.000000	0.047929	-0.134199	-0.139052	0.000000	0.000000	3.000000	10.000000	0.000000
1402.159023	-0.108996	0.540815	-0.020393	88.884781	132.792847	175.417633	-0.457808	0.000000	-0.996497	0.000000	0.000000	0.000000	0.047929	-0.134199	-0.139052	0.000000	0.000000	3.000000	10.000000	0.000000
1402.162356	-0.108837	0.540368	-0.020858	88.884781	132.792847	175.417633	-0.457808	0.000000	-0.996497	0.000000	0.000000	0.000000	0.047946	-0.133995	-0.139248	0.000000	0.000000	3.000000	10.000000	0.000000
1402.165690	-0.108837	0.540368	-0.020858	88.884781	132.792847	175.417633	-0.457808	0.000000	-0.996497	0.000000	0.000000	0.000000	0.047946	-0.133995	-0.139248	0.000000	0.000000	3.000000	10.000000	0.000000
1402.169023	-0.108837	0.540368	-0.020858	88.967323	129.269241	171.903336	-0.441828	0.000000	-1.042880	0.000000	0.000000	0.000000	0.047946	-0.133995	-0.139248	0.000000	0.000000	3.000000	10.000000	0.000000
1402.172356	-0.108837	0.540368	-0.020858	88.967323	129.269241	171.903336	-0.441828	0.000000	-1.042880	0.000000	0.000000	0.000000	0.047946	-0.133995	-0.139248	0.000000	0.000000	3.000000	10.000000	0.000000
1402.175690	-0.108697	0.539922	-0.021328	88.967323	129.269241	171.903336	-0.441828	0.000000	-1.042880	0.000000	0.000000	0.000000	0.041761	-0.133733	-0.140992	0.000000	0.000000	3.000000	10.000000	0.000000
1402.179023	-0.108697	0.539922	-0.021328	89.044891	124.207100	166.861877	-0.441828	0.000000	-1.042880	0.000000	0.000000	0.000000	0.041761	-0.133733	-0.140992	0.000000	0.000000	3.000000	10.000000	0.000000
1402.182356	-0.108541	0.539518	-0.021779	89.044891	124.207100	166.861877	-0.441828	0.000000	-1.042880	0.000000	0.000000	0.000000	0.046938	-0.121323	-0.135404	0.000000	0.000000	3.000000	10.000000	0.000000
1402.185690	-0.108541	0.539518	-0.021779	89.044891	124.207100	166.861877	-0.441828	0.000000	-1.042880	0.000000	0.000000	0.000000	0.046938	-0.121323	-0.135404	0.000000	0.000000	3.000000	10.000000	0.000000
1402.189023	-0.108541	0.539518	-0.021779	89.106499	117.527054	160.215469	-0.427045	0.000000	-1.088946	0.000000	0.000000	0.000000	0.046938	-0.121323	-0.135404	0.000000	0.000000	3.000000	10.000000	0.000000
1402.192356	-0.108541	0.539518	-0.021779	89.106499	117.527054	160.215469	-0.427045	0.000000	-1.088946	0.000000	0.000000	0.000000	0.046938	-0.121323	-0.135404	0.000000	0.000000	3.000000	10.000000	0.000000
1402.195690	-0.108358	0.539123	-0.022249	89.106499	117.527054	160.215469	-0.427045	0.000000	-1.088946	0.000000	0.000000	0.000000	0.054853	-0.118632	-0.140881	0.000000	0.000000	3.000000	10.000000	0.000000
1402.199023	-0.108358	0.539123	-0.022249	89.139290	109.011948	151.756226	-0.427045	0.000000	-1.088946	0.000000	0.000000	0.000000	0.054853	-0.118632	-0.140881	0.000000	0.000000	3.000000	10.000000	0.000000
1402.202356	-0.108168	0.538776	-0.022658	89.139290	109.011948	151.756226	-0.427045	0.000000	-1.088946	0.000000	0.000000	0.000000	0.056893	-0.103919	-0.122846	0.000000	0.000000	3.000000	10.000000	0.000000
1402.205690	-0.108168	0.538776	-0.022658	89.139290	109.011948	151.756226	-0.427045	0.000000	-1.088946	0.000000	0.000000	0.000000	0.056893	-0.103919	-0.122846	0.000000	0.000000	3.000000	10.000000	0.000000
1402.209023	-0.108168	0.538776	-0.022658	89.144539	99.424385	142.237213	-0.408420	0.000000	-1.132901	0.000000	0.000000	0.000000	0.056893	-0.103919	-0.122846	0.000000	0.000000	3.000000	10.000000	0.000000
1402.212356	-0.108168	0.538776	-0.022658	89.144539	99.424385	142.237213	-0.408420	0.000000	-1.132901	0.000000	0.000000	0.000000	0.056893	-0.103919	-0.122846	0.000000	0.000000	3.000000	10.000000	0.000000
1402.215690	-0.107973	0.538439	-0.023091	89.144539	99.424385	142.237213	-0.408420	0.000000	-1.132901	0.000000	0.000000	0.000000	0.058579	-0.101268	-0.129841	0.000000	0.000000	3.000000	10.000000	0.000000
1402.219023	-0.107973	0.538439	-0.023091	89.144997	89.563599	132.428574	-0.408420	0.000000	-1.132901	0.000000	0.000000	0.000000	0.058579	-0.101268	-0.129841	0.000000	0.000000	3.000000	10.000000	0.000000
1402.222356	-0.107793	0.538125	-0.023464	89.144997	89.563599	132.428574	-0.408420	0.000000	-1.132901	0.000000	0.000000	0.000000	0.054089	-0.093994	-0.111993	0.000000	0.000000	3.000000	10.000000	0.000000
1402.225690	-0.107793	0.538125	-0.023464	89.144997	89.563599	132.428574	-0.408420	0.000000	-1.132901	0.000000	0.000000	0.000000	0.054089	-0.093994	-0.111993	0.000000	0.000000	3.000000	10.000000	0.000000
1402.229023	-0.107793	0.538125	-0.023464	89.147285	80.540298	123.425453	-0.389642	0.000000	-1.173206	0.000000	0.000000	0.000000	0.054089	-0.093994	-0.111993	0.000000	0.000000	3.000000	10.000000	0.000000
1402.232356	-0.107793	0.538125	-0.023464	89.147285	80.540298	123.425453	-0.389642	0.000000	-1.173206	0.000000	0.000000	0.000000	0.054089	-0.093994	-0.111993	0.000000	0.000000	3.000000	10.000000	0.000000
1402.235690	-0.107664	0.537820	-0.023807	89.147285	80.540298	123.425453	-0.389642	0.000000	-1.173206	0.000000	0.000000	0.000000	0.038642	-0.091544	-0.102751	0.000000	0.000000	3.000000	10.000000	0.000000
1402.239023	-0.107664	0.537820	-0.023807	89.148438	71.288742	114.171989	-0.389642	0.000000	-1.173206	0.000000	0.000000	0.000000	0.038642	-0.091544	-0.102751	0.000000	0.000000	3.000000	10.000000	0.000000
1402.242356	-0.107664	0.537820	-0.023807	89.148438	71.288742	114.171989	-0.389642	0.000000	-1.173206	0.000000	0.000000	0.000000	0.038642	-0.091544	-0.102751	0.000000	0.000000	3.000000	10.000000	0.000000
1402.245690	-0.107664	0.537820	-0.023807	89.148438	71.288742	114.171989	-0.389642	0.000000	-1.173206	0.000000	0.000000	0.000000	0.038642	-0.091544	-0.102751	0.000000	0.000000	3.000000	10.000000	0.000000
1402.249023	-0.107432	0.537371	-0.024302	89.127098	62.407570	105.287910	-0.383202	0.000000	-1.190332	0.000000	0.000000	0.000000	0.069606	-0.134684	-0.148461	0.000000	0.000000	3.000000	10.000000	0.000000
1402.252356	-0.107432	0.537371	-0.024302	89.127098	62.407570	105.287910	-0.383202	0.000000	-1.190332	0.000000	0.000000	0.000000	0.000000	-0.000001	0.000000	0.000000	0.000000	3.000000	10.000000	0.000000
1402.255690	-0.107432	0.537371	-0.024302	89.127098	62.407570	105.287910	-0.383202	0.000000	-1.190332	0.000000	0.000000	0.000000	0.000000	-0.000001	0.000000	0.000000	0.000000	3.000000	10.000000	0.000000
1402.259023	-0.107432	0.537371	-0.024302	89.084000	54.988834	97.872986	-0.371601	0.000000	-1.215075	0.000000	0.000000	0.000000	0.000000	-0.000001	0.000000	0.000000	0.000000	3.000000	10.000000	0.000000
1402.262356	-0.107432	0.537371	-0.024302	89.084000	54.988834	97.872986	-0.371601	0.000000	-1.215075	0.000000	0.000000	0.000000	0.000000	-0.000001	0.000000	0.000000	0.000000	3.000000	10.000000	0.000000
1402.265690	-0.107318	0.537259	-0.024411	89.084000	54.988834	97.872986	-0.371601	0.000000	-1.215075	0.000000	0.000000	0.000000	0.034346	-0.033638	-0.032946	0.000000	0.000000	3.000000	10.000000	0.000000
1402.269023	-0.107318	0.537259	-0.024411	89.034088	48.791008	91.666893	-0.371601	0.000000	-1.215075	0.000000	0.000000	0.000000	0.034346	-0.033638	-0.032946	0.000000	0.000000	3.000000	10.000000	0.000000
1402.272356	-0.107318	0.537259	-0.024411	89.034088	48.791008	91.666893	-0.371601	0.000000	-1.215075	0.000000	0.000000	0.000000	0.034346	-0.033638	-0.032946	0.000000	0.000000	3.000000	10.000000	0.000000
1402.275690	-0.107318	0.537259	-0.024411	89.034088	48.791008	91.666893	-0.371601	0.000000	-1.215075	0.000000	0.000000	0.000000	0.034346	-0.033638	-0.032946	0.000000	0.000000	3.000000	10.000000	0.000000
1402.279023	-0.107016	0.537211	-0.024396	88.987404	43.870277	86.725220	-0.365877	0.000000	-1.220566	0.000000	0.000000	0.000000	0.090434	-0.014413	0.004619	0.000000	0.000000	3.000000	10.000000	0.000000
1402.282356	-0.107016	0.537211	-0.024396	88.987404	43.870277	86.725220	-0.365877	0.000000	-1.220566	0.000000	0.000000	0.000000	0.090434	-0.014413	0.004619	0.000000	0.000000	3.000000	10.000000	0.000000
1402.285690	-0.107016	0.537211	-0.024396	88.987404	43.870277	86.725220	-0.365877	0.000000	-1.220566	0.000000	0.000000	0.000000	0.090434	-0.014413	0.004619	0.000000	0.000000	3.000000	10.000000	0.000000
1402.289023	-0.107016	0.537211	-0.024396	88.952461	40.891304	83.724815	-0.350805	0.000000	-1.219796	0.000000	0.000000	0.000000	0.090434	-0.014413	0.004619	0.000000	0.000000	3.000000	10.000000	0.000000
1402.292356	-0.106871	0.537251	-0.024277	88.952461	40.891304	83.724815	-0.350805	0.000000	-1.219796	0.000000	0.000000	0.000000	0.043484	0.011901	0.035789	0.000000	0.000000	3.000000	10.000000	0.000000
1402.295690	-0.106871	0.537251	-0.024277	88.952461	40.891304	83.724815	-0.350805	0.000000	-1.219796	0.000000	0.000000	0.000000	0.043484	0.011901	0.035789	0.000000	0.000000	3.000000	10.000000	0.000000
1402.299023	-0.106871	0.537251	-0.024277	88.941307	40.045891	82.860344	-0.343558	0.000000	-1.213831	0.000000	0.000000	0.000000	0.043484	0.011901	0.035789	0.000000	0.000000	3.000000	10.000000	0.000000
1402.302356	-0.106871	0.537251	-0.024277	88.941307	40.045891	82.860344	-0.343558	0.000000	-1.213831	0.000000	0.000000	0.000000	0.043484	0.011901	0.035789	0.000000	0.000000	3.000000	10.000000	0.000000
1402.305690	-0.106767	0.537290	-0.024168	88.941307	40.045891	82.860344	-0.343558	0.000000	-1.213831	0.000000	0.000000	0.000000	0.031175	0.011894	0.032733	0.000000	0.000000	3.000000	10.000000	0.000000
1402.309023	-0.106767	0.537290	-0.024168	88.933754	39.515945	82.316727	-0.343558	0.000000	-1.213831	0.000000	0.000000	0.000000	0.031175	0.011894	0.032733	0.000000	0.000000	3.000000	10.000000	0.000000
1402.312356	-0.106767	0.537290	-0.024168	88.933754	39.515945	82.316727	-0.343558	0.000000	-1.213831	0.000000	0.000000	0.000000	0.031175	0.011894	0.032733	0.000000	0.000000	3.000000	10.000000	0.000000
1402.315690	-0.106767	0.537290	-0.024168	88.933754	39.515945	82.316727	-0.343558	0.000000	-1.213831	0.000000	0.000000	0.000000	0.031175	0.011894	0.032733	0.000000	0.000000	3.000000	10.000000	0.000000
1402.319023	-0.106707	0.537426	-0.023883	88.922615	38.717430	81.515282	-0.338362	0.000000	-1.208376	0.000000	0.000000	0.000000	0.018190	0.040561	0.085506	0.000000	0.000000	3.000000	10.000000	0.000000
1402.322356	-0.106707	0.537426	-0.023883	88.922615	38.717430	81.515282	-0.338362	0.000000	-1.208376	0.000000	0.000000	0.000000	0.018190	0.040561	0.085506	0.000000	0.000000	3.000000	10.000000	0.000000
1402.325690	-0.106707	0.537426	-0.023883	88.922615	38.717430	81.515282	-0.338362	0.000000	-1.208376	0.000000	0.000000	0.000000	0.018190	0.040561	0.085506	0.000000	0.000000	3.000000	10.000000	0.000000
1402.329023	-0.106707	0.537426	-0.023883	88.912857	38.056988	80.860191	-0.335330	0.000000	-1.194125	0.000000	0.000000	0.000000	0.018190	0.040561	0.085506	0.000000	0.000000	3.000000	10.000000	0.000000
1402.332356	-0.106781	0.537513	-0.023758	88.912857	38.056988	80.860191	-0.335330	0.000000	-1.194125	0.000000	0.000000	0.000000	-0.022277	0.026355	0.037294	0.000000	0.000000	3.000000	10.000000	0.000000
1402.335690	-0.106781	0.537513	-0.023758	88.912857	38.056988	80.860191	-0.335330	0.000000	-1.194125	0.000000	0.000000	0.000000	-0.022277	0.026355	0.037294	0.000000	0.000000	3.000000	10.000000	0.000000
1402.339023	-0.106781	0.537513	-0.023758	88.901215	37.278130	80.089348	-0.339043	0.000000	-1.187909	0.000000	0.000000	0.000000	-0.022277	0.026355	0.037294	0.000000	0.000000	3.000000	10.000000	0.000000
1402.342356	-0.106781	0.537513	-0.023758	88.901215	37.278130	80.089348	-0.339043	0.000000	-1.187909	0.000000	0.000000	0.000000	-0.022277	0.026355	0.037294	0.000000	0.000000	3.000000	10.000000	0.000000
1402.345690	-0.106881	0.537593	-0.023616	88.901215	37.278130	80.089348	-0.339043	0.000000	-1.187909	0.000000	0.000000	0.000000	-0.030147	0.023856	0.042616	0.000000	0.000000	3.000000	10.000000	0.000000
1402.349023	-0.106881	0.537593	-0.023616	88.885658	36.270874	79.087456	-0.339043	0.000000	-1.187909	0.000000	0.000000	0.000000	-0.030147	0.023856	0.042616	0.000000	0.000000	3.000000	10.000000	0.000000
1402.352356	-0.106970	0.537705	-0.023432	88.885658	36.270874	79.087456	-0.339043	0.000000	-1.187909	0.000000	0.000000	0.000000	-0.026728	0.033492	0.055274	0.000000	0.000000	3.000000	10.000000	0.000000
1402.355690	-0.106970	0.537705	-0.023432	88.885658	36.270874	79.087456	-0.339043	0.000000	-1.187909	0.000000	0.000000	0.000000	-0.026728	0.033492	0.055274	0.000000	0.000000	3.000000	10.000000	0.000000
1402.359023	-0.106970	0.537705	-0.023432	88.869446	35.294479	78.113594	-0.348523	0.000000	-1.171594	0.000000	0.000000	0.000000	-0.026728	0.033492	0.055274	0.000000	0.000000	3.000000	10.000000	0.000000
1402.362356	-0.106970	0.537705	-0.023432	88.869446	35.294479	78.113594	-0.348523	0.000000	-1.171594	0.000000	0.000000	0.000000	-0.026728	0.033492	0.055274	0.000000	0.000000	3.000000	10.000000	0.000000
1402.365690	-0.107033	0.537825	-0.023265	88.869446	35.294479	78.113594	-0.348523	0.000000	-1.171594	0.000000	0.000000	0.000000	-0.018867	0.036017	0.049922	0.000000	0.000000	3.000000	10.000000	0.000000
1402.369023	-0.107033	0.537825	-0.023265	88.848526	34.119015	76.935120	-0.348523	0.000000	-1.171594	0.000000	0.000000	0.000000	-0.018867	0.036017	0.049922	0.000000	0.000000	3.000000	10.000000	0.000000
1402.372356	-0.107033	0.537825	-0.023265	88.848526	34.119015	76.935120	-0.348523	0.000000	-1.171594	0.000000	0.000000	0.000000	-0.018867	0.036017	0.049922	0.000000	0.000000	3.000000	10.000000	0.000000
1402.375690	-0.107033	0.537825	-0.023265	88.848526	34.119015	76.935120	-0.348523	0.000000	-1.171594	0.000000	0.000000	0.000000	-0.018867	0.036017	0.049922	0.000000	0.000000	3.000000	10.000000	0.000000
1402.379023	-0.107074	0.538129	-0.022833	88.827301	32.988422	75.798859	-0.351667	0.000000	-1.163274	0.000000	0.000000	0.000000	-0.012304	0.091392	0.129690	0.000000	0.000000	3.000000	10.000000	0.000000
1402.382356	-0.107074	0.538129	-0.022833	88.827301	32.988422	75.798859	-0.351667	0.000000	-1.163274	0.000000	0.000000	0.000000	-0.012304	0.091392	0.129690	0.000000	0.000000	3.000000	10.000000	0.000000
1402.385690	-0.107074	0.538129	-0.022833	88.827301	32.988422	75.798859	-0.351667	0.000000	-1.163274	0.000000	0.000000	0.000000	-0.012304	0.091392	0.129690	0.000000	0.000000	3.000000	10.000000	0.000000
1402.389023	-0.107074	0.538129	-0.022833	88.803520	31.788721	74.596153	-0.353718	0.000000	-1.141659	0.000000	0.000000	0.000000	-0.012304	0.091392	0.129690	0.000000	0.000000	3.000000	10.000000	0.000000
1402.392356	-0.107104	0.538306	-0.022624	88.803520	31.788721	74.596153	-0.353718	0.000000	-1.141659	0.000000	0.000000	0.000000	-0.008903	0.053083	0.062755	0.000000	0.000000	3.000000	10.000000	0.000000
1402.395690	-0.107104	0.538306	-0.022624	88.803520	31.788721	74.596153	-0.353718	0.000000	-1.141659	0.000000	0.000000	0.000000	-0.008903	0.053083	0.062755	0.000000	0.000000	3.000000	10.000000	0.000000
1402.399023	-0.107104	0.538306	-0.022624	88.781479	30.739416	73.543877	-0.355202	0.000000	-1.131200	0.000000	0.000000	0.000000	-0.008903	0.053083	0.062755	0.000000	0.000000	3.000000	10.000000	0.000000
1402.402356	-0.107104	0.538306	-0.022624	88.781479	30.739416	73.543877	-0.355202	0.000000	-1.131200	0.000000	0.000000	0.000000	-0.008903	0.053083	0.062755	0.000000	0.000000	3.000000	10.000000	0.000000
1402.405690	-0.107135	0.538459	-0.022411	88.781479	30.739416	73.543877	-0.355202	0.000000	-1.131200	0.000000	0.000000	0.000000	-0.009211	0.045769	0.064019	0.000000	0.000000	3.000000	10.000000	0.000000
1402.409023	-0.107135	0.538459	-0.022411	88.758881	29.725061	72.529205	-0.355202	0.000000	-1.131200	0.000000	0.000000	0.000000	-0.009211	0.045769	0.064019	0.000000	0.000000	3.000000	10.000000	0.000000
1402.412356	-0.107135	0.538459	-0.022411	88.758881	29.725061	72.529205	-0.355202	0.000000	-1.131200	0.000000	0.000000	0.000000	-0.009211	0.045769	0.064019	0.000000	0.000000	3.000000	10.000000	0.000000
1402.415690	-0.107135	0.538459	-0.022411	88.758881	29.725061	72.529205	-0.355202	0.000000	-1.131200	0.000000	0.000000	0.000000	-0.009211	0.045769	0.064019	0.000000	0.000000	3.000000	10.000000	0.000000
1402.419023	-0.107254	0.538733	-0.022106	88.740570	28.934580	71.744095	-0.356737	0.000000	-1.120530	0.000000	0.000000	0.000000	-0.035684	0.082152	0.091472	0.000000	0.000000	3.000000	10.000000	0.000000
1402.422356	-0.107254	0.538733	-0.022106	88.740570	28.934580	71.744095	-0.356737	0.000000	-1.120530	0.000000	0.000000	0.000000	-0.035684	0.082152	0.091472	0.000000	0.000000	3.000000	10.000000	0.000000
1402.425690	-0.107254	0.538733	-0.022106	88.740570	28.934580	71.744095	-0.356737	0.000000	-1.120530	0.000000	0.000000	0.000000	-0.035684	0.082152	0.091472	0.000000	0.000000	3.000000	10.000000	0.000000
1402.429023	-0.107254	0.538733	-0.022106	88.724510	28.261013	71.075783	-0.362684	0.000000	-1.105285	0.000000	0.000000	0.000000	-0.035684	0.082152	0.091472	0.000000	0.000000	3.000000	10.000000	0.000000
1402.432356	-0.107326	0.538870	-0.021991	88.724510	28.261013	71.075783	-0.362684	0.000000	-1.105285	0.000000	0.000000	0.000000	-0.021663	0.041204	0.034544	0.000000	0.000000	3.000000	10.000000	0.000000
1402.435690	-0.107326	0.538870	-0.021991	88.724510	28.261013	71.075783	-0.362684	0.000000	-1.105285	0.000000	0.000000	0.000000	-0.021663	0.041204	0.034544	0.000000	0.000000	3.000000	10.000000	0.000000
1402.439023	-0.107326	0.538870	-0.021991	88.708046	27.606432	70.423790	-0.366295	0.000000	-1.099527	0.000000	0.000000	0.000000	-0.021663	0.041204	0.034544	0.000000	0.000000	3.000000	10.000000	0.000000
1402.442356	-0.107373	0.538991	-0.021889	88.708046	27.606432	70.423790	-0.366295	0.000000	-1.099527	0.000000	0.000000	0.000000	-0.014099	0.036388	0.030500	0.000000	0.000000	3.000000	10.000000	0.000000
1402.445690	-0.107373	0.538991	-0.021889	88.708046	27.606432	70.423790	-0.366295	0.000000	-1.099527	0.000000	0.000000	0.000000	-0.014099	0.036388	0.030500	0.000000	0.000000	3.000000	10.000000	0.000000
1402.449023	-0.107373	0.538991	-0.021889	88.684479	26.701395	69.521103	-0.368645	0.000000	-1.094444	0.000000	0.000000	0.000000	-0.014099	0.036388	0.030500	0.000000	0.000000	3.000000	10.000000	0.000000
1402.452356	-0.107373	0.538991	-0.021889	88.684479	26.701395	69.521103	-0.368645	0.000000	-1.094444	0.000000	0.000000	0.000000	-0.014099	0.036388	0.030500	0.000000	0.000000	3.000000	10.000000	0.000000
1402.455690	-0.107423	0.539153	-0.021773	88.684479	26.701395	69.521103	-0.368645	0.000000	-1.094444	0.000000	0.000000	0.000000	-0.015145	0.048577	0.034735	0.000000	0.000000	3.000000	10.000000	0.000000
1402.459023	-0.107423	0.539153	-0.021773	88.660606	25.833586	68.650414	-0.368645	0.000000	-1.094444	0.000000	0.000000	0.000000	-0.015145	0.048577	0.034735	0.000000	0.000000	3.000000	10.000000	0.000000
1402.462356	-0.107423	0.539153	-0.021773	88.660606	25.833586	68.650414	-0.368645	0.000000	-1.094444	0.000000	0.000000	0.000000	-0.015145	0.048577	0.034735	0.000000	0.000000	3.000000	10.000000	0.000000
1402.465690	-0.107423	0.539153	-0.021773	88.660606	25.833586	68.650414	-0.368645	0.000000	-1.094444	0.000000	0.000000	0.000000	-0.015145	0.048577	0.034735	0.000000	0.000000	3.000000	10.000000	0.000000
1402.469023	-0.107428	0.539574	-0.021400	88.628983	24.755692	67.564018	-0.371169	0.000000	-1.088655	0.000000	0.000000	0.000000	-0.001263	0.126336	0.111863	0.000000	0.000000	3.000000	10.000000	0.000000
1402.472356	-0.107428	0.539574	-0.021400	88.628983	24.755692	67.564018	-0.371169	0.000000	-1.088655	0.000000	0.000000	0.000000	-0.001263	0.126336	0.111863	0.000000	0.000000	3.000000	10.000000	0.000000
1402.475690	-0.107428	0.539574	-0.021400	88.628983	24.755692	67.564018	-0.371169	0.000000	-1.088655	0.000000	0.000000	0.000000	-0.001263	0.126336	0.111863	0.000000	0.000000	3.000000	10.000000	0.000000
1402.479023	-0.107428	0.539574	-0.021400	88.596954	23.727112	66.519066	-0.371379	0.000000	-1.070011	0.000000	0.000000	0.000000	-0.001263	0.126336	0.111863	0.000000	0.000000	3.000000	10.000000	0.000000
1402.482356	-0.107412	0.539826	-0.021195	88.596954	23.727112	66.519066	-0.371379	0.000000	-1.070011	0.000000	0.000000	0.000000	0.004566	0.075462	0.061635	0.000000	0.000000	3.000000	10.000000	0.000000
1402.485690	-0.107412	0.539826	-0.021195	88.596954	23.727112	66.519066	-0.371379	0.000000	-1.070011	0.000000	0.000000	0.000000	0.004566	0.075462	0.061635	0.000000	0.000000	3.000000	10.000000	0.000000
1402.489023	-0.107412	0.539826	-0.021195	88.561958	22.668318	65.446541	-0.370618	0.000000	-1.059739	0.000000	0.000000	0.000000	0.004566	0.075462	0.061635	0.000000	0.000000	3.000000	10.000000	0.000000
1402.492356	-0.107412	0.539826	-0.021195	88.561958	22.668318	65.446541	-0.370618	0.000000	-1.059739	0.000000	0.000000	0.000000	0.004566	0.075462	0.061635	0.000000	0.000000	3.000000	10.000000	0.000000
1402.495690	-0.107424	0.540045	-0.020967	88.561958	22.668318	65.446541	-0.370618	0.000000	-1.059739	0.000000	0.000000	0.000000	-0.003633	0.065646	0.068231	0.000000	0.000000	3.000000	10.000000	0.000000
1402.499023	-0.107424	0.540045	-0.020967	88.529266	21.725492	64.479523	-0.370618	0.000000	-1.059739	0.000000	0.000000	0.000000	-0.003633	0.065646	0.068231	0.000000	0.000000	3.000000	10.000000	0.000000
1402.502356	-0.107424	0.540045	-0.020967	88.529266	21.725492	64.479523	-0.370618	0.000000	-1.059739	0.000000	0.000000	0.000000	-0.003633	0.065646	0.068231	0.000000	0.000000	3.000000	10.000000	0.000000
1402.505690	-0.107424	0.540045	-0.020967	88.529266	21.725492	64.479523	-0.370618	0.000000	-1.059739	0.000000	0.000000	0.000000	-0.003633	0.065646	0.068231	0.000000	0.000000	3.000000	10.000000	0.000000
1402.509023	-0.107552	0.540483	-0.020538	88.495712	20.821543	63.514133	-0.371224	0.000000	-1.048367	0.000000	0.000000	0.000000	-0.038283	0.131436	0.128682	0.000000	0.000000	3.000000	10.000000	0.000000
1402.512356	-0.107552	0.540483	-0.020538	88.495712	20.821543	63.514133	-0.371224	0.000000	-1.048367	0.000000	0.000000	0.000000	-0.038283	0.131436	0.128682	0.000000	0.000000	3.000000	10.000000	0.000000
1402.515690	-0.107552	0.540483	-0.020538	88.495712	20.821543	63.514133	-0.371224	0.000000	-1.048367	0.000000	0.000000	0.000000	-0.038283	0.131436	0.128682	0.000000	0.000000	3.000000	10.000000	0.000000
1402.519023	-0.107552	0.540483	-0.020538	88.467361	20.087017	62.670307	-0.377604	0.000000	-1.026920	0.000000	0.000000	0.000000	-0.038283	0.131436	0.128682	0.000000	0.000000	3.000000	10.000000	0.000000
1402.522356	-0.107623	0.540661	-0.020341	88.467361	20.087017	62.670307	-0.377604	0.000000	-1.026920	0.000000	0.000000	0.000000	-0.021207	0.053567	0.059307	0.000000	0.000000	3.000000	10.000000	0.000000
1402.525690	-0.107623	0.540661	-0.020341	88.467361	20.087017	62.670307	-0.377604	0.000000	-1.026920	0.000000	0.000000	0.000000	-0.021207	0.053567	0.059307	0.000000	0.000000	3.000000	10.000000	0.000000
1402.529023	-0.107623	0.540661	-0.020341	88.438652	19.373692	61.877163	-0.381139	0.000000	-1.017035	0.000000	0.000000	0.000000	-0.021207	0.053567	0.059307	0.000000	0.000000	3.000000	10.000000	0.000000
1402.532356	-0.107623	0.540661	-0.020341	88.438652	19.373692	61.877163	-0.381139	0.000000	-1.017035	0.000000	0.000000	0.000000	-0.021207	0.053567	0.059307	0.000000	0.000000	3.000000	10.000000	0.000000
1402.535690	-0.107741	0.540832	-0.020130	88.438652	19.373692	61.877163	-0.381139	0.000000	-1.017035	0.000000	0.000000	0.000000	-0.035342	0.051080	0.063064	0.000000	0.000000	3.000000	10.000000	0.000000
1402.539023	-0.107741	0.540832	-0.020130	88.407257	18.625593	61.097210	-0.381139	0.000000	-1.017035	0.000000	0.000000	0.000000	-0.035342	0.051080	0.063064	0.000000	0.000000	3.000000	10.000000	0.000000
1402.542356	-0.107741	0.540832	-0.020130	88.407257	18.625593	61.097210	-0.381139	0.000000	-1.017035	0.000000	0.000000	0.000000	-0.035342	0.051080	0.063064	0.000000	0.000000	3.000000	10.000000	0.000000
1402.545690	-0.107741	0.540832	-0.020130	88.407257	18.625593	61.097210	-0.381139	0.000000	-1.017035	0.000000	0.000000	0.000000	-0.035342	0.051080	0.063064	0.000000	0.000000	3.000000	10.000000	0.000000
1402.549023	-0.107989	0.541246	-0.019660	88.368416	17.879711	60.288059	-0.387029	0.000000	-1.006525	0.000000	0.000000	0.000000	-0.074475	0.124322	0.141234	0.000000	0.000000	3.000000	10.000000	0.000000
1402.552356	-0.107989	0.541246	-0.019660	88.368416	17.879711	60.288059	-0.387029	0.000000	-1.006525	0.000000	0.000000	0.000000	-0.074475	0.124322	0.141234	0.000000	0.000000	3.000000	10.000000	0.000000
1402.555690	-0.107989	0.541246	-0.019660	88.368416	17.879711	60.288059	-0.387029	0.000000	-1.006525	0.000000	0.000000	0.000000	-0.074475	0.124322	0.141234	0.000000	0.000000	3.000000	10.000000	0.000000
1402.559023	-0.107989	0.541246	-0.019660	88.325211	17.203760	59.347561	-0.399442	0.000000	-0.982986	0.000000	0.000000	0.000000	-0.074475	0.124322	0.141234	0.000000	0.000000	3.000000	10.000000	0.000000
1402.562356	-0.108052	0.541490	-0.019315	88.325211	17.203760	59.347561	-0.399442	0.000000	-0.982986	0.000000	0.000000	0.000000	-0.018934	0.073125	0.103526	0.000000	0.000000	3.000000	10.000000	0.000000
1402.565690	-0.108052	0.541490	-0.019315	88.325211	17.203760	59.347561	-0.399442	0.000000	-0.982986	0.000000	0.000000	0.000000	-0.018934	0.073125	0.103526	0.000000	0.000000	3.000000	10.000000	0.000000
1402.569023	-0.108052	0.541490	-0.019315	88.278984	16.514317	58.148842	-0.402598	0.000000	-0.965731	0.000000	0.000000	0.000000	-0.018934	0.073125	0.103526	0.000000	0.000000	3.000000	10.000000	0.000000
1402.572356	-0.108094	0.541734	-0.018965	88.278984	16.514317	58.148842	-0.402598	0.000000	-0.965731	0.000000	0.000000	0.000000	-0.012669	0.073213	0.105001	0.000000	0.000000	3.000000	10.000000	0.000000
1402.575690	-0.108094	0.541734	-0.018965	88.278984	16.514317	58.148842	-0.402598	0.000000	-0.965731	0.000000	0.000000	0.000000	-0.012669	0.073213	0.105001	0.000000	0.000000	3.000000	10.000000	0.000000
1402.579023	-0.108094	0.541734	-0.018965	88.227013	15.976813	57.002743	-0.404709	0.000000	-0.948231	0.000000	0.000000	0.000000	-0.012669	0.073213	0.105001	0.000000	0.000000	3.000000	10.000000	0.000000
1402.582356	-0.108094	0.541734	-0.018965	88.227013	15.976813	57.002743	-0.404709	0.000000	-0.948231	0.000000	0.000000	0.000000	-0.012669	0.073213	0.105001	0.000000	0.000000	3.000000	10.000000	0.000000
1402.585690	-0.108120	0.541994	-0.018591	88.227013	15.976813	57.002743	-0.404709	0.000000	-0.948231	0.000000	0.000000	0.000000	-0.007743	0.078211	0.111985	0.000000	0.000000	3.000000	10.000000	0.000000
1402.589023	-0.108120	0.541994	-0.018591	88.173508	15.714246	56.414234	-0.404709	0.000000	-0.948231	0.000000	0.000000	0.000000	-0.007743	0.078211	0.111985	0.000000	0.000000	3.000000	10.000000	0.000000
1402.592356	-0.108168	0.542231	-0.018219	88.173508	15.714246	56.414234	-0.404709	0.000000	-0.948231	0.000000	0.000000	0.000000	-0.014280	0.070860	0.111727	0.000000	0.000000	3.000000	10.000000	0.000000
1402.595690	-0.108168	0.542231	-0.018219	88.173508	15.714246	56.414234	-0.404709	0.000000	-0.948231	0.000000	0.000000	0.000000	-0.014280	0.070860	0.111727	0.000000	0.000000	3.000000	10.000000	0.000000
1402.599023	-0.108168	0.542231	-0.018219	88.120277	15.461389	56.176094	-0.408380	0.000000	-0.910946	0.000000	0.000000	0.000000	-0.014280	0.070860	0.111727	0.000000	0.000000	3.000000	10.000000	0.000000
1402.602356	-0.108168	0.542231	-0.018219	88.120277	15.461389	56.176094	-0.408380	0.000000	-0.910946	0.000000	0.000000	0.000000	-0.014280	0.070860	0.111727	0.000000	0.000000	3.000000	10.000000	0.000000
1402.605690	-0.108262	0.542459	-0.017834	88.120277	15.461389	56.176094	-0.408380	0.000000	-0.910946	0.000000	0.000000	0.000000	-0.028445	0.068422	0.115436	0.000000	0.000000	3.000000	10.000000	0.000000
1402.609023	-0.108262	0.542459	-0.017834	88.075623	14.962932	55.680893	-0.408380	0.000000	-0.910946	0.000000	0.000000	0.000000	-0.028445	0.068422	0.115436	0.000000	0.000000	3.000000	10.000000	0.000000
1402.612356	-0.108262	0.542459	-0.017834	88.075623	14.962932	55.680893	-0.408380	0.000000	-0.910946	0.000000	0.000000	0.000000	-0.028445	0.068422	0.115436	0.000000	0.000000	3.000000	10.000000	0.000000
1402.615690	-0.108262	0.542459	-0.017834	88.075623	14.962932	55.680893	-0.408380	0.000000	-0.910946	0.000000	0.000000	0.000000	-0.028445	0.068422	0.115436	0.000000	0.000000	3.000000	10.000000	0.000000
1402.619023	-0.108468	0.542908	-0.017181	88.034370	14.301003	55.021263	-0.413121	0.000000	-0.891706	0.000000	0.000000	0.000000	-0.061597	0.134810	0.196033	0.000000	0.000000	3.000000	10.000000	0.000000
1402.622356	-0.108468	0.542908	-0.017181	88.034370	14.301003	55.021263	-0.413121	0.000000	-0.891706	0.000000	0.000000	0.000000	0.000000	0.000003	0.000000	0.000000	0.000000	3.000000	10.000000	0.000000
1402.625690	-0.108468	0.542908	-0.017181	88.034370	14.301003	55.021263	-0.413121	0.000000	-0.891706	0.000000	0.000000	0.000000	0.000000	0.000003	0.000000	0.000000	0.000000	3.000000	10.000000	0.000000
1402.629023	-0.108468	0.542908	-0.017181	87.990166	13.622327	54.347740	-0.423387	0.000000	-0.859034	0.000000	0.000000	0.000000	0.000000	0.000003	0.000000	0.000000	0.000000	3.000000	10.000000	0.000000
1402.632356	-0.108468	0.542908	-0.017181	87.990166	13.622327	54.347740	-0.423387	0.000000	-0.859034	0.000000	0.000000	0.000000	0.000000	0.000003	0.000000	0.000000	0.000000	3.000000	10.000000	0.000000
1402.635690	-0.108583	0.543146	-0.016894	87.990166	13.622327	54.347740	-0.423387	0.000000	-0.859034	0.000000	0.000000	0.000000	-0.034527	0.071267	0.086095	0.000000	0.000000	3.000000	10.000000	0.000000
1402.639023	-0.108583	0.543146	-0.016894	87.945473	12.978128	53.703022	-0.423387	0.000000	-0.859034	0.000000	0.000000	0.000000	-0.034527	0.071267	0.086095	0.000000	0.000000	3.000000	10.000000	0.000000
1402.642356	-0.108583	0.543146	-0.016894	87.945473	12.978128	53.703022	-0.423387	0.000000	-0.859034	0.000000	0.000000	0.000000	-0.034527	0.071267	0.086095	0.000000	0.000000	3.000000	10.000000	0.000000
1402.645690	-0.108583	0.543146	-0.016894	87.945473	12.978128	53.703022	-0.423387	0.000000	-0.859034	0.000000	0.000000	0.000000	-0.034527	0.071267	0.086095	0.000000	0.000000	3.000000	10.000000	0.000000
1402.649023	-0.108699	0.543704	-0.016331	87.900620	12.364148	53.077961	-0.429141	0.000000	-0.844685	0.000000	0.000000	0.000000	-0.034957	0.167570	0.168760	0.000000	0.000000	3.000000	10.000000	0.000000
1402.652356	-0.108699	0.543704	-0.016331	87.900620	12.364148	53.077961	-0.429141	0.000000	-0.844685	0.000000	0.000000	0.000000	0.000001	0.000004	0.000000	0.000000	0.000000	3.000000	10.000000	0.000000
1402.655690	-0.108699	0.543704	-0.016331	87.900620	12.364148	53.077961	-0.429141	0.000000	-0.844685	0.000000	0.000000	0.000000	0.000001	0.000004	0.000000	0.000000	0.000000	3.000000	10.000000	0.000000
1402.659023	-0.108699	0.543704	-0.016331	87.855705	11.776029	52.478764	-0.434968	0.000000	-0.816558	0.000000	0.000000	0.000000	0.000001	0.000004	0.000000	0.000000	0.000000	3.000000	10.000000	0.000000
1402.662356	-0.108699	0.543704	-0.016331	87.855705	11.776029	52.478764	-0.434968	0.000000	-0.816558	0.000000	0.000000	0.000000	0.000001	0.000004	0.000000	0.000000	0.000000	3.000000	10.000000	0.000000
1402.665690	-0.108745	0.543976	-0.016057	87.855705	11.776029	52.478764	-0.434968	0.000000	-0.816558	0.000000	0.000000	0.000000	-0.013629	0.081449	0.082312	0.000000	0.000000	3.000000	10.000000	0.000000
1402.669023	-0.108745	0.543976	-0.016057	87.810364	11.212220	51.895859	-0.434968	0.000000	-0.816558	0.000000	0.000000	0.000000	-0.013629	0.081449	0.082312	0.000000	0.000000	3.000000	10.000000	0.000000
1402.672356	-0.108745	0.543976	-0.016057	87.810364	11.212220	51.895859	-0.434968	0.000000	-0.816558	0.000000	0.000000	0.000000	-0.013629	0.081449	0.082312	0.000000	0.000000	3.000000	10.000000	0.000000
1402.675690	-0.108745	0.543976	-0.016057	87.810364	11.212220	51.895859	-0.434968	0.000000	-0.816558	0.000000	0.000000	0.000000	-0.013629	0.081449	0.082312	0.000000	0.000000	3.000000	10.000000	0.000000
1402.679023	-0.108820	0.544520	-0.015573	87.764984	10.671476	51.320068	-0.437239	0.000000	-0.802840	0.000000	0.000000	0.000000	-0.022461	0.163201	0.145250	0.000000	0.000000	3.000000	10.000000	0.000000
1402.682356	-0.108820	0.544520	-0.015573	87.764984	10.671476	51.320068	-0.437239	0.000000	-0.802840	0.000000	0.000000	0.000000	-0.000000	-0.000002	0.000000	0.000000	0.000000	3.000000	10.000000	0.000000
1402.685690	-0.108820	0.544520	-0.015573	87.764984	10.671476	51.320068	-0.437239	0.000000	-0.802840	0.000000	0.000000	0.000000	-0.000000	-0.000002	0.000000	0.000000	0.000000	3.000000	10.000000	0.000000
1402.689023	-0.108820	0.544520	-0.015573	87.727890	10.246057	50.862404	-0.440983	0.000000	-0.778631	0.000000	0.000000	0.000000	-0.000000	-0.000002	0.000000	0.000000	0.000000	3.000000	10.000000	0.000000
1402.692356	-0.108871	0.544767	-0.015363	87.727890	10.246057	50.862404	-0.440983	0.000000	-0.778631	0.000000	0.000000	0.000000	-0.015473	0.074283	0.062788	0.000000	0.000000	3.000000	10.000000	0.000000
1402.695690	-0.108871	0.544767	-0.015363	87.727890	10.246057	50.862404	-0.440983	0.000000	-0.778631	0.000000	0.000000	0.000000	-0.015473	0.074283	0.062788	0.000000	0.000000	3.000000	10.000000	0.000000
1402.699023	-0.108871	0.544767	-0.015363	87.693443	9.865361	50.465427	-0.443561	0.000000	-0.768167	0.000000	0.000000	0.000000	-0.015473	0.074283	0.062788	0.000000	0.000000	3.000000	10.000000	0.000000
1402.702356	-0.108871	0.544767	-0.015363	87.693443	9.865361	50.465427	-0.443561	0.000000	-0.768167	0.000000	0.000000	0.000000	-0.015473	0.074283	0.062788	0.000000	0.000000	3.000000	10.000000	0.000000
1402.705690	-0.108935	0.544982	-0.015196	87.693443	9.865361	50.465427	-0.443561	0.000000	-0.768167	0.000000	0.000000	0.000000	-0.019062	0.064439	0.050267	0.000000	0.000000	3.000000	10.000000	0.000000
1402.709023	-0.108935	0.544982	-0.015196	87.661171	9.513974	50.103264	-0.443561	0.000000	-0.768167	0.000000	0.000000	0.000000	-0.019062	0.064439	0.050267	0.000000	0.000000	3.000000	10.000000	0.000000
1402.712356	-0.108935	0.544982	-0.015196	87.661171	9.513974	50.103264	-0.443561	0.000000	-0.768167	0.000000	0.000000	0.000000	-0.019062	0.064439	0.050267	0.000000	0.000000	3.000000	10.000000	0.000000
1402.715690	-0.108935	0.544982	-0.015196	87.661171	9.513974	50.103264	-0.443561	0.000000	-0.768167	0.000000	0.000000	0.000000	-0.019062	0.064439	0.050267	0.000000	0.000000	3.000000	10.000000	0.000000
1402.719023	-0.109075	0.545354	-0.014898	87.632301	9.208305	49.802719	-0.446738	0.000000	-0.759789	0.000000	0.000000	0.000000	-0.042069	0.111597	0.089357	0.000000	0.000000	3.000000	10.000000	0.000000
1402.722356	-0.109075	0.545354	-0.014898	87.632301	9.208305	49.802719	-0.446738	0.000000	-0.759789	0.000000	0.000000	0.000000	-0.000001	-0.000001	-0.000000	0.000000	0.000000	3.000000	10.000000	0.000000
1402.725690	-0.109075	0.545354	-0.014898	87.632301	9.208305	49.802719	-0.446738	0.000000	-0.759789	0.000000	0.000000	0.000000	-0.000001	-0.000001	-0.000000	0.000000	0.000000	3.000000	10.000000	0.000000
1402.729023	-0.109075	0.545354	-0.014898	87.609276	8.970609	49.567528	-0.453750	0.000000	-0.744896	0.000000	0.000000	0.000000	-0.000001	-0.000001	-0.000000	0.000000	0.000000	3.000000	10.000000	0.000000
1402.732356	-0.109075	0.545354	-0.014898	87.609276	8.970609	49.567528	-0.453750	0.000000	-0.744896	0.000000	0.000000	0.000000	-0.000001	-0.000001	-0.000000	0.000000	0.000000	3.000000	10.000000	0.000000
1402.735690	-0.109126	0.545495	-0.014781	87.609276	8.970609	49.567528	-0.453750	0.000000	-0.744896	0.000000	0.000000	0.000000	-0.015365	0.042187	0.035209	0.000000	0.000000	3.000000	10.000000	0.000000
1402.739023	-0.109126	0.545495	-0.014781	87.589134	8.766044	49.365540	-0.453750	0.000000	-0.744896	0.000000	0.000000	0.000000	-0.015365	0.042187	0.035209	0.000000	0.000000	3.000000	10.000000	0.000000
1402.742356	-0.109126	0.545495	-0.014781	87.589134	8.766044	49.365540	-0.453750	0.000000	-0.744896	0.000000	0.000000	0.000000	-0.015365	0.042187	0.035209	0.000000	0.000000	3.000000	10.000000	0.000000
1402.745690	-0.109126	0.545495	-0.014781	87.589134	8.766044	49.365540	-0.453750	0.000000	-0.744896	0.000000	0.000000	0.000000	-0.015365	0.042187	0.035209	0.000000	0.000000	3.000000	10.000000	0.000000
1402.749023	-0.109190	0.545710	-0.014613	87.571663	8.595628	49.194939	-0.456311	0.000000	-0.739028	0.000000	0.000000	0.000000	-0.019053	0.064586	0.050129	0.000000	0.000000	3.000000	10.000000	0.000000
1402.752356	-0.109190	0.545710	-0.014613	87.571663	8.595628	49.194939	-0.456311	0.000000	-0.739028	0.000000	0.000000	0.000000	-0.019053	0.064586	0.050129	0.000000	0.000000	3.000000	10.000000	0.000000
1402.755690	-0.109190	0.545710	-0.014613	87.571663	8.595628	49.194939	-0.456311	0.000000	-0.739028	0.000000	0.000000	0.000000	-0.019053	0.064586	0.050129	0.000000	0.000000	3.000000	10.000000	0.000000
1402.759023	-0.109190	0.545710	-0.014613	87.565300	8.530395	49.132439	-0.459486	0.000000	-0.730673	0.000000	0.000000	0.000000	-0.019053	0.064586	0.050129	0.000000	0.000000	3.000000	10.000000	0.000000
1402.762356	-0.109230	0.545751	-0.014541	87.565300	8.530395	49.132439	-0.459486	0.000000	-0.730673	0.000000	0.000000	0.000000	-0.012028	0.012395	0.021644	0.000000	0.000000	3.000000	10.000000	0.000000
1402.765690	-0.109230	0.545751	-0.014541	87.565300	8.530395	49.132439	-0.459486	0.000000	-0.730673	0.000000	0.000000	0.000000	-0.012028	0.012395	0.021644	0.000000	0.000000	3.000000	10.000000	0.000000
1402.769023	-0.109230	0.545751	-0.014541	87.567314	8.546736	49.154095	-0.461491	0.000000	-0.727066	0.000000	0.000000	0.000000	-0.012028	0.012395	0.021644	0.000000	0.000000	3.000000	10.000000	0.000000
1402.772356	-0.109230	0.545751	-0.014541	87.567314	8.546736	49.154095	-0.461491	0.000000	-0.727066	0.000000	0.000000	0.000000	-0.012028	0.012395	0.021644	0.000000	0.000000	3.000000	10.000000	0.000000
1402.775690	-0.109298	0.545743	-0.014534	87.567314	8.546736	49.154095	-0.461491	0.000000	-0.727066	0.000000	0.000000	0.000000	-0.020605	-0.002506	0.002188	0.000000	0.000000	3.000000	10.000000	0.000000
1402.779023	-0.109298	0.545743	-0.014534	87.572388	8.583116	49.204136	-0.461491	0.000000	-0.727066	0.000000	0.000000	0.000000	-0.020605	-0.002506	0.002188	0.000000	0.000000	3.000000	10.000000	0.000000
1402.782356	-0.109298	0.545743	-0.014534	87.572388	8.583116	49.204136	-0.461491	0.000000	-0.727066	0.000000	0.000000	0.000000	-0.020605	-0.002506	0.002188	0.000000	0.000000	3.000000	10.000000	0.000000
1402.785690	-0.109298	0.545743	-0.014534	87.572388	8.583116	49.204136	-0.461491	0.000000	-0.727066	0.000000	0.000000	0.000000	-0.020605	-0.002506	0.002188	0.000000	0.000000	3.000000	10.000000	0.000000
1402.789023	-0.109476	0.545644	-0.014626	87.579811	8.905462	49.552505	-0.464925	0.000000	-0.726701	0.000000	0.000000	0.000000	-0.053387	-0.029830	-0.027546	0.000000	0.000000	3.000000	10.000000	0.000000
1402.792356	-0.109476	0.545644	-0.014626	87.579811	8.905462	49.552505	-0.464925	0.000000	-0.726701	0.000000	0.000000	0.000000	-0.053387	-0.029830	-0.027546	0.000000	0.000000	3.000000	10.000000	0.000000
1402.795690	-0.109476	0.545644	-0.014626	87.579811	8.905462	49.552505	-0.464925	0.000000	-0.726701	0.000000	0.000000	0.000000	-0.053387	-0.029830	-0.027546	0.000000	0.000000	3.000000	10.000000	0.000000
1402.799023	-0.109476	0.545644	-0.014626	87.574890	9.867091	50.570061	-0.473822	0.000000	-0.731292	0.000000	0.000000	0.000000	-0.053387	-0.029830	-0.027546	0.000000	0.000000	3.000000	10.000000	0.000000
1402.802356	-0.109527	0.545569	-0.014691	87.574890	9.867091	50.570061	-0.473822	0.000000	-0.731292	0.000000	0.000000	0.000000	-0.015209	-0.022379	-0.019616	0.000000	0.000000	3.000000	10.000000	0.000000
1402.805690	-0.109527	0.545569	-0.014691	87.574890	9.867091	50.570061	-0.473822	0.000000	-0.731292	0.000000	0.000000	0.000000	-0.015209	-0.022379	-0.019616	0.000000	0.000000	3.000000	10.000000	0.000000
1402.809023	-0.109527	0.545569	-0.014691	87.553673	11.576311	52.366722	-0.476357	0.000000	-0.734561	0.000000	0.000000	0.000000	-0.015209	-0.022379	-0.019616	0.000000	0.000000	3.000000	10.000000	0.000000
1402.812356	-0.109527	0.545569	-0.014691	87.553673	11.576311	52.366722	-0.476357	0.000000	-0.734561	0.000000	0.000000	0.000000	-0.015209	-0.022379	-0.019616	0.000000	0.000000	3.000000	10.000000	0.000000
1402.815690	-0.109494	0.545494	-0.014736	87.553673	11.576311	52.366722	-0.476357	0.000000	-0.734561	0.000000	0.000000	0.000000	0.010001	-0.022349	-0.013383	0.000000	0.000000	3.000000	10.000000	0.000000
1402.819023	-0.109494	0.545494	-0.014736	87.533752	13.111791	53.972607	-0.476357	0.000000	-0.734561	0.000000	0.000000	0.000000	0.010001	-0.022349	-0.013383	0.000000	0.000000	3.000000	10.000000	0.000000
1402.822356	-0.109494	0.545494	-0.014736	87.533752	13.111791	53.972607	-0.476357	0.000000	-0.734561	0.000000	0.000000	0.000000	0.010001	-0.022349	-0.013383	0.000000	0.000000	3.000000	10.000000	0.000000
1402.825690	-0.109494	0.545494	-0.014736	87.533752	13.111791	53.972607	-0.476357	0.000000	-0.734561	0.000000	0.000000	0.000000	0.010001	-0.022349	-0.013383	0.000000	0.000000	3.000000	10.000000	0.000000
1402.829023	-0.109281	0.545321	-0.014784	87.526306	14.186775	55.087074	-0.474691	0.000000	-0.736792	0.000000	0.000000	0.000000	0.063751	-0.052182	-0.014477	0.000000	0.000000	3.000000	10.000000	0.000000
1402.832356	-0.109281	0.545321	-0.014784	87.526306	14.186775	55.087074	-0.474691	0.000000	-0.736792	0.000000	0.000000	0.000000	0.063751	-0.052182	-0.014477	0.000000	0.000000	3.000000	10.000000	0.000000
1402.835690	-0.109281	0.545321	-0.014784	87.526306	14.186775	55.087074	-0.474691	0.000000	-0.736792	0.000000	0.000000	0.000000	0.063751	-0.052182	-0.014477	0.000000	0.000000	3.000000	10.000000	0.000000
1402.839023	-0.109281	0.545321	-0.014784	87.535019	14.576468	55.470470	-0.464065	0.000000	-0.739205	0.000000	0.000000	0.000000	0.063751	-0.052182	-0.014477	0.000000	0.000000	3.000000	10.000000	0.000000
1402.842356	-0.109192	0.545213	-0.014786	87.535019	14.576468	55.470470	-0.464065	0.000000	-0.739205	0.000000	0.000000	0.000000	0.026856	-0.032323	-0.000481	0.000000	0.000000	3.000000	10.000000	0.000000
1402.845690	-0.109192	0.545213	-0.014786	87.535019	14.576468	55.470470	-0.464065	0.000000	-0.739205	0.000000	0.000000	0.000000	0.026856	-0.032323	-0.000481	0.000000	0.000000	3.000000	10.000000	0.000000
1402.849023	-0.109192	0.545213	-0.014786	87.551514	14.791085	55.679813	-0.459590	0.000000	-0.739285	0.000000	0.000000	0.000000	0.026856	-0.032323	-0.000481	0.000000	0.000000	3.000000	10.000000	0.000000
1402.852356	-0.109192	0.545213	-0.014786	87.551514	14.791085	55.679813	-0.459590	0.000000	-0.739285	0.000000	0.000000	0.000000	0.026856	-0.032323	-0.000481	0.000000	0.000000	3.000000	10.000000	0.000000
1402.855690	-0.109140	0.545089	-0.014816	87.551514	14.791085	55.679813	-0.459590	0.000000	-0.739285	0.000000	0.000000	0.000000	0.015604	-0.037273	-0.009058	0.000000	0.000000	3.000000	10.000000	0.000000
1402.859023	-0.109140	0.545089	-0.014816	87.570778	15.041417	55.927650	-0.459590	0.000000	-0.739285	0.000000	0.000000	0.000000	0.015604	-0.037273	-0.009058	0.000000	0.000000	3.000000	10.000000	0.000000
1402.862356	-0.109140	0.545089	-0.014816	87.570778	15.041417	55.927650	-0.459590	0.000000	-0.739285	0.000000	0.000000	0.000000	0.015604	-0.037273	-0.009058	0.000000	0.000000	3.000000	10.000000	0.000000
1402.865690	-0.109140	0.545089	-0.014816	87.570778	15.041417	55.927650	-0.459590	0.000000	-0.739285	0.000000	0.000000	0.000000	0.015604	-0.037273	-0.009058	0.000000	0.000000	3.000000	10.000000	0.000000
1402.869023	-0.109093	0.544732	-0.014914	87.595314	15.365640	56.252174	-0.456989	0.000000	-0.740794	0.000000	0.000000	0.000000	0.013971	-0.106851	-0.029551	0.000000	0.000000	3.000000	10.000000	0.000000
1402.872356	-0.109093	0.544732	-0.014914	87.595314	15.365640	56.252174	-0.456989	0.000000	-0.740794	0.000000	0.000000	0.000000	0.013971	-0.106851	-0.029551	0.000000	0.000000	3.000000	10.000000	0.000000
1402.875690	-0.109093	0.544732	-0.014914	87.595314	15.365640	56.252174	-0.456989	0.000000	-0.740794	0.000000	0.000000	0.000000	0.013971	-0.106851	-0.029551	0.000000	0.000000	3.000000	10.000000	0.000000
1402.879023	-0.109093	0.544732	-0.014914	87.621086	15.794226	56.684605	-0.454661	0.000000	-0.745720	0.000000	0.000000	0.000000	0.013971	-0.106851	-0.029551	0.000000	0.000000	3.000000	10.000000	0.000000
1402.882356	-0.109071	0.544534	-0.015005	87.621086	15.794226	56.684605	-0.454661	0.000000	-0.745720	0.000000	0.000000	0.000000	0.006712	-0.059556	-0.027206	0.000000	0.000000	3.000000	10.000000	0.000000
1402.885690	-0.109071	0.544534	-0.015005	87.621086	15.794226	56.684605	-0.454661	0.000000	-0.745720	0.000000	0.000000	0.000000	0.006712	-0.059556	-0.027206	0.000000	0.000000	3.000000	10.000000	0.000000
1402.889023	-0.109071	0.544534	-0.015005	87.644745	16.452841	57.357674	-0.453542	0.000000	-0.750254	0.000000	0.000000	0.000000	0.006712	-0.059556	-0.027206	0.000000	0.000000	3.000000	10.000000	0.000000
1402.892356	-0.109033	0.544336	-0.015160	87.644745	16.452841	57.357674	-0.453542	0.000000	-0.750254	0.000000	0.000000	0.000000	0.011446	-0.059429	-0.046405	0.000000	0.000000	3.000000	10.000000	0.000000
1402.895690	-0.109033	0.544336	-0.015160	87.644745	16.452841	57.357674	-0.453542	0.000000	-0.750254	0.000000	0.000000	0.000000	0.011446	-0.059429	-0.046405	0.000000	0.000000	3.000000	10.000000	0.000000
1402.899023	-0.109033	0.544336	-0.015160	87.661919	17.364893	58.301117	-0.451634	0.000000	-0.757988	0.000000	0.000000	0.000000	0.011446	-0.059429	-0.046405	0.000000	0.000000	3.000000	10.000000	0.000000
1402.902356	-0.109033	0.544336	-0.015160	87.661919	17.364893	58.301117	-0.451634	0.000000	-0.757988	0.000000	0.000000	0.000000	0.011446	-0.059429	-0.046405	0.000000	0.000000	3.000000	10.000000	0.000000
1402.905690	-0.109015	0.544138	-0.015320	87.661919	17.364893	58.301117	-0.451634	0.000000	-0.757988	0.000000	0.000000	0.000000	0.005161	-0.059427	-0.047989	0.000000	0.000000	3.000000	10.000000	0.000000
1402.909023	-0.109015	0.544138	-0.015320	87.669884	18.461712	59.438915	-0.451634	0.000000	-0.757988	0.000000	0.000000	0.000000	0.005161	-0.059427	-0.047989	0.000000	0.000000	3.000000	10.000000	0.000000
1402.912356	-0.109015	0.544138	-0.015320	87.669884	18.461712	59.438915	-0.451634	0.000000	-0.757988	0.000000	0.000000	0.000000	0.005161	-0.059427	-0.047989	0.000000	0.000000	3.000000	10.000000	0.000000
1402.915690	-0.109015	0.544138	-0.015320	87.669884	18.461712	59.438915	-0.451634	0.000000	-0.757988	0.000000	0.000000	0.000000	0.005161	-0.059427	-0.047989	0.000000	0.000000	3.000000	10.000000	0.000000
1402.919023	-0.108952	0.543809	-0.015759	87.677208	19.691597	60.720531	-0.450774	0.000000	-0.765986	0.000000	0.000000	0.000000	0.019155	-0.098682	-0.131711	0.000000	0.000000	3.000000	10.000000	0.000000
1402.922356	-0.108952	0.543809	-0.015759	87.677208	19.691597	60.720531	-0.450774	0.000000	-0.765986	0.000000	0.000000	0.000000	0.019155	-0.098682	-0.131711	0.000000	0.000000	3.000000	10.000000	0.000000
1402.925690	-0.108952	0.543809	-0.015759	87.677208	19.691597	60.720531	-0.450774	0.000000	-0.765986	0.000000	0.000000	0.000000	0.019155	-0.098682	-0.131711	0.000000	0.000000	3.000000	10.000000	0.000000
1402.929023	-0.108952	0.543809	-0.015759	87.675606	21.192963	62.286968	-0.447581	0.000000	-0.787938	0.000000	0.000000	0.000000	0.019155	-0.098682	-0.131711	0.000000	0.000000	3.000000	10.000000	0.000000
1402.932356	-0.108902	0.543637	-0.016051	87.675606	21.192963	62.286968	-0.447581	0.000000	-0.787938	0.000000	0.000000	0.000000	0.015010	-0.051649	-0.087817	0.000000	0.000000	3.000000	10.000000	0.000000
1402.935690	-0.108902	0.543637	-0.016051	87.675606	21.192963	62.286968	-0.447581	0.000000	-0.787938	0.000000	0.000000	0.000000	0.015010	-0.051649	-0.087817	0.000000	0.000000	3.000000	10.000000	0.000000
1402.939023	-0.108902	0.543637	-0.016051	87.667534	22.962320	64.135590	-0.445080	0.000000	-0.802574	0.000000	0.000000	0.000000	0.015010	-0.051649	-0.087817	0.000000	0.000000	3.000000	10.000000	0.000000
1402.942356	-0.108902	0.543637	-0.016051	87.667534	22.962320	64.135590	-0.445080	0.000000	-0.802574	0.000000	0.000000	0.000000	0.015010	-0.051649	-0.087817	0.000000	0.000000	3.000000	10.000000	0.000000
1402.945690	-0.108850	0.543489	-0.016349	87.667534	22.962320	64.135590	-0.445080	0.000000	-0.802574	0.000000	0.000000	0.000000	0.015365	-0.044172	-0.089228	0.000000	0.000000	3.000000	10.000000	0.000000
1402.949023	-0.108850	0.543489	-0.016349	87.661667	24.709721	65.958809	-0.445080	0.000000	-0.802574	0.000000	0.000000	0.000000	0.015365	-0.044172	-0.089228	0.000000	0.000000	3.000000	10.000000	0.000000
1402.952356	-0.108850	0.543489	-0.016349	87.661667	24.709721	65.958809	-0.445080	0.000000	-0.802574	0.000000	0.000000	0.000000	0.015365	-0.044172	-0.089228	0.000000	0.000000	3.000000	10.000000	0.000000
1402.955690	-0.108850	0.543489	-0.016349	87.661667	24.709721	65.958809	-0.445080	0.000000	-0.802574	0.000000	0.000000	0.000000	0.015365	-0.044172	-0.089228	0.000000	0.000000	3.000000	10.000000	0.000000
1402.959023	-0.108711	0.543089	-0.017095	87.667038	26.304176	67.613197	-0.442519	0.000000	-0.817446	0.000000	0.000000	0.000000	0.041964	-0.120178	-0.223811	0.000000	0.000000	3.000000	10.000000	0.000000
1402.962356	-0.108711	0.543089	-0.017095	87.667038	26.304176	67.613197	-0.442519	0.000000	-0.817446	0.000000	0.000000	0.000000	0.000001	0.000003	-0.000000	0.000000	0.000000	3.000000	10.000000	0.000000
1402.965690	-0.108711	0.543089	-0.017095	87.667038	26.304176	67.613197	-0.442519	0.000000	-0.817446	0.000000	0.000000	0.000000	0.000001	0.000003	-0.000000	0.000000	0.000000	3.000000	10.000000	0.000000
1402.969023	-0.108711	0.543089	-0.017095	87.682350	27.826132	69.180191	-0.435525	0.000000	-0.854748	0.000000	0.000000	0.000000	0.000001	0.000003	-0.000000	0.000000	0.000000	3.000000	10.000000	0.000000
1402.972356	-0.108711	0.543089	-0.017095	87.682350	27.826132	69.180191	-0.435525	0.000000	-0.854748	0.000000	0.000000	0.000000	0.000001	0.000003	-0.000000	0.000000	0.000000	3.000000	10.000000	0.000000
1402.975690	-0.108611	0.542844	-0.017497	87.682350	27.826132	69.180191	-0.435525	0.000000	-0.854748	0.000000	0.000000	0.000000	0.029826	-0.073550	-0.120744	0.000000	0.000000	3.000000	10.000000	0.000000
1402.979023	-0.108611	0.542844	-0.017497	87.700577	29.473362	70.872528	-0.435525	0.000000	-0.854748	0.000000	0.000000	0.000000	0.029826	-0.073550	-0.120744	0.000000	0.000000	3.000000	10.000000	0.000000
1402.982356	-0.108503	0.542566	-0.017937	87.700577	29.473362	70.872528	-0.435525	0.000000	-0.854748	0.000000	0.000000	0.000000	0.032559	-0.083262	-0.131815	0.000000	0.000000	3.000000	10.000000	0.000000
1402.985690	-0.108503	0.542566	-0.017937	87.700577	29.473362	70.872528	-0.435525	0.000000	-0.854748	0.000000	0.000000	0.000000	0.032559	-0.083262	-0.131815	0.000000	0.000000	3.000000	10.000000	0.000000
1402.989023	-0.108503	0.542566	-0.017937	87.718956	31.306494	72.754410	-0.425128	0.000000	-0.896841	0.000000	0.000000	0.000000	0.032559	-0.083262	-0.131815	0.000000	0.000000	3.000000	10.000000	0.000000
1402.992356	-0.108391	0.542248	-0.018390	87.718956	31.306494	72.754410	-0.425128	0.000000	-0.896841	0.000000	0.000000	0.000000	0.033610	-0.095496	-0.136059	0.000000	0.000000	3.000000	10.000000	0.000000
1402.995690	-0.108391	0.542248	-0.018390	87.718956	31.306494	72.754410	-0.425128	0.000000	-0.896841	0.000000	0.000000	0.000000	0.033610	-0.095496	-0.136059	0.000000	0.000000	3.000000	10.000000	0.000000
1402.999023	-0.108391	0.542248	-0.018390	87.743889	33.078686	74.564827	-0.419526	0.000000	-0.919517	0.000000	0.000000	0.000000	0.033610	-0.095496	-0.136059	0.000000	0.000000	3.000000	10.000000	0.000000
1403.002356	-0.108280	0.541905	-0.018840	87.743889	33.078686	74.564827	-0.419526	0.000000	-0.919517	0.000000	0.000000	0.000000	0.033302	-0.102732	-0.134827	0.000000	0.000000	3.000000	10.000000	0.000000
1403.005690	-0.108280	0.541905	-0.018840	87.743889	33.078686	74.564827	-0.419526	0.000000	-0.919517	0.000000	0.000000	0.000000	0.033302	-0.102732	-0.134827	0.000000	0.000000	3.000000	10.000000	0.000000
1403.009023	-0.108280	0.541905	-0.018840	87.783440	34.639908	76.138603	-0.413976	0.000000	-0.941988	0.000000	0.000000	0.000000	0.033302	-0.102732	-0.134827	0.000000	0.000000	3.000000	10.000000	0.000000
1403.012356	-0.108280	0.541905	-0.018840	87.783440	34.639908	76.138603	-0.413976	0.000000	-0.941988	0.000000	0.000000	0.000000	0.033302	-0.102732	-0.134827	0.000000	0.000000	3.000000	10.000000	0.000000
1403.015690	-0.108137	0.541555	-0.019326	87.783440	34.639908	76.138603	-0.413976	0.000000	-0.941988	0.000000	0.000000	0.000000	0.042627	-0.104996	-0.145783	0.000000	0.000000	3.000000	10.000000	0.000000
1403.019023	-0.108137	0.541555	-0.019326	87.826965	36.135086	77.640091	-0.413976	0.000000	-0.941988	0.000000	0.000000	0.000000	0.042627	-0.104996	-0.145783	0.000000	0.000000	3.000000	10.000000	0.000000
1403.022356	-0.108027	0.541189	-0.019772	87.826965	36.135086	77.640091	-0.413976	0.000000	-0.941988	0.000000	0.000000	0.000000	0.033030	-0.109823	-0.133750	0.000000	0.000000	3.000000	10.000000	0.000000
1403.025690	-0.108027	0.541189	-0.019772	87.826965	36.135086	77.640091	-0.413976	0.000000	-0.941988	0.000000	0.000000	0.000000	0.033030	-0.109823	-0.133750	0.000000	0.000000	3.000000	10.000000	0.000000
1403.029023	-0.108027	0.541189	-0.019772	87.869255	37.583015	79.085358	-0.401367	0.000000	-0.988577	0.000000	0.000000	0.000000	0.033030	-0.109823	-0.133750	0.000000	0.000000	3.000000	10.000000	0.000000
1403.032356	-0.108027	0.541189	-0.019772	87.869255	37.583015	79.085358	-0.401367	0.000000	-0.988577	0.000000	0.000000	0.000000	0.033030	-0.109823	-0.133750	0.000000	0.000000	3.000000	10.000000	0.000000
1403.035690	-0.107859	0.540840	-0.020184	87.869255	37.583015	79.085358	-0.401367	0.000000	-0.988577	0.000000	0.000000	0.000000	0.050371	-0.104787	-0.123752	0.000000	0.000000	3.000000	10.000000	0.000000
1403.039023	-0.107859	0.540840	-0.020184	87.910339	39.091240	80.588219	-0.401367	0.000000	-0.988577	0.000000	0.000000	0.000000	0.050371	-0.104787	-0.123752	0.000000	0.000000	3.000000	10.000000	0.000000
1403.042356	-0.107718	0.540483	-0.020579	87.910339	39.091240	80.588219	-0.401367	0.000000	-0.988577	0.000000	0.000000	0.000000	0.042457	-0.107155	-0.118565	0.000000	0.000000	3.000000	10.000000	0.000000
1403.045690	-0.107718	0.540483	-0.020579	87.910339	39.091240	80.588219	-0.401367	0.000000	-0.988577	0.000000	0.000000	0.000000	0.042457	-0.107155	-0.118565	0.000000	0.000000	3.000000	10.000000	0.000000
1403.049023	-0.107718	0.540483	-0.020579	87.951294	40.633236	82.125824	-0.385895	0.000000	-1.028963	0.000000	0.000000	0.000000	0.042457	-0.107155	-0.118565	0.000000	0.000000	3.000000	10.000000	0.000000
1403.052356	-0.107718	0.540483	-0.020579	87.951294	40.633236	82.125824	-0.385895	0.000000	-1.028963	0.000000	0.000000	0.000000	0.042457	-0.107155	-0.118565	0.000000	0.000000	3.000000	10.000000	0.000000
1403.055690	-0.107576	0.540126	-0.020975	87.951294	40.633236	82.125824	-0.385895	0.000000	-1.028963	0.000000	0.000000	0.000000	0.042462	-0.106980	-0.118698	0.000000	0.000000	3.000000	10.000000	0.000000
1403.059023	-0.107576	0.540126	-0.020975	87.988998	42.252853	83.748169	-0.385895	0.000000	-1.028963	0.000000	0.000000	0.000000	0.042462	-0.106980	-0.118698	0.000000	0.000000	3.000000	10.000000	0.000000
1403.062356	-0.107467	0.539753	-0.021330	87.988998	42.252853	83.748169	-0.385895	0.000000	-1.028963	0.000000	0.000000	0.000000	0.032886	-0.111855	-0.106644	0.000000	0.000000	3.000000	10.000000	0.000000
1403.065690	-0.107467	0.539753	-0.021330	87.988998	42.252853	83.748169	-0.385895	0.000000	-1.028963	0.000000	0.000000	0.000000	0.032886	-0.111855	-0.106644	0.000000	0.000000	3.000000	10.000000	0.000000
1403.069023	-0.107467	0.539753	-0.021330	88.022461	43.880817	85.377953	-0.373337	0.000000	-1.066521	0.000000	0.000000	0.000000	0.032886	-0.111855	-0.106644	0.000000	0.000000	3.000000	10.000000	0.000000
1403.072356	-0.107467	0.539753	-0.021330	88.022461	43.880817	85.377953	-0.373337	0.000000	-1.066521	0.000000	0.000000	0.000000	0.032886	-0.111855	-0.106644	0.000000	0.000000	3.000000	10.000000	0.000000
1403.075690	-0.107372	0.539389	-0.021714	88.022461	43.880817	85.377953	-0.373337	0.000000	-1.066521	0.000000	0.000000	0.000000	0.028392	-0.109193	-0.115159	0.000000	0.000000	3.000000	10.000000	0.000000
1403.079023	-0.107372	0.539389	-0.021714	88.050873	45.821968	87.332603	-0.373337	0.000000	-1.066521	0.000000	0.000000	0.000000	0.028392	-0.109193	-0.115159	0.000000	0.000000	3.000000	10.000000	0.000000
1403.082356	-0.107283	0.539017	-0.022076	88.050873	45.821968	87.332603	-0.373337	0.000000	-1.066521	0.000000	0.000000	0.000000	0.026732	-0.111539	-0.108426	0.000000	0.000000	3.000000	10.000000	0.000000
1403.085690	-0.107283	0.539017	-0.022076	88.050873	45.821968	87.332603	-0.373337	0.000000	-1.066521	0.000000	0.000000	0.000000	0.026732	-0.111539	-0.108426	0.000000	0.000000	3.000000	10.000000	0.000000
1403.089023	-0.107283	0.539017	-0.022076	88.057007	47.904640	89.451904	-0.364149	0.000000	-1.103785	0.000000	0.000000	0.000000	0.026732	-0.111539	-0.108426	0.000000	0.000000	3.000000	10.000000	0.000000
1403.092356	-0.107283	0.539017	-0.022076	88.057007	47.904640	89.451904	-0.364149	0.000000	-1.103785	0.000000	0.000000	0.000000	0.026732	-0.111539	-0.108426	0.000000	0.000000	3.000000	10.000000	0.000000
1403.095690	-0.107199	0.538638	-0.022415	88.057007	47.904640	89.451904	-0.364149	0.000000	-1.103785	0.000000	0.000000	0.000000	0.025074	-0.113905	-0.101695	0.000000	0.000000	3.000000	10.000000	0.000000
1403.099023	-0.107199	0.538638	-0.022415	88.037666	50.392719	92.008759	-0.364149	0.000000	-1.103785	0.000000	0.000000	0.000000	0.025074	-0.113905	-0.101695	0.000000	0.000000	3.000000	10.000000	0.000000
1403.102356	-0.107115	0.538283	-0.022758	88.037666	50.392719	92.008759	-0.364149	0.000000	-1.103785	0.000000	0.000000	0.000000	0.025421	-0.106439	-0.103110	0.000000	0.000000	3.000000	10.000000	0.000000
1403.105690	-0.107115	0.538283	-0.022758	88.037666	50.392719	92.008759	-0.364149	0.000000	-1.103785	0.000000	0.000000	0.000000	0.025421	-0.106439	-0.103110	0.000000	0.000000	3.000000	10.000000	0.000000
1403.109023	-0.107115	0.538283	-0.022758	87.983940	52.901096	94.621552	-0.355734	0.000000	-1.137919	0.000000	0.000000	0.000000	0.025421	-0.106439	-0.103110	0.000000	0.000000	3.000000	10.000000	0.000000
1403.112356	-0.107115	0.538283	-0.022758	87.983940	52.901096	94.621552	-0.355734	0.000000	-1.137919	0.000000	0.000000	0.000000	0.025421	-0.106439	-0.103110	0.000000	0.000000	3.000000	10.000000	0.000000
1403.115690	-0.107046	0.537928	-0.023038	87.983940	52.901096	94.621552	-0.355734	0.000000	-1.137919	0.000000	0.000000	0.000000	0.020696	-0.106486	-0.083942	0.000000	0.000000	3.000000	10.000000	0.000000
1403.119023	-0.107046	0.537928	-0.023038	87.903145	55.487499	97.342896	-0.355734	0.000000	-1.137919	0.000000	0.000000	0.000000	0.020696	-0.106486	-0.083942	0.000000	0.000000	3.000000	10.000000	0.000000
1403.122356	-0.107046	0.537928	-0.023038	87.903145	55.487499	97.342896	-0.355734	0.000000	-1.137919	0.000000	0.000000	0.000000	0.020696	-0.106486	-0.083942	0.000000	0.000000	3.000000	10.000000	0.000000
1403.125690	-0.107046	0.537928	-0.023038	87.903145	55.487499	97.342896	-0.355734	0.000000	-1.137919	0.000000	0.000000	0.000000	0.020696	-0.106486	-0.083942	0.000000	0.000000	3.000000	10.000000	0.000000
1403.129023	-0.106938	0.537227	-0.023562	87.800995	57.719471	99.730499	-0.352284	0.000000	-1.151909	0.000000	0.000000	0.000000	0.032230	-0.210317	-0.157284	0.000000	0.000000	3.000000	10.000000	0.000000
1403.132356	-0.106938	0.537227	-0.023562	87.800995	57.719471	99.730499	-0.352284	0.000000	-1.151909	0.000000	0.000000	0.000000	0.000001	0.000004	-0.000000	0.000000	0.000000	3.000000	10.000000	0.000000
1403.135690	-0.106938	0.537227	-0.023562	87.800995	57.719471	99.730499	-0.352284	0.000000	-1.151909	0.000000	0.000000	0.000000	0.000001	0.000004	-0.000000	0.000000	0.000000	3.000000	10.000000	0.000000
1403.139023	-0.106938	0.537227	-0.023562	87.684204	59.169464	101.338547	-0.346913	0.000000	-1.178123	0.000000	0.000000	0.000000	0.000001	0.000004	-0.000000	0.000000	0.000000	3.000000	10.000000	0.000000
1403.142356	-0.106938	0.537227	-0.023562	87.684204	59.169464	101.338547	-0.346913	0.000000	-1.178123	0.000000	0.000000	0.000000	0.000001	0.000004	-0.000000	0.000000	0.000000	3.000000	10.000000	0.000000
1403.145690	-0.106870	0.536864	-0.023751	87.684204	59.169464	101.338547	-0.346913	0.000000	-1.178123	0.000000	0.000000	0.000000	0.020502	-0.108889	-0.056582	0.000000	0.000000	3.000000	10.000000	0.000000
1403.149023	-0.106870	0.536864	-0.023751	87.563377	60.035015	102.363686	-0.346913	0.000000	-1.178123	0.000000	0.000000	0.000000	0.020502	-0.108889	-0.056582	0.000000	0.000000	3.000000	10.000000	0.000000
1403.152356	-0.106870	0.536864	-0.023751	87.563377	60.035015	102.363686	-0.346913	0.000000	-1.178123	0.000000	0.000000	0.000000	0.020502	-0.108889	-0.056582	0.000000	0.000000	3.000000	10.000000	0.000000
1403.155690	-0.106870	0.536864	-0.023751	87.563377	60.035015	102.363686	-0.346913	0.000000	-1.178123	0.000000	0.000000	0.000000	0.020502	-0.108889	-0.056582	0.000000	0.000000	3.000000	10.000000	0.000000
1403.159023	-0.106792	0.536089	-0.024067	87.458244	60.588272	103.055550	-0.343496	0.000000	-1.187554	0.000000	0.000000	0.000000	0.023349	-0.232334	-0.094694	0.000000	0.000000	3.000000	10.000000	0.000000
1403.162356	-0.106792	0.536089	-0.024067	87.458244	60.588272	103.055550	-0.343496	0.000000	-1.187554	0.000000	0.000000	0.000000	0.000000	-0.000001	-0.000000	0.000000	0.000000	3.000000	10.000000	0.000000
1403.165690	-0.106792	0.536089	-0.024067	87.458244	60.588272	103.055550	-0.343496	0.000000	-1.187554	0.000000	0.000000	0.000000	0.000000	-0.000001	-0.000000	0.000000	0.000000	3.000000	10.000000	0.000000
1403.169023	-0.106792	0.536089	-0.024067	87.369392	61.393353	103.983124	-0.339605	0.000000	-1.203336	0.000000	0.000000	0.000000	0.000000	-0.000001	-0.000000	0.000000	0.000000	3.000000	10.000000	0.000000
1403.172356	-0.106792	0.536089	-0.024067	87.369392	61.393353	103.983124	-0.339605	0.000000	-1.203336	0.000000	0.000000	0.000000	0.000000	-0.000001	-0.000000	0.000000	0.000000	3.000000	10.000000	0.000000
1403.175690	-0.106757	0.535662	-0.024207	87.369392	61.393353	103.983124	-0.339605	0.000000	-1.203336	0.000000	0.000000	0.000000	0.010408	-0.128284	-0.042210	0.000000	0.000000	3.000000	10.000000	0.000000
1403.179023	-0.106757	0.535662	-0.024207	87.306229	62.354313	105.037888	-0.339605	0.000000	-1.203336	0.000000	0.000000	0.000000	0.010408	-0.128284	-0.042210	0.000000	0.000000	3.000000	10.000000	0.000000
1403.182356	-0.106757	0.535662	-0.024207	87.306229	62.354313	105.037888	-0.339605	0.000000	-1.203336	0.000000	0.000000	0.000000	0.010408	-0.128284	-0.042210	0.000000	0.000000	3.000000	10.000000	0.000000
1403.185690	-0.106757	0.535662	-0.024207	87.306229	62.354313	105.037888	-0.339605	0.000000	-1.203336	0.000000	0.000000	0.000000	0.010408	-0.128284	-0.042210	0.000000	0.000000	3.000000	10.000000	0.000000
1403.189023	-0.106694	0.534775	-0.024463	87.269920	63.203243	105.946487	-0.337870	0.000000	-1.210371	0.000000	0.000000	0.000000	0.018918	-0.266092	-0.076723	0.000000	0.000000	3.000000	10.000000	0.000000
1403.192356	-0.106694	0.534775	-0.024463	87.269920	63.203243	105.946487	-0.337870	0.000000	-1.210371	0.000000	0.000000	0.000000	-0.000001	0.000001	0.000000	0.000000	0.000000	3.000000	10.000000	0.000000
1403.195690	-0.106694	0.534775	-0.024463	87.269920	63.203243	105.946487	-0.337870	0.000000	-1.210371	0.000000	0.000000	0.000000	-0.000001	0.000001	0.000000	0.000000	0.000000	3.000000	10.000000	0.000000
1403.199023	-0.106694	0.534775	-0.024463	87.246223	63.873234	106.655533	-0.334717	0.000000	-1.223158	0.000000	0.000000	0.000000	-0.000001	0.000001	0.000000	0.000000	0.000000	3.000000	10.000000	0.000000
1403.202356	-0.106694	0.534775	-0.024463	87.246223	63.873234	106.655533	-0.334717	0.000000	-1.223158	0.000000	0.000000	0.000000	-0.000001	0.000001	0.000000	0.000000	0.000000	3.000000	10.000000	0.000000
1403.205690	-0.106660	0.534339	-0.024513	87.246223	63.873234	106.655533	-0.334717	0.000000	-1.223158	0.000000	0.000000	0.000000	0.010216	-0.130865	-0.014933	0.000000	0.000000	3.000000	10.000000	0.000000
1403.209023	-0.106660	0.534339	-0.024513	87.212868	64.100647	106.921318	-0.334717	0.000000	-1.223158	0.000000	0.000000	0.000000	0.010216	-0.130865	-0.014933	0.000000	0.000000	3.000000	10.000000	0.000000
1403.212356	-0.106660	0.534339	-0.024513	87.212868	64.100647	106.921318	-0.334717	0.000000	-1.223158	0.000000	0.000000	0.000000	0.010216	-0.130865	-0.014933	0.000000	0.000000	3.000000	10.000000	0.000000
1403.215690	-0.106660	0.534339	-0.024513	87.212868	64.100647	106.921318	-0.334717	0.000000	-1.223158	0.000000	0.000000	0.000000	0.010216	-0.130865	-0.014933	0.000000	0.000000	3.000000	10.000000	0.000000
1403.219023	-0.106447	0.533521	-0.024406	87.165382	64.024826	106.890442	-0.333014	0.000000	-1.225647	0.000000	0.000000	0.000000	0.064004	-0.245461	0.032059	0.000000	0.000000	3.000000	10.000000	0.000000
1403.222356	-0.106447	0.533521	-0.024406	87.165382	64.024826	106.890442	-0.333014	0.000000	-1.225647	0.000000	0.000000	0.000000	-0.000000	-0.000004	-0.000000	0.000000	0.000000	3.000000	10.000000	0.000000
1403.225690	-0.106447	0.533521	-0.024406	87.165382	64.024826	106.890442	-0.333014	0.000000	-1.225647	0.000000	0.000000	0.000000	-0.000000	-0.000004	-0.000000	0.000000	0.000000	3.000000	10.000000	0.000000
1403.229023	-0.106447	0.533521	-0.024406	87.110390	64.304398	107.221802	-0.322347	0.000000	-1.220304	0.000000	0.000000	0.000000	-0.000000	-0.000004	-0.000000	0.000000	0.000000	3.000000	10.000000	0.000000
1403.232356	-0.106269	0.533114	-0.024245	87.110390	64.304398	107.221802	-0.322347	0.000000	-1.220304	0.000000	0.000000	0.000000	0.053521	-0.122007	0.048210	0.000000	0.000000	3.000000	10.000000	0.000000
1403.235690	-0.106269	0.533114	-0.024245	87.110390	64.304398	107.221802	-0.322347	0.000000	-1.220304	0.000000	0.000000	0.000000	0.053521	-0.122007	0.048210	0.000000	0.000000	3.000000	10.000000	0.000000
1403.239023	-0.106269	0.533114	-0.024245	87.075912	65.205788	108.151642	-0.313427	0.000000	-1.212269	0.000000	0.000000	0.000000	0.053521	-0.122007	0.048210	0.000000	0.000000	3.000000	10.000000	0.000000
1403.242356	-0.106269	0.533114	-0.024245	87.075912	65.205788	108.151642	-0.313427	0.000000	-1.212269	0.000000	0.000000	0.000000	0.053521	-0.122007	0.048210	0.000000	0.000000	3.000000	10.000000	0.000000
[truncated: 541 more rows]
