# Supplementary material for: Haptic Guidance Needs to Be Intuitive Not Just Informative to Improve Human Motor Accuracy
Source: PLoS One. 2016 Mar 16;11(3):e0150912. doi: 10.1371/journal.pone.0150912 (PMC4794196; doi:10.1371/journal.pone.0150912)
Supplement: S2 Data — (ZIP) [file pone.0150912.s002.zip › Subject10/exp2_0011.txt]

Time	PosX	PosY	PosZ	RotX	RotY	RotZ	ForceX	ForceY	ForceZ	MomentX	MomentY	MomentZ	VelocityX	VelocityY	VelocityZ	CalibratedWeight	ButtonDown	Condition	Trial	Visual
1407.939023	0.005949	0.544322	0.244706	80.972649	100.095375	140.386917	-1.785282	0.000000	4.670414	0.000000	0.000000	0.000000	-0.159786	-0.126543	0.017161	0.000000	1.000000	3.000000	11.000000	0.000000
1407.942356	0.005949	0.544322	0.244706	80.972649	100.095375	140.386917	-1.785282	0.000000	4.670414	0.000000	0.000000	0.000000	-0.159786	-0.126543	0.017161	0.000000	1.000000	3.000000	11.000000	0.000000
1407.945690	0.005949	0.544322	0.244706	80.972649	100.095375	140.386917	-1.785282	0.000000	4.670414	0.000000	0.000000	0.000000	-0.159786	-0.126543	0.017161	0.000000	1.000000	3.000000	11.000000	0.000000
1407.949023	0.005949	0.544322	0.244706	80.968956	98.975708	139.363464	-1.793778	0.000000	4.667158	0.000000	0.000000	0.000000	-0.159786	-0.126543	0.017161	0.000000	1.000000	3.000000	11.000000	0.000000
1407.952356	0.005219	0.544344	0.245044	80.968956	98.975708	139.363464	-1.793778	0.000000	4.667158	0.000000	0.000000	0.000000	-0.219167	0.006522	0.101389	0.000000	1.000000	3.000000	11.000000	0.000000
1407.955690	0.005219	0.544344	0.245044	80.968956	98.975708	139.363464	-1.793778	0.000000	4.667158	0.000000	0.000000	0.000000	-0.219167	0.006522	0.101389	0.000000	1.000000	3.000000	11.000000	0.000000
1407.959023	0.005219	0.544344	0.245044	80.954697	98.117508	138.607086	-1.803734	0.000000	4.663319	0.000000	0.000000	0.000000	-0.219167	0.006522	0.101389	0.000000	1.000000	3.000000	11.000000	0.000000
1407.962356	0.004389	0.544163	0.245630	80.954697	98.117508	138.607086	-1.803734	0.000000	4.663319	0.000000	0.000000	0.000000	-0.248928	-0.054424	0.175723	0.000000	1.000000	3.000000	11.000000	0.000000
1407.965690	0.004389	0.544163	0.245630	80.954697	98.117508	138.607086	-1.803734	0.000000	4.663319	0.000000	0.000000	0.000000	-0.248928	-0.054424	0.175723	0.000000	1.000000	3.000000	11.000000	0.000000
1407.969023	0.004389	0.544163	0.245630	80.838287	97.448318	138.057434	-1.813683	0.000000	4.659458	0.000000	0.000000	0.000000	-0.248928	-0.054424	0.175723	0.000000	1.000000	3.000000	11.000000	0.000000
1407.972356	0.003760	0.543831	0.246581	80.838287	97.448318	138.057434	-1.813683	0.000000	4.659458	0.000000	0.000000	0.000000	-0.188651	-0.099492	0.285350	0.000000	1.000000	3.000000	11.000000	0.000000
1407.975690	0.003760	0.543831	0.246581	80.838287	97.448318	138.057434	-1.813683	0.000000	4.659458	0.000000	0.000000	0.000000	-0.188651	-0.099492	0.285350	0.000000	1.000000	3.000000	11.000000	0.000000
1407.979023	0.003760	0.543831	0.246581	80.531570	96.593315	137.463531	-1.817924	0.000000	4.657805	0.000000	0.000000	0.000000	-0.188651	-0.099492	0.285350	0.000000	1.000000	3.000000	11.000000	0.000000
1407.982356	0.002896	0.543530	0.247638	80.531570	96.593315	137.463531	-1.817924	0.000000	4.657805	0.000000	0.000000	0.000000	-0.259287	-0.090125	0.317023	0.000000	1.000000	3.000000	11.000000	0.000000
1407.985690	0.002896	0.543530	0.247638	80.531570	96.593315	137.463531	-1.817924	0.000000	4.657805	0.000000	0.000000	0.000000	-0.259287	-0.090125	0.317023	0.000000	1.000000	3.000000	11.000000	0.000000
1407.989023	0.002896	0.543530	0.247638	80.151482	95.530548	136.724579	-1.825293	0.000000	4.654923	0.000000	0.000000	0.000000	-0.259287	-0.090125	0.317023	0.000000	1.000000	3.000000	11.000000	0.000000
1407.992356	0.001862	0.543139	0.248924	80.151482	95.530548	136.724579	-1.825293	0.000000	4.654923	0.000000	0.000000	0.000000	-0.310148	-0.117300	0.385839	0.000000	1.000000	3.000000	11.000000	0.000000
1407.995690	0.001862	0.543139	0.248924	80.151482	95.530548	136.724579	-1.825293	0.000000	4.654923	0.000000	0.000000	0.000000	-0.310148	-0.117300	0.385839	0.000000	1.000000	3.000000	11.000000	0.000000
1407.999023	0.001862	0.543139	0.248924	79.736412	94.523453	136.073196	-1.833866	0.000000	4.651552	0.000000	0.000000	0.000000	-0.310148	-0.117300	0.385839	0.000000	1.000000	3.000000	11.000000	0.000000
1408.002356	0.000556	0.542684	0.250339	79.736412	94.523453	136.073196	-1.833866	0.000000	4.651552	0.000000	0.000000	0.000000	-0.391844	-0.136686	0.424542	0.000000	1.000000	3.000000	11.000000	0.000000
1408.005690	0.000556	0.542684	0.250339	79.736412	94.523453	136.073196	-1.833866	0.000000	4.651552	0.000000	0.000000	0.000000	-0.391844	-0.136686	0.424542	0.000000	1.000000	3.000000	11.000000	0.000000
1408.009023	0.000556	0.542684	0.250339	79.224899	94.432518	136.385895	-1.845880	0.000000	4.646798	0.000000	0.000000	0.000000	-0.391844	-0.136686	0.424542	0.000000	1.000000	3.000000	11.000000	0.000000
1408.012356	-0.001126	0.542165	0.251739	79.224899	94.432518	136.385895	-1.845880	0.000000	4.646798	0.000000	0.000000	0.000000	-0.504465	-0.155530	0.419868	0.000000	1.000000	3.000000	11.000000	0.000000
1408.015690	-0.001126	0.542165	0.251739	79.224899	94.432518	136.385895	-1.845880	0.000000	4.646798	0.000000	0.000000	0.000000	-0.504465	-0.155530	0.419868	0.000000	1.000000	3.000000	11.000000	0.000000
1408.019023	-0.001126	0.542165	0.251739	78.505592	96.952965	139.325943	-1.863784	0.000000	4.639645	0.000000	0.000000	0.000000	-0.504465	-0.155530	0.419868	0.000000	1.000000	3.000000	11.000000	0.000000
1408.022356	-0.002914	0.541506	0.252958	78.505592	96.952965	139.325943	-1.863784	0.000000	4.639645	0.000000	0.000000	0.000000	-0.536587	-0.197972	0.365807	0.000000	1.000000	3.000000	11.000000	0.000000
1408.025690	-0.002914	0.541506	0.252958	78.505592	96.952965	139.325943	-1.863784	0.000000	4.639645	0.000000	0.000000	0.000000	-0.536587	-0.197972	0.365807	0.000000	1.000000	3.000000	11.000000	0.000000
1408.029023	-0.002914	0.541506	0.252958	77.529587	100.456825	143.301575	-1.884241	0.000000	4.631375	0.000000	0.000000	0.000000	-0.536587	-0.197972	0.365807	0.000000	1.000000	3.000000	11.000000	0.000000
1408.032356	-0.004844	0.540790	0.254222	77.529587	100.456825	143.301575	-1.884241	0.000000	4.631375	0.000000	0.000000	0.000000	-0.579054	-0.214735	0.379087	0.000000	1.000000	3.000000	11.000000	0.000000
1408.035690	-0.004844	0.540790	0.254222	77.529587	100.456825	143.301575	-1.884241	0.000000	4.631375	0.000000	0.000000	0.000000	-0.579054	-0.214735	0.379087	0.000000	1.000000	3.000000	11.000000	0.000000
1408.039023	-0.004844	0.540790	0.254222	76.364410	103.119476	146.522018	-1.906311	0.000000	4.622334	0.000000	0.000000	0.000000	-0.579054	-0.214735	0.379087	0.000000	1.000000	3.000000	11.000000	0.000000
1408.042356	-0.007053	0.540085	0.255597	76.364410	103.119476	146.522018	-1.906311	0.000000	4.622334	0.000000	0.000000	0.000000	-0.662659	-0.211410	0.412496	0.000000	1.000000	3.000000	11.000000	0.000000
1408.045690	-0.007053	0.540085	0.255597	76.364410	103.119476	146.522018	-1.906311	0.000000	4.622334	0.000000	0.000000	0.000000	-0.662659	-0.211410	0.412496	0.000000	1.000000	3.000000	11.000000	0.000000
1408.049023	-0.007053	0.540085	0.255597	75.124771	104.944733	148.934784	-1.931600	0.000000	4.611824	0.000000	0.000000	0.000000	-0.662659	-0.211410	0.412496	0.000000	1.000000	3.000000	11.000000	0.000000
1408.052356	-0.009340	0.539369	0.257069	75.124771	104.944733	148.934784	-1.931600	0.000000	4.611824	0.000000	0.000000	0.000000	-0.685971	-0.214672	0.441709	0.000000	1.000000	3.000000	11.000000	0.000000
1408.055690	-0.009340	0.539369	0.257069	75.124771	104.944733	148.934784	-1.931600	0.000000	4.611824	0.000000	0.000000	0.000000	-0.685971	-0.214672	0.441709	0.000000	1.000000	3.000000	11.000000	0.000000
1408.059023	-0.009340	0.539369	0.257069	73.920723	106.211594	150.755432	-1.956998	0.000000	4.601104	0.000000	0.000000	0.000000	-0.685971	-0.214672	0.441709	0.000000	1.000000	3.000000	11.000000	0.000000
1408.062356	-0.011670	0.538774	0.258576	73.920723	106.211594	150.755432	-1.956998	0.000000	4.601104	0.000000	0.000000	0.000000	-0.699204	-0.178607	0.452146	0.000000	1.000000	3.000000	11.000000	0.000000
1408.065690	-0.011670	0.538774	0.258576	73.920723	106.211594	150.755432	-1.956998	0.000000	4.601104	0.000000	0.000000	0.000000	-0.699204	-0.178607	0.452146	0.000000	1.000000	3.000000	11.000000	0.000000
1408.069023	-0.011670	0.538774	0.258576	72.881317	107.307961	152.253036	-1.982368	0.000000	4.590231	0.000000	0.000000	0.000000	-0.699204	-0.178607	0.452146	0.000000	1.000000	3.000000	11.000000	0.000000
1408.072356	-0.013875	0.538335	0.260086	72.881317	107.307961	152.253036	-1.982368	0.000000	4.590231	0.000000	0.000000	0.000000	-0.661337	-0.131660	0.452890	0.000000	0.000000	3.000000	11.000000	0.000000
1408.075690	-0.013875	0.538335	0.260086	72.881317	107.307961	152.253036	-1.982368	0.000000	4.590231	0.000000	0.000000	0.000000	-0.661337	-0.131660	0.452890	0.000000	0.000000	3.000000	11.000000	0.000000
1408.079023	-0.013875	0.538335	0.260086	72.214874	108.778854	153.768631	-2.005385	0.000000	4.580222	0.000000	0.000000	0.000000	-0.661337	-0.131660	0.452890	0.000000	0.000000	3.000000	11.000000	0.000000
1408.082356	-0.015779	0.538022	0.261499	72.214874	108.778854	153.768631	-2.005385	0.000000	4.580222	0.000000	0.000000	0.000000	-0.571359	-0.093914	0.423906	0.000000	0.000000	3.000000	11.000000	0.000000
1408.085690	-0.015779	0.538022	0.261499	72.214874	108.778854	153.768631	-2.005385	0.000000	4.580222	0.000000	0.000000	0.000000	-0.571359	-0.093914	0.423906	0.000000	0.000000	3.000000	11.000000	0.000000
1408.089023	-0.015779	0.538022	0.261499	71.883011	110.563271	155.552307	-2.024233	0.000000	4.571923	0.000000	0.000000	0.000000	-0.571359	-0.093914	0.423906	0.000000	0.000000	3.000000	11.000000	0.000000
1408.092356	-0.017517	0.537790	0.262759	71.883011	110.563271	155.552307	-2.024233	0.000000	4.571923	0.000000	0.000000	0.000000	-0.521217	-0.069691	0.378105	0.000000	0.000000	3.000000	11.000000	0.000000
1408.095690	-0.017517	0.537790	0.262759	71.883011	110.563271	155.552307	-2.024233	0.000000	4.571923	0.000000	0.000000	0.000000	-0.521217	-0.069691	0.378105	0.000000	0.000000	3.000000	11.000000	0.000000
1408.099023	-0.017517	0.537790	0.262759	71.612106	112.224495	157.180817	-2.041348	0.000000	4.564307	0.000000	0.000000	0.000000	-0.521217	-0.069691	0.378105	0.000000	0.000000	3.000000	11.000000	0.000000
1408.102356	-0.018914	0.537700	0.263882	71.612106	112.224495	157.180817	-2.041348	0.000000	4.564307	0.000000	0.000000	0.000000	-0.419213	-0.026960	0.336935	0.000000	0.000000	3.000000	11.000000	0.000000
1408.105690	-0.018914	0.537700	0.263882	71.612106	112.224495	157.180817	-2.041348	0.000000	4.564307	0.000000	0.000000	0.000000	-0.419213	-0.026960	0.336935	0.000000	0.000000	3.000000	11.000000	0.000000
1408.109023	-0.018914	0.537700	0.263882	71.376205	113.628098	158.537552	-2.054224	0.000000	4.558526	0.000000	0.000000	0.000000	-0.419213	-0.026960	0.336935	0.000000	0.000000	3.000000	11.000000	0.000000
1408.112356	-0.020037	0.537711	0.264844	71.376205	113.628098	158.537552	-2.054224	0.000000	4.558526	0.000000	0.000000	0.000000	-0.336845	0.003228	0.288396	0.000000	0.000000	3.000000	11.000000	0.000000
1408.115690	-0.020037	0.537711	0.264844	71.376205	113.628098	158.537552	-2.054224	0.000000	4.558526	0.000000	0.000000	0.000000	-0.336845	0.003228	0.288396	0.000000	0.000000	3.000000	11.000000	0.000000
1408.119023	-0.020037	0.537711	0.264844	71.263840	114.708382	159.565186	-2.064076	0.000000	4.554074	0.000000	0.000000	0.000000	-0.336845	0.003228	0.288396	0.000000	0.000000	3.000000	11.000000	0.000000
1408.122356	-0.021125	0.537808	0.265686	71.263840	114.708382	159.565186	-2.064076	0.000000	4.554074	0.000000	0.000000	0.000000	-0.326400	0.029178	0.252645	0.000000	0.000000	3.000000	11.000000	0.000000
1408.125690	-0.021125	0.537808	0.265686	71.263840	114.708382	159.565186	-2.064076	0.000000	4.554074	0.000000	0.000000	0.000000	-0.326400	0.029178	0.252645	0.000000	0.000000	3.000000	11.000000	0.000000
1408.129023	-0.021125	0.537808	0.265686	71.475327	115.137978	159.917740	-2.074104	0.000000	4.549516	0.000000	0.000000	0.000000	-0.326400	0.029178	0.252645	0.000000	0.000000	3.000000	11.000000	0.000000
1408.132356	-0.022179	0.537956	0.266444	71.475327	115.137978	159.917740	-2.074104	0.000000	4.549516	0.000000	0.000000	0.000000	-0.316083	0.044417	0.227452	0.000000	0.000000	3.000000	11.000000	0.000000
1408.135690	-0.022179	0.537956	0.266444	71.475327	115.137978	159.917740	-2.074104	0.000000	4.549516	0.000000	0.000000	0.000000	-0.316083	0.044417	0.227452	0.000000	0.000000	3.000000	11.000000	0.000000
1408.139023	-0.022179	0.537956	0.266444	71.980324	115.174683	159.831894	-2.084098	0.000000	4.544946	0.000000	0.000000	0.000000	-0.316083	0.044417	0.227452	0.000000	0.000000	3.000000	11.000000	0.000000
1408.142356	-0.023163	0.538076	0.267129	71.980324	115.174683	159.831894	-2.084098	0.000000	4.544946	0.000000	0.000000	0.000000	-0.295399	0.035961	0.205400	0.000000	0.000000	3.000000	11.000000	0.000000
1408.145690	-0.023163	0.538076	0.267129	71.980324	115.174683	159.831894	-2.084098	0.000000	4.544946	0.000000	0.000000	0.000000	-0.295399	0.035961	0.205400	0.000000	0.000000	3.000000	11.000000	0.000000
1408.149023	-0.023163	0.538076	0.267129	72.595360	115.090195	159.602493	-2.093513	0.000000	4.540617	0.000000	0.000000	0.000000	-0.295399	0.035961	0.205400	0.000000	0.000000	3.000000	11.000000	0.000000
1408.152356	-0.024146	0.538143	0.267696	72.595360	115.090195	159.602493	-2.093513	0.000000	4.540617	0.000000	0.000000	0.000000	-0.294795	0.020033	0.170074	0.000000	0.000000	3.000000	11.000000	0.000000
1408.155690	-0.024146	0.538143	0.267696	72.595360	115.090195	159.602493	-2.093513	0.000000	4.540617	0.000000	0.000000	0.000000	-0.294795	0.020033	0.170074	0.000000	0.000000	3.000000	11.000000	0.000000
1408.159023	-0.024146	0.538143	0.267696	73.168213	114.880981	159.270538	-2.103587	0.000000	4.535958	0.000000	0.000000	0.000000	-0.294795	0.020033	0.170074	0.000000	0.000000	3.000000	11.000000	0.000000
1408.162356	-0.025059	0.538181	0.268190	73.168213	114.880981	159.270538	-2.103587	0.000000	4.535958	0.000000	0.000000	0.000000	-0.273836	0.011578	0.148401	0.000000	0.000000	3.000000	11.000000	0.000000
1408.165690	-0.025059	0.538181	0.268190	73.168213	114.880981	159.270538	-2.103587	0.000000	4.535958	0.000000	0.000000	0.000000	-0.273836	0.011578	0.148401	0.000000	0.000000	3.000000	11.000000	0.000000
1408.169023	-0.025059	0.538181	0.268190	73.609596	114.467072	158.789566	-2.113085	0.000000	4.531542	0.000000	0.000000	0.000000	-0.273836	0.011578	0.148401	0.000000	0.000000	3.000000	11.000000	0.000000
1408.172356	-0.025059	0.538181	0.268190	73.609596	114.467072	158.789566	-2.113085	0.000000	4.531542	0.000000	0.000000	0.000000	-0.273836	0.011578	0.148401	0.000000	0.000000	3.000000	11.000000	0.000000
1408.175690	-0.025866	0.538170	0.268602	73.609596	114.467072	158.789566	-2.113085	0.000000	4.531542	0.000000	0.000000	0.000000	-0.242286	-0.003378	0.123463	0.000000	0.000000	3.000000	11.000000	0.000000
1408.179023	-0.025866	0.538170	0.268602	73.883118	113.852715	158.176804	-2.113085	0.000000	4.531542	0.000000	0.000000	0.000000	-0.242286	-0.003378	0.123463	0.000000	0.000000	3.000000	11.000000	0.000000
1408.182356	-0.026706	0.538189	0.268917	73.883118	113.852715	158.176804	-2.113085	0.000000	4.531542	0.000000	0.000000	0.000000	-0.251867	0.005532	0.094529	0.000000	0.000000	3.000000	11.000000	0.000000
1408.185690	-0.026706	0.538189	0.268917	73.883118	113.852715	158.176804	-2.113085	0.000000	4.531542	0.000000	0.000000	0.000000	-0.251867	0.005532	0.094529	0.000000	0.000000	3.000000	11.000000	0.000000
1408.189023	-0.026706	0.538189	0.268917	74.036476	113.171577	157.379257	-2.131144	0.000000	4.523077	0.000000	0.000000	0.000000	-0.251867	0.005532	0.094529	0.000000	0.000000	3.000000	11.000000	0.000000
1408.192356	-0.026706	0.538189	0.268917	74.036476	113.171577	157.379257	-2.131144	0.000000	4.523077	0.000000	0.000000	0.000000	-0.251867	0.005532	0.094529	0.000000	0.000000	3.000000	11.000000	0.000000
1408.195690	-0.027437	0.538230	0.269081	74.036476	113.171577	157.379257	-2.131144	0.000000	4.523077	0.000000	0.000000	0.000000	-0.219316	0.012439	0.049327	0.000000	0.000000	3.000000	11.000000	0.000000
1408.199023	-0.027437	0.538230	0.269081	74.161133	112.670654	156.286926	-2.131144	0.000000	4.523077	0.000000	0.000000	0.000000	-0.219316	0.012439	0.049327	0.000000	0.000000	3.000000	11.000000	0.000000
1408.202356	-0.028060	0.538276	0.269113	74.161133	112.670654	156.286926	-2.131144	0.000000	4.523077	0.000000	0.000000	0.000000	-0.186807	0.013910	0.009431	0.000000	0.000000	3.000000	11.000000	0.000000
1408.205690	-0.028060	0.538276	0.269113	74.161133	112.670654	156.286926	-2.131144	0.000000	4.523077	0.000000	0.000000	0.000000	-0.186807	0.013910	0.009431	0.000000	0.000000	3.000000	11.000000	0.000000
1408.209023	-0.028060	0.538276	0.269113	74.342545	112.366035	155.086945	-2.148447	0.000000	4.514884	0.000000	0.000000	0.000000	-0.186807	0.013910	0.009431	0.000000	0.000000	3.000000	11.000000	0.000000
1408.212356	-0.028643	0.538349	0.269021	74.342545	112.366035	155.086945	-2.148447	0.000000	4.514884	0.000000	0.000000	0.000000	-0.175024	0.021824	-0.027384	0.000000	0.000000	3.000000	11.000000	0.000000
1408.215690	-0.028643	0.538349	0.269021	74.342545	112.366035	155.086945	-2.148447	0.000000	4.514884	0.000000	0.000000	0.000000	-0.175024	0.021824	-0.027384	0.000000	0.000000	3.000000	11.000000	0.000000
1408.219023	-0.028643	0.538349	0.269021	74.621269	112.137703	154.429932	-2.157013	0.000000	4.510798	0.000000	0.000000	0.000000	-0.175024	0.021824	-0.027384	0.000000	0.000000	3.000000	11.000000	0.000000
1408.222356	-0.029189	0.538394	0.268859	74.621269	112.137703	154.429932	-2.157013	0.000000	4.510798	0.000000	0.000000	0.000000	-0.163773	0.013375	-0.048797	0.000000	0.000000	3.000000	11.000000	0.000000
1408.225690	-0.029189	0.538394	0.268859	74.621269	112.137703	154.429932	-2.157013	0.000000	4.510798	0.000000	0.000000	0.000000	-0.163773	0.013375	-0.048797	0.000000	0.000000	3.000000	11.000000	0.000000
1408.229023	-0.029189	0.538394	0.268859	74.988617	111.876945	154.098999	-2.165518	0.000000	4.506721	0.000000	0.000000	0.000000	-0.163773	0.013375	-0.048797	0.000000	0.000000	3.000000	11.000000	0.000000
1408.232356	-0.029189	0.538394	0.268859	74.988617	111.876945	154.098999	-2.165518	0.000000	4.506721	0.000000	0.000000	0.000000	-0.163773	0.013375	-0.048797	0.000000	0.000000	3.000000	11.000000	0.000000
1408.235690	-0.029664	0.538392	0.268643	74.988617	111.876945	154.098999	-2.165518	0.000000	4.506721	0.000000	0.000000	0.000000	-0.142352	-0.000549	-0.064635	0.000000	0.000000	3.000000	11.000000	0.000000
1408.239023	-0.029664	0.538392	0.268643	75.413628	111.489372	153.619598	-2.165518	0.000000	4.506721	0.000000	0.000000	0.000000	-0.142352	-0.000549	-0.064635	0.000000	0.000000	3.000000	11.000000	0.000000
1408.242356	-0.030036	0.538354	0.268466	75.413628	111.489372	153.619598	-2.165518	0.000000	4.506721	0.000000	0.000000	0.000000	-0.111693	-0.011439	-0.053194	0.000000	0.000000	3.000000	11.000000	0.000000
1408.245690	-0.030036	0.538354	0.268466	75.413628	111.489372	153.619598	-2.165518	0.000000	4.506721	0.000000	0.000000	0.000000	-0.111693	-0.011439	-0.053194	0.000000	0.000000	3.000000	11.000000	0.000000
1408.249023	-0.030036	0.538354	0.268466	75.803322	110.836731	152.898636	-2.179609	0.000000	4.499923	0.000000	0.000000	0.000000	-0.111693	-0.011439	-0.053194	0.000000	0.000000	3.000000	11.000000	0.000000
1408.252356	-0.030305	0.538276	0.268297	75.803322	110.836731	152.898636	-2.179609	0.000000	4.499923	0.000000	0.000000	0.000000	-0.080700	-0.023359	-0.050644	0.000000	0.000000	3.000000	11.000000	0.000000
1408.255690	-0.030305	0.538276	0.268297	75.803322	110.836731	152.898636	-2.179609	0.000000	4.499923	0.000000	0.000000	0.000000	-0.080700	-0.023359	-0.050644	0.000000	0.000000	3.000000	11.000000	0.000000
1408.259023	-0.030305	0.538276	0.268297	76.080025	109.985970	152.027649	-2.184371	0.000000	4.497613	0.000000	0.000000	0.000000	-0.080700	-0.023359	-0.050644	0.000000	0.000000	3.000000	11.000000	0.000000
1408.262356	-0.030305	0.538276	0.268297	76.080025	109.985970	152.027649	-2.184371	0.000000	4.497613	0.000000	0.000000	0.000000	-0.080700	-0.023359	-0.050644	0.000000	0.000000	3.000000	11.000000	0.000000
1408.265690	-0.030436	0.538220	0.268147	76.080025	109.985970	152.027649	-2.184371	0.000000	4.497613	0.000000	0.000000	0.000000	-0.039504	-0.016907	-0.045149	0.000000	0.000000	3.000000	11.000000	0.000000
1408.269023	-0.030436	0.538220	0.268147	76.211540	109.031258	151.103668	-2.184371	0.000000	4.497613	0.000000	0.000000	0.000000	-0.039504	-0.016907	-0.045149	0.000000	0.000000	3.000000	11.000000	0.000000
1408.272356	-0.030436	0.538220	0.268147	76.211540	109.031258	151.103668	-2.184371	0.000000	4.497613	0.000000	0.000000	0.000000	-0.039504	-0.016907	-0.045149	0.000000	0.000000	3.000000	11.000000	0.000000
1408.275690	-0.030436	0.538220	0.268147	76.211540	109.031258	151.103668	-2.184371	0.000000	4.497613	0.000000	0.000000	0.000000	-0.039504	-0.016907	-0.045149	0.000000	0.000000	3.000000	11.000000	0.000000
1408.279023	-0.030349	0.538170	0.267702	76.308792	108.302132	150.395386	-2.187149	0.000000	4.496263	0.000000	0.000000	0.000000	0.026283	-0.015005	-0.133473	0.000000	0.000000	3.000000	11.000000	0.000000
1408.282356	-0.030349	0.538170	0.267702	76.308792	108.302132	150.395386	-2.187149	0.000000	4.496263	0.000000	0.000000	0.000000	-0.000000	-0.000003	0.000003	0.000000	0.000000	3.000000	11.000000	0.000000
1408.285690	-0.030349	0.538170	0.267702	76.308792	108.302132	150.395386	-2.187149	0.000000	4.496263	0.000000	0.000000	0.000000	-0.000000	-0.000003	0.000003	0.000000	0.000000	3.000000	11.000000	0.000000
1408.289023	-0.030349	0.538170	0.267702	76.374878	107.798920	149.900116	-2.188897	0.000000	4.495411	0.000000	0.000000	0.000000	-0.000000	-0.000003	0.000003	0.000000	0.000000	3.000000	11.000000	0.000000
1408.292356	-0.030126	0.538205	0.267313	76.374878	107.798920	149.900116	-2.188897	0.000000	4.495411	0.000000	0.000000	0.000000	0.066896	0.010746	-0.116608	0.000000	0.000000	3.000000	11.000000	0.000000
1408.295690	-0.030126	0.538205	0.267313	76.374878	107.798920	149.900116	-2.188897	0.000000	4.495411	0.000000	0.000000	0.000000	0.066896	0.010746	-0.116608	0.000000	0.000000	3.000000	11.000000	0.000000
1408.299023	-0.030126	0.538205	0.267313	76.412994	107.536140	149.635193	-2.188439	0.000000	4.495635	0.000000	0.000000	0.000000	0.066896	0.010746	-0.116608	0.000000	0.000000	3.000000	11.000000	0.000000
1408.302356	-0.030126	0.538205	0.267313	76.412994	107.536140	149.635193	-2.188439	0.000000	4.495635	0.000000	0.000000	0.000000	0.066896	0.010746	-0.116608	0.000000	0.000000	3.000000	11.000000	0.000000
1408.305690	-0.029864	0.538289	0.266814	76.412994	107.536140	149.635193	-2.188439	0.000000	4.495635	0.000000	0.000000	0.000000	0.078524	0.025011	-0.149738	0.000000	0.000000	3.000000	11.000000	0.000000
1408.309023	-0.029864	0.538289	0.266814	76.423981	107.516762	149.600281	-2.188439	0.000000	4.495635	0.000000	0.000000	0.000000	0.078524	0.025011	-0.149738	0.000000	0.000000	3.000000	11.000000	0.000000
1408.312356	-0.029496	0.538401	0.266224	76.423981	107.516762	149.600281	-2.188439	0.000000	4.495635	0.000000	0.000000	0.000000	0.110495	0.033778	-0.176980	0.000000	0.000000	3.000000	11.000000	0.000000
1408.315690	-0.029496	0.538401	0.266224	76.423981	107.516762	149.600281	-2.188439	0.000000	4.495635	0.000000	0.000000	0.000000	0.110495	0.033778	-0.176980	0.000000	0.000000	3.000000	11.000000	0.000000
1408.319023	-0.029496	0.538401	0.266224	76.411011	107.712341	149.770416	-2.187075	0.000000	4.496299	0.000000	0.000000	0.000000	0.110495	0.033778	-0.176980	0.000000	0.000000	3.000000	11.000000	0.000000
1408.322356	-0.029496	0.538401	0.266224	76.411011	107.712341	149.770416	-2.187075	0.000000	4.496299	0.000000	0.000000	0.000000	0.110495	0.033778	-0.176980	0.000000	0.000000	3.000000	11.000000	0.000000
1408.325690	-0.029054	0.538539	0.265511	76.411011	107.712341	149.770416	-2.187075	0.000000	4.496299	0.000000	0.000000	0.000000	0.132425	0.041455	-0.213811	0.000000	0.000000	3.000000	11.000000	0.000000
1408.329023	-0.029054	0.538539	0.265511	76.392418	107.985306	150.010849	-2.187075	0.000000	4.496299	0.000000	0.000000	0.000000	0.132425	0.041455	-0.213811	0.000000	0.000000	3.000000	11.000000	0.000000
1408.332356	-0.028543	0.538692	0.264753	76.392418	107.985306	150.010849	-2.187075	0.000000	4.496299	0.000000	0.000000	0.000000	0.153317	0.045691	-0.227649	0.000000	0.000000	3.000000	11.000000	0.000000
1408.335690	-0.028543	0.538692	0.264753	76.392418	107.985306	150.010849	-2.187075	0.000000	4.496299	0.000000	0.000000	0.000000	0.153317	0.045691	-0.227649	0.000000	0.000000	3.000000	11.000000	0.000000
1408.339023	-0.028543	0.538692	0.264753	76.374657	108.250908	150.238144	-2.183822	0.000000	4.497880	0.000000	0.000000	0.000000	0.153317	0.045691	-0.227649	0.000000	0.000000	3.000000	11.000000	0.000000
1408.342356	-0.027930	0.538901	0.263974	76.374657	108.250908	150.238144	-2.183822	0.000000	4.497880	0.000000	0.000000	0.000000	0.184092	0.062718	-0.233488	0.000000	0.000000	3.000000	11.000000	0.000000
1408.345690	-0.027930	0.538901	0.263974	76.374657	108.250908	150.238144	-2.183822	0.000000	4.497880	0.000000	0.000000	0.000000	0.184092	0.062718	-0.233488	0.000000	0.000000	3.000000	11.000000	0.000000
1408.349023	-0.027930	0.538901	0.263974	76.368095	108.530434	150.466736	-2.180570	0.000000	4.499457	0.000000	0.000000	0.000000	0.184092	0.062718	-0.233488	0.000000	0.000000	3.000000	11.000000	0.000000
1408.352356	-0.027246	0.539160	0.263114	76.368095	108.530434	150.466736	-2.180570	0.000000	4.499457	0.000000	0.000000	0.000000	0.205175	0.077644	-0.257970	0.000000	0.000000	3.000000	11.000000	0.000000
1408.355690	-0.027246	0.539160	0.263114	76.368095	108.530434	150.466736	-2.180570	0.000000	4.499457	0.000000	0.000000	0.000000	0.205175	0.077644	-0.257970	0.000000	0.000000	3.000000	11.000000	0.000000
1408.359023	-0.027246	0.539160	0.263114	76.446236	108.677269	150.528152	-2.176867	0.000000	4.501249	0.000000	0.000000	0.000000	0.205175	0.077644	-0.257970	0.000000	0.000000	3.000000	11.000000	0.000000
1408.362356	-0.026462	0.539460	0.262282	76.446236	108.677269	150.528152	-2.176867	0.000000	4.501249	0.000000	0.000000	0.000000	0.235176	0.090146	-0.249824	0.000000	0.000000	3.000000	11.000000	0.000000
1408.365690	-0.026462	0.539460	0.262282	76.446236	108.677269	150.528152	-2.176867	0.000000	4.501249	0.000000	0.000000	0.000000	0.235176	0.090146	-0.249824	0.000000	0.000000	3.000000	11.000000	0.000000
1408.369023	-0.026462	0.539460	0.262282	76.735748	108.459862	150.155960	-2.171561	0.000000	4.503812	0.000000	0.000000	0.000000	0.235176	0.090146	-0.249824	0.000000	0.000000	3.000000	11.000000	0.000000
1408.372356	-0.025577	0.539817	0.261428	76.735748	108.459862	150.155960	-2.171561	0.000000	4.503812	0.000000	0.000000	0.000000	0.265599	0.106976	-0.256067	0.000000	0.000000	3.000000	11.000000	0.000000
1408.375690	-0.025577	0.539817	0.261428	76.735748	108.459862	150.155960	-2.171561	0.000000	4.503812	0.000000	0.000000	0.000000	0.265599	0.106976	-0.256067	0.000000	0.000000	3.000000	11.000000	0.000000
1408.379023	-0.025577	0.539817	0.261428	77.211449	107.688118	149.181976	-2.164931	0.000000	4.507002	0.000000	0.000000	0.000000	0.265599	0.106976	-0.256067	0.000000	0.000000	3.000000	11.000000	0.000000
1408.382356	-0.024660	0.540136	0.260608	77.211449	107.688118	149.181976	-2.164931	0.000000	4.507002	0.000000	0.000000	0.000000	0.274862	0.095884	-0.246099	0.000000	0.000000	3.000000	11.000000	0.000000
1408.385690	-0.024660	0.540136	0.260608	77.211449	107.688118	149.181976	-2.164931	0.000000	4.507002	0.000000	0.000000	0.000000	0.274862	0.095884	-0.246099	0.000000	0.000000	3.000000	11.000000	0.000000
1408.389023	-0.024660	0.540136	0.260608	77.778145	106.461624	147.728699	-2.157585	0.000000	4.510524	0.000000	0.000000	0.000000	0.274862	0.095884	-0.246099	0.000000	0.000000	3.000000	11.000000	0.000000
1408.392356	-0.023644	0.540455	0.259788	77.778145	106.461624	147.728699	-2.157585	0.000000	4.510524	0.000000	0.000000	0.000000	0.304889	0.095530	-0.245936	0.000000	0.000000	3.000000	11.000000	0.000000
1408.395690	-0.023644	0.540455	0.259788	77.778145	106.461624	147.728699	-2.157585	0.000000	4.510524	0.000000	0.000000	0.000000	0.304889	0.095530	-0.245936	0.000000	0.000000	3.000000	11.000000	0.000000
1408.399023	-0.023644	0.540455	0.259788	78.326004	104.852562	145.904297	-2.148754	0.000000	4.514738	0.000000	0.000000	0.000000	0.304889	0.095530	-0.245936	0.000000	0.000000	3.000000	11.000000	0.000000
1408.402356	-0.022596	0.540772	0.258966	78.326004	104.852562	145.904297	-2.148754	0.000000	4.514738	0.000000	0.000000	0.000000	0.314413	0.095223	-0.246528	0.000000	0.000000	3.000000	11.000000	0.000000
1408.405690	-0.022596	0.540772	0.258966	78.326004	104.852562	145.904297	-2.148754	0.000000	4.514738	0.000000	0.000000	0.000000	0.314413	0.095223	-0.246528	0.000000	0.000000	3.000000	11.000000	0.000000
1408.409023	-0.022596	0.540772	0.258966	78.786011	102.982315	143.854492	-2.139403	0.000000	4.519176	0.000000	0.000000	0.000000	0.314413	0.095223	-0.246528	0.000000	0.000000	3.000000	11.000000	0.000000
1408.412356	-0.021482	0.541028	0.258135	78.786011	102.982315	143.854492	-2.139403	0.000000	4.519176	0.000000	0.000000	0.000000	0.334161	0.076725	-0.249387	0.000000	0.000000	3.000000	11.000000	0.000000
1408.415690	-0.021482	0.541028	0.258135	78.786011	102.982315	143.854492	-2.139403	0.000000	4.519176	0.000000	0.000000	0.000000	0.334161	0.076725	-0.249387	0.000000	0.000000	3.000000	11.000000	0.000000
1408.419023	-0.021482	0.541028	0.258135	79.155945	101.066231	141.783081	-2.129084	0.000000	4.524047	0.000000	0.000000	0.000000	0.334161	0.076725	-0.249387	0.000000	0.000000	3.000000	11.000000	0.000000
1408.422356	-0.020336	0.541258	0.257258	79.155945	101.066231	141.783081	-2.129084	0.000000	4.524047	0.000000	0.000000	0.000000	0.343949	0.068954	-0.263181	0.000000	0.000000	3.000000	11.000000	0.000000
1408.425690	-0.020336	0.541258	0.257258	79.155945	101.066231	141.783081	-2.129084	0.000000	4.524047	0.000000	0.000000	0.000000	0.343949	0.068954	-0.263181	0.000000	0.000000	3.000000	11.000000	0.000000
1408.429023	-0.020336	0.541258	0.257258	79.473030	99.229813	139.799408	-2.118504	0.000000	4.529011	0.000000	0.000000	0.000000	0.343949	0.068954	-0.263181	0.000000	0.000000	3.000000	11.000000	0.000000
1408.432356	-0.019226	0.541469	0.256393	79.473030	99.229813	139.799408	-2.118504	0.000000	4.529011	0.000000	0.000000	0.000000	0.332818	0.063339	-0.259262	0.000000	0.000000	3.000000	11.000000	0.000000
1408.435690	-0.019226	0.541469	0.256393	79.473030	99.229813	139.799408	-2.118504	0.000000	4.529011	0.000000	0.000000	0.000000	0.332818	0.063339	-0.259262	0.000000	0.000000	3.000000	11.000000	0.000000
1408.439023	-0.019226	0.541469	0.256393	79.747116	97.537773	137.965866	-2.108268	0.000000	4.533785	0.000000	0.000000	0.000000	0.332818	0.063339	-0.259262	0.000000	0.000000	3.000000	11.000000	0.000000
1408.442356	-0.018119	0.541679	0.255526	79.747116	97.537773	137.965866	-2.108268	0.000000	4.533785	0.000000	0.000000	0.000000	0.332029	0.063047	-0.260284	0.000000	0.000000	3.000000	11.000000	0.000000
1408.445690	-0.018119	0.541679	0.255526	79.747116	97.537773	137.965866	-2.108268	0.000000	4.533785	0.000000	0.000000	0.000000	0.332029	0.063047	-0.260284	0.000000	0.000000	3.000000	11.000000	0.000000
1408.449023	-0.018119	0.541679	0.255526	79.996902	96.022896	136.305466	-2.097992	0.000000	4.538549	0.000000	0.000000	0.000000	0.332029	0.063047	-0.260284	0.000000	0.000000	3.000000	11.000000	0.000000
1408.452356	-0.017015	0.541867	0.254642	79.996902	96.022896	136.305466	-2.097992	0.000000	4.538549	0.000000	0.000000	0.000000	0.331332	0.056375	-0.265240	0.000000	0.000000	3.000000	11.000000	0.000000
1408.455690	-0.017015	0.541867	0.254642	79.996902	96.022896	136.305466	-2.097992	0.000000	4.538549	0.000000	0.000000	0.000000	0.331332	0.056375	-0.265240	0.000000	0.000000	3.000000	11.000000	0.000000
1408.459023	-0.017015	0.541867	0.254642	80.227783	94.627701	134.760590	-2.087759	0.000000	4.543266	0.000000	0.000000	0.000000	0.331332	0.056375	-0.265240	0.000000	0.000000	3.000000	11.000000	0.000000
1408.462356	-0.015914	0.542096	0.253780	80.227783	94.627701	134.760590	-2.087759	0.000000	4.543266	0.000000	0.000000	0.000000	0.330350	0.068843	-0.258418	0.000000	0.000000	3.000000	11.000000	0.000000
1408.465690	-0.015914	0.542096	0.253780	80.227783	94.627701	134.760590	-2.087759	0.000000	4.543266	0.000000	0.000000	0.000000	0.330350	0.068843	-0.258418	0.000000	0.000000	3.000000	11.000000	0.000000
1408.469023	-0.015914	0.542096	0.253780	80.440071	93.392097	133.370544	-2.077317	0.000000	4.548049	0.000000	0.000000	0.000000	0.330350	0.068843	-0.258418	0.000000	0.000000	3.000000	11.000000	0.000000
1408.472356	-0.014782	0.542307	0.252934	80.440071	93.392097	133.370544	-2.077317	0.000000	4.548049	0.000000	0.000000	0.000000	0.339565	0.063281	-0.253881	0.000000	0.000000	3.000000	11.000000	0.000000
1408.475690	-0.014782	0.542307	0.252934	80.440071	93.392097	133.370544	-2.077317	0.000000	4.548049	0.000000	0.000000	0.000000	0.339565	0.063281	-0.253881	0.000000	0.000000	3.000000	11.000000	0.000000
1408.479023	-0.014782	0.542307	0.252934	80.627510	92.353928	132.177856	-2.066210	0.000000	4.553106	0.000000	0.000000	0.000000	0.339565	0.063281	-0.253881	0.000000	0.000000	3.000000	11.000000	0.000000
1408.482356	-0.013619	0.542517	0.252085	80.627510	92.353928	132.177856	-2.066210	0.000000	4.553106	0.000000	0.000000	0.000000	0.348867	0.063005	-0.254714	0.000000	0.000000	3.000000	11.000000	0.000000
1408.485690	-0.013619	0.542517	0.252085	80.627510	92.353928	132.177856	-2.066210	0.000000	4.553106	0.000000	0.000000	0.000000	0.348867	0.063005	-0.254714	0.000000	0.000000	3.000000	11.000000	0.000000
1408.489023	-0.013619	0.542517	0.252085	80.775932	91.540474	131.221725	-2.054543	0.000000	4.558383	0.000000	0.000000	0.000000	0.348867	0.063005	-0.254714	0.000000	0.000000	3.000000	11.000000	0.000000
1408.492356	-0.012460	0.542730	0.251263	80.775932	91.540474	131.221725	-2.054543	0.000000	4.558383	0.000000	0.000000	0.000000	0.347878	0.063858	-0.246458	0.000000	0.000000	3.000000	11.000000	0.000000
1408.495690	-0.012460	0.542730	0.251263	80.775932	91.540474	131.221725	-2.054543	0.000000	4.558383	0.000000	0.000000	0.000000	0.347878	0.063858	-0.246458	0.000000	0.000000	3.000000	11.000000	0.000000
1408.499023	-0.012460	0.542730	0.251263	80.895317	91.020233	130.566589	-2.042620	0.000000	4.563738	0.000000	0.000000	0.000000	0.347878	0.063858	-0.246458	0.000000	0.000000	3.000000	11.000000	0.000000
1408.502356	-0.011269	0.542886	0.250462	80.895317	91.020233	130.566589	-2.042620	0.000000	4.563738	0.000000	0.000000	0.000000	0.357049	0.046750	-0.240544	0.000000	0.000000	3.000000	11.000000	0.000000
1408.505690	-0.011269	0.542886	0.250462	80.895317	91.020233	130.566589	-2.042620	0.000000	4.563738	0.000000	0.000000	0.000000	0.357049	0.046750	-0.240544	0.000000	0.000000	3.000000	11.000000	0.000000
1408.509023	-0.011269	0.542886	0.250462	80.989975	90.780342	130.201752	-2.029977	0.000000	4.569376	0.000000	0.000000	0.000000	0.357049	0.046750	-0.240544	0.000000	0.000000	3.000000	11.000000	0.000000
1408.512356	-0.010149	0.543002	0.249660	80.989975	90.780342	130.201752	-2.029977	0.000000	4.569376	0.000000	0.000000	0.000000	0.336092	0.034945	-0.240449	0.000000	0.000000	3.000000	11.000000	0.000000
1408.515690	-0.010149	0.543002	0.249660	80.989975	90.780342	130.201752	-2.029977	0.000000	4.569376	0.000000	0.000000	0.000000	0.336092	0.034945	-0.240449	0.000000	0.000000	3.000000	11.000000	0.000000
1408.519023	-0.010149	0.543002	0.249660	81.022896	90.962013	130.297623	-2.018275	0.000000	4.574556	0.000000	0.000000	0.000000	0.336092	0.034945	-0.240449	0.000000	0.000000	3.000000	11.000000	0.000000
1408.522356	-0.009098	0.543037	0.248833	81.022896	90.962013	130.297623	-2.018275	0.000000	4.574556	0.000000	0.000000	0.000000	0.315311	0.010460	-0.248179	0.000000	0.000000	3.000000	11.000000	0.000000
1408.525690	-0.009098	0.543037	0.248833	81.022896	90.962013	130.297623	-2.018275	0.000000	4.574556	0.000000	0.000000	0.000000	0.315311	0.010460	-0.248179	0.000000	0.000000	3.000000	11.000000	0.000000
1408.529023	-0.009098	0.543037	0.248833	81.020767	91.526344	130.797791	-2.007702	0.000000	4.579206	0.000000	0.000000	0.000000	0.315311	0.010460	-0.248179	0.000000	0.000000	3.000000	11.000000	0.000000
1408.532356	-0.008116	0.543004	0.247931	81.020767	91.526344	130.797791	-2.007702	0.000000	4.579206	0.000000	0.000000	0.000000	0.294739	-0.009870	-0.270619	0.000000	0.000000	3.000000	11.000000	0.000000
1408.535690	-0.008116	0.543004	0.247931	81.020767	91.526344	130.797791	-2.007702	0.000000	4.579206	0.000000	0.000000	0.000000	0.294739	-0.009870	-0.270619	0.000000	0.000000	3.000000	11.000000	0.000000
1408.539023	-0.008116	0.543004	0.247931	81.016785	92.173531	131.378677	-1.998597	0.000000	4.583188	0.000000	0.000000	0.000000	0.294739	-0.009870	-0.270619	0.000000	0.000000	3.000000	11.000000	0.000000
1408.542356	-0.007202	0.542963	0.246962	81.016785	92.173531	131.378677	-1.998597	0.000000	4.583188	0.000000	0.000000	0.000000	0.274128	-0.012286	-0.290531	0.000000	0.000000	3.000000	11.000000	0.000000
1408.545690	-0.007202	0.542963	0.246962	81.016785	92.173531	131.378677	-1.998597	0.000000	4.583188	0.000000	0.000000	0.000000	0.274128	-0.012286	-0.290531	0.000000	0.000000	3.000000	11.000000	0.000000
1408.549023	-0.007202	0.542963	0.246962	81.011040	92.913574	132.059067	-1.990926	0.000000	4.586525	0.000000	0.000000	0.000000	0.274128	-0.012286	-0.290531	0.000000	0.000000	3.000000	11.000000	0.000000
1408.552356	-0.006389	0.542886	0.245851	81.011040	92.913574	132.059067	-1.990926	0.000000	4.586525	0.000000	0.000000	0.000000	0.243721	-0.023348	-0.333388	0.000000	0.000000	3.000000	11.000000	0.000000
1408.555690	-0.006389	0.542886	0.245851	81.011040	92.913574	132.059067	-1.990926	0.000000	4.586525	0.000000	0.000000	0.000000	0.243721	-0.023348	-0.333388	0.000000	0.000000	3.000000	11.000000	0.000000
1408.559023	-0.006389	0.542886	0.245851	81.002960	93.718216	132.812790	-1.985741	0.000000	4.588772	0.000000	0.000000	0.000000	0.243721	-0.023348	-0.333388	0.000000	0.000000	3.000000	11.000000	0.000000
1408.562356	-0.005678	0.542792	0.244610	81.002960	93.718216	132.812790	-1.985741	0.000000	4.588772	0.000000	0.000000	0.000000	0.213282	-0.028101	-0.372430	0.000000	0.000000	3.000000	11.000000	0.000000
1408.565690	-0.005678	0.542792	0.244610	81.002960	93.718216	132.812790	-1.985741	0.000000	4.588772	0.000000	0.000000	0.000000	0.213282	-0.028101	-0.372430	0.000000	0.000000	3.000000	11.000000	0.000000
1408.569023	-0.005678	0.542792	0.244610	80.990471	94.589279	133.649185	-1.982995	0.000000	4.589960	0.000000	0.000000	0.000000	0.213282	-0.028101	-0.372430	0.000000	0.000000	3.000000	11.000000	0.000000
1408.572356	-0.005069	0.542700	0.243219	80.990471	94.589279	133.649185	-1.982995	0.000000	4.589960	0.000000	0.000000	0.000000	0.182927	-0.027714	-0.417097	0.000000	0.000000	3.000000	11.000000	0.000000
1408.575690	-0.005069	0.542700	0.243219	80.990471	94.589279	133.649185	-1.982995	0.000000	4.589960	0.000000	0.000000	0.000000	0.182927	-0.027714	-0.417097	0.000000	0.000000	3.000000	11.000000	0.000000
1408.579023	-0.005069	0.542700	0.243219	80.975479	95.491707	134.522842	-1.982851	0.000000	4.590022	0.000000	0.000000	0.000000	0.182927	-0.027714	-0.417097	0.000000	0.000000	3.000000	11.000000	0.000000
1408.582356	-0.004594	0.542598	0.241760	80.975479	95.491707	134.522842	-1.982851	0.000000	4.590022	0.000000	0.000000	0.000000	0.142527	-0.030302	-0.437700	0.000000	0.000000	3.000000	11.000000	0.000000
1408.585690	-0.004594	0.542598	0.241760	80.975479	95.491707	134.522842	-1.982851	0.000000	4.590022	0.000000	0.000000	0.000000	0.142527	-0.030302	-0.437700	0.000000	0.000000	3.000000	11.000000	0.000000
1408.589023	-0.004594	0.542598	0.241760	80.952240	96.391579	135.408798	-1.985333	0.000000	4.588949	0.000000	0.000000	0.000000	0.142527	-0.030302	-0.437700	0.000000	0.000000	3.000000	11.000000	0.000000
1408.592356	-0.004219	0.542506	0.240214	80.952240	96.391579	135.408798	-1.985333	0.000000	4.588949	0.000000	0.000000	0.000000	0.112302	-0.027733	-0.463787	0.000000	0.000000	3.000000	11.000000	0.000000
1408.595690	-0.004219	0.542506	0.240214	80.952240	96.391579	135.408798	-1.985333	0.000000	4.588949	0.000000	0.000000	0.000000	0.112302	-0.027733	-0.463787	0.000000	0.000000	3.000000	11.000000	0.000000
1408.599023	-0.004219	0.542506	0.240214	80.892967	97.293495	136.321335	-1.990068	0.000000	4.586897	0.000000	0.000000	0.000000	0.112302	-0.027733	-0.463787	0.000000	0.000000	3.000000	11.000000	0.000000
1408.602356	-0.003879	0.542409	0.238631	80.892967	97.293495	136.321335	-1.990068	0.000000	4.586897	0.000000	0.000000	0.000000	0.101969	-0.029223	-0.474914	0.000000	0.000000	3.000000	11.000000	0.000000
1408.605690	-0.003879	0.542409	0.238631	80.892967	97.293495	136.321335	-1.990068	0.000000	4.586897	0.000000	0.000000	0.000000	0.101969	-0.029223	-0.474914	0.000000	0.000000	3.000000	11.000000	0.000000
1408.609023	-0.003879	0.542409	0.238631	80.744598	97.985199	137.082886	-1.995676	0.000000	4.584461	0.000000	0.000000	0.000000	0.101969	-0.029223	-0.474914	0.000000	0.000000	3.000000	11.000000	0.000000
1408.612356	-0.003574	0.542314	0.237075	80.744598	97.985199	137.082886	-1.995676	0.000000	4.584461	0.000000	0.000000	0.000000	0.091589	-0.028367	-0.466943	0.000000	0.000000	3.000000	11.000000	0.000000
1408.615690	-0.003574	0.542314	0.237075	80.744598	97.985199	137.082886	-1.995676	0.000000	4.584461	0.000000	0.000000	0.000000	0.091589	-0.028367	-0.466943	0.000000	0.000000	3.000000	11.000000	0.000000
1408.619023	-0.003574	0.542314	0.237075	80.513695	98.488091	137.706268	-2.001722	0.000000	4.581824	0.000000	0.000000	0.000000	0.091589	-0.028367	-0.466943	0.000000	0.000000	3.000000	11.000000	0.000000
1408.622356	-0.003237	0.542281	0.235555	80.513695	98.488091	137.706268	-2.001722	0.000000	4.581824	0.000000	0.000000	0.000000	0.101004	-0.009877	-0.456063	0.000000	0.000000	3.000000	11.000000	0.000000
1408.625690	-0.003237	0.542281	0.235555	80.513695	98.488091	137.706268	-2.001722	0.000000	4.581824	0.000000	0.000000	0.000000	0.101004	-0.009877	-0.456063	0.000000	0.000000	3.000000	11.000000	0.000000
1408.629023	-0.003237	0.542281	0.235555	80.249435	98.852776	138.216370	-2.007067	0.000000	4.579485	0.000000	0.000000	0.000000	0.101004	-0.009877	-0.456063	0.000000	0.000000	3.000000	11.000000	0.000000
1408.632356	-0.002935	0.542297	0.234121	80.249435	98.852776	138.216370	-2.007067	0.000000	4.579485	0.000000	0.000000	0.000000	0.090616	0.004644	-0.429989	0.000000	0.000000	3.000000	11.000000	0.000000
1408.635690	-0.002935	0.542297	0.234121	80.249435	98.852776	138.216370	-2.007067	0.000000	4.579485	0.000000	0.000000	0.000000	0.090616	0.004644	-0.429989	0.000000	0.000000	3.000000	11.000000	0.000000
1408.639023	-0.002935	0.542297	0.234121	80.021393	99.182617	138.665955	-2.012414	0.000000	4.577137	0.000000	0.000000	0.000000	0.090616	0.004644	-0.429989	0.000000	0.000000	3.000000	11.000000	0.000000
1408.642356	-0.002602	0.542377	0.232758	80.021393	99.182617	138.665955	-2.012414	0.000000	4.577137	0.000000	0.000000	0.000000	0.099994	0.024202	-0.409117	0.000000	0.000000	3.000000	11.000000	0.000000
1408.645690	-0.002602	0.542377	0.232758	80.021393	99.182617	138.665955	-2.012414	0.000000	4.577137	0.000000	0.000000	0.000000	0.099994	0.024202	-0.409117	0.000000	0.000000	3.000000	11.000000	0.000000
1408.649023	-0.002602	0.542377	0.232758	79.856850	99.515862	139.075729	-2.016800	0.000000	4.575207	0.000000	0.000000	0.000000	0.099994	0.024202	-0.409117	0.000000	0.000000	3.000000	11.000000	0.000000
1408.652356	-0.002237	0.542502	0.231450	79.856850	99.515862	139.075729	-2.016800	0.000000	4.575207	0.000000	0.000000	0.000000	0.109357	0.037490	-0.392211	0.000000	0.000000	3.000000	11.000000	0.000000
1408.655690	-0.002237	0.542502	0.231450	79.856850	99.515862	139.075729	-2.016800	0.000000	4.575207	0.000000	0.000000	0.000000	0.109357	0.037490	-0.392211	0.000000	0.000000	3.000000	11.000000	0.000000
1408.659023	-0.002237	0.542502	0.231450	79.783676	99.969673	139.542725	-2.020303	0.000000	4.573661	0.000000	0.000000	0.000000	0.109357	0.037490	-0.392211	0.000000	0.000000	3.000000	11.000000	0.000000
1408.662356	-0.001842	0.542634	0.230204	79.783676	99.969673	139.542725	-2.020303	0.000000	4.573661	0.000000	0.000000	0.000000	0.118686	0.039452	-0.373783	0.000000	0.000000	3.000000	11.000000	0.000000
1408.665690	-0.001842	0.542634	0.230204	79.783676	99.969673	139.542725	-2.020303	0.000000	4.573661	0.000000	0.000000	0.000000	0.118686	0.039452	-0.373783	0.000000	0.000000	3.000000	11.000000	0.000000
1408.669023	-0.001842	0.542634	0.230204	79.768806	100.479752	140.026291	-2.022875	0.000000	4.572525	0.000000	0.000000	0.000000	0.118686	0.039452	-0.373783	0.000000	0.000000	3.000000	11.000000	0.000000
1408.672356	-0.001383	0.542747	0.228974	79.768806	100.479752	140.026291	-2.022875	0.000000	4.572525	0.000000	0.000000	0.000000	0.137793	0.034027	-0.369108	0.000000	0.000000	3.000000	11.000000	0.000000
1408.675690	-0.001383	0.542747	0.228974	79.768806	100.479752	140.026291	-2.022875	0.000000	4.572525	0.000000	0.000000	0.000000	0.137793	0.034027	-0.369108	0.000000	0.000000	3.000000	11.000000	0.000000
1408.679023	-0.001383	0.542747	0.228974	79.756676	100.931664	140.447235	-2.024293	0.000000	4.571896	0.000000	0.000000	0.000000	0.137793	0.034027	-0.369108	0.000000	0.000000	3.000000	11.000000	0.000000
1408.682356	-0.000892	0.542859	0.227741	79.756676	100.931664	140.447235	-2.024293	0.000000	4.571896	0.000000	0.000000	0.000000	0.147058	0.033653	-0.370020	0.000000	0.000000	3.000000	11.000000	0.000000
1408.685690	-0.000892	0.542859	0.227741	79.756676	100.931664	140.447235	-2.024293	0.000000	4.571896	0.000000	0.000000	0.000000	0.147058	0.033653	-0.370020	0.000000	0.000000	3.000000	11.000000	0.000000
1408.689023	-0.000892	0.542859	0.227741	79.751915	101.258080	140.743118	-2.025232	0.000000	4.571480	0.000000	0.000000	0.000000	0.147058	0.033653	-0.370020	0.000000	0.000000	3.000000	11.000000	0.000000
1408.692356	-0.000404	0.542912	0.226495	79.751915	101.258080	140.743118	-2.025232	0.000000	4.571480	0.000000	0.000000	0.000000	0.146533	0.015839	-0.373746	0.000000	0.000000	3.000000	11.000000	0.000000
1408.695690	-0.000404	0.542912	0.226495	79.751915	101.258080	140.743118	-2.025232	0.000000	4.571480	0.000000	0.000000	0.000000	0.146533	0.015839	-0.373746	0.000000	0.000000	3.000000	11.000000	0.000000
1408.699023	-0.000404	0.542912	0.226495	79.757072	101.414528	140.878174	-2.026303	0.000000	4.571006	0.000000	0.000000	0.000000	0.146533	0.015839	-0.373746	0.000000	0.000000	3.000000	11.000000	0.000000
1408.702356	0.000083	0.542902	0.225204	79.757072	101.414528	140.878174	-2.026303	0.000000	4.571006	0.000000	0.000000	0.000000	0.145999	-0.003135	-0.387285	0.000000	0.000000	3.000000	11.000000	0.000000
1408.705690	0.000083	0.542902	0.225204	79.757072	101.414528	140.878174	-2.026303	0.000000	4.571006	0.000000	0.000000	0.000000	0.145999	-0.003135	-0.387285	0.000000	0.000000	3.000000	11.000000	0.000000
1408.709023	0.000083	0.542902	0.225204	79.771027	101.433304	140.882004	-2.027755	0.000000	4.570362	0.000000	0.000000	0.000000	0.145999	-0.003135	-0.387285	0.000000	0.000000	3.000000	11.000000	0.000000
1408.712356	0.000471	0.542866	0.223863	79.771027	101.433304	140.882004	-2.027755	0.000000	4.570362	0.000000	0.000000	0.000000	0.116338	-0.010827	-0.402324	0.000000	0.000000	3.000000	11.000000	0.000000
1408.715690	0.000471	0.542866	0.223863	79.771027	101.433304	140.882004	-2.027755	0.000000	4.570362	0.000000	0.000000	0.000000	0.116338	-0.010827	-0.402324	0.000000	0.000000	3.000000	11.000000	0.000000
1408.719023	0.000471	0.542866	0.223863	79.799202	101.196838	140.645889	-2.031288	0.000000	4.568793	0.000000	0.000000	0.000000	0.116338	-0.010827	-0.402324	0.000000	0.000000	3.000000	11.000000	0.000000
1408.722356	0.000760	0.542841	0.222467	79.799202	101.196838	140.645889	-2.031288	0.000000	4.568793	0.000000	0.000000	0.000000	0.086822	-0.007407	-0.418814	0.000000	0.000000	3.000000	11.000000	0.000000
1408.725690	0.000760	0.542841	0.222467	79.799202	101.196838	140.645889	-2.031288	0.000000	4.568793	0.000000	0.000000	0.000000	0.086822	-0.007407	-0.418814	0.000000	0.000000	3.000000	11.000000	0.000000
1408.729023	0.000760	0.542841	0.222467	79.845688	100.614990	140.075119	-2.036963	0.000000	4.566265	0.000000	0.000000	0.000000	0.086822	-0.007407	-0.418814	0.000000	0.000000	3.000000	11.000000	0.000000
1408.732356	0.000952	0.542799	0.221086	79.845688	100.614990	140.075119	-2.036963	0.000000	4.566265	0.000000	0.000000	0.000000	0.057493	-0.012657	-0.414231	0.000000	0.000000	3.000000	11.000000	0.000000
1408.735690	0.000952	0.542799	0.221086	79.845688	100.614990	140.075119	-2.036963	0.000000	4.566265	0.000000	0.000000	0.000000	0.057493	-0.012657	-0.414231	0.000000	0.000000	3.000000	11.000000	0.000000
1408.739023	0.000952	0.542799	0.221086	79.904785	99.579659	139.069641	-2.044265	0.000000	4.563002	0.000000	0.000000	0.000000	0.057493	-0.012657	-0.414231	0.000000	0.000000	3.000000	11.000000	0.000000
1408.742356	0.001110	0.542780	0.219749	79.904785	99.579659	139.069641	-2.044265	0.000000	4.563002	0.000000	0.000000	0.000000	0.047639	-0.005526	-0.401120	0.000000	0.000000	3.000000	11.000000	0.000000
1408.745690	0.001110	0.542780	0.219749	79.904785	99.579659	139.069641	-2.044265	0.000000	4.563002	0.000000	0.000000	0.000000	0.047639	-0.005526	-0.401120	0.000000	0.000000	3.000000	11.000000	0.000000
1408.749023	0.001110	0.542780	0.219749	79.937057	98.199654	137.747208	-2.051869	0.000000	4.559587	0.000000	0.000000	0.000000	0.047639	-0.005526	-0.401120	0.000000	0.000000	3.000000	11.000000	0.000000
1408.752356	0.001205	0.542774	0.218508	79.937057	98.199654	137.747208	-2.051869	0.000000	4.559587	0.000000	0.000000	0.000000	0.028257	-0.002052	-0.372290	0.000000	0.000000	3.000000	11.000000	0.000000
1408.755690	0.001205	0.542774	0.218508	79.937057	98.199654	137.747208	-2.051869	0.000000	4.559587	0.000000	0.000000	0.000000	0.028257	-0.002052	-0.372290	0.000000	0.000000	3.000000	11.000000	0.000000
1408.759023	0.001205	0.542774	0.218508	79.908951	96.669930	136.313690	-2.059916	0.000000	4.555958	0.000000	0.000000	0.000000	0.028257	-0.002052	-0.372290	0.000000	0.000000	3.000000	11.000000	0.000000
1408.762356	0.001363	0.542758	0.217349	79.908951	96.669930	136.313690	-2.059916	0.000000	4.555958	0.000000	0.000000	0.000000	0.047411	-0.004683	-0.347593	0.000000	0.000000	3.000000	11.000000	0.000000
1408.765690	0.001363	0.542758	0.217349	79.908951	96.669930	136.313690	-2.059916	0.000000	4.555958	0.000000	0.000000	0.000000	0.047411	-0.004683	-0.347593	0.000000	0.000000	3.000000	11.000000	0.000000
1408.769023	0.001363	0.542758	0.217349	79.825714	95.237495	135.002899	-2.066276	0.000000	4.553076	0.000000	0.000000	0.000000	0.047411	-0.004683	-0.347593	0.000000	0.000000	3.000000	11.000000	0.000000
1408.772356	0.001520	0.542717	0.216292	79.825714	95.237495	135.002899	-2.066276	0.000000	4.553076	0.000000	0.000000	0.000000	0.047315	-0.012156	-0.317034	0.000000	0.000000	3.000000	11.000000	0.000000
1408.775690	0.001520	0.542717	0.216292	79.825714	95.237495	135.002899	-2.066276	0.000000	4.553076	0.000000	0.000000	0.000000	0.047315	-0.012156	-0.317034	0.000000	0.000000	3.000000	11.000000	0.000000
1408.779023	0.001520	0.542717	0.216292	79.729362	93.981895	133.864410	-2.071890	0.000000	4.550524	0.000000	0.000000	0.000000	0.047315	-0.012156	-0.317034	0.000000	0.000000	3.000000	11.000000	0.000000
1408.782356	0.001710	0.542648	0.215305	79.729362	93.981895	133.864410	-2.071890	0.000000	4.550524	0.000000	0.000000	0.000000	0.056794	-0.020816	-0.296308	0.000000	0.000000	3.000000	11.000000	0.000000
1408.785690	0.001710	0.542648	0.215305	79.729362	93.981895	133.864410	-2.071890	0.000000	4.550524	0.000000	0.000000	0.000000	0.056794	-0.020816	-0.296308	0.000000	0.000000	3.000000	11.000000	0.000000
1408.789023	0.001710	0.542648	0.215305	79.636635	93.068634	133.049133	-2.076446	0.000000	4.548448	0.000000	0.000000	0.000000	0.056794	-0.020816	-0.296308	0.000000	0.000000	3.000000	11.000000	0.000000
1408.792356	0.001899	0.542603	0.214363	79.636635	93.068634	133.049133	-2.076446	0.000000	4.548448	0.000000	0.000000	0.000000	0.056664	-0.013497	-0.282545	0.000000	0.000000	3.000000	11.000000	0.000000
1408.795690	0.001899	0.542603	0.214363	79.636635	93.068634	133.049133	-2.076446	0.000000	4.548448	0.000000	0.000000	0.000000	0.056664	-0.013497	-0.282545	0.000000	0.000000	3.000000	11.000000	0.000000
1408.799023	0.001899	0.542603	0.214363	79.566757	92.452454	132.504913	-2.080676	0.000000	4.546514	0.000000	0.000000	0.000000	0.056664	-0.013497	-0.282545	0.000000	0.000000	3.000000	11.000000	0.000000
1408.802356	0.002119	0.542558	0.213419	79.566757	92.452454	132.504913	-2.080676	0.000000	4.546514	0.000000	0.000000	0.000000	0.066052	-0.013638	-0.283059	0.000000	0.000000	3.000000	11.000000	0.000000
1408.805690	0.002119	0.542558	0.213419	79.566757	92.452454	132.504913	-2.080676	0.000000	4.546514	0.000000	0.000000	0.000000	0.066052	-0.013638	-0.283059	0.000000	0.000000	3.000000	11.000000	0.000000
1408.809023	0.002119	0.542558	0.213419	79.551376	92.150444	132.227264	-2.084401	0.000000	4.544807	0.000000	0.000000	0.000000	0.066052	-0.013638	-0.283059	0.000000	0.000000	3.000000	11.000000	0.000000
1408.812356	0.002119	0.542558	0.213419	79.551376	92.150444	132.227264	-2.084401	0.000000	4.544807	0.000000	0.000000	0.000000	0.066052	-0.013638	-0.283059	0.000000	0.000000	3.000000	11.000000	0.000000
1408.815690	0.002370	0.542528	0.212455	79.551376	92.150444	132.227264	-2.084401	0.000000	4.544807	0.000000	0.000000	0.000000	0.075378	-0.008893	-0.289294	0.000000	0.000000	3.000000	11.000000	0.000000
1408.819023	0.002370	0.542528	0.212455	79.560478	92.315605	132.380768	-2.084401	0.000000	4.544807	0.000000	0.000000	0.000000	0.075378	-0.008893	-0.289294	0.000000	0.000000	3.000000	11.000000	0.000000
1408.822356	0.002652	0.542453	0.211427	79.560478	92.315605	132.380768	-2.084401	0.000000	4.544807	0.000000	0.000000	0.000000	0.084606	-0.022583	-0.308528	0.000000	0.000000	3.000000	11.000000	0.000000
1408.825690	0.002652	0.542453	0.211427	79.560478	92.315605	132.380768	-2.084401	0.000000	4.544807	0.000000	0.000000	0.000000	0.084606	-0.022583	-0.308528	0.000000	0.000000	3.000000	11.000000	0.000000
1408.829023	0.002652	0.542453	0.211427	79.557671	92.828453	132.878647	-2.091155	0.000000	4.541704	0.000000	0.000000	0.000000	0.084606	-0.022583	-0.308528	0.000000	0.000000	3.000000	11.000000	0.000000
1408.832356	0.002933	0.542385	0.210310	79.557671	92.828453	132.878647	-2.091155	0.000000	4.541704	0.000000	0.000000	0.000000	0.084226	-0.020434	-0.334976	0.000000	0.000000	3.000000	11.000000	0.000000
1408.835690	0.002933	0.542385	0.210310	79.557671	92.828453	132.878647	-2.091155	0.000000	4.541704	0.000000	0.000000	0.000000	0.084226	-0.020434	-0.334976	0.000000	0.000000	3.000000	11.000000	0.000000
1408.839023	0.002933	0.542385	0.210310	79.552376	93.429535	133.464951	-2.095310	0.000000	4.539788	0.000000	0.000000	0.000000	0.084226	-0.020434	-0.334976	0.000000	0.000000	3.000000	11.000000	0.000000
1408.842356	0.003212	0.542267	0.209095	79.552376	93.429535	133.464951	-2.095310	0.000000	4.539788	0.000000	0.000000	0.000000	0.083798	-0.035353	-0.364521	0.000000	0.000000	3.000000	11.000000	0.000000
1408.845690	0.003212	0.542267	0.209095	79.552376	93.429535	133.464951	-2.095310	0.000000	4.539788	0.000000	0.000000	0.000000	0.083798	-0.035353	-0.364521	0.000000	0.000000	3.000000	11.000000	0.000000
1408.849023	0.003212	0.542267	0.209095	79.545563	94.061081	134.085037	-2.100344	0.000000	4.537461	0.000000	0.000000	0.000000	0.083798	-0.035353	-0.364521	0.000000	0.000000	3.000000	11.000000	0.000000
1408.852356	0.003459	0.542128	0.207863	79.545563	94.061081	134.085037	-2.100344	0.000000	4.537461	0.000000	0.000000	0.000000	0.073989	-0.041603	-0.369630	0.000000	0.000000	3.000000	11.000000	0.000000
1408.855690	0.003459	0.542128	0.207863	79.545563	94.061081	134.085037	-2.100344	0.000000	4.537461	0.000000	0.000000	0.000000	0.073989	-0.041603	-0.369630	0.000000	0.000000	3.000000	11.000000	0.000000
1408.859023	0.003459	0.542128	0.207863	79.537773	94.693466	134.709152	-2.106159	0.000000	4.534765	0.000000	0.000000	0.000000	0.073989	-0.041603	-0.369630	0.000000	0.000000	3.000000	11.000000	0.000000
1408.862356	0.003673	0.541985	0.206594	79.537773	94.693466	134.709152	-2.106159	0.000000	4.534765	0.000000	0.000000	0.000000	0.064194	-0.043023	-0.380525	0.000000	0.000000	3.000000	11.000000	0.000000
1408.865690	0.003673	0.541985	0.206594	79.537773	94.693466	134.709152	-2.106159	0.000000	4.534765	0.000000	0.000000	0.000000	0.064194	-0.043023	-0.380525	0.000000	0.000000	3.000000	11.000000	0.000000
1408.869023	0.003673	0.541985	0.206594	79.532097	95.181168	135.191711	-2.112925	0.000000	4.531617	0.000000	0.000000	0.000000	0.064194	-0.043023	-0.380525	0.000000	0.000000	3.000000	11.000000	0.000000
1408.872356	0.003855	0.541849	0.205391	79.532097	95.181168	135.191711	-2.112925	0.000000	4.531617	0.000000	0.000000	0.000000	0.054619	-0.040540	-0.361020	0.000000	0.000000	3.000000	11.000000	0.000000
1408.875690	0.003855	0.541849	0.205391	79.532097	95.181168	135.191711	-2.112925	0.000000	4.531617	0.000000	0.000000	0.000000	0.054619	-0.040540	-0.361020	0.000000	0.000000	3.000000	11.000000	0.000000
1408.879023	0.003855	0.541849	0.205391	79.545998	95.191093	135.199326	-2.119787	0.000000	4.528411	0.000000	0.000000	0.000000	0.054619	-0.040540	-0.361020	0.000000	0.000000	3.000000	11.000000	0.000000
1408.882356	0.004099	0.541718	0.204219	79.545998	95.191093	135.199326	-2.119787	0.000000	4.528411	0.000000	0.000000	0.000000	0.073310	-0.039370	-0.351726	0.000000	0.000000	3.000000	11.000000	0.000000
1408.885690	0.004099	0.541718	0.204219	79.545998	95.191093	135.199326	-2.119787	0.000000	4.528411	0.000000	0.000000	0.000000	0.073310	-0.039370	-0.351726	0.000000	0.000000	3.000000	11.000000	0.000000
1408.889023	0.004099	0.541718	0.204219	79.585953	94.498741	134.507080	-2.125320	0.000000	4.525816	0.000000	0.000000	0.000000	0.073310	-0.039370	-0.351726	0.000000	0.000000	3.000000	11.000000	0.000000
1408.892356	0.004468	0.541595	0.203111	79.585953	94.498741	134.507080	-2.125320	0.000000	4.525816	0.000000	0.000000	0.000000	0.110786	-0.036873	-0.332322	0.000000	0.000000	3.000000	11.000000	0.000000
1408.895690	0.004468	0.541595	0.203111	79.585953	94.498741	134.507080	-2.125320	0.000000	4.525816	0.000000	0.000000	0.000000	0.110786	-0.036873	-0.332322	0.000000	0.000000	3.000000	11.000000	0.000000
1408.899023	0.004468	0.541595	0.203111	79.638794	93.379074	133.386353	-2.128074	0.000000	4.524523	0.000000	0.000000	0.000000	0.110786	-0.036873	-0.332322	0.000000	0.000000	3.000000	11.000000	0.000000
1408.902356	0.004899	0.541472	0.202000	79.638794	93.379074	133.386353	-2.128074	0.000000	4.524523	0.000000	0.000000	0.000000	0.129178	-0.036970	-0.333147	0.000000	0.000000	3.000000	11.000000	0.000000
1408.905690	0.004899	0.541472	0.202000	79.638794	93.379074	133.386353	-2.128074	0.000000	4.524523	0.000000	0.000000	0.000000	0.129178	-0.036970	-0.333147	0.000000	0.000000	3.000000	11.000000	0.000000
1408.909023	0.004899	0.541472	0.202000	79.691681	92.113243	132.116180	-2.129755	0.000000	4.523731	0.000000	0.000000	0.000000	0.129178	-0.036970	-0.333147	0.000000	0.000000	3.000000	11.000000	0.000000
1408.912356	0.005421	0.541380	0.200848	79.691681	92.113243	132.116180	-2.129755	0.000000	4.523731	0.000000	0.000000	0.000000	0.156750	-0.027586	-0.345688	0.000000	0.000000	3.000000	11.000000	0.000000
1408.915690	0.005421	0.541380	0.200848	79.691681	92.113243	132.116180	-2.129755	0.000000	4.523731	0.000000	0.000000	0.000000	0.156750	-0.027586	-0.345688	0.000000	0.000000	3.000000	11.000000	0.000000
1408.919023	0.005421	0.541380	0.200848	79.738365	90.972237	130.965118	-2.130124	0.000000	4.523558	0.000000	0.000000	0.000000	0.156750	-0.027586	-0.345688	0.000000	0.000000	3.000000	11.000000	0.000000
1408.922356	0.005941	0.541279	0.199625	79.738365	90.972237	130.965118	-2.130124	0.000000	4.523558	0.000000	0.000000	0.000000	0.156002	-0.030353	-0.366967	0.000000	0.000000	3.000000	11.000000	0.000000
1408.925690	0.005941	0.541279	0.199625	79.738365	90.972237	130.965118	-2.130124	0.000000	4.523558	0.000000	0.000000	0.000000	0.156002	-0.030353	-0.366967	0.000000	0.000000	3.000000	11.000000	0.000000
1408.929023	0.005941	0.541279	0.199625	79.775284	90.053368	130.035431	-2.131162	0.000000	4.523068	0.000000	0.000000	0.000000	0.156002	-0.030353	-0.366967	0.000000	0.000000	3.000000	11.000000	0.000000
1408.932356	0.006459	0.541173	0.198365	79.775284	90.053368	130.035431	-2.131162	0.000000	4.523068	0.000000	0.000000	0.000000	0.155302	-0.031832	-0.378100	0.000000	0.000000	3.000000	11.000000	0.000000
1408.935690	0.006459	0.541173	0.198365	79.775284	90.053368	130.035431	-2.131162	0.000000	4.523068	0.000000	0.000000	0.000000	0.155302	-0.031832	-0.378100	0.000000	0.000000	3.000000	11.000000	0.000000
1408.939023	0.006459	0.541173	0.198365	79.805336	89.366638	129.342590	-2.132583	0.000000	4.522398	0.000000	0.000000	0.000000	0.155302	-0.031832	-0.378100	0.000000	0.000000	3.000000	11.000000	0.000000
1408.942356	0.006974	0.541053	0.196998	79.805336	89.366638	129.342590	-2.132583	0.000000	4.522398	0.000000	0.000000	0.000000	0.154356	-0.035947	-0.409875	0.000000	0.000000	3.000000	11.000000	0.000000
1408.945690	0.006974	0.541053	0.196998	79.805336	89.366638	129.342590	-2.132583	0.000000	4.522398	0.000000	0.000000	0.000000	0.154356	-0.035947	-0.409875	0.000000	0.000000	3.000000	11.000000	0.000000
1408.949023	0.006974	0.541053	0.196998	79.829849	88.925552	128.886627	-2.135019	0.000000	4.521249	0.000000	0.000000	0.000000	0.154356	-0.035947	-0.409875	0.000000	0.000000	3.000000	11.000000	0.000000
1408.952356	0.007424	0.540948	0.195610	79.829849	88.925552	128.886627	-2.135019	0.000000	4.521249	0.000000	0.000000	0.000000	0.135025	-0.031445	-0.416539	0.000000	0.000000	3.000000	11.000000	0.000000
1408.955690	0.007424	0.540948	0.195610	79.829849	88.925552	128.886627	-2.135019	0.000000	4.521249	0.000000	0.000000	0.000000	0.135025	-0.031445	-0.416539	0.000000	0.000000	3.000000	11.000000	0.000000
1408.959023	0.007424	0.540948	0.195610	79.850914	88.601692	128.547546	-2.138902	0.000000	4.519413	0.000000	0.000000	0.000000	0.135025	-0.031445	-0.416539	0.000000	0.000000	3.000000	11.000000	0.000000
1408.962356	0.007872	0.540898	0.194228	79.850914	88.601692	128.547546	-2.138902	0.000000	4.519413	0.000000	0.000000	0.000000	0.134459	-0.014969	-0.414442	0.000000	0.000000	3.000000	11.000000	0.000000
1408.965690	0.007872	0.540898	0.194228	79.850914	88.601692	128.547546	-2.138902	0.000000	4.519413	0.000000	0.000000	0.000000	0.134459	-0.014969	-0.414442	0.000000	0.000000	3.000000	11.000000	0.000000
1408.969023	0.007872	0.540898	0.194228	79.867462	88.346359	128.270264	-2.142808	0.000000	4.517563	0.000000	0.000000	0.000000	0.134459	-0.014969	-0.414442	0.000000	0.000000	3.000000	11.000000	0.000000
1408.972356	0.008411	0.540923	0.192868	79.867462	88.346359	128.270264	-2.142808	0.000000	4.517563	0.000000	0.000000	0.000000	0.161729	0.007395	-0.408170	0.000000	0.000000	3.000000	11.000000	0.000000
1408.975690	0.008411	0.540923	0.192868	79.867462	88.346359	128.270264	-2.142808	0.000000	4.517563	0.000000	0.000000	0.000000	0.161729	0.007395	-0.408170	0.000000	0.000000	3.000000	11.000000	0.000000
1408.979023	0.008411	0.540923	0.192868	79.884735	88.088821	127.976982	-2.144839	0.000000	4.516599	0.000000	0.000000	0.000000	0.161729	0.007395	-0.408170	0.000000	0.000000	3.000000	11.000000	0.000000
1408.982356	0.009041	0.541046	0.191578	79.884735	88.088821	127.976982	-2.144839	0.000000	4.516599	0.000000	0.000000	0.000000	0.189050	0.036979	-0.387008	0.000000	0.000000	3.000000	11.000000	0.000000
1408.985690	0.009041	0.541046	0.191578	79.884735	88.088821	127.976982	-2.144839	0.000000	4.516599	0.000000	0.000000	0.000000	0.189050	0.036979	-0.387008	0.000000	0.000000	3.000000	11.000000	0.000000
1408.989023	0.009041	0.541046	0.191578	79.901749	87.656807	127.505867	-2.144501	0.000000	4.516759	0.000000	0.000000	0.000000	0.189050	0.036979	-0.387008	0.000000	0.000000	3.000000	11.000000	0.000000
1408.992356	0.009792	0.541243	0.190308	79.901749	87.656807	127.505867	-2.144501	0.000000	4.516759	0.000000	0.000000	0.000000	0.225268	0.059125	-0.380846	0.000000	0.000000	3.000000	11.000000	0.000000
1408.995690	0.009792	0.541243	0.190308	79.901749	87.656807	127.505867	-2.144501	0.000000	4.516759	0.000000	0.000000	0.000000	0.225268	0.059125	-0.380846	0.000000	0.000000	3.000000	11.000000	0.000000
1408.999023	0.009792	0.541243	0.190308	79.917824	87.149567	126.945679	-2.141631	0.000000	4.518121	0.000000	0.000000	0.000000	0.225268	0.059125	-0.380846	0.000000	0.000000	3.000000	11.000000	0.000000
1409.002356	0.010634	0.541523	0.189129	79.917824	87.149567	126.945679	-2.141631	0.000000	4.518121	0.000000	0.000000	0.000000	0.252434	0.083890	-0.353777	0.000000	0.000000	3.000000	11.000000	0.000000
1409.005690	0.010634	0.541523	0.189129	79.917824	87.149567	126.945679	-2.141631	0.000000	4.518121	0.000000	0.000000	0.000000	0.252434	0.083890	-0.353777	0.000000	0.000000	3.000000	11.000000	0.000000
1409.009023	0.010634	0.541523	0.189129	79.936142	86.612022	126.354309	-2.136116	0.000000	4.520730	0.000000	0.000000	0.000000	0.252434	0.083890	-0.353777	0.000000	0.000000	3.000000	11.000000	0.000000
1409.012356	0.011472	0.541821	0.187962	79.936142	86.612022	126.354309	-2.136116	0.000000	4.520730	0.000000	0.000000	0.000000	0.251568	0.089346	-0.350192	0.000000	0.000000	3.000000	11.000000	0.000000
1409.015690	0.011472	0.541821	0.187962	79.936142	86.612022	126.354309	-2.136116	0.000000	4.520730	0.000000	0.000000	0.000000	0.251568	0.089346	-0.350192	0.000000	0.000000	3.000000	11.000000	0.000000
1409.019023	0.011472	0.541821	0.187962	79.951103	86.007393	125.699821	-2.130469	0.000000	4.523396	0.000000	0.000000	0.000000	0.251568	0.089346	-0.350192	0.000000	0.000000	3.000000	11.000000	0.000000
1409.022356	0.012338	0.542172	0.186801	79.951103	86.007393	125.699821	-2.130469	0.000000	4.523396	0.000000	0.000000	0.000000	0.259862	0.105333	-0.348160	0.000000	0.000000	3.000000	11.000000	0.000000
1409.025690	0.012338	0.542172	0.186801	79.951103	86.007393	125.699821	-2.130469	0.000000	4.523396	0.000000	0.000000	0.000000	0.259862	0.105333	-0.348160	0.000000	0.000000	3.000000	11.000000	0.000000
1409.029023	0.012338	0.542172	0.186801	79.964340	85.538063	125.242874	-2.124128	0.000000	4.526376	0.000000	0.000000	0.000000	0.259862	0.105333	-0.348160	0.000000	0.000000	3.000000	11.000000	0.000000
1409.032356	0.013171	0.542486	0.185643	79.964340	85.538063	125.242874	-2.124128	0.000000	4.526376	0.000000	0.000000	0.000000	0.249772	0.094202	-0.347530	0.000000	0.000000	3.000000	11.000000	0.000000
1409.035690	0.013171	0.542486	0.185643	79.964340	85.538063	125.242874	-2.124128	0.000000	4.526376	0.000000	0.000000	0.000000	0.249772	0.094202	-0.347530	0.000000	0.000000	3.000000	11.000000	0.000000
1409.039023	0.013171	0.542486	0.185643	79.982155	85.244423	125.846596	-2.118349	0.000000	4.529083	0.000000	0.000000	0.000000	0.249772	0.094202	-0.347530	0.000000	0.000000	3.000000	11.000000	0.000000
1409.042356	0.013939	0.542758	0.184452	79.982155	85.244423	125.846596	-2.118349	0.000000	4.529083	0.000000	0.000000	0.000000	0.230368	0.081741	-0.357125	0.000000	0.000000	3.000000	11.000000	0.000000
1409.045690	0.013939	0.542758	0.184452	79.982155	85.244423	125.846596	-2.118349	0.000000	4.529083	0.000000	0.000000	0.000000	0.230368	0.081741	-0.357125	0.000000	0.000000	3.000000	11.000000	0.000000
1409.049023	0.013939	0.542758	0.184452	80.027229	85.090187	127.354530	-2.114093	0.000000	4.531072	0.000000	0.000000	0.000000	0.230368	0.081741	-0.357125	0.000000	0.000000	3.000000	11.000000	0.000000
1409.052356	0.014642	0.543005	0.183210	80.027229	85.090187	127.354530	-2.114093	0.000000	4.531072	0.000000	0.000000	0.000000	0.210893	0.073851	-0.372649	0.000000	0.000000	3.000000	11.000000	0.000000
1409.055690	0.014642	0.543005	0.183210	80.027229	85.090187	127.354530	-2.114093	0.000000	4.531072	0.000000	0.000000	0.000000	0.210893	0.073851	-0.372649	0.000000	0.000000	3.000000	11.000000	0.000000
1409.059023	0.014642	0.543005	0.183210	80.121597	85.119026	127.840500	-2.111586	0.000000	4.532241	0.000000	0.000000	0.000000	0.210893	0.073851	-0.372649	0.000000	0.000000	3.000000	11.000000	0.000000
1409.062356	0.015431	0.543220	0.181878	80.121597	85.119026	127.840500	-2.111586	0.000000	4.532241	0.000000	0.000000	0.000000	0.236722	0.064546	-0.399798	0.000000	0.000000	3.000000	11.000000	0.000000
1409.065690	0.015431	0.543220	0.181878	80.121597	85.119026	127.840500	-2.111586	0.000000	4.532241	0.000000	0.000000	0.000000	0.236722	0.064546	-0.399798	0.000000	0.000000	3.000000	11.000000	0.000000
1409.069023	0.015431	0.543220	0.181878	80.198952	85.430801	128.039124	-2.108140	0.000000	4.533845	0.000000	0.000000	0.000000	0.236722	0.064546	-0.399798	0.000000	0.000000	3.000000	11.000000	0.000000
1409.072356	0.016276	0.543443	0.180485	80.198952	85.430801	128.039124	-2.108140	0.000000	4.533845	0.000000	0.000000	0.000000	0.253428	0.067047	-0.417825	0.000000	0.000000	3.000000	11.000000	0.000000
1409.075690	0.016276	0.543443	0.180485	80.198952	85.430801	128.039124	-2.108140	0.000000	4.533845	0.000000	0.000000	0.000000	0.253428	0.067047	-0.417825	0.000000	0.000000	3.000000	11.000000	0.000000
1409.079023	0.016276	0.543443	0.180485	80.222435	85.945206	128.479187	-2.104066	0.000000	4.535737	0.000000	0.000000	0.000000	0.253428	0.067047	-0.417825	0.000000	0.000000	3.000000	11.000000	0.000000
1409.082356	0.017116	0.543660	0.179053	80.222435	85.945206	128.479187	-2.104066	0.000000	4.535737	0.000000	0.000000	0.000000	0.251980	0.064994	-0.429538	0.000000	0.000000	3.000000	11.000000	0.000000
1409.085690	0.017116	0.543660	0.179053	80.222435	85.945206	128.479187	-2.104066	0.000000	4.535737	0.000000	0.000000	0.000000	0.251980	0.064994	-0.429538	0.000000	0.000000	3.000000	11.000000	0.000000
1409.089023	0.017116	0.543660	0.179053	80.231209	86.392601	128.893860	-2.100400	0.000000	4.537436	0.000000	0.000000	0.000000	0.251980	0.064994	-0.429538	0.000000	0.000000	3.000000	11.000000	0.000000
1409.092356	0.017980	0.543904	0.177576	80.231209	86.392601	128.893860	-2.100400	0.000000	4.537436	0.000000	0.000000	0.000000	0.259483	0.073329	-0.442978	0.000000	0.000000	3.000000	11.000000	0.000000
1409.095690	0.017980	0.543904	0.177576	80.231209	86.392601	128.893860	-2.100400	0.000000	4.537436	0.000000	0.000000	0.000000	0.259483	0.073329	-0.442978	0.000000	0.000000	3.000000	11.000000	0.000000
1409.099023	0.017980	0.543904	0.177576	80.242081	86.512962	129.010147	-2.096580	0.000000	4.539202	0.000000	0.000000	0.000000	0.259483	0.073329	-0.442978	0.000000	0.000000	3.000000	11.000000	0.000000
1409.102356	0.018841	0.544161	0.176076	80.242081	86.512962	129.010147	-2.096580	0.000000	4.539202	0.000000	0.000000	0.000000	0.258026	0.077085	-0.450245	0.000000	0.000000	3.000000	11.000000	0.000000
1409.105690	0.018841	0.544161	0.176076	80.242081	86.512962	129.010147	-2.096580	0.000000	4.539202	0.000000	0.000000	0.000000	0.258026	0.077085	-0.450245	0.000000	0.000000	3.000000	11.000000	0.000000
1409.109023	0.018841	0.544161	0.176076	80.256676	85.989014	128.456314	-2.093032	0.000000	4.540839	0.000000	0.000000	0.000000	0.258026	0.077085	-0.450245	0.000000	0.000000	3.000000	11.000000	0.000000
1409.112356	0.019727	0.544421	0.174605	80.256676	85.989014	128.456314	-2.093032	0.000000	4.540839	0.000000	0.000000	0.000000	0.266055	0.077818	-0.441165	0.000000	0.000000	3.000000	11.000000	0.000000
1409.115690	0.019727	0.544421	0.174605	80.256676	85.989014	128.456314	-2.093032	0.000000	4.540839	0.000000	0.000000	0.000000	0.266055	0.077818	-0.441165	0.000000	0.000000	3.000000	11.000000	0.000000
1409.119023	0.019727	0.544421	0.174605	80.273972	84.802902	127.235046	-2.088546	0.000000	4.542904	0.000000	0.000000	0.000000	0.266055	0.077818	-0.441165	0.000000	0.000000	3.000000	11.000000	0.000000
1409.122356	0.020581	0.544663	0.173151	80.273972	84.802902	127.235046	-2.088546	0.000000	4.542904	0.000000	0.000000	0.000000	0.255961	0.072673	-0.436075	0.000000	0.000000	3.000000	11.000000	0.000000
1409.125690	0.020581	0.544663	0.173151	80.273972	84.802902	127.235046	-2.088546	0.000000	4.542904	0.000000	0.000000	0.000000	0.255961	0.072673	-0.436075	0.000000	0.000000	3.000000	11.000000	0.000000
1409.129023	0.020581	0.544663	0.173151	80.283470	83.207962	125.606331	-2.084538	0.000000	4.544744	0.000000	0.000000	0.000000	0.255961	0.072673	-0.436075	0.000000	0.000000	3.000000	11.000000	0.000000
1409.132356	0.021372	0.544927	0.171747	80.283470	83.207962	125.606331	-2.084538	0.000000	4.544744	0.000000	0.000000	0.000000	0.237309	0.079361	-0.421373	0.000000	0.000000	3.000000	11.000000	0.000000
1409.135690	0.021372	0.544927	0.171747	80.283470	83.207962	125.606331	-2.084538	0.000000	4.544744	0.000000	0.000000	0.000000	0.237309	0.079361	-0.421373	0.000000	0.000000	3.000000	11.000000	0.000000
1409.139023	0.021372	0.544927	0.171747	80.283051	81.476501	123.836617	-2.081327	0.000000	4.546216	0.000000	0.000000	0.000000	0.237309	0.079361	-0.421373	0.000000	0.000000	3.000000	11.000000	0.000000
1409.142356	0.022191	0.545146	0.170398	80.283051	81.476501	123.836617	-2.081327	0.000000	4.546216	0.000000	0.000000	0.000000	0.245752	0.065500	-0.404583	0.000000	0.000000	3.000000	11.000000	0.000000
1409.145690	0.022191	0.545146	0.170398	80.283051	81.476501	123.836617	-2.081327	0.000000	4.546216	0.000000	0.000000	0.000000	0.245752	0.065500	-0.404583	0.000000	0.000000	3.000000	11.000000	0.000000
1409.149023	0.022191	0.545146	0.170398	80.277184	79.873314	122.192345	-2.076874	0.000000	4.548252	0.000000	0.000000	0.000000	0.245752	0.065500	-0.404583	0.000000	0.000000	3.000000	11.000000	0.000000
1409.152356	0.022979	0.545353	0.169103	80.277184	79.873314	122.192345	-2.076874	0.000000	4.548252	0.000000	0.000000	0.000000	0.236322	0.062037	-0.388502	0.000000	0.000000	3.000000	11.000000	0.000000
1409.155690	0.022979	0.545353	0.169103	80.277184	79.873314	122.192345	-2.076874	0.000000	4.548252	0.000000	0.000000	0.000000	0.236322	0.062037	-0.388502	0.000000	0.000000	3.000000	11.000000	0.000000
1409.159023	0.022979	0.545353	0.169103	80.264656	78.401474	120.684441	-2.072500	0.000000	4.550247	0.000000	0.000000	0.000000	0.236322	0.062037	-0.388502	0.000000	0.000000	3.000000	11.000000	0.000000
1409.162356	0.023735	0.545548	0.167862	80.264656	78.401474	120.684441	-2.072500	0.000000	4.550247	0.000000	0.000000	0.000000	0.227013	0.058655	-0.372315	0.000000	0.000000	3.000000	11.000000	0.000000
1409.165690	0.023735	0.545548	0.167862	80.264656	78.401474	120.684441	-2.072500	0.000000	4.550247	0.000000	0.000000	0.000000	0.227013	0.058655	-0.372315	0.000000	0.000000	3.000000	11.000000	0.000000
1409.169023	0.023735	0.545548	0.167862	80.250648	77.173309	119.414085	-2.068199	0.000000	4.552203	0.000000	0.000000	0.000000	0.227013	0.058655	-0.372315	0.000000	0.000000	3.000000	11.000000	0.000000
1409.172356	0.024490	0.545713	0.166659	80.250648	77.173309	119.414085	-2.068199	0.000000	4.552203	0.000000	0.000000	0.000000	0.226525	0.049442	-0.360990	0.000000	0.000000	3.000000	11.000000	0.000000
1409.175690	0.024490	0.545713	0.166659	80.250648	77.173309	119.414085	-2.068199	0.000000	4.552203	0.000000	0.000000	0.000000	0.226525	0.049442	-0.360990	0.000000	0.000000	3.000000	11.000000	0.000000
1409.179023	0.024490	0.545713	0.166659	80.236778	76.221138	118.417244	-2.063478	0.000000	4.554345	0.000000	0.000000	0.000000	0.226525	0.049442	-0.360990	0.000000	0.000000	3.000000	11.000000	0.000000
1409.182356	0.025186	0.545833	0.165516	80.236778	76.221138	118.417244	-2.063478	0.000000	4.554345	0.000000	0.000000	0.000000	0.208595	0.035981	-0.342802	0.000000	0.000000	3.000000	11.000000	0.000000
1409.185690	0.025186	0.545833	0.165516	80.236778	76.221138	118.417244	-2.063478	0.000000	4.554345	0.000000	0.000000	0.000000	0.208595	0.035981	-0.342802	0.000000	0.000000	3.000000	11.000000	0.000000
1409.189023	0.025186	0.545833	0.165516	80.227783	75.569809	117.724388	-2.059421	0.000000	4.556181	0.000000	0.000000	0.000000	0.208595	0.035981	-0.342802	0.000000	0.000000	3.000000	11.000000	0.000000
1409.192356	0.025850	0.545937	0.164393	80.227783	75.569809	117.724388	-2.059421	0.000000	4.556181	0.000000	0.000000	0.000000	0.199174	0.031296	-0.337044	0.000000	0.000000	3.000000	11.000000	0.000000
1409.195690	0.025850	0.545937	0.164393	80.227783	75.569809	117.724388	-2.059421	0.000000	4.556181	0.000000	0.000000	0.000000	0.199174	0.031296	-0.337044	0.000000	0.000000	3.000000	11.000000	0.000000
1409.199023	0.025850	0.545937	0.164393	80.227982	75.264076	117.373138	-2.055827	0.000000	4.557804	0.000000	0.000000	0.000000	0.199174	0.031296	-0.337044	0.000000	0.000000	3.000000	11.000000	0.000000
1409.202356	0.026455	0.545997	0.163331	80.227982	75.264076	117.373138	-2.055827	0.000000	4.557804	0.000000	0.000000	0.000000	0.181506	0.018003	-0.318629	0.000000	0.000000	3.000000	11.000000	0.000000
1409.205690	0.026455	0.545997	0.163331	80.227982	75.264076	117.373138	-2.055827	0.000000	4.557804	0.000000	0.000000	0.000000	0.181506	0.018003	-0.318629	0.000000	0.000000	3.000000	11.000000	0.000000
1409.209023	0.026455	0.545997	0.163331	80.237511	75.312599	117.375832	-2.052905	0.000000	4.559121	0.000000	0.000000	0.000000	0.181506	0.018003	-0.318629	0.000000	0.000000	3.000000	11.000000	0.000000
1409.212356	0.027029	0.546042	0.162288	80.237511	75.312599	117.375832	-2.052905	0.000000	4.559121	0.000000	0.000000	0.000000	0.172276	0.013436	-0.312717	0.000000	0.000000	3.000000	11.000000	0.000000
1409.215690	0.027029	0.546042	0.162288	80.237511	75.312599	117.375832	-2.052905	0.000000	4.559121	0.000000	0.000000	0.000000	0.172276	0.013436	-0.312717	0.000000	0.000000	3.000000	11.000000	0.000000
1409.219023	0.027029	0.546042	0.162288	80.254829	75.708466	117.727707	-2.050454	0.000000	4.560223	0.000000	0.000000	0.000000	0.172276	0.013436	-0.312717	0.000000	0.000000	3.000000	11.000000	0.000000
1409.222356	0.027515	0.546057	0.161289	80.254829	75.708466	117.727707	-2.050454	0.000000	4.560223	0.000000	0.000000	0.000000	0.145765	0.004603	-0.299842	0.000000	0.000000	3.000000	11.000000	0.000000
1409.225690	0.027515	0.546057	0.161289	80.254829	75.708466	117.727707	-2.050454	0.000000	4.560223	0.000000	0.000000	0.000000	0.145765	0.004603	-0.299842	0.000000	0.000000	3.000000	11.000000	0.000000
1409.229023	0.027515	0.546057	0.161289	80.272835	76.140800	118.120926	-2.049596	0.000000	4.560609	0.000000	0.000000	0.000000	0.145765	0.004603	-0.299842	0.000000	0.000000	3.000000	11.000000	0.000000
1409.232356	0.028000	0.546058	0.160308	80.272835	76.140800	118.120926	-2.049596	0.000000	4.560609	0.000000	0.000000	0.000000	0.145520	0.000117	-0.294194	0.000000	0.000000	3.000000	11.000000	0.000000
1409.235690	0.028000	0.546058	0.160308	80.272835	76.140800	118.120926	-2.049596	0.000000	4.560609	0.000000	0.000000	0.000000	0.145520	0.000117	-0.294194	0.000000	0.000000	3.000000	11.000000	0.000000
1409.239023	0.028000	0.546058	0.160308	80.292099	76.570366	118.512611	-2.048546	0.000000	4.561081	0.000000	0.000000	0.000000	0.145520	0.000117	-0.294194	0.000000	0.000000	3.000000	11.000000	0.000000
1409.242356	0.028395	0.546057	0.159330	80.292099	76.570366	118.512611	-2.048546	0.000000	4.561081	0.000000	0.000000	0.000000	0.118667	-0.000063	-0.293459	0.000000	0.000000	3.000000	11.000000	0.000000
1409.245690	0.028395	0.546057	0.159330	80.292099	76.570366	118.512611	-2.048546	0.000000	4.561081	0.000000	0.000000	0.000000	0.118667	-0.000063	-0.293459	0.000000	0.000000	3.000000	11.000000	0.000000
1409.249023	0.028395	0.546057	0.159330	80.309227	76.960732	118.869987	-2.049589	0.000000	4.560613	0.000000	0.000000	0.000000	0.118667	-0.000063	-0.293459	0.000000	0.000000	3.000000	11.000000	0.000000
1409.252356	0.028395	0.546057	0.159330	80.309227	76.960732	118.869987	-2.049589	0.000000	4.560613	0.000000	0.000000	0.000000	0.118667	-0.000063	-0.293459	0.000000	0.000000	3.000000	11.000000	0.000000
1409.255690	0.028793	0.546067	0.158423	80.309227	76.960732	118.869987	-2.049589	0.000000	4.560613	0.000000	0.000000	0.000000	0.119252	0.002902	-0.272194	0.000000	0.000000	3.000000	11.000000	0.000000
1409.259023	0.028793	0.546067	0.158423	80.326828	77.375473	119.246582	-2.049589	0.000000	4.560613	0.000000	0.000000	0.000000	0.119252	0.002902	-0.272194	0.000000	0.000000	3.000000	11.000000	0.000000
1409.262356	0.029189	0.546076	0.157514	80.326828	77.375473	119.246582	-2.049589	0.000000	4.560613	0.000000	0.000000	0.000000	0.118853	0.002733	-0.272579	0.000000	0.000000	3.000000	11.000000	0.000000
1409.265690	0.029189	0.546076	0.157514	80.326828	77.375473	119.246582	-2.049589	0.000000	4.560613	0.000000	0.000000	0.000000	0.118853	0.002733	-0.272579	0.000000	0.000000	3.000000	11.000000	0.000000
1409.269023	0.029189	0.546076	0.157514	80.342400	77.753281	119.588448	-2.050129	0.000000	4.560370	0.000000	0.000000	0.000000	0.118853	0.002733	-0.272579	0.000000	0.000000	3.000000	11.000000	0.000000
1409.272356	0.029612	0.546099	0.156582	80.342400	77.753281	119.588448	-2.050129	0.000000	4.560370	0.000000	0.000000	0.000000	0.126899	0.006809	-0.279551	0.000000	0.000000	3.000000	11.000000	0.000000
1409.275690	0.029612	0.546099	0.156582	80.342400	77.753281	119.588448	-2.050129	0.000000	4.560370	0.000000	0.000000	0.000000	0.126899	0.006809	-0.279551	0.000000	0.000000	3.000000	11.000000	0.000000
1409.279023	0.029612	0.546099	0.156582	80.358139	78.139046	119.935989	-2.050030	0.000000	4.560414	0.000000	0.000000	0.000000	0.126899	0.006809	-0.279551	0.000000	0.000000	3.000000	11.000000	0.000000
1409.282356	0.030004	0.546121	0.155650	80.358139	78.139046	119.935989	-2.050030	0.000000	4.560414	0.000000	0.000000	0.000000	0.117736	0.006643	-0.279540	0.000000	0.000000	3.000000	11.000000	0.000000
1409.285690	0.030004	0.546121	0.155650	80.358139	78.139046	119.935989	-2.050030	0.000000	4.560414	0.000000	0.000000	0.000000	0.117736	0.006643	-0.279540	0.000000	0.000000	3.000000	11.000000	0.000000
1409.289023	0.030004	0.546121	0.155650	80.374062	78.524483	120.289116	-2.050674	0.000000	4.560124	0.000000	0.000000	0.000000	0.117736	0.006643	-0.279540	0.000000	0.000000	3.000000	11.000000	0.000000
1409.292356	0.030366	0.546123	0.154703	80.374062	78.524483	120.289116	-2.050674	0.000000	4.560124	0.000000	0.000000	0.000000	0.108377	0.000632	-0.284216	0.000000	0.000000	3.000000	11.000000	0.000000
1409.295690	0.030366	0.546123	0.154703	80.374062	78.524483	120.289116	-2.050674	0.000000	4.560124	0.000000	0.000000	0.000000	0.108377	0.000632	-0.284216	0.000000	0.000000	3.000000	11.000000	0.000000
1409.299023	0.030366	0.546123	0.154703	80.389923	78.872627	120.611839	-2.052261	0.000000	4.559410	0.000000	0.000000	0.000000	0.108377	0.000632	-0.284216	0.000000	0.000000	3.000000	11.000000	0.000000
1409.302356	0.030665	0.546100	0.153705	80.389923	78.872627	120.611839	-2.052261	0.000000	4.559410	0.000000	0.000000	0.000000	0.089800	-0.006915	-0.299387	0.000000	0.000000	3.000000	11.000000	0.000000
1409.305690	0.030665	0.546100	0.153705	80.389923	78.872627	120.611839	-2.052261	0.000000	4.559410	0.000000	0.000000	0.000000	0.089800	-0.006915	-0.299387	0.000000	0.000000	3.000000	11.000000	0.000000
1409.309023	0.030665	0.546100	0.153705	80.404106	79.136086	120.861755	-2.055956	0.000000	4.557745	0.000000	0.000000	0.000000	0.089800	-0.006915	-0.299387	0.000000	0.000000	3.000000	11.000000	0.000000
1409.312356	0.030932	0.546071	0.152671	80.404106	79.136086	120.861755	-2.055956	0.000000	4.557745	0.000000	0.000000	0.000000	0.080204	-0.008674	-0.310294	0.000000	0.000000	3.000000	11.000000	0.000000
1409.315690	0.030932	0.546071	0.152671	80.404106	79.136086	120.861755	-2.055956	0.000000	4.557745	0.000000	0.000000	0.000000	0.080204	-0.008674	-0.310294	0.000000	0.000000	3.000000	11.000000	0.000000
1409.319023	0.030932	0.546071	0.152671	80.417328	79.289635	121.004356	-2.060894	0.000000	4.555515	0.000000	0.000000	0.000000	0.080204	-0.008674	-0.310294	0.000000	0.000000	3.000000	11.000000	0.000000
1409.322356	0.031111	0.546056	0.151619	80.417328	79.289635	121.004356	-2.060894	0.000000	4.555515	0.000000	0.000000	0.000000	0.053533	-0.004671	-0.315594	0.000000	0.000000	3.000000	11.000000	0.000000
1409.325690	0.031111	0.546056	0.151619	80.417328	79.289635	121.004356	-2.060894	0.000000	4.555515	0.000000	0.000000	0.000000	0.053533	-0.004671	-0.315594	0.000000	0.000000	3.000000	11.000000	0.000000
1409.329023	0.031111	0.546056	0.151619	80.425888	79.213409	120.919373	-2.068305	0.000000	4.552154	0.000000	0.000000	0.000000	0.053533	-0.004671	-0.315594	0.000000	0.000000	3.000000	11.000000	0.000000
1409.332356	0.031287	0.546087	0.150540	80.425888	79.213409	120.919373	-2.068305	0.000000	4.552154	0.000000	0.000000	0.000000	0.052879	0.009298	-0.323695	0.000000	0.000000	3.000000	11.000000	0.000000
1409.335690	0.031287	0.546087	0.150540	80.425888	79.213409	120.919373	-2.068305	0.000000	4.552154	0.000000	0.000000	0.000000	0.052879	0.009298	-0.323695	0.000000	0.000000	3.000000	11.000000	0.000000
1409.339023	0.031287	0.546087	0.150540	80.428619	78.830658	120.528938	-2.076166	0.000000	4.548575	0.000000	0.000000	0.000000	0.052879	0.009298	-0.323695	0.000000	0.000000	3.000000	11.000000	0.000000
1409.342356	0.031490	0.546164	0.149432	80.428619	78.830658	120.528938	-2.076166	0.000000	4.548575	0.000000	0.000000	0.000000	0.060854	0.023181	-0.332256	0.000000	0.000000	3.000000	11.000000	0.000000
1409.345690	0.031490	0.546164	0.149432	80.428619	78.830658	120.528938	-2.076166	0.000000	4.548575	0.000000	0.000000	0.000000	0.060854	0.023181	-0.332256	0.000000	0.000000	3.000000	11.000000	0.000000
1409.349023	0.031490	0.546164	0.149432	80.423698	78.126747	119.815399	-2.083781	0.000000	4.545092	0.000000	0.000000	0.000000	0.060854	0.023181	-0.332256	0.000000	0.000000	3.000000	11.000000	0.000000
1409.352356	0.031750	0.546292	0.148331	80.423698	78.126747	119.815399	-2.083781	0.000000	4.545092	0.000000	0.000000	0.000000	0.077967	0.038568	-0.330315	0.000000	0.000000	3.000000	11.000000	0.000000
1409.355690	0.031750	0.546292	0.148331	80.423698	78.126747	119.815399	-2.083781	0.000000	4.545092	0.000000	0.000000	0.000000	0.077967	0.038568	-0.330315	0.000000	0.000000	3.000000	11.000000	0.000000
1409.359023	0.031750	0.546292	0.148331	80.409355	77.115005	118.794640	-2.089977	0.000000	4.542246	0.000000	0.000000	0.000000	0.077967	0.038568	-0.330315	0.000000	0.000000	3.000000	11.000000	0.000000
1409.362356	0.032038	0.546472	0.147238	80.409355	77.115005	118.794640	-2.089977	0.000000	4.542246	0.000000	0.000000	0.000000	0.086386	0.053904	-0.327933	0.000000	0.000000	3.000000	11.000000	0.000000
1409.365690	0.032038	0.546472	0.147238	80.409355	77.115005	118.794640	-2.089977	0.000000	4.542246	0.000000	0.000000	0.000000	0.086386	0.053904	-0.327933	0.000000	0.000000	3.000000	11.000000	0.000000
1409.369023	0.032038	0.546472	0.147238	80.385628	75.883385	117.556610	-2.095446	0.000000	4.539725	0.000000	0.000000	0.000000	0.086386	0.053904	-0.327933	0.000000	0.000000	3.000000	11.000000	0.000000
1409.372356	0.032326	0.546656	0.146180	80.385628	75.883385	117.556610	-2.095446	0.000000	4.539725	0.000000	0.000000	0.000000	0.086581	0.055125	-0.317383	0.000000	0.000000	3.000000	11.000000	0.000000
1409.375690	0.032326	0.546656	0.146180	80.385628	75.883385	117.556610	-2.095446	0.000000	4.539725	0.000000	0.000000	0.000000	0.086581	0.055125	-0.317383	0.000000	0.000000	3.000000	11.000000	0.000000
1409.379023	0.032326	0.546656	0.146180	80.355568	74.613831	116.280746	-2.100555	0.000000	4.537364	0.000000	0.000000	0.000000	0.086581	0.055125	-0.317383	0.000000	0.000000	3.000000	11.000000	0.000000
1409.382356	0.032616	0.546877	0.145153	80.355568	74.613831	116.280746	-2.100555	0.000000	4.537364	0.000000	0.000000	0.000000	0.086720	0.066263	-0.308260	0.000000	0.000000	3.000000	11.000000	0.000000
1409.385690	0.032616	0.546877	0.145153	80.355568	74.613831	116.280746	-2.100555	0.000000	4.537364	0.000000	0.000000	0.000000	0.086720	0.066263	-0.308260	0.000000	0.000000	3.000000	11.000000	0.000000
1409.389023	0.032616	0.546877	0.145153	80.324921	73.471634	115.133194	-2.105356	0.000000	4.535138	0.000000	0.000000	0.000000	0.086720	0.066263	-0.308260	0.000000	0.000000	3.000000	11.000000	0.000000
1409.392356	0.032874	0.547044	0.144114	80.324921	73.471634	115.133194	-2.105356	0.000000	4.535138	0.000000	0.000000	0.000000	0.077606	0.050220	-0.311525	0.000000	0.000000	3.000000	11.000000	0.000000
1409.395690	0.032874	0.547044	0.144114	80.324921	73.471634	115.133194	-2.105356	0.000000	4.535138	0.000000	0.000000	0.000000	0.077606	0.050220	-0.311525	0.000000	0.000000	3.000000	11.000000	0.000000
1409.399023	0.032874	0.547044	0.144114	80.296516	72.485619	114.142830	-2.111134	0.000000	4.532451	0.000000	0.000000	0.000000	0.077606	0.050220	-0.311525	0.000000	0.000000	3.000000	11.000000	0.000000
1409.402356	0.033103	0.547210	0.143076	80.296516	72.485619	114.142830	-2.111134	0.000000	4.532451	0.000000	0.000000	0.000000	0.068713	0.049851	-0.311466	0.000000	0.000000	3.000000	11.000000	0.000000
1409.405690	0.033103	0.547210	0.143076	80.296516	72.485619	114.142830	-2.111134	0.000000	4.532451	0.000000	0.000000	0.000000	0.068713	0.049851	-0.311466	0.000000	0.000000	3.000000	11.000000	0.000000
1409.409023	0.033103	0.547210	0.143076	80.276115	71.750267	113.403259	-2.117753	0.000000	4.529362	0.000000	0.000000	0.000000	0.068713	0.049851	-0.311466	0.000000	0.000000	3.000000	11.000000	0.000000
1409.412356	0.033302	0.547323	0.142027	80.276115	71.750267	113.403259	-2.117753	0.000000	4.529362	0.000000	0.000000	0.000000	0.059680	0.033909	-0.314716	0.000000	0.000000	3.000000	11.000000	0.000000
1409.415690	0.033302	0.547323	0.142027	80.276115	71.750267	113.403259	-2.117753	0.000000	4.529362	0.000000	0.000000	0.000000	0.059680	0.033909	-0.314716	0.000000	0.000000	3.000000	11.000000	0.000000
1409.419023	0.033302	0.547323	0.142027	80.264008	71.254669	112.902702	-2.125374	0.000000	4.525791	0.000000	0.000000	0.000000	0.059680	0.033909	-0.314716	0.000000	0.000000	3.000000	11.000000	0.000000
1409.422356	0.033471	0.547449	0.140957	80.264008	71.254669	112.902702	-2.125374	0.000000	4.525791	0.000000	0.000000	0.000000	0.050524	0.037652	-0.320924	0.000000	0.000000	3.000000	11.000000	0.000000
1409.425690	0.033471	0.547449	0.140957	80.264008	71.254669	112.902702	-2.125374	0.000000	4.525791	0.000000	0.000000	0.000000	0.050524	0.037652	-0.320924	0.000000	0.000000	3.000000	11.000000	0.000000
1409.429023	0.033471	0.547449	0.140957	80.262054	71.005623	112.642906	-2.134147	0.000000	4.521661	0.000000	0.000000	0.000000	0.050524	0.037652	-0.320924	0.000000	0.000000	3.000000	11.000000	0.000000
1409.432356	0.033664	0.547568	0.139848	80.262054	71.005623	112.642906	-2.134147	0.000000	4.521661	0.000000	0.000000	0.000000	0.058134	0.035626	-0.332915	0.000000	0.000000	3.000000	11.000000	0.000000
1409.435690	0.033664	0.547568	0.139848	80.262054	71.005623	112.642906	-2.134147	0.000000	4.521661	0.000000	0.000000	0.000000	0.058134	0.035626	-0.332915	0.000000	0.000000	3.000000	11.000000	0.000000
1409.439023	0.033664	0.547568	0.139848	80.267181	70.929237	112.553299	-2.142861	0.000000	4.517538	0.000000	0.000000	0.000000	0.058134	0.035626	-0.332915	0.000000	0.000000	3.000000	11.000000	0.000000
1409.442356	0.033856	0.547666	0.138720	80.267181	70.929237	112.553299	-2.142861	0.000000	4.517538	0.000000	0.000000	0.000000	0.057554	0.029523	-0.338172	0.000000	0.000000	3.000000	11.000000	0.000000
1409.445690	0.033856	0.547666	0.138720	80.267181	70.929237	112.553299	-2.142861	0.000000	4.517538	0.000000	0.000000	0.000000	0.057554	0.029523	-0.338172	0.000000	0.000000	3.000000	11.000000	0.000000
1409.449023	0.033856	0.547666	0.138720	80.283112	71.095840	112.703667	-2.151962	0.000000	4.513209	0.000000	0.000000	0.000000	0.057554	0.029523	-0.338172	0.000000	0.000000	3.000000	11.000000	0.000000
1409.452356	0.034046	0.547809	0.137566	80.283112	71.095840	112.703667	-2.151962	0.000000	4.513209	0.000000	0.000000	0.000000	0.056796	0.042976	-0.346417	0.000000	0.000000	3.000000	11.000000	0.000000
1409.455690	0.034046	0.547809	0.137566	80.283112	71.095840	112.703667	-2.151962	0.000000	4.513209	0.000000	0.000000	0.000000	0.056796	0.042976	-0.346417	0.000000	0.000000	3.000000	11.000000	0.000000
1409.459023	0.034046	0.547809	0.137566	80.304459	71.393761	112.986145	-2.161604	0.000000	4.508599	0.000000	0.000000	0.000000	0.056796	0.042976	-0.346417	0.000000	0.000000	3.000000	11.000000	0.000000
1409.462356	0.034206	0.547919	0.136416	80.304459	71.393761	112.986145	-2.161604	0.000000	4.508599	0.000000	0.000000	0.000000	0.048107	0.032801	-0.344921	0.000000	0.000000	3.000000	11.000000	0.000000
1409.465690	0.034206	0.547919	0.136416	80.304459	71.393761	112.986145	-2.161604	0.000000	4.508599	0.000000	0.000000	0.000000	0.048107	0.032801	-0.344921	0.000000	0.000000	3.000000	11.000000	0.000000
1409.469023	0.034206	0.547919	0.136416	80.322281	71.574249	113.156158	-2.172091	0.000000	4.503557	0.000000	0.000000	0.000000	0.048107	0.032801	-0.344921	0.000000	0.000000	3.000000	11.000000	0.000000
1409.472356	0.034283	0.548032	0.135307	80.322281	71.574249	113.156158	-2.172091	0.000000	4.503557	0.000000	0.000000	0.000000	0.023155	0.034137	-0.332769	0.000000	0.000000	3.000000	11.000000	0.000000
1409.475690	0.034283	0.548032	0.135307	80.322281	71.574249	113.156158	-2.172091	0.000000	4.503557	0.000000	0.000000	0.000000	0.023155	0.034137	-0.332769	0.000000	0.000000	3.000000	11.000000	0.000000
1409.479023	0.034283	0.548032	0.135307	80.328766	71.510727	113.092590	-2.184428	0.000000	4.497586	0.000000	0.000000	0.000000	0.023155	0.034137	-0.332769	0.000000	0.000000	3.000000	11.000000	0.000000
1409.482356	0.034334	0.548118	0.134240	80.328766	71.510727	113.092590	-2.184428	0.000000	4.497586	0.000000	0.000000	0.000000	0.015286	0.025765	-0.320046	0.000000	0.000000	3.000000	11.000000	0.000000
1409.485690	0.034334	0.548118	0.134240	80.328766	71.510727	113.092590	-2.184428	0.000000	4.497586	0.000000	0.000000	0.000000	0.015286	0.025765	-0.320046	0.000000	0.000000	3.000000	11.000000	0.000000
1409.489023	0.034334	0.548118	0.134240	80.326324	71.237045	112.826698	-2.197067	0.000000	4.491425	0.000000	0.000000	0.000000	0.015286	0.025765	-0.320046	0.000000	0.000000	3.000000	11.000000	0.000000
1409.492356	0.034334	0.548118	0.134240	80.326324	71.237045	112.826698	-2.197067	0.000000	4.491425	0.000000	0.000000	0.000000	0.015286	0.025765	-0.320046	0.000000	0.000000	3.000000	11.000000	0.000000
1409.495690	0.034333	0.548182	0.133254	80.326324	71.237045	112.826698	-2.197067	0.000000	4.491425	0.000000	0.000000	0.000000	-0.000286	0.019205	-0.295606	0.000000	0.000000	3.000000	11.000000	0.000000
1409.499023	0.034333	0.548182	0.133254	80.322586	70.934021	112.534561	-2.197067	0.000000	4.491425	0.000000	0.000000	0.000000	-0.000286	0.019205	-0.295606	0.000000	0.000000	3.000000	11.000000	0.000000
1409.502356	0.034308	0.548206	0.132333	80.322586	70.934021	112.534561	-2.197067	0.000000	4.491425	0.000000	0.000000	0.000000	-0.007649	0.007032	-0.276420	0.000000	0.000000	3.000000	11.000000	0.000000
1409.505690	0.034308	0.548206	0.132333	80.322586	70.934021	112.534561	-2.197067	0.000000	4.491425	0.000000	0.000000	0.000000	-0.007649	0.007032	-0.276420	0.000000	0.000000	3.000000	11.000000	0.000000
1409.509023	0.034308	0.548206	0.132333	80.318115	70.660408	112.272987	-2.223223	0.000000	4.478535	0.000000	0.000000	0.000000	-0.007649	0.007032	-0.276420	0.000000	0.000000	3.000000	11.000000	0.000000
1409.512356	0.034308	0.548206	0.132333	80.318115	70.660408	112.272987	-2.223223	0.000000	4.478535	0.000000	0.000000	0.000000	-0.007649	0.007032	-0.276420	0.000000	0.000000	3.000000	11.000000	0.000000
1409.515690	0.034284	0.548202	0.131453	80.318115	70.660408	112.272987	-2.223223	0.000000	4.478535	0.000000	0.000000	0.000000	-0.006954	-0.001113	-0.264025	0.000000	0.000000	3.000000	11.000000	0.000000
1409.519023	0.034284	0.548202	0.131453	80.323700	70.594193	112.213783	-2.223223	0.000000	4.478535	0.000000	0.000000	0.000000	-0.006954	-0.001113	-0.264025	0.000000	0.000000	3.000000	11.000000	0.000000
1409.522356	0.034262	0.548217	0.130588	80.323700	70.594193	112.213783	-2.223223	0.000000	4.478535	0.000000	0.000000	0.000000	-0.006711	0.004427	-0.259435	0.000000	0.000000	3.000000	11.000000	0.000000
1409.525690	0.034262	0.548217	0.130588	80.323700	70.594193	112.213783	-2.223223	0.000000	4.478535	0.000000	0.000000	0.000000	-0.006711	0.004427	-0.259435	0.000000	0.000000	3.000000	11.000000	0.000000
1409.529023	0.034262	0.548217	0.130588	80.342026	70.814980	112.435287	-2.248204	0.000000	4.466047	0.000000	0.000000	0.000000	-0.006711	0.004427	-0.259435	0.000000	0.000000	3.000000	11.000000	0.000000
1409.532356	0.034262	0.548217	0.130588	80.342026	70.814980	112.435287	-2.248204	0.000000	4.466047	0.000000	0.000000	0.000000	-0.006711	0.004427	-0.259435	0.000000	0.000000	3.000000	11.000000	0.000000
1409.535690	0.034266	0.548212	0.129705	80.342026	70.814980	112.435287	-2.248204	0.000000	4.466047	0.000000	0.000000	0.000000	0.001323	-0.001436	-0.265039	0.000000	0.000000	3.000000	11.000000	0.000000
1409.539023	0.034266	0.548212	0.129705	80.365410	71.177856	112.802124	-2.248204	0.000000	4.466047	0.000000	0.000000	0.000000	0.001323	-0.001436	-0.265039	0.000000	0.000000	3.000000	11.000000	0.000000
1409.542356	0.034240	0.548182	0.128768	80.365410	71.177856	112.802124	-2.248204	0.000000	4.466047	0.000000	0.000000	0.000000	-0.008029	-0.009014	-0.280939	0.000000	0.000000	3.000000	11.000000	0.000000
1409.545690	0.034240	0.548182	0.128768	80.365410	71.177856	112.802124	-2.248204	0.000000	4.466047	0.000000	0.000000	0.000000	-0.008029	-0.009014	-0.280939	0.000000	0.000000	3.000000	11.000000	0.000000
1409.549023	0.034240	0.548182	0.128768	80.389473	71.529312	113.153488	-2.274060	0.000000	4.452938	0.000000	0.000000	0.000000	-0.008029	-0.009014	-0.280939	0.000000	0.000000	3.000000	11.000000	0.000000
1409.552356	0.034240	0.548182	0.128768	80.389473	71.529312	113.153488	-2.274060	0.000000	4.452938	0.000000	0.000000	0.000000	-0.008029	-0.009014	-0.280939	0.000000	0.000000	3.000000	11.000000	0.000000
1409.555690	0.034237	0.548159	0.127770	80.389473	71.529312	113.153488	-2.274060	0.000000	4.452938	0.000000	0.000000	0.000000	-0.000773	-0.006996	-0.299355	0.000000	0.000000	3.000000	11.000000	0.000000
1409.559023	0.034237	0.548159	0.127770	80.413315	71.902992	113.532005	-2.274060	0.000000	4.452938	0.000000	0.000000	0.000000	-0.000773	-0.006996	-0.299355	0.000000	0.000000	3.000000	11.000000	0.000000
1409.562356	0.034208	0.548122	0.126794	80.413315	71.902992	113.532005	-2.274060	0.000000	4.452938	0.000000	0.000000	0.000000	-0.008793	-0.011082	-0.292829	0.000000	0.000000	3.000000	11.000000	0.000000
1409.565690	0.034208	0.548122	0.126794	80.413315	71.902992	113.532005	-2.274060	0.000000	4.452938	0.000000	0.000000	0.000000	-0.008793	-0.011082	-0.292829	0.000000	0.000000	3.000000	11.000000	0.000000
1409.569023	0.034208	0.548122	0.126794	80.435425	72.184929	113.818962	-2.302883	0.000000	4.438100	0.000000	0.000000	0.000000	-0.008793	-0.011082	-0.292829	0.000000	0.000000	3.000000	11.000000	0.000000
1409.572356	0.034175	0.548059	0.125763	80.435425	72.184929	113.818962	-2.302883	0.000000	4.438100	0.000000	0.000000	0.000000	-0.009790	-0.018673	-0.309333	0.000000	0.000000	3.000000	11.000000	0.000000
1409.575690	0.034175	0.548059	0.125763	80.435425	72.184929	113.818962	-2.302883	0.000000	4.438100	0.000000	0.000000	0.000000	-0.009790	-0.018673	-0.309333	0.000000	0.000000	3.000000	11.000000	0.000000
1409.579023	0.034175	0.548059	0.125763	80.444778	72.237137	113.882126	-2.318623	0.000000	4.429897	0.000000	0.000000	0.000000	-0.009790	-0.018673	-0.309333	0.000000	0.000000	3.000000	11.000000	0.000000
1409.582356	0.034142	0.547997	0.124731	80.444778	72.237137	113.882126	-2.318623	0.000000	4.429897	0.000000	0.000000	0.000000	-0.009840	-0.018846	-0.309703	0.000000	0.000000	3.000000	11.000000	0.000000
1409.585690	0.034142	0.547997	0.124731	80.444778	72.237137	113.882126	-2.318623	0.000000	4.429897	0.000000	0.000000	0.000000	-0.009840	-0.018846	-0.309703	0.000000	0.000000	3.000000	11.000000	0.000000
1409.589023	0.034142	0.547997	0.124731	80.443977	71.974251	113.632950	-2.334555	0.000000	4.421521	0.000000	0.000000	0.000000	-0.009840	-0.018846	-0.309703	0.000000	0.000000	3.000000	11.000000	0.000000
1409.592356	0.034142	0.547997	0.124731	80.443977	71.974251	113.632950	-2.334555	0.000000	4.421521	0.000000	0.000000	0.000000	-0.009840	-0.018846	-0.309703	0.000000	0.000000	3.000000	11.000000	0.000000
1409.595690	0.034140	0.547958	0.123750	80.443977	71.974251	113.632950	-2.334555	0.000000	4.421521	0.000000	0.000000	0.000000	-0.000665	-0.011571	-0.294337	0.000000	0.000000	3.000000	11.000000	0.000000
1409.599023	0.034140	0.547958	0.123750	80.430428	71.427315	113.094627	-2.334555	0.000000	4.421521	0.000000	0.000000	0.000000	-0.000665	-0.011571	-0.294337	0.000000	0.000000	3.000000	11.000000	0.000000
1409.602356	0.034166	0.547938	0.122782	80.430428	71.427315	113.094627	-2.334555	0.000000	4.421521	0.000000	0.000000	0.000000	0.007808	-0.006100	-0.290234	0.000000	0.000000	3.000000	11.000000	0.000000
1409.605690	0.034166	0.547938	0.122782	80.430428	71.427315	113.094627	-2.334555	0.000000	4.421521	0.000000	0.000000	0.000000	0.007808	-0.006100	-0.290234	0.000000	0.000000	3.000000	11.000000	0.000000
1409.609023	0.034166	0.547938	0.122782	80.411316	70.753548	112.426010	-2.362714	0.000000	4.406538	0.000000	0.000000	0.000000	0.007808	-0.006100	-0.290234	0.000000	0.000000	3.000000	11.000000	0.000000
1409.612356	0.034166	0.547938	0.122782	80.411316	70.753548	112.426010	-2.362714	0.000000	4.406538	0.000000	0.000000	0.000000	0.007808	-0.006100	-0.290234	0.000000	0.000000	3.000000	11.000000	0.000000
1409.615690	0.034276	0.547954	0.121842	80.411316	70.753548	112.426010	-2.362714	0.000000	4.406538	0.000000	0.000000	0.000000	0.033026	0.004997	-0.282160	0.000000	0.000000	3.000000	11.000000	0.000000
1409.619023	0.034276	0.547954	0.121842	80.392639	70.128181	111.799751	-2.362714	0.000000	4.406538	0.000000	0.000000	0.000000	0.033026	0.004997	-0.282160	0.000000	0.000000	3.000000	11.000000	0.000000
1409.622356	0.034385	0.548002	0.120895	80.392639	70.128181	111.799751	-2.362714	0.000000	4.406538	0.000000	0.000000	0.000000	0.032762	0.014308	-0.283940	0.000000	0.000000	3.000000	11.000000	0.000000
1409.625690	0.034385	0.548002	0.120895	80.392639	70.128181	111.799751	-2.362714	0.000000	4.406538	0.000000	0.000000	0.000000	0.032762	0.014308	-0.283940	0.000000	0.000000	3.000000	11.000000	0.000000
1409.629023	0.034385	0.548002	0.120895	80.369690	69.455528	111.128616	-2.385057	0.000000	4.394485	0.000000	0.000000	0.000000	0.032762	0.014308	-0.283940	0.000000	0.000000	3.000000	11.000000	0.000000
1409.632356	0.034385	0.548002	0.120895	80.369690	69.455528	111.128616	-2.385057	0.000000	4.394485	0.000000	0.000000	0.000000	0.032762	0.014308	-0.283940	0.000000	0.000000	3.000000	11.000000	0.000000
1409.635690	0.034521	0.548049	0.119946	80.369690	69.455528	111.128616	-2.385057	0.000000	4.394485	0.000000	0.000000	0.000000	0.040801	0.014084	-0.284723	0.000000	0.000000	3.000000	11.000000	0.000000
1409.639023	0.034521	0.548049	0.119946	80.347321	68.838470	110.509155	-2.385057	0.000000	4.394485	0.000000	0.000000	0.000000	0.040801	0.014084	-0.284723	0.000000	0.000000	3.000000	11.000000	0.000000
1409.642356	0.034631	0.548133	0.119031	80.347321	68.838470	110.509155	-2.385057	0.000000	4.394485	0.000000	0.000000	0.000000	0.032986	0.025097	-0.274649	0.000000	0.000000	3.000000	11.000000	0.000000
1409.645690	0.034631	0.548133	0.119031	80.347321	68.838470	110.509155	-2.385057	0.000000	4.394485	0.000000	0.000000	0.000000	0.032986	0.025097	-0.274649	0.000000	0.000000	3.000000	11.000000	0.000000
1409.649023	0.034631	0.548133	0.119031	80.331200	68.354424	110.026665	-2.406815	0.000000	4.382607	0.000000	0.000000	0.000000	0.032986	0.025097	-0.274649	0.000000	0.000000	3.000000	11.000000	0.000000
1409.652356	0.034631	0.548133	0.119031	80.331200	68.354424	110.026665	-2.406815	0.000000	4.382607	0.000000	0.000000	0.000000	0.032986	0.025097	-0.274649	0.000000	0.000000	3.000000	11.000000	0.000000
1409.655690	0.034714	0.548184	0.118121	80.331200	68.354424	110.026665	-2.406815	0.000000	4.382607	0.000000	0.000000	0.000000	0.024711	0.015391	-0.272934	0.000000	0.000000	3.000000	11.000000	0.000000
1409.659023	0.034714	0.548184	0.118121	80.319115	67.961411	109.636604	-2.406815	0.000000	4.382607	0.000000	0.000000	0.000000	0.024711	0.015391	-0.272934	0.000000	0.000000	3.000000	11.000000	0.000000
1409.662356	0.034771	0.548241	0.117250	80.319115	67.961411	109.636604	-2.406815	0.000000	4.382607	0.000000	0.000000	0.000000	0.017075	0.016987	-0.261318	0.000000	0.000000	3.000000	11.000000	0.000000
1409.665690	0.034771	0.548241	0.117250	80.319115	67.961411	109.636604	-2.406815	0.000000	4.382607	0.000000	0.000000	0.000000	0.017075	0.016987	-0.261318	0.000000	0.000000	3.000000	11.000000	0.000000
1409.669023	0.034771	0.548241	0.117250	80.313492	67.720314	109.395340	-2.430791	0.000000	4.369354	0.000000	0.000000	0.000000	0.017075	0.016987	-0.261318	0.000000	0.000000	3.000000	11.000000	0.000000
1409.672356	0.034771	0.548241	0.117250	80.313492	67.720314	109.395340	-2.430791	0.000000	4.369354	0.000000	0.000000	0.000000	0.017075	0.016987	-0.261318	0.000000	0.000000	3.000000	11.000000	0.000000
1409.675690	0.034856	0.548284	0.116398	80.313492	67.720314	109.395340	-2.430791	0.000000	4.369354	0.000000	0.000000	0.000000	0.025521	0.012982	-0.255610	0.000000	0.000000	3.000000	11.000000	0.000000
1409.679023	0.034856	0.548284	0.116398	80.318748	67.707603	109.370682	-2.430791	0.000000	4.369354	0.000000	0.000000	0.000000	0.025521	0.012982	-0.255610	0.000000	0.000000	3.000000	11.000000	0.000000
1409.682356	0.034995	0.548377	0.115553	80.318748	67.707603	109.370682	-2.430791	0.000000	4.369354	0.000000	0.000000	0.000000	0.041910	0.027814	-0.253375	0.000000	0.000000	3.000000	11.000000	0.000000
1409.685690	0.034995	0.548377	0.115553	80.318748	67.707603	109.370682	-2.430791	0.000000	4.369354	0.000000	0.000000	0.000000	0.041910	0.027814	-0.253375	0.000000	0.000000	3.000000	11.000000	0.000000
1409.689023	0.034995	0.548377	0.115553	80.335045	67.926331	109.562965	-2.451474	0.000000	4.357783	0.000000	0.000000	0.000000	0.041910	0.027814	-0.253375	0.000000	0.000000	3.000000	11.000000	0.000000
1409.692356	0.034995	0.548377	0.115553	80.335045	67.926331	109.562965	-2.451474	0.000000	4.357783	0.000000	0.000000	0.000000	0.041910	0.027814	-0.253375	0.000000	0.000000	3.000000	11.000000	0.000000
1409.695690	0.035270	0.548500	0.114695	80.335045	67.926331	109.562965	-2.451474	0.000000	4.357783	0.000000	0.000000	0.000000	0.082360	0.036977	-0.257604	0.000000	0.000000	3.000000	11.000000	0.000000
1409.699023	0.035270	0.548500	0.114695	80.352562	68.180275	109.781929	-2.451474	0.000000	4.357783	0.000000	0.000000	0.000000	0.082360	0.036977	-0.257604	0.000000	0.000000	3.000000	11.000000	0.000000
1409.702356	0.035597	0.548654	0.113827	80.352562	68.180275	109.781929	-2.451474	0.000000	4.357783	0.000000	0.000000	0.000000	0.098227	0.046105	-0.260376	0.000000	0.000000	3.000000	11.000000	0.000000
1409.705690	0.035597	0.548654	0.113827	80.352562	68.180275	109.781929	-2.451474	0.000000	4.357783	0.000000	0.000000	0.000000	0.098227	0.046105	-0.260376	0.000000	0.000000	3.000000	11.000000	0.000000
1409.709023	0.035597	0.548654	0.113827	80.370827	68.424370	109.984207	-2.462192	0.000000	4.351736	0.000000	0.000000	0.000000	0.098227	0.046105	-0.260376	0.000000	0.000000	3.000000	11.000000	0.000000
1409.712356	0.035597	0.548654	0.113827	80.370827	68.424370	109.984207	-2.462192	0.000000	4.351736	0.000000	0.000000	0.000000	0.098227	0.046105	-0.260376	0.000000	0.000000	3.000000	11.000000	0.000000
1409.715690	0.035975	0.548800	0.112916	80.370827	68.424370	109.984207	-2.462192	0.000000	4.351736	0.000000	0.000000	0.000000	0.113388	0.043988	-0.273121	0.000000	0.000000	3.000000	11.000000	0.000000
1409.719023	0.035975	0.548800	0.112916	80.383743	68.562927	110.082420	-2.462192	0.000000	4.351736	0.000000	0.000000	0.000000	0.113388	0.043988	-0.273121	0.000000	0.000000	3.000000	11.000000	0.000000
1409.722356	0.036321	0.548952	0.111947	80.383743	68.562927	110.082420	-2.462192	0.000000	4.351736	0.000000	0.000000	0.000000	0.103713	0.045593	-0.290843	0.000000	0.000000	3.000000	11.000000	0.000000
1409.725690	0.036321	0.548952	0.111947	80.383743	68.562927	110.082420	-2.462192	0.000000	4.351736	0.000000	0.000000	0.000000	0.103713	0.045593	-0.290843	0.000000	0.000000	3.000000	11.000000	0.000000
1409.729023	0.036321	0.548952	0.111947	80.383171	68.452522	109.939972	-2.472183	0.000000	4.346068	0.000000	0.000000	0.000000	0.103713	0.045593	-0.290843	0.000000	0.000000	3.000000	11.000000	0.000000
1409.732356	0.036665	0.549103	0.110976	80.383171	68.452522	109.939972	-2.472183	0.000000	4.346068	0.000000	0.000000	0.000000	0.103286	0.045260	-0.291188	0.000000	0.000000	3.000000	11.000000	0.000000
1409.735690	0.036665	0.549103	0.110976	80.383171	68.452522	109.939972	-2.472183	0.000000	4.346068	0.000000	0.000000	0.000000	0.103286	0.045260	-0.291188	0.000000	0.000000	3.000000	11.000000	0.000000
1409.739023	0.036665	0.549103	0.110976	80.362144	67.939453	109.405884	-2.478325	0.000000	4.342569	0.000000	0.000000	0.000000	0.103286	0.045260	-0.291188	0.000000	0.000000	3.000000	11.000000	0.000000
1409.742356	0.036665	0.549103	0.110976	80.362144	67.939453	109.405884	-2.478325	0.000000	4.342569	0.000000	0.000000	0.000000	0.103286	0.045260	-0.291188	0.000000	0.000000	3.000000	11.000000	0.000000
1409.745690	0.036957	0.549259	0.110046	80.362144	67.939453	109.405884	-2.478325	0.000000	4.342569	0.000000	0.000000	0.000000	0.087452	0.046803	-0.279010	0.000000	0.000000	3.000000	11.000000	0.000000
1409.749023	0.036957	0.549259	0.110046	80.321793	67.104469	108.564194	-2.478325	0.000000	4.342569	0.000000	0.000000	0.000000	0.087452	0.046803	-0.279010	0.000000	0.000000	3.000000	11.000000	0.000000
1409.752356	0.037221	0.549433	0.109133	80.321793	67.104469	108.564194	-2.478325	0.000000	4.342569	0.000000	0.000000	0.000000	0.079356	0.052065	-0.273797	0.000000	0.000000	3.000000	11.000000	0.000000
1409.755690	0.037221	0.549433	0.109133	80.321793	67.104469	108.564194	-2.478325	0.000000	4.342569	0.000000	0.000000	0.000000	0.079356	0.052065	-0.273797	0.000000	0.000000	3.000000	11.000000	0.000000
1409.759023	0.037221	0.549433	0.109133	80.275703	66.228691	107.676140	-2.493157	0.000000	4.334070	0.000000	0.000000	0.000000	0.079356	0.052065	-0.273797	0.000000	0.000000	3.000000	11.000000	0.000000
1409.762356	0.037221	0.549433	0.109133	80.275703	66.228691	107.676140	-2.493157	0.000000	4.334070	0.000000	0.000000	0.000000	0.079356	0.052065	-0.273797	0.000000	0.000000	3.000000	11.000000	0.000000
1409.765690	0.037465	0.549605	0.108320	80.275703	66.228691	107.676140	-2.493157	0.000000	4.334070	0.000000	0.000000	0.000000	0.072932	0.051776	-0.244077	0.000000	0.000000	3.000000	11.000000	0.000000
1409.769023	0.037465	0.549605	0.108320	80.232147	65.460686	106.890793	-2.493157	0.000000	4.334070	0.000000	0.000000	0.000000	0.072932	0.051776	-0.244077	0.000000	0.000000	3.000000	11.000000	0.000000
1409.772356	0.037764	0.549833	0.107552	80.232147	65.460686	106.890793	-2.493157	0.000000	4.334070	0.000000	0.000000	0.000000	0.089752	0.068254	-0.230416	0.000000	0.000000	3.000000	11.000000	0.000000
1409.775690	0.037764	0.549833	0.107552	80.232147	65.460686	106.890793	-2.493157	0.000000	4.334070	0.000000	0.000000	0.000000	0.089752	0.068254	-0.230416	0.000000	0.000000	3.000000	11.000000	0.000000
1409.779023	0.037764	0.549833	0.107552	80.191216	64.804794	106.211479	-2.504261	0.000000	4.327663	0.000000	0.000000	0.000000	0.089752	0.068254	-0.230416	0.000000	0.000000	3.000000	11.000000	0.000000
1409.782356	0.037764	0.549833	0.107552	80.191216	64.804794	106.211479	-2.504261	0.000000	4.327663	0.000000	0.000000	0.000000	0.089752	0.068254	-0.230416	0.000000	0.000000	3.000000	11.000000	0.000000
1409.785690	0.038067	0.550072	0.106860	80.191216	64.804794	106.211479	-2.504261	0.000000	4.327663	0.000000	0.000000	0.000000	0.091011	0.071759	-0.207645	0.000000	0.000000	3.000000	11.000000	0.000000
1409.789023	0.038067	0.550072	0.106860	80.166504	64.442375	105.817787	-2.504261	0.000000	4.327663	0.000000	0.000000	0.000000	0.091011	0.071759	-0.207645	0.000000	0.000000	3.000000	11.000000	0.000000
1409.792356	0.038377	0.550360	0.106277	80.166504	64.442375	105.817787	-2.504261	0.000000	4.327663	0.000000	0.000000	0.000000	0.092996	0.086464	-0.174853	0.000000	0.000000	3.000000	11.000000	0.000000
1409.795690	0.038377	0.550360	0.106277	80.166504	64.442375	105.817787	-2.504261	0.000000	4.327663	0.000000	0.000000	0.000000	0.092996	0.086464	-0.174853	0.000000	0.000000	3.000000	11.000000	0.000000
1409.799023	0.038377	0.550360	0.106277	80.156700	64.332664	105.677055	-2.508055	0.000000	4.325467	0.000000	0.000000	0.000000	0.092996	0.086464	-0.174853	0.000000	0.000000	3.000000	11.000000	0.000000
1409.802356	0.038377	0.550360	0.106277	80.156700	64.332664	105.677055	-2.508055	0.000000	4.325467	0.000000	0.000000	0.000000	0.092996	0.086464	-0.174853	0.000000	0.000000	3.000000	11.000000	0.000000
1409.805690	0.038662	0.550685	0.105728	80.156700	64.332664	105.677055	-2.508055	0.000000	4.325467	0.000000	0.000000	0.000000	0.085446	0.097401	-0.164498	0.000000	0.000000	3.000000	11.000000	0.000000
1409.809023	0.038662	0.550685	0.105728	80.153618	64.331200	105.645218	-2.508055	0.000000	4.325467	0.000000	0.000000	0.000000	0.085446	0.097401	-0.164498	0.000000	0.000000	3.000000	11.000000	0.000000
1409.812356	0.038924	0.551003	0.105242	80.153618	64.331200	105.645218	-2.508055	0.000000	4.325467	0.000000	0.000000	0.000000	0.078492	0.095436	-0.146077	0.000000	0.000000	3.000000	11.000000	0.000000
1409.815690	0.038924	0.551003	0.105242	80.153618	64.331200	105.645218	-2.508055	0.000000	4.325467	0.000000	0.000000	0.000000	0.078492	0.095436	-0.146077	0.000000	0.000000	3.000000	11.000000	0.000000
1409.819023	0.038924	0.551003	0.105242	80.150505	64.327072	105.621391	-2.509709	0.000000	4.324507	0.000000	0.000000	0.000000	0.078492	0.095436	-0.146077	0.000000	0.000000	3.000000	11.000000	0.000000
1409.822356	0.038924	0.551003	0.105242	80.150505	64.327072	105.621391	-2.509709	0.000000	4.324507	0.000000	0.000000	0.000000	0.078492	0.095436	-0.146077	0.000000	0.000000	3.000000	11.000000	0.000000
1409.825690	0.039134	0.551327	0.104796	80.150505	64.327072	105.621391	-2.509709	0.000000	4.324507	0.000000	0.000000	0.000000	0.063132	0.097177	-0.133586	0.000000	0.000000	3.000000	11.000000	0.000000
1409.829023	0.039134	0.551327	0.104796	80.142799	64.286812	105.562775	-2.509709	0.000000	4.324507	0.000000	0.000000	0.000000	0.063132	0.097177	-0.133586	0.000000	0.000000	3.000000	11.000000	0.000000
1409.832356	0.039319	0.551638	0.104374	80.142799	64.286812	105.562775	-2.509709	0.000000	4.324507	0.000000	0.000000	0.000000	0.055472	0.093357	-0.126621	0.000000	0.000000	3.000000	11.000000	0.000000
1409.835690	0.039319	0.551638	0.104374	80.142799	64.286812	105.562775	-2.509709	0.000000	4.324507	0.000000	0.000000	0.000000	0.055472	0.093357	-0.126621	0.000000	0.000000	3.000000	11.000000	0.000000
1409.839023	0.039319	0.551638	0.104374	80.138153	64.261665	105.515167	-2.513055	0.000000	4.322563	0.000000	0.000000	0.000000	0.055472	0.093357	-0.126621	0.000000	0.000000	3.000000	11.000000	0.000000
1409.842356	0.039319	0.551638	0.104374	80.138153	64.261665	105.515167	-2.513055	0.000000	4.322563	0.000000	0.000000	0.000000	0.055472	0.093357	-0.126621	0.000000	0.000000	3.000000	11.000000	0.000000
1409.845690	0.039475	0.551961	0.103932	80.138153	64.261665	105.515167	-2.513055	0.000000	4.322563	0.000000	0.000000	0.000000	0.046922	0.096842	-0.132699	0.000000	0.000000	3.000000	11.000000	0.000000
1409.849023	0.039475	0.551961	0.103932	80.133530	64.255562	105.488464	-2.513055	0.000000	4.322563	0.000000	0.000000	0.000000	0.046922	0.096842	-0.132699	0.000000	0.000000	3.000000	11.000000	0.000000
1409.852356	0.039685	0.552252	0.103491	80.133530	64.255562	105.488464	-2.513055	0.000000	4.322563	0.000000	0.000000	0.000000	0.062907	0.087448	-0.132384	0.000000	0.000000	3.000000	11.000000	0.000000
1409.855690	0.039685	0.552252	0.103491	80.133530	64.255562	105.488464	-2.513055	0.000000	4.322563	0.000000	0.000000	0.000000	0.062907	0.087448	-0.132384	0.000000	0.000000	3.000000	11.000000	0.000000
1409.859023	0.039685	0.552252	0.103491	80.127426	64.255600	105.466774	-2.517659	0.000000	4.319883	0.000000	0.000000	0.000000	0.062907	0.087448	-0.132384	0.000000	0.000000	3.000000	11.000000	0.000000
1409.862356	0.039685	0.552252	0.103491	80.127426	64.255600	105.466774	-2.517659	0.000000	4.319883	0.000000	0.000000	0.000000	0.062907	0.087448	-0.132384	0.000000	0.000000	3.000000	11.000000	0.000000
1409.865690	0.039919	0.552555	0.103025	80.127426	64.255600	105.466774	-2.517659	0.000000	4.319883	0.000000	0.000000	0.000000	0.070301	0.090938	-0.139608	0.000000	0.000000	3.000000	11.000000	0.000000
1409.869023	0.039919	0.552555	0.103025	80.119881	64.286163	105.470947	-2.517659	0.000000	4.319883	0.000000	0.000000	0.000000	0.070301	0.090938	-0.139608	0.000000	0.000000	3.000000	11.000000	0.000000
1409.872356	0.040177	0.552851	0.102519	80.119881	64.286163	105.470947	-2.517659	0.000000	4.319883	0.000000	0.000000	0.000000	0.077310	0.088781	-0.151837	0.000000	0.000000	3.000000	11.000000	0.000000
1409.875690	0.040177	0.552851	0.102519	80.119881	64.286163	105.470947	-2.517659	0.000000	4.319883	0.000000	0.000000	0.000000	0.077310	0.088781	-0.151837	0.000000	0.000000	3.000000	11.000000	0.000000
1409.879023	0.040177	0.552851	0.102519	80.112488	64.354660	105.516762	-2.519990	0.000000	4.318524	0.000000	0.000000	0.000000	0.077310	0.088781	-0.151837	0.000000	0.000000	3.000000	11.000000	0.000000
1409.882356	0.040177	0.552851	0.102519	80.112488	64.354660	105.516762	-2.519990	0.000000	4.318524	0.000000	0.000000	0.000000	0.077310	0.088781	-0.151837	0.000000	0.000000	3.000000	11.000000	0.000000
1409.885690	0.040457	0.553121	0.101956	80.112488	64.354660	105.516762	-2.519990	0.000000	4.318524	0.000000	0.000000	0.000000	0.083914	0.081024	-0.169075	0.000000	0.000000	3.000000	11.000000	0.000000
1409.889023	0.040457	0.553121	0.101956	80.112526	64.406250	105.537567	-2.519990	0.000000	4.318524	0.000000	0.000000	0.000000	0.083914	0.081024	-0.169075	0.000000	0.000000	3.000000	11.000000	0.000000
1409.892356	0.040735	0.553372	0.101375	80.112526	64.406250	105.537567	-2.519990	0.000000	4.318524	0.000000	0.000000	0.000000	0.083354	0.075242	-0.174210	0.000000	0.000000	3.000000	11.000000	0.000000
1409.895690	0.040735	0.553372	0.101375	80.112526	64.406250	105.537567	-2.519990	0.000000	4.318524	0.000000	0.000000	0.000000	0.083354	0.075242	-0.174210	0.000000	0.000000	3.000000	11.000000	0.000000
1409.899023	0.040735	0.553372	0.101375	80.118729	64.501289	105.600899	-2.523489	0.000000	4.316481	0.000000	0.000000	0.000000	0.083354	0.075242	-0.174210	0.000000	0.000000	3.000000	11.000000	0.000000
1409.902356	0.040735	0.553372	0.101375	80.118729	64.501289	105.600899	-2.523489	0.000000	4.316481	0.000000	0.000000	0.000000	0.083354	0.075242	-0.174210	0.000000	0.000000	3.000000	11.000000	0.000000
1409.905690	0.041009	0.553616	0.100755	80.118729	64.501289	105.600899	-2.523489	0.000000	4.316481	0.000000	0.000000	0.000000	0.082301	0.073038	-0.185915	0.000000	0.000000	3.000000	11.000000	0.000000
1409.909023	0.041009	0.553616	0.100755	80.124924	64.596443	105.664360	-2.523489	0.000000	4.316481	0.000000	0.000000	0.000000	0.082301	0.073038	-0.185915	0.000000	0.000000	3.000000	11.000000	0.000000
1409.912356	0.041280	0.553821	0.100102	80.124924	64.596443	105.664360	-2.523489	0.000000	4.316481	0.000000	0.000000	0.000000	0.081346	0.061644	-0.196048	0.000000	0.000000	3.000000	11.000000	0.000000
1409.915690	0.041280	0.553821	0.100102	80.124924	64.596443	105.664360	-2.523489	0.000000	4.316481	0.000000	0.000000	0.000000	0.081346	0.061644	-0.196048	0.000000	0.000000	3.000000	11.000000	0.000000
1409.919023	0.041280	0.553821	0.100102	80.134209	64.725609	105.759583	-2.529871	0.000000	4.312743	0.000000	0.000000	0.000000	0.081346	0.061644	-0.196048	0.000000	0.000000	3.000000	11.000000	0.000000
1409.922356	0.041280	0.553821	0.100102	80.134209	64.725609	105.759583	-2.529871	0.000000	4.312743	0.000000	0.000000	0.000000	0.081346	0.061644	-0.196048	0.000000	0.000000	3.000000	11.000000	0.000000
1409.925690	0.041577	0.553996	0.099451	80.134209	64.725609	105.759583	-2.529871	0.000000	4.312743	0.000000	0.000000	0.000000	0.089162	0.052302	-0.195228	0.000000	0.000000	3.000000	11.000000	0.000000
1409.929023	0.041577	0.553996	0.099451	80.144974	64.876160	105.870987	-2.529871	0.000000	4.312743	0.000000	0.000000	0.000000	0.089162	0.052302	-0.195228	0.000000	0.000000	3.000000	11.000000	0.000000
1409.932356	0.041924	0.554163	0.098757	80.144974	64.876160	105.870987	-2.529871	0.000000	4.312743	0.000000	0.000000	0.000000	0.103882	0.050078	-0.208154	0.000000	0.000000	3.000000	11.000000	0.000000
1409.935690	0.041924	0.554163	0.098757	80.144974	64.876160	105.870987	-2.529871	0.000000	4.312743	0.000000	0.000000	0.000000	0.103882	0.050078	-0.208154	0.000000	0.000000	3.000000	11.000000	0.000000
1409.939023	0.041924	0.554163	0.098757	80.160355	65.076859	106.030510	-2.534586	0.000000	4.309973	0.000000	0.000000	0.000000	0.103882	0.050078	-0.208154	0.000000	0.000000	3.000000	11.000000	0.000000
1409.942356	0.041924	0.554163	0.098757	80.160355	65.076859	106.030510	-2.534586	0.000000	4.309973	0.000000	0.000000	0.000000	0.103882	0.050078	-0.208154	0.000000	0.000000	3.000000	11.000000	0.000000
1409.945690	0.042319	0.554261	0.098030	80.160355	65.076859	106.030510	-2.534586	0.000000	4.309973	0.000000	0.000000	0.000000	0.118755	0.029582	-0.217956	0.000000	0.000000	3.000000	11.000000	0.000000
1409.949023	0.042319	0.554261	0.098030	80.177109	65.296516	106.206520	-2.534586	0.000000	4.309973	0.000000	0.000000	0.000000	0.118755	0.029582	-0.217956	0.000000	0.000000	3.000000	11.000000	0.000000
1409.952356	0.042708	0.554346	0.097226	80.177109	65.296516	106.206520	-2.534586	0.000000	4.309973	0.000000	0.000000	0.000000	0.116617	0.025348	-0.241339	0.000000	0.000000	3.000000	11.000000	0.000000
1409.955690	0.042708	0.554346	0.097226	80.177109	65.296516	106.206520	-2.534586	0.000000	4.309973	0.000000	0.000000	0.000000	0.116617	0.025348	-0.241339	0.000000	0.000000	3.000000	11.000000	0.000000
1409.959023	0.042708	0.554346	0.097226	80.198357	65.567116	106.431458	-2.538396	0.000000	4.307731	0.000000	0.000000	0.000000	0.116617	0.025348	-0.241339	0.000000	0.000000	3.000000	11.000000	0.000000
1409.962356	0.042708	0.554346	0.097226	80.198357	65.567116	106.431458	-2.538396	0.000000	4.307731	0.000000	0.000000	0.000000	0.116617	0.025348	-0.241339	0.000000	0.000000	3.000000	11.000000	0.000000
1409.965690	0.043119	0.554392	0.096385	80.198357	65.567116	106.431458	-2.538396	0.000000	4.307731	0.000000	0.000000	0.000000	0.123327	0.014000	-0.252208	0.000000	0.000000	3.000000	11.000000	0.000000
1409.969023	0.043119	0.554392	0.096385	80.220947	65.857315	106.689453	-2.538396	0.000000	4.307731	0.000000	0.000000	0.000000	0.123327	0.014000	-0.252208	0.000000	0.000000	3.000000	11.000000	0.000000
1409.972356	0.043528	0.554420	0.095527	80.220947	65.857315	106.689453	-2.538396	0.000000	4.307731	0.000000	0.000000	0.000000	0.122497	0.008256	-0.257490	0.000000	0.000000	3.000000	11.000000	0.000000
1409.975690	0.043528	0.554420	0.095527	80.220947	65.857315	106.689453	-2.538396	0.000000	4.307731	0.000000	0.000000	0.000000	0.122497	0.008256	-0.257490	0.000000	0.000000	3.000000	11.000000	0.000000
1409.979023	0.043528	0.554420	0.095527	80.243370	66.143188	107.004425	-2.544472	0.000000	4.304145	0.000000	0.000000	0.000000	0.122497	0.008256	-0.257490	0.000000	0.000000	3.000000	11.000000	0.000000
1409.982356	0.043528	0.554420	0.095527	80.243370	66.143188	107.004425	-2.544472	0.000000	4.304145	0.000000	0.000000	0.000000	0.122497	0.008256	-0.257490	0.000000	0.000000	3.000000	11.000000	0.000000
1409.985690	0.043934	0.554447	0.094668	80.243370	66.143188	107.004425	-2.544472	0.000000	4.304145	0.000000	0.000000	0.000000	0.122051	0.008052	-0.257776	0.000000	0.000000	3.000000	11.000000	0.000000
1409.989023	0.043934	0.554447	0.094668	80.265602	66.430199	107.448166	-2.544472	0.000000	4.304145	0.000000	0.000000	0.000000	0.122051	0.008052	-0.257776	0.000000	0.000000	3.000000	11.000000	0.000000
1409.992356	0.044317	0.554480	0.093848	80.265602	66.430199	107.448166	-2.544472	0.000000	4.304145	0.000000	0.000000	0.000000	0.114690	0.009948	-0.245815	0.000000	0.000000	3.000000	11.000000	0.000000
1409.995690	0.044317	0.554480	0.093848	80.265602	66.430199	107.448166	-2.544472	0.000000	4.304145	0.000000	0.000000	0.000000	0.114690	0.009948	-0.245815	0.000000	0.000000	3.000000	11.000000	0.000000
1409.999023	0.044317	0.554480	0.093848	80.284058	66.656456	108.687897	-2.551369	0.000000	4.300060	0.000000	0.000000	0.000000	0.114690	0.009948	-0.245815	0.000000	0.000000	3.000000	11.000000	0.000000
1410.002356	0.044317	0.554480	0.093848	80.284058	66.656456	108.687897	-2.551369	0.000000	4.300060	0.000000	0.000000	0.000000	0.114690	0.009948	-0.245815	0.000000	0.000000	3.000000	11.000000	0.000000
1410.005690	0.044728	0.554538	0.093081	80.284058	66.656456	108.687897	-2.551369	0.000000	4.300060	0.000000	0.000000	0.000000	0.123476	0.017383	-0.230066	0.000000	0.000000	3.000000	11.000000	0.000000
1410.009023	0.044728	0.554538	0.093081	80.303223	66.865852	110.895935	-2.551369	0.000000	4.300060	0.000000	0.000000	0.000000	0.123476	0.017383	-0.230066	0.000000	0.000000	3.000000	11.000000	0.000000
1410.012356	0.045249	0.554609	0.092383	80.303223	66.865852	110.895935	-2.551369	0.000000	4.300060	0.000000	0.000000	0.000000	0.156295	0.021334	-0.209631	0.000000	0.000000	3.000000	11.000000	0.000000
1410.015690	0.045249	0.554609	0.092383	80.303223	66.865852	110.895935	-2.551369	0.000000	4.300060	0.000000	0.000000	0.000000	0.156295	0.021334	-0.209631	0.000000	0.000000	3.000000	11.000000	0.000000
1410.019023	0.045249	0.554609	0.092383	80.353661	66.957886	112.249947	-2.549200	0.000000	4.301346	0.000000	0.000000	0.000000	0.156295	0.021334	-0.209631	0.000000	0.000000	3.000000	11.000000	0.000000
1410.022356	0.045955	0.554735	0.091718	80.353661	66.957886	112.249947	-2.549200	0.000000	4.301346	0.000000	0.000000	0.000000	0.211840	0.037812	-0.199411	0.000000	0.000000	3.000000	11.000000	0.000000
1410.025690	0.045955	0.554735	0.091718	80.353661	66.957886	112.249947	-2.549200	0.000000	4.301346	0.000000	0.000000	0.000000	0.211840	0.037812	-0.199411	0.000000	0.000000	3.000000	11.000000	0.000000
1410.029023	0.045955	0.554735	0.091718	80.459358	66.932091	112.590858	-2.538341	0.000000	4.307763	0.000000	0.000000	0.000000	0.211840	0.037812	-0.199411	0.000000	0.000000	3.000000	11.000000	0.000000
1410.032356	0.046743	0.554826	0.091112	80.459358	66.932091	112.590858	-2.538341	0.000000	4.307763	0.000000	0.000000	0.000000	0.236421	0.027239	-0.181934	0.000000	0.000000	3.000000	11.000000	0.000000
1410.035690	0.046743	0.554826	0.091112	80.459358	66.932091	112.590858	-2.538341	0.000000	4.307763	0.000000	0.000000	0.000000	0.236421	0.027239	-0.181934	0.000000	0.000000	3.000000	11.000000	0.000000
1410.039023	0.046743	0.554826	0.091112	80.623940	66.745216	112.163139	-2.523178	0.000000	4.316662	0.000000	0.000000	0.000000	0.236421	0.027239	-0.181934	0.000000	0.000000	3.000000	11.000000	0.000000
1410.042356	0.046743	0.554826	0.091112	80.623940	66.745216	112.163139	-2.523178	0.000000	4.316662	0.000000	0.000000	0.000000	0.236421	0.027239	-0.181934	0.000000	0.000000	3.000000	11.000000	0.000000
1410.045690	0.047481	0.554953	0.090542	80.623940	66.745216	112.163139	-2.523178	0.000000	4.316662	0.000000	0.000000	0.000000	0.221165	0.038202	-0.170958	0.000000	0.000000	3.000000	11.000000	0.000000
1410.049023	0.047481	0.554953	0.090542	80.840004	66.389206	111.499741	-2.523178	0.000000	4.316662	0.000000	0.000000	0.000000	0.221165	0.038202	-0.170958	0.000000	0.000000	3.000000	11.000000	0.000000
1410.052356	0.048213	0.555073	0.089932	80.840004	66.389206	111.499741	-2.523178	0.000000	4.316662	0.000000	0.000000	0.000000	0.219673	0.036024	-0.182974	0.000000	0.000000	3.000000	11.000000	0.000000
1410.055690	0.048213	0.555073	0.089932	80.840004	66.389206	111.499741	-2.523178	0.000000	4.316662	0.000000	0.000000	0.000000	0.219673	0.036024	-0.182974	0.000000	0.000000	3.000000	11.000000	0.000000
1410.059023	0.048213	0.555073	0.089932	81.085045	65.955902	110.725647	-2.495119	0.000000	4.332941	0.000000	0.000000	0.000000	0.219673	0.036024	-0.182974	0.000000	0.000000	3.000000	11.000000	0.000000
1410.062356	0.048213	0.555073	0.089932	81.085045	65.955902	110.725647	-2.495119	0.000000	4.332941	0.000000	0.000000	0.000000	0.219673	0.036024	-0.182974	0.000000	0.000000	3.000000	11.000000	0.000000
1410.065690	0.048971	0.555211	0.089335	81.085045	65.955902	110.725647	-2.495119	0.000000	4.332941	0.000000	0.000000	0.000000	0.227407	0.041393	-0.179025	0.000000	0.000000	3.000000	11.000000	0.000000
1410.069023	0.048971	0.555211	0.089335	81.341042	65.484337	109.904297	-2.495119	0.000000	4.332941	0.000000	0.000000	0.000000	0.227407	0.041393	-0.179025	0.000000	0.000000	3.000000	11.000000	0.000000
1410.072356	0.049698	0.555342	0.088700	81.341042	65.484337	109.904297	-2.495119	0.000000	4.332941	0.000000	0.000000	0.000000	0.218069	0.039182	-0.190366	0.000000	0.000000	3.000000	11.000000	0.000000
1410.075690	0.049698	0.555342	0.088700	81.341042	65.484337	109.904297	-2.495119	0.000000	4.332941	0.000000	0.000000	0.000000	0.218069	0.039182	-0.190366	0.000000	0.000000	3.000000	11.000000	0.000000
1410.079023	0.049698	0.555342	0.088700	81.579094	64.993263	109.119690	-2.466495	0.000000	4.349299	0.000000	0.000000	0.000000	0.218069	0.039182	-0.190366	0.000000	0.000000	3.000000	11.000000	0.000000
1410.082356	0.050526	0.555472	0.088055	81.579094	64.993263	109.119690	-2.466495	0.000000	4.349299	0.000000	0.000000	0.000000	0.248606	0.039024	-0.193621	0.000000	0.000000	3.000000	11.000000	0.000000
1410.085690	0.050526	0.555472	0.088055	81.579094	64.993263	109.119690	-2.466495	0.000000	4.349299	0.000000	0.000000	0.000000	0.248606	0.039024	-0.193621	0.000000	0.000000	3.000000	11.000000	0.000000
1410.089023	0.050526	0.555472	0.088055	81.760643	64.551224	108.627945	-2.449145	0.000000	4.359092	0.000000	0.000000	0.000000	0.248606	0.039024	-0.193621	0.000000	0.000000	3.000000	11.000000	0.000000
1410.092356	0.051325	0.555643	0.087383	81.760643	64.551224	108.627945	-2.449145	0.000000	4.359092	0.000000	0.000000	0.000000	0.239480	0.051276	-0.201598	0.000000	0.000000	3.000000	11.000000	0.000000
1410.095690	0.051325	0.555643	0.087383	81.760643	64.551224	108.627945	-2.449145	0.000000	4.359092	0.000000	0.000000	0.000000	0.239480	0.051276	-0.201598	0.000000	0.000000	3.000000	11.000000	0.000000
1410.099023	0.051325	0.555643	0.087383	81.885841	64.096931	108.304878	-2.433144	0.000000	4.368044	0.000000	0.000000	0.000000	0.239480	0.051276	-0.201598	0.000000	0.000000	3.000000	11.000000	0.000000
1410.102356	0.052148	0.555831	0.086724	81.885841	64.096931	108.304878	-2.433144	0.000000	4.368044	0.000000	0.000000	0.000000	0.247104	0.056609	-0.197769	0.000000	0.000000	3.000000	11.000000	0.000000
1410.105690	0.052148	0.555831	0.086724	81.885841	64.096931	108.304878	-2.433144	0.000000	4.368044	0.000000	0.000000	0.000000	0.247104	0.056609	-0.197769	0.000000	0.000000	3.000000	11.000000	0.000000
1410.109023	0.052148	0.555831	0.086724	81.968109	63.522877	107.946930	-2.392579	0.000000	4.336193	0.000000	0.000000	0.000000	0.247104	0.056609	-0.197769	0.000000	0.000000	3.000000	11.000000	0.000000
1410.112356	0.052972	0.556038	0.086080	81.968109	63.522877	107.946930	-2.392579	0.000000	4.336193	0.000000	0.000000	0.000000	0.246984	0.061959	-0.193214	0.000000	0.000000	3.000000	11.000000	0.000000
1410.115690	0.052972	0.556038	0.086080	81.968109	63.522877	107.946930	-2.392579	0.000000	4.336193	0.000000	0.000000	0.000000	0.246984	0.061959	-0.193214	0.000000	0.000000	3.000000	11.000000	0.000000
1410.119023	0.052972	0.556038	0.086080	82.029076	62.741776	107.432961	-2.351415	0.000000	4.303991	0.000000	0.000000	0.000000	0.246984	0.061959	-0.193214	0.000000	0.000000	3.000000	11.000000	0.000000
1410.122356	0.052972	0.556038	0.086080	82.029076	62.741776	107.432961	-2.351415	0.000000	4.303991	0.000000	0.000000	0.000000	0.246984	0.061959	-0.193214	0.000000	0.000000	3.000000	11.000000	0.000000
1410.125690	0.053718	0.556203	0.085469	82.029076	62.741776	107.432961	-2.351415	0.000000	4.303991	0.000000	0.000000	0.000000	0.224026	0.049420	-0.183134	0.000000	0.000000	3.000000	11.000000	0.000000
1410.129023	0.053718	0.556203	0.085469	82.086342	61.871563	106.736687	-2.351415	0.000000	4.303991	0.000000	0.000000	0.000000	0.224026	0.049420	-0.183134	0.000000	0.000000	3.000000	11.000000	0.000000
1410.132356	0.054438	0.556367	0.084860	82.086342	61.871563	106.736687	-2.351415	0.000000	4.303991	0.000000	0.000000	0.000000	0.215795	0.049270	-0.182750	0.000000	0.000000	3.000000	11.000000	0.000000
1410.135690	0.054438	0.556367	0.084860	82.086342	61.871563	106.736687	-2.351415	0.000000	4.303991	0.000000	0.000000	0.000000	0.215795	0.049270	-0.182750	0.000000	0.000000	3.000000	11.000000	0.000000
1410.139023	0.054438	0.556367	0.084860	82.128693	61.231430	106.052292	-2.278111	0.000000	4.243011	0.000000	0.000000	0.000000	0.215795	0.049270	-0.182750	0.000000	0.000000	3.000000	11.000000	0.000000
1410.142356	0.054438	0.556367	0.084860	82.128693	61.231430	106.052292	-2.278111	0.000000	4.243011	0.000000	0.000000	0.000000	0.215795	0.049270	-0.182750	0.000000	0.000000	3.000000	11.000000	0.000000
1410.145690	0.055129	0.556482	0.084241	82.128693	61.231430	106.052292	-2.278111	0.000000	4.243011	0.000000	0.000000	0.000000	0.207239	0.034687	-0.185746	0.000000	0.000000	3.000000	11.000000	0.000000
1410.149023	0.055129	0.556482	0.084241	82.140251	60.980873	105.716805	-2.278111	0.000000	4.243011	0.000000	0.000000	0.000000	0.207239	0.034687	-0.185746	0.000000	0.000000	3.000000	11.000000	0.000000
1410.152356	0.055794	0.556586	0.083646	82.140251	60.980873	105.716805	-2.278111	0.000000	4.243011	0.000000	0.000000	0.000000	0.199735	0.031143	-0.178644	0.000000	0.000000	3.000000	11.000000	0.000000
1410.155690	0.055794	0.556586	0.083646	82.140251	60.980873	105.716805	-2.278111	0.000000	4.243011	0.000000	0.000000	0.000000	0.199735	0.031143	-0.178644	0.000000	0.000000	3.000000	11.000000	0.000000
1410.159023	0.055794	0.556586	0.083646	82.138901	61.017467	105.737953	-2.210283	0.000000	4.182278	0.000000	0.000000	0.000000	0.199735	0.031143	-0.178644	0.000000	0.000000	3.000000	11.000000	0.000000
1410.162356	0.055794	0.556586	0.083646	82.138901	61.017467	105.737953	-2.210283	0.000000	4.182278	0.000000	0.000000	0.000000	0.199735	0.031143	-0.178644	0.000000	0.000000	3.000000	11.000000	0.000000
1410.165690	0.056453	0.556634	0.082999	82.138901	61.017467	105.737953	-2.210283	0.000000	4.182278	0.000000	0.000000	0.000000	0.197703	0.014441	-0.194064	0.000000	0.000000	3.000000	11.000000	0.000000
1410.169023	0.056453	0.556634	0.082999	82.153069	61.220959	105.966385	-2.210283	0.000000	4.182278	0.000000	0.000000	0.000000	0.197703	0.014441	-0.194064	0.000000	0.000000	3.000000	11.000000	0.000000
1410.172356	0.057082	0.556645	0.082320	82.153069	61.220959	105.966385	-2.210283	0.000000	4.182278	0.000000	0.000000	0.000000	0.188458	0.003288	-0.203649	0.000000	0.000000	3.000000	11.000000	0.000000
1410.175690	0.057082	0.556645	0.082320	82.153069	61.220959	105.966385	-2.210283	0.000000	4.182278	0.000000	0.000000	0.000000	0.188458	0.003288	-0.203649	0.000000	0.000000	3.000000	11.000000	0.000000
1410.179023	0.057082	0.556645	0.082320	82.170807	61.462498	106.233215	-2.145922	0.000000	4.115993	0.000000	0.000000	0.000000	0.188458	0.003288	-0.203649	0.000000	0.000000	3.000000	11.000000	0.000000
1410.182356	0.057082	0.556645	0.082320	82.170807	61.462498	106.233215	-2.145922	0.000000	4.115993	0.000000	0.000000	0.000000	0.188458	0.003288	-0.203649	0.000000	0.000000	3.000000	11.000000	0.000000
1410.185690	0.057702	0.556630	0.081584	82.170807	61.462498	106.233215	-2.145922	0.000000	4.115993	0.000000	0.000000	0.000000	0.186161	-0.004488	-0.220706	0.000000	0.000000	3.000000	11.000000	0.000000
1410.189023	0.057702	0.556630	0.081584	82.185455	61.614761	106.392418	-2.145922	0.000000	4.115993	0.000000	0.000000	0.000000	0.186161	-0.004488	-0.220706	0.000000	0.000000	3.000000	11.000000	0.000000
1410.192356	0.058264	0.556560	0.080802	82.185455	61.614761	106.392418	-2.145922	0.000000	4.115993	0.000000	0.000000	0.000000	0.168646	-0.021148	-0.234509	0.000000	0.000000	3.000000	11.000000	0.000000
1410.195690	0.058264	0.556560	0.080802	82.185455	61.614761	106.392418	-2.145922	0.000000	4.115993	0.000000	0.000000	0.000000	0.168646	-0.021148	-0.234509	0.000000	0.000000	3.000000	11.000000	0.000000
1410.199023	0.058264	0.556560	0.080802	82.180130	61.505955	106.329376	-2.086788	0.000000	4.040124	0.000000	0.000000	0.000000	0.168646	-0.021148	-0.234509	0.000000	0.000000	3.000000	11.000000	0.000000
1410.202356	0.058264	0.556560	0.080802	82.180130	61.505955	106.329376	-2.086788	0.000000	4.040124	0.000000	0.000000	0.000000	0.168646	-0.021148	-0.234509	0.000000	0.000000	3.000000	11.000000	0.000000
1410.205690	0.058700	0.556449	0.080061	82.180130	61.505955	106.329376	-2.086788	0.000000	4.040124	0.000000	0.000000	0.000000	0.130751	-0.033393	-0.222364	0.000000	0.000000	3.000000	11.000000	0.000000
1410.209023	0.059074	0.556275	0.079235	82.147369	60.992260	105.928207	-2.086788	0.000000	4.040124	0.000000	0.000000	0.000000	0.112087	-0.052157	-0.247806	0.000000	0.000000	3.000000	11.000000	0.000000
1410.212356	0.059074	0.556275	0.079235	82.147369	60.992260	105.928207	-2.086788	0.000000	4.040124	0.000000	0.000000	0.000000	0.112087	-0.052157	-0.247806	0.000000	0.000000	3.000000	11.000000	0.000000
1410.215690	0.059074	0.556275	0.079235	82.147369	60.992260	105.928207	-2.086788	0.000000	4.040124	0.000000	0.000000	0.000000	0.112087	-0.052157	-0.247806	0.000000	0.000000	3.000000	11.000000	0.000000
1410.219023	0.059341	0.556035	0.078391	82.085770	60.094971	105.057556	-2.046315	0.000000	3.961762	0.000000	0.000000	0.000000	0.080201	-0.071957	-0.253204	0.000000	0.000000	3.000000	11.000000	0.000000
1410.222356	0.059341	0.556035	0.078391	82.085770	60.094971	105.057556	-2.046315	0.000000	3.961762	0.000000	0.000000	0.000000	0.080201	-0.071957	-0.253204	0.000000	0.000000	3.000000	11.000000	0.000000
1410.225690	0.059341	0.556035	0.078391	82.085770	60.094971	105.057556	-2.046315	0.000000	3.961762	0.000000	0.000000	0.000000	0.080201	-0.071957	-0.253204	0.000000	0.000000	3.000000	11.000000	0.000000
1410.229023	0.059507	0.555736	0.077568	82.003845	59.007629	103.966164	-2.032948	0.000000	3.919562	0.000000	0.000000	0.000000	0.049742	-0.089578	-0.246866	0.000000	0.000000	3.000000	11.000000	0.000000
1410.232356	0.059507	0.555736	0.077568	82.003845	59.007629	103.966164	-2.032948	0.000000	3.919562	0.000000	0.000000	0.000000	0.049742	-0.089578	-0.246866	0.000000	0.000000	3.000000	11.000000	0.000000
1410.235690	0.059507	0.555736	0.077568	82.003845	59.007629	103.966164	-2.032948	0.000000	3.919562	0.000000	0.000000	0.000000	0.049742	-0.089578	-0.246866	0.000000	0.000000	3.000000	11.000000	0.000000
1410.239023	0.059507	0.555736	0.077568	81.924545	57.978500	102.939377	-2.024657	0.000000	3.878417	0.000000	0.000000	0.000000	0.049742	-0.089578	-0.246866	0.000000	0.000000	3.000000	11.000000	0.000000
1410.242356	0.059591	0.555354	0.076708	81.924545	57.978500	102.939377	-2.024657	0.000000	3.878417	0.000000	0.000000	0.000000	0.025152	-0.114726	-0.258204	0.000000	0.000000	3.000000	11.000000	0.000000
1410.245690	0.059591	0.555354	0.076708	81.924545	57.978500	102.939377	-2.024657	0.000000	3.878417	0.000000	0.000000	0.000000	0.025152	-0.114726	-0.258204	0.000000	0.000000	3.000000	11.000000	0.000000
1410.249023	0.059627	0.554902	0.075885	81.833771	57.140553	102.137169	-2.020466	0.000000	3.835383	0.000000	0.000000	0.000000	0.010870	-0.135460	-0.246949	0.000000	0.000000	3.000000	11.000000	0.000000
1410.252356	0.059627	0.554902	0.075885	81.833771	57.140553	102.137169	-2.020466	0.000000	3.835383	0.000000	0.000000	0.000000	0.010870	-0.135460	-0.246949	0.000000	0.000000	3.000000	11.000000	0.000000
1410.255690	0.059627	0.554902	0.075885	81.833771	57.140553	102.137169	-2.020466	0.000000	3.835383	0.000000	0.000000	0.000000	0.010870	-0.135460	-0.246949	0.000000	0.000000	3.000000	11.000000	0.000000
1410.259023	0.059627	0.554902	0.075885	81.713860	56.806213	101.900566	-2.018654	0.000000	3.794225	0.000000	0.000000	0.000000	0.010870	-0.135460	-0.246949	0.000000	0.000000	3.000000	11.000000	0.000000
1410.262356	0.059661	0.554433	0.075043	81.713860	56.806213	101.900566	-2.018654	0.000000	3.794225	0.000000	0.000000	0.000000	0.010144	-0.140689	-0.252372	0.000000	0.000000	3.000000	11.000000	0.000000
1410.265690	0.059661	0.554433	0.075043	81.713860	56.806213	101.900566	-2.018654	0.000000	3.794225	0.000000	0.000000	0.000000	0.010144	-0.140689	-0.252372	0.000000	0.000000	3.000000	11.000000	0.000000
1410.269023	0.059746	0.553984	0.074212	81.554916	56.967922	102.228943	-2.016963	0.000000	3.752163	0.000000	0.000000	0.000000	0.025695	-0.134983	-0.249315	0.000000	0.000000	3.000000	11.000000	0.000000
1410.272356	0.059746	0.553984	0.074212	81.554916	56.967922	102.228943	-2.016963	0.000000	3.752163	0.000000	0.000000	0.000000	0.025695	-0.134983	-0.249315	0.000000	0.000000	3.000000	11.000000	0.000000
1410.275690	0.059746	0.553984	0.074212	81.554916	56.967922	102.228943	-2.016963	0.000000	3.752163	0.000000	0.000000	0.000000	0.025695	-0.134983	-0.249315	0.000000	0.000000	3.000000	11.000000	0.000000
1410.279023	0.059746	0.553984	0.074212	81.375252	57.493786	102.964005	-2.012681	0.000000	3.710611	0.000000	0.000000	0.000000	0.025695	-0.134983	-0.249315	0.000000	0.000000	3.000000	11.000000	0.000000
1410.282356	0.059904	0.553545	0.073349	81.375252	57.493786	102.964005	-2.012681	0.000000	3.710611	0.000000	0.000000	0.000000	0.047408	-0.131448	-0.258880	0.000000	0.000000	3.000000	11.000000	0.000000
1410.285690	0.059904	0.553545	0.073349	81.375252	57.493786	102.964005	-2.012681	0.000000	3.710611	0.000000	0.000000	0.000000	0.047408	-0.131448	-0.258880	0.000000	0.000000	3.000000	11.000000	0.000000
1410.289023	0.060087	0.553108	0.072482	81.219894	58.115273	103.776787	-2.004779	0.000000	3.667464	0.000000	0.000000	0.000000	0.054672	-0.131215	-0.260081	0.000000	0.000000	3.000000	11.000000	0.000000
1410.292356	0.060087	0.553108	0.072482	81.219894	58.115273	103.776787	-2.004779	0.000000	3.667464	0.000000	0.000000	0.000000	0.054672	-0.131215	-0.260081	0.000000	0.000000	3.000000	11.000000	0.000000
1410.295690	0.060087	0.553108	0.072482	81.219894	58.115273	103.776787	-2.004779	0.000000	3.667464	0.000000	0.000000	0.000000	0.054672	-0.131215	-0.260081	0.000000	0.000000	3.000000	11.000000	0.000000
1410.299023	0.060190	0.552682	0.071601	81.119156	58.574520	104.374275	-1.995667	0.000000	3.624117	0.000000	0.000000	0.000000	0.031012	-0.127699	-0.264540	0.000000	0.000000	3.000000	11.000000	0.000000
1410.302356	0.060190	0.552682	0.071601	81.119156	58.574520	104.374275	-1.995667	0.000000	3.624117	0.000000	0.000000	0.000000	0.031012	-0.127699	-0.264540	0.000000	0.000000	3.000000	11.000000	0.000000
1410.305690	0.060190	0.552682	0.071601	81.119156	58.574520	104.374275	-1.995667	0.000000	3.624117	0.000000	0.000000	0.000000	0.031012	-0.127699	-0.264540	0.000000	0.000000	3.000000	11.000000	0.000000
1410.309023	0.060295	0.552275	0.070735	81.050163	58.581795	104.453522	-1.990499	0.000000	3.580027	0.000000	0.000000	0.000000	0.031364	-0.122067	-0.259738	0.000000	0.000000	3.000000	11.000000	0.000000
1410.312356	0.060295	0.552275	0.070735	81.050163	58.581795	104.453522	-1.990499	0.000000	3.580027	0.000000	0.000000	0.000000	0.031364	-0.122067	-0.259738	0.000000	0.000000	3.000000	11.000000	0.000000
1410.315690	0.060295	0.552275	0.070735	81.050163	58.581795	104.453522	-1.990499	0.000000	3.580027	0.000000	0.000000	0.000000	0.031364	-0.122067	-0.259738	0.000000	0.000000	3.000000	11.000000	0.000000
1410.319023	0.060295	0.552275	0.070735	80.998962	58.096039	103.988106	-1.985271	0.000000	3.536738	0.000000	0.000000	0.000000	0.031364	-0.122067	-0.259738	0.000000	0.000000	3.000000	11.000000	0.000000
1410.322356	0.060349	0.551840	0.069879	80.998962	58.096039	103.988106	-1.985271	0.000000	3.536738	0.000000	0.000000	0.000000	0.016297	-0.130581	-0.256793	0.000000	0.000000	3.000000	11.000000	0.000000
1410.325690	0.060349	0.551840	0.069879	80.998962	58.096039	103.988106	-1.985271	0.000000	3.536738	0.000000	0.000000	0.000000	0.016297	-0.130581	-0.256793	0.000000	0.000000	3.000000	11.000000	0.000000
1410.329023	0.060380	0.551424	0.069042	80.927795	57.300610	103.211472	-1.982555	0.000000	3.493939	0.000000	0.000000	0.000000	0.009213	-0.124907	-0.251103	0.000000	0.000000	3.000000	11.000000	0.000000
1410.332356	0.060380	0.551424	0.069042	80.927795	57.300610	103.211472	-1.982555	0.000000	3.493939	0.000000	0.000000	0.000000	0.009213	-0.124907	-0.251103	0.000000	0.000000	3.000000	11.000000	0.000000
1410.335690	0.060380	0.551424	0.069042	80.927795	57.300610	103.211472	-1.982555	0.000000	3.493939	0.000000	0.000000	0.000000	0.009213	-0.124907	-0.251103	0.000000	0.000000	3.000000	11.000000	0.000000
1410.339023	0.060380	0.551424	0.069042	80.814102	56.515404	102.483238	-1.981019	0.000000	3.452089	0.000000	0.000000	0.000000	0.009213	-0.124907	-0.251103	0.000000	0.000000	3.000000	11.000000	0.000000
1410.342356	0.060435	0.550979	0.068206	80.814102	56.515404	102.483238	-1.981019	0.000000	3.452089	0.000000	0.000000	0.000000	0.016716	-0.133398	-0.250741	0.000000	0.000000	3.000000	11.000000	0.000000
1410.345690	0.060435	0.550979	0.068206	80.814102	56.515404	102.483238	-1.981019	0.000000	3.452089	0.000000	0.000000	0.000000	0.016716	-0.133398	-0.250741	0.000000	0.000000	3.000000	11.000000	0.000000
1410.349023	0.060492	0.550553	0.067386	80.656792	55.856678	101.935539	-1.978234	0.000000	3.410298	0.000000	0.000000	0.000000	0.017134	-0.127774	-0.245887	0.000000	0.000000	3.000000	11.000000	0.000000
1410.352356	0.060492	0.550553	0.067386	80.656792	55.856678	101.935539	-1.978234	0.000000	3.410298	0.000000	0.000000	0.000000	0.017134	-0.127774	-0.245887	0.000000	0.000000	3.000000	11.000000	0.000000
1410.355690	0.060492	0.550553	0.067386	80.656792	55.856678	101.935539	-1.978234	0.000000	3.410298	0.000000	0.000000	0.000000	0.017134	-0.127774	-0.245887	0.000000	0.000000	3.000000	11.000000	0.000000
1410.359023	0.060492	0.550553	0.067386	80.479195	55.408405	101.639664	-1.975378	0.000000	3.369317	0.000000	0.000000	0.000000	0.017134	-0.127774	-0.245887	0.000000	0.000000	3.000000	11.000000	0.000000
1410.362356	0.060474	0.550128	0.066574	80.479195	55.408405	101.639664	-1.975378	0.000000	3.369317	0.000000	0.000000	0.000000	-0.005416	-0.127527	-0.243603	0.000000	0.000000	3.000000	11.000000	0.000000
1410.365690	0.060474	0.550128	0.066574	80.479195	55.408405	101.639664	-1.975378	0.000000	3.369317	0.000000	0.000000	0.000000	-0.005416	-0.127527	-0.243603	0.000000	0.000000	3.000000	11.000000	0.000000
1410.369023	0.060408	0.549750	0.065779	80.313042	55.073093	101.463318	-1.976280	0.000000	3.328717	0.000000	0.000000	0.000000	-0.019991	-0.113320	-0.238498	0.000000	0.000000	3.000000	11.000000	0.000000
1410.372356	0.060408	0.549750	0.065779	80.313042	55.073093	101.463318	-1.976280	0.000000	3.328717	0.000000	0.000000	0.000000	-0.019991	-0.113320	-0.238498	0.000000	0.000000	3.000000	11.000000	0.000000
1410.375690	0.060408	0.549750	0.065779	80.313042	55.073093	101.463318	-1.976280	0.000000	3.328717	0.000000	0.000000	0.000000	-0.019991	-0.113320	-0.238498	0.000000	0.000000	3.000000	11.000000	0.000000
1410.379023	0.060319	0.549362	0.065009	80.170006	54.831997	101.370773	-1.979612	0.000000	3.288967	0.000000	0.000000	0.000000	-0.026705	-0.116424	-0.231205	0.000000	0.000000	3.000000	11.000000	0.000000
1410.382356	0.060319	0.549362	0.065009	80.170006	54.831997	101.370773	-1.979612	0.000000	3.288967	0.000000	0.000000	0.000000	-0.026705	-0.116424	-0.231205	0.000000	0.000000	3.000000	11.000000	0.000000
1410.385690	0.060319	0.549362	0.065009	80.170006	54.831997	101.370773	-1.979612	0.000000	3.288967	0.000000	0.000000	0.000000	-0.026705	-0.116424	-0.231205	0.000000	0.000000	3.000000	11.000000	0.000000
1410.389023	0.060229	0.549004	0.064232	80.042007	54.772869	101.463020	-1.984063	0.000000	3.250433	0.000000	0.000000	0.000000	-0.026911	-0.107610	-0.232971	0.000000	0.000000	3.000000	11.000000	0.000000
1410.392356	0.060229	0.549004	0.064232	80.042007	54.772869	101.463020	-1.984063	0.000000	3.250433	0.000000	0.000000	0.000000	-0.026911	-0.107610	-0.232971	0.000000	0.000000	3.000000	11.000000	0.000000
1410.395690	0.060229	0.549004	0.064232	80.042007	54.772869	101.463020	-1.984063	0.000000	3.250433	0.000000	0.000000	0.000000	-0.026911	-0.107610	-0.232971	0.000000	0.000000	3.000000	11.000000	0.000000
1410.399023	0.060229	0.549004	0.064232	79.911583	54.859116	101.718193	-1.988548	0.000000	3.211605	0.000000	0.000000	0.000000	-0.026911	-0.107610	-0.232971	0.000000	0.000000	3.000000	11.000000	0.000000
1410.402356	0.060141	0.548663	0.063472	79.911583	54.859116	101.718193	-1.988548	0.000000	3.211605	0.000000	0.000000	0.000000	-0.026336	-0.102099	-0.228009	0.000000	0.000000	3.000000	11.000000	0.000000
1410.405690	0.060141	0.548663	0.063472	79.911583	54.859116	101.718193	-1.988548	0.000000	3.211605	0.000000	0.000000	0.000000	-0.026336	-0.102099	-0.228009	0.000000	0.000000	3.000000	11.000000	0.000000
1410.409023	0.060058	0.548330	0.062751	79.789543	55.121910	102.159691	-1.992937	0.000000	3.173603	0.000000	0.000000	0.000000	-0.024985	-0.099880	-0.216311	0.000000	0.000000	3.000000	11.000000	0.000000
1410.412356	0.060058	0.548330	0.062751	79.789543	55.121910	102.159691	-1.992937	0.000000	3.173603	0.000000	0.000000	0.000000	-0.024985	-0.099880	-0.216311	0.000000	0.000000	3.000000	11.000000	0.000000
1410.415690	0.060058	0.548330	0.062751	79.789543	55.121910	102.159691	-1.992937	0.000000	3.173603	0.000000	0.000000	0.000000	-0.024985	-0.099880	-0.216311	0.000000	0.000000	3.000000	11.000000	0.000000
1410.419023	0.060058	0.548330	0.062751	79.689316	55.565552	102.777184	-1.997102	0.000000	3.137551	0.000000	0.000000	0.000000	-0.024985	-0.099880	-0.216311	0.000000	0.000000	3.000000	11.000000	0.000000
1410.422356	0.059999	0.547998	0.062026	79.689316	55.565552	102.777184	-1.997102	0.000000	3.137551	0.000000	0.000000	0.000000	-0.017617	-0.099714	-0.217387	0.000000	0.000000	3.000000	11.000000	0.000000
1410.425690	0.059999	0.547998	0.062026	79.689316	55.565552	102.777184	-1.997102	0.000000	3.137551	0.000000	0.000000	0.000000	-0.017617	-0.099714	-0.217387	0.000000	0.000000	3.000000	11.000000	0.000000
1410.429023	0.059963	0.547648	0.061281	79.595558	56.123672	103.514687	-2.000038	0.000000	3.101320	0.000000	0.000000	0.000000	-0.010886	-0.104927	-0.223701	0.000000	0.000000	3.000000	11.000000	0.000000
1410.432356	0.059963	0.547648	0.061281	79.595558	56.123672	103.514687	-2.000038	0.000000	3.101320	0.000000	0.000000	0.000000	-0.010886	-0.104927	-0.223701	0.000000	0.000000	3.000000	11.000000	0.000000
1410.435690	0.059963	0.547648	0.061281	79.595558	56.123672	103.514687	-2.000038	0.000000	3.101320	0.000000	0.000000	0.000000	-0.010886	-0.104927	-0.223701	0.000000	0.000000	3.000000	11.000000	0.000000
1410.439023	0.059922	0.547264	0.060499	79.507126	56.806156	104.378700	-2.001852	0.000000	3.064037	0.000000	0.000000	0.000000	-0.012169	-0.115374	-0.234434	0.000000	0.000000	3.000000	11.000000	0.000000
1410.442356	0.059922	0.547264	0.060499	79.507126	56.806156	104.378700	-2.001852	0.000000	3.064037	0.000000	0.000000	0.000000	-0.012169	-0.115374	-0.234434	0.000000	0.000000	3.000000	11.000000	0.000000
1410.445690	0.059922	0.547264	0.060499	79.507126	56.806156	104.378700	-2.001852	0.000000	3.064037	0.000000	0.000000	0.000000	-0.012169	-0.115374	-0.234434	0.000000	0.000000	3.000000	11.000000	0.000000
1410.449023	0.059901	0.546873	0.059674	79.419815	57.504185	105.260780	-2.003880	0.000000	3.024964	0.000000	0.000000	0.000000	-0.006272	-0.117264	-0.247528	0.000000	0.000000	3.000000	11.000000	0.000000
1410.452356	0.059901	0.546873	0.059674	79.419815	57.504185	105.260780	-2.003880	0.000000	3.024964	0.000000	0.000000	0.000000	-0.006272	-0.117264	-0.247528	0.000000	0.000000	3.000000	11.000000	0.000000
1410.455690	0.059901	0.546873	0.059674	79.419815	57.504185	105.260780	-2.003880	0.000000	3.024964	0.000000	0.000000	0.000000	-0.006272	-0.117264	-0.247528	0.000000	0.000000	3.000000	11.000000	0.000000
1410.459023	0.059901	0.546873	0.059674	79.333969	58.073711	106.003197	-2.004926	0.000000	2.983710	0.000000	0.000000	0.000000	-0.006272	-0.117264	-0.247528	0.000000	0.000000	3.000000	11.000000	0.000000
1410.462356	0.059876	0.546447	0.058813	79.333969	58.073711	106.003197	-2.004926	0.000000	2.983710	0.000000	0.000000	0.000000	-0.007599	-0.127659	-0.258349	0.000000	0.000000	3.000000	11.000000	0.000000
1410.465690	0.059876	0.546447	0.058813	79.333969	58.073711	106.003197	-2.004926	0.000000	2.983710	0.000000	0.000000	0.000000	-0.007599	-0.127659	-0.258349	0.000000	0.000000	3.000000	11.000000	0.000000
1410.469023	0.059897	0.546033	0.057923	79.240158	58.255573	106.327591	-2.006192	0.000000	2.940652	0.000000	0.000000	0.000000	0.006181	-0.124204	-0.267094	0.000000	0.000000	3.000000	11.000000	0.000000
1410.472356	0.059897	0.546033	0.057923	79.240158	58.255573	106.327591	-2.006192	0.000000	2.940652	0.000000	0.000000	0.000000	0.006181	-0.124204	-0.267094	0.000000	0.000000	3.000000	11.000000	0.000000
1410.475690	0.059897	0.546033	0.057923	79.240158	58.255573	106.327591	-2.006192	0.000000	2.940652	0.000000	0.000000	0.000000	0.006181	-0.124204	-0.267094	0.000000	0.000000	3.000000	11.000000	0.000000
1410.479023	0.059939	0.545631	0.057006	79.133911	58.021404	106.208611	-2.005162	0.000000	2.896136	0.000000	0.000000	0.000000	0.012556	-0.120776	-0.274994	0.000000	0.000000	3.000000	11.000000	0.000000
1410.482356	0.059939	0.545631	0.057006	79.133911	58.021404	106.208611	-2.005162	0.000000	2.896136	0.000000	0.000000	0.000000	0.012556	-0.120776	-0.274994	0.000000	0.000000	3.000000	11.000000	0.000000
1410.485690	0.059939	0.545631	0.057006	79.133911	58.021404	106.208611	-2.005162	0.000000	2.896136	0.000000	0.000000	0.000000	0.012556	-0.120776	-0.274994	0.000000	0.000000	3.000000	11.000000	0.000000
1410.489023	0.059939	0.545631	0.057006	79.029854	57.461460	105.722351	-2.003069	0.000000	2.850303	0.000000	0.000000	0.000000	0.012556	-0.120776	-0.274994	0.000000	0.000000	3.000000	11.000000	0.000000
1410.492356	0.060033	0.545236	0.056123	79.029854	57.461460	105.722351	-2.003069	0.000000	2.850303	0.000000	0.000000	0.000000	0.028388	-0.118493	-0.265008	0.000000	0.000000	3.000000	11.000000	0.000000
1410.495690	0.060033	0.545236	0.056123	79.029854	57.461460	105.722351	-2.003069	0.000000	2.850303	0.000000	0.000000	0.000000	0.028388	-0.118493	-0.265008	0.000000	0.000000	3.000000	11.000000	0.000000
1410.499023	0.060149	0.544824	0.055218	78.948288	56.724426	105.013214	-1.998338	0.000000	2.806135	0.000000	0.000000	0.000000	0.034828	-0.123534	-0.271477	0.000000	0.000000	3.000000	11.000000	0.000000
1410.502356	0.060149	0.544824	0.055218	78.948288	56.724426	105.013214	-1.998338	0.000000	2.806135	0.000000	0.000000	0.000000	0.034828	-0.123534	-0.271477	0.000000	0.000000	3.000000	11.000000	0.000000
1410.505690	0.060149	0.544824	0.055218	78.948288	56.724426	105.013214	-1.998338	0.000000	2.806135	0.000000	0.000000	0.000000	0.034828	-0.123534	-0.271477	0.000000	0.000000	3.000000	11.000000	0.000000
1410.509023	0.060286	0.544423	0.054286	78.875282	55.885986	104.176582	-1.992533	0.000000	2.760889	0.000000	0.000000	0.000000	0.041051	-0.120127	-0.279393	0.000000	0.000000	3.000000	11.000000	0.000000
1410.512356	0.060286	0.544423	0.054286	78.875282	55.885986	104.176582	-1.992533	0.000000	2.760889	0.000000	0.000000	0.000000	0.041051	-0.120127	-0.279393	0.000000	0.000000	3.000000	11.000000	0.000000
1410.515690	0.060286	0.544423	0.054286	78.875282	55.885986	104.176582	-1.992533	0.000000	2.760889	0.000000	0.000000	0.000000	0.041051	-0.120127	-0.279393	0.000000	0.000000	3.000000	11.000000	0.000000
1410.519023	0.060286	0.544423	0.054286	78.796967	55.064686	103.352455	-1.985691	0.000000	2.714324	0.000000	0.000000	0.000000	0.041051	-0.120127	-0.279393	0.000000	0.000000	3.000000	11.000000	0.000000
1410.522356	0.060475	0.544059	0.053384	78.796967	55.064686	103.352455	-1.985691	0.000000	2.714324	0.000000	0.000000	0.000000	0.056553	-0.109424	-0.270810	0.000000	0.000000	3.000000	11.000000	0.000000
1410.525690	0.060475	0.544059	0.053384	78.796967	55.064686	103.352455	-1.985691	0.000000	2.714324	0.000000	0.000000	0.000000	0.056553	-0.109424	-0.270810	0.000000	0.000000	3.000000	11.000000	0.000000
1410.529023	0.060688	0.543712	0.052495	78.720375	54.293545	102.577240	-1.976266	0.000000	2.669189	0.000000	0.000000	0.000000	0.064107	-0.104030	-0.266653	0.000000	0.000000	3.000000	11.000000	0.000000
1410.532356	0.060688	0.543712	0.052495	78.720375	54.293545	102.577240	-1.976266	0.000000	2.669189	0.000000	0.000000	0.000000	0.064107	-0.104030	-0.266653	0.000000	0.000000	3.000000	11.000000	0.000000
1410.535690	0.060688	0.543712	0.052495	78.720375	54.293545	102.577240	-1.976266	0.000000	2.669189	0.000000	0.000000	0.000000	0.064107	-0.104030	-0.266653	0.000000	0.000000	3.000000	11.000000	0.000000
1410.539023	0.060925	0.543366	0.051602	78.650543	53.607674	101.880409	-1.965581	0.000000	2.624747	0.000000	0.000000	0.000000	0.070998	-0.103853	-0.267820	0.000000	0.000000	3.000000	11.000000	0.000000
1410.542356	0.060925	0.543366	0.051602	78.650543	53.607674	101.880409	-1.965581	0.000000	2.624747	0.000000	0.000000	0.000000	0.070998	-0.103853	-0.267820	0.000000	0.000000	3.000000	11.000000	0.000000
1410.545690	0.060925	0.543366	0.051602	78.650543	53.607674	101.880409	-1.965581	0.000000	2.624747	0.000000	0.000000	0.000000	0.070998	-0.103853	-0.267820	0.000000	0.000000	3.000000	11.000000	0.000000
1410.549023	0.061165	0.543055	0.050744	78.584885	52.988918	101.245926	-1.953748	0.000000	2.580110	0.000000	0.000000	0.000000	0.071905	-0.093272	-0.257436	0.000000	0.000000	3.000000	11.000000	0.000000
1410.552356	0.061165	0.543055	0.050744	78.584885	52.988918	101.245926	-1.953748	0.000000	2.580110	0.000000	0.000000	0.000000	0.071905	-0.093272	-0.257436	0.000000	0.000000	3.000000	11.000000	0.000000
1410.555690	0.061165	0.543055	0.050744	78.584885	52.988918	101.245926	-1.953748	0.000000	2.580110	0.000000	0.000000	0.000000	0.071905	-0.093272	-0.257436	0.000000	0.000000	3.000000	11.000000	0.000000
1410.559023	0.061165	0.543055	0.050744	78.532501	52.489307	100.730499	-1.941764	0.000000	2.537204	0.000000	0.000000	0.000000	0.071905	-0.093272	-0.257436	0.000000	0.000000	3.000000	11.000000	0.000000
1410.562356	0.061432	0.542779	0.049918	78.532501	52.489307	100.730499	-1.941764	0.000000	2.537204	0.000000	0.000000	0.000000	0.080058	-0.082711	-0.247882	0.000000	0.000000	3.000000	11.000000	0.000000
1410.565690	0.061432	0.542779	0.049918	78.532501	52.489307	100.730499	-1.941764	0.000000	2.537204	0.000000	0.000000	0.000000	0.080058	-0.082711	-0.247882	0.000000	0.000000	3.000000	11.000000	0.000000
1410.569023	0.061678	0.542511	0.049134	78.491776	52.099903	100.319565	-1.928421	0.000000	2.495890	0.000000	0.000000	0.000000	0.073952	-0.080577	-0.235156	0.000000	0.000000	3.000000	11.000000	0.000000
1410.572356	0.061678	0.542511	0.049134	78.491776	52.099903	100.319565	-1.928421	0.000000	2.495890	0.000000	0.000000	0.000000	0.073952	-0.080577	-0.235156	0.000000	0.000000	3.000000	11.000000	0.000000
1410.575690	0.061678	0.542511	0.049134	78.491776	52.099903	100.319565	-1.928421	0.000000	2.495890	0.000000	0.000000	0.000000	0.073952	-0.080577	-0.235156	0.000000	0.000000	3.000000	11.000000	0.000000
1410.579023	0.061678	0.542511	0.049134	78.473900	51.868668	100.064423	-1.916096	0.000000	2.456698	0.000000	0.000000	0.000000	0.073952	-0.080577	-0.235156	0.000000	0.000000	3.000000	11.000000	0.000000
1410.582356	0.061947	0.542242	0.048346	78.473900	51.868668	100.064423	-1.916096	0.000000	2.456698	0.000000	0.000000	0.000000	0.080823	-0.080496	-0.236264	0.000000	0.000000	3.000000	11.000000	0.000000
1410.585690	0.061947	0.542242	0.048346	78.473900	51.868668	100.064423	-1.916096	0.000000	2.456698	0.000000	0.000000	0.000000	0.080823	-0.080496	-0.236264	0.000000	0.000000	3.000000	11.000000	0.000000
1410.589023	0.062202	0.541988	0.047642	78.477997	51.820469	99.989586	-1.902625	0.000000	2.417320	0.000000	0.000000	0.000000	0.076269	-0.076312	-0.211379	0.000000	0.000000	3.000000	11.000000	0.000000
1410.592356	0.062202	0.541988	0.047642	78.477997	51.820469	99.989586	-1.902625	0.000000	2.417320	0.000000	0.000000	0.000000	0.076269	-0.076312	-0.211379	0.000000	0.000000	3.000000	11.000000	0.000000
1410.595690	0.062202	0.541988	0.047642	78.477997	51.820469	99.989586	-1.902625	0.000000	2.417320	0.000000	0.000000	0.000000	0.076269	-0.076312	-0.211379	0.000000	0.000000	3.000000	11.000000	0.000000
1410.599023	0.062202	0.541988	0.047642	78.509315	51.967335	100.103653	-1.889914	0.000000	2.382090	0.000000	0.000000	0.000000	0.076269	-0.076312	-0.211379	0.000000	0.000000	3.000000	11.000000	0.000000
1410.602356	0.062456	0.541706	0.046941	78.509315	51.967335	100.103653	-1.889914	0.000000	2.382090	0.000000	0.000000	0.000000	0.076147	-0.084553	-0.210199	0.000000	0.000000	3.000000	11.000000	0.000000
1410.605690	0.062456	0.541706	0.046941	78.509315	51.967335	100.103653	-1.889914	0.000000	2.382090	0.000000	0.000000	0.000000	0.076147	-0.084553	-0.210199	0.000000	0.000000	3.000000	11.000000	0.000000
1410.609023	0.062761	0.541459	0.046270	78.554489	52.227680	100.328072	-1.877223	0.000000	2.347057	0.000000	0.000000	0.000000	0.091536	-0.074094	-0.201428	0.000000	0.000000	3.000000	11.000000	0.000000
1410.612356	0.062761	0.541459	0.046270	78.554489	52.227680	100.328072	-1.877223	0.000000	2.347057	0.000000	0.000000	0.000000	0.091536	-0.074094	-0.201428	0.000000	0.000000	3.000000	11.000000	0.000000
1410.615690	0.062761	0.541459	0.046270	78.554489	52.227680	100.328072	-1.877223	0.000000	2.347057	0.000000	0.000000	0.000000	0.091536	-0.074094	-0.201428	0.000000	0.000000	3.000000	11.000000	0.000000
1410.619023	0.062761	0.541459	0.046270	78.598557	52.491207	100.552513	-1.861967	0.000000	2.313486	0.000000	0.000000	0.000000	0.091536	-0.074094	-0.201428	0.000000	0.000000	3.000000	11.000000	0.000000
1410.622356	0.063046	0.541219	0.045641	78.598557	52.491207	100.552513	-1.861967	0.000000	2.313486	0.000000	0.000000	0.000000	0.085583	-0.071991	-0.188592	0.000000	0.000000	3.000000	11.000000	0.000000
1410.625690	0.063046	0.541219	0.045641	78.598557	52.491207	100.552513	-1.861967	0.000000	2.313486	0.000000	0.000000	0.000000	0.085583	-0.071991	-0.188592	0.000000	0.000000	3.000000	11.000000	0.000000
1410.629023	0.063383	0.541014	0.045042	78.638107	52.734184	100.755974	-1.847703	0.000000	2.282054	0.000000	0.000000	0.000000	0.100973	-0.061579	-0.179790	0.000000	0.000000	3.000000	11.000000	0.000000
1410.632356	0.063383	0.541014	0.045042	78.638107	52.734184	100.755974	-1.847703	0.000000	2.282054	0.000000	0.000000	0.000000	0.100973	-0.061579	-0.179790	0.000000	0.000000	3.000000	11.000000	0.000000
1410.635690	0.063383	0.541014	0.045042	78.638107	52.734184	100.755974	-1.847703	0.000000	2.282054	0.000000	0.000000	0.000000	0.100973	-0.061579	-0.179790	0.000000	0.000000	3.000000	11.000000	0.000000
1410.639023	0.063383	0.541014	0.045042	78.677505	52.981258	100.960815	-1.830874	0.000000	2.252089	0.000000	0.000000	0.000000	0.100973	-0.061579	-0.179790	0.000000	0.000000	3.000000	11.000000	0.000000
1410.642356	0.063697	0.540826	0.044463	78.677505	52.981258	100.960815	-1.830874	0.000000	2.252089	0.000000	0.000000	0.000000	0.094221	-0.056355	-0.173660	0.000000	0.000000	3.000000	11.000000	0.000000
1410.645690	0.063697	0.540826	0.044463	78.677505	52.981258	100.960815	-1.830874	0.000000	2.252089	0.000000	0.000000	0.000000	0.094221	-0.056355	-0.173660	0.000000	0.000000	3.000000	11.000000	0.000000
1410.649023	0.064057	0.540666	0.043873	78.710182	53.195927	101.132584	-1.815171	0.000000	2.223145	0.000000	0.000000	0.000000	0.108053	-0.048040	-0.176996	0.000000	0.000000	3.000000	11.000000	0.000000
1410.652356	0.064057	0.540666	0.043873	78.710182	53.195927	101.132584	-1.815171	0.000000	2.223145	0.000000	0.000000	0.000000	0.108053	-0.048040	-0.176996	0.000000	0.000000	3.000000	11.000000	0.000000
1410.655690	0.064057	0.540666	0.043873	78.710182	53.195927	101.132584	-1.815171	0.000000	2.223145	0.000000	0.000000	0.000000	0.108053	-0.048040	-0.176996	0.000000	0.000000	3.000000	11.000000	0.000000
1410.659023	0.064057	0.540666	0.043873	78.742783	53.414322	101.305351	-1.797162	0.000000	2.193646	0.000000	0.000000	0.000000	0.108053	-0.048040	-0.176996	0.000000	0.000000	3.000000	11.000000	0.000000
1410.662356	0.064421	0.540540	0.043318	78.742783	53.414322	101.305351	-1.797162	0.000000	2.193646	0.000000	0.000000	0.000000	0.109145	-0.037712	-0.166360	0.000000	0.000000	3.000000	11.000000	0.000000
1410.665690	0.064421	0.540540	0.043318	78.742783	53.414322	101.305351	-1.797162	0.000000	2.193646	0.000000	0.000000	0.000000	0.109145	-0.037712	-0.166360	0.000000	0.000000	3.000000	11.000000	0.000000
1410.669023	0.064757	0.540397	0.042748	78.773163	53.622322	101.467514	-1.778971	0.000000	2.165919	0.000000	0.000000	0.000000	0.101044	-0.042847	-0.170995	0.000000	0.000000	3.000000	11.000000	0.000000
1410.672356	0.064757	0.540397	0.042748	78.773163	53.622322	101.467514	-1.778971	0.000000	2.165919	0.000000	0.000000	0.000000	0.101044	-0.042847	-0.170995	0.000000	0.000000	3.000000	11.000000	0.000000
1410.675690	0.064757	0.540397	0.042748	78.773163	53.622322	101.467514	-1.778971	0.000000	2.165919	0.000000	0.000000	0.000000	0.101044	-0.042847	-0.170995	0.000000	0.000000	3.000000	11.000000	0.000000
1410.679023	0.064757	0.540397	0.042748	78.805580	53.839912	101.642204	-1.762130	0.000000	2.137420	0.000000	0.000000	0.000000	0.101044	-0.042847	-0.170995	0.000000	0.000000	3.000000	11.000000	0.000000
1410.682356	0.065117	0.540254	0.042175	78.805580	53.839912	101.642204	-1.762130	0.000000	2.137420	0.000000	0.000000	0.000000	0.107881	-0.042813	-0.172070	0.000000	0.000000	3.000000	11.000000	0.000000
1410.685690	0.065117	0.540254	0.042175	78.805580	53.839912	101.642204	-1.762130	0.000000	2.137420	0.000000	0.000000	0.000000	0.107881	-0.042813	-0.172070	0.000000	0.000000	3.000000	11.000000	0.000000
1410.689023	0.065449	0.540122	0.041581	78.837891	54.058510	101.817894	-1.744150	0.000000	2.108742	0.000000	0.000000	0.000000	0.099601	-0.039703	-0.178054	0.000000	0.000000	3.000000	11.000000	0.000000
1410.692356	0.065449	0.540122	0.041581	78.837891	54.058510	101.817894	-1.744150	0.000000	2.108742	0.000000	0.000000	0.000000	0.099601	-0.039703	-0.178054	0.000000	0.000000	3.000000	11.000000	0.000000
1410.695690	0.065449	0.540122	0.041581	78.837891	54.058510	101.817894	-1.744150	0.000000	2.108742	0.000000	0.000000	0.000000	0.099601	-0.039703	-0.178054	0.000000	0.000000	3.000000	11.000000	0.000000
1410.699023	0.065449	0.540122	0.041581	78.871002	54.276882	101.996490	-1.727550	0.000000	2.079066	0.000000	0.000000	0.000000	0.099601	-0.039703	-0.178054	0.000000	0.000000	3.000000	11.000000	0.000000
1410.702356	0.065754	0.539973	0.040972	78.871002	54.276882	101.996490	-1.727550	0.000000	2.079066	0.000000	0.000000	0.000000	0.091504	-0.044812	-0.182682	0.000000	0.000000	3.000000	11.000000	0.000000
1410.705690	0.065754	0.539973	0.040972	78.871002	54.276882	101.996490	-1.727550	0.000000	2.079066	0.000000	0.000000	0.000000	0.091504	-0.044812	-0.182682	0.000000	0.000000	3.000000	11.000000	0.000000
1410.709023	0.066039	0.539858	0.040402	78.903122	54.492085	102.174225	-1.712299	0.000000	2.048619	0.000000	0.000000	0.000000	0.085579	-0.034535	-0.171053	0.000000	0.000000	3.000000	11.000000	0.000000
1410.712356	0.066039	0.539858	0.040402	78.903122	54.492085	102.174225	-1.712299	0.000000	2.048619	0.000000	0.000000	0.000000	0.085579	-0.034535	-0.171053	0.000000	0.000000	3.000000	11.000000	0.000000
1410.715690	0.066039	0.539858	0.040402	78.903122	54.492085	102.174225	-1.712299	0.000000	2.048619	0.000000	0.000000	0.000000	0.085579	-0.034535	-0.171053	0.000000	0.000000	3.000000	11.000000	0.000000
1410.719023	0.066039	0.539858	0.040402	78.930534	54.676151	102.320992	-1.698036	0.000000	2.020111	0.000000	0.000000	0.000000	0.085579	-0.034535	-0.171053	0.000000	0.000000	3.000000	11.000000	0.000000
1410.722356	0.066297	0.539753	0.039812	78.930534	54.676151	102.320992	-1.698036	0.000000	2.020111	0.000000	0.000000	0.000000	0.077354	-0.031427	-0.176996	0.000000	0.000000	3.000000	11.000000	0.000000
1410.725690	0.066297	0.539753	0.039812	78.930534	54.676151	102.320992	-1.698036	0.000000	2.020111	0.000000	0.000000	0.000000	0.077354	-0.031427	-0.176996	0.000000	0.000000	3.000000	11.000000	0.000000
1410.729023	0.066588	0.539689	0.039295	78.948997	54.802464	102.412422	-1.685144	0.000000	1.990611	0.000000	0.000000	0.000000	0.087274	-0.019181	-0.155022	0.000000	0.000000	3.000000	11.000000	0.000000
1410.732356	0.066588	0.539689	0.039295	78.948997	54.802464	102.412422	-1.685144	0.000000	1.990611	0.000000	0.000000	0.000000	0.087274	-0.019181	-0.155022	0.000000	0.000000	3.000000	11.000000	0.000000
1410.735690	0.066588	0.539689	0.039295	78.948997	54.802464	102.412422	-1.685144	0.000000	1.990611	0.000000	0.000000	0.000000	0.087274	-0.019181	-0.155022	0.000000	0.000000	3.000000	11.000000	0.000000
1410.739023	0.066588	0.539689	0.039295	78.965324	54.920021	102.492157	-1.670598	0.000000	1.964774	0.000000	0.000000	0.000000	0.087274	-0.019181	-0.155022	0.000000	0.000000	3.000000	11.000000	0.000000
1410.742356	0.066857	0.539642	0.038800	78.965324	54.920021	102.492157	-1.670598	0.000000	1.964774	0.000000	0.000000	0.000000	0.080726	-0.014075	-0.148749	0.000000	0.000000	3.000000	11.000000	0.000000
1410.745690	0.066857	0.539642	0.038800	78.965324	54.920021	102.492157	-1.670598	0.000000	1.964774	0.000000	0.000000	0.000000	0.080726	-0.014075	-0.148749	0.000000	0.000000	3.000000	11.000000	0.000000
1410.749023	0.067157	0.539619	0.038359	78.980804	55.050343	102.585861	-1.657144	0.000000	1.939983	0.000000	0.000000	0.000000	0.089977	-0.006960	-0.132172	0.000000	0.000000	3.000000	11.000000	0.000000
1410.752356	0.067157	0.539619	0.038359	78.980804	55.050343	102.585861	-1.657144	0.000000	1.939983	0.000000	0.000000	0.000000	0.089977	-0.006960	-0.132172	0.000000	0.000000	3.000000	11.000000	0.000000
1410.755690	0.067157	0.539619	0.038359	78.980804	55.050343	102.585861	-1.657144	0.000000	1.939983	0.000000	0.000000	0.000000	0.089977	-0.006960	-0.132172	0.000000	0.000000	3.000000	11.000000	0.000000
1410.759023	0.067157	0.539619	0.038359	78.995644	55.176716	102.678253	-1.642147	0.000000	1.917954	0.000000	0.000000	0.000000	0.089977	-0.006960	-0.132172	0.000000	0.000000	3.000000	11.000000	0.000000
1410.762356	0.067483	0.539585	0.037938	78.995644	55.176716	102.678253	-1.642147	0.000000	1.917954	0.000000	0.000000	0.000000	0.097766	-0.010075	-0.126454	0.000000	0.000000	3.000000	11.000000	0.000000
1410.765690	0.067483	0.539585	0.037938	78.995644	55.176716	102.678253	-1.642147	0.000000	1.917954	0.000000	0.000000	0.000000	0.097766	-0.010075	-0.126454	0.000000	0.000000	3.000000	11.000000	0.000000
1410.769023	0.067810	0.539596	0.037529	79.008354	55.291428	102.750771	-1.625853	0.000000	1.896878	0.000000	0.000000	0.000000	0.098140	0.003196	-0.122458	0.000000	0.000000	3.000000	11.000000	0.000000
1410.772356	0.067810	0.539596	0.037529	79.008354	55.291428	102.750771	-1.625853	0.000000	1.896878	0.000000	0.000000	0.000000	0.098140	0.003196	-0.122458	0.000000	0.000000	3.000000	11.000000	0.000000
1410.775690	0.067810	0.539596	0.037529	79.008354	55.291428	102.750771	-1.625853	0.000000	1.896878	0.000000	0.000000	0.000000	0.098140	0.003196	-0.122458	0.000000	0.000000	3.000000	11.000000	0.000000
1410.779023	0.067810	0.539596	0.037529	79.021027	55.409031	102.823479	-1.609496	0.000000	1.876469	0.000000	0.000000	0.000000	0.098140	0.003196	-0.122458	0.000000	0.000000	3.000000	11.000000	0.000000
1410.782356	0.068184	0.539607	0.037114	79.021027	55.409031	102.823479	-1.609496	0.000000	1.876469	0.000000	0.000000	0.000000	0.112042	0.003182	-0.124493	0.000000	0.000000	3.000000	11.000000	0.000000
1410.785690	0.068184	0.539607	0.037114	79.021027	55.409031	102.823479	-1.609496	0.000000	1.876469	0.000000	0.000000	0.000000	0.112042	0.003182	-0.124493	0.000000	0.000000	3.000000	11.000000	0.000000
1410.789023	0.068571	0.539620	0.036633	79.035812	55.544205	102.924477	-1.590823	0.000000	1.855720	0.000000	0.000000	0.000000	0.116240	0.004155	-0.144560	0.000000	0.000000	3.000000	11.000000	0.000000
1410.792356	0.068571	0.539620	0.036633	79.035812	55.544205	102.924477	-1.590823	0.000000	1.855720	0.000000	0.000000	0.000000	0.116240	0.004155	-0.144560	0.000000	0.000000	3.000000	11.000000	0.000000
1410.795690	0.068571	0.539620	0.036633	79.035812	55.544205	102.924477	-1.590823	0.000000	1.855720	0.000000	0.000000	0.000000	0.116240	0.004155	-0.144560	0.000000	0.000000	3.000000	11.000000	0.000000
1410.799023	0.068571	0.539620	0.036633	79.050568	55.679543	103.025658	-1.571449	0.000000	1.831627	0.000000	0.000000	0.000000	0.116240	0.004155	-0.144560	0.000000	0.000000	3.000000	11.000000	0.000000
1410.802356	0.068954	0.539644	0.036128	79.050568	55.679543	103.025658	-1.571449	0.000000	1.831627	0.000000	0.000000	0.000000	0.115040	0.007185	-0.151463	0.000000	0.000000	3.000000	11.000000	0.000000
1410.805690	0.068954	0.539644	0.036128	79.050568	55.679543	103.025658	-1.571449	0.000000	1.831627	0.000000	0.000000	0.000000	0.115040	0.007185	-0.151463	0.000000	0.000000	3.000000	11.000000	0.000000
1410.809023	0.069334	0.539678	0.035600	79.062836	55.797054	103.138573	-1.552276	0.000000	1.806383	0.000000	0.000000	0.000000	0.113828	0.010177	-0.158372	0.000000	0.000000	3.000000	11.000000	0.000000
1410.812356	0.069334	0.539678	0.035600	79.062836	55.797054	103.138573	-1.552276	0.000000	1.806383	0.000000	0.000000	0.000000	0.113828	0.010177	-0.158372	0.000000	0.000000	3.000000	11.000000	0.000000
1410.815690	0.069334	0.539678	0.035600	79.062836	55.797054	103.138573	-1.552276	0.000000	1.806383	0.000000	0.000000	0.000000	0.113828	0.010177	-0.158372	0.000000	0.000000	3.000000	11.000000	0.000000
1410.819023	0.069334	0.539678	0.035600	79.069405	55.868710	103.216675	-1.533304	0.000000	1.779987	0.000000	0.000000	0.000000	0.113828	0.010177	-0.158372	0.000000	0.000000	3.000000	11.000000	0.000000
1410.822356	0.069738	0.539729	0.035086	79.069405	55.868710	103.216675	-1.533304	0.000000	1.779987	0.000000	0.000000	0.000000	0.121329	0.015218	-0.154061	0.000000	0.000000	3.000000	11.000000	0.000000
1410.825690	0.069738	0.539729	0.035086	79.069405	55.868710	103.216675	-1.533304	0.000000	1.779987	0.000000	0.000000	0.000000	0.121329	0.015218	-0.154061	0.000000	0.000000	3.000000	11.000000	0.000000
1410.829023	0.070171	0.539786	0.034610	79.068680	55.883411	103.225540	-1.513083	0.000000	1.754310	0.000000	0.000000	0.000000	0.129794	0.017177	-0.142989	0.000000	0.000000	3.000000	11.000000	0.000000
1410.832356	0.070171	0.539786	0.034610	79.068680	55.883411	103.225540	-1.513083	0.000000	1.754310	0.000000	0.000000	0.000000	0.129794	0.017177	-0.142989	0.000000	0.000000	3.000000	11.000000	0.000000
1410.835690	0.070171	0.539786	0.034610	79.068680	55.883411	103.225540	-1.513083	0.000000	1.754310	0.000000	0.000000	0.000000	0.129794	0.017177	-0.142989	0.000000	0.000000	3.000000	11.000000	0.000000
1410.839023	0.070171	0.539786	0.034610	79.060974	55.847240	103.181335	-1.491450	0.000000	1.730479	0.000000	0.000000	0.000000	0.129794	0.017177	-0.142989	0.000000	0.000000	3.000000	11.000000	0.000000
1410.842356	0.070629	0.539833	0.034152	79.060974	55.847240	103.181335	-1.491450	0.000000	1.730479	0.000000	0.000000	0.000000	0.137498	0.014074	-0.137367	0.000000	0.000000	3.000000	11.000000	0.000000
1410.845690	0.070629	0.539833	0.034152	79.060974	55.847240	103.181335	-1.491450	0.000000	1.730479	0.000000	0.000000	0.000000	0.137498	0.014074	-0.137367	0.000000	0.000000	3.000000	11.000000	0.000000
1410.849023	0.071113	0.539870	0.033712	79.052040	55.803612	103.143105	-1.468534	0.000000	1.707585	0.000000	0.000000	0.000000	0.145202	0.010987	-0.131761	0.000000	0.000000	3.000000	11.000000	0.000000
1410.852356	0.071113	0.539870	0.033712	79.052040	55.803612	103.143105	-1.468534	0.000000	1.707585	0.000000	0.000000	0.000000	0.145202	0.010987	-0.131761	0.000000	0.000000	3.000000	11.000000	0.000000
1410.855690	0.071113	0.539870	0.033712	79.052040	55.803612	103.143105	-1.468534	0.000000	1.707585	0.000000	0.000000	0.000000	0.145202	0.010987	-0.131761	0.000000	0.000000	3.000000	11.000000	0.000000
1410.859023	0.071113	0.539870	0.033712	79.051605	55.832573	103.216019	-1.444334	0.000000	1.685625	0.000000	0.000000	0.000000	0.145202	0.010987	-0.131761	0.000000	0.000000	3.000000	11.000000	0.000000
1410.862356	0.071596	0.539906	0.033273	79.051605	55.832573	103.216019	-1.444334	0.000000	1.685625	0.000000	0.000000	0.000000	0.144933	0.010958	-0.131932	0.000000	0.000000	3.000000	11.000000	0.000000
1410.865690	0.071596	0.539906	0.033273	79.051605	55.832573	103.216019	-1.444334	0.000000	1.685625	0.000000	0.000000	0.000000	0.144933	0.010958	-0.131932	0.000000	0.000000	3.000000	11.000000	0.000000
1410.869023	0.072105	0.539932	0.032852	79.059738	55.936844	103.432014	-1.420178	0.000000	1.663636	0.000000	0.000000	0.000000	0.152646	0.007852	-0.126348	0.000000	0.000000	3.000000	11.000000	0.000000
1410.872356	0.072105	0.539932	0.032852	79.059738	55.936844	103.432014	-1.420178	0.000000	1.663636	0.000000	0.000000	0.000000	0.152646	0.007852	-0.126348	0.000000	0.000000	3.000000	11.000000	0.000000
1410.875690	0.072105	0.539932	0.032852	79.059738	55.936844	103.432014	-1.420178	0.000000	1.663636	0.000000	0.000000	0.000000	0.152646	0.007852	-0.126348	0.000000	0.000000	3.000000	11.000000	0.000000
1410.879023	0.072105	0.539932	0.032852	79.071465	56.058155	103.734665	-1.394737	0.000000	1.642578	0.000000	0.000000	0.000000	0.152646	0.007852	-0.126348	0.000000	0.000000	3.000000	11.000000	0.000000
1410.882356	0.072633	0.539969	0.032404	79.071465	56.058155	103.734665	-1.394737	0.000000	1.642578	0.000000	0.000000	0.000000	0.158344	0.010860	-0.134348	0.000000	0.000000	3.000000	11.000000	0.000000
1410.885690	0.072633	0.539969	0.032404	79.071465	56.058155	103.734665	-1.394737	0.000000	1.642578	0.000000	0.000000	0.000000	0.158344	0.010860	-0.134348	0.000000	0.000000	3.000000	11.000000	0.000000
1410.889023	0.073180	0.540015	0.031929	79.079880	56.176815	104.046768	-1.368346	0.000000	1.620187	0.000000	0.000000	0.000000	0.164005	0.013830	-0.142373	0.000000	0.000000	3.000000	11.000000	0.000000
1410.892356	0.073180	0.540015	0.031929	79.079880	56.176815	104.046768	-1.368346	0.000000	1.620187	0.000000	0.000000	0.000000	0.164005	0.013830	-0.142373	0.000000	0.000000	3.000000	11.000000	0.000000
1410.895690	0.073180	0.540015	0.031929	79.079880	56.176815	104.046768	-1.368346	0.000000	1.620187	0.000000	0.000000	0.000000	0.164005	0.013830	-0.142373	0.000000	0.000000	3.000000	11.000000	0.000000
1410.899023	0.073180	0.540015	0.031929	79.092537	56.325001	104.136070	-1.341012	0.000000	1.596458	0.000000	0.000000	0.000000	0.164005	0.013830	-0.142373	0.000000	0.000000	3.000000	11.000000	0.000000
1410.902356	0.073768	0.540071	0.031424	79.092537	56.325001	104.136070	-1.341012	0.000000	1.596458	0.000000	0.000000	0.000000	0.176575	0.016799	-0.151472	0.000000	0.000000	3.000000	11.000000	0.000000
1410.905690	0.073768	0.540071	0.031424	79.092537	56.325001	104.136070	-1.341012	0.000000	1.596458	0.000000	0.000000	0.000000	0.176575	0.016799	-0.151472	0.000000	0.000000	3.000000	11.000000	0.000000
1410.909023	0.074353	0.540110	0.030900	79.105141	56.473392	104.209648	-1.311583	0.000000	1.571213	0.000000	0.000000	0.000000	0.175374	0.011635	-0.157161	0.000000	0.000000	3.000000	11.000000	0.000000
1410.912356	0.074353	0.540110	0.030900	79.105141	56.473392	104.209648	-1.311583	0.000000	1.571213	0.000000	0.000000	0.000000	0.175374	0.011635	-0.157161	0.000000	0.000000	3.000000	11.000000	0.000000
1410.915690	0.074353	0.540110	0.030900	79.105141	56.473392	104.209648	-1.311583	0.000000	1.571213	0.000000	0.000000	0.000000	0.175374	0.011635	-0.157161	0.000000	0.000000	3.000000	11.000000	0.000000
1410.919023	0.074353	0.540110	0.030900	79.115341	56.601017	104.262810	-1.282354	0.000000	1.545019	0.000000	0.000000	0.000000	0.175374	0.011635	-0.157161	0.000000	0.000000	3.000000	11.000000	0.000000
1410.922356	0.074933	0.540131	0.030358	79.115341	56.601017	104.262810	-1.282354	0.000000	1.545019	0.000000	0.000000	0.000000	0.174156	0.006476	-0.162853	0.000000	0.000000	3.000000	11.000000	0.000000
1410.925690	0.074933	0.540131	0.030358	79.115341	56.601017	104.262810	-1.282354	0.000000	1.545019	0.000000	0.000000	0.000000	0.174156	0.006476	-0.162853	0.000000	0.000000	3.000000	11.000000	0.000000
1410.929023	0.075486	0.540163	0.029795	79.124855	56.708294	104.307526	-1.253328	0.000000	1.517877	0.000000	0.000000	0.000000	0.165766	0.009433	-0.168814	0.000000	0.000000	3.000000	11.000000	0.000000
1410.932356	0.075486	0.540163	0.029795	79.124855	56.708294	104.307526	-1.253328	0.000000	1.517877	0.000000	0.000000	0.000000	0.165766	0.009433	-0.168814	0.000000	0.000000	3.000000	11.000000	0.000000
1410.935690	0.075486	0.540163	0.029795	79.124855	56.708294	104.307526	-1.253328	0.000000	1.517877	0.000000	0.000000	0.000000	0.165766	0.009433	-0.168814	0.000000	0.000000	3.000000	11.000000	0.000000
1410.939023	0.075486	0.540163	0.029795	79.124741	56.729107	104.262032	-1.225700	0.000000	1.489741	0.000000	0.000000	0.000000	0.165766	0.009433	-0.168814	0.000000	0.000000	3.000000	11.000000	0.000000
1410.942356	0.076015	0.540167	0.029239	79.124741	56.729107	104.262032	-1.225700	0.000000	1.489741	0.000000	0.000000	0.000000	0.158648	0.001274	-0.166622	0.000000	0.000000	3.000000	11.000000	0.000000
1410.945690	0.076015	0.540167	0.029239	79.124741	56.729107	104.262032	-1.225700	0.000000	1.489741	0.000000	0.000000	0.000000	0.158648	0.001274	-0.166622	0.000000	0.000000	3.000000	11.000000	0.000000
1410.949023	0.076543	0.540144	0.028688	79.107597	56.603622	104.072861	-1.199259	0.000000	1.461971	0.000000	0.000000	0.000000	0.158471	-0.006826	-0.165496	0.000000	0.000000	3.000000	11.000000	0.000000
1410.952356	0.076543	0.540144	0.028688	79.107597	56.603622	104.072861	-1.199259	0.000000	1.461971	0.000000	0.000000	0.000000	0.158471	-0.006826	-0.165496	0.000000	0.000000	3.000000	11.000000	0.000000
1410.955690	0.076543	0.540144	0.028688	79.107597	56.603622	104.072861	-1.199259	0.000000	1.461971	0.000000	0.000000	0.000000	0.158471	-0.006826	-0.165496	0.000000	0.000000	3.000000	11.000000	0.000000
1410.959023	0.076543	0.540144	0.028688	79.079292	56.388020	103.792542	-1.172847	0.000000	1.434388	0.000000	0.000000	0.000000	0.158471	-0.006826	-0.165496	0.000000	0.000000	3.000000	11.000000	0.000000
1410.962356	0.077092	0.540148	0.028127	79.079292	56.388020	103.792542	-1.172847	0.000000	1.434388	0.000000	0.000000	0.000000	0.164789	0.001177	-0.168155	0.000000	0.000000	3.000000	11.000000	0.000000
1410.965690	0.077092	0.540148	0.028127	79.079292	56.388020	103.792542	-1.172847	0.000000	1.434388	0.000000	0.000000	0.000000	0.164789	0.001177	-0.168155	0.000000	0.000000	3.000000	11.000000	0.000000
1410.969023	0.077650	0.540176	0.027625	79.054810	56.213596	103.560211	-1.145382	0.000000	1.406362	0.000000	0.000000	0.000000	0.167220	0.008310	-0.150701	0.000000	0.000000	3.000000	11.000000	0.000000
1410.972356	0.077650	0.540176	0.027625	79.054810	56.213596	103.560211	-1.145382	0.000000	1.406362	0.000000	0.000000	0.000000	0.167220	0.008310	-0.150701	0.000000	0.000000	3.000000	11.000000	0.000000
1410.975690	0.077650	0.540176	0.027625	79.054810	56.213596	103.560211	-1.145382	0.000000	1.406362	0.000000	0.000000	0.000000	0.167220	0.008310	-0.150701	0.000000	0.000000	3.000000	11.000000	0.000000
1410.979023	0.077650	0.540176	0.027625	79.032440	56.082306	103.363594	-1.117512	0.000000	1.381245	0.000000	0.000000	0.000000	0.167220	0.008310	-0.150701	0.000000	0.000000	3.000000	11.000000	0.000000
1410.982356	0.078251	0.540230	0.027110	79.032440	56.082306	103.363594	-1.117512	0.000000	1.381245	0.000000	0.000000	0.000000	0.180444	0.016273	-0.154499	0.000000	0.000000	3.000000	11.000000	0.000000
1410.985690	0.078251	0.540230	0.027110	79.032440	56.082306	103.363594	-1.117512	0.000000	1.381245	0.000000	0.000000	0.000000	0.180444	0.016273	-0.154499	0.000000	0.000000	3.000000	11.000000	0.000000
1410.989023	0.078914	0.540315	0.026686	79.021423	56.058163	103.314278	-1.087438	0.000000	1.355496	0.000000	0.000000	0.000000	0.198715	0.025489	-0.127079	0.000000	0.000000	3.000000	11.000000	0.000000
1410.992356	0.078914	0.540315	0.026686	79.021423	56.058163	103.314278	-1.087438	0.000000	1.355496	0.000000	0.000000	0.000000	0.198715	0.025489	-0.127079	0.000000	0.000000	3.000000	11.000000	0.000000
1410.995690	0.078914	0.540315	0.026686	79.021423	56.058163	103.314278	-1.087438	0.000000	1.355496	0.000000	0.000000	0.000000	0.198715	0.025489	-0.127079	0.000000	0.000000	3.000000	11.000000	0.000000
1410.999023	0.078914	0.540315	0.026686	79.017708	56.108997	103.467567	-1.054319	0.000000	1.334316	0.000000	0.000000	0.000000	0.198715	0.025489	-0.127079	0.000000	0.000000	3.000000	11.000000	0.000000
1411.002356	0.079558	0.540433	0.026302	79.017708	56.108997	103.467567	-1.054319	0.000000	1.334316	0.000000	0.000000	0.000000	0.193297	0.035586	-0.115349	0.000000	0.000000	3.000000	11.000000	0.000000
1411.005690	0.079558	0.540433	0.026302	79.017708	56.108997	103.467567	-1.054319	0.000000	1.334316	0.000000	0.000000	0.000000	0.193297	0.035586	-0.115349	0.000000	0.000000	3.000000	11.000000	0.000000
1411.009023	0.080202	0.540525	0.025921	79.021004	56.198555	104.064301	-1.022103	0.000000	1.315091	0.000000	0.000000	0.000000	0.193233	0.027486	-0.114280	0.000000	0.000000	3.000000	11.000000	0.000000
1411.012356	0.080202	0.540525	0.025921	79.021004	56.198555	104.064301	-1.022103	0.000000	1.315091	0.000000	0.000000	0.000000	0.193233	0.027486	-0.114280	0.000000	0.000000	3.000000	11.000000	0.000000
1411.015690	0.080202	0.540525	0.025921	79.021004	56.198555	104.064301	-1.022103	0.000000	1.315091	0.000000	0.000000	0.000000	0.193233	0.027486	-0.114280	0.000000	0.000000	3.000000	11.000000	0.000000
1411.019023	0.080202	0.540525	0.025921	79.027824	56.254448	105.003754	-0.989897	0.000000	1.296044	0.000000	0.000000	0.000000	0.193233	0.027486	-0.114280	0.000000	0.000000	3.000000	11.000000	0.000000
1411.022356	0.080825	0.540633	0.025561	79.027824	56.254448	105.003754	-0.989897	0.000000	1.296044	0.000000	0.000000	0.000000	0.186992	0.032522	-0.107962	0.000000	0.000000	3.000000	11.000000	0.000000
1411.025690	0.080825	0.540633	0.025561	79.027824	56.254448	105.003754	-0.989897	0.000000	1.296044	0.000000	0.000000	0.000000	0.186992	0.032522	-0.107962	0.000000	0.000000	3.000000	11.000000	0.000000
1411.029023	0.081491	0.540725	0.025174	79.047096	56.290291	105.130539	-0.958732	0.000000	1.278051	0.000000	0.000000	0.000000	0.199557	0.027388	-0.115983	0.000000	0.000000	3.000000	11.000000	0.000000
1411.032356	0.081491	0.540725	0.025174	79.047096	56.290291	105.130539	-0.958732	0.000000	1.278051	0.000000	0.000000	0.000000	0.199557	0.027388	-0.115983	0.000000	0.000000	3.000000	11.000000	0.000000
1411.035690	0.081491	0.540725	0.025174	79.047096	56.290291	105.130539	-0.958732	0.000000	1.278051	0.000000	0.000000	0.000000	0.199557	0.027388	-0.115983	0.000000	0.000000	3.000000	11.000000	0.000000
1411.039023	0.081491	0.540725	0.025174	79.076195	56.355068	105.076584	-0.925472	0.000000	1.258720	0.000000	0.000000	0.000000	0.199557	0.027388	-0.115983	0.000000	0.000000	3.000000	11.000000	0.000000
1411.042356	0.082142	0.540775	0.024710	79.076195	56.355068	105.076584	-0.925472	0.000000	1.258720	0.000000	0.000000	0.000000	0.195326	0.015100	-0.139393	0.000000	0.000000	3.000000	11.000000	0.000000
1411.045690	0.082142	0.540775	0.024710	79.076195	56.355068	105.076584	-0.925472	0.000000	1.258720	0.000000	0.000000	0.000000	0.195326	0.015100	-0.139393	0.000000	0.000000	3.000000	11.000000	0.000000
1411.049023	0.082735	0.540828	0.024189	79.095047	56.446461	105.073692	-0.892918	0.000000	1.235488	0.000000	0.000000	0.000000	0.177979	0.015865	-0.156352	0.000000	0.000000	3.000000	11.000000	0.000000
1411.052356	0.082735	0.540828	0.024189	79.095047	56.446461	105.073692	-0.892918	0.000000	1.235488	0.000000	0.000000	0.000000	0.177979	0.015865	-0.156352	0.000000	0.000000	3.000000	11.000000	0.000000
1411.055690	0.082735	0.540828	0.024189	79.095047	56.446461	105.073692	-0.892918	0.000000	1.235488	0.000000	0.000000	0.000000	0.177979	0.015865	-0.156352	0.000000	0.000000	3.000000	11.000000	0.000000
1411.059023	0.082735	0.540828	0.024189	79.109047	56.595200	105.140335	-0.863255	0.000000	1.209430	0.000000	0.000000	0.000000	0.177979	0.015865	-0.156352	0.000000	0.000000	3.000000	11.000000	0.000000
1411.062356	0.083343	0.540874	0.023622	79.109047	56.595200	105.140335	-0.863255	0.000000	1.209430	0.000000	0.000000	0.000000	0.182319	0.013682	-0.170028	0.000000	0.000000	3.000000	11.000000	0.000000
1411.065690	0.083343	0.540874	0.023622	79.109047	56.595200	105.140335	-0.863255	0.000000	1.209430	0.000000	0.000000	0.000000	0.182319	0.013682	-0.170028	0.000000	0.000000	3.000000	11.000000	0.000000
1411.069023	0.083911	0.540931	0.022972	79.126175	56.769047	105.237053	-0.832869	0.000000	1.181091	0.000000	0.000000	0.000000	0.170522	0.017324	-0.194930	0.000000	0.000000	3.000000	11.000000	0.000000
1411.072356	0.083911	0.540931	0.022972	79.126175	56.769047	105.237053	-0.832869	0.000000	1.181091	0.000000	0.000000	0.000000	0.170522	0.017324	-0.194930	0.000000	0.000000	3.000000	11.000000	0.000000
1411.075690	0.083911	0.540931	0.022972	79.126175	56.769047	105.237053	-0.832869	0.000000	1.181091	0.000000	0.000000	0.000000	0.170522	0.017324	-0.194930	0.000000	0.000000	3.000000	11.000000	0.000000
1411.079023	0.083911	0.540931	0.022972	79.141136	56.931290	105.321938	-0.804448	0.000000	1.148603	0.000000	0.000000	0.000000	0.170522	0.017324	-0.194930	0.000000	0.000000	3.000000	11.000000	0.000000
1411.082356	0.084448	0.540982	0.022285	79.141136	56.931290	105.321938	-0.804448	0.000000	1.148603	0.000000	0.000000	0.000000	0.161037	0.015067	-0.206227	0.000000	0.000000	3.000000	11.000000	0.000000
1411.085690	0.084448	0.540982	0.022285	79.141136	56.931290	105.321938	-0.804448	0.000000	1.148603	0.000000	0.000000	0.000000	0.161037	0.015067	-0.206227	0.000000	0.000000	3.000000	11.000000	0.000000
1411.089023	0.085008	0.541075	0.021606	79.156090	57.090996	105.407005	-0.777609	0.000000	1.114232	0.000000	0.000000	0.000000	0.168065	0.027972	-0.203594	0.000000	0.000000	3.000000	11.000000	0.000000
1411.092356	0.085008	0.541075	0.021606	79.156090	57.090996	105.407005	-0.777609	0.000000	1.114232	0.000000	0.000000	0.000000	0.168065	0.027972	-0.203594	0.000000	0.000000	3.000000	11.000000	0.000000
1411.095690	0.085008	0.541075	0.021606	79.156090	57.090996	105.407005	-0.777609	0.000000	1.114232	0.000000	0.000000	0.000000	0.168065	0.027972	-0.203594	0.000000	0.000000	3.000000	11.000000	0.000000
1411.099023	0.085008	0.541075	0.021606	79.163063	57.198547	105.437332	-0.749598	0.000000	1.080300	0.000000	0.000000	0.000000	0.168065	0.027972	-0.203594	0.000000	0.000000	3.000000	11.000000	0.000000
1411.102356	0.085562	0.541177	0.020904	79.163063	57.198547	105.437332	-0.749598	0.000000	1.080300	0.000000	0.000000	0.000000	0.166324	0.030748	-0.210655	0.000000	0.000000	3.000000	11.000000	0.000000
1411.105690	0.085562	0.541177	0.020904	79.163063	57.198547	105.437332	-0.749598	0.000000	1.080300	0.000000	0.000000	0.000000	0.166324	0.030748	-0.210655	0.000000	0.000000	3.000000	11.000000	0.000000
1411.109023	0.086077	0.541287	0.020250	79.158859	57.209644	105.375580	-0.721877	0.000000	1.045190	0.000000	0.000000	0.000000	0.154388	0.032750	-0.196222	0.000000	0.000000	3.000000	11.000000	0.000000
1411.112356	0.086077	0.541287	0.020250	79.158859	57.209644	105.375580	-0.721877	0.000000	1.045190	0.000000	0.000000	0.000000	0.154388	0.032750	-0.196222	0.000000	0.000000	3.000000	11.000000	0.000000
1411.115690	0.086077	0.541287	0.020250	79.158859	57.209644	105.375580	-0.721877	0.000000	1.045190	0.000000	0.000000	0.000000	0.154388	0.032750	-0.196222	0.000000	0.000000	3.000000	11.000000	0.000000
1411.119023	0.086077	0.541287	0.020250	79.139709	57.088177	105.199638	-0.696146	0.000000	1.012487	0.000000	0.000000	0.000000	0.154388	0.032750	-0.196222	0.000000	0.000000	3.000000	11.000000	0.000000
1411.122356	0.086571	0.541412	0.019617	79.139709	57.088177	105.199638	-0.696146	0.000000	1.012487	0.000000	0.000000	0.000000	0.148112	0.037656	-0.189773	0.000000	0.000000	3.000000	11.000000	0.000000
1411.125690	0.086571	0.541412	0.019617	79.139709	57.088177	105.199638	-0.696146	0.000000	1.012487	0.000000	0.000000	0.000000	0.148112	0.037656	-0.189773	0.000000	0.000000	3.000000	11.000000	0.000000
1411.129023	0.086996	0.541511	0.019001	79.100769	56.822750	104.878479	-0.671461	0.000000	0.980858	0.000000	0.000000	0.000000	0.127577	0.029569	-0.184909	0.000000	0.000000	3.000000	11.000000	0.000000
1411.132356	0.086996	0.541511	0.019001	79.100769	56.822750	104.878479	-0.671461	0.000000	0.980858	0.000000	0.000000	0.000000	0.127577	0.029569	-0.184909	0.000000	0.000000	3.000000	11.000000	0.000000
1411.135690	0.086996	0.541511	0.019001	79.100769	56.822750	104.878479	-0.671461	0.000000	0.980858	0.000000	0.000000	0.000000	0.127577	0.029569	-0.184909	0.000000	0.000000	3.000000	11.000000	0.000000
1411.139023	0.086996	0.541511	0.019001	79.065750	56.560760	104.567726	-0.650198	0.000000	0.950040	0.000000	0.000000	0.000000	0.127577	0.029569	-0.184909	0.000000	0.000000	3.000000	11.000000	0.000000
1411.142356	0.087367	0.541602	0.018351	79.065750	56.560760	104.567726	-0.650198	0.000000	0.950040	0.000000	0.000000	0.000000	0.111394	0.027276	-0.194841	0.000000	0.000000	3.000000	11.000000	0.000000
1411.145690	0.087367	0.541602	0.018351	79.065750	56.560760	104.567726	-0.650198	0.000000	0.950040	0.000000	0.000000	0.000000	0.111394	0.027276	-0.194841	0.000000	0.000000	3.000000	11.000000	0.000000
1411.149023	0.087737	0.541692	0.017701	79.044739	56.440624	104.400040	-0.631632	0.000000	0.917566	0.000000	0.000000	0.000000	0.111021	0.027125	-0.194993	0.000000	0.000000	3.000000	11.000000	0.000000
1411.152356	0.087737	0.541692	0.017701	79.044739	56.440624	104.400040	-0.631632	0.000000	0.917566	0.000000	0.000000	0.000000	0.111021	0.027125	-0.194993	0.000000	0.000000	3.000000	11.000000	0.000000
1411.155690	0.087737	0.541692	0.017701	79.044739	56.440624	104.400040	-0.631632	0.000000	0.917566	0.000000	0.000000	0.000000	0.111021	0.027125	-0.194993	0.000000	0.000000	3.000000	11.000000	0.000000
1411.159023	0.087737	0.541692	0.017701	79.042442	56.462082	104.374466	-0.613129	0.000000	0.885068	0.000000	0.000000	0.000000	0.111021	0.027125	-0.194993	0.000000	0.000000	3.000000	11.000000	0.000000
1411.162356	0.088076	0.541775	0.017014	79.042442	56.462082	104.374466	-0.613129	0.000000	0.885068	0.000000	0.000000	0.000000	0.101612	0.024810	-0.206146	0.000000	0.000000	3.000000	11.000000	0.000000
1411.165690	0.088076	0.541775	0.017014	79.042442	56.462082	104.374466	-0.613129	0.000000	0.885068	0.000000	0.000000	0.000000	0.101612	0.024810	-0.206146	0.000000	0.000000	3.000000	11.000000	0.000000
1411.169023	0.088462	0.541874	0.016336	79.041260	56.567951	104.435440	-0.596193	0.000000	0.850710	0.000000	0.000000	0.000000	0.115735	0.029708	-0.203362	0.000000	0.000000	3.000000	11.000000	0.000000
1411.172356	0.088462	0.541874	0.016336	79.041260	56.567951	104.435440	-0.596193	0.000000	0.850710	0.000000	0.000000	0.000000	0.115735	0.029708	-0.203362	0.000000	0.000000	3.000000	11.000000	0.000000
1411.175690	0.088462	0.541874	0.016336	79.041260	56.567951	104.435440	-0.596193	0.000000	0.850710	0.000000	0.000000	0.000000	0.115735	0.029708	-0.203362	0.000000	0.000000	3.000000	11.000000	0.000000
1411.179023	0.088462	0.541874	0.016336	79.031128	56.704781	104.541916	-0.576904	0.000000	0.816816	0.000000	0.000000	0.000000	0.115735	0.029708	-0.203362	0.000000	0.000000	3.000000	11.000000	0.000000
1411.182356	0.088872	0.541989	0.015672	79.031128	56.704781	104.541916	-0.576904	0.000000	0.816816	0.000000	0.000000	0.000000	0.123082	0.034596	-0.199343	0.000000	0.000000	3.000000	11.000000	0.000000
1411.185690	0.088872	0.541989	0.015672	79.031128	56.704781	104.541916	-0.576904	0.000000	0.816816	0.000000	0.000000	0.000000	0.123082	0.034596	-0.199343	0.000000	0.000000	3.000000	11.000000	0.000000
1411.189023	0.089259	0.542104	0.015011	79.015076	56.699890	104.491066	-0.556390	0.000000	0.783592	0.000000	0.000000	0.000000	0.115940	0.034419	-0.198245	0.000000	0.000000	3.000000	11.000000	0.000000
1411.192356	0.089259	0.542104	0.015011	79.015076	56.699890	104.491066	-0.556390	0.000000	0.783592	0.000000	0.000000	0.000000	0.115940	0.034419	-0.198245	0.000000	0.000000	3.000000	11.000000	0.000000
1411.195690	0.089259	0.542104	0.015011	79.015076	56.699890	104.491066	-0.556390	0.000000	0.783592	0.000000	0.000000	0.000000	0.115940	0.034419	-0.198245	0.000000	0.000000	3.000000	11.000000	0.000000
1411.199023	0.089259	0.542104	0.015011	78.995537	56.588188	104.334686	-0.537067	0.000000	0.750551	0.000000	0.000000	0.000000	0.115940	0.034419	-0.198245	0.000000	0.000000	3.000000	11.000000	0.000000
1411.202356	0.089652	0.542199	0.014395	78.995537	56.588188	104.334686	-0.537067	0.000000	0.750551	0.000000	0.000000	0.000000	0.118136	0.028617	-0.184773	0.000000	0.000000	3.000000	11.000000	0.000000
1411.205690	0.089652	0.542199	0.014395	78.995537	56.588188	104.334686	-0.537067	0.000000	0.750551	0.000000	0.000000	0.000000	0.118136	0.028617	-0.184773	0.000000	0.000000	3.000000	11.000000	0.000000
1411.209023	0.089974	0.542277	0.013773	78.966774	56.384373	104.094025	-0.517378	0.000000	0.719756	0.000000	0.000000	0.000000	0.096602	0.023444	-0.186530	0.000000	0.000000	3.000000	11.000000	0.000000
1411.212356	0.089974	0.542277	0.013773	78.966774	56.384373	104.094025	-0.517378	0.000000	0.719756	0.000000	0.000000	0.000000	0.096602	0.023444	-0.186530	0.000000	0.000000	3.000000	11.000000	0.000000
1411.215690	0.089974	0.542277	0.013773	78.966774	56.384373	104.094025	-0.517378	0.000000	0.719756	0.000000	0.000000	0.000000	0.096602	0.023444	-0.186530	0.000000	0.000000	3.000000	11.000000	0.000000
1411.219023	0.089974	0.542277	0.013773	78.931831	56.119160	103.799316	-0.501278	0.000000	0.688668	0.000000	0.000000	0.000000	0.096602	0.023444	-0.186530	0.000000	0.000000	3.000000	11.000000	0.000000
1411.222356	0.090234	0.542319	0.013191	78.931831	56.119160	103.799316	-0.501278	0.000000	0.688668	0.000000	0.000000	0.000000	0.077751	0.012654	-0.174606	0.000000	0.000000	3.000000	11.000000	0.000000
1411.225690	0.090234	0.542319	0.013191	78.931831	56.119160	103.799316	-0.501278	0.000000	0.688668	0.000000	0.000000	0.000000	0.077751	0.012654	-0.174606	0.000000	0.000000	3.000000	11.000000	0.000000
1411.229023	0.090439	0.542354	0.012577	78.895264	55.856777	103.567513	-0.488319	0.000000	0.659567	0.000000	0.000000	0.000000	0.061746	0.010339	-0.184396	0.000000	0.000000	3.000000	11.000000	0.000000
1411.232356	0.090439	0.542354	0.012577	78.895264	55.856777	103.567513	-0.488319	0.000000	0.659567	0.000000	0.000000	0.000000	0.061746	0.010339	-0.184396	0.000000	0.000000	3.000000	11.000000	0.000000
1411.235690	0.090439	0.542354	0.012577	78.895264	55.856777	103.567513	-0.488319	0.000000	0.659567	0.000000	0.000000	0.000000	0.061746	0.010339	-0.184396	0.000000	0.000000	3.000000	11.000000	0.000000
1411.239023	0.090439	0.542354	0.012577	78.861824	55.689911	103.823883	-0.478028	0.000000	0.628834	0.000000	0.000000	0.000000	0.061746	0.010339	-0.184396	0.000000	0.000000	3.000000	11.000000	0.000000
1411.242356	0.090597	0.542345	0.011957	78.861824	55.689911	103.823883	-0.478028	0.000000	0.628834	0.000000	0.000000	0.000000	0.047351	-0.002633	-0.185983	0.000000	0.000000	3.000000	11.000000	0.000000
1411.245690	0.090597	0.542345	0.011957	78.861824	55.689911	103.823883	-0.478028	0.000000	0.628834	0.000000	0.000000	0.000000	0.047351	-0.002633	-0.185983	0.000000	0.000000	3.000000	11.000000	0.000000
1411.249023	0.090724	0.542329	0.011300	78.848694	55.656605	104.755020	-0.470136	0.000000	0.597837	0.000000	0.000000	0.000000	0.038085	-0.004948	-0.197051	0.000000	0.000000	3.000000	11.000000	0.000000
1411.252356	0.090724	0.542329	0.011300	78.848694	55.656605	104.755020	-0.470136	0.000000	0.597837	0.000000	0.000000	0.000000	0.038085	-0.004948	-0.197051	0.000000	0.000000	3.000000	11.000000	0.000000
1411.255690	0.090724	0.542329	0.011300	78.848694	55.656605	104.755020	-0.470136	0.000000	0.597837	0.000000	0.000000	0.000000	0.038085	-0.004948	-0.197051	0.000000	0.000000	3.000000	11.000000	0.000000
1411.259023	0.090913	0.542321	0.010607	78.862633	55.735939	105.417137	-0.463789	0.000000	0.564995	0.000000	0.000000	0.000000	0.056526	-0.002229	-0.207844	0.000000	0.000000	3.000000	11.000000	0.000000
1411.262356	0.090913	0.542321	0.010607	78.862633	55.735939	105.417137	-0.463789	0.000000	0.564995	0.000000	0.000000	0.000000	0.056526	-0.002229	-0.207844	0.000000	0.000000	3.000000	11.000000	0.000000
1411.265690	0.090913	0.542321	0.010607	78.862633	55.735939	105.417137	-0.463789	0.000000	0.564995	0.000000	0.000000	0.000000	0.056526	-0.002229	-0.207844	0.000000	0.000000	3.000000	11.000000	0.000000
1411.269023	0.091148	0.542330	0.009923	78.883537	55.884399	105.521713	-0.454368	0.000000	0.530354	0.000000	0.000000	0.000000	0.070620	0.002680	-0.205079	0.000000	0.000000	3.000000	11.000000	0.000000
1411.272356	0.091148	0.542330	0.009923	78.883537	55.884399	105.521713	-0.454368	0.000000	0.530354	0.000000	0.000000	0.000000	0.070620	0.002680	-0.205079	0.000000	0.000000	3.000000	11.000000	0.000000
1411.275690	0.091148	0.542330	0.009923	78.883537	55.884399	105.521713	-0.454368	0.000000	0.530354	0.000000	0.000000	0.000000	0.070620	0.002680	-0.205079	0.000000	0.000000	3.000000	11.000000	0.000000
1411.279023	0.091148	0.542330	0.009923	78.895828	55.953674	105.552094	-0.442598	0.000000	0.496174	0.000000	0.000000	0.000000	0.070620	0.002680	-0.205079	0.000000	0.000000	3.000000	11.000000	0.000000
1411.282356	0.091397	0.542305	0.009199	78.895828	55.953674	105.552094	-0.442598	0.000000	0.496174	0.000000	0.000000	0.000000	0.074805	-0.007473	-0.217412	0.000000	0.000000	3.000000	11.000000	0.000000
1411.285690	0.091397	0.542305	0.009199	78.895828	55.953674	105.552094	-0.442598	0.000000	0.496174	0.000000	0.000000	0.000000	0.074805	-0.007473	-0.217412	0.000000	0.000000	3.000000	11.000000	0.000000
1411.289023	0.091592	0.542278	0.008550	78.877037	55.790787	105.356895	-0.430131	0.000000	0.459939	0.000000	0.000000	0.000000	0.058324	-0.008074	-0.194489	0.000000	0.000000	3.000000	11.000000	0.000000
1411.292356	0.091592	0.542278	0.008550	78.877037	55.790787	105.356895	-0.430131	0.000000	0.459939	0.000000	0.000000	0.000000	0.058324	-0.008074	-0.194489	0.000000	0.000000	3.000000	11.000000	0.000000
1411.295690	0.091592	0.542278	0.008550	78.877037	55.790787	105.356895	-0.430131	0.000000	0.459939	0.000000	0.000000	0.000000	0.058324	-0.008074	-0.194489	0.000000	0.000000	3.000000	11.000000	0.000000
1411.299023	0.091592	0.542278	0.008550	78.831276	55.417965	104.961502	-0.420410	0.000000	0.427524	0.000000	0.000000	0.000000	0.058324	-0.008074	-0.194489	0.000000	0.000000	3.000000	11.000000	0.000000
1411.302356	0.091764	0.542225	0.007911	78.831276	55.417965	104.961502	-0.420410	0.000000	0.427524	0.000000	0.000000	0.000000	0.051709	-0.015903	-0.191905	0.000000	0.000000	3.000000	11.000000	0.000000
1411.305690	0.091764	0.542225	0.007911	78.831276	55.417965	104.961502	-0.420410	0.000000	0.427524	0.000000	0.000000	0.000000	0.051709	-0.015903	-0.191905	0.000000	0.000000	3.000000	11.000000	0.000000
1411.309023	0.091809	0.542137	0.007324	78.764862	54.889282	104.426613	-0.411792	0.000000	0.395540	0.000000	0.000000	0.000000	0.013399	-0.026484	-0.175940	0.000000	0.000000	3.000000	11.000000	0.000000
1411.312356	0.091809	0.542137	0.007324	78.764862	54.889282	104.426613	-0.411792	0.000000	0.395540	0.000000	0.000000	0.000000	0.013399	-0.026484	-0.175940	0.000000	0.000000	3.000000	11.000000	0.000000
1411.315690	0.091809	0.542137	0.007324	78.764862	54.889282	104.426613	-0.411792	0.000000	0.395540	0.000000	0.000000	0.000000	0.013399	-0.026484	-0.175940	0.000000	0.000000	3.000000	11.000000	0.000000
1411.319023	0.091809	0.542137	0.007324	78.694397	54.352222	103.909264	-0.409558	0.000000	0.366217	0.000000	0.000000	0.000000	0.013399	-0.026484	-0.175940	0.000000	0.000000	3.000000	11.000000	0.000000
1411.322356	0.091811	0.541997	0.006755	78.694397	54.352222	103.909264	-0.409558	0.000000	0.366217	0.000000	0.000000	0.000000	0.000597	-0.042024	-0.170665	0.000000	0.000000	3.000000	11.000000	0.000000
1411.325690	0.091811	0.541997	0.006755	78.694397	54.352222	103.909264	-0.409558	0.000000	0.366217	0.000000	0.000000	0.000000	0.000597	-0.042024	-0.170665	0.000000	0.000000	3.000000	11.000000	0.000000
1411.329023	0.091811	0.541997	0.006755	78.615227	53.944344	103.546768	-0.409459	0.000000	0.337773	0.000000	0.000000	0.000000	0.000597	-0.042024	-0.170665	0.000000	0.000000	3.000000	11.000000	0.000000
1411.332356	0.091766	0.541814	0.006181	78.615227	53.944344	103.546768	-0.409459	0.000000	0.337773	0.000000	0.000000	0.000000	-0.013511	-0.054733	-0.172242	0.000000	0.000000	3.000000	11.000000	0.000000
1411.335690	0.091766	0.541814	0.006181	78.615227	53.944344	103.546768	-0.409459	0.000000	0.337773	0.000000	0.000000	0.000000	-0.013511	-0.054733	-0.172242	0.000000	0.000000	3.000000	11.000000	0.000000
1411.339023	0.091766	0.541814	0.006181	78.518059	53.758411	103.466919	-0.411711	0.000000	0.309066	0.000000	0.000000	0.000000	-0.013511	-0.054733	-0.172242	0.000000	0.000000	3.000000	11.000000	0.000000
1411.342356	0.091766	0.541814	0.006181	78.518059	53.758411	103.466919	-0.411711	0.000000	0.309066	0.000000	0.000000	0.000000	-0.013511	-0.054733	-0.172242	0.000000	0.000000	3.000000	11.000000	0.000000
1411.345690	0.091700	0.541581	0.005620	78.518059	53.758411	103.466919	-0.411711	0.000000	0.309066	0.000000	0.000000	0.000000	-0.019633	-0.070164	-0.168311	0.000000	0.000000	3.000000	11.000000	0.000000
1411.349023	0.091700	0.541581	0.005620	78.413055	53.815159	103.677071	-0.411711	0.000000	0.309066	0.000000	0.000000	0.000000	-0.019633	-0.070164	-0.168311	0.000000	0.000000	3.000000	11.000000	0.000000
1411.352356	0.091623	0.541323	0.004999	78.413055	53.815159	103.677071	-0.411711	0.000000	0.309066	0.000000	0.000000	0.000000	-0.023217	-0.077305	-0.186233	0.000000	0.000000	3.000000	11.000000	0.000000
1411.355690	0.091623	0.541323	0.004999	78.413055	53.815159	103.677071	-0.411711	0.000000	0.309066	0.000000	0.000000	0.000000	-0.023217	-0.077305	-0.186233	0.000000	0.000000	3.000000	11.000000	0.000000
1411.359023	0.091623	0.541323	0.004999	78.323898	53.954334	103.977081	-0.418853	0.000000	0.249975	0.000000	0.000000	0.000000	-0.023217	-0.077305	-0.186233	0.000000	0.000000	3.000000	11.000000	0.000000
1411.362356	0.091623	0.541323	0.004999	78.323898	53.954334	103.977081	-0.418853	0.000000	0.249975	0.000000	0.000000	0.000000	-0.023217	-0.077305	-0.186233	0.000000	0.000000	3.000000	11.000000	0.000000
1411.365690	0.091503	0.541014	0.004396	78.323898	53.954334	103.977081	-0.418853	0.000000	0.249975	0.000000	0.000000	0.000000	-0.035891	-0.092636	-0.181058	0.000000	0.000000	3.000000	11.000000	0.000000
1411.369023	0.091355	0.540647	0.003764	78.245232	54.118469	104.301880	-0.418853	0.000000	0.249975	0.000000	0.000000	0.000000	-0.044402	-0.110131	-0.189569	0.000000	0.000000	3.000000	11.000000	0.000000
1411.372356	0.091355	0.540647	0.003764	78.245232	54.118469	104.301880	-0.418853	0.000000	0.249975	0.000000	0.000000	0.000000	-0.044402	-0.110131	-0.189569	0.000000	0.000000	3.000000	11.000000	0.000000
1411.375690	0.091355	0.540647	0.003764	78.245232	54.118469	104.301880	-0.418853	0.000000	0.249975	0.000000	0.000000	0.000000	-0.044402	-0.110131	-0.189569	0.000000	0.000000	3.000000	11.000000	0.000000
1411.379023	0.091355	0.540647	0.003764	78.176048	54.214146	104.544601	-0.432235	0.000000	0.188204	0.000000	0.000000	0.000000	-0.044402	-0.110131	-0.189569	0.000000	0.000000	3.000000	11.000000	0.000000
1411.382356	0.091175	0.540205	0.003085	78.176048	54.214146	104.544601	-0.432235	0.000000	0.188204	0.000000	0.000000	0.000000	-0.053986	-0.132531	-0.203655	0.000000	0.000000	3.000000	11.000000	0.000000
1411.385690	0.091175	0.540205	0.003085	78.176048	54.214146	104.544601	-0.432235	0.000000	0.188204	0.000000	0.000000	0.000000	-0.053986	-0.132531	-0.203655	0.000000	0.000000	3.000000	11.000000	0.000000
1411.389023	0.090943	0.539737	0.002487	78.113495	54.239277	104.709564	-0.441232	0.000000	0.154261	0.000000	0.000000	0.000000	-0.069567	-0.140436	-0.179485	0.000000	0.000000	3.000000	11.000000	0.000000
1411.392356	0.090943	0.539737	0.002487	78.113495	54.239277	104.709564	-0.441232	0.000000	0.154261	0.000000	0.000000	0.000000	-0.069567	-0.140436	-0.179485	0.000000	0.000000	3.000000	11.000000	0.000000
1411.395690	0.090943	0.539737	0.002487	78.113495	54.239277	104.709564	-0.441232	0.000000	0.154261	0.000000	0.000000	0.000000	-0.069567	-0.140436	-0.179485	0.000000	0.000000	3.000000	11.000000	0.000000
1411.399023	0.090644	0.539228	0.001887	78.048462	54.151161	104.756622	-0.452827	0.000000	0.124347	0.000000	0.000000	0.000000	-0.089973	-0.152779	-0.180084	0.000000	0.000000	3.000000	11.000000	0.000000
1411.402356	0.090644	0.539228	0.001887	78.048462	54.151161	104.756622	-0.452827	0.000000	0.124347	0.000000	0.000000	0.000000	-0.089973	-0.152779	-0.180084	0.000000	0.000000	3.000000	11.000000	0.000000
1411.405690	0.090644	0.539228	0.001887	78.048462	54.151161	104.756622	-0.452827	0.000000	0.124347	0.000000	0.000000	0.000000	-0.089973	-0.152779	-0.180084	0.000000	0.000000	3.000000	11.000000	0.000000
1411.409023	0.090375	0.538701	0.001327	77.961662	53.874157	104.610977	-0.467822	0.000000	0.094333	0.000000	0.000000	0.000000	-0.080658	-0.157929	-0.167997	0.000000	0.000000	3.000000	11.000000	0.000000
1411.412356	0.090375	0.538701	0.001327	77.961662	53.874157	104.610977	-0.467822	0.000000	0.094333	0.000000	0.000000	0.000000	-0.080658	-0.157929	-0.167997	0.000000	0.000000	3.000000	11.000000	0.000000
1411.415690	0.090375	0.538701	0.001327	77.961662	53.874157	104.610977	-0.467822	0.000000	0.094333	0.000000	0.000000	0.000000	-0.080658	-0.157929	-0.167997	0.000000	0.000000	3.000000	11.000000	0.000000
1411.419023	0.090375	0.538701	0.001327	77.881561	53.550705	104.407799	-0.481265	0.000000	0.066333	0.000000	0.000000	0.000000	-0.080658	-0.157929	-0.167997	0.000000	0.000000	3.000000	11.000000	0.000000
1411.422356	0.090092	0.538183	0.000811	77.881561	53.550705	104.407799	-0.481265	0.000000	0.066333	0.000000	0.000000	0.000000	-0.084679	-0.155420	-0.154631	0.000000	0.000000	3.000000	11.000000	0.000000
1411.425690	0.090092	0.538183	0.000811	77.881561	53.550705	104.407799	-0.481265	0.000000	0.066333	0.000000	0.000000	0.000000	-0.084679	-0.155420	-0.154631	0.000000	0.000000	3.000000	11.000000	0.000000
1411.429023	0.089855	0.537641	0.000291	77.802292	53.259384	104.234879	-0.495379	0.000000	0.040562	0.000000	0.000000	0.000000	-0.071324	-0.162757	-0.156194	0.000000	0.000000	3.000000	11.000000	0.000000
1411.432356	0.089855	0.537641	0.000291	77.802292	53.259384	104.234879	-0.495379	0.000000	0.040562	0.000000	0.000000	0.000000	-0.071324	-0.162757	-0.156194	0.000000	0.000000	3.000000	11.000000	0.000000
1411.435690	0.089855	0.537641	0.000291	77.802292	53.259384	104.234879	-0.495379	0.000000	0.040562	0.000000	0.000000	0.000000	-0.071324	-0.162757	-0.156194	0.000000	0.000000	3.000000	11.000000	0.000000
1411.439023	0.089855	0.537641	0.000291	77.732964	53.049084	104.138023	-0.507266	0.000000	0.014529	0.000000	0.000000	0.000000	-0.071324	-0.162757	-0.156194	0.000000	0.000000	3.000000	11.000000	0.000000
1411.442356	0.089660	0.537099	-0.000240	77.732964	53.049084	104.138023	-0.507266	0.000000	0.014529	0.000000	0.000000	0.000000	-0.058270	-0.162452	-0.159047	0.000000	0.000000	3.000000	11.000000	0.000000
1411.445690	0.089660	0.537099	-0.000240	77.732964	53.049084	104.138023	-0.507266	0.000000	0.014529	0.000000	0.000000	0.000000	-0.058270	-0.162452	-0.159047	0.000000	0.000000	3.000000	11.000000	0.000000
1411.449023	0.089488	0.536559	-0.000775	77.674461	53.017300	104.237297	-0.516978	0.000000	-0.011978	0.000000	0.000000	0.000000	-0.051763	-0.162140	-0.160608	0.000000	0.000000	3.000000	11.000000	0.000000
1411.452356	0.089488	0.536559	-0.000775	77.674461	53.017300	104.237297	-0.516978	0.000000	-0.011978	0.000000	0.000000	0.000000	-0.051763	-0.162140	-0.160608	0.000000	0.000000	3.000000	11.000000	0.000000
1411.455690	0.089488	0.536559	-0.000775	77.674461	53.017300	104.237297	-0.516978	0.000000	-0.011978	0.000000	0.000000	0.000000	-0.051763	-0.162140	-0.160608	0.000000	0.000000	3.000000	11.000000	0.000000
1411.459023	0.089488	0.536559	-0.000775	77.632393	53.138710	104.491356	-0.525605	0.000000	-0.038746	0.000000	0.000000	0.000000	-0.051763	-0.162140	-0.160608	0.000000	0.000000	3.000000	11.000000	0.000000
1411.462356	0.089329	0.536012	-0.001357	77.632393	53.138710	104.491356	-0.525605	0.000000	-0.038746	0.000000	0.000000	0.000000	-0.047711	-0.163962	-0.174587	0.000000	0.000000	3.000000	11.000000	0.000000
1411.465690	0.089329	0.536012	-0.001357	77.632393	53.138710	104.491356	-0.525605	0.000000	-0.038746	0.000000	0.000000	0.000000	-0.047711	-0.163962	-0.174587	0.000000	0.000000	3.000000	11.000000	0.000000
1411.469023	0.089165	0.535476	-0.001963	77.594154	53.311375	104.801544	-0.533557	0.000000	-0.067844	0.000000	0.000000	0.000000	-0.049076	-0.160902	-0.181727	0.000000	0.000000	3.000000	11.000000	0.000000
1411.472356	0.089165	0.535476	-0.001963	77.594154	53.311375	104.801544	-0.533557	0.000000	-0.067844	0.000000	0.000000	0.000000	-0.049076	-0.160902	-0.181727	0.000000	0.000000	3.000000	11.000000	0.000000
1411.475690	0.089165	0.535476	-0.001963	77.594154	53.311375	104.801544	-0.533557	0.000000	-0.067844	0.000000	0.000000	0.000000	-0.049076	-0.160902	-0.181727	0.000000	0.000000	3.000000	11.000000	0.000000
1411.479023	0.089165	0.535476	-0.001963	77.546707	53.457661	105.088936	-0.541736	0.000000	-0.098132	0.000000	0.000000	0.000000	-0.049076	-0.160902	-0.181727	0.000000	0.000000	3.000000	11.000000	0.000000
1411.482356	0.088997	0.534950	-0.002592	77.546707	53.457661	105.088936	-0.541736	0.000000	-0.098132	0.000000	0.000000	0.000000	-0.050437	-0.157824	-0.188867	0.000000	0.000000	3.000000	11.000000	0.000000
1411.485690	0.088997	0.534950	-0.002592	77.546707	53.457661	105.088936	-0.541736	0.000000	-0.098132	0.000000	0.000000	0.000000	-0.050437	-0.157824	-0.188867	0.000000	0.000000	3.000000	11.000000	0.000000
1411.489023	0.088859	0.534432	-0.003185	77.499130	53.589977	105.366013	-0.550142	0.000000	-0.129610	0.000000	0.000000	0.000000	-0.041554	-0.155386	-0.177971	0.000000	0.000000	3.000000	11.000000	0.000000
1411.492356	0.088859	0.534432	-0.003185	77.499130	53.589977	105.366013	-0.550142	0.000000	-0.129610	0.000000	0.000000	0.000000	-0.041554	-0.155386	-0.177971	0.000000	0.000000	3.000000	11.000000	0.000000
1411.495690	0.088859	0.534432	-0.003185	77.499130	53.589977	105.366013	-0.550142	0.000000	-0.129610	0.000000	0.000000	0.000000	-0.041554	-0.155386	-0.177971	0.000000	0.000000	3.000000	11.000000	0.000000
1411.499023	0.088859	0.534432	-0.003185	77.440025	53.634914	105.550499	-0.557068	0.000000	-0.159272	0.000000	0.000000	0.000000	-0.041554	-0.155386	-0.177971	0.000000	0.000000	3.000000	11.000000	0.000000
1411.502356	0.088724	0.533931	-0.003761	77.440025	53.634914	105.550499	-0.557068	0.000000	-0.159272	0.000000	0.000000	0.000000	-0.040491	-0.150198	-0.172628	0.000000	0.000000	3.000000	11.000000	0.000000
1411.505690	0.088724	0.533931	-0.003761	77.440025	53.634914	105.550499	-0.557068	0.000000	-0.159272	0.000000	0.000000	0.000000	-0.040491	-0.150198	-0.172628	0.000000	0.000000	3.000000	11.000000	0.000000
1411.509023	0.088724	0.533931	-0.003761	77.363182	53.604195	105.666145	-0.563816	0.000000	-0.188043	0.000000	0.000000	0.000000	-0.040491	-0.150198	-0.172628	0.000000	0.000000	3.000000	11.000000	0.000000
1411.512356	0.088618	0.533439	-0.004300	77.363182	53.604195	105.666145	-0.563816	0.000000	-0.188043	0.000000	0.000000	0.000000	-0.031635	-0.147816	-0.161673	0.000000	0.000000	3.000000	11.000000	0.000000
1411.515690	0.088618	0.533439	-0.004300	77.363182	53.604195	105.666145	-0.563816	0.000000	-0.188043	0.000000	0.000000	0.000000	-0.031635	-0.147816	-0.161673	0.000000	0.000000	3.000000	11.000000	0.000000
1411.519023	0.088618	0.533439	-0.004300	77.272079	53.504910	105.718445	-0.569089	0.000000	-0.214989	0.000000	0.000000	0.000000	-0.031635	-0.147816	-0.161673	0.000000	0.000000	3.000000	11.000000	0.000000
1411.522356	0.088618	0.533439	-0.004300	77.272079	53.504910	105.718445	-0.569089	0.000000	-0.214989	0.000000	0.000000	0.000000	-0.031635	-0.147816	-0.161673	0.000000	0.000000	3.000000	11.000000	0.000000
1411.525690	0.088539	0.532938	-0.004821	77.272079	53.504910	105.718445	-0.569089	0.000000	-0.214989	0.000000	0.000000	0.000000	-0.023898	-0.150265	-0.156320	0.000000	0.000000	3.000000	11.000000	0.000000
1411.529023	0.088539	0.532938	-0.004821	77.196083	53.380943	105.720879	-0.569089	0.000000	-0.214989	0.000000	0.000000	0.000000	-0.023898	-0.150265	-0.156320	0.000000	0.000000	3.000000	11.000000	0.000000
1411.532356	0.088475	0.532452	-0.005259	77.196083	53.380943	105.720879	-0.569089	0.000000	-0.214989	0.000000	0.000000	0.000000	-0.019072	-0.145832	-0.131585	0.000000	0.000000	3.000000	11.000000	0.000000
1411.535690	0.088475	0.532452	-0.005259	77.196083	53.380943	105.720879	-0.569089	0.000000	-0.214989	0.000000	0.000000	0.000000	-0.019072	-0.145832	-0.131585	0.000000	0.000000	3.000000	11.000000	0.000000
1411.539023	0.088475	0.532452	-0.005259	77.135597	53.250168	105.694916	-0.576251	0.000000	-0.262973	0.000000	0.000000	0.000000	-0.019072	-0.145832	-0.131585	0.000000	0.000000	3.000000	11.000000	0.000000
1411.542356	0.088475	0.532452	-0.005259	77.135597	53.250168	105.694916	-0.576251	0.000000	-0.262973	0.000000	0.000000	0.000000	-0.019072	-0.145832	-0.131585	0.000000	0.000000	3.000000	11.000000	0.000000
1411.545690	0.088394	0.531957	-0.005672	77.135597	53.250168	105.694916	-0.576251	0.000000	-0.262973	0.000000	0.000000	0.000000	-0.024211	-0.148307	-0.123682	0.000000	0.000000	3.000000	11.000000	0.000000
1411.549023	0.088394	0.531957	-0.005672	77.103027	53.150555	105.665199	-0.576251	0.000000	-0.262973	0.000000	0.000000	0.000000	-0.024211	-0.148307	-0.123682	0.000000	0.000000	3.000000	11.000000	0.000000
1411.552356	0.088342	0.531496	-0.006051	77.103027	53.150555	105.665199	-0.576251	0.000000	-0.262973	0.000000	0.000000	0.000000	-0.015616	-0.138500	-0.113846	0.000000	0.000000	3.000000	11.000000	0.000000
1411.555690	0.088342	0.531496	-0.006051	77.103027	53.150555	105.665199	-0.576251	0.000000	-0.262973	0.000000	0.000000	0.000000	-0.015616	-0.138500	-0.113846	0.000000	0.000000	3.000000	11.000000	0.000000
1411.559023	0.088342	0.531496	-0.006051	77.108521	53.140862	105.686577	-0.582888	0.000000	-0.302561	0.000000	0.000000	0.000000	-0.015616	-0.138500	-0.113846	0.000000	0.000000	3.000000	11.000000	0.000000
1411.562356	0.088342	0.531496	-0.006051	77.108521	53.140862	105.686577	-0.582888	0.000000	-0.302561	0.000000	0.000000	0.000000	-0.015616	-0.138500	-0.113846	0.000000	0.000000	3.000000	11.000000	0.000000
1411.565690	0.088294	0.531025	-0.006408	77.108521	53.140862	105.686577	-0.582888	0.000000	-0.302561	0.000000	0.000000	0.000000	-0.014322	-0.141036	-0.107177	0.000000	0.000000	3.000000	11.000000	0.000000
1411.569023	0.088294	0.531025	-0.006408	77.150993	53.270023	105.821541	-0.582888	0.000000	-0.302561	0.000000	0.000000	0.000000	-0.014322	-0.141036	-0.107177	0.000000	0.000000	3.000000	11.000000	0.000000
1411.572356	0.088254	0.530588	-0.006729	77.150993	53.270023	105.821541	-0.582888	0.000000	-0.302561	0.000000	0.000000	0.000000	-0.012148	-0.131274	-0.096028	0.000000	0.000000	3.000000	11.000000	0.000000
1411.575690	0.088254	0.530588	-0.006729	77.150993	53.270023	105.821541	-0.582888	0.000000	-0.302561	0.000000	0.000000	0.000000	-0.012148	-0.131274	-0.096028	0.000000	0.000000	3.000000	11.000000	0.000000
1411.579023	0.088254	0.530588	-0.006729	77.206558	53.497620	106.049377	-0.587300	0.000000	-0.336428	0.000000	0.000000	0.000000	-0.012148	-0.131274	-0.096028	0.000000	0.000000	3.000000	11.000000	0.000000
1411.582356	0.088254	0.530588	-0.006729	77.206558	53.497620	106.049377	-0.587300	0.000000	-0.336428	0.000000	0.000000	0.000000	-0.012148	-0.131274	-0.096028	0.000000	0.000000	3.000000	11.000000	0.000000
1411.585690	0.088231	0.530135	-0.007072	77.206558	53.497620	106.049377	-0.587300	0.000000	-0.336428	0.000000	0.000000	0.000000	-0.006887	-0.135871	-0.103105	0.000000	0.000000	3.000000	11.000000	0.000000
1411.589023	0.088231	0.530135	-0.007072	77.266510	53.745880	106.298355	-0.587300	0.000000	-0.336428	0.000000	0.000000	0.000000	-0.006887	-0.135871	-0.103105	0.000000	0.000000	3.000000	11.000000	0.000000
1411.592356	0.088203	0.529692	-0.007439	77.266510	53.745880	106.298355	-0.587300	0.000000	-0.336428	0.000000	0.000000	0.000000	-0.008279	-0.132961	-0.110109	0.000000	0.000000	3.000000	11.000000	0.000000
1411.595690	0.088203	0.529692	-0.007439	77.266510	53.745880	106.298355	-0.587300	0.000000	-0.336428	0.000000	0.000000	0.000000	-0.008279	-0.132961	-0.110109	0.000000	0.000000	3.000000	11.000000	0.000000
1411.599023	0.088203	0.529692	-0.007439	77.322685	53.972763	106.531372	-0.589828	0.000000	-0.371964	0.000000	0.000000	0.000000	-0.008279	-0.132961	-0.110109	0.000000	0.000000	3.000000	11.000000	0.000000
1411.602356	0.088203	0.529692	-0.007439	77.322685	53.972763	106.531372	-0.589828	0.000000	-0.371964	0.000000	0.000000	0.000000	-0.008279	-0.132961	-0.110109	0.000000	0.000000	3.000000	11.000000	0.000000
1411.605690	0.088134	0.529224	-0.007795	77.322685	53.972763	106.531372	-0.589828	0.000000	-0.371964	0.000000	0.000000	0.000000	-0.020906	-0.140254	-0.106600	0.000000	0.000000	3.000000	11.000000	0.000000
1411.609023	0.088134	0.529224	-0.007795	77.383240	54.224464	106.792030	-0.589828	0.000000	-0.371964	0.000000	0.000000	0.000000	-0.020906	-0.140254	-0.106600	0.000000	0.000000	3.000000	11.000000	0.000000
1411.612356	0.088056	0.528751	-0.008192	77.383240	54.224464	106.792030	-0.589828	0.000000	-0.371964	0.000000	0.000000	0.000000	-0.023397	-0.142045	-0.119306	0.000000	0.000000	3.000000	11.000000	0.000000
1411.615690	0.088056	0.528751	-0.008192	77.383240	54.224464	106.792030	-0.589828	0.000000	-0.371964	0.000000	0.000000	0.000000	-0.023397	-0.142045	-0.119306	0.000000	0.000000	3.000000	11.000000	0.000000
1411.619023	0.088056	0.528751	-0.008192	77.436241	54.433144	107.010292	-0.597211	0.000000	-0.409615	0.000000	0.000000	0.000000	-0.023397	-0.142045	-0.119306	0.000000	0.000000	3.000000	11.000000	0.000000
1411.622356	0.088056	0.528751	-0.008192	77.436241	54.433144	107.010292	-0.597211	0.000000	-0.409615	0.000000	0.000000	0.000000	-0.023397	-0.142045	-0.119306	0.000000	0.000000	3.000000	11.000000	0.000000
1411.625690	0.087974	0.528262	-0.008610	77.436241	54.433144	107.010292	-0.597211	0.000000	-0.409615	0.000000	0.000000	0.000000	-0.024553	-0.146590	-0.125191	0.000000	0.000000	3.000000	11.000000	0.000000
1411.629023	0.087974	0.528262	-0.008610	77.479332	54.587349	107.179840	-0.597211	0.000000	-0.409615	0.000000	0.000000	0.000000	-0.024553	-0.146590	-0.125191	0.000000	0.000000	3.000000	11.000000	0.000000
1411.632356	0.087900	0.527781	-0.008986	77.479332	54.587349	107.179840	-0.597211	0.000000	-0.409615	0.000000	0.000000	0.000000	-0.022133	-0.144358	-0.112853	0.000000	0.000000	3.000000	11.000000	0.000000
1411.635690	0.087900	0.527781	-0.008986	77.479332	54.587349	107.179840	-0.597211	0.000000	-0.409615	0.000000	0.000000	0.000000	-0.022133	-0.144358	-0.112853	0.000000	0.000000	3.000000	11.000000	0.000000
1411.639023	0.087900	0.527781	-0.008986	77.502335	54.593533	107.197342	-0.604992	0.000000	-0.449289	0.000000	0.000000	0.000000	-0.022133	-0.144358	-0.112853	0.000000	0.000000	3.000000	11.000000	0.000000
1411.642356	0.087900	0.527781	-0.008986	77.502335	54.593533	107.197342	-0.604992	0.000000	-0.449289	0.000000	0.000000	0.000000	-0.022133	-0.144358	-0.112853	0.000000	0.000000	3.000000	11.000000	0.000000
1411.645690	0.087852	0.527291	-0.009344	77.502335	54.593533	107.197342	-0.604992	0.000000	-0.449289	0.000000	0.000000	0.000000	-0.014449	-0.146889	-0.107457	0.000000	0.000000	3.000000	11.000000	0.000000
1411.649023	0.087852	0.527291	-0.009344	77.507561	54.461548	107.077942	-0.604992	0.000000	-0.449289	0.000000	0.000000	0.000000	-0.014449	-0.146889	-0.107457	0.000000	0.000000	3.000000	11.000000	0.000000
1411.652356	0.087837	0.526824	-0.009646	77.507561	54.461548	107.077942	-0.604992	0.000000	-0.449289	0.000000	0.000000	0.000000	-0.004540	-0.140033	-0.090630	0.000000	0.000000	3.000000	11.000000	0.000000
1411.655690	0.087837	0.526824	-0.009646	77.507561	54.461548	107.077942	-0.604992	0.000000	-0.449289	0.000000	0.000000	0.000000	-0.004540	-0.140033	-0.090630	0.000000	0.000000	3.000000	11.000000	0.000000
1411.659023	0.087837	0.526824	-0.009646	77.499115	54.241604	106.869499	-0.608157	0.000000	-0.482303	0.000000	0.000000	0.000000	-0.004540	-0.140033	-0.090630	0.000000	0.000000	3.000000	11.000000	0.000000
1411.662356	0.087837	0.526824	-0.009646	77.499115	54.241604	106.869499	-0.608157	0.000000	-0.482303	0.000000	0.000000	0.000000	-0.004540	-0.140033	-0.090630	0.000000	0.000000	3.000000	11.000000	0.000000
1411.665690	0.087801	0.526333	-0.009941	77.499115	54.241604	106.869499	-0.608157	0.000000	-0.482303	0.000000	0.000000	0.000000	-0.010742	-0.147312	-0.088433	0.000000	0.000000	3.000000	11.000000	0.000000
1411.669023	0.087801	0.526333	-0.009941	77.495110	54.038387	106.680923	-0.608157	0.000000	-0.482303	0.000000	0.000000	0.000000	-0.010742	-0.147312	-0.088433	0.000000	0.000000	3.000000	11.000000	0.000000
1411.672356	0.087761	0.525827	-0.010255	77.495110	54.038387	106.680923	-0.608157	0.000000	-0.482303	0.000000	0.000000	0.000000	-0.011908	-0.151836	-0.094343	0.000000	0.000000	3.000000	11.000000	0.000000
1411.675690	0.087761	0.525827	-0.010255	77.495110	54.038387	106.680923	-0.608157	0.000000	-0.482303	0.000000	0.000000	0.000000	-0.011908	-0.151836	-0.094343	0.000000	0.000000	3.000000	11.000000	0.000000
1411.679023	0.087761	0.525827	-0.010255	77.505997	53.928772	106.589470	-0.611933	0.000000	-0.512766	0.000000	0.000000	0.000000	-0.011908	-0.151836	-0.094343	0.000000	0.000000	3.000000	11.000000	0.000000
1411.682356	0.087761	0.525827	-0.010255	77.505997	53.928772	106.589470	-0.611933	0.000000	-0.512766	0.000000	0.000000	0.000000	-0.011908	-0.151836	-0.094343	0.000000	0.000000	3.000000	11.000000	0.000000
1411.685690	0.087684	0.525288	-0.010536	77.505997	53.928772	106.589470	-0.611933	0.000000	-0.512766	0.000000	0.000000	0.000000	-0.023123	-0.161870	-0.084113	0.000000	0.000000	3.000000	11.000000	0.000000
1411.689023	0.087684	0.525288	-0.010536	77.532654	53.910450	106.588501	-0.611933	0.000000	-0.512766	0.000000	0.000000	0.000000	-0.023123	-0.161870	-0.084113	0.000000	0.000000	3.000000	11.000000	0.000000
1411.692356	0.087600	0.524693	-0.010851	77.532654	53.910450	106.588501	-0.611933	0.000000	-0.512766	0.000000	0.000000	0.000000	-0.025198	-0.178481	-0.094731	0.000000	0.000000	3.000000	11.000000	0.000000
1411.695690	0.087600	0.524693	-0.010851	77.532654	53.910450	106.588501	-0.611933	0.000000	-0.512766	0.000000	0.000000	0.000000	-0.025198	-0.178481	-0.094731	0.000000	0.000000	3.000000	11.000000	0.000000
1411.699023	0.087600	0.524693	-0.010851	77.565506	53.929558	106.629593	-0.619986	0.000000	-0.542573	0.000000	0.000000	0.000000	-0.025198	-0.178481	-0.094731	0.000000	0.000000	3.000000	11.000000	0.000000
1411.702356	0.087600	0.524693	-0.010851	77.565506	53.929558	106.629593	-0.619986	0.000000	-0.542573	0.000000	0.000000	0.000000	-0.025198	-0.178481	-0.094731	0.000000	0.000000	3.000000	11.000000	0.000000
1411.705690	0.087487	0.524068	-0.011202	77.565506	53.929558	106.629593	-0.619986	0.000000	-0.542573	0.000000	0.000000	0.000000	-0.033848	-0.187562	-0.105253	0.000000	0.000000	3.000000	11.000000	0.000000
1411.709023	0.087487	0.524068	-0.011202	77.585129	53.843765	106.561363	-0.619986	0.000000	-0.542573	0.000000	0.000000	0.000000	-0.033848	-0.187562	-0.105253	0.000000	0.000000	3.000000	11.000000	0.000000
1411.712356	0.087414	0.523403	-0.011578	77.585129	53.843765	106.561363	-0.619986	0.000000	-0.542573	0.000000	0.000000	0.000000	-0.022115	-0.199369	-0.112738	0.000000	0.000000	3.000000	11.000000	0.000000
1411.715690	0.087414	0.523403	-0.011578	77.585129	53.843765	106.561363	-0.619986	0.000000	-0.542573	0.000000	0.000000	0.000000	-0.022115	-0.199369	-0.112738	0.000000	0.000000	3.000000	11.000000	0.000000
1411.719023	0.087414	0.523403	-0.011578	77.585350	53.614330	106.353249	-0.629313	0.000000	-0.578905	0.000000	0.000000	0.000000	-0.022115	-0.199369	-0.112738	0.000000	0.000000	3.000000	11.000000	0.000000
1411.722356	0.087414	0.523403	-0.011578	77.585350	53.614330	106.353249	-0.629313	0.000000	-0.578905	0.000000	0.000000	0.000000	-0.022115	-0.199369	-0.112738	0.000000	0.000000	3.000000	11.000000	0.000000
1411.725690	0.087349	0.522721	-0.011910	77.585350	53.614330	106.353249	-0.629313	0.000000	-0.578905	0.000000	0.000000	0.000000	-0.019503	-0.204593	-0.099421	0.000000	0.000000	3.000000	11.000000	0.000000
1411.729023	0.087349	0.522721	-0.011910	77.564270	53.227753	105.989853	-0.629313	0.000000	-0.578905	0.000000	0.000000	0.000000	-0.019503	-0.204593	-0.099421	0.000000	0.000000	3.000000	11.000000	0.000000
1411.732356	0.087301	0.522025	-0.012265	77.564270	53.227753	105.989853	-0.629313	0.000000	-0.578905	0.000000	0.000000	0.000000	-0.014366	-0.208936	-0.106782	0.000000	0.000000	3.000000	11.000000	0.000000
1411.735690	0.087301	0.522025	-0.012265	77.564270	53.227753	105.989853	-0.629313	0.000000	-0.578905	0.000000	0.000000	0.000000	-0.014366	-0.208936	-0.106782	0.000000	0.000000	3.000000	11.000000	0.000000
1411.739023	0.087301	0.522025	-0.012265	77.523117	52.706619	105.497658	-0.634958	0.000000	-0.613272	0.000000	0.000000	0.000000	-0.014366	-0.208936	-0.106782	0.000000	0.000000	3.000000	11.000000	0.000000
1411.742356	0.087301	0.522025	-0.012265	77.523117	52.706619	105.497658	-0.634958	0.000000	-0.613272	0.000000	0.000000	0.000000	-0.014366	-0.208936	-0.106782	0.000000	0.000000	3.000000	11.000000	0.000000
1411.745690	0.087253	0.521305	-0.012619	77.523117	52.706619	105.497658	-0.634958	0.000000	-0.613272	0.000000	0.000000	0.000000	-0.014244	-0.216020	-0.106104	0.000000	0.000000	3.000000	11.000000	0.000000
1411.749023	0.087253	0.521305	-0.012619	77.475494	52.148151	104.966766	-0.634958	0.000000	-0.613272	0.000000	0.000000	0.000000	-0.014244	-0.216020	-0.106104	0.000000	0.000000	3.000000	11.000000	0.000000
1411.752356	0.087186	0.520536	-0.012963	77.475494	52.148151	104.966766	-0.634958	0.000000	-0.613272	0.000000	0.000000	0.000000	-0.020253	-0.230524	-0.103200	0.000000	0.000000	3.000000	11.000000	0.000000
1411.755690	0.087186	0.520536	-0.012963	77.475494	52.148151	104.966766	-0.634958	0.000000	-0.613272	0.000000	0.000000	0.000000	-0.020253	-0.230524	-0.103200	0.000000	0.000000	3.000000	11.000000	0.000000
1411.759023	0.087186	0.520536	-0.012963	77.431946	51.623535	104.471802	-0.640707	0.000000	-0.648156	0.000000	0.000000	0.000000	-0.020253	-0.230524	-0.103200	0.000000	0.000000	3.000000	11.000000	0.000000
1411.762356	0.087186	0.520536	-0.012963	77.431946	51.623535	104.471802	-0.640707	0.000000	-0.648156	0.000000	0.000000	0.000000	-0.020253	-0.230524	-0.103200	0.000000	0.000000	3.000000	11.000000	0.000000
1411.765690	0.087131	0.519763	-0.013355	77.431946	51.623535	104.471802	-0.640707	0.000000	-0.648156	0.000000	0.000000	0.000000	-0.016493	-0.231937	-0.117487	0.000000	0.000000	3.000000	11.000000	0.000000
1411.769023	0.087131	0.519763	-0.013355	77.406197	51.217243	104.090065	-0.640707	0.000000	-0.648156	0.000000	0.000000	0.000000	-0.016493	-0.231937	-0.117487	0.000000	0.000000	3.000000	11.000000	0.000000
1411.772356	0.087097	0.518966	-0.013749	77.406197	51.217243	104.090065	-0.640707	0.000000	-0.648156	0.000000	0.000000	0.000000	-0.010082	-0.238950	-0.118169	0.000000	0.000000	3.000000	11.000000	0.000000
1411.775690	0.087097	0.518966	-0.013749	77.406197	51.217243	104.090065	-0.640707	0.000000	-0.648156	0.000000	0.000000	0.000000	-0.010082	-0.238950	-0.118169	0.000000	0.000000	3.000000	11.000000	0.000000
1411.779023	0.087097	0.518966	-0.013749	77.387634	50.881035	103.778053	-0.645137	0.000000	-0.687432	0.000000	0.000000	0.000000	-0.010082	-0.238950	-0.118169	0.000000	0.000000	3.000000	11.000000	0.000000
1411.782356	0.087097	0.518966	-0.013749	77.387634	50.881035	103.778053	-0.645137	0.000000	-0.687432	0.000000	0.000000	0.000000	-0.010082	-0.238950	-0.118169	0.000000	0.000000	3.000000	11.000000	0.000000
1411.785690	0.087080	0.518181	-0.014171	77.387634	50.881035	103.778053	-0.645137	0.000000	-0.687432	0.000000	0.000000	0.000000	-0.005220	-0.235676	-0.126676	0.000000	0.000000	3.000000	11.000000	0.000000
1411.789023	0.087080	0.518181	-0.014171	77.371223	50.629395	103.564743	-0.645137	0.000000	-0.687432	0.000000	0.000000	0.000000	-0.005220	-0.235676	-0.126676	0.000000	0.000000	3.000000	11.000000	0.000000
1411.792356	0.087067	0.517387	-0.014572	77.371223	50.629395	103.564743	-0.645137	0.000000	-0.687432	0.000000	0.000000	0.000000	-0.004011	-0.238092	-0.120322	0.000000	0.000000	3.000000	11.000000	0.000000
1411.795690	0.087067	0.517387	-0.014572	77.371223	50.629395	103.564743	-0.645137	0.000000	-0.687432	0.000000	0.000000	0.000000	-0.004011	-0.238092	-0.120322	0.000000	0.000000	3.000000	11.000000	0.000000
1411.799023	0.087067	0.517387	-0.014572	77.347755	50.456585	103.454170	-0.646675	0.000000	-0.728599	0.000000	0.000000	0.000000	-0.004011	-0.238092	-0.120322	0.000000	0.000000	3.000000	11.000000	0.000000
1411.802356	0.087067	0.517387	-0.014572	77.347755	50.456585	103.454170	-0.646675	0.000000	-0.728599	0.000000	0.000000	0.000000	-0.004011	-0.238092	-0.120322	0.000000	0.000000	3.000000	11.000000	0.000000
1411.805690	0.087073	0.516620	-0.014982	77.347755	50.456585	103.454170	-0.646675	0.000000	-0.728599	0.000000	0.000000	0.000000	0.001976	-0.230274	-0.122974	0.000000	0.000000	3.000000	11.000000	0.000000
1411.809023	0.087073	0.516620	-0.014982	77.299164	50.311172	103.407639	-0.646675	0.000000	-0.728599	0.000000	0.000000	0.000000	0.001976	-0.230274	-0.122974	0.000000	0.000000	3.000000	11.000000	0.000000
1411.812356	0.087125	0.515869	-0.015382	77.299164	50.311172	103.407639	-0.646675	0.000000	-0.728599	0.000000	0.000000	0.000000	0.015583	-0.225327	-0.120028	0.000000	0.000000	3.000000	11.000000	0.000000
1411.815690	0.087125	0.515869	-0.015382	77.299164	50.311172	103.407639	-0.646675	0.000000	-0.728599	0.000000	0.000000	0.000000	0.015583	-0.225327	-0.120028	0.000000	0.000000	3.000000	11.000000	0.000000
1411.819023	0.087125	0.515869	-0.015382	77.218803	50.217983	103.465599	-0.643748	0.000000	-0.769099	0.000000	0.000000	0.000000	0.015583	-0.225327	-0.120028	0.000000	0.000000	3.000000	11.000000	0.000000
1411.822356	0.087125	0.515869	-0.015382	77.218803	50.217983	103.465599	-0.643748	0.000000	-0.769099	0.000000	0.000000	0.000000	0.015583	-0.225327	-0.120028	0.000000	0.000000	3.000000	11.000000	0.000000
1411.825690	0.087141	0.515198	-0.015742	77.218803	50.217983	103.465599	-0.643748	0.000000	-0.769099	0.000000	0.000000	0.000000	0.004810	-0.201182	-0.108092	0.000000	0.000000	3.000000	11.000000	0.000000
1411.829023	0.087141	0.515198	-0.015742	77.102264	50.107536	103.557648	-0.643748	0.000000	-0.769099	0.000000	0.000000	0.000000	0.004810	-0.201182	-0.108092	0.000000	0.000000	3.000000	11.000000	0.000000
1411.832356	0.087142	0.514608	-0.016067	77.102264	50.107536	103.557648	-0.643748	0.000000	-0.769099	0.000000	0.000000	0.000000	0.000378	-0.177080	-0.097280	0.000000	0.000000	3.000000	11.000000	0.000000
1411.835690	0.087142	0.514608	-0.016067	77.102264	50.107536	103.557648	-0.643748	0.000000	-0.769099	0.000000	0.000000	0.000000	0.000378	-0.177080	-0.097280	0.000000	0.000000	3.000000	11.000000	0.000000
1411.839023	0.087142	0.514608	-0.016067	76.971199	49.943893	103.605537	-0.642884	0.000000	-0.803328	0.000000	0.000000	0.000000	0.000378	-0.177080	-0.097280	0.000000	0.000000	3.000000	11.000000	0.000000
1411.842356	0.087142	0.514608	-0.016067	76.971199	49.943893	103.605537	-0.642884	0.000000	-0.803328	0.000000	0.000000	0.000000	0.000378	-0.177080	-0.097280	0.000000	0.000000	3.000000	11.000000	0.000000
1411.845690	0.087112	0.514112	-0.016331	76.971199	49.943893	103.605537	-0.642884	0.000000	-0.803328	0.000000	0.000000	0.000000	-0.009130	-0.148609	-0.079249	0.000000	0.000000	3.000000	11.000000	0.000000
1411.849023	0.087112	0.514112	-0.016331	76.846855	49.805130	103.670792	-0.642884	0.000000	-0.803328	0.000000	0.000000	0.000000	-0.009130	-0.148609	-0.079249	0.000000	0.000000	3.000000	11.000000	0.000000
1411.852356	0.087071	0.513712	-0.016539	76.846855	49.805130	103.670792	-0.642884	0.000000	-0.803328	0.000000	0.000000	0.000000	-0.012320	-0.120242	-0.062355	0.000000	0.000000	3.000000	11.000000	0.000000
1411.855690	0.087071	0.513712	-0.016539	76.846855	49.805130	103.670792	-0.642884	0.000000	-0.803328	0.000000	0.000000	0.000000	-0.012320	-0.120242	-0.062355	0.000000	0.000000	3.000000	11.000000	0.000000
1411.859023	0.087071	0.513712	-0.016539	76.744102	49.655308	103.680336	-0.646459	0.000000	-0.826928	0.000000	0.000000	0.000000	-0.012320	-0.120242	-0.062355	0.000000	0.000000	3.000000	11.000000	0.000000
1411.862356	0.087071	0.513712	-0.016539	76.744102	49.655308	103.680336	-0.646459	0.000000	-0.826928	0.000000	0.000000	0.000000	-0.012320	-0.120242	-0.062355	0.000000	0.000000	3.000000	11.000000	0.000000
1411.865690	0.087041	0.513381	-0.016691	76.744102	49.655308	103.680336	-0.646459	0.000000	-0.826928	0.000000	0.000000	0.000000	-0.009034	-0.099305	-0.045715	0.000000	0.000000	3.000000	11.000000	0.000000
1411.869023	0.087041	0.513381	-0.016691	76.674385	49.536396	103.669060	-0.646459	0.000000	-0.826928	0.000000	0.000000	0.000000	-0.009034	-0.099305	-0.045715	0.000000	0.000000	3.000000	11.000000	0.000000
1411.872356	0.087041	0.513381	-0.016691	76.674385	49.536396	103.669060	-0.646459	0.000000	-0.826928	0.000000	0.000000	0.000000	-0.009034	-0.099305	-0.045715	0.000000	0.000000	3.000000	11.000000	0.000000
1411.875690	0.087041	0.513381	-0.016691	76.674385	49.536396	103.669060	-0.646459	0.000000	-0.826928	0.000000	0.000000	0.000000	-0.009034	-0.099305	-0.045715	0.000000	0.000000	3.000000	11.000000	0.000000
1411.879023	0.086991	0.512975	-0.016942	76.655724	49.518894	103.697655	-0.647965	0.000000	-0.834547	0.000000	0.000000	0.000000	-0.014867	-0.121629	-0.075251	0.000000	0.000000	3.000000	11.000000	0.000000
1411.882356	0.086991	0.512975	-0.016942	76.655724	49.518894	103.697655	-0.647965	0.000000	-0.834547	0.000000	0.000000	0.000000	-0.014867	-0.121629	-0.075251	0.000000	0.000000	3.000000	11.000000	0.000000
1411.885690	0.086991	0.512975	-0.016942	76.655724	49.518894	103.697655	-0.647965	0.000000	-0.834547	0.000000	0.000000	0.000000	-0.014867	-0.121629	-0.075251	0.000000	0.000000	3.000000	11.000000	0.000000
1411.889023	0.086991	0.512975	-0.016942	76.669601	49.570808	103.752914	-0.650443	0.000000	-0.847089	0.000000	0.000000	0.000000	-0.014867	-0.121629	-0.075251	0.000000	0.000000	3.000000	11.000000	0.000000
1411.892356	0.086972	0.512900	-0.017040	76.669601	49.570808	103.752914	-0.650443	0.000000	-0.847089	0.000000	0.000000	0.000000	-0.005822	-0.022412	-0.029463	0.000000	0.000000	3.000000	11.000000	0.000000
1411.895690	0.086972	0.512900	-0.017040	76.669601	49.570808	103.752914	-0.650443	0.000000	-0.847089	0.000000	0.000000	0.000000	-0.005822	-0.022412	-0.029463	0.000000	0.000000	3.000000	11.000000	0.000000
1411.899023	0.086972	0.512900	-0.017040	76.674515	49.587246	103.769806	-0.651413	0.000000	-0.852000	0.000000	0.000000	0.000000	-0.005822	-0.022412	-0.029463	0.000000	0.000000	3.000000	11.000000	0.000000
1411.902356	0.086955	0.512890	-0.017125	76.674515	49.587246	103.769806	-0.651413	0.000000	-0.852000	0.000000	0.000000	0.000000	-0.005009	-0.003211	-0.025365	0.000000	0.000000	3.000000	11.000000	0.000000
1411.905690	0.086955	0.512890	-0.017125	76.674515	49.587246	103.769806	-0.651413	0.000000	-0.852000	0.000000	0.000000	0.000000	-0.005009	-0.003211	-0.025365	0.000000	0.000000	3.000000	11.000000	0.000000
1411.909023	0.086955	0.512890	-0.017125	76.672043	49.579006	103.761330	-0.652248	0.000000	-0.856227	0.000000	0.000000	0.000000	-0.005009	-0.003211	-0.025365	0.000000	0.000000	3.000000	11.000000	0.000000
1411.912356	0.086955	0.512890	-0.017125	76.672043	49.579006	103.761330	-0.652248	0.000000	-0.856227	0.000000	0.000000	0.000000	-0.005009	-0.003211	-0.025365	0.000000	0.000000	3.000000	11.000000	0.000000
1411.915690	0.086928	0.512972	-0.017263	76.672043	49.579006	103.761330	-0.652248	0.000000	-0.856227	0.000000	0.000000	0.000000	-0.008229	0.024599	-0.041634	0.000000	0.000000	3.000000	11.000000	0.000000
1411.919023	0.086928	0.512972	-0.017263	76.662270	49.546207	103.727623	-0.652248	0.000000	-0.856227	0.000000	0.000000	0.000000	-0.008229	0.024599	-0.041634	0.000000	0.000000	3.000000	11.000000	0.000000
1411.922356	0.086928	0.512972	-0.017263	76.662270	49.546207	103.727623	-0.652248	0.000000	-0.856227	0.000000	0.000000	0.000000	-0.008229	0.024599	-0.041634	0.000000	0.000000	3.000000	11.000000	0.000000
1411.925690	0.086928	0.512972	-0.017263	76.662270	49.546207	103.727623	-0.652248	0.000000	-0.856227	0.000000	0.000000	0.000000	-0.008229	0.024599	-0.041634	0.000000	0.000000	3.000000	11.000000	0.000000
1411.929023	0.086901	0.513377	-0.017399	76.637688	49.464409	103.643555	-0.653619	0.000000	-0.863166	0.000000	0.000000	0.000000	-0.008035	0.121686	-0.040667	0.000000	0.000000	3.000000	11.000000	0.000000
1411.932356	0.086901	0.513377	-0.017399	76.637688	49.464409	103.643555	-0.653619	0.000000	-0.863166	0.000000	0.000000	0.000000	-0.008035	0.121686	-0.040667	0.000000	0.000000	3.000000	11.000000	0.000000
1411.935690	0.086901	0.513377	-0.017399	76.637688	49.464409	103.643555	-0.653619	0.000000	-0.863166	0.000000	0.000000	0.000000	-0.008035	0.121686	-0.040667	0.000000	0.000000	3.000000	11.000000	0.000000
1411.939023	0.086901	0.513377	-0.017399	76.608185	49.366657	103.543091	-0.654958	0.000000	-0.869944	0.000000	0.000000	0.000000	-0.008035	0.121686	-0.040667	0.000000	0.000000	3.000000	11.000000	0.000000
1411.942356	0.086893	0.513696	-0.017438	76.608185	49.366657	103.543091	-0.654958	0.000000	-0.869944	0.000000	0.000000	0.000000	-0.002327	0.095511	-0.011775	0.000000	0.000000	3.000000	11.000000	0.000000
1411.945690	0.086893	0.513696	-0.017438	76.608185	49.366657	103.543091	-0.654958	0.000000	-0.869944	0.000000	0.000000	0.000000	-0.002327	0.095511	-0.011775	0.000000	0.000000	3.000000	11.000000	0.000000
1411.949023	0.086893	0.513696	-0.017438	76.569633	49.234249	103.405052	-0.655346	0.000000	-0.871907	0.000000	0.000000	0.000000	-0.002327	0.095511	-0.011775	0.000000	0.000000	3.000000	11.000000	0.000000
1411.952356	0.086892	0.514068	-0.017441	76.569633	49.234249	103.405052	-0.655346	0.000000	-0.871907	0.000000	0.000000	0.000000	-0.000195	0.111847	-0.000990	0.000000	0.000000	3.000000	11.000000	0.000000
1411.955690	0.086892	0.514068	-0.017441	76.569633	49.234249	103.405052	-0.655346	0.000000	-0.871907	0.000000	0.000000	0.000000	-0.000195	0.111847	-0.000990	0.000000	0.000000	3.000000	11.000000	0.000000
1411.959023	0.086892	0.514068	-0.017441	76.525230	49.086555	103.255989	-0.655379	0.000000	-0.872071	0.000000	0.000000	0.000000	-0.000195	0.111847	-0.000990	0.000000	0.000000	3.000000	11.000000	0.000000
1411.962356	0.086892	0.514068	-0.017441	76.525230	49.086555	103.255989	-0.655379	0.000000	-0.872071	0.000000	0.000000	0.000000	-0.000195	0.111847	-0.000990	0.000000	0.000000	3.000000	11.000000	0.000000
1411.965690	0.086870	0.514490	-0.017447	76.525230	49.086555	103.255989	-0.655379	0.000000	-0.872071	0.000000	0.000000	0.000000	-0.006841	0.126543	-0.001686	0.000000	0.000000	3.000000	11.000000	0.000000
1411.969023	0.086870	0.514490	-0.017447	76.475792	48.923901	103.091515	-0.655379	0.000000	-0.872071	0.000000	0.000000	0.000000	-0.006841	0.126543	-0.001686	0.000000	0.000000	3.000000	11.000000	0.000000
1411.972356	0.086870	0.514490	-0.017447	76.475792	48.923901	103.091515	-0.655379	0.000000	-0.872071	0.000000	0.000000	0.000000	-0.006841	0.126543	-0.001686	0.000000	0.000000	3.000000	11.000000	0.000000
1411.975690	0.086870	0.514490	-0.017447	76.475792	48.923901	103.091515	-0.655379	0.000000	-0.872071	0.000000	0.000000	0.000000	-0.006841	0.126543	-0.001686	0.000000	0.000000	3.000000	11.000000	0.000000
1411.979023	0.086825	0.515447	-0.017452	76.424614	48.751793	102.915375	-0.656519	0.000000	-0.872352	0.000000	0.000000	0.000000	-0.013327	0.286996	-0.001596	0.000000	0.000000	3.000000	11.000000	0.000000
1411.982356	0.086825	0.515447	-0.017452	76.424614	48.751793	102.915375	-0.656519	0.000000	-0.872352	0.000000	0.000000	0.000000	0.000001	-0.000000	0.000000	0.000000	0.000000	3.000000	11.000000	0.000000
1411.985690	0.086825	0.515447	-0.017452	76.424614	48.751793	102.915375	-0.656519	0.000000	-0.872352	0.000000	0.000000	0.000000	0.000001	-0.000000	0.000000	0.000000	0.000000	3.000000	11.000000	0.000000
1411.989023	0.086825	0.515447	-0.017452	76.369972	48.575829	102.737122	-0.658740	0.000000	-0.872618	0.000000	0.000000	0.000000	0.000001	-0.000000	0.000000	0.000000	0.000000	3.000000	11.000000	0.000000
1411.992356	0.086825	0.515447	-0.017452	76.369972	48.575829	102.737122	-0.658740	0.000000	-0.872618	0.000000	0.000000	0.000000	0.000001	-0.000000	0.000000	0.000000	0.000000	3.000000	11.000000	0.000000
1411.995690	0.086795	0.515976	-0.017495	76.369972	48.575829	102.737122	-0.658740	0.000000	-0.872618	0.000000	0.000000	0.000000	-0.009003	0.158789	-0.012655	0.000000	0.000000	3.000000	11.000000	0.000000
1411.999023	0.086795	0.515976	-0.017495	76.317711	48.409077	102.568314	-0.658740	0.000000	-0.872618	0.000000	0.000000	0.000000	-0.009003	0.158789	-0.012655	0.000000	0.000000	3.000000	11.000000	0.000000
1412.002356	0.086748	0.516519	-0.017625	76.317711	48.409077	102.568314	-0.658740	0.000000	-0.872618	0.000000	0.000000	0.000000	-0.014230	0.162691	-0.039134	0.000000	0.000000	3.000000	11.000000	0.000000
1412.005690	0.086748	0.516519	-0.017625	76.317711	48.409077	102.568314	-0.658740	0.000000	-0.872618	0.000000	0.000000	0.000000	-0.014230	0.162691	-0.039134	0.000000	0.000000	3.000000	11.000000	0.000000
1412.009023	0.086748	0.516519	-0.017625	76.265091	48.243580	102.395630	-0.662612	0.000000	-0.881250	0.000000	0.000000	0.000000	-0.014230	0.162691	-0.039134	0.000000	0.000000	3.000000	11.000000	0.000000
1412.012356	0.086748	0.516519	-0.017625	76.265091	48.243580	102.395630	-0.662612	0.000000	-0.881250	0.000000	0.000000	0.000000	-0.014230	0.162691	-0.039134	0.000000	0.000000	3.000000	11.000000	0.000000
1412.015690	0.086716	0.517094	-0.017786	76.265091	48.243580	102.395630	-0.662612	0.000000	-0.881250	0.000000	0.000000	0.000000	-0.009540	0.172785	-0.048343	0.000000	0.000000	3.000000	11.000000	0.000000
1412.019023	0.086716	0.517094	-0.017786	76.215736	48.105156	102.251312	-0.662612	0.000000	-0.881250	0.000000	0.000000	0.000000	-0.009540	0.172785	-0.048343	0.000000	0.000000	3.000000	11.000000	0.000000
1412.022356	0.086674	0.517713	-0.017997	76.215736	48.105156	102.251312	-0.662612	0.000000	-0.881250	0.000000	0.000000	0.000000	-0.012468	0.185593	-0.063176	0.000000	0.000000	3.000000	11.000000	0.000000
1412.025690	0.086674	0.517713	-0.017997	76.215736	48.105156	102.251312	-0.662612	0.000000	-0.881250	0.000000	0.000000	0.000000	-0.012468	0.185593	-0.063176	0.000000	0.000000	3.000000	11.000000	0.000000
1412.029023	0.086674	0.517713	-0.017997	76.161629	47.962917	102.099335	-0.666280	0.000000	-0.899836	0.000000	0.000000	0.000000	-0.012468	0.185593	-0.063176	0.000000	0.000000	3.000000	11.000000	0.000000
1412.032356	0.086674	0.517713	-0.017997	76.161629	47.962917	102.099335	-0.666280	0.000000	-0.899836	0.000000	0.000000	0.000000	-0.012468	0.185593	-0.063176	0.000000	0.000000	3.000000	11.000000	0.000000
1412.035690	0.086657	0.518371	-0.018196	76.161629	47.962917	102.099335	-0.666280	0.000000	-0.899836	0.000000	0.000000	0.000000	-0.005308	0.197334	-0.059806	0.000000	0.000000	3.000000	11.000000	0.000000
1412.039023	0.086657	0.518371	-0.018196	76.108490	47.829124	101.947639	-0.666280	0.000000	-0.899836	0.000000	0.000000	0.000000	-0.005308	0.197334	-0.059806	0.000000	0.000000	3.000000	11.000000	0.000000
1412.042356	0.086650	0.519098	-0.018341	76.108490	47.829124	101.947639	-0.666280	0.000000	-0.899836	0.000000	0.000000	0.000000	-0.002107	0.218202	-0.043582	0.000000	0.000000	3.000000	11.000000	0.000000
1412.045690	0.086650	0.519098	-0.018341	76.108490	47.829124	101.947639	-0.666280	0.000000	-0.899836	0.000000	0.000000	0.000000	-0.002107	0.218202	-0.043582	0.000000	0.000000	3.000000	11.000000	0.000000
1412.049023	0.086650	0.519098	-0.018341	76.081985	47.735977	101.796471	-0.667516	0.000000	-0.917068	0.000000	0.000000	0.000000	-0.002107	0.218202	-0.043582	0.000000	0.000000	3.000000	11.000000	0.000000
1412.052356	0.086650	0.519098	-0.018341	76.081985	47.735977	101.796471	-0.667516	0.000000	-0.917068	0.000000	0.000000	0.000000	-0.002107	0.218202	-0.043582	0.000000	0.000000	3.000000	11.000000	0.000000
1412.055690	0.086674	0.519895	-0.018437	76.081985	47.735977	101.796471	-0.667516	0.000000	-0.917068	0.000000	0.000000	0.000000	0.007320	0.239149	-0.028691	0.000000	0.000000	3.000000	11.000000	0.000000
1412.059023	0.086674	0.519895	-0.018437	76.114166	47.759823	101.703148	-0.667516	0.000000	-0.917068	0.000000	0.000000	0.000000	0.007320	0.239149	-0.028691	0.000000	0.000000	3.000000	11.000000	0.000000
1412.062356	0.086686	0.520699	-0.018488	76.114166	47.759823	101.703148	-0.667516	0.000000	-0.917068	0.000000	0.000000	0.000000	0.003484	0.240952	-0.015218	0.000000	0.000000	3.000000	11.000000	0.000000
1412.065690	0.086686	0.520699	-0.018488	76.114166	47.759823	101.703148	-0.667516	0.000000	-0.917068	0.000000	0.000000	0.000000	0.003484	0.240952	-0.015218	0.000000	0.000000	3.000000	11.000000	0.000000
1412.069023	0.086686	0.520699	-0.018488	76.206932	47.922878	101.696121	-0.665716	0.000000	-0.924386	0.000000	0.000000	0.000000	0.003484	0.240952	-0.015218	0.000000	0.000000	3.000000	11.000000	0.000000
1412.072356	0.086686	0.520699	-0.018488	76.206932	47.922878	101.696121	-0.665716	0.000000	-0.924386	0.000000	0.000000	0.000000	0.003484	0.240952	-0.015218	0.000000	0.000000	3.000000	11.000000	0.000000
1412.075690	0.086685	0.521508	-0.018494	76.206932	47.922878	101.696121	-0.665716	0.000000	-0.924386	0.000000	0.000000	0.000000	-0.000347	0.242817	-0.001757	0.000000	0.000000	3.000000	11.000000	0.000000
1412.079023	0.086685	0.521508	-0.018494	76.358932	48.309727	101.879883	-0.665716	0.000000	-0.924386	0.000000	0.000000	0.000000	-0.000347	0.242817	-0.001757	0.000000	0.000000	3.000000	11.000000	0.000000
1412.082356	0.086682	0.522342	-0.018504	76.358932	48.309727	101.879883	-0.665716	0.000000	-0.924386	0.000000	0.000000	0.000000	-0.000641	0.250182	-0.003238	0.000000	0.000000	3.000000	11.000000	0.000000
1412.085690	0.086682	0.522342	-0.018504	76.358932	48.309727	101.879883	-0.665716	0.000000	-0.924386	0.000000	0.000000	0.000000	-0.000641	0.250182	-0.003238	0.000000	0.000000	3.000000	11.000000	0.000000
1412.089023	0.086682	0.522342	-0.018504	76.537750	48.956871	102.343094	-0.665880	0.000000	-0.925219	0.000000	0.000000	0.000000	-0.000641	0.250182	-0.003238	0.000000	0.000000	3.000000	11.000000	0.000000
1412.092356	0.086682	0.522342	-0.018504	76.537750	48.956871	102.343094	-0.665880	0.000000	-0.925219	0.000000	0.000000	0.000000	-0.000641	0.250182	-0.003238	0.000000	0.000000	3.000000	11.000000	0.000000
1412.095690	0.086688	0.523207	-0.018478	76.537750	48.956871	102.343094	-0.665880	0.000000	-0.925219	0.000000	0.000000	0.000000	0.001559	0.259482	0.007884	0.000000	0.000000	3.000000	11.000000	0.000000
1412.099023	0.086688	0.523207	-0.018478	76.732254	49.899677	103.141243	-0.665880	0.000000	-0.925219	0.000000	0.000000	0.000000	0.001559	0.259482	0.007884	0.000000	0.000000	3.000000	11.000000	0.000000
1412.102356	0.086692	0.524097	-0.018457	76.732254	49.899677	103.141243	-0.665880	0.000000	-0.925219	0.000000	0.000000	0.000000	0.001246	0.266918	0.006312	0.000000	0.000000	3.000000	11.000000	0.000000
1412.105690	0.086692	0.524097	-0.018457	76.732254	49.899677	103.141243	-0.665880	0.000000	-0.925219	0.000000	0.000000	0.000000	0.001246	0.266918	0.006312	0.000000	0.000000	3.000000	11.000000	0.000000
1412.109023	0.086692	0.524097	-0.018457	76.914879	50.992054	104.122932	-0.665412	0.000000	-0.922852	0.000000	0.000000	0.000000	0.001246	0.266918	0.006312	0.000000	0.000000	3.000000	11.000000	0.000000
1412.112356	0.086692	0.524097	-0.018457	76.914879	50.992054	104.122932	-0.665412	0.000000	-0.922852	0.000000	0.000000	0.000000	0.001246	0.266918	0.006312	0.000000	0.000000	3.000000	11.000000	0.000000
1412.115690	0.086723	0.525042	-0.018407	76.914879	50.992054	104.122932	-0.665412	0.000000	-0.922852	0.000000	0.000000	0.000000	0.009457	0.283615	0.015003	0.000000	0.000000	3.000000	11.000000	0.000000
1412.119023	0.086723	0.525042	-0.018407	77.073090	52.210773	105.273079	-0.665412	0.000000	-0.922852	0.000000	0.000000	0.000000	0.009457	0.283615	0.015003	0.000000	0.000000	3.000000	11.000000	0.000000
1412.122356	0.086778	0.526028	-0.018348	77.073090	52.210773	105.273079	-0.665412	0.000000	-0.922852	0.000000	0.000000	0.000000	0.016509	0.295750	0.017825	0.000000	0.000000	3.000000	11.000000	0.000000
1412.125690	0.086778	0.526028	-0.018348	77.073090	52.210773	105.273079	-0.665412	0.000000	-0.922852	0.000000	0.000000	0.000000	0.016509	0.295750	0.017825	0.000000	0.000000	3.000000	11.000000	0.000000
1412.129023	0.086778	0.526028	-0.018348	77.216827	53.470360	106.469383	-0.661085	0.000000	-0.917381	0.000000	0.000000	0.000000	0.016509	0.295750	0.017825	0.000000	0.000000	3.000000	11.000000	0.000000
1412.132356	0.086844	0.527061	-0.018233	77.216827	53.470360	106.469383	-0.661085	0.000000	-0.917381	0.000000	0.000000	0.000000	0.019798	0.309934	0.034418	0.000000	0.000000	3.000000	11.000000	0.000000
1412.135690	0.086844	0.527061	-0.018233	77.216827	53.470360	106.469383	-0.661085	0.000000	-0.917381	0.000000	0.000000	0.000000	0.019798	0.309934	0.034418	0.000000	0.000000	3.000000	11.000000	0.000000
1412.139023	0.086844	0.527061	-0.018233	77.349808	54.663597	107.586426	-0.657785	0.000000	-0.911645	0.000000	0.000000	0.000000	0.019798	0.309934	0.034418	0.000000	0.000000	3.000000	11.000000	0.000000
1412.142356	0.086942	0.528142	-0.018067	77.349808	54.663597	107.586426	-0.657785	0.000000	-0.911645	0.000000	0.000000	0.000000	0.029321	0.324258	0.049667	0.000000	0.000000	3.000000	11.000000	0.000000
1412.145690	0.086942	0.528142	-0.018067	77.349808	54.663597	107.586426	-0.657785	0.000000	-0.911645	0.000000	0.000000	0.000000	0.029321	0.324258	0.049667	0.000000	0.000000	3.000000	11.000000	0.000000
1412.149023	0.086942	0.528142	-0.018067	77.480797	55.714401	108.526154	-0.652898	0.000000	-0.903367	0.000000	0.000000	0.000000	0.029321	0.324258	0.049667	0.000000	0.000000	3.000000	11.000000	0.000000
1412.152356	0.087052	0.529222	-0.017839	77.480797	55.714401	108.526154	-0.652898	0.000000	-0.903367	0.000000	0.000000	0.000000	0.033039	0.324056	0.068352	0.000000	0.000000	3.000000	11.000000	0.000000
1412.155690	0.087052	0.529222	-0.017839	77.480797	55.714401	108.526154	-0.652898	0.000000	-0.903367	0.000000	0.000000	0.000000	0.033039	0.324056	0.068352	0.000000	0.000000	3.000000	11.000000	0.000000
1412.159023	0.087052	0.529222	-0.017839	77.640976	56.596992	109.222763	-0.647392	0.000000	-0.891975	0.000000	0.000000	0.000000	0.033039	0.324056	0.068352	0.000000	0.000000	3.000000	11.000000	0.000000
1412.162356	0.087174	0.530326	-0.017553	77.640976	56.596992	109.222763	-0.647392	0.000000	-0.891975	0.000000	0.000000	0.000000	0.036531	0.331285	0.085846	0.000000	0.000000	3.000000	11.000000	0.000000
1412.165690	0.087174	0.530326	-0.017553	77.640976	56.596992	109.222763	-0.647392	0.000000	-0.891975	0.000000	0.000000	0.000000	0.036531	0.331285	0.085846	0.000000	0.000000	3.000000	11.000000	0.000000
1412.169023	0.087174	0.530326	-0.017553	77.836067	57.276203	109.635185	-0.641303	0.000000	-0.877667	0.000000	0.000000	0.000000	0.036531	0.331285	0.085846	0.000000	0.000000	3.000000	11.000000	0.000000
1412.172356	0.087250	0.531422	-0.017170	77.836067	57.276203	109.635185	-0.641303	0.000000	-0.877667	0.000000	0.000000	0.000000	0.022821	0.328725	0.115081	0.000000	0.000000	3.000000	11.000000	0.000000
1412.175690	0.087250	0.531422	-0.017170	77.836067	57.276203	109.635185	-0.641303	0.000000	-0.877667	0.000000	0.000000	0.000000	0.022821	0.328725	0.115081	0.000000	0.000000	3.000000	11.000000	0.000000
1412.179023	0.087250	0.531422	-0.017170	78.070679	57.882301	109.913612	-0.637500	0.000000	-0.858487	0.000000	0.000000	0.000000	0.022821	0.328725	0.115081	0.000000	0.000000	3.000000	11.000000	0.000000
1412.182356	0.087330	0.532511	-0.016766	78.070679	57.882301	109.913612	-0.637500	0.000000	-0.858487	0.000000	0.000000	0.000000	0.024014	0.326746	0.121122	0.000000	0.000000	3.000000	11.000000	0.000000
1412.185690	0.087330	0.532511	-0.016766	78.070679	57.882301	109.913612	-0.637500	0.000000	-0.858487	0.000000	0.000000	0.000000	0.024014	0.326746	0.121122	0.000000	0.000000	3.000000	11.000000	0.000000
1412.189023	0.087330	0.532511	-0.016766	78.349098	58.611248	110.278175	-0.633497	0.000000	-0.838300	0.000000	0.000000	0.000000	0.024014	0.326746	0.121122	0.000000	0.000000	3.000000	11.000000	0.000000
1412.192356	0.087406	0.533587	-0.016384	78.349098	58.611248	110.278175	-0.633497	0.000000	-0.838300	0.000000	0.000000	0.000000	0.022725	0.322612	0.114611	0.000000	0.000000	3.000000	11.000000	0.000000
1412.195690	0.087406	0.533587	-0.016384	78.349098	58.611248	110.278175	-0.633497	0.000000	-0.838300	0.000000	0.000000	0.000000	0.022725	0.322612	0.114611	0.000000	0.000000	3.000000	11.000000	0.000000
1412.199023	0.087406	0.533587	-0.016384	78.654396	59.621384	110.929688	-0.629710	0.000000	-0.819198	0.000000	0.000000	0.000000	0.022725	0.322612	0.114611	0.000000	0.000000	3.000000	11.000000	0.000000
1412.202356	0.087494	0.534657	-0.016051	78.654396	59.621384	110.929688	-0.629710	0.000000	-0.819198	0.000000	0.000000	0.000000	0.026355	0.320998	0.099991	0.000000	0.000000	3.000000	11.000000	0.000000
1412.205690	0.087494	0.534657	-0.016051	78.654396	59.621384	110.929688	-0.629710	0.000000	-0.819198	0.000000	0.000000	0.000000	0.026355	0.320998	0.099991	0.000000	0.000000	3.000000	11.000000	0.000000
1412.209023	0.087494	0.534657	-0.016051	78.945328	60.953777	111.947304	-0.625317	0.000000	-0.802533	0.000000	0.000000	0.000000	0.026355	0.320998	0.099991	0.000000	0.000000	3.000000	11.000000	0.000000
1412.212356	0.087630	0.535785	-0.015695	78.945328	60.953777	111.947304	-0.625317	0.000000	-0.802533	0.000000	0.000000	0.000000	0.040769	0.338554	0.106710	0.000000	0.000000	3.000000	11.000000	0.000000
1412.215690	0.087630	0.535785	-0.015695	78.945328	60.953777	111.947304	-0.625317	0.000000	-0.802533	0.000000	0.000000	0.000000	0.040769	0.338554	0.106710	0.000000	0.000000	3.000000	11.000000	0.000000
1412.219023	0.087630	0.535785	-0.015695	79.185097	62.559048	113.333565	-0.618523	0.000000	-0.784748	0.000000	0.000000	0.000000	0.040769	0.338554	0.106710	0.000000	0.000000	3.000000	11.000000	0.000000
1412.222356	0.087803	0.536900	-0.015369	79.185097	62.559048	113.333565	-0.618523	0.000000	-0.784748	0.000000	0.000000	0.000000	0.052088	0.334356	0.097680	0.000000	0.000000	3.000000	11.000000	0.000000
1412.225690	0.087803	0.536900	-0.015369	79.185097	62.559048	113.333565	-0.618523	0.000000	-0.784748	0.000000	0.000000	0.000000	0.052088	0.334356	0.097680	0.000000	0.000000	3.000000	11.000000	0.000000
1412.229023	0.087803	0.536900	-0.015369	79.370636	64.279938	114.914413	-0.609841	0.000000	-0.768468	0.000000	0.000000	0.000000	0.052088	0.334356	0.097680	0.000000	0.000000	3.000000	11.000000	0.000000
1412.232356	0.088021	0.538057	-0.015041	79.370636	64.279938	114.914413	-0.609841	0.000000	-0.768468	0.000000	0.000000	0.000000	0.065417	0.347178	0.098600	0.000000	0.000000	3.000000	11.000000	0.000000
1412.235690	0.088021	0.538057	-0.015041	79.370636	64.279938	114.914413	-0.609841	0.000000	-0.768468	0.000000	0.000000	0.000000	0.065417	0.347178	0.098600	0.000000	0.000000	3.000000	11.000000	0.000000
1412.239023	0.088021	0.538057	-0.015041	79.528427	65.960014	116.548111	-0.598938	0.000000	-0.752034	0.000000	0.000000	0.000000	0.065417	0.347178	0.098600	0.000000	0.000000	3.000000	11.000000	0.000000
1412.242356	0.088222	0.539232	-0.014692	79.528427	65.960014	116.548111	-0.598938	0.000000	-0.752034	0.000000	0.000000	0.000000	0.060109	0.352654	0.104487	0.000000	0.000000	3.000000	11.000000	0.000000
1412.245690	0.088222	0.539232	-0.014692	79.528427	65.960014	116.548111	-0.598938	0.000000	-0.752034	0.000000	0.000000	0.000000	0.060109	0.352654	0.104487	0.000000	0.000000	3.000000	11.000000	0.000000
1412.249023	0.088222	0.539232	-0.014692	79.692696	67.469315	118.107643	-0.588920	0.000000	-0.734620	0.000000	0.000000	0.000000	0.060109	0.352654	0.104487	0.000000	0.000000	3.000000	11.000000	0.000000
1412.252356	0.088376	0.540394	-0.014358	79.692696	67.469315	118.107643	-0.588920	0.000000	-0.734620	0.000000	0.000000	0.000000	0.046253	0.348447	0.100433	0.000000	0.000000	3.000000	11.000000	0.000000
1412.255690	0.088376	0.540394	-0.014358	79.692696	67.469315	118.107643	-0.588920	0.000000	-0.734620	0.000000	0.000000	0.000000	0.046253	0.348447	0.100433	0.000000	0.000000	3.000000	11.000000	0.000000
1412.259023	0.088376	0.540394	-0.014358	79.890984	68.733322	119.466347	-0.581212	0.000000	-0.717881	0.000000	0.000000	0.000000	0.046253	0.348447	0.100433	0.000000	0.000000	3.000000	11.000000	0.000000
1412.262356	0.088489	0.541508	-0.014009	79.890984	68.733322	119.466347	-0.581212	0.000000	-0.717881	0.000000	0.000000	0.000000	0.034024	0.334269	0.104711	0.000000	0.000000	3.000000	11.000000	0.000000
1412.265690	0.088489	0.541508	-0.014009	79.890984	68.733322	119.466347	-0.581212	0.000000	-0.717881	0.000000	0.000000	0.000000	0.034024	0.334269	0.104711	0.000000	0.000000	3.000000	11.000000	0.000000
1412.269023	0.088489	0.541508	-0.014009	80.136375	69.721771	120.449623	-0.575541	0.000000	-0.700429	0.000000	0.000000	0.000000	0.034024	0.334269	0.104711	0.000000	0.000000	3.000000	11.000000	0.000000
1412.272356	0.088586	0.542616	-0.013635	80.136375	69.721771	120.449623	-0.575541	0.000000	-0.700429	0.000000	0.000000	0.000000	0.028935	0.332368	0.112023	0.000000	0.000000	3.000000	11.000000	0.000000
1412.275690	0.088586	0.542616	-0.013635	80.136375	69.721771	120.449623	-0.575541	0.000000	-0.700429	0.000000	0.000000	0.000000	0.028935	0.332368	0.112023	0.000000	0.000000	3.000000	11.000000	0.000000
1412.279023	0.088586	0.542616	-0.013635	80.409882	70.424377	121.065025	-0.570719	0.000000	-0.681759	0.000000	0.000000	0.000000	0.028935	0.332368	0.112023	0.000000	0.000000	3.000000	11.000000	0.000000
1412.282356	0.088720	0.543710	-0.013292	80.409882	70.424377	121.065025	-0.570719	0.000000	-0.681759	0.000000	0.000000	0.000000	0.040311	0.328076	0.103091	0.000000	0.000000	3.000000	11.000000	0.000000
1412.285690	0.088720	0.543710	-0.013292	80.409882	70.424377	121.065025	-0.570719	0.000000	-0.681759	0.000000	0.000000	0.000000	0.040311	0.328076	0.103091	0.000000	0.000000	3.000000	11.000000	0.000000
1412.289023	0.088720	0.543710	-0.013292	80.672493	70.813721	121.279121	-0.564000	0.000000	-0.664577	0.000000	0.000000	0.000000	0.040311	0.328076	0.103091	0.000000	0.000000	3.000000	11.000000	0.000000
1412.292356	0.088913	0.544813	-0.012986	80.672493	70.813721	121.279121	-0.564000	0.000000	-0.664577	0.000000	0.000000	0.000000	0.057765	0.331134	0.091515	0.000000	0.000000	3.000000	11.000000	0.000000
1412.295690	0.088913	0.544813	-0.012986	80.672493	70.813721	121.279121	-0.564000	0.000000	-0.664577	0.000000	0.000000	0.000000	0.057765	0.331134	0.091515	0.000000	0.000000	3.000000	11.000000	0.000000
1412.299023	0.088913	0.544813	-0.012986	80.925133	70.946121	121.036201	-0.554372	0.000000	-0.649325	0.000000	0.000000	0.000000	0.057765	0.331134	0.091515	0.000000	0.000000	3.000000	11.000000	0.000000
1412.302356	0.089252	0.545919	-0.012714	80.925133	70.946121	121.036201	-0.554372	0.000000	-0.649325	0.000000	0.000000	0.000000	0.101957	0.331702	0.081755	0.000000	0.000000	3.000000	11.000000	0.000000
1412.305690	0.089252	0.545919	-0.012714	80.925133	70.946121	121.036201	-0.554372	0.000000	-0.649325	0.000000	0.000000	0.000000	0.101957	0.331702	0.081755	0.000000	0.000000	3.000000	11.000000	0.000000
1412.309023	0.089252	0.545919	-0.012714	81.159935	70.758514	120.555107	-0.537379	0.000000	-0.635699	0.000000	0.000000	0.000000	0.101957	0.331702	0.081755	0.000000	0.000000	3.000000	11.000000	0.000000
1412.312356	0.089677	0.547027	-0.012462	81.159935	70.758514	120.555107	-0.537379	0.000000	-0.635699	0.000000	0.000000	0.000000	0.127235	0.332247	0.075724	0.000000	0.000000	3.000000	11.000000	0.000000
1412.315690	0.089677	0.547027	-0.012462	81.159935	70.758514	120.555107	-0.537379	0.000000	-0.635699	0.000000	0.000000	0.000000	0.127235	0.332247	0.075724	0.000000	0.000000	3.000000	11.000000	0.000000
1412.319023	0.089677	0.547027	-0.012462	81.407486	70.174255	120.552475	-0.516174	0.000000	-0.623078	0.000000	0.000000	0.000000	0.127235	0.332247	0.075724	0.000000	0.000000	3.000000	11.000000	0.000000
1412.322356	0.090123	0.548111	-0.012212	81.407486	70.174255	120.552475	-0.516174	0.000000	-0.623078	0.000000	0.000000	0.000000	0.133832	0.325372	0.074931	0.000000	0.000000	3.000000	11.000000	0.000000
1412.325690	0.090123	0.548111	-0.012212	81.407486	70.174255	120.552475	-0.516174	0.000000	-0.623078	0.000000	0.000000	0.000000	0.133832	0.325372	0.074931	0.000000	0.000000	3.000000	11.000000	0.000000
1412.329023	0.090123	0.548111	-0.012212	81.707954	69.018341	121.004150	-0.493868	0.000000	-0.610590	0.000000	0.000000	0.000000	0.133832	0.325372	0.074931	0.000000	0.000000	3.000000	11.000000	0.000000
1412.332356	0.090549	0.549173	-0.011956	81.707954	69.018341	121.004150	-0.493868	0.000000	-0.610590	0.000000	0.000000	0.000000	0.127776	0.318477	0.076749	0.000000	0.000000	3.000000	11.000000	0.000000
1412.335690	0.090549	0.549173	-0.011956	81.707954	69.018341	121.004150	-0.493868	0.000000	-0.610590	0.000000	0.000000	0.000000	0.127776	0.318477	0.076749	0.000000	0.000000	3.000000	11.000000	0.000000
1412.339023	0.090549	0.549173	-0.011956	82.104691	67.009705	119.901428	-0.472572	0.000000	-0.597798	0.000000	0.000000	0.000000	0.127776	0.318477	0.076749	0.000000	0.000000	3.000000	11.000000	0.000000
1412.342356	0.091082	0.550186	-0.011715	82.104691	67.009705	119.901428	-0.472572	0.000000	-0.597798	0.000000	0.000000	0.000000	0.160087	0.304075	0.072350	0.000000	0.000000	3.000000	11.000000	0.000000
1412.345690	0.091082	0.550186	-0.011715	82.104691	67.009705	119.901428	-0.472572	0.000000	-0.597798	0.000000	0.000000	0.000000	0.160087	0.304075	0.072350	0.000000	0.000000	3.000000	11.000000	0.000000
1412.349023	0.091082	0.550186	-0.011715	82.569588	64.117645	116.820854	-0.445891	0.000000	-0.585740	0.000000	0.000000	0.000000	0.160087	0.304075	0.072350	0.000000	0.000000	3.000000	11.000000	0.000000
1412.352356	0.091741	0.551135	-0.011511	82.569588	64.117645	116.820854	-0.445891	0.000000	-0.585740	0.000000	0.000000	0.000000	0.197705	0.284657	0.061189	0.000000	0.000000	3.000000	11.000000	0.000000
1412.355690	0.091741	0.551135	-0.011511	82.569588	64.117645	116.820854	-0.445891	0.000000	-0.585740	0.000000	0.000000	0.000000	0.197705	0.284657	0.061189	0.000000	0.000000	3.000000	11.000000	0.000000
1412.359023	0.091741	0.551135	-0.011511	83.030380	60.647888	112.858154	-0.412940	0.000000	-0.575541	0.000000	0.000000	0.000000	0.197705	0.284657	0.061189	0.000000	0.000000	3.000000	11.000000	0.000000
1412.362356	0.092454	0.552010	-0.011372	83.030380	60.647888	112.858154	-0.412940	0.000000	-0.575541	0.000000	0.000000	0.000000	0.213775	0.262504	0.041570	0.000000	0.000000	3.000000	11.000000	0.000000
1412.365690	0.092454	0.552010	-0.011372	83.030380	60.647888	112.858154	-0.412940	0.000000	-0.575541	0.000000	0.000000	0.000000	0.213775	0.262504	0.041570	0.000000	0.000000	3.000000	11.000000	0.000000
1412.369023	0.092454	0.552010	-0.011372	83.407509	57.047554	109.344810	-0.377311	0.000000	-0.568613	0.000000	0.000000	0.000000	0.213775	0.262504	0.041570	0.000000	0.000000	3.000000	11.000000	0.000000
1412.372356	0.093242	0.552821	-0.011193	83.407509	57.047554	109.344810	-0.377311	0.000000	-0.568613	0.000000	0.000000	0.000000	0.236445	0.243114	0.053675	0.000000	0.000000	3.000000	11.000000	0.000000
1412.375690	0.093242	0.552821	-0.011193	83.407509	57.047554	109.344810	-0.377311	0.000000	-0.568613	0.000000	0.000000	0.000000	0.236445	0.243114	0.053675	0.000000	0.000000	3.000000	11.000000	0.000000
1412.379023	0.093242	0.552821	-0.011193	83.684349	53.889137	106.871948	-0.337903	0.000000	-0.559667	0.000000	0.000000	0.000000	0.236445	0.243114	0.053675	0.000000	0.000000	3.000000	11.000000	0.000000
1412.382356	0.094063	0.553557	-0.011075	83.684349	53.889137	106.871948	-0.337903	0.000000	-0.559667	0.000000	0.000000	0.000000	0.246210	0.220805	0.035460	0.000000	0.000000	3.000000	11.000000	0.000000
1412.385690	0.094063	0.553557	-0.011075	83.684349	53.889137	106.871948	-0.337903	0.000000	-0.559667	0.000000	0.000000	0.000000	0.246210	0.220805	0.035460	0.000000	0.000000	3.000000	11.000000	0.000000
1412.389023	0.094063	0.553557	-0.011075	83.879707	52.072880	105.942001	-0.296869	0.000000	-0.553757	0.000000	0.000000	0.000000	0.246210	0.220805	0.035460	0.000000	0.000000	3.000000	11.000000	0.000000
1412.392356	0.094886	0.554244	-0.010949	83.879707	52.072880	105.942001	-0.296869	0.000000	-0.553757	0.000000	0.000000	0.000000	0.246994	0.206146	0.037738	0.000000	0.000000	3.000000	11.000000	0.000000
1412.395690	0.094886	0.554244	-0.010949	83.879707	52.072880	105.942001	-0.296869	0.000000	-0.553757	0.000000	0.000000	0.000000	0.246994	0.206146	0.037738	0.000000	0.000000	3.000000	11.000000	0.000000
1412.399023	0.094886	0.554244	-0.010949	84.075264	52.354195	106.658623	-0.255703	0.000000	-0.547468	0.000000	0.000000	0.000000	0.246994	0.206146	0.037738	0.000000	0.000000	3.000000	11.000000	0.000000
1412.402356	0.095762	0.554881	-0.010894	84.075264	52.354195	106.658623	-0.255703	0.000000	-0.547468	0.000000	0.000000	0.000000	0.262741	0.191135	0.016723	0.000000	0.000000	3.000000	11.000000	0.000000
1412.405690	0.095762	0.554881	-0.010894	84.075264	52.354195	106.658623	-0.255703	0.000000	-0.547468	0.000000	0.000000	0.000000	0.262741	0.191135	0.016723	0.000000	0.000000	3.000000	11.000000	0.000000
1412.409023	0.095762	0.554881	-0.010894	84.274948	54.480133	108.845352	-0.211913	0.000000	-0.544681	0.000000	0.000000	0.000000	0.262741	0.191135	0.016723	0.000000	0.000000	3.000000	11.000000	0.000000
1412.412356	0.096684	0.555444	-0.010834	84.274948	54.480133	108.845352	-0.211913	0.000000	-0.544681	0.000000	0.000000	0.000000	0.276575	0.168897	0.017892	0.000000	0.000000	3.000000	11.000000	0.000000
1412.415690	0.096684	0.555444	-0.010834	84.274948	54.480133	108.845352	-0.211913	0.000000	-0.544681	0.000000	0.000000	0.000000	0.276575	0.168897	0.017892	0.000000	0.000000	3.000000	11.000000	0.000000
1412.419023	0.096684	0.555444	-0.010834	84.496719	57.223511	111.581924	-0.165817	0.000000	-0.541699	0.000000	0.000000	0.000000	0.276575	0.168897	0.017892	0.000000	0.000000	3.000000	11.000000	0.000000
1412.422356	0.097584	0.555916	-0.010774	84.496719	57.223511	111.581924	-0.165817	0.000000	-0.541699	0.000000	0.000000	0.000000	0.270210	0.141530	0.017869	0.000000	0.000000	3.000000	11.000000	0.000000
1412.425690	0.097584	0.555916	-0.010774	84.496719	57.223511	111.581924	-0.165817	0.000000	-0.541699	0.000000	0.000000	0.000000	0.270210	0.141530	0.017869	0.000000	0.000000	3.000000	11.000000	0.000000
1412.429023	0.097584	0.555916	-0.010774	84.719177	60.322922	114.603638	-0.120782	0.000000	-0.538720	0.000000	0.000000	0.000000	0.270210	0.141530	0.017869	0.000000	0.000000	3.000000	11.000000	0.000000
1412.432356	0.098448	0.556288	-0.010687	84.719177	60.322922	114.603638	-0.120782	0.000000	-0.538720	0.000000	0.000000	0.000000	0.259030	0.111675	0.026312	0.000000	0.000000	3.000000	11.000000	0.000000
1412.435690	0.098448	0.556288	-0.010687	84.719177	60.322922	114.603638	-0.120782	0.000000	-0.538720	0.000000	0.000000	0.000000	0.259030	0.111675	0.026312	0.000000	0.000000	3.000000	11.000000	0.000000
1412.439023	0.098448	0.556288	-0.010687	84.932137	63.770008	117.991577	-0.077611	0.000000	-0.534335	0.000000	0.000000	0.000000	0.259030	0.111675	0.026312	0.000000	0.000000	3.000000	11.000000	0.000000
1412.442356	0.099286	0.556552	-0.010616	84.932137	63.770008	117.991577	-0.077611	0.000000	-0.534335	0.000000	0.000000	0.000000	0.251518	0.079089	0.021197	0.000000	0.000000	3.000000	11.000000	0.000000
1412.445690	0.099286	0.556552	-0.010616	84.932137	63.770008	117.991577	-0.077611	0.000000	-0.534335	0.000000	0.000000	0.000000	0.251518	0.079089	0.021197	0.000000	0.000000	3.000000	11.000000	0.000000
1412.449023	0.099286	0.556552	-0.010616	85.126007	67.453094	121.709930	-0.035691	0.000000	-0.530802	0.000000	0.000000	0.000000	0.251518	0.079089	0.021197	0.000000	0.000000	3.000000	11.000000	0.000000
1412.452356	0.099286	0.556552	-0.010616	85.126007	67.453094	121.709930	-0.035691	0.000000	-0.530802	0.000000	0.000000	0.000000	0.251518	0.079089	0.021197	0.000000	0.000000	3.000000	11.000000	0.000000
1412.455690	0.100057	0.556706	-0.010553	85.126007	67.453094	121.709930	-0.035691	0.000000	-0.530802	0.000000	0.000000	0.000000	0.231265	0.046398	0.019038	0.000000	0.000000	3.000000	11.000000	0.000000
1412.459023	0.100057	0.556706	-0.010553	85.292435	71.202202	125.820839	-0.035691	0.000000	-0.530802	0.000000	0.000000	0.000000	0.231265	0.046398	0.019038	0.000000	0.000000	3.000000	11.000000	0.000000
1412.462356	0.100750	0.556768	-0.010542	85.292435	71.202202	125.820839	-0.035691	0.000000	-0.530802	0.000000	0.000000	0.000000	0.207857	0.018435	0.003164	0.000000	0.000000	3.000000	11.000000	0.000000
1412.465690	0.100750	0.556768	-0.010542	85.292435	71.202202	125.820839	-0.035691	0.000000	-0.530802	0.000000	0.000000	0.000000	0.207857	0.018435	0.003164	0.000000	0.000000	3.000000	11.000000	0.000000
1412.469023	0.100750	0.556768	-0.010542	85.425850	74.800377	130.267090	0.037496	0.000000	-0.527102	0.000000	0.000000	0.000000	0.207857	0.018435	0.003164	0.000000	0.000000	3.000000	11.000000	0.000000
1412.472356	0.100750	0.556768	-0.010542	85.425850	74.800377	130.267090	0.037496	0.000000	-0.527102	0.000000	0.000000	0.000000	0.207857	0.018435	0.003164	0.000000	0.000000	3.000000	11.000000	0.000000
1412.475690	0.101390	0.556753	-0.010571	85.425850	74.800377	130.267090	0.037496	0.000000	-0.527102	0.000000	0.000000	0.000000	0.191935	-0.004432	-0.008691	0.000000	0.000000	3.000000	11.000000	0.000000
1412.479023	0.101390	0.556753	-0.010571	85.526306	78.090302	133.927750	0.037496	0.000000	-0.527102	0.000000	0.000000	0.000000	0.191935	-0.004432	-0.008691	0.000000	0.000000	3.000000	11.000000	0.000000
1412.482356	0.102008	0.556678	-0.010695	85.526306	78.090302	133.927750	0.037496	0.000000	-0.527102	0.000000	0.000000	0.000000	0.185512	-0.022501	-0.037229	0.000000	0.000000	3.000000	11.000000	0.000000
1412.485690	0.102008	0.556678	-0.010695	85.526306	78.090302	133.927750	0.037496	0.000000	-0.527102	0.000000	0.000000	0.000000	0.185512	-0.022501	-0.037229	0.000000	0.000000	3.000000	11.000000	0.000000
1412.489023	0.102008	0.556678	-0.010695	85.600296	81.159927	136.915527	0.100404	0.000000	-0.534755	0.000000	0.000000	0.000000	0.185512	-0.022501	-0.037229	0.000000	0.000000	3.000000	11.000000	0.000000
1412.492356	0.102008	0.556678	-0.010695	85.600296	81.159927	136.915527	0.100404	0.000000	-0.534755	0.000000	0.000000	0.000000	0.185512	-0.022501	-0.037229	0.000000	0.000000	3.000000	11.000000	0.000000
1412.495690	0.102622	0.556525	-0.010937	85.600296	81.159927	136.915527	0.100404	0.000000	-0.534755	0.000000	0.000000	0.000000	0.184098	-0.045728	-0.072546	0.000000	0.000000	3.000000	11.000000	0.000000
1412.499023	0.102622	0.556525	-0.010937	85.623413	83.926323	139.639420	0.100404	0.000000	-0.534755	0.000000	0.000000	0.000000	0.184098	-0.045728	-0.072546	0.000000	0.000000	3.000000	11.000000	0.000000
1412.502356	0.103171	0.556313	-0.011264	85.623413	83.926323	139.639420	0.100404	0.000000	-0.534755	0.000000	0.000000	0.000000	0.164706	-0.063781	-0.098142	0.000000	0.000000	3.000000	11.000000	0.000000
1412.505690	0.103171	0.556313	-0.011264	85.623413	83.926323	139.639420	0.100404	0.000000	-0.534755	0.000000	0.000000	0.000000	0.164706	-0.063781	-0.098142	0.000000	0.000000	3.000000	11.000000	0.000000
1412.509023	0.103171	0.556313	-0.011264	85.560722	86.272339	142.026062	0.158538	0.000000	-0.563203	0.000000	0.000000	0.000000	0.164706	-0.063781	-0.098142	0.000000	0.000000	3.000000	11.000000	0.000000
1412.512356	0.103171	0.556313	-0.011264	85.560722	86.272339	142.026062	0.158538	0.000000	-0.563203	0.000000	0.000000	0.000000	0.164706	-0.063781	-0.098142	0.000000	0.000000	3.000000	11.000000	0.000000
1412.515690	0.103680	0.556057	-0.011664	85.560722	86.272339	142.026062	0.158538	0.000000	-0.563203	0.000000	0.000000	0.000000	0.152806	-0.076646	-0.119840	0.000000	0.000000	3.000000	11.000000	0.000000
1412.519023	0.103680	0.556057	-0.011664	85.410294	87.750198	143.625534	0.158538	0.000000	-0.563203	0.000000	0.000000	0.000000	0.152806	-0.076646	-0.119840	0.000000	0.000000	3.000000	11.000000	0.000000
1412.522356	0.104179	0.555793	-0.012105	85.410294	87.750198	143.625534	0.158538	0.000000	-0.563203	0.000000	0.000000	0.000000	0.149669	-0.079327	-0.132331	0.000000	0.000000	3.000000	11.000000	0.000000
1412.525690	0.104179	0.555793	-0.012105	85.410294	87.750198	143.625534	0.158538	0.000000	-0.563203	0.000000	0.000000	0.000000	0.149669	-0.079327	-0.132331	0.000000	0.000000	3.000000	11.000000	0.000000
1412.529023	0.104179	0.555793	-0.012105	85.181267	88.812538	144.895889	0.208950	0.000000	-0.605232	0.000000	0.000000	0.000000	0.149669	-0.079327	-0.132331	0.000000	0.000000	3.000000	11.000000	0.000000
1412.532356	0.104179	0.555793	-0.012105	85.181267	88.812538	144.895889	0.208950	0.000000	-0.605232	0.000000	0.000000	0.000000	0.149669	-0.079327	-0.132331	0.000000	0.000000	3.000000	11.000000	0.000000
1412.535690	0.104615	0.555504	-0.012526	85.181267	88.812538	144.895889	0.208950	0.000000	-0.605232	0.000000	0.000000	0.000000	0.130735	-0.086724	-0.126525	0.000000	0.000000	3.000000	11.000000	0.000000
1412.539023	0.104615	0.555504	-0.012526	84.884880	89.286057	145.647629	0.208950	0.000000	-0.605232	0.000000	0.000000	0.000000	0.130735	-0.086724	-0.126525	0.000000	0.000000	3.000000	11.000000	0.000000
1412.542356	0.105032	0.555225	-0.012834	84.884880	89.286057	145.647629	0.208950	0.000000	-0.605232	0.000000	0.000000	0.000000	0.125246	-0.083606	-0.092304	0.000000	0.000000	3.000000	11.000000	0.000000
1412.545690	0.105032	0.555225	-0.012834	84.884880	89.286057	145.647629	0.208950	0.000000	-0.605232	0.000000	0.000000	0.000000	0.125246	-0.083606	-0.092304	0.000000	0.000000	3.000000	11.000000	0.000000
1412.549023	0.105032	0.555225	-0.012834	84.534706	88.720741	145.421051	0.251614	0.000000	-0.641703	0.000000	0.000000	0.000000	0.125246	-0.083606	-0.092304	0.000000	0.000000	3.000000	11.000000	0.000000
1412.552356	0.105032	0.555225	-0.012834	84.534706	88.720741	145.421051	0.251614	0.000000	-0.641703	0.000000	0.000000	0.000000	0.125246	-0.083606	-0.092304	0.000000	0.000000	3.000000	11.000000	0.000000
1412.555690	0.105408	0.554915	-0.013035	84.534706	88.720741	145.421051	0.251614	0.000000	-0.641703	0.000000	0.000000	0.000000	0.112658	-0.093101	-0.060340	0.000000	0.000000	3.000000	11.000000	0.000000
1412.559023	0.105408	0.554915	-0.013035	84.156418	87.528114	144.595551	0.251614	0.000000	-0.641703	0.000000	0.000000	0.000000	0.112658	-0.093101	-0.060340	0.000000	0.000000	3.000000	11.000000	0.000000
1412.562356	0.105408	0.554915	-0.013035	84.156418	87.528114	144.595551	0.251614	0.000000	-0.641703	0.000000	0.000000	0.000000	0.112658	-0.093101	-0.060340	0.000000	0.000000	3.000000	11.000000	0.000000
1412.565690	0.105408	0.554915	-0.013035	84.156418	87.528114	144.595551	0.251614	0.000000	-0.641703	0.000000	0.000000	0.000000	0.112658	-0.093101	-0.060340	0.000000	0.000000	3.000000	11.000000	0.000000
1412.569023	0.106101	0.554332	-0.013118	83.780884	86.189766	143.621643	0.270390	0.000000	-0.651760	0.000000	0.000000	0.000000	0.207979	-0.174785	-0.024727	0.000000	0.000000	3.000000	11.000000	0.000000
1412.572356	0.106101	0.554332	-0.013118	83.780884	86.189766	143.621643	0.270390	0.000000	-0.651760	0.000000	0.000000	0.000000	0.000000	0.000005	0.000000	0.000000	0.000000	3.000000	11.000000	0.000000
1412.575690	0.106101	0.554332	-0.013118	83.780884	86.189766	143.621643	0.270390	0.000000	-0.651760	0.000000	0.000000	0.000000	0.000000	0.000005	0.000000	0.000000	0.000000	3.000000	11.000000	0.000000
1412.579023	0.106101	0.554332	-0.013118	83.441025	85.000954	142.758774	0.305053	0.000000	-0.655881	0.000000	0.000000	0.000000	0.000000	0.000005	0.000000	0.000000	0.000000	3.000000	11.000000	0.000000
1412.582356	0.106101	0.554332	-0.013118	83.441025	85.000954	142.758774	0.305053	0.000000	-0.655881	0.000000	0.000000	0.000000	0.000000	0.000005	0.000000	0.000000	0.000000	3.000000	11.000000	0.000000
1412.585690	0.106480	0.554025	-0.013119	83.441025	85.000954	142.758774	0.305053	0.000000	-0.655881	0.000000	0.000000	0.000000	0.113601	-0.092207	-0.000281	0.000000	0.000000	3.000000	11.000000	0.000000
1412.589023	0.106480	0.554025	-0.013119	83.174812	83.973351	141.972778	0.305053	0.000000	-0.655881	0.000000	0.000000	0.000000	0.113601	-0.092207	-0.000281	0.000000	0.000000	3.000000	11.000000	0.000000
1412.592356	0.106480	0.554025	-0.013119	83.174812	83.973351	141.972778	0.305053	0.000000	-0.655881	0.000000	0.000000	0.000000	0.113601	-0.092207	-0.000281	0.000000	0.000000	3.000000	11.000000	0.000000
1412.595690	0.106480	0.554025	-0.013119	83.174812	83.973351	141.972778	0.305053	0.000000	-0.655881	0.000000	0.000000	0.000000	0.113601	-0.092207	-0.000281	0.000000	0.000000	3.000000	11.000000	0.000000
1412.599023	0.107193	0.553460	-0.013122	82.996605	83.133324	141.283173	0.323986	0.000000	-0.655928	0.000000	0.000000	0.000000	0.213833	-0.169493	-0.001045	0.000000	0.000000	3.000000	11.000000	0.000000
1412.602356	0.107193	0.553460	-0.013122	82.996605	83.133324	141.283173	0.323986	0.000000	-0.655928	0.000000	0.000000	0.000000	0.000001	0.000005	0.000000	0.000000	0.000000	3.000000	11.000000	0.000000
1412.605690	0.107193	0.553460	-0.013122	82.996605	83.133324	141.283173	0.323986	0.000000	-0.655928	0.000000	0.000000	0.000000	0.000001	0.000005	0.000000	0.000000	0.000000	3.000000	11.000000	0.000000
1412.609023	0.107193	0.553460	-0.013122	82.907867	82.643654	140.850830	0.359625	0.000000	-0.656102	0.000000	0.000000	0.000000	0.000001	0.000005	0.000000	0.000000	0.000000	3.000000	11.000000	0.000000
1412.612356	0.107486	0.553185	-0.013201	82.907867	82.643654	140.850830	0.359625	0.000000	-0.656102	0.000000	0.000000	0.000000	0.087972	-0.082594	-0.023708	0.000000	0.000000	3.000000	11.000000	0.000000
1412.615690	0.107486	0.553185	-0.013201	82.907867	82.643654	140.850830	0.359625	0.000000	-0.656102	0.000000	0.000000	0.000000	0.087972	-0.082594	-0.023708	0.000000	0.000000	3.000000	11.000000	0.000000
1412.619023	0.107486	0.553185	-0.013201	82.896317	82.370117	140.560150	0.374287	0.000000	-0.660053	0.000000	0.000000	0.000000	0.087972	-0.082594	-0.023708	0.000000	0.000000	3.000000	11.000000	0.000000
1412.622356	0.107486	0.553185	-0.013201	82.896317	82.370117	140.560150	0.374287	0.000000	-0.660053	0.000000	0.000000	0.000000	0.087972	-0.082594	-0.023708	0.000000	0.000000	3.000000	11.000000	0.000000
1412.625690	0.107742	0.552908	-0.013339	82.896317	82.370117	140.560150	0.374287	0.000000	-0.660053	0.000000	0.000000	0.000000	0.076970	-0.082800	-0.041429	0.000000	0.000000	3.000000	11.000000	0.000000
1412.629023	0.107742	0.552908	-0.013339	82.898781	82.327301	140.497482	0.374287	0.000000	-0.660053	0.000000	0.000000	0.000000	0.076970	-0.082800	-0.041429	0.000000	0.000000	3.000000	11.000000	0.000000
1412.632356	0.107905	0.552624	-0.013498	82.898781	82.327301	140.497482	0.374287	0.000000	-0.660053	0.000000	0.000000	0.000000	0.048663	-0.085410	-0.047635	0.000000	0.000000	3.000000	11.000000	0.000000
1412.635690	0.107905	0.552624	-0.013498	82.898781	82.327301	140.497482	0.374287	0.000000	-0.660053	0.000000	0.000000	0.000000	0.048663	-0.085410	-0.047635	0.000000	0.000000	3.000000	11.000000	0.000000
1412.639023	0.107905	0.552624	-0.013498	82.895660	82.332176	140.499435	0.395226	0.000000	-0.674897	0.000000	0.000000	0.000000	0.048663	-0.085410	-0.047635	0.000000	0.000000	3.000000	11.000000	0.000000
1412.642356	0.107905	0.552624	-0.013498	82.895660	82.332176	140.499435	0.395226	0.000000	-0.674897	0.000000	0.000000	0.000000	0.048663	-0.085410	-0.047635	0.000000	0.000000	3.000000	11.000000	0.000000
1412.645690	0.107988	0.552339	-0.013705	82.895660	82.332176	140.499435	0.395226	0.000000	-0.674897	0.000000	0.000000	0.000000	0.025001	-0.085574	-0.062244	0.000000	0.000000	3.000000	11.000000	0.000000
1412.649023	0.107988	0.552339	-0.013705	82.859818	82.159805	140.368149	0.395226	0.000000	-0.674897	0.000000	0.000000	0.000000	0.025001	-0.085574	-0.062244	0.000000	0.000000	3.000000	11.000000	0.000000
1412.652356	0.107988	0.552339	-0.013705	82.859818	82.159805	140.368149	0.395226	0.000000	-0.674897	0.000000	0.000000	0.000000	0.025001	-0.085574	-0.062244	0.000000	0.000000	3.000000	11.000000	0.000000
1412.655690	0.107988	0.552339	-0.013705	82.859818	82.159805	140.368149	0.395226	0.000000	-0.674897	0.000000	0.000000	0.000000	0.025001	-0.085574	-0.062244	0.000000	0.000000	3.000000	11.000000	0.000000
1412.659023	0.107979	0.551802	-0.014108	82.753242	81.509964	139.832016	0.399393	0.000000	-0.685271	0.000000	0.000000	0.000000	-0.002666	-0.161035	-0.120768	0.000000	0.000000	3.000000	11.000000	0.000000
1412.662356	0.107979	0.551802	-0.014108	82.753242	81.509964	139.832016	0.399393	0.000000	-0.685271	0.000000	0.000000	0.000000	0.000001	0.000005	-0.000000	0.000000	0.000000	3.000000	11.000000	0.000000
1412.665690	0.107979	0.551802	-0.014108	82.753242	81.509964	139.832016	0.399393	0.000000	-0.685271	0.000000	0.000000	0.000000	0.000001	0.000005	-0.000000	0.000000	0.000000	3.000000	11.000000	0.000000
1412.669023	0.107979	0.551802	-0.014108	82.580933	80.347916	138.841003	0.398948	0.000000	-0.705399	0.000000	0.000000	0.000000	0.000001	0.000005	-0.000000	0.000000	0.000000	3.000000	11.000000	0.000000
1412.672356	0.107979	0.551802	-0.014108	82.580933	80.347916	138.841003	0.398948	0.000000	-0.705399	0.000000	0.000000	0.000000	0.000001	0.000005	-0.000000	0.000000	0.000000	3.000000	11.000000	0.000000
1412.675690	0.107957	0.551609	-0.014288	82.580933	80.347916	138.841003	0.398948	0.000000	-0.705399	0.000000	0.000000	0.000000	-0.006442	-0.057930	-0.053859	0.000000	0.000000	3.000000	11.000000	0.000000
1412.679023	0.107957	0.551609	-0.014288	82.364548	78.814835	137.513382	0.398948	0.000000	-0.705399	0.000000	0.000000	0.000000	-0.006442	-0.057930	-0.053859	0.000000	0.000000	3.000000	11.000000	0.000000
1412.682356	0.107957	0.551609	-0.014288	82.364548	78.814835	137.513382	0.398948	0.000000	-0.705399	0.000000	0.000000	0.000000	-0.006442	-0.057930	-0.053859	0.000000	0.000000	3.000000	11.000000	0.000000
1412.685690	0.107957	0.551609	-0.014288	82.364548	78.814835	137.513382	0.398948	0.000000	-0.705399	0.000000	0.000000	0.000000	-0.006442	-0.057930	-0.053859	0.000000	0.000000	3.000000	11.000000	0.000000
1412.689023	0.107882	0.551340	-0.014506	82.137581	77.195030	136.101227	0.397874	0.000000	-0.714376	0.000000	0.000000	0.000000	-0.022641	-0.080469	-0.065480	0.000000	0.000000	3.000000	11.000000	0.000000
1412.692356	0.107882	0.551340	-0.014506	82.137581	77.195030	136.101227	0.397874	0.000000	-0.714376	0.000000	0.000000	0.000000	0.000001	-0.000002	0.000000	0.000000	0.000000	3.000000	11.000000	0.000000
1412.695690	0.107882	0.551340	-0.014506	82.137581	77.195030	136.101227	0.397874	0.000000	-0.714376	0.000000	0.000000	0.000000	0.000001	-0.000002	0.000000	0.000000	0.000000	3.000000	11.000000	0.000000
1412.699023	0.107882	0.551340	-0.014506	81.933113	75.699501	134.782349	0.394101	0.000000	-0.725289	0.000000	0.000000	0.000000	0.000001	-0.000002	0.000000	0.000000	0.000000	3.000000	11.000000	0.000000
1412.702356	0.107882	0.551340	-0.014506	81.933113	75.699501	134.782349	0.394101	0.000000	-0.725289	0.000000	0.000000	0.000000	0.000001	-0.000002	0.000000	0.000000	0.000000	3.000000	11.000000	0.000000
1412.705690	0.107860	0.551256	-0.014596	81.933113	75.699501	134.782349	0.394101	0.000000	-0.725289	0.000000	0.000000	0.000000	-0.006563	-0.025198	-0.026944	0.000000	0.000000	3.000000	11.000000	0.000000
1412.709023	0.107860	0.551256	-0.014596	81.759781	74.315857	133.537399	0.394101	0.000000	-0.725289	0.000000	0.000000	0.000000	-0.006563	-0.025198	-0.026944	0.000000	0.000000	3.000000	11.000000	0.000000
1412.712356	0.107860	0.551256	-0.014596	81.759781	74.315857	133.537399	0.394101	0.000000	-0.725289	0.000000	0.000000	0.000000	-0.006563	-0.025198	-0.026944	0.000000	0.000000	3.000000	11.000000	0.000000
1412.715690	0.107860	0.551256	-0.014596	81.759781	74.315857	133.537399	0.394101	0.000000	-0.725289	0.000000	0.000000	0.000000	-0.006563	-0.025198	-0.026944	0.000000	0.000000	3.000000	11.000000	0.000000
1412.719023	0.107793	0.551138	-0.014780	81.627457	73.265114	132.587891	0.393007	0.000000	-0.729780	0.000000	0.000000	0.000000	-0.020168	-0.035434	-0.055364	0.000000	0.000000	3.000000	11.000000	0.000000
1412.722356	0.107793	0.551138	-0.014780	81.627457	73.265114	132.587891	0.393007	0.000000	-0.729780	0.000000	0.000000	0.000000	-0.020168	-0.035434	-0.055364	0.000000	0.000000	3.000000	11.000000	0.000000
1412.725690	0.107793	0.551138	-0.014780	81.627457	73.265114	132.587891	0.393007	0.000000	-0.729780	0.000000	0.000000	0.000000	-0.020168	-0.035434	-0.055364	0.000000	0.000000	3.000000	11.000000	0.000000
1412.729023	0.107793	0.551138	-0.014780	81.540100	72.475113	131.859146	0.389646	0.000000	-0.739007	0.000000	0.000000	0.000000	-0.020168	-0.035434	-0.055364	0.000000	0.000000	3.000000	11.000000	0.000000
1412.732356	0.107770	0.551079	-0.014875	81.540100	72.475113	131.859146	0.389646	0.000000	-0.739007	0.000000	0.000000	0.000000	-0.006932	-0.017699	-0.028457	0.000000	0.000000	3.000000	11.000000	0.000000
1412.735690	0.107770	0.551079	-0.014875	81.540100	72.475113	131.859146	0.389646	0.000000	-0.739007	0.000000	0.000000	0.000000	-0.006932	-0.017699	-0.028457	0.000000	0.000000	3.000000	11.000000	0.000000
1412.739023	0.107770	0.551079	-0.014875	81.502571	71.944862	131.345749	0.388490	0.000000	-0.743750	0.000000	0.000000	0.000000	-0.006932	-0.017699	-0.028457	0.000000	0.000000	3.000000	11.000000	0.000000
1412.742356	0.107770	0.551079	-0.014875	81.502571	71.944862	131.345749	0.388490	0.000000	-0.743750	0.000000	0.000000	0.000000	-0.006932	-0.017699	-0.028457	0.000000	0.000000	3.000000	11.000000	0.000000
1412.745690	0.107742	0.551003	-0.014988	81.502571	71.944862	131.345749	0.388490	0.000000	-0.743750	0.000000	0.000000	0.000000	-0.008248	-0.022738	-0.033855	0.000000	0.000000	3.000000	11.000000	0.000000
1412.749023	0.107742	0.551003	-0.014988	81.495369	71.777328	131.182419	0.388490	0.000000	-0.743750	0.000000	0.000000	0.000000	-0.008248	-0.022738	-0.033855	0.000000	0.000000	3.000000	11.000000	0.000000
1412.752356	0.107742	0.551003	-0.014988	81.495369	71.777328	131.182419	0.388490	0.000000	-0.743750	0.000000	0.000000	0.000000	-0.008248	-0.022738	-0.033855	0.000000	0.000000	3.000000	11.000000	0.000000
1412.755690	0.107742	0.551003	-0.014988	81.495369	71.777328	131.182419	0.388490	0.000000	-0.743750	0.000000	0.000000	0.000000	-0.008248	-0.022738	-0.033855	0.000000	0.000000	3.000000	11.000000	0.000000
1412.759023	0.107684	0.550818	-0.015319	81.504372	71.872368	131.276077	0.387115	0.000000	-0.749392	0.000000	0.000000	0.000000	-0.017512	-0.055694	-0.099231	0.000000	0.000000	3.000000	11.000000	0.000000
1412.762356	0.107684	0.550818	-0.015319	81.504372	71.872368	131.276077	0.387115	0.000000	-0.749392	0.000000	0.000000	0.000000	-0.017512	-0.055694	-0.099231	0.000000	0.000000	3.000000	11.000000	0.000000
1412.765690	0.107684	0.550818	-0.015319	81.504372	71.872368	131.276077	0.387115	0.000000	-0.749392	0.000000	0.000000	0.000000	-0.017512	-0.055694	-0.099231	0.000000	0.000000	3.000000	11.000000	0.000000
1412.769023	0.107684	0.550818	-0.015319	81.512932	71.985779	131.389740	0.384197	0.000000	-0.765931	0.000000	0.000000	0.000000	-0.017512	-0.055694	-0.099231	0.000000	0.000000	3.000000	11.000000	0.000000
1412.772356	0.107662	0.550741	-0.015501	81.512932	71.985779	131.389740	0.384197	0.000000	-0.765931	0.000000	0.000000	0.000000	-0.006639	-0.022881	-0.054588	0.000000	0.000000	3.000000	11.000000	0.000000
1412.775690	0.107662	0.550741	-0.015501	81.512932	71.985779	131.389740	0.384197	0.000000	-0.765931	0.000000	0.000000	0.000000	-0.006639	-0.022881	-0.054588	0.000000	0.000000	3.000000	11.000000	0.000000
1412.779023	0.107662	0.550741	-0.015501	81.522820	72.092995	131.498154	0.383090	0.000000	-0.775029	0.000000	0.000000	0.000000	-0.006639	-0.022881	-0.054588	0.000000	0.000000	3.000000	11.000000	0.000000
1412.782356	0.107662	0.550741	-0.015501	81.522820	72.092995	131.498154	0.383090	0.000000	-0.775029	0.000000	0.000000	0.000000	-0.006639	-0.022881	-0.054588	0.000000	0.000000	3.000000	11.000000	0.000000
1412.785690	0.107623	0.550682	-0.015659	81.522820	72.092995	131.498154	0.383090	0.000000	-0.775029	0.000000	0.000000	0.000000	-0.011616	-0.017846	-0.047665	0.000000	0.000000	3.000000	11.000000	0.000000
1412.789023	0.107623	0.550682	-0.015659	81.530975	72.182465	131.588593	0.383090	0.000000	-0.775029	0.000000	0.000000	0.000000	-0.011616	-0.017846	-0.047665	0.000000	0.000000	3.000000	11.000000	0.000000
1412.792356	0.107584	0.550623	-0.015818	81.530975	72.182465	131.588593	0.383090	0.000000	-0.775029	0.000000	0.000000	0.000000	-0.011620	-0.017853	-0.047673	0.000000	0.000000	3.000000	11.000000	0.000000
1412.795690	0.107584	0.550623	-0.015818	81.530975	72.182465	131.588593	0.383090	0.000000	-0.775029	0.000000	0.000000	0.000000	-0.011620	-0.017853	-0.047673	0.000000	0.000000	3.000000	11.000000	0.000000
1412.799023	0.107584	0.550623	-0.015818	81.537544	72.254250	131.661179	0.379218	0.000000	-0.790919	0.000000	0.000000	0.000000	-0.011620	-0.017853	-0.047673	0.000000	0.000000	3.000000	11.000000	0.000000
1412.802356	0.107584	0.550623	-0.015818	81.537544	72.254250	131.661179	0.379218	0.000000	-0.790919	0.000000	0.000000	0.000000	-0.011620	-0.017853	-0.047673	0.000000	0.000000	3.000000	11.000000	0.000000
1412.805690	0.107540	0.550571	-0.016000	81.537544	72.254250	131.661179	0.379218	0.000000	-0.790919	0.000000	0.000000	0.000000	-0.013302	-0.015443	-0.054570	0.000000	0.000000	3.000000	11.000000	0.000000
1412.809023	0.107540	0.550571	-0.016000	81.542717	72.329788	131.739288	0.379218	0.000000	-0.790919	0.000000	0.000000	0.000000	-0.013302	-0.015443	-0.054570	0.000000	0.000000	3.000000	11.000000	0.000000
1412.812356	0.107540	0.550571	-0.016000	81.542717	72.329788	131.739288	0.379218	0.000000	-0.790919	0.000000	0.000000	0.000000	-0.013302	-0.015443	-0.054570	0.000000	0.000000	3.000000	11.000000	0.000000
1412.815690	0.107540	0.550571	-0.016000	81.542717	72.329788	131.739288	0.379218	0.000000	-0.790919	0.000000	0.000000	0.000000	-0.013302	-0.015443	-0.054570	0.000000	0.000000	3.000000	11.000000	0.000000
1412.819023	0.107474	0.550527	-0.016269	81.546272	72.387451	131.799316	0.377001	0.000000	-0.800014	0.000000	0.000000	0.000000	-0.019660	-0.013177	-0.080655	0.000000	0.000000	3.000000	11.000000	0.000000
1412.822356	0.107474	0.550527	-0.016269	81.546272	72.387451	131.799316	0.377001	0.000000	-0.800014	0.000000	0.000000	0.000000	-0.019660	-0.013177	-0.080655	0.000000	0.000000	3.000000	11.000000	0.000000
1412.825690	0.107474	0.550527	-0.016269	81.546272	72.387451	131.799316	0.377001	0.000000	-0.800014	0.000000	0.000000	0.000000	-0.019660	-0.013177	-0.080655	0.000000	0.000000	3.000000	11.000000	0.000000
1412.829023	0.107474	0.550527	-0.016269	81.548195	72.429893	131.841217	0.373724	0.000000	-0.813456	0.000000	0.000000	0.000000	-0.019660	-0.013177	-0.080655	0.000000	0.000000	3.000000	11.000000	0.000000
1412.832356	0.107464	0.550526	-0.016402	81.548195	72.429893	131.841217	0.373724	0.000000	-0.813456	0.000000	0.000000	0.000000	-0.003075	-0.000365	-0.039904	0.000000	0.000000	3.000000	11.000000	0.000000
1412.835690	0.107464	0.550526	-0.016402	81.548195	72.429893	131.841217	0.373724	0.000000	-0.813456	0.000000	0.000000	0.000000	-0.003075	-0.000365	-0.039904	0.000000	0.000000	3.000000	11.000000	0.000000
1412.839023	0.107464	0.550526	-0.016402	81.551430	72.471329	131.877594	0.373211	0.000000	-0.820107	0.000000	0.000000	0.000000	-0.003075	-0.000365	-0.039904	0.000000	0.000000	3.000000	11.000000	0.000000
1412.842356	0.107464	0.550526	-0.016402	81.551430	72.471329	131.877594	0.373211	0.000000	-0.820107	0.000000	0.000000	0.000000	-0.003075	-0.000365	-0.039904	0.000000	0.000000	3.000000	11.000000	0.000000
1412.845690	0.107480	0.550517	-0.016517	81.551430	72.471329	131.877594	0.373211	0.000000	-0.820107	0.000000	0.000000	0.000000	0.004876	-0.002809	-0.034545	0.000000	0.000000	3.000000	11.000000	0.000000
1412.849023	0.107480	0.550517	-0.016517	81.554710	72.515579	131.914078	0.373211	0.000000	-0.820107	0.000000	0.000000	0.000000	0.004876	-0.002809	-0.034545	0.000000	0.000000	3.000000	11.000000	0.000000
1412.852356	0.107480	0.550517	-0.016517	81.554710	72.515579	131.914078	0.373211	0.000000	-0.820107	0.000000	0.000000	0.000000	0.004876	-0.002809	-0.034545	0.000000	0.000000	3.000000	11.000000	0.000000
1412.855690	0.107480	0.550517	-0.016517	81.554710	72.515579	131.914078	0.373211	0.000000	-0.820107	0.000000	0.000000	0.000000	0.004876	-0.002809	-0.034545	0.000000	0.000000	3.000000	11.000000	0.000000
1412.859023	0.107580	0.550522	-0.016837	81.557945	72.565239	131.950546	0.374024	0.000000	-0.825864	0.000000	0.000000	0.000000	0.029771	0.001646	-0.095898	0.000000	0.000000	3.000000	11.000000	0.000000
1412.862356	0.107580	0.550522	-0.016837	81.557945	72.565239	131.950546	0.374024	0.000000	-0.825864	0.000000	0.000000	0.000000	-0.000001	0.000001	0.000000	0.000000	0.000000	3.000000	11.000000	0.000000
1412.865690	0.107580	0.550522	-0.016837	81.557945	72.565239	131.950546	0.374024	0.000000	-0.825864	0.000000	0.000000	0.000000	-0.000001	0.000001	0.000000	0.000000	0.000000	3.000000	11.000000	0.000000
1412.869023	0.107580	0.550522	-0.016837	81.561157	72.614922	131.987030	0.378986	0.000000	-0.841847	0.000000	0.000000	0.000000	-0.000001	0.000001	0.000000	0.000000	0.000000	3.000000	11.000000	0.000000
1412.872356	0.107580	0.550522	-0.016837	81.561157	72.614922	131.987030	0.378986	0.000000	-0.841847	0.000000	0.000000	0.000000	-0.000001	0.000001	0.000000	0.000000	0.000000	3.000000	11.000000	0.000000
1412.875690	0.107668	0.550529	-0.017019	81.561157	72.614922	131.987030	0.378986	0.000000	-0.841847	0.000000	0.000000	0.000000	0.026551	0.002015	-0.054468	0.000000	0.000000	3.000000	11.000000	0.000000
1412.879023	0.107668	0.550529	-0.017019	81.564430	72.667419	132.023590	0.378986	0.000000	-0.841847	0.000000	0.000000	0.000000	0.026551	0.002015	-0.054468	0.000000	0.000000	3.000000	11.000000	0.000000
1412.882356	0.107668	0.550529	-0.017019	81.564430	72.667419	132.023590	0.378986	0.000000	-0.841847	0.000000	0.000000	0.000000	0.026551	0.002015	-0.054468	0.000000	0.000000	3.000000	11.000000	0.000000
1412.885690	0.107668	0.550529	-0.017019	81.564430	72.667419	132.023590	0.378986	0.000000	-0.841847	0.000000	0.000000	0.000000	0.026551	0.002015	-0.054468	0.000000	0.000000	3.000000	11.000000	0.000000
1412.889023	0.107797	0.550557	-0.017487	81.570610	72.731575	132.072968	0.383411	0.000000	-0.850925	0.000000	0.000000	0.000000	0.038667	0.008619	-0.140404	0.000000	0.000000	3.000000	11.000000	0.000000
1412.892356	0.107797	0.550557	-0.017487	81.570610	72.731575	132.072968	0.383411	0.000000	-0.850925	0.000000	0.000000	0.000000	0.038667	0.008619	-0.140404	0.000000	0.000000	3.000000	11.000000	0.000000
1412.895690	0.107797	0.550557	-0.017487	81.570610	72.731575	132.072968	0.383411	0.000000	-0.850925	0.000000	0.000000	0.000000	0.038667	0.008619	-0.140404	0.000000	0.000000	3.000000	11.000000	0.000000
1412.899023	0.107797	0.550557	-0.017487	81.573814	72.781418	132.109619	0.389855	0.000000	-0.874326	0.000000	0.000000	0.000000	0.038667	0.008619	-0.140404	0.000000	0.000000	3.000000	11.000000	0.000000
1412.902356	0.107832	0.550580	-0.017704	81.573814	72.781418	132.109619	0.389855	0.000000	-0.874326	0.000000	0.000000	0.000000	0.010557	0.006793	-0.065209	0.000000	0.000000	3.000000	11.000000	0.000000
1412.905690	0.107832	0.550580	-0.017704	81.573814	72.781418	132.109619	0.389855	0.000000	-0.874326	0.000000	0.000000	0.000000	0.010557	0.006793	-0.065209	0.000000	0.000000	3.000000	11.000000	0.000000
1412.909023	0.107832	0.550580	-0.017704	81.578667	72.841194	132.164536	0.391615	0.000000	-0.885194	0.000000	0.000000	0.000000	0.010557	0.006793	-0.065209	0.000000	0.000000	3.000000	11.000000	0.000000
1412.912356	0.107836	0.550594	-0.017957	81.578667	72.841194	132.164536	0.391615	0.000000	-0.885194	0.000000	0.000000	0.000000	0.001252	0.004155	-0.075981	0.000000	0.000000	3.000000	11.000000	0.000000
1412.915690	0.107836	0.550594	-0.017957	81.578667	72.841194	132.164536	0.391615	0.000000	-0.885194	0.000000	0.000000	0.000000	0.001252	0.004155	-0.075981	0.000000	0.000000	3.000000	11.000000	0.000000
1412.919023	0.107836	0.550594	-0.017957	81.581894	72.882919	132.201218	0.391824	0.000000	-0.897858	0.000000	0.000000	0.000000	0.001252	0.004155	-0.075981	0.000000	0.000000	3.000000	11.000000	0.000000
1412.922356	0.107836	0.550594	-0.017957	81.581894	72.882919	132.201218	0.391824	0.000000	-0.897858	0.000000	0.000000	0.000000	0.001252	0.004155	-0.075981	0.000000	0.000000	3.000000	11.000000	0.000000
1412.925690	0.107809	0.550616	-0.018159	81.581894	72.882919	132.201218	0.391824	0.000000	-0.897858	0.000000	0.000000	0.000000	-0.008251	0.006745	-0.060615	0.000000	0.000000	3.000000	11.000000	0.000000
1412.929023	0.107809	0.550616	-0.018159	81.585060	72.924629	132.237885	0.391824	0.000000	-0.897858	0.000000	0.000000	0.000000	-0.008251	0.006745	-0.060615	0.000000	0.000000	3.000000	11.000000	0.000000
1412.932356	0.107809	0.550616	-0.018159	81.585060	72.924629	132.237885	0.391824	0.000000	-0.897858	0.000000	0.000000	0.000000	-0.008251	0.006745	-0.060615	0.000000	0.000000	3.000000	11.000000	0.000000
1412.935690	0.107809	0.550616	-0.018159	81.585060	72.924629	132.237885	0.391824	0.000000	-0.897858	0.000000	0.000000	0.000000	-0.008251	0.006745	-0.060615	0.000000	0.000000	3.000000	11.000000	0.000000
1412.939023	0.107859	0.550637	-0.018584	81.588303	72.971878	132.274628	0.390449	0.000000	-0.907960	0.000000	0.000000	0.000000	0.015071	0.006064	-0.127436	0.000000	0.000000	3.000000	11.000000	0.000000
1412.942356	0.107859	0.550637	-0.018584	81.588303	72.971878	132.274628	0.390449	0.000000	-0.907960	0.000000	0.000000	0.000000	0.015071	0.006064	-0.127436	0.000000	0.000000	3.000000	11.000000	0.000000
1412.945690	0.107859	0.550637	-0.018584	81.588303	72.971878	132.274628	0.390449	0.000000	-0.907960	0.000000	0.000000	0.000000	0.015071	0.006064	-0.127436	0.000000	0.000000	3.000000	11.000000	0.000000
1412.949023	0.107859	0.550637	-0.018584	81.593117	73.050941	132.329819	0.392960	0.000000	-0.929199	0.000000	0.000000	0.000000	0.015071	0.006064	-0.127436	0.000000	0.000000	3.000000	11.000000	0.000000
1412.952356	0.108009	0.550643	-0.018781	81.593117	73.050941	132.329819	0.392960	0.000000	-0.929199	0.000000	0.000000	0.000000	0.045052	0.001925	-0.059133	0.000000	0.000000	3.000000	11.000000	0.000000
1412.955690	0.108009	0.550643	-0.018781	81.593117	73.050941	132.329819	0.392960	0.000000	-0.929199	0.000000	0.000000	0.000000	0.045052	0.001925	-0.059133	0.000000	0.000000	3.000000	11.000000	0.000000
1412.959023	0.108009	0.550643	-0.018781	81.596313	73.125389	132.366608	0.400469	0.000000	-0.939055	0.000000	0.000000	0.000000	0.045052	0.001925	-0.059133	0.000000	0.000000	3.000000	11.000000	0.000000
1412.962356	0.108269	0.550641	-0.018981	81.596313	73.125389	132.366608	0.400469	0.000000	-0.939055	0.000000	0.000000	0.000000	0.077914	-0.000482	-0.059961	0.000000	0.000000	3.000000	11.000000	0.000000
1412.965690	0.108269	0.550641	-0.018981	81.596313	73.125389	132.366608	0.400469	0.000000	-0.939055	0.000000	0.000000	0.000000	0.077914	-0.000482	-0.059961	0.000000	0.000000	3.000000	11.000000	0.000000
1412.969023	0.108269	0.550641	-0.018981	81.601112	73.231773	132.421875	0.413455	0.000000	-0.949048	0.000000	0.000000	0.000000	0.077914	-0.000482	-0.059961	0.000000	0.000000	3.000000	11.000000	0.000000
1412.972356	0.108269	0.550641	-0.018981	81.601112	73.231773	132.421875	0.413455	0.000000	-0.949048	0.000000	0.000000	0.000000	0.077914	-0.000482	-0.059961	0.000000	0.000000	3.000000	11.000000	0.000000
1412.975690	0.108643	0.550631	-0.019253	81.601112	73.231773	132.421875	0.413455	0.000000	-0.949048	0.000000	0.000000	0.000000	0.112223	-0.003094	-0.081591	0.000000	0.000000	3.000000	11.000000	0.000000
1412.979023	0.108643	0.550631	-0.019253	81.608826	73.363640	132.490219	0.413455	0.000000	-0.949048	0.000000	0.000000	0.000000	0.112223	-0.003094	-0.081591	0.000000	0.000000	3.000000	11.000000	0.000000
1412.982356	0.108643	0.550631	-0.019253	81.608826	73.363640	132.490219	0.413455	0.000000	-0.949048	0.000000	0.000000	0.000000	0.112223	-0.003094	-0.081591	0.000000	0.000000	3.000000	11.000000	0.000000
1412.985690	0.108643	0.550631	-0.019253	81.608826	73.363640	132.490219	0.413455	0.000000	-0.949048	0.000000	0.000000	0.000000	0.112223	-0.003094	-0.081591	0.000000	0.000000	3.000000	11.000000	0.000000
1412.989023	0.109585	0.550536	-0.019899	81.618126	73.522133	132.577194	0.432159	0.000000	-0.962647	0.000000	0.000000	0.000000	0.282655	-0.028638	-0.193811	0.000000	0.000000	3.000000	11.000000	0.000000
1412.992356	0.109585	0.550536	-0.019899	81.618126	73.522133	132.577194	0.432159	0.000000	-0.962647	0.000000	0.000000	0.000000	-0.000001	0.000008	-0.000000	0.000000	0.000000	3.000000	11.000000	0.000000
1412.995690	0.109585	0.550536	-0.019899	81.618126	73.522133	132.577194	0.432159	0.000000	-0.962647	0.000000	0.000000	0.000000	-0.000001	0.000008	-0.000000	0.000000	0.000000	3.000000	11.000000	0.000000
1412.999023	0.109585	0.550536	-0.019899	81.632149	73.744011	132.720001	0.479268	0.000000	-0.994949	0.000000	0.000000	0.000000	-0.000001	0.000008	-0.000000	0.000000	0.000000	3.000000	11.000000	0.000000
1413.002356	0.109585	0.550536	-0.019899	81.632149	73.744011	132.720001	0.479268	0.000000	-0.994949	0.000000	0.000000	0.000000	-0.000001	0.000008	-0.000000	0.000000	0.000000	3.000000	11.000000	0.000000
1413.005690	0.110122	0.550442	-0.020309	81.632149	73.744011	132.720001	0.479268	0.000000	-0.994949	0.000000	0.000000	0.000000	0.160981	-0.028135	-0.123085	0.000000	0.000000	3.000000	11.000000	0.000000
1413.009023	0.110122	0.550442	-0.020309	81.649269	74.005928	132.900528	0.479268	0.000000	-0.994949	0.000000	0.000000	0.000000	0.160981	-0.028135	-0.123085	0.000000	0.000000	3.000000	11.000000	0.000000
1413.012356	0.110669	0.550315	-0.020762	81.649269	74.005928	132.900528	0.479268	0.000000	-0.994949	0.000000	0.000000	0.000000	0.164172	-0.038130	-0.135691	0.000000	0.000000	3.000000	11.000000	0.000000
1413.015690	0.110669	0.550315	-0.020762	81.649269	74.005928	132.900528	0.479268	0.000000	-0.994949	0.000000	0.000000	0.000000	0.164172	-0.038130	-0.135691	0.000000	0.000000	3.000000	11.000000	0.000000
1413.019023	0.110669	0.550315	-0.020762	81.667870	74.289780	133.100464	0.533460	0.000000	-1.038078	0.000000	0.000000	0.000000	0.164172	-0.038130	-0.135691	0.000000	0.000000	3.000000	11.000000	0.000000
1413.022356	0.110669	0.550315	-0.020762	81.667870	74.289780	133.100464	0.533460	0.000000	-1.038078	0.000000	0.000000	0.000000	0.164172	-0.038130	-0.135691	0.000000	0.000000	3.000000	11.000000	0.000000
1413.025690	0.111237	0.550163	-0.021215	81.667870	74.289780	133.100464	0.533460	0.000000	-1.038078	0.000000	0.000000	0.000000	0.170430	-0.045509	-0.136030	0.000000	0.000000	3.000000	11.000000	0.000000
1413.029023	0.111237	0.550163	-0.021215	81.689720	74.633919	133.371002	0.533460	0.000000	-1.038078	0.000000	0.000000	0.000000	0.170430	-0.045509	-0.136030	0.000000	0.000000	3.000000	11.000000	0.000000
1413.032356	0.111796	0.549954	-0.021700	81.689720	74.633919	133.371002	0.533460	0.000000	-1.038078	0.000000	0.000000	0.000000	0.167696	-0.062806	-0.145631	0.000000	0.000000	3.000000	11.000000	0.000000
1413.035690	0.111796	0.549954	-0.021700	81.689720	74.633919	133.371002	0.533460	0.000000	-1.038078	0.000000	0.000000	0.000000	0.167696	-0.062806	-0.145631	0.000000	0.000000	3.000000	11.000000	0.000000
1413.039023	0.111796	0.549954	-0.021700	81.710037	74.982819	133.640152	0.589814	0.000000	-1.085021	0.000000	0.000000	0.000000	0.167696	-0.062806	-0.145631	0.000000	0.000000	3.000000	11.000000	0.000000
1413.042356	0.111796	0.549954	-0.021700	81.710037	74.982819	133.640152	0.589814	0.000000	-1.085021	0.000000	0.000000	0.000000	0.167696	-0.062806	-0.145631	0.000000	0.000000	3.000000	11.000000	0.000000
1413.045690	0.112360	0.549737	-0.022164	81.710037	74.982819	133.640152	0.589814	0.000000	-1.085021	0.000000	0.000000	0.000000	0.169102	-0.065156	-0.139012	0.000000	0.000000	3.000000	11.000000	0.000000
1413.049023	0.112360	0.549737	-0.022164	81.728584	75.302841	133.880707	0.589814	0.000000	-1.085021	0.000000	0.000000	0.000000	0.169102	-0.065156	-0.139012	0.000000	0.000000	3.000000	11.000000	0.000000
1413.052356	0.112934	0.549504	-0.022582	81.728584	75.302841	133.880707	0.589814	0.000000	-1.085021	0.000000	0.000000	0.000000	0.172327	-0.069814	-0.125522	0.000000	0.000000	3.000000	11.000000	0.000000
1413.055690	0.112934	0.549504	-0.022582	81.728584	75.302841	133.880707	0.589814	0.000000	-1.085021	0.000000	0.000000	0.000000	0.172327	-0.069814	-0.125522	0.000000	0.000000	3.000000	11.000000	0.000000
1413.059023	0.112934	0.549504	-0.022582	81.741554	75.546234	134.039291	0.646719	0.000000	-1.129110	0.000000	0.000000	0.000000	0.172327	-0.069814	-0.125522	0.000000	0.000000	3.000000	11.000000	0.000000
1413.062356	0.112934	0.549504	-0.022582	81.741554	75.546234	134.039291	0.646719	0.000000	-1.129110	0.000000	0.000000	0.000000	0.172327	-0.069814	-0.125522	0.000000	0.000000	3.000000	11.000000	0.000000
1413.065690	0.113560	0.549280	-0.022971	81.741554	75.546234	134.039291	0.646719	0.000000	-1.129110	0.000000	0.000000	0.000000	0.187596	-0.067168	-0.116739	0.000000	0.000000	3.000000	11.000000	0.000000
1413.069023	0.113560	0.549280	-0.022971	81.749718	75.699013	134.108200	0.646719	0.000000	-1.129110	0.000000	0.000000	0.000000	0.187596	-0.067168	-0.116739	0.000000	0.000000	3.000000	11.000000	0.000000
1413.072356	0.114206	0.549074	-0.023280	81.749718	75.699013	134.108200	0.646719	0.000000	-1.129110	0.000000	0.000000	0.000000	0.193774	-0.061895	-0.092473	0.000000	0.000000	3.000000	11.000000	0.000000
1413.075690	0.114206	0.549074	-0.023280	81.749718	75.699013	134.108200	0.646719	0.000000	-1.129110	0.000000	0.000000	0.000000	0.193774	-0.061895	-0.092473	0.000000	0.000000	3.000000	11.000000	0.000000
1413.079023	0.114206	0.549074	-0.023280	81.748215	75.659096	133.983795	0.710281	0.000000	-1.163979	0.000000	0.000000	0.000000	0.193774	-0.061895	-0.092473	0.000000	0.000000	3.000000	11.000000	0.000000
1413.082356	0.114206	0.549074	-0.023280	81.748215	75.659096	133.983795	0.710281	0.000000	-1.163979	0.000000	0.000000	0.000000	0.193774	-0.061895	-0.092473	0.000000	0.000000	3.000000	11.000000	0.000000
1413.085690	0.114862	0.548876	-0.023548	81.748215	75.659096	133.983795	0.710281	0.000000	-1.163979	0.000000	0.000000	0.000000	0.196810	-0.059279	-0.080507	0.000000	0.000000	3.000000	11.000000	0.000000
1413.089023	0.114862	0.548876	-0.023548	81.729034	75.315201	133.576324	0.710281	0.000000	-1.163979	0.000000	0.000000	0.000000	0.196810	-0.059279	-0.080507	0.000000	0.000000	3.000000	11.000000	0.000000
1413.092356	0.115580	0.548696	-0.023746	81.729034	75.315201	133.576324	0.710281	0.000000	-1.163979	0.000000	0.000000	0.000000	0.215530	-0.054073	-0.059558	0.000000	0.000000	3.000000	11.000000	0.000000
1413.095690	0.115580	0.548696	-0.023746	81.729034	75.315201	133.576324	0.710281	0.000000	-1.163979	0.000000	0.000000	0.000000	0.215530	-0.054073	-0.059558	0.000000	0.000000	3.000000	11.000000	0.000000
1413.099023	0.115580	0.548696	-0.023746	81.696976	74.760178	133.366455	0.779005	0.000000	-1.187323	0.000000	0.000000	0.000000	0.215530	-0.054073	-0.059558	0.000000	0.000000	3.000000	11.000000	0.000000
1413.102356	0.115580	0.548696	-0.023746	81.696976	74.760178	133.366455	0.779005	0.000000	-1.187323	0.000000	0.000000	0.000000	0.215530	-0.054073	-0.059558	0.000000	0.000000	3.000000	11.000000	0.000000
1413.105690	0.116303	0.548532	-0.023928	81.696976	74.760178	133.366455	0.779005	0.000000	-1.187323	0.000000	0.000000	0.000000	0.216874	-0.049072	-0.054521	0.000000	0.000000	3.000000	11.000000	0.000000
1413.109023	0.116303	0.548532	-0.023928	81.662704	74.170685	134.247849	0.779005	0.000000	-1.187323	0.000000	0.000000	0.000000	0.216874	-0.049072	-0.054521	0.000000	0.000000	3.000000	11.000000	0.000000
1413.112356	0.117021	0.548394	-0.024047	81.662704	74.170685	134.247849	0.779005	0.000000	-1.187323	0.000000	0.000000	0.000000	0.215395	-0.041552	-0.035545	0.000000	0.000000	3.000000	11.000000	0.000000
1413.115690	0.117021	0.548394	-0.024047	81.662704	74.170685	134.247849	0.779005	0.000000	-1.187323	0.000000	0.000000	0.000000	0.215395	-0.041552	-0.035545	0.000000	0.000000	3.000000	11.000000	0.000000
1413.119023	0.117021	0.548394	-0.024047	81.634445	73.664719	134.885773	0.851050	0.000000	-1.202334	0.000000	0.000000	0.000000	0.215395	-0.041552	-0.035545	0.000000	0.000000	3.000000	11.000000	0.000000
1413.122356	0.117021	0.548394	-0.024047	81.634445	73.664719	134.885773	0.851050	0.000000	-1.202334	0.000000	0.000000	0.000000	0.215395	-0.041552	-0.035545	0.000000	0.000000	3.000000	11.000000	0.000000
1413.125690	0.117769	0.548289	-0.024136	81.634445	73.664719	134.885773	0.851050	0.000000	-1.202334	0.000000	0.000000	0.000000	0.224479	-0.031600	-0.026765	0.000000	0.000000	3.000000	11.000000	0.000000
1413.129023	0.117769	0.548289	-0.024136	81.614426	73.382195	134.586090	0.851050	0.000000	-1.202334	0.000000	0.000000	0.000000	0.224479	-0.031600	-0.026765	0.000000	0.000000	3.000000	11.000000	0.000000
1413.132356	0.118665	0.548224	-0.024253	81.614426	73.382195	134.586090	0.851050	0.000000	-1.202334	0.000000	0.000000	0.000000	0.268735	-0.019303	-0.035010	0.000000	0.000000	3.000000	11.000000	0.000000
1413.135690	0.118665	0.548224	-0.024253	81.614426	73.382195	134.586090	0.851050	0.000000	-1.202334	0.000000	0.000000	0.000000	0.268735	-0.019303	-0.035010	0.000000	0.000000	3.000000	11.000000	0.000000
1413.139023	0.118665	0.548224	-0.024253	81.601768	73.289246	134.383804	0.933252	0.000000	-1.212630	0.000000	0.000000	0.000000	0.268735	-0.019303	-0.035010	0.000000	0.000000	3.000000	11.000000	0.000000
1413.142356	0.118665	0.548224	-0.024253	81.601768	73.289246	134.383804	0.933252	0.000000	-1.212630	0.000000	0.000000	0.000000	0.268735	-0.019303	-0.035010	0.000000	0.000000	3.000000	11.000000	0.000000
1413.145690	0.119545	0.548176	-0.024347	81.601768	73.289246	134.383804	0.933252	0.000000	-1.212630	0.000000	0.000000	0.000000	0.264061	-0.014346	-0.028460	0.000000	0.000000	3.000000	11.000000	0.000000
1413.149023	0.119545	0.548176	-0.024347	81.596596	73.327545	134.326660	0.933252	0.000000	-1.212630	0.000000	0.000000	0.000000	0.264061	-0.014346	-0.028460	0.000000	0.000000	3.000000	11.000000	0.000000
1413.152356	0.120347	0.548170	-0.024408	81.596596	73.327545	134.326660	0.933252	0.000000	-1.212630	0.000000	0.000000	0.000000	0.240536	-0.002037	-0.018174	0.000000	0.000000	3.000000	11.000000	0.000000
1413.155690	0.120347	0.548170	-0.024408	81.596596	73.327545	134.326660	0.933252	0.000000	-1.212630	0.000000	0.000000	0.000000	0.240536	-0.002037	-0.018174	0.000000	0.000000	3.000000	11.000000	0.000000
1413.159023	0.120347	0.548170	-0.024408	81.586929	73.342422	134.329498	1.017352	0.000000	-1.220403	0.000000	0.000000	0.000000	0.240536	-0.002037	-0.018174	0.000000	0.000000	3.000000	11.000000	0.000000
1413.162356	0.120347	0.548170	-0.024408	81.586929	73.342422	134.329498	1.017352	0.000000	-1.220403	0.000000	0.000000	0.000000	0.240536	-0.002037	-0.018174	0.000000	0.000000	3.000000	11.000000	0.000000
1413.165690	0.121164	0.548212	-0.024416	81.586929	73.342422	134.329498	1.017352	0.000000	-1.220403	0.000000	0.000000	0.000000	0.245119	0.012855	-0.002421	0.000000	0.000000	3.000000	11.000000	0.000000
1413.169023	0.121164	0.548212	-0.024416	81.577248	73.357513	134.444229	1.017352	0.000000	-1.220403	0.000000	0.000000	0.000000	0.245119	0.012855	-0.002421	0.000000	0.000000	3.000000	11.000000	0.000000
1413.172356	0.121980	0.548280	-0.024431	81.577248	73.357513	134.444229	1.017352	0.000000	-1.220403	0.000000	0.000000	0.000000	0.244815	0.020250	-0.004327	0.000000	0.000000	3.000000	11.000000	0.000000
1413.175690	0.121980	0.548280	-0.024431	81.577248	73.357513	134.444229	1.017352	0.000000	-1.220403	0.000000	0.000000	0.000000	0.244815	0.020250	-0.004327	0.000000	0.000000	3.000000	11.000000	0.000000
1413.179023	0.121980	0.548280	-0.024431	81.567207	73.348457	134.854630	1.099007	0.000000	-1.221527	0.000000	0.000000	0.000000	0.244815	0.020250	-0.004327	0.000000	0.000000	3.000000	11.000000	0.000000
1413.182356	0.122785	0.548339	-0.024487	81.567207	73.348457	134.854630	1.099007	0.000000	-1.221527	0.000000	0.000000	0.000000	0.241441	0.017660	-0.017020	0.000000	0.000000	3.000000	11.000000	0.000000
1413.185690	0.122785	0.548339	-0.024487	81.567207	73.348457	134.854630	1.099007	0.000000	-1.221527	0.000000	0.000000	0.000000	0.241441	0.017660	-0.017020	0.000000	0.000000	3.000000	11.000000	0.000000
1413.189023	0.122785	0.548339	-0.024487	81.557083	73.342316	135.887527	1.139247	0.000000	-1.224364	0.000000	0.000000	0.000000	0.241441	0.017660	-0.017020	0.000000	0.000000	3.000000	11.000000	0.000000
1413.192356	0.123600	0.548431	-0.024510	81.557083	73.342316	135.887527	1.139247	0.000000	-1.224364	0.000000	0.000000	0.000000	0.244569	0.027623	-0.006699	0.000000	0.000000	3.000000	11.000000	0.000000
1413.195690	0.123600	0.548431	-0.024510	81.557083	73.342316	135.887527	1.139247	0.000000	-1.224364	0.000000	0.000000	0.000000	0.244569	0.027623	-0.006699	0.000000	0.000000	3.000000	11.000000	0.000000
1413.199023	0.123600	0.548431	-0.024510	81.549522	73.336906	136.981201	1.180009	0.000000	-1.225480	0.000000	0.000000	0.000000	0.244569	0.027623	-0.006699	0.000000	0.000000	3.000000	11.000000	0.000000
1413.202356	0.124459	0.548522	-0.024615	81.549522	73.336906	136.981201	1.180009	0.000000	-1.225480	0.000000	0.000000	0.000000	0.257663	0.027444	-0.031515	0.000000	0.000000	3.000000	11.000000	0.000000
1413.205690	0.124459	0.548522	-0.024615	81.549522	73.336906	136.981201	1.180009	0.000000	-1.225480	0.000000	0.000000	0.000000	0.257663	0.027444	-0.031515	0.000000	0.000000	3.000000	11.000000	0.000000
1413.209023	0.124459	0.548522	-0.024615	81.560966	73.265358	137.639160	1.222952	0.000000	-1.230733	0.000000	0.000000	0.000000	0.257663	0.027444	-0.031515	0.000000	0.000000	3.000000	11.000000	0.000000
1413.212356	0.125426	0.548631	-0.024733	81.560966	73.265358	137.639160	1.222952	0.000000	-1.230733	0.000000	0.000000	0.000000	0.290031	0.032442	-0.035584	0.000000	0.000000	3.000000	11.000000	0.000000
1413.215690	0.125426	0.548631	-0.024733	81.560966	73.265358	137.639160	1.222952	0.000000	-1.230733	0.000000	0.000000	0.000000	0.290031	0.032442	-0.035584	0.000000	0.000000	3.000000	11.000000	0.000000
1413.219023	0.125426	0.548631	-0.024733	81.619949	73.046234	137.652466	1.271291	0.000000	-1.236663	0.000000	0.000000	0.000000	0.290031	0.032442	-0.035584	0.000000	0.000000	3.000000	11.000000	0.000000
1413.222356	0.125426	0.548631	-0.024733	81.619949	73.046234	137.652466	1.271291	0.000000	-1.236663	0.000000	0.000000	0.000000	0.290031	0.032442	-0.035584	0.000000	0.000000	3.000000	11.000000	0.000000
1413.225690	0.126381	0.548730	-0.024895	81.619949	73.046234	137.652466	1.271291	0.000000	-1.236663	0.000000	0.000000	0.000000	0.286481	0.029888	-0.048429	0.000000	0.000000	3.000000	11.000000	0.000000
1413.229023	0.126381	0.548730	-0.024895	81.728340	72.635658	137.362701	1.271291	0.000000	-1.236663	0.000000	0.000000	0.000000	0.286481	0.029888	-0.048429	0.000000	0.000000	3.000000	11.000000	0.000000
1413.232356	0.127245	0.548838	-0.024987	81.728340	72.635658	137.362701	1.271291	0.000000	-1.236663	0.000000	0.000000	0.000000	0.259256	0.032491	-0.027830	0.000000	0.000000	3.000000	11.000000	0.000000
1413.235690	0.127245	0.548838	-0.024987	81.728340	72.635658	137.362701	1.271291	0.000000	-1.236663	0.000000	0.000000	0.000000	0.259256	0.032491	-0.027830	0.000000	0.000000	3.000000	11.000000	0.000000
1413.239023	0.127245	0.548838	-0.024987	81.873314	72.061607	137.140289	1.362247	0.000000	-1.249373	0.000000	0.000000	0.000000	0.259256	0.032491	-0.027830	0.000000	0.000000	3.000000	11.000000	0.000000
1413.242356	0.128001	0.548930	-0.025069	81.873314	72.061607	137.140289	1.362247	0.000000	-1.249373	0.000000	0.000000	0.000000	0.226927	0.027503	-0.024606	0.000000	0.000000	3.000000	11.000000	0.000000
1413.245690	0.128001	0.548930	-0.025069	81.873314	72.061607	137.140289	1.362247	0.000000	-1.249373	0.000000	0.000000	0.000000	0.226927	0.027503	-0.024606	0.000000	0.000000	3.000000	11.000000	0.000000
1413.249023	0.128001	0.548930	-0.025069	82.029152	71.435127	136.870483	1.400068	0.000000	-1.253474	0.000000	0.000000	0.000000	0.226927	0.027503	-0.024606	0.000000	0.000000	3.000000	11.000000	0.000000
1413.252356	0.128768	0.549055	-0.025117	82.029152	71.435127	136.870483	1.400068	0.000000	-1.253474	0.000000	0.000000	0.000000	0.230139	0.037484	-0.014292	0.000000	0.000000	3.000000	11.000000	0.000000
1413.255690	0.128768	0.549055	-0.025117	82.029152	71.435127	136.870483	1.400068	0.000000	-1.253474	0.000000	0.000000	0.000000	0.230139	0.037484	-0.014292	0.000000	0.000000	3.000000	11.000000	0.000000
1413.259023	0.128768	0.549055	-0.025117	82.170807	70.823250	136.441879	1.438424	0.000000	-1.255856	0.000000	0.000000	0.000000	0.230139	0.037484	-0.014292	0.000000	0.000000	3.000000	11.000000	0.000000
1413.262356	0.128768	0.549055	-0.025117	82.170807	70.823250	136.441879	1.438424	0.000000	-1.255856	0.000000	0.000000	0.000000	0.230139	0.037484	-0.014292	0.000000	0.000000	3.000000	11.000000	0.000000
1413.265690	0.129578	0.549155	-0.025174	82.170807	70.823250	136.441879	1.438424	0.000000	-1.255856	0.000000	0.000000	0.000000	0.242937	0.030125	-0.016962	0.000000	0.000000	3.000000	11.000000	0.000000
1413.269023	0.129578	0.549155	-0.025174	82.278694	70.268448	136.055222	1.438424	0.000000	-1.255856	0.000000	0.000000	0.000000	0.242937	0.030125	-0.016962	0.000000	0.000000	3.000000	11.000000	0.000000
1413.272356	0.130440	0.549289	-0.025208	82.278694	70.268448	136.055222	1.438424	0.000000	-1.255856	0.000000	0.000000	0.000000	0.258522	0.040095	-0.010444	0.000000	0.000000	3.000000	11.000000	0.000000
1413.275690	0.130440	0.549289	-0.025208	82.278694	70.268448	136.055222	1.438424	0.000000	-1.255856	0.000000	0.000000	0.000000	0.258522	0.040095	-0.010444	0.000000	0.000000	3.000000	11.000000	0.000000
1413.279023	0.130440	0.549289	-0.025208	82.376663	69.728813	135.552750	1.522001	0.000000	-1.260424	0.000000	0.000000	0.000000	0.258522	0.040095	-0.010444	0.000000	0.000000	3.000000	11.000000	0.000000
1413.282356	0.130440	0.549289	-0.025208	82.376663	69.728813	135.552750	1.522001	0.000000	-1.260424	0.000000	0.000000	0.000000	0.258522	0.040095	-0.010444	0.000000	0.000000	3.000000	11.000000	0.000000
1413.285690	0.131295	0.549431	-0.025268	82.376663	69.728813	135.552750	1.522001	0.000000	-1.260424	0.000000	0.000000	0.000000	0.256546	0.042540	-0.017769	0.000000	0.000000	3.000000	11.000000	0.000000
1413.289023	0.131295	0.549431	-0.025268	82.484459	69.118095	134.926010	1.522001	0.000000	-1.260424	0.000000	0.000000	0.000000	0.256546	0.042540	-0.017769	0.000000	0.000000	3.000000	11.000000	0.000000
1413.292356	0.132118	0.549540	-0.025289	82.484459	69.118095	134.926010	1.522001	0.000000	-1.260424	0.000000	0.000000	0.000000	0.246828	0.032758	-0.006299	0.000000	0.000000	3.000000	11.000000	0.000000
1413.295690	0.132118	0.549540	-0.025289	82.484459	69.118095	134.926010	1.522001	0.000000	-1.260424	0.000000	0.000000	0.000000	0.246828	0.032758	-0.006299	0.000000	0.000000	3.000000	11.000000	0.000000
1413.299023	0.132118	0.549540	-0.025289	82.638115	68.298615	134.034943	1.605896	0.000000	-1.264435	0.000000	0.000000	0.000000	0.246828	0.032758	-0.006299	0.000000	0.000000	3.000000	11.000000	0.000000
1413.302356	0.132118	0.549540	-0.025289	82.638115	68.298615	134.034943	1.605896	0.000000	-1.264435	0.000000	0.000000	0.000000	0.246828	0.032758	-0.006299	0.000000	0.000000	3.000000	11.000000	0.000000
1413.305690	0.132832	0.549657	-0.025302	82.638115	68.298615	134.034943	1.605896	0.000000	-1.264435	0.000000	0.000000	0.000000	0.214076	0.035192	-0.004105	0.000000	0.000000	3.000000	11.000000	0.000000
1413.309023	0.132832	0.549657	-0.025302	82.828247	67.250717	132.873886	1.605896	0.000000	-1.264435	0.000000	0.000000	0.000000	0.214076	0.035192	-0.004105	0.000000	0.000000	3.000000	11.000000	0.000000
1413.312356	0.133432	0.549741	-0.025321	82.828247	67.250717	132.873886	1.605896	0.000000	-1.264435	0.000000	0.000000	0.000000	0.180107	0.025179	-0.005630	0.000000	0.000000	3.000000	11.000000	0.000000
1413.315690	0.133432	0.549741	-0.025321	82.828247	67.250717	132.873886	1.605896	0.000000	-1.264435	0.000000	0.000000	0.000000	0.180107	0.025179	-0.005630	0.000000	0.000000	3.000000	11.000000	0.000000
1413.319023	0.133432	0.549741	-0.025321	83.031677	66.091614	131.598572	1.671593	0.000000	-1.266058	0.000000	0.000000	0.000000	0.180107	0.025179	-0.005630	0.000000	0.000000	3.000000	11.000000	0.000000
1413.322356	0.133432	0.549741	-0.025321	83.031677	66.091614	131.598572	1.671593	0.000000	-1.266058	0.000000	0.000000	0.000000	0.180107	0.025179	-0.005630	0.000000	0.000000	3.000000	11.000000	0.000000
1413.325690	0.133946	0.549784	-0.025328	83.031677	66.091614	131.598572	1.671593	0.000000	-1.266058	0.000000	0.000000	0.000000	0.154350	0.012801	-0.002134	0.000000	0.000000	3.000000	11.000000	0.000000
1413.329023	0.133946	0.549784	-0.025328	83.201195	65.027206	130.573639	1.671593	0.000000	-1.266058	0.000000	0.000000	0.000000	0.154350	0.012801	-0.002134	0.000000	0.000000	3.000000	11.000000	0.000000
1413.332356	0.134433	0.549835	-0.025352	83.201195	65.027206	130.573639	1.671593	0.000000	-1.266058	0.000000	0.000000	0.000000	0.146134	0.015195	-0.007183	0.000000	0.000000	3.000000	11.000000	0.000000
1413.335690	0.134433	0.549835	-0.025352	83.201195	65.027206	130.573639	1.671593	0.000000	-1.266058	0.000000	0.000000	0.000000	0.146134	0.015195	-0.007183	0.000000	0.000000	3.000000	11.000000	0.000000
1413.339023	0.134433	0.549835	-0.025352	83.302147	64.287842	129.808914	1.721674	0.000000	-1.267611	0.000000	0.000000	0.000000	0.146134	0.015195	-0.007183	0.000000	0.000000	3.000000	11.000000	0.000000
1413.342356	0.134433	0.549835	-0.025352	83.302147	64.287842	129.808914	1.721674	0.000000	-1.267611	0.000000	0.000000	0.000000	0.146134	0.015195	-0.007183	0.000000	0.000000	3.000000	11.000000	0.000000
1413.345690	0.134906	0.549902	-0.025353	83.302147	64.287842	129.808914	1.721674	0.000000	-1.267611	0.000000	0.000000	0.000000	0.141671	0.020193	-0.000107	0.000000	0.000000	3.000000	11.000000	0.000000
1413.349023	0.134906	0.549902	-0.025353	83.308418	64.101463	129.544983	1.721674	0.000000	-1.267611	0.000000	0.000000	0.000000	0.141671	0.020193	-0.000107	0.000000	0.000000	3.000000	11.000000	0.000000
1413.352356	0.134906	0.549902	-0.025353	83.308418	64.101463	129.544983	1.721674	0.000000	-1.267611	0.000000	0.000000	0.000000	0.141671	0.020193	-0.000107	0.000000	0.000000	3.000000	11.000000	0.000000
1413.355690	0.134906	0.549902	-0.025353	83.308418	64.101463	129.544983	1.721674	0.000000	-1.267611	0.000000	0.000000	0.000000	0.141671	0.020193	-0.000107	0.000000	0.000000	3.000000	11.000000	0.000000
1413.359023	0.135788	0.550037	-0.025266	83.294312	64.075500	129.474731	1.745286	0.000000	-1.267628	0.000000	0.000000	0.000000	0.264790	0.040636	0.025892	0.000000	0.000000	3.000000	11.000000	0.000000
1413.362356	0.135788	0.550037	-0.025266	83.294312	64.075500	129.474731	1.745286	0.000000	-1.267628	0.000000	0.000000	0.000000	-0.000002	-0.000009	-0.000000	0.000000	0.000000	3.000000	11.000000	0.000000
1413.365690	0.135788	0.550037	-0.025266	83.294312	64.075500	129.474731	1.745286	0.000000	-1.267628	0.000000	0.000000	0.000000	-0.000002	-0.000009	-0.000000	0.000000	0.000000	3.000000	11.000000	0.000000
1413.369023	0.135788	0.550037	-0.025266	83.281395	64.005814	129.358017	1.789418	0.000000	-1.263313	0.000000	0.000000	0.000000	-0.000002	-0.000009	-0.000000	0.000000	0.000000	3.000000	11.000000	0.000000
1413.372356	0.135788	0.550037	-0.025266	83.281395	64.005814	129.358017	1.789418	0.000000	-1.263313	0.000000	0.000000	0.000000	-0.000002	-0.000009	-0.000000	0.000000	0.000000	3.000000	11.000000	0.000000
1413.375690	0.136199	0.550105	-0.025179	83.281395	64.005814	129.358017	1.789418	0.000000	-1.263313	0.000000	0.000000	0.000000	0.123137	0.020389	0.026035	0.000000	0.000000	3.000000	11.000000	0.000000
1413.379023	0.136199	0.550105	-0.025179	83.268448	63.933838	129.241730	1.789418	0.000000	-1.263313	0.000000	0.000000	0.000000	0.123137	0.020389	0.026035	0.000000	0.000000	3.000000	11.000000	0.000000
1413.382356	0.136199	0.550105	-0.025179	83.268448	63.933838	129.241730	1.789418	0.000000	-1.263313	0.000000	0.000000	0.000000	0.123137	0.020389	0.026035	0.000000	0.000000	3.000000	11.000000	0.000000
1413.385690	0.136199	0.550105	-0.025179	83.268448	63.933838	129.241730	1.789418	0.000000	-1.263313	0.000000	0.000000	0.000000	0.123137	0.020389	0.026035	0.000000	0.000000	3.000000	11.000000	0.000000
1413.389023	0.136961	0.550193	-0.024909	83.255493	63.856956	129.125961	1.809940	0.000000	-1.258974	0.000000	0.000000	0.000000	0.228741	0.026170	0.081232	0.000000	0.000000	3.000000	11.000000	0.000000
1413.392356	0.136961	0.550193	-0.024909	83.255493	63.856956	129.125961	1.809940	0.000000	-1.258974	0.000000	0.000000	0.000000	0.000002	-0.000008	-0.000000	0.000000	0.000000	3.000000	11.000000	0.000000
1413.395690	0.136961	0.550193	-0.024909	83.255493	63.856956	129.125961	1.809940	0.000000	-1.258974	0.000000	0.000000	0.000000	0.000002	-0.000008	-0.000000	0.000000	0.000000	3.000000	11.000000	0.000000
1413.399023	0.136961	0.550193	-0.024909	83.245758	63.786755	129.020660	1.848063	0.000000	-1.245435	0.000000	0.000000	0.000000	0.000002	-0.000008	-0.000000	0.000000	0.000000	3.000000	11.000000	0.000000
1413.402356	0.136961	0.550193	-0.024909	83.245758	63.786755	129.020660	1.848063	0.000000	-1.245435	0.000000	0.000000	0.000000	0.000002	-0.000008	-0.000000	0.000000	0.000000	3.000000	11.000000	0.000000
1413.405690	0.137264	0.550245	-0.024739	83.245758	63.786755	129.020660	1.848063	0.000000	-1.245435	0.000000	0.000000	0.000000	0.090694	0.015556	0.050926	0.000000	0.000000	3.000000	11.000000	0.000000
1413.409023	0.137264	0.550245	-0.024739	83.231689	63.667931	128.877380	1.848063	0.000000	-1.245435	0.000000	0.000000	0.000000	0.090694	0.015556	0.050926	0.000000	0.000000	3.000000	11.000000	0.000000
1413.412356	0.137264	0.550245	-0.024739	83.231689	63.667931	128.877380	1.848063	0.000000	-1.245435	0.000000	0.000000	0.000000	0.090694	0.015556	0.050926	0.000000	0.000000	3.000000	11.000000	0.000000
1413.415690	0.137264	0.550245	-0.024739	83.231689	63.667931	128.877380	1.848063	0.000000	-1.245435	0.000000	0.000000	0.000000	0.090694	0.015556	0.050926	0.000000	0.000000	3.000000	11.000000	0.000000
1413.419023	0.137669	0.550365	-0.024317	83.219788	63.557751	128.753738	1.863179	0.000000	-1.236948	0.000000	0.000000	0.000000	0.121614	0.036162	0.126552	0.000000	0.000000	3.000000	11.000000	0.000000
1413.422356	0.137669	0.550365	-0.024317	83.219788	63.557751	128.753738	1.863179	0.000000	-1.236948	0.000000	0.000000	0.000000	0.121614	0.036162	0.126552	0.000000	0.000000	3.000000	11.000000	0.000000
1413.425690	0.137669	0.550365	-0.024317	83.219788	63.557751	128.753738	1.863179	0.000000	-1.236948	0.000000	0.000000	0.000000	0.121614	0.036162	0.126552	0.000000	0.000000	3.000000	11.000000	0.000000
1413.429023	0.137669	0.550365	-0.024317	83.207825	63.437145	128.630554	1.883448	0.000000	-1.215856	0.000000	0.000000	0.000000	0.121614	0.036162	0.126552	0.000000	0.000000	3.000000	11.000000	0.000000
1413.432356	0.137718	0.550425	-0.024092	83.207825	63.437145	128.630554	1.883448	0.000000	-1.215856	0.000000	0.000000	0.000000	0.014688	0.018005	0.067547	0.000000	0.000000	3.000000	11.000000	0.000000
1413.435690	0.137718	0.550425	-0.024092	83.207825	63.437145	128.630554	1.883448	0.000000	-1.215856	0.000000	0.000000	0.000000	0.014688	0.018005	0.067547	0.000000	0.000000	3.000000	11.000000	0.000000
1413.439023	0.137718	0.550425	-0.024092	83.194672	63.318874	128.516922	1.885897	0.000000	-1.204598	0.000000	0.000000	0.000000	0.014688	0.018005	0.067547	0.000000	0.000000	3.000000	11.000000	0.000000
1413.442356	0.137718	0.550425	-0.024092	83.194672	63.318874	128.516922	1.885897	0.000000	-1.204598	0.000000	0.000000	0.000000	0.014688	0.018005	0.067547	0.000000	0.000000	3.000000	11.000000	0.000000
1413.445690	0.137720	0.550468	-0.023871	83.194672	63.318874	128.516922	1.885897	0.000000	-1.204598	0.000000	0.000000	0.000000	0.000653	0.012981	0.066161	0.000000	0.000000	3.000000	11.000000	0.000000
1413.449023	0.137720	0.550468	-0.023871	83.185921	63.230312	128.441422	1.885897	0.000000	-1.204598	0.000000	0.000000	0.000000	0.000653	0.012981	0.066161	0.000000	0.000000	3.000000	11.000000	0.000000
1413.452356	0.137720	0.550468	-0.023871	83.185921	63.230312	128.441422	1.885897	0.000000	-1.204598	0.000000	0.000000	0.000000	0.000653	0.012981	0.066161	0.000000	0.000000	3.000000	11.000000	0.000000
1413.455690	0.137720	0.550468	-0.023871	83.185921	63.230312	128.441422	1.885897	0.000000	-1.204598	0.000000	0.000000	0.000000	0.000653	0.012981	0.066161	0.000000	0.000000	3.000000	11.000000	0.000000
1413.459023	0.137569	0.550545	-0.023563	83.179420	63.157913	128.384933	1.886005	0.000000	-1.193571	0.000000	0.000000	0.000000	-0.045406	0.023015	0.092432	0.000000	0.000000	3.000000	11.000000	0.000000
1413.462356	0.137569	0.550545	-0.023563	83.179420	63.157913	128.384933	1.886005	0.000000	-1.193571	0.000000	0.000000	0.000000	-0.045406	0.023015	0.092432	0.000000	0.000000	3.000000	11.000000	0.000000
1413.465690	0.137569	0.550545	-0.023563	83.179420	63.157913	128.384933	1.886005	0.000000	-1.193571	0.000000	0.000000	0.000000	-0.045406	0.023015	0.092432	0.000000	0.000000	3.000000	11.000000	0.000000
1413.469023	0.137569	0.550545	-0.023563	83.172836	63.085587	128.328537	1.878438	0.000000	-1.178166	0.000000	0.000000	0.000000	-0.045406	0.023015	0.092432	0.000000	0.000000	3.000000	11.000000	0.000000
1413.472356	0.137490	0.550587	-0.023455	83.172836	63.085587	128.328537	1.878438	0.000000	-1.178166	0.000000	0.000000	0.000000	-0.023694	0.012655	0.032442	0.000000	0.000000	3.000000	11.000000	0.000000
1413.475690	0.137490	0.550587	-0.023455	83.172836	63.085587	128.328537	1.878438	0.000000	-1.178166	0.000000	0.000000	0.000000	-0.023694	0.012655	0.032442	0.000000	0.000000	3.000000	11.000000	0.000000
1413.479023	0.137490	0.550587	-0.023455	83.168442	63.032032	128.291016	1.874489	0.000000	-1.172759	0.000000	0.000000	0.000000	-0.023694	0.012655	0.032442	0.000000	0.000000	3.000000	11.000000	0.000000
1413.482356	0.137490	0.550587	-0.023455	83.168442	63.032032	128.291016	1.874489	0.000000	-1.172759	0.000000	0.000000	0.000000	-0.023694	0.012655	0.032442	0.000000	0.000000	3.000000	11.000000	0.000000
1413.485690	0.137364	0.550613	-0.023352	83.168442	63.032032	128.291016	1.874489	0.000000	-1.172759	0.000000	0.000000	0.000000	-0.037748	0.007612	0.031052	0.000000	0.000000	3.000000	11.000000	0.000000
1413.489023	0.137364	0.550613	-0.023352	83.164024	62.973000	128.253494	1.874489	0.000000	-1.172759	0.000000	0.000000	0.000000	-0.037748	0.007612	0.031052	0.000000	0.000000	3.000000	11.000000	0.000000
1413.492356	0.137364	0.550613	-0.023352	83.164024	62.973000	128.253494	1.874489	0.000000	-1.172759	0.000000	0.000000	0.000000	-0.037748	0.007612	0.031052	0.000000	0.000000	3.000000	11.000000	0.000000
1413.495690	0.137364	0.550613	-0.023352	83.164024	62.973000	128.253494	1.874489	0.000000	-1.172759	0.000000	0.000000	0.000000	-0.037748	0.007612	0.031052	0.000000	0.000000	3.000000	11.000000	0.000000
1413.499023	0.137070	0.550688	-0.023206	83.158508	62.924164	128.225220	1.868198	0.000000	-1.167583	0.000000	0.000000	0.000000	-0.088129	0.022535	0.043744	0.000000	0.000000	3.000000	11.000000	0.000000
1413.502356	0.137070	0.550688	-0.023206	83.158508	62.924164	128.225220	1.868198	0.000000	-1.167583	0.000000	0.000000	0.000000	-0.000001	0.000004	-0.000000	0.000000	0.000000	3.000000	11.000000	0.000000
1413.505690	0.137070	0.550688	-0.023206	83.158508	62.924164	128.225220	1.868198	0.000000	-1.167583	0.000000	0.000000	0.000000	-0.000001	0.000004	-0.000000	0.000000	0.000000	3.000000	11.000000	0.000000
1413.509023	0.137070	0.550688	-0.023206	83.156334	62.878407	128.206528	1.853510	0.000000	-1.160293	0.000000	0.000000	0.000000	-0.000001	0.000004	-0.000000	0.000000	0.000000	3.000000	11.000000	0.000000
1413.512356	0.137070	0.550688	-0.023206	83.156334	62.878407	128.206528	1.853510	0.000000	-1.160293	0.000000	0.000000	0.000000	-0.000001	0.000004	-0.000000	0.000000	0.000000	3.000000	11.000000	0.000000
1413.515690	0.136870	0.550705	-0.023123	83.156334	62.878407	128.206528	1.853510	0.000000	-1.160293	0.000000	0.000000	0.000000	-0.060137	0.005040	0.024804	0.000000	0.000000	3.000000	11.000000	0.000000
1413.519023	0.136870	0.550705	-0.023123	83.154099	62.827194	128.187836	1.853510	0.000000	-1.160293	0.000000	0.000000	0.000000	-0.060137	0.005040	0.024804	0.000000	0.000000	3.000000	11.000000	0.000000
1413.522356	0.136870	0.550705	-0.023123	83.154099	62.827194	128.187836	1.853510	0.000000	-1.160293	0.000000	0.000000	0.000000	-0.060137	0.005040	0.024804	0.000000	0.000000	3.000000	11.000000	0.000000
1413.525690	0.136870	0.550705	-0.023123	83.154099	62.827194	128.187836	1.853510	0.000000	-1.160293	0.000000	0.000000	0.000000	-0.060137	0.005040	0.024804	0.000000	0.000000	3.000000	11.000000	0.000000
1413.529023	0.136284	0.550738	-0.022969	83.154099	62.786400	128.187805	1.843486	0.000000	-1.156159	0.000000	0.000000	0.000000	-0.175701	0.009885	0.046236	0.000000	0.000000	3.000000	11.000000	0.000000
1413.532356	0.136284	0.550738	-0.022969	83.154099	62.786400	128.187805	1.843486	0.000000	-1.156159	0.000000	0.000000	0.000000	-0.175701	0.009885	0.046236	0.000000	0.000000	3.000000	11.000000	0.000000
1413.535690	0.136284	0.550738	-0.022969	83.154099	62.786400	128.187805	1.843486	0.000000	-1.156159	0.000000	0.000000	0.000000	-0.175701	0.009885	0.046236	0.000000	0.000000	3.000000	11.000000	0.000000
1413.539023	0.136284	0.550738	-0.022969	83.153069	62.742188	128.197052	1.814203	0.000000	-1.148453	0.000000	0.000000	0.000000	-0.175701	0.009885	0.046236	0.000000	0.000000	3.000000	11.000000	0.000000
1413.542356	0.135906	0.550746	-0.022875	83.153069	62.742188	128.197052	1.814203	0.000000	-1.148453	0.000000	0.000000	0.000000	-0.113442	0.002432	0.028122	0.000000	0.000000	3.000000	11.000000	0.000000
1413.545690	0.135906	0.550746	-0.022875	83.153069	62.742188	128.197052	1.814203	0.000000	-1.148453	0.000000	0.000000	0.000000	-0.113442	0.002432	0.028122	0.000000	0.000000	3.000000	11.000000	0.000000
1413.549023	0.135906	0.550746	-0.022875	83.150780	62.702496	128.215332	1.795296	0.000000	-1.143766	0.000000	0.000000	0.000000	-0.113442	0.002432	0.028122	0.000000	0.000000	3.000000	11.000000	0.000000
1413.552356	0.135906	0.550746	-0.022875	83.150780	62.702496	128.215332	1.795296	0.000000	-1.143766	0.000000	0.000000	0.000000	-0.113442	0.002432	0.028122	0.000000	0.000000	3.000000	11.000000	0.000000
1413.555690	0.135452	0.550770	-0.022808	83.150780	62.702496	128.215332	1.795296	0.000000	-1.143766	0.000000	0.000000	0.000000	-0.136237	0.007287	0.020278	0.000000	0.000000	3.000000	11.000000	0.000000
1413.559023	0.135452	0.550770	-0.022808	83.141907	62.701580	128.288513	1.795296	0.000000	-1.143766	0.000000	0.000000	0.000000	-0.136237	0.007287	0.020278	0.000000	0.000000	3.000000	11.000000	0.000000
1413.562356	0.135452	0.550770	-0.022808	83.141907	62.701580	128.288513	1.795296	0.000000	-1.143766	0.000000	0.000000	0.000000	-0.136237	0.007287	0.020278	0.000000	0.000000	3.000000	11.000000	0.000000
1413.565690	0.135452	0.550770	-0.022808	83.141907	62.701580	128.288513	1.795296	0.000000	-1.143766	0.000000	0.000000	0.000000	-0.136237	0.007287	0.020278	0.000000	0.000000	3.000000	11.000000	0.000000
1413.569023	0.134503	0.550818	-0.022730	83.109726	62.889629	128.589081	1.772590	0.000000	-1.140386	0.000000	0.000000	0.000000	-0.284504	0.014365	0.023189	0.000000	0.000000	3.000000	11.000000	0.000000
1413.572356	0.134503	0.550818	-0.022730	83.109726	62.889629	128.589081	1.772590	0.000000	-1.140386	0.000000	0.000000	0.000000	-0.000002	0.000007	0.000000	0.000000	0.000000	3.000000	11.000000	0.000000
1413.575690	0.134503	0.550818	-0.022730	83.109726	62.889629	128.589081	1.772590	0.000000	-1.140386	0.000000	0.000000	0.000000	-0.000002	0.000007	0.000000	0.000000	0.000000	3.000000	11.000000	0.000000
1413.579023	0.134503	0.550818	-0.022730	83.041618	63.279205	129.136353	1.725173	0.000000	-1.136521	0.000000	0.000000	0.000000	-0.000002	0.000007	0.000000	0.000000	0.000000	3.000000	11.000000	0.000000
1413.582356	0.134503	0.550818	-0.022730	83.041618	63.279205	129.136353	1.725173	0.000000	-1.136521	0.000000	0.000000	0.000000	-0.000002	0.000007	0.000000	0.000000	0.000000	3.000000	11.000000	0.000000
1413.585690	0.134097	0.550858	-0.022729	83.041618	63.279205	129.136353	1.725173	0.000000	-1.136521	0.000000	0.000000	0.000000	-0.121840	0.012147	0.000556	0.000000	0.000000	3.000000	11.000000	0.000000
1413.589023	0.134097	0.550858	-0.022729	82.947060	63.823967	129.874374	1.725173	0.000000	-1.136521	0.000000	0.000000	0.000000	-0.121840	0.012147	0.000556	0.000000	0.000000	3.000000	11.000000	0.000000
1413.592356	0.134097	0.550858	-0.022729	82.947060	63.823967	129.874374	1.725173	0.000000	-1.136521	0.000000	0.000000	0.000000	-0.121840	0.012147	0.000556	0.000000	0.000000	3.000000	11.000000	0.000000
1413.595690	0.134097	0.550858	-0.022729	82.947060	63.823967	129.874374	1.725173	0.000000	-1.136521	0.000000	0.000000	0.000000	-0.121840	0.012147	0.000556	0.000000	0.000000	3.000000	11.000000	0.000000
1413.599023	0.133437	0.550931	-0.022748	82.862984	64.289528	130.501984	1.704866	0.000000	-1.136429	0.000000	0.000000	0.000000	-0.198208	0.021795	-0.005750	0.000000	0.000000	3.000000	11.000000	0.000000
1413.602356	0.133437	0.550931	-0.022748	82.862984	64.289528	130.501984	1.704866	0.000000	-1.136429	0.000000	0.000000	0.000000	-0.000001	-0.000003	0.000000	0.000000	0.000000	3.000000	11.000000	0.000000
1413.605690	0.133437	0.550931	-0.022748	82.862984	64.289528	130.501984	1.704866	0.000000	-1.136429	0.000000	0.000000	0.000000	-0.000001	-0.000003	0.000000	0.000000	0.000000	3.000000	11.000000	0.000000
1413.609023	0.133437	0.550931	-0.022748	82.805763	64.589615	130.923874	1.671832	0.000000	-1.137387	0.000000	0.000000	0.000000	-0.000001	-0.000003	0.000000	0.000000	0.000000	3.000000	11.000000	0.000000
1413.612356	0.133437	0.550931	-0.022748	82.805763	64.589615	130.923874	1.671832	0.000000	-1.137387	0.000000	0.000000	0.000000	-0.000001	-0.000003	0.000000	0.000000	0.000000	3.000000	11.000000	0.000000
1413.615690	0.133141	0.550963	-0.022756	82.805763	64.589615	130.923874	1.671832	0.000000	-1.137387	0.000000	0.000000	0.000000	-0.088753	0.009665	-0.002444	0.000000	0.000000	3.000000	11.000000	0.000000
1413.619023	0.133141	0.550963	-0.022756	82.791809	64.667366	131.059372	1.671832	0.000000	-1.137387	0.000000	0.000000	0.000000	-0.088753	0.009665	-0.002444	0.000000	0.000000	3.000000	11.000000	0.000000
1413.622356	0.133141	0.550963	-0.022756	82.791809	64.667366	131.059372	1.671832	0.000000	-1.137387	0.000000	0.000000	0.000000	-0.088753	0.009665	-0.002444	0.000000	0.000000	3.000000	11.000000	0.000000
1413.625690	0.133141	0.550963	-0.022756	82.791809	64.667366	131.059372	1.671832	0.000000	-1.137387	0.000000	0.000000	0.000000	-0.088753	0.009665	-0.002444	0.000000	0.000000	3.000000	11.000000	0.000000
1413.629023	0.132688	0.550963	-0.022686	82.794151	64.627075	131.026764	1.657039	0.000000	-1.137794	0.000000	0.000000	0.000000	-0.135707	-0.000192	0.020872	0.000000	0.000000	3.000000	11.000000	0.000000
1413.632356	0.132688	0.550963	-0.022686	82.794151	64.627075	131.026764	1.657039	0.000000	-1.137794	0.000000	0.000000	0.000000	-0.135707	-0.000192	0.020872	0.000000	0.000000	3.000000	11.000000	0.000000
1413.635690	0.132688	0.550963	-0.022686	82.794151	64.627075	131.026764	1.657039	0.000000	-1.137794	0.000000	0.000000	0.000000	-0.135707	-0.000192	0.020872	0.000000	0.000000	3.000000	11.000000	0.000000
1413.639023	0.132688	0.550963	-0.022686	82.798294	64.630997	131.055634	1.634422	0.000000	-1.134316	0.000000	0.000000	0.000000	-0.135707	-0.000192	0.020872	0.000000	0.000000	3.000000	11.000000	0.000000
1413.642356	0.132430	0.550929	-0.022646	82.798294	64.630997	131.055634	1.634422	0.000000	-1.134316	0.000000	0.000000	0.000000	-0.077500	-0.010047	0.012025	0.000000	0.000000	3.000000	11.000000	0.000000
1413.645690	0.132430	0.550929	-0.022646	82.798294	64.630997	131.055634	1.634422	0.000000	-1.134316	0.000000	0.000000	0.000000	-0.077500	-0.010047	0.012025	0.000000	0.000000	3.000000	11.000000	0.000000
1413.649023	0.132430	0.550929	-0.022646	82.802551	64.626854	131.084595	1.621505	0.000000	-1.132312	0.000000	0.000000	0.000000	-0.077500	-0.010047	0.012025	0.000000	0.000000	3.000000	11.000000	0.000000
1413.652356	0.132430	0.550929	-0.022646	82.802551	64.626854	131.084595	1.621505	0.000000	-1.132312	0.000000	0.000000	0.000000	-0.077500	-0.010047	0.012025	0.000000	0.000000	3.000000	11.000000	0.000000
1413.655690	0.132117	0.550887	-0.022565	82.802551	64.626854	131.084595	1.621505	0.000000	-1.132312	0.000000	0.000000	0.000000	-0.094008	-0.012468	0.024409	0.000000	0.000000	3.000000	11.000000	0.000000
1413.659023	0.132117	0.550887	-0.022565	82.812141	64.647560	131.150345	1.621505	0.000000	-1.132312	0.000000	0.000000	0.000000	-0.094008	-0.012468	0.024409	0.000000	0.000000	3.000000	11.000000	0.000000
1413.662356	0.132117	0.550887	-0.022565	82.812141	64.647560	131.150345	1.621505	0.000000	-1.132312	0.000000	0.000000	0.000000	-0.094008	-0.012468	0.024409	0.000000	0.000000	3.000000	11.000000	0.000000
1413.665690	0.132117	0.550887	-0.022565	82.812141	64.647560	131.150345	1.621505	0.000000	-1.132312	0.000000	0.000000	0.000000	-0.094008	-0.012468	0.024409	0.000000	0.000000	3.000000	11.000000	0.000000
1413.669023	0.131264	0.550712	-0.022407	82.822609	64.679741	131.235107	1.605837	0.000000	-1.128244	0.000000	0.000000	0.000000	-0.255960	-0.052501	0.047504	0.000000	0.000000	3.000000	11.000000	0.000000
1413.672356	0.131264	0.550712	-0.022407	82.822609	64.679741	131.235107	1.605837	0.000000	-1.128244	0.000000	0.000000	0.000000	-0.000001	-0.000001	-0.000000	0.000000	0.000000	3.000000	11.000000	0.000000
1413.675690	0.131264	0.550712	-0.022407	82.822609	64.679741	131.235107	1.605837	0.000000	-1.128244	0.000000	0.000000	0.000000	-0.000001	-0.000001	-0.000000	0.000000	0.000000	3.000000	11.000000	0.000000
1413.679023	0.131264	0.550712	-0.022407	82.835220	64.725342	131.346848	1.563178	0.000000	-1.120326	0.000000	0.000000	0.000000	-0.000001	-0.000001	-0.000000	0.000000	0.000000	3.000000	11.000000	0.000000
1413.682356	0.131264	0.550712	-0.022407	82.835220	64.725342	131.346848	1.563178	0.000000	-1.120326	0.000000	0.000000	0.000000	-0.000001	-0.000001	-0.000000	0.000000	0.000000	3.000000	11.000000	0.000000
1413.685690	0.130743	0.550604	-0.022341	82.835220	64.725342	131.346848	1.563178	0.000000	-1.120326	0.000000	0.000000	0.000000	-0.156195	-0.032557	0.019622	0.000000	0.000000	3.000000	11.000000	0.000000
1413.689023	0.130743	0.550604	-0.022341	82.846619	64.777710	131.451233	1.563178	0.000000	-1.120326	0.000000	0.000000	0.000000	-0.156195	-0.032557	0.019622	0.000000	0.000000	3.000000	11.000000	0.000000
1413.692356	0.130217	0.550479	-0.022294	82.846619	64.777710	131.451233	1.563178	0.000000	-1.120326	0.000000	0.000000	0.000000	-0.157787	-0.037568	0.014097	0.000000	0.000000	3.000000	11.000000	0.000000
1413.695690	0.130217	0.550479	-0.022294	82.846619	64.777710	131.451233	1.563178	0.000000	-1.120326	0.000000	0.000000	0.000000	-0.157787	-0.037568	0.014097	0.000000	0.000000	3.000000	11.000000	0.000000
1413.699023	0.130217	0.550479	-0.022294	82.861282	64.839973	131.558548	1.510848	0.000000	-1.114706	0.000000	0.000000	0.000000	-0.157787	-0.037568	0.014097	0.000000	0.000000	3.000000	11.000000	0.000000
1413.702356	0.130217	0.550479	-0.022294	82.861282	64.839973	131.558548	1.510848	0.000000	-1.114706	0.000000	0.000000	0.000000	-0.157787	-0.037568	0.014097	0.000000	0.000000	3.000000	11.000000	0.000000
1413.705690	0.129664	0.550362	-0.022264	82.861282	64.839973	131.558548	1.510848	0.000000	-1.114706	0.000000	0.000000	0.000000	-0.165992	-0.035137	0.008944	0.000000	0.000000	3.000000	11.000000	0.000000
1413.709023	0.129664	0.550362	-0.022264	82.873741	64.886757	131.615646	1.510848	0.000000	-1.114706	0.000000	0.000000	0.000000	-0.165992	-0.035137	0.008944	0.000000	0.000000	3.000000	11.000000	0.000000
1413.712356	0.129109	0.550269	-0.022240	82.873741	64.886757	131.615646	1.510848	0.000000	-1.114706	0.000000	0.000000	0.000000	-0.166391	-0.027686	0.007260	0.000000	0.000000	3.000000	11.000000	0.000000
1413.715690	0.129109	0.550269	-0.022240	82.873741	64.886757	131.615646	1.510848	0.000000	-1.114706	0.000000	0.000000	0.000000	-0.166391	-0.027686	0.007260	0.000000	0.000000	3.000000	11.000000	0.000000
1413.719023	0.129109	0.550269	-0.022240	82.884125	64.912399	131.582367	1.455451	0.000000	-1.112006	0.000000	0.000000	0.000000	-0.166391	-0.027686	0.007260	0.000000	0.000000	3.000000	11.000000	0.000000
1413.722356	0.129109	0.550269	-0.022240	82.884125	64.912399	131.582367	1.455451	0.000000	-1.112006	0.000000	0.000000	0.000000	-0.166391	-0.027686	0.007260	0.000000	0.000000	3.000000	11.000000	0.000000
1413.725690	0.128579	0.550219	-0.022210	82.884125	64.912399	131.582367	1.455451	0.000000	-1.112006	0.000000	0.000000	0.000000	-0.159018	-0.015222	0.009085	0.000000	0.000000	3.000000	11.000000	0.000000
1413.729023	0.128579	0.550219	-0.022210	82.890358	64.898071	131.511536	1.455451	0.000000	-1.112006	0.000000	0.000000	0.000000	-0.159018	-0.015222	0.009085	0.000000	0.000000	3.000000	11.000000	0.000000
1413.732356	0.128013	0.550185	-0.022150	82.890358	64.898071	131.511536	1.455451	0.000000	-1.112006	0.000000	0.000000	0.000000	-0.169811	-0.010204	0.017877	0.000000	0.000000	3.000000	11.000000	0.000000
1413.735690	0.128013	0.550185	-0.022150	82.890358	64.898071	131.511536	1.455451	0.000000	-1.112006	0.000000	0.000000	0.000000	-0.169811	-0.010204	0.017877	0.000000	0.000000	3.000000	11.000000	0.000000
1413.739023	0.128013	0.550185	-0.022150	82.892403	64.843369	131.291092	1.400645	0.000000	-1.107512	0.000000	0.000000	0.000000	-0.169811	-0.010204	0.017877	0.000000	0.000000	3.000000	11.000000	0.000000
1413.742356	0.128013	0.550185	-0.022150	82.892403	64.843369	131.291092	1.400645	0.000000	-1.107512	0.000000	0.000000	0.000000	-0.169811	-0.010204	0.017877	0.000000	0.000000	3.000000	11.000000	0.000000
1413.745690	0.127423	0.550176	-0.022021	82.892403	64.843369	131.291092	1.400645	0.000000	-1.107512	0.000000	0.000000	0.000000	-0.177063	-0.002593	0.038778	0.000000	0.000000	3.000000	11.000000	0.000000
1413.749023	0.127423	0.550176	-0.022021	82.889145	64.752205	130.833664	1.400645	0.000000	-1.107512	0.000000	0.000000	0.000000	-0.177063	-0.002593	0.038778	0.000000	0.000000	3.000000	11.000000	0.000000
1413.752356	0.126822	0.550201	-0.021851	82.889145	64.752205	130.833664	1.400645	0.000000	-1.107512	0.000000	0.000000	0.000000	-0.180187	0.007434	0.051037	0.000000	0.000000	3.000000	11.000000	0.000000
1413.755690	0.126822	0.550201	-0.021851	82.889145	64.752205	130.833664	1.400645	0.000000	-1.107512	0.000000	0.000000	0.000000	-0.180187	0.007434	0.051037	0.000000	0.000000	3.000000	11.000000	0.000000
1413.759023	0.126822	0.550201	-0.021851	82.883904	64.636894	130.205826	1.341104	0.000000	-1.092543	0.000000	0.000000	0.000000	-0.180187	0.007434	0.051037	0.000000	0.000000	3.000000	11.000000	0.000000
1413.762356	0.126822	0.550201	-0.021851	82.883904	64.636894	130.205826	1.341104	0.000000	-1.092543	0.000000	0.000000	0.000000	-0.180187	0.007434	0.051037	0.000000	0.000000	3.000000	11.000000	0.000000
1413.765690	0.126190	0.550259	-0.021634	82.883904	64.636894	130.205826	1.341104	0.000000	-1.092543	0.000000	0.000000	0.000000	-0.189560	0.017445	0.065078	0.000000	0.000000	3.000000	11.000000	0.000000
1413.769023	0.126190	0.550259	-0.021634	82.875366	64.503899	129.846603	1.341104	0.000000	-1.092543	0.000000	0.000000	0.000000	-0.189560	0.017445	0.065078	0.000000	0.000000	3.000000	11.000000	0.000000
1413.772356	0.125502	0.550309	-0.021377	82.875366	64.503899	129.846603	1.341104	0.000000	-1.092543	0.000000	0.000000	0.000000	-0.206323	0.015044	0.076979	0.000000	0.000000	3.000000	11.000000	0.000000
1413.775690	0.125502	0.550309	-0.021377	82.875366	64.503899	129.846603	1.341104	0.000000	-1.092543	0.000000	0.000000	0.000000	-0.206323	0.015044	0.076979	0.000000	0.000000	3.000000	11.000000	0.000000
1413.779023	0.125502	0.550309	-0.021377	82.861198	64.369080	129.796646	1.275123	0.000000	-1.068867	0.000000	0.000000	0.000000	-0.206323	0.015044	0.076979	0.000000	0.000000	3.000000	11.000000	0.000000
1413.782356	0.125502	0.550309	-0.021377	82.861198	64.369080	129.796646	1.275123	0.000000	-1.068867	0.000000	0.000000	0.000000	-0.206323	0.015044	0.076979	0.000000	0.000000	3.000000	11.000000	0.000000
1413.785690	0.124835	0.550359	-0.021128	82.861198	64.369080	129.796646	1.275123	0.000000	-1.068867	0.000000	0.000000	0.000000	-0.200263	0.015057	0.074873	0.000000	0.000000	3.000000	11.000000	0.000000
1413.789023	0.124835	0.550359	-0.021128	82.852654	64.241768	129.716904	1.275123	0.000000	-1.068867	0.000000	0.000000	0.000000	-0.200263	0.015057	0.074873	0.000000	0.000000	3.000000	11.000000	0.000000
1413.792356	0.124228	0.550434	-0.020902	82.852654	64.241768	129.716904	1.275123	0.000000	-1.068867	0.000000	0.000000	0.000000	-0.182184	0.022486	0.067789	0.000000	0.000000	3.000000	11.000000	0.000000
1413.795690	0.124228	0.550434	-0.020902	82.852654	64.241768	129.716904	1.275123	0.000000	-1.068867	0.000000	0.000000	0.000000	-0.182184	0.022486	0.067789	0.000000	0.000000	3.000000	11.000000	0.000000
1413.799023	0.124228	0.550434	-0.020902	82.846451	64.109764	129.429230	1.211382	0.000000	-1.045090	0.000000	0.000000	0.000000	-0.182184	0.022486	0.067789	0.000000	0.000000	3.000000	11.000000	0.000000
1413.802356	0.124228	0.550434	-0.020902	82.846451	64.109764	129.429230	1.211382	0.000000	-1.045090	0.000000	0.000000	0.000000	-0.182184	0.022486	0.067789	0.000000	0.000000	3.000000	11.000000	0.000000
1413.805690	0.123624	0.550484	-0.020741	82.846451	64.109764	129.429230	1.211382	0.000000	-1.045090	0.000000	0.000000	0.000000	-0.181054	0.014859	0.048239	0.000000	0.000000	3.000000	11.000000	0.000000
1413.809023	0.123624	0.550484	-0.020741	82.842285	63.996380	128.968903	1.211382	0.000000	-1.045090	0.000000	0.000000	0.000000	-0.181054	0.014859	0.048239	0.000000	0.000000	3.000000	11.000000	0.000000
1413.812356	0.123035	0.550541	-0.020610	82.842285	63.996380	128.968903	1.211382	0.000000	-1.045090	0.000000	0.000000	0.000000	-0.176821	0.017285	0.039407	0.000000	0.000000	3.000000	11.000000	0.000000
1413.815690	0.123035	0.550541	-0.020610	82.842285	63.996380	128.968903	1.211382	0.000000	-1.045090	0.000000	0.000000	0.000000	-0.176821	0.017285	0.039407	0.000000	0.000000	3.000000	11.000000	0.000000
1413.819023	0.123035	0.550541	-0.020610	82.841354	63.884254	128.774323	1.151736	0.000000	-1.030482	0.000000	0.000000	0.000000	-0.176821	0.017285	0.039407	0.000000	0.000000	3.000000	11.000000	0.000000
1413.822356	0.123035	0.550541	-0.020610	82.841354	63.884254	128.774323	1.151736	0.000000	-1.030482	0.000000	0.000000	0.000000	-0.176821	0.017285	0.039407	0.000000	0.000000	3.000000	11.000000	0.000000
1413.825690	0.122329	0.550615	-0.020496	82.841354	63.884254	128.774323	1.151736	0.000000	-1.030482	0.000000	0.000000	0.000000	-0.211787	0.022113	0.034219	0.000000	0.000000	3.000000	11.000000	0.000000
1413.829023	0.122329	0.550615	-0.020496	82.838287	63.739914	128.640808	1.151736	0.000000	-1.030482	0.000000	0.000000	0.000000	-0.211787	0.022113	0.034219	0.000000	0.000000	3.000000	11.000000	0.000000
1413.832356	0.121535	0.550672	-0.020377	82.838287	63.739914	128.640808	1.151736	0.000000	-1.030482	0.000000	0.000000	0.000000	-0.238177	0.017059	0.035439	0.000000	0.000000	3.000000	11.000000	0.000000
1413.835690	0.121535	0.550672	-0.020377	82.838287	63.739914	128.640808	1.151736	0.000000	-1.030482	0.000000	0.000000	0.000000	-0.238177	0.017059	0.035439	0.000000	0.000000	3.000000	11.000000	0.000000
1413.839023	0.121535	0.550672	-0.020377	82.836235	63.609852	128.223221	1.076743	0.000000	-1.018873	0.000000	0.000000	0.000000	-0.238177	0.017059	0.035439	0.000000	0.000000	3.000000	11.000000	0.000000
1413.842356	0.121535	0.550672	-0.020377	82.836235	63.609852	128.223221	1.076743	0.000000	-1.018873	0.000000	0.000000	0.000000	-0.238177	0.017059	0.035439	0.000000	0.000000	3.000000	11.000000	0.000000
1413.845690	0.120637	0.550729	-0.020232	82.836235	63.609852	128.223221	1.076743	0.000000	-1.018873	0.000000	0.000000	0.000000	-0.269306	0.017084	0.043598	0.000000	0.000000	3.000000	11.000000	0.000000
1413.849023	0.120637	0.550729	-0.020232	82.832069	63.453140	127.388069	1.076743	0.000000	-1.018873	0.000000	0.000000	0.000000	-0.269306	0.017084	0.043598	0.000000	0.000000	3.000000	11.000000	0.000000
1413.852356	0.119703	0.550802	-0.020059	82.832069	63.453140	127.388069	1.076743	0.000000	-1.018873	0.000000	0.000000	0.000000	-0.280312	0.022090	0.051815	0.000000	0.000000	3.000000	11.000000	0.000000
1413.855690	0.119703	0.550802	-0.020059	82.832069	63.453140	127.388069	1.076743	0.000000	-1.018873	0.000000	0.000000	0.000000	-0.280312	0.022090	0.051815	0.000000	0.000000	3.000000	11.000000	0.000000
1413.859023	0.119703	0.550802	-0.020059	82.822090	63.320820	126.466797	0.985140	0.000000	-1.002971	0.000000	0.000000	0.000000	-0.280312	0.022090	0.051815	0.000000	0.000000	3.000000	11.000000	0.000000
1413.862356	0.119703	0.550802	-0.020059	82.822090	63.320820	126.466797	0.985140	0.000000	-1.002971	0.000000	0.000000	0.000000	-0.280312	0.022090	0.051815	0.000000	0.000000	3.000000	11.000000	0.000000
1413.865690	0.118739	0.550860	-0.019832	82.822090	63.320820	126.466797	0.985140	0.000000	-1.002971	0.000000	0.000000	0.000000	-0.289111	0.017255	0.068292	0.000000	0.000000	3.000000	11.000000	0.000000
1413.869023	0.118739	0.550860	-0.019832	82.787819	63.324482	126.173714	0.985140	0.000000	-1.002971	0.000000	0.000000	0.000000	-0.289111	0.017255	0.068292	0.000000	0.000000	3.000000	11.000000	0.000000
1413.872356	0.117754	0.550918	-0.019601	82.787819	63.324482	126.173714	0.985140	0.000000	-1.002971	0.000000	0.000000	0.000000	-0.295468	0.017266	0.069329	0.000000	0.000000	3.000000	11.000000	0.000000
1413.875690	0.117754	0.550918	-0.019601	82.787819	63.324482	126.173714	0.985140	0.000000	-1.002971	0.000000	0.000000	0.000000	-0.295468	0.017266	0.069329	0.000000	0.000000	3.000000	11.000000	0.000000
1413.879023	0.117754	0.550918	-0.019601	82.722420	63.472855	126.447250	0.887710	0.000000	-0.980034	0.000000	0.000000	0.000000	-0.295468	0.017266	0.069329	0.000000	0.000000	3.000000	11.000000	0.000000
1413.882356	0.117754	0.550918	-0.019601	82.722420	63.472855	126.447250	0.887710	0.000000	-0.980034	0.000000	0.000000	0.000000	-0.295468	0.017266	0.069329	0.000000	0.000000	3.000000	11.000000	0.000000
1413.885690	0.116821	0.550984	-0.019342	82.722420	63.472855	126.447250	0.887710	0.000000	-0.980034	0.000000	0.000000	0.000000	-0.279871	0.019860	0.077565	0.000000	0.000000	3.000000	11.000000	0.000000
1413.889023	0.116821	0.550984	-0.019342	82.655266	63.660778	126.614090	0.887710	0.000000	-0.980034	0.000000	0.000000	0.000000	-0.279871	0.019860	0.077565	0.000000	0.000000	3.000000	11.000000	0.000000
1413.892356	0.115945	0.551033	-0.019120	82.655266	63.660778	126.614090	0.887710	0.000000	-0.980034	0.000000	0.000000	0.000000	-0.262745	0.014862	0.066639	0.000000	0.000000	3.000000	11.000000	0.000000
1413.895690	0.115945	0.551033	-0.019120	82.655266	63.660778	126.614090	0.887710	0.000000	-0.980034	0.000000	0.000000	0.000000	-0.262745	0.014862	0.066639	0.000000	0.000000	3.000000	11.000000	0.000000
1413.899023	0.115945	0.551033	-0.019120	82.599304	63.819881	126.466553	0.797274	0.000000	-0.956000	0.000000	0.000000	0.000000	-0.262745	0.014862	0.066639	0.000000	0.000000	3.000000	11.000000	0.000000
1413.902356	0.115127	0.551066	-0.018934	82.599304	63.819881	126.466553	0.797274	0.000000	-0.956000	0.000000	0.000000	0.000000	-0.245561	0.009835	0.055817	0.000000	0.000000	3.000000	11.000000	0.000000
1413.905690	0.115127	0.551066	-0.018934	82.599304	63.819881	126.466553	0.797274	0.000000	-0.956000	0.000000	0.000000	0.000000	-0.245561	0.009835	0.055817	0.000000	0.000000	3.000000	11.000000	0.000000
1413.909023	0.115127	0.551066	-0.018934	82.551132	63.962585	126.333748	0.756347	0.000000	-0.946697	0.000000	0.000000	0.000000	-0.245561	0.009835	0.055817	0.000000	0.000000	3.000000	11.000000	0.000000
1413.912356	0.114309	0.551074	-0.018744	82.551132	63.962585	126.333748	0.756347	0.000000	-0.946697	0.000000	0.000000	0.000000	-0.245260	0.002399	0.056847	0.000000	0.000000	3.000000	11.000000	0.000000
1413.915690	0.114309	0.551074	-0.018744	82.551132	63.962585	126.333748	0.756347	0.000000	-0.946697	0.000000	0.000000	0.000000	-0.245260	0.002399	0.056847	0.000000	0.000000	3.000000	11.000000	0.000000
1413.919023	0.114309	0.551074	-0.018744	82.522499	64.030426	126.370728	0.715470	0.000000	-0.937222	0.000000	0.000000	0.000000	-0.245260	0.002399	0.056847	0.000000	0.000000	3.000000	11.000000	0.000000
1413.922356	0.114309	0.551074	-0.018744	82.522499	64.030426	126.370728	0.715470	0.000000	-0.937222	0.000000	0.000000	0.000000	-0.245260	0.002399	0.056847	0.000000	0.000000	3.000000	11.000000	0.000000
1413.925690	0.113487	0.551065	-0.018574	82.522499	64.030426	126.370728	0.715470	0.000000	-0.937222	0.000000	0.000000	0.000000	-0.246743	-0.002616	0.051008	0.000000	0.000000	3.000000	11.000000	0.000000
1413.929023	0.113487	0.551065	-0.018574	82.503540	64.016747	126.470474	0.715470	0.000000	-0.937222	0.000000	0.000000	0.000000	-0.246743	-0.002616	0.051008	0.000000	0.000000	3.000000	11.000000	0.000000
1413.932356	0.112648	0.551073	-0.018383	82.503540	64.016747	126.470474	0.715470	0.000000	-0.937222	0.000000	0.000000	0.000000	-0.251681	0.002394	0.057533	0.000000	0.000000	3.000000	11.000000	0.000000
1413.935690	0.112648	0.551073	-0.018383	82.503540	64.016747	126.470474	0.715470	0.000000	-0.937222	0.000000	0.000000	0.000000	-0.251681	0.002394	0.057533	0.000000	0.000000	3.000000	11.000000	0.000000
1413.939023	0.112648	0.551073	-0.018383	82.493294	63.934082	126.458328	0.632400	0.000000	-0.919132	0.000000	0.000000	0.000000	-0.251681	0.002394	0.057533	0.000000	0.000000	3.000000	11.000000	0.000000
1413.942356	0.112648	0.551073	-0.018383	82.493294	63.934082	126.458328	0.632400	0.000000	-0.919132	0.000000	0.000000	0.000000	-0.251681	0.002394	0.057533	0.000000	0.000000	3.000000	11.000000	0.000000
1413.945690	0.111834	0.551098	-0.018180	82.493294	63.934082	126.458328	0.632400	0.000000	-0.919132	0.000000	0.000000	0.000000	-0.244155	0.007413	0.060847	0.000000	0.000000	3.000000	11.000000	0.000000
1413.949023	0.111834	0.551098	-0.018180	82.474648	63.900677	126.459930	0.632400	0.000000	-0.919132	0.000000	0.000000	0.000000	-0.244155	0.007413	0.060847	0.000000	0.000000	3.000000	11.000000	0.000000
1413.952356	0.111088	0.551115	-0.017971	82.474648	63.900677	126.459930	0.632400	0.000000	-0.919132	0.000000	0.000000	0.000000	-0.223758	0.005028	0.062531	0.000000	0.000000	3.000000	11.000000	0.000000
1413.955690	0.111088	0.551115	-0.017971	82.474648	63.900677	126.459930	0.632400	0.000000	-0.919132	0.000000	0.000000	0.000000	-0.223758	0.005028	0.062531	0.000000	0.000000	3.000000	11.000000	0.000000
1413.959023	0.111088	0.551115	-0.017971	82.430290	63.973778	126.547508	0.554415	0.000000	-0.898569	0.000000	0.000000	0.000000	-0.223758	0.005028	0.062531	0.000000	0.000000	3.000000	11.000000	0.000000
1413.962356	0.111088	0.551115	-0.017971	82.430290	63.973778	126.547508	0.554415	0.000000	-0.898569	0.000000	0.000000	0.000000	-0.223758	0.005028	0.062531	0.000000	0.000000	3.000000	11.000000	0.000000
1413.965690	0.110435	0.551165	-0.017749	82.430290	63.973778	126.547508	0.554415	0.000000	-0.898569	0.000000	0.000000	0.000000	-0.196134	0.015073	0.066645	0.000000	0.000000	3.000000	11.000000	0.000000
1413.969023	0.110435	0.551165	-0.017749	82.369591	64.114723	126.625359	0.554415	0.000000	-0.898569	0.000000	0.000000	0.000000	-0.196134	0.015073	0.066645	0.000000	0.000000	3.000000	11.000000	0.000000
1413.972356	0.109922	0.551199	-0.017583	82.369591	64.114723	126.625359	0.554415	0.000000	-0.898569	0.000000	0.000000	0.000000	-0.153781	0.010051	0.050008	0.000000	0.000000	3.000000	11.000000	0.000000
1413.975690	0.109922	0.551199	-0.017583	82.369591	64.114723	126.625359	0.554415	0.000000	-0.898569	0.000000	0.000000	0.000000	-0.153781	0.010051	0.050008	0.000000	0.000000	3.000000	11.000000	0.000000
1413.979023	0.109922	0.551199	-0.017583	82.300278	64.304657	126.830894	0.496095	0.000000	-0.879127	0.000000	0.000000	0.000000	-0.153781	0.010051	0.050008	0.000000	0.000000	3.000000	11.000000	0.000000
1413.982356	0.109922	0.551199	-0.017583	82.300278	64.304657	126.830894	0.496095	0.000000	-0.879127	0.000000	0.000000	0.000000	-0.153781	0.010051	0.050008	0.000000	0.000000	3.000000	11.000000	0.000000
1413.985690	0.109497	0.551249	-0.017419	82.300278	64.304657	126.830894	0.496095	0.000000	-0.879127	0.000000	0.000000	0.000000	-0.127459	0.015072	0.048986	0.000000	0.000000	3.000000	11.000000	0.000000
1413.989023	0.109497	0.551249	-0.017419	82.241974	64.502617	127.150818	0.496095	0.000000	-0.879127	0.000000	0.000000	0.000000	-0.127459	0.015072	0.048986	0.000000	0.000000	3.000000	11.000000	0.000000
1413.992356	0.109497	0.551249	-0.017419	82.241974	64.502617	127.150818	0.496095	0.000000	-0.879127	0.000000	0.000000	0.000000	-0.127459	0.015072	0.048986	0.000000	0.000000	3.000000	11.000000	0.000000
1413.995690	0.109497	0.551249	-0.017419	82.241974	64.502617	127.150818	0.496095	0.000000	-0.879127	0.000000	0.000000	0.000000	-0.127459	0.015072	0.048986	0.000000	0.000000	3.000000	11.000000	0.000000
1413.999023	0.108912	0.551249	-0.017274	82.215096	64.619797	127.343620	0.474852	0.000000	-0.870963	0.000000	0.000000	0.000000	-0.175388	-0.000002	0.043545	0.000000	0.000000	3.000000	11.000000	0.000000
1414.002356	0.108912	0.551249	-0.017274	82.215096	64.619797	127.343620	0.474852	0.000000	-0.870963	0.000000	0.000000	0.000000	-0.000000	-0.000002	0.000000	0.000000	0.000000	3.000000	11.000000	0.000000
1414.005690	0.108912	0.551249	-0.017274	82.215096	64.619797	127.343620	0.474852	0.000000	-0.870963	0.000000	0.000000	0.000000	-0.000000	-0.000002	0.000000	0.000000	0.000000	3.000000	11.000000	0.000000
1414.009023	0.108912	0.551249	-0.017274	82.216690	64.641808	127.386024	0.445621	0.000000	-0.863705	0.000000	0.000000	0.000000	-0.000000	-0.000002	0.000000	0.000000	0.000000	3.000000	11.000000	0.000000
1414.012356	0.108912	0.551249	-0.017274	82.216690	64.641808	127.386024	0.445621	0.000000	-0.863705	0.000000	0.000000	0.000000	-0.000000	-0.000002	0.000000	0.000000	0.000000	3.000000	11.000000	0.000000
1414.015690	0.108736	0.551215	-0.017269	82.216690	64.641808	127.386024	0.445621	0.000000	-0.863705	0.000000	0.000000	0.000000	-0.052790	-0.010055	0.001609	0.000000	0.000000	3.000000	11.000000	0.000000
1414.019023	0.108736	0.551215	-0.017269	82.224586	64.699120	127.457619	0.445621	0.000000	-0.863705	0.000000	0.000000	0.000000	-0.052790	-0.010055	0.001609	0.000000	0.000000	3.000000	11.000000	0.000000
1414.022356	0.108736	0.551215	-0.017269	82.224586	64.699120	127.457619	0.445621	0.000000	-0.863705	0.000000	0.000000	0.000000	-0.052790	-0.010055	0.001609	0.000000	0.000000	3.000000	11.000000	0.000000
1414.025690	0.108736	0.551215	-0.017269	82.224586	64.699120	127.457619	0.445621	0.000000	-0.863705	0.000000	0.000000	0.000000	-0.052790	-0.010055	0.001609	0.000000	0.000000	3.000000	11.000000	0.000000
1414.029023	0.108519	0.551056	-0.017430	82.236435	64.800491	127.565399	0.436822	0.000000	-0.863437	0.000000	0.000000	0.000000	-0.065139	-0.047851	-0.048482	0.000000	0.000000	3.000000	11.000000	0.000000
1414.032356	0.108519	0.551056	-0.017430	82.236435	64.800491	127.565399	0.436822	0.000000	-0.863437	0.000000	0.000000	0.000000	-0.065139	-0.047851	-0.048482	0.000000	0.000000	3.000000	11.000000	0.000000
1414.035690	0.108519	0.551056	-0.017430	82.236435	64.800491	127.565399	0.436822	0.000000	-0.863437	0.000000	0.000000	0.000000	-0.065139	-0.047851	-0.048482	0.000000	0.000000	3.000000	11.000000	0.000000
1414.039023	0.108519	0.551056	-0.017430	82.248253	64.904961	127.673584	0.425966	0.000000	-0.871517	0.000000	0.000000	0.000000	-0.065139	-0.047851	-0.048482	0.000000	0.000000	3.000000	11.000000	0.000000
1414.042356	0.108488	0.550939	-0.017556	82.248253	64.904961	127.673584	0.425966	0.000000	-0.871517	0.000000	0.000000	0.000000	-0.009326	-0.035157	-0.037794	0.000000	0.000000	3.000000	11.000000	0.000000
1414.045690	0.108488	0.550939	-0.017556	82.248253	64.904961	127.673584	0.425966	0.000000	-0.871517	0.000000	0.000000	0.000000	-0.009326	-0.035157	-0.037794	0.000000	0.000000	3.000000	11.000000	0.000000
1414.049023	0.108488	0.550939	-0.017556	82.264015	65.048294	127.818237	0.424411	0.000000	-0.877816	0.000000	0.000000	0.000000	-0.009326	-0.035157	-0.037794	0.000000	0.000000	3.000000	11.000000	0.000000
1414.052356	0.108488	0.550939	-0.017556	82.264015	65.048294	127.818237	0.424411	0.000000	-0.877816	0.000000	0.000000	0.000000	-0.009326	-0.035157	-0.037794	0.000000	0.000000	3.000000	11.000000	0.000000
1414.055690	0.108479	0.550797	-0.017683	82.264015	65.048294	127.818237	0.424411	0.000000	-0.877816	0.000000	0.000000	0.000000	-0.002702	-0.042556	-0.037862	0.000000	0.000000	3.000000	11.000000	0.000000
1414.059023	0.108479	0.550797	-0.017683	82.279655	65.194901	127.963455	0.424411	0.000000	-0.877816	0.000000	0.000000	0.000000	-0.002702	-0.042556	-0.037862	0.000000	0.000000	3.000000	11.000000	0.000000
1414.062356	0.108479	0.550797	-0.017683	82.279655	65.194901	127.963455	0.424411	0.000000	-0.877816	0.000000	0.000000	0.000000	-0.002702	-0.042556	-0.037862	0.000000	0.000000	3.000000	11.000000	0.000000
1414.065690	0.108479	0.550797	-0.017683	82.279655	65.194901	127.963455	0.424411	0.000000	-0.877816	0.000000	0.000000	0.000000	-0.002702	-0.042556	-0.037862	0.000000	0.000000	3.000000	11.000000	0.000000
1414.069023	0.108467	0.550505	-0.017912	82.295280	65.344856	128.109268	0.423961	0.000000	-0.884127	0.000000	0.000000	0.000000	-0.003726	-0.087467	-0.068883	0.000000	0.000000	3.000000	11.000000	0.000000
1414.072356	0.108467	0.550505	-0.017912	82.295280	65.344856	128.109268	0.423961	0.000000	-0.884127	0.000000	0.000000	0.000000	0.000000	0.000008	0.000000	0.000000	0.000000	3.000000	11.000000	0.000000
1414.075690	0.108467	0.550505	-0.017912	82.295280	65.344856	128.109268	0.423961	0.000000	-0.884127	0.000000	0.000000	0.000000	0.000000	0.000008	0.000000	0.000000	0.000000	3.000000	11.000000	0.000000
1414.079023	0.108467	0.550505	-0.017912	82.310883	65.500885	128.255737	0.423340	0.000000	-0.895607	0.000000	0.000000	0.000000	0.000000	0.000008	0.000000	0.000000	0.000000	3.000000	11.000000	0.000000
1414.082356	0.108467	0.550505	-0.017912	82.310883	65.500885	128.255737	0.423340	0.000000	-0.895607	0.000000	0.000000	0.000000	0.000000	0.000008	0.000000	0.000000	0.000000	3.000000	11.000000	0.000000
1414.085690	0.108526	0.550356	-0.018031	82.310883	65.500885	128.255737	0.423340	0.000000	-0.895607	0.000000	0.000000	0.000000	0.017738	-0.044889	-0.035657	0.000000	0.000000	3.000000	11.000000	0.000000
1414.089023	0.108526	0.550356	-0.018031	82.328262	65.678368	128.421112	0.423340	0.000000	-0.895607	0.000000	0.000000	0.000000	0.017738	-0.044889	-0.035657	0.000000	0.000000	3.000000	11.000000	0.000000
1414.092356	0.108526	0.550356	-0.018031	82.328262	65.678368	128.421112	0.423340	0.000000	-0.895607	0.000000	0.000000	0.000000	0.017738	-0.044889	-0.035657	0.000000	0.000000	3.000000	11.000000	0.000000
1414.095690	0.108526	0.550356	-0.018031	82.328262	65.678368	128.421112	0.423340	0.000000	-0.895607	0.000000	0.000000	0.000000	0.017738	-0.044889	-0.035657	0.000000	0.000000	3.000000	11.000000	0.000000
1414.099023	0.108730	0.550007	-0.018280	82.345703	65.862152	128.587326	0.426296	0.000000	-0.901550	0.000000	0.000000	0.000000	0.061162	-0.104597	-0.074609	0.000000	0.000000	3.000000	11.000000	0.000000
1414.102356	0.108730	0.550007	-0.018280	82.345703	65.862152	128.587326	0.426296	0.000000	-0.901550	0.000000	0.000000	0.000000	0.061162	-0.104597	-0.074609	0.000000	0.000000	3.000000	11.000000	0.000000
1414.105690	0.108730	0.550007	-0.018280	82.345703	65.862152	128.587326	0.426296	0.000000	-0.901550	0.000000	0.000000	0.000000	0.061162	-0.104597	-0.074609	0.000000	0.000000	3.000000	11.000000	0.000000
1414.109023	0.108730	0.550007	-0.018280	82.363029	66.043854	128.754196	0.436490	0.000000	-0.913985	0.000000	0.000000	0.000000	0.061162	-0.104597	-0.074609	0.000000	0.000000	3.000000	11.000000	0.000000
1414.112356	0.108857	0.549849	-0.018391	82.363029	66.043854	128.754196	0.436490	0.000000	-0.913985	0.000000	0.000000	0.000000	0.038137	-0.047268	-0.033485	0.000000	0.000000	3.000000	11.000000	0.000000
1414.115690	0.108857	0.549849	-0.018391	82.363029	66.043854	128.754196	0.436490	0.000000	-0.913985	0.000000	0.000000	0.000000	0.038137	-0.047268	-0.033485	0.000000	0.000000	3.000000	11.000000	0.000000
1414.119023	0.108857	0.549849	-0.018391	82.375275	66.197433	128.891693	0.442846	0.000000	-0.919566	0.000000	0.000000	0.000000	0.038137	-0.047268	-0.033485	0.000000	0.000000	3.000000	11.000000	0.000000
1414.122356	0.108963	0.549692	-0.018498	82.375275	66.197433	128.891693	0.442846	0.000000	-0.919566	0.000000	0.000000	0.000000	0.031865	-0.047249	-0.031962	0.000000	0.000000	3.000000	11.000000	0.000000
1414.125690	0.108963	0.549692	-0.018498	82.375275	66.197433	128.891693	0.442846	0.000000	-0.919566	0.000000	0.000000	0.000000	0.031865	-0.047249	-0.031962	0.000000	0.000000	3.000000	11.000000	0.000000
1414.129023	0.108963	0.549692	-0.018498	82.386169	66.351334	129.036743	0.448157	0.000000	-0.924893	0.000000	0.000000	0.000000	0.031865	-0.047249	-0.031962	0.000000	0.000000	3.000000	11.000000	0.000000
1414.132356	0.108963	0.549692	-0.018498	82.386169	66.351334	129.036743	0.448157	0.000000	-0.924893	0.000000	0.000000	0.000000	0.031865	-0.047249	-0.031962	0.000000	0.000000	3.000000	11.000000	0.000000
1414.135690	0.109068	0.549559	-0.018609	82.386169	66.351334	129.036743	0.448157	0.000000	-0.924893	0.000000	0.000000	0.000000	0.031481	-0.039813	-0.033456	0.000000	0.000000	3.000000	11.000000	0.000000
1414.139023	0.109068	0.549559	-0.018609	82.390862	66.481842	129.158890	0.448157	0.000000	-0.924893	0.000000	0.000000	0.000000	0.031481	-0.039813	-0.033456	0.000000	0.000000	3.000000	11.000000	0.000000
1414.142356	0.109068	0.549559	-0.018609	82.390862	66.481842	129.158890	0.448157	0.000000	-0.924893	0.000000	0.000000	0.000000	0.031481	-0.039813	-0.033456	0.000000	0.000000	3.000000	11.000000	0.000000
1414.145690	0.109068	0.549559	-0.018609	82.390862	66.481842	129.158890	0.448157	0.000000	-0.924893	0.000000	0.000000	0.000000	0.031481	-0.039813	-0.033456	0.000000	0.000000	3.000000	11.000000	0.000000
1414.149023	0.109288	0.549411	-0.018701	82.387947	66.588341	129.264801	0.453403	0.000000	-0.930469	0.000000	0.000000	0.000000	0.066114	-0.044614	-0.027485	0.000000	0.000000	3.000000	11.000000	0.000000
1414.152356	0.109288	0.549411	-0.018701	82.387947	66.588341	129.264801	0.453403	0.000000	-0.930469	0.000000	0.000000	0.000000	0.066114	-0.044614	-0.027485	0.000000	0.000000	3.000000	11.000000	0.000000
1414.155690	0.109288	0.549411	-0.018701	82.387947	66.588341	129.264801	0.453403	0.000000	-0.930469	0.000000	0.000000	0.000000	0.066114	-0.044614	-0.027485	0.000000	0.000000	3.000000	11.000000	0.000000
1414.159023	0.109288	0.549411	-0.018701	82.375168	66.686684	129.368454	0.464422	0.000000	-0.935050	0.000000	0.000000	0.000000	0.066114	-0.044614	-0.027485	0.000000	0.000000	3.000000	11.000000	0.000000
1414.162356	0.109415	0.549386	-0.018727	82.375168	66.686684	129.368454	0.464422	0.000000	-0.935050	0.000000	0.000000	0.000000	0.037831	-0.007416	-0.007877	0.000000	0.000000	3.000000	11.000000	0.000000
1414.165690	0.109415	0.549386	-0.018727	82.375168	66.686684	129.368454	0.464422	0.000000	-0.935050	0.000000	0.000000	0.000000	0.037831	-0.007416	-0.007877	0.000000	0.000000	3.000000	11.000000	0.000000
1414.169023	0.109415	0.549386	-0.018727	82.350555	66.807976	129.509201	0.470727	0.000000	-0.936362	0.000000	0.000000	0.000000	0.037831	-0.007416	-0.007877	0.000000	0.000000	3.000000	11.000000	0.000000
1414.172356	0.109415	0.549386	-0.018727	82.350555	66.807976	129.509201	0.470727	0.000000	-0.936362	0.000000	0.000000	0.000000	0.037831	-0.007416	-0.007877	0.000000	0.000000	3.000000	11.000000	0.000000
1414.175690	0.109530	0.549370	-0.018707	82.350555	66.807976	129.509201	0.470727	0.000000	-0.936362	0.000000	0.000000	0.000000	0.034661	-0.004811	0.005972	0.000000	0.000000	3.000000	11.000000	0.000000
1414.179023	0.109530	0.549370	-0.018707	82.308029	66.974518	129.721024	0.470727	0.000000	-0.936362	0.000000	0.000000	0.000000	0.034661	-0.004811	0.005972	0.000000	0.000000	3.000000	11.000000	0.000000
1414.182356	0.109530	0.549370	-0.018707	82.308029	66.974518	129.721024	0.470727	0.000000	-0.936362	0.000000	0.000000	0.000000	0.034661	-0.004811	0.005972	0.000000	0.000000	3.000000	11.000000	0.000000
1414.185690	0.109530	0.549370	-0.018707	82.308029	66.974518	129.721024	0.470727	0.000000	-0.936362	0.000000	0.000000	0.000000	0.034661	-0.004811	0.005972	0.000000	0.000000	3.000000	11.000000	0.000000
1414.189023	0.109748	0.549396	-0.018631	82.253670	67.156097	129.967422	0.476504	0.000000	-0.935367	0.000000	0.000000	0.000000	0.065430	0.007763	0.022848	0.000000	0.000000	3.000000	11.000000	0.000000
1414.192356	0.109748	0.549396	-0.018631	82.253670	67.156097	129.967422	0.476504	0.000000	-0.935367	0.000000	0.000000	0.000000	0.065430	0.007763	0.022848	0.000000	0.000000	3.000000	11.000000	0.000000
1414.195690	0.109748	0.549396	-0.018631	82.253670	67.156097	129.967422	0.476504	0.000000	-0.935367	0.000000	0.000000	0.000000	0.065430	0.007763	0.022848	0.000000	0.000000	3.000000	11.000000	0.000000
1414.199023	0.109748	0.549396	-0.018631	82.204140	67.311920	130.183640	0.487409	0.000000	-0.931559	0.000000	0.000000	0.000000	0.065430	0.007763	0.022848	0.000000	0.000000	3.000000	11.000000	0.000000
1414.202356	0.109788	0.549438	-0.018559	82.204140	67.311920	130.183640	0.487409	0.000000	-0.931559	0.000000	0.000000	0.000000	0.012034	0.012582	0.021567	0.000000	0.000000	3.000000	11.000000	0.000000
1414.205690	0.109788	0.549438	-0.018559	82.204140	67.311920	130.183640	0.487409	0.000000	-0.931559	0.000000	0.000000	0.000000	0.012034	0.012582	0.021567	0.000000	0.000000	3.000000	11.000000	0.000000
1414.209023	0.109788	0.549438	-0.018559	82.152725	67.444595	130.379257	0.489415	0.000000	-0.927965	0.000000	0.000000	0.000000	0.012034	0.012582	0.021567	0.000000	0.000000	3.000000	11.000000	0.000000
1414.212356	0.109788	0.549438	-0.018559	82.152725	67.444595	130.379257	0.489415	0.000000	-0.927965	0.000000	0.000000	0.000000	0.012034	0.012582	0.021567	0.000000	0.000000	3.000000	11.000000	0.000000
1414.215690	0.109824	0.549463	-0.018505	82.152725	67.444595	130.379257	0.489415	0.000000	-0.927965	0.000000	0.000000	0.000000	0.010682	0.007574	0.016149	0.000000	0.000000	3.000000	11.000000	0.000000
1414.219023	0.109824	0.549463	-0.018505	82.085625	67.658890	130.684448	0.489415	0.000000	-0.927965	0.000000	0.000000	0.000000	0.010682	0.007574	0.016149	0.000000	0.000000	3.000000	11.000000	0.000000
1414.222356	0.109824	0.549463	-0.018505	82.085625	67.658890	130.684448	0.489415	0.000000	-0.927965	0.000000	0.000000	0.000000	0.010682	0.007574	0.016149	0.000000	0.000000	3.000000	11.000000	0.000000
1414.225690	0.109824	0.549463	-0.018505	82.085625	67.658890	130.684448	0.489415	0.000000	-0.927965	0.000000	0.000000	0.000000	0.010682	0.007574	0.016149	0.000000	0.000000	3.000000	11.000000	0.000000
1414.229023	0.109894	0.549538	-0.018403	81.997810	67.927902	131.065552	0.491195	0.000000	-0.925273	0.000000	0.000000	0.000000	0.020998	0.022588	0.030824	0.000000	0.000000	3.000000	11.000000	0.000000
1414.232356	0.109894	0.549538	-0.018403	81.997810	67.927902	131.065552	0.491195	0.000000	-0.925273	0.000000	0.000000	0.000000	0.020998	0.022588	0.030824	0.000000	0.000000	3.000000	11.000000	0.000000
1414.235690	0.109894	0.549538	-0.018403	81.997810	67.927902	131.065552	0.491195	0.000000	-0.925273	0.000000	0.000000	0.000000	0.020998	0.022588	0.030824	0.000000	0.000000	3.000000	11.000000	0.000000
1414.239023	0.109894	0.549538	-0.018403	81.896515	68.260803	131.534912	0.494695	0.000000	-0.920136	0.000000	0.000000	0.000000	0.020998	0.022588	0.030824	0.000000	0.000000	3.000000	11.000000	0.000000
1414.242356	0.109924	0.549571	-0.018372	81.896515	68.260803	131.534912	0.494695	0.000000	-0.920136	0.000000	0.000000	0.000000	0.008961	0.010001	0.009261	0.000000	0.000000	3.000000	11.000000	0.000000
1414.245690	0.109924	0.549571	-0.018372	81.896515	68.260803	131.534912	0.494695	0.000000	-0.920136	0.000000	0.000000	0.000000	0.008961	0.010001	0.009261	0.000000	0.000000	3.000000	11.000000	0.000000
1414.249023	0.109924	0.549571	-0.018372	81.795433	68.606079	132.018616	0.496188	0.000000	-0.918592	0.000000	0.000000	0.000000	0.008961	0.010001	0.009261	0.000000	0.000000	3.000000	11.000000	0.000000
1414.252356	0.109943	0.549596	-0.018382	81.795433	68.606079	132.018616	0.496188	0.000000	-0.918592	0.000000	0.000000	0.000000	0.005883	0.007421	-0.003035	0.000000	0.000000	3.000000	11.000000	0.000000
1414.255690	0.109943	0.549596	-0.018382	81.795433	68.606079	132.018616	0.496188	0.000000	-0.918592	0.000000	0.000000	0.000000	0.005883	0.007421	-0.003035	0.000000	0.000000	3.000000	11.000000	0.000000
1414.259023	0.109943	0.549596	-0.018382	81.698296	68.950119	132.497711	0.497169	0.000000	-0.919098	0.000000	0.000000	0.000000	0.005883	0.007421	-0.003035	0.000000	0.000000	3.000000	11.000000	0.000000
1414.262356	0.109958	0.549604	-0.018410	81.698296	68.950119	132.497711	0.497169	0.000000	-0.919098	0.000000	0.000000	0.000000	0.004523	0.002399	-0.008447	0.000000	0.000000	3.000000	11.000000	0.000000
1414.265690	0.109958	0.549604	-0.018410	81.698296	68.950119	132.497711	0.497169	0.000000	-0.919098	0.000000	0.000000	0.000000	0.004523	0.002399	-0.008447	0.000000	0.000000	3.000000	11.000000	0.000000
1414.269023	0.109958	0.549604	-0.018410	81.612129	69.243629	132.912888	0.497922	0.000000	-0.920506	0.000000	0.000000	0.000000	0.004523	0.002399	-0.008447	0.000000	0.000000	3.000000	11.000000	0.000000
1414.272356	0.109958	0.549604	-0.018410	81.612129	69.243629	132.912888	0.497922	0.000000	-0.920506	0.000000	0.000000	0.000000	0.004523	0.002399	-0.008447	0.000000	0.000000	3.000000	11.000000	0.000000
1414.275690	0.109979	0.549604	-0.018415	81.612129	69.243629	132.912888	0.497922	0.000000	-0.920506	0.000000	0.000000	0.000000	0.006249	0.000003	-0.001566	0.000000	0.000000	3.000000	11.000000	0.000000
1414.279023	0.109979	0.549604	-0.018415	81.531281	69.540192	133.320541	0.497922	0.000000	-0.920506	0.000000	0.000000	0.000000	0.006249	0.000003	-0.001566	0.000000	0.000000	3.000000	11.000000	0.000000
1414.282356	0.109979	0.549604	-0.018415	81.531281	69.540192	133.320541	0.497922	0.000000	-0.920506	0.000000	0.000000	0.000000	0.006249	0.000003	-0.001566	0.000000	0.000000	3.000000	11.000000	0.000000
1414.285690	0.109979	0.549604	-0.018415	81.531281	69.540192	133.320541	0.497922	0.000000	-0.920506	0.000000	0.000000	0.000000	0.006249	0.000003	-0.001566	0.000000	0.000000	3.000000	11.000000	0.000000
1414.289023	0.110038	0.549570	-0.018536	81.439110	69.887909	133.797440	0.498964	0.000000	-0.920767	0.000000	0.000000	0.000000	0.017470	-0.010159	-0.036267	0.000000	0.000000	3.000000	11.000000	0.000000
1414.292356	0.110038	0.549570	-0.018536	81.439110	69.887909	133.797440	0.498964	0.000000	-0.920767	0.000000	0.000000	0.000000	0.017470	-0.010159	-0.036267	0.000000	0.000000	3.000000	11.000000	0.000000
1414.295690	0.110038	0.549570	-0.018536	81.439110	69.887909	133.797440	0.498964	0.000000	-0.920767	0.000000	0.000000	0.000000	0.017470	-0.010159	-0.036267	0.000000	0.000000	3.000000	11.000000	0.000000
1414.299023	0.110038	0.549570	-0.018536	81.331955	70.259804	134.305389	0.501876	0.000000	-0.926812	0.000000	0.000000	0.000000	0.017470	-0.010159	-0.036267	0.000000	0.000000	3.000000	11.000000	0.000000
1414.302356	0.110137	0.549554	-0.018580	81.331955	70.259804	134.305389	0.501876	0.000000	-0.926812	0.000000	0.000000	0.000000	0.029874	-0.005020	-0.013252	0.000000	0.000000	3.000000	11.000000	0.000000
1414.305690	0.110137	0.549554	-0.018580	81.331955	70.259804	134.305389	0.501876	0.000000	-0.926812	0.000000	0.000000	0.000000	0.029874	-0.005020	-0.013252	0.000000	0.000000	3.000000	11.000000	0.000000
1414.309023	0.110137	0.549554	-0.018580	81.225639	70.620110	134.797241	0.506855	0.000000	-0.929020	0.000000	0.000000	0.000000	0.029874	-0.005020	-0.013252	0.000000	0.000000	3.000000	11.000000	0.000000
1414.312356	0.110137	0.549554	-0.018580	81.225639	70.620110	134.797241	0.506855	0.000000	-0.929020	0.000000	0.000000	0.000000	0.029874	-0.005020	-0.013252	0.000000	0.000000	3.000000	11.000000	0.000000
1414.315690	0.110299	0.549537	-0.018640	81.225639	70.620110	134.797241	0.506855	0.000000	-0.929020	0.000000	0.000000	0.000000	0.048608	-0.004994	-0.017969	0.000000	0.000000	3.000000	11.000000	0.000000
1414.319023	0.110299	0.549537	-0.018640	81.136986	70.924019	135.202255	0.506855	0.000000	-0.929020	0.000000	0.000000	0.000000	0.048608	-0.004994	-0.017969	0.000000	0.000000	3.000000	11.000000	0.000000
1414.322356	0.110488	0.549512	-0.018683	81.136986	70.924019	135.202255	0.506855	0.000000	-0.929020	0.000000	0.000000	0.000000	0.056575	-0.007403	-0.012682	0.000000	0.000000	3.000000	11.000000	0.000000
1414.325690	0.110488	0.549512	-0.018683	81.136986	70.924019	135.202255	0.506855	0.000000	-0.929020	0.000000	0.000000	0.000000	0.056575	-0.007403	-0.012682	0.000000	0.000000	3.000000	11.000000	0.000000
1414.329023	0.110488	0.549512	-0.018683	81.080467	71.133278	135.465103	0.524385	0.000000	-0.934129	0.000000	0.000000	0.000000	0.056575	-0.007403	-0.012682	0.000000	0.000000	3.000000	11.000000	0.000000
1414.332356	0.110488	0.549512	-0.018683	81.080467	71.133278	135.465103	0.524385	0.000000	-0.934129	0.000000	0.000000	0.000000	0.056575	-0.007403	-0.012682	0.000000	0.000000	3.000000	11.000000	0.000000
1414.335690	0.110697	0.549488	-0.018730	81.080467	71.133278	135.465103	0.524385	0.000000	-0.934129	0.000000	0.000000	0.000000	0.062815	-0.007415	-0.014282	0.000000	0.000000	3.000000	11.000000	0.000000
1414.339023	0.110697	0.549488	-0.018730	81.054947	71.258835	135.595825	0.524385	0.000000	-0.934129	0.000000	0.000000	0.000000	0.062815	-0.007415	-0.014282	0.000000	0.000000	3.000000	11.000000	0.000000
1414.342356	0.110942	0.549471	-0.018811	81.054947	71.258835	135.595825	0.524385	0.000000	-0.934129	0.000000	0.000000	0.000000	0.073556	-0.004993	-0.024350	0.000000	0.000000	3.000000	11.000000	0.000000
1414.345690	0.110942	0.549471	-0.018811	81.054947	71.258835	135.595825	0.524385	0.000000	-0.934129	0.000000	0.000000	0.000000	0.073556	-0.004993	-0.024350	0.000000	0.000000	3.000000	11.000000	0.000000
1414.349023	0.110942	0.549471	-0.018811	81.055344	71.317162	135.618088	0.547113	0.000000	-0.940567	0.000000	0.000000	0.000000	0.073556	-0.004993	-0.024350	0.000000	0.000000	3.000000	11.000000	0.000000
1414.352356	0.110942	0.549471	-0.018811	81.055344	71.317162	135.618088	0.547113	0.000000	-0.940567	0.000000	0.000000	0.000000	0.073556	-0.004993	-0.024350	0.000000	0.000000	3.000000	11.000000	0.000000
1414.355690	0.111251	0.549429	-0.018904	81.055344	71.317162	135.618088	0.547113	0.000000	-0.940567	0.000000	0.000000	0.000000	0.092636	-0.012419	-0.027677	0.000000	0.000000	3.000000	11.000000	0.000000
1414.359023	0.111251	0.549429	-0.018904	81.058777	71.394142	135.651962	0.547113	0.000000	-0.940567	0.000000	0.000000	0.000000	0.092636	-0.012419	-0.027677	0.000000	0.000000	3.000000	11.000000	0.000000
1414.362356	0.111251	0.549429	-0.018904	81.058777	71.394142	135.651962	0.547113	0.000000	-0.940567	0.000000	0.000000	0.000000	0.092636	-0.012419	-0.027677	0.000000	0.000000	3.000000	11.000000	0.000000
1414.365690	0.111251	0.549429	-0.018904	81.058777	71.394142	135.651962	0.547113	0.000000	-0.940567	0.000000	0.000000	0.000000	0.092636	-0.012419	-0.027677	0.000000	0.000000	3.000000	11.000000	0.000000
1414.369023	0.111904	0.549355	-0.019122	81.063850	71.487785	135.702713	0.562553	0.000000	-0.945180	0.000000	0.000000	0.000000	0.195924	-0.022404	-0.065614	0.000000	0.000000	3.000000	11.000000	0.000000
1414.372356	0.111904	0.549355	-0.019122	81.063850	71.487785	135.702713	0.562553	0.000000	-0.945180	0.000000	0.000000	0.000000	-0.000000	0.000002	-0.000000	0.000000	0.000000	3.000000	11.000000	0.000000
1414.375690	0.111904	0.549355	-0.019122	81.063850	71.487785	135.702713	0.562553	0.000000	-0.945180	0.000000	0.000000	0.000000	-0.000000	0.000002	-0.000000	0.000000	0.000000	3.000000	11.000000	0.000000
1414.379023	0.111904	0.549355	-0.019122	81.068932	71.584244	135.753540	0.595207	0.000000	-0.956116	0.000000	0.000000	0.000000	-0.000000	0.000002	-0.000000	0.000000	0.000000	3.000000	11.000000	0.000000
1414.382356	0.111904	0.549355	-0.019122	81.068932	71.584244	135.753540	0.595207	0.000000	-0.956116	0.000000	0.000000	0.000000	-0.000000	0.000002	-0.000000	0.000000	0.000000	3.000000	11.000000	0.000000
1414.385690	0.112233	0.549296	-0.019308	81.068932	71.584244	135.753540	0.595207	0.000000	-0.956116	0.000000	0.000000	0.000000	0.098737	-0.017558	-0.055644	0.000000	0.000000	3.000000	11.000000	0.000000
1414.389023	0.112233	0.549296	-0.019308	81.077400	71.714279	135.838364	0.595207	0.000000	-0.956116	0.000000	0.000000	0.000000	0.098737	-0.017558	-0.055644	0.000000	0.000000	3.000000	11.000000	0.000000
1414.392356	0.112233	0.549296	-0.019308	81.077400	71.714279	135.838364	0.595207	0.000000	-0.956116	0.000000	0.000000	0.000000	0.098737	-0.017558	-0.055644	0.000000	0.000000	3.000000	11.000000	0.000000
1414.395690	0.112233	0.549296	-0.019308	81.077400	71.714279	135.838364	0.595207	0.000000	-0.956116	0.000000	0.000000	0.000000	0.098737	-0.017558	-0.055644	0.000000	0.000000	3.000000	11.000000	0.000000
1414.399023	0.112871	0.549137	-0.019757	81.087532	71.864014	135.940384	0.611663	0.000000	-0.965390	0.000000	0.000000	0.000000	0.191309	-0.047698	-0.134622	0.000000	0.000000	3.000000	11.000000	0.000000
1414.402356	0.112871	0.549137	-0.019757	81.087532	71.864014	135.940384	0.611663	0.000000	-0.965390	0.000000	0.000000	0.000000	0.000001	-0.000008	0.000000	0.000000	0.000000	3.000000	11.000000	0.000000
1414.405690	0.112871	0.549137	-0.019757	81.087532	71.864014	135.940384	0.611663	0.000000	-0.965390	0.000000	0.000000	0.000000	0.000001	-0.000008	0.000000	0.000000	0.000000	3.000000	11.000000	0.000000
1414.409023	0.112871	0.549137	-0.019757	81.103973	72.060997	136.088470	0.643548	0.000000	-0.987827	0.000000	0.000000	0.000000	0.000001	-0.000008	0.000000	0.000000	0.000000	3.000000	11.000000	0.000000
1414.412356	0.112871	0.549137	-0.019757	81.103973	72.060997	136.088470	0.643548	0.000000	-0.987827	0.000000	0.000000	0.000000	0.000001	-0.000008	0.000000	0.000000	0.000000	3.000000	11.000000	0.000000
1414.415690	0.113212	0.549004	-0.020067	81.103973	72.060997	136.088470	0.643548	0.000000	-0.987827	0.000000	0.000000	0.000000	0.102180	-0.040108	-0.093024	0.000000	0.000000	3.000000	11.000000	0.000000
1414.419023	0.113212	0.549004	-0.020067	81.119072	72.264793	136.242447	0.643548	0.000000	-0.987827	0.000000	0.000000	0.000000	0.102180	-0.040108	-0.093024	0.000000	0.000000	3.000000	11.000000	0.000000
1414.422356	0.113212	0.549004	-0.020067	81.119072	72.264793	136.242447	0.643548	0.000000	-0.987827	0.000000	0.000000	0.000000	0.102180	-0.040108	-0.093024	0.000000	0.000000	3.000000	11.000000	0.000000
1414.425690	0.113212	0.549004	-0.020067	81.119072	72.264793	136.242447	0.643548	0.000000	-0.987827	0.000000	0.000000	0.000000	0.102180	-0.040108	-0.093024	0.000000	0.000000	3.000000	11.000000	0.000000
1414.429023	0.113884	0.548654	-0.020714	81.139069	72.520119	136.448563	0.660578	0.000000	-1.003331	0.000000	0.000000	0.000000	0.201853	-0.104883	-0.194273	0.000000	0.000000	3.000000	11.000000	0.000000
1414.432356	0.113884	0.548654	-0.020714	81.139069	72.520119	136.448563	0.660578	0.000000	-1.003331	0.000000	0.000000	0.000000	0.000001	-0.000008	0.000000	0.000000	0.000000	3.000000	11.000000	0.000000
1414.435690	0.113884	0.548654	-0.020714	81.139069	72.520119	136.448563	0.660578	0.000000	-1.003331	0.000000	0.000000	0.000000	0.000001	-0.000008	0.000000	0.000000	0.000000	3.000000	11.000000	0.000000
1414.439023	0.113884	0.548654	-0.020714	81.162285	72.813278	136.690170	0.694220	0.000000	-1.035710	0.000000	0.000000	0.000000	0.000001	-0.000008	0.000000	0.000000	0.000000	3.000000	11.000000	0.000000
1414.442356	0.113884	0.548654	-0.020714	81.162285	72.813278	136.690170	0.694220	0.000000	-1.035710	0.000000	0.000000	0.000000	0.000001	-0.000008	0.000000	0.000000	0.000000	3.000000	11.000000	0.000000
1414.445690	0.114227	0.548430	-0.021098	81.162285	72.813278	136.690170	0.694220	0.000000	-1.035710	0.000000	0.000000	0.000000	0.102647	-0.067336	-0.115175	0.000000	0.000000	3.000000	11.000000	0.000000
1414.449023	0.114227	0.548430	-0.021098	81.188644	73.142113	136.967896	0.694220	0.000000	-1.035710	0.000000	0.000000	0.000000	0.102647	-0.067336	-0.115175	0.000000	0.000000	3.000000	11.000000	0.000000
1414.452356	0.114565	0.548164	-0.021496	81.188644	73.142113	136.967896	0.694220	0.000000	-1.035710	0.000000	0.000000	0.000000	0.101398	-0.079609	-0.119281	0.000000	0.000000	3.000000	11.000000	0.000000
1414.455690	0.114565	0.548164	-0.021496	81.188644	73.142113	136.967896	0.694220	0.000000	-1.035710	0.000000	0.000000	0.000000	0.101398	-0.079609	-0.119281	0.000000	0.000000	3.000000	11.000000	0.000000
1414.459023	0.114565	0.548164	-0.021496	81.213715	73.436729	137.212662	0.728228	0.000000	-1.074786	0.000000	0.000000	0.000000	0.101398	-0.079609	-0.119281	0.000000	0.000000	3.000000	11.000000	0.000000
1414.462356	0.114565	0.548164	-0.021496	81.213715	73.436729	137.212662	0.728228	0.000000	-1.074786	0.000000	0.000000	0.000000	0.101398	-0.079609	-0.119281	0.000000	0.000000	3.000000	11.000000	0.000000
1414.465690	0.114898	0.547858	-0.021907	81.213715	73.436729	137.212662	0.728228	0.000000	-1.074786	0.000000	0.000000	0.000000	0.100133	-0.091902	-0.123409	0.000000	0.000000	3.000000	11.000000	0.000000
1414.469023	0.114898	0.547858	-0.021907	81.231644	73.600624	137.326355	0.728228	0.000000	-1.074786	0.000000	0.000000	0.000000	0.100133	-0.091902	-0.123409	0.000000	0.000000	3.000000	11.000000	0.000000
1414.472356	0.115242	0.547519	-0.022361	81.231644	73.600624	137.326355	0.728228	0.000000	-1.074786	0.000000	0.000000	0.000000	0.103225	-0.101707	-0.136062	0.000000	0.000000	3.000000	11.000000	0.000000
1414.475690	0.115242	0.547519	-0.022361	81.231644	73.600624	137.326355	0.728228	0.000000	-1.074786	0.000000	0.000000	0.000000	0.103225	-0.101707	-0.136062	0.000000	0.000000	3.000000	11.000000	0.000000
1414.479023	0.115242	0.547519	-0.022361	81.225502	73.372353	137.049774	0.762121	0.000000	-1.118031	0.000000	0.000000	0.000000	0.103225	-0.101707	-0.136062	0.000000	0.000000	3.000000	11.000000	0.000000
1414.482356	0.115242	0.547519	-0.022361	81.225502	73.372353	137.049774	0.762121	0.000000	-1.118031	0.000000	0.000000	0.000000	0.103225	-0.101707	-0.136062	0.000000	0.000000	3.000000	11.000000	0.000000
1414.485690	0.115633	0.547172	-0.022803	81.225502	73.372353	137.049774	0.762121	0.000000	-1.118031	0.000000	0.000000	0.000000	0.117158	-0.104001	-0.132679	0.000000	0.000000	3.000000	11.000000	0.000000
1414.489023	0.115633	0.547172	-0.022803	81.201385	72.858711	136.486176	0.762121	0.000000	-1.118031	0.000000	0.000000	0.000000	0.117158	-0.104001	-0.132679	0.000000	0.000000	3.000000	11.000000	0.000000
1414.492356	0.116038	0.546809	-0.023269	81.201385	72.858711	136.486176	0.762121	0.000000	-1.118031	0.000000	0.000000	0.000000	0.121604	-0.108841	-0.139971	0.000000	0.000000	3.000000	11.000000	0.000000
1414.495690	0.116038	0.546809	-0.023269	81.201385	72.858711	136.486176	0.762121	0.000000	-1.118031	0.000000	0.000000	0.000000	0.121604	-0.108841	-0.139971	0.000000	0.000000	3.000000	11.000000	0.000000
1414.499023	0.116038	0.546809	-0.023269	81.160912	72.115143	135.692688	0.801915	0.000000	-1.163473	0.000000	0.000000	0.000000	0.121604	-0.108841	-0.139971	0.000000	0.000000	3.000000	11.000000	0.000000
1414.502356	0.116038	0.546809	-0.023269	81.160912	72.115143	135.692688	0.801915	0.000000	-1.163473	0.000000	0.000000	0.000000	0.121604	-0.108841	-0.139971	0.000000	0.000000	3.000000	11.000000	0.000000
1414.505690	0.116449	0.546439	-0.023714	81.160912	72.115143	135.692688	0.801915	0.000000	-1.163473	0.000000	0.000000	0.000000	0.123143	-0.111105	-0.133344	0.000000	0.000000	3.000000	11.000000	0.000000
1414.509023	0.116449	0.546439	-0.023714	81.102425	71.135811	134.666763	0.801915	0.000000	-1.163473	0.000000	0.000000	0.000000	0.123143	-0.111105	-0.133344	0.000000	0.000000	3.000000	11.000000	0.000000
1414.512356	0.116868	0.546061	-0.024206	81.102425	71.135811	134.666763	0.801915	0.000000	-1.163473	0.000000	0.000000	0.000000	0.125702	-0.113515	-0.147527	0.000000	0.000000	3.000000	11.000000	0.000000
1414.515690	0.116868	0.546061	-0.024206	81.102425	71.135811	134.666763	0.801915	0.000000	-1.163473	0.000000	0.000000	0.000000	0.125702	-0.113515	-0.147527	0.000000	0.000000	3.000000	11.000000	0.000000
1414.519023	0.116868	0.546061	-0.024206	81.039154	70.143402	133.628021	0.843389	0.000000	-1.210285	0.000000	0.000000	0.000000	0.125702	-0.113515	-0.147527	0.000000	0.000000	3.000000	11.000000	0.000000
[truncated: 4,627 more rows]
