# Supplementary material for: Haptic Guidance Needs to Be Intuitive Not Just Informative to Improve Human Motor Accuracy
Source: PLoS One. 2016 Mar 16;11(3):e0150912. doi: 10.1371/journal.pone.0150912 (PMC4794196; doi:10.1371/journal.pone.0150912)
Supplement: S2 Data — (ZIP) [file pone.0150912.s002.zip › Subject10/exp2_0012.txt]

Time	PosX	PosY	PosZ	RotX	RotY	RotZ	ForceX	ForceY	ForceZ	MomentX	MomentY	MomentZ	VelocityX	VelocityY	VelocityZ	CalibratedWeight	ButtonDown	Condition	Trial	Visual
1433.305690	0.002500	0.520712	0.249191	76.942223	108.217499	158.535461	0.000000	0.000000	0.000000	0.000000	0.000000	0.000000	-0.010191	0.037558	-0.036574	0.000000	1.000000	3.000000	12.000000	0.000000
1433.309023	0.002500	0.520712	0.249191	76.957672	108.037247	158.328583	1.902034	0.000000	4.624096	0.000000	0.000000	0.000000	-0.010191	0.037558	-0.036574	0.000000	1.000000	3.000000	12.000000	0.000000
1433.312356	0.002736	0.521037	0.249556	76.957672	108.037247	158.328583	1.902034	0.000000	4.624096	0.000000	0.000000	0.000000	0.070843	0.097474	0.109623	0.000000	1.000000	3.000000	12.000000	0.000000
1433.315690	0.002736	0.521037	0.249556	76.957672	108.037247	158.328583	1.902034	0.000000	4.624096	0.000000	0.000000	0.000000	0.070843	0.097474	0.109623	0.000000	1.000000	3.000000	12.000000	0.000000
1433.319023	0.003241	0.521107	0.249896	76.973824	107.889534	158.137024	1.902034	0.000000	4.624096	0.000000	0.000000	0.000000	0.151441	0.020932	0.101817	0.000000	1.000000	3.000000	12.000000	0.000000
1433.322356	0.003241	0.521107	0.249896	76.973824	107.889534	158.137024	1.902034	0.000000	4.624096	0.000000	0.000000	0.000000	0.151441	0.020932	0.101817	0.000000	1.000000	3.000000	12.000000	0.000000
1433.325690	0.003241	0.521107	0.249896	76.973824	107.889534	158.137024	1.902034	0.000000	4.624096	0.000000	0.000000	0.000000	0.151441	0.020932	0.101817	0.000000	1.000000	3.000000	12.000000	0.000000
1433.329023	0.003917	0.521276	0.250682	77.048752	107.691605	157.847900	1.909166	0.000000	4.621157	0.000000	0.000000	0.000000	0.202704	0.050658	0.236000	0.000000	1.000000	3.000000	12.000000	0.000000
1433.332356	0.003917	0.521276	0.250682	77.048752	107.691605	157.847900	1.909166	0.000000	4.621157	0.000000	0.000000	0.000000	0.202704	0.050658	0.236000	0.000000	1.000000	3.000000	12.000000	0.000000
1433.335690	0.003917	0.521276	0.250682	77.048752	107.691605	157.847900	1.909166	0.000000	4.621157	0.000000	0.000000	0.000000	0.202704	0.050658	0.236000	0.000000	1.000000	3.000000	12.000000	0.000000
1433.339023	0.004562	0.521333	0.251745	77.365379	107.887245	157.793655	1.914683	0.000000	4.618873	0.000000	0.000000	0.000000	0.193594	0.017248	0.318779	0.000000	1.000000	3.000000	12.000000	0.000000
1433.342356	0.004562	0.521333	0.251745	77.365379	107.887245	157.793655	1.914683	0.000000	4.618873	0.000000	0.000000	0.000000	0.193594	0.017248	0.318779	0.000000	1.000000	3.000000	12.000000	0.000000
1433.345690	0.004562	0.521333	0.251745	77.365379	107.887245	157.793655	1.914683	0.000000	4.618873	0.000000	0.000000	0.000000	0.193594	0.017248	0.318779	0.000000	1.000000	3.000000	12.000000	0.000000
1433.349023	0.005244	0.521625	0.253019	77.919724	108.453705	157.948502	1.917889	0.000000	4.617543	0.000000	0.000000	0.000000	0.204751	0.087499	0.382076	0.000000	1.000000	3.000000	12.000000	0.000000
1433.352356	0.005244	0.521625	0.253019	77.919724	108.453705	157.948502	1.917889	0.000000	4.617543	0.000000	0.000000	0.000000	0.204751	0.087499	0.382076	0.000000	1.000000	3.000000	12.000000	0.000000
1433.355690	0.005244	0.521625	0.253019	77.919724	108.453705	157.948502	1.917889	0.000000	4.617543	0.000000	0.000000	0.000000	0.204751	0.087499	0.382076	0.000000	1.000000	3.000000	12.000000	0.000000
1433.359023	0.005659	0.521798	0.254270	78.578018	109.415283	158.442856	1.920278	0.000000	4.616550	0.000000	0.000000	0.000000	0.124361	0.051769	0.375288	0.000000	1.000000	3.000000	12.000000	0.000000
1433.362356	0.005659	0.521798	0.254270	78.578018	109.415283	158.442856	1.920278	0.000000	4.616550	0.000000	0.000000	0.000000	0.124361	0.051769	0.375288	0.000000	1.000000	3.000000	12.000000	0.000000
1433.365690	0.005659	0.521798	0.254270	78.578018	109.415283	158.442856	1.920278	0.000000	4.616550	0.000000	0.000000	0.000000	0.124361	0.051769	0.375288	0.000000	1.000000	3.000000	12.000000	0.000000
1433.369023	0.006244	0.522051	0.255539	79.213814	111.515762	160.017258	1.918640	0.000000	4.617231	0.000000	0.000000	0.000000	0.175592	0.075936	0.380880	0.000000	1.000000	3.000000	12.000000	0.000000
1433.372356	0.006244	0.522051	0.255539	79.213814	111.515762	160.017258	1.918640	0.000000	4.617231	0.000000	0.000000	0.000000	0.175592	0.075936	0.380880	0.000000	1.000000	3.000000	12.000000	0.000000
1433.375690	0.006244	0.522051	0.255539	79.213814	111.515762	160.017258	1.918640	0.000000	4.617231	0.000000	0.000000	0.000000	0.175592	0.075936	0.380880	0.000000	1.000000	3.000000	12.000000	0.000000
1433.379023	0.006762	0.522191	0.256644	79.532059	116.278114	164.250458	1.919529	0.000000	4.616861	0.000000	0.000000	0.000000	0.155403	0.042090	0.331523	0.000000	1.000000	3.000000	12.000000	0.000000
1433.382356	0.006762	0.522191	0.256644	79.532059	116.278114	164.250458	1.919529	0.000000	4.616861	0.000000	0.000000	0.000000	0.155403	0.042090	0.331523	0.000000	1.000000	3.000000	12.000000	0.000000
1433.385690	0.006762	0.522191	0.256644	79.532059	116.278114	164.250458	1.919529	0.000000	4.616861	0.000000	0.000000	0.000000	0.155403	0.042090	0.331523	0.000000	1.000000	3.000000	12.000000	0.000000
1433.389023	0.007316	0.522487	0.257732	79.468376	121.706749	169.261261	1.920427	0.000000	4.616488	0.000000	0.000000	0.000000	0.166006	0.088913	0.326205	0.000000	1.000000	3.000000	12.000000	0.000000
1433.392356	0.007316	0.522487	0.257732	79.468376	121.706749	169.261261	1.920427	0.000000	4.616488	0.000000	0.000000	0.000000	0.166006	0.088913	0.326205	0.000000	1.000000	3.000000	12.000000	0.000000
1433.395690	0.007316	0.522487	0.257732	79.468376	121.706749	169.261261	1.920427	0.000000	4.616488	0.000000	0.000000	0.000000	0.166006	0.088913	0.326205	0.000000	1.000000	3.000000	12.000000	0.000000
1433.399023	0.007836	0.522820	0.258782	79.151512	126.009262	173.300461	1.921970	0.000000	4.615846	0.000000	0.000000	0.000000	0.156183	0.099928	0.315027	0.000000	1.000000	3.000000	12.000000	0.000000
1433.402356	0.007836	0.522820	0.258782	79.151512	126.009262	173.300461	1.921970	0.000000	4.615846	0.000000	0.000000	0.000000	0.156183	0.099928	0.315027	0.000000	1.000000	3.000000	12.000000	0.000000
1433.405690	0.007836	0.522820	0.258782	79.151512	126.009262	173.300461	1.921970	0.000000	4.615846	0.000000	0.000000	0.000000	0.156183	0.099928	0.315027	0.000000	1.000000	3.000000	12.000000	0.000000
1433.409023	0.008392	0.523169	0.259780	78.720207	129.367615	176.480103	1.923237	0.000000	4.615318	0.000000	0.000000	0.000000	0.166667	0.104670	0.299635	0.000000	1.000000	3.000000	12.000000	0.000000
1433.412356	0.008392	0.523169	0.259780	78.720207	129.367615	176.480103	1.923237	0.000000	4.615318	0.000000	0.000000	0.000000	0.166667	0.104670	0.299635	0.000000	1.000000	3.000000	12.000000	0.000000
1433.415690	0.008392	0.523169	0.259780	78.720207	129.367615	176.480103	1.923237	0.000000	4.615318	0.000000	0.000000	0.000000	0.166667	0.104670	0.299635	0.000000	1.000000	3.000000	12.000000	0.000000
1433.419023	0.008811	0.523432	0.260693	78.273346	132.281479	179.244049	1.925346	0.000000	4.614439	0.000000	0.000000	0.000000	0.125904	0.078727	0.273877	0.000000	1.000000	3.000000	12.000000	0.000000
1433.422356	0.008811	0.523432	0.260693	78.273346	132.281479	179.244049	1.925346	0.000000	4.614439	0.000000	0.000000	0.000000	0.125904	0.078727	0.273877	0.000000	1.000000	3.000000	12.000000	0.000000
1433.425690	0.008811	0.523432	0.260693	78.273346	132.281479	179.244049	1.925346	0.000000	4.614439	0.000000	0.000000	0.000000	0.125904	0.078727	0.273877	0.000000	1.000000	3.000000	12.000000	0.000000
1433.429023	0.009095	0.523707	0.261528	77.848457	134.921066	-178.266098	1.925930	0.000000	4.614195	0.000000	0.000000	0.000000	0.084967	0.082576	0.250256	0.000000	0.000000	3.000000	12.000000	0.000000
1433.432356	0.009095	0.523707	0.261528	77.848457	134.921066	-178.266098	1.925930	0.000000	4.614195	0.000000	0.000000	0.000000	0.084967	0.082576	0.250256	0.000000	0.000000	3.000000	12.000000	0.000000
1433.435690	0.009095	0.523707	0.261528	77.848457	134.921066	-178.266098	1.925930	0.000000	4.614195	0.000000	0.000000	0.000000	0.084967	0.082576	0.250256	0.000000	0.000000	3.000000	12.000000	0.000000
1433.439023	0.009273	0.523924	0.262152	77.430588	137.291565	-176.028473	1.924954	0.000000	4.614602	0.000000	0.000000	0.000000	0.053598	0.064947	0.187186	0.000000	0.000000	3.000000	12.000000	0.000000
1433.442356	0.009273	0.523924	0.262152	77.430588	137.291565	-176.028473	1.924954	0.000000	4.614602	0.000000	0.000000	0.000000	0.053598	0.064947	0.187186	0.000000	0.000000	3.000000	12.000000	0.000000
1433.445690	0.009273	0.523924	0.262152	77.430588	137.291565	-176.028473	1.924954	0.000000	4.614602	0.000000	0.000000	0.000000	0.053598	0.064947	0.187186	0.000000	0.000000	3.000000	12.000000	0.000000
1433.449023	0.009381	0.524139	0.262545	77.010147	139.129379	-174.278900	1.923730	0.000000	4.615113	0.000000	0.000000	0.000000	0.032277	0.064547	0.118079	0.000000	0.000000	3.000000	12.000000	0.000000
1433.452356	0.009381	0.524139	0.262545	77.010147	139.129379	-174.278900	1.923730	0.000000	4.615113	0.000000	0.000000	0.000000	0.032277	0.064547	0.118079	0.000000	0.000000	3.000000	12.000000	0.000000
1433.455690	0.009381	0.524139	0.262545	77.010147	139.129379	-174.278900	1.923730	0.000000	4.615113	0.000000	0.000000	0.000000	0.032277	0.064547	0.118079	0.000000	0.000000	3.000000	12.000000	0.000000
1433.459023	0.009381	0.524139	0.262545	76.675568	140.202042	-173.245804	1.922884	0.000000	4.615465	0.000000	0.000000	0.000000	0.032277	0.064547	0.118079	0.000000	0.000000	3.000000	12.000000	0.000000
1433.462356	0.009451	0.524352	0.262709	76.675568	140.202042	-173.245804	1.922884	0.000000	4.615465	0.000000	0.000000	0.000000	0.021147	0.064082	0.049044	0.000000	0.000000	3.000000	12.000000	0.000000
1433.465690	0.009451	0.524352	0.262709	76.675568	140.202042	-173.245804	1.922884	0.000000	4.615465	0.000000	0.000000	0.000000	0.021147	0.064082	0.049044	0.000000	0.000000	3.000000	12.000000	0.000000
1433.469023	0.009451	0.524352	0.262709	76.667763	140.198257	-173.254120	1.922884	0.000000	4.615465	0.000000	0.000000	0.000000	0.021147	0.064082	0.049044	0.000000	0.000000	3.000000	12.000000	0.000000
1433.472356	0.009451	0.524352	0.262709	76.667763	140.198257	-173.254120	1.922884	0.000000	4.615465	0.000000	0.000000	0.000000	0.021147	0.064082	0.049044	0.000000	0.000000	3.000000	12.000000	0.000000
1433.475690	0.009451	0.524609	0.262700	76.667763	140.198257	-173.254120	1.922884	0.000000	4.615465	0.000000	0.000000	0.000000	-0.000034	0.077119	-0.002596	0.000000	0.000000	3.000000	12.000000	0.000000
1433.479023	0.009416	0.524979	0.262620	76.886681	139.330582	-174.086838	1.922920	0.000000	4.615450	0.000000	0.000000	0.000000	-0.010569	0.110812	-0.024091	0.000000	0.000000	3.000000	12.000000	0.000000
1433.482356	0.009416	0.524979	0.262620	76.886681	139.330582	-174.086838	1.922920	0.000000	4.615450	0.000000	0.000000	0.000000	-0.010569	0.110812	-0.024091	0.000000	0.000000	3.000000	12.000000	0.000000
1433.485690	0.009416	0.524979	0.262620	76.886681	139.330582	-174.086838	1.922920	0.000000	4.615450	0.000000	0.000000	0.000000	-0.010569	0.110812	-0.024091	0.000000	0.000000	3.000000	12.000000	0.000000
1433.489023	0.009416	0.524979	0.262620	77.173401	137.814880	-175.531418	1.922945	0.000000	4.615439	0.000000	0.000000	0.000000	-0.010569	0.110812	-0.024091	0.000000	0.000000	3.000000	12.000000	0.000000
1433.492356	0.009448	0.525400	0.262457	77.173401	137.814880	-175.531418	1.922945	0.000000	4.615439	0.000000	0.000000	0.000000	0.009610	0.126307	-0.048930	0.000000	0.000000	3.000000	12.000000	0.000000
1433.495690	0.009448	0.525400	0.262457	77.173401	137.814880	-175.531418	1.922945	0.000000	4.615439	0.000000	0.000000	0.000000	0.009610	0.126307	-0.048930	0.000000	0.000000	3.000000	12.000000	0.000000
1433.499023	0.009514	0.525915	0.262238	77.450111	135.904877	-177.341888	1.922945	0.000000	4.615439	0.000000	0.000000	0.000000	0.019632	0.154442	-0.065659	0.000000	0.000000	3.000000	12.000000	0.000000
1433.502356	0.009514	0.525915	0.262238	77.450111	135.904877	-177.341888	1.922945	0.000000	4.615439	0.000000	0.000000	0.000000	0.019632	0.154442	-0.065659	0.000000	0.000000	3.000000	12.000000	0.000000
1433.505690	0.009514	0.525915	0.262238	77.450111	135.904877	-177.341888	1.922945	0.000000	4.615439	0.000000	0.000000	0.000000	0.019632	0.154442	-0.065659	0.000000	0.000000	3.000000	12.000000	0.000000
1433.509023	0.009579	0.526529	0.262024	77.723770	133.920349	-179.231140	1.926792	0.000000	4.613835	0.000000	0.000000	0.000000	0.019641	0.184260	-0.064068	0.000000	0.000000	3.000000	12.000000	0.000000
1433.512356	0.009579	0.526529	0.262024	77.723770	133.920349	-179.231140	1.926792	0.000000	4.613835	0.000000	0.000000	0.000000	0.019641	0.184260	-0.064068	0.000000	0.000000	3.000000	12.000000	0.000000
1433.515690	0.009579	0.526529	0.262024	77.723770	133.920349	-179.231140	1.926792	0.000000	4.613835	0.000000	0.000000	0.000000	0.019641	0.184260	-0.064068	0.000000	0.000000	3.000000	12.000000	0.000000
1433.519023	0.009781	0.527264	0.261827	78.036247	132.203690	179.091827	1.929110	0.000000	4.612866	0.000000	0.000000	0.000000	0.060661	0.220414	-0.059087	0.000000	0.000000	3.000000	12.000000	0.000000
1433.522356	0.009781	0.527264	0.261827	78.036247	132.203690	179.091827	1.929110	0.000000	4.612866	0.000000	0.000000	0.000000	0.060661	0.220414	-0.059087	0.000000	0.000000	3.000000	12.000000	0.000000
1433.525690	0.009781	0.527264	0.261827	78.036247	132.203690	179.091827	1.929110	0.000000	4.612866	0.000000	0.000000	0.000000	0.060661	0.220414	-0.059087	0.000000	0.000000	3.000000	12.000000	0.000000
1433.529023	0.009781	0.527264	0.261827	78.358452	130.696991	177.586288	1.933375	0.000000	4.611080	0.000000	0.000000	0.000000	0.060661	0.220414	-0.059087	0.000000	0.000000	3.000000	12.000000	0.000000
1433.532356	0.010017	0.528076	0.261621	78.358452	130.696991	177.586288	1.933375	0.000000	4.611080	0.000000	0.000000	0.000000	0.070829	0.243886	-0.061805	0.000000	0.000000	3.000000	12.000000	0.000000
1433.535690	0.010017	0.528076	0.261621	78.358452	130.696991	177.586288	1.933375	0.000000	4.611080	0.000000	0.000000	0.000000	0.070829	0.243886	-0.061805	0.000000	0.000000	3.000000	12.000000	0.000000
1433.539023	0.010322	0.528974	0.261466	78.654434	129.247253	176.124741	1.933375	0.000000	4.611080	0.000000	0.000000	0.000000	0.091480	0.269149	-0.046470	0.000000	0.000000	3.000000	12.000000	0.000000
1433.542356	0.010322	0.528974	0.261466	78.654434	129.247253	176.124741	1.933375	0.000000	4.611080	0.000000	0.000000	0.000000	0.091480	0.269149	-0.046470	0.000000	0.000000	3.000000	12.000000	0.000000
1433.545690	0.010322	0.528974	0.261466	78.654434	129.247253	176.124741	1.933375	0.000000	4.611080	0.000000	0.000000	0.000000	0.091480	0.269149	-0.046470	0.000000	0.000000	3.000000	12.000000	0.000000
1433.549023	0.010696	0.529934	0.261349	78.956253	128.102203	174.927002	1.943745	0.000000	4.606719	0.000000	0.000000	0.000000	0.112078	0.288115	-0.035226	0.000000	0.000000	3.000000	12.000000	0.000000
1433.552356	0.010696	0.529934	0.261349	78.956253	128.102203	174.927002	1.943745	0.000000	4.606719	0.000000	0.000000	0.000000	0.112078	0.288115	-0.035226	0.000000	0.000000	3.000000	12.000000	0.000000
1433.555690	0.010696	0.529934	0.261349	78.956253	128.102203	174.927002	1.943745	0.000000	4.606719	0.000000	0.000000	0.000000	0.112078	0.288115	-0.035226	0.000000	0.000000	3.000000	12.000000	0.000000
1433.559023	0.011001	0.530915	0.261244	79.296417	127.366661	174.090683	1.950070	0.000000	4.604044	0.000000	0.000000	0.000000	0.091635	0.294425	-0.031393	0.000000	0.000000	3.000000	12.000000	0.000000
1433.562356	0.011001	0.530915	0.261244	79.296417	127.366661	174.090683	1.950070	0.000000	4.604044	0.000000	0.000000	0.000000	0.091635	0.294425	-0.031393	0.000000	0.000000	3.000000	12.000000	0.000000
1433.565690	0.011001	0.530915	0.261244	79.296417	127.366661	174.090683	1.950070	0.000000	4.604044	0.000000	0.000000	0.000000	0.091635	0.294425	-0.031393	0.000000	0.000000	3.000000	12.000000	0.000000
1433.569023	0.011204	0.531975	0.261132	79.658279	127.007599	173.595871	1.955293	0.000000	4.601829	0.000000	0.000000	0.000000	0.060875	0.317934	-0.033794	0.000000	0.000000	3.000000	12.000000	0.000000
1433.572356	0.011204	0.531975	0.261132	79.658279	127.007599	173.595871	1.955293	0.000000	4.601829	0.000000	0.000000	0.000000	0.060875	0.317934	-0.033794	0.000000	0.000000	3.000000	12.000000	0.000000
1433.575690	0.011204	0.531975	0.261132	79.658279	127.007599	173.595871	1.955293	0.000000	4.601829	0.000000	0.000000	0.000000	0.060875	0.317934	-0.033794	0.000000	0.000000	3.000000	12.000000	0.000000
1433.579023	0.011407	0.533035	0.261017	80.015579	126.912361	173.349396	1.959035	0.000000	4.600237	0.000000	0.000000	0.000000	0.060849	0.317892	-0.034285	0.000000	0.000000	3.000000	12.000000	0.000000
1433.582356	0.011407	0.533035	0.261017	80.015579	126.912361	173.349396	1.959035	0.000000	4.600237	0.000000	0.000000	0.000000	0.060849	0.317892	-0.034285	0.000000	0.000000	3.000000	12.000000	0.000000
1433.585690	0.011407	0.533035	0.261017	80.015579	126.912361	173.349396	1.959035	0.000000	4.600237	0.000000	0.000000	0.000000	0.060849	0.317892	-0.034285	0.000000	0.000000	3.000000	12.000000	0.000000
1433.589023	0.011542	0.534137	0.260929	80.295341	126.845314	173.159164	1.962785	0.000000	4.598638	0.000000	0.000000	0.000000	0.040495	0.330594	-0.026566	0.000000	0.000000	3.000000	12.000000	0.000000
1433.592356	0.011542	0.534137	0.260929	80.295341	126.845314	173.159164	1.962785	0.000000	4.598638	0.000000	0.000000	0.000000	0.040495	0.330594	-0.026566	0.000000	0.000000	3.000000	12.000000	0.000000
1433.595690	0.011542	0.534137	0.260929	80.295341	126.845314	173.159164	1.962785	0.000000	4.598638	0.000000	0.000000	0.000000	0.040495	0.330594	-0.026566	0.000000	0.000000	3.000000	12.000000	0.000000
1433.599023	0.011711	0.535281	0.260864	80.433182	126.475861	172.734116	1.965360	0.000000	4.597538	0.000000	0.000000	0.000000	0.050831	0.343325	-0.019394	0.000000	0.000000	3.000000	12.000000	0.000000
1433.602356	0.011711	0.535281	0.260864	80.433182	126.475861	172.734116	1.965360	0.000000	4.597538	0.000000	0.000000	0.000000	0.050831	0.343325	-0.019394	0.000000	0.000000	3.000000	12.000000	0.000000
1433.605690	0.011711	0.535281	0.260864	80.433182	126.475861	172.734116	1.965360	0.000000	4.597538	0.000000	0.000000	0.000000	0.050831	0.343325	-0.019394	0.000000	0.000000	3.000000	12.000000	0.000000
1433.609023	0.011881	0.536465	0.260793	80.477791	125.946312	172.190704	1.968295	0.000000	4.596282	0.000000	0.000000	0.000000	0.050791	0.355099	-0.021260	0.000000	0.000000	3.000000	12.000000	0.000000
1433.612356	0.011881	0.536465	0.260793	80.477791	125.946312	172.190704	1.968295	0.000000	4.596282	0.000000	0.000000	0.000000	0.050791	0.355099	-0.021260	0.000000	0.000000	3.000000	12.000000	0.000000
1433.615690	0.011881	0.536465	0.260793	80.477791	125.946312	172.190704	1.968295	0.000000	4.596282	0.000000	0.000000	0.000000	0.050791	0.355099	-0.021260	0.000000	0.000000	3.000000	12.000000	0.000000
1433.619023	0.012084	0.537666	0.260702	80.534897	125.467766	171.691742	1.971268	0.000000	4.595009	0.000000	0.000000	0.000000	0.060908	0.360454	-0.027245	0.000000	0.000000	3.000000	12.000000	0.000000
1433.622356	0.012084	0.537666	0.260702	80.534897	125.467766	171.691742	1.971268	0.000000	4.595009	0.000000	0.000000	0.000000	0.060908	0.360454	-0.027245	0.000000	0.000000	3.000000	12.000000	0.000000
1433.625690	0.012084	0.537666	0.260702	80.534897	125.467766	171.691742	1.971268	0.000000	4.595009	0.000000	0.000000	0.000000	0.060908	0.360454	-0.027245	0.000000	0.000000	3.000000	12.000000	0.000000
1433.629023	0.012321	0.538907	0.260604	80.591385	124.965141	171.164154	1.974868	0.000000	4.593462	0.000000	0.000000	0.000000	0.071081	0.372199	-0.029391	0.000000	0.000000	3.000000	12.000000	0.000000
1433.632356	0.012321	0.538907	0.260604	80.591385	124.965141	171.164154	1.974868	0.000000	4.593462	0.000000	0.000000	0.000000	0.071081	0.372199	-0.029391	0.000000	0.000000	3.000000	12.000000	0.000000
1433.635690	0.012321	0.538907	0.260604	80.591385	124.965141	171.164154	1.974868	0.000000	4.593462	0.000000	0.000000	0.000000	0.071081	0.372199	-0.029391	0.000000	0.000000	3.000000	12.000000	0.000000
1433.639023	0.012626	0.540169	0.260516	80.652184	124.437828	170.604858	1.979017	0.000000	4.591676	0.000000	0.000000	0.000000	0.091561	0.378587	-0.026526	0.000000	0.000000	3.000000	12.000000	0.000000
1433.642356	0.012626	0.540169	0.260516	80.652184	124.437828	170.604858	1.979017	0.000000	4.591676	0.000000	0.000000	0.000000	0.091561	0.378587	-0.026526	0.000000	0.000000	3.000000	12.000000	0.000000
1433.645690	0.012626	0.540169	0.260516	80.652184	124.437828	170.604858	1.979017	0.000000	4.591676	0.000000	0.000000	0.000000	0.091561	0.378587	-0.026526	0.000000	0.000000	3.000000	12.000000	0.000000
1433.649023	0.012966	0.541474	0.260450	80.712090	123.905998	170.038376	1.984116	0.000000	4.589476	0.000000	0.000000	0.000000	0.101886	0.391408	-0.019683	0.000000	0.000000	3.000000	12.000000	0.000000
1433.652356	0.012966	0.541474	0.260450	80.712090	123.905998	170.038376	1.984116	0.000000	4.589476	0.000000	0.000000	0.000000	0.101886	0.391408	-0.019683	0.000000	0.000000	3.000000	12.000000	0.000000
1433.655690	0.012966	0.541474	0.260450	80.712090	123.905998	170.038376	1.984116	0.000000	4.589476	0.000000	0.000000	0.000000	0.101886	0.391408	-0.019683	0.000000	0.000000	3.000000	12.000000	0.000000
1433.659023	0.013339	0.542796	0.260364	80.776138	123.344833	169.438278	1.989575	0.000000	4.587111	0.000000	0.000000	0.000000	0.111976	0.396774	-0.025905	0.000000	0.000000	3.000000	12.000000	0.000000
1433.662356	0.013339	0.542796	0.260364	80.776138	123.344833	169.438278	1.989575	0.000000	4.587111	0.000000	0.000000	0.000000	0.111976	0.396774	-0.025905	0.000000	0.000000	3.000000	12.000000	0.000000
1433.665690	0.013339	0.542796	0.260364	80.776138	123.344833	169.438278	1.989575	0.000000	4.587111	0.000000	0.000000	0.000000	0.111976	0.396774	-0.025905	0.000000	0.000000	3.000000	12.000000	0.000000
1433.669023	0.013780	0.544119	0.260274	80.839233	122.805016	168.853210	1.995660	0.000000	4.584467	0.000000	0.000000	0.000000	0.132371	0.396757	-0.027085	0.000000	0.000000	3.000000	12.000000	0.000000
1433.672356	0.013780	0.544119	0.260274	80.839233	122.805016	168.853210	1.995660	0.000000	4.584467	0.000000	0.000000	0.000000	0.132371	0.396757	-0.027085	0.000000	0.000000	3.000000	12.000000	0.000000
1433.675690	0.013780	0.544119	0.260274	80.839233	122.805016	168.853210	1.995660	0.000000	4.584467	0.000000	0.000000	0.000000	0.132371	0.396757	-0.027085	0.000000	0.000000	3.000000	12.000000	0.000000
1433.679023	0.014187	0.545398	0.260156	80.899834	122.295593	168.300583	2.002768	0.000000	4.581367	0.000000	0.000000	0.000000	0.121957	0.383885	-0.035361	0.000000	0.000000	3.000000	12.000000	0.000000
1433.682356	0.014187	0.545398	0.260156	80.899834	122.295593	168.300583	2.002768	0.000000	4.581367	0.000000	0.000000	0.000000	0.121957	0.383885	-0.035361	0.000000	0.000000	3.000000	12.000000	0.000000
1433.685690	0.014187	0.545398	0.260156	80.899834	122.295593	168.300583	2.002768	0.000000	4.581367	0.000000	0.000000	0.000000	0.121957	0.383885	-0.035361	0.000000	0.000000	3.000000	12.000000	0.000000
1433.689023	0.014557	0.546610	0.259968	80.975456	121.942459	167.893524	2.009534	0.000000	4.578403	0.000000	0.000000	0.000000	0.111272	0.363380	-0.056470	0.000000	0.000000	3.000000	12.000000	0.000000
1433.692356	0.014557	0.546610	0.259968	80.975456	121.942459	167.893524	2.009534	0.000000	4.578403	0.000000	0.000000	0.000000	0.111272	0.363380	-0.056470	0.000000	0.000000	3.000000	12.000000	0.000000
1433.695690	0.014557	0.546610	0.259968	80.975456	121.942459	167.893524	2.009534	0.000000	4.578403	0.000000	0.000000	0.000000	0.111272	0.363380	-0.056470	0.000000	0.000000	3.000000	12.000000	0.000000
1433.699023	0.014723	0.547774	0.259726	81.087181	121.803513	167.688538	2.016224	0.000000	4.575461	0.000000	0.000000	0.000000	0.049596	0.349195	-0.072593	0.000000	0.000000	3.000000	12.000000	0.000000
1433.702356	0.014723	0.547774	0.259726	81.087181	121.803513	167.688538	2.016224	0.000000	4.575461	0.000000	0.000000	0.000000	0.049596	0.349195	-0.072593	0.000000	0.000000	3.000000	12.000000	0.000000
1433.705690	0.014723	0.547774	0.259726	81.087181	121.803513	167.688538	2.016224	0.000000	4.575461	0.000000	0.000000	0.000000	0.049596	0.349195	-0.072593	0.000000	0.000000	3.000000	12.000000	0.000000
1433.709023	0.014750	0.548908	0.259411	81.202553	121.712212	167.540970	2.020234	0.000000	4.573692	0.000000	0.000000	0.000000	0.008272	0.340272	-0.094358	0.000000	0.000000	3.000000	12.000000	0.000000
1433.712356	0.014750	0.548908	0.259411	81.202553	121.712212	167.540970	2.020234	0.000000	4.573692	0.000000	0.000000	0.000000	0.008272	0.340272	-0.094358	0.000000	0.000000	3.000000	12.000000	0.000000
1433.715690	0.014750	0.548908	0.259411	81.202553	121.712212	167.540970	2.020234	0.000000	4.573692	0.000000	0.000000	0.000000	0.008272	0.340272	-0.094358	0.000000	0.000000	3.000000	12.000000	0.000000
1433.719023	0.014710	0.550041	0.259096	81.261223	121.381905	167.195236	2.022689	0.000000	4.572607	0.000000	0.000000	0.000000	-0.012150	0.340015	-0.094489	0.000000	0.000000	3.000000	12.000000	0.000000
1433.722356	0.014710	0.550041	0.259096	81.261223	121.381905	167.195236	2.022689	0.000000	4.572607	0.000000	0.000000	0.000000	-0.012150	0.340015	-0.094489	0.000000	0.000000	3.000000	12.000000	0.000000
1433.725690	0.014710	0.550041	0.259096	81.261223	121.381905	167.195236	2.022689	0.000000	4.572607	0.000000	0.000000	0.000000	-0.012150	0.340015	-0.094489	0.000000	0.000000	3.000000	12.000000	0.000000
1433.729023	0.014635	0.551191	0.258762	81.295273	120.936874	166.752914	2.024148	0.000000	4.571961	0.000000	0.000000	0.000000	-0.022457	0.345063	-0.100163	0.000000	0.000000	3.000000	12.000000	0.000000
1433.732356	0.014635	0.551191	0.258762	81.295273	120.936874	166.752914	2.024148	0.000000	4.571961	0.000000	0.000000	0.000000	-0.022457	0.345063	-0.100163	0.000000	0.000000	3.000000	12.000000	0.000000
1433.735690	0.014635	0.551191	0.258762	81.295273	120.936874	166.752914	2.024148	0.000000	4.571961	0.000000	0.000000	0.000000	-0.022457	0.345063	-0.100163	0.000000	0.000000	3.000000	12.000000	0.000000
1433.739023	0.014493	0.552349	0.258489	81.321648	120.427246	166.256638	2.025225	0.000000	4.571484	0.000000	0.000000	0.000000	-0.042463	0.347228	-0.082104	0.000000	0.000000	3.000000	12.000000	0.000000
1433.742356	0.014493	0.552349	0.258489	81.321648	120.427246	166.256638	2.025225	0.000000	4.571484	0.000000	0.000000	0.000000	-0.042463	0.347228	-0.082104	0.000000	0.000000	3.000000	12.000000	0.000000
1433.745690	0.014493	0.552349	0.258489	81.321648	120.427246	166.256638	2.025225	0.000000	4.571484	0.000000	0.000000	0.000000	-0.042463	0.347228	-0.082104	0.000000	0.000000	3.000000	12.000000	0.000000
1433.749023	0.014421	0.553531	0.258255	81.327286	119.761398	165.613327	2.024925	0.000000	4.571617	0.000000	0.000000	0.000000	-0.021808	0.354719	-0.070223	0.000000	0.000000	3.000000	12.000000	0.000000
1433.752356	0.014421	0.553531	0.258255	81.327286	119.761398	165.613327	2.024925	0.000000	4.571617	0.000000	0.000000	0.000000	-0.021808	0.354719	-0.070223	0.000000	0.000000	3.000000	12.000000	0.000000
1433.755690	0.014421	0.553531	0.258255	81.327286	119.761398	165.613327	2.024925	0.000000	4.571617	0.000000	0.000000	0.000000	-0.021808	0.354719	-0.070223	0.000000	0.000000	3.000000	12.000000	0.000000
1433.759023	0.014384	0.554704	0.258096	81.309090	118.946472	164.831940	2.025383	0.000000	4.571414	0.000000	0.000000	0.000000	-0.011147	0.351825	-0.047436	0.000000	0.000000	3.000000	12.000000	0.000000
1433.762356	0.014384	0.554704	0.258096	81.309090	118.946472	164.831940	2.025383	0.000000	4.571414	0.000000	0.000000	0.000000	-0.011147	0.351825	-0.047436	0.000000	0.000000	3.000000	12.000000	0.000000
1433.765690	0.014384	0.554704	0.258096	81.309090	118.946472	164.831940	2.025383	0.000000	4.571414	0.000000	0.000000	0.000000	-0.011147	0.351825	-0.047436	0.000000	0.000000	3.000000	12.000000	0.000000
1433.769023	0.014348	0.555824	0.257990	81.288422	118.025368	163.954086	2.025871	0.000000	4.571198	0.000000	0.000000	0.000000	-0.010831	0.336044	-0.031931	0.000000	0.000000	3.000000	12.000000	0.000000
1433.772356	0.014348	0.555824	0.257990	81.288422	118.025368	163.954086	2.025871	0.000000	4.571198	0.000000	0.000000	0.000000	-0.010831	0.336044	-0.031931	0.000000	0.000000	3.000000	12.000000	0.000000
1433.775690	0.014348	0.555824	0.257990	81.288422	118.025368	163.954086	2.025871	0.000000	4.571198	0.000000	0.000000	0.000000	-0.010831	0.336044	-0.031931	0.000000	0.000000	3.000000	12.000000	0.000000
1433.779023	0.014244	0.556909	0.257919	81.268982	117.127541	163.097549	2.026034	0.000000	4.571125	0.000000	0.000000	0.000000	-0.030992	0.325542	-0.021317	0.000000	0.000000	3.000000	12.000000	0.000000
1433.782356	0.014244	0.556909	0.257919	81.268982	117.127541	163.097549	2.026034	0.000000	4.571125	0.000000	0.000000	0.000000	-0.030992	0.325542	-0.021317	0.000000	0.000000	3.000000	12.000000	0.000000
1433.785690	0.014244	0.556909	0.257919	81.268982	117.127541	163.097549	2.026034	0.000000	4.571125	0.000000	0.000000	0.000000	-0.030992	0.325542	-0.021317	0.000000	0.000000	3.000000	12.000000	0.000000
1433.789023	0.014073	0.557977	0.257866	81.233841	116.245285	162.269470	2.024971	0.000000	4.571597	0.000000	0.000000	0.000000	-0.051255	0.320318	-0.016042	0.000000	0.000000	3.000000	12.000000	0.000000
1433.792356	0.014073	0.557977	0.257866	81.233841	116.245285	162.269470	2.024971	0.000000	4.571597	0.000000	0.000000	0.000000	-0.051255	0.320318	-0.016042	0.000000	0.000000	3.000000	12.000000	0.000000
1433.795690	0.014073	0.557977	0.257866	81.233841	116.245285	162.269470	2.024971	0.000000	4.571597	0.000000	0.000000	0.000000	-0.051255	0.320318	-0.016042	0.000000	0.000000	3.000000	12.000000	0.000000
1433.799023	0.013801	0.558988	0.257836	81.167580	115.316109	161.417557	2.022789	0.000000	4.572563	0.000000	0.000000	0.000000	-0.081667	0.303414	-0.008902	0.000000	0.000000	3.000000	12.000000	0.000000
1433.802356	0.013801	0.558988	0.257836	81.167580	115.316109	161.417557	2.022789	0.000000	4.572563	0.000000	0.000000	0.000000	-0.081667	0.303414	-0.008902	0.000000	0.000000	3.000000	12.000000	0.000000
1433.805690	0.013801	0.558988	0.257836	81.167580	115.316109	161.417557	2.022789	0.000000	4.572563	0.000000	0.000000	0.000000	-0.081667	0.303414	-0.008902	0.000000	0.000000	3.000000	12.000000	0.000000
1433.809023	0.013494	0.559956	0.257781	81.029465	114.186661	160.408234	2.018944	0.000000	4.574261	0.000000	0.000000	0.000000	-0.091991	0.290426	-0.016568	0.000000	0.000000	3.000000	12.000000	0.000000
1433.812356	0.013494	0.559956	0.257781	81.029465	114.186661	160.408234	2.018944	0.000000	4.574261	0.000000	0.000000	0.000000	-0.091991	0.290426	-0.016568	0.000000	0.000000	3.000000	12.000000	0.000000
1433.815690	0.013494	0.559956	0.257781	81.029465	114.186661	160.408234	2.018944	0.000000	4.574261	0.000000	0.000000	0.000000	-0.091991	0.290426	-0.016568	0.000000	0.000000	3.000000	12.000000	0.000000
1433.819023	0.013120	0.560946	0.257737	80.797348	112.826065	159.222412	2.014749	0.000000	4.576110	0.000000	0.000000	0.000000	-0.112277	0.296921	-0.012946	0.000000	0.000000	3.000000	12.000000	0.000000
1433.822356	0.013120	0.560946	0.257737	80.797348	112.826065	159.222412	2.014749	0.000000	4.576110	0.000000	0.000000	0.000000	-0.112277	0.296921	-0.012946	0.000000	0.000000	3.000000	12.000000	0.000000
1433.825690	0.013120	0.560946	0.257737	80.797348	112.826065	159.222412	2.014749	0.000000	4.576110	0.000000	0.000000	0.000000	-0.112277	0.296921	-0.012946	0.000000	0.000000	3.000000	12.000000	0.000000
1433.829023	0.013120	0.560946	0.257737	80.524910	111.423027	158.016998	2.009462	0.000000	4.578435	0.000000	0.000000	0.000000	-0.112277	0.296921	-0.012946	0.000000	0.000000	3.000000	12.000000	0.000000
1433.832356	0.012780	0.561858	0.257704	80.524910	111.423027	158.016998	2.009462	0.000000	4.578435	0.000000	0.000000	0.000000	-0.102028	0.273523	-0.010171	0.000000	0.000000	3.000000	12.000000	0.000000
1433.835690	0.012780	0.561858	0.257704	80.524910	111.423027	158.016998	2.009462	0.000000	4.578435	0.000000	0.000000	0.000000	-0.102028	0.273523	-0.010171	0.000000	0.000000	3.000000	12.000000	0.000000
1433.839023	0.012440	0.562809	0.257663	80.231468	110.072556	156.869919	2.009462	0.000000	4.578435	0.000000	0.000000	0.000000	-0.102054	0.285233	-0.012302	0.000000	0.000000	3.000000	12.000000	0.000000
1433.842356	0.012440	0.562809	0.257663	80.231468	110.072556	156.869919	2.009462	0.000000	4.578435	0.000000	0.000000	0.000000	-0.102054	0.285233	-0.012302	0.000000	0.000000	3.000000	12.000000	0.000000
1433.845690	0.012440	0.562809	0.257663	80.231468	110.072556	156.869919	2.009462	0.000000	4.578435	0.000000	0.000000	0.000000	-0.102054	0.285233	-0.012302	0.000000	0.000000	3.000000	12.000000	0.000000
1433.849023	0.012440	0.562809	0.257663	79.959465	108.843147	155.823746	1.999803	0.000000	4.582662	0.000000	0.000000	0.000000	-0.102054	0.285233	-0.012302	0.000000	0.000000	3.000000	12.000000	0.000000
1433.852356	0.012168	0.563725	0.257655	79.959465	108.843147	155.823746	1.999803	0.000000	4.582662	0.000000	0.000000	0.000000	-0.081505	0.274903	-0.002261	0.000000	0.000000	3.000000	12.000000	0.000000
1433.855690	0.012168	0.563725	0.257655	79.959465	108.843147	155.823746	1.999803	0.000000	4.582662	0.000000	0.000000	0.000000	-0.081505	0.274903	-0.002261	0.000000	0.000000	3.000000	12.000000	0.000000
1433.859023	0.011965	0.564607	0.257681	79.739731	107.802185	154.931641	1.999803	0.000000	4.582662	0.000000	0.000000	0.000000	-0.060967	0.264582	0.007848	0.000000	0.000000	3.000000	12.000000	0.000000
1433.862356	0.011965	0.564607	0.257681	79.739731	107.802185	154.931641	1.999803	0.000000	4.582662	0.000000	0.000000	0.000000	-0.060967	0.264582	0.007848	0.000000	0.000000	3.000000	12.000000	0.000000
1433.865690	0.011965	0.564607	0.257681	79.739731	107.802185	154.931641	1.999803	0.000000	4.582662	0.000000	0.000000	0.000000	-0.060967	0.264582	0.007848	0.000000	0.000000	3.000000	12.000000	0.000000
1433.869023	0.011965	0.564607	0.257681	79.609558	107.025215	154.243607	1.992579	0.000000	4.585808	0.000000	0.000000	0.000000	-0.060967	0.264582	0.007848	0.000000	0.000000	3.000000	12.000000	0.000000
1433.872356	0.011830	0.565394	0.257735	79.609558	107.025215	154.243607	1.992579	0.000000	4.585808	0.000000	0.000000	0.000000	-0.040467	0.236032	0.016111	0.000000	0.000000	3.000000	12.000000	0.000000
1433.875690	0.011830	0.565394	0.257735	79.609558	107.025215	154.243607	1.992579	0.000000	4.585808	0.000000	0.000000	0.000000	-0.040467	0.236032	0.016111	0.000000	0.000000	3.000000	12.000000	0.000000
1433.879023	0.011729	0.566142	0.257793	79.579414	106.518768	153.763992	1.992579	0.000000	4.585808	0.000000	0.000000	0.000000	-0.030266	0.224375	0.017441	0.000000	0.000000	3.000000	12.000000	0.000000
1433.882356	0.011729	0.566142	0.257793	79.579414	106.518768	153.763992	1.992579	0.000000	4.585808	0.000000	0.000000	0.000000	-0.030266	0.224375	0.017441	0.000000	0.000000	3.000000	12.000000	0.000000
1433.885690	0.011729	0.566142	0.257793	79.579414	106.518768	153.763992	1.992579	0.000000	4.585808	0.000000	0.000000	0.000000	-0.030266	0.224375	0.017441	0.000000	0.000000	3.000000	12.000000	0.000000
1433.889023	0.011729	0.566142	0.257793	79.600456	106.142258	153.382813	1.988321	0.000000	4.587655	0.000000	0.000000	0.000000	-0.030266	0.224375	0.017441	0.000000	0.000000	3.000000	12.000000	0.000000
1433.892356	0.011731	0.566816	0.257891	79.600456	106.142258	153.382813	1.988321	0.000000	4.587655	0.000000	0.000000	0.000000	0.000481	0.202386	0.029340	0.000000	0.000000	3.000000	12.000000	0.000000
1433.895690	0.011731	0.566816	0.257891	79.600456	106.142258	153.382813	1.988321	0.000000	4.587655	0.000000	0.000000	0.000000	0.000481	0.202386	0.029340	0.000000	0.000000	3.000000	12.000000	0.000000
1433.899023	0.011800	0.567408	0.257969	79.616714	105.818054	153.047653	1.988321	0.000000	4.587655	0.000000	0.000000	0.000000	0.020758	0.177635	0.023342	0.000000	0.000000	3.000000	12.000000	0.000000
1433.902356	0.011800	0.567408	0.257969	79.616714	105.818054	153.047653	1.988321	0.000000	4.587655	0.000000	0.000000	0.000000	0.020758	0.177635	0.023342	0.000000	0.000000	3.000000	12.000000	0.000000
1433.905690	0.011800	0.567408	0.257969	79.616714	105.818054	153.047653	1.988321	0.000000	4.587655	0.000000	0.000000	0.000000	0.020758	0.177635	0.023342	0.000000	0.000000	3.000000	12.000000	0.000000
1433.909023	0.011800	0.567408	0.257969	79.629463	105.558960	152.778732	1.988242	0.000000	4.587689	0.000000	0.000000	0.000000	0.020758	0.177635	0.023342	0.000000	0.000000	3.000000	12.000000	0.000000
1433.912356	0.011869	0.567896	0.258016	79.629463	105.558960	152.778732	1.988242	0.000000	4.587689	0.000000	0.000000	0.000000	0.020610	0.146266	0.014143	0.000000	0.000000	3.000000	12.000000	0.000000
1433.915690	0.011869	0.567896	0.258016	79.629463	105.558960	152.778732	1.988242	0.000000	4.587689	0.000000	0.000000	0.000000	0.020610	0.146266	0.014143	0.000000	0.000000	3.000000	12.000000	0.000000
1433.919023	0.011869	0.567896	0.258016	79.639633	105.349014	152.559784	1.988242	0.000000	4.587689	0.000000	0.000000	0.000000	0.020610	0.146266	0.014143	0.000000	0.000000	3.000000	12.000000	0.000000
1433.922356	0.011869	0.567896	0.258016	79.639633	105.349014	152.559784	1.988242	0.000000	4.587689	0.000000	0.000000	0.000000	0.020610	0.146266	0.014143	0.000000	0.000000	3.000000	12.000000	0.000000
1433.925690	0.011937	0.568296	0.258014	79.639633	105.349014	152.559784	1.988242	0.000000	4.587689	0.000000	0.000000	0.000000	0.020369	0.120040	-0.000422	0.000000	0.000000	3.000000	12.000000	0.000000
1433.929023	0.012004	0.568587	0.257953	79.645065	105.238289	152.441681	1.988964	0.000000	4.587377	0.000000	0.000000	0.000000	0.020065	0.087234	-0.018532	0.000000	0.000000	3.000000	12.000000	0.000000
1433.932356	0.012004	0.568587	0.257953	79.645065	105.238289	152.441681	1.988964	0.000000	4.587377	0.000000	0.000000	0.000000	0.020065	0.087234	-0.018532	0.000000	0.000000	3.000000	12.000000	0.000000
1433.935690	0.012004	0.568587	0.257953	79.645065	105.238289	152.441681	1.988964	0.000000	4.587377	0.000000	0.000000	0.000000	0.020065	0.087234	-0.018532	0.000000	0.000000	3.000000	12.000000	0.000000
1433.939023	0.012004	0.568587	0.257953	79.647385	105.191223	152.391068	1.991391	0.000000	4.586324	0.000000	0.000000	0.000000	0.020065	0.087234	-0.018532	0.000000	0.000000	3.000000	12.000000	0.000000
1433.942356	0.012035	0.568785	0.257813	79.647385	105.191223	152.391068	1.991391	0.000000	4.586324	0.000000	0.000000	0.000000	0.009482	0.059536	-0.041884	0.000000	0.000000	3.000000	12.000000	0.000000
1433.945690	0.012035	0.568785	0.257813	79.647385	105.191223	152.391068	1.991391	0.000000	4.586324	0.000000	0.000000	0.000000	0.009482	0.059536	-0.041884	0.000000	0.000000	3.000000	12.000000	0.000000
1433.949023	0.012035	0.568785	0.257813	79.646622	105.210510	152.407928	1.991391	0.000000	4.586324	0.000000	0.000000	0.000000	0.009482	0.059536	-0.041884	0.000000	0.000000	3.000000	12.000000	0.000000
1433.952356	0.012035	0.568785	0.257813	79.646622	105.210510	152.407928	1.991391	0.000000	4.586324	0.000000	0.000000	0.000000	0.009482	0.059536	-0.041884	0.000000	0.000000	3.000000	12.000000	0.000000
1433.955690	0.012066	0.568901	0.257655	79.646622	105.210510	152.407928	1.991391	0.000000	4.586324	0.000000	0.000000	0.000000	0.009387	0.034671	-0.047292	0.000000	0.000000	3.000000	12.000000	0.000000
1433.959023	0.012066	0.568901	0.257655	79.644302	105.263062	152.458572	1.992771	0.000000	4.585724	0.000000	0.000000	0.000000	0.009387	0.034671	-0.047292	0.000000	0.000000	3.000000	12.000000	0.000000
1433.962356	0.012066	0.568901	0.257655	79.644302	105.263062	152.458572	1.992771	0.000000	4.585724	0.000000	0.000000	0.000000	0.009387	0.034671	-0.047292	0.000000	0.000000	3.000000	12.000000	0.000000
1433.965690	0.012066	0.568901	0.257655	79.644302	105.263062	152.458572	1.992771	0.000000	4.585724	0.000000	0.000000	0.000000	0.009387	0.034671	-0.047292	0.000000	0.000000	3.000000	12.000000	0.000000
1433.969023	0.012129	0.568893	0.257346	79.640411	105.348709	152.542892	1.994265	0.000000	4.585074	0.000000	0.000000	0.000000	0.018792	-0.002437	-0.092712	0.000000	0.000000	3.000000	12.000000	0.000000
1433.972356	0.012129	0.568893	0.257346	79.640411	105.348709	152.542892	1.994265	0.000000	4.585074	0.000000	0.000000	0.000000	0.018792	-0.002437	-0.092712	0.000000	0.000000	3.000000	12.000000	0.000000
1433.975690	0.012129	0.568893	0.257346	79.640411	105.348709	152.542892	1.994265	0.000000	4.585074	0.000000	0.000000	0.000000	0.018792	-0.002437	-0.092712	0.000000	0.000000	3.000000	12.000000	0.000000
1433.979023	0.012129	0.568893	0.257346	79.634201	105.486832	152.677750	1.997216	0.000000	4.583790	0.000000	0.000000	0.000000	0.018792	-0.002437	-0.092712	0.000000	0.000000	3.000000	12.000000	0.000000
1433.982356	0.012195	0.568752	0.257212	79.634201	105.486832	152.677750	1.997216	0.000000	4.583790	0.000000	0.000000	0.000000	0.019672	-0.042229	-0.040152	0.000000	0.000000	3.000000	12.000000	0.000000
1433.985690	0.012195	0.568752	0.257212	79.634201	105.486832	152.677750	1.997216	0.000000	4.583790	0.000000	0.000000	0.000000	0.019672	-0.042229	-0.040152	0.000000	0.000000	3.000000	12.000000	0.000000
1433.989023	0.012195	0.568752	0.257212	79.627090	105.641235	152.829193	1.997216	0.000000	4.583790	0.000000	0.000000	0.000000	0.019672	-0.042229	-0.040152	0.000000	0.000000	3.000000	12.000000	0.000000
1433.992356	0.012195	0.568752	0.257212	79.627090	105.641235	152.829193	1.997216	0.000000	4.583790	0.000000	0.000000	0.000000	0.019672	-0.042229	-0.040152	0.000000	0.000000	3.000000	12.000000	0.000000
1433.995690	0.012261	0.568555	0.257103	79.627090	105.641235	152.829193	1.997216	0.000000	4.583790	0.000000	0.000000	0.000000	0.019789	-0.059045	-0.032903	0.000000	0.000000	3.000000	12.000000	0.000000
1433.999023	0.012293	0.568285	0.257036	79.619125	105.809265	152.997269	1.999071	0.000000	4.582981	0.000000	0.000000	0.000000	0.009830	-0.081043	-0.020060	0.000000	0.000000	3.000000	12.000000	0.000000
1434.002356	0.012293	0.568285	0.257036	79.619125	105.809265	152.997269	1.999071	0.000000	4.582981	0.000000	0.000000	0.000000	0.009830	-0.081043	-0.020060	0.000000	0.000000	3.000000	12.000000	0.000000
1434.005690	0.012293	0.568285	0.257036	79.619125	105.809265	152.997269	1.999071	0.000000	4.582981	0.000000	0.000000	0.000000	0.009830	-0.081043	-0.020060	0.000000	0.000000	3.000000	12.000000	0.000000
1434.009023	0.012293	0.568285	0.257036	79.610237	105.988068	153.181808	2.001703	0.000000	4.581832	0.000000	0.000000	0.000000	0.009830	-0.081043	-0.020060	0.000000	0.000000	3.000000	12.000000	0.000000
1434.012356	0.012258	0.567976	0.256976	79.610237	105.988068	153.181808	2.001703	0.000000	4.581832	0.000000	0.000000	0.000000	-0.010482	-0.092729	-0.017924	0.000000	0.000000	3.000000	12.000000	0.000000
1434.015690	0.012258	0.567976	0.256976	79.610237	105.988068	153.181808	2.001703	0.000000	4.581832	0.000000	0.000000	0.000000	-0.010482	-0.092729	-0.017924	0.000000	0.000000	3.000000	12.000000	0.000000
1434.019023	0.012258	0.567976	0.256976	79.601303	106.166611	153.366074	2.001703	0.000000	4.581832	0.000000	0.000000	0.000000	-0.010482	-0.092729	-0.017924	0.000000	0.000000	3.000000	12.000000	0.000000
1434.022356	0.012258	0.567976	0.256976	79.601303	106.166611	153.366074	2.001703	0.000000	4.581832	0.000000	0.000000	0.000000	-0.010482	-0.092729	-0.017924	0.000000	0.000000	3.000000	12.000000	0.000000
1434.025690	0.012224	0.567650	0.256934	79.601303	106.166611	153.366074	2.001703	0.000000	4.581832	0.000000	0.000000	0.000000	-0.010388	-0.097866	-0.012540	0.000000	0.000000	3.000000	12.000000	0.000000
1434.029023	0.012224	0.567650	0.256934	79.593025	106.325623	153.533295	2.001570	0.000000	4.581890	0.000000	0.000000	0.000000	-0.010388	-0.097866	-0.012540	0.000000	0.000000	3.000000	12.000000	0.000000
1434.032356	0.012224	0.567650	0.256934	79.593025	106.325623	153.533295	2.001570	0.000000	4.581890	0.000000	0.000000	0.000000	-0.010388	-0.097866	-0.012540	0.000000	0.000000	3.000000	12.000000	0.000000
1434.035690	0.012224	0.567650	0.256934	79.593025	106.325623	153.533295	2.001570	0.000000	4.581890	0.000000	0.000000	0.000000	-0.010388	-0.097866	-0.012540	0.000000	0.000000	3.000000	12.000000	0.000000
1434.039023	0.012089	0.566994	0.256960	79.583588	106.463951	153.680603	2.001326	0.000000	4.581997	0.000000	0.000000	0.000000	-0.040560	-0.196656	0.007795	0.000000	0.000000	3.000000	12.000000	0.000000
1434.042356	0.012089	0.566994	0.256960	79.583588	106.463951	153.680603	2.001326	0.000000	4.581997	0.000000	0.000000	0.000000	-0.040560	-0.196656	0.007795	0.000000	0.000000	3.000000	12.000000	0.000000
1434.045690	0.012089	0.566994	0.256960	79.583588	106.463951	153.680603	2.001326	0.000000	4.581997	0.000000	0.000000	0.000000	-0.040560	-0.196656	0.007795	0.000000	0.000000	3.000000	12.000000	0.000000
1434.049023	0.012089	0.566994	0.256960	79.575188	106.622459	153.847305	1.999130	0.000000	4.582955	0.000000	0.000000	0.000000	-0.040560	-0.196656	0.007795	0.000000	0.000000	3.000000	12.000000	0.000000
1434.052356	0.012021	0.566638	0.256985	79.575188	106.622459	153.847305	1.999130	0.000000	4.582955	0.000000	0.000000	0.000000	-0.020221	-0.106747	0.007433	0.000000	0.000000	3.000000	12.000000	0.000000
1434.055690	0.012021	0.566638	0.256985	79.575188	106.622459	153.847305	1.999130	0.000000	4.582955	0.000000	0.000000	0.000000	-0.020221	-0.106747	0.007433	0.000000	0.000000	3.000000	12.000000	0.000000
1434.059023	0.012021	0.566638	0.256985	79.567589	106.764359	153.997101	1.999130	0.000000	4.582955	0.000000	0.000000	0.000000	-0.020221	-0.106747	0.007433	0.000000	0.000000	3.000000	12.000000	0.000000
1434.062356	0.012021	0.566638	0.256985	79.567589	106.764359	153.997101	1.999130	0.000000	4.582955	0.000000	0.000000	0.000000	-0.020221	-0.106747	0.007433	0.000000	0.000000	3.000000	12.000000	0.000000
1434.065690	0.011954	0.566287	0.257040	79.567589	106.764359	153.997101	1.999130	0.000000	4.582955	0.000000	0.000000	0.000000	-0.020072	-0.105354	0.016455	0.000000	0.000000	3.000000	12.000000	0.000000
1434.069023	0.011887	0.565953	0.257077	79.559853	106.906036	154.146698	1.997958	0.000000	4.583466	0.000000	0.000000	0.000000	-0.020166	-0.100210	0.010981	0.000000	0.000000	3.000000	12.000000	0.000000
1434.072356	0.011887	0.565953	0.257077	79.559853	106.906036	154.146698	1.997958	0.000000	4.583466	0.000000	0.000000	0.000000	-0.020166	-0.100210	0.010981	0.000000	0.000000	3.000000	12.000000	0.000000
1434.075690	0.011887	0.565953	0.257077	79.559853	106.906036	154.146698	1.997958	0.000000	4.583466	0.000000	0.000000	0.000000	-0.020166	-0.100210	0.010981	0.000000	0.000000	3.000000	12.000000	0.000000
1434.079023	0.011887	0.565953	0.257077	79.552078	107.047478	154.296066	1.995351	0.000000	4.584602	0.000000	0.000000	0.000000	-0.020166	-0.100210	0.010981	0.000000	0.000000	3.000000	12.000000	0.000000
1434.082356	0.011820	0.565597	0.257101	79.552078	107.047478	154.296066	1.995351	0.000000	4.584602	0.000000	0.000000	0.000000	-0.020229	-0.106754	0.007271	0.000000	0.000000	3.000000	12.000000	0.000000
1434.085690	0.011820	0.565597	0.257101	79.552078	107.047478	154.296066	1.995351	0.000000	4.584602	0.000000	0.000000	0.000000	-0.020229	-0.106754	0.007271	0.000000	0.000000	3.000000	12.000000	0.000000
1434.089023	0.011820	0.565597	0.257101	79.544434	107.225487	154.481461	1.995351	0.000000	4.584602	0.000000	0.000000	0.000000	-0.020229	-0.106754	0.007271	0.000000	0.000000	3.000000	12.000000	0.000000
1434.092356	0.011820	0.565597	0.257101	79.544434	107.225487	154.481461	1.995351	0.000000	4.584602	0.000000	0.000000	0.000000	-0.020229	-0.106754	0.007271	0.000000	0.000000	3.000000	12.000000	0.000000
1434.095690	0.011752	0.565241	0.257125	79.544434	107.225487	154.481461	1.995351	0.000000	4.584602	0.000000	0.000000	0.000000	-0.020231	-0.106771	0.007217	0.000000	0.000000	3.000000	12.000000	0.000000
1434.099023	0.011684	0.564881	0.257118	79.534691	107.398956	154.663391	1.994181	0.000000	4.585111	0.000000	0.000000	0.000000	-0.020382	-0.108124	-0.001912	0.000000	0.000000	3.000000	12.000000	0.000000
1434.102356	0.011684	0.564881	0.257118	79.534691	107.398956	154.663391	1.994181	0.000000	4.585111	0.000000	0.000000	0.000000	-0.020382	-0.108124	-0.001912	0.000000	0.000000	3.000000	12.000000	0.000000
1434.105690	0.011684	0.564881	0.257118	79.534691	107.398956	154.663391	1.994181	0.000000	4.585111	0.000000	0.000000	0.000000	-0.020382	-0.108124	-0.001912	0.000000	0.000000	3.000000	12.000000	0.000000
1434.109023	0.011684	0.564881	0.257118	79.525803	107.550499	154.828568	1.992036	0.000000	4.586044	0.000000	0.000000	0.000000	-0.020382	-0.108124	-0.001912	0.000000	0.000000	3.000000	12.000000	0.000000
1434.112356	0.011548	0.564555	0.257077	79.525803	107.550499	154.828568	1.992036	0.000000	4.586044	0.000000	0.000000	0.000000	-0.040903	-0.097756	-0.012495	0.000000	0.000000	3.000000	12.000000	0.000000
1434.115690	0.011548	0.564555	0.257077	79.525803	107.550499	154.828568	1.992036	0.000000	4.586044	0.000000	0.000000	0.000000	-0.040903	-0.097756	-0.012495	0.000000	0.000000	3.000000	12.000000	0.000000
1434.119023	0.011548	0.564555	0.257077	79.515869	107.717880	155.009857	1.992036	0.000000	4.586044	0.000000	0.000000	0.000000	-0.040903	-0.097756	-0.012495	0.000000	0.000000	3.000000	12.000000	0.000000
1434.122356	0.011548	0.564555	0.257077	79.515869	107.717880	155.009857	1.992036	0.000000	4.586044	0.000000	0.000000	0.000000	-0.040903	-0.097756	-0.012495	0.000000	0.000000	3.000000	12.000000	0.000000
1434.125690	0.011378	0.564251	0.257048	79.515869	107.717880	155.009857	1.992036	0.000000	4.586044	0.000000	0.000000	0.000000	-0.051012	-0.091221	-0.008721	0.000000	0.000000	3.000000	12.000000	0.000000
1434.129023	0.011207	0.563982	0.256982	79.505890	107.882225	155.190826	1.990260	0.000000	4.586814	0.000000	0.000000	0.000000	-0.051178	-0.080868	-0.019624	0.000000	0.000000	3.000000	12.000000	0.000000
1434.132356	0.011207	0.563982	0.256982	79.505890	107.882225	155.190826	1.990260	0.000000	4.586814	0.000000	0.000000	0.000000	-0.051178	-0.080868	-0.019624	0.000000	0.000000	3.000000	12.000000	0.000000
1434.135690	0.011207	0.563982	0.256982	79.505890	107.882225	155.190826	1.990260	0.000000	4.586814	0.000000	0.000000	0.000000	-0.051178	-0.080868	-0.019624	0.000000	0.000000	3.000000	12.000000	0.000000
1434.139023	0.011207	0.563982	0.256982	79.496704	108.030121	155.355042	1.985757	0.000000	4.588766	0.000000	0.000000	0.000000	-0.051178	-0.080868	-0.019624	0.000000	0.000000	3.000000	12.000000	0.000000
1434.142356	0.011037	0.563673	0.256923	79.496704	108.030121	155.355042	1.985757	0.000000	4.588766	0.000000	0.000000	0.000000	-0.051142	-0.092550	-0.017916	0.000000	0.000000	3.000000	12.000000	0.000000
1434.145690	0.011037	0.563673	0.256923	79.496704	108.030121	155.355042	1.985757	0.000000	4.588766	0.000000	0.000000	0.000000	-0.051142	-0.092550	-0.017916	0.000000	0.000000	3.000000	12.000000	0.000000
1434.149023	0.011037	0.563673	0.256923	79.487411	108.177704	155.518982	1.985757	0.000000	4.588766	0.000000	0.000000	0.000000	-0.051142	-0.092550	-0.017916	0.000000	0.000000	3.000000	12.000000	0.000000
1434.152356	0.011037	0.563673	0.256923	79.487411	108.177704	155.518982	1.985757	0.000000	4.588766	0.000000	0.000000	0.000000	-0.051142	-0.092550	-0.017916	0.000000	0.000000	3.000000	12.000000	0.000000
1434.155690	0.010900	0.563443	0.256851	79.487411	108.177704	155.518982	1.985757	0.000000	4.588766	0.000000	0.000000	0.000000	-0.041018	-0.069118	-0.021614	0.000000	0.000000	3.000000	12.000000	0.000000
1434.159023	0.010900	0.563443	0.256851	79.478996	108.314369	155.666290	1.983580	0.000000	4.589707	0.000000	0.000000	0.000000	-0.041018	-0.069118	-0.021614	0.000000	0.000000	3.000000	12.000000	0.000000
1434.162356	0.010900	0.563443	0.256851	79.478996	108.314369	155.666290	1.983580	0.000000	4.589707	0.000000	0.000000	0.000000	-0.041018	-0.069118	-0.021614	0.000000	0.000000	3.000000	12.000000	0.000000
1434.165690	0.010900	0.563443	0.256851	79.478996	108.314369	155.666290	1.983580	0.000000	4.589707	0.000000	0.000000	0.000000	-0.041018	-0.069118	-0.021614	0.000000	0.000000	3.000000	12.000000	0.000000
1434.169023	0.010694	0.562978	0.256675	79.470528	108.450790	155.813354	1.981990	0.000000	4.590394	0.000000	0.000000	0.000000	-0.061816	-0.139533	-0.052748	0.000000	0.000000	3.000000	12.000000	0.000000
1434.172356	0.010694	0.562978	0.256675	79.470528	108.450790	155.813354	1.981990	0.000000	4.590394	0.000000	0.000000	0.000000	-0.061816	-0.139533	-0.052748	0.000000	0.000000	3.000000	12.000000	0.000000
1434.175690	0.010694	0.562978	0.256675	79.470528	108.450790	155.813354	1.981990	0.000000	4.590394	0.000000	0.000000	0.000000	-0.061816	-0.139533	-0.052748	0.000000	0.000000	3.000000	12.000000	0.000000
1434.179023	0.010694	0.562978	0.256675	79.461052	108.608490	155.976501	1.980028	0.000000	4.591240	0.000000	0.000000	0.000000	-0.061816	-0.139533	-0.052748	0.000000	0.000000	3.000000	12.000000	0.000000
1434.182356	0.010659	0.562726	0.256588	79.461052	108.608490	155.976501	1.980028	0.000000	4.591240	0.000000	0.000000	0.000000	-0.010555	-0.075608	-0.025871	0.000000	0.000000	3.000000	12.000000	0.000000
1434.185690	0.010659	0.562726	0.256588	79.461052	108.608490	155.976501	1.980028	0.000000	4.591240	0.000000	0.000000	0.000000	-0.010555	-0.075608	-0.025871	0.000000	0.000000	3.000000	12.000000	0.000000
1434.189023	0.010659	0.562726	0.256588	79.452415	108.752579	156.123077	1.980028	0.000000	4.591240	0.000000	0.000000	0.000000	-0.010555	-0.075608	-0.025871	0.000000	0.000000	3.000000	12.000000	0.000000
1434.192356	0.010659	0.562726	0.256588	79.452415	108.752579	156.123077	1.980028	0.000000	4.591240	0.000000	0.000000	0.000000	-0.010555	-0.075608	-0.025871	0.000000	0.000000	3.000000	12.000000	0.000000
1434.195690	0.010657	0.562552	0.256490	79.452415	108.752579	156.123077	1.980028	0.000000	4.591240	0.000000	0.000000	0.000000	-0.000441	-0.052172	-0.029513	0.000000	0.000000	3.000000	12.000000	0.000000
1434.199023	0.010657	0.562552	0.256490	79.444687	108.883148	156.253128	1.980058	0.000000	4.591227	0.000000	0.000000	0.000000	-0.000441	-0.052172	-0.029513	0.000000	0.000000	3.000000	12.000000	0.000000
1434.202356	0.010657	0.562552	0.256490	79.444687	108.883148	156.253128	1.980058	0.000000	4.591227	0.000000	0.000000	0.000000	-0.000441	-0.052172	-0.029513	0.000000	0.000000	3.000000	12.000000	0.000000
1434.205690	0.010657	0.562552	0.256490	79.444687	108.883148	156.253128	1.980058	0.000000	4.591227	0.000000	0.000000	0.000000	-0.000441	-0.052172	-0.029513	0.000000	0.000000	3.000000	12.000000	0.000000
1434.209023	0.010688	0.562256	0.256238	79.437897	108.994934	156.366821	1.980676	0.000000	4.590961	0.000000	0.000000	0.000000	0.009035	-0.088782	-0.075495	0.000000	0.000000	3.000000	12.000000	0.000000
1434.212356	0.010688	0.562256	0.256238	79.437897	108.994934	156.366821	1.980676	0.000000	4.590961	0.000000	0.000000	0.000000	0.009035	-0.088782	-0.075495	0.000000	0.000000	3.000000	12.000000	0.000000
1434.215690	0.010688	0.562256	0.256238	79.437897	108.994934	156.366821	1.980676	0.000000	4.590961	0.000000	0.000000	0.000000	0.009035	-0.088782	-0.075495	0.000000	0.000000	3.000000	12.000000	0.000000
1434.219023	0.010688	0.562256	0.256238	79.431038	109.106506	156.480347	1.982771	0.000000	4.590057	0.000000	0.000000	0.000000	0.009035	-0.088782	-0.075495	0.000000	0.000000	3.000000	12.000000	0.000000
1434.222356	0.010685	0.562190	0.256062	79.431038	109.106506	156.480347	1.982771	0.000000	4.590057	0.000000	0.000000	0.000000	-0.000794	-0.019758	-0.052972	0.000000	0.000000	3.000000	12.000000	0.000000
1434.225690	0.010685	0.562190	0.256062	79.431038	109.106506	156.480347	1.982771	0.000000	4.590057	0.000000	0.000000	0.000000	-0.000794	-0.019758	-0.052972	0.000000	0.000000	3.000000	12.000000	0.000000
1434.229023	0.010648	0.562141	0.255868	79.424149	109.215240	156.593735	1.982771	0.000000	4.590057	0.000000	0.000000	0.000000	-0.011030	-0.014556	-0.058258	0.000000	0.000000	3.000000	12.000000	0.000000
1434.232356	0.010648	0.562141	0.255868	79.424149	109.215240	156.593735	1.982771	0.000000	4.590057	0.000000	0.000000	0.000000	-0.011030	-0.014556	-0.058258	0.000000	0.000000	3.000000	12.000000	0.000000
1434.235690	0.010648	0.562141	0.255868	79.424149	109.215240	156.593735	1.982771	0.000000	4.590057	0.000000	0.000000	0.000000	-0.011030	-0.014556	-0.058258	0.000000	0.000000	3.000000	12.000000	0.000000
1434.239023	0.010648	0.562141	0.255868	79.417244	109.323830	156.706955	1.984596	0.000000	4.589268	0.000000	0.000000	0.000000	-0.011030	-0.014556	-0.058258	0.000000	0.000000	3.000000	12.000000	0.000000
1434.242356	0.010611	0.562110	0.255655	79.417244	109.323830	156.706955	1.984596	0.000000	4.589268	0.000000	0.000000	0.000000	-0.011105	-0.009412	-0.063716	0.000000	0.000000	3.000000	12.000000	0.000000
1434.245690	0.010611	0.562110	0.255655	79.417244	109.323830	156.706955	1.984596	0.000000	4.589268	0.000000	0.000000	0.000000	-0.011105	-0.009412	-0.063716	0.000000	0.000000	3.000000	12.000000	0.000000
1434.249023	0.010611	0.562110	0.255655	79.408379	109.459724	156.847549	1.984596	0.000000	4.589268	0.000000	0.000000	0.000000	-0.011105	-0.009412	-0.063716	0.000000	0.000000	3.000000	12.000000	0.000000
1434.252356	0.010611	0.562110	0.255655	79.408379	109.459724	156.847549	1.984596	0.000000	4.589268	0.000000	0.000000	0.000000	-0.011105	-0.009412	-0.063716	0.000000	0.000000	3.000000	12.000000	0.000000
1434.255690	0.010574	0.562057	0.255430	79.408379	109.459724	156.847549	1.984596	0.000000	4.589268	0.000000	0.000000	0.000000	-0.011155	-0.015919	-0.067452	0.000000	0.000000	3.000000	12.000000	0.000000
1434.259023	0.010574	0.562057	0.255430	79.400322	109.583763	156.976532	1.985425	0.000000	4.588909	0.000000	0.000000	0.000000	-0.011155	-0.015919	-0.067452	0.000000	0.000000	3.000000	12.000000	0.000000
1434.262356	0.010574	0.562057	0.255430	79.400322	109.583763	156.976532	1.985425	0.000000	4.588909	0.000000	0.000000	0.000000	-0.011155	-0.015919	-0.067452	0.000000	0.000000	3.000000	12.000000	0.000000
1434.265690	0.010574	0.562057	0.255430	79.400322	109.583763	156.976532	1.985425	0.000000	4.588909	0.000000	0.000000	0.000000	-0.011155	-0.015919	-0.067452	0.000000	0.000000	3.000000	12.000000	0.000000
1434.269023	0.010533	0.561985	0.254944	79.392288	109.710419	157.105377	1.986334	0.000000	4.588516	0.000000	0.000000	0.000000	-0.012310	-0.021519	-0.146030	0.000000	0.000000	3.000000	12.000000	0.000000
1434.272356	0.010533	0.561985	0.254944	79.392288	109.710419	157.105377	1.986334	0.000000	4.588516	0.000000	0.000000	0.000000	-0.012310	-0.021519	-0.146030	0.000000	0.000000	3.000000	12.000000	0.000000
1434.275690	0.010533	0.561985	0.254944	79.392288	109.710419	157.105377	1.986334	0.000000	4.588516	0.000000	0.000000	0.000000	-0.012310	-0.021519	-0.146030	0.000000	0.000000	3.000000	12.000000	0.000000
1434.279023	0.010495	0.561906	0.254676	79.382103	109.865692	157.266113	1.988905	0.000000	4.587402	0.000000	0.000000	0.000000	-0.011330	-0.023775	-0.080435	0.000000	0.000000	3.000000	12.000000	0.000000
1434.282356	0.010495	0.561906	0.254676	79.382103	109.865692	157.266113	1.988905	0.000000	4.587402	0.000000	0.000000	0.000000	-0.011330	-0.023775	-0.080435	0.000000	0.000000	3.000000	12.000000	0.000000
1434.285690	0.010495	0.561906	0.254676	79.382103	109.865692	157.266113	1.988905	0.000000	4.587402	0.000000	0.000000	0.000000	-0.011330	-0.023775	-0.080435	0.000000	0.000000	3.000000	12.000000	0.000000
1434.289023	0.010495	0.561906	0.254676	79.370811	110.039116	157.442581	1.990095	0.000000	4.586886	0.000000	0.000000	0.000000	-0.011330	-0.023775	-0.080435	0.000000	0.000000	3.000000	12.000000	0.000000
1434.292356	0.010490	0.561839	0.254358	79.370811	110.039116	157.442581	1.990095	0.000000	4.586886	0.000000	0.000000	0.000000	-0.001404	-0.019951	-0.095215	0.000000	0.000000	3.000000	12.000000	0.000000
1434.295690	0.010490	0.561839	0.254358	79.370811	110.039116	157.442581	1.990095	0.000000	4.586886	0.000000	0.000000	0.000000	-0.001404	-0.019951	-0.095215	0.000000	0.000000	3.000000	12.000000	0.000000
1434.299023	0.010490	0.561839	0.254358	79.356453	110.252342	157.661880	1.990095	0.000000	4.586886	0.000000	0.000000	0.000000	-0.001404	-0.019951	-0.095215	0.000000	0.000000	3.000000	12.000000	0.000000
1434.302356	0.010490	0.561839	0.254358	79.356453	110.252342	157.661880	1.990095	0.000000	4.586886	0.000000	0.000000	0.000000	-0.001404	-0.019951	-0.095215	0.000000	0.000000	3.000000	12.000000	0.000000
1434.305690	0.010417	0.561764	0.253980	79.356453	110.252342	157.661880	1.990095	0.000000	4.586886	0.000000	0.000000	0.000000	-0.021930	-0.022664	-0.113316	0.000000	0.000000	3.000000	12.000000	0.000000
1434.309023	0.010378	0.561684	0.253571	79.341797	110.466545	157.885376	1.992113	0.000000	4.586010	0.000000	0.000000	0.000000	-0.011922	-0.024032	-0.122737	0.000000	0.000000	3.000000	12.000000	0.000000
1434.312356	0.010378	0.561684	0.253571	79.341797	110.466545	157.885376	1.992113	0.000000	4.586010	0.000000	0.000000	0.000000	-0.011922	-0.024032	-0.122737	0.000000	0.000000	3.000000	12.000000	0.000000
1434.315690	0.010378	0.561684	0.253571	79.341797	110.466545	157.885376	1.992113	0.000000	4.586010	0.000000	0.000000	0.000000	-0.011922	-0.024032	-0.122737	0.000000	0.000000	3.000000	12.000000	0.000000
1434.319023	0.010378	0.561684	0.253571	79.326958	110.680069	158.108200	1.995595	0.000000	4.584496	0.000000	0.000000	0.000000	-0.011922	-0.024032	-0.122737	0.000000	0.000000	3.000000	12.000000	0.000000
1434.322356	0.010303	0.561616	0.253114	79.326958	110.680069	158.108200	1.995595	0.000000	4.584496	0.000000	0.000000	0.000000	-0.022240	-0.020232	-0.137333	0.000000	0.000000	3.000000	12.000000	0.000000
1434.325690	0.010303	0.561616	0.253114	79.326958	110.680069	158.108200	1.995595	0.000000	4.584496	0.000000	0.000000	0.000000	-0.022240	-0.020232	-0.137333	0.000000	0.000000	3.000000	12.000000	0.000000
1434.329023	0.010303	0.561616	0.253114	79.309883	110.924248	158.362213	1.995595	0.000000	4.584496	0.000000	0.000000	0.000000	-0.022240	-0.020232	-0.137333	0.000000	0.000000	3.000000	12.000000	0.000000
1434.332356	0.010303	0.561616	0.253114	79.309883	110.924248	158.362213	1.995595	0.000000	4.584496	0.000000	0.000000	0.000000	-0.022240	-0.020232	-0.137333	0.000000	0.000000	3.000000	12.000000	0.000000
1434.335690	0.010229	0.561583	0.252619	79.309883	110.924248	158.362213	1.995595	0.000000	4.584496	0.000000	0.000000	0.000000	-0.022373	-0.009969	-0.148384	0.000000	0.000000	3.000000	12.000000	0.000000
1434.339023	0.010154	0.561567	0.252106	79.293655	111.152016	158.599548	1.997500	0.000000	4.583666	0.000000	0.000000	0.000000	-0.022425	-0.004862	-0.154005	0.000000	0.000000	3.000000	12.000000	0.000000
1434.342356	0.010154	0.561567	0.252106	79.293655	111.152016	158.599548	1.997500	0.000000	4.583666	0.000000	0.000000	0.000000	-0.022425	-0.004862	-0.154005	0.000000	0.000000	3.000000	12.000000	0.000000
1434.345690	0.010154	0.561567	0.252106	79.293655	111.152016	158.599548	1.997500	0.000000	4.583666	0.000000	0.000000	0.000000	-0.022425	-0.004862	-0.154005	0.000000	0.000000	3.000000	12.000000	0.000000
1434.349023	0.010154	0.561567	0.252106	79.275360	111.374138	158.832367	2.001927	0.000000	4.581734	0.000000	0.000000	0.000000	-0.022425	-0.004862	-0.154005	0.000000	0.000000	3.000000	12.000000	0.000000
1434.352356	0.010080	0.561533	0.251610	79.275360	111.374138	158.832367	2.001927	0.000000	4.581734	0.000000	0.000000	0.000000	-0.022321	-0.010051	-0.148710	0.000000	0.000000	3.000000	12.000000	0.000000
1434.355690	0.010080	0.561533	0.251610	79.275360	111.374138	158.832367	2.001927	0.000000	4.581734	0.000000	0.000000	0.000000	-0.022321	-0.010051	-0.148710	0.000000	0.000000	3.000000	12.000000	0.000000
1434.359023	0.010080	0.561533	0.251610	79.259880	111.587784	159.052551	2.001927	0.000000	4.581734	0.000000	0.000000	0.000000	-0.022321	-0.010051	-0.148710	0.000000	0.000000	3.000000	12.000000	0.000000
1434.362356	0.010080	0.561533	0.251610	79.259880	111.587784	159.052551	2.001927	0.000000	4.581734	0.000000	0.000000	0.000000	-0.022321	-0.010051	-0.148710	0.000000	0.000000	3.000000	12.000000	0.000000
1434.365690	0.010039	0.561521	0.251126	79.259880	111.587784	159.052551	2.001927	0.000000	4.581734	0.000000	0.000000	0.000000	-0.012155	-0.003609	-0.145262	0.000000	0.000000	3.000000	12.000000	0.000000
1434.369023	0.010033	0.561514	0.250671	79.245377	111.788086	159.256439	2.004101	0.000000	4.580784	0.000000	0.000000	0.000000	-0.001932	-0.002304	-0.136324	0.000000	0.000000	3.000000	12.000000	0.000000
1434.372356	0.010033	0.561514	0.250671	79.245377	111.788086	159.256439	2.004101	0.000000	4.580784	0.000000	0.000000	0.000000	-0.001932	-0.002304	-0.136324	0.000000	0.000000	3.000000	12.000000	0.000000
1434.375690	0.010033	0.561514	0.250671	79.245377	111.788086	159.256439	2.004101	0.000000	4.580784	0.000000	0.000000	0.000000	-0.001932	-0.002304	-0.136324	0.000000	0.000000	3.000000	12.000000	0.000000
1434.379023	0.010033	0.561514	0.250671	79.231880	111.975243	159.444168	2.009674	0.000000	4.578341	0.000000	0.000000	0.000000	-0.001932	-0.002304	-0.136324	0.000000	0.000000	3.000000	12.000000	0.000000
1434.382356	0.010094	0.561493	0.250264	79.231880	111.975243	159.444168	2.009674	0.000000	4.578341	0.000000	0.000000	0.000000	0.018424	-0.006095	-0.122027	0.000000	0.000000	3.000000	12.000000	0.000000
1434.385690	0.010094	0.561493	0.250264	79.231880	111.975243	159.444168	2.009674	0.000000	4.578341	0.000000	0.000000	0.000000	0.018424	-0.006095	-0.122027	0.000000	0.000000	3.000000	12.000000	0.000000
1434.389023	0.010094	0.561493	0.250264	79.220573	112.136711	159.600220	2.009674	0.000000	4.578341	0.000000	0.000000	0.000000	0.018424	-0.006095	-0.122027	0.000000	0.000000	3.000000	12.000000	0.000000
1434.392356	0.010094	0.561493	0.250264	79.220573	112.136711	159.600220	2.009674	0.000000	4.578341	0.000000	0.000000	0.000000	0.018424	-0.006095	-0.122027	0.000000	0.000000	3.000000	12.000000	0.000000
1434.395690	0.010156	0.561478	0.249888	79.220573	112.136711	159.600220	2.009674	0.000000	4.578341	0.000000	0.000000	0.000000	0.018532	-0.004739	-0.112889	0.000000	0.000000	3.000000	12.000000	0.000000
1434.399023	0.010252	0.561505	0.249536	79.207306	112.292908	159.752106	2.013353	0.000000	4.576725	0.000000	0.000000	0.000000	0.028683	0.008166	-0.105587	0.000000	0.000000	3.000000	12.000000	0.000000
1434.402356	0.010252	0.561505	0.249536	79.207306	112.292908	159.752106	2.013353	0.000000	4.576725	0.000000	0.000000	0.000000	0.028683	0.008166	-0.105587	0.000000	0.000000	3.000000	12.000000	0.000000
1434.405690	0.010252	0.561505	0.249536	79.207306	112.292908	159.752106	2.013353	0.000000	4.576725	0.000000	0.000000	0.000000	0.028683	0.008166	-0.105587	0.000000	0.000000	3.000000	12.000000	0.000000
1434.409023	0.010252	0.561505	0.249536	79.196953	112.441147	159.891953	2.020687	0.000000	4.573492	0.000000	0.000000	0.000000	0.028683	0.008166	-0.105587	0.000000	0.000000	3.000000	12.000000	0.000000
1434.412356	0.010381	0.561515	0.249202	79.196953	112.441147	159.891953	2.020687	0.000000	4.573492	0.000000	0.000000	0.000000	0.038792	0.003015	-0.100335	0.000000	0.000000	3.000000	12.000000	0.000000
1434.415690	0.010381	0.561515	0.249202	79.196953	112.441147	159.891953	2.020687	0.000000	4.573492	0.000000	0.000000	0.000000	0.038792	0.003015	-0.100335	0.000000	0.000000	3.000000	12.000000	0.000000
1434.419023	0.010381	0.561515	0.249202	79.187698	112.571251	160.016083	2.020687	0.000000	4.573492	0.000000	0.000000	0.000000	0.038792	0.003015	-0.100335	0.000000	0.000000	3.000000	12.000000	0.000000
1434.422356	0.010381	0.561515	0.249202	79.187698	112.571251	160.016083	2.020687	0.000000	4.573492	0.000000	0.000000	0.000000	0.038792	0.003015	-0.100335	0.000000	0.000000	3.000000	12.000000	0.000000
1434.425690	0.010510	0.561546	0.248880	79.187698	112.571251	160.016083	2.020687	0.000000	4.573492	0.000000	0.000000	0.000000	0.038810	0.009460	-0.096623	0.000000	0.000000	3.000000	12.000000	0.000000
1434.429023	0.010606	0.561539	0.248564	79.177254	112.719025	160.155472	2.024939	0.000000	4.571610	0.000000	0.000000	0.000000	0.028747	-0.002124	-0.094840	0.000000	0.000000	3.000000	12.000000	0.000000
1434.432356	0.010606	0.561539	0.248564	79.177254	112.719025	160.155472	2.024939	0.000000	4.571610	0.000000	0.000000	0.000000	0.028747	-0.002124	-0.094840	0.000000	0.000000	3.000000	12.000000	0.000000
1434.435690	0.010606	0.561539	0.248564	79.177254	112.719025	160.155472	2.024939	0.000000	4.571610	0.000000	0.000000	0.000000	0.028747	-0.002124	-0.094840	0.000000	0.000000	3.000000	12.000000	0.000000
1434.439023	0.010606	0.561539	0.248564	79.167877	112.845894	160.279099	2.032739	0.000000	4.568148	0.000000	0.000000	0.000000	0.028747	-0.002124	-0.094840	0.000000	0.000000	3.000000	12.000000	0.000000
1434.442356	0.010702	0.561571	0.248242	79.167877	112.845894	160.279099	2.032739	0.000000	4.568148	0.000000	0.000000	0.000000	0.028693	0.009416	-0.096613	0.000000	0.000000	3.000000	12.000000	0.000000
1434.445690	0.010702	0.561571	0.248242	79.167877	112.845894	160.279099	2.032739	0.000000	4.568148	0.000000	0.000000	0.000000	0.028693	0.009416	-0.096613	0.000000	0.000000	3.000000	12.000000	0.000000
1434.449023	0.010702	0.561571	0.248242	79.157303	112.987732	160.417984	2.032739	0.000000	4.568148	0.000000	0.000000	0.000000	0.028693	0.009416	-0.096613	0.000000	0.000000	3.000000	12.000000	0.000000
1434.452356	0.010702	0.561571	0.248242	79.157303	112.987732	160.417984	2.032739	0.000000	4.568148	0.000000	0.000000	0.000000	0.028693	0.009416	-0.096613	0.000000	0.000000	3.000000	12.000000	0.000000
1434.455690	0.010764	0.561563	0.247925	79.157303	112.987732	160.417984	2.032739	0.000000	4.568148	0.000000	0.000000	0.000000	0.018649	-0.002187	-0.094816	0.000000	0.000000	3.000000	12.000000	0.000000
1434.459023	0.010764	0.561563	0.247925	79.146706	113.129333	160.556610	2.036407	0.000000	4.566514	0.000000	0.000000	0.000000	0.018649	-0.002187	-0.094816	0.000000	0.000000	3.000000	12.000000	0.000000
1434.462356	0.010764	0.561563	0.247925	79.146706	113.129333	160.556610	2.036407	0.000000	4.566514	0.000000	0.000000	0.000000	0.018649	-0.002187	-0.094816	0.000000	0.000000	3.000000	12.000000	0.000000
1434.465690	0.010764	0.561563	0.247925	79.146706	113.129333	160.556610	2.036407	0.000000	4.566514	0.000000	0.000000	0.000000	0.018649	-0.002187	-0.094816	0.000000	0.000000	3.000000	12.000000	0.000000
1434.469023	0.010822	0.561498	0.247349	79.135971	113.267929	160.694962	2.039526	0.000000	4.565121	0.000000	0.000000	0.000000	0.017430	-0.019652	-0.173007	0.000000	0.000000	3.000000	12.000000	0.000000
1434.472356	0.010822	0.561498	0.247349	79.135971	113.267929	160.694962	2.039526	0.000000	4.565121	0.000000	0.000000	0.000000	0.017430	-0.019652	-0.173007	0.000000	0.000000	3.000000	12.000000	0.000000
1434.475690	0.010822	0.561498	0.247349	79.135971	113.267929	160.694962	2.039526	0.000000	4.565121	0.000000	0.000000	0.000000	0.017430	-0.019652	-0.173007	0.000000	0.000000	3.000000	12.000000	0.000000
1434.479023	0.010822	0.561498	0.247349	79.126434	113.391174	160.817688	2.044381	0.000000	4.562949	0.000000	0.000000	0.000000	0.017430	-0.019652	-0.173007	0.000000	0.000000	3.000000	12.000000	0.000000
1434.482356	0.010852	0.561461	0.247100	79.126434	113.391174	160.817688	2.044381	0.000000	4.562949	0.000000	0.000000	0.000000	0.008887	-0.011024	-0.074533	0.000000	0.000000	3.000000	12.000000	0.000000
1434.485690	0.010852	0.561461	0.247100	79.126434	113.391174	160.817688	2.044381	0.000000	4.562949	0.000000	0.000000	0.000000	0.008887	-0.011024	-0.074533	0.000000	0.000000	3.000000	12.000000	0.000000
1434.489023	0.010852	0.561461	0.247100	79.116798	113.511452	160.940201	2.044381	0.000000	4.562949	0.000000	0.000000	0.000000	0.008887	-0.011024	-0.074533	0.000000	0.000000	3.000000	12.000000	0.000000
1434.492356	0.010852	0.561461	0.247100	79.116798	113.511452	160.940201	2.044381	0.000000	4.562949	0.000000	0.000000	0.000000	0.008887	-0.011024	-0.074533	0.000000	0.000000	3.000000	12.000000	0.000000
1434.495690	0.010848	0.561408	0.246871	79.116798	113.511452	160.940201	2.044381	0.000000	4.562949	0.000000	0.000000	0.000000	-0.001062	-0.016104	-0.068911	0.000000	0.000000	3.000000	12.000000	0.000000
1434.499023	0.010848	0.561408	0.246871	79.107162	113.634315	161.062515	2.046547	0.000000	4.561978	0.000000	0.000000	0.000000	-0.001062	-0.016104	-0.068911	0.000000	0.000000	3.000000	12.000000	0.000000
1434.502356	0.010848	0.561408	0.246871	79.107162	113.634315	161.062515	2.046547	0.000000	4.561978	0.000000	0.000000	0.000000	-0.001062	-0.016104	-0.068911	0.000000	0.000000	3.000000	12.000000	0.000000
1434.505690	0.010848	0.561408	0.246871	79.107162	113.634315	161.062515	2.046547	0.000000	4.561978	0.000000	0.000000	0.000000	-0.001062	-0.016104	-0.068911	0.000000	0.000000	3.000000	12.000000	0.000000
1434.509023	0.010908	0.561283	0.246428	79.096222	113.771881	161.199844	2.048078	0.000000	4.561291	0.000000	0.000000	0.000000	0.018001	-0.037273	-0.132734	0.000000	0.000000	3.000000	12.000000	0.000000
1434.512356	0.010908	0.561283	0.246428	79.096222	113.771881	161.199844	2.048078	0.000000	4.561291	0.000000	0.000000	0.000000	0.018001	-0.037273	-0.132734	0.000000	0.000000	3.000000	12.000000	0.000000
1434.515690	0.010908	0.561283	0.246428	79.096222	113.771881	161.199844	2.048078	0.000000	4.561291	0.000000	0.000000	0.000000	0.018001	-0.037273	-0.132734	0.000000	0.000000	3.000000	12.000000	0.000000
1434.519023	0.010871	0.561165	0.246161	79.084023	113.918724	161.352158	2.052060	0.000000	4.559501	0.000000	0.000000	0.000000	-0.011263	-0.035457	-0.080287	0.000000	0.000000	3.000000	12.000000	0.000000
1434.522356	0.010871	0.561165	0.246161	79.084023	113.918724	161.352158	2.052060	0.000000	4.559501	0.000000	0.000000	0.000000	-0.011263	-0.035457	-0.080287	0.000000	0.000000	3.000000	12.000000	0.000000
1434.525690	0.010871	0.561165	0.246161	79.084023	113.918724	161.352158	2.052060	0.000000	4.559501	0.000000	0.000000	0.000000	-0.011263	-0.035457	-0.080287	0.000000	0.000000	3.000000	12.000000	0.000000
1434.529023	0.010871	0.561165	0.246161	79.069298	114.095009	161.534454	2.053337	0.000000	4.558926	0.000000	0.000000	0.000000	-0.011263	-0.035457	-0.080287	0.000000	0.000000	3.000000	12.000000	0.000000
1434.532356	0.010833	0.561042	0.245862	79.069298	114.095009	161.534454	2.053337	0.000000	4.558926	0.000000	0.000000	0.000000	-0.011400	-0.036839	-0.089666	0.000000	0.000000	3.000000	12.000000	0.000000
1434.535690	0.010833	0.561042	0.245862	79.069298	114.095009	161.534454	2.053337	0.000000	4.558926	0.000000	0.000000	0.000000	-0.011400	-0.036839	-0.089666	0.000000	0.000000	3.000000	12.000000	0.000000
1434.539023	0.010833	0.561042	0.245862	79.051933	114.297775	161.746506	2.053337	0.000000	4.558926	0.000000	0.000000	0.000000	-0.011400	-0.036839	-0.089666	0.000000	0.000000	3.000000	12.000000	0.000000
1434.542356	0.010833	0.561042	0.245862	79.051933	114.297775	161.746506	2.053337	0.000000	4.558926	0.000000	0.000000	0.000000	-0.011400	-0.036839	-0.089666	0.000000	0.000000	3.000000	12.000000	0.000000
1434.545690	0.010761	0.560855	0.245525	79.051933	114.297775	161.746506	2.053337	0.000000	4.558926	0.000000	0.000000	0.000000	-0.021576	-0.056162	-0.101033	0.000000	0.000000	3.000000	12.000000	0.000000
1434.549023	0.010621	0.560702	0.245152	79.033173	114.511932	161.972977	2.054826	0.000000	4.558255	0.000000	0.000000	0.000000	-0.041731	-0.045993	-0.111867	0.000000	0.000000	3.000000	12.000000	0.000000
1434.552356	0.010621	0.560702	0.245152	79.033173	114.511932	161.972977	2.054826	0.000000	4.558255	0.000000	0.000000	0.000000	-0.041731	-0.045993	-0.111867	0.000000	0.000000	3.000000	12.000000	0.000000
1434.555690	0.010621	0.560702	0.245152	79.033173	114.511932	161.972977	2.054826	0.000000	4.558255	0.000000	0.000000	0.000000	-0.041731	-0.045993	-0.111867	0.000000	0.000000	3.000000	12.000000	0.000000
1434.559023	0.010621	0.560702	0.245152	79.012993	114.737373	162.213684	2.056508	0.000000	4.557497	0.000000	0.000000	0.000000	-0.041731	-0.045993	-0.111867	0.000000	0.000000	3.000000	12.000000	0.000000
1434.562356	0.010515	0.560561	0.244729	79.012993	114.737373	162.213684	2.056508	0.000000	4.557497	0.000000	0.000000	0.000000	-0.031916	-0.042299	-0.127008	0.000000	0.000000	3.000000	12.000000	0.000000
1434.565690	0.010515	0.560561	0.244729	79.012993	114.737373	162.213684	2.056508	0.000000	4.557497	0.000000	0.000000	0.000000	-0.031916	-0.042299	-0.127008	0.000000	0.000000	3.000000	12.000000	0.000000
1434.569023	0.010515	0.560561	0.244729	78.993935	114.947289	162.438599	2.056508	0.000000	4.557497	0.000000	0.000000	0.000000	-0.031916	-0.042299	-0.127008	0.000000	0.000000	3.000000	12.000000	0.000000
1434.572356	0.010515	0.560561	0.244729	78.993935	114.947289	162.438599	2.056508	0.000000	4.557497	0.000000	0.000000	0.000000	-0.031916	-0.042299	-0.127008	0.000000	0.000000	3.000000	12.000000	0.000000
1434.575690	0.010376	0.560441	0.244318	78.993935	114.947289	162.438599	2.056508	0.000000	4.557497	0.000000	0.000000	0.000000	-0.041814	-0.035825	-0.123157	0.000000	0.000000	3.000000	12.000000	0.000000
1434.579023	0.010303	0.560382	0.243913	78.968681	115.125603	162.630661	2.057817	0.000000	4.556906	0.000000	0.000000	0.000000	-0.021769	-0.017935	-0.121426	0.000000	0.000000	3.000000	12.000000	0.000000
1434.582356	0.010303	0.560382	0.243913	78.968681	115.125603	162.630661	2.057817	0.000000	4.556906	0.000000	0.000000	0.000000	-0.021769	-0.017935	-0.121426	0.000000	0.000000	3.000000	12.000000	0.000000
1434.585690	0.010303	0.560382	0.243913	78.968681	115.125603	162.630661	2.057817	0.000000	4.556906	0.000000	0.000000	0.000000	-0.021769	-0.017935	-0.121426	0.000000	0.000000	3.000000	12.000000	0.000000
1434.589023	0.010303	0.560382	0.243913	78.933258	115.238884	162.762161	2.060241	0.000000	4.555810	0.000000	0.000000	0.000000	-0.021769	-0.017935	-0.121426	0.000000	0.000000	3.000000	12.000000	0.000000
1434.592356	0.010297	0.560339	0.243489	78.933258	115.238884	162.762161	2.060241	0.000000	4.555810	0.000000	0.000000	0.000000	-0.001872	-0.012872	-0.127366	0.000000	0.000000	3.000000	12.000000	0.000000
1434.595690	0.010297	0.560339	0.243489	78.933258	115.238884	162.762161	2.060241	0.000000	4.555810	0.000000	0.000000	0.000000	-0.001872	-0.012872	-0.127366	0.000000	0.000000	3.000000	12.000000	0.000000
1434.599023	0.010297	0.560339	0.243489	78.899628	115.364983	162.897217	2.060241	0.000000	4.555810	0.000000	0.000000	0.000000	-0.001872	-0.012872	-0.127366	0.000000	0.000000	3.000000	12.000000	0.000000
1434.602356	0.010297	0.560339	0.243489	78.899628	115.364983	162.897217	2.060241	0.000000	4.555810	0.000000	0.000000	0.000000	-0.001872	-0.012872	-0.127366	0.000000	0.000000	3.000000	12.000000	0.000000
1434.605690	0.010324	0.560355	0.243071	78.899628	115.364983	162.897217	2.060241	0.000000	4.555810	0.000000	0.000000	0.000000	0.008131	0.005020	-0.125469	0.000000	0.000000	3.000000	12.000000	0.000000
1434.609023	0.010450	0.560329	0.242625	78.880379	115.536270	163.065887	2.063125	0.000000	4.554505	0.000000	0.000000	0.000000	0.037902	-0.007897	-0.133713	0.000000	0.000000	3.000000	12.000000	0.000000
1434.612356	0.010450	0.560329	0.242625	78.880379	115.536270	163.065887	2.063125	0.000000	4.554505	0.000000	0.000000	0.000000	0.037902	-0.007897	-0.133713	0.000000	0.000000	3.000000	12.000000	0.000000
1434.615690	0.010450	0.560329	0.242625	78.880379	115.536270	163.065887	2.063125	0.000000	4.554505	0.000000	0.000000	0.000000	0.037902	-0.007897	-0.133713	0.000000	0.000000	3.000000	12.000000	0.000000
1434.619023	0.010450	0.560329	0.242625	78.861977	115.749359	163.271988	2.071600	0.000000	4.550656	0.000000	0.000000	0.000000	0.037902	-0.007897	-0.133713	0.000000	0.000000	3.000000	12.000000	0.000000
1434.622356	0.010576	0.560319	0.242160	78.861977	115.749359	163.271988	2.071600	0.000000	4.550656	0.000000	0.000000	0.000000	0.037766	-0.002886	-0.139394	0.000000	0.000000	3.000000	12.000000	0.000000
1434.625690	0.010576	0.560319	0.242160	78.861977	115.749359	163.271988	2.071600	0.000000	4.550656	0.000000	0.000000	0.000000	0.037766	-0.002886	-0.139394	0.000000	0.000000	3.000000	12.000000	0.000000
1434.629023	0.010576	0.560319	0.242160	78.843468	115.961830	163.477448	2.071600	0.000000	4.550656	0.000000	0.000000	0.000000	0.037766	-0.002886	-0.139394	0.000000	0.000000	3.000000	12.000000	0.000000
1434.632356	0.010576	0.560319	0.242160	78.843468	115.961830	163.477448	2.071600	0.000000	4.550656	0.000000	0.000000	0.000000	0.037766	-0.002886	-0.139394	0.000000	0.000000	3.000000	12.000000	0.000000
1434.635690	0.010668	0.560284	0.241651	78.843468	115.961830	163.477448	2.071600	0.000000	4.550656	0.000000	0.000000	0.000000	0.027555	-0.010738	-0.152645	0.000000	0.000000	3.000000	12.000000	0.000000
1434.639023	0.010759	0.560255	0.241061	78.820831	116.213867	163.726013	2.076848	0.000000	4.548264	0.000000	0.000000	0.000000	0.027134	-0.008541	-0.177206	0.000000	0.000000	3.000000	12.000000	0.000000
1434.642356	0.010759	0.560255	0.241061	78.820831	116.213867	163.726013	2.076848	0.000000	4.548264	0.000000	0.000000	0.000000	0.027134	-0.008541	-0.177206	0.000000	0.000000	3.000000	12.000000	0.000000
1434.645690	0.010759	0.560255	0.241061	78.820831	116.213867	163.726013	2.076848	0.000000	4.548264	0.000000	0.000000	0.000000	0.027134	-0.008541	-0.177206	0.000000	0.000000	3.000000	12.000000	0.000000
1434.649023	0.010759	0.560255	0.241061	78.796600	116.476418	163.988129	2.087515	0.000000	4.543377	0.000000	0.000000	0.000000	0.027134	-0.008541	-0.177206	0.000000	0.000000	3.000000	12.000000	0.000000
1434.652356	0.010815	0.560222	0.240438	78.796600	116.476418	163.988129	2.087515	0.000000	4.543377	0.000000	0.000000	0.000000	0.016998	-0.009973	-0.186705	0.000000	0.000000	3.000000	12.000000	0.000000
1434.655690	0.010815	0.560222	0.240438	78.796600	116.476418	163.988129	2.087515	0.000000	4.543377	0.000000	0.000000	0.000000	0.016998	-0.009973	-0.186705	0.000000	0.000000	3.000000	12.000000	0.000000
1434.659023	0.010804	0.560153	0.239709	78.768051	116.774994	164.292496	2.087515	0.000000	4.543377	0.000000	0.000000	0.000000	-0.003393	-0.020650	-0.218857	0.000000	0.000000	3.000000	12.000000	0.000000
1434.662356	0.010804	0.560153	0.239709	78.768051	116.774994	164.292496	2.087515	0.000000	4.543377	0.000000	0.000000	0.000000	-0.003393	-0.020650	-0.218857	0.000000	0.000000	3.000000	12.000000	0.000000
1434.665690	0.010804	0.560153	0.239709	78.768051	116.774994	164.292496	2.087515	0.000000	4.543377	0.000000	0.000000	0.000000	-0.003393	-0.020650	-0.218857	0.000000	0.000000	3.000000	12.000000	0.000000
1434.669023	0.010804	0.560153	0.239709	78.737816	117.083435	164.609741	2.097929	0.000000	4.538579	0.000000	0.000000	0.000000	-0.003393	-0.020650	-0.218857	0.000000	0.000000	3.000000	12.000000	0.000000
1434.672356	0.010759	0.560117	0.238942	78.737816	117.083435	164.609741	2.097929	0.000000	4.538579	0.000000	0.000000	0.000000	-0.013484	-0.010690	-0.230175	0.000000	0.000000	3.000000	12.000000	0.000000
1434.675690	0.010759	0.560117	0.238942	78.737816	117.083435	164.609741	2.097929	0.000000	4.538579	0.000000	0.000000	0.000000	-0.013484	-0.010690	-0.230175	0.000000	0.000000	3.000000	12.000000	0.000000
1434.679023	0.010680	0.560093	0.238123	78.704460	117.418182	164.953873	2.097929	0.000000	4.538579	0.000000	0.000000	0.000000	-0.023602	-0.007211	-0.245441	0.000000	0.000000	3.000000	12.000000	0.000000
1434.682356	0.010680	0.560093	0.238123	78.704460	117.418182	164.953873	2.097929	0.000000	4.538579	0.000000	0.000000	0.000000	-0.023602	-0.007211	-0.245441	0.000000	0.000000	3.000000	12.000000	0.000000
1434.685690	0.010680	0.560093	0.238123	78.704460	117.418182	164.953873	2.097929	0.000000	4.538579	0.000000	0.000000	0.000000	-0.023602	-0.007211	-0.245441	0.000000	0.000000	3.000000	12.000000	0.000000
1434.689023	0.010680	0.560093	0.238123	78.669304	117.762161	165.310211	2.107482	0.000000	4.534150	0.000000	0.000000	0.000000	-0.023602	-0.007211	-0.245441	0.000000	0.000000	3.000000	12.000000	0.000000
1434.692356	0.010633	0.560055	0.237209	78.669304	117.762161	165.310211	2.107482	0.000000	4.534150	0.000000	0.000000	0.000000	-0.014107	-0.011578	-0.274485	0.000000	0.000000	3.000000	12.000000	0.000000
1434.695690	0.010633	0.560055	0.237209	78.669304	117.762161	165.310211	2.107482	0.000000	4.534150	0.000000	0.000000	0.000000	-0.014107	-0.011578	-0.274485	0.000000	0.000000	3.000000	12.000000	0.000000
1434.699023	0.010619	0.559995	0.236278	78.630814	118.137085	165.692612	2.107482	0.000000	4.534150	0.000000	0.000000	0.000000	-0.004273	-0.018099	-0.279054	0.000000	0.000000	3.000000	12.000000	0.000000
1434.702356	0.010619	0.559995	0.236278	78.630814	118.137085	165.692612	2.107482	0.000000	4.534150	0.000000	0.000000	0.000000	-0.004273	-0.018099	-0.279054	0.000000	0.000000	3.000000	12.000000	0.000000
1434.705690	0.010619	0.559995	0.236278	78.630814	118.137085	165.692612	2.107482	0.000000	4.534150	0.000000	0.000000	0.000000	-0.004273	-0.018099	-0.279054	0.000000	0.000000	3.000000	12.000000	0.000000
1434.709023	0.010619	0.559995	0.236278	78.588966	118.534195	166.100464	2.120025	0.000000	4.528299	0.000000	0.000000	0.000000	-0.004273	-0.018099	-0.279054	0.000000	0.000000	3.000000	12.000000	0.000000
1434.712356	0.010571	0.559924	0.235283	78.588966	118.534195	166.100464	2.120025	0.000000	4.528299	0.000000	0.000000	0.000000	-0.014434	-0.021079	-0.298482	0.000000	0.000000	3.000000	12.000000	0.000000
1434.715690	0.010571	0.559924	0.235283	78.588966	118.534195	166.100464	2.120025	0.000000	4.528299	0.000000	0.000000	0.000000	-0.014434	-0.021079	-0.298482	0.000000	0.000000	3.000000	12.000000	0.000000
1434.719023	0.010587	0.559823	0.234209	78.542122	118.974655	166.547089	2.120025	0.000000	4.528299	0.000000	0.000000	0.000000	0.004927	-0.030429	-0.322413	0.000000	0.000000	3.000000	12.000000	0.000000
1434.722356	0.010587	0.559823	0.234209	78.542122	118.974655	166.547089	2.120025	0.000000	4.528299	0.000000	0.000000	0.000000	0.004927	-0.030429	-0.322413	0.000000	0.000000	3.000000	12.000000	0.000000
1434.725690	0.010587	0.559823	0.234209	78.542122	118.974655	166.547089	2.120025	0.000000	4.528299	0.000000	0.000000	0.000000	0.004927	-0.030429	-0.322413	0.000000	0.000000	3.000000	12.000000	0.000000
1434.729023	0.010570	0.559712	0.233068	78.494415	119.412666	166.994431	2.134854	0.000000	4.521327	0.000000	0.000000	0.000000	-0.005238	-0.033411	-0.342108	0.000000	0.000000	3.000000	12.000000	0.000000
1434.732356	0.010570	0.559712	0.233068	78.494415	119.412666	166.994431	2.134854	0.000000	4.521327	0.000000	0.000000	0.000000	-0.005238	-0.033411	-0.342108	0.000000	0.000000	3.000000	12.000000	0.000000
1434.735690	0.010570	0.559712	0.233068	78.494415	119.412666	166.994431	2.134854	0.000000	4.521327	0.000000	0.000000	0.000000	-0.005238	-0.033411	-0.342108	0.000000	0.000000	3.000000	12.000000	0.000000
1434.739023	0.010552	0.559573	0.231880	78.440178	119.896729	167.488464	2.143107	0.000000	4.517421	0.000000	0.000000	0.000000	-0.005458	-0.041409	-0.356434	0.000000	0.000000	3.000000	12.000000	0.000000
1434.742356	0.010552	0.559573	0.231880	78.440178	119.896729	167.488464	2.143107	0.000000	4.517421	0.000000	0.000000	0.000000	-0.005458	-0.041409	-0.356434	0.000000	0.000000	3.000000	12.000000	0.000000
1434.745690	0.010552	0.559573	0.231880	78.440178	119.896729	167.488464	2.143107	0.000000	4.517421	0.000000	0.000000	0.000000	-0.005458	-0.041409	-0.356434	0.000000	0.000000	3.000000	12.000000	0.000000
1434.749023	0.010532	0.559463	0.230620	78.385818	120.355232	167.958923	2.151770	0.000000	4.513301	0.000000	0.000000	0.000000	-0.005791	-0.033138	-0.378199	0.000000	0.000000	3.000000	12.000000	0.000000
1434.752356	0.010532	0.559463	0.230620	78.385818	120.355232	167.958923	2.151770	0.000000	4.513301	0.000000	0.000000	0.000000	-0.005791	-0.033138	-0.378199	0.000000	0.000000	3.000000	12.000000	0.000000
1434.755690	0.010532	0.559463	0.230620	78.385818	120.355232	167.958923	2.151770	0.000000	4.513301	0.000000	0.000000	0.000000	-0.005791	-0.033138	-0.378199	0.000000	0.000000	3.000000	12.000000	0.000000
1434.759023	0.010480	0.559326	0.229311	78.353394	120.670578	168.291870	2.161033	0.000000	4.508873	0.000000	0.000000	0.000000	-0.015790	-0.041147	-0.392609	0.000000	0.000000	3.000000	12.000000	0.000000
1434.762356	0.010480	0.559326	0.229311	78.353394	120.670578	168.291870	2.161033	0.000000	4.508873	0.000000	0.000000	0.000000	-0.015790	-0.041147	-0.392609	0.000000	0.000000	3.000000	12.000000	0.000000
1434.765690	0.010480	0.559326	0.229311	78.353394	120.670578	168.291870	2.161033	0.000000	4.508873	0.000000	0.000000	0.000000	-0.015790	-0.041147	-0.392609	0.000000	0.000000	3.000000	12.000000	0.000000
1434.769023	0.010459	0.559221	0.227961	78.366173	120.598618	168.246811	2.170207	0.000000	4.504465	0.000000	0.000000	0.000000	-0.006184	-0.031570	-0.405103	0.000000	0.000000	3.000000	12.000000	0.000000
1434.772356	0.010459	0.559221	0.227961	78.366173	120.598618	168.246811	2.170207	0.000000	4.504465	0.000000	0.000000	0.000000	-0.006184	-0.031570	-0.405103	0.000000	0.000000	3.000000	12.000000	0.000000
1434.775690	0.010459	0.559221	0.227961	78.366173	120.598618	168.246811	2.170207	0.000000	4.504465	0.000000	0.000000	0.000000	-0.006184	-0.031570	-0.405103	0.000000	0.000000	3.000000	12.000000	0.000000
1434.779023	0.010470	0.559046	0.226534	78.405952	120.275970	167.959839	2.180293	0.000000	4.499591	0.000000	0.000000	0.000000	0.003205	-0.052267	-0.428042	0.000000	0.000000	3.000000	12.000000	0.000000
1434.782356	0.010470	0.559046	0.226534	78.405952	120.275970	167.959839	2.180293	0.000000	4.499591	0.000000	0.000000	0.000000	0.003205	-0.052267	-0.428042	0.000000	0.000000	3.000000	12.000000	0.000000
1434.785690	0.010470	0.559046	0.226534	78.405952	120.275970	167.959839	2.180293	0.000000	4.499591	0.000000	0.000000	0.000000	0.003205	-0.052267	-0.428042	0.000000	0.000000	3.000000	12.000000	0.000000
1434.789023	0.010480	0.558829	0.225076	78.453049	119.771477	167.502441	2.191566	0.000000	4.494112	0.000000	0.000000	0.000000	0.003022	-0.065112	-0.437284	0.000000	0.000000	3.000000	12.000000	0.000000
1434.792356	0.010480	0.558829	0.225076	78.453049	119.771477	167.502441	2.191566	0.000000	4.494112	0.000000	0.000000	0.000000	0.003022	-0.065112	-0.437284	0.000000	0.000000	3.000000	12.000000	0.000000
1434.795690	0.010480	0.558829	0.225076	78.453049	119.771477	167.502441	2.191566	0.000000	4.494112	0.000000	0.000000	0.000000	0.003022	-0.065112	-0.437284	0.000000	0.000000	3.000000	12.000000	0.000000
1434.799023	0.010521	0.558602	0.223549	78.504143	119.183456	166.965424	2.203172	0.000000	4.488433	0.000000	0.000000	0.000000	0.012356	-0.068194	-0.458180	0.000000	0.000000	3.000000	12.000000	0.000000
1434.802356	0.010521	0.558602	0.223549	78.504143	119.183456	166.965424	2.203172	0.000000	4.488433	0.000000	0.000000	0.000000	0.012356	-0.068194	-0.458180	0.000000	0.000000	3.000000	12.000000	0.000000
1434.805690	0.010521	0.558602	0.223549	78.504143	119.183456	166.965424	2.203172	0.000000	4.488433	0.000000	0.000000	0.000000	0.012356	-0.068194	-0.458180	0.000000	0.000000	3.000000	12.000000	0.000000
1434.809023	0.010529	0.558311	0.221977	78.548988	118.542404	166.386078	2.215941	0.000000	4.482143	0.000000	0.000000	0.000000	0.002386	-0.087300	-0.471566	0.000000	0.000000	3.000000	12.000000	0.000000
1434.812356	0.010529	0.558311	0.221977	78.548988	118.542404	166.386078	2.215941	0.000000	4.482143	0.000000	0.000000	0.000000	0.002386	-0.087300	-0.471566	0.000000	0.000000	3.000000	12.000000	0.000000
1434.815690	0.010529	0.558311	0.221977	78.548988	118.542404	166.386078	2.215941	0.000000	4.482143	0.000000	0.000000	0.000000	0.002386	-0.087300	-0.471566	0.000000	0.000000	3.000000	12.000000	0.000000
1434.819023	0.010504	0.558015	0.220368	78.550018	117.829765	165.762268	2.228653	0.000000	4.475836	0.000000	0.000000	0.000000	-0.007483	-0.088882	-0.482682	0.000000	0.000000	3.000000	12.000000	0.000000
1434.822356	0.010504	0.558015	0.220368	78.550018	117.829765	165.762268	2.228653	0.000000	4.475836	0.000000	0.000000	0.000000	-0.007483	-0.088882	-0.482682	0.000000	0.000000	3.000000	12.000000	0.000000
1434.825690	0.010504	0.558015	0.220368	78.550018	117.829765	165.762268	2.228653	0.000000	4.475836	0.000000	0.000000	0.000000	-0.007483	-0.088882	-0.482682	0.000000	0.000000	3.000000	12.000000	0.000000
1434.829023	0.010511	0.557734	0.218734	78.468498	116.919754	164.990112	2.241260	0.000000	4.469536	0.000000	0.000000	0.000000	0.002031	-0.084222	-0.490073	0.000000	0.000000	3.000000	12.000000	0.000000
1434.832356	0.010511	0.557734	0.218734	78.468498	116.919754	164.990112	2.241260	0.000000	4.469536	0.000000	0.000000	0.000000	0.002031	-0.084222	-0.490073	0.000000	0.000000	3.000000	12.000000	0.000000
1434.835690	0.010511	0.557734	0.218734	78.468498	116.919754	164.990112	2.241260	0.000000	4.469536	0.000000	0.000000	0.000000	0.002031	-0.084222	-0.490073	0.000000	0.000000	3.000000	12.000000	0.000000
1434.839023	0.010517	0.557506	0.217071	78.294052	115.826675	164.091507	2.254714	0.000000	4.462764	0.000000	0.000000	0.000000	0.001845	-0.068537	-0.499006	0.000000	0.000000	3.000000	12.000000	0.000000
1434.842356	0.010517	0.557506	0.217071	78.294052	115.826675	164.091507	2.254714	0.000000	4.462764	0.000000	0.000000	0.000000	0.001845	-0.068537	-0.499006	0.000000	0.000000	3.000000	12.000000	0.000000
1434.845690	0.010517	0.557506	0.217071	78.294052	115.826675	164.091507	2.254714	0.000000	4.462764	0.000000	0.000000	0.000000	0.001845	-0.068537	-0.499006	0.000000	0.000000	3.000000	12.000000	0.000000
1434.849023	0.010523	0.557313	0.215397	78.073853	114.690475	163.176697	2.268547	0.000000	4.455749	0.000000	0.000000	0.000000	0.001748	-0.057786	-0.502170	0.000000	0.000000	3.000000	12.000000	0.000000
1434.852356	0.010523	0.557313	0.215397	78.073853	114.690475	163.176697	2.268547	0.000000	4.455749	0.000000	0.000000	0.000000	0.001748	-0.057786	-0.502170	0.000000	0.000000	3.000000	12.000000	0.000000
1434.855690	0.010523	0.557313	0.215397	78.073853	114.690475	163.176697	2.268547	0.000000	4.455749	0.000000	0.000000	0.000000	0.001748	-0.057786	-0.502170	0.000000	0.000000	3.000000	12.000000	0.000000
1434.859023	0.010561	0.557161	0.213745	77.833313	113.600883	162.316925	2.282608	0.000000	4.448561	0.000000	0.000000	0.000000	0.011361	-0.045605	-0.495554	0.000000	0.000000	3.000000	12.000000	0.000000
1434.862356	0.010561	0.557161	0.213745	77.833313	113.600883	162.316925	2.282608	0.000000	4.448561	0.000000	0.000000	0.000000	0.011361	-0.045605	-0.495554	0.000000	0.000000	3.000000	12.000000	0.000000
1434.865690	0.010561	0.557161	0.213745	77.833313	113.600883	162.316925	2.282608	0.000000	4.448561	0.000000	0.000000	0.000000	0.011361	-0.045605	-0.495554	0.000000	0.000000	3.000000	12.000000	0.000000
1434.869023	0.010567	0.557033	0.212136	77.607658	112.543747	161.480911	2.297160	0.000000	4.441065	0.000000	0.000000	0.000000	0.001936	-0.038258	-0.482724	0.000000	0.000000	3.000000	12.000000	0.000000
1434.872356	0.010567	0.557033	0.212136	77.607658	112.543747	161.480911	2.297160	0.000000	4.441065	0.000000	0.000000	0.000000	0.001936	-0.038258	-0.482724	0.000000	0.000000	3.000000	12.000000	0.000000
1434.875690	0.010567	0.557033	0.212136	77.607658	112.543747	161.480911	2.297160	0.000000	4.441065	0.000000	0.000000	0.000000	0.001936	-0.038258	-0.482724	0.000000	0.000000	3.000000	12.000000	0.000000
1434.879023	0.010637	0.556925	0.210536	77.431549	111.625793	160.747940	2.310979	0.000000	4.433890	0.000000	0.000000	0.000000	0.020953	-0.032383	-0.480210	0.000000	0.000000	3.000000	12.000000	0.000000
1434.882356	0.010637	0.556925	0.210536	77.431549	111.625793	160.747940	2.310979	0.000000	4.433890	0.000000	0.000000	0.000000	0.020953	-0.032383	-0.480210	0.000000	0.000000	3.000000	12.000000	0.000000
1434.885690	0.010637	0.556925	0.210536	77.431549	111.625793	160.747940	2.310979	0.000000	4.433890	0.000000	0.000000	0.000000	0.020953	-0.032383	-0.480210	0.000000	0.000000	3.000000	12.000000	0.000000
1434.889023	0.010707	0.556826	0.208997	77.329720	110.905624	160.165695	2.325913	0.000000	4.426074	0.000000	0.000000	0.000000	0.021117	-0.029773	-0.461500	0.000000	0.000000	3.000000	12.000000	0.000000
1434.892356	0.010707	0.556826	0.208997	77.329720	110.905624	160.165695	2.325913	0.000000	4.426074	0.000000	0.000000	0.000000	0.021117	-0.029773	-0.461500	0.000000	0.000000	3.000000	12.000000	0.000000
1434.895690	0.010707	0.556826	0.208997	77.329720	110.905624	160.165695	2.325913	0.000000	4.426074	0.000000	0.000000	0.000000	0.021117	-0.029773	-0.461500	0.000000	0.000000	3.000000	12.000000	0.000000
1434.899023	0.010809	0.556731	0.207488	77.312935	110.461380	159.789795	2.340458	0.000000	4.418400	0.000000	0.000000	0.000000	0.030595	-0.028656	-0.452823	0.000000	0.000000	3.000000	12.000000	0.000000
1434.902356	0.010809	0.556731	0.207488	77.312935	110.461380	159.789795	2.340458	0.000000	4.418400	0.000000	0.000000	0.000000	0.030595	-0.028656	-0.452823	0.000000	0.000000	3.000000	12.000000	0.000000
1434.905690	0.010809	0.556731	0.207488	77.312935	110.461380	159.789795	2.340458	0.000000	4.418400	0.000000	0.000000	0.000000	0.030595	-0.028656	-0.452823	0.000000	0.000000	3.000000	12.000000	0.000000
1434.909023	0.010911	0.556655	0.205989	77.347733	110.266281	159.617630	2.355409	0.000000	4.410447	0.000000	0.000000	0.000000	0.030473	-0.022771	-0.449761	0.000000	0.000000	3.000000	12.000000	0.000000
1434.912356	0.010911	0.556655	0.205989	77.347733	110.266281	159.617630	2.355409	0.000000	4.410447	0.000000	0.000000	0.000000	0.030473	-0.022771	-0.449761	0.000000	0.000000	3.000000	12.000000	0.000000
1434.915690	0.010911	0.556655	0.205989	77.347733	110.266281	159.617630	2.355409	0.000000	4.410447	0.000000	0.000000	0.000000	0.030473	-0.022771	-0.449761	0.000000	0.000000	3.000000	12.000000	0.000000
1434.919023	0.011044	0.556598	0.204499	77.372658	110.193489	159.557892	2.370399	0.000000	4.402410	0.000000	0.000000	0.000000	0.039778	-0.017000	-0.446823	0.000000	0.000000	3.000000	12.000000	0.000000
1434.922356	0.011044	0.556598	0.204499	77.372658	110.193489	159.557892	2.370399	0.000000	4.402410	0.000000	0.000000	0.000000	0.039778	-0.017000	-0.446823	0.000000	0.000000	3.000000	12.000000	0.000000
1434.925690	0.011044	0.556598	0.204499	77.372658	110.193489	159.557892	2.370399	0.000000	4.402410	0.000000	0.000000	0.000000	0.039778	-0.017000	-0.446823	0.000000	0.000000	3.000000	12.000000	0.000000
1434.929023	0.011176	0.556581	0.203034	77.379257	110.264534	159.638977	2.385952	0.000000	4.394000	0.000000	0.000000	0.000000	0.039691	-0.005012	-0.439437	0.000000	0.000000	3.000000	12.000000	0.000000
1434.932356	0.011176	0.556581	0.203034	77.379257	110.264534	159.638977	2.385952	0.000000	4.394000	0.000000	0.000000	0.000000	0.039691	-0.005012	-0.439437	0.000000	0.000000	3.000000	12.000000	0.000000
1434.935690	0.011176	0.556581	0.203034	77.379257	110.264534	159.638977	2.385952	0.000000	4.394000	0.000000	0.000000	0.000000	0.039691	-0.005012	-0.439437	0.000000	0.000000	3.000000	12.000000	0.000000
1434.939023	0.011308	0.556620	0.201575	77.367096	110.498657	159.877914	2.401412	0.000000	4.385570	0.000000	0.000000	0.000000	0.039509	0.011512	-0.437862	0.000000	0.000000	3.000000	12.000000	0.000000
1434.942356	0.011308	0.556620	0.201575	77.367096	110.498657	159.877914	2.401412	0.000000	4.385570	0.000000	0.000000	0.000000	0.039509	0.011512	-0.437862	0.000000	0.000000	3.000000	12.000000	0.000000
1434.945690	0.011308	0.556620	0.201575	77.367096	110.498657	159.877914	2.401412	0.000000	4.385570	0.000000	0.000000	0.000000	0.039509	0.011512	-0.437862	0.000000	0.000000	3.000000	12.000000	0.000000
1434.949023	0.011439	0.556677	0.200126	77.344193	110.825508	160.203995	2.416948	0.000000	4.377027	0.000000	0.000000	0.000000	0.039359	0.017172	-0.434615	0.000000	0.000000	3.000000	12.000000	0.000000
1434.952356	0.011439	0.556677	0.200126	77.344193	110.825508	160.203995	2.416948	0.000000	4.377027	0.000000	0.000000	0.000000	0.039359	0.017172	-0.434615	0.000000	0.000000	3.000000	12.000000	0.000000
1434.955690	0.011439	0.556677	0.200126	77.344193	110.825508	160.203995	2.416948	0.000000	4.377027	0.000000	0.000000	0.000000	0.039359	0.017172	-0.434615	0.000000	0.000000	3.000000	12.000000	0.000000
1434.959023	0.011569	0.556769	0.198669	77.313805	111.187370	160.567368	2.432509	0.000000	4.368398	0.000000	0.000000	0.000000	0.039106	0.027453	-0.437250	0.000000	0.000000	3.000000	12.000000	0.000000
1434.962356	0.011569	0.556769	0.198669	77.313805	111.187370	160.567368	2.432509	0.000000	4.368398	0.000000	0.000000	0.000000	0.039106	0.027453	-0.437250	0.000000	0.000000	3.000000	12.000000	0.000000
1434.965690	0.011569	0.556769	0.198669	77.313805	111.187370	160.567368	2.432509	0.000000	4.368398	0.000000	0.000000	0.000000	0.039106	0.027453	-0.437250	0.000000	0.000000	3.000000	12.000000	0.000000
1434.969023	0.011730	0.556879	0.197222	77.281845	111.556862	160.938126	2.448271	0.000000	4.359584	0.000000	0.000000	0.000000	0.048277	0.033019	-0.434130	0.000000	0.000000	3.000000	12.000000	0.000000
1434.972356	0.011730	0.556879	0.197222	77.281845	111.556862	160.938126	2.448271	0.000000	4.359584	0.000000	0.000000	0.000000	0.048277	0.033019	-0.434130	0.000000	0.000000	3.000000	12.000000	0.000000
1434.975690	0.011730	0.556879	0.197222	77.281845	111.556862	160.938126	2.448271	0.000000	4.359584	0.000000	0.000000	0.000000	0.048277	0.033019	-0.434130	0.000000	0.000000	3.000000	12.000000	0.000000
1434.979023	0.011860	0.556977	0.195826	77.252869	111.832954	161.217270	2.464580	0.000000	4.350385	0.000000	0.000000	0.000000	0.039007	0.029454	-0.418759	0.000000	0.000000	3.000000	12.000000	0.000000
1434.982356	0.011860	0.556977	0.195826	77.252869	111.832954	161.217270	2.464580	0.000000	4.350385	0.000000	0.000000	0.000000	0.039007	0.029454	-0.418759	0.000000	0.000000	3.000000	12.000000	0.000000
1434.985690	0.011860	0.556977	0.195826	77.252869	111.832954	161.217270	2.464580	0.000000	4.350385	0.000000	0.000000	0.000000	0.039007	0.029454	-0.418759	0.000000	0.000000	3.000000	12.000000	0.000000
1434.989023	0.012020	0.557073	0.194426	77.214172	112.072662	161.467804	2.480020	0.000000	4.341601	0.000000	0.000000	0.000000	0.048072	0.028916	-0.419837	0.000000	0.000000	3.000000	12.000000	0.000000
1434.992356	0.012020	0.557073	0.194426	77.214172	112.072662	161.467804	2.480020	0.000000	4.341601	0.000000	0.000000	0.000000	0.048072	0.028916	-0.419837	0.000000	0.000000	3.000000	12.000000	0.000000
1434.995690	0.012020	0.557073	0.194426	77.214172	112.072662	161.467804	2.480020	0.000000	4.341601	0.000000	0.000000	0.000000	0.048072	0.028916	-0.419837	0.000000	0.000000	3.000000	12.000000	0.000000
1434.999023	0.012211	0.557224	0.193032	77.162979	112.276016	161.687012	2.496125	0.000000	4.332362	0.000000	0.000000	0.000000	0.057126	0.045192	-0.418236	0.000000	0.000000	3.000000	12.000000	0.000000
1435.002356	0.012211	0.557224	0.193032	77.162979	112.276016	161.687012	2.496125	0.000000	4.332362	0.000000	0.000000	0.000000	0.057126	0.045192	-0.418236	0.000000	0.000000	3.000000	12.000000	0.000000
1435.005690	0.012211	0.557224	0.193032	77.162979	112.276016	161.687012	2.496125	0.000000	4.332362	0.000000	0.000000	0.000000	0.057126	0.045192	-0.418236	0.000000	0.000000	3.000000	12.000000	0.000000
1435.009023	0.012431	0.557413	0.191663	77.081154	112.517113	161.955063	2.512813	0.000000	4.322704	0.000000	0.000000	0.000000	0.066238	0.056842	-0.410636	0.000000	0.000000	3.000000	12.000000	0.000000
1435.012356	0.012431	0.557413	0.191663	77.081154	112.517113	161.955063	2.512813	0.000000	4.322704	0.000000	0.000000	0.000000	0.066238	0.056842	-0.410636	0.000000	0.000000	3.000000	12.000000	0.000000
1435.015690	0.012431	0.557413	0.191663	77.081154	112.517113	161.955063	2.512813	0.000000	4.322704	0.000000	0.000000	0.000000	0.066238	0.056842	-0.410636	0.000000	0.000000	3.000000	12.000000	0.000000
1435.019023	0.012651	0.557601	0.190292	77.000313	112.741646	162.203018	2.529889	0.000000	4.312733	0.000000	0.000000	0.000000	0.065911	0.056210	-0.411496	0.000000	0.000000	3.000000	12.000000	0.000000
1435.022356	0.012651	0.557601	0.190292	77.000313	112.741646	162.203018	2.529889	0.000000	4.312733	0.000000	0.000000	0.000000	0.065911	0.056210	-0.411496	0.000000	0.000000	3.000000	12.000000	0.000000
1435.025690	0.012651	0.557601	0.190292	77.000313	112.741646	162.203018	2.529889	0.000000	4.312733	0.000000	0.000000	0.000000	0.065911	0.056210	-0.411496	0.000000	0.000000	3.000000	12.000000	0.000000
1435.029023	0.012869	0.557836	0.188892	76.929848	112.992332	162.466904	2.547100	0.000000	4.302590	0.000000	0.000000	0.000000	0.065429	0.070688	-0.419998	0.000000	0.000000	3.000000	12.000000	0.000000
1435.032356	0.012869	0.557836	0.188892	76.929848	112.992332	162.466904	2.547100	0.000000	4.302590	0.000000	0.000000	0.000000	0.065429	0.070688	-0.419998	0.000000	0.000000	3.000000	12.000000	0.000000
1435.035690	0.012869	0.557836	0.188892	76.929848	112.992332	162.466904	2.547100	0.000000	4.302590	0.000000	0.000000	0.000000	0.065429	0.070688	-0.419998	0.000000	0.000000	3.000000	12.000000	0.000000
1435.039023	0.013116	0.558084	0.187468	76.892380	113.321083	162.787613	2.564693	0.000000	4.292126	0.000000	0.000000	0.000000	0.074152	0.074471	-0.427085	0.000000	0.000000	3.000000	12.000000	0.000000
1435.042356	0.013116	0.558084	0.187468	76.892380	113.321083	162.787613	2.564693	0.000000	4.292126	0.000000	0.000000	0.000000	0.074152	0.074471	-0.427085	0.000000	0.000000	3.000000	12.000000	0.000000
1435.045690	0.013116	0.558084	0.187468	76.892380	113.321083	162.787613	2.564693	0.000000	4.292126	0.000000	0.000000	0.000000	0.074152	0.074471	-0.427085	0.000000	0.000000	3.000000	12.000000	0.000000
1435.049023	0.013331	0.558340	0.185987	76.860252	113.680893	163.131958	2.583143	0.000000	4.281048	0.000000	0.000000	0.000000	0.064269	0.076570	-0.444219	0.000000	0.000000	3.000000	12.000000	0.000000
1435.052356	0.013331	0.558340	0.185987	76.860252	113.680893	163.131958	2.583143	0.000000	4.281048	0.000000	0.000000	0.000000	0.064269	0.076570	-0.444219	0.000000	0.000000	3.000000	12.000000	0.000000
1435.055690	0.013331	0.558340	0.185987	76.860252	113.680893	163.131958	2.583143	0.000000	4.281048	0.000000	0.000000	0.000000	0.064269	0.076570	-0.444219	0.000000	0.000000	3.000000	12.000000	0.000000
1435.059023	0.013573	0.558581	0.184433	76.825256	114.060974	163.499939	2.601761	0.000000	4.269759	0.000000	0.000000	0.000000	0.072610	0.072475	-0.466210	0.000000	0.000000	3.000000	12.000000	0.000000
1435.062356	0.013573	0.558581	0.184433	76.825256	114.060974	163.499939	2.601761	0.000000	4.269759	0.000000	0.000000	0.000000	0.072610	0.072475	-0.466210	0.000000	0.000000	3.000000	12.000000	0.000000
1435.065690	0.013573	0.558581	0.184433	76.825256	114.060974	163.499939	2.601761	0.000000	4.269759	0.000000	0.000000	0.000000	0.072610	0.072475	-0.466210	0.000000	0.000000	3.000000	12.000000	0.000000
1435.069023	0.013813	0.558765	0.182867	76.793816	114.432510	163.856384	2.621747	0.000000	4.257516	0.000000	0.000000	0.000000	0.072131	0.055080	-0.470002	0.000000	0.000000	3.000000	12.000000	0.000000
1435.072356	0.013813	0.558765	0.182867	76.793816	114.432510	163.856384	2.621747	0.000000	4.257516	0.000000	0.000000	0.000000	0.072131	0.055080	-0.470002	0.000000	0.000000	3.000000	12.000000	0.000000
1435.075690	0.013813	0.558765	0.182867	76.793816	114.432510	163.856384	2.621747	0.000000	4.257516	0.000000	0.000000	0.000000	0.072131	0.055080	-0.470002	0.000000	0.000000	3.000000	12.000000	0.000000
1435.079023	0.013990	0.558955	0.181243	76.765976	114.759689	164.178070	2.642002	0.000000	4.244976	0.000000	0.000000	0.000000	0.053160	0.057061	-0.487196	0.000000	0.000000	3.000000	12.000000	0.000000
1435.082356	0.013990	0.558955	0.181243	76.765976	114.759689	164.178070	2.642002	0.000000	4.244976	0.000000	0.000000	0.000000	0.053160	0.057061	-0.487196	0.000000	0.000000	3.000000	12.000000	0.000000
1435.085690	0.013990	0.558955	0.181243	76.765976	114.759689	164.178070	2.642002	0.000000	4.244976	0.000000	0.000000	0.000000	0.053160	0.057061	-0.487196	0.000000	0.000000	3.000000	12.000000	0.000000
1435.089023	0.014105	0.559102	0.179587	76.755806	114.957085	164.376663	2.661969	0.000000	4.232484	0.000000	0.000000	0.000000	0.034478	0.044093	-0.496747	0.000000	0.000000	3.000000	12.000000	0.000000
1435.092356	0.014105	0.559102	0.179587	76.755806	114.957085	164.376663	2.661969	0.000000	4.232484	0.000000	0.000000	0.000000	0.034478	0.044093	-0.496747	0.000000	0.000000	3.000000	12.000000	0.000000
1435.095690	0.014105	0.559102	0.179587	76.755806	114.957085	164.376663	2.661969	0.000000	4.232484	0.000000	0.000000	0.000000	0.034478	0.044093	-0.496747	0.000000	0.000000	3.000000	12.000000	0.000000
1435.099023	0.014159	0.559267	0.177943	76.766129	114.993187	164.428177	2.681412	0.000000	4.220193	0.000000	0.000000	0.000000	0.016226	0.049345	-0.493091	0.000000	0.000000	3.000000	12.000000	0.000000
1435.102356	0.014159	0.559267	0.177943	76.766129	114.993187	164.428177	2.681412	0.000000	4.220193	0.000000	0.000000	0.000000	0.016226	0.049345	-0.493091	0.000000	0.000000	3.000000	12.000000	0.000000
1435.105690	0.014159	0.559267	0.177943	76.766129	114.993187	164.428177	2.681412	0.000000	4.220193	0.000000	0.000000	0.000000	0.016226	0.049345	-0.493091	0.000000	0.000000	3.000000	12.000000	0.000000
1435.109023	0.014123	0.559434	0.176333	76.794640	114.893456	164.349411	2.699893	0.000000	4.208394	0.000000	0.000000	0.000000	-0.010769	0.050236	-0.483081	0.000000	0.000000	3.000000	12.000000	0.000000
1435.112356	0.014123	0.559434	0.176333	76.794640	114.893456	164.349411	2.699893	0.000000	4.208394	0.000000	0.000000	0.000000	-0.010769	0.050236	-0.483081	0.000000	0.000000	3.000000	12.000000	0.000000
1435.115690	0.014123	0.559434	0.176333	76.794640	114.893456	164.349411	2.699893	0.000000	4.208394	0.000000	0.000000	0.000000	-0.010769	0.050236	-0.483081	0.000000	0.000000	3.000000	12.000000	0.000000
1435.119023	0.014088	0.559619	0.174734	76.841187	114.656624	164.139099	2.716687	0.000000	4.197572	0.000000	0.000000	0.000000	-0.010695	0.055470	-0.479728	0.000000	0.000000	3.000000	12.000000	0.000000
1435.122356	0.014088	0.559619	0.174734	76.841187	114.656624	164.139099	2.716687	0.000000	4.197572	0.000000	0.000000	0.000000	-0.010695	0.055470	-0.479728	0.000000	0.000000	3.000000	12.000000	0.000000
1435.125690	0.014088	0.559619	0.174734	76.841187	114.656624	164.139099	2.716687	0.000000	4.197572	0.000000	0.000000	0.000000	-0.010695	0.055470	-0.479728	0.000000	0.000000	3.000000	12.000000	0.000000
1435.129023	0.014053	0.559792	0.173187	76.897751	114.322548	163.834534	2.733540	0.000000	4.186617	0.000000	0.000000	0.000000	-0.010345	0.052077	-0.464074	0.000000	0.000000	3.000000	12.000000	0.000000
1435.132356	0.014053	0.559792	0.173187	76.897751	114.322548	163.834534	2.733540	0.000000	4.186617	0.000000	0.000000	0.000000	-0.010345	0.052077	-0.464074	0.000000	0.000000	3.000000	12.000000	0.000000
1435.135690	0.014053	0.559792	0.173187	76.897751	114.322548	163.834534	2.733540	0.000000	4.186617	0.000000	0.000000	0.000000	-0.010345	0.052077	-0.464074	0.000000	0.000000	3.000000	12.000000	0.000000
1435.139023	0.013960	0.559949	0.171659	76.953369	114.005325	163.547775	2.750010	0.000000	4.175817	0.000000	0.000000	0.000000	-0.028142	0.047028	-0.458508	0.000000	0.000000	3.000000	12.000000	0.000000
1435.142356	0.013960	0.559949	0.171659	76.953369	114.005325	163.547775	2.750010	0.000000	4.175817	0.000000	0.000000	0.000000	-0.028142	0.047028	-0.458508	0.000000	0.000000	3.000000	12.000000	0.000000
1435.145690	0.013960	0.559949	0.171659	76.953369	114.005325	163.547775	2.750010	0.000000	4.175817	0.000000	0.000000	0.000000	-0.028142	0.047028	-0.458508	0.000000	0.000000	3.000000	12.000000	0.000000
1435.149023	0.013867	0.560075	0.170168	77.007484	113.691864	163.267197	2.765440	0.000000	4.165614	0.000000	0.000000	0.000000	-0.027803	0.037756	-0.447159	0.000000	0.000000	3.000000	12.000000	0.000000
1435.152356	0.013867	0.560075	0.170168	77.007484	113.691864	163.267197	2.765440	0.000000	4.165614	0.000000	0.000000	0.000000	-0.027803	0.037756	-0.447159	0.000000	0.000000	3.000000	12.000000	0.000000
1435.155690	0.013867	0.560075	0.170168	77.007484	113.691864	163.267197	2.765440	0.000000	4.165614	0.000000	0.000000	0.000000	-0.027803	0.037756	-0.447159	0.000000	0.000000	3.000000	12.000000	0.000000
1435.159023	0.013745	0.560165	0.168681	77.048576	113.475555	163.084503	2.780622	0.000000	4.155495	0.000000	0.000000	0.000000	-0.036614	0.026834	-0.446177	0.000000	0.000000	3.000000	12.000000	0.000000
1435.162356	0.013745	0.560165	0.168681	77.048576	113.475555	163.084503	2.780622	0.000000	4.155495	0.000000	0.000000	0.000000	-0.036614	0.026834	-0.446177	0.000000	0.000000	3.000000	12.000000	0.000000
1435.165690	0.013745	0.560165	0.168681	77.048576	113.475555	163.084503	2.780622	0.000000	4.155495	0.000000	0.000000	0.000000	-0.036614	0.026834	-0.446177	0.000000	0.000000	3.000000	12.000000	0.000000
1435.169023	0.013623	0.560218	0.167196	77.072166	113.393692	163.036118	2.795427	0.000000	4.145551	0.000000	0.000000	0.000000	-0.036470	0.015997	-0.445395	0.000000	0.000000	3.000000	12.000000	0.000000
1435.172356	0.013623	0.560218	0.167196	77.072166	113.393692	163.036118	2.795427	0.000000	4.145551	0.000000	0.000000	0.000000	-0.036470	0.015997	-0.445395	0.000000	0.000000	3.000000	12.000000	0.000000
1435.175690	0.013623	0.560218	0.167196	77.072166	113.393692	163.036118	2.795427	0.000000	4.145551	0.000000	0.000000	0.000000	-0.036470	0.015997	-0.445395	0.000000	0.000000	3.000000	12.000000	0.000000
1435.179023	0.013443	0.560249	0.165695	77.085403	113.396255	163.070587	2.810364	0.000000	4.135439	0.000000	0.000000	0.000000	-0.054201	0.009441	-0.450408	0.000000	0.000000	3.000000	12.000000	0.000000
1435.182356	0.013443	0.560249	0.165695	77.085403	113.396255	163.070587	2.810364	0.000000	4.135439	0.000000	0.000000	0.000000	-0.054201	0.009441	-0.450408	0.000000	0.000000	3.000000	12.000000	0.000000
1435.185690	0.013443	0.560249	0.165695	77.085403	113.396255	163.070587	2.810364	0.000000	4.135439	0.000000	0.000000	0.000000	-0.054201	0.009441	-0.450408	0.000000	0.000000	3.000000	12.000000	0.000000
1435.189023	0.013291	0.560239	0.164160	77.086960	113.493233	163.201050	2.824648	0.000000	4.125695	0.000000	0.000000	0.000000	-0.045350	-0.003058	-0.460550	0.000000	0.000000	3.000000	12.000000	0.000000
1435.192356	0.013291	0.560239	0.164160	77.086960	113.493233	163.201050	2.824648	0.000000	4.125695	0.000000	0.000000	0.000000	-0.045350	-0.003058	-0.460550	0.000000	0.000000	3.000000	12.000000	0.000000
1435.195690	0.013291	0.560239	0.164160	77.086960	113.493233	163.201050	2.824648	0.000000	4.125695	0.000000	0.000000	0.000000	-0.045350	-0.003058	-0.460550	0.000000	0.000000	3.000000	12.000000	0.000000
1435.199023	0.013111	0.560187	0.162592	77.083809	113.629814	163.370728	2.839988	0.000000	4.115151	0.000000	0.000000	0.000000	-0.054213	-0.015509	-0.470372	0.000000	0.000000	3.000000	12.000000	0.000000
1435.202356	0.013111	0.560187	0.162592	77.083809	113.629814	163.370728	2.839988	0.000000	4.115151	0.000000	0.000000	0.000000	-0.054213	-0.015509	-0.470372	0.000000	0.000000	3.000000	12.000000	0.000000
1435.205690	0.013111	0.560187	0.162592	77.083809	113.629814	163.370728	2.839988	0.000000	4.115151	0.000000	0.000000	0.000000	-0.054213	-0.015509	-0.470372	0.000000	0.000000	3.000000	12.000000	0.000000
1435.209023	0.012960	0.560148	0.160999	77.089935	113.705032	163.479172	2.855381	0.000000	4.104486	0.000000	0.000000	0.000000	-0.045337	-0.011835	-0.477792	0.000000	0.000000	3.000000	12.000000	0.000000
1435.212356	0.012960	0.560148	0.160999	77.089935	113.705032	163.479172	2.855381	0.000000	4.104486	0.000000	0.000000	0.000000	-0.045337	-0.011835	-0.477792	0.000000	0.000000	3.000000	12.000000	0.000000
1435.215690	0.012960	0.560148	0.160999	77.089935	113.705032	163.479172	2.855381	0.000000	4.104486	0.000000	0.000000	0.000000	-0.045337	-0.011835	-0.477792	0.000000	0.000000	3.000000	12.000000	0.000000
1435.219023	0.012809	0.560053	0.159393	77.110146	113.673080	163.483185	2.871750	0.000000	4.093050	0.000000	0.000000	0.000000	-0.045236	-0.028397	-0.481679	0.000000	0.000000	3.000000	12.000000	0.000000
1435.222356	0.012809	0.560053	0.159393	77.110146	113.673080	163.483185	2.871750	0.000000	4.093050	0.000000	0.000000	0.000000	-0.045236	-0.028397	-0.481679	0.000000	0.000000	3.000000	12.000000	0.000000
1435.225690	0.012809	0.560053	0.159393	77.110146	113.673080	163.483185	2.871750	0.000000	4.093050	0.000000	0.000000	0.000000	-0.045236	-0.028397	-0.481679	0.000000	0.000000	3.000000	12.000000	0.000000
1435.229023	0.012688	0.559963	0.157820	77.146309	113.504852	163.352859	2.888468	0.000000	4.081269	0.000000	0.000000	0.000000	-0.036094	-0.027028	-0.472104	0.000000	0.000000	3.000000	12.000000	0.000000
1435.232356	0.012688	0.559963	0.157820	77.146309	113.504852	163.352859	2.888468	0.000000	4.081269	0.000000	0.000000	0.000000	-0.036094	-0.027028	-0.472104	0.000000	0.000000	3.000000	12.000000	0.000000
1435.235690	0.012688	0.559963	0.157820	77.146309	113.504852	163.352859	2.888468	0.000000	4.081269	0.000000	0.000000	0.000000	-0.036094	-0.027028	-0.472104	0.000000	0.000000	3.000000	12.000000	0.000000
1435.239023	0.012626	0.559852	0.156226	77.191200	113.259438	163.143753	2.905509	0.000000	4.069155	0.000000	0.000000	0.000000	-0.018602	-0.033389	-0.478029	0.000000	0.000000	3.000000	12.000000	0.000000
1435.242356	0.012626	0.559852	0.156226	77.191200	113.259438	163.143753	2.905509	0.000000	4.069155	0.000000	0.000000	0.000000	-0.018602	-0.033389	-0.478029	0.000000	0.000000	3.000000	12.000000	0.000000
1435.245690	0.012626	0.559852	0.156226	77.191200	113.259438	163.143753	2.905509	0.000000	4.069155	0.000000	0.000000	0.000000	-0.018602	-0.033389	-0.478029	0.000000	0.000000	3.000000	12.000000	0.000000
1435.249023	0.012565	0.559745	0.154666	77.243446	112.967804	162.887665	2.923976	0.000000	4.055905	0.000000	0.000000	0.000000	-0.018354	-0.031975	-0.468192	0.000000	0.000000	3.000000	12.000000	0.000000
1435.252356	0.012565	0.559745	0.154666	77.243446	112.967804	162.887665	2.923976	0.000000	4.055905	0.000000	0.000000	0.000000	-0.018354	-0.031975	-0.468192	0.000000	0.000000	3.000000	12.000000	0.000000
1435.255690	0.012565	0.559745	0.154666	77.243446	112.967804	162.887665	2.923976	0.000000	4.055905	0.000000	0.000000	0.000000	-0.018354	-0.031975	-0.468192	0.000000	0.000000	3.000000	12.000000	0.000000
1435.259023	0.012562	0.559651	0.153080	77.294899	112.706085	162.654724	2.942245	0.000000	4.042672	0.000000	0.000000	0.000000	-0.001076	-0.028292	-0.475790	0.000000	0.000000	3.000000	12.000000	0.000000
1435.262356	0.012562	0.559651	0.153080	77.294899	112.706085	162.654724	2.942245	0.000000	4.042672	0.000000	0.000000	0.000000	-0.001076	-0.028292	-0.475790	0.000000	0.000000	3.000000	12.000000	0.000000
1435.265690	0.012562	0.559651	0.153080	77.294899	112.706085	162.654724	2.942245	0.000000	4.042672	0.000000	0.000000	0.000000	-0.001076	-0.028292	-0.475790	0.000000	0.000000	3.000000	12.000000	0.000000
1435.269023	0.012558	0.559555	0.151491	77.345070	112.444214	162.420258	2.962004	0.000000	4.028217	0.000000	0.000000	0.000000	-0.001142	-0.028715	-0.476772	0.000000	0.000000	3.000000	12.000000	0.000000
1435.272356	0.012558	0.559555	0.151491	77.345070	112.444214	162.420258	2.962004	0.000000	4.028217	0.000000	0.000000	0.000000	-0.001142	-0.028715	-0.476772	0.000000	0.000000	3.000000	12.000000	0.000000
1435.275690	0.012558	0.559555	0.151491	77.345070	112.444214	162.420258	2.962004	0.000000	4.028217	0.000000	0.000000	0.000000	-0.001142	-0.028715	-0.476772	0.000000	0.000000	3.000000	12.000000	0.000000
1435.279023	0.012524	0.559505	0.149872	77.393929	112.187119	162.192993	2.981997	0.000000	4.013439	0.000000	0.000000	0.000000	-0.010017	-0.015122	-0.485545	0.000000	0.000000	3.000000	12.000000	0.000000
1435.282356	0.012524	0.559505	0.149872	77.393929	112.187119	162.192993	2.981997	0.000000	4.013439	0.000000	0.000000	0.000000	-0.010017	-0.015122	-0.485545	0.000000	0.000000	3.000000	12.000000	0.000000
1435.285690	0.012524	0.559505	0.149872	77.393929	112.187119	162.192993	2.981997	0.000000	4.013439	0.000000	0.000000	0.000000	-0.010017	-0.015122	-0.485545	0.000000	0.000000	3.000000	12.000000	0.000000
1435.289023	0.012463	0.559439	0.148272	77.445435	111.924339	161.962158	3.002057	0.000000	3.998456	0.000000	0.000000	0.000000	-0.018530	-0.019678	-0.480046	0.000000	0.000000	3.000000	12.000000	0.000000
1435.292356	0.012463	0.559439	0.148272	77.445435	111.924339	161.962158	3.002057	0.000000	3.998456	0.000000	0.000000	0.000000	-0.018530	-0.019678	-0.480046	0.000000	0.000000	3.000000	12.000000	0.000000
1435.295690	0.012463	0.559439	0.148272	77.445435	111.924339	161.962158	3.002057	0.000000	3.998456	0.000000	0.000000	0.000000	-0.018530	-0.019678	-0.480046	0.000000	0.000000	3.000000	12.000000	0.000000
1435.299023	0.012400	0.559366	0.146632	77.505104	111.567154	161.639618	3.021601	0.000000	3.983707	0.000000	0.000000	0.000000	-0.018729	-0.022018	-0.491993	0.000000	0.000000	3.000000	12.000000	0.000000
1435.302356	0.012400	0.559366	0.146632	77.505104	111.567154	161.639618	3.021601	0.000000	3.983707	0.000000	0.000000	0.000000	-0.018729	-0.022018	-0.491993	0.000000	0.000000	3.000000	12.000000	0.000000
1435.305690	0.012400	0.559366	0.146632	77.505104	111.567154	161.639618	3.021601	0.000000	3.983707	0.000000	0.000000	0.000000	-0.018729	-0.022018	-0.491993	0.000000	0.000000	3.000000	12.000000	0.000000
1435.309023	0.012281	0.559278	0.145011	77.568779	111.171219	161.285721	3.041860	0.000000	3.968261	0.000000	0.000000	0.000000	-0.035726	-0.026538	-0.486323	0.000000	0.000000	3.000000	12.000000	0.000000
1435.312356	0.012281	0.559278	0.145011	77.568779	111.171219	161.285721	3.041860	0.000000	3.968261	0.000000	0.000000	0.000000	-0.035726	-0.026538	-0.486323	0.000000	0.000000	3.000000	12.000000	0.000000
1435.315690	0.012281	0.559278	0.145011	77.568779	111.171219	161.285721	3.041860	0.000000	3.968261	0.000000	0.000000	0.000000	-0.035726	-0.026538	-0.486323	0.000000	0.000000	3.000000	12.000000	0.000000
1435.319023	0.012135	0.559142	0.143414	77.632042	110.765190	160.923813	3.061118	0.000000	3.953424	0.000000	0.000000	0.000000	-0.043998	-0.040816	-0.479126	0.000000	0.000000	3.000000	12.000000	0.000000
1435.322356	0.012135	0.559142	0.143414	77.632042	110.765190	160.923813	3.061118	0.000000	3.953424	0.000000	0.000000	0.000000	-0.043998	-0.040816	-0.479126	0.000000	0.000000	3.000000	12.000000	0.000000
1435.325690	0.012135	0.559142	0.143414	77.632042	110.765190	160.923813	3.061118	0.000000	3.953424	0.000000	0.000000	0.000000	-0.043998	-0.040816	-0.479126	0.000000	0.000000	3.000000	12.000000	0.000000
1435.329023	0.011960	0.559004	0.141814	77.689507	110.407539	160.609650	3.079799	0.000000	3.938888	0.000000	0.000000	0.000000	-0.052366	-0.041192	-0.479936	0.000000	0.000000	3.000000	12.000000	0.000000
1435.332356	0.011960	0.559004	0.141814	77.689507	110.407539	160.609650	3.079799	0.000000	3.938888	0.000000	0.000000	0.000000	-0.052366	-0.041192	-0.479936	0.000000	0.000000	3.000000	12.000000	0.000000
1435.335690	0.011960	0.559004	0.141814	77.689507	110.407539	160.609650	3.079799	0.000000	3.938888	0.000000	0.000000	0.000000	-0.052366	-0.041192	-0.479936	0.000000	0.000000	3.000000	12.000000	0.000000
1435.339023	0.011787	0.558839	0.140253	77.731773	110.177223	160.425110	3.098249	0.000000	3.924392	0.000000	0.000000	0.000000	-0.051906	-0.049468	-0.468191	0.000000	0.000000	3.000000	12.000000	0.000000
1435.342356	0.011787	0.558839	0.140253	77.731773	110.177223	160.425110	3.098249	0.000000	3.924392	0.000000	0.000000	0.000000	-0.051906	-0.049468	-0.468191	0.000000	0.000000	3.000000	12.000000	0.000000
1435.345690	0.011787	0.558839	0.140253	77.731773	110.177223	160.425110	3.098249	0.000000	3.924392	0.000000	0.000000	0.000000	-0.051906	-0.049468	-0.468191	0.000000	0.000000	3.000000	12.000000	0.000000
1435.349023	0.011586	0.558686	0.138669	77.762299	110.052643	160.343781	3.116405	0.000000	3.909991	0.000000	0.000000	0.000000	-0.060311	-0.045876	-0.475336	0.000000	0.000000	3.000000	12.000000	0.000000
1435.352356	0.011586	0.558686	0.138669	77.762299	110.052643	160.343781	3.116405	0.000000	3.909991	0.000000	0.000000	0.000000	-0.060311	-0.045876	-0.475336	0.000000	0.000000	3.000000	12.000000	0.000000
1435.355690	0.011586	0.558686	0.138669	77.762299	110.052643	160.343781	3.116405	0.000000	3.909991	0.000000	0.000000	0.000000	-0.060311	-0.045876	-0.475336	0.000000	0.000000	3.000000	12.000000	0.000000
1435.359023	0.011358	0.558571	0.137113	77.773628	110.098778	160.428680	3.134611	0.000000	3.895409	0.000000	0.000000	0.000000	-0.068341	-0.034544	-0.466689	0.000000	0.000000	3.000000	12.000000	0.000000
1435.362356	0.011358	0.558571	0.137113	77.773628	110.098778	160.428680	3.134611	0.000000	3.895409	0.000000	0.000000	0.000000	-0.068341	-0.034544	-0.466689	0.000000	0.000000	3.000000	12.000000	0.000000
1435.365690	0.011358	0.558571	0.137113	77.773628	110.098778	160.428680	3.134611	0.000000	3.895409	0.000000	0.000000	0.000000	-0.068341	-0.034544	-0.466689	0.000000	0.000000	3.000000	12.000000	0.000000
1435.369023	0.011131	0.558416	0.135523	77.768951	110.287987	160.655991	3.152173	0.000000	3.881212	0.000000	0.000000	0.000000	-0.068225	-0.046579	-0.477066	0.000000	0.000000	3.000000	12.000000	0.000000
1435.372356	0.011131	0.558416	0.135523	77.768951	110.287987	160.655991	3.152173	0.000000	3.881212	0.000000	0.000000	0.000000	-0.068225	-0.046579	-0.477066	0.000000	0.000000	3.000000	12.000000	0.000000
1435.375690	0.011131	0.558416	0.135523	77.768951	110.287987	160.655991	3.152173	0.000000	3.881212	0.000000	0.000000	0.000000	-0.068225	-0.046579	-0.477066	0.000000	0.000000	3.000000	12.000000	0.000000
1435.379023	0.010933	0.558279	0.133945	77.757050	110.525078	160.932037	3.170430	0.000000	3.866313	0.000000	0.000000	0.000000	-0.059419	-0.041106	-0.473441	0.000000	0.000000	3.000000	12.000000	0.000000
1435.382356	0.010933	0.558279	0.133945	77.757050	110.525078	160.932037	3.170430	0.000000	3.866313	0.000000	0.000000	0.000000	-0.059419	-0.041106	-0.473441	0.000000	0.000000	3.000000	12.000000	0.000000
1435.385690	0.010933	0.558279	0.133945	77.757050	110.525078	160.932037	3.170430	0.000000	3.866313	0.000000	0.000000	0.000000	-0.059419	-0.041106	-0.473441	0.000000	0.000000	3.000000	12.000000	0.000000
1435.389023	0.010707	0.558121	0.132348	77.753105	110.706993	161.149536	3.189233	0.000000	3.850817	0.000000	0.000000	0.000000	-0.067647	-0.047256	-0.478972	0.000000	0.000000	3.000000	12.000000	0.000000
1435.392356	0.010707	0.558121	0.132348	77.753105	110.706993	161.149536	3.189233	0.000000	3.850817	0.000000	0.000000	0.000000	-0.067647	-0.047256	-0.478972	0.000000	0.000000	3.000000	12.000000	0.000000
1435.395690	0.010707	0.558121	0.132348	77.753105	110.706993	161.149536	3.189233	0.000000	3.850817	0.000000	0.000000	0.000000	-0.067647	-0.047256	-0.478972	0.000000	0.000000	3.000000	12.000000	0.000000
1435.399023	0.010511	0.557950	0.130769	77.774269	110.668648	161.155029	3.208046	0.000000	3.835158	0.000000	0.000000	0.000000	-0.058858	-0.051485	-0.473653	0.000000	0.000000	3.000000	12.000000	0.000000
1435.402356	0.010511	0.557950	0.130769	77.774269	110.668648	161.155029	3.208046	0.000000	3.835158	0.000000	0.000000	0.000000	-0.058858	-0.051485	-0.473653	0.000000	0.000000	3.000000	12.000000	0.000000
1435.405690	0.010511	0.557950	0.130769	77.774269	110.668648	161.155029	3.208046	0.000000	3.835158	0.000000	0.000000	0.000000	-0.058858	-0.051485	-0.473653	0.000000	0.000000	3.000000	12.000000	0.000000
1435.409023	0.010316	0.557777	0.129187	77.814362	110.407471	160.943985	3.227326	0.000000	3.818948	0.000000	0.000000	0.000000	-0.058603	-0.051786	-0.474584	0.000000	0.000000	3.000000	12.000000	0.000000
1435.412356	0.010316	0.557777	0.129187	77.814362	110.407471	160.943985	3.227326	0.000000	3.818948	0.000000	0.000000	0.000000	-0.058603	-0.051786	-0.474584	0.000000	0.000000	3.000000	12.000000	0.000000
1435.415690	0.010316	0.557777	0.129187	77.814362	110.407471	160.943985	3.227326	0.000000	3.818948	0.000000	0.000000	0.000000	-0.058603	-0.051786	-0.474584	0.000000	0.000000	3.000000	12.000000	0.000000
1435.419023	0.010149	0.557642	0.127634	77.859741	109.958336	160.555130	3.246884	0.000000	3.802334	0.000000	0.000000	0.000000	-0.049854	-0.040596	-0.466057	0.000000	0.000000	3.000000	12.000000	0.000000
1435.422356	0.010149	0.557642	0.127634	77.859741	109.958336	160.555130	3.246884	0.000000	3.802334	0.000000	0.000000	0.000000	-0.049854	-0.040596	-0.466057	0.000000	0.000000	3.000000	12.000000	0.000000
1435.425690	0.010149	0.557642	0.127634	77.859741	109.958336	160.555130	3.246884	0.000000	3.802334	0.000000	0.000000	0.000000	-0.049854	-0.040596	-0.466057	0.000000	0.000000	3.000000	12.000000	0.000000
1435.429023	0.010039	0.557505	0.126077	77.899666	109.429962	160.090210	3.266742	0.000000	3.785287	0.000000	0.000000	0.000000	-0.033034	-0.040948	-0.467210	0.000000	0.000000	3.000000	12.000000	0.000000
1435.432356	0.010039	0.557505	0.126077	77.899666	109.429962	160.090210	3.266742	0.000000	3.785287	0.000000	0.000000	0.000000	-0.033034	-0.040948	-0.467210	0.000000	0.000000	3.000000	12.000000	0.000000
1435.435690	0.010039	0.557505	0.126077	77.899666	109.429962	160.090210	3.266742	0.000000	3.785287	0.000000	0.000000	0.000000	-0.033034	-0.040948	-0.467210	0.000000	0.000000	3.000000	12.000000	0.000000
1435.439023	0.010013	0.557387	0.124531	77.945137	109.006027	159.711426	3.287821	0.000000	3.766992	0.000000	0.000000	0.000000	-0.007981	-0.035559	-0.463679	0.000000	0.000000	3.000000	12.000000	0.000000
1435.442356	0.010013	0.557387	0.124531	77.945137	109.006027	159.711426	3.287821	0.000000	3.766992	0.000000	0.000000	0.000000	-0.007981	-0.035559	-0.463679	0.000000	0.000000	3.000000	12.000000	0.000000
1435.445690	0.010013	0.557387	0.124531	77.945137	109.006027	159.711426	3.287821	0.000000	3.766992	0.000000	0.000000	0.000000	-0.007981	-0.035559	-0.463679	0.000000	0.000000	3.000000	12.000000	0.000000
1435.449023	0.010041	0.557311	0.122955	77.999451	108.658218	159.385010	3.310348	0.000000	3.747212	0.000000	0.000000	0.000000	0.008389	-0.022624	-0.472898	0.000000	0.000000	3.000000	12.000000	0.000000
1435.452356	0.010041	0.557311	0.122955	77.999451	108.658218	159.385010	3.310348	0.000000	3.747212	0.000000	0.000000	0.000000	0.008389	-0.022624	-0.472898	0.000000	0.000000	3.000000	12.000000	0.000000
1435.455690	0.010041	0.557311	0.122955	77.999451	108.658218	159.385010	3.310348	0.000000	3.747212	0.000000	0.000000	0.000000	0.008389	-0.022624	-0.472898	0.000000	0.000000	3.000000	12.000000	0.000000
1435.459023	0.010123	0.557247	0.121353	78.041222	108.430794	159.173538	3.334455	0.000000	3.725776	0.000000	0.000000	0.000000	0.024650	-0.019340	-0.480503	0.000000	0.000000	3.000000	12.000000	0.000000
1435.462356	0.010123	0.557247	0.121353	78.041222	108.430794	159.173538	3.334455	0.000000	3.725776	0.000000	0.000000	0.000000	0.024650	-0.019340	-0.480503	0.000000	0.000000	3.000000	12.000000	0.000000
1435.465690	0.010123	0.557247	0.121353	78.041222	108.430794	159.173538	3.334455	0.000000	3.725776	0.000000	0.000000	0.000000	0.024650	-0.019340	-0.480503	0.000000	0.000000	3.000000	12.000000	0.000000
1435.469023	0.010232	0.557212	0.119743	78.075630	108.268356	159.025024	3.360054	0.000000	3.702707	0.000000	0.000000	0.000000	0.032640	-0.010356	-0.483148	0.000000	0.000000	3.000000	12.000000	0.000000
1435.472356	0.010232	0.557212	0.119743	78.075630	108.268356	159.025024	3.360054	0.000000	3.702707	0.000000	0.000000	0.000000	0.032640	-0.010356	-0.483148	0.000000	0.000000	3.000000	12.000000	0.000000
1435.475690	0.010232	0.557212	0.119743	78.075630	108.268356	159.025024	3.360054	0.000000	3.702707	0.000000	0.000000	0.000000	0.032640	-0.010356	-0.483148	0.000000	0.000000	3.000000	12.000000	0.000000
1435.479023	0.010313	0.557164	0.118151	78.115753	108.068642	158.838562	3.386423	0.000000	3.678606	0.000000	0.000000	0.000000	0.024319	-0.014651	-0.477360	0.000000	0.000000	3.000000	12.000000	0.000000
1435.482356	0.010313	0.557164	0.118151	78.115753	108.068642	158.838562	3.386423	0.000000	3.678606	0.000000	0.000000	0.000000	0.024319	-0.014651	-0.477360	0.000000	0.000000	3.000000	12.000000	0.000000
1435.485690	0.010313	0.557164	0.118151	78.115753	108.068642	158.838562	3.386423	0.000000	3.678606	0.000000	0.000000	0.000000	0.024319	-0.014651	-0.477360	0.000000	0.000000	3.000000	12.000000	0.000000
1435.489023	0.010366	0.557132	0.116574	78.167938	107.716988	158.504105	3.412222	0.000000	3.654688	0.000000	0.000000	0.000000	0.016040	-0.009455	-0.473172	0.000000	0.000000	3.000000	12.000000	0.000000
1435.492356	0.010366	0.557132	0.116574	78.167938	107.716988	158.504105	3.412222	0.000000	3.654688	0.000000	0.000000	0.000000	0.016040	-0.009455	-0.473172	0.000000	0.000000	3.000000	12.000000	0.000000
1435.495690	0.010366	0.557132	0.116574	78.167938	107.716988	158.504105	3.412222	0.000000	3.654688	0.000000	0.000000	0.000000	0.016040	-0.009455	-0.473172	0.000000	0.000000	3.000000	12.000000	0.000000
1435.499023	0.010447	0.557074	0.115037	78.239548	107.158150	157.969910	3.437534	0.000000	3.630889	0.000000	0.000000	0.000000	0.024277	-0.017391	-0.461091	0.000000	0.000000	3.000000	12.000000	0.000000
1435.502356	0.010447	0.557074	0.115037	78.239548	107.158150	157.969910	3.437534	0.000000	3.630889	0.000000	0.000000	0.000000	0.024277	-0.017391	-0.461091	0.000000	0.000000	3.000000	12.000000	0.000000
1435.505690	0.010447	0.557074	0.115037	78.239548	107.158150	157.969910	3.437534	0.000000	3.630889	0.000000	0.000000	0.000000	0.024277	-0.017391	-0.461091	0.000000	0.000000	3.000000	12.000000	0.000000
1435.509023	0.010501	0.556971	0.113525	78.325951	106.438736	157.273666	3.462847	0.000000	3.606757	0.000000	0.000000	0.000000	0.016111	-0.030864	-0.453547	0.000000	0.000000	3.000000	12.000000	0.000000
1435.512356	0.010501	0.556971	0.113525	78.325951	106.438736	157.273666	3.462847	0.000000	3.606757	0.000000	0.000000	0.000000	0.016111	-0.030864	-0.453547	0.000000	0.000000	3.000000	12.000000	0.000000
1435.515690	0.010501	0.556971	0.113525	78.325951	106.438736	157.273666	3.462847	0.000000	3.606757	0.000000	0.000000	0.000000	0.016111	-0.030864	-0.453547	0.000000	0.000000	3.000000	12.000000	0.000000
1435.519023	0.010554	0.556855	0.112033	78.411049	105.687149	156.553528	3.487485	0.000000	3.582939	0.000000	0.000000	0.000000	0.016089	-0.034918	-0.447765	0.000000	0.000000	3.000000	12.000000	0.000000
1435.522356	0.010554	0.556855	0.112033	78.411049	105.687149	156.553528	3.487485	0.000000	3.582939	0.000000	0.000000	0.000000	0.016089	-0.034918	-0.447765	0.000000	0.000000	3.000000	12.000000	0.000000
1435.525690	0.010554	0.556855	0.112033	78.411049	105.687149	156.553528	3.487485	0.000000	3.582939	0.000000	0.000000	0.000000	0.016089	-0.034918	-0.447765	0.000000	0.000000	3.000000	12.000000	0.000000
1435.529023	0.010553	0.556718	0.110522	78.487869	104.995674	155.891373	3.511975	0.000000	3.558936	0.000000	0.000000	0.000000	-0.000314	-0.040920	-0.453102	0.000000	0.000000	3.000000	12.000000	0.000000
1435.532356	0.010553	0.556718	0.110522	78.487869	104.995674	155.891373	3.511975	0.000000	3.558936	0.000000	0.000000	0.000000	-0.000314	-0.040920	-0.453102	0.000000	0.000000	3.000000	12.000000	0.000000
1435.535690	0.010553	0.556718	0.110522	78.487869	104.995674	155.891373	3.511975	0.000000	3.558936	0.000000	0.000000	0.000000	-0.000314	-0.040920	-0.453102	0.000000	0.000000	3.000000	12.000000	0.000000
1435.539023	0.010553	0.556569	0.109031	78.552773	104.426567	155.352188	3.536030	0.000000	3.535038	0.000000	0.000000	0.000000	-0.000248	-0.044905	-0.447296	0.000000	0.000000	3.000000	12.000000	0.000000
1435.542356	0.010553	0.556569	0.109031	78.552773	104.426567	155.352188	3.536030	0.000000	3.535038	0.000000	0.000000	0.000000	-0.000248	-0.044905	-0.447296	0.000000	0.000000	3.000000	12.000000	0.000000
1435.545690	0.010553	0.556569	0.109031	78.552773	104.426567	155.352188	3.536030	0.000000	3.535038	0.000000	0.000000	0.000000	-0.000248	-0.044905	-0.447296	0.000000	0.000000	3.000000	12.000000	0.000000
1435.549023	0.010525	0.556449	0.107533	78.605469	103.990211	154.945572	3.559941	0.000000	3.510957	0.000000	0.000000	0.000000	-0.008377	-0.035948	-0.449501	0.000000	0.000000	3.000000	12.000000	0.000000
1435.552356	0.010525	0.556449	0.107533	78.605469	103.990211	154.945572	3.559941	0.000000	3.510957	0.000000	0.000000	0.000000	-0.008377	-0.035948	-0.449501	0.000000	0.000000	3.000000	12.000000	0.000000
1435.555690	0.010525	0.556449	0.107533	78.605469	103.990211	154.945572	3.559941	0.000000	3.510957	0.000000	0.000000	0.000000	-0.008377	-0.035948	-0.449501	0.000000	0.000000	3.000000	12.000000	0.000000
1435.559023	0.010497	0.556316	0.106054	78.651337	103.618256	154.600784	3.583701	0.000000	3.486701	0.000000	0.000000	0.000000	-0.008268	-0.039906	-0.443656	0.000000	0.000000	3.000000	12.000000	0.000000
1435.562356	0.010497	0.556316	0.106054	78.651337	103.618256	154.600784	3.583701	0.000000	3.486701	0.000000	0.000000	0.000000	-0.008268	-0.039906	-0.443656	0.000000	0.000000	3.000000	12.000000	0.000000
1435.565690	0.010497	0.556316	0.106054	78.651337	103.618256	154.600784	3.583701	0.000000	3.486701	0.000000	0.000000	0.000000	-0.008268	-0.039906	-0.443656	0.000000	0.000000	3.000000	12.000000	0.000000
1435.569023	0.010444	0.556177	0.104634	78.687744	103.366135	154.376678	3.607311	0.000000	3.462269	0.000000	0.000000	0.000000	-0.015945	-0.041779	-0.426098	0.000000	0.000000	3.000000	12.000000	0.000000
1435.572356	0.010444	0.556177	0.104634	78.687744	103.366135	154.376678	3.607311	0.000000	3.462269	0.000000	0.000000	0.000000	-0.015945	-0.041779	-0.426098	0.000000	0.000000	3.000000	12.000000	0.000000
1435.575690	0.010444	0.556177	0.104634	78.687744	103.366135	154.376678	3.607311	0.000000	3.462269	0.000000	0.000000	0.000000	-0.015945	-0.041779	-0.426098	0.000000	0.000000	3.000000	12.000000	0.000000
1435.579023	0.010365	0.556031	0.103272	78.724518	103.115723	154.154190	3.629718	0.000000	3.438772	0.000000	0.000000	0.000000	-0.023562	-0.043587	-0.408468	0.000000	0.000000	3.000000	12.000000	0.000000
1435.582356	0.010365	0.556031	0.103272	78.724518	103.115723	154.154190	3.629718	0.000000	3.438772	0.000000	0.000000	0.000000	-0.023562	-0.043587	-0.408468	0.000000	0.000000	3.000000	12.000000	0.000000
1435.585690	0.010365	0.556031	0.103272	78.724518	103.115723	154.154190	3.629718	0.000000	3.438772	0.000000	0.000000	0.000000	-0.023562	-0.043587	-0.408468	0.000000	0.000000	3.000000	12.000000	0.000000
1435.589023	0.010262	0.555868	0.101992	78.760902	102.833992	153.901749	3.650906	0.000000	3.416267	0.000000	0.000000	0.000000	-0.031003	-0.048918	-0.384172	0.000000	0.000000	3.000000	12.000000	0.000000
1435.592356	0.010262	0.555868	0.101992	78.760902	102.833992	153.901749	3.650906	0.000000	3.416267	0.000000	0.000000	0.000000	-0.031003	-0.048918	-0.384172	0.000000	0.000000	3.000000	12.000000	0.000000
1435.595690	0.010262	0.555868	0.101992	78.760902	102.833992	153.901749	3.650906	0.000000	3.416267	0.000000	0.000000	0.000000	-0.031003	-0.048918	-0.384172	0.000000	0.000000	3.000000	12.000000	0.000000
1435.599023	0.010134	0.555700	0.100770	78.794472	102.574371	153.675659	3.670508	0.000000	3.395199	0.000000	0.000000	0.000000	-0.038518	-0.050587	-0.366386	0.000000	0.000000	3.000000	12.000000	0.000000
1435.602356	0.010134	0.555700	0.100770	78.794472	102.574371	153.675659	3.670508	0.000000	3.395199	0.000000	0.000000	0.000000	-0.038518	-0.050587	-0.366386	0.000000	0.000000	3.000000	12.000000	0.000000
1435.605690	0.010134	0.555700	0.100770	78.794472	102.574371	153.675659	3.670508	0.000000	3.395199	0.000000	0.000000	0.000000	-0.038518	-0.050587	-0.366386	0.000000	0.000000	3.000000	12.000000	0.000000
1435.609023	0.009980	0.555507	0.099592	78.824654	102.355469	153.492126	3.688862	0.000000	3.375248	0.000000	0.000000	0.000000	-0.046080	-0.057843	-0.353532	0.000000	0.000000	3.000000	12.000000	0.000000
1435.612356	0.009980	0.555507	0.099592	78.824654	102.355469	153.492126	3.688862	0.000000	3.375248	0.000000	0.000000	0.000000	-0.046080	-0.057843	-0.353532	0.000000	0.000000	3.000000	12.000000	0.000000
1435.615690	0.009980	0.555507	0.099592	78.824654	102.355469	153.492126	3.688862	0.000000	3.375248	0.000000	0.000000	0.000000	-0.046080	-0.057843	-0.353532	0.000000	0.000000	3.000000	12.000000	0.000000
1435.619023	0.009801	0.555302	0.098435	78.849930	102.200348	153.373764	3.706232	0.000000	3.356165	0.000000	0.000000	0.000000	-0.053715	-0.061447	-0.347254	0.000000	0.000000	3.000000	12.000000	0.000000
1435.622356	0.009801	0.555302	0.098435	78.849930	102.200348	153.373764	3.706232	0.000000	3.356165	0.000000	0.000000	0.000000	-0.053715	-0.061447	-0.347254	0.000000	0.000000	3.000000	12.000000	0.000000
1435.625690	0.009801	0.555302	0.098435	78.849930	102.200348	153.373764	3.706232	0.000000	3.356165	0.000000	0.000000	0.000000	-0.053715	-0.061447	-0.347254	0.000000	0.000000	3.000000	12.000000	0.000000
1435.629023	0.009623	0.555097	0.097275	78.863152	102.213470	153.420456	3.722978	0.000000	3.337579	0.000000	0.000000	0.000000	-0.053525	-0.061548	-0.347721	0.000000	0.000000	3.000000	12.000000	0.000000
1435.632356	0.009623	0.555097	0.097275	78.863152	102.213470	153.420456	3.722978	0.000000	3.337579	0.000000	0.000000	0.000000	-0.053525	-0.061548	-0.347721	0.000000	0.000000	3.000000	12.000000	0.000000
1435.635690	0.009623	0.555097	0.097275	78.863152	102.213470	153.420456	3.722978	0.000000	3.337579	0.000000	0.000000	0.000000	-0.053525	-0.061548	-0.347721	0.000000	0.000000	3.000000	12.000000	0.000000
1435.639023	0.009471	0.554903	0.096092	78.860901	102.440201	153.676727	3.739872	0.000000	3.318638	0.000000	0.000000	0.000000	-0.045568	-0.058118	-0.354938	0.000000	0.000000	3.000000	12.000000	0.000000
1435.642356	0.009471	0.554903	0.096092	78.860901	102.440201	153.676727	3.739872	0.000000	3.318638	0.000000	0.000000	0.000000	-0.045568	-0.058118	-0.354938	0.000000	0.000000	3.000000	12.000000	0.000000
1435.645690	0.009471	0.554903	0.096092	78.860901	102.440201	153.676727	3.739872	0.000000	3.318638	0.000000	0.000000	0.000000	-0.045568	-0.058118	-0.354938	0.000000	0.000000	3.000000	12.000000	0.000000
1435.649023	0.009346	0.554728	0.094924	78.851662	102.757469	154.015869	3.757683	0.000000	3.298458	0.000000	0.000000	0.000000	-0.037460	-0.052665	-0.350514	0.000000	0.000000	3.000000	12.000000	0.000000
1435.652356	0.009346	0.554728	0.094924	78.851662	102.757469	154.015869	3.757683	0.000000	3.298458	0.000000	0.000000	0.000000	-0.037460	-0.052665	-0.350514	0.000000	0.000000	3.000000	12.000000	0.000000
1435.655690	0.009346	0.554728	0.094924	78.851662	102.757469	154.015869	3.757683	0.000000	3.298458	0.000000	0.000000	0.000000	-0.037460	-0.052665	-0.350514	0.000000	0.000000	3.000000	12.000000	0.000000
1435.659023	0.009194	0.554605	0.093705	78.845253	103.022484	154.305801	3.775751	0.000000	3.277758	0.000000	0.000000	0.000000	-0.045428	-0.036772	-0.365692	0.000000	0.000000	3.000000	12.000000	0.000000
1435.662356	0.009194	0.554605	0.093705	78.845253	103.022484	154.305801	3.775751	0.000000	3.277758	0.000000	0.000000	0.000000	-0.045428	-0.036772	-0.365692	0.000000	0.000000	3.000000	12.000000	0.000000
1435.665690	0.009194	0.554605	0.093705	78.845253	103.022484	154.305801	3.775751	0.000000	3.277758	0.000000	0.000000	0.000000	-0.045428	-0.036772	-0.365692	0.000000	0.000000	3.000000	12.000000	0.000000
1435.669023	0.009018	0.554507	0.092541	78.855324	103.059937	154.371872	3.794398	0.000000	3.256155	0.000000	0.000000	0.000000	-0.052815	-0.029378	-0.349300	0.000000	0.000000	3.000000	12.000000	0.000000
1435.672356	0.009018	0.554507	0.092541	78.855324	103.059937	154.371872	3.794398	0.000000	3.256155	0.000000	0.000000	0.000000	-0.052815	-0.029378	-0.349300	0.000000	0.000000	3.000000	12.000000	0.000000
1435.675690	0.009018	0.554507	0.092541	78.855324	103.059937	154.371872	3.794398	0.000000	3.256155	0.000000	0.000000	0.000000	-0.052815	-0.029378	-0.349300	0.000000	0.000000	3.000000	12.000000	0.000000
1435.679023	0.008817	0.554445	0.091409	78.895798	102.664566	154.016800	3.811852	0.000000	3.235705	0.000000	0.000000	0.000000	-0.060273	-0.018511	-0.339499	0.000000	0.000000	3.000000	12.000000	0.000000
1435.682356	0.008817	0.554445	0.091409	78.895798	102.664566	154.016800	3.811852	0.000000	3.235705	0.000000	0.000000	0.000000	-0.060273	-0.018511	-0.339499	0.000000	0.000000	3.000000	12.000000	0.000000
1435.685690	0.008817	0.554445	0.091409	78.895798	102.664566	154.016800	3.811852	0.000000	3.235705	0.000000	0.000000	0.000000	-0.060273	-0.018511	-0.339499	0.000000	0.000000	3.000000	12.000000	0.000000
1435.689023	0.008567	0.554397	0.090355	78.962959	101.867386	153.271423	3.828484	0.000000	3.216009	0.000000	0.000000	0.000000	-0.075279	-0.014597	-0.316233	0.000000	0.000000	3.000000	12.000000	0.000000
1435.692356	0.008567	0.554397	0.090355	78.962959	101.867386	153.271423	3.828484	0.000000	3.216009	0.000000	0.000000	0.000000	-0.075279	-0.014597	-0.316233	0.000000	0.000000	3.000000	12.000000	0.000000
1435.695690	0.008567	0.554397	0.090355	78.962959	101.867386	153.271423	3.828484	0.000000	3.216009	0.000000	0.000000	0.000000	-0.075279	-0.014597	-0.316233	0.000000	0.000000	3.000000	12.000000	0.000000
1435.699023	0.008316	0.554347	0.089300	79.037468	100.923370	152.381699	3.843146	0.000000	3.198472	0.000000	0.000000	0.000000	-0.075013	-0.014819	-0.316594	0.000000	0.000000	3.000000	12.000000	0.000000
1435.702356	0.008316	0.554347	0.089300	79.037468	100.923370	152.381699	3.843146	0.000000	3.198472	0.000000	0.000000	0.000000	-0.075013	-0.014819	-0.316594	0.000000	0.000000	3.000000	12.000000	0.000000
1435.705690	0.008316	0.554347	0.089300	79.037468	100.923370	152.381699	3.843146	0.000000	3.198472	0.000000	0.000000	0.000000	-0.075013	-0.014819	-0.316594	0.000000	0.000000	3.000000	12.000000	0.000000
1435.709023	0.008094	0.554281	0.088326	79.108322	99.977264	151.486404	3.857942	0.000000	3.180611	0.000000	0.000000	0.000000	-0.066608	-0.019789	-0.292005	0.000000	0.000000	3.000000	12.000000	0.000000
1435.712356	0.008094	0.554281	0.088326	79.108322	99.977264	151.486404	3.857942	0.000000	3.180611	0.000000	0.000000	0.000000	-0.066608	-0.019789	-0.292005	0.000000	0.000000	3.000000	12.000000	0.000000
1435.715690	0.008094	0.554281	0.088326	79.108322	99.977264	151.486404	3.857942	0.000000	3.180611	0.000000	0.000000	0.000000	-0.066608	-0.019789	-0.292005	0.000000	0.000000	3.000000	12.000000	0.000000
1435.719023	0.008094	0.554281	0.088326	79.166618	99.186798	150.741043	3.871799	0.000000	3.163727	0.000000	0.000000	0.000000	-0.066608	-0.019789	-0.292005	0.000000	0.000000	3.000000	12.000000	0.000000
1435.722356	0.007925	0.554215	0.087351	79.166618	99.186798	150.741043	3.871799	0.000000	3.163727	0.000000	0.000000	0.000000	-0.050880	-0.019934	-0.292538	0.000000	0.000000	3.000000	12.000000	0.000000
1435.725690	0.007925	0.554215	0.087351	79.166618	99.186798	150.741043	3.871799	0.000000	3.163727	0.000000	0.000000	0.000000	-0.050880	-0.019934	-0.292538	0.000000	0.000000	3.000000	12.000000	0.000000
1435.729023	0.007756	0.554118	0.086380	79.209076	98.646790	150.236740	3.871799	0.000000	3.163727	0.000000	0.000000	0.000000	-0.050694	-0.029019	-0.291246	0.000000	0.000000	3.000000	12.000000	0.000000
1435.732356	0.007756	0.554118	0.086380	79.209076	98.646790	150.236740	3.871799	0.000000	3.163727	0.000000	0.000000	0.000000	-0.050694	-0.029019	-0.291246	0.000000	0.000000	3.000000	12.000000	0.000000
1435.735690	0.007756	0.554118	0.086380	79.209076	98.646790	150.236740	3.871799	0.000000	3.163727	0.000000	0.000000	0.000000	-0.050694	-0.029019	-0.291246	0.000000	0.000000	3.000000	12.000000	0.000000
1435.739023	0.007638	0.554014	0.085368	79.233192	98.414299	150.031830	3.901241	0.000000	3.127350	0.000000	0.000000	0.000000	-0.035243	-0.031253	-0.303528	0.000000	0.000000	3.000000	12.000000	0.000000
1435.742356	0.007638	0.554014	0.085368	79.233192	98.414299	150.031830	3.901241	0.000000	3.127350	0.000000	0.000000	0.000000	-0.035243	-0.031253	-0.303528	0.000000	0.000000	3.000000	12.000000	0.000000
1435.745690	0.007638	0.554014	0.085368	79.233192	98.414299	150.031830	3.901241	0.000000	3.127350	0.000000	0.000000	0.000000	-0.035243	-0.031253	-0.303528	0.000000	0.000000	3.000000	12.000000	0.000000
1435.749023	0.007547	0.553921	0.084333	79.240845	98.486824	150.127655	3.917486	0.000000	3.106976	0.000000	0.000000	0.000000	-0.027513	-0.028012	-0.310631	0.000000	0.000000	3.000000	12.000000	0.000000
1435.752356	0.007547	0.553921	0.084333	79.240845	98.486824	150.127655	3.917486	0.000000	3.106976	0.000000	0.000000	0.000000	-0.027513	-0.028012	-0.310631	0.000000	0.000000	3.000000	12.000000	0.000000
1435.755690	0.007547	0.553921	0.084333	79.240845	98.486824	150.127655	3.917486	0.000000	3.106976	0.000000	0.000000	0.000000	-0.027513	-0.028012	-0.310631	0.000000	0.000000	3.000000	12.000000	0.000000
1435.759023	0.007429	0.553808	0.083280	79.233322	98.820030	150.479584	3.934574	0.000000	3.085308	0.000000	0.000000	0.000000	-0.035197	-0.033646	-0.315951	0.000000	0.000000	3.000000	12.000000	0.000000
1435.762356	0.007429	0.553808	0.083280	79.233322	98.820030	150.479584	3.934574	0.000000	3.085308	0.000000	0.000000	0.000000	-0.035197	-0.033646	-0.315951	0.000000	0.000000	3.000000	12.000000	0.000000
1435.765690	0.007429	0.553808	0.083280	79.233322	98.820030	150.479584	3.934574	0.000000	3.085308	0.000000	0.000000	0.000000	-0.035197	-0.033646	-0.315951	0.000000	0.000000	3.000000	12.000000	0.000000
1435.769023	0.007286	0.553700	0.082164	79.222122	99.216232	150.893967	3.951681	0.000000	3.063367	0.000000	0.000000	0.000000	-0.043013	-0.032532	-0.334685	0.000000	0.000000	3.000000	12.000000	0.000000
1435.772356	0.007286	0.553700	0.082164	79.222122	99.216232	150.893967	3.951681	0.000000	3.063367	0.000000	0.000000	0.000000	-0.043013	-0.032532	-0.334685	0.000000	0.000000	3.000000	12.000000	0.000000
1435.775690	0.007286	0.553700	0.082164	79.222122	99.216232	150.893967	3.951681	0.000000	3.063367	0.000000	0.000000	0.000000	-0.043013	-0.032532	-0.334685	0.000000	0.000000	3.000000	12.000000	0.000000
1435.779023	0.007143	0.553584	0.081008	79.211067	99.597046	151.295898	3.969609	0.000000	3.040099	0.000000	0.000000	0.000000	-0.043015	-0.034850	-0.346881	0.000000	0.000000	3.000000	12.000000	0.000000
1435.782356	0.007143	0.553584	0.081008	79.211067	99.597046	151.295898	3.969609	0.000000	3.040099	0.000000	0.000000	0.000000	-0.043015	-0.034850	-0.346881	0.000000	0.000000	3.000000	12.000000	0.000000
1435.785690	0.007143	0.553584	0.081008	79.211067	99.597046	151.295898	3.969609	0.000000	3.040099	0.000000	0.000000	0.000000	-0.043015	-0.034850	-0.346881	0.000000	0.000000	3.000000	12.000000	0.000000
1435.789023	0.006975	0.553481	0.079930	79.203987	99.904091	151.628021	3.988337	0.000000	3.015488	0.000000	0.000000	0.000000	-0.050196	-0.030779	-0.323510	0.000000	0.000000	3.000000	12.000000	0.000000
1435.792356	0.006975	0.553481	0.079930	79.203987	99.904091	151.628021	3.988337	0.000000	3.015488	0.000000	0.000000	0.000000	-0.050196	-0.030779	-0.323510	0.000000	0.000000	3.000000	12.000000	0.000000
1435.795690	0.006975	0.553481	0.079930	79.203987	99.904091	151.628021	3.988337	0.000000	3.015488	0.000000	0.000000	0.000000	-0.050196	-0.030779	-0.323510	0.000000	0.000000	3.000000	12.000000	0.000000
1435.799023	0.006808	0.553389	0.078828	79.203766	100.089157	151.839737	4.005418	0.000000	2.992763	0.000000	0.000000	0.000000	-0.050101	-0.027636	-0.330577	0.000000	0.000000	3.000000	12.000000	0.000000
1435.802356	0.006808	0.553389	0.078828	79.203766	100.089157	151.839737	4.005418	0.000000	2.992763	0.000000	0.000000	0.000000	-0.050101	-0.027636	-0.330577	0.000000	0.000000	3.000000	12.000000	0.000000
1435.805690	0.006808	0.553389	0.078828	79.203766	100.089157	151.839737	4.005418	0.000000	2.992763	0.000000	0.000000	0.000000	-0.050101	-0.027636	-0.330577	0.000000	0.000000	3.000000	12.000000	0.000000
1435.809023	0.006719	0.553311	0.077803	79.215004	100.083488	151.857544	4.022996	0.000000	2.969092	0.000000	0.000000	0.000000	-0.026766	-0.023539	-0.307504	0.000000	0.000000	3.000000	12.000000	0.000000
1435.812356	0.006719	0.553311	0.077803	79.215004	100.083488	151.857544	4.022996	0.000000	2.969092	0.000000	0.000000	0.000000	-0.026766	-0.023539	-0.307504	0.000000	0.000000	3.000000	12.000000	0.000000
1435.815690	0.006719	0.553311	0.077803	79.215004	100.083488	151.857544	4.022996	0.000000	2.969092	0.000000	0.000000	0.000000	-0.026766	-0.023539	-0.307504	0.000000	0.000000	3.000000	12.000000	0.000000
1435.819023	0.006719	0.553311	0.077803	79.233177	99.954170	151.750092	4.040277	0.000000	2.945533	0.000000	0.000000	0.000000	-0.026766	-0.023539	-0.307504	0.000000	0.000000	3.000000	12.000000	0.000000
1435.822356	0.006631	0.553268	0.076811	79.233177	99.954170	151.750092	4.040277	0.000000	2.945533	0.000000	0.000000	0.000000	-0.026554	-0.012843	-0.297505	0.000000	0.000000	3.000000	12.000000	0.000000
1435.825690	0.006631	0.553268	0.076811	79.233177	99.954170	151.750092	4.040277	0.000000	2.945533	0.000000	0.000000	0.000000	-0.026554	-0.012843	-0.297505	0.000000	0.000000	3.000000	12.000000	0.000000
1435.829023	0.006542	0.553254	0.075813	79.253342	99.787445	151.602600	4.040277	0.000000	2.945533	0.000000	0.000000	0.000000	-0.026492	-0.004307	-0.299356	0.000000	0.000000	3.000000	12.000000	0.000000
1435.832356	0.006542	0.553254	0.075813	79.253342	99.787445	151.602600	4.040277	0.000000	2.945533	0.000000	0.000000	0.000000	-0.026492	-0.004307	-0.299356	0.000000	0.000000	3.000000	12.000000	0.000000
1435.835690	0.006542	0.553254	0.075813	79.253342	99.787445	151.602600	4.040277	0.000000	2.945533	0.000000	0.000000	0.000000	-0.026492	-0.004307	-0.299356	0.000000	0.000000	3.000000	12.000000	0.000000
1435.839023	0.006454	0.553268	0.074809	79.277946	99.592476	151.429062	4.073877	0.000000	2.898884	0.000000	0.000000	0.000000	-0.026429	0.004214	-0.301202	0.000000	0.000000	3.000000	12.000000	0.000000
1435.842356	0.006454	0.553268	0.074809	79.277946	99.592476	151.429062	4.073877	0.000000	2.898884	0.000000	0.000000	0.000000	-0.026429	0.004214	-0.301202	0.000000	0.000000	3.000000	12.000000	0.000000
1435.845690	0.006454	0.553268	0.074809	79.277946	99.592476	151.429062	4.073877	0.000000	2.898884	0.000000	0.000000	0.000000	-0.026429	0.004214	-0.301202	0.000000	0.000000	3.000000	12.000000	0.000000
1435.849023	0.006316	0.553328	0.073817	79.321762	99.301682	151.150681	4.090894	0.000000	2.874819	0.000000	0.000000	0.000000	-0.041428	0.018048	-0.297706	0.000000	0.000000	3.000000	12.000000	0.000000
1435.852356	0.006316	0.553328	0.073817	79.321762	99.301682	151.150681	4.090894	0.000000	2.874819	0.000000	0.000000	0.000000	-0.041428	0.018048	-0.297706	0.000000	0.000000	3.000000	12.000000	0.000000
1435.855690	0.006316	0.553328	0.073817	79.321762	99.301682	151.150681	4.090894	0.000000	2.874819	0.000000	0.000000	0.000000	-0.041428	0.018048	-0.297706	0.000000	0.000000	3.000000	12.000000	0.000000
1435.859023	0.006128	0.553387	0.072824	79.397263	98.929512	150.771988	4.107099	0.000000	2.851620	0.000000	0.000000	0.000000	-0.056385	0.017767	-0.297801	0.000000	0.000000	3.000000	12.000000	0.000000
1435.862356	0.006128	0.553387	0.072824	79.397263	98.929512	150.771988	4.107099	0.000000	2.851620	0.000000	0.000000	0.000000	-0.056385	0.017767	-0.297801	0.000000	0.000000	3.000000	12.000000	0.000000
1435.865690	0.006128	0.553387	0.072824	79.397263	98.929512	150.771988	4.107099	0.000000	2.851620	0.000000	0.000000	0.000000	-0.056385	0.017767	-0.297801	0.000000	0.000000	3.000000	12.000000	0.000000
1435.869023	0.006128	0.553387	0.072824	79.500992	98.511856	150.330139	4.122727	0.000000	2.828979	0.000000	0.000000	0.000000	-0.056385	0.017767	-0.297801	0.000000	0.000000	3.000000	12.000000	0.000000
1435.872356	0.005916	0.553470	0.071888	79.500992	98.511856	150.330139	4.122727	0.000000	2.828979	0.000000	0.000000	0.000000	-0.063533	0.025042	-0.280895	0.000000	0.000000	3.000000	12.000000	0.000000
1435.875690	0.005916	0.553470	0.071888	79.500992	98.511856	150.330139	4.122727	0.000000	2.828979	0.000000	0.000000	0.000000	-0.063533	0.025042	-0.280895	0.000000	0.000000	3.000000	12.000000	0.000000
1435.879023	0.005680	0.553553	0.070951	79.601059	97.993431	149.797119	4.122727	0.000000	2.828979	0.000000	0.000000	0.000000	-0.070843	0.024745	-0.281070	0.000000	0.000000	3.000000	12.000000	0.000000
1435.882356	0.005680	0.553553	0.070951	79.601059	97.993431	149.797119	4.122727	0.000000	2.828979	0.000000	0.000000	0.000000	-0.070843	0.024745	-0.281070	0.000000	0.000000	3.000000	12.000000	0.000000
1435.885690	0.005680	0.553553	0.070951	79.601059	97.993431	149.797119	4.122727	0.000000	2.828979	0.000000	0.000000	0.000000	-0.070843	0.024745	-0.281070	0.000000	0.000000	3.000000	12.000000	0.000000
1435.889023	0.005680	0.553553	0.070951	79.675224	97.379898	149.194168	4.151210	0.000000	2.787015	0.000000	0.000000	0.000000	-0.070843	0.024745	-0.281070	0.000000	0.000000	3.000000	12.000000	0.000000
1435.892356	0.005445	0.553613	0.070058	79.675224	97.379898	149.194168	4.151210	0.000000	2.787015	0.000000	0.000000	0.000000	-0.070465	0.017997	-0.267805	0.000000	0.000000	3.000000	12.000000	0.000000
1435.895690	0.005445	0.553613	0.070058	79.675224	97.379898	149.194168	4.151210	0.000000	2.787015	0.000000	0.000000	0.000000	-0.070465	0.017997	-0.267805	0.000000	0.000000	3.000000	12.000000	0.000000
1435.899023	0.005237	0.553679	0.069204	79.721268	96.841255	148.685272	4.151210	0.000000	2.787015	0.000000	0.000000	0.000000	-0.062623	0.019930	-0.256166	0.000000	0.000000	3.000000	12.000000	0.000000
1435.902356	0.005237	0.553679	0.069204	79.721268	96.841255	148.685272	4.151210	0.000000	2.787015	0.000000	0.000000	0.000000	-0.062623	0.019930	-0.256166	0.000000	0.000000	3.000000	12.000000	0.000000
1435.905690	0.005237	0.553679	0.069204	79.721268	96.841255	148.685272	4.151210	0.000000	2.787015	0.000000	0.000000	0.000000	-0.062623	0.019930	-0.256166	0.000000	0.000000	3.000000	12.000000	0.000000
1435.909023	0.005237	0.553679	0.069204	79.745987	96.451447	148.333008	4.177636	0.000000	2.747245	0.000000	0.000000	0.000000	-0.062623	0.019930	-0.256166	0.000000	0.000000	3.000000	12.000000	0.000000
1435.912356	0.004979	0.553706	0.068378	79.745987	96.451447	148.333008	4.177636	0.000000	2.747245	0.000000	0.000000	0.000000	-0.077320	0.007848	-0.247881	0.000000	0.000000	3.000000	12.000000	0.000000
1435.915690	0.004979	0.553706	0.068378	79.745987	96.451447	148.333008	4.177636	0.000000	2.747245	0.000000	0.000000	0.000000	-0.077320	0.007848	-0.247881	0.000000	0.000000	3.000000	12.000000	0.000000
1435.919023	0.004647	0.553760	0.067546	79.760994	96.255203	148.182449	4.177636	0.000000	2.747245	0.000000	0.000000	0.000000	-0.099518	0.016276	-0.249479	0.000000	0.000000	3.000000	12.000000	0.000000
1435.922356	0.004647	0.553760	0.067546	79.760994	96.255203	148.182449	4.177636	0.000000	2.747245	0.000000	0.000000	0.000000	-0.099518	0.016276	-0.249479	0.000000	0.000000	3.000000	12.000000	0.000000
1435.925690	0.004647	0.553760	0.067546	79.760994	96.255203	148.182449	4.177636	0.000000	2.747245	0.000000	0.000000	0.000000	-0.099518	0.016276	-0.249479	0.000000	0.000000	3.000000	12.000000	0.000000
1435.929023	0.004647	0.553760	0.067546	79.768723	96.206985	148.180222	4.200893	0.000000	2.711548	0.000000	0.000000	0.000000	-0.099518	0.016276	-0.249479	0.000000	0.000000	3.000000	12.000000	0.000000
1435.932356	0.004291	0.553767	0.066702	79.768723	96.206985	148.180222	4.200893	0.000000	2.711548	0.000000	0.000000	0.000000	-0.106702	0.002054	-0.253272	0.000000	0.000000	3.000000	12.000000	0.000000
1435.935690	0.004291	0.553767	0.066702	79.768723	96.206985	148.180222	4.200893	0.000000	2.711548	0.000000	0.000000	0.000000	-0.106702	0.002054	-0.253272	0.000000	0.000000	3.000000	12.000000	0.000000
1435.939023	0.003862	0.553791	0.065875	79.770470	96.324127	148.345078	4.200893	0.000000	2.711548	0.000000	0.000000	0.000000	-0.128674	0.007267	-0.248160	0.000000	0.000000	3.000000	12.000000	0.000000
1435.942356	0.003862	0.553791	0.065875	79.770470	96.324127	148.345078	4.200893	0.000000	2.711548	0.000000	0.000000	0.000000	-0.128674	0.007267	-0.248160	0.000000	0.000000	3.000000	12.000000	0.000000
1435.945690	0.003862	0.553791	0.065875	79.770470	96.324127	148.345078	4.200893	0.000000	2.711548	0.000000	0.000000	0.000000	-0.128674	0.007267	-0.248160	0.000000	0.000000	3.000000	12.000000	0.000000
1435.949023	0.003862	0.553791	0.065875	79.767418	96.496178	148.570847	4.222340	0.000000	2.678030	0.000000	0.000000	0.000000	-0.128674	0.007267	-0.248160	0.000000	0.000000	3.000000	12.000000	0.000000
1435.952356	0.003410	0.553757	0.065058	79.767418	96.496178	148.570847	4.222340	0.000000	2.678030	0.000000	0.000000	0.000000	-0.135690	-0.010045	-0.245224	0.000000	0.000000	3.000000	12.000000	0.000000
1435.955690	0.003410	0.553757	0.065058	79.767418	96.496178	148.570847	4.222340	0.000000	2.678030	0.000000	0.000000	0.000000	-0.135690	-0.010045	-0.245224	0.000000	0.000000	3.000000	12.000000	0.000000
1435.959023	0.002935	0.553723	0.064239	79.764496	96.670074	148.801666	4.222340	0.000000	2.678030	0.000000	0.000000	0.000000	-0.142697	-0.010176	-0.245477	0.000000	0.000000	3.000000	12.000000	0.000000
1435.962356	0.002935	0.553723	0.064239	79.764496	96.670074	148.801666	4.222340	0.000000	2.678030	0.000000	0.000000	0.000000	-0.142697	-0.010176	-0.245477	0.000000	0.000000	3.000000	12.000000	0.000000
1435.965690	0.002935	0.553723	0.064239	79.764496	96.670074	148.801666	4.222340	0.000000	2.678030	0.000000	0.000000	0.000000	-0.142697	-0.010176	-0.245477	0.000000	0.000000	3.000000	12.000000	0.000000
1435.969023	0.002935	0.553723	0.064239	79.761673	96.851204	149.037506	4.241745	0.000000	2.647188	0.000000	0.000000	0.000000	-0.142697	-0.010176	-0.245477	0.000000	0.000000	3.000000	12.000000	0.000000
1435.972356	0.002485	0.553678	0.063443	79.761673	96.851204	149.037506	4.241745	0.000000	2.647188	0.000000	0.000000	0.000000	-0.134808	-0.013478	-0.239019	0.000000	0.000000	3.000000	12.000000	0.000000
1435.975690	0.002485	0.553678	0.063443	79.761673	96.851204	149.037506	4.241745	0.000000	2.647188	0.000000	0.000000	0.000000	-0.134808	-0.013478	-0.239019	0.000000	0.000000	3.000000	12.000000	0.000000
1435.979023	0.002062	0.553605	0.062650	79.756767	97.024826	149.266922	4.241745	0.000000	2.647188	0.000000	0.000000	0.000000	-0.126990	-0.022133	-0.237750	0.000000	0.000000	3.000000	12.000000	0.000000
1435.982356	0.002062	0.553605	0.062650	79.756767	97.024826	149.266922	4.241745	0.000000	2.647188	0.000000	0.000000	0.000000	-0.126990	-0.022133	-0.237750	0.000000	0.000000	3.000000	12.000000	0.000000
1435.985690	0.002062	0.553605	0.062650	79.756767	97.024826	149.266922	4.241745	0.000000	2.647188	0.000000	0.000000	0.000000	-0.126990	-0.022133	-0.237750	0.000000	0.000000	3.000000	12.000000	0.000000
1435.989023	0.002062	0.553605	0.062650	79.749748	97.241135	149.533005	4.261218	0.000000	2.615726	0.000000	0.000000	0.000000	-0.126990	-0.022133	-0.237750	0.000000	0.000000	3.000000	12.000000	0.000000
1435.992356	0.001665	0.553556	0.061914	79.749748	97.241135	149.533005	4.261218	0.000000	2.615726	0.000000	0.000000	0.000000	-0.119159	-0.014608	-0.220787	0.000000	0.000000	3.000000	12.000000	0.000000
1435.995690	0.001665	0.553556	0.061914	79.749748	97.241135	149.533005	4.261218	0.000000	2.615726	0.000000	0.000000	0.000000	-0.119159	-0.014608	-0.220787	0.000000	0.000000	3.000000	12.000000	0.000000
1435.999023	0.001269	0.553489	0.061160	79.743851	97.457848	149.794708	4.261218	0.000000	2.615726	0.000000	0.000000	0.000000	-0.118837	-0.020086	-0.226249	0.000000	0.000000	3.000000	12.000000	0.000000
1436.002356	0.001269	0.553489	0.061160	79.743851	97.457848	149.794708	4.261218	0.000000	2.615726	0.000000	0.000000	0.000000	-0.118837	-0.020086	-0.226249	0.000000	0.000000	3.000000	12.000000	0.000000
1436.005690	0.001269	0.553489	0.061160	79.743851	97.457848	149.794708	4.261218	0.000000	2.615726	0.000000	0.000000	0.000000	-0.118837	-0.020086	-0.226249	0.000000	0.000000	3.000000	12.000000	0.000000
1436.009023	0.001269	0.553489	0.061160	79.738464	97.661888	150.043915	4.280009	0.000000	2.584864	0.000000	0.000000	0.000000	-0.118837	-0.020086	-0.226249	0.000000	0.000000	3.000000	12.000000	0.000000
1436.012356	0.000898	0.553457	0.060440	79.738464	97.661888	150.043915	4.280009	0.000000	2.584864	0.000000	0.000000	0.000000	-0.111104	-0.009453	-0.216034	0.000000	0.000000	3.000000	12.000000	0.000000
1436.015690	0.000898	0.553457	0.060440	79.738464	97.661888	150.043915	4.280009	0.000000	2.584864	0.000000	0.000000	0.000000	-0.111104	-0.009453	-0.216034	0.000000	0.000000	3.000000	12.000000	0.000000
1436.019023	0.000553	0.553436	0.059696	79.732605	97.860878	150.287598	4.280009	0.000000	2.584864	0.000000	0.000000	0.000000	-0.103442	-0.006457	-0.223069	0.000000	0.000000	3.000000	12.000000	0.000000
1436.022356	0.000553	0.553436	0.059696	79.732605	97.860878	150.287598	4.280009	0.000000	2.584864	0.000000	0.000000	0.000000	-0.103442	-0.006457	-0.223069	0.000000	0.000000	3.000000	12.000000	0.000000
1436.025690	0.000553	0.553436	0.059696	79.732605	97.860878	150.287598	4.280009	0.000000	2.584864	0.000000	0.000000	0.000000	-0.103442	-0.006457	-0.223069	0.000000	0.000000	3.000000	12.000000	0.000000
1436.029023	0.000553	0.553436	0.059696	79.727676	98.032852	150.501480	4.299409	0.000000	2.552465	0.000000	0.000000	0.000000	-0.103442	-0.006457	-0.223069	0.000000	0.000000	3.000000	12.000000	0.000000
1436.032356	0.000185	0.553432	0.058970	79.727676	98.032852	150.501480	4.299409	0.000000	2.552465	0.000000	0.000000	0.000000	-0.110494	-0.001211	-0.218033	0.000000	0.000000	3.000000	12.000000	0.000000
1436.035690	0.000185	0.553432	0.058970	79.727676	98.032852	150.501480	4.299409	0.000000	2.552465	0.000000	0.000000	0.000000	-0.110494	-0.001211	-0.218033	0.000000	0.000000	3.000000	12.000000	0.000000
1436.039023	-0.000133	0.553456	0.058237	79.720764	98.197029	150.708679	4.299409	0.000000	2.552465	0.000000	0.000000	0.000000	-0.095502	0.007110	-0.219816	0.000000	0.000000	3.000000	12.000000	0.000000
1436.042356	-0.000133	0.553456	0.058237	79.720764	98.197029	150.708679	4.299409	0.000000	2.552465	0.000000	0.000000	0.000000	-0.095502	0.007110	-0.219816	0.000000	0.000000	3.000000	12.000000	0.000000
1436.045690	-0.000133	0.553456	0.058237	79.720764	98.197029	150.708679	4.299409	0.000000	2.552465	0.000000	0.000000	0.000000	-0.095502	0.007110	-0.219816	0.000000	0.000000	3.000000	12.000000	0.000000
1436.049023	-0.000133	0.553456	0.058237	79.716484	98.339828	150.887375	4.319247	0.000000	2.518750	0.000000	0.000000	0.000000	-0.095502	0.007110	-0.219816	0.000000	0.000000	3.000000	12.000000	0.000000
1436.052356	-0.000426	0.553507	0.057498	79.716484	98.339828	150.887375	4.319247	0.000000	2.518750	0.000000	0.000000	0.000000	-0.087900	0.015356	-0.221579	0.000000	0.000000	3.000000	12.000000	0.000000
1436.055690	-0.000426	0.553507	0.057498	79.716484	98.339828	150.887375	4.319247	0.000000	2.518750	0.000000	0.000000	0.000000	-0.087900	0.015356	-0.221579	0.000000	0.000000	3.000000	12.000000	0.000000
1436.059023	-0.000645	0.553593	0.056794	79.710747	98.465935	151.042053	4.319247	0.000000	2.518750	0.000000	0.000000	0.000000	-0.065703	0.025887	-0.211228	0.000000	0.000000	3.000000	12.000000	0.000000
1436.062356	-0.000645	0.553593	0.056794	79.710747	98.465935	151.042053	4.319247	0.000000	2.518750	0.000000	0.000000	0.000000	-0.065703	0.025887	-0.211228	0.000000	0.000000	3.000000	12.000000	0.000000
1436.065690	-0.000645	0.553593	0.056794	79.710747	98.465935	151.042053	4.319247	0.000000	2.518750	0.000000	0.000000	0.000000	-0.065703	0.025887	-0.211228	0.000000	0.000000	3.000000	12.000000	0.000000
1436.069023	-0.000645	0.553593	0.056794	79.707001	98.588737	151.180679	4.340838	0.000000	2.481354	0.000000	0.000000	0.000000	-0.065703	0.025887	-0.211228	0.000000	0.000000	3.000000	12.000000	0.000000
1436.072356	-0.000742	0.553725	0.056102	79.707001	98.588737	151.180679	4.340838	0.000000	2.481354	0.000000	0.000000	0.000000	-0.028979	0.039454	-0.207646	0.000000	0.000000	3.000000	12.000000	0.000000
1436.075690	-0.000742	0.553725	0.056102	79.707001	98.588737	151.180679	4.340838	0.000000	2.481354	0.000000	0.000000	0.000000	-0.028979	0.039454	-0.207646	0.000000	0.000000	3.000000	12.000000	0.000000
1436.079023	-0.000741	0.553883	0.055404	79.704170	98.688194	151.284546	4.340838	0.000000	2.481354	0.000000	0.000000	0.000000	0.000302	0.047633	-0.209310	0.000000	0.000000	3.000000	12.000000	0.000000
1436.082356	-0.000741	0.553883	0.055404	79.704170	98.688194	151.284546	4.340838	0.000000	2.481354	0.000000	0.000000	0.000000	0.000302	0.047633	-0.209310	0.000000	0.000000	3.000000	12.000000	0.000000
1436.085690	-0.000741	0.553883	0.055404	79.704170	98.688194	151.284546	4.340838	0.000000	2.481354	0.000000	0.000000	0.000000	0.000302	0.047633	-0.209310	0.000000	0.000000	3.000000	12.000000	0.000000
1436.089023	-0.000741	0.553883	0.055404	79.701767	98.781494	151.371078	4.365916	0.000000	2.436960	0.000000	0.000000	0.000000	0.000302	0.047633	-0.209310	0.000000	0.000000	3.000000	12.000000	0.000000
1436.092356	-0.000691	0.554062	0.054661	79.701767	98.781494	151.371078	4.365916	0.000000	2.436960	0.000000	0.000000	0.000000	0.014901	0.053482	-0.223103	0.000000	0.000000	3.000000	12.000000	0.000000
1436.095690	-0.000691	0.554062	0.054661	79.701767	98.781494	151.371078	4.365916	0.000000	2.436960	0.000000	0.000000	0.000000	0.014901	0.053482	-0.223103	0.000000	0.000000	3.000000	12.000000	0.000000
1436.099023	-0.000593	0.554277	0.053888	79.700935	98.880478	151.458969	4.365916	0.000000	2.436960	0.000000	0.000000	0.000000	0.029426	0.064635	-0.231668	0.000000	0.000000	3.000000	12.000000	0.000000
1436.102356	-0.000593	0.554277	0.053888	79.700935	98.880478	151.458969	4.365916	0.000000	2.436960	0.000000	0.000000	0.000000	0.029426	0.064635	-0.231668	0.000000	0.000000	3.000000	12.000000	0.000000
1436.105690	-0.000593	0.554277	0.053888	79.700935	98.880478	151.458969	4.365916	0.000000	2.436960	0.000000	0.000000	0.000000	0.029426	0.064635	-0.231668	0.000000	0.000000	3.000000	12.000000	0.000000
1436.109023	-0.000593	0.554277	0.053888	79.699623	98.993767	151.564163	4.395663	0.000000	2.382886	0.000000	0.000000	0.000000	0.029426	0.064635	-0.231668	0.000000	0.000000	3.000000	12.000000	0.000000
1436.112356	-0.000495	0.554502	0.053093	79.699623	98.993767	151.564163	4.395663	0.000000	2.382886	0.000000	0.000000	0.000000	0.029345	0.067303	-0.238685	0.000000	0.000000	3.000000	12.000000	0.000000
1436.115690	-0.000495	0.554502	0.053093	79.699623	98.993767	151.564163	4.395663	0.000000	2.382886	0.000000	0.000000	0.000000	0.029345	0.067303	-0.238685	0.000000	0.000000	3.000000	12.000000	0.000000
1436.119023	-0.000422	0.554717	0.052256	79.701416	99.085518	151.646637	4.395663	0.000000	2.382886	0.000000	0.000000	0.000000	0.022009	0.064652	-0.250984	0.000000	0.000000	3.000000	12.000000	0.000000
1436.122356	-0.000422	0.554717	0.052256	79.701416	99.085518	151.646637	4.395663	0.000000	2.382886	0.000000	0.000000	0.000000	0.022009	0.064652	-0.250984	0.000000	0.000000	3.000000	12.000000	0.000000
1436.125690	-0.000422	0.554717	0.052256	79.701416	99.085518	151.646637	4.395663	0.000000	2.382886	0.000000	0.000000	0.000000	0.022009	0.064652	-0.250984	0.000000	0.000000	3.000000	12.000000	0.000000
1436.129023	-0.000422	0.554717	0.052256	79.707115	99.117981	151.673950	4.427398	0.000000	2.323392	0.000000	0.000000	0.000000	0.022009	0.064652	-0.250984	0.000000	0.000000	3.000000	12.000000	0.000000
1436.132356	-0.000397	0.554914	0.051401	79.707115	99.117981	151.673950	4.427398	0.000000	2.323392	0.000000	0.000000	0.000000	0.007455	0.058935	-0.256441	0.000000	0.000000	3.000000	12.000000	0.000000
1436.135690	-0.000397	0.554914	0.051401	79.707115	99.117981	151.673950	4.427398	0.000000	2.323392	0.000000	0.000000	0.000000	0.007455	0.058935	-0.256441	0.000000	0.000000	3.000000	12.000000	0.000000
1436.139023	-0.000420	0.555091	0.050528	79.731491	98.889870	151.449860	4.427398	0.000000	2.323392	0.000000	0.000000	0.000000	-0.007026	0.053245	-0.261901	0.000000	0.000000	3.000000	12.000000	0.000000
1436.142356	-0.000420	0.555091	0.050528	79.731491	98.889870	151.449860	4.427398	0.000000	2.323392	0.000000	0.000000	0.000000	-0.007026	0.053245	-0.261901	0.000000	0.000000	3.000000	12.000000	0.000000
1436.145690	-0.000420	0.555091	0.050528	79.731491	98.889870	151.449860	4.427398	0.000000	2.323392	0.000000	0.000000	0.000000	-0.007026	0.053245	-0.261901	0.000000	0.000000	3.000000	12.000000	0.000000
1436.149023	-0.000420	0.555091	0.050528	79.767357	98.413773	150.988525	4.458829	0.000000	2.262487	0.000000	0.000000	0.000000	-0.007026	0.053245	-0.261901	0.000000	0.000000	3.000000	12.000000	0.000000
1436.152356	-0.000492	0.555267	0.049655	79.767357	98.413773	150.988525	4.458829	0.000000	2.262487	0.000000	0.000000	0.000000	-0.021437	0.052857	-0.262101	0.000000	0.000000	3.000000	12.000000	0.000000
1436.155690	-0.000492	0.555267	0.049655	79.767357	98.413773	150.988525	4.458829	0.000000	2.262487	0.000000	0.000000	0.000000	-0.021437	0.052857	-0.262101	0.000000	0.000000	3.000000	12.000000	0.000000
1436.159023	-0.000587	0.555405	0.048809	79.815842	97.646469	150.246918	4.458829	0.000000	2.262487	0.000000	0.000000	0.000000	-0.028578	0.041253	-0.253805	0.000000	0.000000	3.000000	12.000000	0.000000
1436.162356	-0.000587	0.555405	0.048809	79.815842	97.646469	150.246918	4.458829	0.000000	2.262487	0.000000	0.000000	0.000000	-0.028578	0.041253	-0.253805	0.000000	0.000000	3.000000	12.000000	0.000000
1436.165690	-0.000587	0.555405	0.048809	79.815842	97.646469	150.246918	4.458829	0.000000	2.262487	0.000000	0.000000	0.000000	-0.028578	0.041253	-0.253805	0.000000	0.000000	3.000000	12.000000	0.000000
1436.169023	-0.000587	0.555405	0.048809	79.876961	96.585968	149.224548	4.488230	0.000000	2.203586	0.000000	0.000000	0.000000	-0.028578	0.041253	-0.253805	0.000000	0.000000	3.000000	12.000000	0.000000
1436.172356	-0.000754	0.555559	0.047980	79.876961	96.585968	149.224548	4.488230	0.000000	2.203586	0.000000	0.000000	0.000000	-0.050071	0.046253	-0.248739	0.000000	0.000000	3.000000	12.000000	0.000000
1436.175690	-0.000754	0.555559	0.047980	79.876961	96.585968	149.224548	4.488230	0.000000	2.203586	0.000000	0.000000	0.000000	-0.050071	0.046253	-0.248739	0.000000	0.000000	3.000000	12.000000	0.000000
1436.179023	-0.000968	0.555730	0.047167	79.939987	95.346954	148.032669	4.488230	0.000000	2.203586	0.000000	0.000000	0.000000	-0.064280	0.051245	-0.243670	0.000000	0.000000	3.000000	12.000000	0.000000
1436.182356	-0.000968	0.555730	0.047167	79.939987	95.346954	148.032669	4.488230	0.000000	2.203586	0.000000	0.000000	0.000000	-0.064280	0.051245	-0.243670	0.000000	0.000000	3.000000	12.000000	0.000000
1436.185690	-0.000968	0.555730	0.047167	79.939987	95.346954	148.032669	4.488230	0.000000	2.203586	0.000000	0.000000	0.000000	-0.064280	0.051245	-0.243670	0.000000	0.000000	3.000000	12.000000	0.000000
1436.189023	-0.000968	0.555730	0.047167	80.002274	94.006851	146.754852	4.514137	0.000000	2.150017	0.000000	0.000000	0.000000	-0.064280	0.051245	-0.243670	0.000000	0.000000	3.000000	12.000000	0.000000
1436.192356	-0.001302	0.555880	0.046400	80.002274	94.006851	146.754852	4.514137	0.000000	2.150017	0.000000	0.000000	0.000000	-0.099962	0.045077	-0.230154	0.000000	0.000000	3.000000	12.000000	0.000000
1436.195690	-0.001302	0.555880	0.046400	80.002274	94.006851	146.754852	4.514137	0.000000	2.150017	0.000000	0.000000	0.000000	-0.099962	0.045077	-0.230154	0.000000	0.000000	3.000000	12.000000	0.000000
1436.199023	-0.001706	0.556027	0.045696	80.055901	92.697105	145.510468	4.514137	0.000000	2.150017	0.000000	0.000000	0.000000	-0.121203	0.044237	-0.211354	0.000000	0.000000	3.000000	12.000000	0.000000
1436.202356	-0.001706	0.556027	0.045696	80.055901	92.697105	145.510468	4.514137	0.000000	2.150017	0.000000	0.000000	0.000000	-0.121203	0.044237	-0.211354	0.000000	0.000000	3.000000	12.000000	0.000000
1436.205690	-0.001706	0.556027	0.045696	80.055901	92.697105	145.510468	4.514137	0.000000	2.150017	0.000000	0.000000	0.000000	-0.121203	0.044237	-0.211354	0.000000	0.000000	3.000000	12.000000	0.000000
1436.209023	-0.002180	0.556190	0.045071	80.100693	91.482498	144.370285	4.534006	0.000000	2.107793	0.000000	0.000000	0.000000	-0.142422	0.048814	-0.187294	0.000000	0.000000	3.000000	12.000000	0.000000
1436.212356	-0.002180	0.556190	0.045071	80.100693	91.482498	144.370285	4.534006	0.000000	2.107793	0.000000	0.000000	0.000000	-0.142422	0.048814	-0.187294	0.000000	0.000000	3.000000	12.000000	0.000000
1436.215690	-0.002180	0.556190	0.045071	80.100693	91.482498	144.370285	4.534006	0.000000	2.107793	0.000000	0.000000	0.000000	-0.142422	0.048814	-0.187294	0.000000	0.000000	3.000000	12.000000	0.000000
1436.219023	-0.002678	0.556341	0.044533	80.130814	90.492111	143.453537	4.541143	0.000000	2.092373	0.000000	0.000000	0.000000	-0.149349	0.045188	-0.161562	0.000000	0.000000	3.000000	12.000000	0.000000
1436.222356	-0.002678	0.556341	0.044533	80.130814	90.492111	143.453537	4.541143	0.000000	2.092373	0.000000	0.000000	0.000000	-0.149349	0.045188	-0.161562	0.000000	0.000000	3.000000	12.000000	0.000000
1436.225690	-0.002678	0.556341	0.044533	80.130814	90.492111	143.453537	4.541143	0.000000	2.092373	0.000000	0.000000	0.000000	-0.149349	0.045188	-0.161562	0.000000	0.000000	3.000000	12.000000	0.000000
1436.229023	-0.002678	0.556341	0.044533	80.149460	89.788177	142.815765	4.546616	0.000000	2.080452	0.000000	0.000000	0.000000	-0.149349	0.045188	-0.161562	0.000000	0.000000	3.000000	12.000000	0.000000
1436.232356	-0.003152	0.556534	0.044070	80.149460	89.788177	142.815765	4.546616	0.000000	2.080452	0.000000	0.000000	0.000000	-0.142033	0.058083	-0.138983	0.000000	0.000000	3.000000	12.000000	0.000000
1436.235690	-0.003152	0.556534	0.044070	80.149460	89.788177	142.815765	4.546616	0.000000	2.080452	0.000000	0.000000	0.000000	-0.142033	0.058083	-0.138983	0.000000	0.000000	3.000000	12.000000	0.000000
1436.239023	-0.003601	0.556734	0.043710	80.156212	89.349937	142.437027	4.546616	0.000000	2.080452	0.000000	0.000000	0.000000	-0.134862	0.059880	-0.107832	0.000000	0.000000	3.000000	12.000000	0.000000
1436.242356	-0.003601	0.556734	0.043710	80.156212	89.349937	142.437027	4.546616	0.000000	2.080452	0.000000	0.000000	0.000000	-0.134862	0.059880	-0.107832	0.000000	0.000000	3.000000	12.000000	0.000000
1436.245690	-0.003601	0.556734	0.043710	80.156212	89.349937	142.437027	4.546616	0.000000	2.080452	0.000000	0.000000	0.000000	-0.134862	0.059880	-0.107832	0.000000	0.000000	3.000000	12.000000	0.000000
1436.249023	-0.003601	0.556734	0.043710	80.154022	89.209061	142.342697	4.553745	0.000000	2.064801	0.000000	0.000000	0.000000	-0.134862	0.059880	-0.107832	0.000000	0.000000	3.000000	12.000000	0.000000
1436.252356	-0.003979	0.556951	0.043368	80.154022	89.209061	142.342697	4.553745	0.000000	2.064801	0.000000	0.000000	0.000000	-0.113325	0.065089	-0.102547	0.000000	0.000000	3.000000	12.000000	0.000000
1436.255690	-0.003979	0.556951	0.043368	80.154022	89.209061	142.342697	4.553745	0.000000	2.064801	0.000000	0.000000	0.000000	-0.113325	0.065089	-0.102547	0.000000	0.000000	3.000000	12.000000	0.000000
1436.259023	-0.004261	0.557168	0.043027	80.147385	89.113350	142.288086	4.553745	0.000000	2.064801	0.000000	0.000000	0.000000	-0.084675	0.064967	-0.102436	0.000000	0.000000	3.000000	12.000000	0.000000
1436.262356	-0.004261	0.557168	0.043027	80.147385	89.113350	142.288086	4.553745	0.000000	2.064801	0.000000	0.000000	0.000000	-0.084675	0.064967	-0.102436	0.000000	0.000000	3.000000	12.000000	0.000000
1436.265690	-0.004261	0.557168	0.043027	80.147385	89.113350	142.288086	4.553745	0.000000	2.064801	0.000000	0.000000	0.000000	-0.084675	0.064967	-0.102436	0.000000	0.000000	3.000000	12.000000	0.000000
1436.269023	-0.004261	0.557168	0.043027	80.145653	89.030518	142.233276	4.560600	0.000000	2.049617	0.000000	0.000000	0.000000	-0.084675	0.064967	-0.102436	0.000000	0.000000	3.000000	12.000000	0.000000
1436.272356	-0.004495	0.557403	0.042639	80.145653	89.030518	142.233276	4.560600	0.000000	2.049617	0.000000	0.000000	0.000000	-0.070197	0.070627	-0.116242	0.000000	0.000000	3.000000	12.000000	0.000000
1436.275690	-0.004495	0.557403	0.042639	80.145653	89.030518	142.233276	4.560600	0.000000	2.049617	0.000000	0.000000	0.000000	-0.070197	0.070627	-0.116242	0.000000	0.000000	3.000000	12.000000	0.000000
1436.279023	-0.004728	0.557622	0.042170	80.145630	88.985313	142.214996	4.560600	0.000000	2.049617	0.000000	0.000000	0.000000	-0.069855	0.065584	-0.140736	0.000000	0.000000	3.000000	12.000000	0.000000
1436.282356	-0.004728	0.557622	0.042170	80.145630	88.985313	142.214996	4.560600	0.000000	2.049617	0.000000	0.000000	0.000000	-0.069855	0.065584	-0.140736	0.000000	0.000000	3.000000	12.000000	0.000000
1436.285690	-0.004728	0.557622	0.042170	80.145630	88.985313	142.214996	4.560600	0.000000	2.049617	0.000000	0.000000	0.000000	-0.069855	0.065584	-0.140736	0.000000	0.000000	3.000000	12.000000	0.000000
1436.289023	-0.004728	0.557622	0.042170	80.145615	88.934669	142.196716	4.572133	0.000000	2.023760	0.000000	0.000000	0.000000	-0.069855	0.065584	-0.140736	0.000000	0.000000	3.000000	12.000000	0.000000
1436.292356	-0.005007	0.557841	0.041636	80.145615	88.934669	142.196716	4.572133	0.000000	2.023760	0.000000	0.000000	0.000000	-0.083738	0.065803	-0.160110	0.000000	0.000000	3.000000	12.000000	0.000000
1436.295690	-0.005007	0.557841	0.041636	80.145615	88.934669	142.196716	4.572133	0.000000	2.023760	0.000000	0.000000	0.000000	-0.083738	0.065803	-0.160110	0.000000	0.000000	3.000000	12.000000	0.000000
1436.299023	-0.005285	0.558070	0.041015	80.145653	88.920067	142.215012	4.572133	0.000000	2.023760	0.000000	0.000000	0.000000	-0.083279	0.068829	-0.186310	0.000000	0.000000	3.000000	12.000000	0.000000
1436.302356	-0.005285	0.558070	0.041015	80.145653	88.920067	142.215012	4.572133	0.000000	2.023760	0.000000	0.000000	0.000000	-0.083279	0.068829	-0.186310	0.000000	0.000000	3.000000	12.000000	0.000000
1436.305690	-0.005285	0.558070	0.041015	80.145653	88.920067	142.215012	4.572133	0.000000	2.023760	0.000000	0.000000	0.000000	-0.083279	0.068829	-0.186310	0.000000	0.000000	3.000000	12.000000	0.000000
1436.309023	-0.005285	0.558070	0.041015	80.145714	88.920746	142.251587	4.588270	0.000000	1.986902	0.000000	0.000000	0.000000	-0.083279	0.068829	-0.186310	0.000000	0.000000	3.000000	12.000000	0.000000
1436.312356	-0.005584	0.558300	0.040330	80.145714	88.920746	142.251587	4.588270	0.000000	1.986902	0.000000	0.000000	0.000000	-0.089937	0.068943	-0.205689	0.000000	0.000000	3.000000	12.000000	0.000000
1436.315690	-0.005584	0.558300	0.040330	80.145714	88.920746	142.251587	4.588270	0.000000	1.986902	0.000000	0.000000	0.000000	-0.089937	0.068943	-0.205689	0.000000	0.000000	3.000000	12.000000	0.000000
1436.319023	-0.005860	0.558529	0.039644	80.145752	88.942154	142.306442	4.588270	0.000000	1.986902	0.000000	0.000000	0.000000	-0.082607	0.068620	-0.205782	0.000000	0.000000	3.000000	12.000000	0.000000
1436.322356	-0.005860	0.558529	0.039644	80.145752	88.942154	142.306442	4.588270	0.000000	1.986902	0.000000	0.000000	0.000000	-0.082607	0.068620	-0.205782	0.000000	0.000000	3.000000	12.000000	0.000000
1436.325690	-0.005860	0.558529	0.039644	80.145752	88.942154	142.306442	4.588270	0.000000	1.986902	0.000000	0.000000	0.000000	-0.082607	0.068620	-0.205782	0.000000	0.000000	3.000000	12.000000	0.000000
1436.329023	-0.005860	0.558529	0.039644	80.145798	88.971695	142.361298	4.608073	0.000000	1.940532	0.000000	0.000000	0.000000	-0.082607	0.068620	-0.205782	0.000000	0.000000	3.000000	12.000000	0.000000
1436.332356	-0.006063	0.558748	0.038918	80.145798	88.971695	142.361298	4.608073	0.000000	1.940532	0.000000	0.000000	0.000000	-0.061025	0.065836	-0.217914	0.000000	0.000000	3.000000	12.000000	0.000000
1436.335690	-0.006063	0.558748	0.038918	80.145798	88.971695	142.361298	4.608073	0.000000	1.940532	0.000000	0.000000	0.000000	-0.061025	0.065836	-0.217914	0.000000	0.000000	3.000000	12.000000	0.000000
1436.339023	-0.006196	0.558967	0.038192	80.145874	89.006752	142.416183	4.608073	0.000000	1.940532	0.000000	0.000000	0.000000	-0.039673	0.065512	-0.217803	0.000000	0.000000	3.000000	12.000000	0.000000
1436.342356	-0.006196	0.558967	0.038192	80.145874	89.006752	142.416183	4.608073	0.000000	1.940532	0.000000	0.000000	0.000000	-0.039673	0.065512	-0.217803	0.000000	0.000000	3.000000	12.000000	0.000000
1436.345690	-0.006196	0.558967	0.038192	80.145874	89.006752	142.416183	4.608073	0.000000	1.940532	0.000000	0.000000	0.000000	-0.039673	0.065512	-0.217803	0.000000	0.000000	3.000000	12.000000	0.000000
1436.349023	-0.006196	0.558967	0.038192	80.147552	89.048828	142.471039	4.630896	0.000000	1.885420	0.000000	0.000000	0.000000	-0.039673	0.065512	-0.217803	0.000000	0.000000	3.000000	12.000000	0.000000
1436.352356	-0.006327	0.559176	0.037424	80.147552	89.048828	142.471039	4.630896	0.000000	1.885420	0.000000	0.000000	0.000000	-0.039391	0.062671	-0.230181	0.000000	0.000000	3.000000	12.000000	0.000000
1436.355690	-0.006327	0.559176	0.037424	80.147552	89.048828	142.471039	4.630896	0.000000	1.885420	0.000000	0.000000	0.000000	-0.039391	0.062671	-0.230181	0.000000	0.000000	3.000000	12.000000	0.000000
1436.359023	-0.006435	0.559374	0.036680	80.149246	89.106171	142.544144	4.630896	0.000000	1.885420	0.000000	0.000000	0.000000	-0.032316	0.059561	-0.223282	0.000000	0.000000	3.000000	12.000000	0.000000
1436.362356	-0.006435	0.559374	0.036680	80.149246	89.106171	142.544144	4.630896	0.000000	1.885420	0.000000	0.000000	0.000000	-0.032316	0.059561	-0.223282	0.000000	0.000000	3.000000	12.000000	0.000000
1436.365690	-0.006435	0.559374	0.036680	80.149246	89.106171	142.544144	4.630896	0.000000	1.885420	0.000000	0.000000	0.000000	-0.032316	0.059561	-0.223282	0.000000	0.000000	3.000000	12.000000	0.000000
1436.369023	-0.006435	0.559374	0.036680	80.149223	89.177231	142.635590	4.655076	0.000000	1.824904	0.000000	0.000000	0.000000	-0.032316	0.059561	-0.223282	0.000000	0.000000	3.000000	12.000000	0.000000
1436.372356	-0.006612	0.559581	0.035911	80.149223	89.177231	142.635590	4.655076	0.000000	1.824904	0.000000	0.000000	0.000000	-0.053183	0.062016	-0.230666	0.000000	0.000000	3.000000	12.000000	0.000000
1436.375690	-0.006612	0.559581	0.035911	80.149223	89.177231	142.635590	4.655076	0.000000	1.824904	0.000000	0.000000	0.000000	-0.053183	0.062016	-0.230666	0.000000	0.000000	3.000000	12.000000	0.000000
1436.379023	-0.006882	0.559777	0.035164	80.150887	89.203041	142.690506	4.655076	0.000000	1.824904	0.000000	0.000000	0.000000	-0.081149	0.058927	-0.224248	0.000000	0.000000	3.000000	12.000000	0.000000
1436.382356	-0.006882	0.559777	0.035164	80.150887	89.203041	142.690506	4.655076	0.000000	1.824904	0.000000	0.000000	0.000000	-0.081149	0.058927	-0.224248	0.000000	0.000000	3.000000	12.000000	0.000000
1436.385690	-0.006882	0.559777	0.035164	80.150887	89.203041	142.690506	4.655076	0.000000	1.824904	0.000000	0.000000	0.000000	-0.081149	0.058927	-0.224248	0.000000	0.000000	3.000000	12.000000	0.000000
1436.389023	-0.006882	0.559777	0.035164	80.150902	89.252419	142.782013	4.655885	0.000000	1.758179	0.000000	0.000000	0.000000	-0.081149	0.058927	-0.224248	0.000000	0.000000	3.000000	12.000000	0.000000
1436.392356	-0.007199	0.559973	0.034415	80.150902	89.252419	142.782013	4.655885	0.000000	1.758179	0.000000	0.000000	0.000000	-0.094894	0.058620	-0.224628	0.000000	0.000000	3.000000	12.000000	0.000000
1436.395690	-0.007199	0.559973	0.034415	80.150902	89.252419	142.782013	4.655885	0.000000	1.758179	0.000000	0.000000	0.000000	-0.094894	0.058620	-0.224628	0.000000	0.000000	3.000000	12.000000	0.000000
1436.399023	-0.007608	0.560149	0.033710	80.150864	89.278297	142.855209	4.655885	0.000000	1.758179	0.000000	0.000000	0.000000	-0.122772	0.052831	-0.211301	0.000000	0.000000	3.000000	12.000000	0.000000
1436.402356	-0.007608	0.560149	0.033710	80.150864	89.278297	142.855209	4.655885	0.000000	1.758179	0.000000	0.000000	0.000000	-0.122772	0.052831	-0.211301	0.000000	0.000000	3.000000	12.000000	0.000000
1436.405690	-0.007608	0.560149	0.033710	80.150864	89.278297	142.855209	4.655885	0.000000	1.758179	0.000000	0.000000	0.000000	-0.122772	0.052831	-0.211301	0.000000	0.000000	3.000000	12.000000	0.000000
1436.409023	-0.007608	0.560149	0.033710	80.150826	89.304207	142.928452	4.619607	0.000000	1.685524	0.000000	0.000000	0.000000	-0.122772	0.052831	-0.211301	0.000000	0.000000	3.000000	12.000000	0.000000
1436.412356	-0.007993	0.560315	0.033029	80.150826	89.304207	142.928452	4.619607	0.000000	1.685524	0.000000	0.000000	0.000000	-0.115544	0.049814	-0.204425	0.000000	0.000000	3.000000	12.000000	0.000000
1436.415690	-0.007993	0.560315	0.033029	80.150826	89.304207	142.928452	4.619607	0.000000	1.685524	0.000000	0.000000	0.000000	-0.115544	0.049814	-0.204425	0.000000	0.000000	3.000000	12.000000	0.000000
1436.419023	-0.008401	0.560462	0.032393	80.150764	89.309311	142.983322	4.619607	0.000000	1.685524	0.000000	0.000000	0.000000	-0.122424	0.044124	-0.190777	0.000000	0.000000	3.000000	12.000000	0.000000
1436.422356	-0.008401	0.560462	0.032393	80.150764	89.309311	142.983322	4.619607	0.000000	1.685524	0.000000	0.000000	0.000000	-0.122424	0.044124	-0.190777	0.000000	0.000000	3.000000	12.000000	0.000000
1436.425690	-0.008401	0.560462	0.032393	80.150764	89.309311	142.983322	4.619607	0.000000	1.685524	0.000000	0.000000	0.000000	-0.122424	0.044124	-0.190777	0.000000	0.000000	3.000000	12.000000	0.000000
1436.429023	-0.008401	0.560462	0.032393	80.150719	89.314423	143.038193	4.579946	0.000000	1.619657	0.000000	0.000000	0.000000	-0.122424	0.044124	-0.190777	0.000000	0.000000	3.000000	12.000000	0.000000
1436.432356	-0.008809	0.560617	0.031798	80.150719	89.314423	143.038193	4.579946	0.000000	1.619657	0.000000	0.000000	0.000000	-0.122320	0.046502	-0.178692	0.000000	0.000000	3.000000	12.000000	0.000000
1436.435690	-0.008809	0.560617	0.031798	80.150719	89.314423	143.038193	4.579946	0.000000	1.619657	0.000000	0.000000	0.000000	-0.122320	0.046502	-0.178692	0.000000	0.000000	3.000000	12.000000	0.000000
1436.439023	-0.009216	0.560789	0.031219	80.150665	89.319550	143.085114	4.579946	0.000000	1.619657	0.000000	0.000000	0.000000	-0.122115	0.051610	-0.173584	0.000000	0.000000	3.000000	12.000000	0.000000
1436.442356	-0.009216	0.560789	0.031219	80.150665	89.319550	143.085114	4.579946	0.000000	1.619657	0.000000	0.000000	0.000000	-0.122115	0.051610	-0.173584	0.000000	0.000000	3.000000	12.000000	0.000000
1436.445690	-0.009216	0.560789	0.031219	80.150665	89.319550	143.085114	4.579946	0.000000	1.619657	0.000000	0.000000	0.000000	-0.122115	0.051610	-0.173584	0.000000	0.000000	3.000000	12.000000	0.000000
1436.449023	-0.009216	0.560789	0.031219	80.150627	89.283188	143.095428	4.539207	0.000000	1.560944	0.000000	0.000000	0.000000	-0.122115	0.051610	-0.173584	0.000000	0.000000	3.000000	12.000000	0.000000
1436.452356	-0.009669	0.560951	0.030662	80.150627	89.283188	143.095428	4.539207	0.000000	1.560944	0.000000	0.000000	0.000000	-0.135851	0.048729	-0.167049	0.000000	0.000000	3.000000	12.000000	0.000000
1436.455690	-0.009669	0.560951	0.030662	80.150627	89.283188	143.095428	4.539207	0.000000	1.560944	0.000000	0.000000	0.000000	-0.135851	0.048729	-0.167049	0.000000	0.000000	3.000000	12.000000	0.000000
1436.459023	-0.010168	0.561122	0.030145	80.150604	89.259438	143.108124	4.539207	0.000000	1.560944	0.000000	0.000000	0.000000	-0.149671	0.051161	-0.155249	0.000000	0.000000	3.000000	12.000000	0.000000
1436.462356	-0.010168	0.561122	0.030145	80.150604	89.259438	143.108124	4.539207	0.000000	1.560944	0.000000	0.000000	0.000000	-0.149671	0.051161	-0.155249	0.000000	0.000000	3.000000	12.000000	0.000000
1436.465690	-0.010168	0.561122	0.030145	80.150604	89.259438	143.108124	4.539207	0.000000	1.560944	0.000000	0.000000	0.000000	-0.149671	0.051161	-0.155249	0.000000	0.000000	3.000000	12.000000	0.000000
1436.469023	-0.010168	0.561122	0.030145	80.150566	89.212173	142.998734	4.491620	0.000000	1.507228	0.000000	0.000000	0.000000	-0.149671	0.051161	-0.155249	0.000000	0.000000	3.000000	12.000000	0.000000
1436.472356	-0.010712	0.561265	0.029631	80.150566	89.212173	142.998734	4.491620	0.000000	1.507228	0.000000	0.000000	0.000000	-0.163251	0.042996	-0.154066	0.000000	0.000000	3.000000	12.000000	0.000000
1436.475690	-0.010712	0.561265	0.029631	80.150566	89.212173	142.998734	4.491620	0.000000	1.507228	0.000000	0.000000	0.000000	-0.163251	0.042996	-0.154066	0.000000	0.000000	3.000000	12.000000	0.000000
1436.479023	-0.011279	0.561408	0.029180	80.150925	89.169640	142.950439	4.491620	0.000000	1.507228	0.000000	0.000000	0.000000	-0.170276	0.042819	-0.135176	0.000000	0.000000	3.000000	12.000000	0.000000
1436.482356	-0.011279	0.561408	0.029180	80.150925	89.169640	142.950439	4.491620	0.000000	1.507228	0.000000	0.000000	0.000000	-0.170276	0.042819	-0.135176	0.000000	0.000000	3.000000	12.000000	0.000000
1436.485690	-0.011279	0.561408	0.029180	80.150925	89.169640	142.950439	4.491620	0.000000	1.507228	0.000000	0.000000	0.000000	-0.170276	0.042819	-0.135176	0.000000	0.000000	3.000000	12.000000	0.000000
1436.489023	-0.011279	0.561408	0.029180	80.149200	89.135963	142.970978	4.436032	0.000000	1.459021	0.000000	0.000000	0.000000	-0.170276	0.042819	-0.135176	0.000000	0.000000	3.000000	12.000000	0.000000
1436.492356	-0.011824	0.561515	0.028759	80.149200	89.135963	142.970978	4.436032	0.000000	1.459021	0.000000	0.000000	0.000000	-0.163250	0.032055	-0.126543	0.000000	0.000000	3.000000	12.000000	0.000000
1436.495690	-0.011824	0.561515	0.028759	80.149200	89.135963	142.970978	4.436032	0.000000	1.459021	0.000000	0.000000	0.000000	-0.163250	0.032055	-0.126543	0.000000	0.000000	3.000000	12.000000	0.000000
1436.499023	-0.012344	0.561586	0.028366	80.149185	89.109489	142.983643	4.436032	0.000000	1.459021	0.000000	0.000000	0.000000	-0.156273	0.021344	-0.117873	0.000000	0.000000	3.000000	12.000000	0.000000
1436.502356	-0.012344	0.561586	0.028366	80.149185	89.109489	142.983643	4.436032	0.000000	1.459021	0.000000	0.000000	0.000000	-0.156273	0.021344	-0.117873	0.000000	0.000000	3.000000	12.000000	0.000000
1436.505690	-0.012344	0.561586	0.028366	80.149185	89.109489	142.983643	4.436032	0.000000	1.459021	0.000000	0.000000	0.000000	-0.156273	0.021344	-0.117873	0.000000	0.000000	3.000000	12.000000	0.000000
1436.509023	-0.012344	0.561586	0.028366	80.147385	89.122719	143.008865	4.382778	0.000000	1.418285	0.000000	0.000000	0.000000	-0.156273	0.021344	-0.117873	0.000000	0.000000	3.000000	12.000000	0.000000
1436.512356	-0.012841	0.561657	0.027973	80.147385	89.122719	143.008865	4.382778	0.000000	1.418285	0.000000	0.000000	0.000000	-0.149109	0.021271	-0.117888	0.000000	0.000000	3.000000	12.000000	0.000000
1436.515690	-0.012841	0.561657	0.027973	80.147385	89.122719	143.008865	4.382778	0.000000	1.418285	0.000000	0.000000	0.000000	-0.149109	0.021271	-0.117888	0.000000	0.000000	3.000000	12.000000	0.000000
1436.519023	-0.013337	0.561684	0.027567	80.147232	89.132210	142.978271	4.382778	0.000000	1.418285	0.000000	0.000000	0.000000	-0.148768	0.007957	-0.121655	0.000000	0.000000	3.000000	12.000000	0.000000
1436.522356	-0.013337	0.561684	0.027567	80.147232	89.132210	142.978271	4.382778	0.000000	1.418285	0.000000	0.000000	0.000000	-0.148768	0.007957	-0.121655	0.000000	0.000000	3.000000	12.000000	0.000000
1436.525690	-0.013337	0.561684	0.027567	80.147232	89.132210	142.978271	4.382778	0.000000	1.418285	0.000000	0.000000	0.000000	-0.148768	0.007957	-0.121655	0.000000	0.000000	3.000000	12.000000	0.000000
1436.529023	-0.013337	0.561684	0.027567	80.147034	89.159752	142.918152	4.333132	0.000000	1.378361	0.000000	0.000000	0.000000	-0.148768	0.007957	-0.121655	0.000000	0.000000	3.000000	12.000000	0.000000
1436.532356	-0.013878	0.561719	0.027136	80.147034	89.159752	142.918152	4.333132	0.000000	1.378361	0.000000	0.000000	0.000000	-0.162111	0.010546	-0.129242	0.000000	0.000000	3.000000	12.000000	0.000000
1436.535690	-0.013878	0.561719	0.027136	80.147034	89.159752	142.918152	4.333132	0.000000	1.378361	0.000000	0.000000	0.000000	-0.162111	0.010546	-0.129242	0.000000	0.000000	3.000000	12.000000	0.000000
1436.539023	-0.014463	0.561727	0.026709	80.146774	89.197182	142.948120	4.333132	0.000000	1.378361	0.000000	0.000000	0.000000	-0.175654	0.002523	-0.128157	0.000000	0.000000	3.000000	12.000000	0.000000
1436.542356	-0.014463	0.561727	0.026709	80.146774	89.197182	142.948120	4.333132	0.000000	1.378361	0.000000	0.000000	0.000000	-0.175654	0.002523	-0.128157	0.000000	0.000000	3.000000	12.000000	0.000000
1436.545690	-0.014463	0.561727	0.026709	80.146774	89.197182	142.948120	4.333132	0.000000	1.378361	0.000000	0.000000	0.000000	-0.175654	0.002523	-0.128157	0.000000	0.000000	3.000000	12.000000	0.000000
1436.549023	-0.014463	0.561727	0.026709	80.144836	89.227386	143.049744	4.276837	0.000000	1.335462	0.000000	0.000000	0.000000	-0.175654	0.002523	-0.128157	0.000000	0.000000	3.000000	12.000000	0.000000
1436.552356	-0.015093	0.561744	0.026256	80.144836	89.227386	143.049744	4.276837	0.000000	1.335462	0.000000	0.000000	0.000000	-0.188895	0.005129	-0.135844	0.000000	0.000000	3.000000	12.000000	0.000000
1436.555690	-0.015093	0.561744	0.026256	80.144836	89.227386	143.049744	4.276837	0.000000	1.335462	0.000000	0.000000	0.000000	-0.188895	0.005129	-0.135844	0.000000	0.000000	3.000000	12.000000	0.000000
1436.559023	-0.015769	0.561761	0.025866	80.134727	89.224937	143.100174	4.276837	0.000000	1.335462	0.000000	0.000000	0.000000	-0.202928	0.005087	-0.117249	0.000000	0.000000	3.000000	12.000000	0.000000
1436.562356	-0.015769	0.561761	0.025866	80.134727	89.224937	143.100174	4.276837	0.000000	1.335462	0.000000	0.000000	0.000000	-0.202928	0.005087	-0.117249	0.000000	0.000000	3.000000	12.000000	0.000000
1436.565690	-0.015769	0.561761	0.025866	80.134727	89.224937	143.100174	4.276837	0.000000	1.335462	0.000000	0.000000	0.000000	-0.202928	0.005087	-0.117249	0.000000	0.000000	3.000000	12.000000	0.000000
1436.569023	-0.015769	0.561761	0.025866	80.093529	89.187607	142.995224	4.211534	0.000000	1.293279	0.000000	0.000000	0.000000	-0.202928	0.005087	-0.117249	0.000000	0.000000	3.000000	12.000000	0.000000
1436.572356	-0.016446	0.561787	0.025515	80.093529	89.187607	142.995224	4.211534	0.000000	1.293279	0.000000	0.000000	0.000000	-0.203022	0.007700	-0.105242	0.000000	0.000000	3.000000	12.000000	0.000000
1436.575690	-0.016446	0.561787	0.025515	80.093529	89.187607	142.995224	4.211534	0.000000	1.293279	0.000000	0.000000	0.000000	-0.203022	0.007700	-0.105242	0.000000	0.000000	3.000000	12.000000	0.000000
1436.579023	-0.017099	0.561786	0.025169	79.998444	89.074432	142.570358	4.211534	0.000000	1.293279	0.000000	0.000000	0.000000	-0.195923	-0.000245	-0.103592	0.000000	0.000000	3.000000	12.000000	0.000000
1436.582356	-0.017099	0.561786	0.025169	79.998444	89.074432	142.570358	4.211534	0.000000	1.293279	0.000000	0.000000	0.000000	-0.195923	-0.000245	-0.103592	0.000000	0.000000	3.000000	12.000000	0.000000
1436.585690	-0.017099	0.561786	0.025169	79.998444	89.074432	142.570358	4.211534	0.000000	1.293279	0.000000	0.000000	0.000000	-0.195923	-0.000245	-0.103592	0.000000	0.000000	3.000000	12.000000	0.000000
1436.589023	-0.017099	0.561786	0.025169	79.875504	88.947769	142.056396	4.145043	0.000000	1.258474	0.000000	0.000000	0.000000	-0.195923	-0.000245	-0.103592	0.000000	0.000000	3.000000	12.000000	0.000000
1436.592356	-0.017753	0.561768	0.024870	79.875504	88.947769	142.056396	4.145043	0.000000	1.258474	0.000000	0.000000	0.000000	-0.196163	-0.005506	-0.089845	0.000000	0.000000	3.000000	12.000000	0.000000
1436.595690	-0.017753	0.561768	0.024870	79.875504	88.947769	142.056396	4.145043	0.000000	1.258474	0.000000	0.000000	0.000000	-0.196163	-0.005506	-0.089845	0.000000	0.000000	3.000000	12.000000	0.000000
1436.599023	-0.018407	0.561741	0.024593	79.750992	88.818893	141.725433	4.145043	0.000000	1.258474	0.000000	0.000000	0.000000	-0.196192	-0.008129	-0.083109	0.000000	0.000000	3.000000	12.000000	0.000000
1436.602356	-0.018407	0.561741	0.024593	79.750992	88.818893	141.725433	4.145043	0.000000	1.258474	0.000000	0.000000	0.000000	-0.196192	-0.008129	-0.083109	0.000000	0.000000	3.000000	12.000000	0.000000
1436.605690	-0.018407	0.561741	0.024593	79.750992	88.818893	141.725433	4.145043	0.000000	1.258474	0.000000	0.000000	0.000000	-0.196192	-0.008129	-0.083109	0.000000	0.000000	3.000000	12.000000	0.000000
1436.609023	-0.018407	0.561741	0.024593	79.642769	88.736450	141.789566	4.079650	0.000000	1.229648	0.000000	0.000000	0.000000	-0.196192	-0.008129	-0.083109	0.000000	0.000000	3.000000	12.000000	0.000000
1436.612356	-0.019105	0.561670	0.024301	79.642769	88.736450	141.789566	4.079650	0.000000	1.229648	0.000000	0.000000	0.000000	-0.209544	-0.021324	-0.087528	0.000000	0.000000	3.000000	12.000000	0.000000
1436.615690	-0.019105	0.561670	0.024301	79.642769	88.736450	141.789566	4.079650	0.000000	1.229648	0.000000	0.000000	0.000000	-0.209544	-0.021324	-0.087528	0.000000	0.000000	3.000000	12.000000	0.000000
1436.619023	-0.019827	0.561590	0.024031	79.568893	88.687843	141.879807	4.079650	0.000000	1.229648	0.000000	0.000000	0.000000	-0.216441	-0.023924	-0.081116	0.000000	0.000000	3.000000	12.000000	0.000000
1436.622356	-0.019827	0.561590	0.024031	79.568893	88.687843	141.879807	4.079650	0.000000	1.229648	0.000000	0.000000	0.000000	-0.216441	-0.023924	-0.081116	0.000000	0.000000	3.000000	12.000000	0.000000
1436.625690	-0.019827	0.561590	0.024031	79.568893	88.687843	141.879807	4.079650	0.000000	1.229648	0.000000	0.000000	0.000000	-0.216441	-0.023924	-0.081116	0.000000	0.000000	3.000000	12.000000	0.000000
1436.629023	-0.019827	0.561590	0.024031	79.527512	88.708206	141.879211	4.008653	0.000000	1.201540	0.000000	0.000000	0.000000	-0.216441	-0.023924	-0.081116	0.000000	0.000000	3.000000	12.000000	0.000000
1436.632356	-0.020546	0.561475	0.023724	79.527512	88.708206	141.879211	4.008653	0.000000	1.201540	0.000000	0.000000	0.000000	-0.215752	-0.034495	-0.092079	0.000000	0.000000	3.000000	12.000000	0.000000
1436.635690	-0.020546	0.561475	0.023724	79.527512	88.708206	141.879211	4.008653	0.000000	1.201540	0.000000	0.000000	0.000000	-0.215752	-0.034495	-0.092079	0.000000	0.000000	3.000000	12.000000	0.000000
1436.639023	-0.021265	0.561351	0.023439	79.492661	88.734879	141.710831	4.008653	0.000000	1.201540	0.000000	0.000000	0.000000	-0.215796	-0.037099	-0.085409	0.000000	0.000000	3.000000	12.000000	0.000000
1436.642356	-0.021265	0.561351	0.023439	79.492661	88.734879	141.710831	4.008653	0.000000	1.201540	0.000000	0.000000	0.000000	-0.215796	-0.037099	-0.085409	0.000000	0.000000	3.000000	12.000000	0.000000
1436.645690	-0.021265	0.561351	0.023439	79.492661	88.734879	141.710831	4.008653	0.000000	1.201540	0.000000	0.000000	0.000000	-0.215796	-0.037099	-0.085409	0.000000	0.000000	3.000000	12.000000	0.000000
1436.649023	-0.021265	0.561351	0.023439	79.436470	88.758789	141.571854	3.936728	0.000000	1.171959	0.000000	0.000000	0.000000	-0.215796	-0.037099	-0.085409	0.000000	0.000000	3.000000	12.000000	0.000000
1436.652356	-0.021939	0.561219	0.023179	79.436470	88.758789	141.571854	3.936728	0.000000	1.171959	0.000000	0.000000	0.000000	-0.202189	-0.039675	-0.078113	0.000000	0.000000	3.000000	12.000000	0.000000
1436.655690	-0.021939	0.561219	0.023179	79.436470	88.758789	141.571854	3.936728	0.000000	1.171959	0.000000	0.000000	0.000000	-0.202189	-0.039675	-0.078113	0.000000	0.000000	3.000000	12.000000	0.000000
1436.659023	-0.022590	0.561060	0.022924	79.337997	88.718895	141.528442	3.936728	0.000000	1.171959	0.000000	0.000000	0.000000	-0.195220	-0.047530	-0.076399	0.000000	0.000000	3.000000	12.000000	0.000000
1436.662356	-0.022590	0.561060	0.022924	79.337997	88.718895	141.528442	3.936728	0.000000	1.171959	0.000000	0.000000	0.000000	-0.195220	-0.047530	-0.076399	0.000000	0.000000	3.000000	12.000000	0.000000
1436.665690	-0.022590	0.561060	0.022924	79.337997	88.718895	141.528442	3.936728	0.000000	1.171959	0.000000	0.000000	0.000000	-0.195220	-0.047530	-0.076399	0.000000	0.000000	3.000000	12.000000	0.000000
1436.669023	-0.022590	0.561060	0.022924	79.224716	88.693443	141.610672	3.870493	0.000000	1.146207	0.000000	0.000000	0.000000	-0.195220	-0.047530	-0.076399	0.000000	0.000000	3.000000	12.000000	0.000000
1436.672356	-0.023217	0.560885	0.022652	79.224716	88.693443	141.610672	3.870493	0.000000	1.146207	0.000000	0.000000	0.000000	-0.187930	-0.052772	-0.081682	0.000000	0.000000	3.000000	12.000000	0.000000
1436.675690	-0.023217	0.560885	0.022652	79.224716	88.693443	141.610672	3.870493	0.000000	1.146207	0.000000	0.000000	0.000000	-0.187930	-0.052772	-0.081682	0.000000	0.000000	3.000000	12.000000	0.000000
1436.679023	-0.023818	0.560674	0.022344	79.122734	88.719452	141.693436	3.870493	0.000000	1.146207	0.000000	0.000000	0.000000	-0.180365	-0.063285	-0.092271	0.000000	0.000000	3.000000	12.000000	0.000000
1436.682356	-0.023818	0.560674	0.022344	79.122734	88.719452	141.693436	3.870493	0.000000	1.146207	0.000000	0.000000	0.000000	-0.180365	-0.063285	-0.092271	0.000000	0.000000	3.000000	12.000000	0.000000
1436.685690	-0.023818	0.560674	0.022344	79.122734	88.719452	141.693436	3.870493	0.000000	1.146207	0.000000	0.000000	0.000000	-0.180365	-0.063285	-0.092271	0.000000	0.000000	3.000000	12.000000	0.000000
1436.689023	-0.024371	0.560428	0.022003	79.038414	88.798431	141.801102	3.809111	0.000000	1.117215	0.000000	0.000000	0.000000	-0.165946	-0.073758	-0.102506	0.000000	0.000000	3.000000	12.000000	0.000000
1436.692356	-0.024371	0.560428	0.022003	79.038414	88.798431	141.801102	3.809111	0.000000	1.117215	0.000000	0.000000	0.000000	-0.165946	-0.073758	-0.102506	0.000000	0.000000	3.000000	12.000000	0.000000
1436.695690	-0.024371	0.560428	0.022003	79.038414	88.798431	141.801102	3.809111	0.000000	1.117215	0.000000	0.000000	0.000000	-0.165946	-0.073758	-0.102506	0.000000	0.000000	3.000000	12.000000	0.000000
1436.699023	-0.024898	0.560156	0.021602	78.955627	88.892403	141.954407	3.781453	0.000000	1.100131	0.000000	0.000000	0.000000	-0.157970	-0.081607	-0.120091	0.000000	0.000000	3.000000	12.000000	0.000000
1436.702356	-0.024898	0.560156	0.021602	78.955627	88.892403	141.954407	3.781453	0.000000	1.100131	0.000000	0.000000	0.000000	-0.157970	-0.081607	-0.120091	0.000000	0.000000	3.000000	12.000000	0.000000
1436.705690	-0.024898	0.560156	0.021602	78.955627	88.892403	141.954407	3.781453	0.000000	1.100131	0.000000	0.000000	0.000000	-0.157970	-0.081607	-0.120091	0.000000	0.000000	3.000000	12.000000	0.000000
1436.709023	-0.024898	0.560156	0.021602	78.883759	89.050064	142.219238	3.755125	0.000000	1.080116	0.000000	0.000000	0.000000	-0.157970	-0.081607	-0.120091	0.000000	0.000000	3.000000	12.000000	0.000000
1436.712356	-0.025396	0.559866	0.021120	78.883759	89.050064	142.219238	3.755125	0.000000	1.080116	0.000000	0.000000	0.000000	-0.149577	-0.086825	-0.144697	0.000000	0.000000	3.000000	12.000000	0.000000
1436.715690	-0.025396	0.559866	0.021120	78.883759	89.050064	142.219238	3.755125	0.000000	1.080116	0.000000	0.000000	0.000000	-0.149577	-0.086825	-0.144697	0.000000	0.000000	3.000000	12.000000	0.000000
1436.719023	-0.025848	0.559577	0.020639	78.821495	89.221695	142.490799	3.755125	0.000000	1.080116	0.000000	0.000000	0.000000	-0.135654	-0.086712	-0.144223	0.000000	0.000000	3.000000	12.000000	0.000000
1436.722356	-0.025848	0.559577	0.020639	78.821495	89.221695	142.490799	3.755125	0.000000	1.080116	0.000000	0.000000	0.000000	-0.135654	-0.086712	-0.144223	0.000000	0.000000	3.000000	12.000000	0.000000
1436.725690	-0.025848	0.559577	0.020639	78.821495	89.221695	142.490799	3.755125	0.000000	1.080116	0.000000	0.000000	0.000000	-0.135654	-0.086712	-0.144223	0.000000	0.000000	3.000000	12.000000	0.000000
1436.729023	-0.025848	0.559577	0.020639	78.757294	89.409538	142.743240	3.707586	0.000000	1.031962	0.000000	0.000000	0.000000	-0.135654	-0.086712	-0.144223	0.000000	0.000000	3.000000	12.000000	0.000000
1436.732356	-0.026251	0.559288	0.020096	78.757294	89.409538	142.743240	3.707586	0.000000	1.031962	0.000000	0.000000	0.000000	-0.120706	-0.086687	-0.163096	0.000000	0.000000	3.000000	12.000000	0.000000
1436.735690	-0.026251	0.559288	0.020096	78.757294	89.409538	142.743240	3.707586	0.000000	1.031962	0.000000	0.000000	0.000000	-0.120706	-0.086687	-0.163096	0.000000	0.000000	3.000000	12.000000	0.000000
1436.739023	-0.026584	0.559000	0.019555	78.696152	89.603752	142.969437	3.707586	0.000000	1.031962	0.000000	0.000000	0.000000	-0.100044	-0.086589	-0.162180	0.000000	0.000000	3.000000	12.000000	0.000000
1436.742356	-0.026584	0.559000	0.019555	78.696152	89.603752	142.969437	3.707586	0.000000	1.031962	0.000000	0.000000	0.000000	-0.100044	-0.086589	-0.162180	0.000000	0.000000	3.000000	12.000000	0.000000
1436.745690	-0.026584	0.559000	0.019555	78.696152	89.603752	142.969437	3.707586	0.000000	1.031962	0.000000	0.000000	0.000000	-0.100044	-0.086589	-0.162180	0.000000	0.000000	3.000000	12.000000	0.000000
1436.749023	-0.026584	0.559000	0.019555	78.645111	89.804260	143.200119	3.670794	0.000000	0.977749	0.000000	0.000000	0.000000	-0.100044	-0.086589	-0.162180	0.000000	0.000000	3.000000	12.000000	0.000000
1436.752356	-0.026872	0.558711	0.019016	78.645111	89.804260	143.200119	3.670794	0.000000	0.977749	0.000000	0.000000	0.000000	-0.086232	-0.086506	-0.161605	0.000000	0.000000	3.000000	12.000000	0.000000
1436.755690	-0.026872	0.558711	0.019016	78.645111	89.804260	143.200119	3.670794	0.000000	0.977749	0.000000	0.000000	0.000000	-0.086232	-0.086506	-0.161605	0.000000	0.000000	3.000000	12.000000	0.000000
1436.759023	-0.027112	0.558432	0.018456	78.635590	89.965576	143.405884	3.670794	0.000000	0.977749	0.000000	0.000000	0.000000	-0.072065	-0.083785	-0.168026	0.000000	0.000000	3.000000	12.000000	0.000000
1436.762356	-0.027112	0.558432	0.018456	78.635590	89.965576	143.405884	3.670794	0.000000	0.977749	0.000000	0.000000	0.000000	-0.072065	-0.083785	-0.168026	0.000000	0.000000	3.000000	12.000000	0.000000
1436.765690	-0.027112	0.558432	0.018456	78.635590	89.965576	143.405884	3.670794	0.000000	0.977749	0.000000	0.000000	0.000000	-0.072065	-0.083785	-0.168026	0.000000	0.000000	3.000000	12.000000	0.000000
1436.769023	-0.027112	0.558432	0.018456	78.647346	89.967773	143.445587	3.644412	0.000000	0.922811	0.000000	0.000000	0.000000	-0.072065	-0.083785	-0.168026	0.000000	0.000000	3.000000	12.000000	0.000000
1436.772356	-0.027351	0.558110	0.017883	78.647346	89.967773	143.445587	3.644412	0.000000	0.922811	0.000000	0.000000	0.000000	-0.071655	-0.096727	-0.171903	0.000000	0.000000	3.000000	12.000000	0.000000
1436.775690	-0.027351	0.558110	0.017883	78.647346	89.967773	143.445587	3.644412	0.000000	0.922811	0.000000	0.000000	0.000000	-0.071655	-0.096727	-0.171903	0.000000	0.000000	3.000000	12.000000	0.000000
1436.779023	-0.027565	0.557796	0.017287	78.670303	89.740379	143.264893	3.644412	0.000000	0.922811	0.000000	0.000000	0.000000	-0.064289	-0.094032	-0.178714	0.000000	0.000000	3.000000	12.000000	0.000000
1436.782356	-0.027565	0.557796	0.017287	78.670303	89.740379	143.264893	3.644412	0.000000	0.922811	0.000000	0.000000	0.000000	-0.064289	-0.094032	-0.178714	0.000000	0.000000	3.000000	12.000000	0.000000
1436.785690	-0.027565	0.557796	0.017287	78.670303	89.740379	143.264893	3.644412	0.000000	0.922811	0.000000	0.000000	0.000000	-0.064289	-0.094032	-0.178714	0.000000	0.000000	3.000000	12.000000	0.000000
1436.789023	-0.027565	0.557796	0.017287	78.700180	89.397278	142.969223	3.621754	0.000000	0.864375	0.000000	0.000000	0.000000	-0.064289	-0.094032	-0.178714	0.000000	0.000000	3.000000	12.000000	0.000000
1436.792356	-0.027756	0.557457	0.016698	78.700180	89.397278	142.969223	3.621754	0.000000	0.864375	0.000000	0.000000	0.000000	-0.057442	-0.101672	-0.176853	0.000000	0.000000	3.000000	12.000000	0.000000
1436.795690	-0.027756	0.557457	0.016698	78.700180	89.397278	142.969223	3.621754	0.000000	0.864375	0.000000	0.000000	0.000000	-0.057442	-0.101672	-0.176853	0.000000	0.000000	3.000000	12.000000	0.000000
1436.799023	-0.027968	0.557127	0.016083	78.736771	88.915833	142.541107	3.621754	0.000000	0.864375	0.000000	0.000000	0.000000	-0.063593	-0.098967	-0.184455	0.000000	0.000000	3.000000	12.000000	0.000000
1436.802356	-0.027968	0.557127	0.016083	78.736771	88.915833	142.541107	3.621754	0.000000	0.864375	0.000000	0.000000	0.000000	-0.063593	-0.098967	-0.184455	0.000000	0.000000	3.000000	12.000000	0.000000
1436.805690	-0.027968	0.557127	0.016083	78.736771	88.915833	142.541107	3.621754	0.000000	0.864375	0.000000	0.000000	0.000000	-0.063593	-0.098967	-0.184455	0.000000	0.000000	3.000000	12.000000	0.000000
1436.809023	-0.027968	0.557127	0.016083	78.778511	88.306877	141.985153	3.601582	0.000000	0.804157	0.000000	0.000000	0.000000	-0.063593	-0.098967	-0.184455	0.000000	0.000000	3.000000	12.000000	0.000000
1436.812356	-0.028158	0.556772	0.015474	78.778511	88.306877	141.985153	3.601582	0.000000	0.804157	0.000000	0.000000	0.000000	-0.056759	-0.106597	-0.182611	0.000000	0.000000	3.000000	12.000000	0.000000
1436.815690	-0.028158	0.556772	0.015474	78.778511	88.306877	141.985153	3.601582	0.000000	0.804157	0.000000	0.000000	0.000000	-0.056759	-0.106597	-0.182611	0.000000	0.000000	3.000000	12.000000	0.000000
1436.819023	-0.028325	0.556409	0.014890	78.820702	87.661522	141.390701	3.601582	0.000000	0.804157	0.000000	0.000000	0.000000	-0.050276	-0.109027	-0.175373	0.000000	0.000000	3.000000	12.000000	0.000000
1436.822356	-0.028325	0.556409	0.014890	78.820702	87.661522	141.390701	3.601582	0.000000	0.804157	0.000000	0.000000	0.000000	-0.050276	-0.109027	-0.175373	0.000000	0.000000	3.000000	12.000000	0.000000
1436.825690	-0.028325	0.556409	0.014890	78.820702	87.661522	141.390701	3.601582	0.000000	0.804157	0.000000	0.000000	0.000000	-0.050276	-0.109027	-0.175373	0.000000	0.000000	3.000000	12.000000	0.000000
1436.829023	-0.028325	0.556409	0.014890	78.863113	86.976471	140.757156	3.583743	0.000000	0.744493	0.000000	0.000000	0.000000	-0.050276	-0.109027	-0.175373	0.000000	0.000000	3.000000	12.000000	0.000000
1436.832356	-0.028491	0.556054	0.014281	78.863113	86.976471	140.757156	3.583743	0.000000	0.744493	0.000000	0.000000	0.000000	-0.049692	-0.106297	-0.182585	0.000000	0.000000	3.000000	12.000000	0.000000
1436.835690	-0.028491	0.556054	0.014281	78.863113	86.976471	140.757156	3.583743	0.000000	0.744493	0.000000	0.000000	0.000000	-0.049692	-0.106297	-0.182585	0.000000	0.000000	3.000000	12.000000	0.000000
1436.839023	-0.028636	0.555709	0.013715	78.902786	86.292870	140.121002	3.583743	0.000000	0.744493	0.000000	0.000000	0.000000	-0.043579	-0.103538	-0.169918	0.000000	0.000000	3.000000	12.000000	0.000000
1436.842356	-0.028636	0.555709	0.013715	78.902786	86.292870	140.121002	3.583743	0.000000	0.744493	0.000000	0.000000	0.000000	-0.043579	-0.103538	-0.169918	0.000000	0.000000	3.000000	12.000000	0.000000
1436.845690	-0.028636	0.555709	0.013715	78.902786	86.292870	140.121002	3.583743	0.000000	0.744493	0.000000	0.000000	0.000000	-0.043579	-0.103538	-0.169918	0.000000	0.000000	3.000000	12.000000	0.000000
1436.849023	-0.028636	0.555709	0.013715	78.940285	85.641800	139.511917	3.568198	0.000000	0.685742	0.000000	0.000000	0.000000	-0.043579	-0.103538	-0.169918	0.000000	0.000000	3.000000	12.000000	0.000000
1436.852356	-0.028782	0.555382	0.013166	78.940285	85.641800	139.511917	3.568198	0.000000	0.685742	0.000000	0.000000	0.000000	-0.043774	-0.098241	-0.164663	0.000000	0.000000	3.000000	12.000000	0.000000
1436.855690	-0.028782	0.555382	0.013166	78.940285	85.641800	139.511917	3.568198	0.000000	0.685742	0.000000	0.000000	0.000000	-0.043774	-0.098241	-0.164663	0.000000	0.000000	3.000000	12.000000	0.000000
1436.859023	-0.028930	0.555063	0.012658	78.973145	85.055382	138.967651	3.568198	0.000000	0.685742	0.000000	0.000000	0.000000	-0.044408	-0.095509	-0.152360	0.000000	0.000000	3.000000	12.000000	0.000000
1436.862356	-0.028930	0.555063	0.012658	78.973145	85.055382	138.967651	3.568198	0.000000	0.685742	0.000000	0.000000	0.000000	-0.044408	-0.095509	-0.152360	0.000000	0.000000	3.000000	12.000000	0.000000
1436.865690	-0.028930	0.555063	0.012658	78.973145	85.055382	138.967651	3.568198	0.000000	0.685742	0.000000	0.000000	0.000000	-0.044408	-0.095509	-0.152360	0.000000	0.000000	3.000000	12.000000	0.000000
1436.869023	-0.029033	0.554745	0.012153	79.002342	84.549583	138.502396	3.553501	0.000000	0.632905	0.000000	0.000000	0.000000	-0.030918	-0.095402	-0.151673	0.000000	0.000000	3.000000	12.000000	0.000000
1436.872356	-0.029033	0.554745	0.012153	79.002342	84.549583	138.502396	3.553501	0.000000	0.632905	0.000000	0.000000	0.000000	-0.030918	-0.095402	-0.151673	0.000000	0.000000	3.000000	12.000000	0.000000
1436.875690	-0.029033	0.554745	0.012153	79.002342	84.549583	138.502396	3.553501	0.000000	0.632905	0.000000	0.000000	0.000000	-0.030918	-0.095402	-0.151673	0.000000	0.000000	3.000000	12.000000	0.000000
1436.879023	-0.029137	0.554445	0.011665	79.028130	84.114746	138.100800	3.548348	0.000000	0.607626	0.000000	0.000000	0.000000	-0.031162	-0.090129	-0.146367	0.000000	0.000000	3.000000	12.000000	0.000000
1436.882356	-0.029137	0.554445	0.011665	79.028130	84.114746	138.100800	3.548348	0.000000	0.607626	0.000000	0.000000	0.000000	-0.031162	-0.090129	-0.146367	0.000000	0.000000	3.000000	12.000000	0.000000
1436.885690	-0.029137	0.554445	0.011665	79.028130	84.114746	138.100800	3.548348	0.000000	0.607626	0.000000	0.000000	0.000000	-0.031162	-0.090129	-0.146367	0.000000	0.000000	3.000000	12.000000	0.000000
1436.889023	-0.029137	0.554445	0.011665	79.047485	83.854614	137.870071	3.543154	0.000000	0.583232	0.000000	0.000000	0.000000	-0.031162	-0.090129	-0.146367	0.000000	0.000000	3.000000	12.000000	0.000000
1436.892356	-0.029199	0.554153	0.011221	79.047485	83.854614	137.870071	3.543154	0.000000	0.583232	0.000000	0.000000	0.000000	-0.018510	-0.087440	-0.133181	0.000000	0.000000	3.000000	12.000000	0.000000
1436.895690	-0.029199	0.554153	0.011221	79.047485	83.854614	137.870071	3.543154	0.000000	0.583232	0.000000	0.000000	0.000000	-0.018510	-0.087440	-0.133181	0.000000	0.000000	3.000000	12.000000	0.000000
1436.899023	-0.029259	0.553845	0.010758	79.062187	83.769379	137.808945	3.543154	0.000000	0.583232	0.000000	0.000000	0.000000	-0.018112	-0.092468	-0.138737	0.000000	0.000000	3.000000	12.000000	0.000000
1436.902356	-0.029259	0.553845	0.010758	79.062187	83.769379	137.808945	3.543154	0.000000	0.583232	0.000000	0.000000	0.000000	-0.018112	-0.092468	-0.138737	0.000000	0.000000	3.000000	12.000000	0.000000
1436.905690	-0.029259	0.553845	0.010758	79.062187	83.769379	137.808945	3.543154	0.000000	0.583232	0.000000	0.000000	0.000000	-0.018112	-0.092468	-0.138737	0.000000	0.000000	3.000000	12.000000	0.000000
1436.909023	-0.029259	0.553845	0.010758	79.072464	83.812721	137.873444	3.537050	0.000000	0.537912	0.000000	0.000000	0.000000	-0.018112	-0.092468	-0.138737	0.000000	0.000000	3.000000	12.000000	0.000000
1436.912356	-0.029321	0.553572	0.010332	79.072464	83.812721	137.873444	3.537050	0.000000	0.537912	0.000000	0.000000	0.000000	-0.018738	-0.082108	-0.127942	0.000000	0.000000	3.000000	12.000000	0.000000
1436.915690	-0.029321	0.553572	0.010332	79.072464	83.812721	137.873444	3.537050	0.000000	0.537912	0.000000	0.000000	0.000000	-0.018738	-0.082108	-0.127942	0.000000	0.000000	3.000000	12.000000	0.000000
1436.919023	-0.029385	0.553290	0.009928	79.080032	83.924492	138.004547	3.537050	0.000000	0.537912	0.000000	0.000000	0.000000	-0.019126	-0.084555	-0.121005	0.000000	0.000000	3.000000	12.000000	0.000000
1436.922356	-0.029385	0.553290	0.009928	79.080032	83.924492	138.004547	3.537050	0.000000	0.537912	0.000000	0.000000	0.000000	-0.019126	-0.084555	-0.121005	0.000000	0.000000	3.000000	12.000000	0.000000
1436.925690	-0.029385	0.553290	0.009928	79.080032	83.924492	138.004547	3.537050	0.000000	0.537912	0.000000	0.000000	0.000000	-0.019126	-0.084555	-0.121005	0.000000	0.000000	3.000000	12.000000	0.000000
1436.929023	-0.029385	0.553290	0.009928	79.085968	84.065826	138.166733	3.530740	0.000000	0.496421	0.000000	0.000000	0.000000	-0.019126	-0.084555	-0.121005	0.000000	0.000000	3.000000	12.000000	0.000000
1436.932356	-0.029472	0.553025	0.009542	79.085968	84.065826	138.166733	3.530740	0.000000	0.496421	0.000000	0.000000	0.000000	-0.026066	-0.079352	-0.116053	0.000000	0.000000	3.000000	12.000000	0.000000
1436.935690	-0.029472	0.553025	0.009542	79.085968	84.065826	138.166733	3.530740	0.000000	0.496421	0.000000	0.000000	0.000000	-0.026066	-0.079352	-0.116053	0.000000	0.000000	3.000000	12.000000	0.000000
1436.939023	-0.029472	0.553025	0.009542	79.091705	84.188324	138.312515	3.530740	0.000000	0.496421	0.000000	0.000000	0.000000	-0.026066	-0.079352	-0.116053	0.000000	0.000000	3.000000	12.000000	0.000000
1436.942356	-0.029472	0.553025	0.009542	79.091705	84.188324	138.312515	3.530740	0.000000	0.496421	0.000000	0.000000	0.000000	-0.026066	-0.079352	-0.116053	0.000000	0.000000	3.000000	12.000000	0.000000
1436.945690	-0.029584	0.552769	0.009195	79.091705	84.188324	138.312515	3.530740	0.000000	0.496421	0.000000	0.000000	0.000000	-0.033439	-0.076697	-0.104059	0.000000	0.000000	3.000000	12.000000	0.000000
1436.949023	-0.029719	0.552548	0.008883	79.097519	84.266479	138.413574	3.526396	0.000000	0.477079	0.000000	0.000000	0.000000	-0.040712	-0.066434	-0.093615	0.000000	0.000000	3.000000	12.000000	0.000000
1436.952356	-0.029719	0.552548	0.008883	79.097519	84.266479	138.413574	3.526396	0.000000	0.477079	0.000000	0.000000	0.000000	-0.040712	-0.066434	-0.093615	0.000000	0.000000	3.000000	12.000000	0.000000
1436.955690	-0.029719	0.552548	0.008883	79.097519	84.266479	138.413574	3.526396	0.000000	0.477079	0.000000	0.000000	0.000000	-0.040712	-0.066434	-0.093615	0.000000	0.000000	3.000000	12.000000	0.000000
1436.959023	-0.029719	0.552548	0.008883	79.102432	84.349937	138.521912	3.514037	0.000000	0.444133	0.000000	0.000000	0.000000	-0.040712	-0.066434	-0.093615	0.000000	0.000000	3.000000	12.000000	0.000000
1436.962356	-0.029856	0.552344	0.008589	79.102432	84.349937	138.521912	3.514037	0.000000	0.444133	0.000000	0.000000	0.000000	-0.040998	-0.061254	-0.088205	0.000000	0.000000	3.000000	12.000000	0.000000
1436.965690	-0.029856	0.552344	0.008589	79.102432	84.349937	138.521912	3.514037	0.000000	0.444133	0.000000	0.000000	0.000000	-0.040998	-0.061254	-0.088205	0.000000	0.000000	3.000000	12.000000	0.000000
1436.969023	-0.029856	0.552344	0.008589	79.105644	84.462776	138.661163	3.514037	0.000000	0.444133	0.000000	0.000000	0.000000	-0.040998	-0.061254	-0.088205	0.000000	0.000000	3.000000	12.000000	0.000000
1436.972356	-0.029856	0.552344	0.008589	79.105644	84.462776	138.661163	3.514037	0.000000	0.444133	0.000000	0.000000	0.000000	-0.040998	-0.061254	-0.088205	0.000000	0.000000	3.000000	12.000000	0.000000
1436.975690	-0.029995	0.552148	0.008336	79.105644	84.462776	138.661163	3.514037	0.000000	0.444133	0.000000	0.000000	0.000000	-0.041744	-0.058659	-0.075752	0.000000	0.000000	3.000000	12.000000	0.000000
1436.979023	-0.030156	0.551978	0.008077	79.107094	84.610497	138.831436	3.507204	0.000000	0.429432	0.000000	0.000000	0.000000	-0.048218	-0.050985	-0.077784	0.000000	0.000000	3.000000	12.000000	0.000000
1436.982356	-0.030156	0.551978	0.008077	79.107094	84.610497	138.831436	3.507204	0.000000	0.429432	0.000000	0.000000	0.000000	-0.048218	-0.050985	-0.077784	0.000000	0.000000	3.000000	12.000000	0.000000
1436.985690	-0.030156	0.551978	0.008077	79.107094	84.610497	138.831436	3.507204	0.000000	0.429432	0.000000	0.000000	0.000000	-0.048218	-0.050985	-0.077784	0.000000	0.000000	3.000000	12.000000	0.000000
1436.989023	-0.030156	0.551978	0.008077	79.107887	84.737785	138.980438	3.492211	0.000000	0.403843	0.000000	0.000000	0.000000	-0.048218	-0.050985	-0.077784	0.000000	0.000000	3.000000	12.000000	0.000000
1436.992356	-0.030297	0.551843	0.007855	79.107887	84.737785	138.980438	3.492211	0.000000	0.403843	0.000000	0.000000	0.000000	-0.042249	-0.040764	-0.066432	0.000000	0.000000	3.000000	12.000000	0.000000
1436.995690	-0.030297	0.551843	0.007855	79.107887	84.737785	138.980438	3.492211	0.000000	0.403843	0.000000	0.000000	0.000000	-0.042249	-0.040764	-0.066432	0.000000	0.000000	3.000000	12.000000	0.000000
1436.999023	-0.030297	0.551843	0.007855	79.108589	84.865112	139.129501	3.492211	0.000000	0.403843	0.000000	0.000000	0.000000	-0.042249	-0.040764	-0.066432	0.000000	0.000000	3.000000	12.000000	0.000000
1437.002356	-0.030297	0.551843	0.007855	79.108589	84.865112	139.129501	3.492211	0.000000	0.403843	0.000000	0.000000	0.000000	-0.042249	-0.040764	-0.066432	0.000000	0.000000	3.000000	12.000000	0.000000
1437.005690	-0.030439	0.551724	0.007652	79.108589	84.865112	139.129501	3.492211	0.000000	0.403843	0.000000	0.000000	0.000000	-0.042564	-0.035627	-0.060981	0.000000	0.000000	3.000000	12.000000	0.000000
1437.009023	-0.030439	0.551724	0.007652	79.109093	84.959900	139.245407	3.485169	0.000000	0.392771	0.000000	0.000000	0.000000	-0.042564	-0.035627	-0.060981	0.000000	0.000000	3.000000	12.000000	0.000000
1437.012356	-0.030439	0.551724	0.007652	79.109093	84.959900	139.245407	3.485169	0.000000	0.392771	0.000000	0.000000	0.000000	-0.042564	-0.035627	-0.060981	0.000000	0.000000	3.000000	12.000000	0.000000
1437.015690	-0.030439	0.551724	0.007652	79.109093	84.959900	139.245407	3.485169	0.000000	0.392771	0.000000	0.000000	0.000000	-0.042564	-0.035627	-0.060981	0.000000	0.000000	3.000000	12.000000	0.000000
1437.019023	-0.030722	0.551512	0.007240	79.109665	85.070999	139.377930	3.478075	0.000000	0.382607	0.000000	0.000000	0.000000	-0.084904	-0.063618	-0.123598	0.000000	0.000000	3.000000	12.000000	0.000000
1437.022356	-0.030722	0.551512	0.007240	79.109665	85.070999	139.377930	3.478075	0.000000	0.382607	0.000000	0.000000	0.000000	-0.084904	-0.063618	-0.123598	0.000000	0.000000	3.000000	12.000000	0.000000
1437.025690	-0.030722	0.551512	0.007240	79.109665	85.070999	139.377930	3.478075	0.000000	0.382607	0.000000	0.000000	0.000000	-0.084904	-0.063618	-0.123598	0.000000	0.000000	3.000000	12.000000	0.000000
1437.029023	-0.030722	0.551512	0.007240	79.110062	85.160378	139.493866	3.463924	0.000000	0.362008	0.000000	0.000000	0.000000	-0.084904	-0.063618	-0.123598	0.000000	0.000000	3.000000	12.000000	0.000000
1437.032356	-0.030885	0.551393	0.007035	79.110062	85.160378	139.493866	3.463924	0.000000	0.362008	0.000000	0.000000	0.000000	-0.049053	-0.035592	-0.061512	0.000000	0.000000	3.000000	12.000000	0.000000
1437.035690	-0.030885	0.551393	0.007035	79.110062	85.160378	139.493866	3.463924	0.000000	0.362008	0.000000	0.000000	0.000000	-0.049053	-0.035592	-0.061512	0.000000	0.000000	3.000000	12.000000	0.000000
1437.039023	-0.030885	0.551393	0.007035	79.110435	85.249779	139.609848	3.463924	0.000000	0.362008	0.000000	0.000000	0.000000	-0.049053	-0.035592	-0.061512	0.000000	0.000000	3.000000	12.000000	0.000000
1437.042356	-0.030885	0.551393	0.007035	79.110435	85.249779	139.609848	3.463924	0.000000	0.362008	0.000000	0.000000	0.000000	-0.049053	-0.035592	-0.061512	0.000000	0.000000	3.000000	12.000000	0.000000
1437.045690	-0.031094	0.551291	0.006845	79.110435	85.249779	139.609848	3.463924	0.000000	0.362008	0.000000	0.000000	0.000000	-0.062590	-0.030495	-0.056938	0.000000	0.000000	3.000000	12.000000	0.000000
1437.049023	-0.031094	0.551291	0.006845	79.110764	85.336449	139.725815	3.455749	0.000000	0.351756	0.000000	0.000000	0.000000	-0.062590	-0.030495	-0.056938	0.000000	0.000000	3.000000	12.000000	0.000000
1437.052356	-0.031094	0.551291	0.006845	79.110764	85.336449	139.725815	3.455749	0.000000	0.351756	0.000000	0.000000	0.000000	-0.062590	-0.030495	-0.056938	0.000000	0.000000	3.000000	12.000000	0.000000
1437.055690	-0.031094	0.551291	0.006845	79.110764	85.336449	139.725815	3.455749	0.000000	0.351756	0.000000	0.000000	0.000000	-0.062590	-0.030495	-0.056938	0.000000	0.000000	3.000000	12.000000	0.000000
1437.059023	-0.031528	0.551114	0.006393	79.111046	85.420441	139.841812	3.445317	0.000000	0.342266	0.000000	0.000000	0.000000	-0.130190	-0.053345	-0.135552	0.000000	0.000000	3.000000	12.000000	0.000000
1437.062356	-0.031528	0.551114	0.006393	79.111046	85.420441	139.841812	3.445317	0.000000	0.342266	0.000000	0.000000	0.000000	-0.130190	-0.053345	-0.135552	0.000000	0.000000	3.000000	12.000000	0.000000
1437.065690	-0.031528	0.551114	0.006393	79.111046	85.420441	139.841812	3.445317	0.000000	0.342266	0.000000	0.000000	0.000000	-0.130190	-0.053345	-0.135552	0.000000	0.000000	3.000000	12.000000	0.000000
1437.069023	-0.031528	0.551114	0.006393	79.111290	85.507156	139.957809	3.423619	0.000000	0.319674	0.000000	0.000000	0.000000	-0.130190	-0.053345	-0.135552	0.000000	0.000000	3.000000	12.000000	0.000000
1437.072356	-0.031734	0.551046	0.006175	79.111290	85.507156	139.957809	3.423619	0.000000	0.319674	0.000000	0.000000	0.000000	-0.061832	-0.020312	-0.065635	0.000000	0.000000	3.000000	12.000000	0.000000
1437.075690	-0.031734	0.551046	0.006175	79.111290	85.507156	139.957809	3.423619	0.000000	0.319674	0.000000	0.000000	0.000000	-0.061832	-0.020312	-0.065635	0.000000	0.000000	3.000000	12.000000	0.000000
1437.079023	-0.031734	0.551046	0.006175	79.111435	85.564011	140.040634	3.423619	0.000000	0.319674	0.000000	0.000000	0.000000	-0.061832	-0.020312	-0.065635	0.000000	0.000000	3.000000	12.000000	0.000000
1437.082356	-0.031734	0.551046	0.006175	79.111435	85.564011	140.040634	3.423619	0.000000	0.319674	0.000000	0.000000	0.000000	-0.061832	-0.020312	-0.065635	0.000000	0.000000	3.000000	12.000000	0.000000
1437.085690	-0.031918	0.550978	0.005957	79.111435	85.564011	140.040634	3.423619	0.000000	0.319674	0.000000	0.000000	0.000000	-0.055175	-0.020305	-0.065220	0.000000	0.000000	3.000000	12.000000	0.000000
1437.089023	-0.031918	0.550978	0.005957	79.111557	85.620895	140.123474	3.413313	0.000000	0.308735	0.000000	0.000000	0.000000	-0.055175	-0.020305	-0.065220	0.000000	0.000000	3.000000	12.000000	0.000000
1437.092356	-0.031918	0.550978	0.005957	79.111557	85.620895	140.123474	3.413313	0.000000	0.308735	0.000000	0.000000	0.000000	-0.055175	-0.020305	-0.065220	0.000000	0.000000	3.000000	12.000000	0.000000
1437.095690	-0.031918	0.550978	0.005957	79.111557	85.620895	140.123474	3.413313	0.000000	0.308735	0.000000	0.000000	0.000000	-0.055175	-0.020305	-0.065220	0.000000	0.000000	3.000000	12.000000	0.000000
1437.099023	-0.032282	0.550927	0.005483	79.111633	85.661514	140.189789	3.404118	0.000000	0.297865	0.000000	0.000000	0.000000	-0.109375	-0.015244	-0.142173	0.000000	0.000000	3.000000	12.000000	0.000000
1437.102356	-0.032282	0.550927	0.005483	79.111633	85.661514	140.189789	3.404118	0.000000	0.297865	0.000000	0.000000	0.000000	-0.109375	-0.015244	-0.142173	0.000000	0.000000	3.000000	12.000000	0.000000
1437.105690	-0.032282	0.550927	0.005483	79.111633	85.661514	140.189789	3.404118	0.000000	0.297865	0.000000	0.000000	0.000000	-0.109375	-0.015244	-0.142173	0.000000	0.000000	3.000000	12.000000	0.000000
1437.109023	-0.032282	0.550927	0.005483	79.111717	85.702110	140.256042	3.385888	0.000000	0.274169	0.000000	0.000000	0.000000	-0.109375	-0.015244	-0.142173	0.000000	0.000000	3.000000	12.000000	0.000000
1437.112356	-0.032463	0.550919	0.005232	79.111717	85.702110	140.256042	3.385888	0.000000	0.274169	0.000000	0.000000	0.000000	-0.054297	-0.002555	-0.075419	0.000000	0.000000	3.000000	12.000000	0.000000
1437.115690	-0.032463	0.550919	0.005232	79.111717	85.702110	140.256042	3.385888	0.000000	0.274169	0.000000	0.000000	0.000000	-0.054297	-0.002555	-0.075419	0.000000	0.000000	3.000000	12.000000	0.000000
1437.119023	-0.032463	0.550919	0.005232	79.111763	85.737289	140.322342	3.385888	0.000000	0.274169	0.000000	0.000000	0.000000	-0.054297	-0.002555	-0.075419	0.000000	0.000000	3.000000	12.000000	0.000000
1437.122356	-0.032463	0.550919	0.005232	79.111763	85.737289	140.322342	3.385888	0.000000	0.274169	0.000000	0.000000	0.000000	-0.054297	-0.002555	-0.075419	0.000000	0.000000	3.000000	12.000000	0.000000
1437.125690	-0.032691	0.550919	0.005019	79.111763	85.737289	140.322342	3.385888	0.000000	0.274169	0.000000	0.000000	0.000000	-0.068285	-0.000053	-0.063839	0.000000	0.000000	3.000000	12.000000	0.000000
1437.129023	-0.032691	0.550919	0.005019	79.111794	85.739914	140.355469	3.376839	0.000000	0.261599	0.000000	0.000000	0.000000	-0.068285	-0.000053	-0.063839	0.000000	0.000000	3.000000	12.000000	0.000000
1437.132356	-0.032691	0.550919	0.005019	79.111794	85.739914	140.355469	3.376839	0.000000	0.261599	0.000000	0.000000	0.000000	-0.068285	-0.000053	-0.063839	0.000000	0.000000	3.000000	12.000000	0.000000
1437.135690	-0.032691	0.550919	0.005019	79.111794	85.739914	140.355469	3.376839	0.000000	0.261599	0.000000	0.000000	0.000000	-0.068285	-0.000053	-0.063839	0.000000	0.000000	3.000000	12.000000	0.000000
1437.139023	-0.033164	0.550960	0.004540	79.111794	85.756088	140.397186	3.365458	0.000000	0.250960	0.000000	0.000000	0.000000	-0.141830	0.012507	-0.143882	0.000000	0.000000	3.000000	12.000000	0.000000
1437.142356	-0.033164	0.550960	0.004540	79.111794	85.756088	140.397186	3.365458	0.000000	0.250960	0.000000	0.000000	0.000000	-0.141830	0.012507	-0.143882	0.000000	0.000000	3.000000	12.000000	0.000000
1437.145690	-0.033164	0.550960	0.004540	79.111794	85.756088	140.397186	3.365458	0.000000	0.250960	0.000000	0.000000	0.000000	-0.141830	0.012507	-0.143882	0.000000	0.000000	3.000000	12.000000	0.000000
1437.149023	-0.033164	0.550960	0.004540	79.111832	85.758713	140.406418	3.341820	0.000000	0.226979	0.000000	0.000000	0.000000	-0.141830	0.012507	-0.143882	0.000000	0.000000	3.000000	12.000000	0.000000
1437.152356	-0.033392	0.550977	0.004345	79.111832	85.758713	140.406418	3.341820	0.000000	0.226979	0.000000	0.000000	0.000000	-0.068477	0.004988	-0.058459	0.000000	0.000000	3.000000	12.000000	0.000000
1437.155690	-0.033392	0.550977	0.004345	79.111832	85.758713	140.406418	3.341820	0.000000	0.226979	0.000000	0.000000	0.000000	-0.068477	0.004988	-0.058459	0.000000	0.000000	3.000000	12.000000	0.000000
1437.159023	-0.033392	0.550977	0.004345	79.111832	85.747818	140.383102	3.341820	0.000000	0.226979	0.000000	0.000000	0.000000	-0.068477	0.004988	-0.058459	0.000000	0.000000	3.000000	12.000000	0.000000
1437.162356	-0.033392	0.550977	0.004345	79.111832	85.747818	140.383102	3.341820	0.000000	0.226979	0.000000	0.000000	0.000000	-0.068477	0.004988	-0.058459	0.000000	0.000000	3.000000	12.000000	0.000000
1437.165690	-0.033598	0.551019	0.004146	79.111832	85.747818	140.383102	3.341820	0.000000	0.226979	0.000000	0.000000	0.000000	-0.061738	0.012542	-0.059554	0.000000	0.000000	3.000000	12.000000	0.000000
1437.169023	-0.033598	0.551019	0.004146	79.111862	85.753174	140.392334	3.330407	0.000000	0.217236	0.000000	0.000000	0.000000	-0.061738	0.012542	-0.059554	0.000000	0.000000	3.000000	12.000000	0.000000
1437.172356	-0.033598	0.551019	0.004146	79.111862	85.753174	140.392334	3.330407	0.000000	0.217236	0.000000	0.000000	0.000000	-0.061738	0.012542	-0.059554	0.000000	0.000000	3.000000	12.000000	0.000000
1437.175690	-0.033598	0.551019	0.004146	79.111862	85.753174	140.392334	3.330407	0.000000	0.217236	0.000000	0.000000	0.000000	-0.061738	0.012542	-0.059554	0.000000	0.000000	3.000000	12.000000	0.000000
1437.179023	-0.034027	0.551094	0.003705	79.111862	85.739517	140.400909	3.320117	0.000000	0.207310	0.000000	0.000000	0.000000	-0.128948	0.022493	-0.132243	0.000000	0.000000	3.000000	12.000000	0.000000
1437.182356	-0.034027	0.551094	0.003705	79.111862	85.739517	140.400909	3.320117	0.000000	0.207310	0.000000	0.000000	0.000000	-0.128948	0.022493	-0.132243	0.000000	0.000000	3.000000	12.000000	0.000000
1437.185690	-0.034027	0.551094	0.003705	79.111862	85.739517	140.400909	3.320117	0.000000	0.207310	0.000000	0.000000	0.000000	-0.128948	0.022493	-0.132243	0.000000	0.000000	3.000000	12.000000	0.000000
1437.189023	-0.034027	0.551094	0.003705	79.111847	85.706886	140.392944	3.298626	0.000000	0.185270	0.000000	0.000000	0.000000	-0.128948	0.022493	-0.132243	0.000000	0.000000	3.000000	12.000000	0.000000
1437.192356	-0.034296	0.551169	0.003473	79.111847	85.706886	140.392944	3.298626	0.000000	0.185270	0.000000	0.000000	0.000000	-0.080608	0.022556	-0.069702	0.000000	0.000000	3.000000	12.000000	0.000000
1437.195690	-0.034296	0.551169	0.003473	79.111847	85.706886	140.392944	3.298626	0.000000	0.185270	0.000000	0.000000	0.000000	-0.080608	0.022556	-0.069702	0.000000	0.000000	3.000000	12.000000	0.000000
1437.199023	-0.034296	0.551169	0.003473	79.111847	85.671509	140.392914	3.298626	0.000000	0.185270	0.000000	0.000000	0.000000	-0.080608	0.022556	-0.069702	0.000000	0.000000	3.000000	12.000000	0.000000
1437.202356	-0.034296	0.551169	0.003473	79.111847	85.671509	140.392914	3.298626	0.000000	0.185270	0.000000	0.000000	0.000000	-0.080608	0.022556	-0.069702	0.000000	0.000000	3.000000	12.000000	0.000000
1437.205690	-0.034542	0.551269	0.003237	79.111847	85.671509	140.392914	3.298626	0.000000	0.185270	0.000000	0.000000	0.000000	-0.073853	0.030111	-0.070805	0.000000	0.000000	3.000000	12.000000	0.000000
1437.209023	-0.034812	0.551361	0.003023	79.111847	85.603630	140.359802	3.285192	0.000000	0.173653	0.000000	0.000000	0.000000	-0.080859	0.027574	-0.064310	0.000000	0.000000	3.000000	12.000000	0.000000
1437.212356	-0.034812	0.551361	0.003023	79.111847	85.603630	140.359802	3.285192	0.000000	0.173653	0.000000	0.000000	0.000000	-0.080859	0.027574	-0.064310	0.000000	0.000000	3.000000	12.000000	0.000000
1437.215690	-0.034812	0.551361	0.003023	79.111847	85.603630	140.359802	3.285192	0.000000	0.173653	0.000000	0.000000	0.000000	-0.080859	0.027574	-0.064310	0.000000	0.000000	3.000000	12.000000	0.000000
1437.219023	-0.034812	0.551361	0.003023	79.111832	85.538429	140.318665	3.259406	0.000000	0.151134	0.000000	0.000000	0.000000	-0.080859	0.027574	-0.064310	0.000000	0.000000	3.000000	12.000000	0.000000
1437.222356	-0.035059	0.551503	0.002800	79.111832	85.538429	140.318665	3.259406	0.000000	0.151134	0.000000	0.000000	0.000000	-0.073999	0.042664	-0.066950	0.000000	0.000000	3.000000	12.000000	0.000000
1437.225690	-0.035059	0.551503	0.002800	79.111832	85.538429	140.318665	3.259406	0.000000	0.151134	0.000000	0.000000	0.000000	-0.073999	0.042664	-0.066950	0.000000	0.000000	3.000000	12.000000	0.000000
1437.229023	-0.035059	0.551503	0.002800	79.111832	85.456932	140.260941	3.259406	0.000000	0.151134	0.000000	0.000000	0.000000	-0.073999	0.042664	-0.066950	0.000000	0.000000	3.000000	12.000000	0.000000
1437.232356	-0.035059	0.551503	0.002800	79.111832	85.456932	140.260941	3.259406	0.000000	0.151134	0.000000	0.000000	0.000000	-0.073999	0.042664	-0.066950	0.000000	0.000000	3.000000	12.000000	0.000000
1437.235690	-0.035305	0.551620	0.002581	79.111832	85.456932	140.260941	3.259406	0.000000	0.151134	0.000000	0.000000	0.000000	-0.074044	0.035046	-0.065465	0.000000	0.000000	3.000000	12.000000	0.000000
1437.239023	-0.035530	0.551762	0.002359	79.111794	85.378227	140.203262	3.247073	0.000000	0.139975	0.000000	0.000000	0.000000	-0.067306	0.042570	-0.066558	0.000000	0.000000	3.000000	12.000000	0.000000
1437.242356	-0.035530	0.551762	0.002359	79.111794	85.378227	140.203262	3.247073	0.000000	0.139975	0.000000	0.000000	0.000000	-0.067306	0.042570	-0.066558	0.000000	0.000000	3.000000	12.000000	0.000000
1437.245690	-0.035530	0.551762	0.002359	79.111794	85.378227	140.203262	3.247073	0.000000	0.139975	0.000000	0.000000	0.000000	-0.067306	0.042570	-0.066558	0.000000	0.000000	3.000000	12.000000	0.000000
1437.249023	-0.035530	0.551762	0.002359	79.111771	85.332039	140.170746	3.223515	0.000000	0.117971	0.000000	0.000000	0.000000	-0.067306	0.042570	-0.066558	0.000000	0.000000	3.000000	12.000000	0.000000
1437.252356	-0.035751	0.551895	0.002096	79.111771	85.332039	140.170746	3.223515	0.000000	0.117971	0.000000	0.000000	0.000000	-0.066260	0.039930	-0.079161	0.000000	0.000000	3.000000	12.000000	0.000000
1437.255690	-0.035751	0.551895	0.002096	79.111771	85.332039	140.170746	3.223515	0.000000	0.117971	0.000000	0.000000	0.000000	-0.066260	0.039930	-0.079161	0.000000	0.000000	3.000000	12.000000	0.000000
1437.259023	-0.035751	0.551895	0.002096	79.111763	85.283127	140.122269	3.223515	0.000000	0.117971	0.000000	0.000000	0.000000	-0.066260	0.039930	-0.079161	0.000000	0.000000	3.000000	12.000000	0.000000
1437.262356	-0.035751	0.551895	0.002096	79.111763	85.283127	140.122269	3.223515	0.000000	0.117971	0.000000	0.000000	0.000000	-0.066260	0.039930	-0.079161	0.000000	0.000000	3.000000	12.000000	0.000000
1437.265690	-0.035988	0.552003	0.001770	79.111763	85.283127	140.122269	3.223515	0.000000	0.117971	0.000000	0.000000	0.000000	-0.071301	0.032227	-0.097779	0.000000	0.000000	3.000000	12.000000	0.000000
1437.269023	-0.036247	0.552110	0.001442	79.111763	85.250504	140.082397	3.212471	0.000000	0.104778	0.000000	0.000000	0.000000	-0.077724	0.032177	-0.098354	0.000000	0.000000	3.000000	12.000000	0.000000
1437.272356	-0.036247	0.552110	0.001442	79.111763	85.250504	140.082397	3.212471	0.000000	0.104778	0.000000	0.000000	0.000000	-0.077724	0.032177	-0.098354	0.000000	0.000000	3.000000	12.000000	0.000000
1437.275690	-0.036247	0.552110	0.001442	79.111763	85.250504	140.082397	3.212471	0.000000	0.104778	0.000000	0.000000	0.000000	-0.077724	0.032177	-0.098354	0.000000	0.000000	3.000000	12.000000	0.000000
1437.279023	-0.036247	0.552110	0.001442	79.111771	85.231407	140.051071	3.187634	0.000000	0.072089	0.000000	0.000000	0.000000	-0.077724	0.032177	-0.098354	0.000000	0.000000	3.000000	12.000000	0.000000
1437.282356	-0.036483	0.552200	0.001097	79.111771	85.231407	140.051071	3.187634	0.000000	0.072089	0.000000	0.000000	0.000000	-0.070639	0.027035	-0.103402	0.000000	0.000000	3.000000	12.000000	0.000000
1437.285690	-0.036483	0.552200	0.001097	79.111771	85.231407	140.051071	3.187634	0.000000	0.072089	0.000000	0.000000	0.000000	-0.070639	0.027035	-0.103402	0.000000	0.000000	3.000000	12.000000	0.000000
1437.289023	-0.036483	0.552200	0.001097	79.111763	85.201477	140.003204	3.187634	0.000000	0.072089	0.000000	0.000000	0.000000	-0.070639	0.027035	-0.103402	0.000000	0.000000	3.000000	12.000000	0.000000
1437.292356	-0.036483	0.552200	0.001097	79.111763	85.201477	140.003204	3.187634	0.000000	0.072089	0.000000	0.000000	0.000000	-0.070639	0.027035	-0.103402	0.000000	0.000000	3.000000	12.000000	0.000000
1437.295690	-0.036719	0.552307	0.000771	79.111763	85.201477	140.003204	3.187634	0.000000	0.072089	0.000000	0.000000	0.000000	-0.070965	0.032023	-0.097959	0.000000	0.000000	3.000000	12.000000	0.000000
1437.299023	-0.036910	0.552422	0.000424	79.111771	85.171570	139.987259	3.175861	0.000000	0.054855	0.000000	0.000000	0.000000	-0.057250	0.034421	-0.104023	0.000000	0.000000	3.000000	12.000000	0.000000
1437.302356	-0.036910	0.552422	0.000424	79.111771	85.171570	139.987259	3.175861	0.000000	0.054855	0.000000	0.000000	0.000000	-0.057250	0.034421	-0.104023	0.000000	0.000000	3.000000	12.000000	0.000000
1437.305690	-0.036910	0.552422	0.000424	79.111771	85.171570	139.987259	3.175861	0.000000	0.054855	0.000000	0.000000	0.000000	-0.057250	0.034421	-0.104023	0.000000	0.000000	3.000000	12.000000	0.000000
1437.309023	-0.036910	0.552422	0.000424	79.111771	85.147087	139.971298	3.154492	0.000000	0.021192	0.000000	0.000000	0.000000	-0.057250	0.034421	-0.104023	0.000000	0.000000	3.000000	12.000000	0.000000
1437.312356	-0.037079	0.552536	0.000079	79.111771	85.147087	139.971298	3.154492	0.000000	0.021192	0.000000	0.000000	0.000000	-0.050640	0.034332	-0.103544	0.000000	0.000000	3.000000	12.000000	0.000000
1437.315690	-0.037079	0.552536	0.000079	79.111771	85.147087	139.971298	3.154492	0.000000	0.021192	0.000000	0.000000	0.000000	-0.050640	0.034332	-0.103544	0.000000	0.000000	3.000000	12.000000	0.000000
1437.319023	-0.037079	0.552536	0.000079	79.111794	85.141632	139.979919	3.154492	0.000000	0.021192	0.000000	0.000000	0.000000	-0.050640	0.034332	-0.103544	0.000000	0.000000	3.000000	12.000000	0.000000
1437.322356	-0.037079	0.552536	0.000079	79.111794	85.141632	139.979919	3.154492	0.000000	0.021192	0.000000	0.000000	0.000000	-0.050640	0.034332	-0.103544	0.000000	0.000000	3.000000	12.000000	0.000000
1437.325690	-0.037224	0.552633	-0.000283	79.111794	85.141632	139.979919	3.154492	0.000000	0.021192	0.000000	0.000000	0.000000	-0.043596	0.029205	-0.108559	0.000000	0.000000	3.000000	12.000000	0.000000
1437.329023	-0.037387	0.552747	-0.000694	79.111771	85.133369	139.988464	3.146052	0.000000	0.003935	0.000000	0.000000	0.000000	-0.048858	0.034007	-0.123254	0.000000	0.000000	3.000000	12.000000	0.000000
1437.332356	-0.037387	0.552747	-0.000694	79.111771	85.133369	139.988464	3.146052	0.000000	0.003935	0.000000	0.000000	0.000000	-0.048858	0.034007	-0.123254	0.000000	0.000000	3.000000	12.000000	0.000000
1437.335690	-0.037387	0.552747	-0.000694	79.111771	85.133369	139.988464	3.146052	0.000000	0.003935	0.000000	0.000000	0.000000	-0.048858	0.034007	-0.123254	0.000000	0.000000	3.000000	12.000000	0.000000
1437.339023	-0.037387	0.552747	-0.000694	79.111832	85.141487	140.013657	3.130642	0.000000	-0.034701	0.000000	0.000000	0.000000	-0.048858	0.034007	-0.123254	0.000000	0.000000	3.000000	12.000000	0.000000
1437.342356	-0.037547	0.552826	-0.001142	79.111832	85.141487	140.013657	3.130642	0.000000	-0.034701	0.000000	0.000000	0.000000	-0.047846	0.023764	-0.134307	0.000000	0.000000	3.000000	12.000000	0.000000
1437.345690	-0.037547	0.552826	-0.001142	79.111832	85.141487	140.013657	3.130642	0.000000	-0.034701	0.000000	0.000000	0.000000	-0.047846	0.023764	-0.134307	0.000000	0.000000	3.000000	12.000000	0.000000
1437.349023	-0.037745	0.552921	-0.001640	79.111832	85.176643	140.079941	3.130642	0.000000	-0.034701	0.000000	0.000000	0.000000	-0.059537	0.028527	-0.149565	0.000000	0.000000	3.000000	12.000000	0.000000
1437.352356	-0.037745	0.552921	-0.001640	79.111832	85.176643	140.079941	3.130642	0.000000	-0.034701	0.000000	0.000000	0.000000	-0.059537	0.028527	-0.149565	0.000000	0.000000	3.000000	12.000000	0.000000
1437.355690	-0.037745	0.552921	-0.001640	79.111832	85.176643	140.079941	3.130642	0.000000	-0.034701	0.000000	0.000000	0.000000	-0.059537	0.028527	-0.149565	0.000000	0.000000	3.000000	12.000000	0.000000
1437.359023	-0.037745	0.552921	-0.001640	79.111862	85.198265	140.121674	3.112745	0.000000	-0.082013	0.000000	0.000000	0.000000	-0.059537	0.028527	-0.149565	0.000000	0.000000	3.000000	12.000000	0.000000
1437.362356	-0.037919	0.553024	-0.002161	79.111862	85.198265	140.121674	3.112745	0.000000	-0.082013	0.000000	0.000000	0.000000	-0.052309	0.030823	-0.156163	0.000000	0.000000	3.000000	12.000000	0.000000
1437.365690	-0.037919	0.553024	-0.002161	79.111862	85.198265	140.121674	3.112745	0.000000	-0.082013	0.000000	0.000000	0.000000	-0.052309	0.030823	-0.156163	0.000000	0.000000	3.000000	12.000000	0.000000
1437.369023	-0.038070	0.553134	-0.002703	79.111862	85.219872	140.171371	3.112745	0.000000	-0.082013	0.000000	0.000000	0.000000	-0.045095	0.033083	-0.162759	0.000000	0.000000	3.000000	12.000000	0.000000
1437.372356	-0.038070	0.553134	-0.002703	79.111862	85.219872	140.171371	3.112745	0.000000	-0.082013	0.000000	0.000000	0.000000	-0.045095	0.033083	-0.162759	0.000000	0.000000	3.000000	12.000000	0.000000
1437.375690	-0.038070	0.553134	-0.002703	79.111862	85.219872	140.171371	3.112745	0.000000	-0.082013	0.000000	0.000000	0.000000	-0.045095	0.033083	-0.162759	0.000000	0.000000	3.000000	12.000000	0.000000
1437.379023	-0.038070	0.553134	-0.002703	79.111847	85.230667	140.196564	3.096511	0.000000	-0.135167	0.000000	0.000000	0.000000	-0.045095	0.033083	-0.162759	0.000000	0.000000	3.000000	12.000000	0.000000
1437.382356	-0.038219	0.553269	-0.003251	79.111847	85.230667	140.196564	3.096511	0.000000	-0.135167	0.000000	0.000000	0.000000	-0.044821	0.040414	-0.164397	0.000000	0.000000	3.000000	12.000000	0.000000
1437.385690	-0.038219	0.553269	-0.003251	79.111847	85.230667	140.196564	3.096511	0.000000	-0.135167	0.000000	0.000000	0.000000	-0.044821	0.040414	-0.164397	0.000000	0.000000	3.000000	12.000000	0.000000
1437.389023	-0.038305	0.553420	-0.003776	79.111847	85.227928	140.213150	3.096511	0.000000	-0.135167	0.000000	0.000000	0.000000	-0.025774	0.045302	-0.157327	0.000000	0.000000	3.000000	12.000000	0.000000
1437.392356	-0.038305	0.553420	-0.003776	79.111847	85.227928	140.213150	3.096511	0.000000	-0.135167	0.000000	0.000000	0.000000	-0.025774	0.045302	-0.157327	0.000000	0.000000	3.000000	12.000000	0.000000
1437.395690	-0.038305	0.553420	-0.003776	79.111847	85.227928	140.213150	3.096511	0.000000	-0.135167	0.000000	0.000000	0.000000	-0.025774	0.045302	-0.157327	0.000000	0.000000	3.000000	12.000000	0.000000
1437.399023	-0.038305	0.553420	-0.003776	79.111862	85.217064	140.213150	3.084745	0.000000	-0.188787	0.000000	0.000000	0.000000	-0.025774	0.045302	-0.157327	0.000000	0.000000	3.000000	12.000000	0.000000
1437.402356	-0.038371	0.553587	-0.004280	79.111862	85.217064	140.213150	3.084745	0.000000	-0.188787	0.000000	0.000000	0.000000	-0.019695	0.050198	-0.151338	0.000000	0.000000	3.000000	12.000000	0.000000
1437.405690	-0.038371	0.553587	-0.004280	79.111862	85.217064	140.213150	3.084745	0.000000	-0.188787	0.000000	0.000000	0.000000	-0.019695	0.050198	-0.151338	0.000000	0.000000	3.000000	12.000000	0.000000
1437.409023	-0.038395	0.553771	-0.004763	79.111862	85.189896	140.196579	3.084745	0.000000	-0.188787	0.000000	0.000000	0.000000	-0.007200	0.055101	-0.144799	0.000000	0.000000	3.000000	12.000000	0.000000
1437.412356	-0.038395	0.553771	-0.004763	79.111862	85.189896	140.196579	3.084745	0.000000	-0.188787	0.000000	0.000000	0.000000	-0.007200	0.055101	-0.144799	0.000000	0.000000	3.000000	12.000000	0.000000
1437.415690	-0.038395	0.553771	-0.004763	79.111862	85.189896	140.196579	3.084745	0.000000	-0.188787	0.000000	0.000000	0.000000	-0.007200	0.055101	-0.144799	0.000000	0.000000	3.000000	12.000000	0.000000
1437.419023	-0.038395	0.553771	-0.004763	79.111832	85.165428	140.171997	3.080263	0.000000	-0.238143	0.000000	0.000000	0.000000	-0.007200	0.055101	-0.144799	0.000000	0.000000	3.000000	12.000000	0.000000
1437.422356	-0.038438	0.553962	-0.005271	79.111832	85.165428	140.171997	3.080263	0.000000	-0.238143	0.000000	0.000000	0.000000	-0.012989	0.057284	-0.152486	0.000000	0.000000	3.000000	12.000000	0.000000
1437.425690	-0.038438	0.553962	-0.005271	79.111832	85.165428	140.171997	3.080263	0.000000	-0.238143	0.000000	0.000000	0.000000	-0.012989	0.057284	-0.152486	0.000000	0.000000	3.000000	12.000000	0.000000
1437.429023	-0.038481	0.554152	-0.005780	79.111862	85.138329	140.155472	3.080263	0.000000	-0.238143	0.000000	0.000000	0.000000	-0.012926	0.057084	-0.152549	0.000000	0.000000	3.000000	12.000000	0.000000
1437.432356	-0.038481	0.554152	-0.005780	79.111862	85.138329	140.155472	3.080263	0.000000	-0.238143	0.000000	0.000000	0.000000	-0.012926	0.057084	-0.152549	0.000000	0.000000	3.000000	12.000000	0.000000
1437.435690	-0.038481	0.554152	-0.005780	79.111862	85.138329	140.155472	3.080263	0.000000	-0.238143	0.000000	0.000000	0.000000	-0.012926	0.057084	-0.152549	0.000000	0.000000	3.000000	12.000000	0.000000
1437.439023	-0.038481	0.554152	-0.005780	79.111862	85.121986	140.155441	3.075944	0.000000	-0.288983	0.000000	0.000000	0.000000	-0.012926	0.057084	-0.152549	0.000000	0.000000	3.000000	12.000000	0.000000
1437.442356	-0.038542	0.554332	-0.006332	79.111862	85.121986	140.155441	3.075944	0.000000	-0.288983	0.000000	0.000000	0.000000	-0.018209	0.054206	-0.165751	0.000000	0.000000	3.000000	12.000000	0.000000
1437.445690	-0.038542	0.554332	-0.006332	79.111862	85.121986	140.155441	3.075944	0.000000	-0.288983	0.000000	0.000000	0.000000	-0.018209	0.054206	-0.165751	0.000000	0.000000	3.000000	12.000000	0.000000
1437.449023	-0.038643	0.554496	-0.006907	79.111862	85.121933	140.172012	3.075944	0.000000	-0.288983	0.000000	0.000000	0.000000	-0.030478	0.048933	-0.172423	0.000000	0.000000	3.000000	12.000000	0.000000
1437.452356	-0.038643	0.554496	-0.006907	79.111862	85.121933	140.172012	3.075944	0.000000	-0.288983	0.000000	0.000000	0.000000	-0.030478	0.048933	-0.172423	0.000000	0.000000	3.000000	12.000000	0.000000
1437.455690	-0.038643	0.554496	-0.006907	79.111862	85.121933	140.172012	3.075944	0.000000	-0.288983	0.000000	0.000000	0.000000	-0.030478	0.048933	-0.172423	0.000000	0.000000	3.000000	12.000000	0.000000
1437.459023	-0.038643	0.554496	-0.006907	79.111862	85.105637	140.172028	3.067829	0.000000	-0.345345	0.000000	0.000000	0.000000	-0.030478	0.048933	-0.172423	0.000000	0.000000	3.000000	12.000000	0.000000
1437.462356	-0.038699	0.554690	-0.007507	79.111862	85.105637	140.172028	3.067829	0.000000	-0.345345	0.000000	0.000000	0.000000	-0.016803	0.058457	-0.180079	0.000000	0.000000	3.000000	12.000000	0.000000
1437.465690	-0.038699	0.554690	-0.007507	79.111862	85.105637	140.172028	3.067829	0.000000	-0.345345	0.000000	0.000000	0.000000	-0.016803	0.058457	-0.180079	0.000000	0.000000	3.000000	12.000000	0.000000
1437.469023	-0.038754	0.554868	-0.008126	79.110268	85.090309	140.172012	3.067829	0.000000	-0.345345	0.000000	0.000000	0.000000	-0.016235	0.053140	-0.185661	0.000000	0.000000	3.000000	12.000000	0.000000
1437.472356	-0.038754	0.554868	-0.008126	79.110268	85.090309	140.172012	3.067829	0.000000	-0.345345	0.000000	0.000000	0.000000	-0.016235	0.053140	-0.185661	0.000000	0.000000	3.000000	12.000000	0.000000
1437.475690	-0.038754	0.554868	-0.008126	79.110268	85.090309	140.172012	3.067829	0.000000	-0.345345	0.000000	0.000000	0.000000	-0.016235	0.053140	-0.185661	0.000000	0.000000	3.000000	12.000000	0.000000
1437.479023	-0.038754	0.554868	-0.008126	79.110786	85.083702	140.176788	3.062323	0.000000	-0.406302	0.000000	0.000000	0.000000	-0.016235	0.053140	-0.185661	0.000000	0.000000	3.000000	12.000000	0.000000
1437.482356	-0.038788	0.555061	-0.008725	79.110786	85.083702	140.176788	3.062323	0.000000	-0.406302	0.000000	0.000000	0.000000	-0.010231	0.057968	-0.179686	0.000000	0.000000	3.000000	12.000000	0.000000
1437.485690	-0.038788	0.555061	-0.008725	79.110786	85.083702	140.176788	3.062323	0.000000	-0.406302	0.000000	0.000000	0.000000	-0.010231	0.057968	-0.179686	0.000000	0.000000	3.000000	12.000000	0.000000
1437.489023	-0.038798	0.555261	-0.009346	79.109169	85.073799	140.176773	3.062323	0.000000	-0.406302	0.000000	0.000000	0.000000	-0.003163	0.060019	-0.186314	0.000000	0.000000	3.000000	12.000000	0.000000
1437.492356	-0.038798	0.555261	-0.009346	79.109169	85.073799	140.176773	3.062323	0.000000	-0.406302	0.000000	0.000000	0.000000	-0.003163	0.060019	-0.186314	0.000000	0.000000	3.000000	12.000000	0.000000
1437.495690	-0.038798	0.555261	-0.009346	79.109169	85.073799	140.176773	3.062323	0.000000	-0.406302	0.000000	0.000000	0.000000	-0.003163	0.060019	-0.186314	0.000000	0.000000	3.000000	12.000000	0.000000
1437.499023	-0.038798	0.555261	-0.009346	79.109665	85.056351	140.164978	3.060091	0.000000	-0.467302	0.000000	0.000000	0.000000	-0.003163	0.060019	-0.186314	0.000000	0.000000	3.000000	12.000000	0.000000
1437.502356	-0.038811	0.555453	-0.009944	79.109665	85.056351	140.164978	3.060091	0.000000	-0.467302	0.000000	0.000000	0.000000	-0.003719	0.057485	-0.179290	0.000000	0.000000	3.000000	12.000000	0.000000
1437.505690	-0.038811	0.555453	-0.009944	79.109665	85.056351	140.164978	3.060091	0.000000	-0.467302	0.000000	0.000000	0.000000	-0.003719	0.057485	-0.179290	0.000000	0.000000	3.000000	12.000000	0.000000
1437.509023	-0.038803	0.555660	-0.010521	79.109642	85.031944	140.148422	3.060091	0.000000	-0.467302	0.000000	0.000000	0.000000	0.002221	0.062289	-0.173311	0.000000	0.000000	3.000000	12.000000	0.000000
1437.512356	-0.038803	0.555660	-0.010521	79.109642	85.031944	140.148422	3.060091	0.000000	-0.467302	0.000000	0.000000	0.000000	0.002221	0.062289	-0.173311	0.000000	0.000000	3.000000	12.000000	0.000000
1437.515690	-0.038803	0.555660	-0.010521	79.109642	85.031944	140.148422	3.060091	0.000000	-0.467302	0.000000	0.000000	0.000000	0.002221	0.062289	-0.173311	0.000000	0.000000	3.000000	12.000000	0.000000
1437.519023	-0.038803	0.555660	-0.010521	79.110130	85.014488	140.136612	3.059841	0.000000	-0.526069	0.000000	0.000000	0.000000	0.002221	0.062289	-0.173311	0.000000	0.000000	3.000000	12.000000	0.000000
1437.522356	-0.038817	0.555867	-0.011101	79.110130	85.014488	140.136612	3.059841	0.000000	-0.526069	0.000000	0.000000	0.000000	-0.004092	0.062044	-0.173941	0.000000	0.000000	3.000000	12.000000	0.000000
1437.525690	-0.038817	0.555867	-0.011101	79.110130	85.014488	140.136612	3.059841	0.000000	-0.526069	0.000000	0.000000	0.000000	-0.004092	0.062044	-0.173941	0.000000	0.000000	3.000000	12.000000	0.000000
1437.529023	-0.038811	0.556065	-0.011656	79.105431	84.968674	140.103500	3.059841	0.000000	-0.526069	0.000000	0.000000	0.000000	0.001688	0.059542	-0.166348	0.000000	0.000000	3.000000	12.000000	0.000000
1437.532356	-0.038811	0.556065	-0.011656	79.105431	84.968674	140.103500	3.059841	0.000000	-0.526069	0.000000	0.000000	0.000000	0.001688	0.059542	-0.166348	0.000000	0.000000	3.000000	12.000000	0.000000
1437.535690	-0.038811	0.556065	-0.011656	79.105431	84.968674	140.103500	3.059841	0.000000	-0.526069	0.000000	0.000000	0.000000	0.001688	0.059542	-0.166348	0.000000	0.000000	3.000000	12.000000	0.000000
1437.539023	-0.038811	0.556065	-0.011656	79.096039	84.923294	140.070480	3.059440	0.000000	-0.582783	0.000000	0.000000	0.000000	0.001688	0.059542	-0.166348	0.000000	0.000000	3.000000	12.000000	0.000000
1437.542356	-0.038805	0.556288	-0.012216	79.096039	84.923294	140.070480	3.059440	0.000000	-0.582783	0.000000	0.000000	0.000000	0.001868	0.066629	-0.168035	0.000000	0.000000	3.000000	12.000000	0.000000
1437.545690	-0.038805	0.556288	-0.012216	79.096039	84.923294	140.070480	3.059440	0.000000	-0.582783	0.000000	0.000000	0.000000	0.001868	0.066629	-0.168035	0.000000	0.000000	3.000000	12.000000	0.000000
1437.549023	-0.038758	0.556526	-0.012754	79.070969	84.844894	140.021210	3.059440	0.000000	-0.582783	0.000000	0.000000	0.000000	0.014084	0.071469	-0.161507	0.000000	0.000000	3.000000	12.000000	0.000000
1437.552356	-0.038758	0.556526	-0.012754	79.070969	84.844894	140.021210	3.059440	0.000000	-0.582783	0.000000	0.000000	0.000000	0.014084	0.071469	-0.161507	0.000000	0.000000	3.000000	12.000000	0.000000
1437.555690	-0.038758	0.556526	-0.012754	79.070969	84.844894	140.021210	3.059440	0.000000	-0.582783	0.000000	0.000000	0.000000	0.014084	0.071469	-0.161507	0.000000	0.000000	3.000000	12.000000	0.000000
1437.559023	-0.038758	0.556526	-0.012754	79.036453	84.759453	139.972427	3.062099	0.000000	-0.637707	0.000000	0.000000	0.000000	0.014084	0.071469	-0.161507	0.000000	0.000000	3.000000	12.000000	0.000000
1437.562356	-0.038711	0.556763	-0.013293	79.036453	84.759453	139.972427	3.062099	0.000000	-0.637707	0.000000	0.000000	0.000000	0.014091	0.071207	-0.161586	0.000000	0.000000	3.000000	12.000000	0.000000
1437.565690	-0.038711	0.556763	-0.013293	79.036453	84.759453	139.972427	3.062099	0.000000	-0.637707	0.000000	0.000000	0.000000	0.014091	0.071207	-0.161586	0.000000	0.000000	3.000000	12.000000	0.000000
1437.569023	-0.038668	0.557009	-0.013790	78.998795	84.655037	139.907776	3.062099	0.000000	-0.637707	0.000000	0.000000	0.000000	0.012997	0.073813	-0.149038	0.000000	0.000000	3.000000	12.000000	0.000000
1437.572356	-0.038668	0.557009	-0.013790	78.998795	84.655037	139.907776	3.062099	0.000000	-0.637707	0.000000	0.000000	0.000000	0.012997	0.073813	-0.149038	0.000000	0.000000	3.000000	12.000000	0.000000
1437.575690	-0.038668	0.557009	-0.013790	78.998795	84.655037	139.907776	3.062099	0.000000	-0.637707	0.000000	0.000000	0.000000	0.012997	0.073813	-0.149038	0.000000	0.000000	3.000000	12.000000	0.000000
1437.579023	-0.038668	0.557009	-0.013790	78.970970	84.565186	139.847977	3.066613	0.000000	-0.689478	0.000000	0.000000	0.000000	0.012997	0.073813	-0.149038	0.000000	0.000000	3.000000	12.000000	0.000000
1437.582356	-0.038621	0.557245	-0.014329	78.970970	84.565186	139.847977	3.066613	0.000000	-0.689478	0.000000	0.000000	0.000000	0.014104	0.070750	-0.161740	0.000000	0.000000	3.000000	12.000000	0.000000
1437.585690	-0.038621	0.557245	-0.014329	78.970970	84.565186	139.847977	3.066613	0.000000	-0.689478	0.000000	0.000000	0.000000	0.014104	0.070750	-0.161740	0.000000	0.000000	3.000000	12.000000	0.000000
1437.589023	-0.038576	0.557473	-0.014844	78.964455	84.489304	139.780670	3.066613	0.000000	-0.689478	0.000000	0.000000	0.000000	0.013490	0.068292	-0.154684	0.000000	0.000000	3.000000	12.000000	0.000000
1437.592356	-0.038576	0.557473	-0.014844	78.964455	84.489304	139.780670	3.066613	0.000000	-0.689478	0.000000	0.000000	0.000000	0.013490	0.068292	-0.154684	0.000000	0.000000	3.000000	12.000000	0.000000
1437.595690	-0.038576	0.557473	-0.014844	78.964455	84.489304	139.780670	3.066613	0.000000	-0.689478	0.000000	0.000000	0.000000	0.013490	0.068292	-0.154684	0.000000	0.000000	3.000000	12.000000	0.000000
1437.599023	-0.038576	0.557473	-0.014844	78.967987	84.359497	139.654739	3.071212	0.000000	-0.742215	0.000000	0.000000	0.000000	0.013490	0.068292	-0.154684	0.000000	0.000000	3.000000	12.000000	0.000000
1437.602356	-0.038572	0.557658	-0.015377	78.967987	84.359497	139.654739	3.071212	0.000000	-0.742215	0.000000	0.000000	0.000000	0.001248	0.055740	-0.159709	0.000000	0.000000	3.000000	12.000000	0.000000
1437.605690	-0.038572	0.557658	-0.015377	78.967987	84.359497	139.654739	3.071212	0.000000	-0.742215	0.000000	0.000000	0.000000	0.001248	0.055740	-0.159709	0.000000	0.000000	3.000000	12.000000	0.000000
1437.609023	-0.038567	0.557844	-0.015909	78.972839	84.204605	139.510132	3.071212	0.000000	-0.742215	0.000000	0.000000	0.000000	0.001283	0.055522	-0.159772	0.000000	0.000000	3.000000	12.000000	0.000000
1437.612356	-0.038567	0.557844	-0.015909	78.972839	84.204605	139.510132	3.071212	0.000000	-0.742215	0.000000	0.000000	0.000000	0.001283	0.055522	-0.159772	0.000000	0.000000	3.000000	12.000000	0.000000
1437.615690	-0.038567	0.557844	-0.015909	78.972839	84.204605	139.510132	3.071212	0.000000	-0.742215	0.000000	0.000000	0.000000	0.001283	0.055522	-0.159772	0.000000	0.000000	3.000000	12.000000	0.000000
1437.619023	-0.038567	0.557844	-0.015909	78.981972	83.930527	139.248505	3.071634	0.000000	-0.795462	0.000000	0.000000	0.000000	0.001283	0.055522	-0.159772	0.000000	0.000000	3.000000	12.000000	0.000000
1437.622356	-0.038588	0.558013	-0.016396	78.981972	83.930527	139.248505	3.071634	0.000000	-0.795462	0.000000	0.000000	0.000000	-0.006207	0.050958	-0.146100	0.000000	0.000000	3.000000	12.000000	0.000000
1437.625690	-0.038588	0.558013	-0.016396	78.981972	83.930527	139.248505	3.071634	0.000000	-0.795462	0.000000	0.000000	0.000000	-0.006207	0.050958	-0.146100	0.000000	0.000000	3.000000	12.000000	0.000000
1437.629023	-0.038630	0.558159	-0.016880	78.989494	83.618652	138.956406	3.071634	0.000000	-0.795462	0.000000	0.000000	0.000000	-0.012577	0.043539	-0.145053	0.000000	0.000000	3.000000	12.000000	0.000000
1437.632356	-0.038630	0.558159	-0.016880	78.989494	83.618652	138.956406	3.071634	0.000000	-0.795462	0.000000	0.000000	0.000000	-0.012577	0.043539	-0.145053	0.000000	0.000000	3.000000	12.000000	0.000000
1437.635690	-0.038630	0.558159	-0.016880	78.989494	83.618652	138.956406	3.071634	0.000000	-0.795462	0.000000	0.000000	0.000000	-0.012577	0.043539	-0.145053	0.000000	0.000000	3.000000	12.000000	0.000000
1437.639023	-0.038630	0.558159	-0.016880	78.988029	83.257637	138.625565	3.068504	0.000000	-0.843987	0.000000	0.000000	0.000000	-0.012577	0.043539	-0.145053	0.000000	0.000000	3.000000	12.000000	0.000000
1437.642356	-0.038675	0.558313	-0.017321	78.988029	83.257637	138.625565	3.068504	0.000000	-0.843987	0.000000	0.000000	0.000000	-0.013630	0.046286	-0.132459	0.000000	0.000000	3.000000	12.000000	0.000000
1437.645690	-0.038675	0.558313	-0.017321	78.988029	83.257637	138.625565	3.068504	0.000000	-0.843987	0.000000	0.000000	0.000000	-0.013630	0.046286	-0.132459	0.000000	0.000000	3.000000	12.000000	0.000000
1437.649023	-0.038675	0.558313	-0.017321	78.967377	82.934319	138.344955	3.068504	0.000000	-0.843987	0.000000	0.000000	0.000000	-0.013630	0.046286	-0.132459	0.000000	0.000000	3.000000	12.000000	0.000000
1437.652356	-0.038675	0.558313	-0.017321	78.967377	82.934319	138.344955	3.068504	0.000000	-0.843987	0.000000	0.000000	0.000000	-0.013630	0.046286	-0.132459	0.000000	0.000000	3.000000	12.000000	0.000000
1437.655690	-0.038683	0.558452	-0.017712	78.967377	82.934319	138.344955	3.068504	0.000000	-0.843987	0.000000	0.000000	0.000000	-0.002318	0.041831	-0.117104	0.000000	0.000000	3.000000	12.000000	0.000000
1437.659023	-0.038670	0.558567	-0.018095	78.928223	82.700348	138.166840	3.066232	0.000000	-0.866064	0.000000	0.000000	0.000000	0.003814	0.034504	-0.114931	0.000000	0.000000	3.000000	12.000000	0.000000
1437.662356	-0.038670	0.558567	-0.018095	78.928223	82.700348	138.166840	3.066232	0.000000	-0.866064	0.000000	0.000000	0.000000	0.003814	0.034504	-0.114931	0.000000	0.000000	3.000000	12.000000	0.000000
1437.665690	-0.038670	0.558567	-0.018095	78.928223	82.700348	138.166840	3.066232	0.000000	-0.866064	0.000000	0.000000	0.000000	0.003814	0.034504	-0.114931	0.000000	0.000000	3.000000	12.000000	0.000000
1437.669023	-0.038670	0.558567	-0.018095	78.881073	82.542656	138.068115	3.066481	0.000000	-0.904736	0.000000	0.000000	0.000000	0.003814	0.034504	-0.114931	0.000000	0.000000	3.000000	12.000000	0.000000
1437.672356	-0.038659	0.558699	-0.018460	78.881073	82.542656	138.068115	3.066481	0.000000	-0.904736	0.000000	0.000000	0.000000	0.003343	0.039452	-0.109466	0.000000	0.000000	3.000000	12.000000	0.000000
1437.675690	-0.038659	0.558699	-0.018460	78.881073	82.542656	138.068115	3.066481	0.000000	-0.904736	0.000000	0.000000	0.000000	0.003343	0.039452	-0.109466	0.000000	0.000000	3.000000	12.000000	0.000000
1437.679023	-0.038659	0.558699	-0.018460	78.840851	82.508476	138.081680	3.066481	0.000000	-0.904736	0.000000	0.000000	0.000000	0.003343	0.039452	-0.109466	0.000000	0.000000	3.000000	12.000000	0.000000
1437.682356	-0.038659	0.558699	-0.018460	78.840851	82.508476	138.081680	3.066481	0.000000	-0.904736	0.000000	0.000000	0.000000	0.003343	0.039452	-0.109466	0.000000	0.000000	3.000000	12.000000	0.000000
1437.685690	-0.038649	0.558782	-0.018814	78.840851	82.508476	138.081680	3.066481	0.000000	-0.904736	0.000000	0.000000	0.000000	0.003065	0.024944	-0.106178	0.000000	0.000000	3.000000	12.000000	0.000000
1437.689023	-0.038662	0.558858	-0.019146	78.833160	82.512032	138.099533	3.067039	0.000000	-0.922981	0.000000	0.000000	0.000000	-0.003792	0.022742	-0.099596	0.000000	0.000000	3.000000	12.000000	0.000000
1437.692356	-0.038662	0.558858	-0.019146	78.833160	82.512032	138.099533	3.067039	0.000000	-0.922981	0.000000	0.000000	0.000000	-0.003792	0.022742	-0.099596	0.000000	0.000000	3.000000	12.000000	0.000000
1437.695690	-0.038662	0.558858	-0.019146	78.833160	82.512032	138.099533	3.067039	0.000000	-0.922981	0.000000	0.000000	0.000000	-0.003792	0.022742	-0.099596	0.000000	0.000000	3.000000	12.000000	0.000000
1437.699023	-0.038662	0.558858	-0.019146	78.833412	82.535538	138.131805	3.066917	0.000000	-0.957276	0.000000	0.000000	0.000000	-0.003792	0.022742	-0.099596	0.000000	0.000000	3.000000	12.000000	0.000000
1437.702356	-0.038714	0.558916	-0.019500	78.833412	82.535538	138.131805	3.066917	0.000000	-0.957276	0.000000	0.000000	0.000000	-0.015754	0.017575	-0.106213	0.000000	0.000000	3.000000	12.000000	0.000000
1437.705690	-0.038714	0.558916	-0.019500	78.833412	82.535538	138.131805	3.066917	0.000000	-0.957276	0.000000	0.000000	0.000000	-0.015754	0.017575	-0.106213	0.000000	0.000000	3.000000	12.000000	0.000000
1437.709023	-0.038714	0.558916	-0.019500	78.833801	82.572182	138.180252	3.066917	0.000000	-0.957276	0.000000	0.000000	0.000000	-0.015754	0.017575	-0.106213	0.000000	0.000000	3.000000	12.000000	0.000000
1437.712356	-0.038714	0.558916	-0.019500	78.833801	82.572182	138.180252	3.066917	0.000000	-0.957276	0.000000	0.000000	0.000000	-0.015754	0.017575	-0.106213	0.000000	0.000000	3.000000	12.000000	0.000000
1437.715690	-0.038769	0.558944	-0.019824	78.833801	82.572182	138.180252	3.066917	0.000000	-0.957276	0.000000	0.000000	0.000000	-0.016494	0.008200	-0.097416	0.000000	0.000000	3.000000	12.000000	0.000000
1437.719023	-0.038824	0.558947	-0.020144	78.834328	82.624748	138.244919	3.064292	0.000000	-0.974978	0.000000	0.000000	0.000000	-0.016604	0.000963	-0.095773	0.000000	0.000000	3.000000	12.000000	0.000000
1437.722356	-0.038824	0.558947	-0.020144	78.834328	82.624748	138.244919	3.064292	0.000000	-0.974978	0.000000	0.000000	0.000000	-0.016604	0.000963	-0.095773	0.000000	0.000000	3.000000	12.000000	0.000000
1437.725690	-0.038824	0.558947	-0.020144	78.834328	82.624748	138.244919	3.064292	0.000000	-0.974978	0.000000	0.000000	0.000000	-0.016604	0.000963	-0.095773	0.000000	0.000000	3.000000	12.000000	0.000000
1437.729023	-0.038824	0.558947	-0.020144	78.834824	82.677200	138.309479	3.058775	0.000000	-1.007177	0.000000	0.000000	0.000000	-0.016604	0.000963	-0.095773	0.000000	0.000000	3.000000	12.000000	0.000000
1437.732356	-0.038859	0.558950	-0.020461	78.834824	82.677200	138.309479	3.058775	0.000000	-1.007177	0.000000	0.000000	0.000000	-0.010345	0.000931	-0.095237	0.000000	0.000000	3.000000	12.000000	0.000000
1437.735690	-0.038859	0.558950	-0.020461	78.834824	82.677200	138.309479	3.058775	0.000000	-1.007177	0.000000	0.000000	0.000000	-0.010345	0.000931	-0.095237	0.000000	0.000000	3.000000	12.000000	0.000000
1437.739023	-0.038859	0.558950	-0.020461	78.832161	82.732368	138.374725	3.058775	0.000000	-1.007177	0.000000	0.000000	0.000000	-0.010345	0.000931	-0.095237	0.000000	0.000000	3.000000	12.000000	0.000000
1437.742356	-0.038859	0.558950	-0.020461	78.832161	82.732368	138.374725	3.058775	0.000000	-1.007177	0.000000	0.000000	0.000000	-0.010345	0.000931	-0.095237	0.000000	0.000000	3.000000	12.000000	0.000000
1437.745690	-0.038895	0.558946	-0.020755	78.832161	82.732368	138.374725	3.058775	0.000000	-1.007177	0.000000	0.000000	0.000000	-0.010956	-0.001207	-0.088093	0.000000	0.000000	3.000000	12.000000	0.000000
1437.749023	-0.038895	0.558946	-0.020755	78.832634	82.790298	138.439316	3.057051	0.000000	-1.023049	0.000000	0.000000	0.000000	-0.010956	-0.001207	-0.088093	0.000000	0.000000	3.000000	12.000000	0.000000
1437.752356	-0.038895	0.558946	-0.020755	78.832634	82.790298	138.439316	3.057051	0.000000	-1.023049	0.000000	0.000000	0.000000	-0.010956	-0.001207	-0.088093	0.000000	0.000000	3.000000	12.000000	0.000000
1437.755690	-0.038895	0.558946	-0.020755	78.832634	82.790298	138.439316	3.057051	0.000000	-1.023049	0.000000	0.000000	0.000000	-0.010956	-0.001207	-0.088093	0.000000	0.000000	3.000000	12.000000	0.000000
1437.759023	-0.038870	0.558900	-0.021280	78.833092	82.853661	138.503906	3.055225	0.000000	-1.037732	0.000000	0.000000	0.000000	0.007777	-0.013907	-0.157473	0.000000	0.000000	3.000000	12.000000	0.000000
1437.762356	-0.038870	0.558900	-0.021280	78.833092	82.853661	138.503906	3.055225	0.000000	-1.037732	0.000000	0.000000	0.000000	0.007777	-0.013907	-0.157473	0.000000	0.000000	3.000000	12.000000	0.000000
1437.765690	-0.038870	0.558900	-0.021280	78.833092	82.853661	138.503906	3.055225	0.000000	-1.037732	0.000000	0.000000	0.000000	0.007777	-0.013907	-0.157473	0.000000	0.000000	3.000000	12.000000	0.000000
1437.769023	-0.038870	0.558900	-0.021280	78.833542	82.917046	138.568527	3.056521	0.000000	-1.063977	0.000000	0.000000	0.000000	0.007777	-0.013907	-0.157473	0.000000	0.000000	3.000000	12.000000	0.000000
1437.772356	-0.038867	0.558888	-0.021546	78.833542	82.917046	138.568527	3.056521	0.000000	-1.063977	0.000000	0.000000	0.000000	0.000867	-0.003401	-0.079861	0.000000	0.000000	3.000000	12.000000	0.000000
1437.775690	-0.038867	0.558888	-0.021546	78.833542	82.917046	138.568527	3.056521	0.000000	-1.063977	0.000000	0.000000	0.000000	0.000867	-0.003401	-0.079861	0.000000	0.000000	3.000000	12.000000	0.000000
1437.779023	-0.038867	0.558888	-0.021546	78.834068	82.990868	138.649307	3.056521	0.000000	-1.063977	0.000000	0.000000	0.000000	0.000867	-0.003401	-0.079861	0.000000	0.000000	3.000000	12.000000	0.000000
1437.782356	-0.038867	0.558888	-0.021546	78.834068	82.990868	138.649307	3.056521	0.000000	-1.063977	0.000000	0.000000	0.000000	0.000867	-0.003401	-0.079861	0.000000	0.000000	3.000000	12.000000	0.000000
1437.785690	-0.038885	0.558853	-0.021808	78.834068	82.990868	138.649307	3.056521	0.000000	-1.063977	0.000000	0.000000	0.000000	-0.005473	-0.010568	-0.078766	0.000000	0.000000	3.000000	12.000000	0.000000
1437.789023	-0.038885	0.558853	-0.021808	78.834663	83.075081	138.746231	3.056666	0.000000	-1.077287	0.000000	0.000000	0.000000	-0.005473	-0.010568	-0.078766	0.000000	0.000000	3.000000	12.000000	0.000000
1437.792356	-0.038885	0.558853	-0.021808	78.834663	83.075081	138.746231	3.056666	0.000000	-1.077287	0.000000	0.000000	0.000000	-0.005473	-0.010568	-0.078766	0.000000	0.000000	3.000000	12.000000	0.000000
1437.795690	-0.038885	0.558853	-0.021808	78.834663	83.075081	138.746231	3.056666	0.000000	-1.077287	0.000000	0.000000	0.000000	-0.005473	-0.010568	-0.078766	0.000000	0.000000	3.000000	12.000000	0.000000
1437.799023	-0.038998	0.558756	-0.022402	78.835762	83.160690	138.847809	3.055754	0.000000	-1.090415	0.000000	0.000000	0.000000	-0.034038	-0.029206	-0.177968	0.000000	0.000000	3.000000	12.000000	0.000000
1437.802356	-0.038998	0.558756	-0.022402	78.835762	83.160690	138.847809	3.055754	0.000000	-1.090415	0.000000	0.000000	0.000000	-0.034038	-0.029206	-0.177968	0.000000	0.000000	3.000000	12.000000	0.000000
1437.805690	-0.038998	0.558756	-0.022402	78.835762	83.160690	138.847809	3.055754	0.000000	-1.090415	0.000000	0.000000	0.000000	-0.034038	-0.029206	-0.177968	0.000000	0.000000	3.000000	12.000000	0.000000
1437.809023	-0.038998	0.558756	-0.022402	78.836372	83.255333	138.960907	3.050081	0.000000	-1.120076	0.000000	0.000000	0.000000	-0.034038	-0.029206	-0.177968	0.000000	0.000000	3.000000	12.000000	0.000000
1437.812356	-0.039092	0.558677	-0.022751	78.836372	83.255333	138.960907	3.050081	0.000000	-1.120076	0.000000	0.000000	0.000000	-0.028027	-0.023681	-0.104725	0.000000	0.000000	3.000000	12.000000	0.000000
1437.815690	-0.039092	0.558677	-0.022751	78.836372	83.255333	138.960907	3.050081	0.000000	-1.120076	0.000000	0.000000	0.000000	-0.028027	-0.023681	-0.104725	0.000000	0.000000	3.000000	12.000000	0.000000
1437.819023	-0.039092	0.558677	-0.022751	78.838264	83.314743	139.039459	3.050081	0.000000	-1.120076	0.000000	0.000000	0.000000	-0.028027	-0.023681	-0.104725	0.000000	0.000000	3.000000	12.000000	0.000000
1437.822356	-0.039092	0.558677	-0.022751	78.838264	83.314743	139.039459	3.050081	0.000000	-1.120076	0.000000	0.000000	0.000000	-0.028027	-0.023681	-0.104725	0.000000	0.000000	3.000000	12.000000	0.000000
1437.825690	-0.039189	0.558608	-0.023058	78.838264	83.314743	139.039459	3.050081	0.000000	-1.120076	0.000000	0.000000	0.000000	-0.029112	-0.020734	-0.092077	0.000000	0.000000	3.000000	12.000000	0.000000
1437.829023	-0.039284	0.558522	-0.023383	78.842300	83.333870	139.076416	3.045410	0.000000	-1.137530	0.000000	0.000000	0.000000	-0.028559	-0.025772	-0.097615	0.000000	0.000000	3.000000	12.000000	0.000000
1437.832356	-0.039284	0.558522	-0.023383	78.842300	83.333870	139.076416	3.045410	0.000000	-1.137530	0.000000	0.000000	0.000000	-0.028559	-0.025772	-0.097615	0.000000	0.000000	3.000000	12.000000	0.000000
1437.835690	-0.039284	0.558522	-0.023383	78.842300	83.333870	139.076416	3.045410	0.000000	-1.137530	0.000000	0.000000	0.000000	-0.028559	-0.025772	-0.097615	0.000000	0.000000	3.000000	12.000000	0.000000
1437.839023	-0.039284	0.558522	-0.023383	78.850174	83.247154	139.009506	3.035798	0.000000	-1.169146	0.000000	0.000000	0.000000	-0.028559	-0.025772	-0.097615	0.000000	0.000000	3.000000	12.000000	0.000000
1437.842356	-0.039360	0.558453	-0.023688	78.850174	83.247154	139.009506	3.035798	0.000000	-1.169146	0.000000	0.000000	0.000000	-0.022830	-0.020733	-0.091569	0.000000	0.000000	3.000000	12.000000	0.000000
1437.845690	-0.039360	0.558453	-0.023688	78.850174	83.247154	139.009506	3.035798	0.000000	-1.169146	0.000000	0.000000	0.000000	-0.022830	-0.020733	-0.091569	0.000000	0.000000	3.000000	12.000000	0.000000
1437.849023	-0.039360	0.558453	-0.023688	78.862915	82.997398	138.787384	3.035798	0.000000	-1.169146	0.000000	0.000000	0.000000	-0.022830	-0.020733	-0.091569	0.000000	0.000000	3.000000	12.000000	0.000000
1437.852356	-0.039360	0.558453	-0.023688	78.862915	82.997398	138.787384	3.035798	0.000000	-1.169146	0.000000	0.000000	0.000000	-0.022830	-0.020733	-0.091569	0.000000	0.000000	3.000000	12.000000	0.000000
1437.855690	-0.039478	0.558360	-0.023992	78.862915	82.997398	138.787384	3.035798	0.000000	-1.169146	0.000000	0.000000	0.000000	-0.035274	-0.027877	-0.091063	0.000000	0.000000	3.000000	12.000000	0.000000
1437.859023	-0.039478	0.558360	-0.023992	78.878342	82.661713	138.483582	3.031993	0.000000	-1.184407	0.000000	0.000000	0.000000	-0.035274	-0.027877	-0.091063	0.000000	0.000000	3.000000	12.000000	0.000000
1437.862356	-0.039478	0.558360	-0.023992	78.878342	82.661713	138.483582	3.031993	0.000000	-1.184407	0.000000	0.000000	0.000000	-0.035274	-0.027877	-0.091063	0.000000	0.000000	3.000000	12.000000	0.000000
1437.865690	-0.039478	0.558360	-0.023992	78.878342	82.661713	138.483582	3.031993	0.000000	-1.184407	0.000000	0.000000	0.000000	-0.035274	-0.027877	-0.091063	0.000000	0.000000	3.000000	12.000000	0.000000
1437.869023	-0.039777	0.558208	-0.024568	78.891617	82.397629	138.253281	3.026114	0.000000	-1.199585	0.000000	0.000000	0.000000	-0.089862	-0.045648	-0.172876	0.000000	0.000000	3.000000	12.000000	0.000000
1437.872356	-0.039777	0.558208	-0.024568	78.891617	82.397629	138.253281	3.026114	0.000000	-1.199585	0.000000	0.000000	0.000000	-0.089862	-0.045648	-0.172876	0.000000	0.000000	3.000000	12.000000	0.000000
1437.875690	-0.039777	0.558208	-0.024568	78.891617	82.397629	138.253281	3.026114	0.000000	-1.199585	0.000000	0.000000	0.000000	-0.089862	-0.045648	-0.172876	0.000000	0.000000	3.000000	12.000000	0.000000
1437.879023	-0.039777	0.558208	-0.024568	78.901863	82.200150	138.087738	3.011137	0.000000	-1.228397	0.000000	0.000000	0.000000	-0.089862	-0.045648	-0.172876	0.000000	0.000000	3.000000	12.000000	0.000000
1437.882356	-0.039940	0.558101	-0.024828	78.901863	82.200150	138.087738	3.011137	0.000000	-1.228397	0.000000	0.000000	0.000000	-0.048720	-0.032004	-0.077955	0.000000	0.000000	3.000000	12.000000	0.000000
1437.885690	-0.039940	0.558101	-0.024828	78.901863	82.200150	138.087738	3.011137	0.000000	-1.228397	0.000000	0.000000	0.000000	-0.048720	-0.032004	-0.077955	0.000000	0.000000	3.000000	12.000000	0.000000
1437.889023	-0.039940	0.558101	-0.024828	78.910919	82.035248	137.956833	3.011137	0.000000	-1.228397	0.000000	0.000000	0.000000	-0.048720	-0.032004	-0.077955	0.000000	0.000000	3.000000	12.000000	0.000000
1437.892356	-0.039940	0.558101	-0.024828	78.910919	82.035248	137.956833	3.011137	0.000000	-1.228397	0.000000	0.000000	0.000000	-0.048720	-0.032004	-0.077955	0.000000	0.000000	3.000000	12.000000	0.000000
1437.895690	-0.040122	0.558018	-0.025095	78.910919	82.035248	137.956833	3.011137	0.000000	-1.228397	0.000000	0.000000	0.000000	-0.054653	-0.024880	-0.080209	0.000000	0.000000	3.000000	12.000000	0.000000
1437.899023	-0.040122	0.558018	-0.025095	78.918121	81.945534	137.900284	3.003017	0.000000	-1.241390	0.000000	0.000000	0.000000	-0.054653	-0.024880	-0.080209	0.000000	0.000000	3.000000	12.000000	0.000000
1437.902356	-0.040122	0.558018	-0.025095	78.918121	81.945534	137.900284	3.003017	0.000000	-1.241390	0.000000	0.000000	0.000000	-0.054653	-0.024880	-0.080209	0.000000	0.000000	3.000000	12.000000	0.000000
1437.905690	-0.040122	0.558018	-0.025095	78.918121	81.945534	137.900284	3.003017	0.000000	-1.241390	0.000000	0.000000	0.000000	-0.054653	-0.024880	-0.080209	0.000000	0.000000	3.000000	12.000000	0.000000
1437.909023	-0.040488	0.557822	-0.025601	78.924866	81.851746	137.839142	2.993908	0.000000	-1.254758	0.000000	0.000000	0.000000	-0.109910	-0.058930	-0.151722	0.000000	0.000000	3.000000	12.000000	0.000000
1437.912356	-0.040488	0.557822	-0.025601	78.924866	81.851746	137.839142	2.993908	0.000000	-1.254758	0.000000	0.000000	0.000000	-0.109910	-0.058930	-0.151722	0.000000	0.000000	3.000000	12.000000	0.000000
1437.915690	-0.040488	0.557822	-0.025601	78.924866	81.851746	137.839142	2.993908	0.000000	-1.254758	0.000000	0.000000	0.000000	-0.109910	-0.058930	-0.151722	0.000000	0.000000	3.000000	12.000000	0.000000
1437.919023	-0.040488	0.557822	-0.025601	78.931175	81.772446	137.781555	2.975590	0.000000	-1.280045	0.000000	0.000000	0.000000	-0.109910	-0.058930	-0.151722	0.000000	0.000000	3.000000	12.000000	0.000000
1437.922356	-0.040654	0.557725	-0.025819	78.931175	81.772446	137.781555	2.975590	0.000000	-1.280045	0.000000	0.000000	0.000000	-0.049642	-0.028997	-0.065408	0.000000	0.000000	3.000000	12.000000	0.000000
1437.925690	-0.040654	0.557725	-0.025819	78.931175	81.772446	137.781555	2.975590	0.000000	-1.280045	0.000000	0.000000	0.000000	-0.049642	-0.028997	-0.065408	0.000000	0.000000	3.000000	12.000000	0.000000
1437.929023	-0.040654	0.557725	-0.025819	78.937492	81.687698	137.731949	2.975590	0.000000	-1.280045	0.000000	0.000000	0.000000	-0.049642	-0.028997	-0.065408	0.000000	0.000000	3.000000	12.000000	0.000000
1437.932356	-0.040654	0.557725	-0.025819	78.937492	81.687698	137.731949	2.975590	0.000000	-1.280045	0.000000	0.000000	0.000000	-0.049642	-0.028997	-0.065408	0.000000	0.000000	3.000000	12.000000	0.000000
1437.935690	-0.040858	0.557635	-0.026065	78.937492	81.687698	137.731949	2.975590	0.000000	-1.280045	0.000000	0.000000	0.000000	-0.061187	-0.026928	-0.073774	0.000000	0.000000	3.000000	12.000000	0.000000
1437.939023	-0.041068	0.557548	-0.026245	78.943810	81.602844	137.682236	2.967316	0.000000	-1.290946	0.000000	0.000000	0.000000	-0.063007	-0.026018	-0.053945	0.000000	0.000000	3.000000	12.000000	0.000000
1437.942356	-0.041068	0.557548	-0.026245	78.943810	81.602844	137.682236	2.967316	0.000000	-1.290946	0.000000	0.000000	0.000000	-0.063007	-0.026018	-0.053945	0.000000	0.000000	3.000000	12.000000	0.000000
1437.945690	-0.041068	0.557548	-0.026245	78.943810	81.602844	137.682236	2.967316	0.000000	-1.290946	0.000000	0.000000	0.000000	-0.063007	-0.026018	-0.053945	0.000000	0.000000	3.000000	12.000000	0.000000
1437.949023	-0.041317	0.557445	-0.026447	78.951759	81.436844	137.549637	2.946617	0.000000	-1.312233	0.000000	0.000000	0.000000	-0.074690	-0.031037	-0.060697	0.000000	0.000000	3.000000	12.000000	0.000000
1437.952356	-0.041317	0.557445	-0.026447	78.951759	81.436844	137.549637	2.946617	0.000000	-1.312233	0.000000	0.000000	0.000000	-0.074690	-0.031037	-0.060697	0.000000	0.000000	3.000000	12.000000	0.000000
1437.955690	-0.041317	0.557445	-0.026447	78.951759	81.436844	137.549637	2.946617	0.000000	-1.312233	0.000000	0.000000	0.000000	-0.074690	-0.031037	-0.060697	0.000000	0.000000	3.000000	12.000000	0.000000
1437.959023	-0.041317	0.557445	-0.026447	78.960754	81.232117	137.357742	2.934169	0.000000	-1.322349	0.000000	0.000000	0.000000	-0.074690	-0.031037	-0.060697	0.000000	0.000000	3.000000	12.000000	0.000000
1437.962356	-0.041590	0.557351	-0.026609	78.960754	81.232117	137.357742	2.934169	0.000000	-1.322349	0.000000	0.000000	0.000000	-0.081977	-0.028065	-0.048641	0.000000	0.000000	3.000000	12.000000	0.000000
1437.965690	-0.041590	0.557351	-0.026609	78.960754	81.232117	137.357742	2.934169	0.000000	-1.322349	0.000000	0.000000	0.000000	-0.081977	-0.028065	-0.048641	0.000000	0.000000	3.000000	12.000000	0.000000
1437.969023	-0.041590	0.557351	-0.026609	78.966492	81.131989	137.175461	2.934169	0.000000	-1.322349	0.000000	0.000000	0.000000	-0.081977	-0.028065	-0.048641	0.000000	0.000000	3.000000	12.000000	0.000000
1437.972356	-0.041590	0.557351	-0.026609	78.966492	81.131989	137.175461	2.934169	0.000000	-1.322349	0.000000	0.000000	0.000000	-0.081977	-0.028065	-0.048641	0.000000	0.000000	3.000000	12.000000	0.000000
1437.975690	-0.041885	0.557275	-0.026755	78.966492	81.131989	137.175461	2.934169	0.000000	-1.322349	0.000000	0.000000	0.000000	-0.088586	-0.023044	-0.043763	0.000000	0.000000	3.000000	12.000000	0.000000
1437.979023	-0.042203	0.557191	-0.026879	78.968437	81.135483	136.982574	2.920506	0.000000	-1.330456	0.000000	0.000000	0.000000	-0.095359	-0.025099	-0.037264	0.000000	0.000000	3.000000	12.000000	0.000000
1437.982356	-0.042203	0.557191	-0.026879	78.968437	81.135483	136.982574	2.920506	0.000000	-1.330456	0.000000	0.000000	0.000000	-0.095359	-0.025099	-0.037264	0.000000	0.000000	3.000000	12.000000	0.000000
1437.985690	-0.042203	0.557191	-0.026879	78.968437	81.135483	136.982574	2.920506	0.000000	-1.330456	0.000000	0.000000	0.000000	-0.095359	-0.025099	-0.037264	0.000000	0.000000	3.000000	12.000000	0.000000
1437.989023	-0.042203	0.557191	-0.026879	78.969307	81.172096	137.000397	2.889848	0.000000	-1.343960	0.000000	0.000000	0.000000	-0.095359	-0.025099	-0.037264	0.000000	0.000000	3.000000	12.000000	0.000000
1437.992356	-0.042500	0.557107	-0.027002	78.969307	81.172096	137.000397	2.889848	0.000000	-1.343960	0.000000	0.000000	0.000000	-0.089183	-0.025079	-0.036735	0.000000	0.000000	3.000000	12.000000	0.000000
1437.995690	-0.042500	0.557107	-0.027002	78.969307	81.172096	137.000397	2.889848	0.000000	-1.343960	0.000000	0.000000	0.000000	-0.089183	-0.025079	-0.036735	0.000000	0.000000	3.000000	12.000000	0.000000
1437.999023	-0.042500	0.557107	-0.027002	78.970184	81.206070	137.074142	2.889848	0.000000	-1.343960	0.000000	0.000000	0.000000	-0.089183	-0.025079	-0.036735	0.000000	0.000000	3.000000	12.000000	0.000000
1438.002356	-0.042500	0.557107	-0.027002	78.970184	81.206070	137.074142	2.889848	0.000000	-1.343960	0.000000	0.000000	0.000000	-0.089183	-0.025079	-0.036735	0.000000	0.000000	3.000000	12.000000	0.000000
1438.005690	-0.042838	0.557024	-0.027128	78.970184	81.206070	137.074142	2.889848	0.000000	-1.343960	0.000000	0.000000	0.000000	-0.101386	-0.025077	-0.038023	0.000000	0.000000	3.000000	12.000000	0.000000
1438.009023	-0.043195	0.556923	-0.027276	78.971024	81.239990	137.155807	2.874984	0.000000	-1.350083	0.000000	0.000000	0.000000	-0.106898	-0.030110	-0.044265	0.000000	0.000000	3.000000	12.000000	0.000000
1438.012356	-0.043195	0.556923	-0.027276	78.971024	81.239990	137.155807	2.874984	0.000000	-1.350083	0.000000	0.000000	0.000000	-0.106898	-0.030110	-0.044265	0.000000	0.000000	3.000000	12.000000	0.000000
1438.015690	-0.043195	0.556923	-0.027276	78.971024	81.239990	137.155807	2.874984	0.000000	-1.350083	0.000000	0.000000	0.000000	-0.106898	-0.030110	-0.044265	0.000000	0.000000	3.000000	12.000000	0.000000
1438.019023	-0.043195	0.556923	-0.027276	78.972359	81.272591	137.242126	2.840270	0.000000	-1.363797	0.000000	0.000000	0.000000	-0.106898	-0.030110	-0.044265	0.000000	0.000000	3.000000	12.000000	0.000000
1438.022356	-0.043571	0.556823	-0.027426	78.972359	81.272591	137.242126	2.840270	0.000000	-1.363797	0.000000	0.000000	0.000000	-0.112952	-0.030063	-0.044983	0.000000	0.000000	3.000000	12.000000	0.000000
1438.025690	-0.043571	0.556823	-0.027426	78.972359	81.272591	137.242126	2.840270	0.000000	-1.363797	0.000000	0.000000	0.000000	-0.112952	-0.030063	-0.044983	0.000000	0.000000	3.000000	12.000000	0.000000
1438.029023	-0.043571	0.556823	-0.027426	78.973305	81.314461	137.340195	2.840270	0.000000	-1.363797	0.000000	0.000000	0.000000	-0.112952	-0.030063	-0.044983	0.000000	0.000000	3.000000	12.000000	0.000000
1438.032356	-0.043571	0.556823	-0.027426	78.973305	81.314461	137.340195	2.840270	0.000000	-1.363797	0.000000	0.000000	0.000000	-0.112952	-0.030063	-0.044983	0.000000	0.000000	3.000000	12.000000	0.000000
1438.035690	-0.043968	0.556723	-0.027578	78.973305	81.314461	137.340195	2.840270	0.000000	-1.363797	0.000000	0.000000	0.000000	-0.118998	-0.030089	-0.045717	0.000000	0.000000	3.000000	12.000000	0.000000
1438.039023	-0.044385	0.556623	-0.027733	78.974609	81.341652	137.426529	2.821445	0.000000	-1.371294	0.000000	0.000000	0.000000	-0.125038	-0.030042	-0.046469	0.000000	0.000000	3.000000	12.000000	0.000000
1438.042356	-0.044385	0.556623	-0.027733	78.974609	81.341652	137.426529	2.821445	0.000000	-1.371294	0.000000	0.000000	0.000000	-0.125038	-0.030042	-0.046469	0.000000	0.000000	3.000000	12.000000	0.000000
1438.045690	-0.044385	0.556623	-0.027733	78.974609	81.341652	137.426529	2.821445	0.000000	-1.371294	0.000000	0.000000	0.000000	-0.125038	-0.030042	-0.046469	0.000000	0.000000	3.000000	12.000000	0.000000
1438.049023	-0.044385	0.556623	-0.027733	78.976273	81.354225	137.493210	2.780772	0.000000	-1.386659	0.000000	0.000000	0.000000	-0.125038	-0.030042	-0.046469	0.000000	0.000000	3.000000	12.000000	0.000000
1438.052356	-0.044821	0.556522	-0.027891	78.976273	81.354225	137.493210	2.780772	0.000000	-1.386659	0.000000	0.000000	0.000000	-0.131072	-0.030049	-0.047238	0.000000	0.000000	3.000000	12.000000	0.000000
1438.055690	-0.044821	0.556522	-0.027891	78.976273	81.354225	137.493210	2.780772	0.000000	-1.386659	0.000000	0.000000	0.000000	-0.131072	-0.030049	-0.047238	0.000000	0.000000	3.000000	12.000000	0.000000
1438.059023	-0.044821	0.556522	-0.027891	78.977516	81.378761	137.579605	2.780772	0.000000	-1.386659	0.000000	0.000000	0.000000	-0.131072	-0.030049	-0.047238	0.000000	0.000000	3.000000	12.000000	0.000000
1438.062356	-0.044821	0.556522	-0.027891	78.977516	81.378761	137.579605	2.780772	0.000000	-1.386659	0.000000	0.000000	0.000000	-0.131072	-0.030049	-0.047238	0.000000	0.000000	3.000000	12.000000	0.000000
1438.065690	-0.045280	0.556439	-0.028032	78.977516	81.378761	137.579605	2.780772	0.000000	-1.386659	0.000000	0.000000	0.000000	-0.137683	-0.025039	-0.042481	0.000000	0.000000	3.000000	12.000000	0.000000
1438.069023	-0.045719	0.556356	-0.028172	78.978615	81.384499	137.641663	2.758927	0.000000	-1.394532	0.000000	0.000000	0.000000	-0.131495	-0.025035	-0.041983	0.000000	0.000000	3.000000	12.000000	0.000000
1438.072356	-0.045719	0.556356	-0.028172	78.978615	81.384499	137.641663	2.758927	0.000000	-1.394532	0.000000	0.000000	0.000000	-0.131495	-0.025035	-0.041983	0.000000	0.000000	3.000000	12.000000	0.000000
1438.075690	-0.045719	0.556356	-0.028172	78.978615	81.384499	137.641663	2.758927	0.000000	-1.394532	0.000000	0.000000	0.000000	-0.131495	-0.025035	-0.041983	0.000000	0.000000	3.000000	12.000000	0.000000
1438.079023	-0.045719	0.556356	-0.028172	78.979019	81.372856	137.690765	2.714064	0.000000	-1.408609	0.000000	0.000000	0.000000	-0.131495	-0.025035	-0.041983	0.000000	0.000000	3.000000	12.000000	0.000000
1438.082356	-0.046159	0.556289	-0.028294	78.979019	81.372856	137.690765	2.714064	0.000000	-1.408609	0.000000	0.000000	0.000000	-0.132019	-0.020015	-0.036578	0.000000	0.000000	3.000000	12.000000	0.000000
1438.085690	-0.046159	0.556289	-0.028294	78.979019	81.372856	137.690765	2.714064	0.000000	-1.408609	0.000000	0.000000	0.000000	-0.132019	-0.020015	-0.036578	0.000000	0.000000	3.000000	12.000000	0.000000
1438.089023	-0.046159	0.556289	-0.028294	78.979538	81.379951	137.756195	2.714064	0.000000	-1.408609	0.000000	0.000000	0.000000	-0.132019	-0.020015	-0.036578	0.000000	0.000000	3.000000	12.000000	0.000000
1438.092356	-0.046159	0.556289	-0.028294	78.979538	81.379951	137.756195	2.714064	0.000000	-1.408609	0.000000	0.000000	0.000000	-0.132019	-0.020015	-0.036578	0.000000	0.000000	3.000000	12.000000	0.000000
1438.095690	-0.046578	0.556222	-0.028414	78.979538	81.379951	137.756195	2.714064	0.000000	-1.408609	0.000000	0.000000	0.000000	-0.125851	-0.020019	-0.036054	0.000000	0.000000	3.000000	12.000000	0.000000
1438.099023	-0.047000	0.556172	-0.028516	78.980095	81.387093	137.813644	2.692061	0.000000	-1.414705	0.000000	0.000000	0.000000	-0.126400	-0.014988	-0.030634	0.000000	0.000000	3.000000	12.000000	0.000000
1438.102356	-0.047000	0.556172	-0.028516	78.980095	81.387093	137.813644	2.692061	0.000000	-1.414705	0.000000	0.000000	0.000000	-0.126400	-0.014988	-0.030634	0.000000	0.000000	3.000000	12.000000	0.000000
1438.105690	-0.047000	0.556172	-0.028516	78.980095	81.387093	137.813644	2.692061	0.000000	-1.414705	0.000000	0.000000	0.000000	-0.126400	-0.014988	-0.030634	0.000000	0.000000	3.000000	12.000000	0.000000
1438.109023	-0.047000	0.556172	-0.028516	78.980446	81.378143	137.862732	2.650019	0.000000	-1.425820	0.000000	0.000000	0.000000	-0.126400	-0.014988	-0.030634	0.000000	0.000000	3.000000	12.000000	0.000000
1438.112356	-0.047416	0.556112	-0.028661	78.980446	81.378143	137.862732	2.650019	0.000000	-1.425820	0.000000	0.000000	0.000000	-0.124948	-0.017948	-0.043467	0.000000	0.000000	3.000000	12.000000	0.000000
1438.115690	-0.047416	0.556112	-0.028661	78.980446	81.378143	137.862732	2.650019	0.000000	-1.425820	0.000000	0.000000	0.000000	-0.124948	-0.017948	-0.043467	0.000000	0.000000	3.000000	12.000000	0.000000
1438.119023	-0.047416	0.556112	-0.028661	78.980949	81.379791	137.928146	2.650019	0.000000	-1.425820	0.000000	0.000000	0.000000	-0.124948	-0.017948	-0.043467	0.000000	0.000000	3.000000	12.000000	0.000000
1438.122356	-0.047416	0.556112	-0.028661	78.980949	81.379791	137.928146	2.650019	0.000000	-1.425820	0.000000	0.000000	0.000000	-0.124948	-0.017948	-0.043467	0.000000	0.000000	3.000000	12.000000	0.000000
1438.125690	-0.047895	0.556069	-0.028795	78.980949	81.379791	137.928146	2.650019	0.000000	-1.425820	0.000000	0.000000	0.000000	-0.143795	-0.012922	-0.040089	0.000000	0.000000	3.000000	12.000000	0.000000
1438.129023	-0.048395	0.556003	-0.028926	78.981453	81.376099	137.993652	2.629194	0.000000	-1.433064	0.000000	0.000000	0.000000	-0.150003	-0.019989	-0.039333	0.000000	0.000000	3.000000	12.000000	0.000000
1438.132356	-0.048395	0.556003	-0.028926	78.981453	81.376099	137.993652	2.629194	0.000000	-1.433064	0.000000	0.000000	0.000000	-0.150003	-0.019989	-0.039333	0.000000	0.000000	3.000000	12.000000	0.000000
1438.135690	-0.048395	0.556003	-0.028926	78.981453	81.376099	137.993652	2.629194	0.000000	-1.433064	0.000000	0.000000	0.000000	-0.150003	-0.019989	-0.039333	0.000000	0.000000	3.000000	12.000000	0.000000
1438.139023	-0.048395	0.556003	-0.028926	78.982330	81.354996	138.039429	2.580228	0.000000	-1.446301	0.000000	0.000000	0.000000	-0.150003	-0.019989	-0.039333	0.000000	0.000000	3.000000	12.000000	0.000000
1438.142356	-0.048931	0.555926	-0.029105	78.982330	81.354996	138.039429	2.580228	0.000000	-1.446301	0.000000	0.000000	0.000000	-0.160673	-0.022904	-0.053610	0.000000	0.000000	3.000000	12.000000	0.000000
1438.145690	-0.048931	0.555926	-0.029105	78.982330	81.354996	138.039429	2.580228	0.000000	-1.446301	0.000000	0.000000	0.000000	-0.160673	-0.022904	-0.053610	0.000000	0.000000	3.000000	12.000000	0.000000
1438.149023	-0.049468	0.555867	-0.029266	78.982773	81.345810	138.096924	2.580228	0.000000	-1.446301	0.000000	0.000000	0.000000	-0.161200	-0.017924	-0.048268	0.000000	0.000000	3.000000	12.000000	0.000000
1438.152356	-0.049468	0.555867	-0.029266	78.982773	81.345810	138.096924	2.580228	0.000000	-1.446301	0.000000	0.000000	0.000000	-0.161200	-0.017924	-0.048268	0.000000	0.000000	3.000000	12.000000	0.000000
1438.155690	-0.049468	0.555867	-0.029266	78.982773	81.345810	138.096924	2.580228	0.000000	-1.446301	0.000000	0.000000	0.000000	-0.161200	-0.017924	-0.048268	0.000000	0.000000	3.000000	12.000000	0.000000
1438.159023	-0.049468	0.555867	-0.029266	78.984154	81.328865	138.147385	2.526583	0.000000	-1.463281	0.000000	0.000000	0.000000	-0.161200	-0.017924	-0.048268	0.000000	0.000000	3.000000	12.000000	0.000000
1438.162356	-0.050008	0.555800	-0.029403	78.984154	81.328865	138.147385	2.526583	0.000000	-1.463281	0.000000	0.000000	0.000000	-0.161935	-0.019984	-0.041321	0.000000	0.000000	3.000000	12.000000	0.000000
1438.165690	-0.050008	0.555800	-0.029403	78.984154	81.328865	138.147385	2.526583	0.000000	-1.463281	0.000000	0.000000	0.000000	-0.161935	-0.019984	-0.041321	0.000000	0.000000	3.000000	12.000000	0.000000
1438.169023	-0.050507	0.555733	-0.029537	78.984276	81.285194	138.162048	2.526583	0.000000	-1.463281	0.000000	0.000000	0.000000	-0.149673	-0.019969	-0.040090	0.000000	0.000000	3.000000	12.000000	0.000000
1438.172356	-0.050507	0.555733	-0.029537	78.984276	81.285194	138.162048	2.526583	0.000000	-1.463281	0.000000	0.000000	0.000000	-0.149673	-0.019969	-0.040090	0.000000	0.000000	3.000000	12.000000	0.000000
1438.175690	-0.050507	0.555733	-0.029537	78.984276	81.285194	138.162048	2.526583	0.000000	-1.463281	0.000000	0.000000	0.000000	-0.149673	-0.019969	-0.040090	0.000000	0.000000	3.000000	12.000000	0.000000
1438.179023	-0.050507	0.555733	-0.029537	78.987167	81.209900	138.125366	2.474648	0.000000	-1.476849	0.000000	0.000000	0.000000	-0.149673	-0.019969	-0.040090	0.000000	0.000000	3.000000	12.000000	0.000000
1438.182356	-0.051009	0.555660	-0.029647	78.987167	81.209900	138.125366	2.474648	0.000000	-1.476849	0.000000	0.000000	0.000000	-0.150451	-0.022023	-0.033117	0.000000	0.000000	3.000000	12.000000	0.000000
1438.185690	-0.051009	0.555660	-0.029647	78.987167	81.209900	138.125366	2.474648	0.000000	-1.476849	0.000000	0.000000	0.000000	-0.150451	-0.022023	-0.033117	0.000000	0.000000	3.000000	12.000000	0.000000
1438.189023	-0.051525	0.555577	-0.029803	78.990997	81.124046	138.041702	2.474648	0.000000	-1.476849	0.000000	0.000000	0.000000	-0.154950	-0.024951	-0.046732	0.000000	0.000000	3.000000	12.000000	0.000000
1438.192356	-0.051525	0.555577	-0.029803	78.990997	81.124046	138.041702	2.474648	0.000000	-1.476849	0.000000	0.000000	0.000000	-0.154950	-0.024951	-0.046732	0.000000	0.000000	3.000000	12.000000	0.000000
1438.195690	-0.051525	0.555577	-0.029803	78.990997	81.124046	138.041702	2.474648	0.000000	-1.476849	0.000000	0.000000	0.000000	-0.154950	-0.024951	-0.046732	0.000000	0.000000	3.000000	12.000000	0.000000
1438.199023	-0.051525	0.555577	-0.029803	78.997665	80.949196	137.796219	2.423748	0.000000	-1.490158	0.000000	0.000000	0.000000	-0.154950	-0.024951	-0.046732	0.000000	0.000000	3.000000	12.000000	0.000000
1438.202356	-0.052103	0.555470	-0.029962	78.997665	80.949196	137.796219	2.423748	0.000000	-1.490158	0.000000	0.000000	0.000000	-0.173304	-0.031995	-0.047552	0.000000	0.000000	3.000000	12.000000	0.000000
1438.205690	-0.052103	0.555470	-0.029962	78.997665	80.949196	137.796219	2.423748	0.000000	-1.490158	0.000000	0.000000	0.000000	-0.173304	-0.031995	-0.047552	0.000000	0.000000	3.000000	12.000000	0.000000
1438.209023	-0.052677	0.555370	-0.030145	79.006439	80.727745	137.380630	2.423748	0.000000	-1.490158	0.000000	0.000000	0.000000	-0.172319	-0.029924	-0.054944	0.000000	0.000000	3.000000	12.000000	0.000000
1438.212356	-0.052677	0.555370	-0.030145	79.006439	80.727745	137.380630	2.423748	0.000000	-1.490158	0.000000	0.000000	0.000000	-0.172319	-0.029924	-0.054944	0.000000	0.000000	3.000000	12.000000	0.000000
1438.215690	-0.052677	0.555370	-0.030145	79.006439	80.727745	137.380630	2.423748	0.000000	-1.490158	0.000000	0.000000	0.000000	-0.172319	-0.029924	-0.054944	0.000000	0.000000	3.000000	12.000000	0.000000
1438.219023	-0.052677	0.555370	-0.030145	79.016891	80.468849	136.758667	2.366144	0.000000	-1.507240	0.000000	0.000000	0.000000	-0.172319	-0.029924	-0.054944	0.000000	0.000000	3.000000	12.000000	0.000000
1438.222356	-0.053292	0.555247	-0.030329	79.016891	80.468849	136.758667	2.366144	0.000000	-1.507240	0.000000	0.000000	0.000000	-0.184554	-0.036978	-0.055109	0.000000	0.000000	3.000000	12.000000	0.000000
1438.225690	-0.053292	0.555247	-0.030329	79.016891	80.468849	136.758667	2.366144	0.000000	-1.507240	0.000000	0.000000	0.000000	-0.184554	-0.036978	-0.055109	0.000000	0.000000	3.000000	12.000000	0.000000
1438.229023	-0.053927	0.555124	-0.030516	79.026070	80.144226	135.910767	2.366144	0.000000	-1.507240	0.000000	0.000000	0.000000	-0.190500	-0.036931	-0.056154	0.000000	0.000000	3.000000	12.000000	0.000000
1438.232356	-0.053927	0.555124	-0.030516	79.026070	80.144226	135.910767	2.366144	0.000000	-1.507240	0.000000	0.000000	0.000000	-0.190500	-0.036931	-0.056154	0.000000	0.000000	3.000000	12.000000	0.000000
1438.235690	-0.053927	0.555124	-0.030516	79.026070	80.144226	135.910767	2.366144	0.000000	-1.507240	0.000000	0.000000	0.000000	-0.190500	-0.036931	-0.056154	0.000000	0.000000	3.000000	12.000000	0.000000
1438.239023	-0.053927	0.555124	-0.030516	79.009880	79.786049	135.078232	2.303635	0.000000	-1.525784	0.000000	0.000000	0.000000	-0.190500	-0.036931	-0.056154	0.000000	0.000000	3.000000	12.000000	0.000000
1438.242356	-0.054580	0.554984	-0.030725	79.009880	79.786049	135.078232	2.303635	0.000000	-1.525784	0.000000	0.000000	0.000000	-0.195729	-0.041919	-0.062783	0.000000	0.000000	3.000000	12.000000	0.000000
1438.245690	-0.054580	0.554984	-0.030725	79.009880	79.786049	135.078232	2.303635	0.000000	-1.525784	0.000000	0.000000	0.000000	-0.195729	-0.041919	-0.062783	0.000000	0.000000	3.000000	12.000000	0.000000
1438.249023	-0.055234	0.554861	-0.030917	78.937386	79.357040	134.503036	2.303635	0.000000	-1.525784	0.000000	0.000000	0.000000	-0.196289	-0.036919	-0.057545	0.000000	0.000000	3.000000	12.000000	0.000000
1438.252356	-0.055234	0.554861	-0.030917	78.937386	79.357040	134.503036	2.303635	0.000000	-1.525784	0.000000	0.000000	0.000000	-0.196289	-0.036919	-0.057545	0.000000	0.000000	3.000000	12.000000	0.000000
1438.255690	-0.055234	0.554861	-0.030917	78.937386	79.357040	134.503036	2.303635	0.000000	-1.525784	0.000000	0.000000	0.000000	-0.196289	-0.036919	-0.057545	0.000000	0.000000	3.000000	12.000000	0.000000
1438.259023	-0.055234	0.554861	-0.030917	78.816833	79.062340	134.411087	2.238299	0.000000	-1.545839	0.000000	0.000000	0.000000	-0.196289	-0.036919	-0.057545	0.000000	0.000000	3.000000	12.000000	0.000000
1438.262356	-0.055906	0.554722	-0.031131	78.816833	79.062340	134.411087	2.238299	0.000000	-1.545839	0.000000	0.000000	0.000000	-0.201485	-0.041870	-0.064210	0.000000	0.000000	3.000000	12.000000	0.000000
1438.265690	-0.055906	0.554722	-0.031131	78.816833	79.062340	134.411087	2.238299	0.000000	-1.545839	0.000000	0.000000	0.000000	-0.201485	-0.041870	-0.064210	0.000000	0.000000	3.000000	12.000000	0.000000
1438.269023	-0.056577	0.554559	-0.031341	78.686699	78.924438	134.475647	2.238299	0.000000	-1.545839	0.000000	0.000000	0.000000	-0.201529	-0.048900	-0.062963	0.000000	0.000000	3.000000	12.000000	0.000000
1438.272356	-0.056577	0.554559	-0.031341	78.686699	78.924438	134.475647	2.238299	0.000000	-1.545839	0.000000	0.000000	0.000000	-0.201529	-0.048900	-0.062963	0.000000	0.000000	3.000000	12.000000	0.000000
1438.275690	-0.056577	0.554559	-0.031341	78.686699	78.924438	134.475647	2.238299	0.000000	-1.545839	0.000000	0.000000	0.000000	-0.201529	-0.048900	-0.062963	0.000000	0.000000	3.000000	12.000000	0.000000
1438.279023	-0.056577	0.554559	-0.031341	78.575150	78.890770	134.461792	2.171130	0.000000	-1.567034	0.000000	0.000000	0.000000	-0.201529	-0.048900	-0.062963	0.000000	0.000000	3.000000	12.000000	0.000000
1438.282356	-0.057287	0.554379	-0.031576	78.575150	78.890770	134.461792	2.171130	0.000000	-1.567034	0.000000	0.000000	0.000000	-0.212743	-0.053827	-0.070492	0.000000	0.000000	3.000000	12.000000	0.000000
1438.285690	-0.057287	0.554379	-0.031576	78.575150	78.890770	134.461792	2.171130	0.000000	-1.567034	0.000000	0.000000	0.000000	-0.212743	-0.053827	-0.070492	0.000000	0.000000	3.000000	12.000000	0.000000
1438.289023	-0.057972	0.554183	-0.031828	78.476006	78.877426	134.449463	2.171130	0.000000	-1.567034	0.000000	0.000000	0.000000	-0.205730	-0.058781	-0.075608	0.000000	0.000000	3.000000	12.000000	0.000000
1438.292356	-0.057972	0.554183	-0.031828	78.476006	78.877426	134.449463	2.171130	0.000000	-1.567034	0.000000	0.000000	0.000000	-0.205730	-0.058781	-0.075608	0.000000	0.000000	3.000000	12.000000	0.000000
1438.295690	-0.057972	0.554183	-0.031828	78.476006	78.877426	134.449463	2.171130	0.000000	-1.567034	0.000000	0.000000	0.000000	-0.205730	-0.058781	-0.075608	0.000000	0.000000	3.000000	12.000000	0.000000
1438.299023	-0.057972	0.554183	-0.031828	78.383057	78.866806	134.464905	2.101384	0.000000	-1.591384	0.000000	0.000000	0.000000	-0.205730	-0.058781	-0.075608	0.000000	0.000000	3.000000	12.000000	0.000000
1438.302356	-0.058678	0.553988	-0.032084	78.383057	78.866806	134.464905	2.101384	0.000000	-1.591384	0.000000	0.000000	0.000000	-0.211578	-0.058745	-0.076808	0.000000	0.000000	3.000000	12.000000	0.000000
1438.305690	-0.058678	0.553988	-0.032084	78.383057	78.866806	134.464905	2.101384	0.000000	-1.591384	0.000000	0.000000	0.000000	-0.211578	-0.058745	-0.076808	0.000000	0.000000	3.000000	12.000000	0.000000
1438.309023	-0.059384	0.553832	-0.032328	78.292953	78.844116	134.501678	2.101384	0.000000	-1.591384	0.000000	0.000000	0.000000	-0.211919	-0.046733	-0.073196	0.000000	0.000000	3.000000	12.000000	0.000000
1438.312356	-0.059384	0.553832	-0.032328	78.292953	78.844116	134.501678	2.101384	0.000000	-1.591384	0.000000	0.000000	0.000000	-0.211919	-0.046733	-0.073196	0.000000	0.000000	3.000000	12.000000	0.000000
1438.315690	-0.059384	0.553832	-0.032328	78.292953	78.844116	134.501678	2.101384	0.000000	-1.591384	0.000000	0.000000	0.000000	-0.211919	-0.046733	-0.073196	0.000000	0.000000	3.000000	12.000000	0.000000
1438.319023	-0.059384	0.553832	-0.032328	78.191826	78.780205	134.508881	2.030802	0.000000	-1.616385	0.000000	0.000000	0.000000	-0.211919	-0.046733	-0.073196	0.000000	0.000000	3.000000	12.000000	0.000000
1438.322356	-0.060049	0.553676	-0.032567	78.191826	78.780205	134.508881	2.030802	0.000000	-1.616385	0.000000	0.000000	0.000000	-0.199622	-0.046683	-0.071859	0.000000	0.000000	3.000000	12.000000	0.000000
1438.325690	-0.060049	0.553676	-0.032567	78.191826	78.780205	134.508881	2.030802	0.000000	-1.616385	0.000000	0.000000	0.000000	-0.199622	-0.046683	-0.071859	0.000000	0.000000	3.000000	12.000000	0.000000
1438.329023	-0.060656	0.553560	-0.032786	78.072166	78.694611	134.456390	2.030802	0.000000	-1.616385	0.000000	0.000000	0.000000	-0.181875	-0.034675	-0.065598	0.000000	0.000000	3.000000	12.000000	0.000000
1438.332356	-0.060656	0.553560	-0.032786	78.072166	78.694611	134.456390	2.030802	0.000000	-1.616385	0.000000	0.000000	0.000000	-0.181875	-0.034675	-0.065598	0.000000	0.000000	3.000000	12.000000	0.000000
1438.335690	-0.060656	0.553560	-0.032786	78.072166	78.694611	134.456390	2.030802	0.000000	-1.616385	0.000000	0.000000	0.000000	-0.181875	-0.034675	-0.065598	0.000000	0.000000	3.000000	12.000000	0.000000
1438.339023	-0.061200	0.553468	-0.033002	77.952461	78.601212	134.411560	1.967219	0.000000	-1.639294	0.000000	0.000000	0.000000	-0.163371	-0.027652	-0.064816	0.000000	0.000000	3.000000	12.000000	0.000000
1438.342356	-0.061200	0.553468	-0.033002	77.952461	78.601212	134.411560	1.967219	0.000000	-1.639294	0.000000	0.000000	0.000000	-0.163371	-0.027652	-0.064816	0.000000	0.000000	3.000000	12.000000	0.000000
1438.345690	-0.061200	0.553468	-0.033002	77.952461	78.601212	134.411560	1.967219	0.000000	-1.639294	0.000000	0.000000	0.000000	-0.163371	-0.027652	-0.064816	0.000000	0.000000	3.000000	12.000000	0.000000
1438.349023	-0.061684	0.553376	-0.033210	77.841965	78.520157	134.411102	1.939990	0.000000	-1.650097	0.000000	0.000000	0.000000	-0.145116	-0.027656	-0.062398	0.000000	0.000000	3.000000	12.000000	0.000000
1438.352356	-0.061684	0.553376	-0.033210	77.841965	78.520157	134.411102	1.939990	0.000000	-1.650097	0.000000	0.000000	0.000000	-0.145116	-0.027656	-0.062398	0.000000	0.000000	3.000000	12.000000	0.000000
1438.355690	-0.061684	0.553376	-0.033210	77.841965	78.520157	134.411102	1.939990	0.000000	-1.650097	0.000000	0.000000	0.000000	-0.145116	-0.027656	-0.062398	0.000000	0.000000	3.000000	12.000000	0.000000
1438.359023	-0.061684	0.553376	-0.033210	77.777306	78.486595	134.421524	1.915804	0.000000	-1.660496	0.000000	0.000000	0.000000	-0.145116	-0.027656	-0.062398	0.000000	0.000000	3.000000	12.000000	0.000000
1438.362356	-0.062126	0.553307	-0.033418	77.777306	78.486595	134.421524	1.915804	0.000000	-1.660496	0.000000	0.000000	0.000000	-0.132693	-0.020593	-0.062360	0.000000	0.000000	3.000000	12.000000	0.000000
1438.365690	-0.062126	0.553307	-0.033418	77.777306	78.486595	134.421524	1.915804	0.000000	-1.660496	0.000000	0.000000	0.000000	-0.132693	-0.020593	-0.062360	0.000000	0.000000	3.000000	12.000000	0.000000
1438.369023	-0.062126	0.553307	-0.033418	77.769165	78.507881	134.448608	1.915804	0.000000	-1.660496	0.000000	0.000000	0.000000	-0.132693	-0.020593	-0.062360	0.000000	0.000000	3.000000	12.000000	0.000000
1438.372356	-0.062126	0.553307	-0.033418	77.769165	78.507881	134.448608	1.915804	0.000000	-1.660496	0.000000	0.000000	0.000000	-0.132693	-0.020593	-0.062360	0.000000	0.000000	3.000000	12.000000	0.000000
1438.375690	-0.062519	0.553213	-0.033681	77.769165	78.507881	134.448608	1.915804	0.000000	-1.660496	0.000000	0.000000	0.000000	-0.117819	-0.028412	-0.078984	0.000000	0.000000	3.000000	12.000000	0.000000
1438.379023	-0.062870	0.553141	-0.033944	77.770180	78.542725	134.497238	1.893689	0.000000	-1.670890	0.000000	0.000000	0.000000	-0.105390	-0.021403	-0.078872	0.000000	0.000000	3.000000	12.000000	0.000000
1438.382356	-0.062870	0.553141	-0.033944	77.770180	78.542725	134.497238	1.893689	0.000000	-1.670890	0.000000	0.000000	0.000000	-0.105390	-0.021403	-0.078872	0.000000	0.000000	3.000000	12.000000	0.000000
1438.385690	-0.062870	0.553141	-0.033944	77.770180	78.542725	134.497238	1.893689	0.000000	-1.670890	0.000000	0.000000	0.000000	-0.105390	-0.021403	-0.078872	0.000000	0.000000	3.000000	12.000000	0.000000
1438.389023	-0.062870	0.553141	-0.033944	77.771309	78.602875	134.560654	1.856487	0.000000	-1.697199	0.000000	0.000000	0.000000	-0.105390	-0.021403	-0.078872	0.000000	0.000000	3.000000	12.000000	0.000000
1438.392356	-0.063134	0.553060	-0.034238	77.771309	78.602875	134.560654	1.856487	0.000000	-1.697199	0.000000	0.000000	0.000000	-0.079273	-0.024279	-0.088064	0.000000	0.000000	3.000000	12.000000	0.000000
1438.395690	-0.063134	0.553060	-0.034238	77.771309	78.602875	134.560654	1.856487	0.000000	-1.697199	0.000000	0.000000	0.000000	-0.079273	-0.024279	-0.088064	0.000000	0.000000	3.000000	12.000000	0.000000
1438.399023	-0.063134	0.553060	-0.034238	77.772408	78.665802	134.624115	1.856487	0.000000	-1.697199	0.000000	0.000000	0.000000	-0.079273	-0.024279	-0.088064	0.000000	0.000000	3.000000	12.000000	0.000000
1438.402356	-0.063134	0.553060	-0.034238	77.772408	78.665802	134.624115	1.856487	0.000000	-1.697199	0.000000	0.000000	0.000000	-0.079273	-0.024279	-0.088064	0.000000	0.000000	3.000000	12.000000	0.000000
1438.405690	-0.063355	0.552987	-0.034549	77.772408	78.665802	134.624115	1.856487	0.000000	-1.697199	0.000000	0.000000	0.000000	-0.066047	-0.022188	-0.093447	0.000000	0.000000	3.000000	12.000000	0.000000
1438.409023	-0.063574	0.552912	-0.034861	77.775116	78.747238	134.709930	1.843275	0.000000	-1.711876	0.000000	0.000000	0.000000	-0.065937	-0.022208	-0.093497	0.000000	0.000000	3.000000	12.000000	0.000000
1438.412356	-0.063574	0.552912	-0.034861	77.775116	78.747238	134.709930	1.843275	0.000000	-1.711876	0.000000	0.000000	0.000000	-0.065937	-0.022208	-0.093497	0.000000	0.000000	3.000000	12.000000	0.000000
1438.415690	-0.063574	0.552912	-0.034861	77.775116	78.747238	134.709930	1.843275	0.000000	-1.711876	0.000000	0.000000	0.000000	-0.065937	-0.022208	-0.093497	0.000000	0.000000	3.000000	12.000000	0.000000
1438.419023	-0.063574	0.552912	-0.034861	77.777649	78.817070	134.797043	1.821278	0.000000	-1.743034	0.000000	0.000000	0.000000	-0.065937	-0.022208	-0.093497	0.000000	0.000000	3.000000	12.000000	0.000000
1438.422356	-0.063764	0.552836	-0.035236	77.777649	78.817070	134.797043	1.821278	0.000000	-1.743034	0.000000	0.000000	0.000000	-0.056821	-0.023016	-0.112463	0.000000	0.000000	3.000000	12.000000	0.000000
1438.425690	-0.063764	0.552836	-0.035236	77.777649	78.817070	134.797043	1.821278	0.000000	-1.743034	0.000000	0.000000	0.000000	-0.056821	-0.023016	-0.112463	0.000000	0.000000	3.000000	12.000000	0.000000
1438.429023	-0.063764	0.552836	-0.035236	77.780594	78.873482	134.881668	1.821278	0.000000	-1.743034	0.000000	0.000000	0.000000	-0.056821	-0.023016	-0.112463	0.000000	0.000000	3.000000	12.000000	0.000000
1438.432356	-0.063764	0.552836	-0.035236	77.780594	78.873482	134.881668	1.821278	0.000000	-1.743034	0.000000	0.000000	0.000000	-0.056821	-0.023016	-0.112463	0.000000	0.000000	3.000000	12.000000	0.000000
1438.435690	-0.063972	0.552782	-0.035619	77.780594	78.873482	134.881668	1.821278	0.000000	-1.743034	0.000000	0.000000	0.000000	-0.062465	-0.016042	-0.114968	0.000000	0.000000	3.000000	12.000000	0.000000
1438.439023	-0.064203	0.552745	-0.035987	77.787331	78.877701	134.921539	1.811808	0.000000	-1.761777	0.000000	0.000000	0.000000	-0.069174	-0.011136	-0.110356	0.000000	0.000000	3.000000	12.000000	0.000000
1438.442356	-0.064203	0.552745	-0.035987	77.787331	78.877701	134.921539	1.811808	0.000000	-1.761777	0.000000	0.000000	0.000000	-0.069174	-0.011136	-0.110356	0.000000	0.000000	3.000000	12.000000	0.000000
1438.445690	-0.064203	0.552745	-0.035987	77.787331	78.877701	134.921539	1.811808	0.000000	-1.761777	0.000000	0.000000	0.000000	-0.069174	-0.011136	-0.110356	0.000000	0.000000	3.000000	12.000000	0.000000
1438.449023	-0.064203	0.552745	-0.035987	77.796326	78.752213	134.829712	1.789868	0.000000	-1.799331	0.000000	0.000000	0.000000	-0.069174	-0.011136	-0.110356	0.000000	0.000000	3.000000	12.000000	0.000000
1438.452356	-0.064413	0.552708	-0.036352	77.796326	78.752213	134.829712	1.789868	0.000000	-1.799331	0.000000	0.000000	0.000000	-0.063041	-0.011128	-0.109495	0.000000	0.000000	3.000000	12.000000	0.000000
1438.455690	-0.064413	0.552708	-0.036352	77.796326	78.752213	134.829712	1.789868	0.000000	-1.799331	0.000000	0.000000	0.000000	-0.063041	-0.011128	-0.109495	0.000000	0.000000	3.000000	12.000000	0.000000
1438.459023	-0.064413	0.552708	-0.036352	77.811775	78.436852	134.556671	1.779361	0.000000	-1.817581	0.000000	0.000000	0.000000	-0.063041	-0.011128	-0.109495	0.000000	0.000000	3.000000	12.000000	0.000000
1438.462356	-0.064413	0.552708	-0.036352	77.811775	78.436852	134.556671	1.779361	0.000000	-1.817581	0.000000	0.000000	0.000000	-0.063041	-0.011128	-0.109495	0.000000	0.000000	3.000000	12.000000	0.000000
1438.465690	-0.064605	0.552687	-0.036695	77.811775	78.436852	134.556671	1.779361	0.000000	-1.817581	0.000000	0.000000	0.000000	-0.057779	-0.006250	-0.103042	0.000000	0.000000	3.000000	12.000000	0.000000
1438.469023	-0.064777	0.552690	-0.037041	77.837234	77.883514	134.045929	1.779361	0.000000	-1.817581	0.000000	0.000000	0.000000	-0.051443	0.000723	-0.103707	0.000000	0.000000	3.000000	12.000000	0.000000
1438.472356	-0.064777	0.552690	-0.037041	77.837234	77.883514	134.045929	1.779361	0.000000	-1.817581	0.000000	0.000000	0.000000	-0.051443	0.000723	-0.103707	0.000000	0.000000	3.000000	12.000000	0.000000
1438.475690	-0.064777	0.552690	-0.037041	77.837234	77.883514	134.045929	1.779361	0.000000	-1.817581	0.000000	0.000000	0.000000	-0.051443	0.000723	-0.103707	0.000000	0.000000	3.000000	12.000000	0.000000
1438.479023	-0.064777	0.552690	-0.037041	77.869400	77.250427	133.438705	1.761157	0.000000	-1.852039	0.000000	0.000000	0.000000	-0.051443	0.000723	-0.103707	0.000000	0.000000	3.000000	12.000000	0.000000
1438.482356	-0.064908	0.552692	-0.037380	77.869400	77.250427	133.438705	1.761157	0.000000	-1.852039	0.000000	0.000000	0.000000	-0.039382	0.000666	-0.101894	0.000000	0.000000	3.000000	12.000000	0.000000
1438.485690	-0.064908	0.552692	-0.037380	77.869400	77.250427	133.438705	1.761157	0.000000	-1.852039	0.000000	0.000000	0.000000	-0.039382	0.000666	-0.101894	0.000000	0.000000	3.000000	12.000000	0.000000
1438.489023	-0.064908	0.552692	-0.037380	77.914291	76.661484	132.862534	1.754594	0.000000	-1.869021	0.000000	0.000000	0.000000	-0.039382	0.000666	-0.101894	0.000000	0.000000	3.000000	12.000000	0.000000
1438.492356	-0.064908	0.552692	-0.037380	77.914291	76.661484	132.862534	1.754594	0.000000	-1.869021	0.000000	0.000000	0.000000	-0.039382	0.000666	-0.101894	0.000000	0.000000	3.000000	12.000000	0.000000
1438.495690	-0.065002	0.552710	-0.037695	77.914291	76.661484	132.862534	1.754594	0.000000	-1.869021	0.000000	0.000000	0.000000	-0.028213	0.005571	-0.094486	0.000000	0.000000	3.000000	12.000000	0.000000
1438.499023	-0.065070	0.552719	-0.038050	77.971985	76.196053	132.377548	1.754594	0.000000	-1.869021	0.000000	0.000000	0.000000	-0.020206	0.002629	-0.106287	0.000000	0.000000	3.000000	12.000000	0.000000
1438.502356	-0.065070	0.552719	-0.038050	77.971985	76.196053	132.377548	1.754594	0.000000	-1.869021	0.000000	0.000000	0.000000	-0.020206	0.002629	-0.106287	0.000000	0.000000	3.000000	12.000000	0.000000
1438.505690	-0.065070	0.552719	-0.038050	77.971985	76.196053	132.377548	1.754594	0.000000	-1.869021	0.000000	0.000000	0.000000	-0.020206	0.002629	-0.106287	0.000000	0.000000	3.000000	12.000000	0.000000
1438.509023	-0.065070	0.552719	-0.038050	78.050423	75.803818	131.935913	1.746524	0.000000	-1.902483	0.000000	0.000000	0.000000	-0.020206	0.002629	-0.106287	0.000000	0.000000	3.000000	12.000000	0.000000
1438.512356	-0.065080	0.552744	-0.038376	78.050423	75.803818	131.935913	1.746524	0.000000	-1.902483	0.000000	0.000000	0.000000	-0.003120	0.007508	-0.097943	0.000000	0.000000	3.000000	12.000000	0.000000
1438.515690	-0.065080	0.552744	-0.038376	78.050423	75.803818	131.935913	1.746524	0.000000	-1.902483	0.000000	0.000000	0.000000	-0.003120	0.007508	-0.097943	0.000000	0.000000	3.000000	12.000000	0.000000
1438.519023	-0.065080	0.552744	-0.038376	78.125458	75.375153	131.453232	1.746004	0.000000	-1.918807	0.000000	0.000000	0.000000	-0.003120	0.007508	-0.097943	0.000000	0.000000	3.000000	12.000000	0.000000
1438.522356	-0.065080	0.552744	-0.038376	78.125458	75.375153	131.453232	1.746004	0.000000	-1.918807	0.000000	0.000000	0.000000	-0.003120	0.007508	-0.097943	0.000000	0.000000	3.000000	12.000000	0.000000
1438.525690	-0.065044	0.552759	-0.038739	78.125458	75.375153	131.453232	1.746004	0.000000	-1.918807	0.000000	0.000000	0.000000	0.010806	0.004557	-0.108816	0.000000	0.000000	3.000000	12.000000	0.000000
1438.529023	-0.064972	0.552768	-0.039072	78.202278	74.871117	130.891861	1.746004	0.000000	-1.918807	0.000000	0.000000	0.000000	0.021617	0.002506	-0.099852	0.000000	0.000000	3.000000	12.000000	0.000000
1438.532356	-0.064972	0.552768	-0.039072	78.202278	74.871117	130.891861	1.746004	0.000000	-1.918807	0.000000	0.000000	0.000000	0.021617	0.002506	-0.099852	0.000000	0.000000	3.000000	12.000000	0.000000
1438.535690	-0.064972	0.552768	-0.039072	78.202278	74.871117	130.891861	1.746004	0.000000	-1.918807	0.000000	0.000000	0.000000	0.021617	0.002506	-0.099852	0.000000	0.000000	3.000000	12.000000	0.000000
1438.539023	-0.064972	0.552768	-0.039072	78.275833	74.353401	130.318268	1.751408	0.000000	-1.953585	0.000000	0.000000	0.000000	0.021617	0.002506	-0.099852	0.000000	0.000000	3.000000	12.000000	0.000000
1438.542356	-0.064850	0.552773	-0.039465	78.275833	74.353401	130.318268	1.751408	0.000000	-1.953585	0.000000	0.000000	0.000000	0.036594	0.001540	-0.117875	0.000000	0.000000	3.000000	12.000000	0.000000
1438.545690	-0.064850	0.552773	-0.039465	78.275833	74.353401	130.318268	1.751408	0.000000	-1.953585	0.000000	0.000000	0.000000	0.036594	0.001540	-0.117875	0.000000	0.000000	3.000000	12.000000	0.000000
1438.549023	-0.064850	0.552773	-0.039465	78.362572	73.764381	129.655838	1.757507	0.000000	-1.973231	0.000000	0.000000	0.000000	0.036594	0.001540	-0.117875	0.000000	0.000000	3.000000	12.000000	0.000000
1438.552356	-0.064850	0.552773	-0.039465	78.362572	73.764381	129.655838	1.757507	0.000000	-1.973231	0.000000	0.000000	0.000000	0.036594	0.001540	-0.117875	0.000000	0.000000	3.000000	12.000000	0.000000
1438.555690	-0.064725	0.552762	-0.039876	78.362572	73.764381	129.655838	1.757507	0.000000	-1.973231	0.000000	0.000000	0.000000	0.037431	-0.003403	-0.123495	0.000000	0.000000	3.000000	12.000000	0.000000
1438.559023	-0.064551	0.552724	-0.040343	78.481865	73.040062	128.823929	1.757507	0.000000	-1.973231	0.000000	0.000000	0.000000	0.052111	-0.011322	-0.140007	0.000000	0.000000	3.000000	12.000000	0.000000
1438.562356	-0.064551	0.552724	-0.040343	78.481865	73.040062	128.823929	1.757507	0.000000	-1.973231	0.000000	0.000000	0.000000	0.052111	-0.011322	-0.140007	0.000000	0.000000	3.000000	12.000000	0.000000
1438.565690	-0.064551	0.552724	-0.040343	78.481865	73.040062	128.823929	1.757507	0.000000	-1.973231	0.000000	0.000000	0.000000	0.052111	-0.011322	-0.140007	0.000000	0.000000	3.000000	12.000000	0.000000
1438.569023	-0.064551	0.552724	-0.040343	78.620491	72.188660	127.847443	1.772430	0.000000	-2.017148	0.000000	0.000000	0.000000	0.052111	-0.011322	-0.140007	0.000000	0.000000	3.000000	12.000000	0.000000
1438.572356	-0.064362	0.552650	-0.040913	78.620491	72.188660	127.847443	1.772430	0.000000	-2.017148	0.000000	0.000000	0.000000	0.056847	-0.022122	-0.171118	0.000000	0.000000	3.000000	12.000000	0.000000
1438.575690	-0.064362	0.552650	-0.040913	78.620491	72.188660	127.847443	1.772430	0.000000	-2.017148	0.000000	0.000000	0.000000	0.056847	-0.022122	-0.171118	0.000000	0.000000	3.000000	12.000000	0.000000
1438.579023	-0.064171	0.552537	-0.041498	78.764565	71.166893	126.699722	1.772430	0.000000	-2.017148	0.000000	0.000000	0.000000	0.057401	-0.033987	-0.175249	0.000000	0.000000	3.000000	12.000000	0.000000
1438.582356	-0.064171	0.552537	-0.041498	78.764565	71.166893	126.699722	1.772430	0.000000	-2.017148	0.000000	0.000000	0.000000	0.057401	-0.033987	-0.175249	0.000000	0.000000	3.000000	12.000000	0.000000
1438.585690	-0.064171	0.552537	-0.041498	78.764565	71.166893	126.699722	1.772430	0.000000	-2.017148	0.000000	0.000000	0.000000	0.057401	-0.033987	-0.175249	0.000000	0.000000	3.000000	12.000000	0.000000
1438.589023	-0.064171	0.552537	-0.041498	78.888527	70.040939	125.471725	1.791472	0.000000	-2.074876	0.000000	0.000000	0.000000	0.057401	-0.033987	-0.175249	0.000000	0.000000	3.000000	12.000000	0.000000
1438.592356	-0.064010	0.552374	-0.042144	78.888527	70.040939	125.471725	1.791472	0.000000	-2.074876	0.000000	0.000000	0.000000	0.048097	-0.048719	-0.193961	0.000000	0.000000	3.000000	12.000000	0.000000
1438.595690	-0.064010	0.552374	-0.042144	78.888527	70.040939	125.471725	1.791472	0.000000	-2.074876	0.000000	0.000000	0.000000	0.048097	-0.048719	-0.193961	0.000000	0.000000	3.000000	12.000000	0.000000
1438.599023	-0.063851	0.552189	-0.042786	78.973328	68.763329	124.137421	1.799488	0.000000	-2.107203	0.000000	0.000000	0.000000	0.047816	-0.055601	-0.192527	0.000000	0.000000	3.000000	12.000000	0.000000
1438.602356	-0.063851	0.552189	-0.042786	78.973328	68.763329	124.137421	1.799488	0.000000	-2.107203	0.000000	0.000000	0.000000	0.047816	-0.055601	-0.192527	0.000000	0.000000	3.000000	12.000000	0.000000
1438.605690	-0.063851	0.552189	-0.042786	78.973328	68.763329	124.137421	1.799488	0.000000	-2.107203	0.000000	0.000000	0.000000	0.047816	-0.055601	-0.192527	0.000000	0.000000	3.000000	12.000000	0.000000
1438.609023	-0.063711	0.552004	-0.043431	79.002487	67.422050	122.803947	1.807457	0.000000	-2.139291	0.000000	0.000000	0.000000	0.041883	-0.055617	-0.193541	0.000000	0.000000	3.000000	12.000000	0.000000
1438.612356	-0.063711	0.552004	-0.043431	79.002487	67.422050	122.803947	1.807457	0.000000	-2.139291	0.000000	0.000000	0.000000	0.041883	-0.055617	-0.193541	0.000000	0.000000	3.000000	12.000000	0.000000
1438.615690	-0.063711	0.552004	-0.043431	79.002487	67.422050	122.803947	1.807457	0.000000	-2.139291	0.000000	0.000000	0.000000	0.041883	-0.055617	-0.193541	0.000000	0.000000	3.000000	12.000000	0.000000
1438.619023	-0.063553	0.551796	-0.044068	79.007607	66.120689	121.530663	1.814438	0.000000	-2.171547	0.000000	0.000000	0.000000	0.047511	-0.062445	-0.191208	0.000000	0.000000	3.000000	12.000000	0.000000
1438.622356	-0.063553	0.551796	-0.044068	79.007607	66.120689	121.530663	1.814438	0.000000	-2.171547	0.000000	0.000000	0.000000	0.047511	-0.062445	-0.191208	0.000000	0.000000	3.000000	12.000000	0.000000
1438.625690	-0.063553	0.551796	-0.044068	79.007607	66.120689	121.530663	1.814438	0.000000	-2.171547	0.000000	0.000000	0.000000	0.047511	-0.062445	-0.191208	0.000000	0.000000	3.000000	12.000000	0.000000
1438.629023	-0.063553	0.551796	-0.044068	79.007965	64.884422	120.318268	1.822356	0.000000	-2.203416	0.000000	0.000000	0.000000	0.047511	-0.062445	-0.191208	0.000000	0.000000	3.000000	12.000000	0.000000
1438.632356	-0.063404	0.551614	-0.044645	79.007965	64.884422	120.318268	1.822356	0.000000	-2.203416	0.000000	0.000000	0.000000	0.044644	-0.054587	-0.172934	0.000000	0.000000	3.000000	12.000000	0.000000
1438.635690	-0.063404	0.551614	-0.044645	79.007965	64.884422	120.318268	1.822356	0.000000	-2.203416	0.000000	0.000000	0.000000	0.044644	-0.054587	-0.172934	0.000000	0.000000	3.000000	12.000000	0.000000
1438.639023	-0.063220	0.551425	-0.045192	79.005814	63.820824	119.272644	1.829797	0.000000	-2.232238	0.000000	0.000000	0.000000	0.055244	-0.056538	-0.164076	0.000000	0.000000	3.000000	12.000000	0.000000
1438.642356	-0.063220	0.551425	-0.045192	79.005814	63.820824	119.272644	1.829797	0.000000	-2.232238	0.000000	0.000000	0.000000	0.055244	-0.056538	-0.164076	0.000000	0.000000	3.000000	12.000000	0.000000
1438.645690	-0.063220	0.551425	-0.045192	79.005814	63.820824	119.272644	1.829797	0.000000	-2.232238	0.000000	0.000000	0.000000	0.055244	-0.056538	-0.164076	0.000000	0.000000	3.000000	12.000000	0.000000
1438.649023	-0.063220	0.551425	-0.045192	79.002037	62.917469	118.378365	1.839005	0.000000	-2.259584	0.000000	0.000000	0.000000	0.055244	-0.056538	-0.164076	0.000000	0.000000	3.000000	12.000000	0.000000
1438.652356	-0.063019	0.551253	-0.045717	79.002037	62.917469	118.378365	1.839005	0.000000	-2.259584	0.000000	0.000000	0.000000	0.060176	-0.051633	-0.157651	0.000000	0.000000	3.000000	12.000000	0.000000
1438.655690	-0.063019	0.551253	-0.045717	79.002037	62.917469	118.378365	1.839005	0.000000	-2.259584	0.000000	0.000000	0.000000	0.060176	-0.051633	-0.157651	0.000000	0.000000	3.000000	12.000000	0.000000
1438.659023	-0.062806	0.551091	-0.046197	79.000336	62.259026	117.721809	1.849034	0.000000	-2.285859	0.000000	0.000000	0.000000	0.063995	-0.048661	-0.144067	0.000000	0.000000	3.000000	12.000000	0.000000
1438.662356	-0.062806	0.551091	-0.046197	79.000336	62.259026	117.721809	1.849034	0.000000	-2.285859	0.000000	0.000000	0.000000	0.063995	-0.048661	-0.144067	0.000000	0.000000	3.000000	12.000000	0.000000
1438.665690	-0.062806	0.551091	-0.046197	79.000336	62.259026	117.721809	1.849034	0.000000	-2.285859	0.000000	0.000000	0.000000	0.063995	-0.048661	-0.144067	0.000000	0.000000	3.000000	12.000000	0.000000
1438.669023	-0.062806	0.551091	-0.046197	79.002594	61.851490	117.314194	1.859700	0.000000	-2.309870	0.000000	0.000000	0.000000	0.063995	-0.048661	-0.144067	0.000000	0.000000	3.000000	12.000000	0.000000
1438.672356	-0.062610	0.550912	-0.046700	79.002594	61.851490	117.314194	1.859700	0.000000	-2.309870	0.000000	0.000000	0.000000	0.058919	-0.053545	-0.150685	0.000000	0.000000	3.000000	12.000000	0.000000
1438.675690	-0.062610	0.550912	-0.046700	79.002594	61.851490	117.314194	1.859700	0.000000	-2.309870	0.000000	0.000000	0.000000	0.058919	-0.053545	-0.150685	0.000000	0.000000	3.000000	12.000000	0.000000
1438.679023	-0.062463	0.550737	-0.047142	79.008873	61.618019	117.077721	1.869520	0.000000	-2.334984	0.000000	0.000000	0.000000	0.044125	-0.052523	-0.132606	0.000000	0.000000	3.000000	12.000000	0.000000
1438.682356	-0.062463	0.550737	-0.047142	79.008873	61.618019	117.077721	1.869520	0.000000	-2.334984	0.000000	0.000000	0.000000	0.044125	-0.052523	-0.132606	0.000000	0.000000	3.000000	12.000000	0.000000
1438.685690	-0.062463	0.550737	-0.047142	79.008873	61.618019	117.077721	1.869520	0.000000	-2.334984	0.000000	0.000000	0.000000	0.044125	-0.052523	-0.132606	0.000000	0.000000	3.000000	12.000000	0.000000
1438.689023	-0.062463	0.550737	-0.047142	79.018967	61.654457	117.112778	1.876874	0.000000	-2.357085	0.000000	0.000000	0.000000	0.044125	-0.052523	-0.132606	0.000000	0.000000	3.000000	12.000000	0.000000
1438.692356	-0.062335	0.550562	-0.047587	79.018967	61.654457	117.112778	1.876874	0.000000	-2.357085	0.000000	0.000000	0.000000	0.038251	-0.052483	-0.133564	0.000000	0.000000	3.000000	12.000000	0.000000
1438.695690	-0.062335	0.550562	-0.047587	79.018967	61.654457	117.112778	1.876874	0.000000	-2.357085	0.000000	0.000000	0.000000	0.038251	-0.052483	-0.133564	0.000000	0.000000	3.000000	12.000000	0.000000
1438.699023	-0.062335	0.550562	-0.047587	79.030518	61.827202	117.283188	1.883249	0.000000	-2.379346	0.000000	0.000000	0.000000	0.038251	-0.052483	-0.133564	0.000000	0.000000	3.000000	12.000000	0.000000
1438.702356	-0.062335	0.550562	-0.047587	79.030518	61.827202	117.283188	1.883249	0.000000	-2.379346	0.000000	0.000000	0.000000	0.038251	-0.052483	-0.133564	0.000000	0.000000	3.000000	12.000000	0.000000
1438.705690	-0.062242	0.550446	-0.047936	79.030518	61.827202	117.283188	1.883249	0.000000	-2.379346	0.000000	0.000000	0.000000	0.027870	-0.034975	-0.104772	0.000000	0.000000	3.000000	12.000000	0.000000
1438.709023	-0.062146	0.550365	-0.048178	79.037811	61.941940	117.391762	1.883249	0.000000	-2.379346	0.000000	0.000000	0.000000	0.028930	-0.024297	-0.072662	0.000000	0.000000	3.000000	12.000000	0.000000
1438.712356	-0.062146	0.550365	-0.048178	79.037811	61.941940	117.391762	1.883249	0.000000	-2.379346	0.000000	0.000000	0.000000	0.028930	-0.024297	-0.072662	0.000000	0.000000	3.000000	12.000000	0.000000
1438.715690	-0.062146	0.550365	-0.048178	79.037811	61.941940	117.391762	1.883249	0.000000	-2.379346	0.000000	0.000000	0.000000	0.028930	-0.024297	-0.072662	0.000000	0.000000	3.000000	12.000000	0.000000
1438.719023	-0.062146	0.550365	-0.048178	79.041992	62.011116	117.453903	1.892716	0.000000	-2.408918	0.000000	0.000000	0.000000	0.028930	-0.024297	-0.072662	0.000000	0.000000	3.000000	12.000000	0.000000
1438.722356	-0.062045	0.550342	-0.048319	79.041992	62.011116	117.453903	1.892716	0.000000	-2.408918	0.000000	0.000000	0.000000	0.030216	-0.006808	-0.042041	0.000000	0.000000	3.000000	12.000000	0.000000
1438.725690	-0.062045	0.550342	-0.048319	79.041992	62.011116	117.453903	1.892716	0.000000	-2.408918	0.000000	0.000000	0.000000	0.030216	-0.006808	-0.042041	0.000000	0.000000	3.000000	12.000000	0.000000
1438.729023	-0.062045	0.550342	-0.048319	79.047256	62.040268	117.461578	1.897752	0.000000	-2.415925	0.000000	0.000000	0.000000	0.030216	-0.006808	-0.042041	0.000000	0.000000	3.000000	12.000000	0.000000
1438.732356	-0.062045	0.550342	-0.048319	79.047256	62.040268	117.461578	1.897752	0.000000	-2.415925	0.000000	0.000000	0.000000	0.030216	-0.006808	-0.042041	0.000000	0.000000	3.000000	12.000000	0.000000
1438.735690	-0.061941	0.550332	-0.048346	79.047256	62.040268	117.461578	1.897752	0.000000	-2.415925	0.000000	0.000000	0.000000	0.031054	-0.002924	-0.008394	0.000000	0.000000	3.000000	12.000000	0.000000
1438.739023	-0.061941	0.550332	-0.048346	79.061737	62.029770	117.417252	1.897752	0.000000	-2.415925	0.000000	0.000000	0.000000	0.031054	-0.002924	-0.008394	0.000000	0.000000	3.000000	12.000000	0.000000
1438.742356	-0.061941	0.550332	-0.048346	79.061737	62.029770	117.417252	1.897752	0.000000	-2.415925	0.000000	0.000000	0.000000	0.031054	-0.002924	-0.008394	0.000000	0.000000	3.000000	12.000000	0.000000
1438.745690	-0.061941	0.550332	-0.048346	79.061737	62.029770	117.417252	1.897752	0.000000	-2.415925	0.000000	0.000000	0.000000	0.031054	-0.002924	-0.008394	0.000000	0.000000	3.000000	12.000000	0.000000
1438.749023	-0.061763	0.550368	-0.048213	79.087967	61.996536	117.333580	1.902927	0.000000	-2.417324	0.000000	0.000000	0.000000	0.053505	0.010702	0.040075	0.000000	0.000000	3.000000	12.000000	0.000000
1438.752356	-0.061763	0.550368	-0.048213	79.087967	61.996536	117.333580	1.902927	0.000000	-2.417324	0.000000	0.000000	0.000000	0.053505	0.010702	0.040075	0.000000	0.000000	3.000000	12.000000	0.000000
1438.755690	-0.061763	0.550368	-0.048213	79.087967	61.996536	117.333580	1.902927	0.000000	-2.417324	0.000000	0.000000	0.000000	0.053505	0.010702	0.040075	0.000000	0.000000	3.000000	12.000000	0.000000
1438.759023	-0.061763	0.550368	-0.048213	79.137779	61.959576	117.222893	1.911845	0.000000	-2.410645	0.000000	0.000000	0.000000	0.053505	0.010702	0.040075	0.000000	0.000000	3.000000	12.000000	0.000000
1438.762356	-0.061695	0.550371	-0.048135	79.137779	61.959576	117.222893	1.911845	0.000000	-2.410645	0.000000	0.000000	0.000000	0.020286	0.000997	0.023483	0.000000	0.000000	3.000000	12.000000	0.000000
1438.765690	-0.061695	0.550371	-0.048135	79.137779	61.959576	117.222893	1.911845	0.000000	-2.410645	0.000000	0.000000	0.000000	0.020286	0.000997	0.023483	0.000000	0.000000	3.000000	12.000000	0.000000
1438.769023	-0.061695	0.550371	-0.048135	79.208473	61.922646	117.089851	1.915226	0.000000	-2.406731	0.000000	0.000000	0.000000	0.020286	0.000997	0.023483	0.000000	0.000000	3.000000	12.000000	0.000000
1438.772356	-0.061695	0.550371	-0.048135	79.208473	61.922646	117.089851	1.915226	0.000000	-2.406731	0.000000	0.000000	0.000000	0.020286	0.000997	0.023483	0.000000	0.000000	3.000000	12.000000	0.000000
1438.775690	-0.061683	0.550358	-0.048084	79.208473	61.922646	117.089851	1.915226	0.000000	-2.406731	0.000000	0.000000	0.000000	0.003666	-0.003868	0.015197	0.000000	0.000000	3.000000	12.000000	0.000000
1438.779023	-0.061710	0.550345	-0.048039	79.284729	61.872841	116.944862	1.915226	0.000000	-2.406731	0.000000	0.000000	0.000000	-0.007985	-0.003869	0.013440	0.000000	0.000000	3.000000	12.000000	0.000000
1438.782356	-0.061710	0.550345	-0.048039	79.284729	61.872841	116.944862	1.915226	0.000000	-2.406731	0.000000	0.000000	0.000000	-0.007985	-0.003869	0.013440	0.000000	0.000000	3.000000	12.000000	0.000000
1438.785690	-0.061710	0.550345	-0.048039	79.284729	61.872841	116.944862	1.915226	0.000000	-2.406731	0.000000	0.000000	0.000000	-0.007985	-0.003869	0.013440	0.000000	0.000000	3.000000	12.000000	0.000000
1438.789023	-0.061710	0.550345	-0.048039	79.339119	61.808453	116.804680	1.914506	0.000000	-2.401958	0.000000	0.000000	0.000000	-0.007985	-0.003869	0.013440	0.000000	0.000000	3.000000	12.000000	0.000000
1438.792356	-0.061703	0.550365	-0.047951	79.339119	61.808453	116.804680	1.914506	0.000000	-2.401958	0.000000	0.000000	0.000000	0.001965	0.005816	0.026493	0.000000	0.000000	3.000000	12.000000	0.000000
1438.795690	-0.061703	0.550365	-0.047951	79.339119	61.808453	116.804680	1.914506	0.000000	-2.401958	0.000000	0.000000	0.000000	0.001965	0.005816	0.026493	0.000000	0.000000	3.000000	12.000000	0.000000
1438.799023	-0.061703	0.550365	-0.047951	79.366661	61.757900	116.715515	1.914833	0.000000	-2.397543	0.000000	0.000000	0.000000	0.001965	0.005816	0.026493	0.000000	0.000000	3.000000	12.000000	0.000000
1438.802356	-0.061703	0.550365	-0.047951	79.366661	61.757900	116.715515	1.914833	0.000000	-2.397543	0.000000	0.000000	0.000000	0.001965	0.005816	0.026493	0.000000	0.000000	3.000000	12.000000	0.000000
1438.805690	-0.061715	0.550407	-0.047871	79.366661	61.757900	116.715515	1.914833	0.000000	-2.397543	0.000000	0.000000	0.000000	-0.003633	0.012621	0.024104	0.000000	0.000000	3.000000	12.000000	0.000000
1438.809023	-0.061715	0.550407	-0.047871	79.373734	61.690380	116.629677	1.914833	0.000000	-2.397543	0.000000	0.000000	0.000000	-0.003633	0.012621	0.024104	0.000000	0.000000	3.000000	12.000000	0.000000
1438.812356	-0.061715	0.550407	-0.047871	79.373734	61.690380	116.629677	1.914833	0.000000	-2.397543	0.000000	0.000000	0.000000	-0.003633	0.012621	0.024104	0.000000	0.000000	3.000000	12.000000	0.000000
1438.815690	-0.061715	0.550407	-0.047871	79.373734	61.690380	116.629677	1.914833	0.000000	-2.397543	0.000000	0.000000	0.000000	-0.003633	0.012621	0.024104	0.000000	0.000000	3.000000	12.000000	0.000000
1438.819023	-0.061717	0.550504	-0.047595	79.375397	61.638996	116.567001	1.914228	0.000000	-2.393526	0.000000	0.000000	0.000000	-0.000541	0.029129	0.082723	0.000000	0.000000	3.000000	12.000000	0.000000
1438.822356	-0.061717	0.550504	-0.047595	79.375397	61.638996	116.567001	1.914228	0.000000	-2.393526	0.000000	0.000000	0.000000	-0.000541	0.029129	0.082723	0.000000	0.000000	3.000000	12.000000	0.000000
1438.825690	-0.061717	0.550504	-0.047595	79.375397	61.638996	116.567001	1.914228	0.000000	-2.393526	0.000000	0.000000	0.000000	-0.000541	0.029129	0.082723	0.000000	0.000000	3.000000	12.000000	0.000000
1438.829023	-0.061717	0.550504	-0.047595	79.381325	61.579327	116.496078	1.914138	0.000000	-2.379738	0.000000	0.000000	0.000000	-0.000541	0.029129	0.082723	0.000000	0.000000	3.000000	12.000000	0.000000
1438.832356	-0.061756	0.550533	-0.047470	79.381325	61.579327	116.496078	1.914138	0.000000	-2.379738	0.000000	0.000000	0.000000	-0.011623	0.008752	0.037530	0.000000	0.000000	3.000000	12.000000	0.000000
1438.835690	-0.061756	0.550533	-0.047470	79.381325	61.579327	116.496078	1.914138	0.000000	-2.379738	0.000000	0.000000	0.000000	-0.011623	0.008752	0.037530	0.000000	0.000000	3.000000	12.000000	0.000000
1438.839023	-0.061756	0.550533	-0.047470	79.408958	61.625443	116.503220	1.912201	0.000000	-2.373483	0.000000	0.000000	0.000000	-0.011623	0.008752	0.037530	0.000000	0.000000	3.000000	12.000000	0.000000
1438.842356	-0.061756	0.550533	-0.047470	79.408958	61.625443	116.503220	1.912201	0.000000	-2.373483	0.000000	0.000000	0.000000	-0.011623	0.008752	0.037530	0.000000	0.000000	3.000000	12.000000	0.000000
1438.845690	-0.061795	0.550562	-0.047345	79.408958	61.625443	116.503220	1.912201	0.000000	-2.373483	0.000000	0.000000	0.000000	-0.011625	0.008761	0.037526	0.000000	0.000000	3.000000	12.000000	0.000000
1438.849023	-0.061850	0.550575	-0.047241	79.458839	61.856373	116.678703	1.912201	0.000000	-2.373483	0.000000	0.000000	0.000000	-0.016616	0.003899	0.030998	0.000000	0.000000	3.000000	12.000000	0.000000
1438.852356	-0.061850	0.550575	-0.047241	79.458839	61.856373	116.678703	1.912201	0.000000	-2.373483	0.000000	0.000000	0.000000	-0.016616	0.003899	0.030998	0.000000	0.000000	3.000000	12.000000	0.000000
1438.855690	-0.061850	0.550575	-0.047241	79.458839	61.856373	116.678703	1.912201	0.000000	-2.373483	0.000000	0.000000	0.000000	-0.016616	0.003899	0.030998	0.000000	0.000000	3.000000	12.000000	0.000000
1438.859023	-0.061850	0.550575	-0.047241	79.513802	62.339554	117.102531	1.907494	0.000000	-2.362062	0.000000	0.000000	0.000000	-0.016616	0.003899	0.030998	0.000000	0.000000	3.000000	12.000000	0.000000
1438.862356	-0.061893	0.550569	-0.047223	79.513802	62.339554	117.102531	1.907494	0.000000	-2.362062	0.000000	0.000000	0.000000	-0.012757	-0.001940	0.005394	0.000000	0.000000	3.000000	12.000000	0.000000
1438.865690	-0.061893	0.550569	-0.047223	79.513802	62.339554	117.102531	1.907494	0.000000	-2.362062	0.000000	0.000000	0.000000	-0.012757	-0.001940	0.005394	0.000000	0.000000	3.000000	12.000000	0.000000
1438.869023	-0.061893	0.550569	-0.047223	79.565948	63.053993	117.760933	1.905368	0.000000	-2.361163	0.000000	0.000000	0.000000	-0.012757	-0.001940	0.005394	0.000000	0.000000	3.000000	12.000000	0.000000
1438.872356	-0.061893	0.550569	-0.047223	79.565948	63.053993	117.760933	1.905368	0.000000	-2.361163	0.000000	0.000000	0.000000	-0.012757	-0.001940	0.005394	0.000000	0.000000	3.000000	12.000000	0.000000
1438.875690	-0.061909	0.550553	-0.047245	79.565948	63.053993	117.760933	1.905368	0.000000	-2.361163	0.000000	0.000000	0.000000	-0.004986	-0.004879	-0.006526	0.000000	0.000000	3.000000	12.000000	0.000000
1438.879023	-0.061909	0.550553	-0.047245	79.597481	63.934040	118.612572	1.905368	0.000000	-2.361163	0.000000	0.000000	0.000000	-0.004986	-0.004879	-0.006526	0.000000	0.000000	3.000000	12.000000	0.000000
1438.882356	-0.061909	0.550553	-0.047245	79.597481	63.934040	118.612572	1.905368	0.000000	-2.361163	0.000000	0.000000	0.000000	-0.004986	-0.004879	-0.006526	0.000000	0.000000	3.000000	12.000000	0.000000
1438.885690	-0.061909	0.550553	-0.047245	79.597481	63.934040	118.612572	1.905368	0.000000	-2.361163	0.000000	0.000000	0.000000	-0.004986	-0.004879	-0.006526	0.000000	0.000000	3.000000	12.000000	0.000000
1438.889023	-0.061894	0.550465	-0.047475	79.613594	64.814194	119.478081	1.904537	0.000000	-2.362251	0.000000	0.000000	0.000000	0.004455	-0.026200	-0.069022	0.000000	0.000000	3.000000	12.000000	0.000000
1438.892356	-0.061894	0.550465	-0.047475	79.613594	64.814194	119.478081	1.904537	0.000000	-2.362251	0.000000	0.000000	0.000000	0.004455	-0.026200	-0.069022	0.000000	0.000000	3.000000	12.000000	0.000000
1438.895690	-0.061894	0.550465	-0.047475	79.613594	64.814194	119.478081	1.904537	0.000000	-2.362251	0.000000	0.000000	0.000000	0.004455	-0.026200	-0.069022	0.000000	0.000000	3.000000	12.000000	0.000000
1438.899023	-0.061894	0.550465	-0.047475	79.625572	65.540367	120.192398	1.905279	0.000000	-2.373755	0.000000	0.000000	0.000000	0.004455	-0.026200	-0.069022	0.000000	0.000000	3.000000	12.000000	0.000000
1438.902356	-0.061853	0.550420	-0.047619	79.625572	65.540367	120.192398	1.905279	0.000000	-2.373755	0.000000	0.000000	0.000000	0.012488	-0.013609	-0.043174	0.000000	0.000000	3.000000	12.000000	0.000000
1438.905690	-0.061853	0.550420	-0.047619	79.625572	65.540367	120.192398	1.905279	0.000000	-2.373755	0.000000	0.000000	0.000000	0.012488	-0.013609	-0.043174	0.000000	0.000000	3.000000	12.000000	0.000000
1438.909023	-0.061853	0.550420	-0.047619	79.633102	66.032906	120.676384	1.907360	0.000000	-2.380950	0.000000	0.000000	0.000000	0.012488	-0.013609	-0.043174	0.000000	0.000000	3.000000	12.000000	0.000000
1438.912356	-0.061853	0.550420	-0.047619	79.633102	66.032906	120.676384	1.907360	0.000000	-2.380950	0.000000	0.000000	0.000000	0.012488	-0.013609	-0.043174	0.000000	0.000000	3.000000	12.000000	0.000000
1438.915690	-0.061805	0.550365	-0.047806	79.633102	66.032906	120.676384	1.907360	0.000000	-2.380950	0.000000	0.000000	0.000000	0.014418	-0.016499	-0.055987	0.000000	0.000000	3.000000	12.000000	0.000000
1438.919023	-0.061805	0.550365	-0.047806	79.639557	66.391045	121.026047	1.907360	0.000000	-2.380950	0.000000	0.000000	0.000000	0.014418	-0.016499	-0.055987	0.000000	0.000000	3.000000	12.000000	0.000000
1438.922356	-0.061805	0.550365	-0.047806	79.639557	66.391045	121.026047	1.907360	0.000000	-2.380950	0.000000	0.000000	0.000000	0.014418	-0.016499	-0.055987	0.000000	0.000000	3.000000	12.000000	0.000000
1438.925690	-0.061805	0.550365	-0.047806	79.639557	66.391045	121.026047	1.907360	0.000000	-2.380950	0.000000	0.000000	0.000000	0.014418	-0.016499	-0.055987	0.000000	0.000000	3.000000	12.000000	0.000000
1438.929023	-0.061625	0.550245	-0.048210	79.646454	66.685127	121.308434	1.909763	0.000000	-2.390281	0.000000	0.000000	0.000000	0.054053	-0.035920	-0.121298	0.000000	0.000000	3.000000	12.000000	0.000000
1438.932356	-0.061625	0.550245	-0.048210	79.646454	66.685127	121.308434	1.909763	0.000000	-2.390281	0.000000	0.000000	0.000000	0.054053	-0.035920	-0.121298	0.000000	0.000000	3.000000	12.000000	0.000000
1438.935690	-0.061625	0.550245	-0.048210	79.646454	66.685127	121.308434	1.909763	0.000000	-2.390281	0.000000	0.000000	0.000000	0.054053	-0.035920	-0.121298	0.000000	0.000000	3.000000	12.000000	0.000000
1438.939023	-0.061625	0.550245	-0.048210	79.652802	66.922607	121.540527	1.918772	0.000000	-2.410498	0.000000	0.000000	0.000000	0.054053	-0.035920	-0.121298	0.000000	0.000000	3.000000	12.000000	0.000000
1438.942356	-0.061549	0.550142	-0.048450	79.652802	66.922607	121.540527	1.918772	0.000000	-2.410498	0.000000	0.000000	0.000000	0.022769	-0.031032	-0.072100	0.000000	0.000000	3.000000	12.000000	0.000000
1438.945690	-0.061549	0.550142	-0.048450	79.652802	66.922607	121.540527	1.918772	0.000000	-2.410498	0.000000	0.000000	0.000000	0.022769	-0.031032	-0.072100	0.000000	0.000000	3.000000	12.000000	0.000000
1438.949023	-0.061549	0.550142	-0.048450	79.661079	67.187149	121.798172	1.922567	0.000000	-2.422514	0.000000	0.000000	0.000000	0.022769	-0.031032	-0.072100	0.000000	0.000000	3.000000	12.000000	0.000000
1438.952356	-0.061549	0.550142	-0.048450	79.661079	67.187149	121.798172	1.922567	0.000000	-2.422514	0.000000	0.000000	0.000000	0.022769	-0.031032	-0.072100	0.000000	0.000000	3.000000	12.000000	0.000000
1438.955690	-0.061448	0.550006	-0.048725	79.661079	67.187149	121.798172	1.922567	0.000000	-2.422514	0.000000	0.000000	0.000000	0.030278	-0.040712	-0.082559	0.000000	0.000000	3.000000	12.000000	0.000000
1438.959023	-0.061340	0.549861	-0.049044	79.669830	67.440178	122.047752	1.922567	0.000000	-2.422514	0.000000	0.000000	0.000000	0.032186	-0.043594	-0.095413	0.000000	0.000000	3.000000	12.000000	0.000000
1438.962356	-0.061340	0.549861	-0.049044	79.669830	67.440178	122.047752	1.922567	0.000000	-2.422514	0.000000	0.000000	0.000000	0.032186	-0.043594	-0.095413	0.000000	0.000000	3.000000	12.000000	0.000000
1438.965690	-0.061340	0.549861	-0.049044	79.669830	67.440178	122.047752	1.922567	0.000000	-2.422514	0.000000	0.000000	0.000000	0.032186	-0.043594	-0.095413	0.000000	0.000000	3.000000	12.000000	0.000000
1438.969023	-0.061261	0.549651	-0.049443	79.680389	67.692047	122.297813	1.932978	0.000000	-2.452176	0.000000	0.000000	0.000000	0.023949	-0.062896	-0.119847	0.000000	0.000000	3.000000	12.000000	0.000000
1438.972356	-0.061261	0.549651	-0.049443	79.680389	67.692047	122.297813	1.932978	0.000000	-2.452176	0.000000	0.000000	0.000000	0.023949	-0.062896	-0.119847	0.000000	0.000000	3.000000	12.000000	0.000000
1438.975690	-0.061261	0.549651	-0.049443	79.680389	67.692047	122.297813	1.932978	0.000000	-2.452176	0.000000	0.000000	0.000000	0.023949	-0.062896	-0.119847	0.000000	0.000000	3.000000	12.000000	0.000000
1438.979023	-0.061261	0.549651	-0.049443	79.691490	67.948242	122.552681	1.936969	0.000000	-2.472151	0.000000	0.000000	0.000000	0.023949	-0.062896	-0.119847	0.000000	0.000000	3.000000	12.000000	0.000000
1438.982356	-0.061165	0.549435	-0.049816	79.691490	67.948242	122.552681	1.936969	0.000000	-2.472151	0.000000	0.000000	0.000000	0.028673	-0.064771	-0.111877	0.000000	0.000000	3.000000	12.000000	0.000000
1438.985690	-0.061165	0.549435	-0.049816	79.691490	67.948242	122.552681	1.936969	0.000000	-2.472151	0.000000	0.000000	0.000000	0.028673	-0.064771	-0.111877	0.000000	0.000000	3.000000	12.000000	0.000000
1438.989023	-0.061165	0.549435	-0.049816	79.702370	68.202248	122.808090	1.941748	0.000000	-2.490797	0.000000	0.000000	0.000000	0.028673	-0.064771	-0.111877	0.000000	0.000000	3.000000	12.000000	0.000000
1438.992356	-0.061165	0.549435	-0.049816	79.702370	68.202248	122.808090	1.941748	0.000000	-2.490797	0.000000	0.000000	0.000000	0.028673	-0.064771	-0.111877	0.000000	0.000000	3.000000	12.000000	0.000000
1438.995690	-0.061092	0.549236	-0.050173	79.702370	68.202248	122.808090	1.941748	0.000000	-2.490797	0.000000	0.000000	0.000000	0.022014	-0.059880	-0.107142	0.000000	0.000000	3.000000	12.000000	0.000000
1438.999023	-0.060980	0.549036	-0.050525	79.711609	68.428574	123.029823	1.941748	0.000000	-2.490797	0.000000	0.000000	0.000000	0.033592	-0.059798	-0.105458	0.000000	0.000000	3.000000	12.000000	0.000000
1439.002356	-0.060980	0.549036	-0.050525	79.711609	68.428574	123.029823	1.941748	0.000000	-2.490797	0.000000	0.000000	0.000000	0.033592	-0.059798	-0.105458	0.000000	0.000000	3.000000	12.000000	0.000000
1439.005690	-0.060980	0.549036	-0.050525	79.711609	68.428574	123.029823	1.941748	0.000000	-2.490797	0.000000	0.000000	0.000000	0.033592	-0.059798	-0.105458	0.000000	0.000000	3.000000	12.000000	0.000000
1439.009023	-0.060980	0.549036	-0.050525	79.721413	68.680336	123.269112	1.951016	0.000000	-2.526230	0.000000	0.000000	0.000000	0.033592	-0.059798	-0.105458	0.000000	0.000000	3.000000	12.000000	0.000000
1439.012356	-0.060797	0.548847	-0.050822	79.721413	68.680336	123.269112	1.951016	0.000000	-2.526230	0.000000	0.000000	0.000000	0.054797	-0.056875	-0.089213	0.000000	0.000000	3.000000	12.000000	0.000000
1439.015690	-0.060797	0.548847	-0.050822	79.721413	68.680336	123.269112	1.951016	0.000000	-2.526230	0.000000	0.000000	0.000000	0.054797	-0.056875	-0.089213	0.000000	0.000000	3.000000	12.000000	0.000000
1439.019023	-0.060797	0.548847	-0.050822	79.730362	68.921074	123.491669	1.960149	0.000000	-2.541099	0.000000	0.000000	0.000000	0.054797	-0.056875	-0.089213	0.000000	0.000000	3.000000	12.000000	0.000000
1439.022356	-0.060797	0.548847	-0.050822	79.730362	68.921074	123.491669	1.960149	0.000000	-2.541099	0.000000	0.000000	0.000000	0.054797	-0.056875	-0.089213	0.000000	0.000000	3.000000	12.000000	0.000000
1439.025690	-0.060599	0.548651	-0.051093	79.730362	68.921074	123.491669	1.960149	0.000000	-2.541099	0.000000	0.000000	0.000000	0.059456	-0.058735	-0.081252	0.000000	0.000000	3.000000	12.000000	0.000000
1439.029023	-0.060380	0.548417	-0.051375	79.741287	69.184586	123.730011	1.960149	0.000000	-2.541099	0.000000	0.000000	0.000000	0.065802	-0.070197	-0.084671	0.000000	0.000000	3.000000	12.000000	0.000000
1439.032356	-0.060380	0.548417	-0.051375	79.741287	69.184586	123.730011	1.960149	0.000000	-2.541099	0.000000	0.000000	0.000000	0.065802	-0.070197	-0.084671	0.000000	0.000000	3.000000	12.000000	0.000000
1439.035690	-0.060380	0.548417	-0.051375	79.741287	69.184586	123.730011	1.960149	0.000000	-2.541099	0.000000	0.000000	0.000000	0.065802	-0.070197	-0.084671	0.000000	0.000000	3.000000	12.000000	0.000000
1439.039023	-0.060380	0.548417	-0.051375	79.762840	69.460457	123.973778	1.981025	0.000000	-2.568753	0.000000	0.000000	0.000000	0.065802	-0.070197	-0.084671	0.000000	0.000000	3.000000	12.000000	0.000000
1439.042356	-0.060157	0.548190	-0.051681	79.762840	69.460457	123.973778	1.981025	0.000000	-2.568753	0.000000	0.000000	0.000000	0.066799	-0.068220	-0.091929	0.000000	0.000000	3.000000	12.000000	0.000000
1439.045690	-0.060157	0.548190	-0.051681	79.762840	69.460457	123.973778	1.981025	0.000000	-2.568753	0.000000	0.000000	0.000000	0.066799	-0.068220	-0.091929	0.000000	0.000000	3.000000	12.000000	0.000000
1439.049023	-0.060157	0.548190	-0.051681	79.800766	69.768448	124.229889	1.992158	0.000000	-2.584074	0.000000	0.000000	0.000000	0.066799	-0.068220	-0.091929	0.000000	0.000000	3.000000	12.000000	0.000000
1439.052356	-0.060157	0.548190	-0.051681	79.800766	69.768448	124.229889	1.992158	0.000000	-2.584074	0.000000	0.000000	0.000000	0.066799	-0.068220	-0.091929	0.000000	0.000000	3.000000	12.000000	0.000000
1439.055690	-0.059954	0.547962	-0.051991	79.800766	69.768448	124.229889	1.992158	0.000000	-2.584074	0.000000	0.000000	0.000000	0.060955	-0.068172	-0.092875	0.000000	0.000000	3.000000	12.000000	0.000000
1439.059023	-0.059760	0.547732	-0.052371	79.847160	70.063469	124.465065	1.992158	0.000000	-2.584074	0.000000	0.000000	0.000000	0.058082	-0.069057	-0.113846	0.000000	0.000000	3.000000	12.000000	0.000000
1439.062356	-0.059760	0.547732	-0.052371	79.847160	70.063469	124.465065	1.992158	0.000000	-2.584074	0.000000	0.000000	0.000000	0.058082	-0.069057	-0.113846	0.000000	0.000000	3.000000	12.000000	0.000000
1439.065690	-0.059760	0.547732	-0.052371	79.847160	70.063469	124.465065	1.992158	0.000000	-2.584074	0.000000	0.000000	0.000000	0.058082	-0.069057	-0.113846	0.000000	0.000000	3.000000	12.000000	0.000000
1439.069023	-0.059760	0.547732	-0.052371	79.884079	70.342720	124.695023	2.011997	0.000000	-2.618528	0.000000	0.000000	0.000000	0.058082	-0.069057	-0.113846	0.000000	0.000000	3.000000	12.000000	0.000000
1439.072356	-0.059563	0.547509	-0.052774	79.884079	70.342720	124.695023	2.011997	0.000000	-2.618528	0.000000	0.000000	0.000000	0.059069	-0.067053	-0.121107	0.000000	0.000000	3.000000	12.000000	0.000000
1439.075690	-0.059563	0.547509	-0.052774	79.884079	70.342720	124.695023	2.011997	0.000000	-2.618528	0.000000	0.000000	0.000000	0.059069	-0.067053	-0.121107	0.000000	0.000000	3.000000	12.000000	0.000000
1439.079023	-0.059563	0.547509	-0.052774	79.920692	70.629257	124.926811	2.021842	0.000000	-2.638713	0.000000	0.000000	0.000000	0.059069	-0.067053	-0.121107	0.000000	0.000000	3.000000	12.000000	0.000000
1439.082356	-0.059563	0.547509	-0.052774	79.920692	70.629257	124.926811	2.021842	0.000000	-2.638713	0.000000	0.000000	0.000000	0.059069	-0.067053	-0.121107	0.000000	0.000000	3.000000	12.000000	0.000000
1439.085690	-0.059331	0.547301	-0.053154	79.920692	70.629257	124.926811	2.021842	0.000000	-2.638713	0.000000	0.000000	0.000000	0.069667	-0.062217	-0.113805	0.000000	0.000000	3.000000	12.000000	0.000000
1439.089023	-0.059076	0.547100	-0.053554	79.977440	70.923523	125.138260	2.021842	0.000000	-2.638713	0.000000	0.000000	0.000000	0.076372	-0.060249	-0.120230	0.000000	0.000000	3.000000	12.000000	0.000000
1439.092356	-0.059076	0.547100	-0.053554	79.977440	70.923523	125.138260	2.021842	0.000000	-2.638713	0.000000	0.000000	0.000000	0.076372	-0.060249	-0.120230	0.000000	0.000000	3.000000	12.000000	0.000000
1439.095690	-0.059076	0.547100	-0.053554	79.977440	70.923523	125.138260	2.021842	0.000000	-2.638713	0.000000	0.000000	0.000000	0.076372	-0.060249	-0.120230	0.000000	0.000000	3.000000	12.000000	0.000000
1439.099023	-0.059076	0.547100	-0.053554	80.072266	71.244835	125.329971	2.046182	0.000000	-2.677719	0.000000	0.000000	0.000000	0.076372	-0.060249	-0.120230	0.000000	0.000000	3.000000	12.000000	0.000000
1439.102356	-0.058816	0.546890	-0.053998	80.072266	71.244835	125.329971	2.046182	0.000000	-2.677719	0.000000	0.000000	0.000000	0.078143	-0.063050	-0.133224	0.000000	0.000000	3.000000	12.000000	0.000000
1439.105690	-0.058816	0.546890	-0.053998	80.072266	71.244835	125.329971	2.046182	0.000000	-2.677719	0.000000	0.000000	0.000000	0.078143	-0.063050	-0.133224	0.000000	0.000000	3.000000	12.000000	0.000000
1439.109023	-0.058531	0.546649	-0.054478	80.204193	71.616524	125.524559	2.059206	0.000000	-2.699923	0.000000	0.000000	0.000000	0.085422	-0.072528	-0.143952	0.000000	0.000000	3.000000	12.000000	0.000000
1439.112356	-0.058531	0.546649	-0.054478	80.204193	71.616524	125.524559	2.059206	0.000000	-2.699923	0.000000	0.000000	0.000000	0.085422	-0.072528	-0.143952	0.000000	0.000000	3.000000	12.000000	0.000000
1439.115690	-0.058531	0.546649	-0.054478	80.204193	71.616524	125.524559	2.059206	0.000000	-2.699923	0.000000	0.000000	0.000000	0.085422	-0.072528	-0.143952	0.000000	0.000000	3.000000	12.000000	0.000000
1439.119023	-0.058260	0.546398	-0.055004	80.358078	72.016014	125.722694	2.073443	0.000000	-2.723915	0.000000	0.000000	0.000000	0.081420	-0.075294	-0.157825	0.000000	0.000000	3.000000	12.000000	0.000000
1439.122356	-0.058260	0.546398	-0.055004	80.358078	72.016014	125.722694	2.073443	0.000000	-2.723915	0.000000	0.000000	0.000000	0.081420	-0.075294	-0.157825	0.000000	0.000000	3.000000	12.000000	0.000000
1439.125690	-0.058260	0.546398	-0.055004	80.358078	72.016014	125.722694	2.073443	0.000000	-2.723915	0.000000	0.000000	0.000000	0.081420	-0.075294	-0.157825	0.000000	0.000000	3.000000	12.000000	0.000000
1439.129023	-0.057983	0.546137	-0.055574	80.522194	72.446045	125.938858	2.087013	0.000000	-2.750219	0.000000	0.000000	0.000000	0.083145	-0.078072	-0.170883	0.000000	0.000000	3.000000	12.000000	0.000000
1439.132356	-0.057983	0.546137	-0.055574	80.522194	72.446045	125.938858	2.087013	0.000000	-2.750219	0.000000	0.000000	0.000000	0.083145	-0.078072	-0.170883	0.000000	0.000000	3.000000	12.000000	0.000000
1439.135690	-0.057983	0.546137	-0.055574	80.522194	72.446045	125.938858	2.087013	0.000000	-2.750219	0.000000	0.000000	0.000000	0.083145	-0.078072	-0.170883	0.000000	0.000000	3.000000	12.000000	0.000000
1439.139023	-0.057983	0.546137	-0.055574	80.694099	72.873619	126.138611	2.100871	0.000000	-2.778699	0.000000	0.000000	0.000000	0.083145	-0.078072	-0.170883	0.000000	0.000000	3.000000	12.000000	0.000000
1439.142356	-0.057670	0.545915	-0.056124	80.694099	72.873619	126.138611	2.100871	0.000000	-2.778699	0.000000	0.000000	0.000000	0.093798	-0.066597	-0.165104	0.000000	0.000000	3.000000	12.000000	0.000000
1439.145690	-0.057670	0.545915	-0.056124	80.694099	72.873619	126.138611	2.100871	0.000000	-2.778699	0.000000	0.000000	0.000000	0.093798	-0.066597	-0.165104	0.000000	0.000000	3.000000	12.000000	0.000000
1439.149023	-0.057315	0.545744	-0.056703	80.859283	73.245293	126.275909	2.116504	0.000000	-2.806217	0.000000	0.000000	0.000000	0.106465	-0.051368	-0.173682	0.000000	0.000000	3.000000	12.000000	0.000000
1439.152356	-0.057315	0.545744	-0.056703	80.859283	73.245293	126.275909	2.116504	0.000000	-2.806217	0.000000	0.000000	0.000000	0.106465	-0.051368	-0.173682	0.000000	0.000000	3.000000	12.000000	0.000000
1439.155690	-0.057315	0.545744	-0.056703	80.859283	73.245293	126.275909	2.116504	0.000000	-2.806217	0.000000	0.000000	0.000000	0.106465	-0.051368	-0.173682	0.000000	0.000000	3.000000	12.000000	0.000000
1439.159023	-0.057315	0.545744	-0.056703	81.021912	73.594376	126.383690	2.134248	0.000000	-2.835164	0.000000	0.000000	0.000000	0.106465	-0.051368	-0.173682	0.000000	0.000000	3.000000	12.000000	0.000000
1439.162356	-0.056873	0.545642	-0.057217	81.021912	73.594376	126.383690	2.134248	0.000000	-2.835164	0.000000	0.000000	0.000000	0.132466	-0.030518	-0.153996	0.000000	0.000000	3.000000	12.000000	0.000000
1439.165690	-0.056873	0.545642	-0.057217	81.021912	73.594376	126.383690	2.134248	0.000000	-2.835164	0.000000	0.000000	0.000000	0.132466	-0.030518	-0.153996	0.000000	0.000000	3.000000	12.000000	0.000000
1439.169023	-0.056365	0.545588	-0.057662	81.191208	73.884865	126.410110	2.156326	0.000000	-2.860830	0.000000	0.000000	0.000000	0.152505	-0.016346	-0.133733	0.000000	0.000000	3.000000	12.000000	0.000000
1439.172356	-0.056365	0.545588	-0.057662	81.191208	73.884865	126.410110	2.156326	0.000000	-2.860830	0.000000	0.000000	0.000000	0.152505	-0.016346	-0.133733	0.000000	0.000000	3.000000	12.000000	0.000000
1439.175690	-0.056365	0.545588	-0.057662	81.191208	73.884865	126.410110	2.156326	0.000000	-2.860830	0.000000	0.000000	0.000000	0.152505	-0.016346	-0.133733	0.000000	0.000000	3.000000	12.000000	0.000000
1439.179023	-0.056365	0.545588	-0.057662	81.399513	74.207062	126.405739	2.181743	0.000000	-2.883119	0.000000	0.000000	0.000000	0.152505	-0.016346	-0.133733	0.000000	0.000000	3.000000	12.000000	0.000000
1439.182356	-0.055800	0.545555	-0.058106	81.399513	74.207062	126.405739	2.181743	0.000000	-2.883119	0.000000	0.000000	0.000000	0.169449	-0.009780	-0.133014	0.000000	0.000000	3.000000	12.000000	0.000000
1439.185690	-0.055800	0.545555	-0.058106	81.399513	74.207062	126.405739	2.181743	0.000000	-2.883119	0.000000	0.000000	0.000000	0.169449	-0.009780	-0.133014	0.000000	0.000000	3.000000	12.000000	0.000000
1439.189023	-0.055184	0.545494	-0.058513	81.671097	74.538467	126.327942	2.209985	0.000000	-2.905288	0.000000	0.000000	0.000000	0.184937	-0.018328	-0.122305	0.000000	0.000000	3.000000	12.000000	0.000000
1439.192356	-0.055184	0.545494	-0.058513	81.671097	74.538467	126.327942	2.209985	0.000000	-2.905288	0.000000	0.000000	0.000000	0.184937	-0.018328	-0.122305	0.000000	0.000000	3.000000	12.000000	0.000000
1439.195690	-0.055184	0.545494	-0.058513	81.671097	74.538467	126.327942	2.209985	0.000000	-2.905288	0.000000	0.000000	0.000000	0.184937	-0.018328	-0.122305	0.000000	0.000000	3.000000	12.000000	0.000000
1439.199023	-0.054566	0.545417	-0.058941	82.008636	74.944527	126.241089	2.240808	0.000000	-2.925672	0.000000	0.000000	0.000000	0.185365	-0.023089	-0.128385	0.000000	0.000000	3.000000	12.000000	0.000000
1439.202356	-0.054566	0.545417	-0.058941	82.008636	74.944527	126.241089	2.240808	0.000000	-2.925672	0.000000	0.000000	0.000000	0.185365	-0.023089	-0.128385	0.000000	0.000000	3.000000	12.000000	0.000000
1439.205690	-0.054566	0.545417	-0.058941	82.008636	74.944527	126.241089	2.240808	0.000000	-2.925672	0.000000	0.000000	0.000000	0.185365	-0.023089	-0.128385	0.000000	0.000000	3.000000	12.000000	0.000000
1439.209023	-0.053944	0.545309	-0.059409	82.391716	75.423111	126.171043	2.271702	0.000000	-2.947069	0.000000	0.000000	0.000000	0.186547	-0.032579	-0.140237	0.000000	0.000000	3.000000	12.000000	0.000000
1439.212356	-0.053944	0.545309	-0.059409	82.391716	75.423111	126.171043	2.271702	0.000000	-2.947069	0.000000	0.000000	0.000000	0.186547	-0.032579	-0.140237	0.000000	0.000000	3.000000	12.000000	0.000000
1439.215690	-0.053944	0.545309	-0.059409	82.391716	75.423111	126.171043	2.271702	0.000000	-2.947069	0.000000	0.000000	0.000000	0.186547	-0.032579	-0.140237	0.000000	0.000000	3.000000	12.000000	0.000000
1439.219023	-0.053286	0.545200	-0.059872	82.805031	75.935738	126.091606	2.302793	0.000000	-2.970442	0.000000	0.000000	0.000000	0.197455	-0.032592	-0.139060	0.000000	0.000000	3.000000	12.000000	0.000000
1439.222356	-0.053286	0.545200	-0.059872	82.805031	75.935738	126.091606	2.302793	0.000000	-2.970442	0.000000	0.000000	0.000000	0.197455	-0.032592	-0.139060	0.000000	0.000000	3.000000	12.000000	0.000000
1439.225690	-0.053286	0.545200	-0.059872	82.805031	75.935738	126.091606	2.302793	0.000000	-2.970442	0.000000	0.000000	0.000000	0.197455	-0.032592	-0.139060	0.000000	0.000000	3.000000	12.000000	0.000000
1439.229023	-0.052588	0.545097	-0.060356	83.225288	76.478104	126.027374	2.335702	0.000000	-2.993619	0.000000	0.000000	0.000000	0.209274	-0.030774	-0.145138	0.000000	0.000000	3.000000	12.000000	0.000000
1439.232356	-0.052588	0.545097	-0.060356	83.225288	76.478104	126.027374	2.335702	0.000000	-2.993619	0.000000	0.000000	0.000000	0.209274	-0.030774	-0.145138	0.000000	0.000000	3.000000	12.000000	0.000000
1439.235690	-0.052588	0.545097	-0.060356	83.225288	76.478104	126.027374	2.335702	0.000000	-2.993619	0.000000	0.000000	0.000000	0.209274	-0.030774	-0.145138	0.000000	0.000000	3.000000	12.000000	0.000000
1439.239023	-0.051841	0.545026	-0.060795	83.625877	76.968239	125.928719	2.370581	0.000000	-3.017808	0.000000	0.000000	0.000000	0.224211	-0.021368	-0.131789	0.000000	0.000000	3.000000	12.000000	0.000000
1439.242356	-0.051841	0.545026	-0.060795	83.625877	76.968239	125.928719	2.370581	0.000000	-3.017808	0.000000	0.000000	0.000000	0.224211	-0.021368	-0.131789	0.000000	0.000000	3.000000	12.000000	0.000000
1439.245690	-0.051841	0.545026	-0.060795	83.625877	76.968239	125.928719	2.370581	0.000000	-3.017808	0.000000	0.000000	0.000000	0.224211	-0.021368	-0.131789	0.000000	0.000000	3.000000	12.000000	0.000000
1439.249023	-0.051065	0.545024	-0.061178	83.985947	77.375595	125.787102	2.407950	0.000000	-3.039773	0.000000	0.000000	0.000000	0.232945	-0.000751	-0.114887	0.000000	0.000000	3.000000	12.000000	0.000000
1439.252356	-0.051065	0.545024	-0.061178	83.985947	77.375595	125.787102	2.407950	0.000000	-3.039773	0.000000	0.000000	0.000000	0.232945	-0.000751	-0.114887	0.000000	0.000000	3.000000	12.000000	0.000000
1439.255690	-0.051065	0.545024	-0.061178	83.985947	77.375595	125.787102	2.407950	0.000000	-3.039773	0.000000	0.000000	0.000000	0.232945	-0.000751	-0.114887	0.000000	0.000000	3.000000	12.000000	0.000000
1439.259023	-0.050278	0.545090	-0.061508	84.310356	77.666023	125.568932	2.446774	0.000000	-3.058921	0.000000	0.000000	0.000000	0.236098	0.019849	-0.098741	0.000000	0.000000	3.000000	12.000000	0.000000
1439.262356	-0.050278	0.545090	-0.061508	84.310356	77.666023	125.568932	2.446774	0.000000	-3.058921	0.000000	0.000000	0.000000	0.236098	0.019849	-0.098741	0.000000	0.000000	3.000000	12.000000	0.000000
1439.265690	-0.050278	0.545090	-0.061508	84.310356	77.666023	125.568932	2.446774	0.000000	-3.058921	0.000000	0.000000	0.000000	0.236098	0.019849	-0.098741	0.000000	0.000000	3.000000	12.000000	0.000000
1439.269023	-0.049519	0.545181	-0.061778	84.602104	77.793053	125.253593	2.486124	0.000000	-3.075378	0.000000	0.000000	0.000000	0.227701	0.027338	-0.081163	0.000000	0.000000	3.000000	12.000000	0.000000
1439.272356	-0.049519	0.545181	-0.061778	84.602104	77.793053	125.253593	2.486124	0.000000	-3.075378	0.000000	0.000000	0.000000	0.227701	0.027338	-0.081163	0.000000	0.000000	3.000000	12.000000	0.000000
1439.275690	-0.049519	0.545181	-0.061778	84.602104	77.793053	125.253593	2.486124	0.000000	-3.075378	0.000000	0.000000	0.000000	0.227701	0.027338	-0.081163	0.000000	0.000000	3.000000	12.000000	0.000000
1439.279023	-0.049519	0.545181	-0.061778	84.872101	77.749908	124.787704	2.524074	0.000000	-3.088905	0.000000	0.000000	0.000000	0.227701	0.027338	-0.081163	0.000000	0.000000	3.000000	12.000000	0.000000
1439.282356	-0.048841	0.545281	-0.062016	84.872101	77.749908	124.787704	2.524074	0.000000	-3.088905	0.000000	0.000000	0.000000	0.203248	0.030155	-0.071401	0.000000	0.000000	3.000000	12.000000	0.000000
1439.285690	-0.048841	0.545281	-0.062016	84.872101	77.749908	124.787704	2.524074	0.000000	-3.088905	0.000000	0.000000	0.000000	0.203248	0.030155	-0.071401	0.000000	0.000000	3.000000	12.000000	0.000000
1439.289023	-0.048244	0.545413	-0.062226	85.108315	77.455009	124.117737	2.557949	0.000000	-3.100805	0.000000	0.000000	0.000000	0.179069	0.039503	-0.062945	0.000000	0.000000	3.000000	12.000000	0.000000
1439.292356	-0.048244	0.545413	-0.062226	85.108315	77.455009	124.117737	2.557949	0.000000	-3.100805	0.000000	0.000000	0.000000	0.179069	0.039503	-0.062945	0.000000	0.000000	3.000000	12.000000	0.000000
1439.295690	-0.048244	0.545413	-0.062226	85.108315	77.455009	124.117737	2.557949	0.000000	-3.100805	0.000000	0.000000	0.000000	0.179069	0.039503	-0.062945	0.000000	0.000000	3.000000	12.000000	0.000000
1439.299023	-0.048244	0.545413	-0.062226	85.288231	76.971886	123.333504	2.587793	0.000000	-3.111296	0.000000	0.000000	0.000000	0.179069	0.039503	-0.062945	0.000000	0.000000	3.000000	12.000000	0.000000
1439.302356	-0.047704	0.545545	-0.062444	85.288231	76.971886	123.333504	2.587793	0.000000	-3.111296	0.000000	0.000000	0.000000	0.161999	0.039425	-0.065274	0.000000	0.000000	3.000000	12.000000	0.000000
1439.305690	-0.047704	0.545545	-0.062444	85.288231	76.971886	123.333504	2.587793	0.000000	-3.111296	0.000000	0.000000	0.000000	0.161999	0.039425	-0.065274	0.000000	0.000000	3.000000	12.000000	0.000000
1439.309023	-0.047211	0.545739	-0.062589	85.398705	76.392197	122.556122	2.614793	0.000000	-3.122175	0.000000	0.000000	0.000000	0.147804	0.058206	-0.043730	0.000000	0.000000	3.000000	12.000000	0.000000
1439.312356	-0.047211	0.545739	-0.062589	85.398705	76.392197	122.556122	2.614793	0.000000	-3.122175	0.000000	0.000000	0.000000	0.147804	0.058206	-0.043730	0.000000	0.000000	3.000000	12.000000	0.000000
1439.315690	-0.047211	0.545739	-0.062589	85.398705	76.392197	122.556122	2.614793	0.000000	-3.122175	0.000000	0.000000	0.000000	0.147804	0.058206	-0.043730	0.000000	0.000000	3.000000	12.000000	0.000000
1439.319023	-0.047211	0.545739	-0.062589	85.435112	75.774506	121.825195	2.639427	0.000000	-3.129464	0.000000	0.000000	0.000000	0.147804	0.058206	-0.043730	0.000000	0.000000	3.000000	12.000000	0.000000
1439.322356	-0.046788	0.545946	-0.062632	85.435112	75.774506	121.825195	2.639427	0.000000	-3.129464	0.000000	0.000000	0.000000	0.126892	0.062221	-0.012706	0.000000	0.000000	3.000000	12.000000	0.000000
1439.325690	-0.046788	0.545946	-0.062632	85.435112	75.774506	121.825195	2.639427	0.000000	-3.129464	0.000000	0.000000	0.000000	0.126892	0.062221	-0.012706	0.000000	0.000000	3.000000	12.000000	0.000000
1439.329023	-0.046788	0.545946	-0.062632	85.431641	75.129875	121.124352	2.660576	0.000000	-3.131582	0.000000	0.000000	0.000000	0.126892	0.062221	-0.012706	0.000000	0.000000	3.000000	12.000000	0.000000
1439.332356	-0.046788	0.545946	-0.062632	85.431641	75.129875	121.124352	2.660576	0.000000	-3.131582	0.000000	0.000000	0.000000	0.126892	0.062221	-0.012706	0.000000	0.000000	3.000000	12.000000	0.000000
1439.335690	-0.046425	0.546147	-0.062657	85.431641	75.129875	121.124352	2.660576	0.000000	-3.131582	0.000000	0.000000	0.000000	0.109148	0.060382	-0.007629	0.000000	0.000000	3.000000	12.000000	0.000000
1439.339023	-0.046128	0.546325	-0.062593	85.426071	74.476570	120.427536	2.660576	0.000000	-3.131582	0.000000	0.000000	0.000000	0.088892	0.053244	0.019182	0.000000	0.000000	3.000000	12.000000	0.000000
1439.342356	-0.046128	0.546325	-0.062593	85.426071	74.476570	120.427536	2.660576	0.000000	-3.131582	0.000000	0.000000	0.000000	0.088892	0.053244	0.019182	0.000000	0.000000	3.000000	12.000000	0.000000
1439.345690	-0.046128	0.546325	-0.062593	85.426071	74.476570	120.427536	2.660576	0.000000	-3.131582	0.000000	0.000000	0.000000	0.088892	0.053244	0.019182	0.000000	0.000000	3.000000	12.000000	0.000000
1439.349023	-0.046128	0.546325	-0.062593	85.420372	73.898308	119.819061	2.693583	0.000000	-3.129656	0.000000	0.000000	0.000000	0.088892	0.053244	0.019182	0.000000	0.000000	3.000000	12.000000	0.000000
1439.352356	-0.045937	0.546478	-0.062444	85.420372	73.898308	119.819061	2.693583	0.000000	-3.129656	0.000000	0.000000	0.000000	0.057449	0.046099	0.044739	0.000000	0.000000	3.000000	12.000000	0.000000
1439.355690	-0.045937	0.546478	-0.062444	85.420372	73.898308	119.819061	2.693583	0.000000	-3.129656	0.000000	0.000000	0.000000	0.057449	0.046099	0.044739	0.000000	0.000000	3.000000	12.000000	0.000000
1439.359023	-0.045937	0.546478	-0.062444	85.416359	73.595367	119.490967	2.703158	0.000000	-3.122200	0.000000	0.000000	0.000000	0.057449	0.046099	0.044739	0.000000	0.000000	3.000000	12.000000	0.000000
1439.362356	-0.045937	0.546478	-0.062444	85.416359	73.595367	119.490967	2.703158	0.000000	-3.122200	0.000000	0.000000	0.000000	0.057449	0.046099	0.044739	0.000000	0.000000	3.000000	12.000000	0.000000
1439.365690	-0.045808	0.546577	-0.062244	85.416359	73.595367	119.490967	2.703158	0.000000	-3.122200	0.000000	0.000000	0.000000	0.038610	0.029517	0.060104	0.000000	0.000000	3.000000	12.000000	0.000000
1439.369023	-0.045808	0.546577	-0.062244	85.413116	73.380920	119.259460	2.703158	0.000000	-3.122200	0.000000	0.000000	0.000000	0.038610	0.029517	0.060104	0.000000	0.000000	3.000000	12.000000	0.000000
1439.372356	-0.045808	0.546577	-0.062244	85.413116	73.380920	119.259460	2.703158	0.000000	-3.122200	0.000000	0.000000	0.000000	0.038610	0.029517	0.060104	0.000000	0.000000	3.000000	12.000000	0.000000
1439.375690	-0.045808	0.546577	-0.062244	85.413116	73.380920	119.259460	2.703158	0.000000	-3.122200	0.000000	0.000000	0.000000	0.038610	0.029517	0.060104	0.000000	0.000000	3.000000	12.000000	0.000000
1439.379023	-0.045680	0.546635	-0.061711	85.409439	73.239647	119.108635	2.709593	0.000000	-3.112182	0.000000	0.000000	0.000000	0.038557	0.017518	0.159661	0.000000	0.000000	3.000000	12.000000	0.000000
1439.382356	-0.045680	0.546635	-0.061711	85.409439	73.239647	119.108635	2.709593	0.000000	-3.112182	0.000000	0.000000	0.000000	0.038557	0.017518	0.159661	0.000000	0.000000	3.000000	12.000000	0.000000
1439.385690	-0.045680	0.546635	-0.061711	85.409439	73.239647	119.108635	2.709593	0.000000	-3.112182	0.000000	0.000000	0.000000	0.038557	0.017518	0.159661	0.000000	0.000000	3.000000	12.000000	0.000000
1439.389023	-0.045680	0.546635	-0.061711	85.406967	73.175278	119.034943	2.716019	0.000000	-3.085572	0.000000	0.000000	0.000000	0.038557	0.017518	0.159661	0.000000	0.000000	3.000000	12.000000	0.000000
1439.392356	-0.045637	0.546607	-0.061423	85.406967	73.175278	119.034943	2.716019	0.000000	-3.085572	0.000000	0.000000	0.000000	0.012863	-0.008483	0.086416	0.000000	0.000000	3.000000	12.000000	0.000000
1439.395690	-0.045637	0.546607	-0.061423	85.406967	73.175278	119.034943	2.716019	0.000000	-3.085572	0.000000	0.000000	0.000000	0.012863	-0.008483	0.086416	0.000000	0.000000	3.000000	12.000000	0.000000
1439.399023	-0.045637	0.546607	-0.061423	85.403427	73.147980	119.002960	2.718163	0.000000	-3.071170	0.000000	0.000000	0.000000	0.012863	-0.008483	0.086416	0.000000	0.000000	3.000000	12.000000	0.000000
1439.402356	-0.045637	0.546607	-0.061423	85.403427	73.147980	119.002960	2.718163	0.000000	-3.071170	0.000000	0.000000	0.000000	0.012863	-0.008483	0.086416	0.000000	0.000000	3.000000	12.000000	0.000000
1439.405690	-0.045616	0.546551	-0.061109	85.403427	73.147980	119.002960	2.718163	0.000000	-3.071170	0.000000	0.000000	0.000000	0.006258	-0.016871	0.094436	0.000000	0.000000	3.000000	12.000000	0.000000
1439.409023	-0.045616	0.546551	-0.061109	85.384842	73.169510	119.045250	2.718163	0.000000	-3.071170	0.000000	0.000000	0.000000	0.006258	-0.016871	0.094436	0.000000	0.000000	3.000000	12.000000	0.000000
1439.412356	-0.045616	0.546551	-0.061109	85.384842	73.169510	119.045250	2.718163	0.000000	-3.071170	0.000000	0.000000	0.000000	0.006258	-0.016871	0.094436	0.000000	0.000000	3.000000	12.000000	0.000000
1439.415690	-0.045616	0.546551	-0.061109	85.384842	73.169510	119.045250	2.718163	0.000000	-3.071170	0.000000	0.000000	0.000000	0.006258	-0.016871	0.094436	0.000000	0.000000	3.000000	12.000000	0.000000
1439.419023	-0.045681	0.546451	-0.060379	85.330750	73.069359	119.009613	2.719206	0.000000	-3.055430	0.000000	0.000000	0.000000	-0.019471	-0.029837	0.218793	0.000000	0.000000	3.000000	12.000000	0.000000
1439.422356	-0.045681	0.546451	-0.060379	85.330750	73.069359	119.009613	2.719206	0.000000	-3.055430	0.000000	0.000000	0.000000	-0.019471	-0.029837	0.218793	0.000000	0.000000	3.000000	12.000000	0.000000
1439.425690	-0.045681	0.546451	-0.060379	85.330750	73.069359	119.009613	2.719206	0.000000	-3.055430	0.000000	0.000000	0.000000	-0.019471	-0.029837	0.218793	0.000000	0.000000	3.000000	12.000000	0.000000
1439.429023	-0.045681	0.546451	-0.060379	85.236588	72.934723	118.988007	2.715961	0.000000	-3.018965	0.000000	0.000000	0.000000	-0.019471	-0.029837	0.218793	0.000000	0.000000	3.000000	12.000000	0.000000
1439.432356	-0.045741	0.546465	-0.059859	85.236588	72.934723	118.988007	2.715961	0.000000	-3.018965	0.000000	0.000000	0.000000	-0.017951	0.004108	0.155941	0.000000	0.000000	3.000000	12.000000	0.000000
1439.435690	-0.045741	0.546465	-0.059859	85.236588	72.934723	118.988007	2.715961	0.000000	-3.018965	0.000000	0.000000	0.000000	-0.017951	0.004108	0.155941	0.000000	0.000000	3.000000	12.000000	0.000000
1439.439023	-0.045810	0.546498	-0.059253	85.113403	72.721321	118.921516	2.712969	0.000000	-2.992975	0.000000	0.000000	0.000000	-0.020937	0.009846	0.181876	0.000000	0.000000	3.000000	12.000000	0.000000
1439.442356	-0.045810	0.546498	-0.059253	85.113403	72.721321	118.921516	2.712969	0.000000	-2.992975	0.000000	0.000000	0.000000	-0.020937	0.009846	0.181876	0.000000	0.000000	3.000000	12.000000	0.000000
1439.445690	-0.045810	0.546498	-0.059253	85.113403	72.721321	118.921516	2.712969	0.000000	-2.992975	0.000000	0.000000	0.000000	-0.020937	0.009846	0.181876	0.000000	0.000000	3.000000	12.000000	0.000000
1439.449023	-0.045810	0.546498	-0.059253	84.990936	72.478622	118.823738	2.709479	0.000000	-2.962662	0.000000	0.000000	0.000000	-0.020937	0.009846	0.181876	0.000000	0.000000	3.000000	12.000000	0.000000
1439.452356	-0.045888	0.546534	-0.058580	84.990936	72.478622	118.823738	2.709479	0.000000	-2.962662	0.000000	0.000000	0.000000	-0.023257	0.010815	0.202021	0.000000	0.000000	3.000000	12.000000	0.000000
1439.455690	-0.045888	0.546534	-0.058580	84.990936	72.478622	118.823738	2.709479	0.000000	-2.962662	0.000000	0.000000	0.000000	-0.023257	0.010815	0.202021	0.000000	0.000000	3.000000	12.000000	0.000000
1439.459023	-0.045989	0.546579	-0.057866	84.896500	72.179344	118.635841	2.705603	0.000000	-2.928992	0.000000	0.000000	0.000000	-0.030429	0.013584	0.214278	0.000000	0.000000	3.000000	12.000000	0.000000
1439.462356	-0.045989	0.546579	-0.057866	84.896500	72.179344	118.635841	2.705603	0.000000	-2.928992	0.000000	0.000000	0.000000	-0.030429	0.013584	0.214278	0.000000	0.000000	3.000000	12.000000	0.000000
1439.465690	-0.045989	0.546579	-0.057866	84.896500	72.179344	118.635841	2.705603	0.000000	-2.928992	0.000000	0.000000	0.000000	-0.030429	0.013584	0.214278	0.000000	0.000000	3.000000	12.000000	0.000000
1439.469023	-0.045989	0.546579	-0.057866	84.832970	71.825981	118.351227	2.700531	0.000000	-2.893279	0.000000	0.000000	0.000000	-0.030429	0.013584	0.214278	0.000000	0.000000	3.000000	12.000000	0.000000
1439.472356	-0.046077	0.546634	-0.057106	84.832970	71.825981	118.351227	2.700531	0.000000	-2.893279	0.000000	0.000000	0.000000	-0.026238	0.016363	0.227827	0.000000	0.000000	3.000000	12.000000	0.000000
1439.475690	-0.046077	0.546634	-0.057106	84.832970	71.825981	118.351227	2.700531	0.000000	-2.893279	0.000000	0.000000	0.000000	-0.026238	0.016363	0.227827	0.000000	0.000000	3.000000	12.000000	0.000000
1439.479023	-0.046181	0.546694	-0.056373	84.786736	71.484673	118.059578	2.696159	0.000000	-2.855308	0.000000	0.000000	0.000000	-0.031107	0.018074	0.219873	0.000000	0.000000	3.000000	12.000000	0.000000
1439.482356	-0.046181	0.546694	-0.056373	84.786736	71.484673	118.059578	2.696159	0.000000	-2.855308	0.000000	0.000000	0.000000	-0.031107	0.018074	0.219873	0.000000	0.000000	3.000000	12.000000	0.000000
1439.485690	-0.046181	0.546694	-0.056373	84.786736	71.484673	118.059578	2.696159	0.000000	-2.855308	0.000000	0.000000	0.000000	-0.031107	0.018074	0.219873	0.000000	0.000000	3.000000	12.000000	0.000000
1439.489023	-0.046181	0.546694	-0.056373	84.755325	71.203064	117.814697	2.690974	0.000000	-2.818662	0.000000	0.000000	0.000000	-0.031107	0.018074	0.219873	0.000000	0.000000	3.000000	12.000000	0.000000
1439.492356	-0.046322	0.546776	-0.055650	84.755325	71.203064	117.814697	2.690974	0.000000	-2.818662	0.000000	0.000000	0.000000	-0.042385	0.024551	0.217011	0.000000	0.000000	3.000000	12.000000	0.000000
1439.495690	-0.046322	0.546776	-0.055650	84.755325	71.203064	117.814697	2.690974	0.000000	-2.818662	0.000000	0.000000	0.000000	-0.042385	0.024551	0.217011	0.000000	0.000000	3.000000	12.000000	0.000000
1439.499023	-0.046474	0.546876	-0.055001	84.733704	71.231781	117.872192	2.683910	0.000000	-2.782494	0.000000	0.000000	0.000000	-0.045668	0.030084	0.194635	0.000000	0.000000	3.000000	12.000000	0.000000
1439.502356	-0.046474	0.546876	-0.055001	84.733704	71.231781	117.872192	2.683910	0.000000	-2.782494	0.000000	0.000000	0.000000	-0.045668	0.030084	0.194635	0.000000	0.000000	3.000000	12.000000	0.000000
1439.505690	-0.046474	0.546876	-0.055001	84.733704	71.231781	117.872192	2.683910	0.000000	-2.782494	0.000000	0.000000	0.000000	-0.045668	0.030084	0.194635	0.000000	0.000000	3.000000	12.000000	0.000000
1439.509023	-0.046474	0.546876	-0.055001	84.724815	72.075645	118.739563	2.676299	0.000000	-2.750055	0.000000	0.000000	0.000000	-0.045668	0.030084	0.194635	0.000000	0.000000	3.000000	12.000000	0.000000
1439.512356	-0.046678	0.546989	-0.054407	84.724815	72.075645	118.739563	2.676299	0.000000	-2.750055	0.000000	0.000000	0.000000	-0.061275	0.033809	0.178145	0.000000	0.000000	3.000000	12.000000	0.000000
1439.515690	-0.046678	0.546989	-0.054407	84.724815	72.075645	118.739563	2.676299	0.000000	-2.750055	0.000000	0.000000	0.000000	-0.061275	0.033809	0.178145	0.000000	0.000000	3.000000	12.000000	0.000000
1439.519023	-0.046916	0.547114	-0.053866	84.717285	73.654106	120.347977	2.666086	0.000000	-2.720364	0.000000	0.000000	0.000000	-0.071200	0.037513	0.162307	0.000000	0.000000	3.000000	12.000000	0.000000
1439.522356	-0.046916	0.547114	-0.053866	84.717285	73.654106	120.347977	2.666086	0.000000	-2.720364	0.000000	0.000000	0.000000	-0.071200	0.037513	0.162307	0.000000	0.000000	3.000000	12.000000	0.000000
1439.525690	-0.046916	0.547114	-0.053866	84.717285	73.654106	120.347977	2.666086	0.000000	-2.720364	0.000000	0.000000	0.000000	-0.071200	0.037513	0.162307	0.000000	0.000000	3.000000	12.000000	0.000000
1439.529023	-0.046916	0.547114	-0.053866	84.700020	75.468353	122.200676	2.654219	0.000000	-2.693313	0.000000	0.000000	0.000000	-0.071200	0.037513	0.162307	0.000000	0.000000	3.000000	12.000000	0.000000
1439.532356	-0.047171	0.547283	-0.053338	84.700020	75.468353	122.200676	2.654219	0.000000	-2.693313	0.000000	0.000000	0.000000	-0.076744	0.050828	0.158602	0.000000	0.000000	3.000000	12.000000	0.000000
1439.535690	-0.047171	0.547283	-0.053338	84.700020	75.468353	122.200676	2.654219	0.000000	-2.693313	0.000000	0.000000	0.000000	-0.076744	0.050828	0.158602	0.000000	0.000000	3.000000	12.000000	0.000000
1439.539023	-0.047429	0.547491	-0.052795	84.679764	77.185524	123.952690	2.641429	0.000000	-2.666879	0.000000	0.000000	0.000000	-0.077388	0.062302	0.162749	0.000000	0.000000	3.000000	12.000000	0.000000
1439.542356	-0.047429	0.547491	-0.052795	84.679764	77.185524	123.952690	2.641429	0.000000	-2.666879	0.000000	0.000000	0.000000	-0.077388	0.062302	0.162749	0.000000	0.000000	3.000000	12.000000	0.000000
1439.545690	-0.047429	0.547491	-0.052795	84.679764	77.185524	123.952690	2.641429	0.000000	-2.666879	0.000000	0.000000	0.000000	-0.077388	0.062302	0.162749	0.000000	0.000000	3.000000	12.000000	0.000000
1439.549023	-0.047429	0.547491	-0.052795	84.663879	78.525848	125.318031	2.628531	0.000000	-2.639754	0.000000	0.000000	0.000000	-0.077388	0.062302	0.162749	0.000000	0.000000	3.000000	12.000000	0.000000
1439.552356	-0.047690	0.547715	-0.052234	84.663879	78.525848	125.318031	2.628531	0.000000	-2.639754	0.000000	0.000000	0.000000	-0.078211	0.067148	0.168344	0.000000	0.000000	3.000000	12.000000	0.000000
1439.555690	-0.047690	0.547715	-0.052234	84.663879	78.525848	125.318031	2.628531	0.000000	-2.639754	0.000000	0.000000	0.000000	-0.078211	0.067148	0.168344	0.000000	0.000000	3.000000	12.000000	0.000000
1439.559023	-0.047946	0.547929	-0.051716	84.654411	79.497627	126.307724	2.615495	0.000000	-2.611697	0.000000	0.000000	0.000000	-0.076835	0.064310	0.155283	0.000000	0.000000	3.000000	12.000000	0.000000
1439.562356	-0.047946	0.547929	-0.051716	84.654411	79.497627	126.307724	2.615495	0.000000	-2.611697	0.000000	0.000000	0.000000	-0.076835	0.064310	0.155283	0.000000	0.000000	3.000000	12.000000	0.000000
1439.565690	-0.047946	0.547929	-0.051716	84.654411	79.497627	126.307724	2.615495	0.000000	-2.611697	0.000000	0.000000	0.000000	-0.076835	0.064310	0.155283	0.000000	0.000000	3.000000	12.000000	0.000000
1439.569023	-0.047946	0.547929	-0.051716	84.642952	80.456955	127.284698	2.602690	0.000000	-2.585816	0.000000	0.000000	0.000000	-0.076835	0.064310	0.155283	0.000000	0.000000	3.000000	12.000000	0.000000
1439.572356	-0.048203	0.548144	-0.051199	84.642952	80.456955	127.284698	2.602690	0.000000	-2.585816	0.000000	0.000000	0.000000	-0.076977	0.064388	0.155154	0.000000	0.000000	3.000000	12.000000	0.000000
1439.575690	-0.048203	0.548144	-0.051199	84.642952	80.456955	127.284698	2.602690	0.000000	-2.585816	0.000000	0.000000	0.000000	-0.076977	0.064388	0.155154	0.000000	0.000000	3.000000	12.000000	0.000000
1439.579023	-0.048473	0.548371	-0.050733	84.629761	81.525063	128.373260	2.589860	0.000000	-2.559957	0.000000	0.000000	0.000000	-0.081189	0.068259	0.139943	0.000000	0.000000	3.000000	12.000000	0.000000
1439.582356	-0.048473	0.548371	-0.050733	84.629761	81.525063	128.373260	2.589860	0.000000	-2.559957	0.000000	0.000000	0.000000	-0.081189	0.068259	0.139943	0.000000	0.000000	3.000000	12.000000	0.000000
1439.585690	-0.048473	0.548371	-0.050733	84.629761	81.525063	128.373260	2.589860	0.000000	-2.559957	0.000000	0.000000	0.000000	-0.081189	0.068259	0.139943	0.000000	0.000000	3.000000	12.000000	0.000000
1439.589023	-0.048473	0.548371	-0.050733	84.614464	82.570633	129.447159	2.576329	0.000000	-2.536633	0.000000	0.000000	0.000000	-0.081189	0.068259	0.139943	0.000000	0.000000	3.000000	12.000000	0.000000
1439.592356	-0.048794	0.548596	-0.050341	84.614464	82.570633	129.447159	2.576329	0.000000	-2.536633	0.000000	0.000000	0.000000	-0.096305	0.067334	0.117631	0.000000	0.000000	3.000000	12.000000	0.000000
1439.595690	-0.048794	0.548596	-0.050341	84.614464	82.570633	129.447159	2.576329	0.000000	-2.536633	0.000000	0.000000	0.000000	-0.096305	0.067334	0.117631	0.000000	0.000000	3.000000	12.000000	0.000000
1439.599023	-0.049190	0.548827	-0.049982	84.598076	83.718460	130.629761	2.560278	0.000000	-2.517028	0.000000	0.000000	0.000000	-0.118789	0.069316	0.107495	0.000000	0.000000	3.000000	12.000000	0.000000
1439.602356	-0.049190	0.548827	-0.049982	84.598076	83.718460	130.629761	2.560278	0.000000	-2.517028	0.000000	0.000000	0.000000	-0.118789	0.069316	0.107495	0.000000	0.000000	3.000000	12.000000	0.000000
1439.605690	-0.049190	0.548827	-0.049982	84.598076	83.718460	130.629761	2.560278	0.000000	-2.517028	0.000000	0.000000	0.000000	-0.118789	0.069316	0.107495	0.000000	0.000000	3.000000	12.000000	0.000000
1439.609023	-0.049190	0.548827	-0.049982	84.580368	84.645470	131.602036	2.540480	0.000000	-2.499112	0.000000	0.000000	0.000000	-0.118789	0.069316	0.107495	0.000000	0.000000	3.000000	12.000000	0.000000
1439.612356	-0.049620	0.549048	-0.049672	84.580368	84.645470	131.602036	2.540480	0.000000	-2.499112	0.000000	0.000000	0.000000	-0.129013	0.066494	0.093009	0.000000	0.000000	3.000000	12.000000	0.000000
1439.615690	-0.049620	0.549048	-0.049672	84.580368	84.645470	131.602036	2.540480	0.000000	-2.499112	0.000000	0.000000	0.000000	-0.129013	0.066494	0.093009	0.000000	0.000000	3.000000	12.000000	0.000000
1439.619023	-0.050112	0.549286	-0.049351	84.565414	85.276283	132.287903	2.518978	0.000000	-2.483611	0.000000	0.000000	0.000000	-0.147320	0.071349	0.096369	0.000000	0.000000	3.000000	12.000000	0.000000
1439.622356	-0.050112	0.549286	-0.049351	84.565414	85.276283	132.287903	2.518978	0.000000	-2.483611	0.000000	0.000000	0.000000	-0.147320	0.071349	0.096369	0.000000	0.000000	3.000000	12.000000	0.000000
1439.625690	-0.050112	0.549286	-0.049351	84.565414	85.276283	132.287903	2.518978	0.000000	-2.483611	0.000000	0.000000	0.000000	-0.147320	0.071349	0.096369	0.000000	0.000000	3.000000	12.000000	0.000000
1439.629023	-0.050112	0.549286	-0.049351	84.554466	85.578949	132.649414	2.494425	0.000000	-2.467549	0.000000	0.000000	0.000000	-0.147320	0.071349	0.096369	0.000000	0.000000	3.000000	12.000000	0.000000
1439.632356	-0.050626	0.549518	-0.049009	84.554466	85.578949	132.649414	2.494425	0.000000	-2.467549	0.000000	0.000000	0.000000	-0.154243	0.069546	0.102593	0.000000	0.000000	3.000000	12.000000	0.000000
1439.635690	-0.050626	0.549518	-0.049009	84.554466	85.578949	132.649414	2.494425	0.000000	-2.467549	0.000000	0.000000	0.000000	-0.154243	0.069546	0.102593	0.000000	0.000000	3.000000	12.000000	0.000000
1439.639023	-0.051182	0.549744	-0.048649	84.547050	85.603981	132.736969	2.468718	0.000000	-2.450450	0.000000	0.000000	0.000000	-0.167024	0.067699	0.108063	0.000000	0.000000	3.000000	12.000000	0.000000
1439.642356	-0.051182	0.549744	-0.048649	84.547050	85.603981	132.736969	2.468718	0.000000	-2.450450	0.000000	0.000000	0.000000	-0.167024	0.067699	0.108063	0.000000	0.000000	3.000000	12.000000	0.000000
1439.645690	-0.051182	0.549744	-0.048649	84.547050	85.603981	132.736969	2.468718	0.000000	-2.450450	0.000000	0.000000	0.000000	-0.167024	0.067699	0.108063	0.000000	0.000000	3.000000	12.000000	0.000000
1439.649023	-0.051182	0.549744	-0.048649	84.541199	85.524620	132.728729	2.440880	0.000000	-2.432440	0.000000	0.000000	0.000000	-0.167024	0.067699	0.108063	0.000000	0.000000	3.000000	12.000000	0.000000
1439.652356	-0.051767	0.549995	-0.048230	84.541199	85.524620	132.728729	2.440880	0.000000	-2.432440	0.000000	0.000000	0.000000	-0.175474	0.075513	0.125572	0.000000	0.000000	3.000000	12.000000	0.000000
1439.655690	-0.051767	0.549995	-0.048230	84.541199	85.524620	132.728729	2.440880	0.000000	-2.432440	0.000000	0.000000	0.000000	-0.175474	0.075513	0.125572	0.000000	0.000000	3.000000	12.000000	0.000000
1439.659023	-0.052412	0.550225	-0.047815	84.538002	85.241653	132.520218	2.411634	0.000000	-2.411511	0.000000	0.000000	0.000000	-0.193494	0.068847	0.124508	0.000000	0.000000	3.000000	12.000000	0.000000
1439.662356	-0.052412	0.550225	-0.047815	84.538002	85.241653	132.520218	2.411634	0.000000	-2.411511	0.000000	0.000000	0.000000	-0.193494	0.068847	0.124508	0.000000	0.000000	3.000000	12.000000	0.000000
1439.665690	-0.052412	0.550225	-0.047815	84.538002	85.241653	132.520218	2.411634	0.000000	-2.411511	0.000000	0.000000	0.000000	-0.193494	0.068847	0.124508	0.000000	0.000000	3.000000	12.000000	0.000000
1439.669023	-0.053102	0.550487	-0.047369	84.533699	85.022911	132.383743	2.379385	0.000000	-2.390760	0.000000	0.000000	0.000000	-0.207009	0.078611	0.133945	0.000000	0.000000	3.000000	12.000000	0.000000
1439.672356	-0.053102	0.550487	-0.047369	84.533699	85.022911	132.383743	2.379385	0.000000	-2.390760	0.000000	0.000000	0.000000	-0.207009	0.078611	0.133945	0.000000	0.000000	3.000000	12.000000	0.000000
1439.675690	-0.053102	0.550487	-0.047369	84.533699	85.022911	132.383743	2.379385	0.000000	-2.390760	0.000000	0.000000	0.000000	-0.207009	0.078611	0.133945	0.000000	0.000000	3.000000	12.000000	0.000000
1439.679023	-0.053838	0.550759	-0.046886	84.524315	85.093575	132.540176	2.344884	0.000000	-2.368436	0.000000	0.000000	0.000000	-0.220809	0.081633	0.144805	0.000000	0.000000	3.000000	12.000000	0.000000
1439.682356	-0.053838	0.550759	-0.046886	84.524315	85.093575	132.540176	2.344884	0.000000	-2.368436	0.000000	0.000000	0.000000	-0.220809	0.081633	0.144805	0.000000	0.000000	3.000000	12.000000	0.000000
1439.685690	-0.053838	0.550759	-0.046886	84.524315	85.093575	132.540176	2.344884	0.000000	-2.368436	0.000000	0.000000	0.000000	-0.220809	0.081633	0.144805	0.000000	0.000000	3.000000	12.000000	0.000000
1439.689023	-0.053838	0.550759	-0.046886	84.504494	85.740295	133.274765	2.308082	0.000000	-2.344301	0.000000	0.000000	0.000000	-0.220809	0.081633	0.144805	0.000000	0.000000	3.000000	12.000000	0.000000
1439.692356	-0.054616	0.551009	-0.046405	84.504494	85.740295	133.274765	2.308082	0.000000	-2.344301	0.000000	0.000000	0.000000	-0.233206	0.074949	0.144271	0.000000	0.000000	3.000000	12.000000	0.000000
1439.695690	-0.054616	0.551009	-0.046405	84.504494	85.740295	133.274765	2.308082	0.000000	-2.344301	0.000000	0.000000	0.000000	-0.233206	0.074949	0.144271	0.000000	0.000000	3.000000	12.000000	0.000000
1439.699023	-0.055400	0.551291	-0.045888	84.468735	86.855438	134.484909	2.269214	0.000000	-2.320256	0.000000	0.000000	0.000000	-0.235254	0.084750	0.155021	0.000000	0.000000	3.000000	12.000000	0.000000
1439.702356	-0.055400	0.551291	-0.045888	84.468735	86.855438	134.484909	2.269214	0.000000	-2.320256	0.000000	0.000000	0.000000	-0.235254	0.084750	0.155021	0.000000	0.000000	3.000000	12.000000	0.000000
1439.705690	-0.055400	0.551291	-0.045888	84.468735	86.855438	134.484909	2.269214	0.000000	-2.320256	0.000000	0.000000	0.000000	-0.235254	0.084750	0.155021	0.000000	0.000000	3.000000	12.000000	0.000000
1439.709023	-0.056192	0.551561	-0.045326	84.410828	88.257072	135.996063	2.230006	0.000000	-2.294420	0.000000	0.000000	0.000000	-0.237772	0.080979	0.168796	0.000000	0.000000	3.000000	12.000000	0.000000
1439.712356	-0.056192	0.551561	-0.045326	84.410828	88.257072	135.996063	2.230006	0.000000	-2.294420	0.000000	0.000000	0.000000	-0.237772	0.080979	0.168796	0.000000	0.000000	3.000000	12.000000	0.000000
1439.715690	-0.056192	0.551561	-0.045326	84.410828	88.257072	135.996063	2.230006	0.000000	-2.294420	0.000000	0.000000	0.000000	-0.237772	0.080979	0.168796	0.000000	0.000000	3.000000	12.000000	0.000000
1439.719023	-0.057015	0.551857	-0.044706	84.330467	89.800636	137.661057	2.190377	0.000000	-2.266287	0.000000	0.000000	0.000000	-0.246800	0.088874	0.185835	0.000000	0.000000	3.000000	12.000000	0.000000
1439.722356	-0.057015	0.551857	-0.044706	84.330467	89.800636	137.661057	2.190377	0.000000	-2.266287	0.000000	0.000000	0.000000	-0.246800	0.088874	0.185835	0.000000	0.000000	3.000000	12.000000	0.000000
1439.725690	-0.057015	0.551857	-0.044706	84.330467	89.800636	137.661057	2.190377	0.000000	-2.266287	0.000000	0.000000	0.000000	-0.246800	0.088874	0.185835	0.000000	0.000000	3.000000	12.000000	0.000000
1439.729023	-0.057826	0.552164	-0.044044	84.237854	91.298912	139.286499	2.149244	0.000000	-2.235315	0.000000	0.000000	0.000000	-0.243391	0.091941	0.198808	0.000000	0.000000	3.000000	12.000000	0.000000
1439.732356	-0.057826	0.552164	-0.044044	84.237854	91.298912	139.286499	2.149244	0.000000	-2.235315	0.000000	0.000000	0.000000	-0.243391	0.091941	0.198808	0.000000	0.000000	3.000000	12.000000	0.000000
1439.735690	-0.057826	0.552164	-0.044044	84.237854	91.298912	139.286499	2.149244	0.000000	-2.235315	0.000000	0.000000	0.000000	-0.243391	0.091941	0.198808	0.000000	0.000000	3.000000	12.000000	0.000000
1439.739023	-0.058666	0.552481	-0.043343	84.145126	92.755516	140.867432	2.108679	0.000000	-2.202180	0.000000	0.000000	0.000000	-0.251800	0.094990	0.210109	0.000000	0.000000	3.000000	12.000000	0.000000
1439.742356	-0.058666	0.552481	-0.043343	84.145126	92.755516	140.867432	2.108679	0.000000	-2.202180	0.000000	0.000000	0.000000	-0.251800	0.094990	0.210109	0.000000	0.000000	3.000000	12.000000	0.000000
1439.745690	-0.058666	0.552481	-0.043343	84.145126	92.755516	140.867432	2.108679	0.000000	-2.202180	0.000000	0.000000	0.000000	-0.251800	0.094990	0.210109	0.000000	0.000000	3.000000	12.000000	0.000000
1439.749023	-0.059493	0.552830	-0.042605	84.075996	94.059074	142.267029	2.066712	0.000000	-2.167162	0.000000	0.000000	0.000000	-0.248270	0.104923	0.221483	0.000000	0.000000	3.000000	12.000000	0.000000
1439.752356	-0.059493	0.552830	-0.042605	84.075996	94.059074	142.267029	2.066712	0.000000	-2.167162	0.000000	0.000000	0.000000	-0.248270	0.104923	0.221483	0.000000	0.000000	3.000000	12.000000	0.000000
1439.755690	-0.059493	0.552830	-0.042605	84.075996	94.059074	142.267029	2.066712	0.000000	-2.167162	0.000000	0.000000	0.000000	-0.248270	0.104923	0.221483	0.000000	0.000000	3.000000	12.000000	0.000000
1439.759023	-0.060327	0.553174	-0.041845	84.020699	95.216385	143.506927	2.025333	0.000000	-2.130248	0.000000	0.000000	0.000000	-0.250086	0.103084	0.227939	0.000000	0.000000	3.000000	12.000000	0.000000
1439.762356	-0.060327	0.553174	-0.041845	84.020699	95.216385	143.506927	2.025333	0.000000	-2.130248	0.000000	0.000000	0.000000	-0.250086	0.103084	0.227939	0.000000	0.000000	3.000000	12.000000	0.000000
1439.765690	-0.060327	0.553174	-0.041845	84.020699	95.216385	143.506927	2.025333	0.000000	-2.130248	0.000000	0.000000	0.000000	-0.250086	0.103084	0.227939	0.000000	0.000000	3.000000	12.000000	0.000000
1439.769023	-0.061143	0.553518	-0.041085	83.970032	96.167831	144.539307	1.983652	0.000000	-2.092258	0.000000	0.000000	0.000000	-0.244961	0.103232	0.228099	0.000000	0.000000	3.000000	12.000000	0.000000
1439.772356	-0.061143	0.553518	-0.041085	83.970032	96.167831	144.539307	1.983652	0.000000	-2.092258	0.000000	0.000000	0.000000	-0.244961	0.103232	0.228099	0.000000	0.000000	3.000000	12.000000	0.000000
1439.775690	-0.061143	0.553518	-0.041085	83.970032	96.167831	144.539307	1.983652	0.000000	-2.092258	0.000000	0.000000	0.000000	-0.244961	0.103232	0.228099	0.000000	0.000000	3.000000	12.000000	0.000000
1439.779023	-0.061944	0.553840	-0.040319	83.926971	96.881195	145.292114	1.942825	0.000000	-2.054241	0.000000	0.000000	0.000000	-0.240030	0.096463	0.229860	0.000000	0.000000	3.000000	12.000000	0.000000
1439.782356	-0.061944	0.553840	-0.040319	83.926971	96.881195	145.292114	1.942825	0.000000	-2.054241	0.000000	0.000000	0.000000	-0.240030	0.096463	0.229860	0.000000	0.000000	3.000000	12.000000	0.000000
1439.785690	-0.061944	0.553840	-0.040319	83.926971	96.881195	145.292114	1.942825	0.000000	-2.054241	0.000000	0.000000	0.000000	-0.240030	0.096463	0.229860	0.000000	0.000000	3.000000	12.000000	0.000000
1439.789023	-0.062736	0.554165	-0.039485	83.889870	97.430382	145.905884	1.902820	0.000000	-2.015932	0.000000	0.000000	0.000000	-0.237827	0.097533	0.249961	0.000000	0.000000	3.000000	12.000000	0.000000
1439.792356	-0.062736	0.554165	-0.039485	83.889870	97.430382	145.905884	1.902820	0.000000	-2.015932	0.000000	0.000000	0.000000	-0.237827	0.097533	0.249961	0.000000	0.000000	3.000000	12.000000	0.000000
1439.795690	-0.062736	0.554165	-0.039485	83.889870	97.430382	145.905884	1.902820	0.000000	-2.015932	0.000000	0.000000	0.000000	-0.237827	0.097533	0.249961	0.000000	0.000000	3.000000	12.000000	0.000000
1439.799023	-0.063566	0.554457	-0.038698	83.864357	97.746254	146.286224	1.863183	0.000000	-1.974271	0.000000	0.000000	0.000000	-0.248851	0.087752	0.236352	0.000000	0.000000	3.000000	12.000000	0.000000
1439.802356	-0.063566	0.554457	-0.038698	83.864357	97.746254	146.286224	1.863183	0.000000	-1.974271	0.000000	0.000000	0.000000	-0.248851	0.087752	0.236352	0.000000	0.000000	3.000000	12.000000	0.000000
1439.805690	-0.063566	0.554457	-0.038698	83.864357	97.746254	146.286224	1.863183	0.000000	-1.974271	0.000000	0.000000	0.000000	-0.248851	0.087752	0.236352	0.000000	0.000000	3.000000	12.000000	0.000000
1439.809023	-0.064385	0.554737	-0.037861	83.846107	97.846291	146.445343	1.821707	0.000000	-1.934879	0.000000	0.000000	0.000000	-0.245876	0.083815	0.250861	0.000000	0.000000	3.000000	12.000000	0.000000
1439.812356	-0.064385	0.554737	-0.037861	83.846107	97.846291	146.445343	1.821707	0.000000	-1.934879	0.000000	0.000000	0.000000	-0.245876	0.083815	0.250861	0.000000	0.000000	3.000000	12.000000	0.000000
1439.815690	-0.064385	0.554737	-0.037861	83.846107	97.846291	146.445343	1.821707	0.000000	-1.934879	0.000000	0.000000	0.000000	-0.245876	0.083815	0.250861	0.000000	0.000000	3.000000	12.000000	0.000000
1439.819023	-0.065228	0.555016	-0.037031	83.827400	97.995811	146.575226	1.780728	0.000000	-1.893069	0.000000	0.000000	0.000000	-0.252688	0.083831	0.249253	0.000000	0.000000	3.000000	12.000000	0.000000
1439.822356	-0.065228	0.555016	-0.037031	83.827400	97.995811	146.575226	1.780728	0.000000	-1.893069	0.000000	0.000000	0.000000	-0.252688	0.083831	0.249253	0.000000	0.000000	3.000000	12.000000	0.000000
1439.825690	-0.065228	0.555016	-0.037031	83.827400	97.995811	146.575226	1.780728	0.000000	-1.893069	0.000000	0.000000	0.000000	-0.252688	0.083831	0.249253	0.000000	0.000000	3.000000	12.000000	0.000000
1439.829023	-0.066097	0.555289	-0.036181	83.796097	98.379494	146.790985	1.738613	0.000000	-1.851527	0.000000	0.000000	0.000000	-0.260650	0.081869	0.254740	0.000000	0.000000	3.000000	12.000000	0.000000
1439.832356	-0.066097	0.555289	-0.036181	83.796097	98.379494	146.790985	1.738613	0.000000	-1.851527	0.000000	0.000000	0.000000	-0.260650	0.081869	0.254740	0.000000	0.000000	3.000000	12.000000	0.000000
1439.835690	-0.066097	0.555289	-0.036181	83.796097	98.379494	146.790985	1.738613	0.000000	-1.851527	0.000000	0.000000	0.000000	-0.260650	0.081869	0.254740	0.000000	0.000000	3.000000	12.000000	0.000000
1439.839023	-0.066987	0.555499	-0.035346	83.751129	99.035416	147.352142	1.695172	0.000000	-1.809070	0.000000	0.000000	0.000000	-0.267178	0.062905	0.250696	0.000000	0.000000	3.000000	12.000000	0.000000
1439.842356	-0.066987	0.555499	-0.035346	83.751129	99.035416	147.352142	1.695172	0.000000	-1.809070	0.000000	0.000000	0.000000	-0.267178	0.062905	0.250696	0.000000	0.000000	3.000000	12.000000	0.000000
1439.845690	-0.066987	0.555499	-0.035346	83.751129	99.035416	147.352142	1.695172	0.000000	-1.809070	0.000000	0.000000	0.000000	-0.267178	0.062905	0.250696	0.000000	0.000000	3.000000	12.000000	0.000000
1439.849023	-0.067841	0.555708	-0.034506	83.683762	100.073883	148.412704	1.650642	0.000000	-1.767288	0.000000	0.000000	0.000000	-0.256051	0.062840	0.251891	0.000000	0.000000	3.000000	12.000000	0.000000
1439.852356	-0.067841	0.555708	-0.034506	83.683762	100.073883	148.412704	1.650642	0.000000	-1.767288	0.000000	0.000000	0.000000	-0.256051	0.062840	0.251891	0.000000	0.000000	3.000000	12.000000	0.000000
1439.855690	-0.067841	0.555708	-0.034506	83.683762	100.073883	148.412704	1.650642	0.000000	-1.767288	0.000000	0.000000	0.000000	-0.256051	0.062840	0.251891	0.000000	0.000000	3.000000	12.000000	0.000000
1439.859023	-0.068672	0.555861	-0.033697	83.609169	101.219292	149.620529	1.607967	0.000000	-1.725306	0.000000	0.000000	0.000000	-0.249351	0.045781	0.242736	0.000000	0.000000	3.000000	12.000000	0.000000
1439.862356	-0.068672	0.555861	-0.033697	83.609169	101.219292	149.620529	1.607967	0.000000	-1.725306	0.000000	0.000000	0.000000	-0.249351	0.045781	0.242736	0.000000	0.000000	3.000000	12.000000	0.000000
1439.865690	-0.068672	0.555861	-0.033697	83.609169	101.219292	149.620529	1.607967	0.000000	-1.725306	0.000000	0.000000	0.000000	-0.249351	0.045781	0.242736	0.000000	0.000000	3.000000	12.000000	0.000000
1439.869023	-0.069470	0.555982	-0.032854	83.533829	102.312492	150.731262	1.566409	0.000000	-1.684850	0.000000	0.000000	0.000000	-0.239502	0.036553	0.252789	0.000000	0.000000	3.000000	12.000000	0.000000
[truncated: 8,812 more rows]
