# Supplementary material for: Haptic Guidance Needs to Be Intuitive Not Just Informative to Improve Human Motor Accuracy
Source: PLoS One. 2016 Mar 16;11(3):e0150912. doi: 10.1371/journal.pone.0150912 (PMC4794196; doi:10.1371/journal.pone.0150912)
Supplement: S2 Data — (ZIP) [file pone.0150912.s002.zip › Subject10/exp2_0013.txt]

Time	PosX	PosY	PosZ	RotX	RotY	RotZ	ForceX	ForceY	ForceZ	MomentX	MomentY	MomentZ	VelocityX	VelocityY	VelocityZ	CalibratedWeight	ButtonDown	Condition	Trial	Visual
1472.686422	0.001158	0.559767	0.248507	80.427986	104.346657	145.535477	-1.847310	0.000000	4.646230	0.000000	0.000000	0.000000	-0.000046	-0.033630	-0.028284	0.000000	1.000000	3.000000	13.000000	0.000000
1472.689756	0.001158	0.559767	0.248507	80.427986	104.346657	145.535477	-1.847310	0.000000	4.646230	0.000000	0.000000	0.000000	-0.000046	-0.033630	-0.028284	0.000000	1.000000	3.000000	13.000000	0.000000
1472.693089	0.001158	0.559767	0.248507	80.427986	104.346657	145.535477	-1.847310	0.000000	4.646230	0.000000	0.000000	0.000000	-0.000046	-0.033630	-0.028284	0.000000	1.000000	3.000000	13.000000	0.000000
1472.696422	0.000320	0.559766	0.249045	80.488281	103.122856	144.378036	-1.847917	0.000000	4.645987	0.000000	0.000000	0.000000	-0.251174	-0.000233	0.161348	0.000000	1.000000	3.000000	13.000000	0.000000
1472.699756	0.000320	0.559766	0.249045	80.488281	103.122856	144.378036	-1.847917	0.000000	4.645987	0.000000	0.000000	0.000000	0.000000	-0.000001	0.000000	0.000000	1.000000	3.000000	13.000000	0.000000
1472.703089	0.000320	0.559766	0.249045	80.488281	103.122856	144.378036	-1.847917	0.000000	4.645987	0.000000	0.000000	0.000000	0.000000	-0.000001	0.000000	0.000000	1.000000	3.000000	13.000000	0.000000
1472.706422	0.000320	0.559766	0.249045	80.540154	102.018349	143.342102	-1.857944	0.000000	4.641987	0.000000	0.000000	0.000000	0.000000	-0.000001	0.000000	0.000000	1.000000	3.000000	13.000000	0.000000
1472.709756	0.000320	0.559766	0.249045	80.540154	102.018349	143.342102	-1.857944	0.000000	4.641987	0.000000	0.000000	0.000000	0.000000	-0.000001	0.000000	0.000000	1.000000	3.000000	13.000000	0.000000
1472.713089	-0.000384	0.559649	0.249598	80.540154	102.018349	143.342102	-1.857944	0.000000	4.641987	0.000000	0.000000	0.000000	-0.211298	-0.035047	0.165935	0.000000	1.000000	3.000000	13.000000	0.000000
1472.716422	-0.000384	0.559649	0.249598	80.510963	101.014992	142.416260	-1.857944	0.000000	4.641987	0.000000	0.000000	0.000000	-0.211298	-0.035047	0.165935	0.000000	1.000000	3.000000	13.000000	0.000000
1472.719756	-0.000922	0.559388	0.250517	80.510963	101.014992	142.416260	-1.857944	0.000000	4.641987	0.000000	0.000000	0.000000	-0.161406	-0.078424	0.275716	0.000000	1.000000	3.000000	13.000000	0.000000
1472.723089	-0.000922	0.559388	0.250517	80.510963	101.014992	142.416260	-1.857944	0.000000	4.641987	0.000000	0.000000	0.000000	-0.161406	-0.078424	0.275716	0.000000	1.000000	3.000000	13.000000	0.000000
1472.726422	-0.000922	0.559388	0.250517	80.289162	99.889381	141.498627	-1.868361	0.000000	4.637804	0.000000	0.000000	0.000000	-0.161406	-0.078424	0.275716	0.000000	1.000000	3.000000	13.000000	0.000000
1472.729756	-0.001765	0.559203	0.251564	80.289162	99.889381	141.498627	-1.868361	0.000000	4.637804	0.000000	0.000000	0.000000	-0.252745	-0.055403	0.313886	0.000000	1.000000	3.000000	13.000000	0.000000
1472.733089	-0.001765	0.559203	0.251564	80.289162	99.889381	141.498627	-1.868361	0.000000	4.637804	0.000000	0.000000	0.000000	-0.252745	-0.055403	0.313886	0.000000	1.000000	3.000000	13.000000	0.000000
1472.736422	-0.001765	0.559203	0.251564	79.960701	98.760399	140.641449	-1.875033	0.000000	4.635111	0.000000	0.000000	0.000000	-0.252745	-0.055403	0.313886	0.000000	1.000000	3.000000	13.000000	0.000000
1472.739756	-0.002711	0.558910	0.252825	79.960701	98.760399	140.641449	-1.875033	0.000000	4.635111	0.000000	0.000000	0.000000	-0.284063	-0.087934	0.378443	0.000000	1.000000	3.000000	13.000000	0.000000
1472.743089	-0.002711	0.558910	0.252825	79.960701	98.760399	140.641449	-1.875033	0.000000	4.635111	0.000000	0.000000	0.000000	-0.284063	-0.087934	0.378443	0.000000	1.000000	3.000000	13.000000	0.000000
1472.746422	-0.002711	0.558910	0.252825	79.576118	97.827751	140.008865	-1.881905	0.000000	4.632325	0.000000	0.000000	0.000000	-0.284063	-0.087934	0.378443	0.000000	1.000000	3.000000	13.000000	0.000000
1472.749756	-0.003899	0.558615	0.254221	79.576118	97.827751	140.008865	-1.881905	0.000000	4.632325	0.000000	0.000000	0.000000	-0.356200	-0.088488	0.418823	0.000000	1.000000	3.000000	13.000000	0.000000
1472.753089	-0.003899	0.558615	0.254221	79.576118	97.827751	140.008865	-1.881905	0.000000	4.632325	0.000000	0.000000	0.000000	-0.356200	-0.088488	0.418823	0.000000	1.000000	3.000000	13.000000	0.000000
1472.756422	-0.003899	0.558615	0.254221	79.060493	98.505409	141.017090	-1.891592	0.000000	4.628378	0.000000	0.000000	0.000000	-0.356200	-0.088488	0.418823	0.000000	1.000000	3.000000	13.000000	0.000000
1472.759756	-0.005463	0.558274	0.255583	79.060493	98.505409	141.017090	-1.891592	0.000000	4.628378	0.000000	0.000000	0.000000	-0.469189	-0.102203	0.408674	0.000000	1.000000	3.000000	13.000000	0.000000
1472.763089	-0.005463	0.558274	0.255583	79.060493	98.505409	141.017090	-1.891592	0.000000	4.628378	0.000000	0.000000	0.000000	-0.469189	-0.102203	0.408674	0.000000	1.000000	3.000000	13.000000	0.000000
1472.766422	-0.005463	0.558274	0.255583	78.365089	101.338982	144.161041	-1.907189	0.000000	4.621973	0.000000	0.000000	0.000000	-0.469189	-0.102203	0.408674	0.000000	1.000000	3.000000	13.000000	0.000000
1472.769756	-0.007032	0.557836	0.256828	78.365089	101.338982	144.161041	-1.907189	0.000000	4.621973	0.000000	0.000000	0.000000	-0.470641	-0.131499	0.373269	0.000000	1.000000	3.000000	13.000000	0.000000
1472.773089	-0.007032	0.557836	0.256828	78.365089	101.338982	144.161041	-1.907189	0.000000	4.621973	0.000000	0.000000	0.000000	-0.470641	-0.131499	0.373269	0.000000	1.000000	3.000000	13.000000	0.000000
1472.776422	-0.007032	0.557836	0.256828	77.494926	104.596954	147.748062	-1.923384	0.000000	4.615257	0.000000	0.000000	0.000000	-0.470641	-0.131499	0.373269	0.000000	1.000000	3.000000	13.000000	0.000000
1472.779756	-0.008742	0.557360	0.258099	77.494926	104.596954	147.748062	-1.923384	0.000000	4.615257	0.000000	0.000000	0.000000	-0.513142	-0.142712	0.381467	0.000000	1.000000	3.000000	13.000000	0.000000
1472.783089	-0.008742	0.557360	0.258099	77.494926	104.596954	147.748062	-1.923384	0.000000	4.615257	0.000000	0.000000	0.000000	-0.513142	-0.142712	0.381467	0.000000	1.000000	3.000000	13.000000	0.000000
1472.786422	-0.008742	0.557360	0.258099	76.529564	107.235847	150.752487	-1.941326	0.000000	4.607738	0.000000	0.000000	0.000000	-0.513142	-0.142712	0.381467	0.000000	1.000000	3.000000	13.000000	0.000000
1472.789756	-0.010664	0.556851	0.259426	76.529564	107.235847	150.752487	-1.941326	0.000000	4.607738	0.000000	0.000000	0.000000	-0.576470	-0.152747	0.398029	0.000000	1.000000	3.000000	13.000000	0.000000
1472.793089	-0.010664	0.556851	0.259426	76.529564	107.235847	150.752487	-1.941326	0.000000	4.607738	0.000000	0.000000	0.000000	-0.576470	-0.152747	0.398029	0.000000	1.000000	3.000000	13.000000	0.000000
1472.796422	-0.010664	0.556851	0.259426	75.525101	109.297035	153.183228	-1.961821	0.000000	4.599050	0.000000	0.000000	0.000000	-0.576470	-0.152747	0.398029	0.000000	1.000000	3.000000	13.000000	0.000000
1472.799756	-0.012592	0.556278	0.260736	75.525101	109.297035	153.183228	-1.961821	0.000000	4.599050	0.000000	0.000000	0.000000	-0.578546	-0.171922	0.393180	0.000000	1.000000	3.000000	13.000000	0.000000
1472.803089	-0.012592	0.556278	0.260736	75.525101	109.297035	153.183228	-1.961821	0.000000	4.599050	0.000000	0.000000	0.000000	-0.578546	-0.171922	0.393180	0.000000	1.000000	3.000000	13.000000	0.000000
1472.806422	-0.012592	0.556278	0.260736	74.518074	110.898796	155.152481	-1.982199	0.000000	4.590303	0.000000	0.000000	0.000000	-0.578546	-0.171922	0.393180	0.000000	1.000000	3.000000	13.000000	0.000000
1472.809756	-0.014527	0.555676	0.261995	74.518074	110.898796	155.152481	-1.982199	0.000000	4.590303	0.000000	0.000000	0.000000	-0.580378	-0.180626	0.377696	0.000000	1.000000	3.000000	13.000000	0.000000
1472.813089	-0.014527	0.555676	0.261995	74.518074	110.898796	155.152481	-1.982199	0.000000	4.590303	0.000000	0.000000	0.000000	-0.580378	-0.180626	0.377696	0.000000	1.000000	3.000000	13.000000	0.000000
1472.816422	-0.014527	0.555676	0.261995	73.543602	112.192574	156.803116	-2.002680	0.000000	4.581406	0.000000	0.000000	0.000000	-0.580378	-0.180626	0.377696	0.000000	1.000000	3.000000	13.000000	0.000000
1472.819756	-0.016570	0.555045	0.263201	73.543602	112.192574	156.803116	-2.002680	0.000000	4.581406	0.000000	0.000000	0.000000	-0.612874	-0.189300	0.361575	0.000000	1.000000	3.000000	13.000000	0.000000
1472.823089	-0.016570	0.555045	0.263201	73.543602	112.192574	156.803116	-2.002680	0.000000	4.581406	0.000000	0.000000	0.000000	-0.612874	-0.189300	0.361575	0.000000	1.000000	3.000000	13.000000	0.000000
1472.826422	-0.016570	0.555045	0.263201	72.662941	113.384430	158.293732	-2.024765	0.000000	4.571687	0.000000	0.000000	0.000000	-0.612874	-0.189300	0.361575	0.000000	1.000000	3.000000	13.000000	0.000000
1472.829756	-0.018549	0.554460	0.264315	72.662941	113.384430	158.293732	-2.024765	0.000000	4.571687	0.000000	0.000000	0.000000	-0.593714	-0.175478	0.334437	0.000000	1.000000	3.000000	13.000000	0.000000
1472.833089	-0.018549	0.554460	0.264315	72.662941	113.384430	158.293732	-2.024765	0.000000	4.571687	0.000000	0.000000	0.000000	-0.593714	-0.175478	0.334437	0.000000	1.000000	3.000000	13.000000	0.000000
1472.836422	-0.018549	0.554460	0.264315	71.948090	114.594116	159.715698	-2.046175	0.000000	4.562145	0.000000	0.000000	0.000000	-0.593714	-0.175478	0.334437	0.000000	1.000000	3.000000	13.000000	0.000000
1472.839756	-0.020427	0.553914	0.265282	71.948090	114.594116	159.715698	-2.046175	0.000000	4.562145	0.000000	0.000000	0.000000	-0.563455	-0.163905	0.290059	0.000000	0.000000	3.000000	13.000000	0.000000
1472.843089	-0.020427	0.553914	0.265282	71.948090	114.594116	159.715698	-2.046175	0.000000	4.562145	0.000000	0.000000	0.000000	-0.563455	-0.163905	0.290059	0.000000	0.000000	3.000000	13.000000	0.000000
1472.846422	-0.020427	0.553914	0.265282	71.458549	115.579056	160.842453	-2.066794	0.000000	4.552841	0.000000	0.000000	0.000000	-0.563455	-0.163905	0.290059	0.000000	0.000000	3.000000	13.000000	0.000000
1472.849756	-0.022273	0.553393	0.266148	71.458549	115.579056	160.842453	-2.066794	0.000000	4.552841	0.000000	0.000000	0.000000	-0.553778	-0.156230	0.259758	0.000000	0.000000	3.000000	13.000000	0.000000
1472.853089	-0.022273	0.553393	0.266148	71.458549	115.579056	160.842453	-2.066794	0.000000	4.552841	0.000000	0.000000	0.000000	-0.553778	-0.156230	0.259758	0.000000	0.000000	3.000000	13.000000	0.000000
1472.856422	-0.022273	0.553393	0.266148	71.267334	115.736298	161.104828	-2.087337	0.000000	4.543460	0.000000	0.000000	0.000000	-0.553778	-0.156230	0.259758	0.000000	0.000000	3.000000	13.000000	0.000000
1472.859756	-0.024055	0.552954	0.267029	71.267334	115.736298	161.104828	-2.087337	0.000000	4.543460	0.000000	0.000000	0.000000	-0.534669	-0.131818	0.264207	0.000000	0.000000	3.000000	13.000000	0.000000
1472.863089	-0.024055	0.552954	0.267029	71.267334	115.736298	161.104828	-2.087337	0.000000	4.543460	0.000000	0.000000	0.000000	-0.534669	-0.131818	0.264207	0.000000	0.000000	3.000000	13.000000	0.000000
1472.866422	-0.024055	0.552954	0.267029	71.261116	115.278175	160.796814	-2.106635	0.000000	4.534544	0.000000	0.000000	0.000000	-0.534669	-0.131818	0.264207	0.000000	0.000000	3.000000	13.000000	0.000000
1472.869756	-0.025703	0.552509	0.267878	71.261116	115.278175	160.796814	-2.106635	0.000000	4.534544	0.000000	0.000000	0.000000	-0.494345	-0.133462	0.254828	0.000000	0.000000	3.000000	13.000000	0.000000
1472.873089	-0.025703	0.552509	0.267878	71.261116	115.278175	160.796814	-2.106635	0.000000	4.534544	0.000000	0.000000	0.000000	-0.494345	-0.133462	0.254828	0.000000	0.000000	3.000000	13.000000	0.000000
1472.876422	-0.025703	0.552509	0.267878	71.240738	114.723587	160.409531	-2.124036	0.000000	4.526419	0.000000	0.000000	0.000000	-0.494345	-0.133462	0.254828	0.000000	0.000000	3.000000	13.000000	0.000000
1472.879756	-0.027283	0.552055	0.268665	71.240738	114.723587	160.409531	-2.124036	0.000000	4.526419	0.000000	0.000000	0.000000	-0.474153	-0.136244	0.236124	0.000000	0.000000	3.000000	13.000000	0.000000
1472.883089	-0.027283	0.552055	0.268665	71.240738	114.723587	160.409531	-2.124036	0.000000	4.526419	0.000000	0.000000	0.000000	-0.474153	-0.136244	0.236124	0.000000	0.000000	3.000000	13.000000	0.000000
1472.886422	-0.027283	0.552055	0.268665	71.173439	114.162849	160.021133	-2.140716	0.000000	4.518554	0.000000	0.000000	0.000000	-0.474153	-0.136244	0.236124	0.000000	0.000000	3.000000	13.000000	0.000000
1472.889756	-0.028694	0.551617	0.269437	71.173439	114.162849	160.021133	-2.140716	0.000000	4.518554	0.000000	0.000000	0.000000	-0.423229	-0.131311	0.231409	0.000000	0.000000	3.000000	13.000000	0.000000
1472.893089	-0.028694	0.551617	0.269437	71.173439	114.162849	160.021133	-2.140716	0.000000	4.518554	0.000000	0.000000	0.000000	-0.423229	-0.131311	0.231409	0.000000	0.000000	3.000000	13.000000	0.000000
1472.896422	-0.028694	0.551617	0.269437	71.094055	113.696953	159.698288	-2.155001	0.000000	4.511759	0.000000	0.000000	0.000000	-0.423229	-0.131311	0.231409	0.000000	0.000000	3.000000	13.000000	0.000000
1472.899756	-0.030070	0.551250	0.270136	71.094055	113.696953	159.698288	-2.155001	0.000000	4.511759	0.000000	0.000000	0.000000	-0.412899	-0.110145	0.209717	0.000000	0.000000	3.000000	13.000000	0.000000
1472.903089	-0.030070	0.551250	0.270136	71.094055	113.696953	159.698288	-2.155001	0.000000	4.511759	0.000000	0.000000	0.000000	-0.412899	-0.110145	0.209717	0.000000	0.000000	3.000000	13.000000	0.000000
1472.906422	-0.030070	0.551250	0.270136	71.069595	113.447090	159.466385	-2.169145	0.000000	4.504976	0.000000	0.000000	0.000000	-0.412899	-0.110145	0.209717	0.000000	0.000000	3.000000	13.000000	0.000000
1472.909756	-0.031239	0.550892	0.270764	71.069595	113.447090	159.466385	-2.169145	0.000000	4.504976	0.000000	0.000000	0.000000	-0.350499	-0.107332	0.188346	0.000000	0.000000	3.000000	13.000000	0.000000
1472.913089	-0.031239	0.550892	0.270764	71.069595	113.447090	159.466385	-2.169145	0.000000	4.504976	0.000000	0.000000	0.000000	-0.350499	-0.107332	0.188346	0.000000	0.000000	3.000000	13.000000	0.000000
1472.916422	-0.031239	0.550892	0.270764	71.087791	113.317299	159.072723	-2.180820	0.000000	4.499336	0.000000	0.000000	0.000000	-0.350499	-0.107332	0.188346	0.000000	0.000000	3.000000	13.000000	0.000000
1472.919756	-0.032266	0.550580	0.271284	71.087791	113.317299	159.072723	-2.180820	0.000000	4.499336	0.000000	0.000000	0.000000	-0.308123	-0.093630	0.156081	0.000000	0.000000	3.000000	13.000000	0.000000
1472.923089	-0.032266	0.550580	0.271284	71.087791	113.317299	159.072723	-2.180820	0.000000	4.499336	0.000000	0.000000	0.000000	-0.308123	-0.093630	0.156081	0.000000	0.000000	3.000000	13.000000	0.000000
1472.926422	-0.032266	0.550580	0.271284	71.119637	113.245354	158.481491	-2.191210	0.000000	4.494285	0.000000	0.000000	0.000000	-0.308123	-0.093630	0.156081	0.000000	0.000000	3.000000	13.000000	0.000000
1472.929756	-0.033183	0.550328	0.271649	71.119637	113.245354	158.481491	-2.191210	0.000000	4.494285	0.000000	0.000000	0.000000	-0.275266	-0.075534	0.109674	0.000000	0.000000	3.000000	13.000000	0.000000
1472.933089	-0.033183	0.550328	0.271649	71.119637	113.245354	158.481491	-2.191210	0.000000	4.494285	0.000000	0.000000	0.000000	-0.275266	-0.075534	0.109674	0.000000	0.000000	3.000000	13.000000	0.000000
1472.936422	-0.033183	0.550328	0.271649	71.233604	113.342102	158.110611	-2.201077	0.000000	4.489461	0.000000	0.000000	0.000000	-0.275266	-0.075534	0.109674	0.000000	0.000000	3.000000	13.000000	0.000000
1472.939756	-0.033183	0.550328	0.271649	71.233604	113.342102	158.110611	-2.201077	0.000000	4.489461	0.000000	0.000000	0.000000	-0.275266	-0.075534	0.109674	0.000000	0.000000	3.000000	13.000000	0.000000
1472.943089	-0.033992	0.550061	0.271901	71.233604	113.342102	158.110611	-2.201077	0.000000	4.489461	0.000000	0.000000	0.000000	-0.242749	-0.080148	0.075392	0.000000	0.000000	3.000000	13.000000	0.000000
1472.946422	-0.033992	0.550061	0.271901	71.455673	113.519432	158.103012	-2.201077	0.000000	4.489461	0.000000	0.000000	0.000000	-0.242749	-0.080148	0.075392	0.000000	0.000000	3.000000	13.000000	0.000000
1472.949756	-0.034761	0.549858	0.272025	71.455673	113.519432	158.103012	-2.201077	0.000000	4.489461	0.000000	0.000000	0.000000	-0.230710	-0.060758	0.037257	0.000000	0.000000	3.000000	13.000000	0.000000
1472.953089	-0.034761	0.549858	0.272025	71.455673	113.519432	158.103012	-2.201077	0.000000	4.489461	0.000000	0.000000	0.000000	-0.230710	-0.060758	0.037257	0.000000	0.000000	3.000000	13.000000	0.000000
1472.956422	-0.034761	0.549858	0.272025	71.765366	113.617332	158.148514	-2.219569	0.000000	4.480347	0.000000	0.000000	0.000000	-0.230710	-0.060758	0.037257	0.000000	0.000000	3.000000	13.000000	0.000000
1472.959756	-0.034761	0.549858	0.272025	71.765366	113.617332	158.148514	-2.219569	0.000000	4.480347	0.000000	0.000000	0.000000	-0.230710	-0.060758	0.037257	0.000000	0.000000	3.000000	13.000000	0.000000
1472.963089	-0.035457	0.549645	0.272063	71.765366	113.617332	158.148514	-2.219569	0.000000	4.480347	0.000000	0.000000	0.000000	-0.208738	-0.064121	0.011555	0.000000	0.000000	3.000000	13.000000	0.000000
1472.966422	-0.035457	0.549645	0.272063	72.121384	113.513023	157.985413	-2.219569	0.000000	4.480347	0.000000	0.000000	0.000000	-0.208738	-0.064121	0.011555	0.000000	0.000000	3.000000	13.000000	0.000000
1472.969756	-0.036045	0.549460	0.272013	72.121384	113.513023	157.985413	-2.219569	0.000000	4.480347	0.000000	0.000000	0.000000	-0.176230	-0.055534	-0.015066	0.000000	0.000000	3.000000	13.000000	0.000000
1472.973089	-0.036045	0.549460	0.272013	72.121384	113.513023	157.985413	-2.219569	0.000000	4.480347	0.000000	0.000000	0.000000	-0.176230	-0.055534	-0.015066	0.000000	0.000000	3.000000	13.000000	0.000000
1472.976422	-0.036045	0.549460	0.272013	72.499146	113.170975	157.607712	-2.236569	0.000000	4.471885	0.000000	0.000000	0.000000	-0.176230	-0.055534	-0.015066	0.000000	0.000000	3.000000	13.000000	0.000000
1472.979756	-0.036045	0.549460	0.272013	72.499146	113.170975	157.607712	-2.236569	0.000000	4.471885	0.000000	0.000000	0.000000	-0.176230	-0.055534	-0.015066	0.000000	0.000000	3.000000	13.000000	0.000000
1472.983089	-0.036526	0.549289	0.271921	72.499146	113.170975	157.607712	-2.236569	0.000000	4.471885	0.000000	0.000000	0.000000	-0.144360	-0.051191	-0.027650	0.000000	0.000000	3.000000	13.000000	0.000000
1472.986422	-0.036526	0.549289	0.271921	72.882057	112.666550	157.068893	-2.236569	0.000000	4.471885	0.000000	0.000000	0.000000	-0.144360	-0.051191	-0.027650	0.000000	0.000000	3.000000	13.000000	0.000000
1472.989756	-0.036526	0.549289	0.271921	72.882057	112.666550	157.068893	-2.236569	0.000000	4.471885	0.000000	0.000000	0.000000	-0.144360	-0.051191	-0.027650	0.000000	0.000000	3.000000	13.000000	0.000000
1472.993089	-0.036526	0.549289	0.271921	72.882057	112.666550	157.068893	-2.236569	0.000000	4.471885	0.000000	0.000000	0.000000	-0.144360	-0.051191	-0.027650	0.000000	0.000000	3.000000	13.000000	0.000000
1472.996422	-0.037059	0.549157	0.271492	73.288681	112.124741	156.472870	-2.243498	0.000000	4.468413	0.000000	0.000000	0.000000	-0.160002	-0.039511	-0.128857	0.000000	0.000000	3.000000	13.000000	0.000000
1472.999756	-0.037059	0.549157	0.271492	73.288681	112.124741	156.472870	-2.243498	0.000000	4.468413	0.000000	0.000000	0.000000	0.000000	0.000007	-0.000003	0.000000	0.000000	3.000000	13.000000	0.000000
1473.003089	-0.037059	0.549157	0.271492	73.288681	112.124741	156.472870	-2.243498	0.000000	4.468413	0.000000	0.000000	0.000000	0.000000	0.000007	-0.000003	0.000000	0.000000	3.000000	13.000000	0.000000
1473.006422	-0.037059	0.549157	0.271492	73.761497	111.644882	155.891312	-2.253327	0.000000	4.463465	0.000000	0.000000	0.000000	0.000000	0.000007	-0.000003	0.000000	0.000000	3.000000	13.000000	0.000000
1473.009756	-0.037059	0.549157	0.271492	73.761497	111.644882	155.891312	-2.253327	0.000000	4.463465	0.000000	0.000000	0.000000	0.000000	0.000007	-0.000003	0.000000	0.000000	3.000000	13.000000	0.000000
1473.013089	-0.037042	0.549236	0.271153	73.761497	111.644882	155.891312	-2.253327	0.000000	4.463465	0.000000	0.000000	0.000000	0.005168	0.023610	-0.101636	0.000000	0.000000	3.000000	13.000000	0.000000
1473.016422	-0.037042	0.549236	0.271153	74.363365	111.245720	155.319595	-2.253327	0.000000	4.463465	0.000000	0.000000	0.000000	0.005168	0.023610	-0.101636	0.000000	0.000000	3.000000	13.000000	0.000000
1473.019756	-0.037042	0.549236	0.271153	74.363365	111.245720	155.319595	-2.253327	0.000000	4.463465	0.000000	0.000000	0.000000	0.005168	0.023610	-0.101636	0.000000	0.000000	3.000000	13.000000	0.000000
1473.023089	-0.037042	0.549236	0.271153	74.363365	111.245720	155.319595	-2.253327	0.000000	4.463465	0.000000	0.000000	0.000000	0.005168	0.023610	-0.101636	0.000000	0.000000	3.000000	13.000000	0.000000
1473.026422	-0.036403	0.549590	0.270149	75.085022	110.885414	154.719345	-2.255344	0.000000	4.462446	0.000000	0.000000	0.000000	0.191845	0.106372	-0.301024	0.000000	0.000000	3.000000	13.000000	0.000000
1473.029756	-0.036403	0.549590	0.270149	75.085022	110.885414	154.719345	-2.255344	0.000000	4.462446	0.000000	0.000000	0.000000	-0.000000	-0.000004	0.000001	0.000000	0.000000	3.000000	13.000000	0.000000
1473.033089	-0.036403	0.549590	0.270149	75.085022	110.885414	154.719345	-2.255344	0.000000	4.462446	0.000000	0.000000	0.000000	-0.000000	-0.000004	0.000001	0.000000	0.000000	3.000000	13.000000	0.000000
1473.036422	-0.036403	0.549590	0.270149	75.904587	110.531830	154.072098	-2.253602	0.000000	4.463326	0.000000	0.000000	0.000000	-0.000000	-0.000004	0.000001	0.000000	0.000000	3.000000	13.000000	0.000000
1473.039756	-0.036403	0.549590	0.270149	75.904587	110.531830	154.072098	-2.253602	0.000000	4.463326	0.000000	0.000000	0.000000	-0.000000	-0.000004	0.000001	0.000000	0.000000	3.000000	13.000000	0.000000
1473.043089	-0.035885	0.549866	0.269478	75.904587	110.531830	154.072098	-2.253602	0.000000	4.463326	0.000000	0.000000	0.000000	0.155315	0.082558	-0.201351	0.000000	0.000000	3.000000	13.000000	0.000000
1473.046422	-0.035885	0.549866	0.269478	76.750717	110.096664	153.321533	-2.253602	0.000000	4.463326	0.000000	0.000000	0.000000	0.155315	0.082558	-0.201351	0.000000	0.000000	3.000000	13.000000	0.000000
1473.049756	-0.035226	0.550190	0.268731	76.750717	110.096664	153.321533	-2.253602	0.000000	4.463326	0.000000	0.000000	0.000000	0.197603	0.097338	-0.224284	0.000000	0.000000	3.000000	13.000000	0.000000
1473.053089	-0.035226	0.550190	0.268731	76.750717	110.096664	153.321533	-2.253602	0.000000	4.463326	0.000000	0.000000	0.000000	0.197603	0.097338	-0.224284	0.000000	0.000000	3.000000	13.000000	0.000000
1473.056422	-0.035226	0.550190	0.268731	77.533325	109.456459	152.382126	-2.247507	0.000000	4.466398	0.000000	0.000000	0.000000	0.197603	0.097338	-0.224284	0.000000	0.000000	3.000000	13.000000	0.000000
1473.059756	-0.034425	0.550498	0.267869	77.533325	109.456459	152.382126	-2.247507	0.000000	4.466398	0.000000	0.000000	0.000000	0.240231	0.092460	-0.258515	0.000000	0.000000	3.000000	13.000000	0.000000
1473.063089	-0.034425	0.550498	0.267869	77.533325	109.456459	152.382126	-2.247507	0.000000	4.466398	0.000000	0.000000	0.000000	0.240231	0.092460	-0.258515	0.000000	0.000000	3.000000	13.000000	0.000000
1473.066422	-0.034425	0.550498	0.267869	78.214096	108.533134	151.198380	-2.242619	0.000000	4.468855	0.000000	0.000000	0.000000	0.240231	0.092460	-0.258515	0.000000	0.000000	3.000000	13.000000	0.000000
1473.069756	-0.033589	0.550798	0.266946	78.214096	108.533134	151.198380	-2.242619	0.000000	4.468855	0.000000	0.000000	0.000000	0.250848	0.089772	-0.276722	0.000000	0.000000	3.000000	13.000000	0.000000
1473.073089	-0.033589	0.550798	0.266946	78.214096	108.533134	151.198380	-2.242619	0.000000	4.468855	0.000000	0.000000	0.000000	0.250848	0.089772	-0.276722	0.000000	0.000000	3.000000	13.000000	0.000000
1473.076422	-0.033589	0.550798	0.266946	78.792046	107.334518	149.783920	-2.237622	0.000000	4.471358	0.000000	0.000000	0.000000	0.250848	0.089772	-0.276722	0.000000	0.000000	3.000000	13.000000	0.000000
1473.079756	-0.032684	0.551110	0.265977	78.792046	107.334518	149.783920	-2.237622	0.000000	4.471358	0.000000	0.000000	0.000000	0.271497	0.093593	-0.290880	0.000000	0.000000	3.000000	13.000000	0.000000
1473.083089	-0.032684	0.551110	0.265977	78.792046	107.334518	149.783920	-2.237622	0.000000	4.471358	0.000000	0.000000	0.000000	0.271497	0.093593	-0.290880	0.000000	0.000000	3.000000	13.000000	0.000000
1473.086422	-0.032684	0.551110	0.265977	79.279404	105.921051	148.187332	-2.231974	0.000000	4.474180	0.000000	0.000000	0.000000	0.271497	0.093593	-0.290880	0.000000	0.000000	3.000000	13.000000	0.000000
1473.089756	-0.031745	0.551333	0.264956	79.279404	105.921051	148.187332	-2.231974	0.000000	4.474180	0.000000	0.000000	0.000000	0.281762	0.067092	-0.306311	0.000000	0.000000	3.000000	13.000000	0.000000
1473.093089	-0.031745	0.551333	0.264956	79.279404	105.921051	148.187332	-2.231974	0.000000	4.474180	0.000000	0.000000	0.000000	0.281762	0.067092	-0.306311	0.000000	0.000000	3.000000	13.000000	0.000000
1473.096422	-0.031745	0.551333	0.264956	79.691399	104.532906	146.636307	-2.226156	0.000000	4.477078	0.000000	0.000000	0.000000	0.281762	0.067092	-0.306311	0.000000	0.000000	3.000000	13.000000	0.000000
1473.099756	-0.030807	0.551552	0.263901	79.691399	104.532906	146.636307	-2.226156	0.000000	4.477078	0.000000	0.000000	0.000000	0.281407	0.065534	-0.316418	0.000000	0.000000	3.000000	13.000000	0.000000
1473.103089	-0.030807	0.551552	0.263901	79.691399	104.532906	146.636307	-2.226156	0.000000	4.477078	0.000000	0.000000	0.000000	0.281407	0.065534	-0.316418	0.000000	0.000000	3.000000	13.000000	0.000000
1473.106422	-0.030807	0.551552	0.263901	80.000877	103.359932	145.333542	-2.220525	0.000000	4.479874	0.000000	0.000000	0.000000	0.281407	0.065534	-0.316418	0.000000	0.000000	3.000000	13.000000	0.000000
1473.109756	-0.030012	0.551641	0.262930	80.000877	103.359932	145.333542	-2.220525	0.000000	4.479874	0.000000	0.000000	0.000000	0.238465	0.026714	-0.291346	0.000000	0.000000	3.000000	13.000000	0.000000
1473.113089	-0.030012	0.551641	0.262930	80.000877	103.359932	145.333542	-2.220525	0.000000	4.479874	0.000000	0.000000	0.000000	0.238465	0.026714	-0.291346	0.000000	0.000000	3.000000	13.000000	0.000000
1473.116422	-0.030012	0.551641	0.262930	80.276314	102.115219	143.965942	-2.216234	0.000000	4.481998	0.000000	0.000000	0.000000	0.238465	0.026714	-0.291346	0.000000	0.000000	3.000000	13.000000	0.000000
1473.119756	-0.029040	0.551679	0.261739	80.276314	102.115219	143.965942	-2.216234	0.000000	4.481998	0.000000	0.000000	0.000000	0.291785	0.011645	-0.357170	0.000000	0.000000	3.000000	13.000000	0.000000
1473.123089	-0.029040	0.551679	0.261739	80.276314	102.115219	143.965942	-2.216234	0.000000	4.481998	0.000000	0.000000	0.000000	0.291785	0.011645	-0.357170	0.000000	0.000000	3.000000	13.000000	0.000000
1473.126422	-0.029040	0.551679	0.261739	80.400421	101.135689	142.929382	-2.210947	0.000000	4.484609	0.000000	0.000000	0.000000	0.291785	0.011645	-0.357170	0.000000	0.000000	3.000000	13.000000	0.000000
1473.129756	-0.028209	0.551647	0.260609	80.400421	101.135689	142.929382	-2.210947	0.000000	4.484609	0.000000	0.000000	0.000000	0.249176	-0.009847	-0.338972	0.000000	0.000000	3.000000	13.000000	0.000000
1473.133089	-0.028209	0.551647	0.260609	80.400421	101.135689	142.929382	-2.210947	0.000000	4.484609	0.000000	0.000000	0.000000	0.249176	-0.009847	-0.338972	0.000000	0.000000	3.000000	13.000000	0.000000
1473.136422	-0.028209	0.551647	0.260609	80.444115	100.463470	142.229538	-2.207158	0.000000	4.486475	0.000000	0.000000	0.000000	0.249176	-0.009847	-0.338972	0.000000	0.000000	3.000000	13.000000	0.000000
1473.139756	-0.027379	0.551587	0.259433	80.444115	100.463470	142.229538	-2.207158	0.000000	4.486475	0.000000	0.000000	0.000000	0.248951	-0.017756	-0.353040	0.000000	0.000000	3.000000	13.000000	0.000000
1473.143089	-0.027379	0.551587	0.259433	80.444115	100.463470	142.229538	-2.207158	0.000000	4.486475	0.000000	0.000000	0.000000	0.248951	-0.017756	-0.353040	0.000000	0.000000	3.000000	13.000000	0.000000
1473.146422	-0.027379	0.551587	0.259433	80.474472	100.156273	141.884659	-2.203662	0.000000	4.488193	0.000000	0.000000	0.000000	0.248951	-0.017756	-0.353040	0.000000	0.000000	3.000000	13.000000	0.000000
1473.149756	-0.026551	0.551484	0.258226	80.474472	100.156273	141.884659	-2.203662	0.000000	4.488193	0.000000	0.000000	0.000000	0.248489	-0.030908	-0.361879	0.000000	0.000000	3.000000	13.000000	0.000000
1473.153089	-0.026551	0.551484	0.258226	80.474472	100.156273	141.884659	-2.203662	0.000000	4.488193	0.000000	0.000000	0.000000	0.248489	-0.030908	-0.361879	0.000000	0.000000	3.000000	13.000000	0.000000
1473.156422	-0.026551	0.551484	0.258226	80.478821	100.236679	141.923569	-2.200355	0.000000	4.489815	0.000000	0.000000	0.000000	0.248489	-0.030908	-0.361879	0.000000	0.000000	3.000000	13.000000	0.000000
1473.159756	-0.025690	0.551338	0.256992	80.478821	100.236679	141.923569	-2.200355	0.000000	4.489815	0.000000	0.000000	0.000000	0.258170	-0.044046	-0.370427	0.000000	0.000000	3.000000	13.000000	0.000000
1473.163089	-0.025690	0.551338	0.256992	80.478821	100.236679	141.923569	-2.200355	0.000000	4.489815	0.000000	0.000000	0.000000	0.258170	-0.044046	-0.370427	0.000000	0.000000	3.000000	13.000000	0.000000
1473.166422	-0.025690	0.551338	0.256992	80.441383	100.672493	142.320145	-2.196754	0.000000	4.491578	0.000000	0.000000	0.000000	0.258170	-0.044046	-0.370427	0.000000	0.000000	3.000000	13.000000	0.000000
1473.169756	-0.024764	0.551186	0.255724	80.441383	100.672493	142.320145	-2.196754	0.000000	4.491578	0.000000	0.000000	0.000000	0.277978	-0.045414	-0.380297	0.000000	0.000000	3.000000	13.000000	0.000000
1473.173089	-0.024764	0.551186	0.255724	80.441383	100.672493	142.320145	-2.196754	0.000000	4.491578	0.000000	0.000000	0.000000	0.277978	-0.045414	-0.380297	0.000000	0.000000	3.000000	13.000000	0.000000
1473.176422	-0.024764	0.551186	0.255724	80.336395	101.315063	142.946777	-2.192406	0.000000	4.493702	0.000000	0.000000	0.000000	0.277978	-0.045414	-0.380297	0.000000	0.000000	3.000000	13.000000	0.000000
1473.179756	-0.023806	0.551013	0.254440	80.336395	101.315063	142.946777	-2.192406	0.000000	4.493702	0.000000	0.000000	0.000000	0.287329	-0.052016	-0.385291	0.000000	0.000000	3.000000	13.000000	0.000000
1473.183089	-0.023806	0.551013	0.254440	80.336395	101.315063	142.946777	-2.192406	0.000000	4.493702	0.000000	0.000000	0.000000	0.287329	-0.052016	-0.385291	0.000000	0.000000	3.000000	13.000000	0.000000
1473.186422	-0.023806	0.551013	0.254440	80.207466	101.979935	143.601471	-2.187678	0.000000	4.496005	0.000000	0.000000	0.000000	0.287329	-0.052016	-0.385291	0.000000	0.000000	3.000000	13.000000	0.000000
1473.189756	-0.022783	0.550817	0.253139	80.207466	101.979935	143.601471	-2.187678	0.000000	4.496005	0.000000	0.000000	0.000000	0.306722	-0.058611	-0.390052	0.000000	0.000000	3.000000	13.000000	0.000000
1473.193089	-0.022783	0.550817	0.253139	80.207466	101.979935	143.601471	-2.187678	0.000000	4.496005	0.000000	0.000000	0.000000	0.306722	-0.058611	-0.390052	0.000000	0.000000	3.000000	13.000000	0.000000
1473.196422	-0.022783	0.550817	0.253139	80.091011	102.656761	144.260330	-2.182076	0.000000	4.498727	0.000000	0.000000	0.000000	0.306722	-0.058611	-0.390052	0.000000	0.000000	3.000000	13.000000	0.000000
1473.199756	-0.021765	0.550604	0.251852	80.091011	102.656761	144.260330	-2.182076	0.000000	4.498727	0.000000	0.000000	0.000000	0.305506	-0.063954	-0.386307	0.000000	0.000000	3.000000	13.000000	0.000000
1473.203089	-0.021765	0.550604	0.251852	80.091011	102.656761	144.260330	-2.182076	0.000000	4.498727	0.000000	0.000000	0.000000	0.305506	-0.063954	-0.386307	0.000000	0.000000	3.000000	13.000000	0.000000
1473.206422	-0.021765	0.550604	0.251852	80.006050	103.396942	144.955017	-2.176376	0.000000	4.501487	0.000000	0.000000	0.000000	0.305506	-0.063954	-0.386307	0.000000	0.000000	3.000000	13.000000	0.000000
1473.209756	-0.020649	0.550408	0.250544	80.006050	103.396942	144.955017	-2.176376	0.000000	4.501487	0.000000	0.000000	0.000000	0.334859	-0.058861	-0.392439	0.000000	0.000000	3.000000	13.000000	0.000000
1473.213089	-0.020649	0.550408	0.250544	80.006050	103.396942	144.955017	-2.176376	0.000000	4.501487	0.000000	0.000000	0.000000	0.334859	-0.058861	-0.392439	0.000000	0.000000	3.000000	13.000000	0.000000
1473.216422	-0.020649	0.550408	0.250544	79.968948	104.153847	145.643204	-2.169323	0.000000	4.504890	0.000000	0.000000	0.000000	0.334859	-0.058861	-0.392439	0.000000	0.000000	3.000000	13.000000	0.000000
1473.219756	-0.019573	0.550245	0.249335	79.968948	104.153847	145.643204	-2.169323	0.000000	4.504890	0.000000	0.000000	0.000000	0.322744	-0.048921	-0.362650	0.000000	0.000000	3.000000	13.000000	0.000000
1473.223089	-0.019573	0.550245	0.249335	79.968948	104.153847	145.643204	-2.169323	0.000000	4.504890	0.000000	0.000000	0.000000	0.322744	-0.048921	-0.362650	0.000000	0.000000	3.000000	13.000000	0.000000
1473.226422	-0.019573	0.550245	0.249335	79.934227	105.012871	146.400681	-2.162074	0.000000	4.508374	0.000000	0.000000	0.000000	0.322744	-0.048921	-0.362650	0.000000	0.000000	3.000000	13.000000	0.000000
1473.229756	-0.018124	0.550079	0.247814	79.934227	105.012871	146.400681	-2.162074	0.000000	4.508374	0.000000	0.000000	0.000000	0.434617	-0.049784	-0.456108	0.000000	0.000000	3.000000	13.000000	0.000000
1473.233089	-0.018124	0.550079	0.247814	79.934227	105.012871	146.400681	-2.162074	0.000000	4.508374	0.000000	0.000000	0.000000	0.434617	-0.049784	-0.456108	0.000000	0.000000	3.000000	13.000000	0.000000
1473.236422	-0.018124	0.550079	0.247814	79.942299	105.301651	146.590149	-2.151413	0.000000	4.513472	0.000000	0.000000	0.000000	0.434617	-0.049784	-0.456108	0.000000	0.000000	3.000000	13.000000	0.000000
1473.239756	-0.016651	0.549984	0.246388	79.942299	105.301651	146.590149	-2.151413	0.000000	4.513472	0.000000	0.000000	0.000000	0.442108	-0.028438	-0.427838	0.000000	0.000000	3.000000	13.000000	0.000000
1473.243089	-0.016651	0.549984	0.246388	79.942299	105.301651	146.590149	-2.151413	0.000000	4.513472	0.000000	0.000000	0.000000	0.442108	-0.028438	-0.427838	0.000000	0.000000	3.000000	13.000000	0.000000
1473.246422	-0.016651	0.549984	0.246388	80.089325	104.364128	145.548553	-2.139540	0.000000	4.519112	0.000000	0.000000	0.000000	0.442108	-0.028438	-0.427838	0.000000	0.000000	3.000000	13.000000	0.000000
1473.249756	-0.015116	0.549906	0.244938	80.089325	104.364128	145.548553	-2.139540	0.000000	4.519112	0.000000	0.000000	0.000000	0.460484	-0.023591	-0.435131	0.000000	0.000000	3.000000	13.000000	0.000000
1473.253089	-0.015116	0.549906	0.244938	80.089325	104.364128	145.548553	-2.139540	0.000000	4.519112	0.000000	0.000000	0.000000	0.460484	-0.023591	-0.435131	0.000000	0.000000	3.000000	13.000000	0.000000
1473.256422	-0.015116	0.549906	0.244938	80.439491	102.153549	143.179016	-2.126730	0.000000	4.525154	0.000000	0.000000	0.000000	0.460484	-0.023591	-0.435131	0.000000	0.000000	3.000000	13.000000	0.000000
1473.259756	-0.013620	0.549847	0.243492	80.439491	102.153549	143.179016	-2.126730	0.000000	4.525154	0.000000	0.000000	0.000000	0.448574	-0.017565	-0.433755	0.000000	0.000000	3.000000	13.000000	0.000000
1473.263089	-0.013620	0.549847	0.243492	80.439491	102.153549	143.179016	-2.126730	0.000000	4.525154	0.000000	0.000000	0.000000	0.448574	-0.017565	-0.433755	0.000000	0.000000	3.000000	13.000000	0.000000
1473.266422	-0.013620	0.549847	0.243492	80.925133	99.086937	139.897415	-2.114288	0.000000	4.530980	0.000000	0.000000	0.000000	0.448574	-0.017565	-0.433755	0.000000	0.000000	3.000000	13.000000	0.000000
1473.269756	-0.012163	0.549741	0.241980	80.925133	99.086937	139.897415	-2.114288	0.000000	4.530980	0.000000	0.000000	0.000000	0.437110	-0.031866	-0.453608	0.000000	0.000000	3.000000	13.000000	0.000000
1473.273089	-0.012163	0.549741	0.241980	80.925133	99.086937	139.897415	-2.114288	0.000000	4.530980	0.000000	0.000000	0.000000	0.437110	-0.031866	-0.453608	0.000000	0.000000	3.000000	13.000000	0.000000
1473.276422	-0.012163	0.549741	0.241980	81.431107	95.691620	136.246124	-2.102713	0.000000	4.536364	0.000000	0.000000	0.000000	0.437110	-0.031866	-0.453608	0.000000	0.000000	3.000000	13.000000	0.000000
1473.279756	-0.010745	0.549629	0.240428	81.431107	95.691620	136.246124	-2.102713	0.000000	4.536364	0.000000	0.000000	0.000000	0.425474	-0.033455	-0.465612	0.000000	0.000000	3.000000	13.000000	0.000000
1473.283089	-0.010745	0.549629	0.240428	81.431107	95.691620	136.246124	-2.102713	0.000000	4.536364	0.000000	0.000000	0.000000	0.425474	-0.033455	-0.465612	0.000000	0.000000	3.000000	13.000000	0.000000
1473.286422	-0.010745	0.549629	0.240428	81.858253	91.986938	132.329559	-2.091841	0.000000	4.541388	0.000000	0.000000	0.000000	0.425474	-0.033455	-0.465612	0.000000	0.000000	3.000000	13.000000	0.000000
1473.289756	-0.009399	0.549492	0.238822	81.858253	91.986938	132.329559	-2.091841	0.000000	4.541388	0.000000	0.000000	0.000000	0.403981	-0.041362	-0.481772	0.000000	0.000000	3.000000	13.000000	0.000000
1473.293089	-0.009399	0.549492	0.238822	81.858253	91.986938	132.329559	-2.091841	0.000000	4.541388	0.000000	0.000000	0.000000	0.403981	-0.041362	-0.481772	0.000000	0.000000	3.000000	13.000000	0.000000
1473.296422	-0.009399	0.549492	0.238822	82.132935	88.163353	128.467468	-2.082306	0.000000	4.545767	0.000000	0.000000	0.000000	0.403981	-0.041362	-0.481772	0.000000	0.000000	3.000000	13.000000	0.000000
1473.299756	-0.008124	0.549357	0.237239	82.132935	88.163353	128.467468	-2.082306	0.000000	4.545767	0.000000	0.000000	0.000000	0.382269	-0.040432	-0.474840	0.000000	0.000000	3.000000	13.000000	0.000000
1473.303089	-0.008124	0.549357	0.237239	82.132935	88.163353	128.467468	-2.082306	0.000000	4.545767	0.000000	0.000000	0.000000	0.382269	-0.040432	-0.474840	0.000000	0.000000	3.000000	13.000000	0.000000
1473.306422	-0.008124	0.549357	0.237239	82.216583	84.893829	125.170761	-2.073597	0.000000	4.549747	0.000000	0.000000	0.000000	0.382269	-0.040432	-0.474840	0.000000	0.000000	3.000000	13.000000	0.000000
1473.309756	-0.007022	0.549242	0.235807	82.216583	84.893829	125.170761	-2.073597	0.000000	4.549747	0.000000	0.000000	0.000000	0.330743	-0.034390	-0.429698	0.000000	0.000000	3.000000	13.000000	0.000000
1473.313089	-0.007022	0.549242	0.235807	82.216583	84.893829	125.170761	-2.073597	0.000000	4.549747	0.000000	0.000000	0.000000	0.330743	-0.034390	-0.429698	0.000000	0.000000	3.000000	13.000000	0.000000
1473.316422	-0.007022	0.549242	0.235807	82.196762	81.218590	121.462051	-2.066405	0.000000	4.553018	0.000000	0.000000	0.000000	0.330743	-0.034390	-0.429698	0.000000	0.000000	3.000000	13.000000	0.000000
1473.319756	-0.005725	0.549097	0.234146	82.196762	81.218590	121.462051	-2.066405	0.000000	4.553018	0.000000	0.000000	0.000000	0.389050	-0.043565	-0.498202	0.000000	0.000000	3.000000	13.000000	0.000000
1473.323089	-0.005725	0.549097	0.234146	82.196762	81.218590	121.462051	-2.066405	0.000000	4.553018	0.000000	0.000000	0.000000	0.389050	-0.043565	-0.498202	0.000000	0.000000	3.000000	13.000000	0.000000
1473.326422	-0.005725	0.549097	0.234146	82.170372	78.553520	118.762810	-2.057637	0.000000	4.556987	0.000000	0.000000	0.000000	0.389050	-0.043565	-0.498202	0.000000	0.000000	3.000000	13.000000	0.000000
1473.329756	-0.004764	0.548943	0.232852	82.170372	78.553520	118.762810	-2.057637	0.000000	4.556987	0.000000	0.000000	0.000000	0.288212	-0.046148	-0.388178	0.000000	0.000000	3.000000	13.000000	0.000000
1473.333089	-0.004764	0.548943	0.232852	82.170372	78.553520	118.762810	-2.057637	0.000000	4.556987	0.000000	0.000000	0.000000	0.288212	-0.046148	-0.388178	0.000000	0.000000	3.000000	13.000000	0.000000
1473.336422	-0.004764	0.548943	0.232852	82.094437	75.768211	115.949768	-2.051511	0.000000	4.559748	0.000000	0.000000	0.000000	0.288212	-0.046148	-0.388178	0.000000	0.000000	3.000000	13.000000	0.000000
1473.339756	-0.003545	0.548742	0.231348	82.094437	75.768211	115.949768	-2.051511	0.000000	4.559748	0.000000	0.000000	0.000000	0.365932	-0.060274	-0.451209	0.000000	0.000000	3.000000	13.000000	0.000000
1473.343089	-0.003545	0.548742	0.231348	82.094437	75.768211	115.949768	-2.051511	0.000000	4.559748	0.000000	0.000000	0.000000	0.365932	-0.060274	-0.451209	0.000000	0.000000	3.000000	13.000000	0.000000
1473.346422	-0.003545	0.548742	0.231348	81.972900	73.908020	114.102051	-2.042598	0.000000	4.563747	0.000000	0.000000	0.000000	0.365932	-0.060274	-0.451209	0.000000	0.000000	3.000000	13.000000	0.000000
1473.349756	-0.002560	0.548584	0.230160	81.972900	73.908020	114.102051	-2.042598	0.000000	4.563747	0.000000	0.000000	0.000000	0.295499	-0.047567	-0.356583	0.000000	0.000000	3.000000	13.000000	0.000000
1473.353089	-0.002560	0.548584	0.230160	81.972900	73.908020	114.102051	-2.042598	0.000000	4.563747	0.000000	0.000000	0.000000	0.295499	-0.047567	-0.356583	0.000000	0.000000	3.000000	13.000000	0.000000
1473.356422	-0.002560	0.548584	0.230160	81.790871	72.215752	112.446587	-2.035106	0.000000	4.567093	0.000000	0.000000	0.000000	0.295499	-0.047567	-0.356583	0.000000	0.000000	3.000000	13.000000	0.000000
1473.359756	-0.001350	0.548320	0.228751	81.790871	72.215752	112.446587	-2.035106	0.000000	4.567093	0.000000	0.000000	0.000000	0.363012	-0.079214	-0.422682	0.000000	0.000000	3.000000	13.000000	0.000000
1473.363089	-0.001350	0.548320	0.228751	81.790871	72.215752	112.446587	-2.035106	0.000000	4.567093	0.000000	0.000000	0.000000	0.363012	-0.079214	-0.422682	0.000000	0.000000	3.000000	13.000000	0.000000
1473.366422	-0.001350	0.548320	0.228751	81.643044	71.572227	111.834030	-2.025394	0.000000	4.571409	0.000000	0.000000	0.000000	0.363012	-0.079214	-0.422682	0.000000	0.000000	3.000000	13.000000	0.000000
1473.369756	-0.000274	0.548110	0.227460	81.643044	71.572227	111.834030	-2.025394	0.000000	4.571409	0.000000	0.000000	0.000000	0.322517	-0.062896	-0.387077	0.000000	0.000000	3.000000	13.000000	0.000000
1473.373089	-0.000274	0.548110	0.227460	81.643044	71.572227	111.834030	-2.025394	0.000000	4.571409	0.000000	0.000000	0.000000	0.322517	-0.062896	-0.387077	0.000000	0.000000	3.000000	13.000000	0.000000
1473.376422	-0.000274	0.548110	0.227460	81.565788	72.103989	112.371490	-2.016927	0.000000	4.575151	0.000000	0.000000	0.000000	0.322517	-0.062896	-0.387077	0.000000	0.000000	3.000000	13.000000	0.000000
1473.379756	0.000667	0.547896	0.226282	81.565788	72.103989	112.371490	-2.016927	0.000000	4.575151	0.000000	0.000000	0.000000	0.282409	-0.064058	-0.353621	0.000000	0.000000	3.000000	13.000000	0.000000
1473.383089	0.000667	0.547896	0.226282	81.565788	72.103989	112.371490	-2.016927	0.000000	4.575151	0.000000	0.000000	0.000000	0.282409	-0.064058	-0.353621	0.000000	0.000000	3.000000	13.000000	0.000000
1473.386422	0.000667	0.547896	0.226282	81.533737	73.414795	113.657120	-2.009780	0.000000	4.578295	0.000000	0.000000	0.000000	0.282409	-0.064058	-0.353621	0.000000	0.000000	3.000000	13.000000	0.000000
1473.389756	0.001766	0.547656	0.224754	81.533737	73.414795	113.657120	-2.009780	0.000000	4.578295	0.000000	0.000000	0.000000	0.329748	-0.072132	-0.458426	0.000000	0.000000	3.000000	13.000000	0.000000
1473.393089	0.001766	0.547656	0.224754	81.533737	73.414795	113.657120	-2.009780	0.000000	4.578295	0.000000	0.000000	0.000000	0.329748	-0.072132	-0.458426	0.000000	0.000000	3.000000	13.000000	0.000000
1473.396422	0.001766	0.547656	0.224754	81.526688	74.375435	114.582977	-2.002456	0.000000	4.581503	0.000000	0.000000	0.000000	0.329748	-0.072132	-0.458426	0.000000	0.000000	3.000000	13.000000	0.000000
1473.399756	0.002635	0.547471	0.223496	81.526688	74.375435	114.582977	-2.002456	0.000000	4.581503	0.000000	0.000000	0.000000	0.260755	-0.055607	-0.377367	0.000000	0.000000	3.000000	13.000000	0.000000
1473.403089	0.002635	0.547471	0.223496	81.526688	74.375435	114.582977	-2.002456	0.000000	4.581503	0.000000	0.000000	0.000000	0.260755	-0.055607	-0.377367	0.000000	0.000000	3.000000	13.000000	0.000000
1473.406422	0.002635	0.547471	0.223496	81.509903	75.472099	115.648399	-1.996955	0.000000	4.583903	0.000000	0.000000	0.000000	0.260755	-0.055607	-0.377367	0.000000	0.000000	3.000000	13.000000	0.000000
1473.409756	0.003596	0.547266	0.221952	81.509903	75.472099	115.648399	-1.996955	0.000000	4.583903	0.000000	0.000000	0.000000	0.288364	-0.061245	-0.463104	0.000000	0.000000	3.000000	13.000000	0.000000
1473.413089	0.003596	0.547266	0.221952	81.509903	75.472099	115.648399	-1.996955	0.000000	4.583903	0.000000	0.000000	0.000000	0.288364	-0.061245	-0.463104	0.000000	0.000000	3.000000	13.000000	0.000000
1473.416422	0.003596	0.547266	0.221952	81.457642	76.500343	116.684784	-1.991939	0.000000	4.586085	0.000000	0.000000	0.000000	0.288364	-0.061245	-0.463104	0.000000	0.000000	3.000000	13.000000	0.000000
1473.419756	0.004425	0.547096	0.220516	81.457642	76.500343	116.684784	-1.991939	0.000000	4.586085	0.000000	0.000000	0.000000	0.248660	-0.051271	-0.430800	0.000000	0.000000	3.000000	13.000000	0.000000
1473.423089	0.004425	0.547096	0.220516	81.457642	76.500343	116.684784	-1.991939	0.000000	4.586085	0.000000	0.000000	0.000000	0.248660	-0.051271	-0.430800	0.000000	0.000000	3.000000	13.000000	0.000000
1473.426422	0.004425	0.547096	0.220516	81.381973	77.397896	117.604210	-1.988348	0.000000	4.587644	0.000000	0.000000	0.000000	0.248660	-0.051271	-0.430800	0.000000	0.000000	3.000000	13.000000	0.000000
1473.429756	0.005123	0.546946	0.219241	81.381973	77.397896	117.604210	-1.988348	0.000000	4.587644	0.000000	0.000000	0.000000	0.209441	-0.044902	-0.382504	0.000000	0.000000	3.000000	13.000000	0.000000
1473.433089	0.005123	0.546946	0.219241	81.381973	77.397896	117.604210	-1.988348	0.000000	4.587644	0.000000	0.000000	0.000000	0.209441	-0.044902	-0.382504	0.000000	0.000000	3.000000	13.000000	0.000000
1473.436422	0.005123	0.546946	0.219241	81.274071	78.408669	118.656845	-1.985784	0.000000	4.588754	0.000000	0.000000	0.000000	0.209441	-0.044902	-0.382504	0.000000	0.000000	3.000000	13.000000	0.000000
1473.439756	0.005850	0.546831	0.217806	81.274071	78.408669	118.656845	-1.985784	0.000000	4.588754	0.000000	0.000000	0.000000	0.217845	-0.034371	-0.430507	0.000000	0.000000	3.000000	13.000000	0.000000
1473.443089	0.005850	0.546831	0.217806	81.274071	78.408669	118.656845	-1.985784	0.000000	4.588754	0.000000	0.000000	0.000000	0.217845	-0.034371	-0.430507	0.000000	0.000000	3.000000	13.000000	0.000000
1473.446422	0.005850	0.546831	0.217806	81.159462	79.373894	119.669426	-1.983917	0.000000	4.589561	0.000000	0.000000	0.000000	0.217845	-0.034371	-0.430507	0.000000	0.000000	3.000000	13.000000	0.000000
1473.449756	0.006573	0.546700	0.216385	81.159462	79.373894	119.669426	-1.983917	0.000000	4.589561	0.000000	0.000000	0.000000	0.216952	-0.039462	-0.426150	0.000000	0.000000	3.000000	13.000000	0.000000
1473.453089	0.006573	0.546700	0.216385	81.159462	79.373894	119.669426	-1.983917	0.000000	4.589561	0.000000	0.000000	0.000000	0.216952	-0.039462	-0.426150	0.000000	0.000000	3.000000	13.000000	0.000000
1473.456422	0.006573	0.546700	0.216385	81.066910	80.362381	120.690239	-1.981967	0.000000	4.590404	0.000000	0.000000	0.000000	0.216952	-0.039462	-0.426150	0.000000	0.000000	3.000000	13.000000	0.000000
1473.459756	0.007291	0.546603	0.214804	81.066910	80.362381	120.690239	-1.981967	0.000000	4.590404	0.000000	0.000000	0.000000	0.215501	-0.029130	-0.474504	0.000000	0.000000	3.000000	13.000000	0.000000
1473.463089	0.007291	0.546603	0.214804	81.066910	80.362381	120.690239	-1.981967	0.000000	4.590404	0.000000	0.000000	0.000000	0.215501	-0.029130	-0.474504	0.000000	0.000000	3.000000	13.000000	0.000000
1473.466422	0.007291	0.546603	0.214804	81.049194	81.154449	121.466377	-1.981329	0.000000	4.590679	0.000000	0.000000	0.000000	0.215501	-0.029130	-0.474504	0.000000	0.000000	3.000000	13.000000	0.000000
1473.469756	0.007882	0.546503	0.213490	81.049194	81.154449	121.466377	-1.981329	0.000000	4.590679	0.000000	0.000000	0.000000	0.177219	-0.029792	-0.394189	0.000000	0.000000	3.000000	13.000000	0.000000
1473.473089	0.007882	0.546503	0.213490	81.049194	81.154449	121.466377	-1.981329	0.000000	4.590679	0.000000	0.000000	0.000000	0.177219	-0.029792	-0.394189	0.000000	0.000000	3.000000	13.000000	0.000000
1473.476422	0.007882	0.546503	0.213490	81.069061	81.994621	122.261810	-1.980900	0.000000	4.590864	0.000000	0.000000	0.000000	0.177219	-0.029792	-0.394189	0.000000	0.000000	3.000000	13.000000	0.000000
1473.479756	0.008468	0.546454	0.211996	81.069061	81.994621	122.261810	-1.980900	0.000000	4.590864	0.000000	0.000000	0.000000	0.175827	-0.014742	-0.448249	0.000000	0.000000	3.000000	13.000000	0.000000
1473.483089	0.008468	0.546454	0.211996	81.069061	81.994621	122.261810	-1.980900	0.000000	4.590864	0.000000	0.000000	0.000000	0.175827	-0.014742	-0.448249	0.000000	0.000000	3.000000	13.000000	0.000000
1473.486422	0.008468	0.546454	0.211996	81.090401	82.891716	123.118996	-1.981971	0.000000	4.590403	0.000000	0.000000	0.000000	0.175827	-0.014742	-0.448249	0.000000	0.000000	3.000000	13.000000	0.000000
1473.489756	0.009049	0.546423	0.210358	81.090401	82.891716	123.118996	-1.981971	0.000000	4.590403	0.000000	0.000000	0.000000	0.174441	-0.009511	-0.491183	0.000000	0.000000	3.000000	13.000000	0.000000
1473.493089	0.009049	0.546423	0.210358	81.090401	82.891716	123.118996	-1.981971	0.000000	4.590403	0.000000	0.000000	0.000000	0.174441	-0.009511	-0.491183	0.000000	0.000000	3.000000	13.000000	0.000000
1473.496422	0.009049	0.546423	0.210358	81.104034	83.682899	123.882629	-1.984277	0.000000	4.589406	0.000000	0.000000	0.000000	0.174441	-0.009511	-0.491183	0.000000	0.000000	3.000000	13.000000	0.000000
1473.499756	0.009440	0.546464	0.208863	81.104034	83.682899	123.882629	-1.984277	0.000000	4.589406	0.000000	0.000000	0.000000	0.117249	0.012490	-0.448745	0.000000	0.000000	3.000000	13.000000	0.000000
1473.503089	0.009440	0.546464	0.208863	81.104034	83.682899	123.882629	-1.984277	0.000000	4.589406	0.000000	0.000000	0.000000	0.117249	0.012490	-0.448745	0.000000	0.000000	3.000000	13.000000	0.000000
1473.506422	0.009440	0.546464	0.208863	81.100380	84.422997	124.619110	-1.989011	0.000000	4.587356	0.000000	0.000000	0.000000	0.117249	0.012490	-0.448745	0.000000	0.000000	3.000000	13.000000	0.000000
1473.509756	0.009703	0.546488	0.207384	81.100380	84.422997	124.619110	-1.989011	0.000000	4.587356	0.000000	0.000000	0.000000	0.078909	0.007260	-0.443589	0.000000	0.000000	3.000000	13.000000	0.000000
1473.513089	0.009703	0.546488	0.207384	81.100380	84.422997	124.619110	-1.989011	0.000000	4.587356	0.000000	0.000000	0.000000	0.078909	0.007260	-0.443589	0.000000	0.000000	3.000000	13.000000	0.000000
1473.516422	0.009703	0.546488	0.207384	81.021622	85.131508	125.381958	-1.996044	0.000000	4.584300	0.000000	0.000000	0.000000	0.078909	0.007260	-0.443589	0.000000	0.000000	3.000000	13.000000	0.000000
1473.519756	0.009871	0.546556	0.205966	81.021622	85.131508	125.381958	-1.996044	0.000000	4.584300	0.000000	0.000000	0.000000	0.050464	0.020416	-0.425511	0.000000	0.000000	3.000000	13.000000	0.000000
1473.523089	0.009871	0.546556	0.205966	81.021622	85.131508	125.381958	-1.996044	0.000000	4.584300	0.000000	0.000000	0.000000	0.050464	0.020416	-0.425511	0.000000	0.000000	3.000000	13.000000	0.000000
1473.526422	0.009871	0.546556	0.205966	80.861206	85.712059	126.078110	-2.004442	0.000000	4.580635	0.000000	0.000000	0.000000	0.050464	0.020416	-0.425511	0.000000	0.000000	3.000000	13.000000	0.000000
1473.529756	0.010010	0.546625	0.204699	80.861206	85.712059	126.078110	-2.004442	0.000000	4.580635	0.000000	0.000000	0.000000	0.041484	0.020686	-0.379986	0.000000	0.000000	3.000000	13.000000	0.000000
1473.533089	0.010010	0.546625	0.204699	80.861206	85.712059	126.078110	-2.004442	0.000000	4.580635	0.000000	0.000000	0.000000	0.041484	0.020686	-0.379986	0.000000	0.000000	3.000000	13.000000	0.000000
1473.536422	0.010010	0.546625	0.204699	80.624954	86.277939	126.808952	-2.012246	0.000000	4.577212	0.000000	0.000000	0.000000	0.041484	0.020686	-0.379986	0.000000	0.000000	3.000000	13.000000	0.000000
1473.539756	0.010208	0.546715	0.203322	80.624954	86.277939	126.808952	-2.012246	0.000000	4.577212	0.000000	0.000000	0.000000	0.059614	0.027024	-0.413024	0.000000	0.000000	3.000000	13.000000	0.000000
1473.543089	0.010208	0.546715	0.203322	80.624954	86.277939	126.808952	-2.012246	0.000000	4.577212	0.000000	0.000000	0.000000	0.059614	0.027024	-0.413024	0.000000	0.000000	3.000000	13.000000	0.000000
1473.546422	0.010208	0.546715	0.203322	80.361816	86.825157	127.538200	-2.019907	0.000000	4.573836	0.000000	0.000000	0.000000	0.059614	0.027024	-0.413024	0.000000	0.000000	3.000000	13.000000	0.000000
1473.549756	0.010469	0.546860	0.201951	80.361816	86.825157	127.538200	-2.019907	0.000000	4.573836	0.000000	0.000000	0.000000	0.078145	0.043474	-0.411355	0.000000	0.000000	3.000000	13.000000	0.000000
1473.553089	0.010469	0.546860	0.201951	80.361816	86.825157	127.538200	-2.019907	0.000000	4.573836	0.000000	0.000000	0.000000	0.078145	0.043474	-0.411355	0.000000	0.000000	3.000000	13.000000	0.000000
1473.556422	0.010469	0.546860	0.201951	80.120285	87.334038	128.207611	-2.026440	0.000000	4.570945	0.000000	0.000000	0.000000	0.078145	0.043474	-0.411355	0.000000	0.000000	3.000000	13.000000	0.000000
1473.559756	0.010759	0.546947	0.200567	80.120285	87.334038	128.207611	-2.026440	0.000000	4.570945	0.000000	0.000000	0.000000	0.087100	0.026079	-0.415327	0.000000	0.000000	3.000000	13.000000	0.000000
1473.563089	0.010759	0.546947	0.200567	80.120285	87.334038	128.207611	-2.026440	0.000000	4.570945	0.000000	0.000000	0.000000	0.087100	0.026079	-0.415327	0.000000	0.000000	3.000000	13.000000	0.000000
1473.566422	0.010759	0.546947	0.200567	79.957191	87.873390	128.842865	-2.032595	0.000000	4.568212	0.000000	0.000000	0.000000	0.087100	0.026079	-0.415327	0.000000	0.000000	3.000000	13.000000	0.000000
1473.569756	0.011141	0.547048	0.199158	79.957191	87.873390	128.842865	-2.032595	0.000000	4.568212	0.000000	0.000000	0.000000	0.114633	0.030294	-0.422603	0.000000	0.000000	3.000000	13.000000	0.000000
1473.573089	0.011141	0.547048	0.199158	79.957191	87.873390	128.842865	-2.032595	0.000000	4.568212	0.000000	0.000000	0.000000	0.114633	0.030294	-0.422603	0.000000	0.000000	3.000000	13.000000	0.000000
1473.576422	0.011141	0.547048	0.199158	79.894836	88.479630	129.469482	-2.037276	0.000000	4.566126	0.000000	0.000000	0.000000	0.114633	0.030294	-0.422603	0.000000	0.000000	3.000000	13.000000	0.000000
1473.579756	0.011583	0.547123	0.197696	79.894836	88.479630	129.469482	-2.037276	0.000000	4.566126	0.000000	0.000000	0.000000	0.132492	0.022323	-0.438568	0.000000	0.000000	3.000000	13.000000	0.000000
1473.583089	0.011583	0.547123	0.197696	79.894836	88.479630	129.469482	-2.037276	0.000000	4.566126	0.000000	0.000000	0.000000	0.132492	0.022323	-0.438568	0.000000	0.000000	3.000000	13.000000	0.000000
1473.586422	0.011583	0.547123	0.197696	79.902855	89.136894	130.092880	-2.041331	0.000000	4.564314	0.000000	0.000000	0.000000	0.132492	0.022323	-0.438568	0.000000	0.000000	3.000000	13.000000	0.000000
1473.589756	0.011991	0.547175	0.196216	79.902855	89.136894	130.092880	-2.041331	0.000000	4.564314	0.000000	0.000000	0.000000	0.122464	0.015772	-0.443885	0.000000	0.000000	3.000000	13.000000	0.000000
1473.593089	0.011991	0.547175	0.196216	79.902855	89.136894	130.092880	-2.041331	0.000000	4.564314	0.000000	0.000000	0.000000	0.122464	0.015772	-0.443885	0.000000	0.000000	3.000000	13.000000	0.000000
1473.596422	0.011991	0.547175	0.196216	79.905914	89.790001	130.717575	-2.046242	0.000000	4.562115	0.000000	0.000000	0.000000	0.122464	0.015772	-0.443885	0.000000	0.000000	3.000000	13.000000	0.000000
1473.599756	0.012397	0.547221	0.194699	79.905914	89.790001	130.717575	-2.046242	0.000000	4.562115	0.000000	0.000000	0.000000	0.121660	0.013880	-0.455279	0.000000	0.000000	3.000000	13.000000	0.000000
1473.603089	0.012397	0.547221	0.194699	79.905914	89.790001	130.717575	-2.046242	0.000000	4.562115	0.000000	0.000000	0.000000	0.121660	0.013880	-0.455279	0.000000	0.000000	3.000000	13.000000	0.000000
1473.606422	0.012397	0.547221	0.194699	79.906128	90.530167	131.432083	-2.051605	0.000000	4.559706	0.000000	0.000000	0.000000	0.121660	0.013880	-0.455279	0.000000	0.000000	3.000000	13.000000	0.000000
1473.609756	0.012797	0.547283	0.193035	79.906128	90.530167	131.432083	-2.051605	0.000000	4.559706	0.000000	0.000000	0.000000	0.120194	0.018315	-0.499206	0.000000	0.000000	3.000000	13.000000	0.000000
1473.613089	0.012797	0.547283	0.193035	79.906128	90.530167	131.432083	-2.051605	0.000000	4.559706	0.000000	0.000000	0.000000	0.120194	0.018315	-0.499206	0.000000	0.000000	3.000000	13.000000	0.000000
1473.616422	0.012797	0.547283	0.193035	79.904800	91.121414	132.003647	-2.058435	0.000000	4.556626	0.000000	0.000000	0.000000	0.120194	0.018315	-0.499206	0.000000	0.000000	3.000000	13.000000	0.000000
1473.619756	0.013109	0.547324	0.191634	79.904800	91.121414	132.003647	-2.058435	0.000000	4.556626	0.000000	0.000000	0.000000	0.093412	0.012547	-0.420106	0.000000	0.000000	3.000000	13.000000	0.000000
1473.623089	0.013109	0.547324	0.191634	79.904800	91.121414	132.003647	-2.058435	0.000000	4.556626	0.000000	0.000000	0.000000	0.093412	0.012547	-0.420106	0.000000	0.000000	3.000000	13.000000	0.000000
1473.626422	0.013109	0.547324	0.191634	79.892921	91.853706	132.717163	-2.064773	0.000000	4.553758	0.000000	0.000000	0.000000	0.093412	0.012547	-0.420106	0.000000	0.000000	3.000000	13.000000	0.000000
1473.629756	0.013505	0.547397	0.189942	79.892921	91.853706	132.717163	-2.064773	0.000000	4.553758	0.000000	0.000000	0.000000	0.118821	0.021784	-0.507592	0.000000	0.000000	3.000000	13.000000	0.000000
1473.633089	0.013505	0.547397	0.189942	79.892921	91.853706	132.717163	-2.064773	0.000000	4.553758	0.000000	0.000000	0.000000	0.118821	0.021784	-0.507592	0.000000	0.000000	3.000000	13.000000	0.000000
1473.636422	0.013505	0.547397	0.189942	79.863365	92.426888	133.292450	-2.072145	0.000000	4.550408	0.000000	0.000000	0.000000	0.118821	0.021784	-0.507592	0.000000	0.000000	3.000000	13.000000	0.000000
1473.639756	0.013905	0.547456	0.188548	79.863365	92.426888	133.292450	-2.072145	0.000000	4.550408	0.000000	0.000000	0.000000	0.120072	0.017619	-0.418301	0.000000	0.000000	3.000000	13.000000	0.000000
1473.643089	0.013905	0.547456	0.188548	79.863365	92.426888	133.292450	-2.072145	0.000000	4.550408	0.000000	0.000000	0.000000	0.120072	0.017619	-0.418301	0.000000	0.000000	3.000000	13.000000	0.000000
1473.646422	0.013905	0.547456	0.188548	79.832542	93.082840	133.927368	-2.076833	0.000000	4.548271	0.000000	0.000000	0.000000	0.120072	0.017619	-0.418301	0.000000	0.000000	3.000000	13.000000	0.000000
1473.649756	0.014452	0.547519	0.186934	79.832542	93.082840	133.927368	-2.076833	0.000000	4.548271	0.000000	0.000000	0.000000	0.163943	0.018994	-0.484288	0.000000	0.000000	3.000000	13.000000	0.000000
1473.653089	0.014452	0.547519	0.186934	79.832542	93.082840	133.927368	-2.076833	0.000000	4.548271	0.000000	0.000000	0.000000	0.163943	0.018994	-0.484288	0.000000	0.000000	3.000000	13.000000	0.000000
1473.656422	0.014452	0.547519	0.186934	79.827690	93.863007	134.653702	-2.080669	0.000000	4.546517	0.000000	0.000000	0.000000	0.163943	0.018994	-0.484288	0.000000	0.000000	3.000000	13.000000	0.000000
1473.659756	0.015174	0.547591	0.185132	79.827690	93.863007	134.653702	-2.080669	0.000000	4.546517	0.000000	0.000000	0.000000	0.216676	0.021574	-0.540607	0.000000	0.000000	3.000000	13.000000	0.000000
1473.663089	0.015174	0.547591	0.185132	79.827690	93.863007	134.653702	-2.080669	0.000000	4.546517	0.000000	0.000000	0.000000	0.216676	0.021574	-0.540607	0.000000	0.000000	3.000000	13.000000	0.000000
1473.666422	0.015174	0.547591	0.185132	79.824150	94.534477	135.273682	-2.082748	0.000000	4.545565	0.000000	0.000000	0.000000	0.216676	0.021574	-0.540607	0.000000	0.000000	3.000000	13.000000	0.000000
1473.669756	0.015807	0.547645	0.183596	79.824150	94.534477	135.273682	-2.082748	0.000000	4.545565	0.000000	0.000000	0.000000	0.189993	0.016214	-0.460761	0.000000	0.000000	3.000000	13.000000	0.000000
1473.673089	0.015807	0.547645	0.183596	79.824150	94.534477	135.273682	-2.082748	0.000000	4.545565	0.000000	0.000000	0.000000	0.189993	0.016214	-0.460761	0.000000	0.000000	3.000000	13.000000	0.000000
1473.676422	0.015807	0.547645	0.183596	79.818176	95.320663	135.999191	-2.084189	0.000000	4.544905	0.000000	0.000000	0.000000	0.189993	0.016214	-0.460761	0.000000	0.000000	3.000000	13.000000	0.000000
1473.679756	0.016553	0.547682	0.181823	79.818176	95.320663	135.999191	-2.084189	0.000000	4.544905	0.000000	0.000000	0.000000	0.223636	0.011238	-0.531910	0.000000	0.000000	3.000000	13.000000	0.000000
1473.683089	0.016553	0.547682	0.181823	79.818176	95.320663	135.999191	-2.084189	0.000000	4.544905	0.000000	0.000000	0.000000	0.223636	0.011238	-0.531910	0.000000	0.000000	3.000000	13.000000	0.000000
1473.686422	0.016553	0.547682	0.181823	79.813866	96.091614	136.709427	-2.085585	0.000000	4.544264	0.000000	0.000000	0.000000	0.223636	0.011238	-0.531910	0.000000	0.000000	3.000000	13.000000	0.000000
1473.689756	0.017293	0.547678	0.180014	79.813866	96.091614	136.709427	-2.085585	0.000000	4.544264	0.000000	0.000000	0.000000	0.222048	-0.001328	-0.542570	0.000000	0.000000	3.000000	13.000000	0.000000
1473.693089	0.017293	0.547678	0.180014	79.813866	96.091614	136.709427	-2.085585	0.000000	4.544264	0.000000	0.000000	0.000000	0.222048	-0.001328	-0.542570	0.000000	0.000000	3.000000	13.000000	0.000000
1473.696422	0.017293	0.547678	0.180014	79.829796	96.720764	137.273026	-2.087459	0.000000	4.543404	0.000000	0.000000	0.000000	0.222048	-0.001328	-0.542570	0.000000	0.000000	3.000000	13.000000	0.000000
1473.699756	0.017966	0.547642	0.178116	79.829796	96.720764	137.273026	-2.087459	0.000000	4.543404	0.000000	0.000000	0.000000	0.201854	-0.010918	-0.569371	0.000000	0.000000	3.000000	13.000000	0.000000
1473.703089	0.017966	0.547642	0.178116	79.829796	96.720764	137.273026	-2.087459	0.000000	4.543404	0.000000	0.000000	0.000000	0.201854	-0.010918	-0.569371	0.000000	0.000000	3.000000	13.000000	0.000000
1473.706422	0.017966	0.547642	0.178116	79.865738	97.024384	137.519318	-2.091650	0.000000	4.541475	0.000000	0.000000	0.000000	0.201854	-0.010918	-0.569371	0.000000	0.000000	3.000000	13.000000	0.000000
1473.709756	0.018574	0.547603	0.176214	79.865738	97.024384	137.519318	-2.091650	0.000000	4.541475	0.000000	0.000000	0.000000	0.182477	-0.011528	-0.570589	0.000000	0.000000	3.000000	13.000000	0.000000
1473.713089	0.018574	0.547603	0.176214	79.865738	97.024384	137.519318	-2.091650	0.000000	4.541475	0.000000	0.000000	0.000000	0.182477	-0.011528	-0.570589	0.000000	0.000000	3.000000	13.000000	0.000000
1473.716422	0.018574	0.547603	0.176214	79.905174	96.895584	137.362610	-2.097338	0.000000	4.538852	0.000000	0.000000	0.000000	0.182477	-0.011528	-0.570589	0.000000	0.000000	3.000000	13.000000	0.000000
1473.719756	0.019119	0.547568	0.174344	79.905174	96.895584	137.362610	-2.097338	0.000000	4.538852	0.000000	0.000000	0.000000	0.163580	-0.010615	-0.561120	0.000000	0.000000	3.000000	13.000000	0.000000
1473.723089	0.019119	0.547568	0.174344	79.905174	96.895584	137.362610	-2.097338	0.000000	4.538852	0.000000	0.000000	0.000000	0.163580	-0.010615	-0.561120	0.000000	0.000000	3.000000	13.000000	0.000000
1473.726422	0.019119	0.547568	0.174344	79.944489	96.351021	136.801483	-2.104174	0.000000	4.535686	0.000000	0.000000	0.000000	0.163580	-0.010615	-0.561120	0.000000	0.000000	3.000000	13.000000	0.000000
1473.729756	0.019630	0.547525	0.172434	79.944489	96.351021	136.801483	-2.104174	0.000000	4.535686	0.000000	0.000000	0.000000	0.153175	-0.012774	-0.573104	0.000000	0.000000	3.000000	13.000000	0.000000
1473.733089	0.019630	0.547525	0.172434	79.944489	96.351021	136.801483	-2.104174	0.000000	4.535686	0.000000	0.000000	0.000000	0.153175	-0.012774	-0.573104	0.000000	0.000000	3.000000	13.000000	0.000000
1473.736422	0.019630	0.547525	0.172434	79.994728	95.465202	135.909454	-2.112295	0.000000	4.531910	0.000000	0.000000	0.000000	0.153175	-0.012774	-0.573104	0.000000	0.000000	3.000000	13.000000	0.000000
1473.739756	0.020168	0.547505	0.170568	79.994728	95.465202	135.909454	-2.112295	0.000000	4.531910	0.000000	0.000000	0.000000	0.161526	-0.005958	-0.559754	0.000000	0.000000	3.000000	13.000000	0.000000
1473.743089	0.020168	0.547505	0.170568	79.994728	95.465202	135.909454	-2.112295	0.000000	4.531910	0.000000	0.000000	0.000000	0.161526	-0.005958	-0.559754	0.000000	0.000000	3.000000	13.000000	0.000000
1473.746422	0.020168	0.547505	0.170568	80.050133	94.350204	134.777817	-2.119517	0.000000	4.528537	0.000000	0.000000	0.000000	0.161526	-0.005958	-0.559754	0.000000	0.000000	3.000000	13.000000	0.000000
1473.749756	0.020734	0.547508	0.168747	80.050133	94.350204	134.777817	-2.119517	0.000000	4.528537	0.000000	0.000000	0.000000	0.169843	0.000876	-0.546304	0.000000	0.000000	3.000000	13.000000	0.000000
1473.753089	0.020734	0.547508	0.168747	80.050133	94.350204	134.777817	-2.119517	0.000000	4.528537	0.000000	0.000000	0.000000	0.169843	0.000876	-0.546304	0.000000	0.000000	3.000000	13.000000	0.000000
1473.756422	0.020734	0.547508	0.168747	80.100220	93.263649	133.675995	-2.125811	0.000000	4.525586	0.000000	0.000000	0.000000	0.169843	0.000876	-0.546304	0.000000	0.000000	3.000000	13.000000	0.000000
1473.759756	0.021356	0.547529	0.166934	80.100220	93.263649	133.675995	-2.125811	0.000000	4.525586	0.000000	0.000000	0.000000	0.186648	0.006134	-0.543778	0.000000	0.000000	3.000000	13.000000	0.000000
1473.763089	0.021356	0.547529	0.166934	80.100220	93.263649	133.675995	-2.125811	0.000000	4.525586	0.000000	0.000000	0.000000	0.186648	0.006134	-0.543778	0.000000	0.000000	3.000000	13.000000	0.000000
1473.766422	0.021356	0.547529	0.166934	80.142761	92.291046	132.685104	-2.130899	0.000000	4.523192	0.000000	0.000000	0.000000	0.186648	0.006134	-0.543778	0.000000	0.000000	3.000000	13.000000	0.000000
1473.769756	0.022007	0.547557	0.165187	80.142761	92.291046	132.685104	-2.130899	0.000000	4.523192	0.000000	0.000000	0.000000	0.195044	0.008588	-0.524076	0.000000	0.000000	3.000000	13.000000	0.000000
1473.773089	0.022007	0.547557	0.165187	80.142761	92.291046	132.685104	-2.130899	0.000000	4.523192	0.000000	0.000000	0.000000	0.195044	0.008588	-0.524076	0.000000	0.000000	3.000000	13.000000	0.000000
1473.776422	0.022007	0.547557	0.165187	80.178612	91.487976	131.858368	-2.134769	0.000000	4.521367	0.000000	0.000000	0.000000	0.195044	0.008588	-0.524076	0.000000	0.000000	3.000000	13.000000	0.000000
1473.779756	0.022654	0.547555	0.163477	80.178612	91.487976	131.858368	-2.134769	0.000000	4.521367	0.000000	0.000000	0.000000	0.194262	-0.000636	-0.513221	0.000000	0.000000	3.000000	13.000000	0.000000
1473.783089	0.022654	0.547555	0.163477	80.178612	91.487976	131.858368	-2.134769	0.000000	4.521367	0.000000	0.000000	0.000000	0.194262	-0.000636	-0.513221	0.000000	0.000000	3.000000	13.000000	0.000000
1473.786422	0.022654	0.547555	0.163477	80.208572	90.884750	131.361343	-2.138390	0.000000	4.519656	0.000000	0.000000	0.000000	0.194262	-0.000636	-0.513221	0.000000	0.000000	3.000000	13.000000	0.000000
1473.789756	0.023298	0.547537	0.161782	80.208572	90.884750	131.361343	-2.138390	0.000000	4.519656	0.000000	0.000000	0.000000	0.193289	-0.005485	-0.508427	0.000000	0.000000	3.000000	13.000000	0.000000
1473.793089	0.023298	0.547537	0.161782	80.208572	90.884750	131.361343	-2.138390	0.000000	4.519656	0.000000	0.000000	0.000000	0.193289	-0.005485	-0.508427	0.000000	0.000000	3.000000	13.000000	0.000000
1473.796422	0.023298	0.547537	0.161782	80.232635	90.512100	132.069550	-2.141984	0.000000	4.517953	0.000000	0.000000	0.000000	0.193289	-0.005485	-0.508427	0.000000	0.000000	3.000000	13.000000	0.000000
1473.799756	0.023910	0.547536	0.160099	80.232635	90.512100	132.069550	-2.141984	0.000000	4.517953	0.000000	0.000000	0.000000	0.183486	-0.000142	-0.504731	0.000000	0.000000	3.000000	13.000000	0.000000
1473.803089	0.023910	0.547536	0.160099	80.232635	90.512100	132.069550	-2.141984	0.000000	4.517953	0.000000	0.000000	0.000000	0.183486	-0.000142	-0.504731	0.000000	0.000000	3.000000	13.000000	0.000000
1473.806422	0.023910	0.547536	0.160099	80.257896	90.292992	133.446960	-2.146268	0.000000	4.515920	0.000000	0.000000	0.000000	0.183486	-0.000142	-0.504731	0.000000	0.000000	3.000000	13.000000	0.000000
1473.809756	0.024577	0.547607	0.158437	80.257896	90.292992	133.446960	-2.146268	0.000000	4.515920	0.000000	0.000000	0.000000	0.200198	0.021094	-0.498813	0.000000	0.000000	3.000000	13.000000	0.000000
1473.813089	0.024577	0.547607	0.158437	80.257896	90.292992	133.446960	-2.146268	0.000000	4.515920	0.000000	0.000000	0.000000	0.200198	0.021094	-0.498813	0.000000	0.000000	3.000000	13.000000	0.000000
1473.816422	0.024577	0.547607	0.158437	80.299126	90.392181	134.455276	-2.149124	0.000000	4.514561	0.000000	0.000000	0.000000	0.200198	0.021094	-0.498813	0.000000	0.000000	3.000000	13.000000	0.000000
1473.819756	0.025329	0.547728	0.156777	80.299126	90.392181	134.455276	-2.149124	0.000000	4.514561	0.000000	0.000000	0.000000	0.225344	0.036377	-0.497935	0.000000	0.000000	3.000000	13.000000	0.000000
1473.823089	0.025329	0.547728	0.156777	80.299126	90.392181	134.455276	-2.149124	0.000000	4.514561	0.000000	0.000000	0.000000	0.225344	0.036377	-0.497935	0.000000	0.000000	3.000000	13.000000	0.000000
1473.826422	0.025329	0.547728	0.156777	80.396637	90.779182	134.784836	-2.150039	0.000000	4.514126	0.000000	0.000000	0.000000	0.225344	0.036377	-0.497935	0.000000	0.000000	3.000000	13.000000	0.000000
1473.829756	0.026191	0.547861	0.155087	80.396637	90.779182	134.784836	-2.150039	0.000000	4.514126	0.000000	0.000000	0.000000	0.258605	0.039887	-0.506906	0.000000	0.000000	3.000000	13.000000	0.000000
1473.833089	0.026191	0.547861	0.155087	80.396637	90.779182	134.784836	-2.150039	0.000000	4.514126	0.000000	0.000000	0.000000	0.258605	0.039887	-0.506906	0.000000	0.000000	3.000000	13.000000	0.000000
1473.836422	0.026191	0.547861	0.155087	80.542915	91.323364	135.138596	-2.148681	0.000000	4.514772	0.000000	0.000000	0.000000	0.258605	0.039887	-0.506906	0.000000	0.000000	3.000000	13.000000	0.000000
1473.839756	0.027051	0.548088	0.153471	80.542915	91.323364	135.138596	-2.148681	0.000000	4.514772	0.000000	0.000000	0.000000	0.258080	0.068237	-0.484734	0.000000	0.000000	3.000000	13.000000	0.000000
1473.843089	0.027051	0.548088	0.153471	80.542915	91.323364	135.138596	-2.148681	0.000000	4.514772	0.000000	0.000000	0.000000	0.258080	0.068237	-0.484734	0.000000	0.000000	3.000000	13.000000	0.000000
1473.846422	0.027051	0.548088	0.153471	80.732079	91.828850	135.486908	-2.146491	0.000000	4.515814	0.000000	0.000000	0.000000	0.258080	0.068237	-0.484734	0.000000	0.000000	3.000000	13.000000	0.000000
1473.849756	0.027936	0.548299	0.151871	80.732079	91.828850	135.486908	-2.146491	0.000000	4.515814	0.000000	0.000000	0.000000	0.265540	0.063246	-0.480223	0.000000	0.000000	3.000000	13.000000	0.000000
1473.853089	0.027936	0.548299	0.151871	80.732079	91.828850	135.486908	-2.146491	0.000000	4.515814	0.000000	0.000000	0.000000	0.265540	0.063246	-0.480223	0.000000	0.000000	3.000000	13.000000	0.000000
1473.856422	0.027936	0.548299	0.151871	80.926758	92.100136	135.902328	-2.143476	0.000000	4.517246	0.000000	0.000000	0.000000	0.265540	0.063246	-0.480223	0.000000	0.000000	3.000000	13.000000	0.000000
1473.859756	0.028848	0.548551	0.150332	80.926758	92.100136	135.902328	-2.143476	0.000000	4.517246	0.000000	0.000000	0.000000	0.273634	0.075714	-0.461513	0.000000	0.000000	3.000000	13.000000	0.000000
1473.863089	0.028848	0.548551	0.150332	80.926758	92.100136	135.902328	-2.143476	0.000000	4.517246	0.000000	0.000000	0.000000	0.273634	0.075714	-0.461513	0.000000	0.000000	3.000000	13.000000	0.000000
1473.866422	0.028848	0.548551	0.150332	81.102425	92.047974	136.185898	-2.139005	0.000000	4.519364	0.000000	0.000000	0.000000	0.273634	0.075714	-0.461513	0.000000	0.000000	3.000000	13.000000	0.000000
1473.869756	0.029730	0.548779	0.148869	81.102425	92.047974	136.185898	-2.139005	0.000000	4.519364	0.000000	0.000000	0.000000	0.264645	0.068284	-0.438884	0.000000	0.000000	3.000000	13.000000	0.000000
1473.873089	0.029730	0.548779	0.148869	81.102425	92.047974	136.185898	-2.139005	0.000000	4.519364	0.000000	0.000000	0.000000	0.264645	0.068284	-0.438884	0.000000	0.000000	3.000000	13.000000	0.000000
1473.876422	0.029730	0.548779	0.148869	81.255943	92.013397	136.482803	-2.134296	0.000000	4.521590	0.000000	0.000000	0.000000	0.264645	0.068284	-0.438884	0.000000	0.000000	3.000000	13.000000	0.000000
1473.879756	0.030665	0.548971	0.147405	81.255943	92.013397	136.482803	-2.134296	0.000000	4.521590	0.000000	0.000000	0.000000	0.280549	0.057673	-0.439383	0.000000	0.000000	3.000000	13.000000	0.000000
1473.883089	0.030665	0.548971	0.147405	81.255943	92.013397	136.482803	-2.134296	0.000000	4.521590	0.000000	0.000000	0.000000	0.280549	0.057673	-0.439383	0.000000	0.000000	3.000000	13.000000	0.000000
1473.886422	0.030665	0.548971	0.147405	81.392433	92.103607	136.648285	-2.128174	0.000000	4.524476	0.000000	0.000000	0.000000	0.280549	0.057673	-0.439383	0.000000	0.000000	3.000000	13.000000	0.000000
1473.889756	0.031652	0.549175	0.145912	81.392433	92.103607	136.648285	-2.128174	0.000000	4.524476	0.000000	0.000000	0.000000	0.295925	0.061126	-0.447708	0.000000	0.000000	3.000000	13.000000	0.000000
1473.893089	0.031652	0.549175	0.145912	81.392433	92.103607	136.648285	-2.128174	0.000000	4.524476	0.000000	0.000000	0.000000	0.295925	0.061126	-0.447708	0.000000	0.000000	3.000000	13.000000	0.000000
1473.896422	0.031652	0.549175	0.145912	81.514992	92.284996	136.839752	-2.120943	0.000000	4.527869	0.000000	0.000000	0.000000	0.295925	0.061126	-0.447708	0.000000	0.000000	3.000000	13.000000	0.000000
1473.899756	0.032631	0.549371	0.144379	81.514992	92.284996	136.839752	-2.120943	0.000000	4.527869	0.000000	0.000000	0.000000	0.293741	0.058730	-0.459973	0.000000	0.000000	3.000000	13.000000	0.000000
1473.903089	0.032631	0.549371	0.144379	81.514992	92.284996	136.839752	-2.120943	0.000000	4.527869	0.000000	0.000000	0.000000	0.293741	0.058730	-0.459973	0.000000	0.000000	3.000000	13.000000	0.000000
1473.906422	0.032631	0.549371	0.144379	81.656441	92.385277	137.191833	-2.114225	0.000000	4.531010	0.000000	0.000000	0.000000	0.293741	0.058730	-0.459973	0.000000	0.000000	3.000000	13.000000	0.000000
1473.909756	0.033677	0.549563	0.142611	81.656441	92.385277	137.191833	-2.114225	0.000000	4.531010	0.000000	0.000000	0.000000	0.313940	0.057667	-0.530471	0.000000	0.000000	3.000000	13.000000	0.000000
1473.913089	0.033677	0.549563	0.142611	81.656441	92.385277	137.191833	-2.114225	0.000000	4.531010	0.000000	0.000000	0.000000	0.313940	0.057667	-0.530471	0.000000	0.000000	3.000000	13.000000	0.000000
1473.916422	0.033677	0.549563	0.142611	81.808868	92.200951	137.244904	-2.108444	0.000000	4.533704	0.000000	0.000000	0.000000	0.313940	0.057667	-0.530471	0.000000	0.000000	3.000000	13.000000	0.000000
1473.919756	0.034505	0.549727	0.141119	81.808868	92.200951	137.244904	-2.108444	0.000000	4.533704	0.000000	0.000000	0.000000	0.248409	0.049109	-0.447612	0.000000	0.000000	3.000000	13.000000	0.000000
1473.923089	0.034505	0.549727	0.141119	81.808868	92.200951	137.244904	-2.108444	0.000000	4.533704	0.000000	0.000000	0.000000	0.248409	0.049109	-0.447612	0.000000	0.000000	3.000000	13.000000	0.000000
1473.926422	0.034505	0.549727	0.141119	82.021324	91.569771	136.735184	-2.104898	0.000000	4.535350	0.000000	0.000000	0.000000	0.248409	0.049109	-0.447612	0.000000	0.000000	3.000000	13.000000	0.000000
1473.929756	0.035373	0.549906	0.139409	82.021324	91.569771	136.735184	-2.104898	0.000000	4.535350	0.000000	0.000000	0.000000	0.260278	0.053675	-0.512948	0.000000	0.000000	3.000000	13.000000	0.000000
1473.933089	0.035373	0.549906	0.139409	82.021324	91.569771	136.735184	-2.104898	0.000000	4.535350	0.000000	0.000000	0.000000	0.260278	0.053675	-0.512948	0.000000	0.000000	3.000000	13.000000	0.000000
1473.936422	0.035373	0.549906	0.139409	82.266068	90.370239	135.380524	-2.102916	0.000000	4.536270	0.000000	0.000000	0.000000	0.260278	0.053675	-0.512948	0.000000	0.000000	3.000000	13.000000	0.000000
1473.939756	0.036153	0.550055	0.137742	82.266068	90.370239	135.380524	-2.102916	0.000000	4.536270	0.000000	0.000000	0.000000	0.233941	0.044800	-0.500118	0.000000	0.000000	3.000000	13.000000	0.000000
1473.943089	0.036153	0.550055	0.137742	82.266068	90.370239	135.380524	-2.102916	0.000000	4.536270	0.000000	0.000000	0.000000	0.233941	0.044800	-0.500118	0.000000	0.000000	3.000000	13.000000	0.000000
1473.946422	0.036153	0.550055	0.137742	82.471024	88.621185	133.441879	-2.102726	0.000000	4.536358	0.000000	0.000000	0.000000	0.233941	0.044800	-0.500118	0.000000	0.000000	3.000000	13.000000	0.000000
1473.949756	0.036844	0.550221	0.136092	82.471024	88.621185	133.441879	-2.102726	0.000000	4.536358	0.000000	0.000000	0.000000	0.207387	0.049776	-0.494959	0.000000	0.000000	3.000000	13.000000	0.000000
1473.953089	0.036844	0.550221	0.136092	82.471024	88.621185	133.441879	-2.102726	0.000000	4.536358	0.000000	0.000000	0.000000	0.207387	0.049776	-0.494959	0.000000	0.000000	3.000000	13.000000	0.000000
1473.956422	0.036844	0.550221	0.136092	82.567497	86.664429	131.432541	-2.104742	0.000000	4.535423	0.000000	0.000000	0.000000	0.207387	0.049776	-0.494959	0.000000	0.000000	3.000000	13.000000	0.000000
1473.959756	0.037535	0.550344	0.134502	82.567497	86.664429	131.432541	-2.104742	0.000000	4.535423	0.000000	0.000000	0.000000	0.207239	0.037036	-0.477084	0.000000	0.000000	3.000000	13.000000	0.000000
1473.963089	0.037535	0.550344	0.134502	82.567497	86.664429	131.432541	-2.104742	0.000000	4.535423	0.000000	0.000000	0.000000	0.207239	0.037036	-0.477084	0.000000	0.000000	3.000000	13.000000	0.000000
1473.966422	0.037535	0.550344	0.134502	82.564339	84.765083	129.574173	-2.106051	0.000000	4.534815	0.000000	0.000000	0.000000	0.207239	0.037036	-0.477084	0.000000	0.000000	3.000000	13.000000	0.000000
1473.969756	0.038169	0.550491	0.132965	82.564339	84.765083	129.574173	-2.106051	0.000000	4.534815	0.000000	0.000000	0.000000	0.190164	0.043857	-0.461077	0.000000	0.000000	3.000000	13.000000	0.000000
1473.973089	0.038169	0.550491	0.132965	82.564339	84.765083	129.574173	-2.106051	0.000000	4.534815	0.000000	0.000000	0.000000	0.190164	0.043857	-0.461077	0.000000	0.000000	3.000000	13.000000	0.000000
1473.976422	0.038169	0.550491	0.132965	82.561043	83.192841	127.966385	-2.108291	0.000000	4.533774	0.000000	0.000000	0.000000	0.190164	0.043857	-0.461077	0.000000	0.000000	3.000000	13.000000	0.000000
1473.979756	0.038856	0.550654	0.131437	82.561043	83.192841	127.966385	-2.108291	0.000000	4.533774	0.000000	0.000000	0.000000	0.206075	0.048884	-0.458319	0.000000	0.000000	3.000000	13.000000	0.000000
1473.983089	0.038856	0.550654	0.131437	82.561043	83.192841	127.966385	-2.108291	0.000000	4.533774	0.000000	0.000000	0.000000	0.206075	0.048884	-0.458319	0.000000	0.000000	3.000000	13.000000	0.000000
1473.986422	0.038856	0.550654	0.131437	82.556686	81.909050	126.626587	-2.108958	0.000000	4.533463	0.000000	0.000000	0.000000	0.206075	0.048884	-0.458319	0.000000	0.000000	3.000000	13.000000	0.000000
1473.989756	0.039622	0.550814	0.129901	82.556686	81.909050	126.626587	-2.108958	0.000000	4.533463	0.000000	0.000000	0.000000	0.229909	0.048208	-0.460996	0.000000	0.000000	3.000000	13.000000	0.000000
1473.993089	0.039622	0.550814	0.129901	82.556686	81.909050	126.626587	-2.108958	0.000000	4.533463	0.000000	0.000000	0.000000	0.229909	0.048208	-0.460996	0.000000	0.000000	3.000000	13.000000	0.000000
1473.996422	0.039622	0.550814	0.129901	82.558296	80.950485	125.620468	-2.107480	0.000000	4.534151	0.000000	0.000000	0.000000	0.229909	0.048208	-0.460996	0.000000	0.000000	3.000000	13.000000	0.000000
1473.999756	0.040465	0.550967	0.128317	82.558296	80.950485	125.620468	-2.107480	0.000000	4.534151	0.000000	0.000000	0.000000	0.252769	0.045702	-0.474980	0.000000	0.000000	3.000000	13.000000	0.000000
1474.003089	0.040465	0.550967	0.128317	82.558296	80.950485	125.620468	-2.107480	0.000000	4.534151	0.000000	0.000000	0.000000	0.252769	0.045702	-0.474980	0.000000	0.000000	3.000000	13.000000	0.000000
1474.006422	0.040465	0.550967	0.128317	82.606598	80.279396	124.925323	-2.104379	0.000000	4.535591	0.000000	0.000000	0.000000	0.252769	0.045702	-0.474980	0.000000	0.000000	3.000000	13.000000	0.000000
1474.009756	0.041327	0.551111	0.126691	82.606598	80.279396	124.925323	-2.104379	0.000000	4.535591	0.000000	0.000000	0.000000	0.258731	0.043192	-0.487943	0.000000	0.000000	3.000000	13.000000	0.000000
1474.013089	0.041327	0.551111	0.126691	82.606598	80.279396	124.925323	-2.104379	0.000000	4.535591	0.000000	0.000000	0.000000	0.258731	0.043192	-0.487943	0.000000	0.000000	3.000000	13.000000	0.000000
1474.016422	0.041327	0.551111	0.126691	82.753647	79.715622	124.412529	-2.101202	0.000000	4.537064	0.000000	0.000000	0.000000	0.258731	0.043192	-0.487943	0.000000	0.000000	3.000000	13.000000	0.000000
1474.019756	0.042099	0.551214	0.125034	82.753647	79.715622	124.412529	-2.101202	0.000000	4.537064	0.000000	0.000000	0.000000	0.231505	0.031082	-0.497054	0.000000	0.000000	3.000000	13.000000	0.000000
1474.023089	0.042099	0.551214	0.125034	82.753647	79.715622	124.412529	-2.101202	0.000000	4.537064	0.000000	0.000000	0.000000	0.231505	0.031082	-0.497054	0.000000	0.000000	3.000000	13.000000	0.000000
1474.026422	0.042099	0.551214	0.125034	83.004112	79.024590	123.915413	-2.101071	0.000000	4.537124	0.000000	0.000000	0.000000	0.231505	0.031082	-0.497054	0.000000	0.000000	3.000000	13.000000	0.000000
1474.029756	0.042751	0.551290	0.123328	83.004112	79.024590	123.915413	-2.101071	0.000000	4.537124	0.000000	0.000000	0.000000	0.195701	0.022855	-0.511908	0.000000	0.000000	3.000000	13.000000	0.000000
1474.033089	0.042751	0.551290	0.123328	83.004112	79.024590	123.915413	-2.101071	0.000000	4.537124	0.000000	0.000000	0.000000	0.195701	0.022855	-0.511908	0.000000	0.000000	3.000000	13.000000	0.000000
1474.036422	0.042751	0.551290	0.123328	83.321976	78.095367	123.240288	-2.105245	0.000000	4.535190	0.000000	0.000000	0.000000	0.195701	0.022855	-0.511908	0.000000	0.000000	3.000000	13.000000	0.000000
1474.039756	0.043235	0.551301	0.121640	83.321976	78.095367	123.240288	-2.105245	0.000000	4.535190	0.000000	0.000000	0.000000	0.145067	0.003116	-0.506245	0.000000	0.000000	3.000000	13.000000	0.000000
1474.043089	0.043235	0.551301	0.121640	83.321976	78.095367	123.240288	-2.105245	0.000000	4.535190	0.000000	0.000000	0.000000	0.145067	0.003116	-0.506245	0.000000	0.000000	3.000000	13.000000	0.000000
1474.046422	0.043235	0.551301	0.121640	83.619919	76.946716	122.132202	-2.114427	0.000000	4.530916	0.000000	0.000000	0.000000	0.145067	0.003116	-0.506245	0.000000	0.000000	3.000000	13.000000	0.000000
1474.049756	0.043690	0.551283	0.119994	83.619919	76.946716	122.132202	-2.114427	0.000000	4.530916	0.000000	0.000000	0.000000	0.136708	-0.005141	-0.493786	0.000000	0.000000	3.000000	13.000000	0.000000
1474.053089	0.043690	0.551283	0.119994	83.619919	76.946716	122.132202	-2.114427	0.000000	4.530916	0.000000	0.000000	0.000000	0.136708	-0.005141	-0.493786	0.000000	0.000000	3.000000	13.000000	0.000000
1474.056422	0.043690	0.551283	0.119994	83.793060	75.854637	120.854271	-2.124099	0.000000	4.526389	0.000000	0.000000	0.000000	0.136708	-0.005141	-0.493786	0.000000	0.000000	3.000000	13.000000	0.000000
1474.059756	0.044035	0.551220	0.118380	83.793060	75.854637	120.854271	-2.124099	0.000000	4.526389	0.000000	0.000000	0.000000	0.103497	-0.018924	-0.484254	0.000000	0.000000	3.000000	13.000000	0.000000
1474.063089	0.044035	0.551220	0.118380	83.793060	75.854637	120.854271	-2.124099	0.000000	4.526389	0.000000	0.000000	0.000000	0.103497	-0.018924	-0.484254	0.000000	0.000000	3.000000	13.000000	0.000000
1474.066422	0.044035	0.551220	0.118380	83.769295	75.186607	120.177383	-2.136999	0.000000	4.520313	0.000000	0.000000	0.000000	0.103497	-0.018924	-0.484254	0.000000	0.000000	3.000000	13.000000	0.000000
1474.069756	0.044329	0.551137	0.116848	83.769295	75.186607	120.177383	-2.136999	0.000000	4.520313	0.000000	0.000000	0.000000	0.088184	-0.025109	-0.459631	0.000000	0.000000	3.000000	13.000000	0.000000
1474.073089	0.044329	0.551137	0.116848	83.769295	75.186607	120.177383	-2.136999	0.000000	4.520313	0.000000	0.000000	0.000000	0.088184	-0.025109	-0.459631	0.000000	0.000000	3.000000	13.000000	0.000000
1474.076422	0.044329	0.551137	0.116848	83.691246	74.716652	119.756943	-2.150578	0.000000	4.513869	0.000000	0.000000	0.000000	0.088184	-0.025109	-0.459631	0.000000	0.000000	3.000000	13.000000	0.000000
1474.079756	0.044511	0.551033	0.115305	83.691246	74.716652	119.756943	-2.150578	0.000000	4.513869	0.000000	0.000000	0.000000	0.054482	-0.031114	-0.462809	0.000000	0.000000	3.000000	13.000000	0.000000
1474.083089	0.044511	0.551033	0.115305	83.691246	74.716652	119.756943	-2.150578	0.000000	4.513869	0.000000	0.000000	0.000000	0.054482	-0.031114	-0.462809	0.000000	0.000000	3.000000	13.000000	0.000000
1474.086422	0.044511	0.551033	0.115305	83.594887	74.446388	119.568695	-2.168184	0.000000	4.505438	0.000000	0.000000	0.000000	0.054482	-0.031114	-0.462809	0.000000	0.000000	3.000000	13.000000	0.000000
1474.089756	0.044611	0.550884	0.113793	83.594887	74.446388	119.568695	-2.168184	0.000000	4.505438	0.000000	0.000000	0.000000	0.030172	-0.044623	-0.453690	0.000000	0.000000	3.000000	13.000000	0.000000
1474.093089	0.044611	0.550884	0.113793	83.594887	74.446388	119.568695	-2.168184	0.000000	4.505438	0.000000	0.000000	0.000000	0.030172	-0.044623	-0.453690	0.000000	0.000000	3.000000	13.000000	0.000000
1474.096422	0.044611	0.550884	0.113793	83.507378	74.457077	119.668526	-2.188282	0.000000	4.495711	0.000000	0.000000	0.000000	0.030172	-0.044623	-0.453690	0.000000	0.000000	3.000000	13.000000	0.000000
1474.099756	0.044598	0.550741	0.112227	83.507378	74.457077	119.668526	-2.188282	0.000000	4.495711	0.000000	0.000000	0.000000	-0.004069	-0.043020	-0.469790	0.000000	0.000000	3.000000	13.000000	0.000000
1474.103089	0.044598	0.550741	0.112227	83.507378	74.457077	119.668526	-2.188282	0.000000	4.495711	0.000000	0.000000	0.000000	-0.004069	-0.043020	-0.469790	0.000000	0.000000	3.000000	13.000000	0.000000
1474.106422	0.044598	0.550741	0.112227	83.451920	74.516655	119.801369	-2.213305	0.000000	4.483445	0.000000	0.000000	0.000000	-0.004069	-0.043020	-0.469790	0.000000	0.000000	3.000000	13.000000	0.000000
1474.109756	0.044500	0.550590	0.110627	83.451920	74.516655	119.801369	-2.213305	0.000000	4.483445	0.000000	0.000000	0.000000	-0.029468	-0.045225	-0.480124	0.000000	0.000000	3.000000	13.000000	0.000000
1474.113089	0.044500	0.550590	0.110627	83.451920	74.516655	119.801369	-2.213305	0.000000	4.483445	0.000000	0.000000	0.000000	-0.029468	-0.045225	-0.480124	0.000000	0.000000	3.000000	13.000000	0.000000
1474.116422	0.044500	0.550590	0.110627	83.429321	74.496849	119.829056	-2.242113	0.000000	4.469108	0.000000	0.000000	0.000000	-0.029468	-0.045225	-0.480124	0.000000	0.000000	3.000000	13.000000	0.000000
1474.119756	0.044346	0.550451	0.109006	83.429321	74.496849	119.829056	-2.242113	0.000000	4.469108	0.000000	0.000000	0.000000	-0.046215	-0.041842	-0.486202	0.000000	0.000000	3.000000	13.000000	0.000000
1474.123089	0.044346	0.550451	0.109006	83.429321	74.496849	119.829056	-2.242113	0.000000	4.469108	0.000000	0.000000	0.000000	-0.046215	-0.041842	-0.486202	0.000000	0.000000	3.000000	13.000000	0.000000
1474.126422	0.044346	0.550451	0.109006	83.423019	74.386604	119.754517	-2.273622	0.000000	4.453161	0.000000	0.000000	0.000000	-0.046215	-0.041842	-0.486202	0.000000	0.000000	3.000000	13.000000	0.000000
1474.129756	0.044137	0.550341	0.107381	83.423019	74.386604	119.754517	-2.273622	0.000000	4.453161	0.000000	0.000000	0.000000	-0.062435	-0.032904	-0.487338	0.000000	0.000000	3.000000	13.000000	0.000000
1474.133089	0.044137	0.550341	0.107381	83.423019	74.386604	119.754517	-2.273622	0.000000	4.453161	0.000000	0.000000	0.000000	-0.062435	-0.032904	-0.487338	0.000000	0.000000	3.000000	13.000000	0.000000
1474.136422	0.044137	0.550341	0.107381	83.396927	74.014297	119.438644	-2.307551	0.000000	4.435675	0.000000	0.000000	0.000000	-0.062435	-0.032904	-0.487338	0.000000	0.000000	3.000000	13.000000	0.000000
1474.139756	0.043826	0.550236	0.105801	83.396927	74.014297	119.438644	-2.307551	0.000000	4.435675	0.000000	0.000000	0.000000	-0.093538	-0.031423	-0.474216	0.000000	0.000000	3.000000	13.000000	0.000000
1474.143089	0.043826	0.550236	0.105801	83.396927	74.014297	119.438644	-2.307551	0.000000	4.435675	0.000000	0.000000	0.000000	-0.093538	-0.031423	-0.474216	0.000000	0.000000	3.000000	13.000000	0.000000
1474.146422	0.043826	0.550236	0.105801	83.321625	73.290291	118.814079	-2.344725	0.000000	4.416137	0.000000	0.000000	0.000000	-0.093538	-0.031423	-0.474216	0.000000	0.000000	3.000000	13.000000	0.000000
1474.149756	0.043493	0.550124	0.104279	83.321625	73.290291	118.814079	-2.344725	0.000000	4.416137	0.000000	0.000000	0.000000	-0.099881	-0.033587	-0.456420	0.000000	0.000000	3.000000	13.000000	0.000000
1474.153089	0.043493	0.550124	0.104279	83.321625	73.290291	118.814079	-2.344725	0.000000	4.416137	0.000000	0.000000	0.000000	-0.099881	-0.033587	-0.456420	0.000000	0.000000	3.000000	13.000000	0.000000
1474.156422	0.043493	0.550124	0.104279	83.182724	72.446442	118.125938	-2.382154	0.000000	4.396060	0.000000	0.000000	0.000000	-0.099881	-0.033587	-0.456420	0.000000	0.000000	3.000000	13.000000	0.000000
1474.159756	0.043162	0.550030	0.102772	83.182724	72.446442	118.125938	-2.382154	0.000000	4.396060	0.000000	0.000000	0.000000	-0.099207	-0.028387	-0.452220	0.000000	0.000000	3.000000	13.000000	0.000000
1474.163089	0.043162	0.550030	0.102772	83.182724	72.446442	118.125938	-2.382154	0.000000	4.396060	0.000000	0.000000	0.000000	-0.099207	-0.028387	-0.452220	0.000000	0.000000	3.000000	13.000000	0.000000
1474.166422	0.043162	0.550030	0.102772	83.012390	71.637360	117.504799	-2.419832	0.000000	4.375433	0.000000	0.000000	0.000000	-0.099207	-0.028387	-0.452220	0.000000	0.000000	3.000000	13.000000	0.000000
1474.169756	0.042808	0.549891	0.101291	83.012390	71.637360	117.504799	-2.419832	0.000000	4.375433	0.000000	0.000000	0.000000	-0.106253	-0.041556	-0.444343	0.000000	0.000000	3.000000	13.000000	0.000000
1474.173089	0.042808	0.549891	0.101291	83.012390	71.637360	117.504799	-2.419832	0.000000	4.375433	0.000000	0.000000	0.000000	-0.106253	-0.041556	-0.444343	0.000000	0.000000	3.000000	13.000000	0.000000
1474.176422	0.042808	0.549891	0.101291	82.851585	70.917099	116.969467	-2.458359	0.000000	4.353903	0.000000	0.000000	0.000000	-0.106253	-0.041556	-0.444343	0.000000	0.000000	3.000000	13.000000	0.000000
1474.179756	0.042427	0.549764	0.099787	82.851585	70.917099	116.969467	-2.458359	0.000000	4.353903	0.000000	0.000000	0.000000	-0.114356	-0.038232	-0.451062	0.000000	0.000000	3.000000	13.000000	0.000000
1474.183089	0.042427	0.549764	0.099787	82.851585	70.917099	116.969467	-2.458359	0.000000	4.353903	0.000000	0.000000	0.000000	-0.114356	-0.038232	-0.451062	0.000000	0.000000	3.000000	13.000000	0.000000
1474.186422	0.042427	0.549764	0.099787	82.733696	70.254524	116.453445	-2.498735	0.000000	4.330856	0.000000	0.000000	0.000000	-0.114356	-0.038232	-0.451062	0.000000	0.000000	3.000000	13.000000	0.000000
1474.189756	0.042044	0.549629	0.098242	82.733696	70.254524	116.453445	-2.498735	0.000000	4.330856	0.000000	0.000000	0.000000	-0.114859	-0.040505	-0.463462	0.000000	0.000000	3.000000	13.000000	0.000000
1474.193089	0.042044	0.549629	0.098242	82.733696	70.254524	116.453445	-2.498735	0.000000	4.330856	0.000000	0.000000	0.000000	-0.114859	-0.040505	-0.463462	0.000000	0.000000	3.000000	13.000000	0.000000
1474.196422	0.042044	0.549629	0.098242	82.688637	69.619095	115.896332	-2.540524	0.000000	4.306476	0.000000	0.000000	0.000000	-0.114859	-0.040505	-0.463462	0.000000	0.000000	3.000000	13.000000	0.000000
1474.199756	0.041659	0.549486	0.096656	82.688637	69.619095	115.896332	-2.540524	0.000000	4.306476	0.000000	0.000000	0.000000	-0.115347	-0.042777	-0.475922	0.000000	0.000000	3.000000	13.000000	0.000000
1474.203089	0.041659	0.549486	0.096656	82.688637	69.619095	115.896332	-2.540524	0.000000	4.306476	0.000000	0.000000	0.000000	-0.115347	-0.042777	-0.475922	0.000000	0.000000	3.000000	13.000000	0.000000
1474.206422	0.041659	0.549486	0.096656	82.683960	69.083427	115.407150	-2.583774	0.000000	4.280667	0.000000	0.000000	0.000000	-0.115347	-0.042777	-0.475922	0.000000	0.000000	3.000000	13.000000	0.000000
1474.209756	0.041244	0.549329	0.094991	82.683960	69.083427	115.407150	-2.583774	0.000000	4.280667	0.000000	0.000000	0.000000	-0.124557	-0.047008	-0.499486	0.000000	0.000000	3.000000	13.000000	0.000000
1474.213089	0.041244	0.549329	0.094991	82.683960	69.083427	115.407150	-2.583774	0.000000	4.280667	0.000000	0.000000	0.000000	-0.124557	-0.047008	-0.499486	0.000000	0.000000	3.000000	13.000000	0.000000
1474.216422	0.041244	0.549329	0.094991	82.680298	68.624008	114.992493	-2.630217	0.000000	4.252289	0.000000	0.000000	0.000000	-0.124557	-0.047008	-0.499486	0.000000	0.000000	3.000000	13.000000	0.000000
1474.219756	0.040857	0.549172	0.093321	82.680298	68.624008	114.992493	-2.630217	0.000000	4.252289	0.000000	0.000000	0.000000	-0.116257	-0.047367	-0.501039	0.000000	0.000000	3.000000	13.000000	0.000000
1474.223089	0.040857	0.549172	0.093321	82.680298	68.624008	114.992493	-2.630217	0.000000	4.252289	0.000000	0.000000	0.000000	-0.116257	-0.047367	-0.501039	0.000000	0.000000	3.000000	13.000000	0.000000
1474.226422	0.040857	0.549172	0.093321	82.678604	68.257500	114.668922	-2.676559	0.000000	4.223273	0.000000	0.000000	0.000000	-0.116257	-0.047367	-0.501039	0.000000	0.000000	3.000000	13.000000	0.000000
1474.229756	0.040498	0.549001	0.091668	82.678604	68.257500	114.668922	-2.676559	0.000000	4.223273	0.000000	0.000000	0.000000	-0.107542	-0.051287	-0.495980	0.000000	0.000000	3.000000	13.000000	0.000000
1474.233089	0.040498	0.549001	0.091668	82.678604	68.257500	114.668922	-2.676559	0.000000	4.223273	0.000000	0.000000	0.000000	-0.107542	-0.051287	-0.495980	0.000000	0.000000	3.000000	13.000000	0.000000
1474.236422	0.040498	0.549001	0.091668	82.674988	67.882935	114.339325	-2.722302	0.000000	4.193933	0.000000	0.000000	0.000000	-0.107542	-0.051287	-0.495980	0.000000	0.000000	3.000000	13.000000	0.000000
1474.239756	0.040141	0.548799	0.090016	82.674988	67.882935	114.339325	-2.722302	0.000000	4.193933	0.000000	0.000000	0.000000	-0.107067	-0.060611	-0.495405	0.000000	0.000000	3.000000	13.000000	0.000000
1474.243089	0.040141	0.548799	0.090016	82.674988	67.882935	114.339325	-2.722302	0.000000	4.193933	0.000000	0.000000	0.000000	-0.107067	-0.060611	-0.495405	0.000000	0.000000	3.000000	13.000000	0.000000
1474.246422	0.040141	0.548799	0.090016	82.660728	67.515305	114.023552	-2.768630	0.000000	4.163495	0.000000	0.000000	0.000000	-0.107067	-0.060611	-0.495405	0.000000	0.000000	3.000000	13.000000	0.000000
1474.249756	0.039816	0.548590	0.088421	82.660728	67.515305	114.023552	-2.768630	0.000000	4.163495	0.000000	0.000000	0.000000	-0.097600	-0.062432	-0.478572	0.000000	0.000000	3.000000	13.000000	0.000000
1474.253089	0.039816	0.548590	0.088421	82.660728	67.515305	114.023552	-2.768630	0.000000	4.163495	0.000000	0.000000	0.000000	-0.097600	-0.062432	-0.478572	0.000000	0.000000	3.000000	13.000000	0.000000
1474.256422	0.039816	0.548590	0.088421	82.636009	67.322411	113.897171	-2.813398	0.000000	4.133375	0.000000	0.000000	0.000000	-0.097600	-0.062432	-0.478572	0.000000	0.000000	3.000000	13.000000	0.000000
1474.259756	0.039518	0.548352	0.086826	82.636009	67.322411	113.897171	-2.813398	0.000000	4.133375	0.000000	0.000000	0.000000	-0.089437	-0.071639	-0.478497	0.000000	0.000000	3.000000	13.000000	0.000000
1474.263089	0.039518	0.548352	0.086826	82.636009	67.322411	113.897171	-2.813398	0.000000	4.133375	0.000000	0.000000	0.000000	-0.089437	-0.071639	-0.478497	0.000000	0.000000	3.000000	13.000000	0.000000
1474.266422	0.039518	0.548352	0.086826	82.619881	67.204231	113.837273	-2.857918	0.000000	4.102719	0.000000	0.000000	0.000000	-0.089437	-0.071639	-0.478497	0.000000	0.000000	3.000000	13.000000	0.000000
1474.269756	0.039249	0.548089	0.085270	82.619881	67.204231	113.837273	-2.857918	0.000000	4.102719	0.000000	0.000000	0.000000	-0.080493	-0.078742	-0.466665	0.000000	0.000000	3.000000	13.000000	0.000000
1474.273089	0.039249	0.548089	0.085270	82.619881	67.204231	113.837273	-2.857918	0.000000	4.102719	0.000000	0.000000	0.000000	-0.080493	-0.078742	-0.466665	0.000000	0.000000	3.000000	13.000000	0.000000
1474.276422	0.039249	0.548089	0.085270	82.614540	67.157845	113.842293	-2.901226	0.000000	4.072209	0.000000	0.000000	0.000000	-0.080493	-0.078742	-0.466665	0.000000	0.000000	3.000000	13.000000	0.000000
1474.279756	0.039005	0.547790	0.083676	82.614540	67.157845	113.842293	-2.901226	0.000000	4.072209	0.000000	0.000000	0.000000	-0.073322	-0.089750	-0.478327	0.000000	0.000000	3.000000	13.000000	0.000000
1474.283089	0.039005	0.547790	0.083676	82.614540	67.157845	113.842293	-2.901226	0.000000	4.072209	0.000000	0.000000	0.000000	-0.073322	-0.089750	-0.478327	0.000000	0.000000	3.000000	13.000000	0.000000
1474.286422	0.039005	0.547790	0.083676	82.617592	67.176003	113.901291	-2.945267	0.000000	4.040471	0.000000	0.000000	0.000000	-0.073322	-0.089750	-0.478327	0.000000	0.000000	3.000000	13.000000	0.000000
1474.289756	0.038787	0.547491	0.082077	82.617592	67.176003	113.901291	-2.945267	0.000000	4.040471	0.000000	0.000000	0.000000	-0.065474	-0.089817	-0.479730	0.000000	0.000000	3.000000	13.000000	0.000000
1474.293089	0.038787	0.547491	0.082077	82.617592	67.176003	113.901291	-2.945267	0.000000	4.040471	0.000000	0.000000	0.000000	-0.065474	-0.089817	-0.479730	0.000000	0.000000	3.000000	13.000000	0.000000
1474.296422	0.038787	0.547491	0.082077	82.620247	67.136505	113.896782	-2.989222	0.000000	4.008060	0.000000	0.000000	0.000000	-0.065474	-0.089817	-0.479730	0.000000	0.000000	3.000000	13.000000	0.000000
1474.299756	0.038618	0.547155	0.080437	82.620247	67.136505	113.896782	-2.989222	0.000000	4.008060	0.000000	0.000000	0.000000	-0.050780	-0.100725	-0.492019	0.000000	0.000000	3.000000	13.000000	0.000000
1474.303089	0.038618	0.547155	0.080437	82.620247	67.136505	113.896782	-2.989222	0.000000	4.008060	0.000000	0.000000	0.000000	-0.050780	-0.100725	-0.492019	0.000000	0.000000	3.000000	13.000000	0.000000
1474.306422	0.038618	0.547155	0.080437	82.601929	66.887566	113.691734	-3.033254	0.000000	3.974842	0.000000	0.000000	0.000000	-0.050780	-0.100725	-0.492019	0.000000	0.000000	3.000000	13.000000	0.000000
1474.309756	0.038497	0.546783	0.078756	82.601929	66.887566	113.691734	-3.033254	0.000000	3.974842	0.000000	0.000000	0.000000	-0.036229	-0.111547	-0.504370	0.000000	0.000000	3.000000	13.000000	0.000000
1474.313089	0.038497	0.546783	0.078756	82.601929	66.887566	113.691734	-3.033254	0.000000	3.974842	0.000000	0.000000	0.000000	-0.036229	-0.111547	-0.504370	0.000000	0.000000	3.000000	13.000000	0.000000
1474.316422	0.038497	0.546783	0.078756	82.553940	66.368156	113.235924	-3.075160	0.000000	3.937781	0.000000	0.000000	0.000000	-0.036229	-0.111547	-0.504370	0.000000	0.000000	3.000000	13.000000	0.000000
1474.319756	0.038375	0.546393	0.077054	82.553940	66.368156	113.235924	-3.075160	0.000000	3.937781	0.000000	0.000000	0.000000	-0.036667	-0.116915	-0.510492	0.000000	0.000000	3.000000	13.000000	0.000000
1474.323089	0.038375	0.546393	0.077054	82.553940	66.368156	113.235924	-3.075160	0.000000	3.937781	0.000000	0.000000	0.000000	-0.036667	-0.116915	-0.510492	0.000000	0.000000	3.000000	13.000000	0.000000
1474.326422	0.038375	0.546393	0.077054	82.486183	65.487297	112.424423	-3.081271	0.000000	3.852699	0.000000	0.000000	0.000000	-0.036667	-0.116915	-0.510492	0.000000	0.000000	3.000000	13.000000	0.000000
1474.329756	0.038248	0.545950	0.075297	82.486183	65.487297	112.424423	-3.081271	0.000000	3.852699	0.000000	0.000000	0.000000	-0.037861	-0.132960	-0.527085	0.000000	0.000000	3.000000	13.000000	0.000000
1474.333089	0.038248	0.545950	0.075297	82.486183	65.487297	112.424423	-3.081271	0.000000	3.852699	0.000000	0.000000	0.000000	-0.037861	-0.132960	-0.527085	0.000000	0.000000	3.000000	13.000000	0.000000
1474.336422	0.038248	0.545950	0.075297	82.396736	64.355324	111.371956	-3.087581	0.000000	3.764851	0.000000	0.000000	0.000000	-0.037861	-0.132960	-0.527085	0.000000	0.000000	3.000000	13.000000	0.000000
1474.339756	0.038122	0.545507	0.073537	82.396736	64.355324	111.371956	-3.087581	0.000000	3.764851	0.000000	0.000000	0.000000	-0.037933	-0.132818	-0.528113	0.000000	0.000000	3.000000	13.000000	0.000000
1474.343089	0.038122	0.545507	0.073537	82.396736	64.355324	111.371956	-3.087581	0.000000	3.764851	0.000000	0.000000	0.000000	-0.037933	-0.132818	-0.528113	0.000000	0.000000	3.000000	13.000000	0.000000
1474.346422	0.038122	0.545507	0.073537	82.273689	63.089066	110.206650	-3.093903	0.000000	3.676832	0.000000	0.000000	0.000000	-0.037933	-0.132818	-0.528113	0.000000	0.000000	3.000000	13.000000	0.000000
1474.349756	0.038019	0.545047	0.071754	82.273689	63.089066	110.206650	-3.093903	0.000000	3.676832	0.000000	0.000000	0.000000	-0.030850	-0.138020	-0.534921	0.000000	0.000000	3.000000	13.000000	0.000000
1474.353089	0.038019	0.545047	0.071754	82.273689	63.089066	110.206650	-3.093903	0.000000	3.676832	0.000000	0.000000	0.000000	-0.030850	-0.138020	-0.534921	0.000000	0.000000	3.000000	13.000000	0.000000
1474.356422	0.038019	0.545047	0.071754	82.136757	61.896454	109.129021	-3.099045	0.000000	3.587679	0.000000	0.000000	0.000000	-0.030850	-0.138020	-0.534921	0.000000	0.000000	3.000000	13.000000	0.000000
1474.359756	0.037917	0.544577	0.069989	82.136757	61.896454	109.129021	-3.099045	0.000000	3.587679	0.000000	0.000000	0.000000	-0.030496	-0.141205	-0.529277	0.000000	0.000000	3.000000	13.000000	0.000000
1474.363089	0.037917	0.544577	0.069989	82.136757	61.896454	109.129021	-3.099045	0.000000	3.587679	0.000000	0.000000	0.000000	-0.030496	-0.141205	-0.529277	0.000000	0.000000	3.000000	13.000000	0.000000
1474.366422	0.037917	0.544577	0.069989	81.993179	60.836094	108.193077	-3.104128	0.000000	3.499466	0.000000	0.000000	0.000000	-0.030496	-0.141205	-0.529277	0.000000	0.000000	3.000000	13.000000	0.000000
1474.369756	0.037820	0.544131	0.068279	81.993179	60.836094	108.193077	-3.104128	0.000000	3.499466	0.000000	0.000000	0.000000	-0.029379	-0.133736	-0.513056	0.000000	0.000000	3.000000	13.000000	0.000000
1474.373089	0.037820	0.544131	0.068279	81.993179	60.836094	108.193077	-3.104128	0.000000	3.499466	0.000000	0.000000	0.000000	-0.029379	-0.133736	-0.513056	0.000000	0.000000	3.000000	13.000000	0.000000
1474.376422	0.037820	0.544131	0.068279	81.871216	59.905037	107.365555	-3.109024	0.000000	3.413957	0.000000	0.000000	0.000000	-0.029379	-0.133736	-0.513056	0.000000	0.000000	3.000000	13.000000	0.000000
1474.379756	0.037750	0.543710	0.066622	81.871216	59.905037	107.365555	-3.109024	0.000000	3.413957	0.000000	0.000000	0.000000	-0.020792	-0.126289	-0.497265	0.000000	0.000000	3.000000	13.000000	0.000000
1474.383089	0.037750	0.543710	0.066622	81.871216	59.905037	107.365555	-3.109024	0.000000	3.413957	0.000000	0.000000	0.000000	-0.020792	-0.126289	-0.497265	0.000000	0.000000	3.000000	13.000000	0.000000
1474.386422	0.037750	0.543710	0.066622	81.773094	59.006790	106.541428	-3.112489	0.000000	3.331079	0.000000	0.000000	0.000000	-0.020792	-0.126289	-0.497265	0.000000	0.000000	3.000000	13.000000	0.000000
1474.389756	0.037706	0.543307	0.064977	81.773094	59.006790	106.541428	-3.112489	0.000000	3.331079	0.000000	0.000000	0.000000	-0.013132	-0.120879	-0.493377	0.000000	0.000000	3.000000	13.000000	0.000000
1474.393089	0.037706	0.543307	0.064977	81.773094	59.006790	106.541428	-3.112489	0.000000	3.331079	0.000000	0.000000	0.000000	-0.013132	-0.120879	-0.493377	0.000000	0.000000	3.000000	13.000000	0.000000
1474.396422	0.037706	0.543307	0.064977	81.702820	58.188301	105.769447	-3.114678	0.000000	3.248849	0.000000	0.000000	0.000000	-0.013132	-0.120879	-0.493377	0.000000	0.000000	3.000000	13.000000	0.000000
1474.399756	0.037691	0.542929	0.063386	81.702820	58.188301	105.769447	-3.114678	0.000000	3.248849	0.000000	0.000000	0.000000	-0.004664	-0.113507	-0.477416	0.000000	0.000000	3.000000	13.000000	0.000000
1474.403089	0.037691	0.542929	0.063386	81.702820	58.188301	105.769447	-3.114678	0.000000	3.248849	0.000000	0.000000	0.000000	-0.004664	-0.113507	-0.477416	0.000000	0.000000	3.000000	13.000000	0.000000
1474.406422	0.037691	0.542929	0.063386	81.662003	57.498672	105.099083	-3.115456	0.000000	3.169280	0.000000	0.000000	0.000000	-0.004664	-0.113507	-0.477416	0.000000	0.000000	3.000000	13.000000	0.000000
1474.409756	0.037653	0.542557	0.061834	81.662003	57.498672	105.099083	-3.115456	0.000000	3.169280	0.000000	0.000000	0.000000	-0.011421	-0.111434	-0.465609	0.000000	0.000000	3.000000	13.000000	0.000000
1474.413089	0.037653	0.542557	0.061834	81.662003	57.498672	105.099083	-3.115456	0.000000	3.169280	0.000000	0.000000	0.000000	-0.011421	-0.111434	-0.465609	0.000000	0.000000	3.000000	13.000000	0.000000
1474.416422	0.037653	0.542557	0.061834	81.633034	56.973057	104.596031	-3.117359	0.000000	3.091679	0.000000	0.000000	0.000000	-0.011421	-0.111434	-0.465609	0.000000	0.000000	3.000000	13.000000	0.000000
1474.419756	0.037615	0.542203	0.060297	81.633034	56.973057	104.596031	-3.117359	0.000000	3.091679	0.000000	0.000000	0.000000	-0.011217	-0.106125	-0.461010	0.000000	0.000000	3.000000	13.000000	0.000000
1474.423089	0.037615	0.542203	0.060297	81.633034	56.973057	104.596031	-3.117359	0.000000	3.091679	0.000000	0.000000	0.000000	-0.011217	-0.106125	-0.461010	0.000000	0.000000	3.000000	13.000000	0.000000
1474.426422	0.037615	0.542203	0.060297	81.605339	56.717403	104.381462	-3.119229	0.000000	3.014844	0.000000	0.000000	0.000000	-0.011217	-0.106125	-0.461010	0.000000	0.000000	3.000000	13.000000	0.000000
1474.429756	0.037555	0.541839	0.058782	81.605339	56.717403	104.381462	-3.119229	0.000000	3.014844	0.000000	0.000000	0.000000	-0.018260	-0.109295	-0.454456	0.000000	0.000000	3.000000	13.000000	0.000000
1474.433089	0.037555	0.541839	0.058782	81.605339	56.717403	104.381462	-3.119229	0.000000	3.014844	0.000000	0.000000	0.000000	-0.018260	-0.109295	-0.454456	0.000000	0.000000	3.000000	13.000000	0.000000
1474.436422	0.037555	0.541839	0.058782	81.557152	56.793644	104.542328	-3.122272	0.000000	2.939101	0.000000	0.000000	0.000000	-0.018260	-0.109295	-0.454456	0.000000	0.000000	3.000000	13.000000	0.000000
1474.439756	0.037493	0.541503	0.057260	81.557152	56.793644	104.542328	-3.122272	0.000000	2.939101	0.000000	0.000000	0.000000	-0.018497	-0.100748	-0.456535	0.000000	0.000000	3.000000	13.000000	0.000000
1474.443089	0.037493	0.541503	0.057260	81.557152	56.793644	104.542328	-3.122272	0.000000	2.939101	0.000000	0.000000	0.000000	-0.018497	-0.100748	-0.456535	0.000000	0.000000	3.000000	13.000000	0.000000
1474.446422	0.037493	0.541503	0.057260	81.470970	57.134003	105.031792	-3.125355	0.000000	2.863012	0.000000	0.000000	0.000000	-0.018497	-0.100748	-0.456535	0.000000	0.000000	3.000000	13.000000	0.000000
1474.449756	0.037431	0.541168	0.055736	81.470970	57.134003	105.031792	-3.125355	0.000000	2.863012	0.000000	0.000000	0.000000	-0.018634	-0.100713	-0.457226	0.000000	0.000000	3.000000	13.000000	0.000000
1474.453089	0.037431	0.541168	0.055736	81.470970	57.134003	105.031792	-3.125355	0.000000	2.863012	0.000000	0.000000	0.000000	-0.018634	-0.100713	-0.457226	0.000000	0.000000	3.000000	13.000000	0.000000
1474.456422	0.037431	0.541168	0.055736	81.359047	57.574799	105.655716	-3.128461	0.000000	2.786808	0.000000	0.000000	0.000000	-0.018634	-0.100713	-0.457226	0.000000	0.000000	3.000000	13.000000	0.000000
1474.459756	0.037370	0.540923	0.054237	81.359047	57.574799	105.655716	-3.128461	0.000000	2.786808	0.000000	0.000000	0.000000	-0.018184	-0.073485	-0.449877	0.000000	0.000000	3.000000	13.000000	0.000000
1474.463089	0.037370	0.540923	0.054237	81.359047	57.574799	105.655716	-3.128461	0.000000	2.786808	0.000000	0.000000	0.000000	-0.018184	-0.073485	-0.449877	0.000000	0.000000	3.000000	13.000000	0.000000
1474.466422	0.037370	0.540923	0.054237	81.246712	57.932034	106.189133	-3.131491	0.000000	2.711828	0.000000	0.000000	0.000000	-0.018184	-0.073485	-0.449877	0.000000	0.000000	3.000000	13.000000	0.000000
1474.469756	0.037336	0.540684	0.052774	81.246712	57.932034	106.189133	-3.131491	0.000000	2.711828	0.000000	0.000000	0.000000	-0.010165	-0.071568	-0.438875	0.000000	0.000000	3.000000	13.000000	0.000000
1474.473089	0.037336	0.540684	0.052774	81.246712	57.932034	106.189133	-3.131491	0.000000	2.711828	0.000000	0.000000	0.000000	-0.010165	-0.071568	-0.438875	0.000000	0.000000	3.000000	13.000000	0.000000
1474.476422	0.037336	0.540684	0.052774	81.166603	58.056835	106.434021	-3.133185	0.000000	2.638682	0.000000	0.000000	0.000000	-0.010165	-0.071568	-0.438875	0.000000	0.000000	3.000000	13.000000	0.000000
1474.479756	0.037281	0.540525	0.051360	81.166603	58.056835	106.434021	-3.133185	0.000000	2.638682	0.000000	0.000000	0.000000	-0.016486	-0.047816	-0.424078	0.000000	0.000000	3.000000	13.000000	0.000000
1474.483089	0.037281	0.540525	0.051360	81.166603	58.056835	106.434021	-3.133185	0.000000	2.638682	0.000000	0.000000	0.000000	-0.016486	-0.047816	-0.424078	0.000000	0.000000	3.000000	13.000000	0.000000
1474.486422	0.037281	0.540525	0.051360	81.134323	57.904194	106.326805	-3.135933	0.000000	2.568002	0.000000	0.000000	0.000000	-0.016486	-0.047816	-0.424078	0.000000	0.000000	3.000000	13.000000	0.000000
1474.489756	0.037279	0.540361	0.050004	81.134323	57.904194	106.326805	-3.135933	0.000000	2.568002	0.000000	0.000000	0.000000	-0.000767	-0.049165	-0.406702	0.000000	0.000000	3.000000	13.000000	0.000000
1474.493089	0.037279	0.540361	0.050004	81.134323	57.904194	106.326805	-3.135933	0.000000	2.568002	0.000000	0.000000	0.000000	-0.000767	-0.049165	-0.406702	0.000000	0.000000	3.000000	13.000000	0.000000
1474.496422	0.037279	0.540361	0.050004	81.123520	57.565620	105.993675	-3.136061	0.000000	2.500219	0.000000	0.000000	0.000000	-0.000767	-0.049165	-0.406702	0.000000	0.000000	3.000000	13.000000	0.000000
1474.499756	0.037254	0.540231	0.048685	81.123520	57.565620	105.993675	-3.136061	0.000000	2.500219	0.000000	0.000000	0.000000	-0.007362	-0.039047	-0.395805	0.000000	0.000000	3.000000	13.000000	0.000000
1474.503089	0.037254	0.540231	0.048685	81.123520	57.565620	105.993675	-3.136061	0.000000	2.500219	0.000000	0.000000	0.000000	-0.007362	-0.039047	-0.395805	0.000000	0.000000	3.000000	13.000000	0.000000
1474.506422	0.037254	0.540231	0.048685	81.111481	57.245388	105.677361	-3.137288	0.000000	2.434251	0.000000	0.000000	0.000000	-0.007362	-0.039047	-0.395805	0.000000	0.000000	3.000000	13.000000	0.000000
1474.509756	0.037232	0.540107	0.047405	81.111481	57.245388	105.677361	-3.137288	0.000000	2.434251	0.000000	0.000000	0.000000	-0.006605	-0.037219	-0.384035	0.000000	0.000000	3.000000	13.000000	0.000000
1474.513089	0.037232	0.540107	0.047405	81.111481	57.245388	105.677361	-3.137288	0.000000	2.434251	0.000000	0.000000	0.000000	-0.006605	-0.037219	-0.384035	0.000000	0.000000	3.000000	13.000000	0.000000
1474.516422	0.037232	0.540107	0.047405	81.105392	57.009373	105.449142	-3.138389	0.000000	2.370245	0.000000	0.000000	0.000000	-0.006605	-0.037219	-0.384035	0.000000	0.000000	3.000000	13.000000	0.000000
1474.519756	0.037210	0.539982	0.046123	81.105392	57.009373	105.449142	-3.138389	0.000000	2.370245	0.000000	0.000000	0.000000	-0.006746	-0.037417	-0.384448	0.000000	0.000000	3.000000	13.000000	0.000000
1474.523089	0.037210	0.539982	0.046123	81.105392	57.009373	105.449142	-3.138389	0.000000	2.370245	0.000000	0.000000	0.000000	-0.006746	-0.037417	-0.384448	0.000000	0.000000	3.000000	13.000000	0.000000
1474.526422	0.037210	0.539982	0.046123	81.105362	56.902458	105.356560	-3.139513	0.000000	2.306170	0.000000	0.000000	0.000000	-0.006746	-0.037417	-0.384448	0.000000	0.000000	3.000000	13.000000	0.000000
1474.529756	0.037159	0.539833	0.044783	81.105362	56.902458	105.356560	-3.139513	0.000000	2.306170	0.000000	0.000000	0.000000	-0.015344	-0.044778	-0.402013	0.000000	0.000000	3.000000	13.000000	0.000000
1474.533089	0.037159	0.539833	0.044783	81.105362	56.902458	105.356560	-3.139513	0.000000	2.306170	0.000000	0.000000	0.000000	-0.015344	-0.044778	-0.402013	0.000000	0.000000	3.000000	13.000000	0.000000
1474.536422	0.037159	0.539833	0.044783	81.118584	57.061687	105.538223	-3.142070	0.000000	2.239168	0.000000	0.000000	0.000000	-0.015344	-0.044778	-0.402013	0.000000	0.000000	3.000000	13.000000	0.000000
1474.539756	0.037104	0.539703	0.043396	81.118584	57.061687	105.538223	-3.142070	0.000000	2.239168	0.000000	0.000000	0.000000	-0.016464	-0.038748	-0.416073	0.000000	0.000000	3.000000	13.000000	0.000000
1474.543089	0.037104	0.539703	0.043396	81.118584	57.061687	105.538223	-3.142070	0.000000	2.239168	0.000000	0.000000	0.000000	-0.016464	-0.038748	-0.416073	0.000000	0.000000	3.000000	13.000000	0.000000
1474.546422	0.037104	0.539703	0.043396	81.139557	57.506458	106.020599	-3.144814	0.000000	2.169823	0.000000	0.000000	0.000000	-0.016464	-0.038748	-0.416073	0.000000	0.000000	3.000000	13.000000	0.000000
1474.549756	0.037066	0.539587	0.041920	81.139557	57.506458	106.020599	-3.144814	0.000000	2.169823	0.000000	0.000000	0.000000	-0.011390	-0.034826	-0.442965	0.000000	0.000000	3.000000	13.000000	0.000000
1474.553089	0.037066	0.539587	0.041920	81.139557	57.506458	106.020599	-3.144814	0.000000	2.169823	0.000000	0.000000	0.000000	-0.011390	-0.034826	-0.442965	0.000000	0.000000	3.000000	13.000000	0.000000
1474.556422	0.037066	0.539587	0.041920	81.130470	58.044609	106.631889	-3.146713	0.000000	2.095995	0.000000	0.000000	0.000000	-0.011390	-0.034826	-0.442965	0.000000	0.000000	3.000000	13.000000	0.000000
1474.559756	0.037027	0.539525	0.040433	81.130470	58.044609	106.631889	-3.146713	0.000000	2.095995	0.000000	0.000000	0.000000	-0.011758	-0.018779	-0.446185	0.000000	0.000000	3.000000	13.000000	0.000000
1474.563089	0.037027	0.539525	0.040433	81.130470	58.044609	106.631889	-3.146713	0.000000	2.095995	0.000000	0.000000	0.000000	-0.011758	-0.018779	-0.446185	0.000000	0.000000	3.000000	13.000000	0.000000
1474.566422	0.037027	0.539525	0.040433	81.080238	58.556278	107.252792	-3.148672	0.000000	2.021631	0.000000	0.000000	0.000000	-0.011758	-0.018779	-0.446185	0.000000	0.000000	3.000000	13.000000	0.000000
1474.569756	0.037035	0.539505	0.038954	81.080238	58.556278	107.252792	-3.148672	0.000000	2.021631	0.000000	0.000000	0.000000	0.002516	-0.005955	-0.443630	0.000000	0.000000	3.000000	13.000000	0.000000
1474.573089	0.037035	0.539505	0.038954	81.080238	58.556278	107.252792	-3.148672	0.000000	2.021631	0.000000	0.000000	0.000000	0.002516	-0.005955	-0.443630	0.000000	0.000000	3.000000	13.000000	0.000000
1474.576422	0.037035	0.539505	0.038954	80.995712	58.696392	107.501205	-3.148253	0.000000	1.947693	0.000000	0.000000	0.000000	0.002516	-0.005955	-0.443630	0.000000	0.000000	3.000000	13.000000	0.000000
1474.579756	0.037118	0.539551	0.037541	80.995712	58.696392	107.501205	-3.148253	0.000000	1.947693	0.000000	0.000000	0.000000	0.025046	0.013952	-0.423781	0.000000	0.000000	3.000000	13.000000	0.000000
1474.583089	0.037118	0.539551	0.037541	80.995712	58.696392	107.501205	-3.148253	0.000000	1.947693	0.000000	0.000000	0.000000	0.025046	0.013952	-0.423781	0.000000	0.000000	3.000000	13.000000	0.000000
1474.586422	0.037118	0.539551	0.037541	80.891014	58.375599	107.270775	-3.144078	0.000000	1.877062	0.000000	0.000000	0.000000	0.025046	0.013952	-0.423781	0.000000	0.000000	3.000000	13.000000	0.000000
1474.589756	0.037230	0.539610	0.036208	80.891014	58.375599	107.270775	-3.144078	0.000000	1.877062	0.000000	0.000000	0.000000	0.033578	0.017528	-0.400111	0.000000	0.000000	3.000000	13.000000	0.000000
1474.593089	0.037230	0.539610	0.036208	80.891014	58.375599	107.270775	-3.144078	0.000000	1.877062	0.000000	0.000000	0.000000	0.033578	0.017528	-0.400111	0.000000	0.000000	3.000000	13.000000	0.000000
1474.596422	0.037230	0.539610	0.036208	80.799782	57.833466	106.777641	-3.138482	0.000000	1.810377	0.000000	0.000000	0.000000	0.033578	0.017528	-0.400111	0.000000	0.000000	3.000000	13.000000	0.000000
1474.599756	0.037392	0.539690	0.034928	80.799782	57.833466	106.777641	-3.138482	0.000000	1.810377	0.000000	0.000000	0.000000	0.048578	0.024192	-0.383745	0.000000	0.000000	3.000000	13.000000	0.000000
1474.603089	0.037392	0.539690	0.034928	80.799782	57.833466	106.777641	-3.138482	0.000000	1.810377	0.000000	0.000000	0.000000	0.048578	0.024192	-0.383745	0.000000	0.000000	3.000000	13.000000	0.000000
1474.606422	0.037392	0.539690	0.034928	80.745110	57.218025	106.152687	-3.130386	0.000000	1.746420	0.000000	0.000000	0.000000	0.048578	0.024192	-0.383745	0.000000	0.000000	3.000000	13.000000	0.000000
1474.609756	0.037607	0.539800	0.033745	80.745110	57.218025	106.152687	-3.130386	0.000000	1.746420	0.000000	0.000000	0.000000	0.064445	0.032903	-0.354995	0.000000	0.000000	3.000000	13.000000	0.000000
1474.613089	0.037607	0.539800	0.033745	80.745110	57.218025	106.152687	-3.130386	0.000000	1.746420	0.000000	0.000000	0.000000	0.064445	0.032903	-0.354995	0.000000	0.000000	3.000000	13.000000	0.000000
1474.616422	0.037607	0.539800	0.033745	80.704811	56.688812	105.596130	-3.119645	0.000000	1.687254	0.000000	0.000000	0.000000	0.064445	0.032903	-0.354995	0.000000	0.000000	3.000000	13.000000	0.000000
1474.619756	0.037891	0.539952	0.032569	80.704811	56.688812	105.596130	-3.119645	0.000000	1.687254	0.000000	0.000000	0.000000	0.085234	0.045576	-0.352793	0.000000	0.000000	3.000000	13.000000	0.000000
1474.623089	0.037891	0.539952	0.032569	80.704811	56.688812	105.596130	-3.119645	0.000000	1.687254	0.000000	0.000000	0.000000	0.085234	0.045576	-0.352793	0.000000	0.000000	3.000000	13.000000	0.000000
1474.626422	0.037891	0.539952	0.032569	80.680862	56.359055	105.220795	-3.105439	0.000000	1.628455	0.000000	0.000000	0.000000	0.085234	0.045576	-0.352793	0.000000	0.000000	3.000000	13.000000	0.000000
1474.629756	0.038264	0.540112	0.031362	80.680862	56.359055	105.220795	-3.105439	0.000000	1.628455	0.000000	0.000000	0.000000	0.111973	0.048025	-0.362174	0.000000	0.000000	3.000000	13.000000	0.000000
1474.633089	0.038264	0.540112	0.031362	80.680862	56.359055	105.220795	-3.105439	0.000000	1.628455	0.000000	0.000000	0.000000	0.111973	0.048025	-0.362174	0.000000	0.000000	3.000000	13.000000	0.000000
1474.636422	0.038264	0.540112	0.031362	80.685867	56.388317	105.195801	-3.086777	0.000000	1.568093	0.000000	0.000000	0.000000	0.111973	0.048025	-0.362174	0.000000	0.000000	3.000000	13.000000	0.000000
1474.639756	0.038681	0.540297	0.030145	80.685867	56.388317	105.195801	-3.086777	0.000000	1.568093	0.000000	0.000000	0.000000	0.125045	0.055495	-0.365026	0.000000	0.000000	3.000000	13.000000	0.000000
1474.643089	0.038681	0.540297	0.030145	80.685867	56.388317	105.195801	-3.086777	0.000000	1.568093	0.000000	0.000000	0.000000	0.125045	0.055495	-0.365026	0.000000	0.000000	3.000000	13.000000	0.000000
1474.646422	0.038681	0.540297	0.030145	80.709991	56.619926	105.363281	-3.065936	0.000000	1.507255	0.000000	0.000000	0.000000	0.125045	0.055495	-0.365026	0.000000	0.000000	3.000000	13.000000	0.000000
1474.649756	0.039138	0.540500	0.028877	80.709991	56.619926	105.363281	-3.065936	0.000000	1.507255	0.000000	0.000000	0.000000	0.137007	0.060800	-0.380301	0.000000	0.000000	3.000000	13.000000	0.000000
1474.653089	0.039138	0.540500	0.028877	80.709991	56.619926	105.363281	-3.065936	0.000000	1.507255	0.000000	0.000000	0.000000	0.137007	0.060800	-0.380301	0.000000	0.000000	3.000000	13.000000	0.000000
1474.656422	0.039138	0.540500	0.028877	80.736893	56.899693	105.609772	-3.043102	0.000000	1.443871	0.000000	0.000000	0.000000	0.137007	0.060800	-0.380301	0.000000	0.000000	3.000000	13.000000	0.000000
1474.659756	0.039613	0.540683	0.027588	80.736893	56.899693	105.609772	-3.043102	0.000000	1.443871	0.000000	0.000000	0.000000	0.142583	0.055081	-0.386845	0.000000	0.000000	3.000000	13.000000	0.000000
1474.663089	0.039613	0.540683	0.027588	80.736893	56.899693	105.609772	-3.043102	0.000000	1.443871	0.000000	0.000000	0.000000	0.142583	0.055081	-0.386845	0.000000	0.000000	3.000000	13.000000	0.000000
1474.666422	0.039613	0.540683	0.027588	80.763672	57.180687	105.945244	-3.019338	0.000000	1.379397	0.000000	0.000000	0.000000	0.142583	0.055081	-0.386845	0.000000	0.000000	3.000000	13.000000	0.000000
1474.669756	0.040106	0.540875	0.026272	80.763672	57.180687	105.945244	-3.019338	0.000000	1.379397	0.000000	0.000000	0.000000	0.147966	0.057355	-0.394780	0.000000	0.000000	3.000000	13.000000	0.000000
1474.673089	0.040106	0.540875	0.026272	80.763672	57.180687	105.945244	-3.019338	0.000000	1.379397	0.000000	0.000000	0.000000	0.147966	0.057355	-0.394780	0.000000	0.000000	3.000000	13.000000	0.000000
1474.676422	0.040106	0.540875	0.026272	80.781197	57.354328	106.145515	-2.994677	0.000000	1.313601	0.000000	0.000000	0.000000	0.147966	0.057355	-0.394780	0.000000	0.000000	3.000000	13.000000	0.000000
1474.679756	0.040603	0.541078	0.025037	80.781197	57.354328	106.145515	-2.994677	0.000000	1.313601	0.000000	0.000000	0.000000	0.149070	0.061002	-0.370459	0.000000	0.000000	3.000000	13.000000	0.000000
1474.683089	0.040603	0.541078	0.025037	80.781197	57.354328	106.145515	-2.994677	0.000000	1.313601	0.000000	0.000000	0.000000	0.149070	0.061002	-0.370459	0.000000	0.000000	3.000000	13.000000	0.000000
1474.686422	0.040603	0.541078	0.025037	80.786034	57.412384	106.272606	-2.969832	0.000000	1.251857	0.000000	0.000000	0.000000	0.149070	0.061002	-0.370459	0.000000	0.000000	3.000000	13.000000	0.000000
1474.689756	0.041104	0.541294	0.023884	80.786034	57.412384	106.272606	-2.969832	0.000000	1.251857	0.000000	0.000000	0.000000	0.150269	0.064701	-0.346084	0.000000	0.000000	3.000000	13.000000	0.000000
1474.693089	0.041104	0.541294	0.023884	80.786034	57.412384	106.272606	-2.969832	0.000000	1.251857	0.000000	0.000000	0.000000	0.150269	0.064701	-0.346084	0.000000	0.000000	3.000000	13.000000	0.000000
1474.696422	0.041104	0.541294	0.023884	80.775291	57.320709	106.287857	-2.944787	0.000000	1.194177	0.000000	0.000000	0.000000	0.150269	0.064701	-0.346084	0.000000	0.000000	3.000000	13.000000	0.000000
1474.699756	0.041706	0.541546	0.022863	80.775291	57.320709	106.287857	-2.944787	0.000000	1.194177	0.000000	0.000000	0.000000	0.180465	0.075738	-0.306081	0.000000	0.000000	3.000000	13.000000	0.000000
1474.703089	0.041706	0.541546	0.022863	80.775291	57.320709	106.287857	-2.944787	0.000000	1.194177	0.000000	0.000000	0.000000	0.180465	0.075738	-0.306081	0.000000	0.000000	3.000000	13.000000	0.000000
1474.706422	0.041706	0.541546	0.022863	80.762047	57.235485	106.342720	-2.914710	0.000000	1.143163	0.000000	0.000000	0.000000	0.180465	0.075738	-0.306081	0.000000	0.000000	3.000000	13.000000	0.000000
1474.709756	0.042448	0.541811	0.021912	80.762047	57.235485	106.342720	-2.914710	0.000000	1.143163	0.000000	0.000000	0.000000	0.222733	0.079607	-0.285285	0.000000	0.000000	3.000000	13.000000	0.000000
1474.713089	0.042448	0.541811	0.021912	80.762047	57.235485	106.342720	-2.914710	0.000000	1.143163	0.000000	0.000000	0.000000	0.222733	0.079607	-0.285285	0.000000	0.000000	3.000000	13.000000	0.000000
1474.716422	0.042448	0.541811	0.021912	80.751785	57.222828	106.531700	-2.877587	0.000000	1.095616	0.000000	0.000000	0.000000	0.222733	0.079607	-0.285285	0.000000	0.000000	3.000000	13.000000	0.000000
1474.719756	0.043309	0.542090	0.021032	80.751785	57.222828	106.531700	-2.877587	0.000000	1.095616	0.000000	0.000000	0.000000	0.258076	0.083568	-0.264031	0.000000	0.000000	3.000000	13.000000	0.000000
1474.723089	0.043309	0.542090	0.021032	80.751785	57.222828	106.531700	-2.877587	0.000000	1.095616	0.000000	0.000000	0.000000	0.258076	0.083568	-0.264031	0.000000	0.000000	3.000000	13.000000	0.000000
1474.726422	0.043309	0.542090	0.021032	80.757545	57.328346	106.925598	-2.834575	0.000000	1.051611	0.000000	0.000000	0.000000	0.258076	0.083568	-0.264031	0.000000	0.000000	3.000000	13.000000	0.000000
1474.729756	0.044257	0.542410	0.020155	80.757545	57.328346	106.925598	-2.834575	0.000000	1.051611	0.000000	0.000000	0.000000	0.284655	0.096066	-0.263044	0.000000	0.000000	3.000000	13.000000	0.000000
1474.733089	0.044257	0.542410	0.020155	80.757545	57.328346	106.925598	-2.834575	0.000000	1.051611	0.000000	0.000000	0.000000	0.284655	0.096066	-0.263044	0.000000	0.000000	3.000000	13.000000	0.000000
1474.736422	0.044257	0.542410	0.020155	80.794319	57.333115	107.025276	-2.787132	0.000000	1.007770	0.000000	0.000000	0.000000	0.284655	0.096066	-0.263044	0.000000	0.000000	3.000000	13.000000	0.000000
1474.739756	0.045269	0.542712	0.019251	80.794319	57.333115	107.025276	-2.787132	0.000000	1.007770	0.000000	0.000000	0.000000	0.303405	0.090571	-0.271237	0.000000	0.000000	3.000000	13.000000	0.000000
1474.743089	0.045269	0.542712	0.019251	80.794319	57.333115	107.025276	-2.787132	0.000000	1.007770	0.000000	0.000000	0.000000	0.303405	0.090571	-0.271237	0.000000	0.000000	3.000000	13.000000	0.000000
1474.746422	0.045269	0.542712	0.019251	80.885078	57.197113	106.770058	-2.736565	0.000000	0.962564	0.000000	0.000000	0.000000	0.303405	0.090571	-0.271237	0.000000	0.000000	3.000000	13.000000	0.000000
1474.749756	0.046319	0.543022	0.018317	80.885078	57.197113	106.770058	-2.736565	0.000000	0.962564	0.000000	0.000000	0.000000	0.315091	0.092946	-0.280290	0.000000	0.000000	3.000000	13.000000	0.000000
1474.753089	0.046319	0.543022	0.018317	80.885078	57.197113	106.770058	-2.736565	0.000000	0.962564	0.000000	0.000000	0.000000	0.315091	0.092946	-0.280290	0.000000	0.000000	3.000000	13.000000	0.000000
1474.756422	0.046319	0.543022	0.018317	80.990173	56.978802	106.574417	-2.684049	0.000000	0.915849	0.000000	0.000000	0.000000	0.315091	0.092946	-0.280290	0.000000	0.000000	3.000000	13.000000	0.000000
1474.759756	0.047316	0.543323	0.017343	80.990173	56.978802	106.574417	-2.684049	0.000000	0.915849	0.000000	0.000000	0.000000	0.299062	0.090196	-0.292262	0.000000	0.000000	3.000000	13.000000	0.000000
1474.763089	0.047316	0.543323	0.017343	80.990173	56.978802	106.574417	-2.684049	0.000000	0.915849	0.000000	0.000000	0.000000	0.299062	0.090196	-0.292262	0.000000	0.000000	3.000000	13.000000	0.000000
1474.766422	0.047316	0.543323	0.017343	81.102165	56.653328	106.621300	-2.634206	0.000000	0.867139	0.000000	0.000000	0.000000	0.299062	0.090196	-0.292262	0.000000	0.000000	3.000000	13.000000	0.000000
1474.769756	0.048309	0.543596	0.016371	81.102165	56.653328	106.621300	-2.634206	0.000000	0.867139	0.000000	0.000000	0.000000	0.297925	0.081924	-0.291671	0.000000	0.000000	3.000000	13.000000	0.000000
1474.773089	0.048309	0.543596	0.016371	81.102165	56.653328	106.621300	-2.634206	0.000000	0.867139	0.000000	0.000000	0.000000	0.297925	0.081924	-0.291671	0.000000	0.000000	3.000000	13.000000	0.000000
1474.776422	0.048309	0.543596	0.016371	81.212151	56.218243	106.409447	-2.584552	0.000000	0.818527	0.000000	0.000000	0.000000	0.297925	0.081924	-0.291671	0.000000	0.000000	3.000000	13.000000	0.000000
1474.779756	0.049351	0.543882	0.015474	81.212151	56.218243	106.409447	-2.584552	0.000000	0.818527	0.000000	0.000000	0.000000	0.312711	0.085996	-0.268978	0.000000	0.000000	3.000000	13.000000	0.000000
1474.783089	0.049351	0.543882	0.015474	81.212151	56.218243	106.409447	-2.584552	0.000000	0.818527	0.000000	0.000000	0.000000	0.312711	0.085996	-0.268978	0.000000	0.000000	3.000000	13.000000	0.000000
1474.786422	0.049351	0.543882	0.015474	81.284363	55.660946	105.616806	-2.532433	0.000000	0.773697	0.000000	0.000000	0.000000	0.312711	0.085996	-0.268978	0.000000	0.000000	3.000000	13.000000	0.000000
1474.789756	0.050484	0.544175	0.014606	81.284363	55.660946	105.616806	-2.532433	0.000000	0.773697	0.000000	0.000000	0.000000	0.339703	0.087913	-0.260245	0.000000	0.000000	3.000000	13.000000	0.000000
1474.793089	0.050484	0.544175	0.014606	81.284363	55.660946	105.616806	-2.532433	0.000000	0.773697	0.000000	0.000000	0.000000	0.339703	0.087913	-0.260245	0.000000	0.000000	3.000000	13.000000	0.000000
1474.796422	0.050484	0.544175	0.014606	81.285713	55.129147	104.861755	-2.475816	0.000000	0.730323	0.000000	0.000000	0.000000	0.339703	0.087913	-0.260245	0.000000	0.000000	3.000000	13.000000	0.000000
1474.799756	0.051737	0.544490	0.013848	81.285713	55.129147	104.861755	-2.475816	0.000000	0.730323	0.000000	0.000000	0.000000	0.376086	0.094436	-0.227529	0.000000	0.000000	3.000000	13.000000	0.000000
1474.803089	0.051737	0.544490	0.013848	81.285713	55.129147	104.861755	-2.475816	0.000000	0.730323	0.000000	0.000000	0.000000	0.376086	0.094436	-0.227529	0.000000	0.000000	3.000000	13.000000	0.000000
1474.806422	0.051737	0.544490	0.013848	81.236237	54.798714	104.396851	-2.413135	0.000000	0.692402	0.000000	0.000000	0.000000	0.376086	0.094436	-0.227529	0.000000	0.000000	3.000000	13.000000	0.000000
1474.809756	0.052996	0.544819	0.013169	81.236237	54.798714	104.396851	-2.413135	0.000000	0.692402	0.000000	0.000000	0.000000	0.377721	0.098753	-0.203750	0.000000	0.000000	3.000000	13.000000	0.000000
1474.813089	0.052996	0.544819	0.013169	81.236237	54.798714	104.396851	-2.413135	0.000000	0.692402	0.000000	0.000000	0.000000	0.377721	0.098753	-0.203750	0.000000	0.000000	3.000000	13.000000	0.000000
1474.816422	0.052996	0.544819	0.013169	81.204628	54.678215	104.196823	-2.350181	0.000000	0.658443	0.000000	0.000000	0.000000	0.377721	0.098753	-0.203750	0.000000	0.000000	3.000000	13.000000	0.000000
1474.819756	0.054259	0.545146	0.012551	81.204628	54.678215	104.196823	-2.350181	0.000000	0.658443	0.000000	0.000000	0.000000	0.378929	0.098102	-0.185481	0.000000	0.000000	3.000000	13.000000	0.000000
1474.823089	0.054259	0.545146	0.012551	81.204628	54.678215	104.196823	-2.350181	0.000000	0.658443	0.000000	0.000000	0.000000	0.378929	0.098102	-0.185481	0.000000	0.000000	3.000000	13.000000	0.000000
1474.826422	0.054259	0.545146	0.012551	81.190811	54.730438	104.404221	-2.287027	0.000000	0.627530	0.000000	0.000000	0.000000	0.378929	0.098102	-0.185481	0.000000	0.000000	3.000000	13.000000	0.000000
1474.829756	0.055480	0.545480	0.011975	81.190811	54.730438	104.404221	-2.287027	0.000000	0.627530	0.000000	0.000000	0.000000	0.366113	0.100218	-0.172571	0.000000	0.000000	3.000000	13.000000	0.000000
1474.833089	0.055480	0.545480	0.011975	81.190811	54.730438	104.404221	-2.287027	0.000000	0.627530	0.000000	0.000000	0.000000	0.366113	0.100218	-0.172571	0.000000	0.000000	3.000000	13.000000	0.000000
1474.836422	0.055480	0.545480	0.011975	81.181511	54.808189	104.967735	-2.226008	0.000000	0.598768	0.000000	0.000000	0.000000	0.366113	0.100218	-0.172571	0.000000	0.000000	3.000000	13.000000	0.000000
1474.839756	0.056718	0.545771	0.011380	81.181511	54.808189	104.967735	-2.226008	0.000000	0.598768	0.000000	0.000000	0.000000	0.371467	0.087224	-0.178485	0.000000	0.000000	3.000000	13.000000	0.000000
1474.843089	0.056718	0.545771	0.011380	81.181511	54.808189	104.967735	-2.226008	0.000000	0.598768	0.000000	0.000000	0.000000	0.371467	0.087224	-0.178485	0.000000	0.000000	3.000000	13.000000	0.000000
1474.846422	0.056718	0.545771	0.011380	81.173096	54.911522	105.457634	-2.164097	0.000000	0.569020	0.000000	0.000000	0.000000	0.371467	0.087224	-0.178485	0.000000	0.000000	3.000000	13.000000	0.000000
1474.849756	0.057990	0.546036	0.010717	81.173096	54.911522	105.457634	-2.164097	0.000000	0.569020	0.000000	0.000000	0.000000	0.381706	0.079613	-0.199137	0.000000	0.000000	3.000000	13.000000	0.000000
1474.853089	0.057990	0.546036	0.010717	81.173096	54.911522	105.457634	-2.164097	0.000000	0.569020	0.000000	0.000000	0.000000	0.381706	0.079613	-0.199137	0.000000	0.000000	3.000000	13.000000	0.000000
1474.856422	0.057990	0.546036	0.010717	81.168915	55.052994	105.523155	-2.100479	0.000000	0.535831	0.000000	0.000000	0.000000	0.381706	0.079613	-0.199137	0.000000	0.000000	3.000000	13.000000	0.000000
1474.859756	0.059349	0.546275	0.010043	81.168915	55.052994	105.523155	-2.100479	0.000000	0.535831	0.000000	0.000000	0.000000	0.407499	0.071709	-0.202186	0.000000	0.000000	3.000000	13.000000	0.000000
1474.863089	0.059349	0.546275	0.010043	81.168915	55.052994	105.523155	-2.100479	0.000000	0.535831	0.000000	0.000000	0.000000	0.407499	0.071709	-0.202186	0.000000	0.000000	3.000000	13.000000	0.000000
1474.866422	0.059349	0.546275	0.010043	81.168869	55.232464	105.531075	-2.032562	0.000000	0.502133	0.000000	0.000000	0.000000	0.407499	0.071709	-0.202186	0.000000	0.000000	3.000000	13.000000	0.000000
1474.869756	0.060738	0.546472	0.009281	81.168869	55.232464	105.531075	-2.032562	0.000000	0.502133	0.000000	0.000000	0.000000	0.416659	0.059020	-0.228598	0.000000	0.000000	3.000000	13.000000	0.000000
1474.873089	0.060738	0.546472	0.009281	81.168869	55.232464	105.531075	-2.032562	0.000000	0.502133	0.000000	0.000000	0.000000	0.416659	0.059020	-0.228598	0.000000	0.000000	3.000000	13.000000	0.000000
1474.876422	0.060738	0.546472	0.009281	81.175217	55.462280	105.688187	-1.963119	0.000000	0.464034	0.000000	0.000000	0.000000	0.416659	0.059020	-0.228598	0.000000	0.000000	3.000000	13.000000	0.000000
1474.879756	0.062148	0.546634	0.008539	81.175217	55.462280	105.688187	-1.963119	0.000000	0.464034	0.000000	0.000000	0.000000	0.423144	0.048425	-0.222401	0.000000	0.000000	3.000000	13.000000	0.000000
1474.883089	0.062148	0.546634	0.008539	81.175217	55.462280	105.688187	-1.963119	0.000000	0.464034	0.000000	0.000000	0.000000	0.423144	0.048425	-0.222401	0.000000	0.000000	3.000000	13.000000	0.000000
1474.886422	0.062148	0.546634	0.008539	81.179726	55.666615	106.134270	-1.892595	0.000000	0.426967	0.000000	0.000000	0.000000	0.423144	0.048425	-0.222401	0.000000	0.000000	3.000000	13.000000	0.000000
1474.889756	0.063568	0.546770	0.007731	81.179726	55.666615	106.134270	-1.892595	0.000000	0.426967	0.000000	0.000000	0.000000	0.426075	0.040834	-0.242578	0.000000	0.000000	3.000000	13.000000	0.000000
1474.893089	0.063568	0.546770	0.007731	81.179726	55.666615	106.134270	-1.892595	0.000000	0.426967	0.000000	0.000000	0.000000	0.426075	0.040834	-0.242578	0.000000	0.000000	3.000000	13.000000	0.000000
1474.896422	0.063568	0.546770	0.007731	81.175163	55.768166	106.793373	-1.821583	0.000000	0.386537	0.000000	0.000000	0.000000	0.426075	0.040834	-0.242578	0.000000	0.000000	3.000000	13.000000	0.000000
1474.899756	0.064988	0.546871	0.006946	81.175163	55.768166	106.793373	-1.821583	0.000000	0.386537	0.000000	0.000000	0.000000	0.425866	0.030279	-0.235550	0.000000	0.000000	3.000000	13.000000	0.000000
1474.903089	0.064988	0.546871	0.006946	81.175163	55.768166	106.793373	-1.821583	0.000000	0.386537	0.000000	0.000000	0.000000	0.425866	0.030279	-0.235550	0.000000	0.000000	3.000000	13.000000	0.000000
1474.906422	0.064988	0.546871	0.006946	81.151161	55.536922	106.811760	-1.750605	0.000000	0.347279	0.000000	0.000000	0.000000	0.425866	0.030279	-0.235550	0.000000	0.000000	3.000000	13.000000	0.000000
1474.909756	0.066408	0.547005	0.006192	81.151161	55.536922	106.811760	-1.750605	0.000000	0.347279	0.000000	0.000000	0.000000	0.426112	0.040234	-0.225937	0.000000	0.000000	3.000000	13.000000	0.000000
1474.913089	0.066408	0.547005	0.006192	81.151161	55.536922	106.811760	-1.750605	0.000000	0.347279	0.000000	0.000000	0.000000	0.426112	0.040234	-0.225937	0.000000	0.000000	3.000000	13.000000	0.000000
1474.916422	0.066408	0.547005	0.006192	81.105431	54.964470	106.085785	-1.679587	0.000000	0.309623	0.000000	0.000000	0.000000	0.426112	0.040234	-0.225937	0.000000	0.000000	3.000000	13.000000	0.000000
1474.919756	0.067876	0.547095	0.005480	81.105431	54.964470	106.085785	-1.679587	0.000000	0.309623	0.000000	0.000000	0.000000	0.440273	0.027137	-0.213886	0.000000	0.000000	3.000000	13.000000	0.000000
1474.923089	0.067876	0.547095	0.005480	81.105431	54.964470	106.085785	-1.679587	0.000000	0.309623	0.000000	0.000000	0.000000	0.440273	0.027137	-0.213886	0.000000	0.000000	3.000000	13.000000	0.000000
1474.926422	0.067876	0.547095	0.005480	81.043320	54.190781	105.186333	-1.606208	0.000000	0.273975	0.000000	0.000000	0.000000	0.440273	0.027137	-0.213886	0.000000	0.000000	3.000000	13.000000	0.000000
1474.929756	0.069326	0.547210	0.004825	81.043320	54.190781	105.186333	-1.606208	0.000000	0.273975	0.000000	0.000000	0.000000	0.435173	0.034490	-0.196425	0.000000	0.000000	3.000000	13.000000	0.000000
1474.933089	0.069326	0.547210	0.004825	81.043320	54.190781	105.186333	-1.606208	0.000000	0.273975	0.000000	0.000000	0.000000	0.435173	0.034490	-0.196425	0.000000	0.000000	3.000000	13.000000	0.000000
1474.936422	0.069326	0.547210	0.004825	80.972717	53.426937	104.365425	-1.533679	0.000000	0.241238	0.000000	0.000000	0.000000	0.435173	0.034490	-0.196425	0.000000	0.000000	3.000000	13.000000	0.000000
1474.939756	0.070668	0.547291	0.004210	80.972717	53.426937	104.365425	-1.533679	0.000000	0.241238	0.000000	0.000000	0.000000	0.402532	0.024094	-0.184390	0.000000	0.000000	3.000000	13.000000	0.000000
1474.943089	0.070668	0.547291	0.004210	80.972717	53.426937	104.365425	-1.533679	0.000000	0.241238	0.000000	0.000000	0.000000	0.402532	0.024094	-0.184390	0.000000	0.000000	3.000000	13.000000	0.000000
1474.946422	0.070668	0.547291	0.004210	80.892448	52.828720	103.640213	-1.466590	0.000000	0.210506	0.000000	0.000000	0.000000	0.402532	0.024094	-0.184390	0.000000	0.000000	3.000000	13.000000	0.000000
1474.949756	0.071929	0.547370	0.003670	80.892448	52.828720	103.640213	-1.466590	0.000000	0.210506	0.000000	0.000000	0.000000	0.378374	0.023866	-0.162127	0.000000	0.000000	3.000000	13.000000	0.000000
1474.953089	0.071929	0.547370	0.003670	80.892448	52.828720	103.640213	-1.466590	0.000000	0.210506	0.000000	0.000000	0.000000	0.378374	0.023866	-0.162127	0.000000	0.000000	3.000000	13.000000	0.000000
1474.956422	0.071929	0.547370	0.003670	80.819794	52.400074	103.072159	-1.403528	0.000000	0.183485	0.000000	0.000000	0.000000	0.378374	0.023866	-0.162127	0.000000	0.000000	3.000000	13.000000	0.000000
1474.959756	0.073145	0.547424	0.003138	80.819794	52.400074	103.072159	-1.403528	0.000000	0.183485	0.000000	0.000000	0.000000	0.364740	0.016144	-0.159638	0.000000	0.000000	3.000000	13.000000	0.000000
1474.963089	0.073145	0.547424	0.003138	80.819794	52.400074	103.072159	-1.403528	0.000000	0.183485	0.000000	0.000000	0.000000	0.364740	0.016144	-0.159638	0.000000	0.000000	3.000000	13.000000	0.000000
1474.966422	0.073145	0.547424	0.003138	80.768585	52.158695	102.688705	-1.342738	0.000000	0.156879	0.000000	0.000000	0.000000	0.364740	0.016144	-0.159638	0.000000	0.000000	3.000000	13.000000	0.000000
1474.969756	0.074366	0.547460	0.002648	80.768585	52.158695	102.688705	-1.342738	0.000000	0.156879	0.000000	0.000000	0.000000	0.366266	0.010892	-0.146744	0.000000	0.000000	3.000000	13.000000	0.000000
1474.973089	0.074366	0.547460	0.002648	80.768585	52.158695	102.688705	-1.342738	0.000000	0.156879	0.000000	0.000000	0.000000	0.366266	0.010892	-0.146744	0.000000	0.000000	3.000000	13.000000	0.000000
1474.976422	0.074366	0.547460	0.002648	80.755325	52.221771	102.616333	-1.281693	0.000000	0.132421	0.000000	0.000000	0.000000	0.366266	0.010892	-0.146744	0.000000	0.000000	3.000000	13.000000	0.000000
1474.979756	0.075582	0.547480	0.002138	80.755325	52.221771	102.616333	-1.281693	0.000000	0.132421	0.000000	0.000000	0.000000	0.364718	0.005825	-0.153206	0.000000	0.000000	3.000000	13.000000	0.000000
1474.983089	0.075582	0.547480	0.002138	80.755325	52.221771	102.616333	-1.281693	0.000000	0.132421	0.000000	0.000000	0.000000	0.364718	0.005825	-0.153206	0.000000	0.000000	3.000000	13.000000	0.000000
1474.986422	0.075582	0.547480	0.002138	80.768005	52.474342	102.766937	-1.220907	0.000000	0.106887	0.000000	0.000000	0.000000	0.364718	0.005825	-0.153206	0.000000	0.000000	3.000000	13.000000	0.000000
1474.989756	0.076876	0.547491	0.001568	80.768005	52.474342	102.766937	-1.220907	0.000000	0.106887	0.000000	0.000000	0.000000	0.388099	0.003347	-0.170973	0.000000	0.000000	3.000000	13.000000	0.000000
1474.993089	0.076876	0.547491	0.001568	80.768005	52.474342	102.766937	-1.220907	0.000000	0.106887	0.000000	0.000000	0.000000	0.388099	0.003347	-0.170973	0.000000	0.000000	3.000000	13.000000	0.000000
1474.996422	0.076876	0.547491	0.001568	80.784050	52.745934	103.442619	-1.156224	0.000000	0.078391	0.000000	0.000000	0.000000	0.388099	0.003347	-0.170973	0.000000	0.000000	3.000000	13.000000	0.000000
1474.999756	0.078266	0.547452	0.000921	80.784050	52.745934	103.442619	-1.156224	0.000000	0.078391	0.000000	0.000000	0.000000	0.417104	-0.011771	-0.194078	0.000000	0.000000	3.000000	13.000000	0.000000
1475.003089	0.078266	0.547452	0.000921	80.784050	52.745934	103.442619	-1.156224	0.000000	0.078391	0.000000	0.000000	0.000000	0.417104	-0.011771	-0.194078	0.000000	0.000000	3.000000	13.000000	0.000000
1475.006422	0.078266	0.547452	0.000921	80.812195	53.036476	105.176346	-1.086707	0.000000	0.046045	0.000000	0.000000	0.000000	0.417104	-0.011771	-0.194078	0.000000	0.000000	3.000000	13.000000	0.000000
1475.009756	0.079668	0.547379	0.000229	80.812195	53.036476	105.176346	-1.086707	0.000000	0.046045	0.000000	0.000000	0.000000	0.420703	-0.021868	-0.207453	0.000000	0.000000	3.000000	13.000000	0.000000
1475.013089	0.079668	0.547379	0.000229	80.812195	53.036476	105.176346	-1.086707	0.000000	0.046045	0.000000	0.000000	0.000000	0.420703	-0.021868	-0.207453	0.000000	0.000000	3.000000	13.000000	0.000000
1475.016422	0.079668	0.547379	0.000229	80.882942	53.181015	106.435249	-1.016590	0.000000	0.011469	0.000000	0.000000	0.000000	0.420703	-0.021868	-0.207453	0.000000	0.000000	3.000000	13.000000	0.000000
1475.019756	0.081157	0.547273	-0.000587	80.882942	53.181015	106.435249	-1.016590	0.000000	0.011469	0.000000	0.000000	0.000000	0.446742	-0.031804	-0.244832	0.000000	0.000000	3.000000	13.000000	0.000000
1475.023089	0.081157	0.547273	-0.000587	80.882942	53.181015	106.435249	-1.016590	0.000000	0.011469	0.000000	0.000000	0.000000	0.446742	-0.031804	-0.244832	0.000000	0.000000	3.000000	13.000000	0.000000
1475.026422	0.081157	0.547273	-0.000587	81.047501	52.854034	106.018990	-0.942133	0.000000	-0.029336	0.000000	0.000000	0.000000	0.446742	-0.031804	-0.244832	0.000000	0.000000	3.000000	13.000000	0.000000
1475.029756	0.082737	0.547100	-0.001500	81.047501	52.854034	106.018990	-0.942133	0.000000	-0.029336	0.000000	0.000000	0.000000	0.473797	-0.051867	-0.274133	0.000000	0.000000	3.000000	13.000000	0.000000
1475.033089	0.082737	0.547100	-0.001500	81.047501	52.854034	106.018990	-0.942133	0.000000	-0.029336	0.000000	0.000000	0.000000	0.473797	-0.051867	-0.274133	0.000000	0.000000	3.000000	13.000000	0.000000
1475.036422	0.082737	0.547100	-0.001500	81.248146	51.901394	104.624779	-0.863166	0.000000	-0.075025	0.000000	0.000000	0.000000	0.473797	-0.051867	-0.274133	0.000000	0.000000	3.000000	13.000000	0.000000
1475.039756	0.084157	0.546885	-0.002405	81.248146	51.901394	104.624779	-0.863166	0.000000	-0.075025	0.000000	0.000000	0.000000	0.426002	-0.064446	-0.271496	0.000000	0.000000	3.000000	13.000000	0.000000
1475.043089	0.084157	0.546885	-0.002405	81.248146	51.901394	104.624779	-0.863166	0.000000	-0.075025	0.000000	0.000000	0.000000	0.426002	-0.064446	-0.271496	0.000000	0.000000	3.000000	13.000000	0.000000
1475.046422	0.084157	0.546885	-0.002405	81.406693	50.288963	102.935577	-0.792166	0.000000	-0.120274	0.000000	0.000000	0.000000	0.426002	-0.064446	-0.271496	0.000000	0.000000	3.000000	13.000000	0.000000
1475.049756	0.085399	0.546670	-0.003283	81.406693	50.288963	102.935577	-0.792166	0.000000	-0.120274	0.000000	0.000000	0.000000	0.372718	-0.064418	-0.263191	0.000000	0.000000	3.000000	13.000000	0.000000
1475.053089	0.085399	0.546670	-0.003283	81.406693	50.288963	102.935577	-0.792166	0.000000	-0.120274	0.000000	0.000000	0.000000	0.372718	-0.064418	-0.263191	0.000000	0.000000	3.000000	13.000000	0.000000
1475.056422	0.085399	0.546670	-0.003283	81.485512	48.399757	101.386314	-0.730047	0.000000	-0.164139	0.000000	0.000000	0.000000	0.372718	-0.064418	-0.263191	0.000000	0.000000	3.000000	13.000000	0.000000
1475.059756	0.086560	0.546439	-0.004101	81.485512	48.399757	101.386314	-0.730047	0.000000	-0.164139	0.000000	0.000000	0.000000	0.348187	-0.069443	-0.245547	0.000000	0.000000	3.000000	13.000000	0.000000
1475.063089	0.086560	0.546439	-0.004101	81.485512	48.399757	101.386314	-0.730047	0.000000	-0.164139	0.000000	0.000000	0.000000	0.348187	-0.069443	-0.245547	0.000000	0.000000	3.000000	13.000000	0.000000
1475.066422	0.086560	0.546439	-0.004101	81.492615	46.917713	100.199524	-0.672015	0.000000	-0.205064	0.000000	0.000000	0.000000	0.348187	-0.069443	-0.245547	0.000000	0.000000	3.000000	13.000000	0.000000
1475.069756	0.087785	0.546199	-0.004913	81.492615	46.917713	100.199524	-0.672015	0.000000	-0.205064	0.000000	0.000000	0.000000	0.367653	-0.071952	-0.243372	0.000000	0.000000	3.000000	13.000000	0.000000
1475.073089	0.087785	0.546199	-0.004913	81.492615	46.917713	100.199524	-0.672015	0.000000	-0.205064	0.000000	0.000000	0.000000	0.367653	-0.071952	-0.243372	0.000000	0.000000	3.000000	13.000000	0.000000
1475.076422	0.087785	0.546199	-0.004913	81.406616	46.211254	99.612839	-0.610740	0.000000	-0.245626	0.000000	0.000000	0.000000	0.367653	-0.071952	-0.243372	0.000000	0.000000	3.000000	13.000000	0.000000
1475.079756	0.089088	0.545968	-0.005767	81.406616	46.211254	99.612839	-0.610740	0.000000	-0.245626	0.000000	0.000000	0.000000	0.390780	-0.069303	-0.256450	0.000000	0.000000	3.000000	13.000000	0.000000
1475.083089	0.089088	0.545968	-0.005767	81.406616	46.211254	99.612839	-0.610740	0.000000	-0.245626	0.000000	0.000000	0.000000	0.390780	-0.069303	-0.256450	0.000000	0.000000	3.000000	13.000000	0.000000
1475.086422	0.089088	0.545968	-0.005767	81.309814	45.871944	99.273331	-0.545610	0.000000	-0.288367	0.000000	0.000000	0.000000	0.390780	-0.069303	-0.256450	0.000000	0.000000	3.000000	13.000000	0.000000
1475.089756	0.090454	0.545754	-0.006621	81.309814	45.871944	99.273331	-0.545610	0.000000	-0.288367	0.000000	0.000000	0.000000	0.409758	-0.064265	-0.256052	0.000000	0.000000	3.000000	13.000000	0.000000
1475.093089	0.090454	0.545754	-0.006621	81.309814	45.871944	99.273331	-0.545610	0.000000	-0.288367	0.000000	0.000000	0.000000	0.409758	-0.064265	-0.256052	0.000000	0.000000	3.000000	13.000000	0.000000
1475.096422	0.090454	0.545754	-0.006621	81.241997	45.599960	99.180481	-0.477317	0.000000	-0.331043	0.000000	0.000000	0.000000	0.409758	-0.064265	-0.256052	0.000000	0.000000	3.000000	13.000000	0.000000
1475.099756	0.091767	0.545548	-0.007493	81.241997	45.599960	99.180481	-0.477317	0.000000	-0.331043	0.000000	0.000000	0.000000	0.394129	-0.061651	-0.261673	0.000000	0.000000	3.000000	13.000000	0.000000
1475.103089	0.091767	0.545548	-0.007493	81.241997	45.599960	99.180481	-0.477317	0.000000	-0.331043	0.000000	0.000000	0.000000	0.394129	-0.061651	-0.261673	0.000000	0.000000	3.000000	13.000000	0.000000
1475.106422	0.091767	0.545548	-0.007493	81.189468	45.394760	99.362671	-0.411629	0.000000	-0.374655	0.000000	0.000000	0.000000	0.394129	-0.061651	-0.261673	0.000000	0.000000	3.000000	13.000000	0.000000
1475.109756	0.093010	0.545301	-0.008370	81.189468	45.394760	99.362671	-0.411629	0.000000	-0.374655	0.000000	0.000000	0.000000	0.372698	-0.074098	-0.263013	0.000000	0.000000	3.000000	13.000000	0.000000
1475.113089	0.093010	0.545301	-0.008370	81.189468	45.394760	99.362671	-0.411629	0.000000	-0.374655	0.000000	0.000000	0.000000	0.372698	-0.074098	-0.263013	0.000000	0.000000	3.000000	13.000000	0.000000
1475.116422	0.093010	0.545301	-0.008370	81.159462	45.302773	99.657799	-0.349513	0.000000	-0.418490	0.000000	0.000000	0.000000	0.372698	-0.074098	-0.263013	0.000000	0.000000	3.000000	13.000000	0.000000
1475.119756	0.094248	0.545054	-0.009250	81.159462	45.302773	99.657799	-0.349513	0.000000	-0.418490	0.000000	0.000000	0.000000	0.371332	-0.074009	-0.264151	0.000000	0.000000	3.000000	13.000000	0.000000
1475.123089	0.094248	0.545054	-0.009250	81.159462	45.302773	99.657799	-0.349513	0.000000	-0.418490	0.000000	0.000000	0.000000	0.371332	-0.074009	-0.264151	0.000000	0.000000	3.000000	13.000000	0.000000
1475.126422	0.094248	0.545054	-0.009250	81.141457	45.230350	99.757278	-0.287624	0.000000	-0.462515	0.000000	0.000000	0.000000	0.371332	-0.074009	-0.264151	0.000000	0.000000	3.000000	13.000000	0.000000
1475.129756	0.095427	0.544758	-0.010180	81.141457	45.230350	99.757278	-0.287624	0.000000	-0.462515	0.000000	0.000000	0.000000	0.353707	-0.088786	-0.279043	0.000000	0.000000	3.000000	13.000000	0.000000
1475.133089	0.095427	0.544758	-0.010180	81.141457	45.230350	99.757278	-0.287624	0.000000	-0.462515	0.000000	0.000000	0.000000	0.353707	-0.088786	-0.279043	0.000000	0.000000	3.000000	13.000000	0.000000
1475.136422	0.095427	0.544758	-0.010180	81.128029	45.069153	99.605911	-0.228673	0.000000	-0.509022	0.000000	0.000000	0.000000	0.353707	-0.088786	-0.279043	0.000000	0.000000	3.000000	13.000000	0.000000
1475.139756	0.096471	0.544421	-0.011100	81.128029	45.069153	99.605911	-0.228673	0.000000	-0.509022	0.000000	0.000000	0.000000	0.313270	-0.101116	-0.275964	0.000000	0.000000	3.000000	13.000000	0.000000
1475.143089	0.096471	0.544421	-0.011100	81.128029	45.069153	99.605911	-0.228673	0.000000	-0.509022	0.000000	0.000000	0.000000	0.313270	-0.101116	-0.275964	0.000000	0.000000	3.000000	13.000000	0.000000
1475.146422	0.096471	0.544421	-0.011100	81.098679	44.758533	99.304985	-0.176461	0.000000	-0.555016	0.000000	0.000000	0.000000	0.313270	-0.101116	-0.275964	0.000000	0.000000	3.000000	13.000000	0.000000
1475.149756	0.097347	0.544077	-0.011963	81.098679	44.758533	99.304985	-0.176461	0.000000	-0.555016	0.000000	0.000000	0.000000	0.262756	-0.103469	-0.258864	0.000000	0.000000	3.000000	13.000000	0.000000
1475.153089	0.097347	0.544077	-0.011963	81.098679	44.758533	99.304985	-0.176461	0.000000	-0.555016	0.000000	0.000000	0.000000	0.262756	-0.103469	-0.258864	0.000000	0.000000	3.000000	13.000000	0.000000
1475.156422	0.097347	0.544077	-0.011963	81.039848	44.394474	98.911873	-0.132668	0.000000	-0.598160	0.000000	0.000000	0.000000	0.262756	-0.103469	-0.258864	0.000000	0.000000	3.000000	13.000000	0.000000
1475.159756	0.098083	0.543724	-0.012842	81.039848	44.394474	98.911873	-0.132668	0.000000	-0.598160	0.000000	0.000000	0.000000	0.220983	-0.105733	-0.263548	0.000000	0.000000	3.000000	13.000000	0.000000
1475.163089	0.098083	0.543724	-0.012842	81.039848	44.394474	98.911873	-0.132668	0.000000	-0.598160	0.000000	0.000000	0.000000	0.220983	-0.105733	-0.263548	0.000000	0.000000	3.000000	13.000000	0.000000
1475.166422	0.098083	0.543724	-0.012842	80.940414	43.914345	98.349838	-0.095838	0.000000	-0.642085	0.000000	0.000000	0.000000	0.220983	-0.105733	-0.263548	0.000000	0.000000	3.000000	13.000000	0.000000
1475.169756	0.098661	0.543339	-0.013726	80.940414	43.914345	98.349838	-0.095838	0.000000	-0.642085	0.000000	0.000000	0.000000	0.173344	-0.115393	-0.265264	0.000000	0.000000	3.000000	13.000000	0.000000
1475.173089	0.098661	0.543339	-0.013726	80.940414	43.914345	98.349838	-0.095838	0.000000	-0.642085	0.000000	0.000000	0.000000	0.173344	-0.115393	-0.265264	0.000000	0.000000	3.000000	13.000000	0.000000
1475.176422	0.098661	0.543339	-0.013726	80.818169	43.336639	97.704521	-0.066947	0.000000	-0.686296	0.000000	0.000000	0.000000	0.173344	-0.115393	-0.265264	0.000000	0.000000	3.000000	13.000000	0.000000
1475.179756	0.099177	0.542972	-0.014579	80.818169	43.336639	97.704521	-0.066947	0.000000	-0.686296	0.000000	0.000000	0.000000	0.154822	-0.110289	-0.255934	0.000000	0.000000	3.000000	13.000000	0.000000
1475.183089	0.099177	0.542972	-0.014579	80.818169	43.336639	97.704521	-0.066947	0.000000	-0.686296	0.000000	0.000000	0.000000	0.154822	-0.110289	-0.255934	0.000000	0.000000	3.000000	13.000000	0.000000
1475.186422	0.099177	0.542972	-0.014579	80.677383	42.694092	97.008102	-0.041144	0.000000	-0.728951	0.000000	0.000000	0.000000	0.154822	-0.110289	-0.255934	0.000000	0.000000	3.000000	13.000000	0.000000
1475.189756	0.099588	0.542589	-0.015497	80.677383	42.694092	97.008102	-0.041144	0.000000	-0.728951	0.000000	0.000000	0.000000	0.123306	-0.114858	-0.275440	0.000000	0.000000	3.000000	13.000000	0.000000
1475.193089	0.099588	0.542589	-0.015497	80.677383	42.694092	97.008102	-0.041144	0.000000	-0.728951	0.000000	0.000000	0.000000	0.123306	-0.114858	-0.275440	0.000000	0.000000	3.000000	13.000000	0.000000
1475.196422	0.099588	0.542589	-0.015497	80.523232	42.110977	96.395134	-0.020593	0.000000	-0.774858	0.000000	0.000000	0.000000	0.123306	-0.114858	-0.275440	0.000000	0.000000	3.000000	13.000000	0.000000
1475.199756	0.099963	0.542239	-0.016370	80.523232	42.110977	96.395134	-0.020593	0.000000	-0.774858	0.000000	0.000000	0.000000	0.112528	-0.104871	-0.261866	0.000000	0.000000	3.000000	13.000000	0.000000
1475.203089	0.099963	0.542239	-0.016370	80.523232	42.110977	96.395134	-0.020593	0.000000	-0.774858	0.000000	0.000000	0.000000	0.112528	-0.104871	-0.261866	0.000000	0.000000	3.000000	13.000000	0.000000
1475.206422	0.099963	0.542239	-0.016370	80.346992	41.637909	95.935135	-0.001838	0.000000	-0.818502	0.000000	0.000000	0.000000	0.112528	-0.104871	-0.261866	0.000000	0.000000	3.000000	13.000000	0.000000
1475.209756	0.099963	0.542239	-0.016370	80.346992	41.637909	95.935135	-0.001838	0.000000	-0.818502	0.000000	0.000000	0.000000	0.112528	-0.104871	-0.261866	0.000000	0.000000	3.000000	13.000000	0.000000
1475.213089	0.100283	0.541898	-0.017188	80.346992	41.637909	95.935135	-0.001838	0.000000	-0.818502	0.000000	0.000000	0.000000	0.095913	-0.102279	-0.245443	0.000000	0.000000	3.000000	13.000000	0.000000
1475.216422	0.100283	0.541898	-0.017188	80.159752	41.344994	95.707893	-0.001838	0.000000	-0.818502	0.000000	0.000000	0.000000	0.095913	-0.102279	-0.245443	0.000000	0.000000	3.000000	13.000000	0.000000
1475.219756	0.100543	0.541574	-0.017974	80.159752	41.344994	95.707893	-0.001838	0.000000	-0.818502	0.000000	0.000000	0.000000	0.077872	-0.097227	-0.235849	0.000000	0.000000	3.000000	13.000000	0.000000
1475.223089	0.100543	0.541574	-0.017974	80.159752	41.344994	95.707893	-0.001838	0.000000	-0.818502	0.000000	0.000000	0.000000	0.077872	-0.097227	-0.235849	0.000000	0.000000	3.000000	13.000000	0.000000
1475.226422	0.100543	0.541574	-0.017974	79.960266	41.125504	95.601204	0.027126	0.000000	-0.898718	0.000000	0.000000	0.000000	0.077872	-0.097227	-0.235849	0.000000	0.000000	3.000000	13.000000	0.000000
1475.229756	0.100543	0.541574	-0.017974	79.960266	41.125504	95.601204	0.027126	0.000000	-0.898718	0.000000	0.000000	0.000000	0.077872	-0.097227	-0.235849	0.000000	0.000000	3.000000	13.000000	0.000000
1475.233089	0.100709	0.541300	-0.018682	79.960266	41.125504	95.601204	0.027126	0.000000	-0.898718	0.000000	0.000000	0.000000	0.050012	-0.082458	-0.212250	0.000000	0.000000	3.000000	13.000000	0.000000
1475.236422	0.100709	0.541300	-0.018682	79.769493	40.951660	95.561691	0.027126	0.000000	-0.898718	0.000000	0.000000	0.000000	0.050012	-0.082458	-0.212250	0.000000	0.000000	3.000000	13.000000	0.000000
1475.239756	0.100706	0.541066	-0.019268	79.769493	40.951660	95.561691	0.027126	0.000000	-0.898718	0.000000	0.000000	0.000000	-0.001012	-0.070209	-0.175946	0.000000	0.000000	3.000000	13.000000	0.000000
1475.243089	0.100706	0.541066	-0.019268	79.769493	40.951660	95.561691	0.027126	0.000000	-0.898718	0.000000	0.000000	0.000000	-0.001012	-0.070209	-0.175946	0.000000	0.000000	3.000000	13.000000	0.000000
1475.246422	0.100706	0.541066	-0.019268	79.590874	40.819931	95.586708	0.035293	0.000000	-0.963417	0.000000	0.000000	0.000000	-0.001012	-0.070209	-0.175946	0.000000	0.000000	3.000000	13.000000	0.000000
1475.249756	0.100706	0.541066	-0.019268	79.590874	40.819931	95.586708	0.035293	0.000000	-0.963417	0.000000	0.000000	0.000000	-0.001012	-0.070209	-0.175946	0.000000	0.000000	3.000000	13.000000	0.000000
1475.253089	0.100523	0.540889	-0.019780	79.590874	40.819931	95.586708	0.035293	0.000000	-0.963417	0.000000	0.000000	0.000000	-0.054945	-0.053034	-0.153375	0.000000	0.000000	3.000000	13.000000	0.000000
1475.256422	0.100523	0.540889	-0.019780	79.434296	40.755604	95.694099	0.035293	0.000000	-0.963417	0.000000	0.000000	0.000000	-0.054945	-0.053034	-0.153375	0.000000	0.000000	3.000000	13.000000	0.000000
1475.259756	0.100257	0.540793	-0.020175	79.434296	40.755604	95.694099	0.035293	0.000000	-0.963417	0.000000	0.000000	0.000000	-0.079655	-0.028672	-0.118548	0.000000	0.000000	3.000000	13.000000	0.000000
1475.263089	0.100257	0.540793	-0.020175	79.434296	40.755604	95.694099	0.035293	0.000000	-0.963417	0.000000	0.000000	0.000000	-0.079655	-0.028672	-0.118548	0.000000	0.000000	3.000000	13.000000	0.000000
1475.266422	0.100257	0.540793	-0.020175	79.289001	40.803310	95.944130	0.012859	0.000000	-1.008737	0.000000	0.000000	0.000000	-0.079655	-0.028672	-0.118548	0.000000	0.000000	3.000000	13.000000	0.000000
1475.269756	0.099884	0.540787	-0.020472	79.289001	40.803310	95.944130	0.012859	0.000000	-1.008737	0.000000	0.000000	0.000000	-0.112104	-0.001876	-0.089197	0.000000	0.000000	3.000000	13.000000	0.000000
1475.273089	0.099884	0.540787	-0.020472	79.289001	40.803310	95.944130	0.012859	0.000000	-1.008737	0.000000	0.000000	0.000000	-0.112104	-0.001876	-0.089197	0.000000	0.000000	3.000000	13.000000	0.000000
1475.276422	0.099884	0.540787	-0.020472	79.154472	41.023914	96.404739	-0.005825	0.000000	-1.023604	0.000000	0.000000	0.000000	-0.112104	-0.001876	-0.089197	0.000000	0.000000	3.000000	13.000000	0.000000
1475.279756	0.099884	0.540787	-0.020472	79.154472	41.023914	96.404739	-0.005825	0.000000	-1.023604	0.000000	0.000000	0.000000	-0.112104	-0.001876	-0.089197	0.000000	0.000000	3.000000	13.000000	0.000000
1475.283089	0.099454	0.540853	-0.020635	79.154472	41.023914	96.404739	-0.005825	0.000000	-1.023604	0.000000	0.000000	0.000000	-0.128933	0.019905	-0.048954	0.000000	0.000000	3.000000	13.000000	0.000000
1475.286422	0.099454	0.540853	-0.020635	79.050407	41.460899	97.108109	-0.005825	0.000000	-1.023604	0.000000	0.000000	0.000000	-0.128933	0.019905	-0.048954	0.000000	0.000000	3.000000	13.000000	0.000000
1475.289756	0.099011	0.540976	-0.020762	79.050407	41.460899	97.108109	-0.005825	0.000000	-1.023604	0.000000	0.000000	0.000000	-0.132826	0.036954	-0.037900	0.000000	0.000000	3.000000	13.000000	0.000000
1475.293089	0.099011	0.540976	-0.020762	79.050407	41.460899	97.108109	-0.005825	0.000000	-1.023604	0.000000	0.000000	0.000000	-0.132826	0.036954	-0.037900	0.000000	0.000000	3.000000	13.000000	0.000000
1475.296422	0.099011	0.540976	-0.020762	78.948288	41.987251	97.930351	-0.049451	0.000000	-1.038079	0.000000	0.000000	0.000000	-0.132826	0.036954	-0.037900	0.000000	0.000000	3.000000	13.000000	0.000000
1475.299756	0.099011	0.540976	-0.020762	78.948288	41.987251	97.930351	-0.049451	0.000000	-1.038079	0.000000	0.000000	0.000000	-0.132826	0.036954	-0.037900	0.000000	0.000000	3.000000	13.000000	0.000000
1475.303089	0.098479	0.541124	-0.020805	78.948288	41.987251	97.930351	-0.049451	0.000000	-1.038079	0.000000	0.000000	0.000000	-0.159740	0.044139	-0.013014	0.000000	0.000000	3.000000	13.000000	0.000000
1475.306422	0.098479	0.541124	-0.020805	78.841492	42.465004	98.711067	-0.049451	0.000000	-1.038079	0.000000	0.000000	0.000000	-0.159740	0.044139	-0.013014	0.000000	0.000000	3.000000	13.000000	0.000000
1475.309756	0.097892	0.541303	-0.020798	78.841492	42.465004	98.711067	-0.049451	0.000000	-1.038079	0.000000	0.000000	0.000000	-0.175823	0.053859	0.002079	0.000000	0.000000	3.000000	13.000000	0.000000
1475.313089	0.097892	0.541303	-0.020798	78.841492	42.465004	98.711067	-0.049451	0.000000	-1.038079	0.000000	0.000000	0.000000	-0.175823	0.053859	0.002079	0.000000	0.000000	3.000000	13.000000	0.000000
1475.316422	0.097892	0.541303	-0.020798	78.736626	42.876236	99.418159	-0.105378	0.000000	-1.039902	0.000000	0.000000	0.000000	-0.175823	0.053859	0.002079	0.000000	0.000000	3.000000	13.000000	0.000000
1475.319756	0.097892	0.541303	-0.020798	78.736626	42.876236	99.418159	-0.105378	0.000000	-1.039902	0.000000	0.000000	0.000000	-0.175823	0.053859	0.002079	0.000000	0.000000	3.000000	13.000000	0.000000
1475.323089	0.097248	0.541499	-0.020760	78.736626	42.876236	99.418159	-0.105378	0.000000	-1.039902	0.000000	0.000000	0.000000	-0.193190	0.058686	0.011537	0.000000	0.000000	3.000000	13.000000	0.000000
1475.326422	0.097248	0.541499	-0.020760	78.644730	43.203671	100.024117	-0.105378	0.000000	-1.039902	0.000000	0.000000	0.000000	-0.193190	0.058686	0.011537	0.000000	0.000000	3.000000	13.000000	0.000000
1475.329756	0.096528	0.541662	-0.020676	78.644730	43.203671	100.024117	-0.105378	0.000000	-1.039902	0.000000	0.000000	0.000000	-0.216206	0.048888	0.024991	0.000000	0.000000	3.000000	13.000000	0.000000
1475.333089	0.096528	0.541662	-0.020676	78.644730	43.203671	100.024117	-0.105378	0.000000	-1.039902	0.000000	0.000000	0.000000	-0.216206	0.048888	0.024991	0.000000	0.000000	3.000000	13.000000	0.000000
1475.336422	0.096528	0.541662	-0.020676	78.566353	43.459236	100.532761	-0.173611	0.000000	-1.033814	0.000000	0.000000	0.000000	-0.216206	0.048888	0.024991	0.000000	0.000000	3.000000	13.000000	0.000000
1475.339756	0.096528	0.541662	-0.020676	78.566353	43.459236	100.532761	-0.173611	0.000000	-1.033814	0.000000	0.000000	0.000000	-0.216206	0.048888	0.024991	0.000000	0.000000	3.000000	13.000000	0.000000
1475.343089	0.095767	0.541800	-0.020581	78.566353	43.459236	100.532761	-0.173611	0.000000	-1.033814	0.000000	0.000000	0.000000	-0.228351	0.041547	0.028699	0.000000	0.000000	3.000000	13.000000	0.000000
1475.346422	0.095767	0.541800	-0.020581	78.501335	43.666904	100.981201	-0.173611	0.000000	-1.033814	0.000000	0.000000	0.000000	-0.228351	0.041547	0.028699	0.000000	0.000000	3.000000	13.000000	0.000000
1475.349756	0.094982	0.541898	-0.020496	78.501335	43.666904	100.981201	-0.173611	0.000000	-1.033814	0.000000	0.000000	0.000000	-0.235504	0.029342	0.025436	0.000000	0.000000	3.000000	13.000000	0.000000
1475.353089	0.094982	0.541898	-0.020496	78.501335	43.666904	100.981201	-0.173611	0.000000	-1.033814	0.000000	0.000000	0.000000	-0.235504	0.029342	0.025436	0.000000	0.000000	3.000000	13.000000	0.000000
1475.356422	0.094982	0.541898	-0.020496	78.430519	43.926140	101.497536	-0.250920	0.000000	-1.024791	0.000000	0.000000	0.000000	-0.235504	0.029342	0.025436	0.000000	0.000000	3.000000	13.000000	0.000000
1475.359756	0.094982	0.541898	-0.020496	78.430519	43.926140	101.497536	-0.250920	0.000000	-1.024791	0.000000	0.000000	0.000000	-0.235504	0.029342	0.025436	0.000000	0.000000	3.000000	13.000000	0.000000
1475.363089	0.094207	0.541979	-0.020366	78.430519	43.926140	101.497536	-0.250920	0.000000	-1.024791	0.000000	0.000000	0.000000	-0.232518	0.024425	0.038850	0.000000	0.000000	3.000000	13.000000	0.000000
1475.366422	0.094207	0.541979	-0.020366	78.358551	44.208668	102.042183	-0.250920	0.000000	-1.024791	0.000000	0.000000	0.000000	-0.232518	0.024425	0.038850	0.000000	0.000000	3.000000	13.000000	0.000000
1475.369756	0.093419	0.542012	-0.020294	78.358551	44.208668	102.042183	-0.250920	0.000000	-1.024791	0.000000	0.000000	0.000000	-0.236139	0.009795	0.021737	0.000000	0.000000	3.000000	13.000000	0.000000
1475.373089	0.093419	0.542012	-0.020294	78.358551	44.208668	102.042183	-0.250920	0.000000	-1.024791	0.000000	0.000000	0.000000	-0.236139	0.009795	0.021737	0.000000	0.000000	3.000000	13.000000	0.000000
1475.376422	0.093419	0.542012	-0.020294	78.294128	44.463020	102.537628	-0.329030	0.000000	-1.014693	0.000000	0.000000	0.000000	-0.236139	0.009795	0.021737	0.000000	0.000000	3.000000	13.000000	0.000000
1475.379756	0.093419	0.542012	-0.020294	78.294128	44.463020	102.537628	-0.329030	0.000000	-1.014693	0.000000	0.000000	0.000000	-0.236139	0.009795	0.021737	0.000000	0.000000	3.000000	13.000000	0.000000
1475.383089	0.092674	0.542045	-0.020232	78.294128	44.463020	102.537628	-0.329030	0.000000	-1.014693	0.000000	0.000000	0.000000	-0.223682	0.009793	0.018670	0.000000	0.000000	3.000000	13.000000	0.000000
1475.386422	0.092674	0.542045	-0.020232	78.249069	44.653904	102.933250	-0.329030	0.000000	-1.014693	0.000000	0.000000	0.000000	-0.223682	0.009793	0.018670	0.000000	0.000000	3.000000	13.000000	0.000000
1475.389756	0.091905	0.542037	-0.020180	78.249069	44.653904	102.933250	-0.329030	0.000000	-1.014693	0.000000	0.000000	0.000000	-0.230778	-0.002423	0.015386	0.000000	0.000000	3.000000	13.000000	0.000000
1475.393089	0.091905	0.542037	-0.020180	78.249069	44.653904	102.933250	-0.329030	0.000000	-1.014693	0.000000	0.000000	0.000000	-0.230778	-0.002423	0.015386	0.000000	0.000000	3.000000	13.000000	0.000000
1475.396422	0.091905	0.542037	-0.020180	78.218170	44.743790	103.195992	-0.404773	0.000000	-1.009017	0.000000	0.000000	0.000000	-0.230778	-0.002423	0.015386	0.000000	0.000000	3.000000	13.000000	0.000000
1475.399756	0.091172	0.542037	-0.020162	78.218170	44.743790	103.195992	-0.404773	0.000000	-1.009017	0.000000	0.000000	0.000000	-0.219748	0.000045	0.005448	0.000000	0.000000	3.000000	13.000000	0.000000
1475.403089	0.091172	0.542037	-0.020162	78.218170	44.743790	103.195992	-0.404773	0.000000	-1.009017	0.000000	0.000000	0.000000	-0.219748	0.000045	0.005448	0.000000	0.000000	3.000000	13.000000	0.000000
1475.406422	0.091172	0.542037	-0.020162	78.203751	44.773365	103.361031	-0.441398	0.000000	-1.008109	0.000000	0.000000	0.000000	-0.219748	0.000045	0.005448	0.000000	0.000000	3.000000	13.000000	0.000000
1475.409756	0.090464	0.542053	-0.020131	78.203751	44.773365	103.361031	-0.441398	0.000000	-1.008109	0.000000	0.000000	0.000000	-0.212314	0.004899	0.009365	0.000000	0.000000	3.000000	13.000000	0.000000
1475.413089	0.090464	0.542053	-0.020131	78.203751	44.773365	103.361031	-0.441398	0.000000	-1.008109	0.000000	0.000000	0.000000	-0.212314	0.004899	0.009365	0.000000	0.000000	3.000000	13.000000	0.000000
1475.416422	0.090464	0.542053	-0.020131	78.193863	44.740376	103.435051	-0.476783	0.000000	-1.006549	0.000000	0.000000	0.000000	-0.212314	0.004899	0.009365	0.000000	0.000000	3.000000	13.000000	0.000000
1475.419756	0.090464	0.542053	-0.020131	78.193863	44.740376	103.435051	-0.476783	0.000000	-1.006549	0.000000	0.000000	0.000000	-0.212314	0.004899	0.009365	0.000000	0.000000	3.000000	13.000000	0.000000
1475.423089	0.089797	0.542094	-0.020114	78.193863	44.740376	103.435051	-0.476783	0.000000	-1.006549	0.000000	0.000000	0.000000	-0.200109	0.012212	0.005098	0.000000	0.000000	3.000000	13.000000	0.000000
1475.426422	0.089797	0.542094	-0.020114	78.189644	44.680931	103.458969	-0.476783	0.000000	-1.006549	0.000000	0.000000	0.000000	-0.200109	0.012212	0.005098	0.000000	0.000000	3.000000	13.000000	0.000000
1475.429756	0.089222	0.542143	-0.020073	78.189644	44.680931	103.458969	-0.476783	0.000000	-1.006549	0.000000	0.000000	0.000000	-0.172611	0.014629	0.012231	0.000000	0.000000	3.000000	13.000000	0.000000
1475.433089	0.089222	0.542143	-0.020073	78.189644	44.680931	103.458969	-0.476783	0.000000	-1.006549	0.000000	0.000000	0.000000	-0.172611	0.014629	0.012231	0.000000	0.000000	3.000000	13.000000	0.000000
1475.436422	0.089222	0.542143	-0.020073	78.190392	44.622993	103.465813	-0.538903	0.000000	-1.003660	0.000000	0.000000	0.000000	-0.172611	0.014629	0.012231	0.000000	0.000000	3.000000	13.000000	0.000000
1475.439756	0.089222	0.542143	-0.020073	78.190392	44.622993	103.465813	-0.538903	0.000000	-1.003660	0.000000	0.000000	0.000000	-0.172611	0.014629	0.012231	0.000000	0.000000	3.000000	13.000000	0.000000
1475.443089	0.088699	0.542208	-0.020092	78.190392	44.622993	103.465813	-0.538903	0.000000	-1.003660	0.000000	0.000000	0.000000	-0.156741	0.019503	-0.005676	0.000000	0.000000	3.000000	13.000000	0.000000
1475.446422	0.088699	0.542208	-0.020092	78.197884	44.604252	103.503006	-0.538903	0.000000	-1.003660	0.000000	0.000000	0.000000	-0.156741	0.019503	-0.005676	0.000000	0.000000	3.000000	13.000000	0.000000
1475.449756	0.088699	0.542208	-0.020092	78.197884	44.604252	103.503006	-0.538903	0.000000	-1.003660	0.000000	0.000000	0.000000	-0.156741	0.019503	-0.005676	0.000000	0.000000	3.000000	13.000000	0.000000
1475.453089	0.088699	0.542208	-0.020092	78.197884	44.604252	103.503006	-0.538903	0.000000	-1.003660	0.000000	0.000000	0.000000	-0.156741	0.019503	-0.005676	0.000000	0.000000	3.000000	13.000000	0.000000
1475.456422	0.087822	0.542313	-0.020161	78.225639	44.672882	103.618790	-0.565027	0.000000	-1.004606	0.000000	0.000000	0.000000	-0.263275	0.031654	-0.020554	0.000000	0.000000	3.000000	13.000000	0.000000
1475.459756	0.087822	0.542313	-0.020161	78.225639	44.672882	103.618790	-0.565027	0.000000	-1.004606	0.000000	0.000000	0.000000	-0.000001	0.000003	0.000000	0.000000	0.000000	3.000000	13.000000	0.000000
1475.463089	0.087822	0.542313	-0.020161	78.225639	44.672882	103.618790	-0.565027	0.000000	-1.004606	0.000000	0.000000	0.000000	-0.000001	0.000003	0.000000	0.000000	0.000000	3.000000	13.000000	0.000000
1475.466422	0.087822	0.542313	-0.020161	78.284439	44.881332	103.874512	-0.608906	0.000000	-1.008032	0.000000	0.000000	0.000000	-0.000001	0.000003	0.000000	0.000000	0.000000	3.000000	13.000000	0.000000
1475.469756	0.087822	0.542313	-0.020161	78.284439	44.881332	103.874512	-0.608906	0.000000	-1.008032	0.000000	0.000000	0.000000	-0.000001	0.000003	0.000000	0.000000	0.000000	3.000000	13.000000	0.000000
1475.473089	0.087375	0.542346	-0.020235	78.284439	44.881332	103.874512	-0.608906	0.000000	-1.008032	0.000000	0.000000	0.000000	-0.133942	0.009726	-0.022328	0.000000	0.000000	3.000000	13.000000	0.000000
1475.476422	0.087375	0.542346	-0.020235	78.377373	45.257263	104.297012	-0.608906	0.000000	-1.008032	0.000000	0.000000	0.000000	-0.133942	0.009726	-0.022328	0.000000	0.000000	3.000000	13.000000	0.000000
1475.479756	0.087375	0.542346	-0.020235	78.377373	45.257263	104.297012	-0.608906	0.000000	-1.008032	0.000000	0.000000	0.000000	-0.133942	0.009726	-0.022328	0.000000	0.000000	3.000000	13.000000	0.000000
1475.483089	0.087375	0.542346	-0.020235	78.377373	45.257263	104.297012	-0.608906	0.000000	-1.008032	0.000000	0.000000	0.000000	-0.133942	0.009726	-0.022328	0.000000	0.000000	3.000000	13.000000	0.000000
1475.486422	0.086431	0.542329	-0.020539	78.493622	45.751907	104.838974	-0.631230	0.000000	-1.011753	0.000000	0.000000	0.000000	-0.283296	-0.004982	-0.091272	0.000000	0.000000	3.000000	13.000000	0.000000
1475.489756	0.086431	0.542329	-0.020539	78.493622	45.751907	104.838974	-0.631230	0.000000	-1.011753	0.000000	0.000000	0.000000	-0.000001	0.000007	-0.000000	0.000000	0.000000	3.000000	13.000000	0.000000
1475.493089	0.086431	0.542329	-0.020539	78.493622	45.751907	104.838974	-0.631230	0.000000	-1.011753	0.000000	0.000000	0.000000	-0.000001	0.000007	-0.000000	0.000000	0.000000	3.000000	13.000000	0.000000
1475.496422	0.086431	0.542329	-0.020539	78.630325	46.356232	105.492073	-0.678446	0.000000	-1.026965	0.000000	0.000000	0.000000	-0.000001	0.000007	-0.000000	0.000000	0.000000	3.000000	13.000000	0.000000
1475.499756	0.086431	0.542329	-0.020539	78.630325	46.356232	105.492073	-0.678446	0.000000	-1.026965	0.000000	0.000000	0.000000	-0.000001	0.000007	-0.000000	0.000000	0.000000	3.000000	13.000000	0.000000
1475.503089	0.085925	0.542304	-0.020705	78.630325	46.356232	105.492073	-0.678446	0.000000	-1.026965	0.000000	0.000000	0.000000	-0.151907	-0.007372	-0.049632	0.000000	0.000000	3.000000	13.000000	0.000000
1475.506422	0.085925	0.542304	-0.020705	78.761292	46.963707	106.150551	-0.678446	0.000000	-1.026965	0.000000	0.000000	0.000000	-0.151907	-0.007372	-0.049632	0.000000	0.000000	3.000000	13.000000	0.000000
1475.509756	0.085407	0.542255	-0.020931	78.761292	46.963707	106.150551	-0.678446	0.000000	-1.026965	0.000000	0.000000	0.000000	-0.155329	-0.014708	-0.067962	0.000000	0.000000	3.000000	13.000000	0.000000
1475.513089	0.085407	0.542255	-0.020931	78.761292	46.963707	106.150551	-0.678446	0.000000	-1.026965	0.000000	0.000000	0.000000	-0.155329	-0.014708	-0.067962	0.000000	0.000000	3.000000	13.000000	0.000000
1475.516422	0.085407	0.542255	-0.020931	78.886650	47.579075	106.813690	-0.729652	0.000000	-1.046564	0.000000	0.000000	0.000000	-0.155329	-0.014708	-0.067962	0.000000	0.000000	3.000000	13.000000	0.000000
1475.519756	0.084935	0.542222	-0.021148	78.886650	47.579075	106.813690	-0.729652	0.000000	-1.046564	0.000000	0.000000	0.000000	-0.141652	-0.009843	-0.064988	0.000000	0.000000	3.000000	13.000000	0.000000
1475.523089	0.084935	0.542222	-0.021148	78.886650	47.579075	106.813690	-0.729652	0.000000	-1.046564	0.000000	0.000000	0.000000	-0.141652	-0.009843	-0.064988	0.000000	0.000000	3.000000	13.000000	0.000000
1475.526422	0.084935	0.542222	-0.021148	79.008446	48.246994	107.525856	-0.753260	0.000000	-1.057396	0.000000	0.000000	0.000000	-0.141652	-0.009843	-0.064988	0.000000	0.000000	3.000000	13.000000	0.000000
1475.529756	0.084935	0.542222	-0.021148	79.008446	48.246994	107.525856	-0.753260	0.000000	-1.057396	0.000000	0.000000	0.000000	-0.141652	-0.009843	-0.064988	0.000000	0.000000	3.000000	13.000000	0.000000
1475.533089	0.084566	0.542214	-0.021390	79.008446	48.246994	107.525856	-0.753260	0.000000	-1.057396	0.000000	0.000000	0.000000	-0.110743	-0.002590	-0.072543	0.000000	0.000000	3.000000	13.000000	0.000000
1475.536422	0.084566	0.542214	-0.021390	79.122337	49.001396	108.327095	-0.753260	0.000000	-1.057396	0.000000	0.000000	0.000000	-0.110743	-0.002590	-0.072543	0.000000	0.000000	3.000000	13.000000	0.000000
1475.539756	0.084300	0.542205	-0.021652	79.122337	49.001396	108.327095	-0.753260	0.000000	-1.057396	0.000000	0.000000	0.000000	-0.079618	-0.002615	-0.078650	0.000000	0.000000	3.000000	13.000000	0.000000
1475.543089	0.084300	0.542205	-0.021652	79.122337	49.001396	108.327095	-0.753260	0.000000	-1.057396	0.000000	0.000000	0.000000	-0.079618	-0.002615	-0.078650	0.000000	0.000000	3.000000	13.000000	0.000000
1475.546422	0.084300	0.542205	-0.021652	79.248558	49.789536	109.125465	-0.784987	0.000000	-1.082594	0.000000	0.000000	0.000000	-0.079618	-0.002615	-0.078650	0.000000	0.000000	3.000000	13.000000	0.000000
1475.549756	0.084300	0.542205	-0.021652	79.248558	49.789536	109.125465	-0.784987	0.000000	-1.082594	0.000000	0.000000	0.000000	-0.079618	-0.002615	-0.078650	0.000000	0.000000	3.000000	13.000000	0.000000
1475.553089	0.084134	0.542204	-0.021957	79.248558	49.789536	109.125465	-0.784987	0.000000	-1.082594	0.000000	0.000000	0.000000	-0.049895	-0.000243	-0.091668	0.000000	0.000000	3.000000	13.000000	0.000000
1475.556422	0.084134	0.542204	-0.021957	79.376015	50.565014	109.894310	-0.784987	0.000000	-1.082594	0.000000	0.000000	0.000000	-0.049895	-0.000243	-0.091668	0.000000	0.000000	3.000000	13.000000	0.000000
1475.559756	0.084134	0.542204	-0.021957	79.376015	50.565014	109.894310	-0.784987	0.000000	-1.082594	0.000000	0.000000	0.000000	-0.049895	-0.000243	-0.091668	0.000000	0.000000	3.000000	13.000000	0.000000
1475.563089	0.084134	0.542204	-0.021957	79.376015	50.565014	109.894310	-0.784987	0.000000	-1.082594	0.000000	0.000000	0.000000	-0.049895	-0.000243	-0.091668	0.000000	0.000000	3.000000	13.000000	0.000000
1475.566422	0.084026	0.542275	-0.022626	79.482368	51.234440	110.548859	-0.793302	0.000000	-1.097872	0.000000	0.000000	0.000000	-0.032376	0.021230	-0.200693	0.000000	0.000000	3.000000	13.000000	0.000000
1475.569756	0.084026	0.542275	-0.022626	79.482368	51.234440	110.548859	-0.793302	0.000000	-1.097872	0.000000	0.000000	0.000000	0.000000	0.000004	-0.000000	0.000000	0.000000	3.000000	13.000000	0.000000
1475.573089	0.084026	0.542275	-0.022626	79.482368	51.234440	110.548859	-0.793302	0.000000	-1.097872	0.000000	0.000000	0.000000	0.000000	0.000004	-0.000000	0.000000	0.000000	3.000000	13.000000	0.000000
1475.576422	0.084026	0.542275	-0.022626	79.567474	51.786564	111.080238	-0.798698	0.000000	-1.131321	0.000000	0.000000	0.000000	0.000000	0.000004	-0.000000	0.000000	0.000000	3.000000	13.000000	0.000000
1475.579756	0.084026	0.542275	-0.022626	79.567474	51.786564	111.080238	-0.798698	0.000000	-1.131321	0.000000	0.000000	0.000000	0.000000	0.000004	-0.000000	0.000000	0.000000	3.000000	13.000000	0.000000
1475.583089	0.084005	0.542363	-0.022955	79.567474	51.786564	111.080238	-0.798698	0.000000	-1.131321	0.000000	0.000000	0.000000	-0.006237	0.026262	-0.098622	0.000000	0.000000	3.000000	13.000000	0.000000
1475.586422	0.084005	0.542363	-0.022955	79.632439	52.227058	111.506210	-0.798698	0.000000	-1.131321	0.000000	0.000000	0.000000	-0.006237	0.026262	-0.098622	0.000000	0.000000	3.000000	13.000000	0.000000
1475.589756	0.083992	0.542458	-0.023242	79.632439	52.227058	111.506210	-0.798698	0.000000	-1.131321	0.000000	0.000000	0.000000	-0.003828	0.028668	-0.086066	0.000000	0.000000	3.000000	13.000000	0.000000
1475.593089	0.083992	0.542458	-0.023242	79.632439	52.227058	111.506210	-0.798698	0.000000	-1.131321	0.000000	0.000000	0.000000	-0.003828	0.028668	-0.086066	0.000000	0.000000	3.000000	13.000000	0.000000
1475.596422	0.083992	0.542458	-0.023242	79.673912	52.507584	111.769897	-0.800376	0.000000	-1.162103	0.000000	0.000000	0.000000	-0.003828	0.028668	-0.086066	0.000000	0.000000	3.000000	13.000000	0.000000
1475.599756	0.083992	0.542458	-0.023242	79.673912	52.507584	111.769897	-0.800376	0.000000	-1.162103	0.000000	0.000000	0.000000	-0.003828	0.028668	-0.086066	0.000000	0.000000	3.000000	13.000000	0.000000
1475.603089	0.083999	0.542578	-0.023538	79.673912	52.507584	111.769897	-0.800376	0.000000	-1.162103	0.000000	0.000000	0.000000	0.002061	0.035856	-0.088653	0.000000	0.000000	3.000000	13.000000	0.000000
1475.606422	0.083999	0.542578	-0.023538	79.700768	52.691353	111.943413	-0.800376	0.000000	-1.162103	0.000000	0.000000	0.000000	0.002061	0.035856	-0.088653	0.000000	0.000000	3.000000	13.000000	0.000000
1475.609756	0.083998	0.542689	-0.023875	79.700768	52.691353	111.943413	-0.800376	0.000000	-1.162103	0.000000	0.000000	0.000000	-0.000403	0.033311	-0.101250	0.000000	0.000000	3.000000	13.000000	0.000000
1475.613089	0.083998	0.542689	-0.023875	79.700768	52.691353	111.943413	-0.800376	0.000000	-1.162103	0.000000	0.000000	0.000000	-0.000403	0.033311	-0.101250	0.000000	0.000000	3.000000	13.000000	0.000000
1475.616422	0.083998	0.542689	-0.023875	79.716522	52.814342	112.053719	-0.800099	0.000000	-1.193753	0.000000	0.000000	0.000000	-0.000403	0.033311	-0.101250	0.000000	0.000000	3.000000	13.000000	0.000000
1475.619756	0.083998	0.542689	-0.023875	79.716522	52.814342	112.053719	-0.800099	0.000000	-1.193753	0.000000	0.000000	0.000000	-0.000403	0.033311	-0.101250	0.000000	0.000000	3.000000	13.000000	0.000000
1475.623089	0.084025	0.542808	-0.024175	79.716522	52.814342	112.053719	-0.800099	0.000000	-1.193753	0.000000	0.000000	0.000000	0.008169	0.035722	-0.089890	0.000000	0.000000	3.000000	13.000000	0.000000
1475.626422	0.084025	0.542808	-0.024175	79.731339	52.939083	112.162697	-0.800099	0.000000	-1.193753	0.000000	0.000000	0.000000	0.008169	0.035722	-0.089890	0.000000	0.000000	3.000000	13.000000	0.000000
1475.629756	0.084025	0.542808	-0.024175	79.731339	52.939083	112.162697	-0.800099	0.000000	-1.193753	0.000000	0.000000	0.000000	0.008169	0.035722	-0.089890	0.000000	0.000000	3.000000	13.000000	0.000000
1475.633089	0.084025	0.542808	-0.024175	79.731339	52.939083	112.162697	-0.800099	0.000000	-1.193753	0.000000	0.000000	0.000000	0.008169	0.035722	-0.089890	0.000000	0.000000	3.000000	13.000000	0.000000
1475.636422	0.084116	0.543044	-0.024917	79.759827	53.160713	112.364738	-0.798738	0.000000	-1.208735	0.000000	0.000000	0.000000	0.027087	0.070967	-0.222556	0.000000	0.000000	3.000000	13.000000	0.000000
1475.639756	0.084116	0.543044	-0.024917	79.759827	53.160713	112.364738	-0.798738	0.000000	-1.208735	0.000000	0.000000	0.000000	-0.000001	-0.000005	0.000000	0.000000	0.000000	3.000000	13.000000	0.000000
1475.643089	0.084116	0.543044	-0.024917	79.759827	53.160713	112.364738	-0.798738	0.000000	-1.208735	0.000000	0.000000	0.000000	-0.000001	-0.000005	0.000000	0.000000	0.000000	3.000000	13.000000	0.000000
1475.646422	0.084116	0.543044	-0.024917	79.801750	53.505943	112.684639	-0.794223	0.000000	-1.245827	0.000000	0.000000	0.000000	-0.000001	-0.000005	0.000000	0.000000	0.000000	3.000000	13.000000	0.000000
1475.649756	0.084116	0.543044	-0.024917	79.801750	53.505943	112.684639	-0.794223	0.000000	-1.245827	0.000000	0.000000	0.000000	-0.000001	-0.000005	0.000000	0.000000	0.000000	3.000000	13.000000	0.000000
1475.653089	0.084211	0.543186	-0.025302	79.801750	53.505943	112.684639	-0.794223	0.000000	-1.245827	0.000000	0.000000	0.000000	0.028557	0.042549	-0.115698	0.000000	0.000000	3.000000	13.000000	0.000000
1475.656422	0.084211	0.543186	-0.025302	79.850471	53.903099	113.050705	-0.794223	0.000000	-1.245827	0.000000	0.000000	0.000000	0.028557	0.042549	-0.115698	0.000000	0.000000	3.000000	13.000000	0.000000
1475.659756	0.084211	0.543186	-0.025302	79.850471	53.903099	113.050705	-0.794223	0.000000	-1.245827	0.000000	0.000000	0.000000	0.028557	0.042549	-0.115698	0.000000	0.000000	3.000000	13.000000	0.000000
1475.663089	0.084211	0.543186	-0.025302	79.850471	53.903099	113.050705	-0.794223	0.000000	-1.245827	0.000000	0.000000	0.000000	0.028557	0.042549	-0.115698	0.000000	0.000000	3.000000	13.000000	0.000000
1475.666422	0.084505	0.543542	-0.025973	79.896118	54.302189	113.414925	-0.789463	0.000000	-1.265110	0.000000	0.000000	0.000000	0.088257	0.106778	-0.201342	0.000000	0.000000	3.000000	13.000000	0.000000
1475.669756	0.084505	0.543542	-0.025973	79.896118	54.302189	113.414925	-0.789463	0.000000	-1.265110	0.000000	0.000000	0.000000	0.000001	0.000009	-0.000000	0.000000	0.000000	3.000000	13.000000	0.000000
1475.673089	0.084505	0.543542	-0.025973	79.896118	54.302189	113.414925	-0.789463	0.000000	-1.265110	0.000000	0.000000	0.000000	0.000001	0.000009	-0.000000	0.000000	0.000000	3.000000	13.000000	0.000000
1475.676422	0.084505	0.543542	-0.025973	79.925339	54.588539	113.665131	-0.774754	0.000000	-1.298667	0.000000	0.000000	0.000000	0.000001	0.000009	-0.000000	0.000000	0.000000	3.000000	13.000000	0.000000
1475.679756	0.084505	0.543542	-0.025973	79.925339	54.588539	113.665131	-0.774754	0.000000	-1.298667	0.000000	0.000000	0.000000	0.000001	0.000009	-0.000000	0.000000	0.000000	3.000000	13.000000	0.000000
1475.683089	0.084671	0.543765	-0.026209	79.925339	54.588539	113.665131	-0.774754	0.000000	-1.298667	0.000000	0.000000	0.000000	0.049890	0.066787	-0.070679	0.000000	0.000000	3.000000	13.000000	0.000000
1475.686422	0.084671	0.543765	-0.026209	79.941772	54.759216	113.797234	-0.774754	0.000000	-1.298667	0.000000	0.000000	0.000000	0.049890	0.066787	-0.070679	0.000000	0.000000	3.000000	13.000000	0.000000
1475.689756	0.084671	0.543765	-0.026209	79.941772	54.759216	113.797234	-0.774754	0.000000	-1.298667	0.000000	0.000000	0.000000	0.049890	0.066787	-0.070679	0.000000	0.000000	3.000000	13.000000	0.000000
1475.693089	0.084671	0.543765	-0.026209	79.941772	54.759216	113.797234	-0.774754	0.000000	-1.298667	0.000000	0.000000	0.000000	0.049890	0.066787	-0.070679	0.000000	0.000000	3.000000	13.000000	0.000000
1475.696422	0.085023	0.544130	-0.026578	79.964615	54.922268	113.917198	-0.766439	0.000000	-1.310447	0.000000	0.000000	0.000000	0.105642	0.109662	-0.110775	0.000000	0.000000	3.000000	13.000000	0.000000
1475.699756	0.085023	0.544130	-0.026578	79.964615	54.922268	113.917198	-0.766439	0.000000	-1.310447	0.000000	0.000000	0.000000	0.105642	0.109662	-0.110775	0.000000	0.000000	3.000000	13.000000	0.000000
1475.703089	0.085023	0.544130	-0.026578	79.964615	54.922268	113.917198	-0.766439	0.000000	-1.310447	0.000000	0.000000	0.000000	0.105642	0.109662	-0.110775	0.000000	0.000000	3.000000	13.000000	0.000000
1475.706422	0.085023	0.544130	-0.026578	80.009399	55.180141	114.127052	-0.748832	0.000000	-1.328910	0.000000	0.000000	0.000000	0.105642	0.109662	-0.110775	0.000000	0.000000	3.000000	13.000000	0.000000
1475.709756	0.085169	0.544250	-0.026699	80.009399	55.180141	114.127052	-0.748832	0.000000	-1.328910	0.000000	0.000000	0.000000	0.043804	0.035756	-0.036254	0.000000	0.000000	3.000000	13.000000	0.000000
1475.713089	0.085169	0.544250	-0.026699	80.009399	55.180141	114.127052	-0.748832	0.000000	-1.328910	0.000000	0.000000	0.000000	0.043804	0.035756	-0.036254	0.000000	0.000000	3.000000	13.000000	0.000000
1475.716422	0.085169	0.544250	-0.026699	80.076927	55.697269	114.611885	-0.741531	0.000000	-1.334952	0.000000	0.000000	0.000000	0.043804	0.035756	-0.036254	0.000000	0.000000	3.000000	13.000000	0.000000
1475.719756	0.085169	0.544250	-0.026699	80.076927	55.697269	114.611885	-0.741531	0.000000	-1.334952	0.000000	0.000000	0.000000	0.043804	0.035756	-0.036254	0.000000	0.000000	3.000000	13.000000	0.000000
1475.723089	0.085271	0.544352	-0.026830	80.076927	55.697269	114.611885	-0.741531	0.000000	-1.334952	0.000000	0.000000	0.000000	0.030411	0.030865	-0.039436	0.000000	0.000000	3.000000	13.000000	0.000000
1475.726422	0.085271	0.544352	-0.026830	80.168121	56.470612	115.359985	-0.741531	0.000000	-1.334952	0.000000	0.000000	0.000000	0.030411	0.030865	-0.039436	0.000000	0.000000	3.000000	13.000000	0.000000
1475.729756	0.085271	0.544352	-0.026830	80.168121	56.470612	115.359985	-0.741531	0.000000	-1.334952	0.000000	0.000000	0.000000	0.030411	0.030865	-0.039436	0.000000	0.000000	3.000000	13.000000	0.000000
1475.733089	0.085271	0.544352	-0.026830	80.168121	56.470612	115.359985	-0.741531	0.000000	-1.334952	0.000000	0.000000	0.000000	0.030411	0.030865	-0.039436	0.000000	0.000000	3.000000	13.000000	0.000000
1475.736422	0.085420	0.544445	-0.027151	80.261101	57.282433	116.146606	-0.736463	0.000000	-1.341525	0.000000	0.000000	0.000000	0.044629	0.027833	-0.096022	0.000000	0.000000	3.000000	13.000000	0.000000
1475.739756	0.085420	0.544445	-0.027151	80.261101	57.282433	116.146606	-0.736463	0.000000	-1.341525	0.000000	0.000000	0.000000	0.044629	0.027833	-0.096022	0.000000	0.000000	3.000000	13.000000	0.000000
1475.743089	0.085420	0.544445	-0.027151	80.261101	57.282433	116.146606	-0.736463	0.000000	-1.341525	0.000000	0.000000	0.000000	0.044629	0.027833	-0.096022	0.000000	0.000000	3.000000	13.000000	0.000000
1475.746422	0.085420	0.544445	-0.027151	80.344147	58.027561	116.870743	-0.729024	0.000000	-1.357528	0.000000	0.000000	0.000000	0.044629	0.027833	-0.096022	0.000000	0.000000	3.000000	13.000000	0.000000
1475.749756	0.085490	0.544475	-0.027329	80.344147	58.027561	116.870743	-0.729024	0.000000	-1.357528	0.000000	0.000000	0.000000	0.021168	0.009019	-0.053609	0.000000	0.000000	3.000000	13.000000	0.000000
1475.753089	0.085490	0.544475	-0.027329	80.344147	58.027561	116.870743	-0.729024	0.000000	-1.357528	0.000000	0.000000	0.000000	0.021168	0.009019	-0.053609	0.000000	0.000000	3.000000	13.000000	0.000000
1475.756422	0.085490	0.544475	-0.027329	80.408516	58.630951	117.454910	-0.725496	0.000000	-1.366463	0.000000	0.000000	0.000000	0.021168	0.009019	-0.053609	0.000000	0.000000	3.000000	13.000000	0.000000
1475.759756	0.085490	0.544475	-0.027329	80.408516	58.630951	117.454910	-0.725496	0.000000	-1.366463	0.000000	0.000000	0.000000	0.021168	0.009019	-0.053609	0.000000	0.000000	3.000000	13.000000	0.000000
1475.763089	0.085523	0.544522	-0.027481	80.408516	58.630951	117.454910	-0.725496	0.000000	-1.366463	0.000000	0.000000	0.000000	0.010017	0.013886	-0.045594	0.000000	0.000000	3.000000	13.000000	0.000000
1475.766422	0.085523	0.544522	-0.027481	80.448746	59.024738	117.834778	-0.725496	0.000000	-1.366463	0.000000	0.000000	0.000000	0.010017	0.013886	-0.045594	0.000000	0.000000	3.000000	13.000000	0.000000
1475.769756	0.085570	0.544569	-0.027568	80.448746	59.024738	117.834778	-0.725496	0.000000	-1.366463	0.000000	0.000000	0.000000	0.013899	0.014110	-0.026030	0.000000	0.000000	3.000000	13.000000	0.000000
1475.773089	0.085570	0.544569	-0.027568	80.448746	59.024738	117.834778	-0.725496	0.000000	-1.366463	0.000000	0.000000	0.000000	0.013899	0.014110	-0.026030	0.000000	0.000000	3.000000	13.000000	0.000000
1475.776422	0.085570	0.544569	-0.027568	80.465233	59.190891	117.995575	-0.721510	0.000000	-1.378401	0.000000	0.000000	0.000000	0.013899	0.014110	-0.026030	0.000000	0.000000	3.000000	13.000000	0.000000
1475.779756	0.085570	0.544569	-0.027568	80.465233	59.190891	117.995575	-0.721510	0.000000	-1.378401	0.000000	0.000000	0.000000	0.013899	0.014110	-0.026030	0.000000	0.000000	3.000000	13.000000	0.000000
1475.783089	0.085585	0.544600	-0.027600	80.465233	59.190891	117.995575	-0.721510	0.000000	-1.378401	0.000000	0.000000	0.000000	0.004448	0.009486	-0.009614	0.000000	0.000000	3.000000	13.000000	0.000000
1475.786422	0.085585	0.544600	-0.027600	80.465210	59.188187	117.995575	-0.721510	0.000000	-1.378401	0.000000	0.000000	0.000000	0.004448	0.009486	-0.009614	0.000000	0.000000	3.000000	13.000000	0.000000
1475.789756	0.085585	0.544600	-0.027600	80.465210	59.188187	117.995575	-0.721510	0.000000	-1.378401	0.000000	0.000000	0.000000	0.004448	0.009486	-0.009614	0.000000	0.000000	3.000000	13.000000	0.000000
1475.793089	0.085585	0.544600	-0.027600	80.465210	59.188187	117.995575	-0.721510	0.000000	-1.378401	0.000000	0.000000	0.000000	0.004448	0.009486	-0.009614	0.000000	0.000000	3.000000	13.000000	0.000000
1475.796422	0.085526	0.544640	-0.027574	80.463104	59.168877	117.981522	-0.720769	0.000000	-1.380003	0.000000	0.000000	0.000000	-0.017523	0.012040	0.007836	0.000000	0.000000	3.000000	13.000000	0.000000
1475.799756	0.085526	0.544640	-0.027574	80.463104	59.168877	117.981522	-0.720769	0.000000	-1.380003	0.000000	0.000000	0.000000	-0.017523	0.012040	0.007836	0.000000	0.000000	3.000000	13.000000	0.000000
1475.803089	0.085526	0.544640	-0.027574	80.463104	59.168877	117.981522	-0.720769	0.000000	-1.380003	0.000000	0.000000	0.000000	-0.017523	0.012040	0.007836	0.000000	0.000000	3.000000	13.000000	0.000000
1475.806422	0.085526	0.544640	-0.027574	80.456802	59.116566	117.939514	-0.723689	0.000000	-1.378697	0.000000	0.000000	0.000000	-0.017523	0.012040	0.007836	0.000000	0.000000	3.000000	13.000000	0.000000
1475.809756	0.085461	0.544657	-0.027474	80.456802	59.116566	117.939514	-0.723689	0.000000	-1.378697	0.000000	0.000000	0.000000	-0.019471	0.005133	0.030023	0.000000	0.000000	3.000000	13.000000	0.000000
1475.813089	0.085461	0.544657	-0.027474	80.456802	59.116566	117.939514	-0.723689	0.000000	-1.378697	0.000000	0.000000	0.000000	-0.019471	0.005133	0.030023	0.000000	0.000000	3.000000	13.000000	0.000000
1475.816422	0.085461	0.544657	-0.027474	80.450500	59.064281	117.897522	-0.726934	0.000000	-1.373693	0.000000	0.000000	0.000000	-0.019471	0.005133	0.030023	0.000000	0.000000	3.000000	13.000000	0.000000
1475.819756	0.085461	0.544657	-0.027474	80.450500	59.064281	117.897522	-0.726934	0.000000	-1.373693	0.000000	0.000000	0.000000	-0.019471	0.005133	0.030023	0.000000	0.000000	3.000000	13.000000	0.000000
1475.823089	0.085400	0.544691	-0.027355	80.450500	59.064281	117.897522	-0.726934	0.000000	-1.373693	0.000000	0.000000	0.000000	-0.018370	0.009998	0.035604	0.000000	0.000000	3.000000	13.000000	0.000000
1475.826422	0.085400	0.544691	-0.027355	80.444199	59.012062	117.855598	-0.726934	0.000000	-1.373693	0.000000	0.000000	0.000000	-0.018370	0.009998	0.035604	0.000000	0.000000	3.000000	13.000000	0.000000
1475.829756	0.085400	0.544691	-0.027355	80.444199	59.012062	117.855598	-0.726934	0.000000	-1.373693	0.000000	0.000000	0.000000	-0.018370	0.009998	0.035604	0.000000	0.000000	3.000000	13.000000	0.000000
1475.833089	0.085400	0.544691	-0.027355	80.444199	59.012062	117.855598	-0.726934	0.000000	-1.373693	0.000000	0.000000	0.000000	-0.018370	0.009998	0.035604	0.000000	0.000000	3.000000	13.000000	0.000000
1475.836422	0.085315	0.544774	-0.027038	80.433678	58.935120	117.785851	-0.729996	0.000000	-1.367759	0.000000	0.000000	0.000000	-0.025670	0.025106	0.095127	0.000000	0.000000	3.000000	13.000000	0.000000
1475.839756	0.085315	0.544774	-0.027038	80.433678	58.935120	117.785851	-0.729996	0.000000	-1.367759	0.000000	0.000000	0.000000	-0.025670	0.025106	0.095127	0.000000	0.000000	3.000000	13.000000	0.000000
1475.843089	0.085315	0.544774	-0.027038	80.433678	58.935120	117.785851	-0.729996	0.000000	-1.367759	0.000000	0.000000	0.000000	-0.025670	0.025106	0.095127	0.000000	0.000000	3.000000	13.000000	0.000000
1475.846422	0.085315	0.544774	-0.027038	80.420059	58.829403	117.682373	-0.734275	0.000000	-1.351905	0.000000	0.000000	0.000000	-0.025670	0.025106	0.095127	0.000000	0.000000	3.000000	13.000000	0.000000
1475.849756	0.085322	0.544874	-0.026788	80.420059	58.829403	117.682373	-0.734275	0.000000	-1.351905	0.000000	0.000000	0.000000	0.002143	0.029737	0.075050	0.000000	0.000000	3.000000	13.000000	0.000000
1475.853089	0.085322	0.544874	-0.026788	80.420059	58.829403	117.682373	-0.734275	0.000000	-1.351905	0.000000	0.000000	0.000000	0.002143	0.029737	0.075050	0.000000	0.000000	3.000000	13.000000	0.000000
1475.856422	0.085322	0.544874	-0.026788	80.414772	58.700264	117.537132	-0.733917	0.000000	-1.339396	0.000000	0.000000	0.000000	0.002143	0.029737	0.075050	0.000000	0.000000	3.000000	13.000000	0.000000
1475.859756	0.085369	0.544997	-0.026551	80.414772	58.700264	117.537132	-0.733917	0.000000	-1.339396	0.000000	0.000000	0.000000	0.014112	0.036951	0.071190	0.000000	0.000000	3.000000	13.000000	0.000000
1475.863089	0.085369	0.544997	-0.026551	80.414772	58.700264	117.537132	-0.733917	0.000000	-1.339396	0.000000	0.000000	0.000000	0.014112	0.036951	0.071190	0.000000	0.000000	3.000000	13.000000	0.000000
1475.866422	0.085369	0.544997	-0.026551	80.452332	58.548977	117.306831	-0.731565	0.000000	-1.327531	0.000000	0.000000	0.000000	0.014112	0.036951	0.071190	0.000000	0.000000	3.000000	13.000000	0.000000
1475.869756	0.085369	0.544997	-0.026551	80.452332	58.548977	117.306831	-0.731565	0.000000	-1.327531	0.000000	0.000000	0.000000	0.014112	0.036951	0.071190	0.000000	0.000000	3.000000	13.000000	0.000000
1475.873089	0.085423	0.545153	-0.026276	80.452332	58.548977	117.306831	-0.731565	0.000000	-1.327531	0.000000	0.000000	0.000000	0.016319	0.046737	0.082320	0.000000	0.000000	3.000000	13.000000	0.000000
1475.876422	0.085423	0.545153	-0.026276	80.573395	58.586216	117.186501	-0.731565	0.000000	-1.327531	0.000000	0.000000	0.000000	0.016319	0.046737	0.082320	0.000000	0.000000	3.000000	13.000000	0.000000
1475.879756	0.085423	0.545153	-0.026276	80.573395	58.586216	117.186501	-0.731565	0.000000	-1.327531	0.000000	0.000000	0.000000	0.016319	0.046737	0.082320	0.000000	0.000000	3.000000	13.000000	0.000000
1475.883089	0.085423	0.545153	-0.026276	80.573395	58.586216	117.186501	-0.731565	0.000000	-1.327531	0.000000	0.000000	0.000000	0.016319	0.046737	0.082320	0.000000	0.000000	3.000000	13.000000	0.000000
1475.886422	0.085545	0.545432	-0.025769	80.772095	58.814541	117.192062	-0.728846	0.000000	-1.313811	0.000000	0.000000	0.000000	0.036552	0.083802	0.152183	0.000000	0.000000	3.000000	13.000000	0.000000
1475.889756	0.085545	0.545432	-0.025769	80.772095	58.814541	117.192062	-0.728846	0.000000	-1.313811	0.000000	0.000000	0.000000	0.036552	0.083802	0.152183	0.000000	0.000000	3.000000	13.000000	0.000000
1475.893089	0.085545	0.545432	-0.025769	80.772095	58.814541	117.192062	-0.728846	0.000000	-1.313811	0.000000	0.000000	0.000000	0.036552	0.083802	0.152183	0.000000	0.000000	3.000000	13.000000	0.000000
1475.896422	0.085545	0.545432	-0.025769	81.017967	59.266479	117.388397	-0.722754	0.000000	-1.288447	0.000000	0.000000	0.000000	0.036552	0.083802	0.152183	0.000000	0.000000	3.000000	13.000000	0.000000
1475.899756	0.085609	0.545539	-0.025555	81.017967	59.266479	117.388397	-0.722754	0.000000	-1.288447	0.000000	0.000000	0.000000	0.019139	0.032145	0.064303	0.000000	0.000000	3.000000	13.000000	0.000000
1475.903089	0.085609	0.545539	-0.025555	81.017967	59.266479	117.388397	-0.722754	0.000000	-1.288447	0.000000	0.000000	0.000000	0.019139	0.032145	0.064303	0.000000	0.000000	3.000000	13.000000	0.000000
1475.906422	0.085609	0.545539	-0.025555	81.290939	59.733189	117.573227	-0.719564	0.000000	-1.277730	0.000000	0.000000	0.000000	0.019139	0.032145	0.064303	0.000000	0.000000	3.000000	13.000000	0.000000
1475.909756	0.085648	0.545630	-0.025355	81.290939	59.733189	117.573227	-0.719564	0.000000	-1.277730	0.000000	0.000000	0.000000	0.011888	0.027277	0.059938	0.000000	0.000000	3.000000	13.000000	0.000000
1475.913089	0.085648	0.545630	-0.025355	81.290939	59.733189	117.573227	-0.719564	0.000000	-1.277730	0.000000	0.000000	0.000000	0.011888	0.027277	0.059938	0.000000	0.000000	3.000000	13.000000	0.000000
1475.916422	0.085648	0.545630	-0.025355	81.576683	60.138294	117.670662	-0.717582	0.000000	-1.267741	0.000000	0.000000	0.000000	0.011888	0.027277	0.059938	0.000000	0.000000	3.000000	13.000000	0.000000
1475.919756	0.085648	0.545630	-0.025355	81.576683	60.138294	117.670662	-0.717582	0.000000	-1.267741	0.000000	0.000000	0.000000	0.011888	0.027277	0.059938	0.000000	0.000000	3.000000	13.000000	0.000000
1475.923089	0.085721	0.545712	-0.025205	81.576683	60.138294	117.670662	-0.717582	0.000000	-1.267741	0.000000	0.000000	0.000000	0.021699	0.024727	0.044930	0.000000	0.000000	3.000000	13.000000	0.000000
1475.926422	0.085721	0.545712	-0.025205	81.859482	60.414211	117.629997	-0.717582	0.000000	-1.267741	0.000000	0.000000	0.000000	0.021699	0.024727	0.044930	0.000000	0.000000	3.000000	13.000000	0.000000
1475.929756	0.085721	0.545712	-0.025205	81.859482	60.414211	117.629997	-0.717582	0.000000	-1.267741	0.000000	0.000000	0.000000	0.021699	0.024727	0.044930	0.000000	0.000000	3.000000	13.000000	0.000000
1475.933089	0.085721	0.545712	-0.025205	81.859482	60.414211	117.629997	-0.717582	0.000000	-1.267741	0.000000	0.000000	0.000000	0.021699	0.024727	0.044930	0.000000	0.000000	3.000000	13.000000	0.000000
1475.936422	0.085919	0.545756	-0.024959	82.118973	60.632889	117.556412	-0.713966	0.000000	-1.260252	0.000000	0.000000	0.000000	0.059420	0.013089	0.073738	0.000000	0.000000	3.000000	13.000000	0.000000
1475.939756	0.085919	0.545756	-0.024959	82.118973	60.632889	117.556412	-0.713966	0.000000	-1.260252	0.000000	0.000000	0.000000	0.000000	0.000000	-0.000000	0.000000	0.000000	3.000000	13.000000	0.000000
1475.943089	0.085919	0.545756	-0.024959	82.118973	60.632889	117.556412	-0.713966	0.000000	-1.260252	0.000000	0.000000	0.000000	0.000000	0.000000	-0.000000	0.000000	0.000000	3.000000	13.000000	0.000000
1475.946422	0.085919	0.545756	-0.024959	82.341782	60.753345	117.425461	-0.704063	0.000000	-1.247963	0.000000	0.000000	0.000000	0.000000	0.000000	-0.000000	0.000000	0.000000	3.000000	13.000000	0.000000
1475.949756	0.085919	0.545756	-0.024959	82.341782	60.753345	117.425461	-0.704063	0.000000	-1.247963	0.000000	0.000000	0.000000	0.000000	0.000000	-0.000000	0.000000	0.000000	3.000000	13.000000	0.000000
1475.953089	0.086002	0.545765	-0.024865	82.341782	60.753345	117.425461	-0.704063	0.000000	-1.247963	0.000000	0.000000	0.000000	0.024847	0.002820	0.028412	0.000000	0.000000	3.000000	13.000000	0.000000
1475.956422	0.086002	0.545765	-0.024865	82.539543	60.792652	117.245224	-0.704063	0.000000	-1.247963	0.000000	0.000000	0.000000	0.024847	0.002820	0.028412	0.000000	0.000000	3.000000	13.000000	0.000000
1475.959756	0.086002	0.545765	-0.024865	82.539543	60.792652	117.245224	-0.704063	0.000000	-1.247963	0.000000	0.000000	0.000000	0.024847	0.002820	0.028412	0.000000	0.000000	3.000000	13.000000	0.000000
1475.963089	0.086002	0.545765	-0.024865	82.539543	60.792652	117.245224	-0.704063	0.000000	-1.247963	0.000000	0.000000	0.000000	0.024847	0.002820	0.028412	0.000000	0.000000	3.000000	13.000000	0.000000
1475.966422	0.086185	0.545744	-0.024693	82.722931	60.723892	116.976280	-0.699921	0.000000	-1.243227	0.000000	0.000000	0.000000	0.055057	-0.006506	0.051438	0.000000	0.000000	3.000000	13.000000	0.000000
1475.969756	0.086185	0.545744	-0.024693	82.722931	60.723892	116.976280	-0.699921	0.000000	-1.243227	0.000000	0.000000	0.000000	-0.000000	0.000003	0.000000	0.000000	0.000000	3.000000	13.000000	0.000000
1475.973089	0.086185	0.545744	-0.024693	82.722931	60.723892	116.976280	-0.699921	0.000000	-1.243227	0.000000	0.000000	0.000000	-0.000000	0.000003	0.000000	0.000000	0.000000	3.000000	13.000000	0.000000
1475.976422	0.086185	0.545744	-0.024693	82.904442	60.642101	116.744247	-0.690745	0.000000	-1.234654	0.000000	0.000000	0.000000	-0.000000	0.000003	0.000000	0.000000	0.000000	3.000000	13.000000	0.000000
1475.979756	0.086185	0.545744	-0.024693	82.904442	60.642101	116.744247	-0.690745	0.000000	-1.234654	0.000000	0.000000	0.000000	-0.000000	0.000003	0.000000	0.000000	0.000000	3.000000	13.000000	0.000000
1475.983089	0.086220	0.545696	-0.024623	82.904442	60.642101	116.744247	-0.690745	0.000000	-1.234654	0.000000	0.000000	0.000000	0.010618	-0.014224	0.021148	0.000000	0.000000	3.000000	13.000000	0.000000
1475.986422	0.086220	0.545696	-0.024623	83.072105	60.529957	116.590759	-0.690745	0.000000	-1.234654	0.000000	0.000000	0.000000	0.010618	-0.014224	0.021148	0.000000	0.000000	3.000000	13.000000	0.000000
1475.989756	0.086270	0.545592	-0.024589	83.072105	60.529957	116.590759	-0.690745	0.000000	-1.234654	0.000000	0.000000	0.000000	0.014848	-0.031246	0.010214	0.000000	0.000000	3.000000	13.000000	0.000000
1475.993089	0.086270	0.545592	-0.024589	83.072105	60.529957	116.590759	-0.690745	0.000000	-1.234654	0.000000	0.000000	0.000000	0.014848	-0.031246	0.010214	0.000000	0.000000	3.000000	13.000000	0.000000
1475.996422	0.086270	0.545592	-0.024589	83.242920	60.359543	116.444016	-0.686501	0.000000	-1.229427	0.000000	0.000000	0.000000	0.014848	-0.031246	0.010214	0.000000	0.000000	3.000000	13.000000	0.000000
1475.999756	0.086270	0.545592	-0.024589	83.242920	60.359543	116.444016	-0.686501	0.000000	-1.229427	0.000000	0.000000	0.000000	0.014848	-0.031246	0.010214	0.000000	0.000000	3.000000	13.000000	0.000000
1476.003089	0.086266	0.545463	-0.024607	83.242920	60.359543	116.444016	-0.686501	0.000000	-1.229427	0.000000	0.000000	0.000000	-0.001087	-0.038734	-0.005448	0.000000	0.000000	3.000000	13.000000	0.000000
1476.006422	0.086266	0.545463	-0.024607	83.427116	60.186550	116.271606	-0.686501	0.000000	-1.229427	0.000000	0.000000	0.000000	-0.001087	-0.038734	-0.005448	0.000000	0.000000	3.000000	13.000000	0.000000
1476.009756	0.086266	0.545463	-0.024607	83.427116	60.186550	116.271606	-0.686501	0.000000	-1.229427	0.000000	0.000000	0.000000	-0.001087	-0.038734	-0.005448	0.000000	0.000000	3.000000	13.000000	0.000000
1476.013089	0.086266	0.545463	-0.024607	83.427116	60.186550	116.271606	-0.686501	0.000000	-1.229427	0.000000	0.000000	0.000000	-0.001087	-0.038734	-0.005448	0.000000	0.000000	3.000000	13.000000	0.000000
1476.016422	0.086219	0.545114	-0.024843	83.634529	59.946918	115.867805	-0.686682	0.000000	-1.230335	0.000000	0.000000	0.000000	-0.014128	-0.104611	-0.070853	0.000000	0.000000	3.000000	13.000000	0.000000
1476.019756	0.086219	0.545114	-0.024843	83.634529	59.946918	115.867805	-0.686682	0.000000	-1.230335	0.000000	0.000000	0.000000	-0.014128	-0.104611	-0.070853	0.000000	0.000000	3.000000	13.000000	0.000000
1476.023089	0.086219	0.545114	-0.024843	83.634529	59.946918	115.867805	-0.686682	0.000000	-1.230335	0.000000	0.000000	0.000000	-0.014128	-0.104611	-0.070853	0.000000	0.000000	3.000000	13.000000	0.000000
1476.026422	0.086219	0.545114	-0.024843	83.859749	59.660767	115.350014	-0.689037	0.000000	-1.242144	0.000000	0.000000	0.000000	-0.014128	-0.104611	-0.070853	0.000000	0.000000	3.000000	13.000000	0.000000
1476.029756	0.086151	0.544903	-0.025080	83.859749	59.660767	115.350014	-0.689037	0.000000	-1.242144	0.000000	0.000000	0.000000	-0.020594	-0.063543	-0.071193	0.000000	0.000000	3.000000	13.000000	0.000000
1476.033089	0.086151	0.544903	-0.025080	83.859749	59.660767	115.350014	-0.689037	0.000000	-1.242144	0.000000	0.000000	0.000000	-0.020594	-0.063543	-0.071193	0.000000	0.000000	3.000000	13.000000	0.000000
1476.036422	0.086151	0.544903	-0.025080	84.104156	59.220856	114.668724	-0.692470	0.000000	-1.254010	0.000000	0.000000	0.000000	-0.020594	-0.063543	-0.071193	0.000000	0.000000	3.000000	13.000000	0.000000
1476.039756	0.086029	0.544666	-0.025370	84.104156	59.220856	114.668724	-0.692470	0.000000	-1.254010	0.000000	0.000000	0.000000	-0.036510	-0.070891	-0.086923	0.000000	0.000000	3.000000	13.000000	0.000000
1476.043089	0.086029	0.544666	-0.025370	84.104156	59.220856	114.668724	-0.692470	0.000000	-1.254010	0.000000	0.000000	0.000000	-0.036510	-0.070891	-0.086923	0.000000	0.000000	3.000000	13.000000	0.000000
1476.046422	0.086029	0.544666	-0.025370	84.342651	58.405121	113.619408	-0.698554	0.000000	-1.268497	0.000000	0.000000	0.000000	-0.036510	-0.070891	-0.086923	0.000000	0.000000	3.000000	13.000000	0.000000
1476.049756	0.086029	0.544666	-0.025370	84.342651	58.405121	113.619408	-0.698554	0.000000	-1.268497	0.000000	0.000000	0.000000	-0.036510	-0.070891	-0.086923	0.000000	0.000000	3.000000	13.000000	0.000000
1476.053089	0.085902	0.544462	-0.025688	84.342651	58.405121	113.619408	-0.698554	0.000000	-1.268497	0.000000	0.000000	0.000000	-0.038169	-0.061294	-0.095375	0.000000	0.000000	3.000000	13.000000	0.000000
1476.056422	0.085902	0.544462	-0.025688	84.551224	57.240021	112.231407	-0.698554	0.000000	-1.268497	0.000000	0.000000	0.000000	-0.038169	-0.061294	-0.095375	0.000000	0.000000	3.000000	13.000000	0.000000
1476.059756	0.085902	0.544462	-0.025688	84.551224	57.240021	112.231407	-0.698554	0.000000	-1.268497	0.000000	0.000000	0.000000	-0.038169	-0.061294	-0.095375	0.000000	0.000000	3.000000	13.000000	0.000000
1476.063089	0.085902	0.544462	-0.025688	84.551224	57.240021	112.231407	-0.698554	0.000000	-1.268497	0.000000	0.000000	0.000000	-0.038169	-0.061294	-0.095375	0.000000	0.000000	3.000000	13.000000	0.000000
1476.066422	0.085657	0.544160	-0.026167	84.741371	55.973236	110.745567	-0.704916	0.000000	-1.284393	0.000000	0.000000	0.000000	-0.073255	-0.090652	-0.143618	0.000000	0.000000	3.000000	13.000000	0.000000
1476.069756	0.085657	0.544160	-0.026167	84.741371	55.973236	110.745567	-0.704916	0.000000	-1.284393	0.000000	0.000000	0.000000	0.000000	0.000006	0.000000	0.000000	0.000000	3.000000	13.000000	0.000000
1476.073089	0.085657	0.544160	-0.026167	84.741371	55.973236	110.745567	-0.704916	0.000000	-1.284393	0.000000	0.000000	0.000000	0.000000	0.000006	0.000000	0.000000	0.000000	3.000000	13.000000	0.000000
1476.076422	0.085657	0.544160	-0.026167	84.920708	54.626881	109.194466	-0.717125	0.000000	-1.308329	0.000000	0.000000	0.000000	0.000000	0.000006	0.000000	0.000000	0.000000	3.000000	13.000000	0.000000
1476.079756	0.085528	0.544037	-0.026388	84.920708	54.626881	109.194466	-0.717125	0.000000	-1.308329	0.000000	0.000000	0.000000	-0.038699	-0.036798	-0.066366	0.000000	0.000000	3.000000	13.000000	0.000000
1476.083089	0.085528	0.544037	-0.026388	84.920708	54.626881	109.194466	-0.717125	0.000000	-1.308329	0.000000	0.000000	0.000000	-0.038699	-0.036798	-0.066366	0.000000	0.000000	3.000000	13.000000	0.000000
1476.086422	0.085528	0.544037	-0.026388	85.098030	53.194996	107.581635	-0.723575	0.000000	-1.319390	0.000000	0.000000	0.000000	-0.038699	-0.036798	-0.066366	0.000000	0.000000	3.000000	13.000000	0.000000
1476.089756	0.085528	0.544037	-0.026388	85.098030	53.194996	107.581635	-0.723575	0.000000	-1.319390	0.000000	0.000000	0.000000	-0.038699	-0.036798	-0.066366	0.000000	0.000000	3.000000	13.000000	0.000000
1476.093089	0.085383	0.543931	-0.026586	85.098030	53.194996	107.581635	-0.723575	0.000000	-1.319390	0.000000	0.000000	0.000000	-0.043697	-0.031931	-0.059591	0.000000	0.000000	3.000000	13.000000	0.000000
1476.096422	0.085383	0.543931	-0.026586	85.263931	51.698780	105.934021	-0.723575	0.000000	-1.319390	0.000000	0.000000	0.000000	-0.043697	-0.031931	-0.059591	0.000000	0.000000	3.000000	13.000000	0.000000
1476.099756	0.085383	0.543931	-0.026586	85.263931	51.698780	105.934021	-0.723575	0.000000	-1.319390	0.000000	0.000000	0.000000	-0.043697	-0.031931	-0.059591	0.000000	0.000000	3.000000	13.000000	0.000000
1476.103089	0.085383	0.543931	-0.026586	85.263931	51.698780	105.934021	-0.723575	0.000000	-1.319390	0.000000	0.000000	0.000000	-0.043697	-0.031931	-0.059591	0.000000	0.000000	3.000000	13.000000	0.000000
1476.106422	0.085029	0.543621	-0.027088	85.418839	50.354553	104.473686	-0.730858	0.000000	-1.329322	0.000000	0.000000	0.000000	-0.106210	-0.092958	-0.150433	0.000000	0.000000	3.000000	13.000000	0.000000
1476.109756	0.085029	0.543621	-0.027088	85.418839	50.354553	104.473686	-0.730858	0.000000	-1.329322	0.000000	0.000000	0.000000	0.000001	0.000007	-0.000000	0.000000	0.000000	3.000000	13.000000	0.000000
1476.113089	0.085029	0.543621	-0.027088	85.418839	50.354553	104.473686	-0.730858	0.000000	-1.329322	0.000000	0.000000	0.000000	0.000001	0.000007	-0.000000	0.000000	0.000000	3.000000	13.000000	0.000000
1476.116422	0.085029	0.543621	-0.027088	85.550713	49.309380	103.356667	-0.748560	0.000000	-1.354394	0.000000	0.000000	0.000000	0.000001	0.000007	-0.000000	0.000000	0.000000	3.000000	13.000000	0.000000
1476.119756	0.085029	0.543621	-0.027088	85.550713	49.309380	103.356667	-0.748560	0.000000	-1.354394	0.000000	0.000000	0.000000	0.000001	0.000007	-0.000000	0.000000	0.000000	3.000000	13.000000	0.000000
1476.123089	0.084831	0.543457	-0.027446	85.550713	49.309380	103.356667	-0.748560	0.000000	-1.354394	0.000000	0.000000	0.000000	-0.059396	-0.049138	-0.107461	0.000000	0.000000	3.000000	13.000000	0.000000
1476.126422	0.084831	0.543457	-0.027446	85.651299	48.727497	102.755013	-0.748560	0.000000	-1.354394	0.000000	0.000000	0.000000	-0.059396	-0.049138	-0.107461	0.000000	0.000000	3.000000	13.000000	0.000000
1476.129756	0.084831	0.543457	-0.027446	85.651299	48.727497	102.755013	-0.748560	0.000000	-1.354394	0.000000	0.000000	0.000000	-0.059396	-0.049138	-0.107461	0.000000	0.000000	3.000000	13.000000	0.000000
1476.133089	0.084831	0.543457	-0.027446	85.651299	48.727497	102.755013	-0.748560	0.000000	-1.354394	0.000000	0.000000	0.000000	-0.059396	-0.049138	-0.107461	0.000000	0.000000	3.000000	13.000000	0.000000
1476.136422	0.084399	0.543080	-0.028350	85.713852	48.767151	102.814720	-0.758459	0.000000	-1.372304	0.000000	0.000000	0.000000	-0.129658	-0.113123	-0.271147	0.000000	0.000000	3.000000	13.000000	0.000000
1476.139756	0.084399	0.543080	-0.028350	85.713852	48.767151	102.814720	-0.758459	0.000000	-1.372304	0.000000	0.000000	0.000000	0.000000	-0.000005	-0.000000	0.000000	0.000000	3.000000	13.000000	0.000000
1476.143089	0.084399	0.543080	-0.028350	85.713852	48.767151	102.814720	-0.758459	0.000000	-1.372304	0.000000	0.000000	0.000000	0.000000	-0.000005	-0.000000	0.000000	0.000000	3.000000	13.000000	0.000000
1476.146422	0.084399	0.543080	-0.028350	85.752449	49.176682	103.243530	-0.780069	0.000000	-1.417495	0.000000	0.000000	0.000000	0.000000	-0.000005	-0.000000	0.000000	0.000000	3.000000	13.000000	0.000000
1476.149756	0.084399	0.543080	-0.028350	85.752449	49.176682	103.243530	-0.780069	0.000000	-1.417495	0.000000	0.000000	0.000000	0.000000	-0.000005	-0.000000	0.000000	0.000000	3.000000	13.000000	0.000000
1476.153089	0.084163	0.542915	-0.028905	85.752449	49.176682	103.243530	-0.780069	0.000000	-1.417495	0.000000	0.000000	0.000000	-0.070777	-0.049645	-0.166497	0.000000	0.000000	3.000000	13.000000	0.000000
1476.156422	0.084163	0.542915	-0.028905	85.791832	49.577267	103.664307	-0.780069	0.000000	-1.417495	0.000000	0.000000	0.000000	-0.070777	-0.049645	-0.166497	0.000000	0.000000	3.000000	13.000000	0.000000
1476.159756	0.083894	0.542748	-0.029522	85.791832	49.577267	103.664307	-0.780069	0.000000	-1.417495	0.000000	0.000000	0.000000	-0.080635	-0.049847	-0.185025	0.000000	0.000000	3.000000	13.000000	0.000000
1476.163089	0.083894	0.542748	-0.029522	85.791832	49.577267	103.664307	-0.780069	0.000000	-1.417495	0.000000	0.000000	0.000000	-0.080635	-0.049847	-0.185025	0.000000	0.000000	3.000000	13.000000	0.000000
1476.166422	0.083894	0.542748	-0.029522	85.832375	50.029594	104.135963	-0.805305	0.000000	-1.476082	0.000000	0.000000	0.000000	-0.080635	-0.049847	-0.185025	0.000000	0.000000	3.000000	13.000000	0.000000
1476.169756	0.083894	0.542748	-0.029522	85.832375	50.029594	104.135963	-0.805305	0.000000	-1.476082	0.000000	0.000000	0.000000	-0.080635	-0.049847	-0.185025	0.000000	0.000000	3.000000	13.000000	0.000000
1476.173089	0.083666	0.542582	-0.030147	85.832375	50.029594	104.135963	-0.805305	0.000000	-1.476082	0.000000	0.000000	0.000000	-0.068366	-0.049817	-0.187545	0.000000	0.000000	3.000000	13.000000	0.000000
1476.176422	0.083666	0.542582	-0.030147	85.875076	50.529484	104.644394	-0.805305	0.000000	-1.476082	0.000000	0.000000	0.000000	-0.068366	-0.049817	-0.187545	0.000000	0.000000	3.000000	13.000000	0.000000
1476.179756	0.083461	0.542423	-0.030869	85.875076	50.529484	104.644394	-0.805305	0.000000	-1.476082	0.000000	0.000000	0.000000	-0.061362	-0.047717	-0.216672	0.000000	0.000000	3.000000	13.000000	0.000000
1476.183089	0.083461	0.542423	-0.030869	85.875076	50.529484	104.644394	-0.805305	0.000000	-1.476082	0.000000	0.000000	0.000000	-0.061362	-0.047717	-0.216672	0.000000	0.000000	3.000000	13.000000	0.000000
1476.186422	0.083461	0.542423	-0.030869	85.920807	51.059422	105.175697	-0.826926	0.000000	-1.543452	0.000000	0.000000	0.000000	-0.061362	-0.047717	-0.216672	0.000000	0.000000	3.000000	13.000000	0.000000
1476.189756	0.083461	0.542423	-0.030869	85.920807	51.059422	105.175697	-0.826926	0.000000	-1.543452	0.000000	0.000000	0.000000	-0.061362	-0.047717	-0.216672	0.000000	0.000000	3.000000	13.000000	0.000000
1476.193089	0.083334	0.542248	-0.031626	85.920807	51.059422	105.175697	-0.826926	0.000000	-1.543452	0.000000	0.000000	0.000000	-0.038182	-0.052561	-0.227186	0.000000	0.000000	3.000000	13.000000	0.000000
1476.196422	0.083334	0.542248	-0.031626	85.968620	51.632828	105.755798	-0.826926	0.000000	-1.543452	0.000000	0.000000	0.000000	-0.038182	-0.052561	-0.227186	0.000000	0.000000	3.000000	13.000000	0.000000
1476.199756	0.083219	0.542064	-0.032430	85.968620	51.632828	105.755798	-0.826926	0.000000	-1.543452	0.000000	0.000000	0.000000	-0.034658	-0.055086	-0.241137	0.000000	0.000000	3.000000	13.000000	0.000000
1476.203089	0.083219	0.542064	-0.032430	85.968620	51.632828	105.755798	-0.826926	0.000000	-1.543452	0.000000	0.000000	0.000000	-0.034658	-0.055086	-0.241137	0.000000	0.000000	3.000000	13.000000	0.000000
1476.206422	0.083219	0.542064	-0.032430	86.020638	52.284569	106.400970	-0.839066	0.000000	-1.621506	0.000000	0.000000	0.000000	-0.034658	-0.055086	-0.241137	0.000000	0.000000	3.000000	13.000000	0.000000
1476.209756	0.083219	0.542064	-0.032430	86.020638	52.284569	106.400970	-0.839066	0.000000	-1.621506	0.000000	0.000000	0.000000	-0.034658	-0.055086	-0.241137	0.000000	0.000000	3.000000	13.000000	0.000000
1476.213089	0.083078	0.541856	-0.033361	86.020638	52.284569	106.400970	-0.839066	0.000000	-1.621506	0.000000	0.000000	0.000000	-0.042168	-0.062652	-0.279221	0.000000	0.000000	3.000000	13.000000	0.000000
1476.216422	0.083078	0.541856	-0.033361	86.075890	53.025795	107.156242	-0.839066	0.000000	-1.621506	0.000000	0.000000	0.000000	-0.042168	-0.062652	-0.279221	0.000000	0.000000	3.000000	13.000000	0.000000
1476.219756	0.082929	0.541638	-0.034334	86.075890	53.025795	107.156242	-0.839066	0.000000	-1.621506	0.000000	0.000000	0.000000	-0.044739	-0.065199	-0.292062	0.000000	0.000000	3.000000	13.000000	0.000000
1476.223089	0.082929	0.541638	-0.034334	86.075890	53.025795	107.156242	-0.839066	0.000000	-1.621506	0.000000	0.000000	0.000000	-0.044739	-0.065199	-0.292062	0.000000	0.000000	3.000000	13.000000	0.000000
1476.226422	0.082929	0.541638	-0.034334	86.131477	53.765434	107.908279	-0.853550	0.000000	-1.716720	0.000000	0.000000	0.000000	-0.044739	-0.065199	-0.292062	0.000000	0.000000	3.000000	13.000000	0.000000
1476.229756	0.082709	0.541459	-0.035348	86.131477	53.765434	107.908279	-0.853550	0.000000	-1.716720	0.000000	0.000000	0.000000	-0.065877	-0.053635	-0.304102	0.000000	0.000000	3.000000	13.000000	0.000000
1476.233089	0.082709	0.541459	-0.035348	86.131477	53.765434	107.908279	-0.853550	0.000000	-1.716720	0.000000	0.000000	0.000000	-0.065877	-0.053635	-0.304102	0.000000	0.000000	3.000000	13.000000	0.000000
1476.236422	0.082709	0.541459	-0.035348	86.177155	54.479729	108.632393	-0.864530	0.000000	-1.767403	0.000000	0.000000	0.000000	-0.065877	-0.053635	-0.304102	0.000000	0.000000	3.000000	13.000000	0.000000
1476.239756	0.082484	0.541311	-0.036390	86.177155	54.479729	108.632393	-0.864530	0.000000	-1.767403	0.000000	0.000000	0.000000	-0.067529	-0.044467	-0.312684	0.000000	0.000000	3.000000	13.000000	0.000000
1476.243089	0.082484	0.541311	-0.036390	86.177155	54.479729	108.632393	-0.864530	0.000000	-1.767403	0.000000	0.000000	0.000000	-0.067529	-0.044467	-0.312684	0.000000	0.000000	3.000000	13.000000	0.000000
1476.246422	0.082484	0.541311	-0.036390	86.204865	55.084671	109.267097	-0.875785	0.000000	-1.819517	0.000000	0.000000	0.000000	-0.067529	-0.044467	-0.312684	0.000000	0.000000	3.000000	13.000000	0.000000
1476.249756	0.082218	0.541209	-0.037435	86.204865	55.084671	109.267097	-0.875785	0.000000	-1.819517	0.000000	0.000000	0.000000	-0.080026	-0.030538	-0.313264	0.000000	0.000000	3.000000	13.000000	0.000000
1476.253089	0.082218	0.541209	-0.037435	86.204865	55.084671	109.267097	-0.875785	0.000000	-1.819517	0.000000	0.000000	0.000000	-0.080026	-0.030538	-0.313264	0.000000	0.000000	3.000000	13.000000	0.000000
1476.256422	0.082218	0.541209	-0.037435	86.155594	54.668552	108.887558	-0.889122	0.000000	-1.871728	0.000000	0.000000	0.000000	-0.080026	-0.030538	-0.313264	0.000000	0.000000	3.000000	13.000000	0.000000
1476.259756	0.081986	0.541170	-0.038408	86.155594	54.668552	108.887558	-0.889122	0.000000	-1.871728	0.000000	0.000000	0.000000	-0.069571	-0.011679	-0.291965	0.000000	0.000000	3.000000	13.000000	0.000000
1476.263089	0.081986	0.541170	-0.038408	86.155594	54.668552	108.887558	-0.889122	0.000000	-1.871728	0.000000	0.000000	0.000000	-0.069571	-0.011679	-0.291965	0.000000	0.000000	3.000000	13.000000	0.000000
1476.266422	0.081986	0.541170	-0.038408	85.953537	52.331501	106.608948	-0.900717	0.000000	-1.920389	0.000000	0.000000	0.000000	-0.069571	-0.011679	-0.291965	0.000000	0.000000	3.000000	13.000000	0.000000
1476.269756	0.081986	0.541170	-0.038408	85.953537	52.331501	106.608948	-0.900717	0.000000	-1.920389	0.000000	0.000000	0.000000	-0.069571	-0.011679	-0.291965	0.000000	0.000000	3.000000	13.000000	0.000000
1476.273089	0.081805	0.541178	-0.039333	85.953537	52.331501	106.608948	-0.900717	0.000000	-1.920389	0.000000	0.000000	0.000000	-0.054315	0.002360	-0.277446	0.000000	0.000000	3.000000	13.000000	0.000000
1476.276422	0.081805	0.541178	-0.039333	85.614021	48.864849	103.226578	-0.900717	0.000000	-1.920389	0.000000	0.000000	0.000000	-0.054315	0.002360	-0.277446	0.000000	0.000000	3.000000	13.000000	0.000000
1476.279756	0.081645	0.541195	-0.040150	85.614021	48.864849	103.226578	-0.900717	0.000000	-1.920389	0.000000	0.000000	0.000000	-0.047992	0.004998	-0.245147	0.000000	0.000000	3.000000	13.000000	0.000000
1476.283089	0.081645	0.541195	-0.040150	85.614021	48.864849	103.226578	-0.900717	0.000000	-1.920389	0.000000	0.000000	0.000000	-0.047992	0.004998	-0.245147	0.000000	0.000000	3.000000	13.000000	0.000000
1476.286422	0.081645	0.541195	-0.040150	85.191925	45.349293	99.812004	-0.917768	0.000000	-2.007487	0.000000	0.000000	0.000000	-0.047992	0.004998	-0.245147	0.000000	0.000000	3.000000	13.000000	0.000000
1476.289756	0.081645	0.541195	-0.040150	85.191925	45.349293	99.812004	-0.917768	0.000000	-2.007487	0.000000	0.000000	0.000000	-0.047992	0.004998	-0.245147	0.000000	0.000000	3.000000	13.000000	0.000000
1476.293089	0.081507	0.541250	-0.040957	85.191925	45.349293	99.812004	-0.917768	0.000000	-2.007487	0.000000	0.000000	0.000000	-0.041238	0.016490	-0.242090	0.000000	0.000000	3.000000	13.000000	0.000000
1476.296422	0.081507	0.541250	-0.040957	84.752075	42.392956	96.948273	-0.917768	0.000000	-2.007487	0.000000	0.000000	0.000000	-0.041238	0.016490	-0.242090	0.000000	0.000000	3.000000	13.000000	0.000000
1476.299756	0.081406	0.541321	-0.041683	84.752075	42.392956	96.948273	-0.917768	0.000000	-2.007487	0.000000	0.000000	0.000000	-0.030383	0.021390	-0.217917	0.000000	0.000000	3.000000	13.000000	0.000000
1476.303089	0.081406	0.541321	-0.041683	84.752075	42.392956	96.948273	-0.917768	0.000000	-2.007487	0.000000	0.000000	0.000000	-0.030383	0.021390	-0.217917	0.000000	0.000000	3.000000	13.000000	0.000000
1476.306422	0.081406	0.541321	-0.041683	84.327156	40.012093	94.646011	-0.929705	0.000000	-2.084155	0.000000	0.000000	0.000000	-0.030383	0.021390	-0.217917	0.000000	0.000000	3.000000	13.000000	0.000000
1476.309756	0.081406	0.541321	-0.041683	84.327156	40.012093	94.646011	-0.929705	0.000000	-2.084155	0.000000	0.000000	0.000000	-0.030383	0.021390	-0.217917	0.000000	0.000000	3.000000	13.000000	0.000000
1476.313089	0.081320	0.541399	-0.042437	84.327156	40.012093	94.646011	-0.929705	0.000000	-2.084155	0.000000	0.000000	0.000000	-0.025914	0.023331	-0.226192	0.000000	0.000000	3.000000	13.000000	0.000000
1476.316422	0.081320	0.541399	-0.042437	83.925941	38.164772	92.880257	-0.929705	0.000000	-2.084155	0.000000	0.000000	0.000000	-0.025914	0.023331	-0.226192	0.000000	0.000000	3.000000	13.000000	0.000000
1476.319756	0.081221	0.541508	-0.043150	83.925941	38.164772	92.880257	-0.929705	0.000000	-2.084155	0.000000	0.000000	0.000000	-0.029661	0.032570	-0.213746	0.000000	0.000000	3.000000	13.000000	0.000000
1476.323089	0.081221	0.541508	-0.043150	83.925941	38.164772	92.880257	-0.929705	0.000000	-2.084155	0.000000	0.000000	0.000000	-0.029661	0.032570	-0.213746	0.000000	0.000000	3.000000	13.000000	0.000000
1476.326422	0.081221	0.541508	-0.043150	83.561447	36.829605	91.636696	-0.938968	0.000000	-2.157478	0.000000	0.000000	0.000000	-0.029661	0.032570	-0.213746	0.000000	0.000000	3.000000	13.000000	0.000000
1476.329756	0.081129	0.541647	-0.043824	83.561447	36.829605	91.636696	-0.938968	0.000000	-2.157478	0.000000	0.000000	0.000000	-0.027486	0.041830	-0.202452	0.000000	0.000000	3.000000	13.000000	0.000000
1476.333089	0.081129	0.541647	-0.043824	83.561447	36.829605	91.636696	-0.938968	0.000000	-2.157478	0.000000	0.000000	0.000000	-0.027486	0.041830	-0.202452	0.000000	0.000000	3.000000	13.000000	0.000000
1476.336422	0.081129	0.541647	-0.043824	83.238441	35.899479	90.806168	-0.943549	0.000000	-2.191220	0.000000	0.000000	0.000000	-0.027486	0.041830	-0.202452	0.000000	0.000000	3.000000	13.000000	0.000000
1476.339756	0.081050	0.541787	-0.044434	83.238441	35.899479	90.806168	-0.943549	0.000000	-2.191220	0.000000	0.000000	0.000000	-0.023658	0.042046	-0.182751	0.000000	0.000000	3.000000	13.000000	0.000000
1476.343089	0.081050	0.541787	-0.044434	83.238441	35.899479	90.806168	-0.943549	0.000000	-2.191220	0.000000	0.000000	0.000000	-0.023658	0.042046	-0.182751	0.000000	0.000000	3.000000	13.000000	0.000000
1476.346422	0.081050	0.541787	-0.044434	82.947510	35.233326	90.241447	-0.947492	0.000000	-2.221678	0.000000	0.000000	0.000000	-0.023658	0.042046	-0.182751	0.000000	0.000000	3.000000	13.000000	0.000000
1476.349756	0.081050	0.541787	-0.044434	82.947510	35.233326	90.241447	-0.947492	0.000000	-2.221678	0.000000	0.000000	0.000000	-0.023658	0.042046	-0.182751	0.000000	0.000000	3.000000	13.000000	0.000000
1476.353089	0.080979	0.541958	-0.045005	82.947510	35.233326	90.241447	-0.947492	0.000000	-2.221678	0.000000	0.000000	0.000000	-0.021472	0.051313	-0.171439	0.000000	0.000000	3.000000	13.000000	0.000000
1476.356422	0.080979	0.541958	-0.045005	82.702354	34.829384	89.943855	-0.947492	0.000000	-2.221678	0.000000	0.000000	0.000000	-0.021472	0.051313	-0.171439	0.000000	0.000000	3.000000	13.000000	0.000000
1476.359756	0.080928	0.542139	-0.045468	82.702354	34.829384	89.943855	-0.947492	0.000000	-2.221678	0.000000	0.000000	0.000000	-0.015123	0.054211	-0.138978	0.000000	0.000000	3.000000	13.000000	0.000000
1476.363089	0.080928	0.542139	-0.045468	82.702354	34.829384	89.943855	-0.947492	0.000000	-2.221678	0.000000	0.000000	0.000000	-0.015123	0.054211	-0.138978	0.000000	0.000000	3.000000	13.000000	0.000000
1476.366422	0.080928	0.542139	-0.045468	82.503387	34.556324	89.765404	-0.953591	0.000000	-2.273415	0.000000	0.000000	0.000000	-0.015123	0.054211	-0.138978	0.000000	0.000000	3.000000	13.000000	0.000000
1476.369756	0.080866	0.542328	-0.045885	82.503387	34.556324	89.765404	-0.953591	0.000000	-2.273415	0.000000	0.000000	0.000000	-0.018512	0.056666	-0.125135	0.000000	0.000000	3.000000	13.000000	0.000000
1476.373089	0.080866	0.542328	-0.045885	82.503387	34.556324	89.765404	-0.953591	0.000000	-2.273415	0.000000	0.000000	0.000000	-0.018512	0.056666	-0.125135	0.000000	0.000000	3.000000	13.000000	0.000000
1476.376422	0.080866	0.542328	-0.045885	82.358971	34.386253	89.665527	-0.956676	0.000000	-2.294271	0.000000	0.000000	0.000000	-0.018512	0.056666	-0.125135	0.000000	0.000000	3.000000	13.000000	0.000000
1476.379756	0.080866	0.542328	-0.045885	82.358971	34.386253	89.665527	-0.956676	0.000000	-2.294271	0.000000	0.000000	0.000000	-0.018512	0.056666	-0.125135	0.000000	0.000000	3.000000	13.000000	0.000000
1476.383089	0.080820	0.542557	-0.046222	82.358971	34.386253	89.665527	-0.956676	0.000000	-2.294271	0.000000	0.000000	0.000000	-0.013795	0.068682	-0.101079	0.000000	0.000000	3.000000	13.000000	0.000000
1476.386422	0.080820	0.542557	-0.046222	82.261963	34.261242	89.585442	-0.956676	0.000000	-2.294271	0.000000	0.000000	0.000000	-0.013795	0.068682	-0.101079	0.000000	0.000000	3.000000	13.000000	0.000000
1476.389756	0.080768	0.542787	-0.046490	82.261963	34.261242	89.585442	-0.956676	0.000000	-2.294271	0.000000	0.000000	0.000000	-0.015767	0.069104	-0.080182	0.000000	0.000000	3.000000	13.000000	0.000000
1476.393089	0.080768	0.542787	-0.046490	82.261963	34.261242	89.585442	-0.956676	0.000000	-2.294271	0.000000	0.000000	0.000000	-0.015767	0.069104	-0.080182	0.000000	0.000000	3.000000	13.000000	0.000000
1476.396422	0.080768	0.542787	-0.046490	82.212631	34.141270	89.474838	-0.961603	0.000000	-2.324481	0.000000	0.000000	0.000000	-0.015767	0.069104	-0.080182	0.000000	0.000000	3.000000	13.000000	0.000000
1476.399756	0.080768	0.542787	-0.046490	82.212631	34.141270	89.474838	-0.961603	0.000000	-2.324481	0.000000	0.000000	0.000000	-0.015767	0.069104	-0.080182	0.000000	0.000000	3.000000	13.000000	0.000000
1476.403089	0.080727	0.543042	-0.046696	82.212631	34.141270	89.474838	-0.961603	0.000000	-2.324481	0.000000	0.000000	0.000000	-0.012156	0.076402	-0.061811	0.000000	0.000000	3.000000	13.000000	0.000000
1476.406422	0.080727	0.543042	-0.046696	82.178078	34.031685	89.366997	-0.961603	0.000000	-2.324481	0.000000	0.000000	0.000000	-0.012156	0.076402	-0.061811	0.000000	0.000000	3.000000	13.000000	0.000000
1476.409756	0.080727	0.543042	-0.046696	82.178078	34.031685	89.366997	-0.961603	0.000000	-2.324481	0.000000	0.000000	0.000000	-0.012156	0.076402	-0.061811	0.000000	0.000000	3.000000	13.000000	0.000000
1476.413089	0.080727	0.543042	-0.046696	82.178078	34.031685	89.366997	-0.961603	0.000000	-2.324481	0.000000	0.000000	0.000000	-0.012156	0.076402	-0.061811	0.000000	0.000000	3.000000	13.000000	0.000000
1476.416422	0.080705	0.543613	-0.046811	82.143425	33.928413	89.260010	-0.963629	0.000000	-2.334783	0.000000	0.000000	0.000000	-0.006808	0.171400	-0.034626	0.000000	0.000000	3.000000	13.000000	0.000000
1476.419756	0.080705	0.543613	-0.046811	82.143425	33.928413	89.260010	-0.963629	0.000000	-2.334783	0.000000	0.000000	0.000000	-0.006808	0.171400	-0.034626	0.000000	0.000000	3.000000	13.000000	0.000000
1476.423089	0.080705	0.543613	-0.046811	82.143425	33.928413	89.260010	-0.963629	0.000000	-2.334783	0.000000	0.000000	0.000000	-0.006808	0.171400	-0.034626	0.000000	0.000000	3.000000	13.000000	0.000000
1476.426422	0.080705	0.543613	-0.046811	82.103027	33.803238	89.136391	-0.964764	0.000000	-2.340554	0.000000	0.000000	0.000000	-0.006808	0.171400	-0.034626	0.000000	0.000000	3.000000	13.000000	0.000000
1476.429756	0.080687	0.543889	-0.046797	82.103027	33.803238	89.136391	-0.964764	0.000000	-2.340554	0.000000	0.000000	0.000000	-0.005237	0.082862	0.004241	0.000000	0.000000	3.000000	13.000000	0.000000
1476.433089	0.080687	0.543889	-0.046797	82.103027	33.803238	89.136391	-0.964764	0.000000	-2.340554	0.000000	0.000000	0.000000	-0.005237	0.082862	0.004241	0.000000	0.000000	3.000000	13.000000	0.000000
1476.436422	0.080687	0.543889	-0.046797	82.062569	33.682022	89.014008	-0.965637	0.000000	-2.339847	0.000000	0.000000	0.000000	-0.005237	0.082862	0.004241	0.000000	0.000000	3.000000	13.000000	0.000000
1476.439756	0.080687	0.543889	-0.046797	82.062569	33.682022	89.014008	-0.965637	0.000000	-2.339847	0.000000	0.000000	0.000000	-0.005237	0.082862	0.004241	0.000000	0.000000	3.000000	13.000000	0.000000
1476.443089	0.080687	0.544161	-0.046693	82.062569	33.682022	89.014008	-0.965637	0.000000	-2.339847	0.000000	0.000000	0.000000	0.000032	0.081409	0.031043	0.000000	0.000000	3.000000	13.000000	0.000000
1476.446422	0.080687	0.544161	-0.046693	82.019226	33.550869	88.884323	-0.965637	0.000000	-2.339847	0.000000	0.000000	0.000000	0.000032	0.081409	0.031043	0.000000	0.000000	3.000000	13.000000	0.000000
1476.449756	0.080687	0.544161	-0.046693	82.019226	33.550869	88.884323	-0.965637	0.000000	-2.339847	0.000000	0.000000	0.000000	0.000032	0.081409	0.031043	0.000000	0.000000	3.000000	13.000000	0.000000
1476.453089	0.080687	0.544161	-0.046693	82.019226	33.550869	88.884323	-0.965637	0.000000	-2.339847	0.000000	0.000000	0.000000	0.000032	0.081409	0.031043	0.000000	0.000000	3.000000	13.000000	0.000000
1476.456422	0.080755	0.544696	-0.046246	81.972900	33.412617	88.747467	-0.965631	0.000000	-2.334673	0.000000	0.000000	0.000000	0.020310	0.160706	0.134262	0.000000	0.000000	3.000000	13.000000	0.000000
1476.459756	0.080755	0.544696	-0.046246	81.972900	33.412617	88.747467	-0.965631	0.000000	-2.334673	0.000000	0.000000	0.000000	0.020310	0.160706	0.134262	0.000000	0.000000	3.000000	13.000000	0.000000
1476.463089	0.080755	0.544696	-0.046246	81.972900	33.412617	88.747467	-0.965631	0.000000	-2.334673	0.000000	0.000000	0.000000	0.020310	0.160706	0.134262	0.000000	0.000000	3.000000	13.000000	0.000000
1476.466422	0.080755	0.544696	-0.046246	81.929390	33.286953	88.620529	-0.962247	0.000000	-2.312296	0.000000	0.000000	0.000000	0.020310	0.160706	0.134262	0.000000	0.000000	3.000000	13.000000	0.000000
1476.469756	0.080819	0.544945	-0.045921	81.929390	33.286953	88.620529	-0.962247	0.000000	-2.312296	0.000000	0.000000	0.000000	0.019170	0.074548	0.097547	0.000000	0.000000	3.000000	13.000000	0.000000
1476.473089	0.080819	0.544945	-0.045921	81.929390	33.286953	88.620529	-0.962247	0.000000	-2.312296	0.000000	0.000000	0.000000	0.019170	0.074548	0.097547	0.000000	0.000000	3.000000	13.000000	0.000000
1476.476422	0.080819	0.544945	-0.045921	81.883003	33.154488	88.486725	-0.959052	0.000000	-2.296038	0.000000	0.000000	0.000000	0.019170	0.074548	0.097547	0.000000	0.000000	3.000000	13.000000	0.000000
1476.479756	0.080819	0.544945	-0.045921	81.883003	33.154488	88.486725	-0.959052	0.000000	-2.296038	0.000000	0.000000	0.000000	0.019170	0.074548	0.097547	0.000000	0.000000	3.000000	13.000000	0.000000
1476.483089	0.080888	0.545164	-0.045568	81.883003	33.154488	88.486725	-0.959052	0.000000	-2.296038	0.000000	0.000000	0.000000	0.020822	0.065662	0.105960	0.000000	0.000000	3.000000	13.000000	0.000000
1476.486422	0.080888	0.545164	-0.045568	81.842384	33.037064	88.370857	-0.959052	0.000000	-2.296038	0.000000	0.000000	0.000000	0.020822	0.065662	0.105960	0.000000	0.000000	3.000000	13.000000	0.000000
1476.489756	0.080888	0.545164	-0.045568	81.842384	33.037064	88.370857	-0.959052	0.000000	-2.296038	0.000000	0.000000	0.000000	0.020822	0.065662	0.105960	0.000000	0.000000	3.000000	13.000000	0.000000
1476.493089	0.080888	0.545164	-0.045568	81.842384	33.037064	88.370857	-0.959052	0.000000	-2.296038	0.000000	0.000000	0.000000	0.020822	0.065662	0.105960	0.000000	0.000000	3.000000	13.000000	0.000000
1476.496422	0.081008	0.545529	-0.044750	81.806694	32.936031	88.271408	-0.955581	0.000000	-2.278378	0.000000	0.000000	0.000000	0.035973	0.109444	0.245145	0.000000	0.000000	3.000000	13.000000	0.000000
1476.499756	0.081008	0.545529	-0.044750	81.806694	32.936031	88.271408	-0.955581	0.000000	-2.278378	0.000000	0.000000	0.000000	0.000000	-0.000008	-0.000000	0.000000	0.000000	3.000000	13.000000	0.000000
1476.503089	0.081008	0.545529	-0.044750	81.806694	32.936031	88.271408	-0.955581	0.000000	-2.278378	0.000000	0.000000	0.000000	0.000000	-0.000008	-0.000000	0.000000	0.000000	3.000000	13.000000	0.000000
1476.506422	0.081008	0.545529	-0.044750	81.778030	32.858284	88.195145	-0.949586	0.000000	-2.237520	0.000000	0.000000	0.000000	0.000000	-0.000008	-0.000000	0.000000	0.000000	3.000000	13.000000	0.000000
1476.509756	0.081008	0.545529	-0.044750	81.778030	32.858284	88.195145	-0.949586	0.000000	-2.237520	0.000000	0.000000	0.000000	0.000000	-0.000008	-0.000000	0.000000	0.000000	3.000000	13.000000	0.000000
1476.513089	0.081066	0.545649	-0.044351	81.778030	32.858284	88.195145	-0.949586	0.000000	-2.237520	0.000000	0.000000	0.000000	0.017404	0.036174	0.119700	0.000000	0.000000	3.000000	13.000000	0.000000
1476.516422	0.081066	0.545649	-0.044351	81.780090	32.885826	88.220749	-0.949586	0.000000	-2.237520	0.000000	0.000000	0.000000	0.017404	0.036174	0.119700	0.000000	0.000000	3.000000	13.000000	0.000000
1476.519756	0.081066	0.545649	-0.044351	81.780090	32.885826	88.220749	-0.949586	0.000000	-2.237520	0.000000	0.000000	0.000000	0.017404	0.036174	0.119700	0.000000	0.000000	3.000000	13.000000	0.000000
1476.523089	0.081066	0.545649	-0.044351	81.780090	32.885826	88.220749	-0.949586	0.000000	-2.237520	0.000000	0.000000	0.000000	0.017404	0.036174	0.119700	0.000000	0.000000	3.000000	13.000000	0.000000
1476.526422	0.081224	0.545872	-0.043650	81.814102	33.025436	88.354744	-0.946685	0.000000	-2.217570	0.000000	0.000000	0.000000	0.047435	0.066980	0.210435	0.000000	0.000000	3.000000	13.000000	0.000000
1476.529756	0.081224	0.545872	-0.043650	81.814102	33.025436	88.354744	-0.946685	0.000000	-2.217570	0.000000	0.000000	0.000000	-0.000000	-0.000004	0.000000	0.000000	0.000000	3.000000	13.000000	0.000000
1476.533089	0.081224	0.545872	-0.043650	81.814102	33.025436	88.354744	-0.946685	0.000000	-2.217570	0.000000	0.000000	0.000000	-0.000000	-0.000004	0.000000	0.000000	0.000000	3.000000	13.000000	0.000000
1476.536422	0.081224	0.545872	-0.043650	81.866264	33.242348	88.559387	-0.938779	0.000000	-2.182498	0.000000	0.000000	0.000000	-0.000000	-0.000004	0.000000	0.000000	0.000000	3.000000	13.000000	0.000000
1476.539756	0.081224	0.545872	-0.043650	81.866264	33.242348	88.559387	-0.938779	0.000000	-2.182498	0.000000	0.000000	0.000000	-0.000000	-0.000004	0.000000	0.000000	0.000000	3.000000	13.000000	0.000000
1476.543089	0.081352	0.546007	-0.043314	81.866264	33.242348	88.559387	-0.938779	0.000000	-2.182498	0.000000	0.000000	0.000000	0.038173	0.040407	0.100846	0.000000	0.000000	3.000000	13.000000	0.000000
1476.546422	0.081352	0.546007	-0.043314	81.943459	33.559990	88.860733	-0.938779	0.000000	-2.182498	0.000000	0.000000	0.000000	0.038173	0.040407	0.100846	0.000000	0.000000	3.000000	13.000000	0.000000
1476.549756	0.081352	0.546007	-0.043314	81.943459	33.559990	88.860733	-0.938779	0.000000	-2.182498	0.000000	0.000000	0.000000	0.038173	0.040407	0.100846	0.000000	0.000000	3.000000	13.000000	0.000000
1476.553089	0.081352	0.546007	-0.043314	81.943459	33.559990	88.860733	-0.938779	0.000000	-2.182498	0.000000	0.000000	0.000000	0.038173	0.040407	0.100846	0.000000	0.000000	3.000000	13.000000	0.000000
1476.556422	0.081672	0.546424	-0.042411	82.018028	33.877876	89.164589	-0.932417	0.000000	-2.165690	0.000000	0.000000	0.000000	0.096165	0.124965	0.270750	0.000000	0.000000	3.000000	13.000000	0.000000
1476.559756	0.081672	0.546424	-0.042411	82.018028	33.877876	89.164589	-0.932417	0.000000	-2.165690	0.000000	0.000000	0.000000	-0.000001	-0.000008	0.000000	0.000000	0.000000	3.000000	13.000000	0.000000
1476.563089	0.081672	0.546424	-0.042411	82.018028	33.877876	89.164589	-0.932417	0.000000	-2.165690	0.000000	0.000000	0.000000	-0.000001	-0.000008	0.000000	0.000000	0.000000	3.000000	13.000000	0.000000
1476.566422	0.081672	0.546424	-0.042411	82.083687	34.175022	89.447449	-0.916389	0.000000	-2.120565	0.000000	0.000000	0.000000	-0.000001	-0.000008	0.000000	0.000000	0.000000	3.000000	13.000000	0.000000
1476.569756	0.081672	0.546424	-0.042411	82.083687	34.175022	89.447449	-0.916389	0.000000	-2.120565	0.000000	0.000000	0.000000	-0.000001	-0.000008	0.000000	0.000000	0.000000	3.000000	13.000000	0.000000
1476.573089	0.081867	0.546683	-0.041840	82.083687	34.175022	89.447449	-0.916389	0.000000	-2.120565	0.000000	0.000000	0.000000	0.058298	0.077702	0.171250	0.000000	0.000000	3.000000	13.000000	0.000000
1476.576422	0.081867	0.546683	-0.041840	82.150322	34.486473	89.741615	-0.916389	0.000000	-2.120565	0.000000	0.000000	0.000000	0.058298	0.077702	0.171250	0.000000	0.000000	3.000000	13.000000	0.000000
1476.579756	0.082063	0.546953	-0.041158	82.150322	34.486473	89.741615	-0.916389	0.000000	-2.120565	0.000000	0.000000	0.000000	0.058806	0.081159	0.204674	0.000000	0.000000	3.000000	13.000000	0.000000
1476.583089	0.082063	0.546953	-0.041158	82.150322	34.486473	89.741615	-0.916389	0.000000	-2.120565	0.000000	0.000000	0.000000	0.058806	0.081159	0.204674	0.000000	0.000000	3.000000	13.000000	0.000000
1476.586422	0.082063	0.546953	-0.041158	82.206131	34.767345	90.005035	-0.896872	0.000000	-2.057911	0.000000	0.000000	0.000000	0.058806	0.081159	0.204674	0.000000	0.000000	3.000000	13.000000	0.000000
1476.589756	0.082063	0.546953	-0.041158	82.206131	34.767345	90.005035	-0.896872	0.000000	-2.057911	0.000000	0.000000	0.000000	0.058806	0.081159	0.204674	0.000000	0.000000	3.000000	13.000000	0.000000
1476.593089	0.082291	0.547226	-0.040415	82.206131	34.767345	90.005035	-0.896872	0.000000	-2.057911	0.000000	0.000000	0.000000	0.068663	0.081862	0.223057	0.000000	0.000000	3.000000	13.000000	0.000000
1476.596422	0.082291	0.547226	-0.040415	82.278076	35.114899	90.337242	-0.896872	0.000000	-2.057911	0.000000	0.000000	0.000000	0.068663	0.081862	0.223057	0.000000	0.000000	3.000000	13.000000	0.000000
1476.599756	0.082537	0.547518	-0.039587	82.278076	35.114899	90.337242	-0.896872	0.000000	-2.057911	0.000000	0.000000	0.000000	0.073719	0.087434	0.248175	0.000000	0.000000	3.000000	13.000000	0.000000
1476.603089	0.082537	0.547518	-0.039587	82.278076	35.114899	90.337242	-0.896872	0.000000	-2.057911	0.000000	0.000000	0.000000	0.073719	0.087434	0.248175	0.000000	0.000000	3.000000	13.000000	0.000000
1476.606422	0.082537	0.547518	-0.039587	82.394341	35.659767	90.859634	-0.873142	0.000000	-1.979373	0.000000	0.000000	0.000000	0.073719	0.087434	0.248175	0.000000	0.000000	3.000000	13.000000	0.000000
1476.609756	0.082537	0.547518	-0.039587	82.394341	35.659767	90.859634	-0.873142	0.000000	-1.979373	0.000000	0.000000	0.000000	0.073719	0.087434	0.248175	0.000000	0.000000	3.000000	13.000000	0.000000
1476.613089	0.082784	0.547786	-0.038756	82.394341	35.659767	90.859634	-0.873142	0.000000	-1.979373	0.000000	0.000000	0.000000	0.074063	0.080524	0.249416	0.000000	0.000000	3.000000	13.000000	0.000000
1476.616422	0.082784	0.547786	-0.038756	82.560349	36.444046	91.616875	-0.873142	0.000000	-1.979373	0.000000	0.000000	0.000000	0.074063	0.080524	0.249416	0.000000	0.000000	3.000000	13.000000	0.000000
1476.619756	0.083080	0.548040	-0.037886	82.560349	36.444046	91.616875	-0.873142	0.000000	-1.979373	0.000000	0.000000	0.000000	0.088857	0.076322	0.260936	0.000000	0.000000	3.000000	13.000000	0.000000
1476.623089	0.083080	0.548040	-0.037886	82.560349	36.444046	91.616875	-0.873142	0.000000	-1.979373	0.000000	0.000000	0.000000	0.088857	0.076322	0.260936	0.000000	0.000000	3.000000	13.000000	0.000000
1476.626422	0.083080	0.548040	-0.037886	82.771568	37.479527	92.623688	-0.845989	0.000000	-1.894314	0.000000	0.000000	0.000000	0.088857	0.076322	0.260936	0.000000	0.000000	3.000000	13.000000	0.000000
1476.629756	0.083080	0.548040	-0.037886	82.771568	37.479527	92.623688	-0.845989	0.000000	-1.894314	0.000000	0.000000	0.000000	0.088857	0.076322	0.260936	0.000000	0.000000	3.000000	13.000000	0.000000
1476.633089	0.083398	0.548272	-0.037016	82.771568	37.479527	92.623688	-0.845989	0.000000	-1.894314	0.000000	0.000000	0.000000	0.095242	0.069347	0.260980	0.000000	0.000000	3.000000	13.000000	0.000000
1476.636422	0.083398	0.548272	-0.037016	83.011856	38.738789	93.850365	-0.845989	0.000000	-1.894314	0.000000	0.000000	0.000000	0.095242	0.069347	0.260980	0.000000	0.000000	3.000000	13.000000	0.000000
1476.639756	0.083717	0.548479	-0.036142	83.011856	38.738789	93.850365	-0.845989	0.000000	-1.894314	0.000000	0.000000	0.000000	0.095676	0.062332	0.262215	0.000000	0.000000	3.000000	13.000000	0.000000
1476.643089	0.083717	0.548479	-0.036142	83.011856	38.738789	93.850365	-0.845989	0.000000	-1.894314	0.000000	0.000000	0.000000	0.095676	0.062332	0.262215	0.000000	0.000000	3.000000	13.000000	0.000000
1476.646422	0.083717	0.548479	-0.036142	83.266121	40.182583	95.260857	-0.814169	0.000000	-1.807115	0.000000	0.000000	0.000000	0.095676	0.062332	0.262215	0.000000	0.000000	3.000000	13.000000	0.000000
1476.649756	0.084029	0.548689	-0.035200	83.266121	40.182583	95.260857	-0.814169	0.000000	-1.807115	0.000000	0.000000	0.000000	0.093717	0.062857	0.282825	0.000000	0.000000	3.000000	13.000000	0.000000
1476.653089	0.084029	0.548689	-0.035200	83.266121	40.182583	95.260857	-0.814169	0.000000	-1.807115	0.000000	0.000000	0.000000	0.093717	0.062857	0.282825	0.000000	0.000000	3.000000	13.000000	0.000000
1476.656422	0.084029	0.548689	-0.035200	83.516808	41.735893	96.783707	-0.798550	0.000000	-1.759977	0.000000	0.000000	0.000000	0.093717	0.062857	0.282825	0.000000	0.000000	3.000000	13.000000	0.000000
1476.659756	0.084347	0.548867	-0.034229	83.516808	41.735893	96.783707	-0.798550	0.000000	-1.759977	0.000000	0.000000	0.000000	0.095538	0.053599	0.291088	0.000000	0.000000	3.000000	13.000000	0.000000
1476.663089	0.084347	0.548867	-0.034229	83.516808	41.735893	96.783707	-0.798550	0.000000	-1.759977	0.000000	0.000000	0.000000	0.095538	0.053599	0.291088	0.000000	0.000000	3.000000	13.000000	0.000000
1476.666422	0.084347	0.548867	-0.034229	83.750534	43.331894	98.349533	-0.782627	0.000000	-1.711463	0.000000	0.000000	0.000000	0.095538	0.053599	0.291088	0.000000	0.000000	3.000000	13.000000	0.000000
1476.669756	0.084675	0.549055	-0.033218	83.750534	43.331894	98.349533	-0.782627	0.000000	-1.711463	0.000000	0.000000	0.000000	0.098179	0.056222	0.303430	0.000000	0.000000	3.000000	13.000000	0.000000
1476.673089	0.084675	0.549055	-0.033218	83.750534	43.331894	98.349533	-0.782627	0.000000	-1.711463	0.000000	0.000000	0.000000	0.098179	0.056222	0.303430	0.000000	0.000000	3.000000	13.000000	0.000000
1476.676422	0.084675	0.549055	-0.033218	83.964668	44.936848	99.927567	-0.766263	0.000000	-1.660891	0.000000	0.000000	0.000000	0.098179	0.056222	0.303430	0.000000	0.000000	3.000000	13.000000	0.000000
1476.679756	0.084992	0.549227	-0.032156	83.964668	44.936848	99.927567	-0.766263	0.000000	-1.660891	0.000000	0.000000	0.000000	0.095068	0.051748	0.318430	0.000000	0.000000	3.000000	13.000000	0.000000
1476.683089	0.084992	0.549227	-0.032156	83.964668	44.936848	99.927567	-0.766263	0.000000	-1.660891	0.000000	0.000000	0.000000	0.095068	0.051748	0.318430	0.000000	0.000000	3.000000	13.000000	0.000000
1476.686422	0.084992	0.549227	-0.032156	84.154236	46.496574	101.461197	-0.750419	0.000000	-1.607819	0.000000	0.000000	0.000000	0.095068	0.051748	0.318430	0.000000	0.000000	3.000000	13.000000	0.000000
1476.689756	0.085322	0.549401	-0.031031	84.154236	46.496574	101.461197	-0.750419	0.000000	-1.607819	0.000000	0.000000	0.000000	0.099096	0.052093	0.337748	0.000000	0.000000	3.000000	13.000000	0.000000
1476.693089	0.085322	0.549401	-0.031031	84.154236	46.496574	101.461197	-0.750419	0.000000	-1.607819	0.000000	0.000000	0.000000	0.099096	0.052093	0.337748	0.000000	0.000000	3.000000	13.000000	0.000000
1476.696422	0.085322	0.549401	-0.031031	84.315140	47.948067	102.889923	-0.733903	0.000000	-1.551528	0.000000	0.000000	0.000000	0.099096	0.052093	0.337748	0.000000	0.000000	3.000000	13.000000	0.000000
1476.699756	0.085657	0.549567	-0.029882	84.315140	47.948067	102.889923	-0.733903	0.000000	-1.551528	0.000000	0.000000	0.000000	0.100611	0.049736	0.344470	0.000000	0.000000	3.000000	13.000000	0.000000
1476.703089	0.085657	0.549567	-0.029882	84.315140	47.948067	102.889923	-0.733903	0.000000	-1.551528	0.000000	0.000000	0.000000	0.100611	0.049736	0.344470	0.000000	0.000000	3.000000	13.000000	0.000000
1476.706422	0.085657	0.549567	-0.029882	84.455963	49.323353	104.243347	-0.717134	0.000000	-1.494116	0.000000	0.000000	0.000000	0.100611	0.049736	0.344470	0.000000	0.000000	3.000000	13.000000	0.000000
1476.709756	0.085952	0.549732	-0.028727	84.455963	49.323353	104.243347	-0.717134	0.000000	-1.494116	0.000000	0.000000	0.000000	0.088519	0.049520	0.346612	0.000000	0.000000	3.000000	13.000000	0.000000
1476.713089	0.085952	0.549732	-0.028727	84.455963	49.323353	104.243347	-0.717134	0.000000	-1.494116	0.000000	0.000000	0.000000	0.088519	0.049520	0.346612	0.000000	0.000000	3.000000	13.000000	0.000000
1476.716422	0.085952	0.549732	-0.028727	84.576752	50.598843	105.497681	-0.702381	0.000000	-1.436347	0.000000	0.000000	0.000000	0.088519	0.049520	0.346612	0.000000	0.000000	3.000000	13.000000	0.000000
1476.719756	0.086272	0.549913	-0.027558	84.576752	50.598843	105.497681	-0.702381	0.000000	-1.436347	0.000000	0.000000	0.000000	0.095794	0.054279	0.350616	0.000000	0.000000	3.000000	13.000000	0.000000
1476.723089	0.086272	0.549913	-0.027558	84.576752	50.598843	105.497681	-0.702381	0.000000	-1.436347	0.000000	0.000000	0.000000	0.095794	0.054279	0.350616	0.000000	0.000000	3.000000	13.000000	0.000000
1476.726422	0.086272	0.549913	-0.027558	84.685669	51.853157	106.733009	-0.686415	0.000000	-1.377912	0.000000	0.000000	0.000000	0.095794	0.054279	0.350616	0.000000	0.000000	3.000000	13.000000	0.000000
1476.729756	0.086604	0.550060	-0.026431	84.685669	51.853157	106.733009	-0.686415	0.000000	-1.377912	0.000000	0.000000	0.000000	0.099791	0.044192	0.338040	0.000000	0.000000	3.000000	13.000000	0.000000
1476.733089	0.086604	0.550060	-0.026431	84.685669	51.853157	106.733009	-0.686415	0.000000	-1.377912	0.000000	0.000000	0.000000	0.099791	0.044192	0.338040	0.000000	0.000000	3.000000	13.000000	0.000000
1476.736422	0.086604	0.550060	-0.026431	84.798164	53.253124	108.110153	-0.669783	0.000000	-1.321571	0.000000	0.000000	0.000000	0.099791	0.044192	0.338040	0.000000	0.000000	3.000000	13.000000	0.000000
1476.739756	0.086936	0.550231	-0.025311	84.798164	53.253124	108.110153	-0.669783	0.000000	-1.321571	0.000000	0.000000	0.000000	0.099597	0.051203	0.336249	0.000000	0.000000	3.000000	13.000000	0.000000
1476.743089	0.086936	0.550231	-0.025311	84.798164	53.253124	108.110153	-0.669783	0.000000	-1.321571	0.000000	0.000000	0.000000	0.099597	0.051203	0.336249	0.000000	0.000000	3.000000	13.000000	0.000000
1476.746422	0.086936	0.550231	-0.025311	84.907646	54.842159	109.682068	-0.653184	0.000000	-1.265530	0.000000	0.000000	0.000000	0.099597	0.051203	0.336249	0.000000	0.000000	3.000000	13.000000	0.000000
1476.749756	0.087327	0.550384	-0.024222	84.907646	54.842159	109.682068	-0.653184	0.000000	-1.265530	0.000000	0.000000	0.000000	0.117096	0.046060	0.326716	0.000000	0.000000	3.000000	13.000000	0.000000
1476.753089	0.087327	0.550384	-0.024222	84.907646	54.842159	109.682068	-0.653184	0.000000	-1.265530	0.000000	0.000000	0.000000	0.117096	0.046060	0.326716	0.000000	0.000000	3.000000	13.000000	0.000000
1476.756422	0.087327	0.550384	-0.024222	84.998177	56.584499	111.418777	-0.633668	0.000000	-1.211077	0.000000	0.000000	0.000000	0.117096	0.046060	0.326716	0.000000	0.000000	3.000000	13.000000	0.000000
1476.759756	0.087758	0.550561	-0.023147	84.998177	56.584499	111.418777	-0.633668	0.000000	-1.211077	0.000000	0.000000	0.000000	0.129357	0.053116	0.322397	0.000000	0.000000	3.000000	13.000000	0.000000
1476.763089	0.087758	0.550561	-0.023147	84.998177	56.584499	111.418777	-0.633668	0.000000	-1.211077	0.000000	0.000000	0.000000	0.129357	0.053116	0.322397	0.000000	0.000000	3.000000	13.000000	0.000000
1476.766422	0.087758	0.550561	-0.023147	85.079880	58.308731	113.127754	-0.612108	0.000000	-1.157344	0.000000	0.000000	0.000000	0.129357	0.053116	0.322397	0.000000	0.000000	3.000000	13.000000	0.000000
1476.769756	0.088264	0.550729	-0.022132	85.079880	58.308731	113.127754	-0.612108	0.000000	-1.157344	0.000000	0.000000	0.000000	0.151873	0.050289	0.304543	0.000000	0.000000	3.000000	13.000000	0.000000
1476.773089	0.088264	0.550729	-0.022132	85.079880	58.308731	113.127754	-0.612108	0.000000	-1.157344	0.000000	0.000000	0.000000	0.151873	0.050289	0.304543	0.000000	0.000000	3.000000	13.000000	0.000000
1476.776422	0.088264	0.550729	-0.022132	85.160172	59.863377	114.641586	-0.586796	0.000000	-1.106587	0.000000	0.000000	0.000000	0.151873	0.050289	0.304543	0.000000	0.000000	3.000000	13.000000	0.000000
1476.779756	0.088813	0.550896	-0.021126	85.160172	59.863377	114.641586	-0.586796	0.000000	-1.106587	0.000000	0.000000	0.000000	0.164659	0.050141	0.301632	0.000000	0.000000	3.000000	13.000000	0.000000
1476.783089	0.088813	0.550896	-0.021126	85.160172	59.863377	114.641586	-0.586796	0.000000	-1.106587	0.000000	0.000000	0.000000	0.164659	0.050141	0.301632	0.000000	0.000000	3.000000	13.000000	0.000000
1476.786422	0.088813	0.550896	-0.021126	85.241196	61.326351	116.043755	-0.559353	0.000000	-1.056315	0.000000	0.000000	0.000000	0.164659	0.050141	0.301632	0.000000	0.000000	3.000000	13.000000	0.000000
1476.789756	0.089418	0.551029	-0.020171	85.241196	61.326351	116.043755	-0.559353	0.000000	-1.056315	0.000000	0.000000	0.000000	0.181518	0.040029	0.286452	0.000000	0.000000	3.000000	13.000000	0.000000
1476.793089	0.089418	0.551029	-0.020171	85.241196	61.326351	116.043755	-0.559353	0.000000	-1.056315	0.000000	0.000000	0.000000	0.181518	0.040029	0.286452	0.000000	0.000000	3.000000	13.000000	0.000000
1476.796422	0.089418	0.551029	-0.020171	85.315834	62.775669	117.429985	-0.529100	0.000000	-1.008573	0.000000	0.000000	0.000000	0.181518	0.040029	0.286452	0.000000	0.000000	3.000000	13.000000	0.000000
1476.799756	0.090049	0.551144	-0.019310	85.315834	62.775669	117.429985	-0.529100	0.000000	-1.008573	0.000000	0.000000	0.000000	0.189367	0.034489	0.258563	0.000000	0.000000	3.000000	13.000000	0.000000
1476.803089	0.090049	0.551144	-0.019310	85.315834	62.775669	117.429985	-0.529100	0.000000	-1.008573	0.000000	0.000000	0.000000	0.189367	0.034489	0.258563	0.000000	0.000000	3.000000	13.000000	0.000000
1476.806422	0.090049	0.551144	-0.019310	85.383987	64.188728	118.777863	-0.497539	0.000000	-0.965479	0.000000	0.000000	0.000000	0.189367	0.034489	0.258563	0.000000	0.000000	3.000000	13.000000	0.000000
1476.809756	0.090682	0.551259	-0.018449	85.383987	64.188728	118.777863	-0.497539	0.000000	-0.965479	0.000000	0.000000	0.000000	0.189872	0.034347	0.258135	0.000000	0.000000	3.000000	13.000000	0.000000
1476.813089	0.090682	0.551259	-0.018449	85.383987	64.188728	118.777863	-0.497539	0.000000	-0.965479	0.000000	0.000000	0.000000	0.189872	0.034347	0.258135	0.000000	0.000000	3.000000	13.000000	0.000000
1476.816422	0.090682	0.551259	-0.018449	85.455025	65.713158	120.235306	-0.465894	0.000000	-0.922457	0.000000	0.000000	0.000000	0.189872	0.034347	0.258135	0.000000	0.000000	3.000000	13.000000	0.000000
1476.819756	0.091288	0.551339	-0.017622	85.455025	65.713158	120.235306	-0.465894	0.000000	-0.922457	0.000000	0.000000	0.000000	0.181852	0.024166	0.248093	0.000000	0.000000	3.000000	13.000000	0.000000
1476.823089	0.091288	0.551339	-0.017622	85.455025	65.713158	120.235306	-0.465894	0.000000	-0.922457	0.000000	0.000000	0.000000	0.181852	0.024166	0.248093	0.000000	0.000000	3.000000	13.000000	0.000000
1476.826422	0.091288	0.551339	-0.017622	85.511879	67.074867	121.537659	-0.435585	0.000000	-0.881108	0.000000	0.000000	0.000000	0.181852	0.024166	0.248093	0.000000	0.000000	3.000000	13.000000	0.000000
1476.829756	0.091874	0.551444	-0.016797	85.511879	67.074867	121.537659	-0.435585	0.000000	-0.881108	0.000000	0.000000	0.000000	0.175724	0.031393	0.247501	0.000000	0.000000	3.000000	13.000000	0.000000
1476.833089	0.091874	0.551444	-0.016797	85.511879	67.074867	121.537659	-0.435585	0.000000	-0.881108	0.000000	0.000000	0.000000	0.175724	0.031393	0.247501	0.000000	0.000000	3.000000	13.000000	0.000000
1476.836422	0.091874	0.551444	-0.016797	85.560059	68.330757	122.734375	-0.406298	0.000000	-0.839858	0.000000	0.000000	0.000000	0.175724	0.031393	0.247501	0.000000	0.000000	3.000000	13.000000	0.000000
1476.839756	0.092460	0.551573	-0.015978	85.560059	68.330757	122.734375	-0.406298	0.000000	-0.839858	0.000000	0.000000	0.000000	0.175840	0.038610	0.245611	0.000000	0.000000	3.000000	13.000000	0.000000
1476.843089	0.092460	0.551573	-0.015978	85.560059	68.330757	122.734375	-0.406298	0.000000	-0.839858	0.000000	0.000000	0.000000	0.175840	0.038610	0.245611	0.000000	0.000000	3.000000	13.000000	0.000000
1476.846422	0.092460	0.551573	-0.015978	85.609474	69.695328	124.036827	-0.376991	0.000000	-0.798923	0.000000	0.000000	0.000000	0.175840	0.038610	0.245611	0.000000	0.000000	3.000000	13.000000	0.000000
1476.849756	0.093065	0.551684	-0.015184	85.609474	69.695328	124.036827	-0.376991	0.000000	-0.798923	0.000000	0.000000	0.000000	0.181418	0.033494	0.238468	0.000000	0.000000	3.000000	13.000000	0.000000
1476.853089	0.093065	0.551684	-0.015184	85.609474	69.695328	124.036827	-0.376991	0.000000	-0.798923	0.000000	0.000000	0.000000	0.181418	0.033494	0.238468	0.000000	0.000000	3.000000	13.000000	0.000000
1476.856422	0.093065	0.551684	-0.015184	85.655121	71.044823	125.321800	-0.346754	0.000000	-0.759178	0.000000	0.000000	0.000000	0.181418	0.033494	0.238468	0.000000	0.000000	3.000000	13.000000	0.000000
1476.859756	0.093696	0.551812	-0.014376	85.655121	71.044823	125.321800	-0.346754	0.000000	-0.759178	0.000000	0.000000	0.000000	0.189319	0.038381	0.242181	0.000000	0.000000	3.000000	13.000000	0.000000
1476.863089	0.093696	0.551812	-0.014376	85.655121	71.044823	125.321800	-0.346754	0.000000	-0.759178	0.000000	0.000000	0.000000	0.189319	0.038381	0.242181	0.000000	0.000000	3.000000	13.000000	0.000000
1476.866422	0.093696	0.551812	-0.014376	85.699440	72.454414	126.661324	-0.315201	0.000000	-0.718815	0.000000	0.000000	0.000000	0.189319	0.038381	0.242181	0.000000	0.000000	3.000000	13.000000	0.000000
1476.869756	0.094367	0.551923	-0.013597	85.699440	72.454414	126.661324	-0.315201	0.000000	-0.718815	0.000000	0.000000	0.000000	0.201277	0.033241	0.233651	0.000000	0.000000	3.000000	13.000000	0.000000
1476.873089	0.094367	0.551923	-0.013597	85.699440	72.454414	126.661324	-0.315201	0.000000	-0.718815	0.000000	0.000000	0.000000	0.201277	0.033241	0.233651	0.000000	0.000000	3.000000	13.000000	0.000000
1476.876422	0.094367	0.551923	-0.013597	85.746513	74.059441	128.190201	-0.281655	0.000000	-0.679873	0.000000	0.000000	0.000000	0.201277	0.033241	0.233651	0.000000	0.000000	3.000000	13.000000	0.000000
1476.879756	0.095102	0.552058	-0.012839	85.746513	74.059441	128.190201	-0.281655	0.000000	-0.679873	0.000000	0.000000	0.000000	0.220442	0.040558	0.227627	0.000000	0.000000	3.000000	13.000000	0.000000
1476.883089	0.095102	0.552058	-0.012839	85.746513	74.059441	128.190201	-0.281655	0.000000	-0.679873	0.000000	0.000000	0.000000	0.220442	0.040558	0.227627	0.000000	0.000000	3.000000	13.000000	0.000000
1476.886422	0.095102	0.552058	-0.012839	85.787323	75.611870	129.655624	-0.244915	0.000000	-0.641935	0.000000	0.000000	0.000000	0.220442	0.040558	0.227627	0.000000	0.000000	3.000000	13.000000	0.000000
1476.889756	0.095901	0.552218	-0.012100	85.787323	75.611870	129.655624	-0.244915	0.000000	-0.641935	0.000000	0.000000	0.000000	0.239701	0.047921	0.221502	0.000000	0.000000	3.000000	13.000000	0.000000
1476.893089	0.095901	0.552218	-0.012100	85.787323	75.611870	129.655624	-0.244915	0.000000	-0.641935	0.000000	0.000000	0.000000	0.239701	0.047921	0.221502	0.000000	0.000000	3.000000	13.000000	0.000000
1476.896422	0.095901	0.552218	-0.012100	85.829369	77.349144	131.297348	-0.204964	0.000000	-0.605018	0.000000	0.000000	0.000000	0.239701	0.047921	0.221502	0.000000	0.000000	3.000000	13.000000	0.000000
1476.899756	0.096786	0.552378	-0.011382	85.829369	77.349144	131.297348	-0.204964	0.000000	-0.605018	0.000000	0.000000	0.000000	0.265724	0.047863	0.215413	0.000000	0.000000	3.000000	13.000000	0.000000
1476.903089	0.096786	0.552378	-0.011382	85.829369	77.349144	131.297348	-0.204964	0.000000	-0.605018	0.000000	0.000000	0.000000	0.265724	0.047863	0.215413	0.000000	0.000000	3.000000	13.000000	0.000000
1476.906422	0.096786	0.552378	-0.011382	85.869476	79.187500	133.031769	-0.160677	0.000000	-0.569116	0.000000	0.000000	0.000000	0.265724	0.047863	0.215413	0.000000	0.000000	3.000000	13.000000	0.000000
1476.909756	0.097691	0.552545	-0.010694	85.869476	79.187500	133.031769	-0.160677	0.000000	-0.569116	0.000000	0.000000	0.000000	0.271275	0.050220	0.206422	0.000000	0.000000	3.000000	13.000000	0.000000
1476.913089	0.097691	0.552545	-0.010694	85.869476	79.187500	133.031769	-0.160677	0.000000	-0.569116	0.000000	0.000000	0.000000	0.271275	0.050220	0.206422	0.000000	0.000000	3.000000	13.000000	0.000000
1476.916422	0.097691	0.552545	-0.010694	85.907051	81.122986	134.868439	-0.115465	0.000000	-0.534712	0.000000	0.000000	0.000000	0.271275	0.050220	0.206422	0.000000	0.000000	3.000000	13.000000	0.000000
1476.919756	0.098645	0.552704	-0.009995	85.907051	81.122986	134.868439	-0.115465	0.000000	-0.534712	0.000000	0.000000	0.000000	0.286245	0.047727	0.209839	0.000000	0.000000	3.000000	13.000000	0.000000
1476.923089	0.098645	0.552704	-0.009995	85.907051	81.122986	134.868439	-0.115465	0.000000	-0.534712	0.000000	0.000000	0.000000	0.286245	0.047727	0.209839	0.000000	0.000000	3.000000	13.000000	0.000000
1476.926422	0.098645	0.552704	-0.009995	85.944839	83.297394	136.946625	-0.067757	0.000000	-0.499739	0.000000	0.000000	0.000000	0.286245	0.047727	0.209839	0.000000	0.000000	3.000000	13.000000	0.000000
1476.929756	0.099568	0.552812	-0.009347	85.944839	83.297394	136.946625	-0.067757	0.000000	-0.499739	0.000000	0.000000	0.000000	0.277038	0.032448	0.194347	0.000000	0.000000	3.000000	13.000000	0.000000
1476.933089	0.099568	0.552812	-0.009347	85.944839	83.297394	136.946625	-0.067757	0.000000	-0.499739	0.000000	0.000000	0.000000	0.277038	0.032448	0.194347	0.000000	0.000000	3.000000	13.000000	0.000000
1476.936422	0.099568	0.552812	-0.009347	85.975960	85.397049	138.961456	-0.021584	0.000000	-0.467348	0.000000	0.000000	0.000000	0.277038	0.032448	0.194347	0.000000	0.000000	3.000000	13.000000	0.000000
1476.939756	0.100474	0.552895	-0.008692	85.975960	85.397049	138.961456	-0.021584	0.000000	-0.467348	0.000000	0.000000	0.000000	0.271692	0.024804	0.196617	0.000000	0.000000	3.000000	13.000000	0.000000
1476.943089	0.100474	0.552895	-0.008692	85.975960	85.397049	138.961456	-0.021584	0.000000	-0.467348	0.000000	0.000000	0.000000	0.271692	0.024804	0.196617	0.000000	0.000000	3.000000	13.000000	0.000000
1476.946422	0.100474	0.552895	-0.008692	86.001686	87.468231	140.934830	0.023698	0.000000	-0.434578	0.000000	0.000000	0.000000	0.271692	0.024804	0.196617	0.000000	0.000000	3.000000	13.000000	0.000000
1476.949756	0.101383	0.552952	-0.008033	86.001686	87.468231	140.934830	0.023698	0.000000	-0.434578	0.000000	0.000000	0.000000	0.272717	0.017141	0.197482	0.000000	0.000000	3.000000	13.000000	0.000000
1476.953089	0.101383	0.552952	-0.008033	86.001686	87.468231	140.934830	0.023698	0.000000	-0.434578	0.000000	0.000000	0.000000	0.272717	0.017141	0.197482	0.000000	0.000000	3.000000	13.000000	0.000000
1476.956422	0.101383	0.552952	-0.008033	86.020348	89.345276	142.712143	0.069151	0.000000	-0.401665	0.000000	0.000000	0.000000	0.272717	0.017141	0.197482	0.000000	0.000000	3.000000	13.000000	0.000000
1476.959756	0.102264	0.553000	-0.007413	86.020348	89.345276	142.712143	0.069151	0.000000	-0.401665	0.000000	0.000000	0.000000	0.264211	0.014367	0.186008	0.000000	0.000000	3.000000	13.000000	0.000000
1476.963089	0.102264	0.553000	-0.007413	86.020348	89.345276	142.712143	0.069151	0.000000	-0.401665	0.000000	0.000000	0.000000	0.264211	0.014367	0.186008	0.000000	0.000000	3.000000	13.000000	0.000000
1476.966422	0.102264	0.553000	-0.007413	86.034340	91.095985	144.361145	0.113186	0.000000	-0.370663	0.000000	0.000000	0.000000	0.264211	0.014367	0.186008	0.000000	0.000000	3.000000	13.000000	0.000000
1476.969756	0.103207	0.553030	-0.006828	86.034340	91.095985	144.361145	0.113186	0.000000	-0.370663	0.000000	0.000000	0.000000	0.282850	0.009145	0.175619	0.000000	0.000000	3.000000	13.000000	0.000000
1476.973089	0.103207	0.553030	-0.006828	86.034340	91.095985	144.361145	0.113186	0.000000	-0.370663	0.000000	0.000000	0.000000	0.282850	0.009145	0.175619	0.000000	0.000000	3.000000	13.000000	0.000000
1476.976422	0.103207	0.553030	-0.006828	86.044922	92.867737	146.028290	0.160328	0.000000	-0.341393	0.000000	0.000000	0.000000	0.282850	0.009145	0.175619	0.000000	0.000000	3.000000	13.000000	0.000000
1476.979756	0.104238	0.553035	-0.006259	86.044922	92.867737	146.028290	0.160328	0.000000	-0.341393	0.000000	0.000000	0.000000	0.309555	0.001417	0.170526	0.000000	0.000000	3.000000	13.000000	0.000000
1476.983089	0.104238	0.553035	-0.006259	86.044922	92.867737	146.028290	0.160328	0.000000	-0.341393	0.000000	0.000000	0.000000	0.309555	0.001417	0.170526	0.000000	0.000000	3.000000	13.000000	0.000000
1476.986422	0.104238	0.553035	-0.006259	86.050774	94.609322	147.651001	0.211920	0.000000	-0.312972	0.000000	0.000000	0.000000	0.309555	0.001417	0.170526	0.000000	0.000000	3.000000	13.000000	0.000000
1476.989756	0.105361	0.553022	-0.005800	86.050774	94.609322	147.651001	0.211920	0.000000	-0.312972	0.000000	0.000000	0.000000	0.336728	-0.003969	0.137766	0.000000	0.000000	3.000000	13.000000	0.000000
1476.993089	0.105361	0.553022	-0.005800	86.050774	94.609322	147.651001	0.211920	0.000000	-0.312972	0.000000	0.000000	0.000000	0.336728	-0.003969	0.137766	0.000000	0.000000	3.000000	13.000000	0.000000
1476.996422	0.105361	0.553022	-0.005800	86.055733	96.485374	149.398376	0.268042	0.000000	-0.290011	0.000000	0.000000	0.000000	0.336728	-0.003969	0.137766	0.000000	0.000000	3.000000	13.000000	0.000000
1476.999756	0.106540	0.552999	-0.005400	86.055733	96.485374	149.398376	0.268042	0.000000	-0.290011	0.000000	0.000000	0.000000	0.353859	-0.006719	0.120085	0.000000	0.000000	3.000000	13.000000	0.000000
1477.003089	0.106540	0.552999	-0.005400	86.055733	96.485374	149.398376	0.268042	0.000000	-0.290011	0.000000	0.000000	0.000000	0.353859	-0.006719	0.120085	0.000000	0.000000	3.000000	13.000000	0.000000
1477.006422	0.106540	0.552999	-0.005400	86.057617	98.490921	151.304626	0.327018	0.000000	-0.269997	0.000000	0.000000	0.000000	0.353859	-0.006719	0.120085	0.000000	0.000000	3.000000	13.000000	0.000000
1477.009756	0.107751	0.552951	-0.005072	86.057617	98.490921	151.304626	0.327018	0.000000	-0.269997	0.000000	0.000000	0.000000	0.363249	-0.014552	0.098481	0.000000	0.000000	3.000000	13.000000	0.000000
1477.013089	0.107751	0.552951	-0.005072	86.057617	98.490921	151.304626	0.327018	0.000000	-0.269997	0.000000	0.000000	0.000000	0.363249	-0.014552	0.098481	0.000000	0.000000	3.000000	13.000000	0.000000
1477.016422	0.107751	0.552951	-0.005072	86.057770	100.433578	153.256012	0.387560	0.000000	-0.253584	0.000000	0.000000	0.000000	0.363249	-0.014552	0.098481	0.000000	0.000000	3.000000	13.000000	0.000000
1477.019756	0.108930	0.552851	-0.004795	86.057770	100.433578	153.256012	0.387560	0.000000	-0.253584	0.000000	0.000000	0.000000	0.353586	-0.029990	0.083000	0.000000	0.000000	3.000000	13.000000	0.000000
1477.023089	0.108930	0.552851	-0.004795	86.057770	100.433578	153.256012	0.387560	0.000000	-0.253584	0.000000	0.000000	0.000000	0.353586	-0.029990	0.083000	0.000000	0.000000	3.000000	13.000000	0.000000
1477.026422	0.108930	0.552851	-0.004795	86.053398	102.186935	155.156525	0.446491	0.000000	-0.239750	0.000000	0.000000	0.000000	0.353586	-0.029990	0.083000	0.000000	0.000000	3.000000	13.000000	0.000000
1477.029756	0.110054	0.552699	-0.004564	86.053398	102.186935	155.156525	0.446491	0.000000	-0.239750	0.000000	0.000000	0.000000	0.337348	-0.045468	0.069171	0.000000	0.000000	3.000000	13.000000	0.000000
1477.033089	0.110054	0.552699	-0.004564	86.053398	102.186935	155.156525	0.446491	0.000000	-0.239750	0.000000	0.000000	0.000000	0.337348	-0.045468	0.069171	0.000000	0.000000	3.000000	13.000000	0.000000
1477.036422	0.110054	0.552699	-0.004564	86.047943	103.621262	156.893478	0.502716	0.000000	-0.228222	0.000000	0.000000	0.000000	0.337348	-0.045468	0.069171	0.000000	0.000000	3.000000	13.000000	0.000000
1477.039756	0.111149	0.552539	-0.004372	86.047943	103.621262	156.893478	0.502716	0.000000	-0.228222	0.000000	0.000000	0.000000	0.328370	-0.048170	0.057694	0.000000	0.000000	3.000000	13.000000	0.000000
1477.043089	0.111149	0.552539	-0.004372	86.047943	103.621262	156.893478	0.502716	0.000000	-0.228222	0.000000	0.000000	0.000000	0.328370	-0.048170	0.057694	0.000000	0.000000	3.000000	13.000000	0.000000
1477.046422	0.111149	0.552539	-0.004372	86.044624	104.697830	158.160202	0.557444	0.000000	-0.218606	0.000000	0.000000	0.000000	0.328370	-0.048170	0.057694	0.000000	0.000000	3.000000	13.000000	0.000000
1477.049756	0.112213	0.552369	-0.004218	86.044624	104.697830	158.160202	0.557444	0.000000	-0.218606	0.000000	0.000000	0.000000	0.319302	-0.050864	0.046289	0.000000	0.000000	3.000000	13.000000	0.000000
1477.053089	0.112213	0.552369	-0.004218	86.044624	104.697830	158.160202	0.557444	0.000000	-0.218606	0.000000	0.000000	0.000000	0.319302	-0.050864	0.046289	0.000000	0.000000	3.000000	13.000000	0.000000
1477.056422	0.112213	0.552369	-0.004218	86.042007	105.266533	158.637634	0.610661	0.000000	-0.210891	0.000000	0.000000	0.000000	0.319302	-0.050864	0.046289	0.000000	0.000000	3.000000	13.000000	0.000000
1477.059756	0.113280	0.552174	-0.004061	86.042007	105.266533	158.637634	0.610661	0.000000	-0.210891	0.000000	0.000000	0.000000	0.320019	-0.058641	0.047011	0.000000	0.000000	3.000000	13.000000	0.000000
1477.063089	0.113280	0.552174	-0.004061	86.042007	105.266533	158.637634	0.610661	0.000000	-0.210891	0.000000	0.000000	0.000000	0.320019	-0.058641	0.047011	0.000000	0.000000	3.000000	13.000000	0.000000
1477.066422	0.113280	0.552174	-0.004061	86.041855	105.479347	158.728271	0.663997	0.000000	-0.203056	0.000000	0.000000	0.000000	0.320019	-0.058641	0.047011	0.000000	0.000000	3.000000	13.000000	0.000000
1477.069756	0.114362	0.552012	-0.003940	86.041855	105.479347	158.728271	0.663997	0.000000	-0.203056	0.000000	0.000000	0.000000	0.324710	-0.048585	0.036250	0.000000	0.000000	3.000000	13.000000	0.000000
1477.073089	0.114362	0.552012	-0.003940	86.041855	105.479347	158.728271	0.663997	0.000000	-0.203056	0.000000	0.000000	0.000000	0.324710	-0.048585	0.036250	0.000000	0.000000	3.000000	13.000000	0.000000
1477.076422	0.114362	0.552012	-0.003940	86.040268	105.604950	158.751678	0.718116	0.000000	-0.197015	0.000000	0.000000	0.000000	0.324710	-0.048585	0.036250	0.000000	0.000000	3.000000	13.000000	0.000000
1477.079756	0.115472	0.551867	-0.003810	86.040268	105.604950	158.751678	0.718116	0.000000	-0.197015	0.000000	0.000000	0.000000	0.332832	-0.043562	0.039115	0.000000	0.000000	3.000000	13.000000	0.000000
1477.083089	0.115472	0.551867	-0.003810	86.040268	105.604950	158.751678	0.718116	0.000000	-0.197015	0.000000	0.000000	0.000000	0.332832	-0.043562	0.039115	0.000000	0.000000	3.000000	13.000000	0.000000
1477.086422	0.115472	0.551867	-0.003810	86.040321	105.692993	158.849976	0.773588	0.000000	-0.190496	0.000000	0.000000	0.000000	0.332832	-0.043562	0.039115	0.000000	0.000000	3.000000	13.000000	0.000000
1477.089756	0.116624	0.551747	-0.003698	86.040321	105.692993	158.849976	0.773588	0.000000	-0.190496	0.000000	0.000000	0.000000	0.345698	-0.036020	0.033445	0.000000	0.000000	3.000000	13.000000	0.000000
1477.093089	0.116624	0.551747	-0.003698	86.040321	105.692993	158.849976	0.773588	0.000000	-0.190496	0.000000	0.000000	0.000000	0.345698	-0.036020	0.033445	0.000000	0.000000	3.000000	13.000000	0.000000
1477.096422	0.116624	0.551747	-0.003698	86.040421	105.743935	159.134232	0.831204	0.000000	-0.184921	0.000000	0.000000	0.000000	0.345698	-0.036020	0.033445	0.000000	0.000000	3.000000	13.000000	0.000000
1477.099756	0.117845	0.551669	-0.003594	86.040421	105.743935	159.134232	0.831204	0.000000	-0.184921	0.000000	0.000000	0.000000	0.366402	-0.023335	0.031317	0.000000	0.000000	3.000000	13.000000	0.000000
1477.103089	0.117845	0.551669	-0.003594	86.040421	105.743935	159.134232	0.831204	0.000000	-0.184921	0.000000	0.000000	0.000000	0.366402	-0.023335	0.031317	0.000000	0.000000	3.000000	13.000000	0.000000
1477.106422	0.117845	0.551669	-0.003594	86.040573	105.805931	159.298965	0.892272	0.000000	-0.179702	0.000000	0.000000	0.000000	0.366402	-0.023335	0.031317	0.000000	0.000000	3.000000	13.000000	0.000000
1477.109756	0.119133	0.551574	-0.003596	86.040573	105.805931	159.298965	0.892272	0.000000	-0.179702	0.000000	0.000000	0.000000	0.386244	-0.028454	-0.000701	0.000000	0.000000	3.000000	13.000000	0.000000
1477.113089	0.119133	0.551574	-0.003596	86.040573	105.805931	159.298965	0.892272	0.000000	-0.179702	0.000000	0.000000	0.000000	0.386244	-0.028454	-0.000701	0.000000	0.000000	3.000000	13.000000	0.000000
1477.116422	0.119133	0.551574	-0.003596	86.040665	105.918480	159.261612	0.956646	0.000000	-0.179819	0.000000	0.000000	0.000000	0.386244	-0.028454	-0.000701	0.000000	0.000000	3.000000	13.000000	0.000000
1477.119756	0.120470	0.551470	-0.003591	86.040665	105.918480	159.261612	0.956646	0.000000	-0.179819	0.000000	0.000000	0.000000	0.401206	-0.031096	0.001549	0.000000	0.000000	3.000000	13.000000	0.000000
1477.123089	0.120470	0.551470	-0.003591	86.040665	105.918480	159.261612	0.956646	0.000000	-0.179819	0.000000	0.000000	0.000000	0.401206	-0.031096	0.001549	0.000000	0.000000	3.000000	13.000000	0.000000
1477.126422	0.120470	0.551470	-0.003591	86.042252	106.118126	159.315323	1.023514	0.000000	-0.179561	0.000000	0.000000	0.000000	0.401206	-0.031096	0.001549	0.000000	0.000000	3.000000	13.000000	0.000000
1477.129756	0.121771	0.551341	-0.003642	86.042252	106.118126	159.315323	1.023514	0.000000	-0.179561	0.000000	0.000000	0.000000	0.390350	-0.038800	-0.015310	0.000000	0.000000	3.000000	13.000000	0.000000
1477.133089	0.121771	0.551341	-0.003642	86.042252	106.118126	159.315323	1.023514	0.000000	-0.179561	0.000000	0.000000	0.000000	0.390350	-0.038800	-0.015310	0.000000	0.000000	3.000000	13.000000	0.000000
1477.136422	0.121771	0.551341	-0.003642	86.043686	106.349449	159.422455	1.088572	0.000000	-0.182112	0.000000	0.000000	0.000000	0.390350	-0.038800	-0.015310	0.000000	0.000000	3.000000	13.000000	0.000000
1477.139756	0.122885	0.551186	-0.003708	86.043686	106.349449	159.422455	1.088572	0.000000	-0.182112	0.000000	0.000000	0.000000	0.334151	-0.046452	-0.019816	0.000000	0.000000	3.000000	13.000000	0.000000
1477.143089	0.122885	0.551186	-0.003708	86.043686	106.349449	159.422455	1.088572	0.000000	-0.182112	0.000000	0.000000	0.000000	0.334151	-0.046452	-0.019816	0.000000	0.000000	3.000000	13.000000	0.000000
1477.146422	0.122885	0.551186	-0.003708	86.048096	106.694046	159.674881	1.144264	0.000000	-0.185415	0.000000	0.000000	0.000000	0.334151	-0.046452	-0.019816	0.000000	0.000000	3.000000	13.000000	0.000000
1477.149756	0.122885	0.551186	-0.003708	86.048096	106.694046	159.674881	1.144264	0.000000	-0.185415	0.000000	0.000000	0.000000	0.334151	-0.046452	-0.019816	0.000000	0.000000	3.000000	13.000000	0.000000
1477.153089	0.123822	0.551014	-0.003748	86.048096	106.694046	159.674881	1.144264	0.000000	-0.185415	0.000000	0.000000	0.000000	0.281142	-0.051613	-0.011835	0.000000	0.000000	3.000000	13.000000	0.000000
1477.156422	0.123822	0.551014	-0.003748	86.050774	107.012276	159.919189	1.144264	0.000000	-0.185415	0.000000	0.000000	0.000000	0.281142	-0.051613	-0.011835	0.000000	0.000000	3.000000	13.000000	0.000000
1477.159756	0.124535	0.550808	-0.003765	86.050774	107.012276	159.919189	1.144264	0.000000	-0.185415	0.000000	0.000000	0.000000	0.213747	-0.061879	-0.005275	0.000000	0.000000	3.000000	13.000000	0.000000
1477.163089	0.124535	0.550808	-0.003765	86.050774	107.012276	159.919189	1.144264	0.000000	-0.185415	0.000000	0.000000	0.000000	0.213747	-0.061879	-0.005275	0.000000	0.000000	3.000000	13.000000	0.000000
1477.166422	0.124535	0.550808	-0.003765	86.050224	107.343918	160.191635	1.226746	0.000000	-0.188267	0.000000	0.000000	0.000000	0.213747	-0.061879	-0.005275	0.000000	0.000000	3.000000	13.000000	0.000000
1477.169756	0.124535	0.550808	-0.003765	86.050224	107.343918	160.191635	1.226746	0.000000	-0.188267	0.000000	0.000000	0.000000	0.213747	-0.061879	-0.005275	0.000000	0.000000	3.000000	13.000000	0.000000
1477.173089	0.125025	0.550636	-0.003752	86.050224	107.343918	160.191635	1.226746	0.000000	-0.188267	0.000000	0.000000	0.000000	0.146956	-0.051572	0.003935	0.000000	0.000000	3.000000	13.000000	0.000000
1477.176422	0.125025	0.550636	-0.003752	86.048141	107.560654	160.380432	1.226746	0.000000	-0.188267	0.000000	0.000000	0.000000	0.146956	-0.051572	0.003935	0.000000	0.000000	3.000000	13.000000	0.000000
1477.179756	0.125025	0.550636	-0.003752	86.048141	107.560654	160.380432	1.226746	0.000000	-0.188267	0.000000	0.000000	0.000000	0.146956	-0.051572	0.003935	0.000000	0.000000	3.000000	13.000000	0.000000
1477.183089	0.125025	0.550636	-0.003752	86.048141	107.560654	160.380432	1.226746	0.000000	-0.188267	0.000000	0.000000	0.000000	0.146956	-0.051572	0.003935	0.000000	0.000000	3.000000	13.000000	0.000000
1477.186422	0.125533	0.550438	-0.003672	86.046410	107.627823	160.424973	1.251238	0.000000	-0.187611	0.000000	0.000000	0.000000	0.152616	-0.059475	0.024059	0.000000	0.000000	3.000000	13.000000	0.000000
1477.189756	0.125533	0.550438	-0.003672	86.046410	107.627823	160.424973	1.251238	0.000000	-0.187611	0.000000	0.000000	0.000000	-0.000002	-0.000001	-0.000000	0.000000	0.000000	3.000000	13.000000	0.000000
1477.193089	0.125533	0.550438	-0.003672	86.046410	107.627823	160.424973	1.251238	0.000000	-0.187611	0.000000	0.000000	0.000000	-0.000002	-0.000001	-0.000000	0.000000	0.000000	3.000000	13.000000	0.000000
1477.196422	0.125533	0.550438	-0.003672	86.043541	107.543167	160.332565	1.276675	0.000000	-0.183601	0.000000	0.000000	0.000000	-0.000002	-0.000001	-0.000000	0.000000	0.000000	3.000000	13.000000	0.000000
1477.199756	0.125533	0.550438	-0.003672	86.043541	107.543167	160.332565	1.276675	0.000000	-0.183601	0.000000	0.000000	0.000000	-0.000002	-0.000001	-0.000000	0.000000	0.000000	3.000000	13.000000	0.000000
1477.203089	0.125654	0.550437	-0.003570	86.043541	107.543167	160.332565	1.276675	0.000000	-0.183601	0.000000	0.000000	0.000000	0.036262	-0.000276	0.030501	0.000000	0.000000	3.000000	13.000000	0.000000
1477.206422	0.125654	0.550437	-0.003570	86.031387	107.342766	160.145279	1.276675	0.000000	-0.183601	0.000000	0.000000	0.000000	0.036262	-0.000276	0.030501	0.000000	0.000000	3.000000	13.000000	0.000000
1477.209756	0.125654	0.550437	-0.003570	86.031387	107.342766	160.145279	1.276675	0.000000	-0.183601	0.000000	0.000000	0.000000	0.036262	-0.000276	0.030501	0.000000	0.000000	3.000000	13.000000	0.000000
1477.213089	0.125654	0.550437	-0.003570	86.031387	107.342766	160.145279	1.276675	0.000000	-0.183601	0.000000	0.000000	0.000000	0.036262	-0.000276	0.030501	0.000000	0.000000	3.000000	13.000000	0.000000
1477.216422	0.125737	0.550589	-0.003355	85.990974	107.014709	159.857956	1.282718	0.000000	-0.178517	0.000000	0.000000	0.000000	0.024871	0.045750	0.064665	0.000000	0.000000	3.000000	13.000000	0.000000
1477.219756	0.125737	0.550589	-0.003355	85.990974	107.014709	159.857956	1.282718	0.000000	-0.178517	0.000000	0.000000	0.000000	0.024871	0.045750	0.064665	0.000000	0.000000	3.000000	13.000000	0.000000
1477.223089	0.125737	0.550589	-0.003355	85.990974	107.014709	159.857956	1.282718	0.000000	-0.178517	0.000000	0.000000	0.000000	0.024871	0.045750	0.064665	0.000000	0.000000	3.000000	13.000000	0.000000
1477.226422	0.125737	0.550589	-0.003355	85.933067	106.663681	159.571747	1.286864	0.000000	-0.167740	0.000000	0.000000	0.000000	0.024871	0.045750	0.064665	0.000000	0.000000	3.000000	13.000000	0.000000
1477.229756	0.125750	0.550708	-0.003225	85.933067	106.663681	159.571747	1.286864	0.000000	-0.167740	0.000000	0.000000	0.000000	0.003791	0.035697	0.038821	0.000000	0.000000	3.000000	13.000000	0.000000
1477.233089	0.125750	0.550708	-0.003225	85.933067	106.663681	159.571747	1.286864	0.000000	-0.167740	0.000000	0.000000	0.000000	0.003791	0.035697	0.038821	0.000000	0.000000	3.000000	13.000000	0.000000
1477.236422	0.125750	0.550708	-0.003225	85.897163	106.344543	159.299072	1.287496	0.000000	-0.161270	0.000000	0.000000	0.000000	0.003791	0.035697	0.038821	0.000000	0.000000	3.000000	13.000000	0.000000
1477.239756	0.125750	0.550708	-0.003225	85.897163	106.344543	159.299072	1.287496	0.000000	-0.161270	0.000000	0.000000	0.000000	0.003791	0.035697	0.038821	0.000000	0.000000	3.000000	13.000000	0.000000
1477.243089	0.125703	0.550802	-0.003142	85.897163	106.344543	159.299072	1.287496	0.000000	-0.161270	0.000000	0.000000	0.000000	-0.013948	0.028131	0.025048	0.000000	0.000000	3.000000	13.000000	0.000000
1477.246422	0.125703	0.550802	-0.003142	85.892578	106.145004	159.123199	1.287496	0.000000	-0.161270	0.000000	0.000000	0.000000	-0.013948	0.028131	0.025048	0.000000	0.000000	3.000000	13.000000	0.000000
1477.249756	0.125703	0.550802	-0.003142	85.892578	106.145004	159.123199	1.287496	0.000000	-0.161270	0.000000	0.000000	0.000000	-0.013948	0.028131	0.025048	0.000000	0.000000	3.000000	13.000000	0.000000
1477.253089	0.125703	0.550802	-0.003142	85.892578	106.145004	159.123199	1.287496	0.000000	-0.161270	0.000000	0.000000	0.000000	-0.013948	0.028131	0.025048	0.000000	0.000000	3.000000	13.000000	0.000000
1477.256422	0.125334	0.550974	-0.003053	85.891060	105.987839	158.991913	1.285171	0.000000	-0.157095	0.000000	0.000000	0.000000	-0.110928	0.051438	0.026795	0.000000	0.000000	3.000000	13.000000	0.000000
1477.259756	0.125334	0.550974	-0.003053	85.891060	105.987839	158.991913	1.285171	0.000000	-0.157095	0.000000	0.000000	0.000000	-0.110928	0.051438	0.026795	0.000000	0.000000	3.000000	13.000000	0.000000
1477.263089	0.125334	0.550974	-0.003053	85.891060	105.987839	158.991913	1.285171	0.000000	-0.157095	0.000000	0.000000	0.000000	-0.110928	0.051438	0.026795	0.000000	0.000000	3.000000	13.000000	0.000000
1477.266422	0.125334	0.550974	-0.003053	85.878586	105.853149	158.903137	1.266683	0.000000	-0.152629	0.000000	0.000000	0.000000	-0.110928	0.051438	0.026795	0.000000	0.000000	3.000000	13.000000	0.000000
1477.269756	0.125047	0.551060	-0.003081	85.878586	105.853149	158.903137	1.266683	0.000000	-0.152629	0.000000	0.000000	0.000000	-0.085891	0.025884	-0.008650	0.000000	0.000000	3.000000	13.000000	0.000000
1477.273089	0.125047	0.551060	-0.003081	85.878586	105.853149	158.903137	1.266683	0.000000	-0.152629	0.000000	0.000000	0.000000	-0.085891	0.025884	-0.008650	0.000000	0.000000	3.000000	13.000000	0.000000
1477.276422	0.125047	0.551060	-0.003081	85.842255	105.691521	158.812927	1.252368	0.000000	-0.154071	0.000000	0.000000	0.000000	-0.085891	0.025884	-0.008650	0.000000	0.000000	3.000000	13.000000	0.000000
1477.279756	0.124755	0.551155	-0.003133	85.842255	105.691521	158.812927	1.252368	0.000000	-0.154071	0.000000	0.000000	0.000000	-0.087726	0.028502	-0.015482	0.000000	0.000000	3.000000	13.000000	0.000000
1477.283089	0.124755	0.551155	-0.003133	85.842255	105.691521	158.812927	1.252368	0.000000	-0.154071	0.000000	0.000000	0.000000	-0.087726	0.028502	-0.015482	0.000000	0.000000	3.000000	13.000000	0.000000
1477.286422	0.124755	0.551155	-0.003133	85.774368	105.544411	158.765808	1.237747	0.000000	-0.156651	0.000000	0.000000	0.000000	-0.087726	0.028502	-0.015482	0.000000	0.000000	3.000000	13.000000	0.000000
1477.289756	0.124755	0.551155	-0.003133	85.774368	105.544411	158.765808	1.237747	0.000000	-0.156651	0.000000	0.000000	0.000000	-0.087726	0.028502	-0.015482	0.000000	0.000000	3.000000	13.000000	0.000000
1477.293089	0.124495	0.551242	-0.003237	85.774368	105.544411	158.765808	1.237747	0.000000	-0.156651	0.000000	0.000000	0.000000	-0.078078	0.025981	-0.031154	0.000000	0.000000	3.000000	13.000000	0.000000
1477.296422	0.124495	0.551242	-0.003237	85.681213	105.375145	158.720886	1.237747	0.000000	-0.156651	0.000000	0.000000	0.000000	-0.078078	0.025981	-0.031154	0.000000	0.000000	3.000000	13.000000	0.000000
1477.299756	0.124495	0.551242	-0.003237	85.681213	105.375145	158.720886	1.237747	0.000000	-0.156651	0.000000	0.000000	0.000000	-0.078078	0.025981	-0.031154	0.000000	0.000000	3.000000	13.000000	0.000000
1477.303089	0.124495	0.551242	-0.003237	85.681213	105.375145	158.720886	1.237747	0.000000	-0.156651	0.000000	0.000000	0.000000	-0.078078	0.025981	-0.031154	0.000000	0.000000	3.000000	13.000000	0.000000
1477.306422	0.124064	0.551440	-0.003542	85.575569	105.204773	158.680222	1.224734	0.000000	-0.161844	0.000000	0.000000	0.000000	-0.129304	0.059692	-0.091631	0.000000	0.000000	3.000000	13.000000	0.000000
1477.309756	0.124064	0.551440	-0.003542	85.575569	105.204773	158.680222	1.224734	0.000000	-0.161844	0.000000	0.000000	0.000000	-0.129304	0.059692	-0.091631	0.000000	0.000000	3.000000	13.000000	0.000000
1477.313089	0.124064	0.551440	-0.003542	85.575569	105.204773	158.680222	1.224734	0.000000	-0.161844	0.000000	0.000000	0.000000	-0.129304	0.059692	-0.091631	0.000000	0.000000	3.000000	13.000000	0.000000
1477.316422	0.124064	0.551440	-0.003542	85.482300	105.057137	158.643372	1.203183	0.000000	-0.177115	0.000000	0.000000	0.000000	-0.129304	0.059692	-0.091631	0.000000	0.000000	3.000000	13.000000	0.000000
1477.319756	0.123914	0.551553	-0.003750	85.482300	105.057137	158.643372	1.203183	0.000000	-0.177115	0.000000	0.000000	0.000000	-0.044777	0.033695	-0.062223	0.000000	0.000000	3.000000	13.000000	0.000000
1477.323089	0.123914	0.551553	-0.003750	85.482300	105.057137	158.643372	1.203183	0.000000	-0.177115	0.000000	0.000000	0.000000	-0.044777	0.033695	-0.062223	0.000000	0.000000	3.000000	13.000000	0.000000
1477.326422	0.123914	0.551553	-0.003750	85.411278	105.015869	158.686691	1.195720	0.000000	-0.187486	0.000000	0.000000	0.000000	-0.044777	0.033695	-0.062223	0.000000	0.000000	3.000000	13.000000	0.000000
1477.329756	0.123800	0.551605	-0.003999	85.411278	105.015869	158.686691	1.195720	0.000000	-0.187486	0.000000	0.000000	0.000000	-0.034330	0.015736	-0.074862	0.000000	0.000000	3.000000	13.000000	0.000000
1477.333089	0.123800	0.551605	-0.003999	85.411278	105.015869	158.686691	1.195720	0.000000	-0.187486	0.000000	0.000000	0.000000	-0.034330	0.015736	-0.074862	0.000000	0.000000	3.000000	13.000000	0.000000
1477.336422	0.123800	0.551605	-0.003999	85.379753	105.136101	158.844025	1.189999	0.000000	-0.199963	0.000000	0.000000	0.000000	-0.034330	0.015736	-0.074862	0.000000	0.000000	3.000000	13.000000	0.000000
1477.339756	0.123800	0.551605	-0.003999	85.379753	105.136101	158.844025	1.189999	0.000000	-0.199963	0.000000	0.000000	0.000000	-0.034330	0.015736	-0.074862	0.000000	0.000000	3.000000	13.000000	0.000000
1477.343089	0.123682	0.551615	-0.004262	85.379753	105.136101	158.844025	1.189999	0.000000	-0.199963	0.000000	0.000000	0.000000	-0.035355	0.002893	-0.078680	0.000000	0.000000	3.000000	13.000000	0.000000
1477.346422	0.123682	0.551615	-0.004262	85.379799	105.401848	159.116104	1.189999	0.000000	-0.199963	0.000000	0.000000	0.000000	-0.035355	0.002893	-0.078680	0.000000	0.000000	3.000000	13.000000	0.000000
1477.349756	0.123682	0.551615	-0.004262	85.379799	105.401848	159.116104	1.189999	0.000000	-0.199963	0.000000	0.000000	0.000000	-0.035355	0.002893	-0.078680	0.000000	0.000000	3.000000	13.000000	0.000000
1477.353089	0.123682	0.551615	-0.004262	85.379799	105.401848	159.116104	1.189999	0.000000	-0.199963	0.000000	0.000000	0.000000	-0.035355	0.002893	-0.078680	0.000000	0.000000	3.000000	13.000000	0.000000
1477.356422	0.123411	0.551447	-0.004918	85.379585	105.822464	159.543533	1.184106	0.000000	-0.213076	0.000000	0.000000	0.000000	-0.081419	-0.050486	-0.196794	0.000000	0.000000	3.000000	13.000000	0.000000
1477.359756	0.123411	0.551447	-0.004918	85.379585	105.822464	159.543533	1.184106	0.000000	-0.213076	0.000000	0.000000	0.000000	-0.000001	-0.000007	-0.000000	0.000000	0.000000	3.000000	13.000000	0.000000
1477.363089	0.123411	0.551447	-0.004918	85.379585	105.822464	159.543533	1.184106	0.000000	-0.213076	0.000000	0.000000	0.000000	-0.000001	-0.000007	-0.000000	0.000000	0.000000	3.000000	13.000000	0.000000
1477.366422	0.123411	0.551447	-0.004918	85.378990	106.314949	160.048553	1.170536	0.000000	-0.245875	0.000000	0.000000	0.000000	-0.000001	-0.000007	-0.000000	0.000000	0.000000	3.000000	13.000000	0.000000
1477.369756	0.123411	0.551447	-0.004918	85.378990	106.314949	160.048553	1.170536	0.000000	-0.245875	0.000000	0.000000	0.000000	-0.000001	-0.000007	-0.000000	0.000000	0.000000	3.000000	13.000000	0.000000
1477.373089	0.123214	0.551269	-0.005300	85.378990	106.314949	160.048553	1.170536	0.000000	-0.245875	0.000000	0.000000	0.000000	-0.058943	-0.053309	-0.114650	0.000000	0.000000	3.000000	13.000000	0.000000
1477.376422	0.123214	0.551269	-0.005300	85.377846	106.918083	160.669998	1.170536	0.000000	-0.245875	0.000000	0.000000	0.000000	-0.058943	-0.053309	-0.114650	0.000000	0.000000	3.000000	13.000000	0.000000
1477.379756	0.123214	0.551269	-0.005300	85.377846	106.918083	160.669998	1.170536	0.000000	-0.245875	0.000000	0.000000	0.000000	-0.058943	-0.053309	-0.114650	0.000000	0.000000	3.000000	13.000000	0.000000
1477.383089	0.123214	0.551269	-0.005300	85.377846	106.918083	160.669998	1.170536	0.000000	-0.245875	0.000000	0.000000	0.000000	-0.058943	-0.053309	-0.114650	0.000000	0.000000	3.000000	13.000000	0.000000
1477.386422	0.122687	0.550787	-0.006137	85.375687	107.633965	161.407364	1.160713	0.000000	-0.264984	0.000000	0.000000	0.000000	-0.158181	-0.144676	-0.251163	0.000000	0.000000	3.000000	13.000000	0.000000
1477.389756	0.122687	0.550787	-0.006137	85.375687	107.633965	161.407364	1.160713	0.000000	-0.264984	0.000000	0.000000	0.000000	-0.000000	0.000002	-0.000000	0.000000	0.000000	3.000000	13.000000	0.000000
1477.393089	0.122687	0.550787	-0.006137	85.375687	107.633965	161.407364	1.160713	0.000000	-0.264984	0.000000	0.000000	0.000000	-0.000000	0.000002	-0.000000	0.000000	0.000000	3.000000	13.000000	0.000000
1477.396422	0.122687	0.550787	-0.006137	85.367897	108.376640	162.179413	1.134349	0.000000	-0.306844	0.000000	0.000000	0.000000	-0.000000	0.000002	-0.000000	0.000000	0.000000	3.000000	13.000000	0.000000
1477.399756	0.122687	0.550787	-0.006137	85.367897	108.376640	162.179413	1.134349	0.000000	-0.306844	0.000000	0.000000	0.000000	-0.000000	0.000002	-0.000000	0.000000	0.000000	3.000000	13.000000	0.000000
1477.403089	0.122398	0.550508	-0.006609	85.367897	108.376640	162.179413	1.134349	0.000000	-0.306844	0.000000	0.000000	0.000000	-0.086744	-0.083640	-0.141580	0.000000	0.000000	3.000000	13.000000	0.000000
1477.406422	0.122398	0.550508	-0.006609	85.343430	109.127480	162.974045	1.134349	0.000000	-0.306844	0.000000	0.000000	0.000000	-0.086744	-0.083640	-0.141580	0.000000	0.000000	3.000000	13.000000	0.000000
1477.409756	0.122104	0.550212	-0.007099	85.343430	109.127480	162.974045	1.134349	0.000000	-0.306844	0.000000	0.000000	0.000000	-0.088121	-0.088632	-0.147058	0.000000	0.000000	3.000000	13.000000	0.000000
1477.413089	0.122104	0.550212	-0.007099	85.343430	109.127480	162.974045	1.134349	0.000000	-0.306844	0.000000	0.000000	0.000000	-0.088121	-0.088632	-0.147058	0.000000	0.000000	3.000000	13.000000	0.000000
1477.416422	0.122104	0.550212	-0.007099	85.286697	109.845367	163.767105	1.105205	0.000000	-0.354951	0.000000	0.000000	0.000000	-0.088121	-0.088632	-0.147058	0.000000	0.000000	3.000000	13.000000	0.000000
1477.419756	0.122104	0.550212	-0.007099	85.286697	109.845367	163.767105	1.105205	0.000000	-0.354951	0.000000	0.000000	0.000000	-0.088121	-0.088632	-0.147058	0.000000	0.000000	3.000000	13.000000	0.000000
1477.423089	0.121801	0.549884	-0.007625	85.286697	109.845367	163.767105	1.105205	0.000000	-0.354951	0.000000	0.000000	0.000000	-0.090941	-0.098614	-0.157883	0.000000	0.000000	3.000000	13.000000	0.000000
1477.426422	0.121801	0.549884	-0.007625	85.213615	110.507484	164.524307	1.105205	0.000000	-0.354951	0.000000	0.000000	0.000000	-0.090941	-0.098614	-0.157883	0.000000	0.000000	3.000000	13.000000	0.000000
1477.429756	0.121503	0.549572	-0.008134	85.213615	110.507484	164.524307	1.105205	0.000000	-0.354951	0.000000	0.000000	0.000000	-0.089429	-0.093437	-0.152742	0.000000	0.000000	3.000000	13.000000	0.000000
1477.433089	0.121503	0.549572	-0.008134	85.213615	110.507484	164.524307	1.105205	0.000000	-0.354951	0.000000	0.000000	0.000000	-0.089429	-0.093437	-0.152742	0.000000	0.000000	3.000000	13.000000	0.000000
1477.436422	0.121503	0.549572	-0.008134	85.130547	111.123528	165.248428	1.075143	0.000000	-0.406721	0.000000	0.000000	0.000000	-0.089429	-0.093437	-0.152742	0.000000	0.000000	3.000000	13.000000	0.000000
1477.439756	0.121503	0.549572	-0.008134	85.130547	111.123528	165.248428	1.075143	0.000000	-0.406721	0.000000	0.000000	0.000000	-0.089429	-0.093437	-0.152742	0.000000	0.000000	3.000000	13.000000	0.000000
1477.443089	0.121195	0.549270	-0.008598	85.130547	111.123528	165.248428	1.075143	0.000000	-0.406721	0.000000	0.000000	0.000000	-0.092468	-0.090809	-0.139057	0.000000	0.000000	3.000000	13.000000	0.000000
1477.446422	0.121195	0.549270	-0.008598	85.031464	111.678856	165.928970	1.075143	0.000000	-0.406721	0.000000	0.000000	0.000000	-0.092468	-0.090809	-0.139057	0.000000	0.000000	3.000000	13.000000	0.000000
1477.449756	0.120876	0.548959	-0.009103	85.031464	111.678856	165.928970	1.075143	0.000000	-0.406721	0.000000	0.000000	0.000000	-0.095665	-0.093190	-0.151377	0.000000	0.000000	3.000000	13.000000	0.000000
1477.453089	0.120876	0.548959	-0.009103	85.031464	111.678856	165.928970	1.075143	0.000000	-0.406721	0.000000	0.000000	0.000000	-0.095665	-0.093190	-0.151377	0.000000	0.000000	3.000000	13.000000	0.000000
1477.456422	0.120876	0.548959	-0.009103	84.907532	112.112656	166.515259	1.043787	0.000000	-0.455127	0.000000	0.000000	0.000000	-0.095665	-0.093190	-0.151377	0.000000	0.000000	3.000000	13.000000	0.000000
1477.459756	0.120876	0.548959	-0.009103	84.907532	112.112656	166.515259	1.043787	0.000000	-0.455127	0.000000	0.000000	0.000000	-0.095665	-0.093190	-0.151377	0.000000	0.000000	3.000000	13.000000	0.000000
1477.463089	0.120562	0.548666	-0.009590	84.907532	112.112656	166.515259	1.043787	0.000000	-0.455127	0.000000	0.000000	0.000000	-0.094141	-0.088011	-0.146212	0.000000	0.000000	3.000000	13.000000	0.000000
1477.466422	0.120562	0.548666	-0.009590	84.763329	112.470779	167.048187	1.043787	0.000000	-0.455127	0.000000	0.000000	0.000000	-0.094141	-0.088011	-0.146212	0.000000	0.000000	3.000000	13.000000	0.000000
1477.469756	0.120255	0.548364	-0.010055	84.763329	112.470779	167.048187	1.043787	0.000000	-0.455127	0.000000	0.000000	0.000000	-0.092228	-0.090453	-0.139585	0.000000	0.000000	3.000000	13.000000	0.000000
1477.473089	0.120255	0.548364	-0.010055	84.763329	112.470779	167.048187	1.043787	0.000000	-0.455127	0.000000	0.000000	0.000000	-0.092228	-0.090453	-0.139585	0.000000	0.000000	3.000000	13.000000	0.000000
1477.476422	0.120255	0.548364	-0.010055	84.607040	112.742859	167.506058	1.012726	0.000000	-0.502760	0.000000	0.000000	0.000000	-0.092228	-0.090453	-0.139585	0.000000	0.000000	3.000000	13.000000	0.000000
1477.479756	0.120255	0.548364	-0.010055	84.607040	112.742859	167.506058	1.012726	0.000000	-0.502760	0.000000	0.000000	0.000000	-0.092228	-0.090453	-0.139585	0.000000	0.000000	3.000000	13.000000	0.000000
1477.483089	0.119967	0.548088	-0.010532	84.607040	112.742859	167.506058	1.012726	0.000000	-0.502760	0.000000	0.000000	0.000000	-0.086176	-0.082754	-0.142904	0.000000	0.000000	3.000000	13.000000	0.000000
1477.486422	0.119967	0.548088	-0.010532	84.455360	113.008484	167.949799	1.012726	0.000000	-0.502760	0.000000	0.000000	0.000000	-0.086176	-0.082754	-0.142904	0.000000	0.000000	3.000000	13.000000	0.000000
1477.489756	0.119695	0.547821	-0.011037	84.455360	113.008484	167.949799	1.012726	0.000000	-0.502760	0.000000	0.000000	0.000000	-0.081577	-0.080107	-0.151570	0.000000	0.000000	3.000000	13.000000	0.000000
1477.493089	0.119695	0.547821	-0.011037	84.455360	113.008484	167.949799	1.012726	0.000000	-0.502760	0.000000	0.000000	0.000000	-0.081577	-0.080107	-0.151570	0.000000	0.000000	3.000000	13.000000	0.000000
1477.496422	0.119695	0.547821	-0.011037	84.314415	113.288071	168.390244	0.984767	0.000000	-0.551839	0.000000	0.000000	0.000000	-0.081577	-0.080107	-0.151570	0.000000	0.000000	3.000000	13.000000	0.000000
1477.499756	0.119695	0.547821	-0.011037	84.314415	113.288071	168.390244	0.984767	0.000000	-0.551839	0.000000	0.000000	0.000000	-0.081577	-0.080107	-0.151570	0.000000	0.000000	3.000000	13.000000	0.000000
1477.503089	0.119481	0.547563	-0.011582	84.314415	113.288071	168.390244	0.984767	0.000000	-0.551839	0.000000	0.000000	0.000000	-0.064307	-0.077452	-0.163631	0.000000	0.000000	3.000000	13.000000	0.000000
1477.506422	0.119481	0.547563	-0.011582	84.189148	113.564857	168.805420	0.984767	0.000000	-0.551839	0.000000	0.000000	0.000000	-0.064307	-0.077452	-0.163631	0.000000	0.000000	3.000000	13.000000	0.000000
1477.509756	0.119287	0.547330	-0.012139	84.189148	113.564857	168.805420	0.984767	0.000000	-0.551839	0.000000	0.000000	0.000000	-0.058334	-0.069826	-0.166888	0.000000	0.000000	3.000000	13.000000	0.000000
1477.513089	0.119287	0.547330	-0.012139	84.189148	113.564857	168.805420	0.984767	0.000000	-0.551839	0.000000	0.000000	0.000000	-0.058334	-0.069826	-0.166888	0.000000	0.000000	3.000000	13.000000	0.000000
1477.516422	0.119287	0.547330	-0.012139	84.101067	113.899277	169.231659	0.964327	0.000000	-0.606925	0.000000	0.000000	0.000000	-0.058334	-0.069826	-0.166888	0.000000	0.000000	3.000000	13.000000	0.000000
1477.519756	0.119287	0.547330	-0.012139	84.101067	113.899277	169.231659	0.964327	0.000000	-0.606925	0.000000	0.000000	0.000000	-0.058334	-0.069826	-0.166888	0.000000	0.000000	3.000000	13.000000	0.000000
1477.523089	0.119139	0.547114	-0.012689	84.101067	113.899277	169.231659	0.964327	0.000000	-0.606925	0.000000	0.000000	0.000000	-0.044227	-0.064745	-0.165013	0.000000	0.000000	3.000000	13.000000	0.000000
1477.526422	0.119139	0.547114	-0.012689	84.053574	114.275337	169.657791	0.964327	0.000000	-0.606925	0.000000	0.000000	0.000000	-0.044227	-0.064745	-0.165013	0.000000	0.000000	3.000000	13.000000	0.000000
1477.529756	0.118969	0.546924	-0.013238	84.053574	114.275337	169.657791	0.964327	0.000000	-0.606925	0.000000	0.000000	0.000000	-0.050958	-0.057144	-0.164838	0.000000	0.000000	3.000000	13.000000	0.000000
1477.533089	0.118969	0.546924	-0.013238	84.053574	114.275337	169.657791	0.964327	0.000000	-0.606925	0.000000	0.000000	0.000000	-0.050958	-0.057144	-0.164838	0.000000	0.000000	3.000000	13.000000	0.000000
1477.536422	0.118969	0.546924	-0.013238	84.043396	114.658905	170.049789	0.948463	0.000000	-0.661901	0.000000	0.000000	0.000000	-0.050958	-0.057144	-0.164838	0.000000	0.000000	3.000000	13.000000	0.000000
1477.539756	0.118969	0.546924	-0.013238	84.043396	114.658905	170.049789	0.948463	0.000000	-0.661901	0.000000	0.000000	0.000000	-0.050958	-0.057144	-0.164838	0.000000	0.000000	3.000000	13.000000	0.000000
1477.543089	0.118831	0.546742	-0.013753	84.043396	114.658905	170.049789	0.948463	0.000000	-0.661901	0.000000	0.000000	0.000000	-0.041380	-0.054634	-0.154418	0.000000	0.000000	3.000000	13.000000	0.000000
1477.546422	0.118831	0.546742	-0.013753	84.047798	114.703125	170.098846	0.948463	0.000000	-0.661901	0.000000	0.000000	0.000000	-0.041380	-0.054634	-0.154418	0.000000	0.000000	3.000000	13.000000	0.000000
1477.549756	0.118705	0.546543	-0.014222	84.047798	114.703125	170.098846	0.948463	0.000000	-0.661901	0.000000	0.000000	0.000000	-0.037747	-0.059644	-0.140870	0.000000	0.000000	3.000000	13.000000	0.000000
1477.553089	0.118705	0.546543	-0.014222	84.047798	114.703125	170.098846	0.948463	0.000000	-0.661901	0.000000	0.000000	0.000000	-0.037747	-0.059644	-0.140870	0.000000	0.000000	3.000000	13.000000	0.000000
1477.556422	0.118705	0.546543	-0.014222	84.066605	114.244034	169.647018	0.935275	0.000000	-0.711115	0.000000	0.000000	0.000000	-0.037747	-0.059644	-0.140870	0.000000	0.000000	3.000000	13.000000	0.000000
1477.559756	0.118705	0.546543	-0.014222	84.066605	114.244034	169.647018	0.935275	0.000000	-0.711115	0.000000	0.000000	0.000000	-0.037747	-0.059644	-0.140870	0.000000	0.000000	3.000000	13.000000	0.000000
1477.563089	0.118598	0.546319	-0.014624	84.066605	114.244034	169.647018	0.935275	0.000000	-0.711115	0.000000	0.000000	0.000000	-0.032292	-0.067173	-0.120501	0.000000	0.000000	3.000000	13.000000	0.000000
1477.566422	0.118598	0.546319	-0.014624	84.096748	113.305321	168.722839	0.935275	0.000000	-0.711115	0.000000	0.000000	0.000000	-0.032292	-0.067173	-0.120501	0.000000	0.000000	3.000000	13.000000	0.000000
1477.569756	0.118598	0.546319	-0.014624	84.096748	113.305321	168.722839	0.935275	0.000000	-0.711115	0.000000	0.000000	0.000000	-0.032292	-0.067173	-0.120501	0.000000	0.000000	3.000000	13.000000	0.000000
1477.573089	0.118598	0.546319	-0.014624	84.096748	113.305321	168.722839	0.935275	0.000000	-0.711115	0.000000	0.000000	0.000000	-0.032292	-0.067173	-0.120501	0.000000	0.000000	3.000000	13.000000	0.000000
1477.576422	0.118374	0.545855	-0.015377	84.124237	112.147766	167.584991	0.929893	0.000000	-0.731199	0.000000	0.000000	0.000000	-0.067278	-0.139171	-0.225897	0.000000	0.000000	3.000000	13.000000	0.000000
1477.579756	0.118374	0.545855	-0.015377	84.124237	112.147766	167.584991	0.929893	0.000000	-0.731199	0.000000	0.000000	0.000000	0.000000	0.000000	0.000000	0.000000	0.000000	3.000000	13.000000	0.000000
1477.583089	0.118374	0.545855	-0.015377	84.124237	112.147766	167.584991	0.929893	0.000000	-0.731199	0.000000	0.000000	0.000000	0.000000	0.000000	0.000000	0.000000	0.000000	3.000000	13.000000	0.000000
1477.586422	0.118374	0.545855	-0.015377	84.132286	111.049202	166.517761	0.918680	0.000000	-0.768848	0.000000	0.000000	0.000000	0.000000	0.000000	0.000000	0.000000	0.000000	3.000000	13.000000	0.000000
1477.589756	0.118374	0.545855	-0.015377	84.132286	111.049202	166.517761	0.918680	0.000000	-0.768848	0.000000	0.000000	0.000000	0.000000	0.000000	0.000000	0.000000	0.000000	3.000000	13.000000	0.000000
1477.593089	0.118320	0.545615	-0.015745	84.132286	111.049202	166.517761	0.918680	0.000000	-0.768848	0.000000	0.000000	0.000000	-0.016115	-0.071997	-0.110449	0.000000	0.000000	3.000000	13.000000	0.000000
1477.596422	0.118320	0.545615	-0.015745	84.104256	110.101288	165.626907	0.918680	0.000000	-0.768848	0.000000	0.000000	0.000000	-0.016115	-0.071997	-0.110449	0.000000	0.000000	3.000000	13.000000	0.000000
1477.599756	0.118302	0.545384	-0.016147	84.104256	110.101288	165.626907	0.918680	0.000000	-0.768848	0.000000	0.000000	0.000000	-0.005420	-0.069422	-0.120699	0.000000	0.000000	3.000000	13.000000	0.000000
1477.603089	0.118302	0.545384	-0.016147	84.104256	110.101288	165.626907	0.918680	0.000000	-0.768848	0.000000	0.000000	0.000000	-0.005420	-0.069422	-0.120699	0.000000	0.000000	3.000000	13.000000	0.000000
1477.606422	0.118302	0.545384	-0.016147	84.048660	109.266335	164.874054	0.915090	0.000000	-0.807373	0.000000	0.000000	0.000000	-0.005420	-0.069422	-0.120699	0.000000	0.000000	3.000000	13.000000	0.000000
1477.609756	0.118313	0.545211	-0.016524	84.048660	109.266335	164.874054	0.915090	0.000000	-0.807373	0.000000	0.000000	0.000000	0.003331	-0.051935	-0.112991	0.000000	0.000000	3.000000	13.000000	0.000000
1477.613089	0.118313	0.545211	-0.016524	84.048660	109.266335	164.874054	0.915090	0.000000	-0.807373	0.000000	0.000000	0.000000	0.003331	-0.051935	-0.112991	0.000000	0.000000	3.000000	13.000000	0.000000
1477.616422	0.118313	0.545211	-0.016524	83.991066	108.534416	164.221268	0.915645	0.000000	-0.826205	0.000000	0.000000	0.000000	0.003331	-0.051935	-0.112991	0.000000	0.000000	3.000000	13.000000	0.000000
1477.619756	0.118313	0.545211	-0.016524	83.991066	108.534416	164.221268	0.915645	0.000000	-0.826205	0.000000	0.000000	0.000000	0.003331	-0.051935	-0.112991	0.000000	0.000000	3.000000	13.000000	0.000000
1477.623089	0.118313	0.545071	-0.016859	83.991066	108.534416	164.221268	0.915645	0.000000	-0.826205	0.000000	0.000000	0.000000	-0.000086	-0.041993	-0.100495	0.000000	0.000000	3.000000	13.000000	0.000000
1477.626422	0.118313	0.545071	-0.016859	83.946960	108.103210	163.847107	0.915645	0.000000	-0.826205	0.000000	0.000000	0.000000	-0.000086	-0.041993	-0.100495	0.000000	0.000000	3.000000	13.000000	0.000000
1477.629756	0.118313	0.545071	-0.016859	83.946960	108.103210	163.847107	0.915645	0.000000	-0.826205	0.000000	0.000000	0.000000	-0.000086	-0.041993	-0.100495	0.000000	0.000000	3.000000	13.000000	0.000000
1477.633089	0.118313	0.545071	-0.016859	83.946960	108.103210	163.847107	0.915645	0.000000	-0.826205	0.000000	0.000000	0.000000	-0.000086	-0.041993	-0.100495	0.000000	0.000000	3.000000	13.000000	0.000000
1477.636422	0.118257	0.544931	-0.017316	83.922783	107.911163	163.688080	0.915631	0.000000	-0.842954	0.000000	0.000000	0.000000	-0.016650	-0.041811	-0.136969	0.000000	0.000000	3.000000	13.000000	0.000000
1477.639756	0.118257	0.544931	-0.017316	83.922783	107.911163	163.688080	0.915631	0.000000	-0.842954	0.000000	0.000000	0.000000	-0.016650	-0.041811	-0.136969	0.000000	0.000000	3.000000	13.000000	0.000000
1477.643089	0.118257	0.544931	-0.017316	83.922783	107.911163	163.688080	0.915631	0.000000	-0.842954	0.000000	0.000000	0.000000	-0.016650	-0.041811	-0.136969	0.000000	0.000000	3.000000	13.000000	0.000000
1477.646422	0.118257	0.544931	-0.017316	83.917236	107.865417	163.652496	0.912856	0.000000	-0.865782	0.000000	0.000000	0.000000	-0.016650	-0.041811	-0.136969	0.000000	0.000000	3.000000	13.000000	0.000000
1477.649756	0.118225	0.544882	-0.017433	83.917236	107.865417	163.652496	0.912856	0.000000	-0.865782	0.000000	0.000000	0.000000	-0.009506	-0.014799	-0.035355	0.000000	0.000000	3.000000	13.000000	0.000000
1477.653089	0.118225	0.544882	-0.017433	83.917236	107.865417	163.652496	0.912856	0.000000	-0.865782	0.000000	0.000000	0.000000	-0.009506	-0.014799	-0.035355	0.000000	0.000000	3.000000	13.000000	0.000000
1477.656422	0.118225	0.544882	-0.017433	83.913727	107.948494	163.739548	0.911272	0.000000	-0.871675	0.000000	0.000000	0.000000	-0.009506	-0.014799	-0.035355	0.000000	0.000000	3.000000	13.000000	0.000000
1477.659756	0.118206	0.544816	-0.017506	83.913727	107.948494	163.739548	0.911272	0.000000	-0.871675	0.000000	0.000000	0.000000	-0.005839	-0.019805	-0.021724	0.000000	0.000000	3.000000	13.000000	0.000000
1477.663089	0.118206	0.544816	-0.017506	83.913727	107.948494	163.739548	0.911272	0.000000	-0.871675	0.000000	0.000000	0.000000	-0.005839	-0.019805	-0.021724	0.000000	0.000000	3.000000	13.000000	0.000000
1477.666422	0.118206	0.544816	-0.017506	83.908707	108.023590	163.825745	0.910299	0.000000	-0.875295	0.000000	0.000000	0.000000	-0.005839	-0.019805	-0.021724	0.000000	0.000000	3.000000	13.000000	0.000000
1477.669756	0.118206	0.544816	-0.017506	83.908707	108.023590	163.825745	0.910299	0.000000	-0.875295	0.000000	0.000000	0.000000	-0.005839	-0.019805	-0.021724	0.000000	0.000000	3.000000	13.000000	0.000000
1477.673089	0.118161	0.544775	-0.017508	83.908707	108.023590	163.825745	0.910299	0.000000	-0.875295	0.000000	0.000000	0.000000	-0.013612	-0.012389	-0.000679	0.000000	0.000000	3.000000	13.000000	0.000000
1477.676422	0.118161	0.544775	-0.017508	83.905258	108.074394	163.883102	0.910299	0.000000	-0.875295	0.000000	0.000000	0.000000	-0.013612	-0.012389	-0.000679	0.000000	0.000000	3.000000	13.000000	0.000000
1477.679756	0.118161	0.544775	-0.017508	83.905258	108.074394	163.883102	0.910299	0.000000	-0.875295	0.000000	0.000000	0.000000	-0.013612	-0.012389	-0.000679	0.000000	0.000000	3.000000	13.000000	0.000000
1477.683089	0.118161	0.544775	-0.017508	83.905258	108.074394	163.883102	0.910299	0.000000	-0.875295	0.000000	0.000000	0.000000	-0.013612	-0.012389	-0.000679	0.000000	0.000000	3.000000	13.000000	0.000000
1477.686422	0.118097	0.544684	-0.017496	83.904930	108.127480	163.941986	0.908030	0.000000	-0.875408	0.000000	0.000000	0.000000	-0.019127	-0.027335	0.003770	0.000000	0.000000	3.000000	13.000000	0.000000
1477.689756	0.118097	0.544684	-0.017496	83.904930	108.127480	163.941986	0.908030	0.000000	-0.875408	0.000000	0.000000	0.000000	-0.019127	-0.027335	0.003770	0.000000	0.000000	3.000000	13.000000	0.000000
1477.693089	0.118097	0.544684	-0.017496	83.904930	108.127480	163.941986	0.908030	0.000000	-0.875408	0.000000	0.000000	0.000000	-0.019127	-0.027335	0.003770	0.000000	0.000000	3.000000	13.000000	0.000000
1477.696422	0.118097	0.544684	-0.017496	83.901527	108.178307	163.999313	0.904842	0.000000	-0.874780	0.000000	0.000000	0.000000	-0.019127	-0.027335	0.003770	0.000000	0.000000	3.000000	13.000000	0.000000
1477.699756	0.118066	0.544651	-0.017526	83.901527	108.178307	163.999313	0.904842	0.000000	-0.874780	0.000000	0.000000	0.000000	-0.009181	-0.009900	-0.009185	0.000000	0.000000	3.000000	13.000000	0.000000
1477.703089	0.118066	0.544651	-0.017526	83.901527	108.178307	163.999313	0.904842	0.000000	-0.874780	0.000000	0.000000	0.000000	-0.009181	-0.009900	-0.009185	0.000000	0.000000	3.000000	13.000000	0.000000
1477.706422	0.118066	0.544651	-0.017526	83.896454	108.258408	164.085098	0.903312	0.000000	-0.876311	0.000000	0.000000	0.000000	-0.009181	-0.009900	-0.009185	0.000000	0.000000	3.000000	13.000000	0.000000
1477.709756	0.118066	0.544651	-0.017526	83.896454	108.258408	164.085098	0.903312	0.000000	-0.876311	0.000000	0.000000	0.000000	-0.009181	-0.009900	-0.009185	0.000000	0.000000	3.000000	13.000000	0.000000
1477.713089	0.118052	0.544601	-0.017581	83.896454	108.258408	164.085098	0.903312	0.000000	-0.876311	0.000000	0.000000	0.000000	-0.004376	-0.014844	-0.016303	0.000000	0.000000	3.000000	13.000000	0.000000
1477.716422	0.118052	0.544601	-0.017581	83.888428	108.304039	164.139771	0.903312	0.000000	-0.876311	0.000000	0.000000	0.000000	-0.004376	-0.014844	-0.016303	0.000000	0.000000	3.000000	13.000000	0.000000
1477.719756	0.118052	0.544601	-0.017581	83.888428	108.304039	164.139771	0.903312	0.000000	-0.876311	0.000000	0.000000	0.000000	-0.004376	-0.014844	-0.016303	0.000000	0.000000	3.000000	13.000000	0.000000
1477.723089	0.118052	0.544601	-0.017581	83.888428	108.304039	164.139771	0.903312	0.000000	-0.876311	0.000000	0.000000	0.000000	-0.004376	-0.014844	-0.016303	0.000000	0.000000	3.000000	13.000000	0.000000
1477.726422	0.118021	0.544527	-0.017694	83.880287	108.378746	164.223648	0.902582	0.000000	-0.879028	0.000000	0.000000	0.000000	-0.009129	-0.022231	-0.033994	0.000000	0.000000	3.000000	13.000000	0.000000
1477.729756	0.118021	0.544527	-0.017694	83.880287	108.378746	164.223648	0.902582	0.000000	-0.879028	0.000000	0.000000	0.000000	-0.009129	-0.022231	-0.033994	0.000000	0.000000	3.000000	13.000000	0.000000
1477.733089	0.118021	0.544527	-0.017694	83.880287	108.378746	164.223648	0.902582	0.000000	-0.879028	0.000000	0.000000	0.000000	-0.009129	-0.022231	-0.033994	0.000000	0.000000	3.000000	13.000000	0.000000
1477.736422	0.118021	0.544527	-0.017694	83.875732	108.405144	164.258423	0.901061	0.000000	-0.884694	0.000000	0.000000	0.000000	-0.009129	-0.022231	-0.033994	0.000000	0.000000	3.000000	13.000000	0.000000
1477.739756	0.117985	0.544502	-0.017747	83.875732	108.405144	164.258423	0.901061	0.000000	-0.884694	0.000000	0.000000	0.000000	-0.011008	-0.007384	-0.016011	0.000000	0.000000	3.000000	13.000000	0.000000
1477.743089	0.117985	0.544502	-0.017747	83.875732	108.405144	164.258423	0.901061	0.000000	-0.884694	0.000000	0.000000	0.000000	-0.011008	-0.007384	-0.016011	0.000000	0.000000	3.000000	13.000000	0.000000
1477.746422	0.117985	0.544502	-0.017747	83.875801	108.433929	164.295837	0.899226	0.000000	-0.887362	0.000000	0.000000	0.000000	-0.011008	-0.007384	-0.016011	0.000000	0.000000	3.000000	13.000000	0.000000
1477.749756	0.117985	0.544502	-0.017747	83.875801	108.433929	164.295837	0.899226	0.000000	-0.887362	0.000000	0.000000	0.000000	-0.011008	-0.007384	-0.016011	0.000000	0.000000	3.000000	13.000000	0.000000
1477.753089	0.117885	0.544478	-0.017784	83.875801	108.433929	164.295837	0.899226	0.000000	-0.887362	0.000000	0.000000	0.000000	-0.029779	-0.007378	-0.010975	0.000000	0.000000	3.000000	13.000000	0.000000
1477.756422	0.117885	0.544478	-0.017784	83.874329	108.451904	164.332291	0.899226	0.000000	-0.887362	0.000000	0.000000	0.000000	-0.029779	-0.007378	-0.010975	0.000000	0.000000	3.000000	13.000000	0.000000
1477.759756	0.117885	0.544478	-0.017784	83.874329	108.451904	164.332291	0.899226	0.000000	-0.887362	0.000000	0.000000	0.000000	-0.029779	-0.007378	-0.010975	0.000000	0.000000	3.000000	13.000000	0.000000
1477.763089	0.117885	0.544478	-0.017784	83.874329	108.451904	164.332291	0.899226	0.000000	-0.887362	0.000000	0.000000	0.000000	-0.029779	-0.007378	-0.010975	0.000000	0.000000	3.000000	13.000000	0.000000
1477.766422	0.117549	0.544371	-0.017786	83.853882	108.480728	164.408676	0.894263	0.000000	-0.889191	0.000000	0.000000	0.000000	-0.100781	-0.032164	-0.000666	0.000000	0.000000	3.000000	13.000000	0.000000
1477.769756	0.117549	0.544371	-0.017786	83.853882	108.480728	164.408676	0.894263	0.000000	-0.889191	0.000000	0.000000	0.000000	-0.100781	-0.032164	-0.000666	0.000000	0.000000	3.000000	13.000000	0.000000
1477.773089	0.117549	0.544371	-0.017786	83.853882	108.480728	164.408676	0.894263	0.000000	-0.889191	0.000000	0.000000	0.000000	-0.100781	-0.032164	-0.000666	0.000000	0.000000	3.000000	13.000000	0.000000
1477.776422	0.117549	0.544371	-0.017786	83.789124	108.456917	164.488327	0.877466	0.000000	-0.889302	0.000000	0.000000	0.000000	-0.100781	-0.032164	-0.000666	0.000000	0.000000	3.000000	13.000000	0.000000
1477.779756	0.117286	0.544296	-0.017769	83.789124	108.456917	164.488327	0.877466	0.000000	-0.889302	0.000000	0.000000	0.000000	-0.079085	-0.022280	0.005122	0.000000	0.000000	3.000000	13.000000	0.000000
1477.783089	0.117286	0.544296	-0.017769	83.789124	108.456917	164.488327	0.877466	0.000000	-0.889302	0.000000	0.000000	0.000000	-0.079085	-0.022280	0.005122	0.000000	0.000000	3.000000	13.000000	0.000000
1477.786422	0.117286	0.544296	-0.017769	83.684593	108.359604	164.545151	0.864285	0.000000	-0.888448	0.000000	0.000000	0.000000	-0.079085	-0.022280	0.005122	0.000000	0.000000	3.000000	13.000000	0.000000
1477.789756	0.117286	0.544296	-0.017769	83.684593	108.359604	164.545151	0.864285	0.000000	-0.888448	0.000000	0.000000	0.000000	-0.079085	-0.022280	0.005122	0.000000	0.000000	3.000000	13.000000	0.000000
1477.793089	0.117016	0.544230	-0.017775	83.684593	108.359604	164.545151	0.864285	0.000000	-0.888448	0.000000	0.000000	0.000000	-0.080898	-0.019775	-0.001751	0.000000	0.000000	3.000000	13.000000	0.000000
1477.796422	0.117016	0.544230	-0.017775	83.546844	108.176285	164.556702	0.864285	0.000000	-0.888448	0.000000	0.000000	0.000000	-0.080898	-0.019775	-0.001751	0.000000	0.000000	3.000000	13.000000	0.000000
1477.799756	0.117016	0.544230	-0.017775	83.546844	108.176285	164.556702	0.864285	0.000000	-0.888448	0.000000	0.000000	0.000000	-0.080898	-0.019775	-0.001751	0.000000	0.000000	3.000000	13.000000	0.000000
1477.803089	0.117016	0.544230	-0.017775	83.546844	108.176285	164.556702	0.864285	0.000000	-0.888448	0.000000	0.000000	0.000000	-0.080898	-0.019775	-0.001751	0.000000	0.000000	3.000000	13.000000	0.000000
1477.806422	0.116396	0.544165	-0.017756	83.365074	107.900383	164.523148	0.850802	0.000000	-0.888740	0.000000	0.000000	0.000000	-0.186077	-0.019664	0.005663	0.000000	0.000000	3.000000	13.000000	0.000000
1477.809756	0.116396	0.544165	-0.017756	83.365074	107.900383	164.523148	0.850802	0.000000	-0.888740	0.000000	0.000000	0.000000	0.000001	0.000006	-0.000000	0.000000	0.000000	3.000000	13.000000	0.000000
1477.813089	0.116396	0.544165	-0.017756	83.365074	107.900383	164.523148	0.850802	0.000000	-0.888740	0.000000	0.000000	0.000000	0.000001	0.000006	-0.000000	0.000000	0.000000	3.000000	13.000000	0.000000
1477.816422	0.116396	0.544165	-0.017756	83.140762	107.539536	164.453201	0.819789	0.000000	-0.887796	0.000000	0.000000	0.000000	0.000001	0.000006	-0.000000	0.000000	0.000000	3.000000	13.000000	0.000000
1477.819756	0.116133	0.544182	-0.017735	83.140762	107.539536	164.453201	0.819789	0.000000	-0.887796	0.000000	0.000000	0.000000	-0.078709	0.005023	0.006217	0.000000	0.000000	3.000000	13.000000	0.000000
1477.823089	0.116133	0.544182	-0.017735	83.140762	107.539536	164.453201	0.819789	0.000000	-0.887796	0.000000	0.000000	0.000000	-0.078709	0.005023	0.006217	0.000000	0.000000	3.000000	13.000000	0.000000
1477.826422	0.116133	0.544182	-0.017735	82.893669	107.134956	164.362762	0.806671	0.000000	-0.886760	0.000000	0.000000	0.000000	-0.078709	0.005023	0.006217	0.000000	0.000000	3.000000	13.000000	0.000000
1477.829756	0.116133	0.544182	-0.017735	82.893669	107.134956	164.362762	0.806671	0.000000	-0.886760	0.000000	0.000000	0.000000	-0.078709	0.005023	0.006217	0.000000	0.000000	3.000000	13.000000	0.000000
1477.833089	0.115856	0.544190	-0.017686	82.893669	107.134956	164.362762	0.806671	0.000000	-0.886760	0.000000	0.000000	0.000000	-0.083164	0.002507	0.014648	0.000000	0.000000	3.000000	13.000000	0.000000
1477.836422	0.115856	0.544190	-0.017686	82.638939	106.710876	164.261383	0.806671	0.000000	-0.886760	0.000000	0.000000	0.000000	-0.083164	0.002507	0.014648	0.000000	0.000000	3.000000	13.000000	0.000000
1477.839756	0.115599	0.544223	-0.017648	82.638939	106.710876	164.261383	0.806671	0.000000	-0.886760	0.000000	0.000000	0.000000	-0.077273	0.009964	0.011569	0.000000	0.000000	3.000000	13.000000	0.000000
1477.843089	0.115599	0.544223	-0.017648	82.638939	106.710876	164.261383	0.806671	0.000000	-0.886760	0.000000	0.000000	0.000000	-0.077273	0.009964	0.011569	0.000000	0.000000	3.000000	13.000000	0.000000
1477.846422	0.115599	0.544223	-0.017648	82.405525	106.332069	164.180984	0.779932	0.000000	-0.882391	0.000000	0.000000	0.000000	-0.077273	0.009964	0.011569	0.000000	0.000000	3.000000	13.000000	0.000000
1477.849756	0.115599	0.544223	-0.017648	82.405525	106.332069	164.180984	0.779932	0.000000	-0.882391	0.000000	0.000000	0.000000	-0.077273	0.009964	0.011569	0.000000	0.000000	3.000000	13.000000	0.000000
1477.853089	0.115374	0.544240	-0.017569	82.405525	106.332069	164.180984	0.779932	0.000000	-0.882391	0.000000	0.000000	0.000000	-0.067431	0.004948	0.023541	0.000000	0.000000	3.000000	13.000000	0.000000
1477.856422	0.115374	0.544240	-0.017569	82.214676	106.044762	164.143723	0.779932	0.000000	-0.882391	0.000000	0.000000	0.000000	-0.067431	0.004948	0.023541	0.000000	0.000000	3.000000	13.000000	0.000000
1477.859756	0.115103	0.544240	-0.017498	82.214676	106.044762	164.143723	0.779932	0.000000	-0.882391	0.000000	0.000000	0.000000	-0.081395	-0.000005	0.021334	0.000000	0.000000	3.000000	13.000000	0.000000
1477.863089	0.115103	0.544240	-0.017498	82.214676	106.044762	164.143723	0.779932	0.000000	-0.882391	0.000000	0.000000	0.000000	-0.081395	-0.000005	0.021334	0.000000	0.000000	3.000000	13.000000	0.000000
1477.866422	0.115103	0.544240	-0.017498	82.058884	105.831947	164.141174	0.755127	0.000000	-0.874912	0.000000	0.000000	0.000000	-0.081395	-0.000005	0.021334	0.000000	0.000000	3.000000	13.000000	0.000000
1477.869756	0.115103	0.544240	-0.017498	82.058884	105.831947	164.141174	0.755127	0.000000	-0.874912	0.000000	0.000000	0.000000	-0.081395	-0.000005	0.021334	0.000000	0.000000	3.000000	13.000000	0.000000
1477.873089	0.114843	0.544207	-0.017469	82.058884	105.831947	164.141174	0.755127	0.000000	-0.874912	0.000000	0.000000	0.000000	-0.077993	-0.009893	0.008746	0.000000	0.000000	3.000000	13.000000	0.000000
1477.876422	0.114843	0.544207	-0.017469	81.930481	105.704338	164.190231	0.755127	0.000000	-0.874912	0.000000	0.000000	0.000000	-0.077993	-0.009893	0.008746	0.000000	0.000000	3.000000	13.000000	0.000000
1477.879756	0.114630	0.544165	-0.017428	81.930481	105.704338	164.190231	0.755127	0.000000	-0.874912	0.000000	0.000000	0.000000	-0.063685	-0.012382	0.012266	0.000000	0.000000	3.000000	13.000000	0.000000
1477.883089	0.114630	0.544165	-0.017428	81.930481	105.704338	164.190231	0.755127	0.000000	-0.874912	0.000000	0.000000	0.000000	-0.063685	-0.012382	0.012266	0.000000	0.000000	3.000000	13.000000	0.000000
1477.886422	0.114630	0.544165	-0.017428	81.808136	105.634094	164.284775	0.731514	0.000000	-0.871409	0.000000	0.000000	0.000000	-0.063685	-0.012382	0.012266	0.000000	0.000000	3.000000	13.000000	0.000000
1477.889756	0.114630	0.544165	-0.017428	81.808136	105.634094	164.284775	0.731514	0.000000	-0.871409	0.000000	0.000000	0.000000	-0.063685	-0.012382	0.012266	0.000000	0.000000	3.000000	13.000000	0.000000
1477.893089	0.114420	0.544058	-0.017466	81.808136	105.634094	164.284775	0.731514	0.000000	-0.871409	0.000000	0.000000	0.000000	-0.063106	-0.032161	-0.011214	0.000000	0.000000	3.000000	13.000000	0.000000
1477.896422	0.114420	0.544058	-0.017466	81.661293	105.561798	164.397293	0.731514	0.000000	-0.871409	0.000000	0.000000	0.000000	-0.063106	-0.032161	-0.011214	0.000000	0.000000	3.000000	13.000000	0.000000
1477.899756	0.114420	0.544058	-0.017466	81.661293	105.561798	164.397293	0.731514	0.000000	-0.871409	0.000000	0.000000	0.000000	-0.063106	-0.032161	-0.011214	0.000000	0.000000	3.000000	13.000000	0.000000
1477.903089	0.114420	0.544058	-0.017466	81.661293	105.561798	164.397293	0.731514	0.000000	-0.871409	0.000000	0.000000	0.000000	-0.063106	-0.032161	-0.011214	0.000000	0.000000	3.000000	13.000000	0.000000
1477.906422	0.114234	0.543861	-0.017582	81.471909	105.425171	164.483185	0.720996	0.000000	-0.873279	0.000000	0.000000	0.000000	-0.055884	-0.059301	-0.034963	0.000000	0.000000	3.000000	13.000000	0.000000
1477.909756	0.114234	0.543861	-0.017582	81.471909	105.425171	164.483185	0.720996	0.000000	-0.873279	0.000000	0.000000	0.000000	-0.055884	-0.059301	-0.034963	0.000000	0.000000	3.000000	13.000000	0.000000
1477.913089	0.114234	0.543861	-0.017582	81.471909	105.425171	164.483185	0.720996	0.000000	-0.873279	0.000000	0.000000	0.000000	-0.055884	-0.059301	-0.034963	0.000000	0.000000	3.000000	13.000000	0.000000
1477.916422	0.114234	0.543861	-0.017582	81.250664	105.232689	164.546921	0.711682	0.000000	-0.879106	0.000000	0.000000	0.000000	-0.055884	-0.059301	-0.034963	0.000000	0.000000	3.000000	13.000000	0.000000
1477.919756	0.114206	0.543778	-0.017604	81.250664	105.232689	164.546921	0.711682	0.000000	-0.879106	0.000000	0.000000	0.000000	-0.008384	-0.024762	-0.006543	0.000000	0.000000	3.000000	13.000000	0.000000
1477.923089	0.114206	0.543778	-0.017604	81.250664	105.232689	164.546921	0.711682	0.000000	-0.879106	0.000000	0.000000	0.000000	-0.008384	-0.024762	-0.006543	0.000000	0.000000	3.000000	13.000000	0.000000
1477.926422	0.114206	0.543778	-0.017604	81.021843	105.019608	164.593262	0.710285	0.000000	-0.880196	0.000000	0.000000	0.000000	-0.008384	-0.024762	-0.006543	0.000000	0.000000	3.000000	13.000000	0.000000
1477.929756	0.114235	0.543720	-0.017577	81.021843	105.019608	164.593262	0.710285	0.000000	-0.880196	0.000000	0.000000	0.000000	0.008748	-0.017391	0.007952	0.000000	0.000000	3.000000	13.000000	0.000000
1477.933089	0.114235	0.543720	-0.017577	81.021843	105.019608	164.593262	0.710285	0.000000	-0.880196	0.000000	0.000000	0.000000	0.008748	-0.017391	0.007952	0.000000	0.000000	3.000000	13.000000	0.000000
1477.936422	0.114235	0.543720	-0.017577	80.802338	104.821518	164.644180	0.711743	0.000000	-0.878871	0.000000	0.000000	0.000000	0.008748	-0.017391	0.007952	0.000000	0.000000	3.000000	13.000000	0.000000
1477.939756	0.114235	0.543720	-0.017577	80.802338	104.821518	164.644180	0.711743	0.000000	-0.878871	0.000000	0.000000	0.000000	0.008748	-0.017391	0.007952	0.000000	0.000000	3.000000	13.000000	0.000000
1477.943089	0.114265	0.543637	-0.017546	80.802338	104.821518	164.644180	0.711743	0.000000	-0.878871	0.000000	0.000000	0.000000	0.009107	-0.024840	0.009321	0.000000	0.000000	3.000000	13.000000	0.000000
1477.946422	0.114265	0.543637	-0.017546	80.596527	104.647964	164.698669	0.711743	0.000000	-0.878871	0.000000	0.000000	0.000000	0.009107	-0.024840	0.009321	0.000000	0.000000	3.000000	13.000000	0.000000
1477.949756	0.114265	0.543637	-0.017546	80.596527	104.647964	164.698669	0.711743	0.000000	-0.878871	0.000000	0.000000	0.000000	0.009107	-0.024840	0.009321	0.000000	0.000000	3.000000	13.000000	0.000000
1477.953089	0.114265	0.543637	-0.017546	80.596527	104.647964	164.698669	0.711743	0.000000	-0.878871	0.000000	0.000000	0.000000	0.009107	-0.024840	0.009321	0.000000	0.000000	3.000000	13.000000	0.000000
1477.956422	0.114484	0.543455	-0.017477	80.421310	104.501312	164.736832	0.713261	0.000000	-0.877317	0.000000	0.000000	0.000000	0.065598	-0.054751	0.020882	0.000000	0.000000	3.000000	13.000000	0.000000
1477.959756	0.114484	0.543455	-0.017477	80.421310	104.501312	164.736832	0.713261	0.000000	-0.877317	0.000000	0.000000	0.000000	0.065598	-0.054751	0.020882	0.000000	0.000000	3.000000	13.000000	0.000000
1477.963089	0.114484	0.543455	-0.017477	80.421310	104.501312	164.736832	0.713261	0.000000	-0.877317	0.000000	0.000000	0.000000	0.065598	-0.054751	0.020882	0.000000	0.000000	3.000000	13.000000	0.000000
1477.966422	0.114484	0.543455	-0.017477	80.279610	104.397141	164.776443	0.724194	0.000000	-0.873837	0.000000	0.000000	0.000000	0.065598	-0.054751	0.020882	0.000000	0.000000	3.000000	13.000000	0.000000
1477.969756	0.114649	0.543405	-0.017442	80.279610	104.397141	164.776443	0.724194	0.000000	-0.873837	0.000000	0.000000	0.000000	0.049530	-0.014995	0.010435	0.000000	0.000000	3.000000	13.000000	0.000000
1477.973089	0.114649	0.543405	-0.017442	80.279610	104.397141	164.776443	0.724194	0.000000	-0.873837	0.000000	0.000000	0.000000	0.049530	-0.014995	0.010435	0.000000	0.000000	3.000000	13.000000	0.000000
1477.976422	0.114649	0.543405	-0.017442	80.188225	104.334808	164.797333	0.732449	0.000000	-0.872098	0.000000	0.000000	0.000000	0.049530	-0.014995	0.010435	0.000000	0.000000	3.000000	13.000000	0.000000
1477.979756	0.114835	0.543355	-0.017413	80.188225	104.334808	164.797333	0.732449	0.000000	-0.872098	0.000000	0.000000	0.000000	0.055803	-0.015007	0.008779	0.000000	0.000000	3.000000	13.000000	0.000000
1477.983089	0.114835	0.543355	-0.017413	80.188225	104.334808	164.797333	0.732449	0.000000	-0.872098	0.000000	0.000000	0.000000	0.055803	-0.015007	0.008779	0.000000	0.000000	3.000000	13.000000	0.000000
1477.986422	0.114835	0.543355	-0.017413	80.153633	104.301544	164.785370	0.741750	0.000000	-0.870635	0.000000	0.000000	0.000000	0.055803	-0.015007	0.008779	0.000000	0.000000	3.000000	13.000000	0.000000
1477.989756	0.114835	0.543355	-0.017413	80.153633	104.301544	164.785370	0.741750	0.000000	-0.870635	0.000000	0.000000	0.000000	0.055803	-0.015007	0.008779	0.000000	0.000000	3.000000	13.000000	0.000000
1477.993089	0.115020	0.543329	-0.017388	80.153633	104.301544	164.785370	0.741750	0.000000	-0.870635	0.000000	0.000000	0.000000	0.055457	-0.007567	0.007387	0.000000	0.000000	3.000000	13.000000	0.000000
1477.996422	0.115020	0.543329	-0.017388	80.155952	104.262283	164.722443	0.741750	0.000000	-0.870635	0.000000	0.000000	0.000000	0.055457	-0.007567	0.007387	0.000000	0.000000	3.000000	13.000000	0.000000
1477.999756	0.115213	0.543362	-0.017332	80.155952	104.262283	164.722443	0.741750	0.000000	-0.870635	0.000000	0.000000	0.000000	0.057969	0.009738	0.016917	0.000000	0.000000	3.000000	13.000000	0.000000
1478.003089	0.115213	0.543362	-0.017332	80.155952	104.262283	164.722443	0.741750	0.000000	-0.870635	0.000000	0.000000	0.000000	0.057969	0.009738	0.016917	0.000000	0.000000	3.000000	13.000000	0.000000
1478.006422	0.115213	0.543362	-0.017332	80.157936	104.124512	164.565262	0.760654	0.000000	-0.866584	0.000000	0.000000	0.000000	0.057969	0.009738	0.016917	0.000000	0.000000	3.000000	13.000000	0.000000
1478.009756	0.115213	0.543362	-0.017332	80.157936	104.124512	164.565262	0.760654	0.000000	-0.866584	0.000000	0.000000	0.000000	0.057969	0.009738	0.016917	0.000000	0.000000	3.000000	13.000000	0.000000
1478.013089	0.115363	0.543419	-0.017269	80.157936	104.124512	164.565262	0.760654	0.000000	-0.866584	0.000000	0.000000	0.000000	0.045099	0.017187	0.018810	0.000000	0.000000	3.000000	13.000000	0.000000
1478.016422	0.115363	0.543419	-0.017269	80.161491	103.909866	164.337173	0.760654	0.000000	-0.866584	0.000000	0.000000	0.000000	0.045099	0.017187	0.018810	0.000000	0.000000	3.000000	13.000000	0.000000
1478.019756	0.115363	0.543419	-0.017269	80.161491	103.909866	164.337173	0.760654	0.000000	-0.866584	0.000000	0.000000	0.000000	0.045099	0.017187	0.018810	0.000000	0.000000	3.000000	13.000000	0.000000
1478.023089	0.115363	0.543419	-0.017269	80.161491	103.909866	164.337173	0.760654	0.000000	-0.866584	0.000000	0.000000	0.000000	0.045099	0.017187	0.018810	0.000000	0.000000	3.000000	13.000000	0.000000
1478.026422	0.115621	0.543616	-0.016967	80.166046	103.631561	164.051178	0.768171	0.000000	-0.863449	0.000000	0.000000	0.000000	0.077346	0.058963	0.090522	0.000000	0.000000	3.000000	13.000000	0.000000
1478.029756	0.115621	0.543616	-0.016967	80.166046	103.631561	164.051178	0.768171	0.000000	-0.863449	0.000000	0.000000	0.000000	0.077346	0.058963	0.090522	0.000000	0.000000	3.000000	13.000000	0.000000
1478.033089	0.115621	0.543616	-0.016967	80.166046	103.631561	164.051178	0.768171	0.000000	-0.863449	0.000000	0.000000	0.000000	0.077346	0.058963	0.090522	0.000000	0.000000	3.000000	13.000000	0.000000
1478.036422	0.115621	0.543616	-0.016967	80.169945	103.358147	163.778046	0.781062	0.000000	-0.848362	0.000000	0.000000	0.000000	0.077346	0.058963	0.090522	0.000000	0.000000	3.000000	13.000000	0.000000
1478.039756	0.115667	0.543714	-0.016795	80.169945	103.358147	163.778046	0.781062	0.000000	-0.848362	0.000000	0.000000	0.000000	0.013609	0.029524	0.051817	0.000000	0.000000	3.000000	13.000000	0.000000
1478.043089	0.115667	0.543714	-0.016795	80.169945	103.358147	163.778046	0.781062	0.000000	-0.848362	0.000000	0.000000	0.000000	0.013609	0.029524	0.051817	0.000000	0.000000	3.000000	13.000000	0.000000
1478.046422	0.115667	0.543714	-0.016795	80.172852	103.111313	163.531082	0.783330	0.000000	-0.839726	0.000000	0.000000	0.000000	0.013609	0.029524	0.051817	0.000000	0.000000	3.000000	13.000000	0.000000
1478.049756	0.115724	0.543796	-0.016576	80.172852	103.111313	163.531082	0.783330	0.000000	-0.839726	0.000000	0.000000	0.000000	0.017188	0.024465	0.065450	0.000000	0.000000	3.000000	13.000000	0.000000
1478.053089	0.115724	0.543796	-0.016576	80.172852	103.111313	163.531082	0.783330	0.000000	-0.839726	0.000000	0.000000	0.000000	0.017188	0.024465	0.065450	0.000000	0.000000	3.000000	13.000000	0.000000
1478.056422	0.115724	0.543796	-0.016576	80.173729	102.928589	163.349991	0.786195	0.000000	-0.828818	0.000000	0.000000	0.000000	0.017188	0.024465	0.065450	0.000000	0.000000	3.000000	13.000000	0.000000
1478.059756	0.115724	0.543796	-0.016576	80.173729	102.928589	163.349991	0.786195	0.000000	-0.828818	0.000000	0.000000	0.000000	0.017188	0.024465	0.065450	0.000000	0.000000	3.000000	13.000000	0.000000
1478.063089	0.115760	0.543877	-0.016353	80.173729	102.928589	163.349991	0.786195	0.000000	-0.828818	0.000000	0.000000	0.000000	0.010908	0.024466	0.067084	0.000000	0.000000	3.000000	13.000000	0.000000
1478.066422	0.115760	0.543877	-0.016353	80.173004	102.799431	163.221664	0.786195	0.000000	-0.828818	0.000000	0.000000	0.000000	0.010908	0.024466	0.067084	0.000000	0.000000	3.000000	13.000000	0.000000
1478.069756	0.115760	0.543877	-0.016353	80.173004	102.799431	163.221664	0.786195	0.000000	-0.828818	0.000000	0.000000	0.000000	0.010908	0.024466	0.067084	0.000000	0.000000	3.000000	13.000000	0.000000
1478.073089	0.115760	0.543877	-0.016353	80.173004	102.799431	163.221664	0.786195	0.000000	-0.828818	0.000000	0.000000	0.000000	0.010908	0.024466	0.067084	0.000000	0.000000	3.000000	13.000000	0.000000
1478.076422	0.115770	0.544040	-0.015889	80.172272	102.664825	163.093338	0.788013	0.000000	-0.817637	0.000000	0.000000	0.000000	0.002930	0.048967	0.139074	0.000000	0.000000	3.000000	13.000000	0.000000
1478.079756	0.115770	0.544040	-0.015889	80.172272	102.664825	163.093338	0.788013	0.000000	-0.817637	0.000000	0.000000	0.000000	0.002930	0.048967	0.139074	0.000000	0.000000	3.000000	13.000000	0.000000
1478.083089	0.115770	0.544040	-0.015889	80.172272	102.664825	163.093338	0.788013	0.000000	-0.817637	0.000000	0.000000	0.000000	0.002930	0.048967	0.139074	0.000000	0.000000	3.000000	13.000000	0.000000
1478.086422	0.115770	0.544040	-0.015889	80.172874	102.510918	162.946426	0.788501	0.000000	-0.794458	0.000000	0.000000	0.000000	0.002930	0.048967	0.139074	0.000000	0.000000	3.000000	13.000000	0.000000
1478.089756	0.115748	0.544139	-0.015631	80.172874	102.510918	162.946426	0.788501	0.000000	-0.794458	0.000000	0.000000	0.000000	-0.006569	0.029451	0.077434	0.000000	0.000000	3.000000	13.000000	0.000000
1478.093089	0.115748	0.544139	-0.015631	80.172874	102.510918	162.946426	0.788501	0.000000	-0.794458	0.000000	0.000000	0.000000	-0.006569	0.029451	0.077434	0.000000	0.000000	3.000000	13.000000	0.000000
1478.096422	0.115748	0.544139	-0.015631	80.172012	102.370934	162.818130	0.787406	0.000000	-0.781552	0.000000	0.000000	0.000000	-0.006569	0.029451	0.077434	0.000000	0.000000	3.000000	13.000000	0.000000
1478.099756	0.115748	0.544139	-0.015631	80.172012	102.370934	162.818130	0.787406	0.000000	-0.781552	0.000000	0.000000	0.000000	-0.006569	0.029451	0.077434	0.000000	0.000000	3.000000	13.000000	0.000000
1478.103089	0.115694	0.544229	-0.015408	80.172012	102.370934	162.818130	0.787406	0.000000	-0.781552	0.000000	0.000000	0.000000	-0.016106	0.027045	0.066802	0.000000	0.000000	3.000000	13.000000	0.000000
1478.106422	0.115694	0.544229	-0.015408	80.171112	102.230972	162.689896	0.787406	0.000000	-0.781552	0.000000	0.000000	0.000000	-0.016106	0.027045	0.066802	0.000000	0.000000	3.000000	13.000000	0.000000
1478.109756	0.115694	0.544229	-0.015408	80.171112	102.230972	162.689896	0.787406	0.000000	-0.781552	0.000000	0.000000	0.000000	-0.016106	0.027045	0.066802	0.000000	0.000000	3.000000	13.000000	0.000000
1478.113089	0.115694	0.544229	-0.015408	80.171112	102.230972	162.689896	0.787406	0.000000	-0.781552	0.000000	0.000000	0.000000	-0.016106	0.027045	0.066802	0.000000	0.000000	3.000000	13.000000	0.000000
1478.116422	0.115613	0.544385	-0.015033	80.170425	102.129807	162.598267	0.784722	0.000000	-0.770419	0.000000	0.000000	0.000000	-0.024343	0.046755	0.112569	0.000000	0.000000	3.000000	13.000000	0.000000
1478.119756	0.115613	0.544385	-0.015033	80.170425	102.129807	162.598267	0.784722	0.000000	-0.770419	0.000000	0.000000	0.000000	-0.024343	0.046755	0.112569	0.000000	0.000000	3.000000	13.000000	0.000000
1478.123089	0.115613	0.544385	-0.015033	80.170425	102.129807	162.598267	0.784722	0.000000	-0.770419	0.000000	0.000000	0.000000	-0.024343	0.046755	0.112569	0.000000	0.000000	3.000000	13.000000	0.000000
1478.126422	0.115613	0.544385	-0.015033	80.169991	102.064789	162.543335	0.780664	0.000000	-0.751657	0.000000	0.000000	0.000000	-0.024343	0.046755	0.112569	0.000000	0.000000	3.000000	13.000000	0.000000
1478.129756	0.115551	0.544401	-0.014929	80.169991	102.064789	162.543335	0.780664	0.000000	-0.751657	0.000000	0.000000	0.000000	-0.018782	0.004829	0.031105	0.000000	0.000000	3.000000	13.000000	0.000000
1478.133089	0.115551	0.544401	-0.014929	80.169991	102.064789	162.543335	0.780664	0.000000	-0.751657	0.000000	0.000000	0.000000	-0.018782	0.004829	0.031105	0.000000	0.000000	3.000000	13.000000	0.000000
1478.136422	0.115551	0.544401	-0.014929	80.170006	102.059349	162.543335	0.777534	0.000000	-0.746473	0.000000	0.000000	0.000000	-0.018782	0.004829	0.031105	0.000000	0.000000	3.000000	13.000000	0.000000
1478.139756	0.115551	0.544401	-0.014929	80.170006	102.059349	162.543335	0.777534	0.000000	-0.746473	0.000000	0.000000	0.000000	-0.018782	0.004829	0.031105	0.000000	0.000000	3.000000	13.000000	0.000000
1478.143089	0.115510	0.544376	-0.014914	80.170006	102.059349	162.543335	0.777534	0.000000	-0.746473	0.000000	0.000000	0.000000	-0.012236	-0.007488	0.004673	0.000000	0.000000	3.000000	13.000000	0.000000
1478.146422	0.115510	0.544376	-0.014914	80.170425	102.110748	162.598251	0.777534	0.000000	-0.746473	0.000000	0.000000	0.000000	-0.012236	-0.007488	0.004673	0.000000	0.000000	3.000000	13.000000	0.000000
1478.149756	0.115510	0.544376	-0.014914	80.170425	102.110748	162.598251	0.777534	0.000000	-0.746473	0.000000	0.000000	0.000000	-0.012236	-0.007488	0.004673	0.000000	0.000000	3.000000	13.000000	0.000000
1478.153089	0.115510	0.544376	-0.014914	80.170425	102.110748	162.598251	0.777534	0.000000	-0.746473	0.000000	0.000000	0.000000	-0.012236	-0.007488	0.004673	0.000000	0.000000	3.000000	13.000000	0.000000
1478.156422	0.115451	0.544244	-0.015053	80.171112	102.201042	162.689896	0.775495	0.000000	-0.745694	0.000000	0.000000	0.000000	-0.017663	-0.039620	-0.041879	0.000000	0.000000	3.000000	13.000000	0.000000
1478.159756	0.115451	0.544244	-0.015053	80.171112	102.201042	162.689896	0.775495	0.000000	-0.745694	0.000000	0.000000	0.000000	-0.017663	-0.039620	-0.041879	0.000000	0.000000	3.000000	13.000000	0.000000
1478.163089	0.115451	0.544244	-0.015053	80.171112	102.201042	162.689896	0.775495	0.000000	-0.745694	0.000000	0.000000	0.000000	-0.017663	-0.039620	-0.041879	0.000000	0.000000	3.000000	13.000000	0.000000
1478.166422	0.115451	0.544244	-0.015053	80.170609	102.352226	162.836823	0.772551	0.000000	-0.752674	0.000000	0.000000	0.000000	-0.017663	-0.039620	-0.041879	0.000000	0.000000	3.000000	13.000000	0.000000
1478.169756	0.115464	0.544129	-0.015261	80.170609	102.352226	162.836823	0.772551	0.000000	-0.752674	0.000000	0.000000	0.000000	0.003949	-0.034528	-0.062115	0.000000	0.000000	3.000000	13.000000	0.000000
1478.173089	0.115464	0.544129	-0.015261	80.170609	102.352226	162.836823	0.772551	0.000000	-0.752674	0.000000	0.000000	0.000000	0.003949	-0.034528	-0.062115	0.000000	0.000000	3.000000	13.000000	0.000000
1478.176422	0.115464	0.544129	-0.015261	80.171692	102.528297	163.001709	0.773209	0.000000	-0.763027	0.000000	0.000000	0.000000	0.003949	-0.034528	-0.062115	0.000000	0.000000	3.000000	13.000000	0.000000
1478.179756	0.115464	0.544129	-0.015261	80.171692	102.528297	163.001709	0.773209	0.000000	-0.763027	0.000000	0.000000	0.000000	0.003949	-0.034528	-0.062115	0.000000	0.000000	3.000000	13.000000	0.000000
1478.183089	0.115509	0.544006	-0.015519	80.171692	102.528297	163.001709	0.773209	0.000000	-0.763027	0.000000	0.000000	0.000000	0.013300	-0.036913	-0.077688	0.000000	0.000000	3.000000	13.000000	0.000000
1478.186422	0.115509	0.544006	-0.015519	80.172127	102.715019	163.177216	0.773209	0.000000	-0.763027	0.000000	0.000000	0.000000	0.013300	-0.036913	-0.077688	0.000000	0.000000	3.000000	13.000000	0.000000
1478.189756	0.115509	0.544006	-0.015519	80.172127	102.715019	163.177216	0.773209	0.000000	-0.763027	0.000000	0.000000	0.000000	0.013300	-0.036913	-0.077688	0.000000	0.000000	3.000000	13.000000	0.000000
1478.193089	0.115509	0.544006	-0.015519	80.172127	102.715019	163.177216	0.773209	0.000000	-0.763027	0.000000	0.000000	0.000000	0.013300	-0.036913	-0.077688	0.000000	0.000000	3.000000	13.000000	0.000000
1478.196422	0.115606	0.543719	-0.016259	80.165268	102.844101	163.306793	0.775426	0.000000	-0.775974	0.000000	0.000000	0.000000	0.029241	-0.085828	-0.221737	0.000000	0.000000	3.000000	13.000000	0.000000
1478.199756	0.115606	0.543719	-0.016259	80.165268	102.844101	163.306793	0.775426	0.000000	-0.775974	0.000000	0.000000	0.000000	0.029241	-0.085828	-0.221737	0.000000	0.000000	3.000000	13.000000	0.000000
1478.203089	0.115606	0.543719	-0.016259	80.165268	102.844101	163.306793	0.775426	0.000000	-0.775974	0.000000	0.000000	0.000000	0.029241	-0.085828	-0.221737	0.000000	0.000000	3.000000	13.000000	0.000000
1478.206422	0.115606	0.543719	-0.016259	80.116127	102.826942	163.344604	0.780299	0.000000	-0.812931	0.000000	0.000000	0.000000	0.029241	-0.085828	-0.221737	0.000000	0.000000	3.000000	13.000000	0.000000
1478.209756	0.115623	0.543548	-0.016705	80.116127	102.826942	163.344604	0.780299	0.000000	-0.812931	0.000000	0.000000	0.000000	0.005106	-0.051413	-0.133965	0.000000	0.000000	3.000000	13.000000	0.000000
1478.213089	0.115623	0.543548	-0.016705	80.116127	102.826942	163.344604	0.780299	0.000000	-0.812931	0.000000	0.000000	0.000000	0.005106	-0.051413	-0.133965	0.000000	0.000000	3.000000	13.000000	0.000000
1478.216422	0.115623	0.543548	-0.016705	80.013100	102.555511	163.196823	0.781151	0.000000	-0.835258	0.000000	0.000000	0.000000	0.005106	-0.051413	-0.133965	0.000000	0.000000	3.000000	13.000000	0.000000
1478.219756	0.115623	0.543548	-0.016705	80.013100	102.555511	163.196823	0.781151	0.000000	-0.835258	0.000000	0.000000	0.000000	0.005106	-0.051413	-0.133965	0.000000	0.000000	3.000000	13.000000	0.000000
1478.223089	0.115656	0.543360	-0.017176	80.013100	102.555511	163.196823	0.781151	0.000000	-0.835258	0.000000	0.000000	0.000000	0.009848	-0.056309	-0.141118	0.000000	0.000000	3.000000	13.000000	0.000000
1478.226422	0.115656	0.543360	-0.017176	79.854294	102.096985	162.938217	0.781151	0.000000	-0.835258	0.000000	0.000000	0.000000	0.009848	-0.056309	-0.141118	0.000000	0.000000	3.000000	13.000000	0.000000
1478.229756	0.115698	0.543165	-0.017693	79.854294	102.096985	162.938217	0.781151	0.000000	-0.835258	0.000000	0.000000	0.000000	0.012767	-0.058649	-0.155107	0.000000	0.000000	3.000000	13.000000	0.000000
1478.233089	0.115698	0.543165	-0.017693	79.854294	102.096985	162.938217	0.781151	0.000000	-0.835258	0.000000	0.000000	0.000000	0.012767	-0.058649	-0.155107	0.000000	0.000000	3.000000	13.000000	0.000000
1478.236422	0.115698	0.543165	-0.017693	79.640945	101.504303	162.611374	0.784920	0.000000	-0.884629	0.000000	0.000000	0.000000	0.012767	-0.058649	-0.155107	0.000000	0.000000	3.000000	13.000000	0.000000
1478.239756	0.115698	0.543165	-0.017693	79.640945	101.504303	162.611374	0.784920	0.000000	-0.884629	0.000000	0.000000	0.000000	0.012767	-0.058649	-0.155107	0.000000	0.000000	3.000000	13.000000	0.000000
1478.243089	0.115699	0.542970	-0.018199	79.640945	101.504303	162.611374	0.784920	0.000000	-0.884629	0.000000	0.000000	0.000000	0.000132	-0.058592	-0.151877	0.000000	0.000000	3.000000	13.000000	0.000000
1478.246422	0.115699	0.542970	-0.018199	79.408119	100.765816	162.173096	0.784920	0.000000	-0.884629	0.000000	0.000000	0.000000	0.000132	-0.058592	-0.151877	0.000000	0.000000	3.000000	13.000000	0.000000
1478.249756	0.115693	0.542824	-0.018645	79.408119	100.765816	162.173096	0.784920	0.000000	-0.884629	0.000000	0.000000	0.000000	-0.001888	-0.043793	-0.133890	0.000000	0.000000	3.000000	13.000000	0.000000
1478.253089	0.115693	0.542824	-0.018645	79.408119	100.765816	162.173096	0.784920	0.000000	-0.884629	0.000000	0.000000	0.000000	-0.001888	-0.043793	-0.133890	0.000000	0.000000	3.000000	13.000000	0.000000
1478.256422	0.115693	0.542824	-0.018645	79.193344	99.771744	161.472488	0.784627	0.000000	-0.932257	0.000000	0.000000	0.000000	-0.001888	-0.043793	-0.133890	0.000000	0.000000	3.000000	13.000000	0.000000
1478.259756	0.115693	0.542824	-0.018645	79.193344	99.771744	161.472488	0.784627	0.000000	-0.932257	0.000000	0.000000	0.000000	-0.001888	-0.043793	-0.133890	0.000000	0.000000	3.000000	13.000000	0.000000
1478.263089	0.115659	0.542727	-0.019026	79.193344	99.771744	161.472488	0.784627	0.000000	-0.932257	0.000000	0.000000	0.000000	-0.010111	-0.029042	-0.114229	0.000000	0.000000	3.000000	13.000000	0.000000
1478.266422	0.115659	0.542727	-0.019026	79.032814	98.663696	160.604340	0.784627	0.000000	-0.932257	0.000000	0.000000	0.000000	-0.010111	-0.029042	-0.114229	0.000000	0.000000	3.000000	13.000000	0.000000
1478.269756	0.115659	0.542727	-0.019026	79.032814	98.663696	160.604340	0.784627	0.000000	-0.932257	0.000000	0.000000	0.000000	-0.010111	-0.029042	-0.114229	0.000000	0.000000	3.000000	13.000000	0.000000
1478.273089	0.115659	0.542727	-0.019026	79.032814	98.663696	160.604340	0.784627	0.000000	-0.932257	0.000000	0.000000	0.000000	-0.010111	-0.029042	-0.114229	0.000000	0.000000	3.000000	13.000000	0.000000
1478.276422	0.115512	0.542672	-0.019499	78.966560	97.591957	159.662964	0.782942	0.000000	-0.951295	0.000000	0.000000	0.000000	-0.044098	-0.016482	-0.141808	0.000000	0.000000	3.000000	13.000000	0.000000
1478.279756	0.115512	0.542672	-0.019499	78.966560	97.591957	159.662964	0.782942	0.000000	-0.951295	0.000000	0.000000	0.000000	-0.044098	-0.016482	-0.141808	0.000000	0.000000	3.000000	13.000000	0.000000
1478.283089	0.115512	0.542672	-0.019499	78.966560	97.591957	159.662964	0.782942	0.000000	-0.951295	0.000000	0.000000	0.000000	-0.044098	-0.016482	-0.141808	0.000000	0.000000	3.000000	13.000000	0.000000
1478.286422	0.115512	0.542672	-0.019499	78.988274	96.624901	158.714676	0.775592	0.000000	-0.974930	0.000000	0.000000	0.000000	-0.044098	-0.016482	-0.141808	0.000000	0.000000	3.000000	13.000000	0.000000
1478.289756	0.115432	0.542656	-0.019633	78.988274	96.624901	158.714676	0.775592	0.000000	-0.974930	0.000000	0.000000	0.000000	-0.024001	-0.004683	-0.040440	0.000000	0.000000	3.000000	13.000000	0.000000
1478.293089	0.115432	0.542656	-0.019633	78.988274	96.624901	158.714676	0.775592	0.000000	-0.974930	0.000000	0.000000	0.000000	-0.024001	-0.004683	-0.040440	0.000000	0.000000	3.000000	13.000000	0.000000
1478.296422	0.115432	0.542656	-0.019633	79.000374	95.876968	157.987015	0.771592	0.000000	-0.981670	0.000000	0.000000	0.000000	-0.024001	-0.004683	-0.040440	0.000000	0.000000	3.000000	13.000000	0.000000
1478.299756	0.115369	0.542640	-0.019704	79.000374	95.876968	157.987015	0.771592	0.000000	-0.981670	0.000000	0.000000	0.000000	-0.018951	-0.004814	-0.021317	0.000000	0.000000	3.000000	13.000000	0.000000
1478.303089	0.115369	0.542640	-0.019704	79.000374	95.876968	157.987015	0.771592	0.000000	-0.981670	0.000000	0.000000	0.000000	-0.018951	-0.004814	-0.021317	0.000000	0.000000	3.000000	13.000000	0.000000
1478.306422	0.115369	0.542640	-0.019704	79.009216	95.327736	157.454697	0.768433	0.000000	-0.985222	0.000000	0.000000	0.000000	-0.018951	-0.004814	-0.021317	0.000000	0.000000	3.000000	13.000000	0.000000
1478.309756	0.115369	0.542640	-0.019704	79.009216	95.327736	157.454697	0.768433	0.000000	-0.985222	0.000000	0.000000	0.000000	-0.018951	-0.004814	-0.021317	0.000000	0.000000	3.000000	13.000000	0.000000
1478.313089	0.115322	0.542624	-0.019712	79.009216	95.327736	157.454697	0.768433	0.000000	-0.985222	0.000000	0.000000	0.000000	-0.013904	-0.004911	-0.002189	0.000000	0.000000	3.000000	13.000000	0.000000
1478.316422	0.115322	0.542624	-0.019712	79.013443	95.060226	157.201279	0.768433	0.000000	-0.985222	0.000000	0.000000	0.000000	-0.013904	-0.004911	-0.002189	0.000000	0.000000	3.000000	13.000000	0.000000
1478.319756	0.115322	0.542624	-0.019712	79.013443	95.060226	157.201279	0.768433	0.000000	-0.985222	0.000000	0.000000	0.000000	-0.013904	-0.004911	-0.002189	0.000000	0.000000	3.000000	13.000000	0.000000
1478.323089	0.115322	0.542624	-0.019712	79.013443	95.060226	157.201279	0.768433	0.000000	-0.985222	0.000000	0.000000	0.000000	-0.013904	-0.004911	-0.002189	0.000000	0.000000	3.000000	13.000000	0.000000
1478.326422	0.115127	0.542566	-0.019695	79.015701	95.038658	157.192291	0.766116	0.000000	-0.985587	0.000000	0.000000	0.000000	-0.058601	-0.017224	0.005171	0.000000	0.000000	3.000000	13.000000	0.000000
1478.329756	0.115127	0.542566	-0.019695	79.015701	95.038658	157.192291	0.766116	0.000000	-0.985587	0.000000	0.000000	0.000000	-0.058601	-0.017224	0.005171	0.000000	0.000000	3.000000	13.000000	0.000000
1478.333089	0.115127	0.542566	-0.019695	79.015701	95.038658	157.192291	0.766116	0.000000	-0.985587	0.000000	0.000000	0.000000	-0.058601	-0.017224	0.005171	0.000000	0.000000	3.000000	13.000000	0.000000
1478.336422	0.115127	0.542566	-0.019695	79.016762	95.056808	157.224655	0.756349	0.000000	-0.984725	0.000000	0.000000	0.000000	-0.058601	-0.017224	0.005171	0.000000	0.000000	3.000000	13.000000	0.000000
1478.339756	0.115014	0.542534	-0.019704	79.016762	95.056808	157.224655	0.756349	0.000000	-0.984725	0.000000	0.000000	0.000000	-0.034032	-0.009819	-0.002760	0.000000	0.000000	3.000000	13.000000	0.000000
1478.343089	0.115014	0.542534	-0.019704	79.016762	95.056808	157.224655	0.756349	0.000000	-0.984725	0.000000	0.000000	0.000000	-0.034032	-0.009819	-0.002760	0.000000	0.000000	3.000000	13.000000	0.000000
1478.346422	0.115014	0.542534	-0.019704	79.017281	95.056412	157.240875	0.750677	0.000000	-0.985185	0.000000	0.000000	0.000000	-0.034032	-0.009819	-0.002760	0.000000	0.000000	3.000000	13.000000	0.000000
1478.349756	0.115014	0.542534	-0.019704	79.017281	95.056412	157.240875	0.750677	0.000000	-0.985185	0.000000	0.000000	0.000000	-0.034032	-0.009819	-0.002760	0.000000	0.000000	3.000000	13.000000	0.000000
1478.353089	0.114905	0.542517	-0.019695	79.017281	95.056412	157.240875	0.750677	0.000000	-0.985185	0.000000	0.000000	0.000000	-0.032590	-0.004909	0.002709	0.000000	0.000000	3.000000	13.000000	0.000000
1478.356422	0.114905	0.542517	-0.019695	79.018784	95.040550	157.239532	0.750677	0.000000	-0.985185	0.000000	0.000000	0.000000	-0.032590	-0.004909	0.002709	0.000000	0.000000	3.000000	13.000000	0.000000
1478.359756	0.114905	0.542517	-0.019695	79.018784	95.040550	157.239532	0.750677	0.000000	-0.985185	0.000000	0.000000	0.000000	-0.032590	-0.004909	0.002709	0.000000	0.000000	3.000000	13.000000	0.000000
1478.363089	0.114905	0.542517	-0.019695	79.018784	95.040550	157.239532	0.750677	0.000000	-0.985185	0.000000	0.000000	0.000000	-0.032590	-0.004909	0.002709	0.000000	0.000000	3.000000	13.000000	0.000000
1478.366422	0.114665	0.542550	-0.019593	79.025208	94.997322	157.200455	0.745246	0.000000	-0.984734	0.000000	0.000000	0.000000	-0.071902	0.009823	0.030570	0.000000	0.000000	3.000000	13.000000	0.000000
1478.369756	0.114665	0.542550	-0.019593	79.025208	94.997322	157.200455	0.745246	0.000000	-0.984734	0.000000	0.000000	0.000000	-0.071902	0.009823	0.030570	0.000000	0.000000	3.000000	13.000000	0.000000
1478.373089	0.114665	0.542550	-0.019593	79.025208	94.997322	157.200455	0.745246	0.000000	-0.984734	0.000000	0.000000	0.000000	-0.071902	0.009823	0.030570	0.000000	0.000000	3.000000	13.000000	0.000000
1478.376422	0.114665	0.542550	-0.019593	79.057076	94.958595	157.138397	0.733262	0.000000	-0.979639	0.000000	0.000000	0.000000	-0.071902	0.009823	0.030570	0.000000	0.000000	3.000000	13.000000	0.000000
1478.379756	0.114550	0.542583	-0.019524	79.057076	94.958595	157.138397	0.733262	0.000000	-0.979639	0.000000	0.000000	0.000000	-0.034525	0.009820	0.020748	0.000000	0.000000	3.000000	13.000000	0.000000
1478.383089	0.114550	0.542583	-0.019524	79.057076	94.958595	157.138397	0.733262	0.000000	-0.979639	0.000000	0.000000	0.000000	-0.034525	0.009820	0.020748	0.000000	0.000000	3.000000	13.000000	0.000000
1478.386422	0.114550	0.542583	-0.019524	79.126266	94.927345	157.042191	0.727508	0.000000	-0.976181	0.000000	0.000000	0.000000	-0.034525	0.009820	0.020748	0.000000	0.000000	3.000000	13.000000	0.000000
1478.389756	0.114420	0.542607	-0.019426	79.126266	94.927345	157.042191	0.727508	0.000000	-0.976181	0.000000	0.000000	0.000000	-0.038984	0.007328	0.029200	0.000000	0.000000	3.000000	13.000000	0.000000
1478.393089	0.114420	0.542607	-0.019426	79.126266	94.927345	157.042191	0.727508	0.000000	-0.976181	0.000000	0.000000	0.000000	-0.038984	0.007328	0.029200	0.000000	0.000000	3.000000	13.000000	0.000000
1478.396422	0.114420	0.542607	-0.019426	79.219986	94.912613	156.939850	0.721011	0.000000	-0.971314	0.000000	0.000000	0.000000	-0.038984	0.007328	0.029200	0.000000	0.000000	3.000000	13.000000	0.000000
1478.399756	0.114420	0.542607	-0.019426	79.219986	94.912613	156.939850	0.721011	0.000000	-0.971314	0.000000	0.000000	0.000000	-0.038984	0.007328	0.029200	0.000000	0.000000	3.000000	13.000000	0.000000
1478.403089	0.114250	0.542607	-0.019314	79.219986	94.912613	156.939850	0.721011	0.000000	-0.971314	0.000000	0.000000	0.000000	-0.051116	-0.000113	0.033796	0.000000	0.000000	3.000000	13.000000	0.000000
1478.406422	0.114250	0.542607	-0.019314	79.315704	94.913780	156.851974	0.721011	0.000000	-0.971314	0.000000	0.000000	0.000000	-0.051116	-0.000113	0.033796	0.000000	0.000000	3.000000	13.000000	0.000000
1478.409756	0.114250	0.542607	-0.019314	79.315704	94.913780	156.851974	0.721011	0.000000	-0.971314	0.000000	0.000000	0.000000	-0.051116	-0.000113	0.033796	0.000000	0.000000	3.000000	13.000000	0.000000
1478.413089	0.114250	0.542607	-0.019314	79.315704	94.913780	156.851974	0.721011	0.000000	-0.971314	0.000000	0.000000	0.000000	-0.051116	-0.000113	0.033796	0.000000	0.000000	3.000000	13.000000	0.000000
1478.416422	0.113897	0.542523	-0.019047	79.395515	94.923889	156.795563	0.712491	0.000000	-0.965682	0.000000	0.000000	0.000000	-0.105709	-0.025000	0.080048	0.000000	0.000000	3.000000	13.000000	0.000000
1478.419756	0.113897	0.542523	-0.019047	79.395515	94.923889	156.795563	0.712491	0.000000	-0.965682	0.000000	0.000000	0.000000	-0.105709	-0.025000	0.080048	0.000000	0.000000	3.000000	13.000000	0.000000
1478.423089	0.113897	0.542523	-0.019047	79.395515	94.923889	156.795563	0.712491	0.000000	-0.965682	0.000000	0.000000	0.000000	-0.105709	-0.025000	0.080048	0.000000	0.000000	3.000000	13.000000	0.000000
1478.426422	0.113897	0.542523	-0.019047	79.438972	94.957283	156.807327	0.694873	0.000000	-0.952340	0.000000	0.000000	0.000000	-0.105709	-0.025000	0.080048	0.000000	0.000000	3.000000	13.000000	0.000000
1478.429756	0.113699	0.542441	-0.018956	79.438972	94.957283	156.807327	0.694873	0.000000	-0.952340	0.000000	0.000000	0.000000	-0.059575	-0.024776	0.027097	0.000000	0.000000	3.000000	13.000000	0.000000
1478.433089	0.113699	0.542441	-0.018956	79.438972	94.957283	156.807327	0.694873	0.000000	-0.952340	0.000000	0.000000	0.000000	-0.059575	-0.024776	0.027097	0.000000	0.000000	3.000000	13.000000	0.000000
1478.436422	0.113699	0.542441	-0.018956	79.444527	94.964424	156.836914	0.684944	0.000000	-0.947824	0.000000	0.000000	0.000000	-0.059575	-0.024776	0.027097	0.000000	0.000000	3.000000	13.000000	0.000000
1478.439756	0.113494	0.542367	-0.018889	79.444527	94.964424	156.836914	0.684944	0.000000	-0.947824	0.000000	0.000000	0.000000	-0.061364	-0.022240	0.020233	0.000000	0.000000	3.000000	13.000000	0.000000
1478.443089	0.113494	0.542367	-0.018889	79.444527	94.964424	156.836914	0.684944	0.000000	-0.947824	0.000000	0.000000	0.000000	-0.061364	-0.022240	0.020233	0.000000	0.000000	3.000000	13.000000	0.000000
1478.446422	0.113494	0.542367	-0.018889	79.446068	94.986877	156.887421	0.674716	0.000000	-0.944452	0.000000	0.000000	0.000000	-0.061364	-0.022240	0.020233	0.000000	0.000000	3.000000	13.000000	0.000000
1478.449756	0.113494	0.542367	-0.018889	79.446068	94.986877	156.887421	0.674716	0.000000	-0.944452	0.000000	0.000000	0.000000	-0.061364	-0.022240	0.020233	0.000000	0.000000	3.000000	13.000000	0.000000
1478.453089	0.113289	0.542317	-0.018826	79.446068	94.986877	156.887421	0.674716	0.000000	-0.944452	0.000000	0.000000	0.000000	-0.061724	-0.014845	0.018850	0.000000	0.000000	3.000000	13.000000	0.000000
1478.456422	0.113289	0.542317	-0.018826	79.446579	94.978973	156.904297	0.674716	0.000000	-0.944452	0.000000	0.000000	0.000000	-0.061724	-0.014845	0.018850	0.000000	0.000000	3.000000	13.000000	0.000000
1478.459756	0.113289	0.542317	-0.018826	79.446579	94.978973	156.904297	0.674716	0.000000	-0.944452	0.000000	0.000000	0.000000	-0.061724	-0.014845	0.018850	0.000000	0.000000	3.000000	13.000000	0.000000
1478.463089	0.113289	0.542317	-0.018826	79.446579	94.978973	156.904297	0.674716	0.000000	-0.944452	0.000000	0.000000	0.000000	-0.061724	-0.014845	0.018850	0.000000	0.000000	3.000000	13.000000	0.000000
1478.466422	0.112983	0.542284	-0.018718	79.445068	94.962227	156.905655	0.664429	0.000000	-0.941310	0.000000	0.000000	0.000000	-0.091541	-0.009946	0.032352	0.000000	0.000000	3.000000	13.000000	0.000000
1478.469756	0.112983	0.542284	-0.018718	79.445068	94.962227	156.905655	0.664429	0.000000	-0.941310	0.000000	0.000000	0.000000	-0.091541	-0.009946	0.032352	0.000000	0.000000	3.000000	13.000000	0.000000
1478.473089	0.112983	0.542284	-0.018718	79.445068	94.962227	156.905655	0.664429	0.000000	-0.941310	0.000000	0.000000	0.000000	-0.091541	-0.009946	0.032352	0.000000	0.000000	3.000000	13.000000	0.000000
1478.476422	0.112983	0.542284	-0.018718	79.444557	94.937531	156.888824	0.649172	0.000000	-0.935918	0.000000	0.000000	0.000000	-0.091541	-0.009946	0.032352	0.000000	0.000000	3.000000	13.000000	0.000000
1478.479756	0.112932	0.542292	-0.018661	79.444557	94.937531	156.888824	0.649172	0.000000	-0.935918	0.000000	0.000000	0.000000	-0.015561	0.002395	0.017146	0.000000	0.000000	3.000000	13.000000	0.000000
1478.483089	0.112932	0.542292	-0.018661	79.444557	94.937531	156.888824	0.649172	0.000000	-0.935918	0.000000	0.000000	0.000000	-0.015561	0.002395	0.017146	0.000000	0.000000	3.000000	13.000000	0.000000
1478.486422	0.112932	0.542292	-0.018661	79.443520	94.898956	156.855118	0.646579	0.000000	-0.933061	0.000000	0.000000	0.000000	-0.015561	0.002395	0.017146	0.000000	0.000000	3.000000	13.000000	0.000000
1478.489756	0.112932	0.542292	-0.018661	79.443520	94.898956	156.855118	0.646579	0.000000	-0.933061	0.000000	0.000000	0.000000	-0.015561	0.002395	0.017146	0.000000	0.000000	3.000000	13.000000	0.000000
1478.493089	0.112931	0.542333	-0.018578	79.443520	94.898956	156.855118	0.646579	0.000000	-0.933061	0.000000	0.000000	0.000000	-0.000247	0.012193	0.024897	0.000000	0.000000	3.000000	13.000000	0.000000
1478.496422	0.112931	0.542333	-0.018578	79.441971	94.849266	156.804565	0.646579	0.000000	-0.933061	0.000000	0.000000	0.000000	-0.000247	0.012193	0.024897	0.000000	0.000000	3.000000	13.000000	0.000000
1478.499756	0.112931	0.542333	-0.018578	79.441971	94.849266	156.804565	0.646579	0.000000	-0.933061	0.000000	0.000000	0.000000	-0.000247	0.012193	0.024897	0.000000	0.000000	3.000000	13.000000	0.000000
1478.503089	0.112931	0.542333	-0.018578	79.441971	94.849266	156.804565	0.646579	0.000000	-0.933061	0.000000	0.000000	0.000000	-0.000247	0.012193	0.024897	0.000000	0.000000	3.000000	13.000000	0.000000
1478.506422	0.112958	0.542356	-0.018386	79.442406	94.813812	156.769501	0.646537	0.000000	-0.928911	0.000000	0.000000	0.000000	0.008197	0.007048	0.057718	0.000000	0.000000	3.000000	13.000000	0.000000
1478.509756	0.112958	0.542356	-0.018386	79.442406	94.813812	156.769501	0.646537	0.000000	-0.928911	0.000000	0.000000	0.000000	0.008197	0.007048	0.057718	0.000000	0.000000	3.000000	13.000000	0.000000
1478.513089	0.112958	0.542356	-0.018386	79.442406	94.813812	156.769501	0.646537	0.000000	-0.928911	0.000000	0.000000	0.000000	0.008197	0.007048	0.057718	0.000000	0.000000	3.000000	13.000000	0.000000
1478.516422	0.112958	0.542356	-0.018386	79.441879	94.791832	156.752655	0.647903	0.000000	-0.919291	0.000000	0.000000	0.000000	0.008197	0.007048	0.057718	0.000000	0.000000	3.000000	13.000000	0.000000
1478.519756	0.112930	0.542331	-0.018238	79.441879	94.791832	156.752655	0.647903	0.000000	-0.919291	0.000000	0.000000	0.000000	-0.008546	-0.007670	0.044481	0.000000	0.000000	3.000000	13.000000	0.000000
1478.523089	0.112930	0.542331	-0.018238	79.441879	94.791832	156.752655	0.647903	0.000000	-0.919291	0.000000	0.000000	0.000000	-0.008546	-0.007670	0.044481	0.000000	0.000000	3.000000	13.000000	0.000000
1478.526422	0.112930	0.542331	-0.018238	79.442924	94.816772	156.786331	0.646479	0.000000	-0.911878	0.000000	0.000000	0.000000	-0.008546	-0.007670	0.044481	0.000000	0.000000	3.000000	13.000000	0.000000
1478.529756	0.112930	0.542331	-0.018238	79.442924	94.816772	156.786331	0.646479	0.000000	-0.911878	0.000000	0.000000	0.000000	-0.008546	-0.007670	0.044481	0.000000	0.000000	3.000000	13.000000	0.000000
1478.533089	0.112908	0.542256	-0.018149	79.442924	94.816772	156.786331	0.646479	0.000000	-0.911878	0.000000	0.000000	0.000000	-0.006535	-0.022429	0.026420	0.000000	0.000000	3.000000	13.000000	0.000000
1478.536422	0.112908	0.542256	-0.018149	79.443947	94.841721	156.820023	0.646479	0.000000	-0.911878	0.000000	0.000000	0.000000	-0.006535	-0.022429	0.026420	0.000000	0.000000	3.000000	13.000000	0.000000
1478.539756	0.112872	0.542148	-0.018029	79.443947	94.841721	156.820023	0.646479	0.000000	-0.911878	0.000000	0.000000	0.000000	-0.010691	-0.032397	0.036204	0.000000	0.000000	3.000000	13.000000	0.000000
1478.543089	0.112872	0.542148	-0.018029	79.443947	94.841721	156.820023	0.646479	0.000000	-0.911878	0.000000	0.000000	0.000000	-0.010691	-0.032397	0.036204	0.000000	0.000000	3.000000	13.000000	0.000000
1478.546422	0.112872	0.542148	-0.018029	79.446060	94.902573	156.887436	0.643608	0.000000	-0.901441	0.000000	0.000000	0.000000	-0.010691	-0.032397	0.036204	0.000000	0.000000	3.000000	13.000000	0.000000
1478.549756	0.112872	0.542148	-0.018029	79.446060	94.902573	156.887436	0.643608	0.000000	-0.901441	0.000000	0.000000	0.000000	-0.010691	-0.032397	0.036204	0.000000	0.000000	3.000000	13.000000	0.000000
1478.553089	0.112851	0.542048	-0.017936	79.446060	94.902573	156.887436	0.643608	0.000000	-0.901441	0.000000	0.000000	0.000000	-0.006205	-0.029860	0.027756	0.000000	0.000000	3.000000	13.000000	0.000000
1478.556422	0.112851	0.542048	-0.017936	79.447624	94.949585	156.938019	0.643608	0.000000	-0.901441	0.000000	0.000000	0.000000	-0.006205	-0.029860	0.027756	0.000000	0.000000	3.000000	13.000000	0.000000
1478.559756	0.112851	0.542048	-0.017936	79.447624	94.949585	156.938019	0.643608	0.000000	-0.901441	0.000000	0.000000	0.000000	-0.006205	-0.029860	0.027756	0.000000	0.000000	3.000000	13.000000	0.000000
1478.563089	0.112851	0.542048	-0.017936	79.447624	94.949585	156.938019	0.643608	0.000000	-0.901441	0.000000	0.000000	0.000000	-0.006205	-0.029860	0.027756	0.000000	0.000000	3.000000	13.000000	0.000000
1478.566422	0.112872	0.541833	-0.017855	79.450157	95.035172	157.022324	0.642574	0.000000	-0.896815	0.000000	0.000000	0.000000	0.006276	-0.064525	0.024425	0.000000	0.000000	3.000000	13.000000	0.000000
1478.569756	0.112872	0.541833	-0.017855	79.450157	95.035172	157.022324	0.642574	0.000000	-0.896815	0.000000	0.000000	0.000000	0.006276	-0.064525	0.024425	0.000000	0.000000	3.000000	13.000000	0.000000
1478.573089	0.112872	0.541833	-0.017855	79.450157	95.035172	157.022324	0.642574	0.000000	-0.896815	0.000000	0.000000	0.000000	0.006276	-0.064525	0.024425	0.000000	0.000000	3.000000	13.000000	0.000000
1478.576422	0.112872	0.541833	-0.017855	79.451683	95.090401	157.072968	0.643620	0.000000	-0.892744	0.000000	0.000000	0.000000	0.006276	-0.064525	0.024425	0.000000	0.000000	3.000000	13.000000	0.000000
1478.579756	0.112913	0.541743	-0.017870	79.451683	95.090401	157.072968	0.643620	0.000000	-0.892744	0.000000	0.000000	0.000000	0.012137	-0.027218	-0.004676	0.000000	0.000000	3.000000	13.000000	0.000000
1478.583089	0.112913	0.541743	-0.017870	79.451683	95.090401	157.072968	0.643620	0.000000	-0.892744	0.000000	0.000000	0.000000	0.012137	-0.027218	-0.004676	0.000000	0.000000	3.000000	13.000000	0.000000
1478.586422	0.112913	0.541743	-0.017870	79.452698	95.128998	157.106689	0.645643	0.000000	-0.893523	0.000000	0.000000	0.000000	0.012137	-0.027218	-0.004676	0.000000	0.000000	3.000000	13.000000	0.000000
1478.589756	0.112913	0.541743	-0.017870	79.452698	95.128998	157.106689	0.645643	0.000000	-0.893523	0.000000	0.000000	0.000000	0.012137	-0.027218	-0.004676	0.000000	0.000000	3.000000	13.000000	0.000000
1478.593089	0.112956	0.541718	-0.017877	79.452698	95.128998	157.106689	0.645643	0.000000	-0.893523	0.000000	0.000000	0.000000	0.012859	-0.007437	-0.001875	0.000000	0.000000	3.000000	13.000000	0.000000
1478.596422	0.112956	0.541718	-0.017877	79.453201	95.151016	157.123566	0.645643	0.000000	-0.893523	0.000000	0.000000	0.000000	0.012859	-0.007437	-0.001875	0.000000	0.000000	3.000000	13.000000	0.000000
1478.599756	0.112956	0.541718	-0.017877	79.453201	95.151016	157.123566	0.645643	0.000000	-0.893523	0.000000	0.000000	0.000000	0.012859	-0.007437	-0.001875	0.000000	0.000000	3.000000	13.000000	0.000000
1478.603089	0.112956	0.541718	-0.017877	79.453201	95.151016	157.123566	0.645643	0.000000	-0.893523	0.000000	0.000000	0.000000	0.012859	-0.007437	-0.001875	0.000000	0.000000	3.000000	13.000000	0.000000
1478.606422	0.113015	0.541677	-0.017907	79.453697	95.170341	157.140457	0.647786	0.000000	-0.893835	0.000000	0.000000	0.000000	0.017702	-0.012340	-0.008975	0.000000	0.000000	3.000000	13.000000	0.000000
1478.609756	0.113015	0.541677	-0.017907	79.453697	95.170341	157.140457	0.647786	0.000000	-0.893835	0.000000	0.000000	0.000000	0.017702	-0.012340	-0.008975	0.000000	0.000000	3.000000	13.000000	0.000000
1478.613089	0.113015	0.541677	-0.017907	79.453697	95.170341	157.140457	0.647786	0.000000	-0.893835	0.000000	0.000000	0.000000	0.017702	-0.012340	-0.008975	0.000000	0.000000	3.000000	13.000000	0.000000
1478.616422	0.113015	0.541677	-0.017907	79.453697	95.170341	157.140457	0.650736	0.000000	-0.895331	0.000000	0.000000	0.000000	0.017702	-0.012340	-0.008975	0.000000	0.000000	3.000000	13.000000	0.000000
1478.619756	0.113015	0.541677	-0.017907	79.453697	95.170341	157.140457	0.650736	0.000000	-0.895331	0.000000	0.000000	0.000000	-0.000001	-0.000001	-0.000000	0.000000	0.000000	3.000000	13.000000	0.000000
1478.623089	0.113015	0.541677	-0.017907	79.453697	95.170341	157.140457	0.650736	0.000000	-0.895331	0.000000	0.000000	0.000000	-0.000001	-0.000001	-0.000000	0.000000	0.000000	3.000000	13.000000	0.000000
1478.626422	0.113015	0.541677	-0.017907	79.453201	95.151016	157.123566	0.650736	0.000000	-0.895331	0.000000	0.000000	0.000000	-0.000001	-0.000001	-0.000000	0.000000	0.000000	3.000000	13.000000	0.000000
1478.629756	0.113015	0.541677	-0.017907	79.453201	95.151016	157.123566	0.650736	0.000000	-0.895331	0.000000	0.000000	0.000000	-0.000001	-0.000001	-0.000000	0.000000	0.000000	3.000000	13.000000	0.000000
1478.633089	0.112978	0.541693	-0.017878	79.453201	95.151016	157.123566	0.650736	0.000000	-0.895331	0.000000	0.000000	0.000000	-0.011102	0.004906	0.008708	0.000000	0.000000	3.000000	13.000000	0.000000
1478.636422	0.112978	0.541693	-0.017878	79.452698	95.128998	157.106689	0.650736	0.000000	-0.895331	0.000000	0.000000	0.000000	-0.011102	0.004906	0.008708	0.000000	0.000000	3.000000	13.000000	0.000000
1478.639756	0.112978	0.541693	-0.017878	79.452698	95.128998	157.106689	0.650736	0.000000	-0.895331	0.000000	0.000000	0.000000	-0.011102	0.004906	0.008708	0.000000	0.000000	3.000000	13.000000	0.000000
1478.643089	0.112978	0.541693	-0.017878	79.452698	95.128998	157.106689	0.650736	0.000000	-0.895331	0.000000	0.000000	0.000000	-0.011102	0.004906	0.008708	0.000000	0.000000	3.000000	13.000000	0.000000
1478.646422	0.112930	0.541717	-0.017802	79.452171	95.106964	157.089813	0.648886	0.000000	-0.893880	0.000000	0.000000	0.000000	-0.014193	0.007276	0.022633	0.000000	0.000000	3.000000	13.000000	0.000000
1478.649756	0.112930	0.541717	-0.017802	79.452171	95.106964	157.089813	0.648886	0.000000	-0.893880	0.000000	0.000000	0.000000	-0.014193	0.007276	0.022633	0.000000	0.000000	3.000000	13.000000	0.000000
1478.653089	0.112930	0.541717	-0.017802	79.452171	95.106964	157.089813	0.648886	0.000000	-0.893880	0.000000	0.000000	0.000000	-0.014193	0.007276	0.022633	0.000000	0.000000	3.000000	13.000000	0.000000
1478.656422	0.112930	0.541717	-0.017802	79.452171	95.106964	157.089813	0.646520	0.000000	-0.890108	0.000000	0.000000	0.000000	-0.014193	0.007276	0.022633	0.000000	0.000000	3.000000	13.000000	0.000000
1478.659756	0.112936	0.541709	-0.017779	79.452171	95.106964	157.089813	0.646520	0.000000	-0.890108	0.000000	0.000000	0.000000	0.001756	-0.002529	0.006830	0.000000	0.000000	3.000000	13.000000	0.000000
1478.663089	0.112936	0.541709	-0.017779	79.452171	95.106964	157.089813	0.646520	0.000000	-0.890108	0.000000	0.000000	0.000000	0.001756	-0.002529	0.006830	0.000000	0.000000	3.000000	13.000000	0.000000
1478.666422	0.112936	0.541709	-0.017779	79.452171	95.106964	157.089813	0.646813	0.000000	-0.888969	0.000000	0.000000	0.000000	0.001756	-0.002529	0.006830	0.000000	0.000000	3.000000	13.000000	0.000000
1478.669756	0.112936	0.541709	-0.017779	79.452171	95.106964	157.089813	0.646813	0.000000	-0.888969	0.000000	0.000000	0.000000	0.001756	-0.002529	0.006830	0.000000	0.000000	3.000000	13.000000	0.000000
1478.673089	0.112942	0.541700	-0.017757	79.452171	95.106964	157.089813	0.646813	0.000000	-0.888969	0.000000	0.000000	0.000000	0.001755	-0.002553	0.006830	0.000000	0.000000	3.000000	13.000000	0.000000
1478.676422	0.112942	0.541700	-0.017757	79.452171	95.106964	157.089813	0.646813	0.000000	-0.888969	0.000000	0.000000	0.000000	0.001755	-0.002553	0.006830	0.000000	0.000000	3.000000	13.000000	0.000000
1478.679756	0.112942	0.541700	-0.017757	79.452171	95.106964	157.089813	0.646813	0.000000	-0.888969	0.000000	0.000000	0.000000	0.001755	-0.002553	0.006830	0.000000	0.000000	3.000000	13.000000	0.000000
1478.683089	0.112942	0.541700	-0.017757	79.452171	95.106964	157.089813	0.646813	0.000000	-0.888969	0.000000	0.000000	0.000000	0.001755	-0.002553	0.006830	0.000000	0.000000	3.000000	13.000000	0.000000
1478.686422	0.112975	0.541683	-0.017716	79.452171	95.109665	157.089798	0.647106	0.000000	-0.887831	0.000000	0.000000	0.000000	0.009769	-0.005068	0.012051	0.000000	0.000000	3.000000	13.000000	0.000000
1478.689756	0.112975	0.541683	-0.017716	79.452171	95.109665	157.089798	0.647106	0.000000	-0.887831	0.000000	0.000000	0.000000	0.009769	-0.005068	0.012051	0.000000	0.000000	3.000000	13.000000	0.000000
1478.693089	0.112975	0.541683	-0.017716	79.452171	95.109665	157.089798	0.647106	0.000000	-0.887831	0.000000	0.000000	0.000000	0.009769	-0.005068	0.012051	0.000000	0.000000	3.000000	13.000000	0.000000
1478.696422	0.112975	0.541683	-0.017716	79.451668	95.098511	157.072937	0.648734	0.000000	-0.885823	0.000000	0.000000	0.000000	0.009769	-0.005068	0.012051	0.000000	0.000000	3.000000	13.000000	0.000000
1478.699756	0.113021	0.541700	-0.017709	79.451668	95.098511	157.072937	0.648734	0.000000	-0.885823	0.000000	0.000000	0.000000	0.013929	0.004900	0.002270	0.000000	0.000000	3.000000	13.000000	0.000000
1478.703089	0.113021	0.541700	-0.017709	79.451668	95.098511	157.072937	0.648734	0.000000	-0.885823	0.000000	0.000000	0.000000	0.013929	0.004900	0.002270	0.000000	0.000000	3.000000	13.000000	0.000000
1478.706422	0.113021	0.541700	-0.017709	79.451202	95.087425	157.056091	0.651056	0.000000	-0.885444	0.000000	0.000000	0.000000	0.013929	0.004900	0.002270	0.000000	0.000000	3.000000	13.000000	0.000000
1478.709756	0.113021	0.541700	-0.017709	79.451202	95.087425	157.056091	0.651056	0.000000	-0.885444	0.000000	0.000000	0.000000	0.013929	0.004900	0.002270	0.000000	0.000000	3.000000	13.000000	0.000000
1478.713089	0.113062	0.541725	-0.017724	79.451202	95.087425	157.056091	0.651056	0.000000	-0.885444	0.000000	0.000000	0.000000	0.012171	0.007434	-0.004561	0.000000	0.000000	3.000000	13.000000	0.000000
1478.716422	0.113062	0.541725	-0.017724	79.450157	95.059654	157.022339	0.651056	0.000000	-0.885444	0.000000	0.000000	0.000000	0.012171	0.007434	-0.004561	0.000000	0.000000	3.000000	13.000000	0.000000
1478.719756	0.113062	0.541725	-0.017724	79.450157	95.059654	157.022339	0.651056	0.000000	-0.885444	0.000000	0.000000	0.000000	0.012171	0.007434	-0.004561	0.000000	0.000000	3.000000	13.000000	0.000000
1478.723089	0.113062	0.541725	-0.017724	79.450157	95.059654	157.022339	0.651056	0.000000	-0.885444	0.000000	0.000000	0.000000	0.012171	0.007434	-0.004561	0.000000	0.000000	3.000000	13.000000	0.000000
1478.726422	0.113182	0.541824	-0.017774	79.449150	95.037392	156.988602	0.653084	0.000000	-0.886204	0.000000	0.000000	0.000000	0.036166	0.029750	-0.015035	0.000000	0.000000	3.000000	13.000000	0.000000
1478.729756	0.113182	0.541824	-0.017774	79.449150	95.037392	156.988602	0.653084	0.000000	-0.886204	0.000000	0.000000	0.000000	0.036166	0.029750	-0.015035	0.000000	0.000000	3.000000	13.000000	0.000000
1478.733089	0.113182	0.541824	-0.017774	79.449150	95.037392	156.988602	0.653084	0.000000	-0.886204	0.000000	0.000000	0.000000	0.036166	0.029750	-0.015035	0.000000	0.000000	3.000000	13.000000	0.000000
1478.736422	0.113182	0.541824	-0.017774	79.448105	95.009659	156.954880	0.659112	0.000000	-0.888710	0.000000	0.000000	0.000000	0.036166	0.029750	-0.015035	0.000000	0.000000	3.000000	13.000000	0.000000
1478.739756	0.113228	0.541865	-0.017771	79.448105	95.009659	156.954880	0.659112	0.000000	-0.888710	0.000000	0.000000	0.000000	0.013583	0.012337	0.000918	0.000000	0.000000	3.000000	13.000000	0.000000
1478.743089	0.113228	0.541865	-0.017771	79.448105	95.009659	156.954880	0.659112	0.000000	-0.888710	0.000000	0.000000	0.000000	0.013583	0.012337	0.000918	0.000000	0.000000	3.000000	13.000000	0.000000
1478.746422	0.113228	0.541865	-0.017771	79.447083	94.979225	156.921143	0.661376	0.000000	-0.888557	0.000000	0.000000	0.000000	0.013583	0.012337	0.000918	0.000000	0.000000	3.000000	13.000000	0.000000
1478.749756	0.113228	0.541865	-0.017771	79.447083	94.979225	156.921143	0.661376	0.000000	-0.888557	0.000000	0.000000	0.000000	0.013583	0.012337	0.000918	0.000000	0.000000	3.000000	13.000000	0.000000
1478.753089	0.113252	0.541906	-0.017763	79.447083	94.979225	156.921143	0.661376	0.000000	-0.888557	0.000000	0.000000	0.000000	0.007324	0.012340	0.002529	0.000000	0.000000	3.000000	13.000000	0.000000
1478.756422	0.113252	0.541906	-0.017763	79.446579	94.962677	156.904312	0.661376	0.000000	-0.888557	0.000000	0.000000	0.000000	0.007324	0.012340	0.002529	0.000000	0.000000	3.000000	13.000000	0.000000
1478.759756	0.113252	0.541906	-0.017763	79.446579	94.962677	156.904312	0.661376	0.000000	-0.888557	0.000000	0.000000	0.000000	0.007324	0.012340	0.002529	0.000000	0.000000	3.000000	13.000000	0.000000
1478.763089	0.113252	0.541906	-0.017763	79.446579	94.962677	156.904312	0.661376	0.000000	-0.888557	0.000000	0.000000	0.000000	0.007324	0.012340	0.002529	0.000000	0.000000	3.000000	13.000000	0.000000
1478.766422	0.113237	0.541898	-0.017735	79.447060	94.976517	156.921158	0.662597	0.000000	-0.888136	0.000000	0.000000	0.000000	-0.004498	-0.002525	0.008442	0.000000	0.000000	3.000000	13.000000	0.000000
1478.769756	0.113237	0.541898	-0.017735	79.447060	94.976517	156.921158	0.662597	0.000000	-0.888136	0.000000	0.000000	0.000000	-0.004498	-0.002525	0.008442	0.000000	0.000000	3.000000	13.000000	0.000000
1478.773089	0.113237	0.541898	-0.017735	79.447060	94.976517	156.921158	0.662597	0.000000	-0.888136	0.000000	0.000000	0.000000	-0.004498	-0.002525	0.008442	0.000000	0.000000	3.000000	13.000000	0.000000
1478.776422	0.113237	0.541898	-0.017735	79.447601	94.993111	156.938034	0.661847	0.000000	-0.886729	0.000000	0.000000	0.000000	-0.004498	-0.002525	0.008442	0.000000	0.000000	3.000000	13.000000	0.000000
1478.779756	0.113244	0.541864	-0.017707	79.447601	94.993111	156.938034	0.661847	0.000000	-0.886729	0.000000	0.000000	0.000000	0.002105	-0.009983	0.008174	0.000000	0.000000	3.000000	13.000000	0.000000
1478.783089	0.113244	0.541864	-0.017707	79.447601	94.993111	156.938034	0.661847	0.000000	-0.886729	0.000000	0.000000	0.000000	0.002105	-0.009983	0.008174	0.000000	0.000000	3.000000	13.000000	0.000000
1478.786422	0.113244	0.541864	-0.017707	79.448631	95.026245	156.971756	0.662198	0.000000	-0.885367	0.000000	0.000000	0.000000	0.002105	-0.009983	0.008174	0.000000	0.000000	3.000000	13.000000	0.000000
1478.789756	0.113244	0.541864	-0.017707	79.448631	95.026245	156.971756	0.662198	0.000000	-0.885367	0.000000	0.000000	0.000000	0.002105	-0.009983	0.008174	0.000000	0.000000	3.000000	13.000000	0.000000
1478.793089	0.113240	0.541823	-0.017721	79.448631	95.026245	156.971756	0.662198	0.000000	-0.885367	0.000000	0.000000	0.000000	-0.001067	-0.012346	-0.004142	0.000000	0.000000	3.000000	13.000000	0.000000
1478.796422	0.113240	0.541823	-0.017721	79.449638	95.062134	157.005478	0.662198	0.000000	-0.885367	0.000000	0.000000	0.000000	-0.001067	-0.012346	-0.004142	0.000000	0.000000	3.000000	13.000000	0.000000
1478.799756	0.113240	0.541823	-0.017721	79.449638	95.062134	157.005478	0.662198	0.000000	-0.885367	0.000000	0.000000	0.000000	-0.001067	-0.012346	-0.004142	0.000000	0.000000	3.000000	13.000000	0.000000
1478.803089	0.113240	0.541823	-0.017721	79.449638	95.062134	157.005478	0.662198	0.000000	-0.885367	0.000000	0.000000	0.000000	-0.001067	-0.012346	-0.004142	0.000000	0.000000	3.000000	13.000000	0.000000
1478.806422	0.113248	0.541749	-0.017777	79.450684	95.095268	157.039185	0.662020	0.000000	-0.886057	0.000000	0.000000	0.000000	0.002361	-0.022146	-0.016729	0.000000	0.000000	3.000000	13.000000	0.000000
1478.809756	0.113248	0.541749	-0.017777	79.450684	95.095268	157.039185	0.662020	0.000000	-0.886057	0.000000	0.000000	0.000000	0.002361	-0.022146	-0.016729	0.000000	0.000000	3.000000	13.000000	0.000000
1478.813089	0.113248	0.541749	-0.017777	79.450684	95.095268	157.039185	0.662020	0.000000	-0.886057	0.000000	0.000000	0.000000	0.002361	-0.022146	-0.016729	0.000000	0.000000	3.000000	13.000000	0.000000
1478.816422	0.113248	0.541749	-0.017777	79.451202	95.111885	157.056091	0.662414	0.000000	-0.888845	0.000000	0.000000	0.000000	0.002361	-0.022146	-0.016729	0.000000	0.000000	3.000000	13.000000	0.000000
1478.819756	0.113238	0.541741	-0.017818	79.451202	95.111885	157.056091	0.662414	0.000000	-0.888845	0.000000	0.000000	0.000000	-0.003174	-0.002389	-0.012316	0.000000	0.000000	3.000000	13.000000	0.000000
1478.823089	0.113238	0.541741	-0.017818	79.451202	95.111885	157.056091	0.662414	0.000000	-0.888845	0.000000	0.000000	0.000000	-0.003174	-0.002389	-0.012316	0.000000	0.000000	3.000000	13.000000	0.000000
1478.826422	0.113238	0.541741	-0.017818	79.451683	95.128441	157.072937	0.661885	0.000000	-0.890898	0.000000	0.000000	0.000000	-0.003174	-0.002389	-0.012316	0.000000	0.000000	3.000000	13.000000	0.000000
1478.829756	0.113238	0.541741	-0.017818	79.451683	95.128441	157.072937	0.661885	0.000000	-0.890898	0.000000	0.000000	0.000000	-0.003174	-0.002389	-0.012316	0.000000	0.000000	3.000000	13.000000	0.000000
1478.833089	0.113227	0.541734	-0.017859	79.451683	95.128441	157.072937	0.661885	0.000000	-0.890898	0.000000	0.000000	0.000000	-0.003175	-0.002355	-0.012316	0.000000	0.000000	3.000000	13.000000	0.000000
1478.836422	0.113227	0.541734	-0.017859	79.452171	95.145020	157.089813	0.661885	0.000000	-0.890898	0.000000	0.000000	0.000000	-0.003175	-0.002355	-0.012316	0.000000	0.000000	3.000000	13.000000	0.000000
1478.839756	0.113227	0.541734	-0.017859	79.452171	95.145020	157.089813	0.661885	0.000000	-0.890898	0.000000	0.000000	0.000000	-0.003175	-0.002355	-0.012316	0.000000	0.000000	3.000000	13.000000	0.000000
1478.843089	0.113227	0.541734	-0.017859	79.452171	95.145020	157.089813	0.661885	0.000000	-0.890898	0.000000	0.000000	0.000000	-0.003175	-0.002355	-0.012316	0.000000	0.000000	3.000000	13.000000	0.000000
1478.846422	0.113211	0.541734	-0.017923	79.452209	95.147781	157.089828	0.661356	0.000000	-0.892950	0.000000	0.000000	0.000000	-0.004935	0.000170	-0.019146	0.000000	0.000000	3.000000	13.000000	0.000000
1478.849756	0.113211	0.541734	-0.017923	79.452209	95.147781	157.089828	0.661356	0.000000	-0.892950	0.000000	0.000000	0.000000	-0.004935	0.000170	-0.019146	0.000000	0.000000	3.000000	13.000000	0.000000
1478.853089	0.113211	0.541734	-0.017923	79.452209	95.147781	157.089828	0.661356	0.000000	-0.892950	0.000000	0.000000	0.000000	-0.004935	0.000170	-0.019146	0.000000	0.000000	3.000000	13.000000	0.000000
1478.856422	0.113211	0.541734	-0.017923	79.452171	95.145020	157.089813	0.660533	0.000000	-0.896141	0.000000	0.000000	0.000000	-0.004935	0.000170	-0.019146	0.000000	0.000000	3.000000	13.000000	0.000000
1478.859756	0.113211	0.541734	-0.017923	79.452171	95.145020	157.089813	0.660533	0.000000	-0.896141	0.000000	0.000000	0.000000	-0.000000	-0.000008	-0.000000	0.000000	0.000000	3.000000	13.000000	0.000000
1478.863089	0.113211	0.541734	-0.017923	79.452171	95.145020	157.089813	0.660533	0.000000	-0.896141	0.000000	0.000000	0.000000	-0.000000	-0.000008	-0.000000	0.000000	0.000000	3.000000	13.000000	0.000000
1478.866422	0.113211	0.541734	-0.017923	79.452698	95.158905	157.106705	0.660533	0.000000	-0.896141	0.000000	0.000000	0.000000	-0.000000	-0.000008	-0.000000	0.000000	0.000000	3.000000	13.000000	0.000000
1478.869756	0.113211	0.541734	-0.017923	79.452698	95.158905	157.106705	0.660533	0.000000	-0.896141	0.000000	0.000000	0.000000	-0.000000	-0.000008	-0.000000	0.000000	0.000000	3.000000	13.000000	0.000000
1478.873089	0.113191	0.541709	-0.017913	79.452698	95.158905	157.106705	0.660533	0.000000	-0.896141	0.000000	0.000000	0.000000	-0.005910	-0.007443	0.002953	0.000000	0.000000	3.000000	13.000000	0.000000
1478.876422	0.113191	0.541709	-0.017913	79.453201	95.167313	157.123550	0.660533	0.000000	-0.896141	0.000000	0.000000	0.000000	-0.005910	-0.007443	0.002953	0.000000	0.000000	3.000000	13.000000	0.000000
1478.879756	0.113191	0.541709	-0.017913	79.453201	95.167313	157.123550	0.660533	0.000000	-0.896141	0.000000	0.000000	0.000000	-0.005910	-0.007443	0.002953	0.000000	0.000000	3.000000	13.000000	0.000000
1478.883089	0.113191	0.541709	-0.017913	79.453201	95.167313	157.123550	0.660533	0.000000	-0.896141	0.000000	0.000000	0.000000	-0.005910	-0.007443	0.002953	0.000000	0.000000	3.000000	13.000000	0.000000
1478.886422	0.113062	0.541568	-0.017808	79.454712	95.208939	157.174194	0.659548	0.000000	-0.895649	0.000000	0.000000	0.000000	-0.038553	-0.042265	0.031637	0.000000	0.000000	3.000000	13.000000	0.000000
1478.889756	0.113062	0.541568	-0.017808	79.454712	95.208939	157.174194	0.659548	0.000000	-0.895649	0.000000	0.000000	0.000000	-0.038553	-0.042265	0.031637	0.000000	0.000000	3.000000	13.000000	0.000000
1478.893089	0.113062	0.541568	-0.017808	79.454712	95.208939	157.174194	0.659548	0.000000	-0.895649	0.000000	0.000000	0.000000	-0.038553	-0.042265	0.031637	0.000000	0.000000	3.000000	13.000000	0.000000
1478.896422	0.113062	0.541568	-0.017808	79.457695	95.297691	157.275528	0.653123	0.000000	-0.890377	0.000000	0.000000	0.000000	-0.038553	-0.042265	0.031637	0.000000	0.000000	3.000000	13.000000	0.000000
1478.899756	0.113006	0.541445	-0.017769	79.457695	95.297691	157.275528	0.653123	0.000000	-0.890377	0.000000	0.000000	0.000000	-0.017052	-0.037163	0.011520	0.000000	0.000000	3.000000	13.000000	0.000000
1478.903089	0.113006	0.541445	-0.017769	79.457695	95.297691	157.275528	0.653123	0.000000	-0.890377	0.000000	0.000000	0.000000	-0.017052	-0.037163	0.011520	0.000000	0.000000	3.000000	13.000000	0.000000
1478.906422	0.113006	0.541445	-0.017769	79.461304	95.393166	157.381378	0.650281	0.000000	-0.888457	0.000000	0.000000	0.000000	-0.017052	-0.037163	0.011520	0.000000	0.000000	3.000000	13.000000	0.000000
1478.909756	0.113006	0.541445	-0.017769	79.461304	95.393166	157.381378	0.650281	0.000000	-0.888457	0.000000	0.000000	0.000000	-0.017052	-0.037163	0.011520	0.000000	0.000000	3.000000	13.000000	0.000000
1478.913089	0.112935	0.541272	-0.017786	79.461304	95.393166	157.381378	0.650281	0.000000	-0.888457	0.000000	0.000000	0.000000	-0.021293	-0.051880	-0.004972	0.000000	0.000000	3.000000	13.000000	0.000000
1478.916422	0.112935	0.541272	-0.017786	79.464661	95.556206	157.551758	0.650281	0.000000	-0.888457	0.000000	0.000000	0.000000	-0.021293	-0.051880	-0.004972	0.000000	0.000000	3.000000	13.000000	0.000000
1478.919756	0.112887	0.541049	-0.017799	79.464661	95.556206	157.551758	0.650281	0.000000	-0.888457	0.000000	0.000000	0.000000	-0.014354	-0.066748	-0.003940	0.000000	0.000000	3.000000	13.000000	0.000000
1478.923089	0.112887	0.541049	-0.017799	79.464661	95.556206	157.551758	0.650281	0.000000	-0.888457	0.000000	0.000000	0.000000	-0.014354	-0.066748	-0.003940	0.000000	0.000000	3.000000	13.000000	0.000000
1478.926422	0.112887	0.541049	-0.017799	79.468559	95.723351	157.726730	0.644340	0.000000	-0.889942	0.000000	0.000000	0.000000	-0.014354	-0.066748	-0.003940	0.000000	0.000000	3.000000	13.000000	0.000000
1478.929756	0.112887	0.541049	-0.017799	79.468559	95.723351	157.726730	0.644340	0.000000	-0.889942	0.000000	0.000000	0.000000	-0.014354	-0.066748	-0.003940	0.000000	0.000000	3.000000	13.000000	0.000000
1478.933089	0.112903	0.540802	-0.017824	79.468559	95.723351	157.726730	0.644340	0.000000	-0.889942	0.000000	0.000000	0.000000	0.004752	-0.074154	-0.007468	0.000000	0.000000	3.000000	13.000000	0.000000
1478.936422	0.112903	0.540802	-0.017824	79.472977	95.902779	157.906342	0.644340	0.000000	-0.889942	0.000000	0.000000	0.000000	0.004752	-0.074154	-0.007468	0.000000	0.000000	3.000000	13.000000	0.000000
1478.939756	0.112903	0.540802	-0.017824	79.472977	95.902779	157.906342	0.644340	0.000000	-0.889942	0.000000	0.000000	0.000000	0.004752	-0.074154	-0.007468	0.000000	0.000000	3.000000	13.000000	0.000000
1478.943089	0.112903	0.540802	-0.017824	79.472977	95.902779	157.906342	0.644340	0.000000	-0.889942	0.000000	0.000000	0.000000	0.004752	-0.074154	-0.007468	0.000000	0.000000	3.000000	13.000000	0.000000
1478.946422	0.113017	0.540233	-0.017813	79.479149	96.063065	158.060043	0.645132	0.000000	-0.891186	0.000000	0.000000	0.000000	0.034183	-0.170801	0.003224	0.000000	0.000000	3.000000	13.000000	0.000000
1478.949756	0.113017	0.540233	-0.017813	79.479149	96.063065	158.060043	0.645132	0.000000	-0.891186	0.000000	0.000000	0.000000	0.034183	-0.170801	0.003224	0.000000	0.000000	3.000000	13.000000	0.000000
1478.953089	0.113017	0.540233	-0.017813	79.479149	96.063065	158.060043	0.645132	0.000000	-0.891186	0.000000	0.000000	0.000000	0.034183	-0.170801	0.003224	0.000000	0.000000	3.000000	13.000000	0.000000
1478.956422	0.113017	0.540233	-0.017813	79.484344	96.195549	158.179901	0.650829	0.000000	-0.890649	0.000000	0.000000	0.000000	0.034183	-0.170801	0.003224	0.000000	0.000000	3.000000	13.000000	0.000000
1478.959756	0.113186	0.539968	-0.017761	79.484344	96.195549	158.179901	0.650829	0.000000	-0.890649	0.000000	0.000000	0.000000	0.050703	-0.079465	0.015527	0.000000	0.000000	3.000000	13.000000	0.000000
1478.963089	0.113186	0.539968	-0.017761	79.484344	96.195549	158.179901	0.650829	0.000000	-0.890649	0.000000	0.000000	0.000000	0.050703	-0.079465	0.015527	0.000000	0.000000	3.000000	13.000000	0.000000
1478.966422	0.113186	0.539968	-0.017761	79.488838	96.329590	158.295380	0.659279	0.000000	-0.888061	0.000000	0.000000	0.000000	0.050703	-0.079465	0.015527	0.000000	0.000000	3.000000	13.000000	0.000000
1478.969756	0.113186	0.539968	-0.017761	79.488838	96.329590	158.295380	0.659279	0.000000	-0.888061	0.000000	0.000000	0.000000	0.050703	-0.079465	0.015527	0.000000	0.000000	3.000000	13.000000	0.000000
1478.973089	0.113365	0.539710	-0.017669	79.488838	96.329590	158.295380	0.659279	0.000000	-0.888061	0.000000	0.000000	0.000000	0.053884	-0.077198	0.027790	0.000000	0.000000	3.000000	13.000000	0.000000
1478.976422	0.113365	0.539710	-0.017669	79.493164	96.470970	158.423431	0.659279	0.000000	-0.888061	0.000000	0.000000	0.000000	0.053884	-0.077198	0.027790	0.000000	0.000000	3.000000	13.000000	0.000000
1478.979756	0.113365	0.539710	-0.017669	79.493164	96.470970	158.423431	0.659279	0.000000	-0.888061	0.000000	0.000000	0.000000	0.053884	-0.077198	0.027790	0.000000	0.000000	3.000000	13.000000	0.000000
1478.983089	0.113365	0.539710	-0.017669	79.493164	96.470970	158.423431	0.659279	0.000000	-0.888061	0.000000	0.000000	0.000000	0.053884	-0.077198	0.027790	0.000000	0.000000	3.000000	13.000000	0.000000
1478.986422	0.113680	0.539170	-0.017400	79.497437	96.651711	158.593460	0.668260	0.000000	-0.883430	0.000000	0.000000	0.000000	0.094297	-0.162217	0.080682	0.000000	0.000000	3.000000	13.000000	0.000000
1478.989756	0.113680	0.539170	-0.017400	79.497437	96.651711	158.593460	0.668260	0.000000	-0.883430	0.000000	0.000000	0.000000	-0.000000	0.000003	-0.000000	0.000000	0.000000	3.000000	13.000000	0.000000
1478.993089	0.113680	0.539170	-0.017400	79.497437	96.651711	158.593460	0.668260	0.000000	-0.883430	0.000000	0.000000	0.000000	-0.000000	0.000003	-0.000000	0.000000	0.000000	3.000000	13.000000	0.000000
1478.996422	0.113680	0.539170	-0.017400	79.501282	96.813210	158.746628	0.683976	0.000000	-0.869982	0.000000	0.000000	0.000000	-0.000000	0.000003	-0.000000	0.000000	0.000000	3.000000	13.000000	0.000000
1478.999756	0.113680	0.539170	-0.017400	79.501282	96.813210	158.746628	0.683976	0.000000	-0.869982	0.000000	0.000000	0.000000	-0.000000	0.000003	-0.000000	0.000000	0.000000	3.000000	13.000000	0.000000
1479.003089	0.113804	0.538879	-0.017264	79.501282	96.813210	158.746628	0.683976	0.000000	-0.869982	0.000000	0.000000	0.000000	0.037220	-0.087338	0.040566	0.000000	0.000000	3.000000	13.000000	0.000000
1479.006422	0.113804	0.538879	-0.017264	79.499893	97.005516	158.938293	0.683976	0.000000	-0.869982	0.000000	0.000000	0.000000	0.037220	-0.087338	0.040566	0.000000	0.000000	3.000000	13.000000	0.000000
1479.009756	0.113804	0.538879	-0.017264	79.499893	97.005516	158.938293	0.683976	0.000000	-0.869982	0.000000	0.000000	0.000000	0.037220	-0.087338	0.040566	0.000000	0.000000	3.000000	13.000000	0.000000
1479.013089	0.113804	0.538879	-0.017264	79.499893	97.005516	158.938293	0.683976	0.000000	-0.869982	0.000000	0.000000	0.000000	0.037220	-0.087338	0.040566	0.000000	0.000000	3.000000	13.000000	0.000000
1479.016422	0.114043	0.538223	-0.017115	79.476791	97.220238	159.179657	0.690179	0.000000	-0.863221	0.000000	0.000000	0.000000	0.071801	-0.196569	0.044902	0.000000	0.000000	3.000000	13.000000	0.000000
1479.019756	0.114043	0.538223	-0.017115	79.476791	97.220238	159.179657	0.690179	0.000000	-0.863221	0.000000	0.000000	0.000000	0.000000	0.000001	-0.000000	0.000000	0.000000	3.000000	13.000000	0.000000
1479.023089	0.114043	0.538223	-0.017115	79.476791	97.220238	159.179657	0.690179	0.000000	-0.863221	0.000000	0.000000	0.000000	0.000000	0.000001	-0.000000	0.000000	0.000000	3.000000	13.000000	0.000000
1479.026422	0.114043	0.538223	-0.017115	79.410133	97.419067	159.459595	0.702146	0.000000	-0.855738	0.000000	0.000000	0.000000	0.000000	0.000001	-0.000000	0.000000	0.000000	3.000000	13.000000	0.000000
1479.029756	0.114043	0.538223	-0.017115	79.410133	97.419067	159.459595	0.702146	0.000000	-0.855738	0.000000	0.000000	0.000000	0.000000	0.000001	-0.000000	0.000000	0.000000	3.000000	13.000000	0.000000
1479.033089	0.114148	0.537867	-0.017054	79.410133	97.419067	159.459595	0.702146	0.000000	-0.855738	0.000000	0.000000	0.000000	0.031490	-0.106933	0.018262	0.000000	0.000000	3.000000	13.000000	0.000000
1479.036422	0.114148	0.537867	-0.017054	79.316216	97.493652	159.650742	0.702146	0.000000	-0.855738	0.000000	0.000000	0.000000	0.031490	-0.106933	0.018262	0.000000	0.000000	3.000000	13.000000	0.000000
1479.039756	0.114148	0.537867	-0.017054	79.316216	97.493652	159.650742	0.702146	0.000000	-0.855738	0.000000	0.000000	0.000000	0.031490	-0.106933	0.018262	0.000000	0.000000	3.000000	13.000000	0.000000
1479.043089	0.114148	0.537867	-0.017054	79.316216	97.493652	159.650742	0.702146	0.000000	-0.855738	0.000000	0.000000	0.000000	0.031490	-0.106933	0.018262	0.000000	0.000000	3.000000	13.000000	0.000000
1479.046422	0.114327	0.537107	-0.017052	79.217705	97.295609	159.586914	0.707394	0.000000	-0.852694	0.000000	0.000000	0.000000	0.053662	-0.228078	0.000535	0.000000	0.000000	3.000000	13.000000	0.000000
1479.049756	0.114327	0.537107	-0.017052	79.217705	97.295609	159.586914	0.707394	0.000000	-0.852694	0.000000	0.000000	0.000000	-0.000000	-0.000001	-0.000000	0.000000	0.000000	3.000000	13.000000	0.000000
1479.053089	0.114327	0.537107	-0.017052	79.217705	97.295609	159.586914	0.707394	0.000000	-0.852694	0.000000	0.000000	0.000000	-0.000000	-0.000001	-0.000000	0.000000	0.000000	3.000000	13.000000	0.000000
1479.056422	0.114327	0.537107	-0.017052	79.136337	96.862625	159.281662	0.716338	0.000000	-0.852605	0.000000	0.000000	0.000000	-0.000000	-0.000001	-0.000000	0.000000	0.000000	3.000000	13.000000	0.000000
1479.059756	0.114327	0.537107	-0.017052	79.136337	96.862625	159.281662	0.716338	0.000000	-0.852605	0.000000	0.000000	0.000000	-0.000000	-0.000001	-0.000000	0.000000	0.000000	3.000000	13.000000	0.000000
1479.063089	0.114394	0.536751	-0.017050	79.136337	96.862625	159.281662	0.716338	0.000000	-0.852605	0.000000	0.000000	0.000000	0.020201	-0.106587	0.000489	0.000000	0.000000	3.000000	13.000000	0.000000
1479.066422	0.114394	0.536751	-0.017050	79.093224	96.230202	158.737503	0.716338	0.000000	-0.852605	0.000000	0.000000	0.000000	0.020201	-0.106587	0.000489	0.000000	0.000000	3.000000	13.000000	0.000000
1479.069756	0.114394	0.536751	-0.017050	79.093224	96.230202	158.737503	0.716338	0.000000	-0.852605	0.000000	0.000000	0.000000	0.020201	-0.106587	0.000489	0.000000	0.000000	3.000000	13.000000	0.000000
1479.073089	0.114394	0.536751	-0.017050	79.093224	96.230202	158.737503	0.716338	0.000000	-0.852605	0.000000	0.000000	0.000000	0.020201	-0.106587	0.000489	0.000000	0.000000	3.000000	13.000000	0.000000
1479.076422	0.114541	0.536139	-0.017001	79.079948	95.478523	158.037598	0.719705	0.000000	-0.852523	0.000000	0.000000	0.000000	0.044016	-0.183724	0.014848	0.000000	0.000000	3.000000	13.000000	0.000000
1479.079756	0.114541	0.536139	-0.017001	79.079948	95.478523	158.037598	0.719705	0.000000	-0.852523	0.000000	0.000000	0.000000	0.044016	-0.183724	0.014848	0.000000	0.000000	3.000000	13.000000	0.000000
1479.083089	0.114541	0.536139	-0.017001	79.079948	95.478523	158.037598	0.719705	0.000000	-0.852523	0.000000	0.000000	0.000000	0.044016	-0.183724	0.014848	0.000000	0.000000	3.000000	13.000000	0.000000
1479.086422	0.114541	0.536139	-0.017001	79.082634	94.689323	157.273300	0.727041	0.000000	-0.850049	0.000000	0.000000	0.000000	0.044016	-0.183724	0.014848	0.000000	0.000000	3.000000	13.000000	0.000000
1479.089756	0.114625	0.535898	-0.016935	79.082634	94.689323	157.273300	0.727041	0.000000	-0.850049	0.000000	0.000000	0.000000	0.025274	-0.072337	0.019941	0.000000	0.000000	3.000000	13.000000	0.000000
1479.093089	0.114625	0.535898	-0.016935	79.082634	94.689323	157.273300	0.727041	0.000000	-0.850049	0.000000	0.000000	0.000000	0.025274	-0.072337	0.019941	0.000000	0.000000	3.000000	13.000000	0.000000
1479.096422	0.114625	0.535898	-0.016935	79.095718	93.914070	156.503387	0.731253	0.000000	-0.846725	0.000000	0.000000	0.000000	0.025274	-0.072337	0.019941	0.000000	0.000000	3.000000	13.000000	0.000000
1479.099756	0.114625	0.535898	-0.016935	79.095718	93.914070	156.503387	0.731253	0.000000	-0.846725	0.000000	0.000000	0.000000	0.025274	-0.072337	0.019941	0.000000	0.000000	3.000000	13.000000	0.000000
1479.103089	0.114744	0.535690	-0.016906	79.095718	93.914070	156.503387	0.731253	0.000000	-0.846725	0.000000	0.000000	0.000000	0.035715	-0.062300	0.008597	0.000000	0.000000	3.000000	13.000000	0.000000
1479.106422	0.114744	0.535690	-0.016906	79.105049	93.205940	155.795502	0.731253	0.000000	-0.846725	0.000000	0.000000	0.000000	0.035715	-0.062300	0.008597	0.000000	0.000000	3.000000	13.000000	0.000000
1479.109756	0.114744	0.535690	-0.016906	79.105049	93.205940	155.795502	0.731253	0.000000	-0.846725	0.000000	0.000000	0.000000	0.035715	-0.062300	0.008597	0.000000	0.000000	3.000000	13.000000	0.000000
1479.113089	0.114744	0.535690	-0.016906	79.105049	93.205940	155.795502	0.731253	0.000000	-0.846725	0.000000	0.000000	0.000000	0.035715	-0.062300	0.008597	0.000000	0.000000	3.000000	13.000000	0.000000
1479.116422	0.115089	0.535380	-0.016782	79.111664	92.584267	155.166565	0.737206	0.000000	-0.845292	0.000000	0.000000	0.000000	0.103436	-0.093018	0.037030	0.000000	0.000000	3.000000	13.000000	0.000000
1479.119756	0.115089	0.535380	-0.016782	79.111664	92.584267	155.166565	0.737206	0.000000	-0.845292	0.000000	0.000000	0.000000	0.103436	-0.093018	0.037030	0.000000	0.000000	3.000000	13.000000	0.000000
1479.123089	0.115089	0.535380	-0.016782	79.111664	92.584267	155.166565	0.737206	0.000000	-0.845292	0.000000	0.000000	0.000000	0.103436	-0.093018	0.037030	0.000000	0.000000	3.000000	13.000000	0.000000
1479.126422	0.115089	0.535380	-0.016782	79.116020	92.078323	154.653305	0.754445	0.000000	-0.839121	0.000000	0.000000	0.000000	0.103436	-0.093018	0.037030	0.000000	0.000000	3.000000	13.000000	0.000000
1479.129756	0.115278	0.535254	-0.016742	79.116020	92.078323	154.653305	0.754445	0.000000	-0.839121	0.000000	0.000000	0.000000	0.056800	-0.037756	0.012190	0.000000	0.000000	3.000000	13.000000	0.000000
1479.133089	0.115278	0.535254	-0.016742	79.116020	92.078323	154.653305	0.754445	0.000000	-0.839121	0.000000	0.000000	0.000000	0.056800	-0.037756	0.012190	0.000000	0.000000	3.000000	13.000000	0.000000
1479.136422	0.115278	0.535254	-0.016742	79.119499	91.655136	154.224030	0.763911	0.000000	-0.837089	0.000000	0.000000	0.000000	0.056800	-0.037756	0.012190	0.000000	0.000000	3.000000	13.000000	0.000000
1479.139756	0.115420	0.535137	-0.016713	79.119499	91.655136	154.224030	0.763911	0.000000	-0.837089	0.000000	0.000000	0.000000	0.042483	-0.035128	0.008658	0.000000	0.000000	3.000000	13.000000	0.000000
1479.143089	0.115420	0.535137	-0.016713	79.119499	91.655136	154.224030	0.763911	0.000000	-0.837089	0.000000	0.000000	0.000000	0.042483	-0.035128	0.008658	0.000000	0.000000	3.000000	13.000000	0.000000
1479.146422	0.115420	0.535137	-0.016713	79.120949	91.381386	153.942993	0.770992	0.000000	-0.835646	0.000000	0.000000	0.000000	0.042483	-0.035128	0.008658	0.000000	0.000000	3.000000	13.000000	0.000000
1479.149756	0.115420	0.535137	-0.016713	79.120949	91.381386	153.942993	0.770992	0.000000	-0.835646	0.000000	0.000000	0.000000	0.042483	-0.035128	0.008658	0.000000	0.000000	3.000000	13.000000	0.000000
1479.153089	0.115545	0.535036	-0.016660	79.120949	91.381386	153.942993	0.770992	0.000000	-0.835646	0.000000	0.000000	0.000000	0.037675	-0.030331	0.015831	0.000000	0.000000	3.000000	13.000000	0.000000
1479.156422	0.115545	0.535036	-0.016660	79.123734	91.254814	153.804688	0.770992	0.000000	-0.835646	0.000000	0.000000	0.000000	0.037675	-0.030331	0.015831	0.000000	0.000000	3.000000	13.000000	0.000000
1479.159756	0.115545	0.535036	-0.016660	79.123734	91.254814	153.804688	0.770992	0.000000	-0.835646	0.000000	0.000000	0.000000	0.037675	-0.030331	0.015831	0.000000	0.000000	3.000000	13.000000	0.000000
1479.163089	0.115545	0.535036	-0.016660	79.123734	91.254814	153.804688	0.770992	0.000000	-0.835646	0.000000	0.000000	0.000000	0.037675	-0.030331	0.015831	0.000000	0.000000	3.000000	13.000000	0.000000
1479.166422	0.115755	0.534950	-0.016542	79.123734	91.213852	153.756454	0.777271	0.000000	-0.833007	0.000000	0.000000	0.000000	0.062980	-0.025969	0.035528	0.000000	0.000000	3.000000	13.000000	0.000000
1479.169756	0.115755	0.534950	-0.016542	79.123734	91.213852	153.756454	0.777271	0.000000	-0.833007	0.000000	0.000000	0.000000	0.062980	-0.025969	0.035528	0.000000	0.000000	3.000000	13.000000	0.000000
1479.173089	0.115755	0.534950	-0.016542	79.123734	91.213852	153.756454	0.777271	0.000000	-0.833007	0.000000	0.000000	0.000000	0.062980	-0.025969	0.035528	0.000000	0.000000	3.000000	13.000000	0.000000
1479.176422	0.115755	0.534950	-0.016542	79.122978	91.193901	153.728271	0.787767	0.000000	-0.827086	0.000000	0.000000	0.000000	0.062980	-0.025969	0.035528	0.000000	0.000000	3.000000	13.000000	0.000000
1479.179756	0.115820	0.534939	-0.016466	79.122978	91.193901	153.728271	0.787767	0.000000	-0.827086	0.000000	0.000000	0.000000	0.019354	-0.003136	0.022591	0.000000	0.000000	3.000000	13.000000	0.000000
1479.183089	0.115820	0.534939	-0.016466	79.122978	91.193901	153.728271	0.787767	0.000000	-0.827086	0.000000	0.000000	0.000000	0.019354	-0.003136	0.022591	0.000000	0.000000	3.000000	13.000000	0.000000
1479.186422	0.115820	0.534939	-0.016466	79.121483	91.167664	153.696014	0.790993	0.000000	-0.823321	0.000000	0.000000	0.000000	0.019354	-0.003136	0.022591	0.000000	0.000000	3.000000	13.000000	0.000000
1479.189756	0.115820	0.534939	-0.016466	79.121483	91.167664	153.696014	0.790993	0.000000	-0.823321	0.000000	0.000000	0.000000	0.019354	-0.003136	0.022591	0.000000	0.000000	3.000000	13.000000	0.000000
1479.193089	0.115882	0.534979	-0.016399	79.121483	91.167664	153.696014	0.790993	0.000000	-0.823321	0.000000	0.000000	0.000000	0.018708	0.011822	0.020122	0.000000	0.000000	3.000000	13.000000	0.000000
1479.196422	0.115882	0.534979	-0.016399	79.120003	91.104301	153.629684	0.790993	0.000000	-0.823321	0.000000	0.000000	0.000000	0.018708	0.011822	0.020122	0.000000	0.000000	3.000000	13.000000	0.000000
1479.199756	0.115882	0.534979	-0.016399	79.120003	91.104301	153.629684	0.790993	0.000000	-0.823321	0.000000	0.000000	0.000000	0.018708	0.011822	0.020122	0.000000	0.000000	3.000000	13.000000	0.000000
1479.203089	0.115882	0.534979	-0.016399	79.120003	91.104301	153.629684	0.790993	0.000000	-0.823321	0.000000	0.000000	0.000000	0.018708	0.011822	0.020122	0.000000	0.000000	3.000000	13.000000	0.000000
1479.206422	0.115908	0.535150	-0.016301	79.116318	91.025200	153.549149	0.794111	0.000000	-0.819968	0.000000	0.000000	0.000000	0.007775	0.051345	0.029572	0.000000	0.000000	3.000000	13.000000	0.000000
1479.209756	0.115908	0.535150	-0.016301	79.116318	91.025200	153.549149	0.794111	0.000000	-0.819968	0.000000	0.000000	0.000000	0.007775	0.051345	0.029572	0.000000	0.000000	3.000000	13.000000	0.000000
1479.213089	0.115908	0.535150	-0.016301	79.116318	91.025200	153.549149	0.794111	0.000000	-0.819968	0.000000	0.000000	0.000000	0.007775	0.051345	0.029572	0.000000	0.000000	3.000000	13.000000	0.000000
1479.216422	0.115908	0.535150	-0.016301	79.111107	90.914551	153.436447	0.795407	0.000000	-0.815039	0.000000	0.000000	0.000000	0.007775	0.051345	0.029572	0.000000	0.000000	3.000000	13.000000	0.000000
1479.219756	0.115924	0.535289	-0.016239	79.111107	90.914551	153.436447	0.795407	0.000000	-0.815039	0.000000	0.000000	0.000000	0.004853	0.041737	0.018464	0.000000	0.000000	3.000000	13.000000	0.000000
1479.223089	0.115924	0.535289	-0.016239	79.111107	90.914551	153.436447	0.795407	0.000000	-0.815039	0.000000	0.000000	0.000000	0.004853	0.041737	0.018464	0.000000	0.000000	3.000000	13.000000	0.000000
1479.226422	0.115924	0.535289	-0.016239	79.105110	90.785469	153.307785	0.796216	0.000000	-0.811962	0.000000	0.000000	0.000000	0.004853	0.041737	0.018464	0.000000	0.000000	3.000000	13.000000	0.000000
1479.229756	0.115924	0.535289	-0.016239	79.105110	90.785469	153.307785	0.796216	0.000000	-0.811962	0.000000	0.000000	0.000000	0.004853	0.041737	0.018464	0.000000	0.000000	3.000000	13.000000	0.000000
1479.233089	0.115913	0.535462	-0.016199	79.105110	90.785469	153.307785	0.796216	0.000000	-0.811962	0.000000	0.000000	0.000000	-0.003538	0.051858	0.012080	0.000000	0.000000	3.000000	13.000000	0.000000
1479.236422	0.115913	0.535462	-0.016199	79.096764	90.612015	153.131134	0.796216	0.000000	-0.811962	0.000000	0.000000	0.000000	-0.003538	0.051858	0.012080	0.000000	0.000000	3.000000	13.000000	0.000000
1479.239756	0.115913	0.535462	-0.016199	79.096764	90.612015	153.131134	0.796216	0.000000	-0.811962	0.000000	0.000000	0.000000	-0.003538	0.051858	0.012080	0.000000	0.000000	3.000000	13.000000	0.000000
1479.243089	0.115913	0.535462	-0.016199	79.096764	90.612015	153.131134	0.796216	0.000000	-0.811962	0.000000	0.000000	0.000000	-0.003538	0.051858	0.012080	0.000000	0.000000	3.000000	13.000000	0.000000
1479.246422	0.115943	0.535945	-0.015999	79.088211	90.404457	152.920731	0.795626	0.000000	-0.809948	0.000000	0.000000	0.000000	0.009044	0.145058	0.059953	0.000000	0.000000	3.000000	13.000000	0.000000
1479.249756	0.115943	0.535945	-0.015999	79.088211	90.404457	152.920731	0.795626	0.000000	-0.809948	0.000000	0.000000	0.000000	0.000000	0.000004	0.000000	0.000000	0.000000	3.000000	13.000000	0.000000
[truncated: 4,309 more rows]
