# Supplementary material for: Haptic Guidance Needs to Be Intuitive Not Just Informative to Improve Human Motor Accuracy
Source: PLoS One. 2016 Mar 16;11(3):e0150912. doi: 10.1371/journal.pone.0150912 (PMC4794196; doi:10.1371/journal.pone.0150912)
Supplement: S2 Data — (ZIP) [file pone.0150912.s002.zip › Subject10/exp2_0014.txt]

Time	PosX	PosY	PosZ	RotX	RotY	RotZ	ForceX	ForceY	ForceZ	MomentX	MomentY	MomentZ	VelocityX	VelocityY	VelocityZ	CalibratedWeight	ButtonDown	Condition	Trial	Visual
1497.673089	0.001389	0.556458	0.247081	80.280502	117.665977	160.134995	0.000000	0.000000	0.000000	0.000000	0.000000	0.000000	-0.030107	-0.071881	-0.008823	0.000000	1.000000	3.000000	14.000000	0.000000
1497.676422	0.001457	0.556257	0.247331	80.266533	117.520096	159.987671	1.898143	0.000000	4.625695	0.000000	0.000000	0.000000	0.020214	-0.060075	0.074983	0.000000	1.000000	3.000000	14.000000	0.000000
1497.679756	0.001457	0.556257	0.247331	80.266533	117.520096	159.987671	1.898143	0.000000	4.625695	0.000000	0.000000	0.000000	0.020214	-0.060075	0.074983	0.000000	1.000000	3.000000	14.000000	0.000000
1497.683089	0.001457	0.556257	0.247331	80.266533	117.520096	159.987671	1.898143	0.000000	4.625695	0.000000	0.000000	0.000000	0.020214	-0.060075	0.074983	0.000000	1.000000	3.000000	14.000000	0.000000
1497.686422	0.001993	0.556023	0.247616	80.253532	117.472633	159.906219	1.897579	0.000000	4.625926	0.000000	0.000000	0.000000	0.160773	-0.070379	0.085522	0.000000	1.000000	3.000000	14.000000	0.000000
1497.689756	0.001993	0.556023	0.247616	80.253532	117.472633	159.906219	1.897579	0.000000	4.625926	0.000000	0.000000	0.000000	0.160773	-0.070379	0.085522	0.000000	1.000000	3.000000	14.000000	0.000000
1497.693089	0.001993	0.556023	0.247616	80.253532	117.472633	159.906219	1.897579	0.000000	4.625926	0.000000	0.000000	0.000000	0.160773	-0.070379	0.085522	0.000000	1.000000	3.000000	14.000000	0.000000
1497.696422	0.001993	0.556023	0.247616	80.275002	117.272713	159.659241	1.904273	0.000000	4.623175	0.000000	0.000000	0.000000	0.160773	-0.070379	0.085522	0.000000	1.000000	3.000000	14.000000	0.000000
1497.699756	0.002597	0.555934	0.248244	80.275002	117.272713	159.659241	1.904273	0.000000	4.623175	0.000000	0.000000	0.000000	0.181364	-0.026567	0.188278	0.000000	1.000000	3.000000	14.000000	0.000000
1497.703089	0.002597	0.555934	0.248244	80.275002	117.272713	159.659241	1.904273	0.000000	4.623175	0.000000	0.000000	0.000000	0.181364	-0.026567	0.188278	0.000000	1.000000	3.000000	14.000000	0.000000
1497.706422	0.003171	0.555867	0.249167	80.339523	117.054062	159.374359	1.909779	0.000000	4.620903	0.000000	0.000000	0.000000	0.172030	-0.020137	0.277007	0.000000	1.000000	3.000000	14.000000	0.000000
1497.709756	0.003171	0.555867	0.249167	80.339523	117.054062	159.374359	1.909779	0.000000	4.620903	0.000000	0.000000	0.000000	0.172030	-0.020137	0.277007	0.000000	1.000000	3.000000	14.000000	0.000000
1497.713089	0.003171	0.555867	0.249167	80.339523	117.054062	159.374359	1.909779	0.000000	4.620903	0.000000	0.000000	0.000000	0.172030	-0.020137	0.277007	0.000000	1.000000	3.000000	14.000000	0.000000
1497.716422	0.003779	0.556066	0.250161	80.502968	116.969902	159.153030	1.912816	0.000000	4.619647	0.000000	0.000000	0.000000	0.182664	0.059507	0.298207	0.000000	1.000000	3.000000	14.000000	0.000000
1497.719756	0.003779	0.556066	0.250161	80.502968	116.969902	159.153030	1.912816	0.000000	4.619647	0.000000	0.000000	0.000000	0.182664	0.059507	0.298207	0.000000	1.000000	3.000000	14.000000	0.000000
1497.723089	0.003779	0.556066	0.250161	80.502968	116.969902	159.153030	1.912816	0.000000	4.619647	0.000000	0.000000	0.000000	0.182664	0.059507	0.298207	0.000000	1.000000	3.000000	14.000000	0.000000
1497.726422	0.004053	0.556277	0.251106	80.772606	117.311806	159.322800	1.915925	0.000000	4.618358	0.000000	0.000000	0.000000	0.082211	0.063316	0.283291	0.000000	1.000000	3.000000	14.000000	0.000000
1497.729756	0.004053	0.556277	0.251106	80.772606	117.311806	159.322800	1.915925	0.000000	4.618358	0.000000	0.000000	0.000000	0.082211	0.063316	0.283291	0.000000	1.000000	3.000000	14.000000	0.000000
1497.733089	0.004053	0.556277	0.251106	80.772606	117.311806	159.322800	1.915925	0.000000	4.618358	0.000000	0.000000	0.000000	0.082211	0.063316	0.283291	0.000000	1.000000	3.000000	14.000000	0.000000
1497.736422	0.004053	0.556277	0.251106	81.128029	117.895966	159.697998	1.914077	0.000000	4.619124	0.000000	0.000000	0.000000	0.082211	0.063316	0.283291	0.000000	1.000000	3.000000	14.000000	0.000000
1497.739756	0.004227	0.556544	0.252025	81.128029	117.895966	159.697998	1.914077	0.000000	4.619124	0.000000	0.000000	0.000000	0.052080	0.080088	0.275762	0.000000	1.000000	3.000000	14.000000	0.000000
1497.743089	0.004227	0.556544	0.252025	81.128029	117.895966	159.697998	1.914077	0.000000	4.619124	0.000000	0.000000	0.000000	0.052080	0.080088	0.275762	0.000000	1.000000	3.000000	14.000000	0.000000
1497.746422	0.004435	0.556768	0.252917	81.463257	118.619804	160.214355	1.910833	0.000000	4.620467	0.000000	0.000000	0.000000	0.062273	0.067197	0.267498	0.000000	1.000000	3.000000	14.000000	0.000000
1497.749756	0.004435	0.556768	0.252917	81.463257	118.619804	160.214355	1.910833	0.000000	4.620467	0.000000	0.000000	0.000000	0.062273	0.067197	0.267498	0.000000	1.000000	3.000000	14.000000	0.000000
1497.753089	0.004435	0.556768	0.252917	81.463257	118.619804	160.214355	1.910833	0.000000	4.620467	0.000000	0.000000	0.000000	0.062273	0.067197	0.267498	0.000000	1.000000	3.000000	14.000000	0.000000
1497.756422	0.004642	0.556961	0.253732	81.670486	119.245804	160.693069	1.908318	0.000000	4.621506	0.000000	0.000000	0.000000	0.062276	0.058135	0.244758	0.000000	1.000000	3.000000	14.000000	0.000000
1497.759756	0.004642	0.556961	0.253732	81.670486	119.245804	160.693069	1.908318	0.000000	4.621506	0.000000	0.000000	0.000000	0.062276	0.058135	0.244758	0.000000	1.000000	3.000000	14.000000	0.000000
1497.763089	0.004642	0.556961	0.253732	81.670486	119.245804	160.693069	1.908318	0.000000	4.621506	0.000000	0.000000	0.000000	0.062276	0.058135	0.244758	0.000000	1.000000	3.000000	14.000000	0.000000
1497.766422	0.004815	0.557095	0.254399	81.674683	119.952957	161.337128	1.906306	0.000000	4.622337	0.000000	0.000000	0.000000	0.051978	0.040011	0.200082	0.000000	1.000000	3.000000	14.000000	0.000000
1497.769756	0.004815	0.557095	0.254399	81.674683	119.952957	161.337128	1.906306	0.000000	4.622337	0.000000	0.000000	0.000000	0.051978	0.040011	0.200082	0.000000	1.000000	3.000000	14.000000	0.000000
1497.773089	0.004815	0.557095	0.254399	81.674683	119.952957	161.337128	1.906306	0.000000	4.622337	0.000000	0.000000	0.000000	0.051978	0.040011	0.200082	0.000000	1.000000	3.000000	14.000000	0.000000
1497.776422	0.004815	0.557095	0.254399	81.579323	120.851059	162.210175	1.904724	0.000000	4.622989	0.000000	0.000000	0.000000	0.051978	0.040011	0.200082	0.000000	1.000000	3.000000	14.000000	0.000000
1497.779756	0.004954	0.557168	0.254918	81.579323	120.851059	162.210175	1.904724	0.000000	4.622989	0.000000	0.000000	0.000000	0.041620	0.021892	0.155647	0.000000	1.000000	3.000000	14.000000	0.000000
1497.783089	0.004954	0.557168	0.254918	81.579323	120.851059	162.210175	1.904724	0.000000	4.622989	0.000000	0.000000	0.000000	0.041620	0.021892	0.155647	0.000000	1.000000	3.000000	14.000000	0.000000
1497.786422	0.004954	0.557168	0.254918	81.463051	121.966583	163.309952	1.903561	0.000000	4.623468	0.000000	0.000000	0.000000	0.041620	0.021892	0.155647	0.000000	1.000000	3.000000	14.000000	0.000000
1497.789756	0.004954	0.557168	0.254918	81.463051	121.966583	163.309952	1.903561	0.000000	4.623468	0.000000	0.000000	0.000000	0.041620	0.021892	0.155647	0.000000	1.000000	3.000000	14.000000	0.000000
1497.793089	0.004956	0.557150	0.255217	81.463051	121.966583	163.309952	1.903561	0.000000	4.623468	0.000000	0.000000	0.000000	0.000623	-0.005287	0.089509	0.000000	1.000000	3.000000	14.000000	0.000000
1497.796422	0.004956	0.557150	0.255217	81.351799	122.966072	164.304199	1.903561	0.000000	4.623468	0.000000	0.000000	0.000000	0.000623	-0.005287	0.089509	0.000000	1.000000	3.000000	14.000000	0.000000
1497.799756	0.004956	0.557150	0.255217	81.351799	122.966072	164.304199	1.903561	0.000000	4.623468	0.000000	0.000000	0.000000	0.000623	-0.005287	0.089509	0.000000	1.000000	3.000000	14.000000	0.000000
1497.803089	0.004956	0.557150	0.255217	81.351799	122.966072	164.304199	1.903561	0.000000	4.623468	0.000000	0.000000	0.000000	0.000623	-0.005287	0.089509	0.000000	1.000000	3.000000	14.000000	0.000000
1497.806422	0.004651	0.556999	0.255131	81.238052	123.694519	165.055008	1.901690	0.000000	4.624238	0.000000	0.000000	0.000000	-0.091481	-0.045368	-0.025718	0.000000	1.000000	3.000000	14.000000	0.000000
1497.809756	0.004651	0.556999	0.255131	81.238052	123.694519	165.055008	1.901690	0.000000	4.624238	0.000000	0.000000	0.000000	-0.091481	-0.045368	-0.025718	0.000000	1.000000	3.000000	14.000000	0.000000
1497.813089	0.004651	0.556999	0.255131	81.238052	123.694519	165.055008	1.901690	0.000000	4.624238	0.000000	0.000000	0.000000	-0.091481	-0.045368	-0.025718	0.000000	1.000000	3.000000	14.000000	0.000000
1497.816422	0.004651	0.556999	0.255131	81.079697	123.847328	165.285355	1.897507	0.000000	4.625956	0.000000	0.000000	0.000000	-0.091481	-0.045368	-0.025718	0.000000	1.000000	3.000000	14.000000	0.000000
1497.819756	0.004346	0.556926	0.254894	81.079697	123.847328	165.285355	1.897507	0.000000	4.625956	0.000000	0.000000	0.000000	-0.091735	-0.021939	-0.071118	0.000000	1.000000	3.000000	14.000000	0.000000
1497.823089	0.004346	0.556926	0.254894	81.079697	123.847328	165.285355	1.897507	0.000000	4.625956	0.000000	0.000000	0.000000	-0.091735	-0.021939	-0.071118	0.000000	1.000000	3.000000	14.000000	0.000000
1497.826422	0.004346	0.556926	0.254894	80.860107	123.259003	164.834854	1.894266	0.000000	4.627284	0.000000	0.000000	0.000000	-0.091735	-0.021939	-0.071118	0.000000	0.000000	3.000000	14.000000	0.000000
1497.829756	0.004346	0.556926	0.254894	80.860107	123.259003	164.834854	1.894266	0.000000	4.627284	0.000000	0.000000	0.000000	-0.091735	-0.021939	-0.071118	0.000000	0.000000	3.000000	14.000000	0.000000
1497.833089	0.004141	0.556879	0.254559	80.860107	123.259003	164.834854	1.894266	0.000000	4.627284	0.000000	0.000000	0.000000	-0.061432	-0.014134	-0.100533	0.000000	0.000000	3.000000	14.000000	0.000000
1497.836422	0.004038	0.556780	0.254277	80.603569	122.359711	164.097351	1.894266	0.000000	4.627284	0.000000	0.000000	0.000000	-0.030889	-0.029707	-0.084576	0.000000	0.000000	3.000000	14.000000	0.000000
1497.839756	0.004038	0.556780	0.254277	80.603569	122.359711	164.097351	1.894266	0.000000	4.627284	0.000000	0.000000	0.000000	-0.030889	-0.029707	-0.084576	0.000000	0.000000	3.000000	14.000000	0.000000
1497.843089	0.004038	0.556780	0.254277	80.603569	122.359711	164.097351	1.894266	0.000000	4.627284	0.000000	0.000000	0.000000	-0.030889	-0.029707	-0.084576	0.000000	0.000000	3.000000	14.000000	0.000000
1497.846422	0.003969	0.556629	0.254048	80.346611	121.472374	163.370346	1.893406	0.000000	4.627636	0.000000	0.000000	0.000000	-0.020647	-0.045252	-0.068464	0.000000	0.000000	3.000000	14.000000	0.000000
1497.849756	0.003969	0.556629	0.254048	80.346611	121.472374	163.370346	1.893406	0.000000	4.627636	0.000000	0.000000	0.000000	-0.020647	-0.045252	-0.068464	0.000000	0.000000	3.000000	14.000000	0.000000
1497.853089	0.003969	0.556629	0.254048	80.346611	121.472374	163.370346	1.893406	0.000000	4.627636	0.000000	0.000000	0.000000	-0.020647	-0.045252	-0.068464	0.000000	0.000000	3.000000	14.000000	0.000000
1497.856422	0.003969	0.556629	0.254048	80.145111	120.863708	162.875275	1.893789	0.000000	4.627479	0.000000	0.000000	0.000000	-0.020647	-0.045252	-0.068464	0.000000	0.000000	3.000000	14.000000	0.000000
1497.859756	0.004036	0.556430	0.253904	80.145111	120.863708	162.875275	1.893789	0.000000	4.627479	0.000000	0.000000	0.000000	0.020012	-0.059521	-0.043324	0.000000	0.000000	3.000000	14.000000	0.000000
1497.863089	0.004036	0.556430	0.253904	80.145111	120.863708	162.875275	1.893789	0.000000	4.627479	0.000000	0.000000	0.000000	0.020012	-0.059521	-0.043324	0.000000	0.000000	3.000000	14.000000	0.000000
1497.866422	0.004036	0.556430	0.253904	80.070114	120.748596	162.793213	1.895753	0.000000	4.626675	0.000000	0.000000	0.000000	0.020012	-0.059521	-0.043324	0.000000	0.000000	3.000000	14.000000	0.000000
1497.869756	0.004036	0.556430	0.253904	80.070114	120.748596	162.793213	1.895753	0.000000	4.626675	0.000000	0.000000	0.000000	0.020012	-0.059521	-0.043324	0.000000	0.000000	3.000000	14.000000	0.000000
1497.873089	0.004136	0.556202	0.253826	80.070114	120.748596	162.793213	1.895753	0.000000	4.626675	0.000000	0.000000	0.000000	0.030245	-0.068567	-0.023407	0.000000	0.000000	3.000000	14.000000	0.000000
1497.876422	0.004136	0.556202	0.253826	80.067085	120.910881	162.941666	1.895753	0.000000	4.626675	0.000000	0.000000	0.000000	0.030245	-0.068567	-0.023407	0.000000	0.000000	3.000000	14.000000	0.000000
1497.879756	0.004136	0.556202	0.253826	80.067085	120.910881	162.941666	1.895753	0.000000	4.626675	0.000000	0.000000	0.000000	0.030245	-0.068567	-0.023407	0.000000	0.000000	3.000000	14.000000	0.000000
1497.883089	0.004136	0.556202	0.253826	80.067085	120.910881	162.941666	1.895753	0.000000	4.626675	0.000000	0.000000	0.000000	0.030245	-0.068567	-0.023407	0.000000	0.000000	3.000000	14.000000	0.000000
1497.886422	0.004541	0.555727	0.253686	80.062057	120.994110	163.006393	1.897824	0.000000	4.625825	0.000000	0.000000	0.000000	0.121244	-0.142302	-0.041900	0.000000	0.000000	3.000000	14.000000	0.000000
1497.889756	0.004541	0.555727	0.253686	80.062057	120.994110	163.006393	1.897824	0.000000	4.625825	0.000000	0.000000	0.000000	0.121244	-0.142302	-0.041900	0.000000	0.000000	3.000000	14.000000	0.000000
1497.893089	0.004541	0.555727	0.253686	80.062057	120.994110	163.006393	1.897824	0.000000	4.625825	0.000000	0.000000	0.000000	0.121244	-0.142302	-0.041900	0.000000	0.000000	3.000000	14.000000	0.000000
1497.896422	0.004541	0.555727	0.253686	80.069733	120.973389	162.972351	1.905019	0.000000	4.622867	0.000000	0.000000	0.000000	0.121244	-0.142302	-0.041900	0.000000	0.000000	3.000000	14.000000	0.000000
1497.899756	0.004776	0.555456	0.253582	80.069733	120.973389	162.972351	1.905019	0.000000	4.622867	0.000000	0.000000	0.000000	0.070658	-0.081465	-0.031388	0.000000	0.000000	3.000000	14.000000	0.000000
1497.903089	0.004776	0.555456	0.253582	80.069733	120.973389	162.972351	1.905019	0.000000	4.622867	0.000000	0.000000	0.000000	0.070658	-0.081465	-0.031388	0.000000	0.000000	3.000000	14.000000	0.000000
1497.906422	0.004776	0.555456	0.253582	80.090843	120.859268	162.851120	1.909359	0.000000	4.621076	0.000000	0.000000	0.000000	0.070658	-0.081465	-0.031388	0.000000	0.000000	3.000000	14.000000	0.000000
1497.909756	0.004776	0.555456	0.253582	80.090843	120.859268	162.851120	1.909359	0.000000	4.621076	0.000000	0.000000	0.000000	0.070658	-0.081465	-0.031388	0.000000	0.000000	3.000000	14.000000	0.000000
1497.913089	0.004977	0.555215	0.253410	80.090843	120.859268	162.851120	1.909359	0.000000	4.621076	0.000000	0.000000	0.000000	0.060376	-0.072324	-0.051390	0.000000	0.000000	3.000000	14.000000	0.000000
1497.916422	0.005144	0.554905	0.253170	80.118629	120.676056	162.661530	1.909359	0.000000	4.621076	0.000000	0.000000	0.000000	0.050079	-0.092920	-0.072015	0.000000	0.000000	3.000000	14.000000	0.000000
1497.919756	0.005144	0.554905	0.253170	80.118629	120.676056	162.661530	1.909359	0.000000	4.621076	0.000000	0.000000	0.000000	0.050079	-0.092920	-0.072015	0.000000	0.000000	3.000000	14.000000	0.000000
1497.923089	0.005144	0.554905	0.253170	80.118629	120.676056	162.661530	1.909359	0.000000	4.621076	0.000000	0.000000	0.000000	0.050079	-0.092920	-0.072015	0.000000	0.000000	3.000000	14.000000	0.000000
1497.926422	0.005144	0.554905	0.253170	80.156075	120.407661	162.397385	1.917740	0.000000	4.617605	0.000000	0.000000	0.000000	0.050079	-0.092920	-0.072015	0.000000	0.000000	3.000000	14.000000	0.000000
1497.929756	0.005243	0.554570	0.252887	80.156075	120.407661	162.397385	1.917740	0.000000	4.617605	0.000000	0.000000	0.000000	0.029723	-0.100606	-0.084999	0.000000	0.000000	3.000000	14.000000	0.000000
1497.933089	0.005243	0.554570	0.252887	80.156075	120.407661	162.397385	1.917740	0.000000	4.617605	0.000000	0.000000	0.000000	0.029723	-0.100606	-0.084999	0.000000	0.000000	3.000000	14.000000	0.000000
1497.936422	0.005243	0.554570	0.252887	80.211784	119.956131	161.957382	1.921114	0.000000	4.616202	0.000000	0.000000	0.000000	0.029723	-0.100606	-0.084999	0.000000	0.000000	3.000000	14.000000	0.000000
1497.939756	0.005243	0.554570	0.252887	80.211784	119.956131	161.957382	1.921114	0.000000	4.616202	0.000000	0.000000	0.000000	0.029723	-0.100606	-0.084999	0.000000	0.000000	3.000000	14.000000	0.000000
1497.943089	0.005308	0.554248	0.252555	80.211784	119.956131	161.957382	1.921114	0.000000	4.616202	0.000000	0.000000	0.000000	0.019480	-0.096594	-0.099678	0.000000	0.000000	3.000000	14.000000	0.000000
1497.946422	0.005339	0.553879	0.252166	80.293694	119.256416	161.275330	1.921114	0.000000	4.616202	0.000000	0.000000	0.000000	0.009230	-0.110686	-0.116627	0.000000	0.000000	3.000000	14.000000	0.000000
1497.949756	0.005339	0.553879	0.252166	80.293694	119.256416	161.275330	1.921114	0.000000	4.616202	0.000000	0.000000	0.000000	0.009230	-0.110686	-0.116627	0.000000	0.000000	3.000000	14.000000	0.000000
1497.953089	0.005339	0.553879	0.252166	80.293694	119.256416	161.275330	1.921114	0.000000	4.616202	0.000000	0.000000	0.000000	0.009230	-0.110686	-0.116627	0.000000	0.000000	3.000000	14.000000	0.000000
1497.956422	0.005339	0.553879	0.252166	80.383011	118.441734	160.487518	1.927285	0.000000	4.613629	0.000000	0.000000	0.000000	0.009230	-0.110686	-0.116627	0.000000	0.000000	3.000000	14.000000	0.000000
1497.959756	0.005303	0.553510	0.251777	80.383011	118.441734	160.487518	1.927285	0.000000	4.613629	0.000000	0.000000	0.000000	-0.010975	-0.110596	-0.116652	0.000000	0.000000	3.000000	14.000000	0.000000
1497.963089	0.005303	0.553510	0.251777	80.383011	118.441734	160.487518	1.927285	0.000000	4.613629	0.000000	0.000000	0.000000	-0.010975	-0.110596	-0.116652	0.000000	0.000000	3.000000	14.000000	0.000000
1497.966422	0.005299	0.553172	0.251321	80.461784	117.484390	159.565338	1.929247	0.000000	4.612809	0.000000	0.000000	0.000000	-0.001025	-0.101385	-0.136998	0.000000	0.000000	3.000000	14.000000	0.000000
1497.969756	0.005299	0.553172	0.251321	80.461784	117.484390	159.565338	1.929247	0.000000	4.612809	0.000000	0.000000	0.000000	-0.001025	-0.101385	-0.136998	0.000000	0.000000	3.000000	14.000000	0.000000
1497.973089	0.005299	0.553172	0.251321	80.461784	117.484390	159.565338	1.929247	0.000000	4.612809	0.000000	0.000000	0.000000	-0.001025	-0.101385	-0.136998	0.000000	0.000000	3.000000	14.000000	0.000000
1497.976422	0.005299	0.553172	0.251321	80.481903	116.467880	158.609940	1.932176	0.000000	4.611582	0.000000	0.000000	0.000000	-0.001025	-0.101385	-0.136998	0.000000	0.000000	3.000000	14.000000	0.000000
1497.979756	0.005296	0.552852	0.250845	80.481903	116.467880	158.609940	1.932176	0.000000	4.611582	0.000000	0.000000	0.000000	-0.001067	-0.096128	-0.142625	0.000000	0.000000	3.000000	14.000000	0.000000
1497.983089	0.005296	0.552852	0.250845	80.481903	116.467880	158.609940	1.932176	0.000000	4.611582	0.000000	0.000000	0.000000	-0.001067	-0.096128	-0.142625	0.000000	0.000000	3.000000	14.000000	0.000000
1497.986422	0.005326	0.552570	0.250364	80.452202	115.420052	157.646225	1.935235	0.000000	4.610300	0.000000	0.000000	0.000000	0.008996	-0.084464	-0.144483	0.000000	0.000000	3.000000	14.000000	0.000000
1497.989756	0.005326	0.552570	0.250364	80.452202	115.420052	157.646225	1.935235	0.000000	4.610300	0.000000	0.000000	0.000000	0.008996	-0.084464	-0.144483	0.000000	0.000000	3.000000	14.000000	0.000000
1497.993089	0.005326	0.552570	0.250364	80.452202	115.420052	157.646225	1.935235	0.000000	4.610300	0.000000	0.000000	0.000000	0.008996	-0.084464	-0.144483	0.000000	0.000000	3.000000	14.000000	0.000000
1497.996422	0.005326	0.552570	0.250364	80.411896	114.495972	156.798264	1.938867	0.000000	4.608773	0.000000	0.000000	0.000000	0.008996	-0.084464	-0.144483	0.000000	0.000000	3.000000	14.000000	0.000000
1497.999756	0.005355	0.552323	0.249845	80.411896	114.495972	156.798264	1.938867	0.000000	4.608773	0.000000	0.000000	0.000000	0.008899	-0.074040	-0.155531	0.000000	0.000000	3.000000	14.000000	0.000000
1498.003089	0.005355	0.552323	0.249845	80.411896	114.495972	156.798264	1.938867	0.000000	4.608773	0.000000	0.000000	0.000000	0.008899	-0.074040	-0.155531	0.000000	0.000000	3.000000	14.000000	0.000000
1498.006422	0.005452	0.552094	0.249307	80.418007	113.797920	156.143372	1.942748	0.000000	4.607139	0.000000	0.000000	0.000000	0.028964	-0.068822	-0.161328	0.000000	0.000000	3.000000	14.000000	0.000000
1498.009756	0.005452	0.552094	0.249307	80.418007	113.797920	156.143372	1.942748	0.000000	4.607139	0.000000	0.000000	0.000000	0.028964	-0.068822	-0.161328	0.000000	0.000000	3.000000	14.000000	0.000000
1498.013089	0.005452	0.552094	0.249307	80.418007	113.797920	156.143372	1.942748	0.000000	4.607139	0.000000	0.000000	0.000000	0.028964	-0.068822	-0.161328	0.000000	0.000000	3.000000	14.000000	0.000000
1498.016422	0.005452	0.552094	0.249307	80.467850	113.314598	155.667007	1.947818	0.000000	4.604998	0.000000	0.000000	0.000000	0.028964	-0.068822	-0.161328	0.000000	0.000000	3.000000	14.000000	0.000000
1498.019756	0.005548	0.551839	0.248725	80.467850	113.314598	155.667007	1.947818	0.000000	4.604998	0.000000	0.000000	0.000000	0.028812	-0.076425	-0.174753	0.000000	0.000000	3.000000	14.000000	0.000000
1498.023089	0.005548	0.551839	0.248725	80.467850	113.314598	155.667007	1.947818	0.000000	4.604998	0.000000	0.000000	0.000000	0.028812	-0.076425	-0.174753	0.000000	0.000000	3.000000	14.000000	0.000000
1498.026422	0.005643	0.551640	0.248118	80.516884	112.825653	155.190887	1.953191	0.000000	4.602721	0.000000	0.000000	0.000000	0.028704	-0.059674	-0.182010	0.000000	0.000000	3.000000	14.000000	0.000000
1498.029756	0.005643	0.551640	0.248118	80.516884	112.825653	155.190887	1.953191	0.000000	4.602721	0.000000	0.000000	0.000000	0.028704	-0.059674	-0.182010	0.000000	0.000000	3.000000	14.000000	0.000000
1498.033089	0.005643	0.551640	0.248118	80.516884	112.825653	155.190887	1.953191	0.000000	4.602721	0.000000	0.000000	0.000000	0.028704	-0.059674	-0.182010	0.000000	0.000000	3.000000	14.000000	0.000000
1498.036422	0.005643	0.551640	0.248118	80.566200	112.324043	154.702637	1.958738	0.000000	4.600363	0.000000	0.000000	0.000000	0.028704	-0.059674	-0.182010	0.000000	0.000000	3.000000	14.000000	0.000000
1498.039756	0.005705	0.551399	0.247485	80.566200	112.324043	154.702637	1.958738	0.000000	4.600363	0.000000	0.000000	0.000000	0.018552	-0.072459	-0.189990	0.000000	0.000000	3.000000	14.000000	0.000000
1498.043089	0.005705	0.551399	0.247485	80.566200	112.324043	154.702637	1.958738	0.000000	4.600363	0.000000	0.000000	0.000000	0.018552	-0.072459	-0.189990	0.000000	0.000000	3.000000	14.000000	0.000000
1498.046422	0.005733	0.551149	0.246788	80.613678	111.832268	154.227158	1.963951	0.000000	4.598140	0.000000	0.000000	0.000000	0.008335	-0.074894	-0.208924	0.000000	0.000000	3.000000	14.000000	0.000000
1498.049756	0.005733	0.551149	0.246788	80.613678	111.832268	154.227158	1.963951	0.000000	4.598140	0.000000	0.000000	0.000000	0.008335	-0.074894	-0.208924	0.000000	0.000000	3.000000	14.000000	0.000000
1498.053089	0.005733	0.551149	0.246788	80.613678	111.832268	154.227158	1.963951	0.000000	4.598140	0.000000	0.000000	0.000000	0.008335	-0.074894	-0.208924	0.000000	0.000000	3.000000	14.000000	0.000000
1498.056422	0.005733	0.551149	0.246788	80.660492	111.314346	153.727859	1.969072	0.000000	4.595950	0.000000	0.000000	0.000000	0.008335	-0.074894	-0.208924	0.000000	0.000000	3.000000	14.000000	0.000000
1498.059756	0.005727	0.550895	0.246060	80.660492	111.314346	153.727859	1.969072	0.000000	4.595950	0.000000	0.000000	0.000000	-0.001780	-0.076105	-0.218570	0.000000	0.000000	3.000000	14.000000	0.000000
1498.063089	0.005727	0.550895	0.246060	80.660492	111.314346	153.727859	1.969072	0.000000	4.595950	0.000000	0.000000	0.000000	-0.001780	-0.076105	-0.218570	0.000000	0.000000	3.000000	14.000000	0.000000
1498.066422	0.005721	0.550659	0.245312	80.698112	110.785133	153.224792	1.973901	0.000000	4.593877	0.000000	0.000000	0.000000	-0.001828	-0.070900	-0.224416	0.000000	0.000000	3.000000	14.000000	0.000000
1498.069756	0.005721	0.550659	0.245312	80.698112	110.785133	153.224792	1.973901	0.000000	4.593877	0.000000	0.000000	0.000000	-0.001828	-0.070900	-0.224416	0.000000	0.000000	3.000000	14.000000	0.000000
1498.073089	0.005721	0.550659	0.245312	80.698112	110.785133	153.224792	1.973901	0.000000	4.593877	0.000000	0.000000	0.000000	-0.001828	-0.070900	-0.224416	0.000000	0.000000	3.000000	14.000000	0.000000
1498.076422	0.005721	0.550659	0.245312	80.722038	110.214844	152.688828	1.978882	0.000000	4.591734	0.000000	0.000000	0.000000	-0.001828	-0.070900	-0.224416	0.000000	0.000000	3.000000	14.000000	0.000000
1498.079756	0.005715	0.550397	0.244518	80.722038	110.214844	152.688828	1.978882	0.000000	4.591734	0.000000	0.000000	0.000000	-0.001939	-0.078516	-0.238147	0.000000	0.000000	3.000000	14.000000	0.000000
1498.083089	0.005715	0.550397	0.244518	80.722038	110.214844	152.688828	1.978882	0.000000	4.591734	0.000000	0.000000	0.000000	-0.001939	-0.078516	-0.238147	0.000000	0.000000	3.000000	14.000000	0.000000
1498.086422	0.005708	0.550178	0.243749	80.752846	109.531700	152.041061	1.984194	0.000000	4.589442	0.000000	0.000000	0.000000	-0.001879	-0.065697	-0.230706	0.000000	0.000000	3.000000	14.000000	0.000000
1498.089756	0.005708	0.550178	0.243749	80.752846	109.531700	152.041061	1.984194	0.000000	4.589442	0.000000	0.000000	0.000000	-0.001879	-0.065697	-0.230706	0.000000	0.000000	3.000000	14.000000	0.000000
1498.093089	0.005708	0.550178	0.243749	80.752846	109.531700	152.041061	1.984194	0.000000	4.589442	0.000000	0.000000	0.000000	-0.001879	-0.065697	-0.230706	0.000000	0.000000	3.000000	14.000000	0.000000
1498.096422	0.005735	0.549981	0.242992	80.803925	108.823433	151.358582	1.989365	0.000000	4.587203	0.000000	0.000000	0.000000	0.008121	-0.059327	-0.227239	0.000000	0.000000	3.000000	14.000000	0.000000
1498.099756	0.005735	0.549981	0.242992	80.803925	108.823433	151.358582	1.989365	0.000000	4.587203	0.000000	0.000000	0.000000	0.008121	-0.059327	-0.227239	0.000000	0.000000	3.000000	14.000000	0.000000
1498.103089	0.005735	0.549981	0.242992	80.803925	108.823433	151.358582	1.989365	0.000000	4.587203	0.000000	0.000000	0.000000	0.008121	-0.059327	-0.227239	0.000000	0.000000	3.000000	14.000000	0.000000
1498.106422	0.005796	0.549749	0.242269	80.863869	108.053230	150.602509	1.995010	0.000000	4.584750	0.000000	0.000000	0.000000	0.018148	-0.069522	-0.216739	0.000000	0.000000	3.000000	14.000000	0.000000
1498.109756	0.005796	0.549749	0.242269	80.863869	108.053230	150.602509	1.995010	0.000000	4.584750	0.000000	0.000000	0.000000	0.018148	-0.069522	-0.216739	0.000000	0.000000	3.000000	14.000000	0.000000
1498.113089	0.005796	0.549749	0.242269	80.863869	108.053230	150.602509	1.995010	0.000000	4.584750	0.000000	0.000000	0.000000	0.018148	-0.069522	-0.216739	0.000000	0.000000	3.000000	14.000000	0.000000
1498.116422	0.005796	0.549749	0.242269	80.921303	107.289131	149.855438	2.000970	0.000000	4.582152	0.000000	0.000000	0.000000	0.018148	-0.069522	-0.216739	0.000000	0.000000	3.000000	14.000000	0.000000
1498.119756	0.005856	0.549500	0.241564	80.921303	107.289131	149.855438	2.000970	0.000000	4.582152	0.000000	0.000000	0.000000	0.018150	-0.074596	-0.211618	0.000000	0.000000	3.000000	14.000000	0.000000
1498.123089	0.005856	0.549500	0.241564	80.921303	107.289131	149.855438	2.000970	0.000000	4.582152	0.000000	0.000000	0.000000	0.018150	-0.074596	-0.211618	0.000000	0.000000	3.000000	14.000000	0.000000
1498.126422	0.005917	0.549214	0.240862	80.968819	106.658501	149.240509	2.006836	0.000000	4.579586	0.000000	0.000000	0.000000	0.018120	-0.085981	-0.210462	0.000000	0.000000	3.000000	14.000000	0.000000
1498.129756	0.005917	0.549214	0.240862	80.968819	106.658501	149.240509	2.006836	0.000000	4.579586	0.000000	0.000000	0.000000	0.018120	-0.085981	-0.210462	0.000000	0.000000	3.000000	14.000000	0.000000
1498.133089	0.005917	0.549214	0.240862	80.968819	106.658501	149.240509	2.006836	0.000000	4.579586	0.000000	0.000000	0.000000	0.018120	-0.085981	-0.210462	0.000000	0.000000	3.000000	14.000000	0.000000
1498.136422	0.005917	0.549214	0.240862	81.007042	106.162537	148.761673	2.012698	0.000000	4.577013	0.000000	0.000000	0.000000	0.018120	-0.085981	-0.210462	0.000000	0.000000	3.000000	14.000000	0.000000
1498.139756	0.005944	0.548889	0.240165	81.007042	106.162537	148.761673	2.012698	0.000000	4.577013	0.000000	0.000000	0.000000	0.008158	-0.097346	-0.209238	0.000000	0.000000	3.000000	14.000000	0.000000
1498.143089	0.005944	0.548889	0.240165	81.007042	106.162537	148.761673	2.012698	0.000000	4.577013	0.000000	0.000000	0.000000	0.008158	-0.097346	-0.209238	0.000000	0.000000	3.000000	14.000000	0.000000
1498.146422	0.005905	0.548506	0.239458	81.023293	105.997238	148.616806	2.018026	0.000000	4.574666	0.000000	0.000000	0.000000	-0.011728	-0.114990	-0.211952	0.000000	0.000000	3.000000	14.000000	0.000000
1498.149756	0.005905	0.548506	0.239458	81.023293	105.997238	148.616806	2.018026	0.000000	4.574666	0.000000	0.000000	0.000000	-0.011728	-0.114990	-0.211952	0.000000	0.000000	3.000000	14.000000	0.000000
1498.153089	0.005905	0.548506	0.239458	81.023293	105.997238	148.616806	2.018026	0.000000	4.574666	0.000000	0.000000	0.000000	-0.011728	-0.114990	-0.211952	0.000000	0.000000	3.000000	14.000000	0.000000
1498.156422	0.005905	0.548506	0.239458	81.002739	106.094299	148.739853	2.022382	0.000000	4.572742	0.000000	0.000000	0.000000	-0.011728	-0.114990	-0.211952	0.000000	0.000000	3.000000	14.000000	0.000000
1498.159756	0.005899	0.548119	0.238718	81.002739	106.094299	148.739853	2.022382	0.000000	4.572742	0.000000	0.000000	0.000000	-0.001881	-0.116084	-0.221965	0.000000	0.000000	3.000000	14.000000	0.000000
1498.163089	0.005899	0.548119	0.238718	81.002739	106.094299	148.739853	2.022382	0.000000	4.572742	0.000000	0.000000	0.000000	-0.001881	-0.116084	-0.221965	0.000000	0.000000	3.000000	14.000000	0.000000
1498.166422	0.005892	0.547787	0.237954	80.905685	106.356438	149.061935	2.027521	0.000000	4.570466	0.000000	0.000000	0.000000	-0.001944	-0.099497	-0.229393	0.000000	0.000000	3.000000	14.000000	0.000000
1498.169756	0.005892	0.547787	0.237954	80.905685	106.356438	149.061935	2.027521	0.000000	4.570466	0.000000	0.000000	0.000000	-0.001944	-0.099497	-0.229393	0.000000	0.000000	3.000000	14.000000	0.000000
1498.173089	0.005892	0.547787	0.237954	80.905685	106.356438	149.061935	2.027521	0.000000	4.570466	0.000000	0.000000	0.000000	-0.001944	-0.099497	-0.229393	0.000000	0.000000	3.000000	14.000000	0.000000
1498.176422	0.005892	0.547787	0.237954	80.719284	106.500999	149.319733	2.032857	0.000000	4.568096	0.000000	0.000000	0.000000	-0.001944	-0.099497	-0.229393	0.000000	0.000000	3.000000	14.000000	0.000000
1498.179756	0.005853	0.547498	0.237215	80.719284	106.500999	149.319733	2.032857	0.000000	4.568096	0.000000	0.000000	0.000000	-0.011769	-0.086779	-0.221664	0.000000	0.000000	3.000000	14.000000	0.000000
1498.183089	0.005853	0.547498	0.237215	80.719284	106.500999	149.319733	2.032857	0.000000	4.568096	0.000000	0.000000	0.000000	-0.011769	-0.086779	-0.221664	0.000000	0.000000	3.000000	14.000000	0.000000
1498.186422	0.005814	0.547264	0.236451	80.496346	106.534782	149.491333	2.037508	0.000000	4.566022	0.000000	0.000000	0.000000	-0.011810	-0.070258	-0.229054	0.000000	0.000000	3.000000	14.000000	0.000000
1498.189756	0.005814	0.547264	0.236451	80.496346	106.534782	149.491333	2.037508	0.000000	4.566022	0.000000	0.000000	0.000000	-0.011810	-0.070258	-0.229054	0.000000	0.000000	3.000000	14.000000	0.000000
1498.193089	0.005814	0.547264	0.236451	80.496346	106.534782	149.491333	2.037508	0.000000	4.566022	0.000000	0.000000	0.000000	-0.011810	-0.070258	-0.229054	0.000000	0.000000	3.000000	14.000000	0.000000
1498.196422	0.005814	0.547264	0.236451	80.277771	106.448242	149.546448	2.042357	0.000000	4.563855	0.000000	0.000000	0.000000	-0.011810	-0.070258	-0.229054	0.000000	0.000000	3.000000	14.000000	0.000000
1498.199756	0.005741	0.547089	0.235695	80.277771	106.448242	149.546448	2.042357	0.000000	4.563855	0.000000	0.000000	0.000000	-0.021637	-0.052572	-0.226787	0.000000	0.000000	3.000000	14.000000	0.000000
1498.203089	0.005741	0.547089	0.235695	80.277771	106.448242	149.546448	2.042357	0.000000	4.563855	0.000000	0.000000	0.000000	-0.021637	-0.052572	-0.226787	0.000000	0.000000	3.000000	14.000000	0.000000
1498.206422	0.005703	0.546989	0.235074	80.121025	106.299530	149.505020	2.042357	0.000000	4.563855	0.000000	0.000000	0.000000	-0.011402	-0.029938	-0.186238	0.000000	0.000000	3.000000	14.000000	0.000000
1498.209756	0.005703	0.546989	0.235074	80.121025	106.299530	149.505020	2.042357	0.000000	4.563855	0.000000	0.000000	0.000000	-0.011402	-0.029938	-0.186238	0.000000	0.000000	3.000000	14.000000	0.000000
1498.213089	0.005703	0.546989	0.235074	80.121025	106.299530	149.505020	2.042357	0.000000	4.563855	0.000000	0.000000	0.000000	-0.011402	-0.029938	-0.186238	0.000000	0.000000	3.000000	14.000000	0.000000
1498.216422	0.005698	0.546839	0.234361	80.002197	106.155823	149.448181	2.050532	0.000000	4.560189	0.000000	0.000000	0.000000	-0.001762	-0.045030	-0.213921	0.000000	0.000000	3.000000	14.000000	0.000000
1498.219756	0.005698	0.546839	0.234361	80.002197	106.155823	149.448181	2.050532	0.000000	4.560189	0.000000	0.000000	0.000000	-0.001762	-0.045030	-0.213921	0.000000	0.000000	3.000000	14.000000	0.000000
1498.223089	0.005698	0.546839	0.234361	80.002197	106.155823	149.448181	2.050532	0.000000	4.560189	0.000000	0.000000	0.000000	-0.001762	-0.045030	-0.213921	0.000000	0.000000	3.000000	14.000000	0.000000
1498.226422	0.005692	0.546718	0.233725	79.957504	106.181244	149.510651	2.055623	0.000000	4.557896	0.000000	0.000000	0.000000	-0.001573	-0.036260	-0.190912	0.000000	0.000000	3.000000	14.000000	0.000000
1498.229756	0.005692	0.546718	0.233725	79.957504	106.181244	149.510651	2.055623	0.000000	4.557896	0.000000	0.000000	0.000000	-0.001573	-0.036260	-0.190912	0.000000	0.000000	3.000000	14.000000	0.000000
1498.233089	0.005692	0.546718	0.233725	79.957504	106.181244	149.510651	2.055623	0.000000	4.557896	0.000000	0.000000	0.000000	-0.001573	-0.036260	-0.190912	0.000000	0.000000	3.000000	14.000000	0.000000
1498.236422	0.005692	0.546718	0.233725	79.949814	106.390091	149.727356	2.060185	0.000000	4.555835	0.000000	0.000000	0.000000	-0.001573	-0.036260	-0.190912	0.000000	0.000000	3.000000	14.000000	0.000000
1498.239756	0.005720	0.546580	0.233106	79.949814	106.390091	149.727356	2.060185	0.000000	4.555835	0.000000	0.000000	0.000000	0.008301	-0.041305	-0.185693	0.000000	0.000000	3.000000	14.000000	0.000000
1498.243089	0.005720	0.546580	0.233106	79.949814	106.390091	149.727356	2.060185	0.000000	4.555835	0.000000	0.000000	0.000000	0.008301	-0.041305	-0.185693	0.000000	0.000000	3.000000	14.000000	0.000000
1498.246422	0.005780	0.546455	0.232435	79.930725	106.768494	150.106125	2.065172	0.000000	4.553577	0.000000	0.000000	0.000000	0.017976	-0.037517	-0.201219	0.000000	0.000000	3.000000	14.000000	0.000000
1498.249756	0.005780	0.546455	0.232435	79.930725	106.768494	150.106125	2.065172	0.000000	4.553577	0.000000	0.000000	0.000000	0.017976	-0.037517	-0.201219	0.000000	0.000000	3.000000	14.000000	0.000000
1498.253089	0.005780	0.546455	0.232435	79.930725	106.768494	150.106125	2.065172	0.000000	4.553577	0.000000	0.000000	0.000000	0.017976	-0.037517	-0.201219	0.000000	0.000000	3.000000	14.000000	0.000000
1498.256422	0.005780	0.546455	0.232435	79.912094	107.131287	150.466324	2.071083	0.000000	4.550891	0.000000	0.000000	0.000000	0.017976	-0.037517	-0.201219	0.000000	0.000000	3.000000	14.000000	0.000000
1498.259756	0.005840	0.546330	0.231764	79.912094	107.131287	150.466324	2.071083	0.000000	4.550891	0.000000	0.000000	0.000000	0.017935	-0.037557	-0.201498	0.000000	0.000000	3.000000	14.000000	0.000000
1498.263089	0.005840	0.546330	0.231764	79.912094	107.131287	150.466324	2.071083	0.000000	4.550891	0.000000	0.000000	0.000000	0.017935	-0.037557	-0.201498	0.000000	0.000000	3.000000	14.000000	0.000000
1498.266422	0.005930	0.546226	0.230809	79.888428	107.587891	150.925720	2.077023	0.000000	4.548184	0.000000	0.000000	0.000000	0.026969	-0.031281	-0.286319	0.000000	0.000000	3.000000	14.000000	0.000000
1498.269756	0.005930	0.546226	0.230809	79.888428	107.587891	150.925720	2.077023	0.000000	4.548184	0.000000	0.000000	0.000000	0.026969	-0.031281	-0.286319	0.000000	0.000000	3.000000	14.000000	0.000000
1498.273089	0.005930	0.546226	0.230809	79.888428	107.587891	150.925720	2.077023	0.000000	4.548184	0.000000	0.000000	0.000000	0.026969	-0.031281	-0.286319	0.000000	0.000000	3.000000	14.000000	0.000000
1498.276422	0.005930	0.546226	0.230809	79.874222	107.909248	151.251968	2.085584	0.000000	4.544265	0.000000	0.000000	0.000000	0.026969	-0.031281	-0.286319	0.000000	0.000000	3.000000	14.000000	0.000000
1498.279756	0.005954	0.546138	0.229835	79.874222	107.909248	151.251968	2.085584	0.000000	4.544265	0.000000	0.000000	0.000000	0.007266	-0.026355	-0.292266	0.000000	0.000000	3.000000	14.000000	0.000000
1498.283089	0.005954	0.546138	0.229835	79.874222	107.909248	151.251968	2.085584	0.000000	4.544265	0.000000	0.000000	0.000000	0.007266	-0.026355	-0.292266	0.000000	0.000000	3.000000	14.000000	0.000000
1498.286422	0.005977	0.546037	0.228762	79.877174	108.011520	151.366760	2.093273	0.000000	4.540728	0.000000	0.000000	0.000000	0.006979	-0.030228	-0.321967	0.000000	0.000000	3.000000	14.000000	0.000000
1498.289756	0.005977	0.546037	0.228762	79.877174	108.011520	151.366760	2.093273	0.000000	4.540728	0.000000	0.000000	0.000000	0.006979	-0.030228	-0.321967	0.000000	0.000000	3.000000	14.000000	0.000000
1498.293089	0.005977	0.546037	0.228762	79.877174	108.011520	151.366760	2.093273	0.000000	4.540728	0.000000	0.000000	0.000000	0.006979	-0.030228	-0.321967	0.000000	0.000000	3.000000	14.000000	0.000000
1498.296422	0.006000	0.545927	0.227621	79.904884	107.795967	151.169678	2.101742	0.000000	4.536814	0.000000	0.000000	0.000000	0.006772	-0.032895	-0.342118	0.000000	0.000000	3.000000	14.000000	0.000000
1498.299756	0.006000	0.545927	0.227621	79.904884	107.795967	151.169678	2.101742	0.000000	4.536814	0.000000	0.000000	0.000000	0.006772	-0.032895	-0.342118	0.000000	0.000000	3.000000	14.000000	0.000000
1498.303089	0.006000	0.545927	0.227621	79.904884	107.795967	151.169678	2.101742	0.000000	4.536814	0.000000	0.000000	0.000000	0.006772	-0.032895	-0.342118	0.000000	0.000000	3.000000	14.000000	0.000000
1498.306422	0.005989	0.545776	0.226451	79.953140	107.304832	150.704971	2.110769	0.000000	4.532621	0.000000	0.000000	0.000000	-0.003076	-0.045495	-0.351093	0.000000	0.000000	3.000000	14.000000	0.000000
1498.309756	0.005989	0.545776	0.226451	79.953140	107.304832	150.704971	2.110769	0.000000	4.532621	0.000000	0.000000	0.000000	-0.003076	-0.045495	-0.351093	0.000000	0.000000	3.000000	14.000000	0.000000
1498.313089	0.005989	0.545776	0.226451	79.953140	107.304832	150.704971	2.110769	0.000000	4.532621	0.000000	0.000000	0.000000	-0.003076	-0.045495	-0.351093	0.000000	0.000000	3.000000	14.000000	0.000000
1498.316422	0.006011	0.545620	0.225245	80.019974	106.544579	149.972916	2.119553	0.000000	4.528520	0.000000	0.000000	0.000000	0.006550	-0.046861	-0.361758	0.000000	0.000000	3.000000	14.000000	0.000000
1498.319756	0.006011	0.545620	0.225245	80.019974	106.544579	149.972916	2.119553	0.000000	4.528520	0.000000	0.000000	0.000000	0.006550	-0.046861	-0.361758	0.000000	0.000000	3.000000	14.000000	0.000000
1498.323089	0.006011	0.545620	0.225245	80.019974	106.544579	149.972916	2.119553	0.000000	4.528520	0.000000	0.000000	0.000000	0.006550	-0.046861	-0.361758	0.000000	0.000000	3.000000	14.000000	0.000000
1498.326422	0.006034	0.545422	0.224158	80.079720	105.777046	149.234329	2.129207	0.000000	4.523989	0.000000	0.000000	0.000000	0.006831	-0.059265	-0.326096	0.000000	0.000000	3.000000	14.000000	0.000000
1498.329756	0.006034	0.545422	0.224158	80.079720	105.777046	149.234329	2.129207	0.000000	4.523989	0.000000	0.000000	0.000000	0.006831	-0.059265	-0.326096	0.000000	0.000000	3.000000	14.000000	0.000000
1498.333089	0.006034	0.545422	0.224158	80.079720	105.777046	149.234329	2.129207	0.000000	4.523989	0.000000	0.000000	0.000000	0.006831	-0.059265	-0.326096	0.000000	0.000000	3.000000	14.000000	0.000000
1498.336422	0.006087	0.545190	0.222807	80.126991	104.921211	148.421356	2.138023	0.000000	4.519829	0.000000	0.000000	0.000000	0.015778	-0.069476	-0.405508	0.000000	0.000000	3.000000	14.000000	0.000000
1498.339756	0.006087	0.545190	0.222807	80.126991	104.921211	148.421356	2.138023	0.000000	4.519829	0.000000	0.000000	0.000000	0.015778	-0.069476	-0.405508	0.000000	0.000000	3.000000	14.000000	0.000000
1498.343089	0.006087	0.545190	0.222807	80.126991	104.921211	148.421356	2.138023	0.000000	4.519829	0.000000	0.000000	0.000000	0.015778	-0.069476	-0.405508	0.000000	0.000000	3.000000	14.000000	0.000000
1498.346422	0.006172	0.544971	0.221550	80.104019	104.233887	147.802597	2.149474	0.000000	4.514395	0.000000	0.000000	0.000000	0.025625	-0.065742	-0.377090	0.000000	0.000000	3.000000	14.000000	0.000000
1498.349756	0.006172	0.544971	0.221550	80.104019	104.233887	147.802597	2.149474	0.000000	4.514395	0.000000	0.000000	0.000000	0.025625	-0.065742	-0.377090	0.000000	0.000000	3.000000	14.000000	0.000000
1498.353089	0.006172	0.544971	0.221550	80.104019	104.233887	147.802597	2.149474	0.000000	4.514395	0.000000	0.000000	0.000000	0.025625	-0.065742	-0.377090	0.000000	0.000000	3.000000	14.000000	0.000000
1498.356422	0.006289	0.544789	0.220285	80.012199	103.663666	147.334213	2.160813	0.000000	4.508978	0.000000	0.000000	0.000000	0.035144	-0.054667	-0.379525	0.000000	0.000000	3.000000	14.000000	0.000000
1498.359756	0.006289	0.544789	0.220285	80.012199	103.663666	147.334213	2.160813	0.000000	4.508978	0.000000	0.000000	0.000000	0.035144	-0.054667	-0.379525	0.000000	0.000000	3.000000	14.000000	0.000000
1498.363089	0.006289	0.544789	0.220285	80.012199	103.663666	147.334213	2.160813	0.000000	4.508978	0.000000	0.000000	0.000000	0.035144	-0.054667	-0.379525	0.000000	0.000000	3.000000	14.000000	0.000000
1498.366422	0.006406	0.544623	0.218997	79.874435	103.240318	147.030472	2.172832	0.000000	4.503199	0.000000	0.000000	0.000000	0.034938	-0.049882	-0.386107	0.000000	0.000000	3.000000	14.000000	0.000000
1498.369756	0.006406	0.544623	0.218997	79.874435	103.240318	147.030472	2.172832	0.000000	4.503199	0.000000	0.000000	0.000000	0.034938	-0.049882	-0.386107	0.000000	0.000000	3.000000	14.000000	0.000000
1498.373089	0.006406	0.544623	0.218997	79.874435	103.240318	147.030472	2.172832	0.000000	4.503199	0.000000	0.000000	0.000000	0.034938	-0.049882	-0.386107	0.000000	0.000000	3.000000	14.000000	0.000000
1498.376422	0.006585	0.544489	0.217669	79.729729	102.984009	146.885422	2.185108	0.000000	4.497255	0.000000	0.000000	0.000000	0.053894	-0.040203	-0.398574	0.000000	0.000000	3.000000	14.000000	0.000000
1498.379756	0.006585	0.544489	0.217669	79.729729	102.984009	146.885422	2.185108	0.000000	4.497255	0.000000	0.000000	0.000000	0.053894	-0.040203	-0.398574	0.000000	0.000000	3.000000	14.000000	0.000000
1498.383089	0.006585	0.544489	0.217669	79.729729	102.984009	146.885422	2.185108	0.000000	4.497255	0.000000	0.000000	0.000000	0.053894	-0.040203	-0.398574	0.000000	0.000000	3.000000	14.000000	0.000000
1498.386422	0.006764	0.544391	0.216332	79.622826	102.965851	146.941635	2.198870	0.000000	4.490542	0.000000	0.000000	0.000000	0.053643	-0.029339	-0.400980	0.000000	0.000000	3.000000	14.000000	0.000000
1498.389756	0.006764	0.544391	0.216332	79.622826	102.965851	146.941635	2.198870	0.000000	4.490542	0.000000	0.000000	0.000000	0.053643	-0.029339	-0.400980	0.000000	0.000000	3.000000	14.000000	0.000000
1498.393089	0.006764	0.544391	0.216332	79.622826	102.965851	146.941635	2.198870	0.000000	4.490542	0.000000	0.000000	0.000000	0.053643	-0.029339	-0.400980	0.000000	0.000000	3.000000	14.000000	0.000000
1498.396422	0.007006	0.544251	0.214963	79.588860	103.094887	147.088364	2.212790	0.000000	4.483699	0.000000	0.000000	0.000000	0.072461	-0.041853	-0.410695	0.000000	0.000000	3.000000	14.000000	0.000000
1498.399756	0.007006	0.544251	0.214963	79.588860	103.094887	147.088364	2.212790	0.000000	4.483699	0.000000	0.000000	0.000000	0.072461	-0.041853	-0.410695	0.000000	0.000000	3.000000	14.000000	0.000000
1498.403089	0.007006	0.544251	0.214963	79.588860	103.094887	147.088364	2.212790	0.000000	4.483699	0.000000	0.000000	0.000000	0.072461	-0.041853	-0.410695	0.000000	0.000000	3.000000	14.000000	0.000000
1498.406422	0.007248	0.544149	0.213739	79.605736	103.084717	147.075043	2.228134	0.000000	4.476094	0.000000	0.000000	0.000000	0.072617	-0.030718	-0.367451	0.000000	0.000000	3.000000	14.000000	0.000000
1498.409756	0.007248	0.544149	0.213739	79.605736	103.084717	147.075043	2.228134	0.000000	4.476094	0.000000	0.000000	0.000000	0.072617	-0.030718	-0.367451	0.000000	0.000000	3.000000	14.000000	0.000000
1498.413089	0.007248	0.544149	0.213739	79.605736	103.084717	147.075043	2.228134	0.000000	4.476094	0.000000	0.000000	0.000000	0.072617	-0.030718	-0.367451	0.000000	0.000000	3.000000	14.000000	0.000000
1498.416422	0.007612	0.543950	0.212199	79.639023	102.851875	146.839249	2.242396	0.000000	4.468966	0.000000	0.000000	0.000000	0.109420	-0.059672	-0.461771	0.000000	0.000000	3.000000	14.000000	0.000000
1498.419756	0.007612	0.543950	0.212199	79.639023	102.851875	146.839249	2.242396	0.000000	4.468966	0.000000	0.000000	0.000000	0.109420	-0.059672	-0.461771	0.000000	0.000000	3.000000	14.000000	0.000000
1498.423089	0.007612	0.543950	0.212199	79.639023	102.851875	146.839249	2.242396	0.000000	4.468966	0.000000	0.000000	0.000000	0.109420	-0.059672	-0.461771	0.000000	0.000000	3.000000	14.000000	0.000000
1498.426422	0.007977	0.543748	0.210775	79.680733	102.456894	146.442215	2.261465	0.000000	4.459347	0.000000	0.000000	0.000000	0.109308	-0.060756	-0.427210	0.000000	0.000000	3.000000	14.000000	0.000000
1498.429756	0.007977	0.543748	0.210775	79.680733	102.456894	146.442215	2.261465	0.000000	4.459347	0.000000	0.000000	0.000000	0.109308	-0.060756	-0.427210	0.000000	0.000000	3.000000	14.000000	0.000000
1498.433089	0.007977	0.543748	0.210775	79.680733	102.456894	146.442215	2.261465	0.000000	4.459347	0.000000	0.000000	0.000000	0.109308	-0.060756	-0.427210	0.000000	0.000000	3.000000	14.000000	0.000000
1498.436422	0.008307	0.543540	0.209314	79.737122	101.801086	145.791626	2.279692	0.000000	4.450056	0.000000	0.000000	0.000000	0.099190	-0.062178	-0.438314	0.000000	0.000000	3.000000	14.000000	0.000000
1498.439756	0.008307	0.543540	0.209314	79.737122	101.801086	145.791626	2.279692	0.000000	4.450056	0.000000	0.000000	0.000000	0.099190	-0.062178	-0.438314	0.000000	0.000000	3.000000	14.000000	0.000000
1498.443089	0.008307	0.543540	0.209314	79.737122	101.801086	145.791626	2.279692	0.000000	4.450056	0.000000	0.000000	0.000000	0.099190	-0.062178	-0.438314	0.000000	0.000000	3.000000	14.000000	0.000000
1498.446422	0.008668	0.543349	0.207830	79.803741	100.928337	144.924683	2.297808	0.000000	4.440730	0.000000	0.000000	0.000000	0.108114	-0.057499	-0.445368	0.000000	0.000000	3.000000	14.000000	0.000000
1498.449756	0.008668	0.543349	0.207830	79.803741	100.928337	144.924683	2.297808	0.000000	4.440730	0.000000	0.000000	0.000000	0.108114	-0.057499	-0.445368	0.000000	0.000000	3.000000	14.000000	0.000000
1498.453089	0.008668	0.543349	0.207830	79.803741	100.928337	144.924683	2.297808	0.000000	4.440730	0.000000	0.000000	0.000000	0.108114	-0.057499	-0.445368	0.000000	0.000000	3.000000	14.000000	0.000000
1498.456422	0.008997	0.543231	0.206486	79.876068	99.877655	143.880432	2.316766	0.000000	4.430869	0.000000	0.000000	0.000000	0.098732	-0.035442	-0.402998	0.000000	0.000000	3.000000	14.000000	0.000000
1498.459756	0.008997	0.543231	0.206486	79.876068	99.877655	143.880432	2.316766	0.000000	4.430869	0.000000	0.000000	0.000000	0.098732	-0.035442	-0.402998	0.000000	0.000000	3.000000	14.000000	0.000000
1498.463089	0.008997	0.543231	0.206486	79.876068	99.877655	143.880432	2.316766	0.000000	4.430869	0.000000	0.000000	0.000000	0.098732	-0.035442	-0.402998	0.000000	0.000000	3.000000	14.000000	0.000000
1498.466422	0.009383	0.543160	0.204806	79.968185	98.317825	142.336914	2.334095	0.000000	4.421764	0.000000	0.000000	0.000000	0.115746	-0.021003	-0.504195	0.000000	0.000000	3.000000	14.000000	0.000000
1498.469756	0.009383	0.543160	0.204806	79.968185	98.317825	142.336914	2.334095	0.000000	4.421764	0.000000	0.000000	0.000000	0.115746	-0.021003	-0.504195	0.000000	0.000000	3.000000	14.000000	0.000000
1498.473089	0.009383	0.543160	0.204806	79.968185	98.317825	142.336914	2.334095	0.000000	4.421764	0.000000	0.000000	0.000000	0.115746	-0.021003	-0.504195	0.000000	0.000000	3.000000	14.000000	0.000000
1498.476422	0.009707	0.543152	0.203320	80.059364	96.597870	140.628769	2.355506	0.000000	4.410396	0.000000	0.000000	0.000000	0.097174	-0.002611	-0.445704	0.000000	0.000000	3.000000	14.000000	0.000000
1498.479756	0.009707	0.543152	0.203320	80.059364	96.597870	140.628769	2.355506	0.000000	4.410396	0.000000	0.000000	0.000000	0.097174	-0.002611	-0.445704	0.000000	0.000000	3.000000	14.000000	0.000000
1498.483089	0.009707	0.543152	0.203320	80.059364	96.597870	140.628769	2.355506	0.000000	4.410396	0.000000	0.000000	0.000000	0.097174	-0.002611	-0.445704	0.000000	0.000000	3.000000	14.000000	0.000000
1498.486422	0.010030	0.543207	0.201909	80.165184	94.678932	138.711884	2.374300	0.000000	4.400306	0.000000	0.000000	0.000000	0.097049	0.016516	-0.423437	0.000000	0.000000	3.000000	14.000000	0.000000
1498.489756	0.010030	0.543207	0.201909	80.165184	94.678932	138.711884	2.374300	0.000000	4.400306	0.000000	0.000000	0.000000	0.097049	0.016516	-0.423437	0.000000	0.000000	3.000000	14.000000	0.000000
1498.493089	0.010030	0.543207	0.201909	80.165184	94.678932	138.711884	2.374300	0.000000	4.400306	0.000000	0.000000	0.000000	0.097049	0.016516	-0.423437	0.000000	0.000000	3.000000	14.000000	0.000000
1498.496422	0.010259	0.543269	0.200563	80.292458	92.659393	136.678726	2.392554	0.000000	4.390408	0.000000	0.000000	0.000000	0.068814	0.018762	-0.403552	0.000000	0.000000	3.000000	14.000000	0.000000
1498.499756	0.010259	0.543269	0.200563	80.292458	92.659393	136.678726	2.392554	0.000000	4.390408	0.000000	0.000000	0.000000	0.068814	0.018762	-0.403552	0.000000	0.000000	3.000000	14.000000	0.000000
1498.503089	0.010259	0.543269	0.200563	80.292458	92.659393	136.678726	2.392554	0.000000	4.390408	0.000000	0.000000	0.000000	0.068814	0.018762	-0.403552	0.000000	0.000000	3.000000	14.000000	0.000000
1498.506422	0.010429	0.543337	0.199406	80.402779	90.896065	134.894226	2.408749	0.000000	4.381544	0.000000	0.000000	0.000000	0.050704	0.020384	-0.347082	0.000000	0.000000	3.000000	14.000000	0.000000
1498.509756	0.010429	0.543337	0.199406	80.402779	90.896065	134.894226	2.408749	0.000000	4.381544	0.000000	0.000000	0.000000	0.050704	0.020384	-0.347082	0.000000	0.000000	3.000000	14.000000	0.000000
1498.513089	0.010429	0.543337	0.199406	80.402779	90.896065	134.894226	2.408749	0.000000	4.381544	0.000000	0.000000	0.000000	0.050704	0.020384	-0.347082	0.000000	0.000000	3.000000	14.000000	0.000000
1498.516422	0.010565	0.543380	0.198199	80.495644	89.146301	133.136551	2.422298	0.000000	4.374068	0.000000	0.000000	0.000000	0.040926	0.012688	-0.362260	0.000000	0.000000	3.000000	14.000000	0.000000
1498.519756	0.010565	0.543380	0.198199	80.495644	89.146301	133.136551	2.422298	0.000000	4.374068	0.000000	0.000000	0.000000	0.040926	0.012688	-0.362260	0.000000	0.000000	3.000000	14.000000	0.000000
1498.523089	0.010565	0.543380	0.198199	80.495644	89.146301	133.136551	2.422298	0.000000	4.374068	0.000000	0.000000	0.000000	0.040926	0.012688	-0.362260	0.000000	0.000000	3.000000	14.000000	0.000000
1498.526422	0.010609	0.543394	0.197064	80.540024	87.681129	131.686844	2.435862	0.000000	4.366529	0.000000	0.000000	0.000000	0.013150	0.004350	-0.340526	0.000000	0.000000	3.000000	14.000000	0.000000
1498.529756	0.010609	0.543394	0.197064	80.540024	87.681129	131.686844	2.435862	0.000000	4.366529	0.000000	0.000000	0.000000	0.013150	0.004350	-0.340526	0.000000	0.000000	3.000000	14.000000	0.000000
1498.533089	0.010609	0.543394	0.197064	80.540024	87.681129	131.686844	2.435862	0.000000	4.366529	0.000000	0.000000	0.000000	0.013150	0.004350	-0.340526	0.000000	0.000000	3.000000	14.000000	0.000000
1498.536422	0.010591	0.543392	0.195947	80.558853	86.571976	130.608475	2.447278	0.000000	4.360141	0.000000	0.000000	0.000000	-0.005432	-0.000563	-0.334980	0.000000	0.000000	3.000000	14.000000	0.000000
1498.539756	0.010591	0.543392	0.195947	80.558853	86.571976	130.608475	2.447278	0.000000	4.360141	0.000000	0.000000	0.000000	-0.005432	-0.000563	-0.334980	0.000000	0.000000	3.000000	14.000000	0.000000
1498.543089	0.010591	0.543392	0.195947	80.558853	86.571976	130.608475	2.447278	0.000000	4.360141	0.000000	0.000000	0.000000	-0.005432	-0.000563	-0.334980	0.000000	0.000000	3.000000	14.000000	0.000000
1498.546422	0.010542	0.543390	0.194829	80.572433	85.837852	129.902664	2.457556	0.000000	4.354357	0.000000	0.000000	0.000000	-0.014727	-0.000796	-0.335411	0.000000	0.000000	3.000000	14.000000	0.000000
1498.549756	0.010542	0.543390	0.194829	80.572433	85.837852	129.902664	2.457556	0.000000	4.354357	0.000000	0.000000	0.000000	-0.014727	-0.000796	-0.335411	0.000000	0.000000	3.000000	14.000000	0.000000
1498.553089	0.010542	0.543390	0.194829	80.572433	85.837852	129.902664	2.457556	0.000000	4.354357	0.000000	0.000000	0.000000	-0.014727	-0.000796	-0.335411	0.000000	0.000000	3.000000	14.000000	0.000000
1498.556422	0.010493	0.543371	0.193729	80.581215	85.469391	129.558929	2.467401	0.000000	4.348785	0.000000	0.000000	0.000000	-0.014609	-0.005667	-0.330131	0.000000	0.000000	3.000000	14.000000	0.000000
1498.559756	0.010493	0.543371	0.193729	80.581215	85.469391	129.558929	2.467401	0.000000	4.348785	0.000000	0.000000	0.000000	-0.014609	-0.005667	-0.330131	0.000000	0.000000	3.000000	14.000000	0.000000
1498.563089	0.010493	0.543371	0.193729	80.581215	85.469391	129.558929	2.467401	0.000000	4.348785	0.000000	0.000000	0.000000	-0.014609	-0.005667	-0.330131	0.000000	0.000000	3.000000	14.000000	0.000000
1498.566422	0.010383	0.543371	0.192642	80.580910	85.447670	129.568176	2.477157	0.000000	4.343235	0.000000	0.000000	0.000000	-0.033024	0.000148	-0.325933	0.000000	0.000000	3.000000	14.000000	0.000000
1498.569756	0.010383	0.543371	0.192642	80.580910	85.447670	129.568176	2.477157	0.000000	4.343235	0.000000	0.000000	0.000000	-0.033024	0.000148	-0.325933	0.000000	0.000000	3.000000	14.000000	0.000000
1498.573089	0.010383	0.543371	0.192642	80.580910	85.447670	129.568176	2.477157	0.000000	4.343235	0.000000	0.000000	0.000000	-0.033024	0.000148	-0.325933	0.000000	0.000000	3.000000	14.000000	0.000000
1498.576422	0.010334	0.543382	0.191499	80.552254	85.831360	129.990997	2.485811	0.000000	4.338288	0.000000	0.000000	0.000000	-0.014722	0.003191	-0.343048	0.000000	0.000000	3.000000	14.000000	0.000000
1498.579756	0.010334	0.543382	0.191499	80.552254	85.831360	129.990997	2.485811	0.000000	4.338288	0.000000	0.000000	0.000000	-0.014722	0.003191	-0.343048	0.000000	0.000000	3.000000	14.000000	0.000000
1498.583089	0.010334	0.543382	0.191499	80.552254	85.831360	129.990997	2.485811	0.000000	4.338288	0.000000	0.000000	0.000000	-0.014722	0.003191	-0.343048	0.000000	0.000000	3.000000	14.000000	0.000000
1498.586422	0.010285	0.543412	0.190368	80.489128	86.315948	130.538452	2.496128	0.000000	4.332360	0.000000	0.000000	0.000000	-0.014627	0.008944	-0.339159	0.000000	0.000000	3.000000	14.000000	0.000000
1498.589756	0.010285	0.543412	0.190368	80.489128	86.315948	130.538452	2.496128	0.000000	4.332360	0.000000	0.000000	0.000000	-0.014627	0.008944	-0.339159	0.000000	0.000000	3.000000	14.000000	0.000000
1498.593089	0.010285	0.543412	0.190368	80.489128	86.315948	130.538452	2.496128	0.000000	4.332360	0.000000	0.000000	0.000000	-0.014627	0.008944	-0.339159	0.000000	0.000000	3.000000	14.000000	0.000000
1498.596422	0.010206	0.543441	0.189236	80.408882	86.806564	131.104935	2.506403	0.000000	4.326424	0.000000	0.000000	0.000000	-0.023810	0.008664	-0.339599	0.000000	0.000000	3.000000	14.000000	0.000000
1498.599756	0.010206	0.543441	0.189236	80.408882	86.806564	131.104935	2.506403	0.000000	4.326424	0.000000	0.000000	0.000000	-0.023810	0.008664	-0.339599	0.000000	0.000000	3.000000	14.000000	0.000000
1498.603089	0.010206	0.543441	0.189236	80.408882	86.806564	131.104935	2.506403	0.000000	4.326424	0.000000	0.000000	0.000000	-0.023810	0.008664	-0.339599	0.000000	0.000000	3.000000	14.000000	0.000000
1498.606422	0.010126	0.543429	0.188072	80.333527	87.284935	131.660538	2.516250	0.000000	4.320704	0.000000	0.000000	0.000000	-0.023896	-0.003561	-0.349201	0.000000	0.000000	3.000000	14.000000	0.000000
1498.609756	0.010126	0.543429	0.188072	80.333527	87.284935	131.660538	2.516250	0.000000	4.320704	0.000000	0.000000	0.000000	-0.023896	-0.003561	-0.349201	0.000000	0.000000	3.000000	14.000000	0.000000
1498.613089	0.010126	0.543429	0.188072	80.333527	87.284935	131.660538	2.516250	0.000000	4.320704	0.000000	0.000000	0.000000	-0.023896	-0.003561	-0.349201	0.000000	0.000000	3.000000	14.000000	0.000000
1498.616422	0.010015	0.543376	0.186877	80.289124	87.807953	132.234848	2.526492	0.000000	4.314723	0.000000	0.000000	0.000000	-0.033152	-0.015768	-0.358712	0.000000	0.000000	3.000000	14.000000	0.000000
1498.619756	0.010015	0.543376	0.186877	80.289124	87.807953	132.234848	2.526492	0.000000	4.314723	0.000000	0.000000	0.000000	-0.033152	-0.015768	-0.358712	0.000000	0.000000	3.000000	14.000000	0.000000
1498.623089	0.010015	0.543376	0.186877	80.289124	87.807953	132.234848	2.526492	0.000000	4.314723	0.000000	0.000000	0.000000	-0.033152	-0.015768	-0.358712	0.000000	0.000000	3.000000	14.000000	0.000000
1498.626422	0.009936	0.543303	0.185663	80.272049	88.391739	132.852432	2.536609	0.000000	4.308784	0.000000	0.000000	0.000000	-0.023975	-0.021914	-0.364044	0.000000	0.000000	3.000000	14.000000	0.000000
1498.629756	0.009936	0.543303	0.185663	80.272049	88.391739	132.852432	2.536609	0.000000	4.308784	0.000000	0.000000	0.000000	-0.023975	-0.021914	-0.364044	0.000000	0.000000	3.000000	14.000000	0.000000
1498.633089	0.009936	0.543303	0.185663	80.272049	88.391739	132.852432	2.536609	0.000000	4.308784	0.000000	0.000000	0.000000	-0.023975	-0.021914	-0.364044	0.000000	0.000000	3.000000	14.000000	0.000000
1498.636422	0.009885	0.543205	0.184397	80.268753	89.005272	133.475388	2.547519	0.000000	4.302342	0.000000	0.000000	0.000000	-0.015010	-0.029490	-0.379895	0.000000	0.000000	3.000000	14.000000	0.000000
1498.639756	0.009885	0.543205	0.184397	80.268753	89.005272	133.475388	2.547519	0.000000	4.302342	0.000000	0.000000	0.000000	-0.015010	-0.029490	-0.379895	0.000000	0.000000	3.000000	14.000000	0.000000
1498.643089	0.009885	0.543205	0.184397	80.268753	89.005272	133.475388	2.547519	0.000000	4.302342	0.000000	0.000000	0.000000	-0.015010	-0.029490	-0.379895	0.000000	0.000000	3.000000	14.000000	0.000000
1498.646422	0.009895	0.543131	0.183052	80.271660	89.628441	134.104889	2.559577	0.000000	4.295179	0.000000	0.000000	0.000000	0.002906	-0.021994	-0.403335	0.000000	0.000000	3.000000	14.000000	0.000000
1498.649756	0.009895	0.543131	0.183052	80.271660	89.628441	134.104889	2.559577	0.000000	4.295179	0.000000	0.000000	0.000000	0.002906	-0.021994	-0.403335	0.000000	0.000000	3.000000	14.000000	0.000000
1498.653089	0.009895	0.543131	0.183052	80.271660	89.628441	134.104889	2.559577	0.000000	4.295179	0.000000	0.000000	0.000000	0.002906	-0.021994	-0.403335	0.000000	0.000000	3.000000	14.000000	0.000000
1498.656422	0.009965	0.543088	0.181664	80.273483	90.293846	134.771729	2.573577	0.000000	4.286805	0.000000	0.000000	0.000000	0.020865	-0.013184	-0.416371	0.000000	0.000000	3.000000	14.000000	0.000000
1498.659756	0.009965	0.543088	0.181664	80.273483	90.293846	134.771729	2.573577	0.000000	4.286805	0.000000	0.000000	0.000000	0.020865	-0.013184	-0.416371	0.000000	0.000000	3.000000	14.000000	0.000000
1498.663089	0.009965	0.543088	0.181664	80.273483	90.293846	134.771729	2.573577	0.000000	4.286805	0.000000	0.000000	0.000000	0.020865	-0.013184	-0.416371	0.000000	0.000000	3.000000	14.000000	0.000000
1498.666422	0.010002	0.543033	0.180204	80.273994	90.956688	135.438705	2.589185	0.000000	4.277397	0.000000	0.000000	0.000000	0.011324	-0.016338	-0.438197	0.000000	0.000000	3.000000	14.000000	0.000000
1498.669756	0.010002	0.543033	0.180204	80.273994	90.956688	135.438705	2.589185	0.000000	4.277397	0.000000	0.000000	0.000000	0.011324	-0.016338	-0.438197	0.000000	0.000000	3.000000	14.000000	0.000000
1498.673089	0.010002	0.543033	0.180204	80.273994	90.956688	135.438705	2.589185	0.000000	4.277397	0.000000	0.000000	0.000000	0.011324	-0.016338	-0.438197	0.000000	0.000000	3.000000	14.000000	0.000000
1498.676422	0.010040	0.542993	0.178720	80.273201	91.637779	136.124222	2.605145	0.000000	4.267695	0.000000	0.000000	0.000000	0.011131	-0.012135	-0.445130	0.000000	0.000000	3.000000	14.000000	0.000000
1498.679756	0.010040	0.542993	0.178720	80.273201	91.637779	136.124222	2.605145	0.000000	4.267695	0.000000	0.000000	0.000000	0.011131	-0.012135	-0.445130	0.000000	0.000000	3.000000	14.000000	0.000000
1498.683089	0.010040	0.542993	0.178720	80.273201	91.637779	136.124222	2.605145	0.000000	4.267695	0.000000	0.000000	0.000000	0.011131	-0.012135	-0.445130	0.000000	0.000000	3.000000	14.000000	0.000000
1498.686422	0.010077	0.542936	0.177253	80.270935	92.336914	136.828033	2.621490	0.000000	4.257674	0.000000	0.000000	0.000000	0.011127	-0.016967	-0.440093	0.000000	0.000000	3.000000	14.000000	0.000000
1498.689756	0.010077	0.542936	0.177253	80.270935	92.336914	136.828033	2.621490	0.000000	4.257674	0.000000	0.000000	0.000000	0.011127	-0.016967	-0.440093	0.000000	0.000000	3.000000	14.000000	0.000000
1498.693089	0.010077	0.542936	0.177253	80.270935	92.336914	136.828033	2.621490	0.000000	4.257674	0.000000	0.000000	0.000000	0.011127	-0.016967	-0.440093	0.000000	0.000000	3.000000	14.000000	0.000000
1498.696422	0.010084	0.542863	0.175803	80.268913	92.960655	137.459686	2.637810	0.000000	4.247583	0.000000	0.000000	0.000000	0.002110	-0.021769	-0.434872	0.000000	0.000000	3.000000	14.000000	0.000000
1498.699756	0.010084	0.542863	0.175803	80.268913	92.960655	137.459686	2.637810	0.000000	4.247583	0.000000	0.000000	0.000000	0.002110	-0.021769	-0.434872	0.000000	0.000000	3.000000	14.000000	0.000000
1498.703089	0.010084	0.542863	0.175803	80.268913	92.960655	137.459686	2.637810	0.000000	4.247583	0.000000	0.000000	0.000000	0.002110	-0.021769	-0.434872	0.000000	0.000000	3.000000	14.000000	0.000000
1498.706422	0.010091	0.542780	0.174406	80.266914	93.469513	137.978958	2.653574	0.000000	4.237752	0.000000	0.000000	0.000000	0.002320	-0.025074	-0.419120	0.000000	0.000000	3.000000	14.000000	0.000000
1498.709756	0.010091	0.542780	0.174406	80.266914	93.469513	137.978958	2.653574	0.000000	4.237752	0.000000	0.000000	0.000000	0.002320	-0.025074	-0.419120	0.000000	0.000000	3.000000	14.000000	0.000000
1498.713089	0.010091	0.542780	0.174406	80.266914	93.469513	137.978958	2.653574	0.000000	4.237752	0.000000	0.000000	0.000000	0.002320	-0.025074	-0.419120	0.000000	0.000000	3.000000	14.000000	0.000000
1498.716422	0.010100	0.542671	0.173082	80.250046	93.800705	138.336029	2.668926	0.000000	4.228101	0.000000	0.000000	0.000000	0.002631	-0.032762	-0.397227	0.000000	0.000000	3.000000	14.000000	0.000000
1498.719756	0.010100	0.542671	0.173082	80.250046	93.800705	138.336029	2.668926	0.000000	4.228101	0.000000	0.000000	0.000000	0.002631	-0.032762	-0.397227	0.000000	0.000000	3.000000	14.000000	0.000000
1498.723089	0.010100	0.542671	0.173082	80.250046	93.800705	138.336029	2.668926	0.000000	4.228101	0.000000	0.000000	0.000000	0.002631	-0.032762	-0.397227	0.000000	0.000000	3.000000	14.000000	0.000000
1498.726422	0.010110	0.542585	0.171807	80.197952	94.105637	138.693802	2.683630	0.000000	4.218782	0.000000	0.000000	0.000000	0.002828	-0.025638	-0.382659	0.000000	0.000000	3.000000	14.000000	0.000000
1498.729756	0.010110	0.542585	0.171807	80.197952	94.105637	138.693802	2.683630	0.000000	4.218782	0.000000	0.000000	0.000000	0.002828	-0.025638	-0.382659	0.000000	0.000000	3.000000	14.000000	0.000000
1498.733089	0.010110	0.542585	0.171807	80.197952	94.105637	138.693802	2.683630	0.000000	4.218782	0.000000	0.000000	0.000000	0.002828	-0.025638	-0.382659	0.000000	0.000000	3.000000	14.000000	0.000000
1498.736422	0.010119	0.542480	0.170513	80.111008	94.418068	139.083679	2.697933	0.000000	4.209651	0.000000	0.000000	0.000000	0.002705	-0.031674	-0.388016	0.000000	0.000000	3.000000	14.000000	0.000000
1498.739756	0.010119	0.542480	0.170513	80.111008	94.418068	139.083679	2.697933	0.000000	4.209651	0.000000	0.000000	0.000000	0.002705	-0.031674	-0.388016	0.000000	0.000000	3.000000	14.000000	0.000000
1498.743089	0.010119	0.542480	0.170513	80.111008	94.418068	139.083679	2.697933	0.000000	4.209651	0.000000	0.000000	0.000000	0.002705	-0.031674	-0.388016	0.000000	0.000000	3.000000	14.000000	0.000000
1498.746422	0.010128	0.542393	0.169233	79.981995	94.801964	139.573944	2.712548	0.000000	4.200248	0.000000	0.000000	0.000000	0.002732	-0.026025	-0.384067	0.000000	0.000000	3.000000	14.000000	0.000000
1498.749756	0.010128	0.542393	0.169233	79.981995	94.801964	139.573944	2.712548	0.000000	4.200248	0.000000	0.000000	0.000000	0.002732	-0.026025	-0.384067	0.000000	0.000000	3.000000	14.000000	0.000000
1498.753089	0.010128	0.542393	0.169233	79.981995	94.801964	139.573944	2.712548	0.000000	4.200248	0.000000	0.000000	0.000000	0.002732	-0.026025	-0.384067	0.000000	0.000000	3.000000	14.000000	0.000000
1498.756422	0.010136	0.542281	0.167899	79.826256	95.223099	140.119171	2.727139	0.000000	4.190789	0.000000	0.000000	0.000000	0.002434	-0.033552	-0.400188	0.000000	0.000000	3.000000	14.000000	0.000000
1498.759756	0.010136	0.542281	0.167899	79.826256	95.223099	140.119171	2.727139	0.000000	4.190789	0.000000	0.000000	0.000000	0.002434	-0.033552	-0.400188	0.000000	0.000000	3.000000	14.000000	0.000000
1498.763089	0.010136	0.542281	0.167899	79.826256	95.223099	140.119171	2.727139	0.000000	4.190789	0.000000	0.000000	0.000000	0.002434	-0.033552	-0.400188	0.000000	0.000000	3.000000	14.000000	0.000000
1498.766422	0.010113	0.542178	0.166507	79.671600	95.667809	140.690643	2.742448	0.000000	4.180787	0.000000	0.000000	0.000000	-0.006772	-0.030805	-0.417647	0.000000	0.000000	3.000000	14.000000	0.000000
1498.769756	0.010113	0.542178	0.166507	79.671600	95.667809	140.690643	2.742448	0.000000	4.180787	0.000000	0.000000	0.000000	-0.006772	-0.030805	-0.417647	0.000000	0.000000	3.000000	14.000000	0.000000
1498.773089	0.010113	0.542178	0.166507	79.671600	95.667809	140.690643	2.742448	0.000000	4.180787	0.000000	0.000000	0.000000	-0.006772	-0.030805	-0.417647	0.000000	0.000000	3.000000	14.000000	0.000000
1498.776422	0.010060	0.542017	0.165066	79.519325	96.037056	141.191208	2.758025	0.000000	4.170527	0.000000	0.000000	0.000000	-0.015875	-0.048555	-0.432418	0.000000	0.000000	3.000000	14.000000	0.000000
1498.779756	0.010060	0.542017	0.165066	79.519325	96.037056	141.191208	2.758025	0.000000	4.170527	0.000000	0.000000	0.000000	-0.015875	-0.048555	-0.432418	0.000000	0.000000	3.000000	14.000000	0.000000
1498.783089	0.010060	0.542017	0.165066	79.519325	96.037056	141.191208	2.758025	0.000000	4.170527	0.000000	0.000000	0.000000	-0.015875	-0.048555	-0.432418	0.000000	0.000000	3.000000	14.000000	0.000000
1498.786422	0.010036	0.541844	0.163549	79.405930	96.356949	141.607895	2.773791	0.000000	4.160058	0.000000	0.000000	0.000000	-0.007358	-0.051661	-0.455073	0.000000	0.000000	3.000000	14.000000	0.000000
1498.789756	0.010036	0.541844	0.163549	79.405930	96.356949	141.607895	2.773791	0.000000	4.160058	0.000000	0.000000	0.000000	-0.007358	-0.051661	-0.455073	0.000000	0.000000	3.000000	14.000000	0.000000
1498.793089	0.010036	0.541844	0.163549	79.405930	96.356949	141.607895	2.773791	0.000000	4.160058	0.000000	0.000000	0.000000	-0.007358	-0.051661	-0.455073	0.000000	0.000000	3.000000	14.000000	0.000000
1498.796422	0.009981	0.541667	0.161993	79.337952	96.512550	141.846497	2.791096	0.000000	4.148468	0.000000	0.000000	0.000000	-0.016366	-0.053322	-0.466741	0.000000	0.000000	3.000000	14.000000	0.000000
1498.799756	0.009981	0.541667	0.161993	79.337952	96.512550	141.846497	2.791096	0.000000	4.148468	0.000000	0.000000	0.000000	-0.016366	-0.053322	-0.466741	0.000000	0.000000	3.000000	14.000000	0.000000
1498.803089	0.009981	0.541667	0.161993	79.337952	96.512550	141.846497	2.791096	0.000000	4.148468	0.000000	0.000000	0.000000	-0.016366	-0.053322	-0.466741	0.000000	0.000000	3.000000	14.000000	0.000000
1498.806422	0.009956	0.541483	0.160397	79.305885	96.437897	141.830750	2.808513	0.000000	4.136696	0.000000	0.000000	0.000000	-0.007718	-0.055005	-0.478767	0.000000	0.000000	3.000000	14.000000	0.000000
1498.809756	0.009956	0.541483	0.160397	79.305885	96.437897	141.830750	2.808513	0.000000	4.136696	0.000000	0.000000	0.000000	-0.007718	-0.055005	-0.478767	0.000000	0.000000	3.000000	14.000000	0.000000
1498.813089	0.009956	0.541483	0.160397	79.305885	96.437897	141.830750	2.808513	0.000000	4.136696	0.000000	0.000000	0.000000	-0.007718	-0.055005	-0.478767	0.000000	0.000000	3.000000	14.000000	0.000000
1498.816422	0.009930	0.541333	0.158793	79.296448	96.068398	141.525833	2.827100	0.000000	4.124016	0.000000	0.000000	0.000000	-0.007757	-0.045100	-0.481207	0.000000	0.000000	3.000000	14.000000	0.000000
1498.819756	0.009930	0.541333	0.158793	79.296448	96.068398	141.525833	2.827100	0.000000	4.124016	0.000000	0.000000	0.000000	-0.007757	-0.045100	-0.481207	0.000000	0.000000	3.000000	14.000000	0.000000
1498.823089	0.009930	0.541333	0.158793	79.296448	96.068398	141.525833	2.827100	0.000000	4.124016	0.000000	0.000000	0.000000	-0.007757	-0.045100	-0.481207	0.000000	0.000000	3.000000	14.000000	0.000000
1498.826422	0.009933	0.541220	0.157217	79.320229	95.300362	140.804901	2.845981	0.000000	4.111008	0.000000	0.000000	0.000000	0.001130	-0.033787	-0.472875	0.000000	0.000000	3.000000	14.000000	0.000000
1498.829756	0.009933	0.541220	0.157217	79.320229	95.300362	140.804901	2.845981	0.000000	4.111008	0.000000	0.000000	0.000000	0.001130	-0.033787	-0.472875	0.000000	0.000000	3.000000	14.000000	0.000000
1498.833089	0.009933	0.541220	0.157217	79.320229	95.300362	140.804901	2.845981	0.000000	4.111008	0.000000	0.000000	0.000000	0.001130	-0.033787	-0.472875	0.000000	0.000000	3.000000	14.000000	0.000000
1498.836422	0.009937	0.541160	0.155649	79.374695	94.302010	139.845871	2.865243	0.000000	4.097607	0.000000	0.000000	0.000000	0.001124	-0.018283	-0.470468	0.000000	0.000000	3.000000	14.000000	0.000000
1498.839756	0.009937	0.541160	0.155649	79.374695	94.302010	139.845871	2.865243	0.000000	4.097607	0.000000	0.000000	0.000000	0.001124	-0.018283	-0.470468	0.000000	0.000000	3.000000	14.000000	0.000000
1498.843089	0.009937	0.541160	0.155649	79.374695	94.302010	139.845871	2.865243	0.000000	4.097607	0.000000	0.000000	0.000000	0.001124	-0.018283	-0.470468	0.000000	0.000000	3.000000	14.000000	0.000000
1498.846422	0.009942	0.541122	0.154130	79.433937	93.152596	138.734085	2.884601	0.000000	4.084002	0.000000	0.000000	0.000000	0.001319	-0.011360	-0.455695	0.000000	0.000000	3.000000	14.000000	0.000000
1498.849756	0.009942	0.541122	0.154130	79.433937	93.152596	138.734085	2.884601	0.000000	4.084002	0.000000	0.000000	0.000000	0.001319	-0.011360	-0.455695	0.000000	0.000000	3.000000	14.000000	0.000000
1498.853089	0.009942	0.541122	0.154130	79.433937	93.152596	138.734085	2.884601	0.000000	4.084002	0.000000	0.000000	0.000000	0.001319	-0.011360	-0.455695	0.000000	0.000000	3.000000	14.000000	0.000000
1498.856422	0.009947	0.541107	0.152660	79.486832	92.049255	137.658722	2.903551	0.000000	4.070551	0.000000	0.000000	0.000000	0.001519	-0.004492	-0.440823	0.000000	0.000000	3.000000	14.000000	0.000000
1498.859756	0.009947	0.541107	0.152660	79.486832	92.049255	137.658722	2.903551	0.000000	4.070551	0.000000	0.000000	0.000000	0.001519	-0.004492	-0.440823	0.000000	0.000000	3.000000	14.000000	0.000000
1498.863089	0.009947	0.541107	0.152660	79.486832	92.049255	137.658722	2.903551	0.000000	4.070551	0.000000	0.000000	0.000000	0.001519	-0.004492	-0.440823	0.000000	0.000000	3.000000	14.000000	0.000000
1498.866422	0.009952	0.541090	0.151188	79.529015	91.153534	136.794113	2.922072	0.000000	4.057276	0.000000	0.000000	0.000000	0.001463	-0.004856	-0.441652	0.000000	0.000000	3.000000	14.000000	0.000000
1498.869756	0.009952	0.541090	0.151188	79.529015	91.153534	136.794113	2.922072	0.000000	4.057276	0.000000	0.000000	0.000000	0.001463	-0.004856	-0.441652	0.000000	0.000000	3.000000	14.000000	0.000000
1498.873089	0.009952	0.541090	0.151188	79.529015	91.153534	136.794113	2.922072	0.000000	4.057276	0.000000	0.000000	0.000000	0.001463	-0.004856	-0.441652	0.000000	0.000000	3.000000	14.000000	0.000000
1498.876422	0.009986	0.541097	0.149765	79.562286	90.504234	136.171661	2.940800	0.000000	4.043723	0.000000	0.000000	0.000000	0.010311	0.002022	-0.426782	0.000000	0.000000	3.000000	14.000000	0.000000
1498.879756	0.009986	0.541097	0.149765	79.562286	90.504234	136.171661	2.940800	0.000000	4.043723	0.000000	0.000000	0.000000	0.010311	0.002022	-0.426782	0.000000	0.000000	3.000000	14.000000	0.000000
1498.883089	0.009986	0.541097	0.149765	79.562286	90.504234	136.171661	2.940800	0.000000	4.043723	0.000000	0.000000	0.000000	0.010311	0.002022	-0.426782	0.000000	0.000000	3.000000	14.000000	0.000000
1498.886422	0.009991	0.541098	0.148304	79.586411	90.151474	135.840179	2.959582	0.000000	4.029996	0.000000	0.000000	0.000000	0.001412	0.000111	-0.438448	0.000000	0.000000	3.000000	14.000000	0.000000
1498.889756	0.009991	0.541098	0.148304	79.586411	90.151474	135.840179	2.959582	0.000000	4.029996	0.000000	0.000000	0.000000	0.001412	0.000111	-0.438448	0.000000	0.000000	3.000000	14.000000	0.000000
1498.893089	0.009991	0.541098	0.148304	79.586411	90.151474	135.840179	2.959582	0.000000	4.029996	0.000000	0.000000	0.000000	0.001412	0.000111	-0.438448	0.000000	0.000000	3.000000	14.000000	0.000000
1498.896422	0.009966	0.541130	0.146836	79.602478	90.115311	135.820023	2.978513	0.000000	4.016025	0.000000	0.000000	0.000000	-0.007268	0.009617	-0.440488	0.000000	0.000000	3.000000	14.000000	0.000000
1498.899756	0.009966	0.541130	0.146836	79.602478	90.115311	135.820023	2.978513	0.000000	4.016025	0.000000	0.000000	0.000000	-0.007268	0.009617	-0.440488	0.000000	0.000000	3.000000	14.000000	0.000000
1498.903089	0.009966	0.541130	0.146836	79.602478	90.115311	135.820023	2.978513	0.000000	4.016025	0.000000	0.000000	0.000000	-0.007268	0.009617	-0.440488	0.000000	0.000000	3.000000	14.000000	0.000000
1498.906422	0.009942	0.541174	0.145344	79.611809	90.360603	136.079926	2.997203	0.000000	4.002096	0.000000	0.000000	0.000000	-0.007384	0.013327	-0.447512	0.000000	0.000000	3.000000	14.000000	0.000000
1498.909756	0.009942	0.541174	0.145344	79.611809	90.360603	136.079926	2.997203	0.000000	4.002096	0.000000	0.000000	0.000000	-0.007384	0.013327	-0.447512	0.000000	0.000000	3.000000	14.000000	0.000000
1498.913089	0.009942	0.541174	0.145344	79.611809	90.360603	136.079926	2.997203	0.000000	4.002096	0.000000	0.000000	0.000000	-0.007384	0.013327	-0.447512	0.000000	0.000000	3.000000	14.000000	0.000000
1498.916422	0.009916	0.541245	0.143808	79.616211	90.767303	136.498016	3.016373	0.000000	3.987668	0.000000	0.000000	0.000000	-0.007603	0.021154	-0.460812	0.000000	0.000000	3.000000	14.000000	0.000000
1498.919756	0.009916	0.541245	0.143808	79.616211	90.767303	136.498016	3.016373	0.000000	3.987668	0.000000	0.000000	0.000000	-0.007603	0.021154	-0.460812	0.000000	0.000000	3.000000	14.000000	0.000000
1498.923089	0.009916	0.541245	0.143808	79.616211	90.767303	136.498016	3.016373	0.000000	3.987668	0.000000	0.000000	0.000000	-0.007603	0.021154	-0.460812	0.000000	0.000000	3.000000	14.000000	0.000000
1498.926422	0.009892	0.541318	0.142306	79.619354	91.182610	136.923996	3.036305	0.000000	3.972512	0.000000	0.000000	0.000000	-0.007434	0.022156	-0.450553	0.000000	0.000000	3.000000	14.000000	0.000000
1498.929756	0.009892	0.541318	0.142306	79.619354	91.182610	136.923996	3.036305	0.000000	3.972512	0.000000	0.000000	0.000000	-0.007434	0.022156	-0.450553	0.000000	0.000000	3.000000	14.000000	0.000000
1498.933089	0.009892	0.541318	0.142306	79.619354	91.182610	136.923996	3.036305	0.000000	3.972512	0.000000	0.000000	0.000000	-0.007434	0.022156	-0.450553	0.000000	0.000000	3.000000	14.000000	0.000000
1498.936422	0.009867	0.541396	0.140839	79.624969	91.479538	137.233002	3.055983	0.000000	3.957394	0.000000	0.000000	0.000000	-0.007264	0.023201	-0.440236	0.000000	0.000000	3.000000	14.000000	0.000000
1498.939756	0.009867	0.541396	0.140839	79.624969	91.479538	137.233002	3.055983	0.000000	3.957394	0.000000	0.000000	0.000000	-0.007264	0.023201	-0.440236	0.000000	0.000000	3.000000	14.000000	0.000000
1498.943089	0.009867	0.541396	0.140839	79.624969	91.479538	137.233002	3.055983	0.000000	3.957394	0.000000	0.000000	0.000000	-0.007264	0.023201	-0.440236	0.000000	0.000000	3.000000	14.000000	0.000000
1498.946422	0.009844	0.541458	0.139389	79.636429	91.573669	137.342499	3.075392	0.000000	3.942330	0.000000	0.000000	0.000000	-0.007173	0.018594	-0.434739	0.000000	0.000000	3.000000	14.000000	0.000000
1498.949756	0.009844	0.541458	0.139389	79.636429	91.573669	137.342499	3.075392	0.000000	3.942330	0.000000	0.000000	0.000000	-0.007173	0.018594	-0.434739	0.000000	0.000000	3.000000	14.000000	0.000000
1498.953089	0.009844	0.541458	0.139389	79.636429	91.573669	137.342499	3.075392	0.000000	3.942330	0.000000	0.000000	0.000000	-0.007173	0.018594	-0.434739	0.000000	0.000000	3.000000	14.000000	0.000000
1498.956422	0.009792	0.541504	0.137959	79.651680	91.538177	137.327148	3.094736	0.000000	3.927163	0.000000	0.000000	0.000000	-0.015558	0.014005	-0.429077	0.000000	0.000000	3.000000	14.000000	0.000000
1498.959756	0.009792	0.541504	0.137959	79.651680	91.538177	137.327148	3.094736	0.000000	3.927163	0.000000	0.000000	0.000000	-0.015558	0.014005	-0.429077	0.000000	0.000000	3.000000	14.000000	0.000000
1498.963089	0.009792	0.541504	0.137959	79.651680	91.538177	137.327148	3.094736	0.000000	3.927163	0.000000	0.000000	0.000000	-0.015558	0.014005	-0.429077	0.000000	0.000000	3.000000	14.000000	0.000000
1498.966422	0.009713	0.541541	0.136585	79.668900	91.421753	137.231567	3.113511	0.000000	3.912294	0.000000	0.000000	0.000000	-0.023698	0.011081	-0.412175	0.000000	0.000000	3.000000	14.000000	0.000000
1498.969756	0.009713	0.541541	0.136585	79.668900	91.421753	137.231567	3.113511	0.000000	3.912294	0.000000	0.000000	0.000000	-0.023698	0.011081	-0.412175	0.000000	0.000000	3.000000	14.000000	0.000000
1498.973089	0.009713	0.541541	0.136585	79.668900	91.421753	137.231567	3.113511	0.000000	3.912294	0.000000	0.000000	0.000000	-0.023698	0.011081	-0.412175	0.000000	0.000000	3.000000	14.000000	0.000000
1498.976422	0.009663	0.541601	0.135262	79.684624	91.336151	137.168411	3.131204	0.000000	3.898148	0.000000	0.000000	0.000000	-0.014931	0.017921	-0.396858	0.000000	0.000000	3.000000	14.000000	0.000000
1498.979756	0.009663	0.541601	0.135262	79.684624	91.336151	137.168411	3.131204	0.000000	3.898148	0.000000	0.000000	0.000000	-0.014931	0.017921	-0.396858	0.000000	0.000000	3.000000	14.000000	0.000000
1498.983089	0.009663	0.541601	0.135262	79.684624	91.336151	137.168411	3.131204	0.000000	3.898148	0.000000	0.000000	0.000000	-0.014931	0.017921	-0.396858	0.000000	0.000000	3.000000	14.000000	0.000000
1498.986422	0.009557	0.541646	0.133959	79.698898	91.267052	137.120346	3.148849	0.000000	3.883909	0.000000	0.000000	0.000000	-0.031638	0.013480	-0.390892	0.000000	0.000000	3.000000	14.000000	0.000000
1498.989756	0.009557	0.541646	0.133959	79.698898	91.267052	137.120346	3.148849	0.000000	3.883909	0.000000	0.000000	0.000000	-0.031638	0.013480	-0.390892	0.000000	0.000000	3.000000	14.000000	0.000000
1498.993089	0.009557	0.541646	0.133959	79.698898	91.267052	137.120346	3.148849	0.000000	3.883909	0.000000	0.000000	0.000000	-0.031638	0.013480	-0.390892	0.000000	0.000000	3.000000	14.000000	0.000000
1498.996422	0.009453	0.541708	0.132671	79.708817	91.348770	137.223312	3.165398	0.000000	3.870434	0.000000	0.000000	0.000000	-0.031457	0.018711	-0.386563	0.000000	0.000000	3.000000	14.000000	0.000000
1498.999756	0.009453	0.541708	0.132671	79.708817	91.348770	137.223312	3.165398	0.000000	3.870434	0.000000	0.000000	0.000000	-0.031457	0.018711	-0.386563	0.000000	0.000000	3.000000	14.000000	0.000000
1499.003089	0.009453	0.541708	0.132671	79.708817	91.348770	137.223312	3.165398	0.000000	3.870434	0.000000	0.000000	0.000000	-0.031457	0.018711	-0.386563	0.000000	0.000000	3.000000	14.000000	0.000000
1499.006422	0.009320	0.541783	0.131360	79.712158	91.642746	137.540482	3.181900	0.000000	3.856879	0.000000	0.000000	0.000000	-0.039838	0.022346	-0.393337	0.000000	0.000000	3.000000	14.000000	0.000000
1499.009756	0.009320	0.541783	0.131360	79.712158	91.642746	137.540482	3.181900	0.000000	3.856879	0.000000	0.000000	0.000000	-0.039838	0.022346	-0.393337	0.000000	0.000000	3.000000	14.000000	0.000000
1499.013089	0.009320	0.541783	0.131360	79.712158	91.642746	137.540482	3.181900	0.000000	3.856879	0.000000	0.000000	0.000000	-0.039838	0.022346	-0.393337	0.000000	0.000000	3.000000	14.000000	0.000000
1499.016422	0.009132	0.541856	0.130047	79.710762	92.077377	137.996033	3.198390	0.000000	3.843215	0.000000	0.000000	0.000000	-0.056424	0.021912	-0.393686	0.000000	0.000000	3.000000	14.000000	0.000000
1499.019756	0.009132	0.541856	0.130047	79.710762	92.077377	137.996033	3.198390	0.000000	3.843215	0.000000	0.000000	0.000000	-0.056424	0.021912	-0.393686	0.000000	0.000000	3.000000	14.000000	0.000000
1499.023089	0.009132	0.541856	0.130047	79.710762	92.077377	137.996033	3.198390	0.000000	3.843215	0.000000	0.000000	0.000000	-0.056424	0.021912	-0.393686	0.000000	0.000000	3.000000	14.000000	0.000000
1499.026422	0.008944	0.541941	0.128712	79.709099	92.510956	138.456467	3.214093	0.000000	3.830092	0.000000	0.000000	0.000000	-0.056305	0.025477	-0.400635	0.000000	0.000000	3.000000	14.000000	0.000000
1499.029756	0.008944	0.541941	0.128712	79.709099	92.510956	138.456467	3.214093	0.000000	3.830092	0.000000	0.000000	0.000000	-0.056305	0.025477	-0.400635	0.000000	0.000000	3.000000	14.000000	0.000000
1499.033089	0.008944	0.541941	0.128712	79.709099	92.510956	138.456467	3.214093	0.000000	3.830092	0.000000	0.000000	0.000000	-0.056305	0.025477	-0.400635	0.000000	0.000000	3.000000	14.000000	0.000000
1499.036422	0.008757	0.542019	0.127337	79.706497	92.889839	138.853348	3.230297	0.000000	3.816436	0.000000	0.000000	0.000000	-0.056256	0.023361	-0.412585	0.000000	0.000000	3.000000	14.000000	0.000000
1499.039756	0.008757	0.542019	0.127337	79.706497	92.889839	138.853348	3.230297	0.000000	3.816436	0.000000	0.000000	0.000000	-0.056256	0.023361	-0.412585	0.000000	0.000000	3.000000	14.000000	0.000000
1499.043089	0.008757	0.542019	0.127337	79.706497	92.889839	138.853348	3.230297	0.000000	3.816436	0.000000	0.000000	0.000000	-0.056256	0.023361	-0.412585	0.000000	0.000000	3.000000	14.000000	0.000000
1499.046422	0.008570	0.542076	0.125943	79.700653	93.223549	139.216736	3.247253	0.000000	3.802019	0.000000	0.000000	0.000000	-0.056103	0.017293	-0.418218	0.000000	0.000000	3.000000	14.000000	0.000000
1499.049756	0.008570	0.542076	0.125943	79.700653	93.223549	139.216736	3.247253	0.000000	3.802019	0.000000	0.000000	0.000000	-0.056103	0.017293	-0.418218	0.000000	0.000000	3.000000	14.000000	0.000000
1499.053089	0.008570	0.542076	0.125943	79.700653	93.223549	139.216736	3.247253	0.000000	3.802019	0.000000	0.000000	0.000000	-0.056103	0.017293	-0.418218	0.000000	0.000000	3.000000	14.000000	0.000000
1499.056422	0.008410	0.542140	0.124487	79.695496	93.440529	139.463501	3.264668	0.000000	3.787076	0.000000	0.000000	0.000000	-0.047845	0.019117	-0.436745	0.000000	0.000000	3.000000	14.000000	0.000000
1499.059756	0.008410	0.542140	0.124487	79.695496	93.440529	139.463501	3.264668	0.000000	3.787076	0.000000	0.000000	0.000000	-0.047845	0.019117	-0.436745	0.000000	0.000000	3.000000	14.000000	0.000000
1499.063089	0.008410	0.542140	0.124487	79.695496	93.440529	139.463501	3.264668	0.000000	3.787076	0.000000	0.000000	0.000000	-0.047845	0.019117	-0.436745	0.000000	0.000000	3.000000	14.000000	0.000000
1499.066422	0.008224	0.542234	0.123024	79.701111	93.348396	139.413574	3.283663	0.000000	3.770617	0.000000	0.000000	0.000000	-0.055931	0.028109	-0.438747	0.000000	0.000000	3.000000	14.000000	0.000000
1499.069756	0.008224	0.542234	0.123024	79.701111	93.348396	139.413574	3.283663	0.000000	3.770617	0.000000	0.000000	0.000000	-0.055931	0.028109	-0.438747	0.000000	0.000000	3.000000	14.000000	0.000000
1499.073089	0.008224	0.542234	0.123024	79.701111	93.348396	139.413574	3.283663	0.000000	3.770617	0.000000	0.000000	0.000000	-0.055931	0.028109	-0.438747	0.000000	0.000000	3.000000	14.000000	0.000000
1499.076422	0.008037	0.542352	0.121517	79.729294	92.924141	139.019867	3.302489	0.000000	3.754140	0.000000	0.000000	0.000000	-0.055868	0.035375	-0.452268	0.000000	0.000000	3.000000	14.000000	0.000000
1499.079756	0.008037	0.542352	0.121517	79.729294	92.924141	139.019867	3.302489	0.000000	3.754140	0.000000	0.000000	0.000000	-0.055868	0.035375	-0.452268	0.000000	0.000000	3.000000	14.000000	0.000000
1499.083089	0.008037	0.542352	0.121517	79.729294	92.924141	139.019867	3.302489	0.000000	3.754140	0.000000	0.000000	0.000000	-0.055868	0.035375	-0.452268	0.000000	0.000000	3.000000	14.000000	0.000000
1499.086422	0.007852	0.542499	0.120002	79.768951	92.139015	138.270935	3.322205	0.000000	3.736704	0.000000	0.000000	0.000000	-0.055640	0.044208	-0.454432	0.000000	0.000000	3.000000	14.000000	0.000000
1499.089756	0.007852	0.542499	0.120002	79.768951	92.139015	138.270935	3.322205	0.000000	3.736704	0.000000	0.000000	0.000000	-0.055640	0.044208	-0.454432	0.000000	0.000000	3.000000	14.000000	0.000000
1499.093089	0.007852	0.542499	0.120002	79.768951	92.139015	138.270935	3.322205	0.000000	3.736704	0.000000	0.000000	0.000000	-0.055640	0.044208	-0.454432	0.000000	0.000000	3.000000	14.000000	0.000000
1499.096422	0.007667	0.542644	0.118485	79.815666	91.019066	137.188538	3.342257	0.000000	3.718779	0.000000	0.000000	0.000000	-0.055391	0.043529	-0.455205	0.000000	0.000000	3.000000	14.000000	0.000000
1499.099756	0.007667	0.542644	0.118485	79.815666	91.019066	137.188538	3.342257	0.000000	3.718779	0.000000	0.000000	0.000000	-0.055391	0.043529	-0.455205	0.000000	0.000000	3.000000	14.000000	0.000000
1499.103089	0.007667	0.542644	0.118485	79.815666	91.019066	137.188538	3.342257	0.000000	3.718779	0.000000	0.000000	0.000000	-0.055391	0.043529	-0.455205	0.000000	0.000000	3.000000	14.000000	0.000000
1499.106422	0.007511	0.542824	0.116998	79.863289	89.686951	135.899200	3.362577	0.000000	3.700416	0.000000	0.000000	0.000000	-0.046833	0.053967	-0.446030	0.000000	0.000000	3.000000	14.000000	0.000000
1499.109756	0.007511	0.542824	0.116998	79.863289	89.686951	135.899200	3.362577	0.000000	3.700416	0.000000	0.000000	0.000000	-0.046833	0.053967	-0.446030	0.000000	0.000000	3.000000	14.000000	0.000000
1499.113089	0.007511	0.542824	0.116998	79.863289	89.686951	135.899200	3.362577	0.000000	3.700416	0.000000	0.000000	0.000000	-0.046833	0.053967	-0.446030	0.000000	0.000000	3.000000	14.000000	0.000000
1499.116422	0.007356	0.543020	0.115525	79.906776	88.296242	134.538589	3.383119	0.000000	3.681644	0.000000	0.000000	0.000000	-0.046566	0.058814	-0.441727	0.000000	0.000000	3.000000	14.000000	0.000000
1499.119756	0.007356	0.543020	0.115525	79.906776	88.296242	134.538589	3.383119	0.000000	3.681644	0.000000	0.000000	0.000000	-0.046566	0.058814	-0.441727	0.000000	0.000000	3.000000	14.000000	0.000000
1499.123089	0.007356	0.543020	0.115525	79.906776	88.296242	134.538589	3.383119	0.000000	3.681644	0.000000	0.000000	0.000000	-0.046566	0.058814	-0.441727	0.000000	0.000000	3.000000	14.000000	0.000000
1499.126422	0.007229	0.543182	0.114055	79.942703	87.013458	133.284012	3.403656	0.000000	3.662667	0.000000	0.000000	0.000000	-0.038212	0.048727	-0.441134	0.000000	0.000000	3.000000	14.000000	0.000000
1499.129756	0.007229	0.543182	0.114055	79.942703	87.013458	133.284012	3.403656	0.000000	3.662667	0.000000	0.000000	0.000000	-0.038212	0.048727	-0.441134	0.000000	0.000000	3.000000	14.000000	0.000000
1499.133089	0.007229	0.543182	0.114055	79.942703	87.013458	133.284012	3.403656	0.000000	3.662667	0.000000	0.000000	0.000000	-0.038212	0.048727	-0.441134	0.000000	0.000000	3.000000	14.000000	0.000000
1499.136422	0.007129	0.543311	0.112587	79.970749	85.961113	132.256165	3.424836	0.000000	3.642870	0.000000	0.000000	0.000000	-0.029921	0.038727	-0.440519	0.000000	0.000000	3.000000	14.000000	0.000000
1499.139756	0.007129	0.543311	0.112587	79.970749	85.961113	132.256165	3.424836	0.000000	3.642870	0.000000	0.000000	0.000000	-0.029921	0.038727	-0.440519	0.000000	0.000000	3.000000	14.000000	0.000000
1499.143089	0.007129	0.543311	0.112587	79.970749	85.961113	132.256165	3.424836	0.000000	3.642870	0.000000	0.000000	0.000000	-0.029921	0.038727	-0.440519	0.000000	0.000000	3.000000	14.000000	0.000000
1499.146422	0.007029	0.543438	0.111116	79.993546	85.194283	131.515717	3.446647	0.000000	3.622241	0.000000	0.000000	0.000000	-0.029804	0.038082	-0.441206	0.000000	0.000000	3.000000	14.000000	0.000000
1499.149756	0.007029	0.543438	0.111116	79.993546	85.194283	131.515717	3.446647	0.000000	3.622241	0.000000	0.000000	0.000000	-0.029804	0.038082	-0.441206	0.000000	0.000000	3.000000	14.000000	0.000000
1499.153089	0.007029	0.543438	0.111116	79.993546	85.194283	131.515717	3.446647	0.000000	3.622241	0.000000	0.000000	0.000000	-0.029804	0.038082	-0.441206	0.000000	0.000000	3.000000	14.000000	0.000000
1499.156422	0.006930	0.543552	0.109566	80.012199	84.693581	131.026642	3.468695	0.000000	3.601132	0.000000	0.000000	0.000000	-0.029969	0.033942	-0.464974	0.000000	0.000000	3.000000	14.000000	0.000000
1499.159756	0.006930	0.543552	0.109566	80.012199	84.693581	131.026642	3.468695	0.000000	3.601132	0.000000	0.000000	0.000000	-0.029969	0.033942	-0.464974	0.000000	0.000000	3.000000	14.000000	0.000000
1499.163089	0.006930	0.543552	0.109566	80.012199	84.693581	131.026642	3.468695	0.000000	3.601132	0.000000	0.000000	0.000000	-0.029969	0.033942	-0.464974	0.000000	0.000000	3.000000	14.000000	0.000000
1499.166422	0.006884	0.543675	0.107991	80.027702	84.529472	130.885468	3.492220	0.000000	3.578324	0.000000	0.000000	0.000000	-0.013826	0.037027	-0.472412	0.000000	0.000000	3.000000	14.000000	0.000000
1499.169756	0.006884	0.543675	0.107991	80.027702	84.529472	130.885468	3.492220	0.000000	3.578324	0.000000	0.000000	0.000000	-0.013826	0.037027	-0.472412	0.000000	0.000000	3.000000	14.000000	0.000000
1499.173089	0.006884	0.543675	0.107991	80.027702	84.529472	130.885468	3.492220	0.000000	3.578324	0.000000	0.000000	0.000000	-0.013826	0.037027	-0.472412	0.000000	0.000000	3.000000	14.000000	0.000000
1499.176422	0.006891	0.543839	0.106387	80.040749	84.582764	130.949814	3.517259	0.000000	3.553715	0.000000	0.000000	0.000000	0.002165	0.049287	-0.481294	0.000000	0.000000	3.000000	14.000000	0.000000
1499.179756	0.006891	0.543839	0.106387	80.040749	84.582764	130.949814	3.517259	0.000000	3.553715	0.000000	0.000000	0.000000	0.002165	0.049287	-0.481294	0.000000	0.000000	3.000000	14.000000	0.000000
1499.183089	0.006891	0.543839	0.106387	80.040749	84.582764	130.949814	3.517259	0.000000	3.553715	0.000000	0.000000	0.000000	0.002165	0.049287	-0.481294	0.000000	0.000000	3.000000	14.000000	0.000000
1499.186422	0.006924	0.544044	0.104753	80.052971	84.674690	131.041000	3.543874	0.000000	3.527174	0.000000	0.000000	0.000000	0.010015	0.061419	-0.490119	0.000000	0.000000	3.000000	14.000000	0.000000
1499.189756	0.006924	0.544044	0.104753	80.052971	84.674690	131.041000	3.543874	0.000000	3.527174	0.000000	0.000000	0.000000	0.010015	0.061419	-0.490119	0.000000	0.000000	3.000000	14.000000	0.000000
1499.193089	0.006924	0.544044	0.104753	80.052971	84.674690	131.041000	3.543874	0.000000	3.527174	0.000000	0.000000	0.000000	0.010015	0.061419	-0.490119	0.000000	0.000000	3.000000	14.000000	0.000000
1499.196422	0.007011	0.544252	0.103155	80.068474	84.612068	130.981003	3.571604	0.000000	3.499092	0.000000	0.000000	0.000000	0.026016	0.062326	-0.479518	0.000000	0.000000	3.000000	14.000000	0.000000
1499.199756	0.007011	0.544252	0.103155	80.068474	84.612068	130.981003	3.571604	0.000000	3.499092	0.000000	0.000000	0.000000	0.026016	0.062326	-0.479518	0.000000	0.000000	3.000000	14.000000	0.000000
1499.203089	0.007011	0.544252	0.103155	80.068474	84.612068	130.981003	3.571604	0.000000	3.499092	0.000000	0.000000	0.000000	0.026016	0.062326	-0.479518	0.000000	0.000000	3.000000	14.000000	0.000000
1499.206422	0.007097	0.544475	0.101571	80.082535	84.405586	130.779770	3.599795	0.000000	3.470083	0.000000	0.000000	0.000000	0.025889	0.066953	-0.475195	0.000000	0.000000	3.000000	14.000000	0.000000
1499.209756	0.007097	0.544475	0.101571	80.082535	84.405586	130.779770	3.599795	0.000000	3.470083	0.000000	0.000000	0.000000	0.025889	0.066953	-0.475195	0.000000	0.000000	3.000000	14.000000	0.000000
1499.213089	0.007097	0.544475	0.101571	80.082535	84.405586	130.779770	3.599795	0.000000	3.470083	0.000000	0.000000	0.000000	0.025889	0.066953	-0.475195	0.000000	0.000000	3.000000	14.000000	0.000000
1499.216422	0.007157	0.544659	0.100050	80.098289	84.124657	130.505707	3.627895	0.000000	3.440695	0.000000	0.000000	0.000000	0.018016	0.055120	-0.456227	0.000000	0.000000	3.000000	14.000000	0.000000
1499.219756	0.007157	0.544659	0.100050	80.098289	84.124657	130.505707	3.627895	0.000000	3.440695	0.000000	0.000000	0.000000	0.018016	0.055120	-0.456227	0.000000	0.000000	3.000000	14.000000	0.000000
1499.223089	0.007157	0.544659	0.100050	80.098289	84.124657	130.505707	3.627895	0.000000	3.440695	0.000000	0.000000	0.000000	0.018016	0.055120	-0.456227	0.000000	0.000000	3.000000	14.000000	0.000000
1499.226422	0.007191	0.544828	0.098549	80.113007	83.861946	130.254898	3.654651	0.000000	3.412261	0.000000	0.000000	0.000000	0.010048	0.050711	-0.450264	0.000000	0.000000	3.000000	14.000000	0.000000
1499.229756	0.007191	0.544828	0.098549	80.113007	83.861946	130.254898	3.654651	0.000000	3.412261	0.000000	0.000000	0.000000	0.010048	0.050711	-0.450264	0.000000	0.000000	3.000000	14.000000	0.000000
1499.233089	0.007191	0.544828	0.098549	80.113007	83.861946	130.254898	3.654651	0.000000	3.412261	0.000000	0.000000	0.000000	0.010048	0.050711	-0.450264	0.000000	0.000000	3.000000	14.000000	0.000000
1499.236422	0.007171	0.544964	0.097052	80.128731	83.589027	129.997223	3.680787	0.000000	3.384052	0.000000	0.000000	0.000000	-0.005813	0.040887	-0.449290	0.000000	0.000000	3.000000	14.000000	0.000000
1499.239756	0.007171	0.544964	0.097052	80.128731	83.589027	129.997223	3.680787	0.000000	3.384052	0.000000	0.000000	0.000000	-0.005813	0.040887	-0.449290	0.000000	0.000000	3.000000	14.000000	0.000000
1499.243089	0.007171	0.544964	0.097052	80.128731	83.589027	129.997223	3.680787	0.000000	3.384052	0.000000	0.000000	0.000000	-0.005813	0.040887	-0.449290	0.000000	0.000000	3.000000	14.000000	0.000000
1499.246422	0.007151	0.545092	0.095513	80.142662	83.472382	129.896149	3.706179	0.000000	3.356223	0.000000	0.000000	0.000000	-0.005973	0.038353	-0.461655	0.000000	0.000000	3.000000	14.000000	0.000000
1499.249756	0.007151	0.545092	0.095513	80.142662	83.472382	129.896149	3.706179	0.000000	3.356223	0.000000	0.000000	0.000000	-0.005973	0.038353	-0.461655	0.000000	0.000000	3.000000	14.000000	0.000000
1499.253089	0.007151	0.545092	0.095513	80.142662	83.472382	129.896149	3.706179	0.000000	3.356223	0.000000	0.000000	0.000000	-0.005973	0.038353	-0.461655	0.000000	0.000000	3.000000	14.000000	0.000000
1499.256422	0.007105	0.545229	0.093950	80.156235	83.492462	129.932938	3.732423	0.000000	3.327013	0.000000	0.000000	0.000000	-0.013916	0.041215	-0.468830	0.000000	0.000000	3.000000	14.000000	0.000000
1499.259756	0.007105	0.545229	0.093950	80.156235	83.492462	129.932938	3.732423	0.000000	3.327013	0.000000	0.000000	0.000000	-0.013916	0.041215	-0.468830	0.000000	0.000000	3.000000	14.000000	0.000000
1499.263089	0.007105	0.545229	0.093950	80.156235	83.492462	129.932938	3.732423	0.000000	3.327013	0.000000	0.000000	0.000000	-0.013916	0.041215	-0.468830	0.000000	0.000000	3.000000	14.000000	0.000000
1499.266422	0.007058	0.545340	0.092329	80.173523	83.459145	129.913895	3.758826	0.000000	3.297154	0.000000	0.000000	0.000000	-0.014098	0.033140	-0.486424	0.000000	0.000000	3.000000	14.000000	0.000000
1499.269756	0.007058	0.545340	0.092329	80.173523	83.459145	129.913895	3.758826	0.000000	3.297154	0.000000	0.000000	0.000000	-0.014098	0.033140	-0.486424	0.000000	0.000000	3.000000	14.000000	0.000000
1499.273089	0.007058	0.545340	0.092329	80.173523	83.459145	129.913895	3.758826	0.000000	3.297154	0.000000	0.000000	0.000000	-0.014098	0.033140	-0.486424	0.000000	0.000000	3.000000	14.000000	0.000000
1499.276422	0.006985	0.545478	0.090700	80.196213	83.056679	129.530563	3.786399	0.000000	3.265453	0.000000	0.000000	0.000000	-0.021882	0.041388	-0.488533	0.000000	0.000000	3.000000	14.000000	0.000000
1499.279756	0.006985	0.545478	0.090700	80.196213	83.056679	129.530563	3.786399	0.000000	3.265453	0.000000	0.000000	0.000000	-0.021882	0.041388	-0.488533	0.000000	0.000000	3.000000	14.000000	0.000000
1499.283089	0.006985	0.545478	0.090700	80.196213	83.056679	129.530563	3.786399	0.000000	3.265453	0.000000	0.000000	0.000000	-0.021882	0.041388	-0.488533	0.000000	0.000000	3.000000	14.000000	0.000000
1499.286422	0.006912	0.545613	0.089069	80.223442	82.134682	128.631882	3.813865	0.000000	3.233332	0.000000	0.000000	0.000000	-0.021799	0.040550	-0.489294	0.000000	0.000000	3.000000	14.000000	0.000000
1499.289756	0.006912	0.545613	0.089069	80.223442	82.134682	128.631882	3.813865	0.000000	3.233332	0.000000	0.000000	0.000000	-0.021799	0.040550	-0.489294	0.000000	0.000000	3.000000	14.000000	0.000000
1499.293089	0.006912	0.545613	0.089069	80.223442	82.134682	128.631882	3.813865	0.000000	3.233332	0.000000	0.000000	0.000000	-0.021799	0.040550	-0.489294	0.000000	0.000000	3.000000	14.000000	0.000000
1499.296422	0.006815	0.545752	0.087475	80.252403	80.845139	127.368111	3.841539	0.000000	3.200402	0.000000	0.000000	0.000000	-0.029324	0.041670	-0.478163	0.000000	0.000000	3.000000	14.000000	0.000000
1499.299756	0.006815	0.545752	0.087475	80.252403	80.845139	127.368111	3.841539	0.000000	3.200402	0.000000	0.000000	0.000000	-0.029324	0.041670	-0.478163	0.000000	0.000000	3.000000	14.000000	0.000000
1499.303089	0.006815	0.545752	0.087475	80.252403	80.845139	127.368111	3.841539	0.000000	3.200402	0.000000	0.000000	0.000000	-0.029324	0.041670	-0.478163	0.000000	0.000000	3.000000	14.000000	0.000000
1499.306422	0.006693	0.545860	0.085985	80.276985	79.418091	125.969055	3.868339	0.000000	3.167956	0.000000	0.000000	0.000000	-0.036540	0.032361	-0.447087	0.000000	0.000000	3.000000	14.000000	0.000000
1499.309756	0.006693	0.545860	0.085985	80.276985	79.418091	125.969055	3.868339	0.000000	3.167956	0.000000	0.000000	0.000000	-0.036540	0.032361	-0.447087	0.000000	0.000000	3.000000	14.000000	0.000000
1499.313089	0.006693	0.545860	0.085985	80.276985	79.418091	125.969055	3.868339	0.000000	3.167956	0.000000	0.000000	0.000000	-0.036540	0.032361	-0.447087	0.000000	0.000000	3.000000	14.000000	0.000000
1499.316422	0.006624	0.545942	0.084536	80.289909	78.074753	124.653450	3.893093	0.000000	3.137488	0.000000	0.000000	0.000000	-0.020787	0.024752	-0.434620	0.000000	0.000000	3.000000	14.000000	0.000000
1499.319756	0.006624	0.545942	0.084536	80.289909	78.074753	124.653450	3.893093	0.000000	3.137488	0.000000	0.000000	0.000000	-0.020787	0.024752	-0.434620	0.000000	0.000000	3.000000	14.000000	0.000000
1499.323089	0.006624	0.545942	0.084536	80.289909	78.074753	124.653450	3.893093	0.000000	3.137488	0.000000	0.000000	0.000000	-0.020787	0.024752	-0.434620	0.000000	0.000000	3.000000	14.000000	0.000000
1499.326422	0.006581	0.546006	0.083169	80.290642	76.991913	123.601143	3.917976	0.000000	3.106359	0.000000	0.000000	0.000000	-0.012711	0.019211	-0.410165	0.000000	0.000000	3.000000	14.000000	0.000000
1499.329756	0.006581	0.546006	0.083169	80.290642	76.991913	123.601143	3.917976	0.000000	3.106359	0.000000	0.000000	0.000000	-0.012711	0.019211	-0.410165	0.000000	0.000000	3.000000	14.000000	0.000000
1499.333089	0.006581	0.546006	0.083169	80.290642	76.991913	123.601143	3.917976	0.000000	3.106359	0.000000	0.000000	0.000000	-0.012711	0.019211	-0.410165	0.000000	0.000000	3.000000	14.000000	0.000000
1499.336422	0.006565	0.546064	0.081862	80.292892	76.226654	122.859123	3.941871	0.000000	3.075980	0.000000	0.000000	0.000000	-0.004778	0.017219	-0.392266	0.000000	0.000000	3.000000	14.000000	0.000000
1499.339756	0.006565	0.546064	0.081862	80.292892	76.226654	122.859123	3.941871	0.000000	3.075980	0.000000	0.000000	0.000000	-0.004778	0.017219	-0.392266	0.000000	0.000000	3.000000	14.000000	0.000000
1499.343089	0.006565	0.546064	0.081862	80.292892	76.226654	122.859123	3.941871	0.000000	3.075980	0.000000	0.000000	0.000000	-0.004778	0.017219	-0.392266	0.000000	0.000000	3.000000	14.000000	0.000000
1499.346422	0.006574	0.546113	0.080512	80.299294	75.856483	122.503311	3.965129	0.000000	3.045940	0.000000	0.000000	0.000000	0.002730	0.014776	-0.404702	0.000000	0.000000	3.000000	14.000000	0.000000
1499.349756	0.006574	0.546113	0.080512	80.299294	75.856483	122.503311	3.965129	0.000000	3.045940	0.000000	0.000000	0.000000	0.002730	0.014776	-0.404702	0.000000	0.000000	3.000000	14.000000	0.000000
1499.353089	0.006574	0.546113	0.080512	80.299294	75.856483	122.503311	3.965129	0.000000	3.045940	0.000000	0.000000	0.000000	0.002730	0.014776	-0.404702	0.000000	0.000000	3.000000	14.000000	0.000000
1499.356422	0.006584	0.546178	0.079179	80.311867	75.786301	122.441498	3.989523	0.000000	3.013918	0.000000	0.000000	0.000000	0.002749	0.019689	-0.399986	0.000000	0.000000	3.000000	14.000000	0.000000
1499.359756	0.006584	0.546178	0.079179	80.311867	75.786301	122.441498	3.989523	0.000000	3.013918	0.000000	0.000000	0.000000	0.002749	0.019689	-0.399986	0.000000	0.000000	3.000000	14.000000	0.000000
1499.363089	0.006584	0.546178	0.079179	80.311867	75.786301	122.441498	3.989523	0.000000	3.013918	0.000000	0.000000	0.000000	0.002749	0.019689	-0.399986	0.000000	0.000000	3.000000	14.000000	0.000000
1499.366422	0.006592	0.546236	0.077805	80.330696	76.053444	122.713219	4.013668	0.000000	2.981689	0.000000	0.000000	0.000000	0.002559	0.017214	-0.412371	0.000000	0.000000	3.000000	14.000000	0.000000
1499.369756	0.006592	0.546236	0.077805	80.330696	76.053444	122.713219	4.013668	0.000000	2.981689	0.000000	0.000000	0.000000	0.002559	0.017214	-0.412371	0.000000	0.000000	3.000000	14.000000	0.000000
1499.373089	0.006592	0.546236	0.077805	80.330696	76.053444	122.713219	4.013668	0.000000	2.981689	0.000000	0.000000	0.000000	0.002559	0.017214	-0.412371	0.000000	0.000000	3.000000	14.000000	0.000000
1499.376422	0.006650	0.546296	0.076366	80.355026	76.501808	123.157600	4.038572	0.000000	2.947870	0.000000	0.000000	0.000000	0.017480	0.018103	-0.431678	0.000000	0.000000	3.000000	14.000000	0.000000
1499.379756	0.006650	0.546296	0.076366	80.355026	76.501808	123.157600	4.038572	0.000000	2.947870	0.000000	0.000000	0.000000	0.017480	0.018103	-0.431678	0.000000	0.000000	3.000000	14.000000	0.000000
1499.383089	0.006650	0.546296	0.076366	80.355026	76.501808	123.157600	4.038572	0.000000	2.947870	0.000000	0.000000	0.000000	0.017480	0.018103	-0.431678	0.000000	0.000000	3.000000	14.000000	0.000000
1499.386422	0.006707	0.546330	0.074868	80.382721	76.971588	123.617630	4.065295	0.000000	2.910906	0.000000	0.000000	0.000000	0.017134	0.010170	-0.449403	0.000000	0.000000	3.000000	14.000000	0.000000
1499.389756	0.006707	0.546330	0.074868	80.382721	76.971588	123.617630	4.065295	0.000000	2.910906	0.000000	0.000000	0.000000	0.017134	0.010170	-0.449403	0.000000	0.000000	3.000000	14.000000	0.000000
1499.393089	0.006707	0.546330	0.074868	80.382721	76.971588	123.617630	4.065295	0.000000	2.910906	0.000000	0.000000	0.000000	0.017134	0.010170	-0.449403	0.000000	0.000000	3.000000	14.000000	0.000000
1499.396422	0.006789	0.546344	0.073350	80.419296	77.482475	124.105537	4.093049	0.000000	2.871750	0.000000	0.000000	0.000000	0.024486	0.004243	-0.455346	0.000000	0.000000	3.000000	14.000000	0.000000
1499.399756	0.006789	0.546344	0.073350	80.419296	77.482475	124.105537	4.093049	0.000000	2.871750	0.000000	0.000000	0.000000	0.024486	0.004243	-0.455346	0.000000	0.000000	3.000000	14.000000	0.000000
1499.403089	0.006789	0.546344	0.073350	80.419296	77.482475	124.105537	4.093049	0.000000	2.871750	0.000000	0.000000	0.000000	0.024486	0.004243	-0.455346	0.000000	0.000000	3.000000	14.000000	0.000000
1499.406422	0.006895	0.546346	0.071852	80.464630	77.977165	124.570236	4.121428	0.000000	2.830872	0.000000	0.000000	0.000000	0.031927	0.000390	-0.449353	0.000000	0.000000	3.000000	14.000000	0.000000
1499.409756	0.006895	0.546346	0.071852	80.464630	77.977165	124.570236	4.121428	0.000000	2.830872	0.000000	0.000000	0.000000	0.031927	0.000390	-0.449353	0.000000	0.000000	3.000000	14.000000	0.000000
1499.413089	0.006895	0.546346	0.071852	80.464630	77.977165	124.570236	4.121428	0.000000	2.830872	0.000000	0.000000	0.000000	0.031927	0.000390	-0.449353	0.000000	0.000000	3.000000	14.000000	0.000000
1499.416422	0.007001	0.546363	0.070370	80.510963	78.347610	124.905899	4.149680	0.000000	2.789294	0.000000	0.000000	0.000000	0.031776	0.005197	-0.444695	0.000000	0.000000	3.000000	14.000000	0.000000
1499.419756	0.007001	0.546363	0.070370	80.510963	78.347610	124.905899	4.149680	0.000000	2.789294	0.000000	0.000000	0.000000	0.031776	0.005197	-0.444695	0.000000	0.000000	3.000000	14.000000	0.000000
1499.423089	0.007001	0.546363	0.070370	80.510963	78.347610	124.905899	4.149680	0.000000	2.789294	0.000000	0.000000	0.000000	0.031776	0.005197	-0.444695	0.000000	0.000000	3.000000	14.000000	0.000000
1499.426422	0.007133	0.546363	0.068970	80.552315	78.413063	124.936470	4.177550	0.000000	2.747375	0.000000	0.000000	0.000000	0.039394	0.000085	-0.419925	0.000000	0.000000	3.000000	14.000000	0.000000
1499.429756	0.007133	0.546363	0.068970	80.552315	78.413063	124.936470	4.177550	0.000000	2.747375	0.000000	0.000000	0.000000	0.039394	0.000085	-0.419925	0.000000	0.000000	3.000000	14.000000	0.000000
1499.433089	0.007133	0.546363	0.068970	80.552315	78.413063	124.936470	4.177550	0.000000	2.747375	0.000000	0.000000	0.000000	0.039394	0.000085	-0.419925	0.000000	0.000000	3.000000	14.000000	0.000000
1499.436422	0.007314	0.546404	0.067643	80.591637	78.186737	124.676460	4.204125	0.000000	2.706535	0.000000	0.000000	0.000000	0.054408	0.012337	-0.398095	0.000000	0.000000	3.000000	14.000000	0.000000
1499.439756	0.007314	0.546404	0.067643	80.591637	78.186737	124.676460	4.204125	0.000000	2.706535	0.000000	0.000000	0.000000	0.054408	0.012337	-0.398095	0.000000	0.000000	3.000000	14.000000	0.000000
1499.443089	0.007314	0.546404	0.067643	80.591637	78.186737	124.676460	4.204125	0.000000	2.706535	0.000000	0.000000	0.000000	0.054408	0.012337	-0.398095	0.000000	0.000000	3.000000	14.000000	0.000000
1499.446422	0.007495	0.546451	0.066355	80.635040	77.850739	124.297722	4.229834	0.000000	2.666179	0.000000	0.000000	0.000000	0.054272	0.013914	-0.386544	0.000000	0.000000	3.000000	14.000000	0.000000
1499.449756	0.007495	0.546451	0.066355	80.635040	77.850739	124.297722	4.229834	0.000000	2.666179	0.000000	0.000000	0.000000	0.054272	0.013914	-0.386544	0.000000	0.000000	3.000000	14.000000	0.000000
1499.453089	0.007495	0.546451	0.066355	80.635040	77.850739	124.297722	4.229834	0.000000	2.666179	0.000000	0.000000	0.000000	0.054272	0.013914	-0.386544	0.000000	0.000000	3.000000	14.000000	0.000000
1499.456422	0.007725	0.546485	0.065086	80.704788	77.476807	123.847557	4.254688	0.000000	2.626333	0.000000	0.000000	0.000000	0.068947	0.010220	-0.380458	0.000000	0.000000	3.000000	14.000000	0.000000
1499.459756	0.007725	0.546485	0.065086	80.704788	77.476807	123.847557	4.254688	0.000000	2.626333	0.000000	0.000000	0.000000	0.068947	0.010220	-0.380458	0.000000	0.000000	3.000000	14.000000	0.000000
1499.463089	0.007725	0.546485	0.065086	80.704788	77.476807	123.847557	4.254688	0.000000	2.626333	0.000000	0.000000	0.000000	0.068947	0.010220	-0.380458	0.000000	0.000000	3.000000	14.000000	0.000000
1499.466422	0.007952	0.546521	0.063754	80.816353	77.124390	123.375168	4.279532	0.000000	2.585653	0.000000	0.000000	0.000000	0.068293	0.010960	-0.399707	0.000000	0.000000	3.000000	14.000000	0.000000
1499.469756	0.007952	0.546521	0.063754	80.816353	77.124390	123.375168	4.279532	0.000000	2.585653	0.000000	0.000000	0.000000	0.068293	0.010960	-0.399707	0.000000	0.000000	3.000000	14.000000	0.000000
1499.473089	0.007952	0.546521	0.063754	80.816353	77.124390	123.375168	4.279532	0.000000	2.585653	0.000000	0.000000	0.000000	0.068293	0.010960	-0.399707	0.000000	0.000000	3.000000	14.000000	0.000000
1499.476422	0.008129	0.546521	0.062385	80.952629	76.835907	122.946060	4.305264	0.000000	2.542578	0.000000	0.000000	0.000000	0.052942	-0.000093	-0.410555	0.000000	0.000000	3.000000	14.000000	0.000000
1499.479756	0.008129	0.546521	0.062385	80.952629	76.835907	122.946060	4.305264	0.000000	2.542578	0.000000	0.000000	0.000000	0.052942	-0.000093	-0.410555	0.000000	0.000000	3.000000	14.000000	0.000000
1499.483089	0.008129	0.546521	0.062385	80.952629	76.835907	122.946060	4.305264	0.000000	2.542578	0.000000	0.000000	0.000000	0.052942	-0.000093	-0.410555	0.000000	0.000000	3.000000	14.000000	0.000000
1499.486422	0.008304	0.546541	0.060970	81.080437	76.636086	122.614571	4.330870	0.000000	2.498713	0.000000	0.000000	0.000000	0.052405	0.005874	-0.424594	0.000000	0.000000	3.000000	14.000000	0.000000
1499.489756	0.008304	0.546541	0.060970	81.080437	76.636086	122.614571	4.330870	0.000000	2.498713	0.000000	0.000000	0.000000	0.052405	0.005874	-0.424594	0.000000	0.000000	3.000000	14.000000	0.000000
1499.493089	0.008304	0.546541	0.060970	81.080437	76.636086	122.614571	4.330870	0.000000	2.498713	0.000000	0.000000	0.000000	0.052405	0.005874	-0.424594	0.000000	0.000000	3.000000	14.000000	0.000000
1499.496422	0.008452	0.546541	0.059536	81.180290	76.375031	122.251251	4.357029	0.000000	2.452814	0.000000	0.000000	0.000000	0.044629	0.000083	-0.430311	0.000000	0.000000	3.000000	14.000000	0.000000
1499.499756	0.008452	0.546541	0.059536	81.180290	76.375031	122.251251	4.357029	0.000000	2.452814	0.000000	0.000000	0.000000	0.044629	0.000083	-0.430311	0.000000	0.000000	3.000000	14.000000	0.000000
1499.503089	0.008452	0.546541	0.059536	81.180290	76.375031	122.251251	4.357029	0.000000	2.452814	0.000000	0.000000	0.000000	0.044629	0.000083	-0.430311	0.000000	0.000000	3.000000	14.000000	0.000000
1499.506422	0.008600	0.546568	0.058095	81.231285	75.877289	121.703621	4.383008	0.000000	2.406085	0.000000	0.000000	0.000000	0.044310	0.008032	-0.432304	0.000000	0.000000	3.000000	14.000000	0.000000
1499.509756	0.008600	0.546568	0.058095	81.231285	75.877289	121.703621	4.383008	0.000000	2.406085	0.000000	0.000000	0.000000	0.044310	0.008032	-0.432304	0.000000	0.000000	3.000000	14.000000	0.000000
1499.513089	0.008600	0.546568	0.058095	81.231285	75.877289	121.703621	4.383008	0.000000	2.406085	0.000000	0.000000	0.000000	0.044310	0.008032	-0.432304	0.000000	0.000000	3.000000	14.000000	0.000000
1499.516422	0.008747	0.546593	0.056652	81.233612	75.127121	120.954185	4.408816	0.000000	2.358461	0.000000	0.000000	0.000000	0.044014	0.007528	-0.432832	0.000000	0.000000	3.000000	14.000000	0.000000
1499.519756	0.008747	0.546593	0.056652	81.233612	75.127121	120.954185	4.408816	0.000000	2.358461	0.000000	0.000000	0.000000	0.044014	0.007528	-0.432832	0.000000	0.000000	3.000000	14.000000	0.000000
1499.523089	0.008747	0.546593	0.056652	81.233612	75.127121	120.954185	4.408816	0.000000	2.358461	0.000000	0.000000	0.000000	0.044014	0.007528	-0.432832	0.000000	0.000000	3.000000	14.000000	0.000000
1499.526422	0.008869	0.546623	0.055248	81.224457	74.073959	119.908211	4.434353	0.000000	2.310090	0.000000	0.000000	0.000000	0.036631	0.009101	-0.421092	0.000000	0.000000	3.000000	14.000000	0.000000
1499.529756	0.008869	0.546623	0.055248	81.224457	74.073959	119.908211	4.434353	0.000000	2.310090	0.000000	0.000000	0.000000	0.036631	0.009101	-0.421092	0.000000	0.000000	3.000000	14.000000	0.000000
1499.533089	0.008869	0.546623	0.055248	81.224457	74.073959	119.908211	4.434353	0.000000	2.310090	0.000000	0.000000	0.000000	0.036631	0.009101	-0.421092	0.000000	0.000000	3.000000	14.000000	0.000000
1499.536422	0.008991	0.546641	0.053866	81.208038	72.843750	118.687225	4.458724	0.000000	2.262694	0.000000	0.000000	0.000000	0.036503	0.005437	-0.414773	0.000000	0.000000	3.000000	14.000000	0.000000
1499.539756	0.008991	0.546641	0.053866	81.208038	72.843750	118.687225	4.458724	0.000000	2.262694	0.000000	0.000000	0.000000	0.036503	0.005437	-0.414773	0.000000	0.000000	3.000000	14.000000	0.000000
1499.543089	0.008991	0.546641	0.053866	81.208038	72.843750	118.687225	4.458724	0.000000	2.262694	0.000000	0.000000	0.000000	0.036503	0.005437	-0.414773	0.000000	0.000000	3.000000	14.000000	0.000000
1499.546422	0.009136	0.546675	0.052499	81.184479	71.527916	117.378494	4.482444	0.000000	2.215331	0.000000	0.000000	0.000000	0.043613	0.010219	-0.410028	0.000000	0.000000	3.000000	14.000000	0.000000
1499.549756	0.009136	0.546675	0.052499	81.184479	71.527916	117.378494	4.482444	0.000000	2.215331	0.000000	0.000000	0.000000	0.043613	0.010219	-0.410028	0.000000	0.000000	3.000000	14.000000	0.000000
1499.553089	0.009136	0.546675	0.052499	81.184479	71.527916	117.378494	4.482444	0.000000	2.215331	0.000000	0.000000	0.000000	0.043613	0.010219	-0.410028	0.000000	0.000000	3.000000	14.000000	0.000000
1499.556422	0.009281	0.546697	0.051153	81.160667	70.306252	116.161148	4.505782	0.000000	2.167471	0.000000	0.000000	0.000000	0.043457	0.006619	-0.403667	0.000000	0.000000	3.000000	14.000000	0.000000
1499.559756	0.009281	0.546697	0.051153	81.160667	70.306252	116.161148	4.505782	0.000000	2.167471	0.000000	0.000000	0.000000	0.043457	0.006619	-0.403667	0.000000	0.000000	3.000000	14.000000	0.000000
1499.563089	0.009281	0.546697	0.051153	81.160667	70.306252	116.161148	4.505782	0.000000	2.167471	0.000000	0.000000	0.000000	0.043457	0.006619	-0.403667	0.000000	0.000000	3.000000	14.000000	0.000000
1499.566422	0.009401	0.546662	0.049817	81.139130	69.300415	115.161934	4.528440	0.000000	2.119725	0.000000	0.000000	0.000000	0.036015	-0.010471	-0.401048	0.000000	0.000000	3.000000	14.000000	0.000000
1499.569756	0.009401	0.546662	0.049817	81.139130	69.300415	115.161934	4.528440	0.000000	2.119725	0.000000	0.000000	0.000000	0.036015	-0.010471	-0.401048	0.000000	0.000000	3.000000	14.000000	0.000000
1499.573089	0.009401	0.546662	0.049817	81.139130	69.300415	115.161934	4.528440	0.000000	2.119725	0.000000	0.000000	0.000000	0.036015	-0.010471	-0.401048	0.000000	0.000000	3.000000	14.000000	0.000000
1499.576422	0.009496	0.546626	0.048479	81.127899	68.590393	114.456413	4.550437	0.000000	2.072080	0.000000	0.000000	0.000000	0.028577	-0.010869	-0.401356	0.000000	0.000000	3.000000	14.000000	0.000000
1499.579756	0.009496	0.546626	0.048479	81.127899	68.590393	114.456413	4.550437	0.000000	2.072080	0.000000	0.000000	0.000000	0.028577	-0.010869	-0.401356	0.000000	0.000000	3.000000	14.000000	0.000000
1499.583089	0.009496	0.546626	0.048479	81.127899	68.590393	114.456413	4.550437	0.000000	2.072080	0.000000	0.000000	0.000000	0.028577	-0.010869	-0.401356	0.000000	0.000000	3.000000	14.000000	0.000000
1499.586422	0.009520	0.546568	0.047186	81.124977	68.170517	114.044640	4.571939	0.000000	2.024198	0.000000	0.000000	0.000000	0.007090	-0.017337	-0.387700	0.000000	0.000000	3.000000	14.000000	0.000000
1499.589756	0.009520	0.546568	0.047186	81.124977	68.170517	114.044640	4.571939	0.000000	2.024198	0.000000	0.000000	0.000000	0.007090	-0.017337	-0.387700	0.000000	0.000000	3.000000	14.000000	0.000000
1499.593089	0.009520	0.546568	0.047186	81.124977	68.170517	114.044640	4.571939	0.000000	2.024198	0.000000	0.000000	0.000000	0.007090	-0.017337	-0.387700	0.000000	0.000000	3.000000	14.000000	0.000000
1499.596422	0.009544	0.546499	0.045916	81.131271	67.985077	113.867584	4.591930	0.000000	1.978426	0.000000	0.000000	0.000000	0.007139	-0.020720	-0.381256	0.000000	0.000000	3.000000	14.000000	0.000000
1499.599756	0.009544	0.546499	0.045916	81.131271	67.985077	113.867584	4.591930	0.000000	1.978426	0.000000	0.000000	0.000000	0.007139	-0.020720	-0.381256	0.000000	0.000000	3.000000	14.000000	0.000000
1499.603089	0.009544	0.546499	0.045916	81.131271	67.985077	113.867584	4.591930	0.000000	1.978426	0.000000	0.000000	0.000000	0.007139	-0.020720	-0.381256	0.000000	0.000000	3.000000	14.000000	0.000000
1499.606422	0.009544	0.546436	0.044685	81.147499	68.127068	114.017586	4.611303	0.000000	1.932844	0.000000	0.000000	0.000000	0.000145	-0.018837	-0.369268	0.000000	0.000000	3.000000	14.000000	0.000000
1499.609756	0.009544	0.546436	0.044685	81.147499	68.127068	114.017586	4.611303	0.000000	1.932844	0.000000	0.000000	0.000000	0.000145	-0.018837	-0.369268	0.000000	0.000000	3.000000	14.000000	0.000000
1499.613089	0.009544	0.546436	0.044685	81.147499	68.127068	114.017586	4.611303	0.000000	1.932844	0.000000	0.000000	0.000000	0.000145	-0.018837	-0.369268	0.000000	0.000000	3.000000	14.000000	0.000000
1499.616422	0.009569	0.546363	0.043475	81.173233	68.500748	114.391647	4.629640	0.000000	1.888500	0.000000	0.000000	0.000000	0.007364	-0.022145	-0.362910	0.000000	0.000000	3.000000	14.000000	0.000000
1499.619756	0.009569	0.546363	0.043475	81.173233	68.500748	114.391647	4.629640	0.000000	1.888500	0.000000	0.000000	0.000000	0.007364	-0.022145	-0.362910	0.000000	0.000000	3.000000	14.000000	0.000000
1499.623089	0.009569	0.546363	0.043475	81.173233	68.500748	114.391647	4.629640	0.000000	1.888500	0.000000	0.000000	0.000000	0.007364	-0.022145	-0.362910	0.000000	0.000000	3.000000	14.000000	0.000000
1499.626422	0.009618	0.546313	0.042323	81.198639	68.925797	114.815567	4.647521	0.000000	1.844058	0.000000	0.000000	0.000000	0.014741	-0.015041	-0.345723	0.000000	0.000000	3.000000	14.000000	0.000000
1499.629756	0.009618	0.546313	0.042323	81.198639	68.925797	114.815567	4.647521	0.000000	1.844058	0.000000	0.000000	0.000000	0.014741	-0.015041	-0.345723	0.000000	0.000000	3.000000	14.000000	0.000000
1499.633089	0.009618	0.546313	0.042323	81.198639	68.925797	114.815567	4.647521	0.000000	1.844058	0.000000	0.000000	0.000000	0.014741	-0.015041	-0.345723	0.000000	0.000000	3.000000	14.000000	0.000000
1499.636422	0.009714	0.546279	0.041186	81.222191	69.301254	115.185188	4.664416	0.000000	1.800895	0.000000	0.000000	0.000000	0.028937	-0.010110	-0.340905	0.000000	0.000000	3.000000	14.000000	0.000000
1499.639756	0.009714	0.546279	0.041186	81.222191	69.301254	115.185188	4.664416	0.000000	1.800895	0.000000	0.000000	0.000000	0.028937	-0.010110	-0.340905	0.000000	0.000000	3.000000	14.000000	0.000000
1499.643089	0.009714	0.546279	0.041186	81.222191	69.301254	115.185188	4.664416	0.000000	1.800895	0.000000	0.000000	0.000000	0.028937	-0.010110	-0.340905	0.000000	0.000000	3.000000	14.000000	0.000000
1499.646422	0.009811	0.546252	0.040090	81.242363	69.605835	115.478935	4.681037	0.000000	1.757241	0.000000	0.000000	0.000000	0.029012	-0.008192	-0.328919	0.000000	0.000000	3.000000	14.000000	0.000000
1499.649756	0.009811	0.546252	0.040090	81.242363	69.605835	115.478935	4.681037	0.000000	1.757241	0.000000	0.000000	0.000000	0.029012	-0.008192	-0.328919	0.000000	0.000000	3.000000	14.000000	0.000000
1499.653089	0.009811	0.546252	0.040090	81.242363	69.605835	115.478935	4.681037	0.000000	1.757241	0.000000	0.000000	0.000000	0.029012	-0.008192	-0.328919	0.000000	0.000000	3.000000	14.000000	0.000000
1499.656422	0.009931	0.546250	0.038987	81.255737	69.679237	115.544716	4.696785	0.000000	1.714705	0.000000	0.000000	0.000000	0.035887	-0.000332	-0.330805	0.000000	0.000000	3.000000	14.000000	0.000000
1499.659756	0.009931	0.546250	0.038987	81.255737	69.679237	115.544716	4.696785	0.000000	1.714705	0.000000	0.000000	0.000000	0.035887	-0.000332	-0.330805	0.000000	0.000000	3.000000	14.000000	0.000000
1499.663089	0.009931	0.546250	0.038987	81.255737	69.679237	115.544716	4.696785	0.000000	1.714705	0.000000	0.000000	0.000000	0.035887	-0.000332	-0.330805	0.000000	0.000000	3.000000	14.000000	0.000000
1499.666422	0.010004	0.546290	0.037962	81.261917	69.519119	115.377060	4.712415	0.000000	1.671270	0.000000	0.000000	0.000000	0.022061	0.011946	-0.307638	0.000000	0.000000	3.000000	14.000000	0.000000
1499.669756	0.010004	0.546290	0.037962	81.261917	69.519119	115.377060	4.712415	0.000000	1.671270	0.000000	0.000000	0.000000	0.022061	0.011946	-0.307638	0.000000	0.000000	3.000000	14.000000	0.000000
1499.673089	0.010004	0.546290	0.037962	81.261917	69.519119	115.377060	4.712415	0.000000	1.671270	0.000000	0.000000	0.000000	0.022061	0.011946	-0.307638	0.000000	0.000000	3.000000	14.000000	0.000000
1499.676422	0.010031	0.546319	0.036959	81.269539	69.197563	115.048225	4.726477	0.000000	1.631076	0.000000	0.000000	0.000000	0.008005	0.008662	-0.300700	0.000000	0.000000	3.000000	14.000000	0.000000
1499.679756	0.010031	0.546319	0.036959	81.269539	69.197563	115.048225	4.726477	0.000000	1.631076	0.000000	0.000000	0.000000	0.008005	0.008662	-0.300700	0.000000	0.000000	3.000000	14.000000	0.000000
1499.683089	0.010031	0.546319	0.036959	81.269539	69.197563	115.048225	4.726477	0.000000	1.631076	0.000000	0.000000	0.000000	0.008005	0.008662	-0.300700	0.000000	0.000000	3.000000	14.000000	0.000000
1499.686422	0.010031	0.546319	0.036959	81.293785	68.791908	114.618393	4.739754	0.000000	1.592084	0.000000	0.000000	0.000000	0.008005	0.008662	-0.300700	0.000000	0.000000	3.000000	14.000000	0.000000
1499.689756	0.010012	0.546362	0.036039	81.293785	68.791908	114.618393	4.739754	0.000000	1.592084	0.000000	0.000000	0.000000	-0.005602	0.012862	-0.275979	0.000000	0.000000	3.000000	14.000000	0.000000
1499.693089	0.010012	0.546362	0.036039	81.293785	68.791908	114.618393	4.739754	0.000000	1.592084	0.000000	0.000000	0.000000	-0.005602	0.012862	-0.275979	0.000000	0.000000	3.000000	14.000000	0.000000
1499.696422	0.009971	0.546411	0.035160	81.323349	68.371933	114.169937	4.739754	0.000000	1.592084	0.000000	0.000000	0.000000	-0.012367	0.014818	-0.263686	0.000000	0.000000	3.000000	14.000000	0.000000
1499.699756	0.009971	0.546411	0.035160	81.323349	68.371933	114.169937	4.739754	0.000000	1.592084	0.000000	0.000000	0.000000	-0.012367	0.014818	-0.263686	0.000000	0.000000	3.000000	14.000000	0.000000
1499.703089	0.009971	0.546411	0.035160	81.323349	68.371933	114.169937	4.739754	0.000000	1.592084	0.000000	0.000000	0.000000	-0.012367	0.014818	-0.263686	0.000000	0.000000	3.000000	14.000000	0.000000
1499.706422	0.009971	0.546411	0.035160	81.348511	68.177879	113.958771	4.762500	0.000000	1.522692	0.000000	0.000000	0.000000	-0.012367	0.014818	-0.263686	0.000000	0.000000	3.000000	14.000000	0.000000
1499.709756	0.009906	0.546433	0.034286	81.348511	68.177879	113.958771	4.762500	0.000000	1.522692	0.000000	0.000000	0.000000	-0.019315	0.006531	-0.262257	0.000000	0.000000	3.000000	14.000000	0.000000
1499.713089	0.009906	0.546433	0.034286	81.348511	68.177879	113.958771	4.762500	0.000000	1.522692	0.000000	0.000000	0.000000	-0.019315	0.006531	-0.262257	0.000000	0.000000	3.000000	14.000000	0.000000
1499.716422	0.009842	0.546454	0.033411	81.361732	68.261765	114.051888	4.762500	0.000000	1.522692	0.000000	0.000000	0.000000	-0.019269	0.006304	-0.262431	0.000000	0.000000	3.000000	14.000000	0.000000
1499.719756	0.009842	0.546454	0.033411	81.361732	68.261765	114.051888	4.762500	0.000000	1.522692	0.000000	0.000000	0.000000	-0.019269	0.006304	-0.262431	0.000000	0.000000	3.000000	14.000000	0.000000
1499.723089	0.009842	0.546454	0.033411	81.361732	68.261765	114.051888	4.762500	0.000000	1.522692	0.000000	0.000000	0.000000	-0.019269	0.006304	-0.262431	0.000000	0.000000	3.000000	14.000000	0.000000
1499.726422	0.009842	0.546454	0.033411	81.379845	68.544319	114.340431	4.783597	0.000000	1.455061	0.000000	0.000000	0.000000	-0.019269	0.006304	-0.262431	0.000000	0.000000	3.000000	14.000000	0.000000
1499.729756	0.009801	0.546457	0.032518	81.379845	68.544319	114.340431	4.783597	0.000000	1.455061	0.000000	0.000000	0.000000	-0.012357	0.000944	-0.268192	0.000000	0.000000	3.000000	14.000000	0.000000
1499.733089	0.009801	0.546457	0.032518	81.379845	68.544319	114.340431	4.783597	0.000000	1.455061	0.000000	0.000000	0.000000	-0.012357	0.000944	-0.268192	0.000000	0.000000	3.000000	14.000000	0.000000
1499.736422	0.009713	0.546479	0.031578	81.397827	68.825470	114.630272	4.783597	0.000000	1.455061	0.000000	0.000000	0.000000	-0.026533	0.006478	-0.281930	0.000000	0.000000	3.000000	14.000000	0.000000
1499.739756	0.009713	0.546479	0.031578	81.397827	68.825470	114.630272	4.783597	0.000000	1.455061	0.000000	0.000000	0.000000	-0.026533	0.006478	-0.281930	0.000000	0.000000	3.000000	14.000000	0.000000
1499.743089	0.009713	0.546479	0.031578	81.397827	68.825470	114.630272	4.783597	0.000000	1.455061	0.000000	0.000000	0.000000	-0.026533	0.006478	-0.281930	0.000000	0.000000	3.000000	14.000000	0.000000
1499.746422	0.009713	0.546479	0.031578	81.416702	69.124229	114.940689	4.804935	0.000000	1.382969	0.000000	0.000000	0.000000	-0.026533	0.006478	-0.281930	0.000000	0.000000	3.000000	14.000000	0.000000
1499.749756	0.009647	0.546492	0.030596	81.416702	69.124229	114.940689	4.804935	0.000000	1.382969	0.000000	0.000000	0.000000	-0.019754	0.003978	-0.294649	0.000000	0.000000	3.000000	14.000000	0.000000
1499.753089	0.009647	0.546492	0.030596	81.416702	69.124229	114.940689	4.804935	0.000000	1.382969	0.000000	0.000000	0.000000	-0.019754	0.003978	-0.294649	0.000000	0.000000	3.000000	14.000000	0.000000
1499.756422	0.009580	0.546507	0.029548	81.436043	69.431267	115.257027	4.804935	0.000000	1.382969	0.000000	0.000000	0.000000	-0.020082	0.004311	-0.314183	0.000000	0.000000	3.000000	14.000000	0.000000
1499.759756	0.009580	0.546507	0.029548	81.436043	69.431267	115.257027	4.804935	0.000000	1.382969	0.000000	0.000000	0.000000	-0.020082	0.004311	-0.314183	0.000000	0.000000	3.000000	14.000000	0.000000
1499.763089	0.009580	0.546507	0.029548	81.436043	69.431267	115.257027	4.804935	0.000000	1.382969	0.000000	0.000000	0.000000	-0.020082	0.004311	-0.314183	0.000000	0.000000	3.000000	14.000000	0.000000
1499.766422	0.009467	0.546537	0.028519	81.451439	69.641403	115.479828	4.827569	0.000000	1.301760	0.000000	0.000000	0.000000	-0.033754	0.009102	-0.308687	0.000000	0.000000	3.000000	14.000000	0.000000
1499.769756	0.009467	0.546537	0.028519	81.451439	69.641403	115.479828	4.827569	0.000000	1.301760	0.000000	0.000000	0.000000	-0.033754	0.009102	-0.308687	0.000000	0.000000	3.000000	14.000000	0.000000
1499.773089	0.009467	0.546537	0.028519	81.451439	69.641403	115.479828	4.827569	0.000000	1.301760	0.000000	0.000000	0.000000	-0.033754	0.009102	-0.308687	0.000000	0.000000	3.000000	14.000000	0.000000
1499.776422	0.009467	0.546537	0.028519	81.457756	69.588997	115.442558	4.838489	0.000000	1.260565	0.000000	0.000000	0.000000	-0.033754	0.009102	-0.308687	0.000000	0.000000	3.000000	14.000000	0.000000
1499.779756	0.009402	0.546600	0.027525	81.457756	69.588997	115.442558	4.838489	0.000000	1.260565	0.000000	0.000000	0.000000	-0.019624	0.019044	-0.298246	0.000000	0.000000	3.000000	14.000000	0.000000
1499.783089	0.009402	0.546600	0.027525	81.457756	69.588997	115.442558	4.838489	0.000000	1.260565	0.000000	0.000000	0.000000	-0.019624	0.019044	-0.298246	0.000000	0.000000	3.000000	14.000000	0.000000
1499.786422	0.009361	0.546687	0.026590	81.453049	69.255455	115.120598	4.838489	0.000000	1.260565	0.000000	0.000000	0.000000	-0.012337	0.026111	-0.280699	0.000000	0.000000	3.000000	14.000000	0.000000
1499.789756	0.009361	0.546687	0.026590	81.453049	69.255455	115.120598	4.838489	0.000000	1.260565	0.000000	0.000000	0.000000	-0.012337	0.026111	-0.280699	0.000000	0.000000	3.000000	14.000000	0.000000
1499.793089	0.009361	0.546687	0.026590	81.453049	69.255455	115.120598	4.838489	0.000000	1.260565	0.000000	0.000000	0.000000	-0.012337	0.026111	-0.280699	0.000000	0.000000	3.000000	14.000000	0.000000
1499.796422	0.009361	0.546687	0.026590	81.443085	68.810631	114.685036	4.858458	0.000000	1.181266	0.000000	0.000000	0.000000	-0.012337	0.026111	-0.280699	0.000000	0.000000	3.000000	14.000000	0.000000
1499.799756	0.009368	0.546779	0.025758	81.443085	68.810631	114.685036	4.858458	0.000000	1.181266	0.000000	0.000000	0.000000	0.002056	0.027598	-0.249356	0.000000	0.000000	3.000000	14.000000	0.000000
1499.803089	0.009368	0.546779	0.025758	81.443085	68.810631	114.685036	4.858458	0.000000	1.181266	0.000000	0.000000	0.000000	0.002056	0.027598	-0.249356	0.000000	0.000000	3.000000	14.000000	0.000000
1499.806422	0.009398	0.546888	0.024945	81.434845	68.366295	114.237938	4.858458	0.000000	1.181266	0.000000	0.000000	0.000000	0.009002	0.032453	-0.244155	0.000000	0.000000	3.000000	14.000000	0.000000
1499.809756	0.009398	0.546888	0.024945	81.434845	68.366295	114.237938	4.858458	0.000000	1.181266	0.000000	0.000000	0.000000	0.009002	0.032453	-0.244155	0.000000	0.000000	3.000000	14.000000	0.000000
1499.813089	0.009398	0.546888	0.024945	81.434845	68.366295	114.237938	4.858458	0.000000	1.181266	0.000000	0.000000	0.000000	0.009002	0.032453	-0.244155	0.000000	0.000000	3.000000	14.000000	0.000000
1499.816422	0.009398	0.546888	0.024945	81.443199	68.065468	113.918137	4.874879	0.000000	1.111555	0.000000	0.000000	0.000000	0.009002	0.032453	-0.244155	0.000000	0.000000	3.000000	14.000000	0.000000
1499.819756	0.009452	0.546984	0.024218	81.443199	68.065468	113.918137	4.874879	0.000000	1.111555	0.000000	0.000000	0.000000	0.016325	0.028911	-0.218085	0.000000	0.000000	3.000000	14.000000	0.000000
1499.823089	0.009452	0.546984	0.024218	81.443199	68.065468	113.918137	4.874879	0.000000	1.111555	0.000000	0.000000	0.000000	0.016325	0.028911	-0.218085	0.000000	0.000000	3.000000	14.000000	0.000000
1499.826422	0.009507	0.547096	0.023509	81.483734	68.014992	113.819359	4.874879	0.000000	1.111555	0.000000	0.000000	0.000000	0.016369	0.033780	-0.212713	0.000000	0.000000	3.000000	14.000000	0.000000
1499.829756	0.009507	0.547096	0.023509	81.483734	68.014992	113.819359	4.874879	0.000000	1.111555	0.000000	0.000000	0.000000	0.016369	0.033780	-0.212713	0.000000	0.000000	3.000000	14.000000	0.000000
1499.833089	0.009507	0.547096	0.023509	81.483734	68.014992	113.819359	4.874879	0.000000	1.111555	0.000000	0.000000	0.000000	0.016369	0.033780	-0.212713	0.000000	0.000000	3.000000	14.000000	0.000000
1499.836422	0.009507	0.547096	0.023509	81.548920	68.059898	113.792374	4.888620	0.000000	1.049473	0.000000	0.000000	0.000000	0.016369	0.033780	-0.212713	0.000000	0.000000	3.000000	14.000000	0.000000
1499.839756	0.009560	0.547201	0.022758	81.548920	68.059898	113.792374	4.888620	0.000000	1.049473	0.000000	0.000000	0.000000	0.016058	0.031258	-0.225274	0.000000	0.000000	3.000000	14.000000	0.000000
1499.843089	0.009560	0.547201	0.022758	81.548920	68.059898	113.792374	4.888620	0.000000	1.049473	0.000000	0.000000	0.000000	0.016058	0.031258	-0.225274	0.000000	0.000000	3.000000	14.000000	0.000000
1499.846422	0.009591	0.547304	0.022007	81.635643	68.092438	113.726112	4.888620	0.000000	1.049473	0.000000	0.000000	0.000000	0.009167	0.031001	-0.225258	0.000000	0.000000	3.000000	14.000000	0.000000
1499.849756	0.009591	0.547304	0.022007	81.635643	68.092438	113.726112	4.888620	0.000000	1.049473	0.000000	0.000000	0.000000	0.009167	0.031001	-0.225258	0.000000	0.000000	3.000000	14.000000	0.000000
1499.853089	0.009591	0.547304	0.022007	81.635643	68.092438	113.726112	4.888620	0.000000	1.049473	0.000000	0.000000	0.000000	0.009167	0.031001	-0.225258	0.000000	0.000000	3.000000	14.000000	0.000000
1499.856422	0.009591	0.547304	0.022007	81.727875	68.131325	113.666573	4.902139	0.000000	0.984392	0.000000	0.000000	0.000000	0.009167	0.031001	-0.225258	0.000000	0.000000	3.000000	14.000000	0.000000
1499.859756	0.009598	0.547407	0.021256	81.727875	68.131325	113.666573	4.902139	0.000000	0.984392	0.000000	0.000000	0.000000	0.002309	0.030756	-0.225241	0.000000	0.000000	3.000000	14.000000	0.000000
1499.863089	0.009598	0.547407	0.021256	81.727875	68.131325	113.666573	4.902139	0.000000	0.984392	0.000000	0.000000	0.000000	0.002309	0.030756	-0.225241	0.000000	0.000000	3.000000	14.000000	0.000000
1499.866422	0.009605	0.547500	0.020463	81.804344	68.173180	113.629929	4.902139	0.000000	0.984392	0.000000	0.000000	0.000000	0.002034	0.028162	-0.237830	0.000000	0.000000	3.000000	14.000000	0.000000
1499.869756	0.009605	0.547500	0.020463	81.804344	68.173180	113.629929	4.902139	0.000000	0.984392	0.000000	0.000000	0.000000	0.002034	0.028162	-0.237830	0.000000	0.000000	3.000000	14.000000	0.000000
1499.873089	0.009605	0.547500	0.020463	81.804344	68.173180	113.629929	4.902139	0.000000	0.984392	0.000000	0.000000	0.000000	0.002034	0.028162	-0.237830	0.000000	0.000000	3.000000	14.000000	0.000000
1499.876422	0.009605	0.547500	0.020463	81.864677	68.254829	113.654701	4.915072	0.000000	0.917639	0.000000	0.000000	0.000000	0.002034	0.028162	-0.237830	0.000000	0.000000	3.000000	14.000000	0.000000
1499.879756	0.009566	0.547577	0.019653	81.864677	68.254829	113.654701	4.915072	0.000000	0.917639	0.000000	0.000000	0.000000	-0.011684	0.022832	-0.243184	0.000000	0.000000	3.000000	14.000000	0.000000
1499.883089	0.009566	0.547577	0.019653	81.864677	68.254829	113.654701	4.915072	0.000000	0.917639	0.000000	0.000000	0.000000	-0.011684	0.022832	-0.243184	0.000000	0.000000	3.000000	14.000000	0.000000
1499.886422	0.009550	0.547626	0.018846	81.903671	68.330147	113.698357	4.915072	0.000000	0.917639	0.000000	0.000000	0.000000	-0.004854	0.014774	-0.241975	0.000000	0.000000	3.000000	14.000000	0.000000
1499.889756	0.009550	0.547626	0.018846	81.903671	68.330147	113.698357	4.915072	0.000000	0.917639	0.000000	0.000000	0.000000	-0.004854	0.014774	-0.241975	0.000000	0.000000	3.000000	14.000000	0.000000
1499.893089	0.009550	0.547626	0.018846	81.903671	68.330147	113.698357	4.915072	0.000000	0.917639	0.000000	0.000000	0.000000	-0.004854	0.014774	-0.241975	0.000000	0.000000	3.000000	14.000000	0.000000
1499.896422	0.009550	0.547626	0.018846	81.915146	68.367401	113.737099	4.927617	0.000000	0.847702	0.000000	0.000000	0.000000	-0.004854	0.014774	-0.241975	0.000000	0.000000	3.000000	14.000000	0.000000
1499.899756	0.009512	0.547665	0.018063	81.915146	68.367401	113.737099	4.927617	0.000000	0.847702	0.000000	0.000000	0.000000	-0.011485	0.011851	-0.234988	0.000000	0.000000	3.000000	14.000000	0.000000
1499.903089	0.009512	0.547665	0.018063	81.915146	68.367401	113.737099	4.927617	0.000000	0.847702	0.000000	0.000000	0.000000	-0.011485	0.011851	-0.234988	0.000000	0.000000	3.000000	14.000000	0.000000
1499.906422	0.009451	0.547687	0.017261	81.918404	68.286163	113.666916	4.927617	0.000000	0.847702	0.000000	0.000000	0.000000	-0.018332	0.006551	-0.240487	0.000000	0.000000	3.000000	14.000000	0.000000
1499.909756	0.009451	0.547687	0.017261	81.918404	68.286163	113.666916	4.927617	0.000000	0.847702	0.000000	0.000000	0.000000	-0.018332	0.006551	-0.240487	0.000000	0.000000	3.000000	14.000000	0.000000
1499.913089	0.009451	0.547687	0.017261	81.918404	68.286163	113.666916	4.927617	0.000000	0.847702	0.000000	0.000000	0.000000	-0.018332	0.006551	-0.240487	0.000000	0.000000	3.000000	14.000000	0.000000
1499.916422	0.009451	0.547687	0.017261	81.916435	68.072845	113.465553	4.938958	0.000000	0.778905	0.000000	0.000000	0.000000	-0.018332	0.006551	-0.240487	0.000000	0.000000	3.000000	14.000000	0.000000
1499.919756	0.009368	0.547716	0.016501	81.916435	68.072845	113.465553	4.938958	0.000000	0.778905	0.000000	0.000000	0.000000	-0.024787	0.008759	-0.227984	0.000000	0.000000	3.000000	14.000000	0.000000
1499.923089	0.009368	0.547716	0.016501	81.916435	68.072845	113.465553	4.938958	0.000000	0.778905	0.000000	0.000000	0.000000	-0.024787	0.008759	-0.227984	0.000000	0.000000	3.000000	14.000000	0.000000
1499.926422	0.009308	0.547762	0.015759	81.911453	67.788933	113.196587	4.938958	0.000000	0.778905	0.000000	0.000000	0.000000	-0.017880	0.013638	-0.222726	0.000000	0.000000	3.000000	14.000000	0.000000
1499.929756	0.009308	0.547762	0.015759	81.911453	67.788933	113.196587	4.938958	0.000000	0.778905	0.000000	0.000000	0.000000	-0.017880	0.013638	-0.222726	0.000000	0.000000	3.000000	14.000000	0.000000
1499.933089	0.009308	0.547762	0.015759	81.911453	67.788933	113.196587	4.938958	0.000000	0.778905	0.000000	0.000000	0.000000	-0.017880	0.013638	-0.222726	0.000000	0.000000	3.000000	14.000000	0.000000
1499.936422	0.009308	0.547762	0.015759	81.906143	67.519569	112.938927	4.948836	0.000000	0.713460	0.000000	0.000000	0.000000	-0.017880	0.013638	-0.222726	0.000000	0.000000	3.000000	14.000000	0.000000
1499.939756	0.009249	0.547798	0.015039	81.906143	67.519569	112.938927	4.948836	0.000000	0.713460	0.000000	0.000000	0.000000	-0.017703	0.010779	-0.215840	0.000000	0.000000	3.000000	14.000000	0.000000
1499.943089	0.009249	0.547798	0.015039	81.906143	67.519569	112.938927	4.948836	0.000000	0.713460	0.000000	0.000000	0.000000	-0.017703	0.010779	-0.215840	0.000000	0.000000	3.000000	14.000000	0.000000
1499.946422	0.009191	0.547867	0.014356	81.901901	67.282402	112.713150	4.948836	0.000000	0.713460	0.000000	0.000000	0.000000	-0.017449	0.020761	-0.204911	0.000000	0.000000	3.000000	14.000000	0.000000
1499.949756	0.009191	0.547867	0.014356	81.901901	67.282402	112.713150	4.948836	0.000000	0.713460	0.000000	0.000000	0.000000	-0.017449	0.020761	-0.204911	0.000000	0.000000	3.000000	14.000000	0.000000
1499.953089	0.009191	0.547867	0.014356	81.901901	67.282402	112.713150	4.948836	0.000000	0.713460	0.000000	0.000000	0.000000	-0.017449	0.020761	-0.204911	0.000000	0.000000	3.000000	14.000000	0.000000
1499.956422	0.009191	0.547867	0.014356	81.901215	67.140579	112.581757	4.957337	0.000000	0.651778	0.000000	0.000000	0.000000	-0.017449	0.020761	-0.204911	0.000000	0.000000	3.000000	14.000000	0.000000
1499.959756	0.009132	0.547927	0.013631	81.901215	67.140579	112.581757	4.957337	0.000000	0.651778	0.000000	0.000000	0.000000	-0.017655	0.018147	-0.217535	0.000000	0.000000	3.000000	14.000000	0.000000
1499.963089	0.009132	0.547927	0.013631	81.901215	67.140579	112.581757	4.957337	0.000000	0.651778	0.000000	0.000000	0.000000	-0.017655	0.018147	-0.217535	0.000000	0.000000	3.000000	14.000000	0.000000
1499.966422	0.009074	0.547953	0.012934	81.911453	67.272827	112.722107	4.957337	0.000000	0.651778	0.000000	0.000000	0.000000	-0.017452	0.007614	-0.209144	0.000000	0.000000	3.000000	14.000000	0.000000
1499.969756	0.009074	0.547953	0.012934	81.911453	67.272827	112.722107	4.957337	0.000000	0.651778	0.000000	0.000000	0.000000	-0.017452	0.007614	-0.209144	0.000000	0.000000	3.000000	14.000000	0.000000
1499.973089	0.009074	0.547953	0.012934	81.911453	67.272827	112.722107	4.957337	0.000000	0.651778	0.000000	0.000000	0.000000	-0.017452	0.007614	-0.209144	0.000000	0.000000	3.000000	14.000000	0.000000
1499.976422	0.009074	0.547953	0.012934	81.926559	67.509567	112.966713	4.965214	0.000000	0.588771	0.000000	0.000000	0.000000	-0.017452	0.007614	-0.209144	0.000000	0.000000	3.000000	14.000000	0.000000
1499.979756	0.009015	0.547953	0.012176	81.926559	67.509567	112.966713	4.965214	0.000000	0.588771	0.000000	0.000000	0.000000	-0.017761	-0.000040	-0.227310	0.000000	0.000000	3.000000	14.000000	0.000000
1499.983089	0.009015	0.547953	0.012176	81.926559	67.509567	112.966713	4.965214	0.000000	0.588771	0.000000	0.000000	0.000000	-0.017761	-0.000040	-0.227310	0.000000	0.000000	3.000000	14.000000	0.000000
1499.986422	0.008977	0.547936	0.011334	81.942780	67.770332	113.232826	4.965214	0.000000	0.588771	0.000000	0.000000	0.000000	-0.011527	-0.005058	-0.252649	0.000000	0.000000	3.000000	14.000000	0.000000
1499.989756	0.008977	0.547936	0.011334	81.942780	67.770332	113.232826	4.965214	0.000000	0.588771	0.000000	0.000000	0.000000	-0.011527	-0.005058	-0.252649	0.000000	0.000000	3.000000	14.000000	0.000000
1499.993089	0.008977	0.547936	0.011334	81.942780	67.770332	113.232826	4.965214	0.000000	0.588771	0.000000	0.000000	0.000000	-0.011527	-0.005058	-0.252649	0.000000	0.000000	3.000000	14.000000	0.000000
1499.996422	0.008977	0.547936	0.011334	81.961266	68.072876	113.541115	4.973175	0.000000	0.517233	0.000000	0.000000	0.000000	-0.011527	-0.005058	-0.252649	0.000000	0.000000	3.000000	14.000000	0.000000
1499.999756	0.008937	0.547910	0.010450	81.961266	68.072876	113.541115	4.973175	0.000000	0.517233	0.000000	0.000000	0.000000	-0.011746	-0.007651	-0.265349	0.000000	0.000000	3.000000	14.000000	0.000000
1500.003089	0.008937	0.547910	0.010450	81.961266	68.072876	113.541115	4.973175	0.000000	0.517233	0.000000	0.000000	0.000000	-0.011746	-0.007651	-0.265349	0.000000	0.000000	3.000000	14.000000	0.000000
1500.006422	0.008897	0.547885	0.009499	81.981339	68.401680	113.876259	4.973175	0.000000	0.517233	0.000000	0.000000	0.000000	-0.012097	-0.007707	-0.285096	0.000000	0.000000	3.000000	14.000000	0.000000
1500.009756	0.008897	0.547885	0.009499	81.981339	68.401680	113.876259	4.973175	0.000000	0.517233	0.000000	0.000000	0.000000	-0.012097	-0.007707	-0.285096	0.000000	0.000000	3.000000	14.000000	0.000000
1500.013089	0.008897	0.547885	0.009499	81.981339	68.401680	113.876259	4.973175	0.000000	0.517233	0.000000	0.000000	0.000000	-0.012097	-0.007707	-0.285096	0.000000	0.000000	3.000000	14.000000	0.000000
1500.016422	0.008877	0.547867	0.008459	81.997810	68.649651	114.128250	4.981085	0.000000	0.434507	0.000000	0.000000	0.000000	-0.005949	-0.005163	-0.312035	0.000000	0.000000	3.000000	14.000000	0.000000
1500.019756	0.008877	0.547867	0.008459	81.997810	68.649651	114.128250	4.981085	0.000000	0.434507	0.000000	0.000000	0.000000	-0.005949	-0.005163	-0.312035	0.000000	0.000000	3.000000	14.000000	0.000000
1500.023089	0.008877	0.547867	0.008459	81.997810	68.649651	114.128250	4.981085	0.000000	0.434507	0.000000	0.000000	0.000000	-0.005949	-0.005163	-0.312035	0.000000	0.000000	3.000000	14.000000	0.000000
1500.026422	0.008858	0.547891	0.007432	82.007065	68.685211	114.172600	4.984977	0.000000	0.387304	0.000000	0.000000	0.000000	-0.005875	0.007182	-0.308189	0.000000	0.000000	3.000000	14.000000	0.000000
1500.029756	0.008858	0.547891	0.007432	82.007065	68.685211	114.172600	4.984977	0.000000	0.387304	0.000000	0.000000	0.000000	-0.005875	0.007182	-0.308189	0.000000	0.000000	3.000000	14.000000	0.000000
1500.033089	0.008858	0.547891	0.007432	82.007065	68.685211	114.172600	4.984977	0.000000	0.387304	0.000000	0.000000	0.000000	-0.005875	0.007182	-0.308189	0.000000	0.000000	3.000000	14.000000	0.000000
1500.036422	0.008838	0.547923	0.006380	82.002327	68.345314	113.838936	4.988388	0.000000	0.340563	0.000000	0.000000	0.000000	-0.006013	0.009442	-0.315434	0.000000	0.000000	3.000000	14.000000	0.000000
1500.039756	0.008838	0.547923	0.006380	82.002327	68.345314	113.838936	4.988388	0.000000	0.340563	0.000000	0.000000	0.000000	-0.006013	0.009442	-0.315434	0.000000	0.000000	3.000000	14.000000	0.000000
1500.043089	0.008838	0.547923	0.006380	82.002327	68.345314	113.838936	4.988388	0.000000	0.340563	0.000000	0.000000	0.000000	-0.006013	0.009442	-0.315434	0.000000	0.000000	3.000000	14.000000	0.000000
1500.046422	0.008841	0.548003	0.005383	81.982788	67.615288	113.118546	4.991430	0.000000	0.292612	0.000000	0.000000	0.000000	0.000888	0.024170	-0.299108	0.000000	0.000000	3.000000	14.000000	0.000000
1500.049756	0.008841	0.548003	0.005383	81.982788	67.615288	113.118546	4.991430	0.000000	0.292612	0.000000	0.000000	0.000000	0.000888	0.024170	-0.299108	0.000000	0.000000	3.000000	14.000000	0.000000
1500.053089	0.008841	0.548003	0.005383	81.982788	67.615288	113.118546	4.991430	0.000000	0.292612	0.000000	0.000000	0.000000	0.000888	0.024170	-0.299108	0.000000	0.000000	3.000000	14.000000	0.000000
1500.056422	0.008841	0.548003	0.005383	81.952576	66.675690	112.187180	4.993896	0.000000	0.247003	0.000000	0.000000	0.000000	0.000888	0.024170	-0.299108	0.000000	0.000000	3.000000	14.000000	0.000000
1500.059756	0.008866	0.548091	0.004427	81.952576	66.675690	112.187180	4.993896	0.000000	0.247003	0.000000	0.000000	0.000000	0.007671	0.026252	-0.286819	0.000000	0.000000	3.000000	14.000000	0.000000
1500.063089	0.008866	0.548091	0.004427	81.952576	66.675690	112.187180	4.993896	0.000000	0.247003	0.000000	0.000000	0.000000	0.007671	0.026252	-0.286819	0.000000	0.000000	3.000000	14.000000	0.000000
1500.066422	0.008914	0.548211	0.003507	81.916840	65.690353	111.207092	4.993896	0.000000	0.247003	0.000000	0.000000	0.000000	0.014389	0.035964	-0.276000	0.000000	0.000000	3.000000	14.000000	0.000000
1500.069756	0.008914	0.548211	0.003507	81.916840	65.690353	111.207092	4.993896	0.000000	0.247003	0.000000	0.000000	0.000000	0.014389	0.035964	-0.276000	0.000000	0.000000	3.000000	14.000000	0.000000
1500.073089	0.008914	0.548211	0.003507	81.916840	65.690353	111.207092	4.993896	0.000000	0.247003	0.000000	0.000000	0.000000	0.014389	0.035964	-0.276000	0.000000	0.000000	3.000000	14.000000	0.000000
1500.076422	0.008914	0.548211	0.003507	81.884384	64.813683	110.335159	4.997410	0.000000	0.160929	0.000000	0.000000	0.000000	0.014389	0.035964	-0.276000	0.000000	0.000000	3.000000	14.000000	0.000000
1500.079756	0.008941	0.548338	0.002629	81.884384	64.813683	110.335159	4.997410	0.000000	0.160929	0.000000	0.000000	0.000000	0.008005	0.038109	-0.263419	0.000000	0.000000	3.000000	14.000000	0.000000
1500.083089	0.008941	0.548338	0.002629	81.884384	64.813683	110.335159	4.997410	0.000000	0.160929	0.000000	0.000000	0.000000	0.008005	0.038109	-0.263419	0.000000	0.000000	3.000000	14.000000	0.000000
1500.086422	0.008924	0.548480	0.001770	81.864334	64.123825	109.645988	4.997410	0.000000	0.160929	0.000000	0.000000	0.000000	-0.005012	0.042759	-0.257749	0.000000	0.000000	3.000000	14.000000	0.000000
1500.089756	0.008924	0.548480	0.001770	81.864334	64.123825	109.645988	4.997410	0.000000	0.160929	0.000000	0.000000	0.000000	-0.005012	0.042759	-0.257749	0.000000	0.000000	3.000000	14.000000	0.000000
1500.093089	0.008924	0.548480	0.001770	81.864334	64.123825	109.645988	4.997410	0.000000	0.160929	0.000000	0.000000	0.000000	-0.005012	0.042759	-0.257749	0.000000	0.000000	3.000000	14.000000	0.000000
1500.096422	0.008924	0.548480	0.001770	81.853531	63.685532	109.210342	4.999340	0.000000	0.081242	0.000000	0.000000	0.000000	-0.005012	0.042759	-0.257749	0.000000	0.000000	3.000000	14.000000	0.000000
1500.099756	0.008886	0.548622	0.000911	81.853531	63.685532	109.210342	4.999340	0.000000	0.081242	0.000000	0.000000	0.000000	-0.011538	0.042393	-0.257768	0.000000	0.000000	3.000000	14.000000	0.000000
1500.103089	0.008886	0.548622	0.000911	81.853531	63.685532	109.210342	4.999340	0.000000	0.081242	0.000000	0.000000	0.000000	-0.011538	0.042393	-0.257768	0.000000	0.000000	3.000000	14.000000	0.000000
1500.106422	0.008825	0.548787	0.000047	81.851837	63.579670	109.113297	4.999340	0.000000	0.081242	0.000000	0.000000	0.000000	-0.018057	0.049545	-0.259288	0.000000	0.000000	3.000000	14.000000	0.000000
1500.109756	0.008825	0.548787	0.000047	81.851837	63.579670	109.113297	4.999340	0.000000	0.081242	0.000000	0.000000	0.000000	-0.018057	0.049545	-0.259288	0.000000	0.000000	3.000000	14.000000	0.000000
1500.113089	0.008825	0.548787	0.000047	81.851837	63.579670	109.113297	4.999340	0.000000	0.081242	0.000000	0.000000	0.000000	-0.018057	0.049545	-0.259288	0.000000	0.000000	3.000000	14.000000	0.000000
1500.116422	0.008825	0.548787	0.000047	81.863297	63.701420	109.245537	5.000000	0.000000	0.002139	0.000000	0.000000	0.000000	-0.018057	0.049545	-0.259288	0.000000	0.000000	3.000000	14.000000	0.000000
1500.119756	0.008700	0.548934	-0.000836	81.863297	63.701420	109.245537	5.000000	0.000000	0.002139	0.000000	0.000000	0.000000	-0.037615	0.044142	-0.264635	0.000000	0.000000	3.000000	14.000000	0.000000
1500.123089	0.008700	0.548934	-0.000836	81.863297	63.701420	109.245537	5.000000	0.000000	0.002139	0.000000	0.000000	0.000000	-0.037615	0.044142	-0.264635	0.000000	0.000000	3.000000	14.000000	0.000000
1500.126422	0.008575	0.549105	-0.001723	81.873360	63.821350	109.383171	5.000000	0.000000	0.002139	0.000000	0.000000	0.000000	-0.037520	0.051208	-0.266303	0.000000	0.000000	3.000000	14.000000	0.000000
1500.129756	0.008575	0.549105	-0.001723	81.873360	63.821350	109.383171	5.000000	0.000000	0.002139	0.000000	0.000000	0.000000	-0.037520	0.051208	-0.266303	0.000000	0.000000	3.000000	14.000000	0.000000
1500.133089	0.008575	0.549105	-0.001723	81.873360	63.821350	109.383171	5.000000	0.000000	0.002139	0.000000	0.000000	0.000000	-0.037520	0.051208	-0.266303	0.000000	0.000000	3.000000	14.000000	0.000000
1500.136422	0.008575	0.549105	-0.001723	81.881920	63.922070	109.501396	4.999371	0.000000	-0.079347	0.000000	0.000000	0.000000	-0.037520	0.051208	-0.266303	0.000000	0.000000	3.000000	14.000000	0.000000
1500.139756	0.008407	0.549274	-0.002611	81.881920	63.922070	109.501396	4.999371	0.000000	-0.079347	0.000000	0.000000	0.000000	-0.050344	0.050825	-0.266229	0.000000	0.000000	3.000000	14.000000	0.000000
1500.143089	0.008407	0.549274	-0.002611	81.881920	63.922070	109.501396	4.999371	0.000000	-0.079347	0.000000	0.000000	0.000000	-0.050344	0.050825	-0.266229	0.000000	0.000000	3.000000	14.000000	0.000000
1500.146422	0.008219	0.549484	-0.003485	81.886955	63.962898	109.564934	4.999371	0.000000	-0.079347	0.000000	0.000000	0.000000	-0.056557	0.062848	-0.262222	0.000000	0.000000	3.000000	14.000000	0.000000
1500.149756	0.008219	0.549484	-0.003485	81.886955	63.962898	109.564934	4.999371	0.000000	-0.079347	0.000000	0.000000	0.000000	-0.056557	0.062848	-0.262222	0.000000	0.000000	3.000000	14.000000	0.000000
1500.153089	0.008219	0.549484	-0.003485	81.886955	63.962898	109.564934	4.999371	0.000000	-0.079347	0.000000	0.000000	0.000000	-0.056557	0.062848	-0.262222	0.000000	0.000000	3.000000	14.000000	0.000000
1500.156422	0.008219	0.549484	-0.003485	81.891190	63.997089	109.624199	4.997409	0.000000	-0.160922	0.000000	0.000000	0.000000	-0.056557	0.062848	-0.262222	0.000000	0.000000	3.000000	14.000000	0.000000
1500.159756	0.008010	0.549700	-0.004317	81.891190	63.997089	109.624199	4.997409	0.000000	-0.160922	0.000000	0.000000	0.000000	-0.062585	0.064998	-0.249622	0.000000	0.000000	3.000000	14.000000	0.000000
1500.163089	0.008010	0.549700	-0.004317	81.891190	63.997089	109.624199	4.997409	0.000000	-0.160922	0.000000	0.000000	0.000000	-0.062585	0.064998	-0.249622	0.000000	0.000000	3.000000	14.000000	0.000000
1500.166422	0.007825	0.549974	-0.005052	81.889084	63.940174	109.588997	4.997409	0.000000	-0.160922	0.000000	0.000000	0.000000	-0.055428	0.082195	-0.220510	0.000000	0.000000	3.000000	14.000000	0.000000
1500.169756	0.007825	0.549974	-0.005052	81.889084	63.940174	109.588997	4.997409	0.000000	-0.160922	0.000000	0.000000	0.000000	-0.055428	0.082195	-0.220510	0.000000	0.000000	3.000000	14.000000	0.000000
1500.173089	0.007825	0.549974	-0.005052	81.889084	63.940174	109.588997	4.997409	0.000000	-0.160922	0.000000	0.000000	0.000000	-0.055428	0.082195	-0.220510	0.000000	0.000000	3.000000	14.000000	0.000000
1500.176422	0.007825	0.549974	-0.005052	81.885483	63.860992	109.534050	4.994521	0.000000	-0.234005	0.000000	0.000000	0.000000	-0.055428	0.082195	-0.220510	0.000000	0.000000	3.000000	14.000000	0.000000
1500.179756	0.007620	0.550264	-0.005768	81.885483	63.860992	109.534050	4.994521	0.000000	-0.234005	0.000000	0.000000	0.000000	-0.061596	0.086786	-0.214984	0.000000	0.000000	3.000000	14.000000	0.000000
1500.183089	0.007620	0.550264	-0.005768	81.885483	63.860992	109.534050	4.994521	0.000000	-0.234005	0.000000	0.000000	0.000000	-0.061596	0.086786	-0.214984	0.000000	0.000000	3.000000	14.000000	0.000000
1500.186422	0.007395	0.550577	-0.006424	81.881218	63.775234	109.474892	4.994521	0.000000	-0.234005	0.000000	0.000000	0.000000	-0.067534	0.094051	-0.196790	0.000000	0.000000	3.000000	14.000000	0.000000
1500.189756	0.007395	0.550577	-0.006424	81.881218	63.775234	109.474892	4.994521	0.000000	-0.234005	0.000000	0.000000	0.000000	-0.067534	0.094051	-0.196790	0.000000	0.000000	3.000000	14.000000	0.000000
1500.193089	0.007395	0.550577	-0.006424	81.881218	63.775234	109.474892	4.994521	0.000000	-0.234005	0.000000	0.000000	0.000000	-0.067534	0.094051	-0.196790	0.000000	0.000000	3.000000	14.000000	0.000000
1500.196422	0.007395	0.550577	-0.006424	81.875496	63.667301	109.396103	4.991078	0.000000	-0.298570	0.000000	0.000000	0.000000	-0.067534	0.094051	-0.196790	0.000000	0.000000	3.000000	14.000000	0.000000
1500.199756	0.007149	0.550865	-0.007075	81.875496	63.667301	109.396103	4.991078	0.000000	-0.298570	0.000000	0.000000	0.000000	-0.073734	0.086292	-0.195315	0.000000	0.000000	3.000000	14.000000	0.000000
1500.203089	0.007149	0.550865	-0.007075	81.875496	63.667301	109.396103	4.991078	0.000000	-0.298570	0.000000	0.000000	0.000000	-0.073734	0.086292	-0.195315	0.000000	0.000000	3.000000	14.000000	0.000000
1500.206422	0.006862	0.551168	-0.007708	81.869743	63.556702	109.317345	4.991078	0.000000	-0.298570	0.000000	0.000000	0.000000	-0.086248	0.090945	-0.189706	0.000000	0.000000	3.000000	14.000000	0.000000
1500.209756	0.006862	0.551168	-0.007708	81.869743	63.556702	109.317345	4.991078	0.000000	-0.298570	0.000000	0.000000	0.000000	-0.086248	0.090945	-0.189706	0.000000	0.000000	3.000000	14.000000	0.000000
1500.213089	0.006862	0.551168	-0.007708	81.869743	63.556702	109.317345	4.991078	0.000000	-0.298570	0.000000	0.000000	0.000000	-0.086248	0.090945	-0.189706	0.000000	0.000000	3.000000	14.000000	0.000000
1500.216422	0.006862	0.551168	-0.007708	81.865448	63.460293	109.258415	4.987044	0.000000	-0.359712	0.000000	0.000000	0.000000	-0.086248	0.090945	-0.189706	0.000000	0.000000	3.000000	14.000000	0.000000
1500.219756	0.006575	0.551453	-0.008359	81.865448	63.460293	109.258415	4.987044	0.000000	-0.359712	0.000000	0.000000	0.000000	-0.086097	0.085602	-0.195453	0.000000	0.000000	3.000000	14.000000	0.000000
1500.223089	0.006575	0.551453	-0.008359	81.865448	63.460293	109.258415	4.987044	0.000000	-0.359712	0.000000	0.000000	0.000000	-0.086097	0.085602	-0.195453	0.000000	0.000000	3.000000	14.000000	0.000000
1500.226422	0.006224	0.551712	-0.009071	81.864693	63.415501	109.254059	4.987044	0.000000	-0.359712	0.000000	0.000000	0.000000	-0.105258	0.077567	-0.213619	0.000000	0.000000	3.000000	14.000000	0.000000
1500.229756	0.006224	0.551712	-0.009071	81.864693	63.415501	109.254059	4.987044	0.000000	-0.359712	0.000000	0.000000	0.000000	-0.105258	0.077567	-0.213619	0.000000	0.000000	3.000000	14.000000	0.000000
1500.233089	0.006224	0.551712	-0.009071	81.864693	63.415501	109.254059	4.987044	0.000000	-0.359712	0.000000	0.000000	0.000000	-0.105258	0.077567	-0.213619	0.000000	0.000000	3.000000	14.000000	0.000000
1500.236422	0.006224	0.551712	-0.009071	81.864723	63.369274	109.254074	4.981867	0.000000	-0.425447	0.000000	0.000000	0.000000	-0.105258	0.077567	-0.213619	0.000000	0.000000	3.000000	14.000000	0.000000
1500.239756	0.005873	0.551960	-0.009826	81.864723	63.369274	109.254074	4.981867	0.000000	-0.425447	0.000000	0.000000	0.000000	-0.105100	0.074503	-0.226518	0.000000	0.000000	3.000000	14.000000	0.000000
1500.243089	0.005873	0.551960	-0.009826	81.864723	63.369274	109.254074	4.981867	0.000000	-0.425447	0.000000	0.000000	0.000000	-0.105100	0.074503	-0.226518	0.000000	0.000000	3.000000	14.000000	0.000000
1500.246422	0.005482	0.552207	-0.010582	81.864693	63.323048	109.254082	4.981867	0.000000	-0.425447	0.000000	0.000000	0.000000	-0.117477	0.074094	-0.226573	0.000000	0.000000	3.000000	14.000000	0.000000
1500.249756	0.005482	0.552207	-0.010582	81.864693	63.323048	109.254082	4.981867	0.000000	-0.425447	0.000000	0.000000	0.000000	-0.117477	0.074094	-0.226573	0.000000	0.000000	3.000000	14.000000	0.000000
1500.253089	0.005482	0.552207	-0.010582	81.864693	63.323048	109.254082	4.981867	0.000000	-0.425447	0.000000	0.000000	0.000000	-0.117477	0.074094	-0.226573	0.000000	0.000000	3.000000	14.000000	0.000000
1500.256422	0.005482	0.552207	-0.010582	81.866173	63.293568	109.273758	4.975029	0.000000	-0.499085	0.000000	0.000000	0.000000	-0.117477	0.074094	-0.226573	0.000000	0.000000	3.000000	14.000000	0.000000
1500.259756	0.005112	0.552451	-0.011404	81.866173	63.293568	109.273758	4.975029	0.000000	-0.499085	0.000000	0.000000	0.000000	-0.110968	0.073273	-0.246713	0.000000	0.000000	3.000000	14.000000	0.000000
1500.263089	0.005112	0.552451	-0.011404	81.866173	63.293568	109.273758	4.975029	0.000000	-0.499085	0.000000	0.000000	0.000000	-0.110968	0.073273	-0.246713	0.000000	0.000000	3.000000	14.000000	0.000000
1500.266422	0.004722	0.552687	-0.012203	81.867615	63.266815	109.293434	4.975029	0.000000	-0.499085	0.000000	0.000000	0.000000	-0.116831	0.070564	-0.239746	0.000000	0.000000	3.000000	14.000000	0.000000
1500.269756	0.004722	0.552687	-0.012203	81.867615	63.266815	109.293434	4.975029	0.000000	-0.499085	0.000000	0.000000	0.000000	-0.116831	0.070564	-0.239746	0.000000	0.000000	3.000000	14.000000	0.000000
1500.273089	0.004722	0.552687	-0.012203	81.867615	63.266815	109.293434	4.975029	0.000000	-0.499085	0.000000	0.000000	0.000000	-0.116831	0.070564	-0.239746	0.000000	0.000000	3.000000	14.000000	0.000000
1500.276422	0.004722	0.552687	-0.012203	81.867592	63.217800	109.293373	4.966394	0.000000	-0.578731	0.000000	0.000000	0.000000	-0.116831	0.070564	-0.239746	0.000000	0.000000	3.000000	14.000000	0.000000
1500.279756	0.004335	0.552937	-0.012985	81.867592	63.217800	109.293373	4.966394	0.000000	-0.578731	0.000000	0.000000	0.000000	-0.116367	0.075132	-0.234412	0.000000	0.000000	3.000000	14.000000	0.000000
1500.283089	0.004335	0.552937	-0.012985	81.867592	63.217800	109.293373	4.966394	0.000000	-0.578731	0.000000	0.000000	0.000000	-0.116367	0.075132	-0.234412	0.000000	0.000000	3.000000	14.000000	0.000000
1500.286422	0.003885	0.553188	-0.013700	81.866173	63.141205	109.273705	4.966394	0.000000	-0.578731	0.000000	0.000000	0.000000	-0.134738	0.075214	-0.214620	0.000000	0.000000	3.000000	14.000000	0.000000
1500.289756	0.003885	0.553188	-0.013700	81.866173	63.141205	109.273705	4.966394	0.000000	-0.578731	0.000000	0.000000	0.000000	-0.134738	0.075214	-0.214620	0.000000	0.000000	3.000000	14.000000	0.000000
1500.293089	0.003885	0.553188	-0.013700	81.866173	63.141205	109.273705	4.966394	0.000000	-0.578731	0.000000	0.000000	0.000000	-0.134738	0.075214	-0.214620	0.000000	0.000000	3.000000	14.000000	0.000000
1500.296422	0.003885	0.553188	-0.013700	81.863274	63.037067	109.234444	4.957080	0.000000	-0.653721	0.000000	0.000000	0.000000	-0.134738	0.075214	-0.214620	0.000000	0.000000	3.000000	14.000000	0.000000
1500.299756	0.003375	0.553446	-0.014373	81.863274	63.037067	109.234444	4.957080	0.000000	-0.653721	0.000000	0.000000	0.000000	-0.153129	0.077605	-0.202010	0.000000	0.000000	3.000000	14.000000	0.000000
1500.303089	0.003375	0.553446	-0.014373	81.863274	63.037067	109.234444	4.957080	0.000000	-0.653721	0.000000	0.000000	0.000000	-0.153129	0.077605	-0.202010	0.000000	0.000000	3.000000	14.000000	0.000000
1500.306422	0.002845	0.553713	-0.015005	81.860374	62.932899	109.195160	4.957080	0.000000	-0.653721	0.000000	0.000000	0.000000	-0.158883	0.080017	-0.189535	0.000000	0.000000	3.000000	14.000000	0.000000
1500.309756	0.002845	0.553713	-0.015005	81.860374	62.932899	109.195160	4.957080	0.000000	-0.653721	0.000000	0.000000	0.000000	-0.158883	0.080017	-0.189535	0.000000	0.000000	3.000000	14.000000	0.000000
1500.313089	0.002845	0.553713	-0.015005	81.860374	62.932899	109.195160	4.957080	0.000000	-0.653721	0.000000	0.000000	0.000000	-0.158883	0.080017	-0.189535	0.000000	0.000000	3.000000	14.000000	0.000000
1500.316422	0.002845	0.553713	-0.015005	81.857506	62.823399	109.155983	4.947618	0.000000	-0.721859	0.000000	0.000000	0.000000	-0.158883	0.080017	-0.189535	0.000000	0.000000	3.000000	14.000000	0.000000
1500.319756	0.002296	0.553938	-0.015651	81.857506	62.823399	109.155983	4.947618	0.000000	-0.721859	0.000000	0.000000	0.000000	-0.164741	0.067454	-0.193781	0.000000	0.000000	3.000000	14.000000	0.000000
1500.323089	0.002296	0.553938	-0.015651	81.857506	62.823399	109.155983	4.947618	0.000000	-0.721859	0.000000	0.000000	0.000000	-0.164741	0.067454	-0.193781	0.000000	0.000000	3.000000	14.000000	0.000000
1500.326422	0.001749	0.554164	-0.016232	81.856087	62.730576	109.136391	4.947618	0.000000	-0.721859	0.000000	0.000000	0.000000	-0.164183	0.067736	-0.174194	0.000000	0.000000	3.000000	14.000000	0.000000
1500.329756	0.001749	0.554164	-0.016232	81.856087	62.730576	109.136391	4.947618	0.000000	-0.721859	0.000000	0.000000	0.000000	-0.164183	0.067736	-0.174194	0.000000	0.000000	3.000000	14.000000	0.000000
1500.333089	0.001749	0.554164	-0.016232	81.856087	62.730576	109.136391	4.947618	0.000000	-0.721859	0.000000	0.000000	0.000000	-0.164183	0.067736	-0.174194	0.000000	0.000000	3.000000	14.000000	0.000000
1500.336422	0.001749	0.554164	-0.016232	81.854614	62.640450	109.116791	4.937567	0.000000	-0.787677	0.000000	0.000000	0.000000	-0.164183	0.067736	-0.174194	0.000000	0.000000	3.000000	14.000000	0.000000
1500.339756	0.001182	0.554363	-0.016874	81.854614	62.640450	109.116791	4.937567	0.000000	-0.787677	0.000000	0.000000	0.000000	-0.170073	0.059638	-0.192762	0.000000	0.000000	3.000000	14.000000	0.000000
1500.343089	0.001182	0.554363	-0.016874	81.854614	62.640450	109.116791	4.937567	0.000000	-0.787677	0.000000	0.000000	0.000000	-0.170073	0.059638	-0.192762	0.000000	0.000000	3.000000	14.000000	0.000000
1500.346422	0.000638	0.554568	-0.017542	81.854614	62.567020	109.116791	4.937567	0.000000	-0.787677	0.000000	0.000000	0.000000	-0.163327	0.061564	-0.200243	0.000000	0.000000	3.000000	14.000000	0.000000
1500.349756	0.000638	0.554568	-0.017542	81.854614	62.567020	109.116791	4.937567	0.000000	-0.787677	0.000000	0.000000	0.000000	-0.163327	0.061564	-0.200243	0.000000	0.000000	3.000000	14.000000	0.000000
1500.353089	0.000638	0.554568	-0.017542	81.854614	62.567020	109.116791	4.937567	0.000000	-0.787677	0.000000	0.000000	0.000000	-0.163327	0.061564	-0.200243	0.000000	0.000000	3.000000	14.000000	0.000000
1500.356422	0.000638	0.554568	-0.017542	81.856064	62.512966	109.136368	4.925732	0.000000	-0.858586	0.000000	0.000000	0.000000	-0.163327	0.061564	-0.200243	0.000000	0.000000	3.000000	14.000000	0.000000
1500.359756	0.000074	0.554755	-0.018229	81.856064	62.512966	109.136368	4.925732	0.000000	-0.858586	0.000000	0.000000	0.000000	-0.169085	0.056230	-0.206107	0.000000	0.000000	3.000000	14.000000	0.000000
1500.363089	0.000074	0.554755	-0.018229	81.856064	62.512966	109.136368	4.925732	0.000000	-0.858586	0.000000	0.000000	0.000000	-0.169085	0.056230	-0.206107	0.000000	0.000000	3.000000	14.000000	0.000000
1500.366422	-0.000509	0.554949	-0.018941	81.856110	62.462215	109.161018	4.925732	0.000000	-0.858586	0.000000	0.000000	0.000000	-0.174789	0.058074	-0.213596	0.000000	0.000000	3.000000	14.000000	0.000000
1500.369756	-0.000509	0.554949	-0.018941	81.856110	62.462215	109.161018	4.925732	0.000000	-0.858586	0.000000	0.000000	0.000000	-0.174789	0.058074	-0.213596	0.000000	0.000000	3.000000	14.000000	0.000000
1500.373089	-0.000509	0.554949	-0.018941	81.856110	62.462215	109.161018	4.925732	0.000000	-0.858586	0.000000	0.000000	0.000000	-0.174789	0.058074	-0.213596	0.000000	0.000000	3.000000	14.000000	0.000000
1500.376422	-0.000509	0.554949	-0.018941	81.857605	62.408230	109.180664	4.911783	0.000000	-0.935086	0.000000	0.000000	0.000000	-0.174789	0.058074	-0.213596	0.000000	0.000000	3.000000	14.000000	0.000000
1500.379756	-0.001068	0.555132	-0.019696	81.857605	62.408230	109.180664	4.911783	0.000000	-0.935086	0.000000	0.000000	0.000000	-0.167959	0.054909	-0.226659	0.000000	0.000000	3.000000	14.000000	0.000000
1500.383089	-0.001068	0.555132	-0.019696	81.857605	62.408230	109.180664	4.911783	0.000000	-0.935086	0.000000	0.000000	0.000000	-0.167959	0.054909	-0.226659	0.000000	0.000000	3.000000	14.000000	0.000000
1500.386422	-0.001627	0.555323	-0.020410	81.860504	62.373631	109.219887	4.911783	0.000000	-0.935086	0.000000	0.000000	0.000000	-0.167425	0.057417	-0.214229	0.000000	0.000000	3.000000	14.000000	0.000000
1500.389756	-0.001627	0.555323	-0.020410	81.860504	62.373631	109.219887	4.911783	0.000000	-0.935086	0.000000	0.000000	0.000000	-0.167425	0.057417	-0.214229	0.000000	0.000000	3.000000	14.000000	0.000000
1500.393089	-0.001627	0.555323	-0.020410	81.860504	62.373631	109.219887	4.911783	0.000000	-0.935086	0.000000	0.000000	0.000000	-0.167425	0.057417	-0.214229	0.000000	0.000000	3.000000	14.000000	0.000000
1500.396422	-0.001627	0.555323	-0.020410	81.863342	62.341766	109.259148	4.895736	0.000000	-1.015762	0.000000	0.000000	0.000000	-0.167425	0.057417	-0.214229	0.000000	0.000000	3.000000	14.000000	0.000000
1500.399756	-0.002162	0.555490	-0.021120	81.863342	62.341766	109.259148	4.895736	0.000000	-1.015762	0.000000	0.000000	0.000000	-0.160674	0.049951	-0.212900	0.000000	0.000000	3.000000	14.000000	0.000000
1500.403089	-0.002162	0.555490	-0.021120	81.863342	62.341766	109.259148	4.895736	0.000000	-1.015762	0.000000	0.000000	0.000000	-0.160674	0.049951	-0.212900	0.000000	0.000000	3.000000	14.000000	0.000000
1500.406422	-0.002675	0.555655	-0.021831	81.864792	62.290512	109.278809	4.895736	0.000000	-1.015762	0.000000	0.000000	0.000000	-0.153949	0.049648	-0.213151	0.000000	0.000000	3.000000	14.000000	0.000000
1500.409756	-0.002675	0.555655	-0.021831	81.864792	62.290512	109.278809	4.895736	0.000000	-1.015762	0.000000	0.000000	0.000000	-0.153949	0.049648	-0.213151	0.000000	0.000000	3.000000	14.000000	0.000000
1500.413089	-0.002675	0.555655	-0.021831	81.864792	62.290512	109.278809	4.895736	0.000000	-1.015762	0.000000	0.000000	0.000000	-0.153949	0.049648	-0.213151	0.000000	0.000000	3.000000	14.000000	0.000000
1500.416422	-0.002675	0.555655	-0.021831	81.867615	62.261395	109.318077	4.866237	0.000000	-1.091529	0.000000	0.000000	0.000000	-0.153949	0.049648	-0.213151	0.000000	0.000000	3.000000	14.000000	0.000000
1500.419756	-0.003187	0.555829	-0.022499	81.867615	62.261395	109.318077	4.866237	0.000000	-1.091529	0.000000	0.000000	0.000000	-0.153537	0.052231	-0.200663	0.000000	0.000000	3.000000	14.000000	0.000000
1500.423089	-0.003187	0.555829	-0.022499	81.867615	62.261395	109.318077	4.866237	0.000000	-1.091529	0.000000	0.000000	0.000000	-0.153537	0.052231	-0.200663	0.000000	0.000000	3.000000	14.000000	0.000000
1500.426422	-0.003697	0.555986	-0.023188	81.870468	62.209637	109.332741	4.866237	0.000000	-1.091529	0.000000	0.000000	0.000000	-0.153013	0.046930	-0.206501	0.000000	0.000000	3.000000	14.000000	0.000000
1500.429756	-0.003697	0.555986	-0.023188	81.870468	62.209637	109.332741	4.866237	0.000000	-1.091529	0.000000	0.000000	0.000000	-0.153013	0.046930	-0.206501	0.000000	0.000000	3.000000	14.000000	0.000000
1500.433089	-0.003697	0.555986	-0.023188	81.870468	62.209637	109.332741	4.866237	0.000000	-1.091529	0.000000	0.000000	0.000000	-0.153013	0.046930	-0.206501	0.000000	0.000000	3.000000	14.000000	0.000000
1500.436422	-0.003697	0.555986	-0.023188	81.873360	62.177864	109.372078	4.815145	0.000000	-1.159390	0.000000	0.000000	0.000000	-0.153013	0.046930	-0.206501	0.000000	0.000000	3.000000	14.000000	0.000000
1500.439756	-0.004246	0.556148	-0.023901	81.873360	62.177864	109.372078	4.815145	0.000000	-1.159390	0.000000	0.000000	0.000000	-0.164795	0.048734	-0.214079	0.000000	0.000000	3.000000	14.000000	0.000000
1500.443089	-0.004246	0.556148	-0.023901	81.873360	62.177864	109.372078	4.815145	0.000000	-1.159390	0.000000	0.000000	0.000000	-0.164795	0.048734	-0.214079	0.000000	0.000000	3.000000	14.000000	0.000000
1500.446422	-0.004835	0.556303	-0.024592	81.876190	62.140678	109.411438	4.815145	0.000000	-1.159390	0.000000	0.000000	0.000000	-0.176648	0.046369	-0.207318	0.000000	0.000000	3.000000	14.000000	0.000000
1500.449756	-0.004835	0.556303	-0.024592	81.876190	62.140678	109.411438	4.815145	0.000000	-1.159390	0.000000	0.000000	0.000000	-0.176648	0.046369	-0.207318	0.000000	0.000000	3.000000	14.000000	0.000000
1500.453089	-0.004835	0.556303	-0.024592	81.876190	62.140678	109.411438	4.815145	0.000000	-1.159390	0.000000	0.000000	0.000000	-0.176648	0.046369	-0.207318	0.000000	0.000000	3.000000	14.000000	0.000000
1500.456422	-0.004835	0.556303	-0.024592	81.881920	62.134415	109.490288	4.758238	0.000000	-1.229623	0.000000	0.000000	0.000000	-0.176648	0.046369	-0.207318	0.000000	0.000000	3.000000	14.000000	0.000000
1500.459756	-0.005443	0.556416	-0.025298	81.881920	62.134415	109.490288	4.758238	0.000000	-1.229623	0.000000	0.000000	0.000000	-0.182180	0.033987	-0.211666	0.000000	0.000000	3.000000	14.000000	0.000000
1500.463089	-0.005443	0.556416	-0.025298	81.881920	62.134415	109.490288	4.758238	0.000000	-1.229623	0.000000	0.000000	0.000000	-0.182180	0.033987	-0.211666	0.000000	0.000000	3.000000	14.000000	0.000000
1500.466422	-0.006068	0.556519	-0.026048	81.889084	62.147850	109.589020	4.758238	0.000000	-1.229623	0.000000	0.000000	0.000000	-0.187539	0.030775	-0.224868	0.000000	0.000000	3.000000	14.000000	0.000000
1500.469756	-0.006068	0.556519	-0.026048	81.889084	62.147850	109.589020	4.758238	0.000000	-1.229623	0.000000	0.000000	0.000000	-0.187539	0.030775	-0.224868	0.000000	0.000000	3.000000	14.000000	0.000000
1500.473089	-0.006068	0.556519	-0.026048	81.889084	62.147850	109.589020	4.758238	0.000000	-1.229623	0.000000	0.000000	0.000000	-0.187539	0.030775	-0.224868	0.000000	0.000000	3.000000	14.000000	0.000000
1500.476422	-0.006068	0.556519	-0.026048	81.897560	62.175549	109.707657	4.696619	0.000000	-1.302379	0.000000	0.000000	0.000000	-0.187539	0.030775	-0.224868	0.000000	0.000000	3.000000	14.000000	0.000000
1500.479756	-0.006752	0.556590	-0.026770	81.897560	62.175549	109.707657	4.696619	0.000000	-1.302379	0.000000	0.000000	0.000000	-0.205406	0.021388	-0.216680	0.000000	0.000000	3.000000	14.000000	0.000000
1500.483089	-0.006752	0.556590	-0.026770	81.897560	62.175549	109.707657	4.696619	0.000000	-1.302379	0.000000	0.000000	0.000000	-0.205406	0.021388	-0.216680	0.000000	0.000000	3.000000	14.000000	0.000000
1500.486422	-0.007414	0.556660	-0.027493	81.906090	62.200798	109.826561	4.696619	0.000000	-1.302379	0.000000	0.000000	0.000000	-0.198591	0.021150	-0.216979	0.000000	0.000000	3.000000	14.000000	0.000000
1500.489756	-0.007414	0.556660	-0.027493	81.906090	62.200798	109.826561	4.696619	0.000000	-1.302379	0.000000	0.000000	0.000000	-0.198591	0.021150	-0.216979	0.000000	0.000000	3.000000	14.000000	0.000000
1500.493089	-0.007414	0.556660	-0.027493	81.906090	62.200798	109.826561	4.696619	0.000000	-1.302379	0.000000	0.000000	0.000000	-0.198591	0.021150	-0.216979	0.000000	0.000000	3.000000	14.000000	0.000000
1500.496422	-0.007414	0.556660	-0.027493	81.914513	62.226322	109.945747	4.629286	0.000000	-1.374655	0.000000	0.000000	0.000000	-0.198591	0.021150	-0.216979	0.000000	0.000000	3.000000	14.000000	0.000000
1500.499756	-0.008116	0.556717	-0.028170	81.914513	62.226322	109.945747	4.629286	0.000000	-1.374655	0.000000	0.000000	0.000000	-0.210405	0.016860	-0.203173	0.000000	0.000000	3.000000	14.000000	0.000000
1500.503089	-0.008116	0.556717	-0.028170	81.914513	62.226322	109.945747	4.629286	0.000000	-1.374655	0.000000	0.000000	0.000000	-0.210405	0.016860	-0.203173	0.000000	0.000000	3.000000	14.000000	0.000000
1500.506422	-0.008815	0.556789	-0.028830	81.922974	62.246670	110.065193	4.629286	0.000000	-1.374655	0.000000	0.000000	0.000000	-0.209850	0.021660	-0.198002	0.000000	0.000000	3.000000	14.000000	0.000000
1500.509756	-0.008815	0.556789	-0.028830	81.922974	62.246670	110.065193	4.629286	0.000000	-1.374655	0.000000	0.000000	0.000000	-0.209850	0.021660	-0.198002	0.000000	0.000000	3.000000	14.000000	0.000000
1500.513089	-0.008815	0.556789	-0.028830	81.922974	62.246670	110.065193	4.629286	0.000000	-1.374655	0.000000	0.000000	0.000000	-0.209850	0.021660	-0.198002	0.000000	0.000000	3.000000	14.000000	0.000000
1500.516422	-0.008815	0.556789	-0.028830	81.929947	62.247456	110.164879	4.559243	0.000000	-1.441518	0.000000	0.000000	0.000000	-0.209850	0.021660	-0.198002	0.000000	0.000000	3.000000	14.000000	0.000000
1500.519756	-0.009554	0.556854	-0.029469	81.929947	62.247456	110.164879	4.559243	0.000000	-1.441518	0.000000	0.000000	0.000000	-0.221541	0.019433	-0.191465	0.000000	0.000000	3.000000	14.000000	0.000000
1500.523089	-0.009554	0.556854	-0.029469	81.929947	62.247456	110.164879	4.559243	0.000000	-1.441518	0.000000	0.000000	0.000000	-0.221541	0.019433	-0.191465	0.000000	0.000000	3.000000	14.000000	0.000000
1500.526422	-0.010290	0.556935	-0.030090	81.935516	62.225906	110.244751	4.559243	0.000000	-1.441518	0.000000	0.000000	0.000000	-0.221009	0.024257	-0.186323	0.000000	0.000000	3.000000	14.000000	0.000000
1500.529756	-0.010290	0.556935	-0.030090	81.935516	62.225906	110.244751	4.559243	0.000000	-1.441518	0.000000	0.000000	0.000000	-0.221009	0.024257	-0.186323	0.000000	0.000000	3.000000	14.000000	0.000000
1500.533089	-0.010290	0.556935	-0.030090	81.935516	62.225906	110.244751	4.559243	0.000000	-1.441518	0.000000	0.000000	0.000000	-0.221009	0.024257	-0.186323	0.000000	0.000000	3.000000	14.000000	0.000000
1500.536422	-0.010290	0.556935	-0.030090	81.942482	62.218864	110.344772	4.485485	0.000000	-1.504482	0.000000	0.000000	0.000000	-0.221009	0.024257	-0.186323	0.000000	0.000000	3.000000	14.000000	0.000000
1500.539756	-0.011066	0.556985	-0.030684	81.942482	62.218864	110.344772	4.485485	0.000000	-1.504482	0.000000	0.000000	0.000000	-0.232738	0.015062	-0.178220	0.000000	0.000000	3.000000	14.000000	0.000000
1500.543089	-0.011066	0.556985	-0.030684	81.942482	62.218864	110.344772	4.485485	0.000000	-1.504482	0.000000	0.000000	0.000000	-0.232738	0.015062	-0.178220	0.000000	0.000000	3.000000	14.000000	0.000000
1500.546422	-0.011880	0.557034	-0.031280	81.949379	62.209290	110.444969	4.485485	0.000000	-1.504482	0.000000	0.000000	0.000000	-0.244219	0.014929	-0.179031	0.000000	0.000000	3.000000	14.000000	0.000000
1500.549756	-0.011880	0.557034	-0.031280	81.949379	62.209290	110.444969	4.485485	0.000000	-1.504482	0.000000	0.000000	0.000000	-0.244219	0.014929	-0.179031	0.000000	0.000000	3.000000	14.000000	0.000000
1500.553089	-0.011880	0.557034	-0.031280	81.949379	62.209290	110.444969	4.485485	0.000000	-1.504482	0.000000	0.000000	0.000000	-0.244219	0.014929	-0.179031	0.000000	0.000000	3.000000	14.000000	0.000000
1500.556422	-0.012692	0.557044	-0.031892	81.956261	62.217319	110.570198	4.405992	0.000000	-1.564024	0.000000	0.000000	0.000000	-0.243415	0.002818	-0.183497	0.000000	0.000000	3.000000	14.000000	0.000000
1500.559756	-0.012692	0.557044	-0.031892	81.956261	62.217319	110.570198	4.405992	0.000000	-1.564024	0.000000	0.000000	0.000000	-0.243415	0.002818	-0.183497	0.000000	0.000000	3.000000	14.000000	0.000000
1500.563089	-0.012692	0.557044	-0.031892	81.956261	62.217319	110.570198	4.405992	0.000000	-1.564024	0.000000	0.000000	0.000000	-0.243415	0.002818	-0.183497	0.000000	0.000000	3.000000	14.000000	0.000000
1500.566422	-0.013541	0.557053	-0.032507	81.965881	62.239841	110.711060	4.365423	0.000000	-1.594607	0.000000	0.000000	0.000000	-0.254809	0.002684	-0.184397	0.000000	0.000000	3.000000	14.000000	0.000000
1500.569756	-0.013541	0.557053	-0.032507	81.965881	62.239841	110.711060	4.365423	0.000000	-1.594607	0.000000	0.000000	0.000000	-0.254809	0.002684	-0.184397	0.000000	0.000000	3.000000	14.000000	0.000000
1500.573089	-0.013541	0.557053	-0.032507	81.965881	62.239841	110.711060	4.365423	0.000000	-1.594607	0.000000	0.000000	0.000000	-0.254809	0.002684	-0.184397	0.000000	0.000000	3.000000	14.000000	0.000000
1500.576422	-0.014406	0.557051	-0.033167	81.975449	62.285679	110.877197	4.322955	0.000000	-1.625340	0.000000	0.000000	0.000000	-0.259674	-0.000474	-0.197979	0.000000	0.000000	3.000000	14.000000	0.000000
1500.579756	-0.014406	0.557051	-0.033167	81.975449	62.285679	110.877197	4.322955	0.000000	-1.625340	0.000000	0.000000	0.000000	-0.259674	-0.000474	-0.197979	0.000000	0.000000	3.000000	14.000000	0.000000
1500.583089	-0.014406	0.557051	-0.033167	81.975449	62.285679	110.877197	4.322955	0.000000	-1.625340	0.000000	0.000000	0.000000	-0.259674	-0.000474	-0.197979	0.000000	0.000000	3.000000	14.000000	0.000000
1500.586422	-0.015268	0.557039	-0.033871	81.987640	62.346207	111.059181	4.279675	0.000000	-1.658336	0.000000	0.000000	0.000000	-0.258400	-0.003599	-0.211387	0.000000	0.000000	3.000000	14.000000	0.000000
1500.589756	-0.015268	0.557039	-0.033871	81.987640	62.346207	111.059181	4.279675	0.000000	-1.658336	0.000000	0.000000	0.000000	-0.258400	-0.003599	-0.211387	0.000000	0.000000	3.000000	14.000000	0.000000
1500.593089	-0.015268	0.557039	-0.033871	81.987640	62.346207	111.059181	4.279675	0.000000	-1.658336	0.000000	0.000000	0.000000	-0.258400	-0.003599	-0.211387	0.000000	0.000000	3.000000	14.000000	0.000000
1500.596422	-0.016086	0.557027	-0.034576	81.999779	62.409992	111.241699	4.236609	0.000000	-1.693567	0.000000	0.000000	0.000000	-0.245496	-0.003795	-0.211521	0.000000	0.000000	3.000000	14.000000	0.000000
1500.599756	-0.016086	0.557027	-0.034576	81.999779	62.409992	111.241699	4.236609	0.000000	-1.693567	0.000000	0.000000	0.000000	-0.245496	-0.003795	-0.211521	0.000000	0.000000	3.000000	14.000000	0.000000
1500.603089	-0.016086	0.557027	-0.034576	81.999779	62.409992	111.241699	4.236609	0.000000	-1.693567	0.000000	0.000000	0.000000	-0.245496	-0.003795	-0.211521	0.000000	0.000000	3.000000	14.000000	0.000000
1500.606422	-0.016880	0.557027	-0.035331	82.011833	62.479813	111.424812	4.195693	0.000000	-1.728821	0.000000	0.000000	0.000000	-0.238081	-0.000041	-0.226286	0.000000	0.000000	3.000000	14.000000	0.000000
1500.609756	-0.016880	0.557027	-0.035331	82.011833	62.479813	111.424812	4.195693	0.000000	-1.728821	0.000000	0.000000	0.000000	-0.238081	-0.000041	-0.226286	0.000000	0.000000	3.000000	14.000000	0.000000
1500.613089	-0.016880	0.557027	-0.035331	82.011833	62.479813	111.424812	4.195693	0.000000	-1.728821	0.000000	0.000000	0.000000	-0.238081	-0.000041	-0.226286	0.000000	0.000000	3.000000	14.000000	0.000000
1500.616422	-0.017652	0.557036	-0.036043	82.022499	62.532650	111.588028	4.156013	0.000000	-1.766535	0.000000	0.000000	0.000000	-0.231756	0.002815	-0.213726	0.000000	0.000000	3.000000	14.000000	0.000000
1500.619756	-0.017652	0.557036	-0.036043	82.022499	62.532650	111.588028	4.156013	0.000000	-1.766535	0.000000	0.000000	0.000000	-0.231756	0.002815	-0.213726	0.000000	0.000000	3.000000	14.000000	0.000000
1500.623089	-0.017652	0.557036	-0.036043	82.022499	62.532650	111.588028	4.156013	0.000000	-1.766535	0.000000	0.000000	0.000000	-0.231756	0.002815	-0.213726	0.000000	0.000000	3.000000	14.000000	0.000000
1500.626422	-0.018401	0.557051	-0.036780	82.033035	62.588596	111.751617	4.117387	0.000000	-1.802156	0.000000	0.000000	0.000000	-0.224656	0.004585	-0.221191	0.000000	0.000000	3.000000	14.000000	0.000000
1500.629756	-0.018401	0.557051	-0.036780	82.033035	62.588596	111.751617	4.117387	0.000000	-1.802156	0.000000	0.000000	0.000000	-0.224656	0.004585	-0.221191	0.000000	0.000000	3.000000	14.000000	0.000000
1500.633089	-0.018401	0.557051	-0.036780	82.033035	62.588596	111.751617	4.117387	0.000000	-1.802156	0.000000	0.000000	0.000000	-0.224656	0.004585	-0.221191	0.000000	0.000000	3.000000	14.000000	0.000000
1500.636422	-0.018401	0.557051	-0.036780	82.043541	62.650429	111.915680	4.079944	0.000000	-1.839022	0.000000	0.000000	0.000000	-0.224656	0.004585	-0.221191	0.000000	0.000000	3.000000	14.000000	0.000000
1500.639756	-0.019088	0.557082	-0.037498	82.043541	62.650429	111.915680	4.079944	0.000000	-1.839022	0.000000	0.000000	0.000000	-0.206176	0.009364	-0.215243	0.000000	0.000000	3.000000	14.000000	0.000000
1500.643089	-0.019088	0.557082	-0.037498	82.043541	62.650429	111.915680	4.079944	0.000000	-1.839022	0.000000	0.000000	0.000000	-0.206176	0.009364	-0.215243	0.000000	0.000000	3.000000	14.000000	0.000000
1500.646422	-0.019772	0.557096	-0.038235	82.054138	62.692257	112.055023	4.079944	0.000000	-1.839022	0.000000	0.000000	0.000000	-0.205189	0.004188	-0.221251	0.000000	0.000000	3.000000	14.000000	0.000000
1500.649756	-0.019772	0.557096	-0.038235	82.054138	62.692257	112.055023	4.079944	0.000000	-1.839022	0.000000	0.000000	0.000000	-0.205189	0.004188	-0.221251	0.000000	0.000000	3.000000	14.000000	0.000000
1500.653089	-0.019772	0.557096	-0.038235	82.054138	62.692257	112.055023	4.079944	0.000000	-1.839022	0.000000	0.000000	0.000000	-0.205189	0.004188	-0.221251	0.000000	0.000000	3.000000	14.000000	0.000000
1500.656422	-0.020453	0.557093	-0.038993	82.065834	62.780827	112.240555	4.011383	0.000000	-1.911771	0.000000	0.000000	0.000000	-0.204172	-0.000967	-0.227262	0.000000	0.000000	3.000000	14.000000	0.000000
1500.659756	-0.020453	0.557093	-0.038993	82.065834	62.780827	112.240555	4.011383	0.000000	-1.911771	0.000000	0.000000	0.000000	-0.204172	-0.000967	-0.227262	0.000000	0.000000	3.000000	14.000000	0.000000
1500.663089	-0.020453	0.557093	-0.038993	82.065834	62.780827	112.240555	4.011383	0.000000	-1.911771	0.000000	0.000000	0.000000	-0.204172	-0.000967	-0.227262	0.000000	0.000000	3.000000	14.000000	0.000000
1500.666422	-0.020453	0.557093	-0.038993	82.078857	62.867157	112.422073	3.977355	0.000000	-1.949647	0.000000	0.000000	0.000000	-0.204172	-0.000967	-0.227262	0.000000	0.000000	3.000000	14.000000	0.000000
1500.669756	-0.021091	0.557089	-0.039750	82.078857	62.867157	112.422073	3.977355	0.000000	-1.949647	0.000000	0.000000	0.000000	-0.191519	-0.001155	-0.227067	0.000000	0.000000	3.000000	14.000000	0.000000
1500.673089	-0.021091	0.557089	-0.039750	82.078857	62.867157	112.422073	3.977355	0.000000	-1.949647	0.000000	0.000000	0.000000	-0.191519	-0.001155	-0.227067	0.000000	0.000000	3.000000	14.000000	0.000000
1500.676422	-0.021746	0.557045	-0.040522	82.094437	62.974579	112.620392	3.977355	0.000000	-1.949647	0.000000	0.000000	0.000000	-0.196525	-0.013122	-0.231719	0.000000	0.000000	3.000000	14.000000	0.000000
1500.679756	-0.021746	0.557045	-0.040522	82.094437	62.974579	112.620392	3.977355	0.000000	-1.949647	0.000000	0.000000	0.000000	-0.196525	-0.013122	-0.231719	0.000000	0.000000	3.000000	14.000000	0.000000
1500.683089	-0.021746	0.557045	-0.040522	82.094437	62.974579	112.620392	3.977355	0.000000	-1.949647	0.000000	0.000000	0.000000	-0.196525	-0.013122	-0.231719	0.000000	0.000000	3.000000	14.000000	0.000000
1500.686422	-0.022418	0.556985	-0.041316	82.119354	63.128517	112.864136	3.912681	0.000000	-2.026112	0.000000	0.000000	0.000000	-0.201388	-0.018234	-0.238039	0.000000	0.000000	3.000000	14.000000	0.000000
1500.689756	-0.022418	0.556985	-0.041316	82.119354	63.128517	112.864136	3.912681	0.000000	-2.026112	0.000000	0.000000	0.000000	-0.201388	-0.018234	-0.238039	0.000000	0.000000	3.000000	14.000000	0.000000
1500.693089	-0.022418	0.556985	-0.041316	82.119354	63.128517	112.864136	3.912681	0.000000	-2.026112	0.000000	0.000000	0.000000	-0.201388	-0.018234	-0.238039	0.000000	0.000000	3.000000	14.000000	0.000000
1500.696422	-0.023125	0.556884	-0.042126	82.147697	63.254108	113.071785	3.879116	0.000000	-2.065785	0.000000	0.000000	0.000000	-0.212189	-0.030152	-0.243092	0.000000	0.000000	3.000000	14.000000	0.000000
1500.699756	-0.023125	0.556884	-0.042126	82.147697	63.254108	113.071785	3.879116	0.000000	-2.065785	0.000000	0.000000	0.000000	-0.212189	-0.030152	-0.243092	0.000000	0.000000	3.000000	14.000000	0.000000
1500.703089	-0.023125	0.556884	-0.042126	82.147697	63.254108	113.071785	3.879116	0.000000	-2.065785	0.000000	0.000000	0.000000	-0.212189	-0.030152	-0.243092	0.000000	0.000000	3.000000	14.000000	0.000000
1500.706422	-0.023872	0.556771	-0.042892	82.182068	63.393242	113.293625	3.843751	0.000000	-2.106300	0.000000	0.000000	0.000000	-0.223963	-0.033989	-0.229731	0.000000	0.000000	3.000000	14.000000	0.000000
1500.709756	-0.023872	0.556771	-0.042892	82.182068	63.393242	113.293625	3.843751	0.000000	-2.106300	0.000000	0.000000	0.000000	-0.223963	-0.033989	-0.229731	0.000000	0.000000	3.000000	14.000000	0.000000
1500.713089	-0.023872	0.556771	-0.042892	82.182068	63.393242	113.293625	3.843751	0.000000	-2.106300	0.000000	0.000000	0.000000	-0.223963	-0.033989	-0.229731	0.000000	0.000000	3.000000	14.000000	0.000000
1500.716422	-0.024636	0.556651	-0.043636	82.203964	63.408081	113.411629	3.806424	0.000000	-2.144589	0.000000	0.000000	0.000000	-0.229431	-0.035903	-0.223323	0.000000	0.000000	3.000000	14.000000	0.000000
1500.719756	-0.024636	0.556651	-0.043636	82.203964	63.408081	113.411629	3.806424	0.000000	-2.144589	0.000000	0.000000	0.000000	-0.229431	-0.035903	-0.223323	0.000000	0.000000	3.000000	14.000000	0.000000
1500.723089	-0.024636	0.556651	-0.043636	82.203964	63.408081	113.411629	3.806424	0.000000	-2.144589	0.000000	0.000000	0.000000	-0.229431	-0.035903	-0.223323	0.000000	0.000000	3.000000	14.000000	0.000000
1500.726422	-0.024636	0.556651	-0.043636	82.207291	63.226097	113.330437	3.768185	0.000000	-2.181809	0.000000	0.000000	0.000000	-0.229431	-0.035903	-0.223323	0.000000	0.000000	3.000000	14.000000	0.000000
1500.729756	-0.025345	0.556529	-0.044287	82.207291	63.226097	113.330437	3.768185	0.000000	-2.181809	0.000000	0.000000	0.000000	-0.212627	-0.036545	-0.195371	0.000000	0.000000	3.000000	14.000000	0.000000
1500.733089	-0.025345	0.556529	-0.044287	82.207291	63.226097	113.330437	3.768185	0.000000	-2.181809	0.000000	0.000000	0.000000	-0.212627	-0.036545	-0.195371	0.000000	0.000000	3.000000	14.000000	0.000000
1500.736422	-0.026015	0.556418	-0.044895	82.209480	63.004303	113.196808	3.768185	0.000000	-2.181809	0.000000	0.000000	0.000000	-0.201013	-0.033504	-0.182182	0.000000	0.000000	3.000000	14.000000	0.000000
1500.739756	-0.026015	0.556418	-0.044895	82.209480	63.004303	113.196808	3.768185	0.000000	-2.181809	0.000000	0.000000	0.000000	-0.201013	-0.033504	-0.182182	0.000000	0.000000	3.000000	14.000000	0.000000
1500.743089	-0.026015	0.556418	-0.044895	82.209480	63.004303	113.196808	3.768185	0.000000	-2.181809	0.000000	0.000000	0.000000	-0.201013	-0.033504	-0.182182	0.000000	0.000000	3.000000	14.000000	0.000000
1500.746422	-0.026015	0.556418	-0.044895	82.213989	62.853977	113.136559	3.699245	0.000000	-2.244735	0.000000	0.000000	0.000000	-0.201013	-0.033504	-0.182182	0.000000	0.000000	3.000000	14.000000	0.000000
1500.749756	-0.026646	0.556277	-0.045471	82.213989	62.853977	113.136559	3.699245	0.000000	-2.244735	0.000000	0.000000	0.000000	-0.189257	-0.042108	-0.172935	0.000000	0.000000	3.000000	14.000000	0.000000
1500.753089	-0.026646	0.556277	-0.045471	82.213989	62.853977	113.136559	3.699245	0.000000	-2.244735	0.000000	0.000000	0.000000	-0.189257	-0.042108	-0.172935	0.000000	0.000000	3.000000	14.000000	0.000000
1500.756422	-0.027255	0.556137	-0.046047	82.224281	62.869179	113.232346	3.699245	0.000000	-2.244735	0.000000	0.000000	0.000000	-0.182860	-0.042130	-0.172894	0.000000	0.000000	3.000000	14.000000	0.000000
1500.759756	-0.027255	0.556137	-0.046047	82.224281	62.869179	113.232346	3.699245	0.000000	-2.244735	0.000000	0.000000	0.000000	-0.182860	-0.042130	-0.172894	0.000000	0.000000	3.000000	14.000000	0.000000
1500.763089	-0.027255	0.556137	-0.046047	82.224281	62.869179	113.232346	3.699245	0.000000	-2.244735	0.000000	0.000000	0.000000	-0.182860	-0.042130	-0.172894	0.000000	0.000000	3.000000	14.000000	0.000000
1500.766422	-0.027255	0.556137	-0.046047	82.240433	63.041492	113.433632	3.637226	0.000000	-2.302373	0.000000	0.000000	0.000000	-0.182860	-0.042130	-0.172894	0.000000	0.000000	3.000000	14.000000	0.000000
1500.769756	-0.027882	0.555957	-0.046640	82.240433	63.041492	113.433632	3.637226	0.000000	-2.302373	0.000000	0.000000	0.000000	-0.187908	-0.053816	-0.177642	0.000000	0.000000	3.000000	14.000000	0.000000
1500.773089	-0.027882	0.555957	-0.046640	82.240433	63.041492	113.433632	3.637226	0.000000	-2.302373	0.000000	0.000000	0.000000	-0.187908	-0.053816	-0.177642	0.000000	0.000000	3.000000	14.000000	0.000000
1500.776422	-0.028526	0.555778	-0.047234	82.259933	63.285267	113.592224	3.637226	0.000000	-2.302373	0.000000	0.000000	0.000000	-0.193189	-0.053771	-0.178405	0.000000	0.000000	3.000000	14.000000	0.000000
1500.779756	-0.028526	0.555778	-0.047234	82.259933	63.285267	113.592224	3.637226	0.000000	-2.302373	0.000000	0.000000	0.000000	-0.193189	-0.053771	-0.178405	0.000000	0.000000	3.000000	14.000000	0.000000
1500.783089	-0.028526	0.555778	-0.047234	82.259933	63.285267	113.592224	3.637226	0.000000	-2.302373	0.000000	0.000000	0.000000	-0.193189	-0.053771	-0.178405	0.000000	0.000000	3.000000	14.000000	0.000000
1500.786422	-0.028526	0.555778	-0.047234	82.278076	63.494537	113.551819	3.573709	0.000000	-2.361714	0.000000	0.000000	0.000000	-0.193189	-0.053771	-0.178405	0.000000	0.000000	3.000000	14.000000	0.000000
1500.789756	-0.029162	0.555578	-0.047916	82.278076	63.494537	113.551819	3.573709	0.000000	-2.361714	0.000000	0.000000	0.000000	-0.190776	-0.059951	-0.204572	0.000000	0.000000	3.000000	14.000000	0.000000
1500.793089	-0.029162	0.555578	-0.047916	82.278076	63.494537	113.551819	3.573709	0.000000	-2.361714	0.000000	0.000000	0.000000	-0.190776	-0.059951	-0.204572	0.000000	0.000000	3.000000	14.000000	0.000000
1500.796422	-0.029818	0.555411	-0.048563	82.291924	63.626347	113.274223	3.573709	0.000000	-2.361714	0.000000	0.000000	0.000000	-0.196757	-0.050129	-0.194087	0.000000	0.000000	3.000000	14.000000	0.000000
1500.799756	-0.029818	0.555411	-0.048563	82.291924	63.626347	113.274223	3.573709	0.000000	-2.361714	0.000000	0.000000	0.000000	-0.196757	-0.050129	-0.194087	0.000000	0.000000	3.000000	14.000000	0.000000
1500.803089	-0.029818	0.555411	-0.048563	82.291924	63.626347	113.274223	3.573709	0.000000	-2.361714	0.000000	0.000000	0.000000	-0.196757	-0.050129	-0.194087	0.000000	0.000000	3.000000	14.000000	0.000000
1500.806422	-0.029818	0.555411	-0.048563	82.297112	63.567108	112.800354	3.509121	0.000000	-2.428157	0.000000	0.000000	0.000000	-0.196757	-0.050129	-0.194087	0.000000	0.000000	3.000000	14.000000	0.000000
1500.809756	-0.030431	0.555250	-0.049233	82.297112	63.567108	112.800354	3.509121	0.000000	-2.428157	0.000000	0.000000	0.000000	-0.183952	-0.048329	-0.200864	0.000000	0.000000	3.000000	14.000000	0.000000
1500.813089	-0.030431	0.555250	-0.049233	82.297112	63.567108	112.800354	3.509121	0.000000	-2.428157	0.000000	0.000000	0.000000	-0.183952	-0.048329	-0.200864	0.000000	0.000000	3.000000	14.000000	0.000000
1500.816422	-0.031048	0.555132	-0.049823	82.289734	63.227943	112.286270	3.509121	0.000000	-2.428157	0.000000	0.000000	0.000000	-0.185166	-0.035408	-0.177003	0.000000	0.000000	3.000000	14.000000	0.000000
1500.819756	-0.031048	0.555132	-0.049823	82.289734	63.227943	112.286270	3.509121	0.000000	-2.428157	0.000000	0.000000	0.000000	-0.185166	-0.035408	-0.177003	0.000000	0.000000	3.000000	14.000000	0.000000
1500.823089	-0.031048	0.555132	-0.049823	82.289734	63.227943	112.286270	3.509121	0.000000	-2.428157	0.000000	0.000000	0.000000	-0.185166	-0.035408	-0.177003	0.000000	0.000000	3.000000	14.000000	0.000000
1500.826422	-0.031048	0.555132	-0.049823	82.264374	62.623531	111.777840	3.447601	0.000000	-2.491135	0.000000	0.000000	0.000000	-0.185166	-0.035408	-0.177003	0.000000	0.000000	3.000000	14.000000	0.000000
1500.829756	-0.031608	0.555047	-0.050372	82.264374	62.623531	111.777840	3.447601	0.000000	-2.491135	0.000000	0.000000	0.000000	-0.168114	-0.025656	-0.164674	0.000000	0.000000	3.000000	14.000000	0.000000
1500.833089	-0.031608	0.555047	-0.050372	82.264374	62.623531	111.777840	3.447601	0.000000	-2.491135	0.000000	0.000000	0.000000	-0.168114	-0.025656	-0.164674	0.000000	0.000000	3.000000	14.000000	0.000000
1500.836422	-0.032093	0.554971	-0.050872	82.248909	62.119759	111.349327	3.447601	0.000000	-2.491135	0.000000	0.000000	0.000000	-0.145523	-0.022591	-0.150205	0.000000	0.000000	3.000000	14.000000	0.000000
1500.839756	-0.032093	0.554971	-0.050872	82.248909	62.119759	111.349327	3.447601	0.000000	-2.491135	0.000000	0.000000	0.000000	-0.145523	-0.022591	-0.150205	0.000000	0.000000	3.000000	14.000000	0.000000
1500.843089	-0.032093	0.554971	-0.050872	82.248909	62.119759	111.349327	3.447601	0.000000	-2.491135	0.000000	0.000000	0.000000	-0.145523	-0.022591	-0.150205	0.000000	0.000000	3.000000	14.000000	0.000000
1500.846422	-0.032093	0.554971	-0.050872	82.241440	61.712639	110.982178	3.395329	0.000000	-2.543615	0.000000	0.000000	0.000000	-0.145523	-0.022591	-0.150205	0.000000	0.000000	3.000000	14.000000	0.000000
1500.849756	-0.032518	0.554880	-0.051388	82.241440	61.712639	110.982178	3.395329	0.000000	-2.543615	0.000000	0.000000	0.000000	-0.127359	-0.027510	-0.154682	0.000000	0.000000	3.000000	14.000000	0.000000
1500.853089	-0.032518	0.554880	-0.051388	82.241440	61.712639	110.982178	3.395329	0.000000	-2.543615	0.000000	0.000000	0.000000	-0.127359	-0.027510	-0.154682	0.000000	0.000000	3.000000	14.000000	0.000000
1500.856422	-0.032941	0.554810	-0.051909	82.238533	61.438618	110.730957	3.395329	0.000000	-2.543615	0.000000	0.000000	0.000000	-0.126887	-0.020882	-0.156447	0.000000	0.000000	3.000000	14.000000	0.000000
1500.859756	-0.032941	0.554810	-0.051909	82.238533	61.438618	110.730957	3.395329	0.000000	-2.543615	0.000000	0.000000	0.000000	-0.126887	-0.020882	-0.156447	0.000000	0.000000	3.000000	14.000000	0.000000
1500.863089	-0.032941	0.554810	-0.051909	82.238533	61.438618	110.730957	3.395329	0.000000	-2.543615	0.000000	0.000000	0.000000	-0.126887	-0.020882	-0.156447	0.000000	0.000000	3.000000	14.000000	0.000000
1500.866422	-0.032941	0.554810	-0.051909	82.240967	61.313736	110.603569	3.352954	0.000000	-2.595470	0.000000	0.000000	0.000000	-0.126887	-0.020882	-0.156447	0.000000	0.000000	3.000000	14.000000	0.000000
1500.869756	-0.033361	0.554746	-0.052456	82.240967	61.313736	110.603569	3.352954	0.000000	-2.595470	0.000000	0.000000	0.000000	-0.125941	-0.019131	-0.163872	0.000000	0.000000	3.000000	14.000000	0.000000
1500.873089	-0.033361	0.554746	-0.052456	82.240967	61.313736	110.603569	3.352954	0.000000	-2.595470	0.000000	0.000000	0.000000	-0.125941	-0.019131	-0.163872	0.000000	0.000000	3.000000	14.000000	0.000000
1500.876422	-0.033816	0.554688	-0.053030	82.247566	61.302132	110.607086	3.352954	0.000000	-2.595470	0.000000	0.000000	0.000000	-0.136482	-0.017430	-0.172263	0.000000	0.000000	3.000000	14.000000	0.000000
1500.879756	-0.033816	0.554688	-0.053030	82.247566	61.302132	110.607086	3.352954	0.000000	-2.595470	0.000000	0.000000	0.000000	-0.136482	-0.017430	-0.172263	0.000000	0.000000	3.000000	14.000000	0.000000
1500.883089	-0.033816	0.554688	-0.053030	82.247566	61.302132	110.607086	3.352954	0.000000	-2.595470	0.000000	0.000000	0.000000	-0.136482	-0.017430	-0.172263	0.000000	0.000000	3.000000	14.000000	0.000000
1500.886422	-0.033816	0.554688	-0.053030	82.257164	61.370979	110.677040	3.309217	0.000000	-2.651492	0.000000	0.000000	0.000000	-0.136482	-0.017430	-0.172263	0.000000	0.000000	3.000000	14.000000	0.000000
1500.889756	-0.034269	0.554630	-0.053605	82.257164	61.370979	110.677040	3.309217	0.000000	-2.651492	0.000000	0.000000	0.000000	-0.136069	-0.017482	-0.172457	0.000000	0.000000	3.000000	14.000000	0.000000
1500.893089	-0.034269	0.554630	-0.053605	82.257164	61.370979	110.677040	3.309217	0.000000	-2.651492	0.000000	0.000000	0.000000	-0.136069	-0.017482	-0.172457	0.000000	0.000000	3.000000	14.000000	0.000000
1500.896422	-0.034684	0.554610	-0.054163	82.262741	61.429916	110.679214	3.309217	0.000000	-2.651492	0.000000	0.000000	0.000000	-0.124527	-0.006055	-0.167583	0.000000	0.000000	3.000000	14.000000	0.000000
1500.899756	-0.034684	0.554610	-0.054163	82.262741	61.429916	110.679214	3.309217	0.000000	-2.651492	0.000000	0.000000	0.000000	-0.124527	-0.006055	-0.167583	0.000000	0.000000	3.000000	14.000000	0.000000
1500.903089	-0.034684	0.554610	-0.054163	82.262741	61.429916	110.679214	3.309217	0.000000	-2.651492	0.000000	0.000000	0.000000	-0.124527	-0.006055	-0.167583	0.000000	0.000000	3.000000	14.000000	0.000000
1500.906422	-0.034684	0.554610	-0.054163	82.267670	61.463440	110.658890	3.265784	0.000000	-2.708166	0.000000	0.000000	0.000000	-0.124527	-0.006055	-0.167583	0.000000	0.000000	3.000000	14.000000	0.000000
1500.909756	-0.035058	0.554595	-0.054743	82.267670	61.463440	110.658890	3.265784	0.000000	-2.708166	0.000000	0.000000	0.000000	-0.112059	-0.004387	-0.174009	0.000000	0.000000	3.000000	14.000000	0.000000
1500.913089	-0.035058	0.554595	-0.054743	82.267670	61.463440	110.658890	3.265784	0.000000	-2.708166	0.000000	0.000000	0.000000	-0.112059	-0.004387	-0.174009	0.000000	0.000000	3.000000	14.000000	0.000000
1500.916422	-0.035417	0.554607	-0.055260	82.272240	61.449833	110.632507	3.265784	0.000000	-2.708166	0.000000	0.000000	0.000000	-0.107620	0.003527	-0.155046	0.000000	0.000000	3.000000	14.000000	0.000000
1500.919756	-0.035417	0.554607	-0.055260	82.272240	61.449833	110.632507	3.265784	0.000000	-2.708166	0.000000	0.000000	0.000000	-0.107620	0.003527	-0.155046	0.000000	0.000000	3.000000	14.000000	0.000000
1500.923089	-0.035417	0.554607	-0.055260	82.272240	61.449833	110.632507	3.265784	0.000000	-2.708166	0.000000	0.000000	0.000000	-0.107620	0.003527	-0.155046	0.000000	0.000000	3.000000	14.000000	0.000000
1500.926422	-0.035417	0.554607	-0.055260	82.273277	61.351143	110.558640	3.229171	0.000000	-2.763008	0.000000	0.000000	0.000000	-0.107620	0.003527	-0.155046	0.000000	0.000000	3.000000	14.000000	0.000000
1500.929756	-0.035776	0.554612	-0.055753	82.273277	61.351143	110.558640	3.229171	0.000000	-2.763008	0.000000	0.000000	0.000000	-0.107965	0.001689	-0.147910	0.000000	0.000000	3.000000	14.000000	0.000000
1500.933089	-0.035776	0.554612	-0.055753	82.273277	61.351143	110.558640	3.229171	0.000000	-2.763008	0.000000	0.000000	0.000000	-0.107965	0.001689	-0.147910	0.000000	0.000000	3.000000	14.000000	0.000000
1500.936422	-0.036134	0.554602	-0.056266	82.269547	61.113728	110.352692	3.229171	0.000000	-2.763008	0.000000	0.000000	0.000000	-0.107168	-0.003251	-0.153704	0.000000	0.000000	3.000000	14.000000	0.000000
1500.939756	-0.036134	0.554602	-0.056266	82.269547	61.113728	110.352692	3.229171	0.000000	-2.763008	0.000000	0.000000	0.000000	-0.107168	-0.003251	-0.153704	0.000000	0.000000	3.000000	14.000000	0.000000
1500.943089	-0.036134	0.554602	-0.056266	82.269547	61.113728	110.352692	3.229171	0.000000	-2.763008	0.000000	0.000000	0.000000	-0.107168	-0.003251	-0.153704	0.000000	0.000000	3.000000	14.000000	0.000000
1500.946422	-0.036134	0.554602	-0.056266	82.265228	60.847664	110.134689	3.193316	0.000000	-2.813277	0.000000	0.000000	0.000000	-0.107168	-0.003251	-0.153704	0.000000	0.000000	3.000000	14.000000	0.000000
1500.949756	-0.036513	0.554601	-0.056737	82.265228	60.847664	110.134689	3.193316	0.000000	-2.813277	0.000000	0.000000	0.000000	-0.113750	-0.000198	-0.141414	0.000000	0.000000	3.000000	14.000000	0.000000
1500.953089	-0.036513	0.554601	-0.056737	82.265228	60.847664	110.134689	3.193316	0.000000	-2.813277	0.000000	0.000000	0.000000	-0.113750	-0.000198	-0.141414	0.000000	0.000000	3.000000	14.000000	0.000000
1500.956422	-0.036930	0.554578	-0.057207	82.261452	60.592991	109.949341	3.193316	0.000000	-2.813277	0.000000	0.000000	0.000000	-0.125004	-0.006849	-0.141006	0.000000	0.000000	3.000000	14.000000	0.000000
1500.959756	-0.036930	0.554578	-0.057207	82.261452	60.592991	109.949341	3.193316	0.000000	-2.813277	0.000000	0.000000	0.000000	-0.125004	-0.006849	-0.141006	0.000000	0.000000	3.000000	14.000000	0.000000
1500.963089	-0.036930	0.554578	-0.057207	82.261452	60.592991	109.949341	3.193316	0.000000	-2.813277	0.000000	0.000000	0.000000	-0.125004	-0.006849	-0.141006	0.000000	0.000000	3.000000	14.000000	0.000000
1500.966422	-0.036930	0.554578	-0.057207	82.264847	60.534897	109.953476	3.153523	0.000000	-2.860347	0.000000	0.000000	0.000000	-0.125004	-0.006849	-0.141006	0.000000	0.000000	3.000000	14.000000	0.000000
1500.969756	-0.037385	0.554549	-0.057657	82.264847	60.534897	109.953476	3.153523	0.000000	-2.860347	0.000000	0.000000	0.000000	-0.136753	-0.008625	-0.134961	0.000000	0.000000	3.000000	14.000000	0.000000
1500.973089	-0.037385	0.554549	-0.057657	82.264847	60.534897	109.953476	3.153523	0.000000	-2.860347	0.000000	0.000000	0.000000	-0.136753	-0.008625	-0.134961	0.000000	0.000000	3.000000	14.000000	0.000000
1500.976422	-0.037857	0.554504	-0.058128	82.271935	60.571171	110.056511	3.153523	0.000000	-2.860347	0.000000	0.000000	0.000000	-0.141580	-0.013538	-0.141354	0.000000	0.000000	3.000000	14.000000	0.000000
1500.979756	-0.037857	0.554504	-0.058128	82.271935	60.571171	110.056511	3.153523	0.000000	-2.860347	0.000000	0.000000	0.000000	-0.141580	-0.013538	-0.141354	0.000000	0.000000	3.000000	14.000000	0.000000
1500.983089	-0.037857	0.554504	-0.058128	82.271935	60.571171	110.056511	3.153523	0.000000	-2.860347	0.000000	0.000000	0.000000	-0.141580	-0.013538	-0.141354	0.000000	0.000000	3.000000	14.000000	0.000000
1500.986422	-0.037857	0.554504	-0.058128	82.279556	60.618824	110.160255	3.107134	0.000000	-2.906400	0.000000	0.000000	0.000000	-0.141580	-0.013538	-0.141354	0.000000	0.000000	3.000000	14.000000	0.000000
1500.989756	-0.038370	0.554470	-0.058560	82.279556	60.618824	110.160255	3.107134	0.000000	-2.906400	0.000000	0.000000	0.000000	-0.153832	-0.010402	-0.129697	0.000000	0.000000	3.000000	14.000000	0.000000
1500.993089	-0.038370	0.554470	-0.058560	82.279556	60.618824	110.160255	3.107134	0.000000	-2.906400	0.000000	0.000000	0.000000	-0.153832	-0.010402	-0.129697	0.000000	0.000000	3.000000	14.000000	0.000000
1500.996422	-0.038890	0.554456	-0.058907	82.284492	60.648277	110.167648	3.107134	0.000000	-2.906400	0.000000	0.000000	0.000000	-0.156020	-0.004133	-0.104033	0.000000	0.000000	3.000000	14.000000	0.000000
1500.999756	-0.038890	0.554456	-0.058907	82.284492	60.648277	110.167648	3.107134	0.000000	-2.906400	0.000000	0.000000	0.000000	-0.156020	-0.004133	-0.104033	0.000000	0.000000	3.000000	14.000000	0.000000
1501.003089	-0.038890	0.554456	-0.058907	82.284492	60.648277	110.167648	3.107134	0.000000	-2.906400	0.000000	0.000000	0.000000	-0.156020	-0.004133	-0.104033	0.000000	0.000000	3.000000	14.000000	0.000000
1501.006422	-0.038890	0.554456	-0.058907	82.284058	60.664818	109.896095	3.055492	0.000000	-2.945355	0.000000	0.000000	0.000000	-0.156020	-0.004133	-0.104033	0.000000	0.000000	3.000000	14.000000	0.000000
1501.009756	-0.039412	0.554436	-0.059230	82.284058	60.664818	109.896095	3.055492	0.000000	-2.945355	0.000000	0.000000	0.000000	-0.156475	-0.005843	-0.096985	0.000000	0.000000	3.000000	14.000000	0.000000
1501.013089	-0.039412	0.554436	-0.059230	82.284058	60.664818	109.896095	3.055492	0.000000	-2.945355	0.000000	0.000000	0.000000	-0.156475	-0.005843	-0.096985	0.000000	0.000000	3.000000	14.000000	0.000000
1501.016422	-0.039918	0.554427	-0.059509	82.269928	60.686893	109.491821	3.055492	0.000000	-2.945355	0.000000	0.000000	0.000000	-0.151866	-0.002706	-0.083690	0.000000	0.000000	3.000000	14.000000	0.000000
1501.019756	-0.039918	0.554427	-0.059509	82.269928	60.686893	109.491821	3.055492	0.000000	-2.945355	0.000000	0.000000	0.000000	-0.151866	-0.002706	-0.083690	0.000000	0.000000	3.000000	14.000000	0.000000
1501.023089	-0.039918	0.554427	-0.059509	82.269928	60.686893	109.491821	3.055492	0.000000	-2.945355	0.000000	0.000000	0.000000	-0.151866	-0.002706	-0.083690	0.000000	0.000000	3.000000	14.000000	0.000000
1501.026422	-0.039918	0.554427	-0.059509	82.218582	60.771061	109.485756	3.004102	0.000000	-2.975467	0.000000	0.000000	0.000000	-0.151866	-0.002706	-0.083690	0.000000	0.000000	3.000000	14.000000	0.000000
1501.029756	-0.040485	0.554407	-0.059746	82.218582	60.771061	109.485756	3.004102	0.000000	-2.975467	0.000000	0.000000	0.000000	-0.170120	-0.006122	-0.071093	0.000000	0.000000	3.000000	14.000000	0.000000
1501.033089	-0.040485	0.554407	-0.059746	82.218582	60.771061	109.485756	3.004102	0.000000	-2.975467	0.000000	0.000000	0.000000	-0.170120	-0.006122	-0.071093	0.000000	0.000000	3.000000	14.000000	0.000000
1501.036422	-0.041092	0.554381	-0.059964	82.147865	60.882587	109.761147	3.004102	0.000000	-2.975467	0.000000	0.000000	0.000000	-0.182001	-0.007807	-0.065248	0.000000	0.000000	3.000000	14.000000	0.000000
1501.039756	-0.041092	0.554381	-0.059964	82.147865	60.882587	109.761147	3.004102	0.000000	-2.975467	0.000000	0.000000	0.000000	-0.182001	-0.007807	-0.065248	0.000000	0.000000	3.000000	14.000000	0.000000
1501.043089	-0.041092	0.554381	-0.059964	82.147865	60.882587	109.761147	3.004102	0.000000	-2.975467	0.000000	0.000000	0.000000	-0.182001	-0.007807	-0.065248	0.000000	0.000000	3.000000	14.000000	0.000000
1501.046422	-0.041092	0.554381	-0.059964	82.078285	61.004860	109.997093	2.945415	0.000000	-2.998191	0.000000	0.000000	0.000000	-0.182001	-0.007807	-0.065248	0.000000	0.000000	3.000000	14.000000	0.000000
1501.049756	-0.041752	0.554339	-0.060207	82.078285	61.004860	109.997093	2.945415	0.000000	-2.998191	0.000000	0.000000	0.000000	-0.198191	-0.012645	-0.072988	0.000000	0.000000	3.000000	14.000000	0.000000
1501.053089	-0.041752	0.554339	-0.060207	82.078285	61.004860	109.997093	2.945415	0.000000	-2.998191	0.000000	0.000000	0.000000	-0.198191	-0.012645	-0.072988	0.000000	0.000000	3.000000	14.000000	0.000000
1501.056422	-0.042445	0.554286	-0.060499	82.012497	61.130119	109.993500	2.945415	0.000000	-2.998191	0.000000	0.000000	0.000000	-0.207892	-0.015841	-0.087470	0.000000	0.000000	3.000000	14.000000	0.000000
1501.059756	-0.042445	0.554286	-0.060499	82.012497	61.130119	109.993500	2.945415	0.000000	-2.998191	0.000000	0.000000	0.000000	-0.207892	-0.015841	-0.087470	0.000000	0.000000	3.000000	14.000000	0.000000
1501.063089	-0.042445	0.554286	-0.060499	82.012497	61.130119	109.993500	2.945415	0.000000	-2.998191	0.000000	0.000000	0.000000	-0.207892	-0.015841	-0.087470	0.000000	0.000000	3.000000	14.000000	0.000000
1501.066422	-0.043189	0.554223	-0.060841	81.942215	61.274857	109.910591	2.877734	0.000000	-3.024934	0.000000	0.000000	0.000000	-0.223142	-0.018987	-0.102620	0.000000	0.000000	3.000000	14.000000	0.000000
1501.069756	-0.043189	0.554223	-0.060841	81.942215	61.274857	109.910591	2.877734	0.000000	-3.024934	0.000000	0.000000	0.000000	-0.223142	-0.018987	-0.102620	0.000000	0.000000	3.000000	14.000000	0.000000
1501.073089	-0.043189	0.554223	-0.060841	81.942215	61.274857	109.910591	2.877734	0.000000	-3.024934	0.000000	0.000000	0.000000	-0.223142	-0.018987	-0.102620	0.000000	0.000000	3.000000	14.000000	0.000000
1501.076422	-0.043965	0.554149	-0.061232	81.841225	61.454437	110.133827	2.840544	0.000000	-3.042037	0.000000	0.000000	0.000000	-0.232633	-0.022171	-0.117239	0.000000	0.000000	3.000000	14.000000	0.000000
1501.079756	-0.043965	0.554149	-0.061232	81.841225	61.454437	110.133827	2.840544	0.000000	-3.042037	0.000000	0.000000	0.000000	-0.232633	-0.022171	-0.117239	0.000000	0.000000	3.000000	14.000000	0.000000
1501.083089	-0.043965	0.554149	-0.061232	81.841225	61.454437	110.133827	2.840544	0.000000	-3.042037	0.000000	0.000000	0.000000	-0.232633	-0.022171	-0.117239	0.000000	0.000000	3.000000	14.000000	0.000000
1501.086422	-0.043965	0.554149	-0.061232	81.693199	61.711040	110.551262	2.801772	0.000000	-3.061577	0.000000	0.000000	0.000000	-0.232633	-0.022171	-0.117239	0.000000	0.000000	3.000000	14.000000	0.000000
1501.089756	-0.044716	0.554102	-0.061651	81.693199	61.711040	110.551262	2.801772	0.000000	-3.061577	0.000000	0.000000	0.000000	-0.225575	-0.013969	-0.125908	0.000000	0.000000	3.000000	14.000000	0.000000
1501.093089	-0.044716	0.554102	-0.061651	81.693199	61.711040	110.551262	2.801772	0.000000	-3.061577	0.000000	0.000000	0.000000	-0.225575	-0.013969	-0.125908	0.000000	0.000000	3.000000	14.000000	0.000000
1501.096422	-0.045452	0.554088	-0.062032	81.505478	61.972939	110.738174	2.801772	0.000000	-3.061577	0.000000	0.000000	0.000000	-0.220802	-0.004306	-0.114346	0.000000	0.000000	3.000000	14.000000	0.000000
1501.099756	-0.045452	0.554088	-0.062032	81.505478	61.972939	110.738174	2.801772	0.000000	-3.061577	0.000000	0.000000	0.000000	-0.220802	-0.004306	-0.114346	0.000000	0.000000	3.000000	14.000000	0.000000
1501.103089	-0.045452	0.554088	-0.062032	81.505478	61.972939	110.738174	2.801772	0.000000	-3.061577	0.000000	0.000000	0.000000	-0.220802	-0.004306	-0.114346	0.000000	0.000000	3.000000	14.000000	0.000000
1501.106422	-0.045452	0.554088	-0.062032	81.296265	62.247578	110.725548	2.727376	0.000000	-3.101619	0.000000	0.000000	0.000000	-0.220802	-0.004306	-0.114346	0.000000	0.000000	3.000000	14.000000	0.000000
1501.109756	-0.046132	0.554052	-0.062403	81.296265	62.247578	110.725548	2.727376	0.000000	-3.101619	0.000000	0.000000	0.000000	-0.203725	-0.010837	-0.111219	0.000000	0.000000	3.000000	14.000000	0.000000
1501.113089	-0.046132	0.554052	-0.062403	81.296265	62.247578	110.725548	2.727376	0.000000	-3.101619	0.000000	0.000000	0.000000	-0.203725	-0.010837	-0.111219	0.000000	0.000000	3.000000	14.000000	0.000000
1501.116422	-0.046849	0.554032	-0.062761	81.096596	62.460579	110.889465	2.727376	0.000000	-3.101619	0.000000	0.000000	0.000000	-0.215273	-0.006025	-0.107235	0.000000	0.000000	3.000000	14.000000	0.000000
1501.119756	-0.046849	0.554032	-0.062761	81.096596	62.460579	110.889465	2.727376	0.000000	-3.101619	0.000000	0.000000	0.000000	-0.215273	-0.006025	-0.107235	0.000000	0.000000	3.000000	14.000000	0.000000
1501.123089	-0.046849	0.554032	-0.062761	81.096596	62.460579	110.889465	2.727376	0.000000	-3.101619	0.000000	0.000000	0.000000	-0.215273	-0.006025	-0.107235	0.000000	0.000000	3.000000	14.000000	0.000000
1501.126422	-0.046849	0.554032	-0.062761	80.930130	62.609142	111.336746	2.657543	0.000000	-3.138028	0.000000	0.000000	0.000000	-0.215273	-0.006025	-0.107235	0.000000	0.000000	3.000000	14.000000	0.000000
1501.129756	-0.047646	0.554000	-0.063080	80.930130	62.609142	111.336746	2.657543	0.000000	-3.138028	0.000000	0.000000	0.000000	-0.239118	-0.009374	-0.095840	0.000000	0.000000	3.000000	14.000000	0.000000
1501.133089	-0.047646	0.554000	-0.063080	80.930130	62.609142	111.336746	2.657543	0.000000	-3.138028	0.000000	0.000000	0.000000	-0.239118	-0.009374	-0.095840	0.000000	0.000000	3.000000	14.000000	0.000000
1501.136422	-0.048460	0.553991	-0.063409	80.809998	62.669029	111.665756	2.657543	0.000000	-3.138028	0.000000	0.000000	0.000000	-0.244192	-0.002879	-0.098596	0.000000	0.000000	3.000000	14.000000	0.000000
1501.139756	-0.048460	0.553991	-0.063409	80.809998	62.669029	111.665756	2.657543	0.000000	-3.138028	0.000000	0.000000	0.000000	-0.244192	-0.002879	-0.098596	0.000000	0.000000	3.000000	14.000000	0.000000
1501.143089	-0.048460	0.553991	-0.063409	80.809998	62.669029	111.665756	2.657543	0.000000	-3.138028	0.000000	0.000000	0.000000	-0.244192	-0.002879	-0.098596	0.000000	0.000000	3.000000	14.000000	0.000000
1501.146422	-0.048460	0.553991	-0.063409	80.750443	62.645546	111.764999	2.576992	0.000000	-3.170434	0.000000	0.000000	0.000000	-0.244192	-0.002879	-0.098596	0.000000	0.000000	3.000000	14.000000	0.000000
1501.149756	-0.049273	0.553981	-0.063739	80.750443	62.645546	111.764999	2.576992	0.000000	-3.170434	0.000000	0.000000	0.000000	-0.243835	-0.002893	-0.099105	0.000000	0.000000	3.000000	14.000000	0.000000
1501.153089	-0.049273	0.553981	-0.063739	80.750443	62.645546	111.764999	2.576992	0.000000	-3.170434	0.000000	0.000000	0.000000	-0.243835	-0.002893	-0.099105	0.000000	0.000000	3.000000	14.000000	0.000000
1501.156422	-0.050089	0.554004	-0.064033	80.735703	62.578720	111.616669	2.576992	0.000000	-3.170434	0.000000	0.000000	0.000000	-0.244923	0.006779	-0.088263	0.000000	0.000000	3.000000	14.000000	0.000000
1501.159756	-0.050089	0.554004	-0.064033	80.735703	62.578720	111.616669	2.576992	0.000000	-3.170434	0.000000	0.000000	0.000000	-0.244923	0.006779	-0.088263	0.000000	0.000000	3.000000	14.000000	0.000000
1501.163089	-0.050089	0.554004	-0.064033	80.735703	62.578720	111.616669	2.576992	0.000000	-3.170434	0.000000	0.000000	0.000000	-0.244923	0.006779	-0.088263	0.000000	0.000000	3.000000	14.000000	0.000000
1501.166422	-0.050089	0.554004	-0.064033	80.725578	62.488186	111.213753	2.495532	0.000000	-3.201662	0.000000	0.000000	0.000000	-0.244923	0.006779	-0.088263	0.000000	0.000000	3.000000	14.000000	0.000000
1501.169756	-0.050864	0.554032	-0.064348	80.725578	62.488186	111.213753	2.495532	0.000000	-3.201662	0.000000	0.000000	0.000000	-0.232486	0.008406	-0.094572	0.000000	0.000000	3.000000	14.000000	0.000000
1501.173089	-0.050864	0.554032	-0.064348	80.725578	62.488186	111.213753	2.495532	0.000000	-3.201662	0.000000	0.000000	0.000000	-0.232486	0.008406	-0.094572	0.000000	0.000000	3.000000	14.000000	0.000000
1501.176422	-0.051603	0.554076	-0.064641	80.676453	62.424774	110.702957	2.495532	0.000000	-3.201662	0.000000	0.000000	0.000000	-0.221725	0.013222	-0.087895	0.000000	0.000000	3.000000	14.000000	0.000000
1501.179756	-0.051603	0.554076	-0.064641	80.676453	62.424774	110.702957	2.495532	0.000000	-3.201662	0.000000	0.000000	0.000000	-0.221725	0.013222	-0.087895	0.000000	0.000000	3.000000	14.000000	0.000000
1501.183089	-0.051603	0.554076	-0.064641	80.676453	62.424774	110.702957	2.495532	0.000000	-3.201662	0.000000	0.000000	0.000000	-0.221725	0.013222	-0.087895	0.000000	0.000000	3.000000	14.000000	0.000000
1501.186422	-0.051603	0.554076	-0.064641	80.571373	62.391750	110.590828	2.419830	0.000000	-3.232073	0.000000	0.000000	0.000000	-0.221725	0.013222	-0.087895	0.000000	0.000000	3.000000	14.000000	0.000000
1501.189756	-0.052363	0.554136	-0.064919	80.571373	62.391750	110.590828	2.419830	0.000000	-3.232073	0.000000	0.000000	0.000000	-0.227784	0.018026	-0.083392	0.000000	0.000000	3.000000	14.000000	0.000000
1501.193089	-0.052363	0.554136	-0.064919	80.571373	62.391750	110.590828	2.419830	0.000000	-3.232073	0.000000	0.000000	0.000000	-0.227784	0.018026	-0.083392	0.000000	0.000000	3.000000	14.000000	0.000000
1501.196422	-0.053155	0.554201	-0.065228	80.443748	62.372959	110.827774	2.419830	0.000000	-3.232073	0.000000	0.000000	0.000000	-0.237694	0.019648	-0.092594	0.000000	0.000000	3.000000	14.000000	0.000000
1501.199756	-0.053155	0.554201	-0.065228	80.443748	62.372959	110.827774	2.419830	0.000000	-3.232073	0.000000	0.000000	0.000000	-0.237694	0.019648	-0.092594	0.000000	0.000000	3.000000	14.000000	0.000000
1501.203089	-0.053155	0.554201	-0.065228	80.443748	62.372959	110.827774	2.419830	0.000000	-3.232073	0.000000	0.000000	0.000000	-0.237694	0.019648	-0.092594	0.000000	0.000000	3.000000	14.000000	0.000000
1501.206422	-0.053155	0.554201	-0.065228	80.332649	62.348038	110.932709	2.342250	0.000000	-3.261404	0.000000	0.000000	0.000000	-0.237694	0.019648	-0.092594	0.000000	0.000000	3.000000	14.000000	0.000000
1501.209756	-0.053969	0.554240	-0.065512	80.332649	62.348038	110.932709	2.342250	0.000000	-3.261404	0.000000	0.000000	0.000000	-0.244168	0.011496	-0.085031	0.000000	0.000000	3.000000	14.000000	0.000000
1501.213089	-0.053969	0.554240	-0.065512	80.332649	62.348038	110.932709	2.342250	0.000000	-3.261404	0.000000	0.000000	0.000000	-0.244168	0.011496	-0.085031	0.000000	0.000000	3.000000	14.000000	0.000000
1501.216422	-0.054791	0.554283	-0.065729	80.266830	62.260754	110.606850	2.342250	0.000000	-3.261404	0.000000	0.000000	0.000000	-0.246698	0.013035	-0.065392	0.000000	0.000000	3.000000	14.000000	0.000000
1501.219756	-0.054791	0.554283	-0.065729	80.266830	62.260754	110.606850	2.342250	0.000000	-3.261404	0.000000	0.000000	0.000000	-0.246698	0.013035	-0.065392	0.000000	0.000000	3.000000	14.000000	0.000000
1501.223089	-0.054791	0.554283	-0.065729	80.266830	62.260754	110.606850	2.342250	0.000000	-3.261404	0.000000	0.000000	0.000000	-0.246698	0.013035	-0.065392	0.000000	0.000000	3.000000	14.000000	0.000000
1501.226422	-0.055645	0.554294	-0.065992	80.252380	62.165768	110.138596	2.260439	0.000000	-3.286474	0.000000	0.000000	0.000000	-0.256023	0.003350	-0.078825	0.000000	0.000000	3.000000	14.000000	0.000000
1501.229756	-0.055645	0.554294	-0.065992	80.252380	62.165768	110.138596	2.260439	0.000000	-3.286474	0.000000	0.000000	0.000000	-0.256023	0.003350	-0.078825	0.000000	0.000000	3.000000	14.000000	0.000000
1501.233089	-0.055645	0.554294	-0.065992	80.252380	62.165768	110.138596	2.260439	0.000000	-3.286474	0.000000	0.000000	0.000000	-0.256023	0.003350	-0.078825	0.000000	0.000000	3.000000	14.000000	0.000000
1501.236422	-0.056508	0.554289	-0.066184	80.252060	62.056286	109.911690	2.217768	0.000000	-3.299612	0.000000	0.000000	0.000000	-0.258890	-0.001550	-0.057673	0.000000	0.000000	3.000000	14.000000	0.000000
1501.239756	-0.056508	0.554289	-0.066184	80.252060	62.056286	109.911690	2.217768	0.000000	-3.299612	0.000000	0.000000	0.000000	-0.258890	-0.001550	-0.057673	0.000000	0.000000	3.000000	14.000000	0.000000
1501.243089	-0.056508	0.554289	-0.066184	80.252060	62.056286	109.911690	2.217768	0.000000	-3.299612	0.000000	0.000000	0.000000	-0.258890	-0.001550	-0.057673	0.000000	0.000000	3.000000	14.000000	0.000000
1501.246422	-0.056508	0.554289	-0.066184	80.244644	61.955288	109.899055	2.174620	0.000000	-3.309224	0.000000	0.000000	0.000000	-0.258890	-0.001550	-0.057673	0.000000	0.000000	3.000000	14.000000	0.000000
1501.249756	-0.057329	0.554289	-0.066397	80.244644	61.955288	109.899055	2.174620	0.000000	-3.309224	0.000000	0.000000	0.000000	-0.246524	0.000061	-0.063847	0.000000	0.000000	3.000000	14.000000	0.000000
1501.253089	-0.057329	0.554289	-0.066397	80.244644	61.955288	109.899055	2.174620	0.000000	-3.309224	0.000000	0.000000	0.000000	-0.246524	0.000061	-0.063847	0.000000	0.000000	3.000000	14.000000	0.000000
1501.256422	-0.058098	0.554284	-0.066579	80.235855	61.866337	109.857498	2.174620	0.000000	-3.309224	0.000000	0.000000	0.000000	-0.230718	-0.001549	-0.054648	0.000000	0.000000	3.000000	14.000000	0.000000
1501.259756	-0.058098	0.554284	-0.066579	80.235855	61.866337	109.857498	2.174620	0.000000	-3.309224	0.000000	0.000000	0.000000	-0.230718	-0.001549	-0.054648	0.000000	0.000000	3.000000	14.000000	0.000000
1501.263089	-0.058098	0.554284	-0.066579	80.235855	61.866337	109.857498	2.174620	0.000000	-3.309224	0.000000	0.000000	0.000000	-0.230718	-0.001549	-0.054648	0.000000	0.000000	3.000000	14.000000	0.000000
1501.266422	-0.058098	0.554284	-0.066579	80.231293	61.776611	109.814980	2.095080	0.000000	-3.328974	0.000000	0.000000	0.000000	-0.230718	-0.001549	-0.054648	0.000000	0.000000	3.000000	14.000000	0.000000
1501.269756	-0.058848	0.554279	-0.066760	80.231293	61.776611	109.814980	2.095080	0.000000	-3.328974	0.000000	0.000000	0.000000	-0.225008	-0.001568	-0.054265	0.000000	0.000000	3.000000	14.000000	0.000000
1501.273089	-0.058848	0.554279	-0.066760	80.231293	61.776611	109.814980	2.095080	0.000000	-3.328974	0.000000	0.000000	0.000000	-0.225008	-0.001568	-0.054265	0.000000	0.000000	3.000000	14.000000	0.000000
1501.276422	-0.059554	0.554284	-0.066985	80.230927	61.688793	109.755524	2.095080	0.000000	-3.328974	0.000000	0.000000	0.000000	-0.211540	0.001690	-0.067458	0.000000	0.000000	3.000000	14.000000	0.000000
1501.279756	-0.059554	0.554284	-0.066985	80.230927	61.688793	109.755524	2.095080	0.000000	-3.328974	0.000000	0.000000	0.000000	-0.211540	0.001690	-0.067458	0.000000	0.000000	3.000000	14.000000	0.000000
1501.283089	-0.059554	0.554284	-0.066985	80.230927	61.688793	109.755524	2.095080	0.000000	-3.328974	0.000000	0.000000	0.000000	-0.211540	0.001690	-0.067458	0.000000	0.000000	3.000000	14.000000	0.000000
1501.286422	-0.059554	0.554284	-0.066985	80.230949	61.582733	109.572044	2.022322	0.000000	-3.349261	0.000000	0.000000	0.000000	-0.211540	0.001690	-0.067458	0.000000	0.000000	3.000000	14.000000	0.000000
1501.289756	-0.060261	0.554306	-0.067193	80.230949	61.582733	109.572044	2.022322	0.000000	-3.349261	0.000000	0.000000	0.000000	-0.212225	0.006528	-0.062190	0.000000	0.000000	3.000000	14.000000	0.000000
1501.293089	-0.060261	0.554306	-0.067193	80.230949	61.582733	109.572044	2.022322	0.000000	-3.349261	0.000000	0.000000	0.000000	-0.212225	0.006528	-0.062190	0.000000	0.000000	3.000000	14.000000	0.000000
1501.296422	-0.060965	0.554312	-0.067420	80.231949	61.491013	109.326096	2.022322	0.000000	-3.349261	0.000000	0.000000	0.000000	-0.211171	0.001668	-0.068228	0.000000	0.000000	3.000000	14.000000	0.000000
1501.299756	-0.060965	0.554312	-0.067420	80.231949	61.491013	109.326096	2.022322	0.000000	-3.349261	0.000000	0.000000	0.000000	-0.211171	0.001668	-0.068228	0.000000	0.000000	3.000000	14.000000	0.000000
1501.303089	-0.060965	0.554312	-0.067420	80.231949	61.491013	109.326096	2.022322	0.000000	-3.349261	0.000000	0.000000	0.000000	-0.211171	0.001668	-0.068228	0.000000	0.000000	3.000000	14.000000	0.000000
1501.306422	-0.060965	0.554312	-0.067420	80.231972	61.384953	109.174530	1.951756	0.000000	-3.370997	0.000000	0.000000	0.000000	-0.211171	0.001668	-0.068228	0.000000	0.000000	3.000000	14.000000	0.000000
1501.309756	-0.061693	0.554328	-0.067609	80.231972	61.384953	109.174530	1.951756	0.000000	-3.370997	0.000000	0.000000	0.000000	-0.218566	0.004893	-0.056609	0.000000	0.000000	3.000000	14.000000	0.000000
1501.313089	-0.061693	0.554328	-0.067609	80.231972	61.384953	109.174530	1.951756	0.000000	-3.370997	0.000000	0.000000	0.000000	-0.218566	0.004893	-0.056609	0.000000	0.000000	3.000000	14.000000	0.000000
1501.316422	-0.062385	0.554344	-0.067793	80.231972	61.281620	109.086792	1.951756	0.000000	-3.370997	0.000000	0.000000	0.000000	-0.207326	0.004883	-0.055246	0.000000	0.000000	3.000000	14.000000	0.000000
1501.319756	-0.062385	0.554344	-0.067793	80.231972	61.281620	109.086792	1.951756	0.000000	-3.370997	0.000000	0.000000	0.000000	-0.207326	0.004883	-0.055246	0.000000	0.000000	3.000000	14.000000	0.000000
1501.323089	-0.062385	0.554344	-0.067793	80.231972	61.281620	109.086792	1.951756	0.000000	-3.370997	0.000000	0.000000	0.000000	-0.207326	0.004883	-0.055246	0.000000	0.000000	3.000000	14.000000	0.000000
1501.326422	-0.062385	0.554344	-0.067793	80.231972	61.180988	108.911293	1.880774	0.000000	-3.389639	0.000000	0.000000	0.000000	-0.207326	0.004883	-0.055246	0.000000	0.000000	3.000000	14.000000	0.000000
1501.329756	-0.063061	0.554355	-0.067951	80.231972	61.180988	108.911293	1.880774	0.000000	-3.389639	0.000000	0.000000	0.000000	-0.202815	0.003242	-0.047490	0.000000	0.000000	3.000000	14.000000	0.000000
1501.333089	-0.063061	0.554355	-0.067951	80.231972	61.180988	108.911293	1.880774	0.000000	-3.389639	0.000000	0.000000	0.000000	-0.202815	0.003242	-0.047490	0.000000	0.000000	3.000000	14.000000	0.000000
1501.336422	-0.063696	0.554350	-0.068123	80.233017	61.102913	108.665390	1.880774	0.000000	-3.389639	0.000000	0.000000	0.000000	-0.190698	-0.001587	-0.051678	0.000000	0.000000	3.000000	14.000000	0.000000
1501.339756	-0.063696	0.554350	-0.068123	80.233017	61.102913	108.665390	1.880774	0.000000	-3.389639	0.000000	0.000000	0.000000	-0.190698	-0.001587	-0.051678	0.000000	0.000000	3.000000	14.000000	0.000000
1501.343089	-0.063696	0.554350	-0.068123	80.233017	61.102913	108.665390	1.880774	0.000000	-3.389639	0.000000	0.000000	0.000000	-0.190698	-0.001587	-0.051678	0.000000	0.000000	3.000000	14.000000	0.000000
1501.346422	-0.063696	0.554350	-0.068123	80.235138	61.042004	108.492744	1.815188	0.000000	-3.406168	0.000000	0.000000	0.000000	-0.190698	-0.001587	-0.051678	0.000000	0.000000	3.000000	14.000000	0.000000
1501.349756	-0.064303	0.554318	-0.068355	80.235138	61.042004	108.492744	1.815188	0.000000	-3.406168	0.000000	0.000000	0.000000	-0.181979	-0.009627	-0.069584	0.000000	0.000000	3.000000	14.000000	0.000000
1501.353089	-0.064303	0.554318	-0.068355	80.235138	61.042004	108.492744	1.815188	0.000000	-3.406168	0.000000	0.000000	0.000000	-0.181979	-0.009627	-0.069584	0.000000	0.000000	3.000000	14.000000	0.000000
1501.356422	-0.064898	0.554280	-0.068655	80.239319	61.018112	108.498520	1.815188	0.000000	-3.406168	0.000000	0.000000	0.000000	-0.178453	-0.011231	-0.089949	0.000000	0.000000	3.000000	14.000000	0.000000
1501.359756	-0.064898	0.554280	-0.068655	80.239319	61.018112	108.498520	1.815188	0.000000	-3.406168	0.000000	0.000000	0.000000	-0.178453	-0.011231	-0.089949	0.000000	0.000000	3.000000	14.000000	0.000000
1501.363089	-0.064898	0.554280	-0.068655	80.239319	61.018112	108.498520	1.815188	0.000000	-3.406168	0.000000	0.000000	0.000000	-0.178453	-0.011231	-0.089949	0.000000	0.000000	3.000000	14.000000	0.000000
1501.366422	-0.064898	0.554280	-0.068655	80.245552	61.031300	108.594986	1.755116	0.000000	-3.432756	0.000000	0.000000	0.000000	-0.178453	-0.011231	-0.089949	0.000000	0.000000	3.000000	14.000000	0.000000
1501.369756	-0.065459	0.554221	-0.069039	80.245552	61.031300	108.594986	1.755116	0.000000	-3.432756	0.000000	0.000000	0.000000	-0.168344	-0.017672	-0.115016	0.000000	0.000000	3.000000	14.000000	0.000000
1501.373089	-0.065459	0.554221	-0.069039	80.245552	61.031300	108.594986	1.755116	0.000000	-3.432756	0.000000	0.000000	0.000000	-0.168344	-0.017672	-0.115016	0.000000	0.000000	3.000000	14.000000	0.000000
1501.376422	-0.065942	0.554130	-0.069542	80.254868	61.104424	108.736023	1.755116	0.000000	-3.432756	0.000000	0.000000	0.000000	-0.144897	-0.027324	-0.151033	0.000000	0.000000	3.000000	14.000000	0.000000
1501.379756	-0.065942	0.554130	-0.069542	80.254868	61.104424	108.736023	1.755116	0.000000	-3.432756	0.000000	0.000000	0.000000	-0.144897	-0.027324	-0.151033	0.000000	0.000000	3.000000	14.000000	0.000000
1501.383089	-0.065942	0.554130	-0.069542	80.254868	61.104424	108.736023	1.755116	0.000000	-3.432756	0.000000	0.000000	0.000000	-0.144897	-0.027324	-0.151033	0.000000	0.000000	3.000000	14.000000	0.000000
1501.386422	-0.065942	0.554130	-0.069542	80.265182	61.203220	108.886841	1.702909	0.000000	-3.477098	0.000000	0.000000	0.000000	-0.144897	-0.027324	-0.151033	0.000000	0.000000	3.000000	14.000000	0.000000
1501.389756	-0.066361	0.554029	-0.070080	80.265182	61.203220	108.886841	1.702909	0.000000	-3.477098	0.000000	0.000000	0.000000	-0.125757	-0.030562	-0.161266	0.000000	0.000000	3.000000	14.000000	0.000000
1501.393089	-0.066361	0.554029	-0.070080	80.265182	61.203220	108.886841	1.702909	0.000000	-3.477098	0.000000	0.000000	0.000000	-0.125757	-0.030562	-0.161266	0.000000	0.000000	3.000000	14.000000	0.000000
1501.396422	-0.066713	0.553900	-0.070670	80.277405	61.342468	109.049232	1.702909	0.000000	-3.477098	0.000000	0.000000	0.000000	-0.105658	-0.038601	-0.177093	0.000000	0.000000	3.000000	14.000000	0.000000
1501.399756	-0.066713	0.553900	-0.070670	80.277405	61.342468	109.049232	1.702909	0.000000	-3.477098	0.000000	0.000000	0.000000	-0.105658	-0.038601	-0.177093	0.000000	0.000000	3.000000	14.000000	0.000000
1501.403089	-0.066713	0.553900	-0.070670	80.277405	61.342468	109.049232	1.702909	0.000000	-3.477098	0.000000	0.000000	0.000000	-0.105658	-0.038601	-0.177093	0.000000	0.000000	3.000000	14.000000	0.000000
1501.406422	-0.066713	0.553900	-0.070670	80.289452	61.487556	109.212029	1.664340	0.000000	-3.533491	0.000000	0.000000	0.000000	-0.105658	-0.038601	-0.177093	0.000000	0.000000	3.000000	14.000000	0.000000
1501.409756	-0.067038	0.553760	-0.071300	80.289452	61.487556	109.212029	1.664340	0.000000	-3.533491	0.000000	0.000000	0.000000	-0.097542	-0.041853	-0.189146	0.000000	0.000000	3.000000	14.000000	0.000000
1501.413089	-0.067038	0.553760	-0.071300	80.289452	61.487556	109.212029	1.664340	0.000000	-3.533491	0.000000	0.000000	0.000000	-0.097542	-0.041853	-0.189146	0.000000	0.000000	3.000000	14.000000	0.000000
1501.416422	-0.067365	0.553637	-0.071912	80.302414	61.650646	109.377129	1.664340	0.000000	-3.533491	0.000000	0.000000	0.000000	-0.098132	-0.037035	-0.183621	0.000000	0.000000	3.000000	14.000000	0.000000
1501.419756	-0.067365	0.553637	-0.071912	80.302414	61.650646	109.377129	1.664340	0.000000	-3.533491	0.000000	0.000000	0.000000	-0.098132	-0.037035	-0.183621	0.000000	0.000000	3.000000	14.000000	0.000000
1501.423089	-0.067365	0.553637	-0.071912	80.302414	61.650646	109.377129	1.664340	0.000000	-3.533491	0.000000	0.000000	0.000000	-0.098132	-0.037035	-0.183621	0.000000	0.000000	3.000000	14.000000	0.000000
1501.426422	-0.067365	0.553637	-0.071912	80.314224	61.796856	109.525093	1.631728	0.000000	-3.595618	0.000000	0.000000	0.000000	-0.098132	-0.037035	-0.183621	0.000000	0.000000	3.000000	14.000000	0.000000
1501.429756	-0.067688	0.553497	-0.072544	80.314224	61.796856	109.525093	1.631728	0.000000	-3.595618	0.000000	0.000000	0.000000	-0.096751	-0.041879	-0.189408	0.000000	0.000000	3.000000	14.000000	0.000000
1501.433089	-0.067688	0.553497	-0.072544	80.314224	61.796856	109.525093	1.631728	0.000000	-3.595618	0.000000	0.000000	0.000000	-0.096751	-0.041879	-0.189408	0.000000	0.000000	3.000000	14.000000	0.000000
1501.436422	-0.067990	0.553379	-0.073177	80.326874	61.963764	109.739159	1.631728	0.000000	-3.595618	0.000000	0.000000	0.000000	-0.090605	-0.035486	-0.190120	0.000000	0.000000	3.000000	14.000000	0.000000
1501.439756	-0.067990	0.553379	-0.073177	80.326874	61.963764	109.739159	1.631728	0.000000	-3.595618	0.000000	0.000000	0.000000	-0.090605	-0.035486	-0.190120	0.000000	0.000000	3.000000	14.000000	0.000000
1501.443089	-0.067990	0.553379	-0.073177	80.326874	61.963764	109.739159	1.631728	0.000000	-3.595618	0.000000	0.000000	0.000000	-0.090605	-0.035486	-0.190120	0.000000	0.000000	3.000000	14.000000	0.000000
1501.446422	-0.067990	0.553379	-0.073177	80.339401	62.134026	109.969810	1.600502	0.000000	-3.658873	0.000000	0.000000	0.000000	-0.090605	-0.035486	-0.190120	0.000000	0.000000	3.000000	14.000000	0.000000
1501.449756	-0.068273	0.553239	-0.073803	80.339401	62.134026	109.969810	1.600502	0.000000	-3.658873	0.000000	0.000000	0.000000	-0.085039	-0.041905	-0.187718	0.000000	0.000000	3.000000	14.000000	0.000000
1501.453089	-0.068273	0.553239	-0.073803	80.339401	62.134026	109.969810	1.600502	0.000000	-3.658873	0.000000	0.000000	0.000000	-0.085039	-0.041905	-0.187718	0.000000	0.000000	3.000000	14.000000	0.000000
1501.456422	-0.068529	0.553110	-0.074474	80.347481	62.310081	110.201019	1.600502	0.000000	-3.658873	0.000000	0.000000	0.000000	-0.076640	-0.038790	-0.201276	0.000000	0.000000	3.000000	14.000000	0.000000
1501.459756	-0.068529	0.553110	-0.074474	80.347481	62.310081	110.201019	1.600502	0.000000	-3.658873	0.000000	0.000000	0.000000	-0.076640	-0.038790	-0.201276	0.000000	0.000000	3.000000	14.000000	0.000000
1501.463089	-0.068529	0.553110	-0.074474	80.347481	62.310081	110.201019	1.600502	0.000000	-3.658873	0.000000	0.000000	0.000000	-0.076640	-0.038790	-0.201276	0.000000	0.000000	3.000000	14.000000	0.000000
1501.466422	-0.068529	0.553110	-0.074474	80.344536	62.531727	110.499908	1.573555	0.000000	-3.723706	0.000000	0.000000	0.000000	-0.076640	-0.038790	-0.201276	0.000000	0.000000	3.000000	14.000000	0.000000
1501.469756	-0.068754	0.552954	-0.075204	80.344536	62.531727	110.499908	1.573555	0.000000	-3.723706	0.000000	0.000000	0.000000	-0.067486	-0.046862	-0.218949	0.000000	0.000000	3.000000	14.000000	0.000000
1501.473089	-0.068754	0.552954	-0.075204	80.344536	62.531727	110.499908	1.573555	0.000000	-3.723706	0.000000	0.000000	0.000000	-0.067486	-0.046862	-0.218949	0.000000	0.000000	3.000000	14.000000	0.000000
1501.476422	-0.068952	0.552787	-0.075974	80.319656	62.785580	110.857658	1.573555	0.000000	-3.723706	0.000000	0.000000	0.000000	-0.059333	-0.050093	-0.230956	0.000000	0.000000	3.000000	14.000000	0.000000
1501.479756	-0.068952	0.552787	-0.075974	80.319656	62.785580	110.857658	1.573555	0.000000	-3.723706	0.000000	0.000000	0.000000	-0.059333	-0.050093	-0.230956	0.000000	0.000000	3.000000	14.000000	0.000000
1501.483089	-0.068952	0.552787	-0.075974	80.319656	62.785580	110.857658	1.573555	0.000000	-3.723706	0.000000	0.000000	0.000000	-0.059333	-0.050093	-0.230956	0.000000	0.000000	3.000000	14.000000	0.000000
1501.486422	-0.068952	0.552787	-0.075974	80.270370	63.054771	111.256256	1.552419	0.000000	-3.798690	0.000000	0.000000	0.000000	-0.059333	-0.050093	-0.230956	0.000000	0.000000	3.000000	14.000000	0.000000
1501.489756	-0.069095	0.552619	-0.076828	80.270370	63.054771	111.256256	1.552419	0.000000	-3.798690	0.000000	0.000000	0.000000	-0.043142	-0.050269	-0.256407	0.000000	0.000000	3.000000	14.000000	0.000000
1501.493089	-0.069095	0.552619	-0.076828	80.270370	63.054771	111.256256	1.552419	0.000000	-3.798690	0.000000	0.000000	0.000000	-0.043142	-0.050269	-0.256407	0.000000	0.000000	3.000000	14.000000	0.000000
1501.496422	-0.069227	0.552483	-0.077642	80.197250	63.312889	111.672699	1.552419	0.000000	-3.798690	0.000000	0.000000	0.000000	-0.039410	-0.040782	-0.244172	0.000000	0.000000	3.000000	14.000000	0.000000
1501.499756	-0.069227	0.552483	-0.077642	80.197250	63.312889	111.672699	1.552419	0.000000	-3.798690	0.000000	0.000000	0.000000	-0.039410	-0.040782	-0.244172	0.000000	0.000000	3.000000	14.000000	0.000000
1501.503089	-0.069227	0.552483	-0.077642	80.197250	63.312889	111.672699	1.552419	0.000000	-3.798690	0.000000	0.000000	0.000000	-0.039410	-0.040782	-0.244172	0.000000	0.000000	3.000000	14.000000	0.000000
1501.506422	-0.069227	0.552483	-0.077642	80.123863	63.573666	112.075737	1.538660	0.000000	-3.882120	0.000000	0.000000	0.000000	-0.039410	-0.040782	-0.244172	0.000000	0.000000	3.000000	14.000000	0.000000
1501.509756	-0.069320	0.552368	-0.078455	80.123863	63.573666	112.075737	1.538660	0.000000	-3.882120	0.000000	0.000000	0.000000	-0.027987	-0.034565	-0.243821	0.000000	0.000000	3.000000	14.000000	0.000000
1501.513089	-0.069320	0.552368	-0.078455	80.123863	63.573666	112.075737	1.538660	0.000000	-3.882120	0.000000	0.000000	0.000000	-0.027987	-0.034565	-0.243821	0.000000	0.000000	3.000000	14.000000	0.000000
1501.516422	-0.069383	0.552284	-0.079224	80.063225	63.777260	112.387444	1.538660	0.000000	-3.882120	0.000000	0.000000	0.000000	-0.019002	-0.025122	-0.230556	0.000000	0.000000	3.000000	14.000000	0.000000
1501.519756	-0.069383	0.552284	-0.079224	80.063225	63.777260	112.387444	1.538660	0.000000	-3.882120	0.000000	0.000000	0.000000	-0.019002	-0.025122	-0.230556	0.000000	0.000000	3.000000	14.000000	0.000000
1501.523089	-0.069383	0.552284	-0.079224	80.063225	63.777260	112.387444	1.538660	0.000000	-3.882120	0.000000	0.000000	0.000000	-0.019002	-0.025122	-0.230556	0.000000	0.000000	3.000000	14.000000	0.000000
1501.526422	-0.069383	0.552284	-0.079224	80.035057	63.972118	112.627197	1.530829	0.000000	-3.961183	0.000000	0.000000	0.000000	-0.019002	-0.025122	-0.230556	0.000000	0.000000	3.000000	14.000000	0.000000
1501.529756	-0.069410	0.552200	-0.079986	80.035057	63.972118	112.627197	1.530829	0.000000	-3.961183	0.000000	0.000000	0.000000	-0.008009	-0.025268	-0.228642	0.000000	0.000000	3.000000	14.000000	0.000000
1501.533089	-0.069410	0.552200	-0.079986	80.035057	63.972118	112.627197	1.530829	0.000000	-3.961183	0.000000	0.000000	0.000000	-0.008009	-0.025268	-0.228642	0.000000	0.000000	3.000000	14.000000	0.000000
1501.536422	-0.069399	0.552136	-0.080747	80.041321	64.126801	112.794418	1.530829	0.000000	-3.961183	0.000000	0.000000	0.000000	0.003199	-0.019117	-0.228251	0.000000	0.000000	3.000000	14.000000	0.000000
1501.539756	-0.069399	0.552136	-0.080747	80.041321	64.126801	112.794418	1.530829	0.000000	-3.961183	0.000000	0.000000	0.000000	0.003199	-0.019117	-0.228251	0.000000	0.000000	3.000000	14.000000	0.000000
1501.543089	-0.069399	0.552136	-0.080747	80.041321	64.126801	112.794418	1.530829	0.000000	-3.961183	0.000000	0.000000	0.000000	0.003199	-0.019117	-0.228251	0.000000	0.000000	3.000000	14.000000	0.000000
1501.546422	-0.069399	0.552136	-0.080747	80.049576	64.282471	112.961060	1.530027	0.000000	-4.037332	0.000000	0.000000	0.000000	0.003199	-0.019117	-0.228251	0.000000	0.000000	3.000000	14.000000	0.000000
1501.549756	-0.069388	0.552072	-0.081508	80.049576	64.282471	112.961060	1.530027	0.000000	-4.037332	0.000000	0.000000	0.000000	0.003363	-0.019265	-0.228310	0.000000	0.000000	3.000000	14.000000	0.000000
1501.553089	-0.069388	0.552072	-0.081508	80.049576	64.282471	112.961060	1.530027	0.000000	-4.037332	0.000000	0.000000	0.000000	0.003363	-0.019265	-0.228310	0.000000	0.000000	3.000000	14.000000	0.000000
1501.556422	-0.069349	0.552018	-0.082219	80.058136	64.404770	113.100655	1.530027	0.000000	-4.037332	0.000000	0.000000	0.000000	0.011816	-0.016175	-0.213473	0.000000	0.000000	3.000000	14.000000	0.000000
1501.559756	-0.069349	0.552018	-0.082219	80.058136	64.404770	113.100655	1.530027	0.000000	-4.037332	0.000000	0.000000	0.000000	0.011816	-0.016175	-0.213473	0.000000	0.000000	3.000000	14.000000	0.000000
1501.563089	-0.069349	0.552018	-0.082219	80.058136	64.404770	113.100655	1.530027	0.000000	-4.037332	0.000000	0.000000	0.000000	0.011816	-0.016175	-0.213473	0.000000	0.000000	3.000000	14.000000	0.000000
1501.566422	-0.069349	0.552018	-0.082219	80.065063	64.421646	113.130531	1.532557	0.000000	-4.110962	0.000000	0.000000	0.000000	0.011816	-0.016175	-0.213473	0.000000	0.000000	3.000000	14.000000	0.000000
1501.569756	-0.069247	0.551974	-0.082969	80.065063	64.421646	113.130531	1.532557	0.000000	-4.110962	0.000000	0.000000	0.000000	0.030591	-0.013341	-0.225010	0.000000	0.000000	3.000000	14.000000	0.000000
1501.573089	-0.069247	0.551974	-0.082969	80.065063	64.421646	113.130531	1.532557	0.000000	-4.110962	0.000000	0.000000	0.000000	0.030591	-0.013341	-0.225010	0.000000	0.000000	3.000000	14.000000	0.000000
1501.576422	-0.069113	0.551945	-0.083694	80.069244	64.283394	113.004074	1.532557	0.000000	-4.110962	0.000000	0.000000	0.000000	0.040229	-0.008772	-0.217403	0.000000	0.000000	3.000000	14.000000	0.000000
1501.579756	-0.069113	0.551945	-0.083694	80.069244	64.283394	113.004074	1.532557	0.000000	-4.110962	0.000000	0.000000	0.000000	0.040229	-0.008772	-0.217403	0.000000	0.000000	3.000000	14.000000	0.000000
1501.583089	-0.069113	0.551945	-0.083694	80.069244	64.283394	113.004074	1.532557	0.000000	-4.110962	0.000000	0.000000	0.000000	0.040229	-0.008772	-0.217403	0.000000	0.000000	3.000000	14.000000	0.000000
1501.586422	-0.069113	0.551945	-0.083694	80.070503	63.921284	112.648537	1.544360	0.000000	-4.184698	0.000000	0.000000	0.000000	0.040229	-0.008772	-0.217403	0.000000	0.000000	3.000000	14.000000	0.000000
1501.589756	-0.068953	0.551904	-0.084459	80.070503	63.921284	112.648537	1.544360	0.000000	-4.184698	0.000000	0.000000	0.000000	0.047939	-0.012242	-0.229409	0.000000	0.000000	3.000000	14.000000	0.000000
1501.593089	-0.068953	0.551904	-0.084459	80.070503	63.921284	112.648537	1.544360	0.000000	-4.184698	0.000000	0.000000	0.000000	0.047939	-0.012242	-0.229409	0.000000	0.000000	3.000000	14.000000	0.000000
1501.596422	-0.068761	0.551878	-0.085198	80.069794	63.293205	112.026512	1.544360	0.000000	-4.184698	0.000000	0.000000	0.000000	0.057469	-0.007684	-0.221823	0.000000	0.000000	3.000000	14.000000	0.000000
1501.599756	-0.068761	0.551878	-0.085198	80.069794	63.293205	112.026512	1.544360	0.000000	-4.184698	0.000000	0.000000	0.000000	0.057469	-0.007684	-0.221823	0.000000	0.000000	3.000000	14.000000	0.000000
1501.603089	-0.068761	0.551878	-0.085198	80.069794	63.293205	112.026512	1.544360	0.000000	-4.184698	0.000000	0.000000	0.000000	0.057469	-0.007684	-0.221823	0.000000	0.000000	3.000000	14.000000	0.000000
1501.606422	-0.068761	0.551878	-0.085198	80.064888	62.448399	111.193657	1.561928	0.000000	-4.259903	0.000000	0.000000	0.000000	0.057469	-0.007684	-0.221823	0.000000	0.000000	3.000000	14.000000	0.000000
1501.609756	-0.068588	0.551852	-0.085941	80.064888	62.448399	111.193657	1.561928	0.000000	-4.259903	0.000000	0.000000	0.000000	0.052133	-0.007905	-0.222880	0.000000	0.000000	3.000000	14.000000	0.000000
1501.613089	-0.068588	0.551852	-0.085941	80.064888	62.448399	111.193657	1.561928	0.000000	-4.259903	0.000000	0.000000	0.000000	0.052133	-0.007905	-0.222880	0.000000	0.000000	3.000000	14.000000	0.000000
1501.616422	-0.068441	0.551814	-0.086734	80.059128	61.629581	110.392288	1.561928	0.000000	-4.259903	0.000000	0.000000	0.000000	0.043940	-0.011409	-0.237843	0.000000	0.000000	3.000000	14.000000	0.000000
1501.619756	-0.068441	0.551814	-0.086734	80.059128	61.629581	110.392288	1.561928	0.000000	-4.259903	0.000000	0.000000	0.000000	0.043940	-0.011409	-0.237843	0.000000	0.000000	3.000000	14.000000	0.000000
1501.623089	-0.068441	0.551814	-0.086734	80.059128	61.629581	110.392288	1.561928	0.000000	-4.259903	0.000000	0.000000	0.000000	0.043940	-0.011409	-0.237843	0.000000	0.000000	3.000000	14.000000	0.000000
1501.626422	-0.068441	0.551814	-0.086734	80.044693	60.829487	109.618584	1.577940	0.000000	-4.336690	0.000000	0.000000	0.000000	0.043940	-0.011409	-0.237843	0.000000	0.000000	3.000000	14.000000	0.000000
1501.629756	-0.068295	0.551775	-0.087527	80.044693	60.829487	109.618584	1.577940	0.000000	-4.336690	0.000000	0.000000	0.000000	0.043951	-0.011627	-0.237916	0.000000	0.000000	3.000000	14.000000	0.000000
1501.633089	-0.068295	0.551775	-0.087527	80.044693	60.829487	109.618584	1.577940	0.000000	-4.336690	0.000000	0.000000	0.000000	0.043951	-0.011627	-0.237916	0.000000	0.000000	3.000000	14.000000	0.000000
1501.636422	-0.068113	0.551735	-0.088314	80.002533	60.069103	108.913887	1.577940	0.000000	-4.336690	0.000000	0.000000	0.000000	0.054475	-0.011852	-0.236047	0.000000	0.000000	3.000000	14.000000	0.000000
1501.639756	-0.068113	0.551735	-0.088314	80.002533	60.069103	108.913887	1.577940	0.000000	-4.336690	0.000000	0.000000	0.000000	0.054475	-0.011852	-0.236047	0.000000	0.000000	3.000000	14.000000	0.000000
1501.643089	-0.068113	0.551735	-0.088314	80.002533	60.069103	108.913887	1.577940	0.000000	-4.336690	0.000000	0.000000	0.000000	0.054475	-0.011852	-0.236047	0.000000	0.000000	3.000000	14.000000	0.000000
1501.646422	-0.068113	0.551735	-0.088314	79.933426	59.486801	108.418365	1.594345	0.000000	-4.415684	0.000000	0.000000	0.000000	0.054475	-0.011852	-0.236047	0.000000	0.000000	3.000000	14.000000	0.000000
1501.649756	-0.067897	0.551695	-0.089094	79.933426	59.486801	108.418365	1.594345	0.000000	-4.415684	0.000000	0.000000	0.000000	0.064926	-0.012081	-0.234196	0.000000	0.000000	3.000000	14.000000	0.000000
1501.653089	-0.067897	0.551695	-0.089094	79.933426	59.486801	108.418365	1.594345	0.000000	-4.415684	0.000000	0.000000	0.000000	0.064926	-0.012081	-0.234196	0.000000	0.000000	3.000000	14.000000	0.000000
1501.656422	-0.067645	0.551675	-0.089874	79.847954	59.042225	108.079697	1.594345	0.000000	-4.415684	0.000000	0.000000	0.000000	0.075592	-0.006164	-0.233884	0.000000	0.000000	3.000000	14.000000	0.000000
1501.659756	-0.067645	0.551675	-0.089874	79.847954	59.042225	108.079697	1.594345	0.000000	-4.415684	0.000000	0.000000	0.000000	0.075592	-0.006164	-0.233884	0.000000	0.000000	3.000000	14.000000	0.000000
1501.663089	-0.067645	0.551675	-0.089874	79.847954	59.042225	108.079697	1.594345	0.000000	-4.415684	0.000000	0.000000	0.000000	0.075592	-0.006164	-0.233884	0.000000	0.000000	3.000000	14.000000	0.000000
1501.666422	-0.067645	0.551675	-0.089874	79.749863	58.686256	107.849319	1.617765	0.000000	-4.493698	0.000000	0.000000	0.000000	0.075592	-0.006164	-0.233884	0.000000	0.000000	3.000000	14.000000	0.000000
1501.669756	-0.067453	0.551664	-0.090620	79.749863	58.686256	107.849319	1.617765	0.000000	-4.493698	0.000000	0.000000	0.000000	0.057425	-0.003071	-0.223908	0.000000	0.000000	3.000000	14.000000	0.000000
1501.673089	-0.067453	0.551664	-0.090620	79.749863	58.686256	107.849319	1.617765	0.000000	-4.493698	0.000000	0.000000	0.000000	0.057425	-0.003071	-0.223908	0.000000	0.000000	3.000000	14.000000	0.000000
1501.676422	-0.067279	0.551653	-0.091370	79.652458	58.355717	107.649605	1.617765	0.000000	-4.493698	0.000000	0.000000	0.000000	0.052165	-0.003291	-0.224942	0.000000	0.000000	3.000000	14.000000	0.000000
1501.679756	-0.067279	0.551653	-0.091370	79.652458	58.355717	107.649605	1.617765	0.000000	-4.493698	0.000000	0.000000	0.000000	0.052165	-0.003291	-0.224942	0.000000	0.000000	3.000000	14.000000	0.000000
1501.683089	-0.067279	0.551653	-0.091370	79.652458	58.355717	107.649605	1.617765	0.000000	-4.493698	0.000000	0.000000	0.000000	0.052165	-0.003291	-0.224942	0.000000	0.000000	3.000000	14.000000	0.000000
1501.686422	-0.067279	0.551653	-0.091370	79.565582	58.157963	107.576782	1.636029	0.000000	-4.568506	0.000000	0.000000	0.000000	0.052165	-0.003291	-0.224942	0.000000	0.000000	3.000000	14.000000	0.000000
1501.689756	-0.067148	0.551653	-0.092083	79.565582	58.157963	107.576782	1.636029	0.000000	-4.568506	0.000000	0.000000	0.000000	0.039348	-0.000184	-0.213955	0.000000	0.000000	3.000000	14.000000	0.000000
1501.693089	-0.067148	0.551653	-0.092083	79.565582	58.157963	107.576782	1.636029	0.000000	-4.568506	0.000000	0.000000	0.000000	0.039348	-0.000184	-0.213955	0.000000	0.000000	3.000000	14.000000	0.000000
1501.696422	-0.067021	0.551647	-0.092773	79.487190	58.041466	107.574181	1.636029	0.000000	-4.568506	0.000000	0.000000	0.000000	0.038026	-0.001763	-0.206761	0.000000	0.000000	3.000000	14.000000	0.000000
1501.699756	-0.067021	0.551647	-0.092773	79.487190	58.041466	107.574181	1.636029	0.000000	-4.568506	0.000000	0.000000	0.000000	0.038026	-0.001763	-0.206761	0.000000	0.000000	3.000000	14.000000	0.000000
1501.703089	-0.067021	0.551647	-0.092773	79.487190	58.041466	107.574181	1.636029	0.000000	-4.568506	0.000000	0.000000	0.000000	0.038026	-0.001763	-0.206761	0.000000	0.000000	3.000000	14.000000	0.000000
1501.706422	-0.067021	0.551647	-0.092773	79.405151	57.994999	107.645355	1.648925	0.000000	-4.638626	0.000000	0.000000	0.000000	0.038026	-0.001763	-0.206761	0.000000	0.000000	3.000000	14.000000	0.000000
1501.709756	-0.066883	0.551616	-0.093429	79.405151	57.994999	107.645355	1.648925	0.000000	-4.638626	0.000000	0.000000	0.000000	0.041601	-0.009350	-0.197088	0.000000	0.000000	3.000000	14.000000	0.000000
1501.713089	-0.066883	0.551616	-0.093429	79.405151	57.994999	107.645355	1.648925	0.000000	-4.638626	0.000000	0.000000	0.000000	0.041601	-0.009350	-0.197088	0.000000	0.000000	3.000000	14.000000	0.000000
1501.716422	-0.066736	0.551575	-0.094035	79.341980	58.053986	107.797562	1.648925	0.000000	-4.638626	0.000000	0.000000	0.000000	0.044098	-0.012193	-0.181688	0.000000	0.000000	3.000000	14.000000	0.000000
1501.719756	-0.066736	0.551575	-0.094035	79.341980	58.053986	107.797562	1.648925	0.000000	-4.638626	0.000000	0.000000	0.000000	0.044098	-0.012193	-0.181688	0.000000	0.000000	3.000000	14.000000	0.000000
1501.723089	-0.066736	0.551575	-0.094035	79.341980	58.053986	107.797562	1.648925	0.000000	-4.638626	0.000000	0.000000	0.000000	0.044098	-0.012193	-0.181688	0.000000	0.000000	3.000000	14.000000	0.000000
1501.726422	-0.066736	0.551575	-0.094035	79.298164	58.188923	108.002548	1.663208	0.000000	-4.701755	0.000000	0.000000	0.000000	0.044098	-0.012193	-0.181688	0.000000	0.000000	3.000000	14.000000	0.000000
1501.729756	-0.066585	0.551518	-0.094660	79.298164	58.188923	108.002548	1.663208	0.000000	-4.701755	0.000000	0.000000	0.000000	0.045125	-0.017026	-0.187468	0.000000	0.000000	3.000000	14.000000	0.000000
1501.733089	-0.066585	0.551518	-0.094660	79.298164	58.188923	108.002548	1.663208	0.000000	-4.701755	0.000000	0.000000	0.000000	0.045125	-0.017026	-0.187468	0.000000	0.000000	3.000000	14.000000	0.000000
1501.736422	-0.066460	0.551472	-0.095245	79.261147	58.348640	108.224693	1.663208	0.000000	-4.701755	0.000000	0.000000	0.000000	0.037558	-0.013773	-0.175481	0.000000	0.000000	3.000000	14.000000	0.000000
1501.739756	-0.066460	0.551472	-0.095245	79.261147	58.348640	108.224693	1.663208	0.000000	-4.701755	0.000000	0.000000	0.000000	0.037558	-0.013773	-0.175481	0.000000	0.000000	3.000000	14.000000	0.000000
1501.743089	-0.066460	0.551472	-0.095245	79.261147	58.348640	108.224693	1.663208	0.000000	-4.701755	0.000000	0.000000	0.000000	0.037558	-0.013773	-0.175481	0.000000	0.000000	3.000000	14.000000	0.000000
1501.746422	-0.066460	0.551472	-0.095245	79.211372	58.548027	108.507439	1.660750	0.000000	-4.716133	0.000000	0.000000	0.000000	0.037558	-0.013773	-0.175481	0.000000	0.000000	3.000000	14.000000	0.000000
1501.749756	-0.066328	0.551395	-0.095868	79.211372	58.548027	108.507439	1.660750	0.000000	-4.716133	0.000000	0.000000	0.000000	0.039654	-0.023277	-0.186996	0.000000	0.000000	3.000000	14.000000	0.000000
1501.753089	-0.066328	0.551395	-0.095868	79.211372	58.548027	108.507439	1.660750	0.000000	-4.716133	0.000000	0.000000	0.000000	0.039654	-0.023277	-0.186996	0.000000	0.000000	3.000000	14.000000	0.000000
1501.756422	-0.066199	0.551333	-0.096473	79.123695	58.751259	108.846542	1.660750	0.000000	-4.716133	0.000000	0.000000	0.000000	0.038592	-0.018690	-0.181310	0.000000	0.000000	3.000000	14.000000	0.000000
1501.759756	-0.066199	0.551333	-0.096473	79.123695	58.751259	108.846542	1.660750	0.000000	-4.716133	0.000000	0.000000	0.000000	0.038592	-0.018690	-0.181310	0.000000	0.000000	3.000000	14.000000	0.000000
1501.763089	-0.066199	0.551333	-0.096473	79.123695	58.751259	108.846542	1.660750	0.000000	-4.716133	0.000000	0.000000	0.000000	0.038592	-0.018690	-0.181310	0.000000	0.000000	3.000000	14.000000	0.000000
1501.766422	-0.066199	0.551333	-0.096473	79.004593	58.943947	109.213188	1.653285	0.000000	-4.718755	0.000000	0.000000	0.000000	0.038592	-0.018690	-0.181310	0.000000	0.000000	3.000000	14.000000	0.000000
1501.769756	-0.066091	0.551286	-0.097061	79.004593	58.943947	109.213188	1.653285	0.000000	-4.718755	0.000000	0.000000	0.000000	0.032400	-0.014085	-0.176554	0.000000	0.000000	3.000000	14.000000	0.000000
1501.773089	-0.066091	0.551286	-0.097061	79.004593	58.943947	109.213188	1.653285	0.000000	-4.718755	0.000000	0.000000	0.000000	0.032400	-0.014085	-0.176554	0.000000	0.000000	3.000000	14.000000	0.000000
1501.776422	-0.065957	0.551250	-0.097600	78.858643	59.144882	109.620171	1.653285	0.000000	-4.718755	0.000000	0.000000	0.000000	0.040266	-0.010798	-0.161712	0.000000	0.000000	3.000000	14.000000	0.000000
1501.779756	-0.065957	0.551250	-0.097600	78.858643	59.144882	109.620171	1.653285	0.000000	-4.718755	0.000000	0.000000	0.000000	0.040266	-0.010798	-0.161712	0.000000	0.000000	3.000000	14.000000	0.000000
1501.783089	-0.065957	0.551250	-0.097600	78.858643	59.144882	109.620171	1.653285	0.000000	-4.718755	0.000000	0.000000	0.000000	0.040266	-0.010798	-0.161712	0.000000	0.000000	3.000000	14.000000	0.000000
1501.786422	-0.065957	0.551250	-0.097600	78.703278	59.330200	110.019775	1.646699	0.000000	-4.721058	0.000000	0.000000	0.000000	0.040266	-0.010798	-0.161712	0.000000	0.000000	3.000000	14.000000	0.000000
1501.789756	-0.065800	0.551240	-0.098071	78.703278	59.330200	110.019775	1.646699	0.000000	-4.721058	0.000000	0.000000	0.000000	0.047027	-0.002780	-0.141128	0.000000	0.000000	3.000000	14.000000	0.000000
1501.793089	-0.065800	0.551240	-0.098071	78.703278	59.330200	110.019775	1.646699	0.000000	-4.721058	0.000000	0.000000	0.000000	0.047027	-0.002780	-0.141128	0.000000	0.000000	3.000000	14.000000	0.000000
1501.796422	-0.065800	0.551240	-0.098071	78.567062	59.488476	110.358864	1.646699	0.000000	-4.721058	0.000000	0.000000	0.000000	0.047027	-0.002780	-0.141128	0.000000	0.000000	3.000000	14.000000	0.000000
1501.799756	-0.065800	0.551240	-0.098071	78.567062	59.488476	110.358864	1.646699	0.000000	-4.721058	0.000000	0.000000	0.000000	0.047027	-0.002780	-0.141128	0.000000	0.000000	3.000000	14.000000	0.000000
1501.803089	-0.065645	0.551211	-0.098536	78.567062	59.488476	110.358864	1.646699	0.000000	-4.721058	0.000000	0.000000	0.000000	0.046703	-0.008889	-0.139649	0.000000	0.000000	3.000000	14.000000	0.000000
1501.806422	-0.065514	0.551192	-0.098961	78.481171	59.612396	110.592468	1.646384	0.000000	-4.721167	0.000000	0.000000	0.000000	0.039174	-0.005532	-0.127608	0.000000	0.000000	3.000000	14.000000	0.000000
1501.809756	-0.065514	0.551192	-0.098961	78.481171	59.612396	110.592468	1.646384	0.000000	-4.721167	0.000000	0.000000	0.000000	0.039174	-0.005532	-0.127608	0.000000	0.000000	3.000000	14.000000	0.000000
1501.813089	-0.065514	0.551192	-0.098961	78.481171	59.612396	110.592468	1.646384	0.000000	-4.721167	0.000000	0.000000	0.000000	0.039174	-0.005532	-0.127608	0.000000	0.000000	3.000000	14.000000	0.000000
1501.816422	-0.065384	0.551174	-0.099387	78.446999	59.710640	110.737869	1.645346	0.000000	-4.721529	0.000000	0.000000	0.000000	0.039139	-0.005610	-0.127638	0.000000	0.000000	3.000000	14.000000	0.000000
1501.819756	-0.065384	0.551174	-0.099387	78.446999	59.710640	110.737869	1.645346	0.000000	-4.721529	0.000000	0.000000	0.000000	0.039139	-0.005610	-0.127638	0.000000	0.000000	3.000000	14.000000	0.000000
1501.823089	-0.065384	0.551174	-0.099387	78.446999	59.710640	110.737869	1.645346	0.000000	-4.721529	0.000000	0.000000	0.000000	0.039139	-0.005610	-0.127638	0.000000	0.000000	3.000000	14.000000	0.000000
1501.826422	-0.065384	0.551174	-0.099387	78.447937	59.804890	110.835907	1.644592	0.000000	-4.721792	0.000000	0.000000	0.000000	0.039139	-0.005610	-0.127638	0.000000	0.000000	3.000000	14.000000	0.000000
1501.829756	-0.065262	0.551146	-0.099764	78.447937	59.804890	110.835907	1.644592	0.000000	-4.721792	0.000000	0.000000	0.000000	0.036453	-0.008217	-0.113137	0.000000	0.000000	3.000000	14.000000	0.000000
1501.833089	-0.065262	0.551146	-0.099764	78.447937	59.804890	110.835907	1.644592	0.000000	-4.721792	0.000000	0.000000	0.000000	0.036453	-0.008217	-0.113137	0.000000	0.000000	3.000000	14.000000	0.000000
1501.836422	-0.065133	0.551107	-0.100185	78.442337	59.889824	110.929024	1.644592	0.000000	-4.721792	0.000000	0.000000	0.000000	0.038800	-0.011673	-0.126177	0.000000	0.000000	3.000000	14.000000	0.000000
1501.839756	-0.065133	0.551107	-0.100185	78.442337	59.889824	110.929024	1.644592	0.000000	-4.721792	0.000000	0.000000	0.000000	0.038800	-0.011673	-0.126177	0.000000	0.000000	3.000000	14.000000	0.000000
1501.843089	-0.065133	0.551107	-0.100185	78.442337	59.889824	110.929024	1.644592	0.000000	-4.721792	0.000000	0.000000	0.000000	0.038800	-0.011673	-0.126177	0.000000	0.000000	3.000000	14.000000	0.000000
1501.846422	-0.065133	0.551107	-0.100185	78.421379	60.001354	111.057915	1.643457	0.000000	-4.722187	0.000000	0.000000	0.000000	0.038800	-0.011673	-0.126177	0.000000	0.000000	3.000000	14.000000	0.000000
1501.849756	-0.064973	0.551084	-0.100580	78.421379	60.001354	111.057915	1.643457	0.000000	-4.722187	0.000000	0.000000	0.000000	0.047872	-0.007046	-0.118603	0.000000	0.000000	3.000000	14.000000	0.000000
1501.853089	-0.064973	0.551084	-0.100580	78.421379	60.001354	111.057915	1.643457	0.000000	-4.722187	0.000000	0.000000	0.000000	0.047872	-0.007046	-0.118603	0.000000	0.000000	3.000000	14.000000	0.000000
1501.856422	-0.064973	0.551084	-0.100580	78.380592	60.096416	111.196426	1.643457	0.000000	-4.722187	0.000000	0.000000	0.000000	0.047872	-0.007046	-0.118603	0.000000	0.000000	3.000000	14.000000	0.000000
1501.859756	-0.064973	0.551084	-0.100580	78.380592	60.096416	111.196426	1.643457	0.000000	-4.722187	0.000000	0.000000	0.000000	0.047872	-0.007046	-0.118603	0.000000	0.000000	3.000000	14.000000	0.000000
1501.863089	-0.064780	0.551060	-0.100969	78.380592	60.096416	111.196426	1.643457	0.000000	-4.722187	0.000000	0.000000	0.000000	0.057966	-0.007124	-0.116792	0.000000	0.000000	3.000000	14.000000	0.000000
1501.866422	-0.064591	0.551052	-0.101340	78.342506	60.189602	111.329361	1.644378	0.000000	-4.721867	0.000000	0.000000	0.000000	0.056844	-0.002516	-0.111081	0.000000	0.000000	3.000000	14.000000	0.000000
1501.869756	-0.064591	0.551052	-0.101340	78.342506	60.189602	111.329361	1.644378	0.000000	-4.721867	0.000000	0.000000	0.000000	0.056844	-0.002516	-0.111081	0.000000	0.000000	3.000000	14.000000	0.000000
1501.873089	-0.064591	0.551052	-0.101340	78.342506	60.189602	111.329361	1.644378	0.000000	-4.721867	0.000000	0.000000	0.000000	0.056844	-0.002516	-0.111081	0.000000	0.000000	3.000000	14.000000	0.000000
1501.876422	-0.064591	0.551052	-0.101340	78.324875	60.274303	111.425949	1.649286	0.000000	-4.720154	0.000000	0.000000	0.000000	0.056844	-0.002516	-0.111081	0.000000	0.000000	3.000000	14.000000	0.000000
1501.879756	-0.064417	0.551063	-0.101718	78.324875	60.274303	111.425949	1.649286	0.000000	-4.720154	0.000000	0.000000	0.000000	0.051983	0.003375	-0.113550	0.000000	0.000000	3.000000	14.000000	0.000000
1501.883089	-0.064417	0.551063	-0.101718	78.324875	60.274303	111.425949	1.649286	0.000000	-4.720154	0.000000	0.000000	0.000000	0.051983	0.003375	-0.113550	0.000000	0.000000	3.000000	14.000000	0.000000
1501.886422	-0.064417	0.551063	-0.101718	78.329025	60.345058	111.484306	1.649286	0.000000	-4.720154	0.000000	0.000000	0.000000	0.051983	0.003375	-0.113550	0.000000	0.000000	3.000000	14.000000	0.000000
1501.889756	-0.064417	0.551063	-0.101718	78.329025	60.345058	111.484306	1.649286	0.000000	-4.720154	0.000000	0.000000	0.000000	0.051983	0.003375	-0.113550	0.000000	0.000000	3.000000	14.000000	0.000000
1501.893089	-0.064262	0.551054	-0.102095	78.329025	60.345058	111.484306	1.649286	0.000000	-4.720154	0.000000	0.000000	0.000000	0.046588	-0.002641	-0.112991	0.000000	0.000000	3.000000	14.000000	0.000000
1501.896422	-0.064148	0.551057	-0.102434	78.330750	60.396610	111.530472	1.650982	0.000000	-4.719561	0.000000	0.000000	0.000000	0.034079	0.000774	-0.101814	0.000000	0.000000	3.000000	14.000000	0.000000
1501.899756	-0.064148	0.551057	-0.102434	78.330750	60.396610	111.530472	1.650982	0.000000	-4.719561	0.000000	0.000000	0.000000	0.034079	0.000774	-0.101814	0.000000	0.000000	3.000000	14.000000	0.000000
1501.903089	-0.064148	0.551057	-0.102434	78.330750	60.396610	111.530472	1.650982	0.000000	-4.719561	0.000000	0.000000	0.000000	0.034079	0.000774	-0.101814	0.000000	0.000000	3.000000	14.000000	0.000000
1501.906422	-0.064148	0.551057	-0.102434	78.329788	60.446449	111.581352	1.651738	0.000000	-4.719296	0.000000	0.000000	0.000000	0.034079	0.000774	-0.101814	0.000000	0.000000	3.000000	14.000000	0.000000
1501.909756	-0.064047	0.551063	-0.102801	78.329788	60.446449	111.581352	1.651738	0.000000	-4.719296	0.000000	0.000000	0.000000	0.030317	0.001928	-0.110018	0.000000	0.000000	3.000000	14.000000	0.000000
1501.913089	-0.064047	0.551063	-0.102801	78.329788	60.446449	111.581352	1.651738	0.000000	-4.719296	0.000000	0.000000	0.000000	0.030317	0.001928	-0.110018	0.000000	0.000000	3.000000	14.000000	0.000000
1501.916422	-0.064047	0.551063	-0.102801	78.322296	60.484016	111.627090	1.651738	0.000000	-4.719296	0.000000	0.000000	0.000000	0.030317	0.001928	-0.110018	0.000000	0.000000	3.000000	14.000000	0.000000
1501.919756	-0.064047	0.551063	-0.102801	78.322296	60.484016	111.627090	1.651738	0.000000	-4.719296	0.000000	0.000000	0.000000	0.030317	0.001928	-0.110018	0.000000	0.000000	3.000000	14.000000	0.000000
1501.923089	-0.063951	0.551065	-0.103143	78.322296	60.484016	111.627090	1.651738	0.000000	-4.719296	0.000000	0.000000	0.000000	0.028984	0.000637	-0.102762	0.000000	0.000000	3.000000	14.000000	0.000000
1501.926422	-0.063845	0.551079	-0.103439	78.307655	60.541466	111.701462	1.650622	0.000000	-4.719687	0.000000	0.000000	0.000000	0.031652	0.004040	-0.088831	0.000000	0.000000	3.000000	14.000000	0.000000
1501.929756	-0.063845	0.551079	-0.103439	78.307655	60.541466	111.701462	1.650622	0.000000	-4.719687	0.000000	0.000000	0.000000	0.031652	0.004040	-0.088831	0.000000	0.000000	3.000000	14.000000	0.000000
1501.933089	-0.063845	0.551079	-0.103439	78.307655	60.541466	111.701462	1.650622	0.000000	-4.719687	0.000000	0.000000	0.000000	0.031652	0.004040	-0.088831	0.000000	0.000000	3.000000	14.000000	0.000000
1501.936422	-0.063845	0.551079	-0.103439	78.282440	60.587906	111.777512	1.649758	0.000000	-4.719989	0.000000	0.000000	0.000000	0.031652	0.004040	-0.088831	0.000000	0.000000	3.000000	14.000000	0.000000
1501.939756	-0.063719	0.551096	-0.103757	78.282440	60.587906	111.777512	1.649758	0.000000	-4.719989	0.000000	0.000000	0.000000	0.037972	0.005199	-0.095216	0.000000	0.000000	3.000000	14.000000	0.000000
1501.943089	-0.063719	0.551096	-0.103757	78.282440	60.587906	111.777512	1.649758	0.000000	-4.719989	0.000000	0.000000	0.000000	0.037972	0.005199	-0.095216	0.000000	0.000000	3.000000	14.000000	0.000000
1501.946422	-0.063719	0.551096	-0.103757	78.254791	60.623005	111.841080	1.649758	0.000000	-4.719989	0.000000	0.000000	0.000000	0.037972	0.005199	-0.095216	0.000000	0.000000	3.000000	14.000000	0.000000
1501.949756	-0.063719	0.551096	-0.103757	78.254791	60.623005	111.841080	1.649758	0.000000	-4.719989	0.000000	0.000000	0.000000	0.037972	0.005199	-0.095216	0.000000	0.000000	3.000000	14.000000	0.000000
1501.953089	-0.063612	0.551129	-0.104058	78.254791	60.623005	111.841080	1.649758	0.000000	-4.719989	0.000000	0.000000	0.000000	0.031872	0.009829	-0.090378	0.000000	0.000000	3.000000	14.000000	0.000000
1501.956422	-0.063612	0.551129	-0.104058	78.229889	60.656956	111.899773	1.650392	0.000000	-4.719768	0.000000	0.000000	0.000000	0.031872	0.009829	-0.090378	0.000000	0.000000	3.000000	14.000000	0.000000
1501.959756	-0.063612	0.551129	-0.104058	78.229889	60.656956	111.899773	1.650392	0.000000	-4.719768	0.000000	0.000000	0.000000	0.031872	0.009829	-0.090378	0.000000	0.000000	3.000000	14.000000	0.000000
1501.963089	-0.063612	0.551129	-0.104058	78.229889	60.656956	111.899773	1.650392	0.000000	-4.719768	0.000000	0.000000	0.000000	0.031872	0.009829	-0.090378	0.000000	0.000000	3.000000	14.000000	0.000000
1501.966422	-0.063403	0.551232	-0.104552	78.213539	60.633442	111.888733	1.650429	0.000000	-4.719755	0.000000	0.000000	0.000000	0.062962	0.031103	-0.148053	0.000000	0.000000	3.000000	14.000000	0.000000
1501.969756	-0.063403	0.551232	-0.104552	78.213539	60.633442	111.888733	1.650429	0.000000	-4.719755	0.000000	0.000000	0.000000	0.062962	0.031103	-0.148053	0.000000	0.000000	3.000000	14.000000	0.000000
1501.973089	-0.063403	0.551232	-0.104552	78.213539	60.633442	111.888733	1.650429	0.000000	-4.719755	0.000000	0.000000	0.000000	0.062962	0.031103	-0.148053	0.000000	0.000000	3.000000	14.000000	0.000000
1501.976422	-0.063403	0.551232	-0.104552	78.209618	60.542538	111.789940	1.651929	0.000000	-4.719230	0.000000	0.000000	0.000000	0.062962	0.031103	-0.148053	0.000000	0.000000	3.000000	14.000000	0.000000
1501.979756	-0.063323	0.551315	-0.104703	78.209618	60.542538	111.789940	1.651929	0.000000	-4.719230	0.000000	0.000000	0.000000	0.023731	0.024800	-0.045529	0.000000	0.000000	3.000000	14.000000	0.000000
1501.983089	-0.063323	0.551315	-0.104703	78.209618	60.542538	111.789940	1.651929	0.000000	-4.719230	0.000000	0.000000	0.000000	0.023731	0.024800	-0.045529	0.000000	0.000000	3.000000	14.000000	0.000000
1501.986422	-0.063323	0.551315	-0.104703	78.204453	60.426273	111.665718	1.651929	0.000000	-4.719230	0.000000	0.000000	0.000000	0.023731	0.024800	-0.045529	0.000000	0.000000	3.000000	14.000000	0.000000
1501.989756	-0.063323	0.551315	-0.104703	78.204453	60.426273	111.665718	1.651929	0.000000	-4.719230	0.000000	0.000000	0.000000	0.023731	0.024800	-0.045529	0.000000	0.000000	3.000000	14.000000	0.000000
1501.993089	-0.063257	0.551386	-0.104782	78.204453	60.426273	111.665718	1.651929	0.000000	-4.719230	0.000000	0.000000	0.000000	0.019799	0.021184	-0.023697	0.000000	0.000000	3.000000	14.000000	0.000000
1501.996422	-0.063257	0.551386	-0.104782	78.199402	60.315968	111.552681	1.652972	0.000000	-4.718865	0.000000	0.000000	0.000000	0.019799	0.021184	-0.023697	0.000000	0.000000	3.000000	14.000000	0.000000
1501.999756	-0.063257	0.551386	-0.104782	78.199402	60.315968	111.552681	1.652972	0.000000	-4.718865	0.000000	0.000000	0.000000	0.019799	0.021184	-0.023697	0.000000	0.000000	3.000000	14.000000	0.000000
1502.003089	-0.063257	0.551386	-0.104782	78.199402	60.315968	111.552681	1.652972	0.000000	-4.718865	0.000000	0.000000	0.000000	0.019799	0.021184	-0.023697	0.000000	0.000000	3.000000	14.000000	0.000000
1502.006422	-0.063271	0.551546	-0.104612	78.194031	60.234142	111.469566	1.654509	0.000000	-4.718326	0.000000	0.000000	0.000000	-0.004013	0.047968	0.051229	0.000000	0.000000	3.000000	14.000000	0.000000
1502.009756	-0.063271	0.551546	-0.104612	78.194031	60.234142	111.469566	1.654509	0.000000	-4.718326	0.000000	0.000000	0.000000	-0.004013	0.047968	0.051229	0.000000	0.000000	3.000000	14.000000	0.000000
1502.013089	-0.063271	0.551546	-0.104612	78.194031	60.234142	111.469566	1.654509	0.000000	-4.718326	0.000000	0.000000	0.000000	-0.004013	0.047968	0.051229	0.000000	0.000000	3.000000	14.000000	0.000000
1502.016422	-0.063271	0.551546	-0.104612	78.189827	60.177715	111.411919	1.656376	0.000000	-4.717670	0.000000	0.000000	0.000000	-0.004013	0.047968	0.051229	0.000000	0.000000	3.000000	14.000000	0.000000
1502.019756	-0.063302	0.551592	-0.104438	78.189827	60.177715	111.411919	1.656376	0.000000	-4.717670	0.000000	0.000000	0.000000	-0.009362	0.013945	0.052165	0.000000	0.000000	3.000000	14.000000	0.000000
1502.023089	-0.063302	0.551592	-0.104438	78.189827	60.177715	111.411919	1.656376	0.000000	-4.717670	0.000000	0.000000	0.000000	-0.009362	0.013945	0.052165	0.000000	0.000000	3.000000	14.000000	0.000000
1502.026422	-0.063302	0.551592	-0.104438	78.184555	60.107265	111.339943	1.656376	0.000000	-4.717670	0.000000	0.000000	0.000000	-0.009362	0.013945	0.052165	0.000000	0.000000	3.000000	14.000000	0.000000
1502.029756	-0.063302	0.551592	-0.104438	78.184555	60.107265	111.339943	1.656376	0.000000	-4.717670	0.000000	0.000000	0.000000	-0.009362	0.013945	0.052165	0.000000	0.000000	3.000000	14.000000	0.000000
1502.033089	-0.063346	0.551627	-0.104191	78.184555	60.107265	111.339943	1.656376	0.000000	-4.717670	0.000000	0.000000	0.000000	-0.013281	0.010380	0.074003	0.000000	0.000000	3.000000	14.000000	0.000000
1502.036422	-0.063346	0.551627	-0.104191	78.178215	60.022793	111.253639	1.657576	0.000000	-4.717249	0.000000	0.000000	0.000000	-0.013281	0.010380	0.074003	0.000000	0.000000	3.000000	14.000000	0.000000
1502.039756	-0.063346	0.551627	-0.104191	78.178215	60.022793	111.253639	1.657576	0.000000	-4.717249	0.000000	0.000000	0.000000	-0.013281	0.010380	0.074003	0.000000	0.000000	3.000000	14.000000	0.000000
1502.043089	-0.063346	0.551627	-0.104191	78.178215	60.022793	111.253639	1.657576	0.000000	-4.717249	0.000000	0.000000	0.000000	-0.013281	0.010380	0.074003	0.000000	0.000000	3.000000	14.000000	0.000000
1502.046422	-0.063494	0.551773	-0.103369	78.169685	59.910309	111.138725	1.659285	0.000000	-4.716649	0.000000	0.000000	0.000000	-0.044233	0.043881	0.246507	0.000000	0.000000	3.000000	14.000000	0.000000
1502.049756	-0.063494	0.551773	-0.103369	78.169685	59.910309	111.138725	1.659285	0.000000	-4.716649	0.000000	0.000000	0.000000	-0.044233	0.043881	0.246507	0.000000	0.000000	3.000000	14.000000	0.000000
1502.053089	-0.063494	0.551773	-0.103369	78.169685	59.910309	111.138725	1.659285	0.000000	-4.716649	0.000000	0.000000	0.000000	-0.044233	0.043881	0.246507	0.000000	0.000000	3.000000	14.000000	0.000000
1502.056422	-0.063494	0.551773	-0.103369	78.160065	59.786663	111.009605	1.665032	0.000000	-4.714623	0.000000	0.000000	0.000000	-0.044233	0.043881	0.246507	0.000000	0.000000	3.000000	14.000000	0.000000
1502.059756	-0.063556	0.551853	-0.102827	78.160065	59.786663	111.009605	1.665032	0.000000	-4.714623	0.000000	0.000000	0.000000	-0.018790	0.024096	0.162774	0.000000	0.000000	3.000000	14.000000	0.000000
1502.063089	-0.063556	0.551853	-0.102827	78.160065	59.786663	111.009605	1.665032	0.000000	-4.714623	0.000000	0.000000	0.000000	-0.018790	0.024096	0.162774	0.000000	0.000000	3.000000	14.000000	0.000000
1502.066422	-0.063621	0.551972	-0.102175	78.148216	59.643406	110.852119	1.665032	0.000000	-4.714623	0.000000	0.000000	0.000000	-0.019399	0.035679	0.195454	0.000000	0.000000	3.000000	14.000000	0.000000
1502.069756	-0.063621	0.551972	-0.102175	78.148216	59.643406	110.852119	1.665032	0.000000	-4.714623	0.000000	0.000000	0.000000	-0.019399	0.035679	0.195454	0.000000	0.000000	3.000000	14.000000	0.000000
1502.073089	-0.063621	0.551972	-0.102175	78.148216	59.643406	110.852119	1.665032	0.000000	-4.714623	0.000000	0.000000	0.000000	-0.019399	0.035679	0.195454	0.000000	0.000000	3.000000	14.000000	0.000000
1502.076422	-0.063621	0.551972	-0.102175	78.134094	59.477951	110.666374	1.677093	0.000000	-4.710346	0.000000	0.000000	0.000000	-0.019399	0.035679	0.195454	0.000000	0.000000	3.000000	14.000000	0.000000
1502.079756	-0.063627	0.552083	-0.101463	78.134094	59.477951	110.666374	1.677093	0.000000	-4.710346	0.000000	0.000000	0.000000	-0.001675	0.033166	0.213587	0.000000	0.000000	3.000000	14.000000	0.000000
1502.083089	-0.063627	0.552083	-0.101463	78.134094	59.477951	110.666374	1.677093	0.000000	-4.710346	0.000000	0.000000	0.000000	-0.001675	0.033166	0.213587	0.000000	0.000000	3.000000	14.000000	0.000000
1502.086422	-0.063635	0.552212	-0.100637	78.120148	59.303864	110.464401	1.677093	0.000000	-4.710346	0.000000	0.000000	0.000000	-0.002395	0.038760	0.247758	0.000000	0.000000	3.000000	14.000000	0.000000
1502.089756	-0.063635	0.552212	-0.100637	78.120148	59.303864	110.464401	1.677093	0.000000	-4.710346	0.000000	0.000000	0.000000	-0.002395	0.038760	0.247758	0.000000	0.000000	3.000000	14.000000	0.000000
1502.093089	-0.063635	0.552212	-0.100637	78.120148	59.303864	110.464401	1.677093	0.000000	-4.710346	0.000000	0.000000	0.000000	-0.002395	0.038760	0.247758	0.000000	0.000000	3.000000	14.000000	0.000000
1502.096422	-0.063635	0.552212	-0.100637	78.107384	59.132256	110.260330	1.699218	0.000000	-4.702410	0.000000	0.000000	0.000000	-0.002395	0.038760	0.247758	0.000000	0.000000	3.000000	14.000000	0.000000
1502.099756	-0.063641	0.552344	-0.099717	78.107384	59.132256	110.260330	1.699218	0.000000	-4.702410	0.000000	0.000000	0.000000	-0.002012	0.039617	0.276167	0.000000	0.000000	3.000000	14.000000	0.000000
1502.103089	-0.063641	0.552344	-0.099717	78.107384	59.132256	110.260330	1.699218	0.000000	-4.702410	0.000000	0.000000	0.000000	-0.002012	0.039617	0.276167	0.000000	0.000000	3.000000	14.000000	0.000000
1502.106422	-0.063647	0.552479	-0.098702	78.094994	58.934738	110.023323	1.699218	0.000000	-4.702410	0.000000	0.000000	0.000000	-0.001551	0.040367	0.304552	0.000000	0.000000	3.000000	14.000000	0.000000
1502.109756	-0.063647	0.552479	-0.098702	78.094994	58.934738	110.023323	1.699218	0.000000	-4.702410	0.000000	0.000000	0.000000	-0.001551	0.040367	0.304552	0.000000	0.000000	3.000000	14.000000	0.000000
1502.113089	-0.063647	0.552479	-0.098702	78.094994	58.934738	110.023323	1.699218	0.000000	-4.702410	0.000000	0.000000	0.000000	-0.001551	0.040367	0.304552	0.000000	0.000000	3.000000	14.000000	0.000000
1502.116422	-0.063663	0.552620	-0.097619	78.089409	58.719643	109.757301	1.728096	0.000000	-4.691874	0.000000	0.000000	0.000000	-0.004836	0.042342	0.324738	0.000000	0.000000	3.000000	14.000000	0.000000
1502.119756	-0.063663	0.552620	-0.097619	78.089409	58.719643	109.757301	1.728096	0.000000	-4.691874	0.000000	0.000000	0.000000	-0.004836	0.042342	0.324738	0.000000	0.000000	3.000000	14.000000	0.000000
1502.123089	-0.063663	0.552620	-0.097619	78.089409	58.719643	109.757301	1.728096	0.000000	-4.691874	0.000000	0.000000	0.000000	-0.004836	0.042342	0.324738	0.000000	0.000000	3.000000	14.000000	0.000000
1502.126422	-0.063707	0.552767	-0.096473	78.098770	58.479362	109.446274	1.744256	0.000000	-4.685890	0.000000	0.000000	0.000000	-0.013223	0.044219	0.343997	0.000000	0.000000	3.000000	14.000000	0.000000
1502.129756	-0.063707	0.552767	-0.096473	78.098770	58.479362	109.446274	1.744256	0.000000	-4.685890	0.000000	0.000000	0.000000	-0.013223	0.044219	0.343997	0.000000	0.000000	3.000000	14.000000	0.000000
1502.133089	-0.063707	0.552767	-0.096473	78.098770	58.479362	109.446274	1.744256	0.000000	-4.685890	0.000000	0.000000	0.000000	-0.013223	0.044219	0.343997	0.000000	0.000000	3.000000	14.000000	0.000000
1502.136422	-0.063741	0.552905	-0.095275	78.130966	58.228004	109.089981	1.760553	0.000000	-4.679792	0.000000	0.000000	0.000000	-0.010313	0.041325	0.359318	0.000000	0.000000	3.000000	14.000000	0.000000
1502.139756	-0.063741	0.552905	-0.095275	78.130966	58.228004	109.089981	1.760553	0.000000	-4.679792	0.000000	0.000000	0.000000	-0.010313	0.041325	0.359318	0.000000	0.000000	3.000000	14.000000	0.000000
1502.143089	-0.063741	0.552905	-0.095275	78.130966	58.228004	109.089981	1.760553	0.000000	-4.679792	0.000000	0.000000	0.000000	-0.010313	0.041325	0.359318	0.000000	0.000000	3.000000	14.000000	0.000000
1502.146422	-0.063784	0.553013	-0.094024	78.184517	57.961437	108.688896	1.778423	0.000000	-4.673030	0.000000	0.000000	0.000000	-0.012773	0.032301	0.375270	0.000000	0.000000	3.000000	14.000000	0.000000
1502.149756	-0.063784	0.553013	-0.094024	78.184517	57.961437	108.688896	1.778423	0.000000	-4.673030	0.000000	0.000000	0.000000	-0.012773	0.032301	0.375270	0.000000	0.000000	3.000000	14.000000	0.000000
1502.153089	-0.063784	0.553013	-0.094024	78.184517	57.961437	108.688896	1.778423	0.000000	-4.673030	0.000000	0.000000	0.000000	-0.012773	0.032301	0.375270	0.000000	0.000000	3.000000	14.000000	0.000000
1502.156422	-0.063829	0.553114	-0.092749	78.266373	57.698917	108.254974	1.797198	0.000000	-4.665842	0.000000	0.000000	0.000000	-0.013662	0.030531	0.382402	0.000000	0.000000	3.000000	14.000000	0.000000
1502.159756	-0.063829	0.553114	-0.092749	78.266373	57.698917	108.254974	1.797198	0.000000	-4.665842	0.000000	0.000000	0.000000	-0.013662	0.030531	0.382402	0.000000	0.000000	3.000000	14.000000	0.000000
1502.163089	-0.063829	0.553114	-0.092749	78.266373	57.698917	108.254974	1.797198	0.000000	-4.665842	0.000000	0.000000	0.000000	-0.013662	0.030531	0.382402	0.000000	0.000000	3.000000	14.000000	0.000000
1502.166422	-0.063899	0.553206	-0.091430	78.363670	57.420513	107.788185	1.808540	0.000000	-4.637465	0.000000	0.000000	0.000000	-0.021020	0.027364	0.395878	0.000000	0.000000	3.000000	14.000000	0.000000
1502.169756	-0.063899	0.553206	-0.091430	78.363670	57.420513	107.788185	1.808540	0.000000	-4.637465	0.000000	0.000000	0.000000	-0.021020	0.027364	0.395878	0.000000	0.000000	3.000000	14.000000	0.000000
1502.173089	-0.063899	0.553206	-0.091430	78.363670	57.420513	107.788185	1.808540	0.000000	-4.637465	0.000000	0.000000	0.000000	-0.021020	0.027364	0.395878	0.000000	0.000000	3.000000	14.000000	0.000000
1502.176422	-0.063955	0.553290	-0.090083	78.473885	57.148033	107.305275	1.805037	0.000000	-4.571485	0.000000	0.000000	0.000000	-0.016688	0.025457	0.403896	0.000000	0.000000	3.000000	14.000000	0.000000
1502.179756	-0.063955	0.553290	-0.090083	78.473885	57.148033	107.305275	1.805037	0.000000	-4.571485	0.000000	0.000000	0.000000	-0.016688	0.025457	0.403896	0.000000	0.000000	3.000000	14.000000	0.000000
1502.183089	-0.063955	0.553290	-0.090083	78.473885	57.148033	107.305275	1.805037	0.000000	-4.571485	0.000000	0.000000	0.000000	-0.016688	0.025457	0.403896	0.000000	0.000000	3.000000	14.000000	0.000000
1502.186422	-0.064019	0.553362	-0.088784	78.590874	57.048763	106.992943	1.802256	0.000000	-4.504169	0.000000	0.000000	0.000000	-0.019271	0.021454	0.389869	0.000000	0.000000	3.000000	14.000000	0.000000
1502.189756	-0.064019	0.553362	-0.088784	78.590874	57.048763	106.992943	1.802256	0.000000	-4.504169	0.000000	0.000000	0.000000	-0.019271	0.021454	0.389869	0.000000	0.000000	3.000000	14.000000	0.000000
1502.193089	-0.064019	0.553362	-0.088784	78.590874	57.048763	106.992943	1.802256	0.000000	-4.504169	0.000000	0.000000	0.000000	-0.019271	0.021454	0.389869	0.000000	0.000000	3.000000	14.000000	0.000000
1502.196422	-0.064093	0.553459	-0.087423	78.708199	57.399380	107.140633	1.799044	0.000000	-4.439191	0.000000	0.000000	0.000000	-0.022141	0.029055	0.408376	0.000000	0.000000	3.000000	14.000000	0.000000
1502.199756	-0.064093	0.553459	-0.087423	78.708199	57.399380	107.140633	1.799044	0.000000	-4.439191	0.000000	0.000000	0.000000	-0.022141	0.029055	0.408376	0.000000	0.000000	3.000000	14.000000	0.000000
1502.203089	-0.064093	0.553459	-0.087423	78.708199	57.399380	107.140633	1.799044	0.000000	-4.439191	0.000000	0.000000	0.000000	-0.022141	0.029055	0.408376	0.000000	0.000000	3.000000	14.000000	0.000000
1502.206422	-0.064139	0.553563	-0.086107	78.820053	58.346031	107.897636	1.795353	0.000000	-4.371129	0.000000	0.000000	0.000000	-0.013966	0.031272	0.394616	0.000000	0.000000	3.000000	14.000000	0.000000
1502.209756	-0.064139	0.553563	-0.086107	78.820053	58.346031	107.897636	1.795353	0.000000	-4.371129	0.000000	0.000000	0.000000	-0.013966	0.031272	0.394616	0.000000	0.000000	3.000000	14.000000	0.000000
1502.213089	-0.064139	0.553563	-0.086107	78.820053	58.346031	107.897636	1.795353	0.000000	-4.371129	0.000000	0.000000	0.000000	-0.013966	0.031272	0.394616	0.000000	0.000000	3.000000	14.000000	0.000000
1502.216422	-0.064187	0.553702	-0.084779	78.920204	59.715908	109.096741	1.793026	0.000000	-4.305359	0.000000	0.000000	0.000000	-0.014279	0.041745	0.398591	0.000000	0.000000	3.000000	14.000000	0.000000
1502.219756	-0.064187	0.553702	-0.084779	78.920204	59.715908	109.096741	1.793026	0.000000	-4.305359	0.000000	0.000000	0.000000	-0.014279	0.041745	0.398591	0.000000	0.000000	3.000000	14.000000	0.000000
1502.223089	-0.064187	0.553702	-0.084779	78.920204	59.715908	109.096741	1.793026	0.000000	-4.305359	0.000000	0.000000	0.000000	-0.014279	0.041745	0.398591	0.000000	0.000000	3.000000	14.000000	0.000000
1502.226422	-0.064247	0.553845	-0.083478	79.003777	61.192703	110.420395	1.790646	0.000000	-4.238927	0.000000	0.000000	0.000000	-0.017942	0.042711	0.390250	0.000000	0.000000	3.000000	14.000000	0.000000
1502.229756	-0.064247	0.553845	-0.083478	79.003777	61.192703	110.420395	1.790646	0.000000	-4.238927	0.000000	0.000000	0.000000	-0.017942	0.042711	0.390250	0.000000	0.000000	3.000000	14.000000	0.000000
1502.233089	-0.064247	0.553845	-0.083478	79.003777	61.192703	110.420395	1.790646	0.000000	-4.238927	0.000000	0.000000	0.000000	-0.017942	0.042711	0.390250	0.000000	0.000000	3.000000	14.000000	0.000000
1502.236422	-0.064344	0.554002	-0.082165	79.077538	62.647991	111.729469	1.787656	0.000000	-4.173886	0.000000	0.000000	0.000000	-0.029231	0.047069	0.393928	0.000000	0.000000	3.000000	14.000000	0.000000
1502.239756	-0.064344	0.554002	-0.082165	79.077538	62.647991	111.729469	1.787656	0.000000	-4.173886	0.000000	0.000000	0.000000	-0.029231	0.047069	0.393928	0.000000	0.000000	3.000000	14.000000	0.000000
1502.243089	-0.064344	0.554002	-0.082165	79.077538	62.647991	111.729469	1.787656	0.000000	-4.173886	0.000000	0.000000	0.000000	-0.029231	0.047069	0.393928	0.000000	0.000000	3.000000	14.000000	0.000000
1502.246422	-0.064454	0.554183	-0.080885	79.148102	64.000076	112.937225	1.782784	0.000000	-4.108231	0.000000	0.000000	0.000000	-0.032787	0.054405	0.384014	0.000000	0.000000	3.000000	14.000000	0.000000
1502.249756	-0.064454	0.554183	-0.080885	79.148102	64.000076	112.937225	1.782784	0.000000	-4.108231	0.000000	0.000000	0.000000	-0.032787	0.054405	0.384014	0.000000	0.000000	3.000000	14.000000	0.000000
1502.253089	-0.064454	0.554183	-0.080885	79.148102	64.000076	112.937225	1.782784	0.000000	-4.108231	0.000000	0.000000	0.000000	-0.032787	0.054405	0.384014	0.000000	0.000000	3.000000	14.000000	0.000000
1502.256422	-0.064562	0.554363	-0.079605	79.236031	65.215370	113.982178	1.777319	0.000000	-4.044229	0.000000	0.000000	0.000000	-0.032528	0.054045	0.383819	0.000000	0.000000	3.000000	14.000000	0.000000
1502.259756	-0.064562	0.554363	-0.079605	79.236031	65.215370	113.982178	1.777319	0.000000	-4.044229	0.000000	0.000000	0.000000	-0.032528	0.054045	0.383819	0.000000	0.000000	3.000000	14.000000	0.000000
1502.263089	-0.064562	0.554363	-0.079605	79.236031	65.215370	113.982178	1.777319	0.000000	-4.044229	0.000000	0.000000	0.000000	-0.032528	0.054045	0.383819	0.000000	0.000000	3.000000	14.000000	0.000000
1502.266422	-0.064673	0.554558	-0.078308	79.352379	66.216446	114.775200	1.771898	0.000000	-3.980259	0.000000	0.000000	0.000000	-0.033242	0.058528	0.389289	0.000000	0.000000	3.000000	14.000000	0.000000
1502.269756	-0.064673	0.554558	-0.078308	79.352379	66.216446	114.775200	1.771898	0.000000	-3.980259	0.000000	0.000000	0.000000	-0.033242	0.058528	0.389289	0.000000	0.000000	3.000000	14.000000	0.000000
1502.273089	-0.064673	0.554558	-0.078308	79.352379	66.216446	114.775200	1.771898	0.000000	-3.980259	0.000000	0.000000	0.000000	-0.033242	0.058528	0.389289	0.000000	0.000000	3.000000	14.000000	0.000000
1502.276422	-0.064760	0.554778	-0.077037	79.492188	66.977959	115.300606	1.766358	0.000000	-3.915377	0.000000	0.000000	0.000000	-0.026068	0.066030	0.381191	0.000000	0.000000	3.000000	14.000000	0.000000
1502.279756	-0.064760	0.554778	-0.077037	79.492188	66.977959	115.300606	1.766358	0.000000	-3.915377	0.000000	0.000000	0.000000	-0.026068	0.066030	0.381191	0.000000	0.000000	3.000000	14.000000	0.000000
1502.283089	-0.064760	0.554778	-0.077037	79.492188	66.977959	115.300606	1.766358	0.000000	-3.915377	0.000000	0.000000	0.000000	-0.026068	0.066030	0.381191	0.000000	0.000000	3.000000	14.000000	0.000000
1502.286422	-0.064835	0.555008	-0.075721	79.655602	67.499428	115.554382	1.762013	0.000000	-3.851846	0.000000	0.000000	0.000000	-0.022532	0.069061	0.394796	0.000000	0.000000	3.000000	14.000000	0.000000
1502.289756	-0.064835	0.555008	-0.075721	79.655602	67.499428	115.554382	1.762013	0.000000	-3.851846	0.000000	0.000000	0.000000	-0.022532	0.069061	0.394796	0.000000	0.000000	3.000000	14.000000	0.000000
1502.293089	-0.064835	0.555008	-0.075721	79.655602	67.499428	115.554382	1.762013	0.000000	-3.851846	0.000000	0.000000	0.000000	-0.022532	0.069061	0.394796	0.000000	0.000000	3.000000	14.000000	0.000000
1502.296422	-0.064916	0.555249	-0.074363	79.839912	67.851105	115.614105	1.758257	0.000000	-3.786046	0.000000	0.000000	0.000000	-0.024376	0.072110	0.407450	0.000000	0.000000	3.000000	14.000000	0.000000
1502.299756	-0.064916	0.555249	-0.074363	79.839912	67.851105	115.614105	1.758257	0.000000	-3.786046	0.000000	0.000000	0.000000	-0.024376	0.072110	0.407450	0.000000	0.000000	3.000000	14.000000	0.000000
1502.303089	-0.064916	0.555249	-0.074363	79.839912	67.851105	115.614105	1.758257	0.000000	-3.786046	0.000000	0.000000	0.000000	-0.024376	0.072110	0.407450	0.000000	0.000000	3.000000	14.000000	0.000000
1502.306422	-0.065011	0.555472	-0.073027	80.052048	67.998047	115.443764	1.754195	0.000000	-3.718138	0.000000	0.000000	0.000000	-0.028540	0.066975	0.400642	0.000000	0.000000	3.000000	14.000000	0.000000
1502.309756	-0.065011	0.555472	-0.073027	80.052048	67.998047	115.443764	1.754195	0.000000	-3.718138	0.000000	0.000000	0.000000	-0.028540	0.066975	0.400642	0.000000	0.000000	3.000000	14.000000	0.000000
1502.313089	-0.065011	0.555472	-0.073027	80.052048	67.998047	115.443764	1.754195	0.000000	-3.718138	0.000000	0.000000	0.000000	-0.028540	0.066975	0.400642	0.000000	0.000000	3.000000	14.000000	0.000000
1502.316422	-0.065193	0.555700	-0.071732	80.286751	68.054169	115.173973	1.749438	0.000000	-3.651364	0.000000	0.000000	0.000000	-0.054457	0.068252	0.388543	0.000000	0.000000	3.000000	14.000000	0.000000
1502.319756	-0.065193	0.555700	-0.071732	80.286751	68.054169	115.173973	1.749438	0.000000	-3.651364	0.000000	0.000000	0.000000	-0.054457	0.068252	0.388543	0.000000	0.000000	3.000000	14.000000	0.000000
1502.323089	-0.065193	0.555700	-0.071732	80.286751	68.054169	115.173973	1.749438	0.000000	-3.651364	0.000000	0.000000	0.000000	-0.054457	0.068252	0.388543	0.000000	0.000000	3.000000	14.000000	0.000000
1502.326422	-0.065463	0.555889	-0.070467	80.536995	68.077530	114.865356	1.740362	0.000000	-3.586607	0.000000	0.000000	0.000000	-0.081195	0.056707	0.379603	0.000000	0.000000	3.000000	14.000000	0.000000
1502.329756	-0.065463	0.555889	-0.070467	80.536995	68.077530	114.865356	1.740362	0.000000	-3.586607	0.000000	0.000000	0.000000	-0.081195	0.056707	0.379603	0.000000	0.000000	3.000000	14.000000	0.000000
1502.333089	-0.065463	0.555889	-0.070467	80.536995	68.077530	114.865356	1.740362	0.000000	-3.586607	0.000000	0.000000	0.000000	-0.081195	0.056707	0.379603	0.000000	0.000000	3.000000	14.000000	0.000000
1502.336422	-0.065752	0.556098	-0.069211	80.769409	68.187798	114.674576	1.726829	0.000000	-3.523340	0.000000	0.000000	0.000000	-0.086520	0.062828	0.376805	0.000000	0.000000	3.000000	14.000000	0.000000
1502.339756	-0.065752	0.556098	-0.069211	80.769409	68.187798	114.674576	1.726829	0.000000	-3.523340	0.000000	0.000000	0.000000	-0.086520	0.062828	0.376805	0.000000	0.000000	3.000000	14.000000	0.000000
1502.343089	-0.065752	0.556098	-0.069211	80.769409	68.187798	114.674576	1.726829	0.000000	-3.523340	0.000000	0.000000	0.000000	-0.086520	0.062828	0.376805	0.000000	0.000000	3.000000	14.000000	0.000000
1502.346422	-0.066061	0.556344	-0.067945	80.939323	68.417984	114.679420	1.712409	0.000000	-3.460539	0.000000	0.000000	0.000000	-0.092844	0.073876	0.379600	0.000000	0.000000	3.000000	14.000000	0.000000
1502.349756	-0.066061	0.556344	-0.067945	80.939323	68.417984	114.679420	1.712409	0.000000	-3.460539	0.000000	0.000000	0.000000	-0.092844	0.073876	0.379600	0.000000	0.000000	3.000000	14.000000	0.000000
1502.353089	-0.066061	0.556344	-0.067945	80.939323	68.417984	114.679420	1.712409	0.000000	-3.460539	0.000000	0.000000	0.000000	-0.092844	0.073876	0.379600	0.000000	0.000000	3.000000	14.000000	0.000000
1502.356422	-0.066353	0.556590	-0.066678	81.027756	68.703209	114.831192	1.696935	0.000000	-3.397272	0.000000	0.000000	0.000000	-0.087417	0.073653	0.380237	0.000000	0.000000	3.000000	14.000000	0.000000
1502.359756	-0.066353	0.556590	-0.066678	81.027756	68.703209	114.831192	1.696935	0.000000	-3.397272	0.000000	0.000000	0.000000	-0.087417	0.073653	0.380237	0.000000	0.000000	3.000000	14.000000	0.000000
1502.363089	-0.066353	0.556590	-0.066678	81.027756	68.703209	114.831192	1.696935	0.000000	-3.397272	0.000000	0.000000	0.000000	-0.087417	0.073653	0.380237	0.000000	0.000000	3.000000	14.000000	0.000000
1502.366422	-0.066631	0.556889	-0.065376	81.057037	69.157303	115.220963	1.682366	0.000000	-3.333899	0.000000	0.000000	0.000000	-0.083570	0.089721	0.390475	0.000000	0.000000	3.000000	14.000000	0.000000
1502.369756	-0.066631	0.556889	-0.065376	81.057037	69.157303	115.220963	1.682366	0.000000	-3.333899	0.000000	0.000000	0.000000	-0.083570	0.089721	0.390475	0.000000	0.000000	3.000000	14.000000	0.000000
1502.373089	-0.066631	0.556889	-0.065376	81.057037	69.157303	115.220963	1.682366	0.000000	-3.333899	0.000000	0.000000	0.000000	-0.083570	0.089721	0.390475	0.000000	0.000000	3.000000	14.000000	0.000000
1502.376422	-0.066899	0.557198	-0.064030	81.085045	69.739243	115.736275	1.668437	0.000000	-3.268820	0.000000	0.000000	0.000000	-0.080204	0.092809	0.403895	0.000000	0.000000	3.000000	14.000000	0.000000
1502.379756	-0.066899	0.557198	-0.064030	81.085045	69.739243	115.736275	1.668437	0.000000	-3.268820	0.000000	0.000000	0.000000	-0.080204	0.092809	0.403895	0.000000	0.000000	3.000000	14.000000	0.000000
1502.383089	-0.066899	0.557198	-0.064030	81.085045	69.739243	115.736275	1.668437	0.000000	-3.268820	0.000000	0.000000	0.000000	-0.080204	0.092809	0.403895	0.000000	0.000000	3.000000	14.000000	0.000000
1502.386422	-0.067170	0.557502	-0.062661	81.149895	70.301384	116.182541	1.655070	0.000000	-3.201504	0.000000	0.000000	0.000000	-0.081454	0.091026	0.410752	0.000000	0.000000	3.000000	14.000000	0.000000
1502.389756	-0.067170	0.557502	-0.062661	81.149895	70.301384	116.182541	1.655070	0.000000	-3.201504	0.000000	0.000000	0.000000	-0.081454	0.091026	0.410752	0.000000	0.000000	3.000000	14.000000	0.000000
1502.393089	-0.067170	0.557502	-0.062661	81.149895	70.301384	116.182541	1.655070	0.000000	-3.201504	0.000000	0.000000	0.000000	-0.081454	0.091026	0.410752	0.000000	0.000000	3.000000	14.000000	0.000000
1502.396422	-0.067411	0.557815	-0.061244	81.288956	70.841400	116.518600	1.641494	0.000000	-3.133045	0.000000	0.000000	0.000000	-0.072372	0.094071	0.425096	0.000000	0.000000	3.000000	14.000000	0.000000
1502.399756	-0.067411	0.557815	-0.061244	81.288956	70.841400	116.518600	1.641494	0.000000	-3.133045	0.000000	0.000000	0.000000	-0.072372	0.094071	0.425096	0.000000	0.000000	3.000000	14.000000	0.000000
1502.403089	-0.067411	0.557815	-0.061244	81.288956	70.841400	116.518600	1.641494	0.000000	-3.133045	0.000000	0.000000	0.000000	-0.072372	0.094071	0.425096	0.000000	0.000000	3.000000	14.000000	0.000000
1502.406422	-0.067654	0.558084	-0.059817	81.509300	71.354187	116.733467	1.629432	0.000000	-3.062196	0.000000	0.000000	0.000000	-0.072864	0.080674	0.427993	0.000000	0.000000	3.000000	14.000000	0.000000
1502.409756	-0.067654	0.558084	-0.059817	81.509300	71.354187	116.733467	1.629432	0.000000	-3.062196	0.000000	0.000000	0.000000	-0.072864	0.080674	0.427993	0.000000	0.000000	3.000000	14.000000	0.000000
1502.413089	-0.067654	0.558084	-0.059817	81.509300	71.354187	116.733467	1.629432	0.000000	-3.062196	0.000000	0.000000	0.000000	-0.072864	0.080674	0.427993	0.000000	0.000000	3.000000	14.000000	0.000000
1502.416422	-0.067858	0.558291	-0.058393	81.777504	71.864059	116.889915	1.617288	0.000000	-2.990864	0.000000	0.000000	0.000000	-0.061056	0.062175	0.427285	0.000000	0.000000	3.000000	14.000000	0.000000
1502.419756	-0.067858	0.558291	-0.058393	81.777504	71.864059	116.889915	1.617288	0.000000	-2.990864	0.000000	0.000000	0.000000	-0.061056	0.062175	0.427285	0.000000	0.000000	3.000000	14.000000	0.000000
1502.423089	-0.067858	0.558291	-0.058393	81.777504	71.864059	116.889915	1.617288	0.000000	-2.990864	0.000000	0.000000	0.000000	-0.061056	0.062175	0.427285	0.000000	0.000000	3.000000	14.000000	0.000000
1502.426422	-0.068071	0.558426	-0.057023	82.066078	72.529335	117.184639	1.607112	0.000000	-2.919650	0.000000	0.000000	0.000000	-0.064066	0.040322	0.410980	0.000000	0.000000	3.000000	14.000000	0.000000
1502.429756	-0.068071	0.558426	-0.057023	82.066078	72.529335	117.184639	1.607112	0.000000	-2.919650	0.000000	0.000000	0.000000	-0.064066	0.040322	0.410980	0.000000	0.000000	3.000000	14.000000	0.000000
1502.433089	-0.068071	0.558426	-0.057023	82.066078	72.529335	117.184639	1.607112	0.000000	-2.919650	0.000000	0.000000	0.000000	-0.064066	0.040322	0.410980	0.000000	0.000000	3.000000	14.000000	0.000000
1502.436422	-0.068309	0.558515	-0.055740	82.338448	73.417114	117.729553	1.596434	0.000000	-2.851153	0.000000	0.000000	0.000000	-0.071358	0.026733	0.384926	0.000000	0.000000	3.000000	14.000000	0.000000
1502.439756	-0.068309	0.558515	-0.055740	82.338448	73.417114	117.729553	1.596434	0.000000	-2.851153	0.000000	0.000000	0.000000	-0.071358	0.026733	0.384926	0.000000	0.000000	3.000000	14.000000	0.000000
1502.443089	-0.068309	0.558515	-0.055740	82.338448	73.417114	117.729553	1.596434	0.000000	-2.851153	0.000000	0.000000	0.000000	-0.071358	0.026733	0.384926	0.000000	0.000000	3.000000	14.000000	0.000000
1502.446422	-0.068549	0.558565	-0.054564	82.551468	74.584541	118.625389	1.584541	0.000000	-2.786999	0.000000	0.000000	0.000000	-0.071814	0.014886	0.352701	0.000000	0.000000	3.000000	14.000000	0.000000
1502.449756	-0.068549	0.558565	-0.054564	82.551468	74.584541	118.625389	1.584541	0.000000	-2.786999	0.000000	0.000000	0.000000	-0.071814	0.014886	0.352701	0.000000	0.000000	3.000000	14.000000	0.000000
1502.453089	-0.068549	0.558565	-0.054564	82.551468	74.584541	118.625389	1.584541	0.000000	-2.786999	0.000000	0.000000	0.000000	-0.071814	0.014886	0.352701	0.000000	0.000000	3.000000	14.000000	0.000000
1502.456422	-0.068801	0.558579	-0.053430	82.692657	76.034988	119.884796	1.572572	0.000000	-2.728215	0.000000	0.000000	0.000000	-0.075707	0.004477	0.340427	0.000000	0.000000	3.000000	14.000000	0.000000
1502.459756	-0.068801	0.558579	-0.053430	82.692657	76.034988	119.884796	1.572572	0.000000	-2.728215	0.000000	0.000000	0.000000	-0.075707	0.004477	0.340427	0.000000	0.000000	3.000000	14.000000	0.000000
1502.463089	-0.068801	0.558579	-0.053430	82.692657	76.034988	119.884796	1.572572	0.000000	-2.728215	0.000000	0.000000	0.000000	-0.075707	0.004477	0.340427	0.000000	0.000000	3.000000	14.000000	0.000000
1502.466422	-0.069080	0.558611	-0.052374	82.737823	77.607422	121.373833	1.559954	0.000000	-2.671478	0.000000	0.000000	0.000000	-0.083633	0.009345	0.316728	0.000000	0.000000	3.000000	14.000000	0.000000
1502.469756	-0.069080	0.558611	-0.052374	82.737823	77.607422	121.373833	1.559954	0.000000	-2.671478	0.000000	0.000000	0.000000	-0.083633	0.009345	0.316728	0.000000	0.000000	3.000000	14.000000	0.000000
1502.473089	-0.069080	0.558611	-0.052374	82.737823	77.607422	121.373833	1.559954	0.000000	-2.671478	0.000000	0.000000	0.000000	-0.083633	0.009345	0.316728	0.000000	0.000000	3.000000	14.000000	0.000000
1502.476422	-0.069312	0.558652	-0.051360	82.711235	79.163780	122.921165	1.546016	0.000000	-2.618690	0.000000	0.000000	0.000000	-0.069745	0.012518	0.304161	0.000000	0.000000	3.000000	14.000000	0.000000
1502.479756	-0.069312	0.558652	-0.051360	82.711235	79.163780	122.921165	1.546016	0.000000	-2.618690	0.000000	0.000000	0.000000	-0.069745	0.012518	0.304161	0.000000	0.000000	3.000000	14.000000	0.000000
1502.483089	-0.069312	0.558652	-0.051360	82.711235	79.163780	122.921165	1.546016	0.000000	-2.618690	0.000000	0.000000	0.000000	-0.069745	0.012518	0.304161	0.000000	0.000000	3.000000	14.000000	0.000000
1502.486422	-0.069489	0.558732	-0.050324	82.681847	80.544075	124.282188	1.534392	0.000000	-2.567996	0.000000	0.000000	0.000000	-0.053092	0.023896	0.310854	0.000000	0.000000	3.000000	14.000000	0.000000
1502.489756	-0.069489	0.558732	-0.050324	82.681847	80.544075	124.282188	1.534392	0.000000	-2.567996	0.000000	0.000000	0.000000	-0.053092	0.023896	0.310854	0.000000	0.000000	3.000000	14.000000	0.000000
1502.493089	-0.069489	0.558732	-0.050324	82.681847	80.544075	124.282188	1.534392	0.000000	-2.567996	0.000000	0.000000	0.000000	-0.053092	0.023896	0.310854	0.000000	0.000000	3.000000	14.000000	0.000000
1502.496422	-0.069665	0.558833	-0.049294	82.656960	81.691696	125.406372	1.525543	0.000000	-2.516187	0.000000	0.000000	0.000000	-0.052780	0.030365	0.309050	0.000000	0.000000	3.000000	14.000000	0.000000
1502.499756	-0.069665	0.558833	-0.049294	82.656960	81.691696	125.406372	1.525543	0.000000	-2.516187	0.000000	0.000000	0.000000	-0.052780	0.030365	0.309050	0.000000	0.000000	3.000000	14.000000	0.000000
1502.503089	-0.069665	0.558833	-0.049294	82.656960	81.691696	125.406372	1.525543	0.000000	-2.516187	0.000000	0.000000	0.000000	-0.052780	0.030365	0.309050	0.000000	0.000000	3.000000	14.000000	0.000000
1502.506422	-0.069824	0.558973	-0.048248	82.665565	82.647415	126.303284	1.516746	0.000000	-2.464679	0.000000	0.000000	0.000000	-0.047592	0.041897	0.313755	0.000000	0.000000	3.000000	14.000000	0.000000
1502.509756	-0.069824	0.558973	-0.048248	82.665565	82.647415	126.303284	1.516746	0.000000	-2.464679	0.000000	0.000000	0.000000	-0.047592	0.041897	0.313755	0.000000	0.000000	3.000000	14.000000	0.000000
1502.513089	-0.069824	0.558973	-0.048248	82.665565	82.647415	126.303284	1.516746	0.000000	-2.464679	0.000000	0.000000	0.000000	-0.047592	0.041897	0.313755	0.000000	0.000000	3.000000	14.000000	0.000000
1502.516422	-0.069975	0.559101	-0.047245	82.747017	83.498909	127.020241	1.508814	0.000000	-2.412386	0.000000	0.000000	0.000000	-0.045370	0.038508	0.300904	0.000000	0.000000	3.000000	14.000000	0.000000
1502.519756	-0.069975	0.559101	-0.047245	82.747017	83.498909	127.020241	1.508814	0.000000	-2.412386	0.000000	0.000000	0.000000	-0.045370	0.038508	0.300904	0.000000	0.000000	3.000000	14.000000	0.000000
1502.523089	-0.069975	0.559101	-0.047245	82.747017	83.498909	127.020241	1.508814	0.000000	-2.412386	0.000000	0.000000	0.000000	-0.045370	0.038508	0.300904	0.000000	0.000000	3.000000	14.000000	0.000000
1502.526422	-0.070143	0.559189	-0.046258	82.910416	84.285522	127.588661	1.501253	0.000000	-2.362236	0.000000	0.000000	0.000000	-0.050503	0.026450	0.295881	0.000000	0.000000	3.000000	14.000000	0.000000
1502.529756	-0.070143	0.559189	-0.046258	82.910416	84.285522	127.588661	1.501253	0.000000	-2.362236	0.000000	0.000000	0.000000	-0.050503	0.026450	0.295881	0.000000	0.000000	3.000000	14.000000	0.000000
1502.533089	-0.070143	0.559189	-0.046258	82.910416	84.285522	127.588661	1.501253	0.000000	-2.362236	0.000000	0.000000	0.000000	-0.050503	0.026450	0.295881	0.000000	0.000000	3.000000	14.000000	0.000000
1502.536422	-0.070348	0.559237	-0.045292	83.155876	84.892891	127.912331	1.492836	0.000000	-2.312922	0.000000	0.000000	0.000000	-0.061550	0.014378	0.289869	0.000000	0.000000	3.000000	14.000000	0.000000
1502.539756	-0.070348	0.559237	-0.045292	83.155876	84.892891	127.912331	1.492836	0.000000	-2.312922	0.000000	0.000000	0.000000	-0.061550	0.014378	0.289869	0.000000	0.000000	3.000000	14.000000	0.000000
1502.543089	-0.070348	0.559237	-0.045292	83.155876	84.892891	127.912331	1.492836	0.000000	-2.312922	0.000000	0.000000	0.000000	-0.061550	0.014378	0.289869	0.000000	0.000000	3.000000	14.000000	0.000000
1502.546422	-0.070607	0.559228	-0.044368	83.459145	85.172485	127.863205	1.482577	0.000000	-2.264611	0.000000	0.000000	0.000000	-0.077621	-0.002764	0.277340	0.000000	0.000000	3.000000	14.000000	0.000000
1502.549756	-0.070607	0.559228	-0.044368	83.459145	85.172485	127.863205	1.482577	0.000000	-2.264611	0.000000	0.000000	0.000000	-0.077621	-0.002764	0.277340	0.000000	0.000000	3.000000	14.000000	0.000000
1502.553089	-0.070607	0.559228	-0.044368	83.459145	85.172485	127.863205	1.482577	0.000000	-2.264611	0.000000	0.000000	0.000000	-0.077621	-0.002764	0.277340	0.000000	0.000000	3.000000	14.000000	0.000000
1502.556422	-0.070607	0.559228	-0.044368	83.778557	85.500420	127.862808	1.469640	0.000000	-2.218387	0.000000	0.000000	0.000000	-0.077621	-0.002764	0.277340	0.000000	0.000000	3.000000	14.000000	0.000000
1502.559756	-0.070966	0.559172	-0.043450	83.778557	85.500420	127.862808	1.469640	0.000000	-2.218387	0.000000	0.000000	0.000000	-0.107758	-0.016893	0.275426	0.000000	0.000000	3.000000	14.000000	0.000000
1502.563089	-0.070966	0.559172	-0.043450	83.778557	85.500420	127.862808	1.469640	0.000000	-2.218387	0.000000	0.000000	0.000000	-0.107758	-0.016893	0.275426	0.000000	0.000000	3.000000	14.000000	0.000000
1502.566422	-0.071452	0.559125	-0.042510	84.060036	85.724869	127.815514	1.469640	0.000000	-2.218387	0.000000	0.000000	0.000000	-0.145608	-0.014167	0.281763	0.000000	0.000000	3.000000	14.000000	0.000000
1502.569756	-0.071452	0.559125	-0.042510	84.060036	85.724869	127.815514	1.469640	0.000000	-2.218387	0.000000	0.000000	0.000000	-0.145608	-0.014167	0.281763	0.000000	0.000000	3.000000	14.000000	0.000000
1502.573089	-0.071452	0.559125	-0.042510	84.060036	85.724869	127.815514	1.469640	0.000000	-2.218387	0.000000	0.000000	0.000000	-0.145608	-0.014167	0.281763	0.000000	0.000000	3.000000	14.000000	0.000000
1502.576422	-0.072032	0.559096	-0.041502	84.262230	85.717567	127.636528	1.427413	0.000000	-2.125523	0.000000	0.000000	0.000000	-0.174078	-0.008428	0.302637	0.000000	0.000000	3.000000	14.000000	0.000000
1502.579756	-0.072032	0.559096	-0.041502	84.262230	85.717567	127.636528	1.427413	0.000000	-2.125523	0.000000	0.000000	0.000000	-0.174078	-0.008428	0.302637	0.000000	0.000000	3.000000	14.000000	0.000000
1502.583089	-0.072032	0.559096	-0.041502	84.262230	85.717567	127.636528	1.427413	0.000000	-2.125523	0.000000	0.000000	0.000000	-0.174078	-0.008428	0.302637	0.000000	0.000000	3.000000	14.000000	0.000000
1502.586422	-0.072752	0.559081	-0.040407	84.352608	85.387627	127.279076	1.398400	0.000000	-2.075083	0.000000	0.000000	0.000000	-0.215898	-0.004639	0.328419	0.000000	0.000000	3.000000	14.000000	0.000000
1502.589756	-0.072752	0.559081	-0.040407	84.352608	85.387627	127.279076	1.398400	0.000000	-2.075083	0.000000	0.000000	0.000000	-0.215898	-0.004639	0.328419	0.000000	0.000000	3.000000	14.000000	0.000000
1502.593089	-0.072752	0.559081	-0.040407	84.352608	85.387627	127.279076	1.398400	0.000000	-2.075083	0.000000	0.000000	0.000000	-0.215898	-0.004639	0.328419	0.000000	0.000000	3.000000	14.000000	0.000000
1502.596422	-0.073647	0.559107	-0.039263	84.356209	84.839508	126.818008	1.362417	0.000000	-2.020346	0.000000	0.000000	0.000000	-0.268467	0.007921	0.343063	0.000000	0.000000	3.000000	14.000000	0.000000
1502.599756	-0.073647	0.559107	-0.039263	84.356209	84.839508	126.818008	1.362417	0.000000	-2.020346	0.000000	0.000000	0.000000	-0.268467	0.007921	0.343063	0.000000	0.000000	3.000000	14.000000	0.000000
1502.603089	-0.073647	0.559107	-0.039263	84.356209	84.839508	126.818008	1.362417	0.000000	-2.020346	0.000000	0.000000	0.000000	-0.268467	0.007921	0.343063	0.000000	0.000000	3.000000	14.000000	0.000000
1502.606422	-0.074687	0.559163	-0.038018	84.351494	84.642548	126.713753	1.317672	0.000000	-1.963169	0.000000	0.000000	0.000000	-0.312129	0.016571	0.373694	0.000000	0.000000	3.000000	14.000000	0.000000
1502.609756	-0.074687	0.559163	-0.038018	84.351494	84.642548	126.713753	1.317672	0.000000	-1.963169	0.000000	0.000000	0.000000	-0.312129	0.016571	0.373694	0.000000	0.000000	3.000000	14.000000	0.000000
1502.613089	-0.074687	0.559163	-0.038018	84.351494	84.642548	126.713753	1.317672	0.000000	-1.963169	0.000000	0.000000	0.000000	-0.312129	0.016571	0.373694	0.000000	0.000000	3.000000	14.000000	0.000000
1502.616422	-0.075792	0.559216	-0.036786	84.309357	86.087601	128.169327	1.265651	0.000000	-1.900887	0.000000	0.000000	0.000000	-0.331533	0.015943	0.369420	0.000000	0.000000	3.000000	14.000000	0.000000
1502.619756	-0.075792	0.559216	-0.036786	84.309357	86.087601	128.169327	1.265651	0.000000	-1.900887	0.000000	0.000000	0.000000	-0.331533	0.015943	0.369420	0.000000	0.000000	3.000000	14.000000	0.000000
1502.623089	-0.075792	0.559216	-0.036786	84.309357	86.087601	128.169327	1.265651	0.000000	-1.900887	0.000000	0.000000	0.000000	-0.331533	0.015943	0.369420	0.000000	0.000000	3.000000	14.000000	0.000000
1502.626422	-0.076947	0.559260	-0.035542	84.188271	89.624001	131.410568	1.210396	0.000000	-1.839317	0.000000	0.000000	0.000000	-0.346386	0.013360	0.373200	0.000000	0.000000	3.000000	14.000000	0.000000
1502.629756	-0.076947	0.559260	-0.035542	84.188271	89.624001	131.410568	1.210396	0.000000	-1.839317	0.000000	0.000000	0.000000	-0.346386	0.013360	0.373200	0.000000	0.000000	3.000000	14.000000	0.000000
1502.633089	-0.076947	0.559260	-0.035542	84.188271	89.624001	131.410568	1.210396	0.000000	-1.839317	0.000000	0.000000	0.000000	-0.346386	0.013360	0.373200	0.000000	0.000000	3.000000	14.000000	0.000000
1502.636422	-0.078102	0.559323	-0.034215	83.982658	93.923920	135.274841	1.152665	0.000000	-1.777117	0.000000	0.000000	0.000000	-0.346638	0.018789	0.398194	0.000000	0.000000	3.000000	14.000000	0.000000
1502.639756	-0.078102	0.559323	-0.034215	83.982658	93.923920	135.274841	1.152665	0.000000	-1.777117	0.000000	0.000000	0.000000	-0.346638	0.018789	0.398194	0.000000	0.000000	3.000000	14.000000	0.000000
1502.643089	-0.078102	0.559323	-0.034215	83.982658	93.923920	135.274841	1.152665	0.000000	-1.777117	0.000000	0.000000	0.000000	-0.346638	0.018789	0.398194	0.000000	0.000000	3.000000	14.000000	0.000000
1502.646422	-0.079316	0.559387	-0.032834	83.709290	97.827087	138.848404	1.094892	0.000000	-1.710751	0.000000	0.000000	0.000000	-0.364087	0.019075	0.414306	0.000000	0.000000	3.000000	14.000000	0.000000
1502.649756	-0.079316	0.559387	-0.032834	83.709290	97.827087	138.848404	1.094892	0.000000	-1.710751	0.000000	0.000000	0.000000	-0.364087	0.019075	0.414306	0.000000	0.000000	3.000000	14.000000	0.000000
1502.653089	-0.079316	0.559387	-0.032834	83.709290	97.827087	138.848404	1.094892	0.000000	-1.710751	0.000000	0.000000	0.000000	-0.364087	0.019075	0.414306	0.000000	0.000000	3.000000	14.000000	0.000000
1502.656422	-0.080584	0.559458	-0.031424	83.411285	101.135605	142.107437	1.034211	0.000000	-1.641700	0.000000	0.000000	0.000000	-0.380427	0.021346	0.423147	0.000000	0.000000	3.000000	14.000000	0.000000
1502.659756	-0.080584	0.559458	-0.031424	83.411285	101.135605	142.107437	1.034211	0.000000	-1.641700	0.000000	0.000000	0.000000	-0.380427	0.021346	0.423147	0.000000	0.000000	3.000000	14.000000	0.000000
1502.663089	-0.080584	0.559458	-0.031424	83.411285	101.135605	142.107437	1.034211	0.000000	-1.641700	0.000000	0.000000	0.000000	-0.380427	0.021346	0.423147	0.000000	0.000000	3.000000	14.000000	0.000000
1502.666422	-0.081896	0.559509	-0.030044	83.137131	104.046715	144.977341	0.970806	0.000000	-1.571176	0.000000	0.000000	0.000000	-0.393526	0.015504	0.413893	0.000000	0.000000	3.000000	14.000000	0.000000
1502.669756	-0.081896	0.559509	-0.030044	83.137131	104.046715	144.977341	0.970806	0.000000	-1.571176	0.000000	0.000000	0.000000	-0.393526	0.015504	0.413893	0.000000	0.000000	3.000000	14.000000	0.000000
1502.673089	-0.081896	0.559509	-0.030044	83.137131	104.046715	144.977341	0.970806	0.000000	-1.571176	0.000000	0.000000	0.000000	-0.393526	0.015504	0.413893	0.000000	0.000000	3.000000	14.000000	0.000000
1502.676422	-0.083301	0.559528	-0.028656	82.905251	106.598541	147.335098	0.905219	0.000000	-1.502194	0.000000	0.000000	0.000000	-0.421649	0.005476	0.416301	0.000000	0.000000	3.000000	14.000000	0.000000
1502.679756	-0.083301	0.559528	-0.028656	82.905251	106.598541	147.335098	0.905219	0.000000	-1.502194	0.000000	0.000000	0.000000	-0.421649	0.005476	0.416301	0.000000	0.000000	3.000000	14.000000	0.000000
1502.683089	-0.083301	0.559528	-0.028656	82.905251	106.598541	147.335098	0.905219	0.000000	-1.502194	0.000000	0.000000	0.000000	-0.421649	0.005476	0.416301	0.000000	0.000000	3.000000	14.000000	0.000000
1502.686422	-0.084852	0.559550	-0.027326	82.691345	108.773277	149.272064	0.834944	0.000000	-1.432810	0.000000	0.000000	0.000000	-0.465325	0.006724	0.399049	0.000000	0.000000	3.000000	14.000000	0.000000
1502.689756	-0.084852	0.559550	-0.027326	82.691345	108.773277	149.272064	0.834944	0.000000	-1.432810	0.000000	0.000000	0.000000	-0.465325	0.006724	0.399049	0.000000	0.000000	3.000000	14.000000	0.000000
1502.693089	-0.084852	0.559550	-0.027326	82.691345	108.773277	149.272064	0.834944	0.000000	-1.432810	0.000000	0.000000	0.000000	-0.465325	0.006724	0.399049	0.000000	0.000000	3.000000	14.000000	0.000000
1502.696422	-0.086526	0.559560	-0.026069	82.486107	110.564316	150.910934	0.757389	0.000000	-1.366302	0.000000	0.000000	0.000000	-0.502105	0.002912	0.377181	0.000000	0.000000	3.000000	14.000000	0.000000
1502.699756	-0.086526	0.559560	-0.026069	82.486107	110.564316	150.910934	0.757389	0.000000	-1.366302	0.000000	0.000000	0.000000	-0.502105	0.002912	0.377181	0.000000	0.000000	3.000000	14.000000	0.000000
1502.703089	-0.086526	0.559560	-0.026069	82.486107	110.564316	150.910934	0.757389	0.000000	-1.366302	0.000000	0.000000	0.000000	-0.502105	0.002912	0.377181	0.000000	0.000000	3.000000	14.000000	0.000000
1502.706422	-0.088360	0.559577	-0.024807	82.268173	111.933678	152.192368	0.673705	0.000000	-1.303438	0.000000	0.000000	0.000000	-0.550323	0.005051	0.378518	0.000000	0.000000	3.000000	14.000000	0.000000
1502.709756	-0.088360	0.559577	-0.024807	82.268173	111.933678	152.192368	0.673705	0.000000	-1.303438	0.000000	0.000000	0.000000	-0.550323	0.005051	0.378518	0.000000	0.000000	3.000000	14.000000	0.000000
1502.713089	-0.088360	0.559577	-0.024807	82.268173	111.933678	152.192368	0.673705	0.000000	-1.303438	0.000000	0.000000	0.000000	-0.550323	0.005051	0.378518	0.000000	0.000000	3.000000	14.000000	0.000000
1502.716422	-0.090274	0.559564	-0.023631	82.017563	112.766380	152.953369	0.581985	0.000000	-1.240352	0.000000	0.000000	0.000000	-0.574213	-0.003800	0.352899	0.000000	0.000000	3.000000	14.000000	0.000000
1502.719756	-0.090274	0.559564	-0.023631	82.017563	112.766380	152.953369	0.581985	0.000000	-1.240352	0.000000	0.000000	0.000000	-0.574213	-0.003800	0.352899	0.000000	0.000000	3.000000	14.000000	0.000000
1502.723089	-0.090274	0.559564	-0.023631	82.017563	112.766380	152.953369	0.581985	0.000000	-1.240352	0.000000	0.000000	0.000000	-0.574213	-0.003800	0.352899	0.000000	0.000000	3.000000	14.000000	0.000000
1502.726422	-0.092279	0.559573	-0.022487	81.711792	113.011208	153.301147	0.486283	0.000000	-1.181535	0.000000	0.000000	0.000000	-0.601519	0.002664	0.343137	0.000000	0.000000	3.000000	14.000000	0.000000
1502.729756	-0.092279	0.559573	-0.022487	81.711792	113.011208	153.301147	0.486283	0.000000	-1.181535	0.000000	0.000000	0.000000	-0.601519	0.002664	0.343137	0.000000	0.000000	3.000000	14.000000	0.000000
1502.733089	-0.092279	0.559573	-0.022487	81.711792	113.011208	153.301147	0.486283	0.000000	-1.181535	0.000000	0.000000	0.000000	-0.601519	0.002664	0.343137	0.000000	0.000000	3.000000	14.000000	0.000000
1502.736422	-0.094343	0.559577	-0.021431	81.365623	112.799324	153.153397	0.386029	0.000000	-1.124346	0.000000	0.000000	0.000000	-0.618944	0.001172	0.316639	0.000000	0.000000	3.000000	14.000000	0.000000
1502.739756	-0.094343	0.559577	-0.021431	81.365623	112.799324	153.153397	0.386029	0.000000	-1.124346	0.000000	0.000000	0.000000	-0.618944	0.001172	0.316639	0.000000	0.000000	3.000000	14.000000	0.000000
1502.743089	-0.094343	0.559577	-0.021431	81.365623	112.799324	153.153397	0.386029	0.000000	-1.124346	0.000000	0.000000	0.000000	-0.618944	0.001172	0.316639	0.000000	0.000000	3.000000	14.000000	0.000000
1502.746422	-0.096463	0.559576	-0.020465	81.012924	112.528839	152.569031	0.282872	0.000000	-1.071573	0.000000	0.000000	0.000000	-0.636264	-0.000191	0.289955	0.000000	0.000000	3.000000	14.000000	0.000000
1502.749756	-0.096463	0.559576	-0.020465	81.012924	112.528839	152.569031	0.282872	0.000000	-1.071573	0.000000	0.000000	0.000000	-0.636264	-0.000191	0.289955	0.000000	0.000000	3.000000	14.000000	0.000000
1502.753089	-0.096463	0.559576	-0.020465	81.012924	112.528839	152.569031	0.282872	0.000000	-1.071573	0.000000	0.000000	0.000000	-0.636264	-0.000191	0.289955	0.000000	0.000000	3.000000	14.000000	0.000000
1502.756422	-0.098630	0.559581	-0.019542	80.675995	112.236298	151.783203	0.176828	0.000000	-1.023247	0.000000	0.000000	0.000000	-0.649996	0.001397	0.276801	0.000000	0.000000	3.000000	14.000000	0.000000
1502.759756	-0.098630	0.559581	-0.019542	80.675995	112.236298	151.783203	0.176828	0.000000	-1.023247	0.000000	0.000000	0.000000	-0.649996	0.001397	0.276801	0.000000	0.000000	3.000000	14.000000	0.000000
1502.763089	-0.098630	0.559581	-0.019542	80.675995	112.236298	151.783203	0.176828	0.000000	-1.023247	0.000000	0.000000	0.000000	-0.649996	0.001397	0.276801	0.000000	0.000000	3.000000	14.000000	0.000000
1502.766422	-0.100875	0.559581	-0.018715	80.360992	111.885880	151.082977	0.068495	0.000000	-0.977114	0.000000	0.000000	0.000000	-0.673369	0.000167	0.248308	0.000000	0.000000	3.000000	14.000000	0.000000
1502.769756	-0.100875	0.559581	-0.018715	80.360992	111.885880	151.082977	0.068495	0.000000	-0.977114	0.000000	0.000000	0.000000	-0.673369	0.000167	0.248308	0.000000	0.000000	3.000000	14.000000	0.000000
1502.773089	-0.100875	0.559581	-0.018715	80.360992	111.885880	151.082977	0.068495	0.000000	-0.977114	0.000000	0.000000	0.000000	-0.673369	0.000167	0.248308	0.000000	0.000000	3.000000	14.000000	0.000000
1502.776422	-0.103185	0.559588	-0.017937	80.066391	111.432007	150.615112	-0.043733	0.000000	-0.935729	0.000000	0.000000	0.000000	-0.693238	0.001874	0.233256	0.000000	0.000000	3.000000	14.000000	0.000000
1502.779756	-0.103185	0.559588	-0.017937	80.066391	111.432007	150.615112	-0.043733	0.000000	-0.935729	0.000000	0.000000	0.000000	-0.693238	0.001874	0.233256	0.000000	0.000000	3.000000	14.000000	0.000000
1502.783089	-0.103185	0.559588	-0.017937	80.066391	111.432007	150.615112	-0.043733	0.000000	-0.935729	0.000000	0.000000	0.000000	-0.693238	0.001874	0.233256	0.000000	0.000000	3.000000	14.000000	0.000000
1502.786422	-0.105557	0.559602	-0.017142	79.804588	110.884407	150.257858	-0.159272	0.000000	-0.896853	0.000000	0.000000	0.000000	-0.711430	0.004189	0.238615	0.000000	0.000000	3.000000	14.000000	0.000000
1502.789756	-0.105557	0.559602	-0.017142	79.804588	110.884407	150.257858	-0.159272	0.000000	-0.896853	0.000000	0.000000	0.000000	-0.711430	0.004189	0.238615	0.000000	0.000000	3.000000	14.000000	0.000000
1502.793089	-0.105557	0.559602	-0.017142	79.804588	110.884407	150.257858	-0.159272	0.000000	-0.896853	0.000000	0.000000	0.000000	-0.711430	0.004189	0.238615	0.000000	0.000000	3.000000	14.000000	0.000000
1502.796422	-0.107995	0.559621	-0.016398	79.582138	110.304695	149.621994	-0.277844	0.000000	-0.857084	0.000000	0.000000	0.000000	-0.731415	0.005938	0.222988	0.000000	0.000000	3.000000	14.000000	0.000000
1502.799756	-0.107995	0.559621	-0.016398	79.582138	110.304695	149.621994	-0.277844	0.000000	-0.857084	0.000000	0.000000	0.000000	-0.731415	0.005938	0.222988	0.000000	0.000000	3.000000	14.000000	0.000000
1502.803089	-0.107995	0.559621	-0.016398	79.582138	110.304695	149.621994	-0.277844	0.000000	-0.857084	0.000000	0.000000	0.000000	-0.731415	0.005938	0.222988	0.000000	0.000000	3.000000	14.000000	0.000000
1502.806422	-0.110470	0.559607	-0.015646	79.381271	109.752907	148.975327	-0.399746	0.000000	-0.819919	0.000000	0.000000	0.000000	-0.742666	-0.004338	0.225667	0.000000	0.000000	3.000000	14.000000	0.000000
1502.809756	-0.110470	0.559607	-0.015646	79.381271	109.752907	148.975327	-0.399746	0.000000	-0.819919	0.000000	0.000000	0.000000	-0.742666	-0.004338	0.225667	0.000000	0.000000	3.000000	14.000000	0.000000
1502.813089	-0.110470	0.559607	-0.015646	79.381271	109.752907	148.975327	-0.399746	0.000000	-0.819919	0.000000	0.000000	0.000000	-0.742666	-0.004338	0.225667	0.000000	0.000000	3.000000	14.000000	0.000000
1502.816422	-0.112998	0.559590	-0.014919	79.178131	109.104675	148.211792	-0.523524	0.000000	-0.782308	0.000000	0.000000	0.000000	-0.758164	-0.004937	0.218035	0.000000	0.000000	3.000000	14.000000	0.000000
1502.819756	-0.112998	0.559590	-0.014919	79.178131	109.104675	148.211792	-0.523524	0.000000	-0.782308	0.000000	0.000000	0.000000	-0.758164	-0.004937	0.218035	0.000000	0.000000	3.000000	14.000000	0.000000
1502.823089	-0.112998	0.559590	-0.014919	79.178131	109.104675	148.211792	-0.523524	0.000000	-0.782308	0.000000	0.000000	0.000000	-0.758164	-0.004937	0.218035	0.000000	0.000000	3.000000	14.000000	0.000000
1502.826422	-0.115514	0.559572	-0.014202	78.943977	108.420090	147.384842	-0.649885	0.000000	-0.745969	0.000000	0.000000	0.000000	-0.754770	-0.005532	0.215098	0.000000	0.000000	3.000000	14.000000	0.000000
1502.829756	-0.115514	0.559572	-0.014202	78.943977	108.420090	147.384842	-0.649885	0.000000	-0.745969	0.000000	0.000000	0.000000	-0.754770	-0.005532	0.215098	0.000000	0.000000	3.000000	14.000000	0.000000
1502.833089	-0.115514	0.559572	-0.014202	78.943977	108.420090	147.384842	-0.649885	0.000000	-0.745969	0.000000	0.000000	0.000000	-0.754770	-0.005532	0.215098	0.000000	0.000000	3.000000	14.000000	0.000000
1502.836422	-0.118032	0.559585	-0.013529	78.663704	107.868904	146.750366	-0.775680	0.000000	-0.710119	0.000000	0.000000	0.000000	-0.755377	0.003766	0.202070	0.000000	0.000000	3.000000	14.000000	0.000000
1502.839756	-0.118032	0.559585	-0.013529	78.663704	107.868904	146.750366	-0.775680	0.000000	-0.710119	0.000000	0.000000	0.000000	-0.755377	0.003766	0.202070	0.000000	0.000000	3.000000	14.000000	0.000000
1502.843089	-0.118032	0.559585	-0.013529	78.663704	107.868904	146.750366	-0.775680	0.000000	-0.710119	0.000000	0.000000	0.000000	-0.755377	0.003766	0.202070	0.000000	0.000000	3.000000	14.000000	0.000000
1502.846422	-0.120518	0.559663	-0.012852	78.358475	107.351608	146.225403	-0.901576	0.000000	-0.676441	0.000000	0.000000	0.000000	-0.746022	0.023503	0.202975	0.000000	0.000000	3.000000	14.000000	0.000000
1502.849756	-0.120518	0.559663	-0.012852	78.358475	107.351608	146.225403	-0.901576	0.000000	-0.676441	0.000000	0.000000	0.000000	-0.746022	0.023503	0.202975	0.000000	0.000000	3.000000	14.000000	0.000000
1502.853089	-0.120518	0.559663	-0.012852	78.358475	107.351608	146.225403	-0.901576	0.000000	-0.676441	0.000000	0.000000	0.000000	-0.746022	0.023503	0.202975	0.000000	0.000000	3.000000	14.000000	0.000000
1502.856422	-0.122972	0.559740	-0.012179	78.064095	106.828934	145.794052	-1.025913	0.000000	-0.642612	0.000000	0.000000	0.000000	-0.736051	0.023115	0.202053	0.000000	0.000000	3.000000	14.000000	0.000000
1502.859756	-0.122972	0.559740	-0.012179	78.064095	106.828934	145.794052	-1.025913	0.000000	-0.642612	0.000000	0.000000	0.000000	-0.736051	0.023115	0.202053	0.000000	0.000000	3.000000	14.000000	0.000000
1502.863089	-0.122972	0.559740	-0.012179	78.064095	106.828934	145.794052	-1.025913	0.000000	-0.642612	0.000000	0.000000	0.000000	-0.736051	0.023115	0.202053	0.000000	0.000000	3.000000	14.000000	0.000000
1502.866422	-0.125364	0.559824	-0.011524	77.827446	106.308876	145.336731	-1.148588	0.000000	-0.608936	0.000000	0.000000	0.000000	-0.717729	0.025080	0.196273	0.000000	0.000000	3.000000	14.000000	0.000000
1502.869756	-0.125364	0.559824	-0.011524	77.827446	106.308876	145.336731	-1.148588	0.000000	-0.608936	0.000000	0.000000	0.000000	-0.717729	0.025080	0.196273	0.000000	0.000000	3.000000	14.000000	0.000000
1502.873089	-0.125364	0.559824	-0.011524	77.827446	106.308876	145.336731	-1.148588	0.000000	-0.608936	0.000000	0.000000	0.000000	-0.717729	0.025080	0.196273	0.000000	0.000000	3.000000	14.000000	0.000000
1502.876422	-0.127757	0.559890	-0.010832	77.678024	105.954216	144.810120	-1.268210	0.000000	-0.576224	0.000000	0.000000	0.000000	-0.717780	0.019859	0.207635	0.000000	0.000000	3.000000	14.000000	0.000000
1502.879756	-0.127757	0.559890	-0.010832	77.678024	105.954216	144.810120	-1.268210	0.000000	-0.576224	0.000000	0.000000	0.000000	-0.717780	0.019859	0.207635	0.000000	0.000000	3.000000	14.000000	0.000000
1502.883089	-0.127757	0.559890	-0.010832	77.678024	105.954216	144.810120	-1.268210	0.000000	-0.576224	0.000000	0.000000	0.000000	-0.717780	0.019859	0.207635	0.000000	0.000000	3.000000	14.000000	0.000000
1502.886422	-0.130121	0.559972	-0.010124	77.616608	105.751122	144.178116	-1.387840	0.000000	-0.541618	0.000000	0.000000	0.000000	-0.709131	0.024584	0.212430	0.000000	0.000000	3.000000	14.000000	0.000000
1502.889756	-0.130121	0.559972	-0.010124	77.616608	105.751122	144.178116	-1.387840	0.000000	-0.541618	0.000000	0.000000	0.000000	-0.709131	0.024584	0.212430	0.000000	0.000000	3.000000	14.000000	0.000000
1502.893089	-0.130121	0.559972	-0.010124	77.616608	105.751122	144.178116	-1.387840	0.000000	-0.541618	0.000000	0.000000	0.000000	-0.709131	0.024584	0.212430	0.000000	0.000000	3.000000	14.000000	0.000000
1502.896422	-0.132475	0.560001	-0.009412	77.605698	105.500862	143.653503	-1.506029	0.000000	-0.506213	0.000000	0.000000	0.000000	-0.706265	0.008860	0.213540	0.000000	0.000000	3.000000	14.000000	0.000000
1502.899756	-0.132475	0.560001	-0.009412	77.605698	105.500862	143.653503	-1.506029	0.000000	-0.506213	0.000000	0.000000	0.000000	-0.706265	0.008860	0.213540	0.000000	0.000000	3.000000	14.000000	0.000000
1502.903089	-0.132475	0.560001	-0.009412	77.605698	105.500862	143.653503	-1.506029	0.000000	-0.506213	0.000000	0.000000	0.000000	-0.706265	0.008860	0.213540	0.000000	0.000000	3.000000	14.000000	0.000000
1502.906422	-0.134772	0.560055	-0.008700	77.601036	105.207130	143.452194	-1.623740	0.000000	-0.470623	0.000000	0.000000	0.000000	-0.689167	0.016030	0.213721	0.000000	0.000000	3.000000	14.000000	0.000000
1502.909756	-0.134772	0.560055	-0.008700	77.601036	105.207130	143.452194	-1.623740	0.000000	-0.470623	0.000000	0.000000	0.000000	-0.689167	0.016030	0.213721	0.000000	0.000000	3.000000	14.000000	0.000000
1502.913089	-0.134772	0.560055	-0.008700	77.601036	105.207130	143.452194	-1.623740	0.000000	-0.470623	0.000000	0.000000	0.000000	-0.689167	0.016030	0.213721	0.000000	0.000000	3.000000	14.000000	0.000000
1502.916422	-0.137051	0.560089	-0.008011	77.570114	105.078606	143.518311	-1.738601	0.000000	-0.435003	0.000000	0.000000	0.000000	-0.683643	0.010354	0.206742	0.000000	0.000000	3.000000	14.000000	0.000000
1502.919756	-0.137051	0.560089	-0.008011	77.570114	105.078606	143.518311	-1.738601	0.000000	-0.435003	0.000000	0.000000	0.000000	-0.683643	0.010354	0.206742	0.000000	0.000000	3.000000	14.000000	0.000000
1502.923089	-0.137051	0.560089	-0.008011	77.570114	105.078606	143.518311	-1.738601	0.000000	-0.435003	0.000000	0.000000	0.000000	-0.683643	0.010354	0.206742	0.000000	0.000000	3.000000	14.000000	0.000000
1502.926422	-0.139284	0.560087	-0.007355	77.494797	105.188416	143.716049	-1.852541	0.000000	-0.400546	0.000000	0.000000	0.000000	-0.670016	-0.000604	0.196727	0.000000	0.000000	3.000000	14.000000	0.000000
1502.929756	-0.139284	0.560087	-0.007355	77.494797	105.188416	143.716049	-1.852541	0.000000	-0.400546	0.000000	0.000000	0.000000	-0.670016	-0.000604	0.196727	0.000000	0.000000	3.000000	14.000000	0.000000
1502.933089	-0.139284	0.560087	-0.007355	77.494797	105.188416	143.716049	-1.852541	0.000000	-0.400546	0.000000	0.000000	0.000000	-0.670016	-0.000604	0.196727	0.000000	0.000000	3.000000	14.000000	0.000000
1502.936422	-0.141447	0.560100	-0.006736	77.393471	105.484207	143.893265	-1.964210	0.000000	-0.367758	0.000000	0.000000	0.000000	-0.648766	0.003941	0.185754	0.000000	0.000000	3.000000	14.000000	0.000000
1502.939756	-0.141447	0.560100	-0.006736	77.393471	105.484207	143.893265	-1.964210	0.000000	-0.367758	0.000000	0.000000	0.000000	-0.648766	0.003941	0.185754	0.000000	0.000000	3.000000	14.000000	0.000000
1502.943089	-0.141447	0.560100	-0.006736	77.393471	105.484207	143.893265	-1.964210	0.000000	-0.367758	0.000000	0.000000	0.000000	-0.648766	0.003941	0.185754	0.000000	0.000000	3.000000	14.000000	0.000000
1502.946422	-0.143629	0.560121	-0.006088	77.296761	105.793343	144.010559	-2.072339	0.000000	-0.336799	0.000000	0.000000	0.000000	-0.654586	0.006178	0.194268	0.000000	0.000000	3.000000	14.000000	0.000000
1502.949756	-0.143629	0.560121	-0.006088	77.296761	105.793343	144.010559	-2.072339	0.000000	-0.336799	0.000000	0.000000	0.000000	-0.654586	0.006178	0.194268	0.000000	0.000000	3.000000	14.000000	0.000000
1502.953089	-0.143629	0.560121	-0.006088	77.296761	105.793343	144.010559	-2.072339	0.000000	-0.336799	0.000000	0.000000	0.000000	-0.654586	0.006178	0.194268	0.000000	0.000000	3.000000	14.000000	0.000000
1502.956422	-0.145841	0.560114	-0.005454	77.219376	106.084579	144.396072	-2.181436	0.000000	-0.304421	0.000000	0.000000	0.000000	-0.663659	-0.002079	0.190411	0.000000	0.000000	3.000000	14.000000	0.000000
1502.959756	-0.145841	0.560114	-0.005454	77.219376	106.084579	144.396072	-2.181436	0.000000	-0.304421	0.000000	0.000000	0.000000	-0.663659	-0.002079	0.190411	0.000000	0.000000	3.000000	14.000000	0.000000
1502.963089	-0.145841	0.560114	-0.005454	77.219376	106.084579	144.396072	-2.181436	0.000000	-0.304421	0.000000	0.000000	0.000000	-0.663659	-0.002079	0.190411	0.000000	0.000000	3.000000	14.000000	0.000000
1502.966422	-0.148023	0.560123	-0.004800	77.168953	106.283081	144.772659	-2.292046	0.000000	-0.272686	0.000000	0.000000	0.000000	-0.654579	0.002650	0.196250	0.000000	0.000000	3.000000	14.000000	0.000000
1502.969756	-0.148023	0.560123	-0.004800	77.168953	106.283081	144.772659	-2.292046	0.000000	-0.272686	0.000000	0.000000	0.000000	-0.654579	0.002650	0.196250	0.000000	0.000000	3.000000	14.000000	0.000000
1502.973089	-0.148023	0.560123	-0.004800	77.168953	106.283081	144.772659	-2.292046	0.000000	-0.272686	0.000000	0.000000	0.000000	-0.654579	0.002650	0.196250	0.000000	0.000000	3.000000	14.000000	0.000000
1502.976422	-0.150214	0.560104	-0.004151	77.127441	106.440147	145.106812	-2.401142	0.000000	-0.239977	0.000000	0.000000	0.000000	-0.657224	-0.005654	0.194469	0.000000	0.000000	3.000000	14.000000	0.000000
1502.979756	-0.150214	0.560104	-0.004151	77.127441	106.440147	145.106812	-2.401142	0.000000	-0.239977	0.000000	0.000000	0.000000	-0.657224	-0.005654	0.194469	0.000000	0.000000	3.000000	14.000000	0.000000
1502.983089	-0.150214	0.560104	-0.004151	77.127441	106.440147	145.106812	-2.401142	0.000000	-0.239977	0.000000	0.000000	0.000000	-0.657224	-0.005654	0.194469	0.000000	0.000000	3.000000	14.000000	0.000000
1502.986422	-0.152363	0.560066	-0.003517	77.083412	106.562943	145.399918	-2.510680	0.000000	-0.207566	0.000000	0.000000	0.000000	-0.644712	-0.011466	0.190343	0.000000	0.000000	3.000000	14.000000	0.000000
1502.989756	-0.152363	0.560066	-0.003517	77.083412	106.562943	145.399918	-2.510680	0.000000	-0.207566	0.000000	0.000000	0.000000	-0.644712	-0.011466	0.190343	0.000000	0.000000	3.000000	14.000000	0.000000
1502.993089	-0.152363	0.560066	-0.003517	77.083412	106.562943	145.399918	-2.510680	0.000000	-0.207566	0.000000	0.000000	0.000000	-0.644712	-0.011466	0.190343	0.000000	0.000000	3.000000	14.000000	0.000000
1502.996422	-0.154485	0.559991	-0.002920	77.047287	106.692566	145.702576	-2.618132	0.000000	-0.175842	0.000000	0.000000	0.000000	-0.636821	-0.022526	0.179165	0.000000	0.000000	3.000000	14.000000	0.000000
1502.999756	-0.154485	0.559991	-0.002920	77.047287	106.692566	145.702576	-2.618132	0.000000	-0.175842	0.000000	0.000000	0.000000	-0.636821	-0.022526	0.179165	0.000000	0.000000	3.000000	14.000000	0.000000
1503.003089	-0.154485	0.559991	-0.002920	77.047287	106.692566	145.702576	-2.618132	0.000000	-0.175842	0.000000	0.000000	0.000000	-0.636821	-0.022526	0.179165	0.000000	0.000000	3.000000	14.000000	0.000000
1503.006422	-0.156558	0.559905	-0.002357	77.024918	106.897026	146.050735	-2.724269	0.000000	-0.145981	0.000000	0.000000	0.000000	-0.621769	-0.025722	0.168768	0.000000	0.000000	3.000000	14.000000	0.000000
1503.009756	-0.156558	0.559905	-0.002357	77.024918	106.897026	146.050735	-2.724269	0.000000	-0.145981	0.000000	0.000000	0.000000	-0.621769	-0.025722	0.168768	0.000000	0.000000	3.000000	14.000000	0.000000
1503.013089	-0.156558	0.559905	-0.002357	77.024918	106.897026	146.050735	-2.724269	0.000000	-0.145981	0.000000	0.000000	0.000000	-0.621769	-0.025722	0.168768	0.000000	0.000000	3.000000	14.000000	0.000000
1503.016422	-0.158668	0.559782	-0.001853	77.026688	107.160690	146.441162	-2.827897	0.000000	-0.117853	0.000000	0.000000	0.000000	-0.633015	-0.036812	0.151161	0.000000	0.000000	3.000000	14.000000	0.000000
1503.019756	-0.158668	0.559782	-0.001853	77.026688	107.160690	146.441162	-2.827897	0.000000	-0.117853	0.000000	0.000000	0.000000	-0.633015	-0.036812	0.151161	0.000000	0.000000	3.000000	14.000000	0.000000
1503.023089	-0.158668	0.559782	-0.001853	77.026688	107.160690	146.441162	-2.827897	0.000000	-0.117853	0.000000	0.000000	0.000000	-0.633015	-0.036812	0.151161	0.000000	0.000000	3.000000	14.000000	0.000000
1503.026422	-0.160797	0.559666	-0.001321	77.068283	107.377205	146.763168	-2.933399	0.000000	-0.092660	0.000000	0.000000	0.000000	-0.638851	-0.034766	0.159686	0.000000	0.000000	3.000000	14.000000	0.000000
1503.029756	-0.160797	0.559666	-0.001321	77.068283	107.377205	146.763168	-2.933399	0.000000	-0.092660	0.000000	0.000000	0.000000	-0.638851	-0.034766	0.159686	0.000000	0.000000	3.000000	14.000000	0.000000
1503.033089	-0.160797	0.559666	-0.001321	77.068283	107.377205	146.763168	-2.933399	0.000000	-0.092660	0.000000	0.000000	0.000000	-0.638851	-0.034766	0.159686	0.000000	0.000000	3.000000	14.000000	0.000000
1503.036422	-0.162878	0.559513	-0.000749	77.134064	107.398087	146.868073	-3.039875	0.000000	-0.066045	0.000000	0.000000	0.000000	-0.624058	-0.045964	0.171650	0.000000	0.000000	3.000000	14.000000	0.000000
1503.039756	-0.162878	0.559513	-0.000749	77.134064	107.398087	146.868073	-3.039875	0.000000	-0.066045	0.000000	0.000000	0.000000	-0.624058	-0.045964	0.171650	0.000000	0.000000	3.000000	14.000000	0.000000
1503.043089	-0.162878	0.559513	-0.000749	77.134064	107.398087	146.868073	-3.039875	0.000000	-0.066045	0.000000	0.000000	0.000000	-0.624058	-0.045964	0.171650	0.000000	0.000000	3.000000	14.000000	0.000000
1503.046422	-0.164984	0.559384	-0.000131	77.195480	107.205490	146.605988	-3.143884	0.000000	-0.037437	0.000000	0.000000	0.000000	-0.631844	-0.038736	0.185199	0.000000	0.000000	3.000000	14.000000	0.000000
1503.049756	-0.164984	0.559384	-0.000131	77.195480	107.205490	146.605988	-3.143884	0.000000	-0.037437	0.000000	0.000000	0.000000	-0.631844	-0.038736	0.185199	0.000000	0.000000	3.000000	14.000000	0.000000
1503.053089	-0.164984	0.559384	-0.000131	77.195480	107.205490	146.605988	-3.143884	0.000000	-0.037437	0.000000	0.000000	0.000000	-0.631844	-0.038736	0.185199	0.000000	0.000000	3.000000	14.000000	0.000000
1503.056422	-0.167053	0.559252	0.000628	77.230789	106.854462	145.924332	-3.249191	0.000000	-0.006571	0.000000	0.000000	0.000000	-0.620879	-0.039684	0.227838	0.000000	0.000000	3.000000	14.000000	0.000000
1503.059756	-0.167053	0.559252	0.000628	77.230789	106.854462	145.924332	-3.249191	0.000000	-0.006571	0.000000	0.000000	0.000000	-0.620879	-0.039684	0.227838	0.000000	0.000000	3.000000	14.000000	0.000000
1503.063089	-0.167053	0.559252	0.000628	77.230789	106.854462	145.924332	-3.249191	0.000000	-0.006571	0.000000	0.000000	0.000000	-0.620879	-0.039684	0.227838	0.000000	0.000000	3.000000	14.000000	0.000000
1503.066422	-0.169066	0.559090	0.001407	77.259163	106.494324	145.079758	-3.352671	0.000000	0.031402	0.000000	0.000000	0.000000	-0.603892	-0.048492	0.233570	0.000000	0.000000	3.000000	14.000000	0.000000
1503.069756	-0.169066	0.559090	0.001407	77.259163	106.494324	145.079758	-3.352671	0.000000	0.031402	0.000000	0.000000	0.000000	-0.603892	-0.048492	0.233570	0.000000	0.000000	3.000000	14.000000	0.000000
1503.073089	-0.169066	0.559090	0.001407	77.259163	106.494324	145.079758	-3.352671	0.000000	0.031402	0.000000	0.000000	0.000000	-0.603892	-0.048492	0.233570	0.000000	0.000000	3.000000	14.000000	0.000000
1503.076422	-0.171057	0.558933	0.002298	77.280014	106.155312	144.386383	-3.453319	0.000000	0.070331	0.000000	0.000000	0.000000	-0.597219	-0.046964	0.267522	0.000000	0.000000	3.000000	14.000000	0.000000
1503.079756	-0.171057	0.558933	0.002298	77.280014	106.155312	144.386383	-3.453319	0.000000	0.070331	0.000000	0.000000	0.000000	-0.597219	-0.046964	0.267522	0.000000	0.000000	3.000000	14.000000	0.000000
1503.083089	-0.171057	0.558933	0.002298	77.280014	106.155312	144.386383	-3.453319	0.000000	0.070331	0.000000	0.000000	0.000000	-0.597219	-0.046964	0.267522	0.000000	0.000000	3.000000	14.000000	0.000000
1503.086422	-0.172991	0.558747	0.003210	77.269135	105.985474	144.277374	-3.552856	0.000000	0.114918	0.000000	0.000000	0.000000	-0.580168	-0.055983	0.273593	0.000000	0.000000	3.000000	14.000000	0.000000
1503.089756	-0.172991	0.558747	0.003210	77.269135	105.985474	144.277374	-3.552856	0.000000	0.114918	0.000000	0.000000	0.000000	-0.580168	-0.055983	0.273593	0.000000	0.000000	3.000000	14.000000	0.000000
1503.093089	-0.172991	0.558747	0.003210	77.269135	105.985474	144.277374	-3.552856	0.000000	0.114918	0.000000	0.000000	0.000000	-0.580168	-0.055983	0.273593	0.000000	0.000000	3.000000	14.000000	0.000000
1503.096422	-0.174888	0.558557	0.004130	77.197296	106.108200	144.542755	-3.649550	0.000000	0.160517	0.000000	0.000000	0.000000	-0.568988	-0.056960	0.275843	0.000000	0.000000	3.000000	14.000000	0.000000
1503.099756	-0.174888	0.558557	0.004130	77.197296	106.108200	144.542755	-3.649550	0.000000	0.160517	0.000000	0.000000	0.000000	-0.568988	-0.056960	0.275843	0.000000	0.000000	3.000000	14.000000	0.000000
1503.103089	-0.174888	0.558557	0.004130	77.197296	106.108200	144.542755	-3.649550	0.000000	0.160517	0.000000	0.000000	0.000000	-0.568988	-0.056960	0.275843	0.000000	0.000000	3.000000	14.000000	0.000000
1503.106422	-0.176762	0.558346	0.005032	77.066490	106.510895	145.067566	-3.744381	0.000000	0.206491	0.000000	0.000000	0.000000	-0.562401	-0.063253	0.270785	0.000000	0.000000	3.000000	14.000000	0.000000
1503.109756	-0.176762	0.558346	0.005032	77.066490	106.510895	145.067566	-3.744381	0.000000	0.206491	0.000000	0.000000	0.000000	-0.562401	-0.063253	0.270785	0.000000	0.000000	3.000000	14.000000	0.000000
1503.113089	-0.176762	0.558346	0.005032	77.066490	106.510895	145.067566	-3.744381	0.000000	0.206491	0.000000	0.000000	0.000000	-0.562401	-0.063253	0.270785	0.000000	0.000000	3.000000	14.000000	0.000000
1503.116422	-0.178651	0.558123	0.005948	76.924583	107.039055	145.616165	-3.838115	0.000000	0.251621	0.000000	0.000000	0.000000	-0.566725	-0.067078	0.274690	0.000000	0.000000	3.000000	14.000000	0.000000
1503.119756	-0.178651	0.558123	0.005948	76.924583	107.039055	145.616165	-3.838115	0.000000	0.251621	0.000000	0.000000	0.000000	-0.566725	-0.067078	0.274690	0.000000	0.000000	3.000000	14.000000	0.000000
1503.123089	-0.178651	0.558123	0.005948	76.924583	107.039055	145.616165	-3.838115	0.000000	0.251621	0.000000	0.000000	0.000000	-0.566725	-0.067078	0.274690	0.000000	0.000000	3.000000	14.000000	0.000000
1503.126422	-0.180577	0.557886	0.006868	76.790123	107.630615	145.973877	-3.932569	0.000000	0.297403	0.000000	0.000000	0.000000	-0.577695	-0.070940	0.275967	0.000000	0.000000	3.000000	14.000000	0.000000
1503.129756	-0.180577	0.557886	0.006868	76.790123	107.630615	145.973877	-3.932569	0.000000	0.297403	0.000000	0.000000	0.000000	-0.577695	-0.070940	0.275967	0.000000	0.000000	3.000000	14.000000	0.000000
1503.133089	-0.180577	0.557886	0.006868	76.790123	107.630615	145.973877	-3.932569	0.000000	0.297403	0.000000	0.000000	0.000000	-0.577695	-0.070940	0.275967	0.000000	0.000000	3.000000	14.000000	0.000000
1503.136422	-0.182519	0.557609	0.007805	76.664879	108.136475	146.048523	-4.028851	0.000000	0.343398	0.000000	0.000000	0.000000	-0.582711	-0.083079	0.281236	0.000000	0.000000	3.000000	14.000000	0.000000
1503.139756	-0.182519	0.557609	0.007805	76.664879	108.136475	146.048523	-4.028851	0.000000	0.343398	0.000000	0.000000	0.000000	-0.582711	-0.083079	0.281236	0.000000	0.000000	3.000000	14.000000	0.000000
1503.143089	-0.182519	0.557609	0.007805	76.664879	108.136475	146.048523	-4.028851	0.000000	0.343398	0.000000	0.000000	0.000000	-0.582711	-0.083079	0.281236	0.000000	0.000000	3.000000	14.000000	0.000000
1503.146422	-0.184452	0.557346	0.008759	76.538094	108.481697	146.003571	-4.125969	0.000000	0.390270	0.000000	0.000000	0.000000	-0.579928	-0.078902	0.286003	0.000000	0.000000	3.000000	14.000000	0.000000
1503.149756	-0.184452	0.557346	0.008759	76.538094	108.481697	146.003571	-4.125969	0.000000	0.390270	0.000000	0.000000	0.000000	-0.579928	-0.078902	0.286003	0.000000	0.000000	3.000000	14.000000	0.000000
1503.153089	-0.184452	0.557346	0.008759	76.538094	108.481697	146.003571	-4.125969	0.000000	0.390270	0.000000	0.000000	0.000000	-0.579928	-0.078902	0.286003	0.000000	0.000000	3.000000	14.000000	0.000000
1503.156422	-0.186267	0.557070	0.009777	76.425446	108.710449	146.151062	-4.222624	0.000000	0.437937	0.000000	0.000000	0.000000	-0.544486	-0.082975	0.305600	0.000000	0.000000	3.000000	14.000000	0.000000
1503.159756	-0.186267	0.557070	0.009777	76.425446	108.710449	146.151062	-4.222624	0.000000	0.437937	0.000000	0.000000	0.000000	-0.544486	-0.082975	0.305600	0.000000	0.000000	3.000000	14.000000	0.000000
1503.163089	-0.186267	0.557070	0.009777	76.425446	108.710449	146.151062	-4.222624	0.000000	0.437937	0.000000	0.000000	0.000000	-0.544486	-0.082975	0.305600	0.000000	0.000000	3.000000	14.000000	0.000000
1503.166422	-0.188048	0.556834	0.010817	76.335022	108.863419	146.342010	-4.313372	0.000000	0.488871	0.000000	0.000000	0.000000	-0.534253	-0.070574	0.311865	0.000000	0.000000	3.000000	14.000000	0.000000
1503.169756	-0.188048	0.556834	0.010817	76.335022	108.863419	146.342010	-4.313372	0.000000	0.488871	0.000000	0.000000	0.000000	-0.534253	-0.070574	0.311865	0.000000	0.000000	3.000000	14.000000	0.000000
1503.173089	-0.188048	0.556834	0.010817	76.335022	108.863419	146.342010	-4.313372	0.000000	0.488871	0.000000	0.000000	0.000000	-0.534253	-0.070574	0.311865	0.000000	0.000000	3.000000	14.000000	0.000000
1503.176422	-0.189699	0.556623	0.011898	76.268608	108.946129	146.409576	-4.402414	0.000000	0.540848	0.000000	0.000000	0.000000	-0.495256	-0.063406	0.324196	0.000000	0.000000	3.000000	14.000000	0.000000
1503.179756	-0.189699	0.556623	0.011898	76.268608	108.946129	146.409576	-4.402414	0.000000	0.540848	0.000000	0.000000	0.000000	-0.495256	-0.063406	0.324196	0.000000	0.000000	3.000000	14.000000	0.000000
1503.183089	-0.189699	0.556623	0.011898	76.268608	108.946129	146.409576	-4.402414	0.000000	0.540848	0.000000	0.000000	0.000000	-0.495256	-0.063406	0.324196	0.000000	0.000000	3.000000	14.000000	0.000000
1503.186422	-0.191262	0.556438	0.012935	76.221336	108.968025	146.343628	-4.484956	0.000000	0.594881	0.000000	0.000000	0.000000	-0.468887	-0.055553	0.311178	0.000000	0.000000	3.000000	14.000000	0.000000
1503.189756	-0.191262	0.556438	0.012935	76.221336	108.968025	146.343628	-4.484956	0.000000	0.594881	0.000000	0.000000	0.000000	-0.468887	-0.055553	0.311178	0.000000	0.000000	3.000000	14.000000	0.000000
1503.193089	-0.191262	0.556438	0.012935	76.221336	108.968025	146.343628	-4.484956	0.000000	0.594881	0.000000	0.000000	0.000000	-0.468887	-0.055553	0.311178	0.000000	0.000000	3.000000	14.000000	0.000000
1503.196422	-0.192816	0.556214	0.013934	76.188698	108.993690	146.320526	-4.563104	0.000000	0.646744	0.000000	0.000000	0.000000	-0.466247	-0.067213	0.299600	0.000000	0.000000	3.000000	14.000000	0.000000
1503.199756	-0.192816	0.556214	0.013934	76.188698	108.993690	146.320526	-4.563104	0.000000	0.646744	0.000000	0.000000	0.000000	-0.466247	-0.067213	0.299600	0.000000	0.000000	3.000000	14.000000	0.000000
1503.203089	-0.192816	0.556214	0.013934	76.188698	108.993690	146.320526	-4.563104	0.000000	0.646744	0.000000	0.000000	0.000000	-0.466247	-0.067213	0.299600	0.000000	0.000000	3.000000	14.000000	0.000000
1503.206422	-0.194366	0.555997	0.014905	76.187973	109.137283	146.466599	-4.640812	0.000000	0.696677	0.000000	0.000000	0.000000	-0.464931	-0.065164	0.291419	0.000000	0.000000	3.000000	14.000000	0.000000
1503.209756	-0.194366	0.555997	0.014905	76.187973	109.137283	146.466599	-4.640812	0.000000	0.696677	0.000000	0.000000	0.000000	-0.464931	-0.065164	0.291419	0.000000	0.000000	3.000000	14.000000	0.000000
1503.213089	-0.194366	0.555997	0.014905	76.187973	109.137283	146.466599	-4.640812	0.000000	0.696677	0.000000	0.000000	0.000000	-0.464931	-0.065164	0.291419	0.000000	0.000000	3.000000	14.000000	0.000000
1503.216422	-0.195867	0.555761	0.015805	76.234741	109.321793	146.586472	-4.718300	0.000000	0.745247	0.000000	0.000000	0.000000	-0.450207	-0.070756	0.270053	0.000000	0.000000	3.000000	14.000000	0.000000
1503.219756	-0.195867	0.555761	0.015805	76.234741	109.321793	146.586472	-4.718300	0.000000	0.745247	0.000000	0.000000	0.000000	-0.450207	-0.070756	0.270053	0.000000	0.000000	3.000000	14.000000	0.000000
1503.223089	-0.195867	0.555761	0.015805	76.234741	109.321793	146.586472	-4.718300	0.000000	0.745247	0.000000	0.000000	0.000000	-0.450207	-0.070756	0.270053	0.000000	0.000000	3.000000	14.000000	0.000000
1503.226422	-0.197326	0.555522	0.016718	76.309517	109.515808	146.553589	-4.793335	0.000000	0.790256	0.000000	0.000000	0.000000	-0.437872	-0.071631	0.273981	0.000000	0.000000	3.000000	14.000000	0.000000
1503.229756	-0.197326	0.555522	0.016718	76.309517	109.515808	146.553589	-4.793335	0.000000	0.790256	0.000000	0.000000	0.000000	-0.437872	-0.071631	0.273981	0.000000	0.000000	3.000000	14.000000	0.000000
1503.233089	-0.197326	0.555522	0.016718	76.309517	109.515808	146.553589	-4.793335	0.000000	0.790256	0.000000	0.000000	0.000000	-0.437872	-0.071631	0.273981	0.000000	0.000000	3.000000	14.000000	0.000000
1503.236422	-0.198720	0.555283	0.017587	76.376366	109.587036	146.360092	-4.866313	0.000000	0.835919	0.000000	0.000000	0.000000	-0.418151	-0.071720	0.260593	0.000000	0.000000	3.000000	14.000000	0.000000
1503.239756	-0.198720	0.555283	0.017587	76.376366	109.587036	146.360092	-4.866313	0.000000	0.835919	0.000000	0.000000	0.000000	-0.418151	-0.071720	0.260593	0.000000	0.000000	3.000000	14.000000	0.000000
1503.243089	-0.198720	0.555283	0.017587	76.376366	109.587036	146.360092	-4.866313	0.000000	0.835919	0.000000	0.000000	0.000000	-0.418151	-0.071720	0.260593	0.000000	0.000000	3.000000	14.000000	0.000000
1503.246422	-0.200016	0.555080	0.018463	76.418709	109.479584	146.127625	-4.922496	0.000000	0.876945	0.000000	0.000000	0.000000	-0.388782	-0.060990	0.262746	0.000000	0.000000	3.000000	14.000000	0.000000
1503.249756	-0.200016	0.555080	0.018463	76.418709	109.479584	146.127625	-4.922496	0.000000	0.876945	0.000000	0.000000	0.000000	-0.388782	-0.060990	0.262746	0.000000	0.000000	3.000000	14.000000	0.000000
1503.253089	-0.200016	0.555080	0.018463	76.418709	109.479584	146.127625	-4.922496	0.000000	0.876945	0.000000	0.000000	0.000000	-0.388782	-0.060990	0.262746	0.000000	0.000000	3.000000	14.000000	0.000000
1503.256422	-0.201137	0.554897	0.019292	76.451500	109.260078	145.864426	-4.916925	0.000000	0.907659	0.000000	0.000000	0.000000	-0.336296	-0.054672	0.248706	0.000000	0.000000	3.000000	14.000000	0.000000
1503.259756	-0.201137	0.554897	0.019292	76.451500	109.260078	145.864426	-4.916925	0.000000	0.907659	0.000000	0.000000	0.000000	-0.336296	-0.054672	0.248706	0.000000	0.000000	3.000000	14.000000	0.000000
1503.263089	-0.201137	0.554897	0.019292	76.451500	109.260078	145.864426	-4.916925	0.000000	0.907659	0.000000	0.000000	0.000000	-0.336296	-0.054672	0.248706	0.000000	0.000000	3.000000	14.000000	0.000000
1503.266422	-0.202143	0.554744	0.020093	76.492332	109.135315	145.771835	-4.911446	0.000000	0.936857	0.000000	0.000000	0.000000	-0.301791	-0.045950	0.240416	0.000000	0.000000	3.000000	14.000000	0.000000
1503.269756	-0.202143	0.554744	0.020093	76.492332	109.135315	145.771835	-4.911446	0.000000	0.936857	0.000000	0.000000	0.000000	-0.301791	-0.045950	0.240416	0.000000	0.000000	3.000000	14.000000	0.000000
1503.273089	-0.202143	0.554744	0.020093	76.492332	109.135315	145.771835	-4.911446	0.000000	0.936857	0.000000	0.000000	0.000000	-0.301791	-0.045950	0.240416	0.000000	0.000000	3.000000	14.000000	0.000000
1503.276422	-0.203088	0.554585	0.020807	76.581665	109.280212	145.893768	-4.905977	0.000000	0.965089	0.000000	0.000000	0.000000	-0.283449	-0.047822	0.214108	0.000000	0.000000	3.000000	14.000000	0.000000
1503.279756	-0.203088	0.554585	0.020807	76.581665	109.280212	145.893768	-4.905977	0.000000	0.965089	0.000000	0.000000	0.000000	-0.283449	-0.047822	0.214108	0.000000	0.000000	3.000000	14.000000	0.000000
1503.283089	-0.203088	0.554585	0.020807	76.581665	109.280212	145.893768	-4.905977	0.000000	0.965089	0.000000	0.000000	0.000000	-0.283449	-0.047822	0.214108	0.000000	0.000000	3.000000	14.000000	0.000000
1503.286422	-0.204003	0.554409	0.021445	76.720192	109.705139	146.241959	-4.901164	0.000000	0.989237	0.000000	0.000000	0.000000	-0.274491	-0.052760	0.191305	0.000000	0.000000	3.000000	14.000000	0.000000
1503.289756	-0.204003	0.554409	0.021445	76.720192	109.705139	146.241959	-4.901164	0.000000	0.989237	0.000000	0.000000	0.000000	-0.274491	-0.052760	0.191305	0.000000	0.000000	3.000000	14.000000	0.000000
1503.293089	-0.204003	0.554409	0.021445	76.720192	109.705139	146.241959	-4.901164	0.000000	0.989237	0.000000	0.000000	0.000000	-0.274491	-0.052760	0.191305	0.000000	0.000000	3.000000	14.000000	0.000000
1503.296422	-0.204879	0.554227	0.021986	76.884094	110.318687	146.745178	-4.896985	0.000000	1.009723	0.000000	0.000000	0.000000	-0.262805	-0.054466	0.162330	0.000000	0.000000	3.000000	14.000000	0.000000
1503.299756	-0.204879	0.554227	0.021986	76.884094	110.318687	146.745178	-4.896985	0.000000	1.009723	0.000000	0.000000	0.000000	-0.262805	-0.054466	0.162330	0.000000	0.000000	3.000000	14.000000	0.000000
1503.303089	-0.204879	0.554227	0.021986	76.884094	110.318687	146.745178	-4.896985	0.000000	1.009723	0.000000	0.000000	0.000000	-0.262805	-0.054466	0.162330	0.000000	0.000000	3.000000	14.000000	0.000000
1503.306422	-0.205770	0.554055	0.022494	77.054237	111.036057	147.335419	-4.893632	0.000000	1.025851	0.000000	0.000000	0.000000	-0.267336	-0.051653	0.152575	0.000000	0.000000	3.000000	14.000000	0.000000
1503.309756	-0.205770	0.554055	0.022494	77.054237	111.036057	147.335419	-4.893632	0.000000	1.025851	0.000000	0.000000	0.000000	-0.267336	-0.051653	0.152575	0.000000	0.000000	3.000000	14.000000	0.000000
1503.313089	-0.205770	0.554055	0.022494	77.054237	111.036057	147.335419	-4.893632	0.000000	1.025851	0.000000	0.000000	0.000000	-0.267336	-0.051653	0.152575	0.000000	0.000000	3.000000	14.000000	0.000000
1503.316422	-0.205770	0.554055	0.022494	77.201370	111.654709	147.848236	-4.890623	0.000000	1.040099	0.000000	0.000000	0.000000	-0.267336	-0.051653	0.152575	0.000000	0.000000	3.000000	14.000000	0.000000
1503.319756	-0.206555	0.553875	0.023003	77.201370	111.654709	147.848236	-4.890623	0.000000	1.040099	0.000000	0.000000	0.000000	-0.235625	-0.054174	0.152737	0.000000	0.000000	3.000000	14.000000	0.000000
1503.323089	-0.206555	0.553875	0.023003	77.201370	111.654709	147.848236	-4.890623	0.000000	1.040099	0.000000	0.000000	0.000000	-0.235625	-0.054174	0.152737	0.000000	0.000000	3.000000	14.000000	0.000000
1503.326422	-0.207285	0.553732	0.023505	77.288567	111.927483	148.083618	-4.890623	0.000000	1.040099	0.000000	0.000000	0.000000	-0.218919	-0.042694	0.150488	0.000000	0.000000	3.000000	14.000000	0.000000
1503.329756	-0.207285	0.553732	0.023505	77.288567	111.927483	148.083618	-4.890623	0.000000	1.040099	0.000000	0.000000	0.000000	-0.218919	-0.042694	0.150488	0.000000	0.000000	3.000000	14.000000	0.000000
1503.333089	-0.207285	0.553732	0.023505	77.288567	111.927483	148.083618	-4.890623	0.000000	1.040099	0.000000	0.000000	0.000000	-0.218919	-0.042694	0.150488	0.000000	0.000000	3.000000	14.000000	0.000000
1503.336422	-0.207285	0.553732	0.023505	77.314430	111.832947	148.020294	-4.884153	0.000000	1.070068	0.000000	0.000000	0.000000	-0.218919	-0.042694	0.150488	0.000000	0.000000	3.000000	14.000000	0.000000
1503.339756	-0.207897	0.553621	0.023983	77.314430	111.832947	148.020294	-4.884153	0.000000	1.070068	0.000000	0.000000	0.000000	-0.183716	-0.033373	0.143256	0.000000	0.000000	3.000000	14.000000	0.000000
1503.343089	-0.207897	0.553621	0.023983	77.314430	111.832947	148.020294	-4.884153	0.000000	1.070068	0.000000	0.000000	0.000000	-0.183716	-0.033373	0.143256	0.000000	0.000000	3.000000	14.000000	0.000000
1503.346422	-0.208390	0.553570	0.024432	77.332184	111.721802	147.931854	-4.884153	0.000000	1.070068	0.000000	0.000000	0.000000	-0.147764	-0.015388	0.134730	0.000000	0.000000	3.000000	14.000000	0.000000
1503.349756	-0.208390	0.553570	0.024432	77.332184	111.721802	147.931854	-4.884153	0.000000	1.070068	0.000000	0.000000	0.000000	-0.147764	-0.015388	0.134730	0.000000	0.000000	3.000000	14.000000	0.000000
1503.353089	-0.208390	0.553570	0.024432	77.332184	111.721802	147.931854	-4.884153	0.000000	1.070068	0.000000	0.000000	0.000000	-0.147764	-0.015388	0.134730	0.000000	0.000000	3.000000	14.000000	0.000000
1503.356422	-0.208390	0.553570	0.024432	77.354492	111.622513	147.851883	-4.877625	0.000000	1.099442	0.000000	0.000000	0.000000	-0.147764	-0.015388	0.134730	0.000000	0.000000	3.000000	14.000000	0.000000
1503.359756	-0.208772	0.553543	0.024811	77.354492	111.622513	147.851883	-4.877625	0.000000	1.099442	0.000000	0.000000	0.000000	-0.114455	-0.008048	0.113830	0.000000	0.000000	3.000000	14.000000	0.000000
1503.363089	-0.208772	0.553543	0.024811	77.354492	111.622513	147.851883	-4.877625	0.000000	1.099442	0.000000	0.000000	0.000000	-0.114455	-0.008048	0.113830	0.000000	0.000000	3.000000	14.000000	0.000000
1503.366422	-0.208772	0.553543	0.024811	77.387695	111.643036	147.862198	-4.877625	0.000000	1.099442	0.000000	0.000000	0.000000	-0.114455	-0.008048	0.113830	0.000000	0.000000	3.000000	14.000000	0.000000
1503.369756	-0.208772	0.553543	0.024811	77.387695	111.643036	147.862198	-4.877625	0.000000	1.099442	0.000000	0.000000	0.000000	-0.114455	-0.008048	0.113830	0.000000	0.000000	3.000000	14.000000	0.000000
1503.373089	-0.209031	0.553580	0.025096	77.387695	111.643036	147.862198	-4.877625	0.000000	1.099442	0.000000	0.000000	0.000000	-0.077766	0.011131	0.085370	0.000000	0.000000	3.000000	14.000000	0.000000
1503.376422	-0.209220	0.553595	0.025280	77.451637	111.872940	148.035416	-4.874788	0.000000	1.111954	0.000000	0.000000	0.000000	-0.056648	0.004550	0.055376	0.000000	0.000000	3.000000	14.000000	0.000000
1503.379756	-0.209220	0.553595	0.025280	77.451637	111.872940	148.035416	-4.874788	0.000000	1.111954	0.000000	0.000000	0.000000	-0.056648	0.004550	0.055376	0.000000	0.000000	3.000000	14.000000	0.000000
1503.383089	-0.209220	0.553595	0.025280	77.451637	111.872940	148.035416	-4.874788	0.000000	1.111954	0.000000	0.000000	0.000000	-0.056648	0.004550	0.055376	0.000000	0.000000	3.000000	14.000000	0.000000
1503.386422	-0.209220	0.553595	0.025280	77.542580	112.340652	148.401779	-4.871215	0.000000	1.127505	0.000000	0.000000	0.000000	-0.056648	0.004550	0.055376	0.000000	0.000000	3.000000	14.000000	0.000000
1503.389756	-0.209297	0.553635	0.025396	77.542580	112.340652	148.401779	-4.871215	0.000000	1.127505	0.000000	0.000000	0.000000	-0.023208	0.011983	0.034692	0.000000	0.000000	3.000000	14.000000	0.000000
1503.393089	-0.209297	0.553635	0.025396	77.542580	112.340652	148.401779	-4.871215	0.000000	1.127505	0.000000	0.000000	0.000000	-0.023208	0.011983	0.034692	0.000000	0.000000	3.000000	14.000000	0.000000
1503.396422	-0.209297	0.553635	0.025396	77.644485	112.920731	148.852219	-4.871215	0.000000	1.127505	0.000000	0.000000	0.000000	-0.023208	0.011983	0.034692	0.000000	0.000000	3.000000	14.000000	0.000000
1503.399756	-0.209297	0.553635	0.025396	77.644485	112.920731	148.852219	-4.871215	0.000000	1.127505	0.000000	0.000000	0.000000	-0.023208	0.011983	0.034692	0.000000	0.000000	3.000000	14.000000	0.000000
1503.403089	-0.209258	0.553653	0.025432	77.644485	112.920731	148.852219	-4.871215	0.000000	1.127505	0.000000	0.000000	0.000000	0.011684	0.005422	0.010720	0.000000	0.000000	3.000000	14.000000	0.000000
1503.406422	-0.209258	0.553653	0.025432	77.744278	113.555992	149.348495	-4.870256	0.000000	1.131638	0.000000	0.000000	0.000000	0.011684	0.005422	0.010720	0.000000	0.000000	3.000000	14.000000	0.000000
1503.409756	-0.209258	0.553653	0.025432	77.744278	113.555992	149.348495	-4.870256	0.000000	1.131638	0.000000	0.000000	0.000000	0.011684	0.005422	0.010720	0.000000	0.000000	3.000000	14.000000	0.000000
1503.413089	-0.209258	0.553653	0.025432	77.744278	113.555992	149.348495	-4.870256	0.000000	1.131638	0.000000	0.000000	0.000000	0.011684	0.005422	0.010720	0.000000	0.000000	3.000000	14.000000	0.000000
1503.416422	-0.208913	0.553710	0.025390	77.815742	114.057320	149.735291	-4.869816	0.000000	1.133532	0.000000	0.000000	0.000000	0.103370	0.017088	-0.012510	0.000000	0.000000	3.000000	14.000000	0.000000
1503.419756	-0.208913	0.553710	0.025390	77.815742	114.057320	149.735291	-4.869816	0.000000	1.133532	0.000000	0.000000	0.000000	0.103370	0.017088	-0.012510	0.000000	0.000000	3.000000	14.000000	0.000000
1503.423089	-0.208913	0.553710	0.025390	77.815742	114.057320	149.735291	-4.869816	0.000000	1.133532	0.000000	0.000000	0.000000	0.103370	0.017088	-0.012510	0.000000	0.000000	3.000000	14.000000	0.000000
1503.426422	-0.208599	0.553734	0.025229	77.847031	114.384712	149.986115	-4.869435	0.000000	1.135165	0.000000	0.000000	0.000000	0.094279	0.007263	-0.048219	0.000000	0.000000	3.000000	14.000000	0.000000
1503.429756	-0.208599	0.553734	0.025229	77.847031	114.384712	149.986115	-4.869435	0.000000	1.135165	0.000000	0.000000	0.000000	0.094279	0.007263	-0.048219	0.000000	0.000000	3.000000	14.000000	0.000000
1503.433089	-0.208599	0.553734	0.025229	77.847031	114.384712	149.986115	-4.869435	0.000000	1.135165	0.000000	0.000000	0.000000	0.094279	0.007263	-0.048219	0.000000	0.000000	3.000000	14.000000	0.000000
1503.436422	-0.208599	0.553734	0.025229	77.854492	114.583122	150.136124	-4.870301	0.000000	1.131444	0.000000	0.000000	0.000000	0.094279	0.007263	-0.048219	0.000000	0.000000	3.000000	14.000000	0.000000
1503.439756	-0.208276	0.553744	0.024985	77.854492	114.583122	150.136124	-4.870301	0.000000	1.131444	0.000000	0.000000	0.000000	0.096853	0.002841	-0.073224	0.000000	0.000000	3.000000	14.000000	0.000000
1503.443089	-0.208276	0.553744	0.024985	77.854492	114.583122	150.136124	-4.870301	0.000000	1.131444	0.000000	0.000000	0.000000	0.096853	0.002841	-0.073224	0.000000	0.000000	3.000000	14.000000	0.000000
1503.446422	-0.207888	0.553778	0.024652	77.849815	114.711746	150.234512	-4.870301	0.000000	1.131444	0.000000	0.000000	0.000000	0.116458	0.010215	-0.099999	0.000000	0.000000	3.000000	14.000000	0.000000
1503.449756	-0.207888	0.553778	0.024652	77.849815	114.711746	150.234512	-4.870301	0.000000	1.131444	0.000000	0.000000	0.000000	0.116458	0.010215	-0.099999	0.000000	0.000000	3.000000	14.000000	0.000000
1503.453089	-0.207888	0.553778	0.024652	77.849815	114.711746	150.234512	-4.870301	0.000000	1.131444	0.000000	0.000000	0.000000	0.116458	0.010215	-0.099999	0.000000	0.000000	3.000000	14.000000	0.000000
1503.456422	-0.207888	0.553778	0.024652	77.849525	114.747520	150.254868	-4.874374	0.000000	1.113766	0.000000	0.000000	0.000000	0.116458	0.010215	-0.099999	0.000000	0.000000	3.000000	14.000000	0.000000
1503.459756	-0.207514	0.553797	0.024225	77.849525	114.747520	150.254868	-4.874374	0.000000	1.113766	0.000000	0.000000	0.000000	0.112153	0.005718	-0.128024	0.000000	0.000000	3.000000	14.000000	0.000000
1503.463089	-0.207514	0.553797	0.024225	77.849525	114.747520	150.254868	-4.874374	0.000000	1.113766	0.000000	0.000000	0.000000	0.112153	0.005718	-0.128024	0.000000	0.000000	3.000000	14.000000	0.000000
1503.466422	-0.207100	0.553837	0.023766	77.922073	114.537552	150.032684	-4.874374	0.000000	1.113766	0.000000	0.000000	0.000000	0.124302	0.012026	-0.137660	0.000000	0.000000	3.000000	14.000000	0.000000
1503.469756	-0.207100	0.553837	0.023766	77.922073	114.537552	150.032684	-4.874374	0.000000	1.113766	0.000000	0.000000	0.000000	0.124302	0.012026	-0.137660	0.000000	0.000000	3.000000	14.000000	0.000000
1503.473089	-0.207100	0.553837	0.023766	77.922073	114.537552	150.032684	-4.874374	0.000000	1.113766	0.000000	0.000000	0.000000	0.124302	0.012026	-0.137660	0.000000	0.000000	3.000000	14.000000	0.000000
1503.476422	-0.207100	0.553837	0.023766	78.082611	114.015976	149.499847	-4.881261	0.000000	1.083185	0.000000	0.000000	0.000000	0.124302	0.012026	-0.137660	0.000000	0.000000	3.000000	14.000000	0.000000
1503.479756	-0.206642	0.553848	0.023331	78.082611	114.015976	149.499847	-4.881261	0.000000	1.083185	0.000000	0.000000	0.000000	0.137283	0.003324	-0.130471	0.000000	0.000000	3.000000	14.000000	0.000000
1503.483089	-0.206642	0.553848	0.023331	78.082611	114.015976	149.499847	-4.881261	0.000000	1.083185	0.000000	0.000000	0.000000	0.137283	0.003324	-0.130471	0.000000	0.000000	3.000000	14.000000	0.000000
1503.486422	-0.206085	0.553869	0.022914	78.284828	113.321861	148.788879	-4.881261	0.000000	1.083185	0.000000	0.000000	0.000000	0.167201	0.006407	-0.125144	0.000000	0.000000	3.000000	14.000000	0.000000
1503.489756	-0.206085	0.553869	0.022914	78.284828	113.321861	148.788879	-4.881261	0.000000	1.083185	0.000000	0.000000	0.000000	0.167201	0.006407	-0.125144	0.000000	0.000000	3.000000	14.000000	0.000000
1503.493089	-0.206085	0.553869	0.022914	78.284828	113.321861	148.788879	-4.881261	0.000000	1.083185	0.000000	0.000000	0.000000	0.167201	0.006407	-0.125144	0.000000	0.000000	3.000000	14.000000	0.000000
1503.496422	-0.206085	0.553869	0.022914	78.486343	112.623817	148.058853	-4.887291	0.000000	1.055645	0.000000	0.000000	0.000000	0.167201	0.006407	-0.125144	0.000000	0.000000	3.000000	14.000000	0.000000
1503.499756	-0.205400	0.553880	0.022576	78.486343	112.623817	148.058853	-4.887291	0.000000	1.055645	0.000000	0.000000	0.000000	0.205368	0.003137	-0.101588	0.000000	0.000000	3.000000	14.000000	0.000000
1503.503089	-0.205400	0.553880	0.022576	78.486343	112.623817	148.058853	-4.887291	0.000000	1.055645	0.000000	0.000000	0.000000	0.205368	0.003137	-0.101588	0.000000	0.000000	3.000000	14.000000	0.000000
1503.506422	-0.204646	0.553918	0.022260	78.657326	112.024643	147.414169	-4.887291	0.000000	1.055645	0.000000	0.000000	0.000000	0.226254	0.011598	-0.094639	0.000000	0.000000	3.000000	14.000000	0.000000
1503.509756	-0.204646	0.553918	0.022260	78.657326	112.024643	147.414169	-4.887291	0.000000	1.055645	0.000000	0.000000	0.000000	0.226254	0.011598	-0.094639	0.000000	0.000000	3.000000	14.000000	0.000000
1503.513089	-0.204646	0.553918	0.022260	78.657326	112.024643	147.414169	-4.887291	0.000000	1.055645	0.000000	0.000000	0.000000	0.226254	0.011598	-0.094639	0.000000	0.000000	3.000000	14.000000	0.000000
1503.516422	-0.204646	0.553918	0.022260	78.782684	111.610527	146.944366	-4.890578	0.000000	1.040310	0.000000	0.000000	0.000000	0.226254	0.011598	-0.094639	0.000000	0.000000	3.000000	14.000000	0.000000
1503.519756	-0.203821	0.553988	0.021900	78.782684	111.610527	146.944366	-4.890578	0.000000	1.040310	0.000000	0.000000	0.000000	0.247642	0.020940	-0.108002	0.000000	0.000000	3.000000	14.000000	0.000000
1503.523089	-0.203821	0.553988	0.021900	78.782684	111.610527	146.944366	-4.890578	0.000000	1.040310	0.000000	0.000000	0.000000	0.247642	0.020940	-0.108002	0.000000	0.000000	3.000000	14.000000	0.000000
1503.526422	-0.202958	0.554050	0.021511	78.866417	111.432991	146.697891	-4.890578	0.000000	1.040310	0.000000	0.000000	0.000000	0.258845	0.018531	-0.116660	0.000000	0.000000	3.000000	14.000000	0.000000
1503.529756	-0.202958	0.554050	0.021511	78.866417	111.432991	146.697891	-4.890578	0.000000	1.040310	0.000000	0.000000	0.000000	0.258845	0.018531	-0.116660	0.000000	0.000000	3.000000	14.000000	0.000000
1503.533089	-0.202958	0.554050	0.021511	78.866417	111.432991	146.697891	-4.890578	0.000000	1.040310	0.000000	0.000000	0.000000	0.258845	0.018531	-0.116660	0.000000	0.000000	3.000000	14.000000	0.000000
1503.536422	-0.202958	0.554050	0.021511	78.924843	111.548744	146.718765	-4.894317	0.000000	1.022578	0.000000	0.000000	0.000000	0.258845	0.018531	-0.116660	0.000000	0.000000	3.000000	14.000000	0.000000
1503.539756	-0.202113	0.554171	0.021034	78.924843	111.548744	146.718765	-4.894317	0.000000	1.022578	0.000000	0.000000	0.000000	0.253458	0.036279	-0.143221	0.000000	0.000000	3.000000	14.000000	0.000000
1503.543089	-0.202113	0.554171	0.021034	78.924843	111.548744	146.718765	-4.894317	0.000000	1.022578	0.000000	0.000000	0.000000	0.253458	0.036279	-0.143221	0.000000	0.000000	3.000000	14.000000	0.000000
1503.546422	-0.201306	0.554301	0.020515	78.968071	111.988152	147.037094	-4.894317	0.000000	1.022578	0.000000	0.000000	0.000000	0.242151	0.039146	-0.155760	0.000000	0.000000	3.000000	14.000000	0.000000
1503.549756	-0.201306	0.554301	0.020515	78.968071	111.988152	147.037094	-4.894317	0.000000	1.022578	0.000000	0.000000	0.000000	0.242151	0.039146	-0.155760	0.000000	0.000000	3.000000	14.000000	0.000000
1503.553089	-0.201306	0.554301	0.020515	78.968071	111.988152	147.037094	-4.894317	0.000000	1.022578	0.000000	0.000000	0.000000	0.242151	0.039146	-0.155760	0.000000	0.000000	3.000000	14.000000	0.000000
1503.556422	-0.201306	0.554301	0.020515	78.997276	112.442215	147.375717	-4.900532	0.000000	0.992364	0.000000	0.000000	0.000000	0.242151	0.039146	-0.155760	0.000000	0.000000	3.000000	14.000000	0.000000
1503.559756	-0.200505	0.554452	0.019942	78.997276	112.442215	147.375717	-4.900532	0.000000	0.992364	0.000000	0.000000	0.000000	0.240304	0.045121	-0.171679	0.000000	0.000000	3.000000	14.000000	0.000000
1503.563089	-0.200505	0.554452	0.019942	78.997276	112.442215	147.375717	-4.900532	0.000000	0.992364	0.000000	0.000000	0.000000	0.240304	0.045121	-0.171679	0.000000	0.000000	3.000000	14.000000	0.000000
1503.566422	-0.199672	0.554640	0.019352	78.991173	112.669434	147.529785	-4.900532	0.000000	0.992364	0.000000	0.000000	0.000000	0.250012	0.056366	-0.177100	0.000000	0.000000	3.000000	14.000000	0.000000
1503.569756	-0.199672	0.554640	0.019352	78.991173	112.669434	147.529785	-4.900532	0.000000	0.992364	0.000000	0.000000	0.000000	0.250012	0.056366	-0.177100	0.000000	0.000000	3.000000	14.000000	0.000000
1503.573089	-0.199672	0.554640	0.019352	78.991173	112.669434	147.529785	-4.900532	0.000000	0.992364	0.000000	0.000000	0.000000	0.250012	0.056366	-0.177100	0.000000	0.000000	3.000000	14.000000	0.000000
1503.576422	-0.198816	0.554852	0.018832	78.974380	112.805954	147.604004	-4.908340	0.000000	0.952991	0.000000	0.000000	0.000000	0.256548	0.063633	-0.156032	0.000000	0.000000	3.000000	14.000000	0.000000
1503.579756	-0.198816	0.554852	0.018832	78.974380	112.805954	147.604004	-4.908340	0.000000	0.952991	0.000000	0.000000	0.000000	0.256548	0.063633	-0.156032	0.000000	0.000000	3.000000	14.000000	0.000000
1503.583089	-0.198816	0.554852	0.018832	78.974380	112.805954	147.604004	-4.908340	0.000000	0.952991	0.000000	0.000000	0.000000	0.256548	0.063633	-0.156032	0.000000	0.000000	3.000000	14.000000	0.000000
1503.586422	-0.197899	0.555109	0.018349	78.965454	112.924431	147.649902	-4.911604	0.000000	0.936026	0.000000	0.000000	0.000000	0.275097	0.077099	-0.144787	0.000000	0.000000	3.000000	14.000000	0.000000
1503.589756	-0.197899	0.555109	0.018349	78.965454	112.924431	147.649902	-4.911604	0.000000	0.936026	0.000000	0.000000	0.000000	0.275097	0.077099	-0.144787	0.000000	0.000000	3.000000	14.000000	0.000000
1503.593089	-0.197899	0.555109	0.018349	78.965454	112.924431	147.649902	-4.911604	0.000000	0.936026	0.000000	0.000000	0.000000	0.275097	0.077099	-0.144787	0.000000	0.000000	3.000000	14.000000	0.000000
1503.596422	-0.196900	0.555382	0.017918	78.958740	113.037003	147.684235	-4.894969	0.000000	0.917462	0.000000	0.000000	0.000000	0.299763	0.082099	-0.129371	0.000000	0.000000	3.000000	14.000000	0.000000
1503.599756	-0.196900	0.555382	0.017918	78.958740	113.037003	147.684235	-4.894969	0.000000	0.917462	0.000000	0.000000	0.000000	0.299763	0.082099	-0.129371	0.000000	0.000000	3.000000	14.000000	0.000000
1503.603089	-0.196900	0.555382	0.017918	78.958740	113.037003	147.684235	-4.894969	0.000000	0.917462	0.000000	0.000000	0.000000	0.299763	0.082099	-0.129371	0.000000	0.000000	3.000000	14.000000	0.000000
1503.606422	-0.195869	0.555693	0.017468	78.955467	113.156937	147.729279	-4.845009	0.000000	0.895901	0.000000	0.000000	0.000000	0.309301	0.093188	-0.135134	0.000000	0.000000	3.000000	14.000000	0.000000
1503.609756	-0.195869	0.555693	0.017468	78.955467	113.156937	147.729279	-4.845009	0.000000	0.895901	0.000000	0.000000	0.000000	0.309301	0.093188	-0.135134	0.000000	0.000000	3.000000	14.000000	0.000000
1503.613089	-0.195869	0.555693	0.017468	78.955467	113.156937	147.729279	-4.845009	0.000000	0.895901	0.000000	0.000000	0.000000	0.309301	0.093188	-0.135134	0.000000	0.000000	3.000000	14.000000	0.000000
1503.616422	-0.194777	0.556023	0.016991	78.952148	113.279495	147.782227	-4.793459	0.000000	0.873378	0.000000	0.000000	0.000000	0.327546	0.098830	-0.143048	0.000000	0.000000	3.000000	14.000000	0.000000
1503.619756	-0.194777	0.556023	0.016991	78.952148	113.279495	147.782227	-4.793459	0.000000	0.873378	0.000000	0.000000	0.000000	0.327546	0.098830	-0.143048	0.000000	0.000000	3.000000	14.000000	0.000000
1503.623089	-0.194777	0.556023	0.016991	78.952148	113.279495	147.782227	-4.793459	0.000000	0.873378	0.000000	0.000000	0.000000	0.327546	0.098830	-0.143048	0.000000	0.000000	3.000000	14.000000	0.000000
1503.626422	-0.193632	0.556363	0.016441	78.952293	113.425179	147.853790	-4.738868	0.000000	0.849537	0.000000	0.000000	0.000000	0.343518	0.102044	-0.165059	0.000000	0.000000	3.000000	14.000000	0.000000
1503.629756	-0.193632	0.556363	0.016441	78.952293	113.425179	147.853790	-4.738868	0.000000	0.849537	0.000000	0.000000	0.000000	0.343518	0.102044	-0.165059	0.000000	0.000000	3.000000	14.000000	0.000000
1503.633089	-0.193632	0.556363	0.016441	78.952293	113.425179	147.853790	-4.738868	0.000000	0.849537	0.000000	0.000000	0.000000	0.343518	0.102044	-0.165059	0.000000	0.000000	3.000000	14.000000	0.000000
1503.636422	-0.192463	0.556731	0.015823	78.954895	113.644836	147.969330	-4.681614	0.000000	0.822027	0.000000	0.000000	0.000000	0.350660	0.110481	-0.185114	0.000000	0.000000	3.000000	14.000000	0.000000
1503.639756	-0.192463	0.556731	0.015823	78.954895	113.644836	147.969330	-4.681614	0.000000	0.822027	0.000000	0.000000	0.000000	0.350660	0.110481	-0.185114	0.000000	0.000000	3.000000	14.000000	0.000000
1503.643089	-0.192463	0.556731	0.015823	78.954895	113.644836	147.969330	-4.681614	0.000000	0.822027	0.000000	0.000000	0.000000	0.350660	0.110481	-0.185114	0.000000	0.000000	3.000000	14.000000	0.000000
1503.646422	-0.191297	0.557071	0.015140	78.963226	113.895012	148.131989	-4.623171	0.000000	0.791175	0.000000	0.000000	0.000000	0.349783	0.102091	-0.204952	0.000000	0.000000	3.000000	14.000000	0.000000
1503.649756	-0.191297	0.557071	0.015140	78.963226	113.895012	148.131989	-4.623171	0.000000	0.791175	0.000000	0.000000	0.000000	0.349783	0.102091	-0.204952	0.000000	0.000000	3.000000	14.000000	0.000000
1503.653089	-0.191297	0.557071	0.015140	78.963226	113.895012	148.131989	-4.623171	0.000000	0.791175	0.000000	0.000000	0.000000	0.349783	0.102091	-0.204952	0.000000	0.000000	3.000000	14.000000	0.000000
1503.656422	-0.190164	0.557401	0.014398	78.981178	114.184494	148.325897	-4.564874	0.000000	0.757016	0.000000	0.000000	0.000000	0.340178	0.099030	-0.222648	0.000000	0.000000	3.000000	14.000000	0.000000
1503.659756	-0.190164	0.557401	0.014398	78.981178	114.184494	148.325897	-4.564874	0.000000	0.757016	0.000000	0.000000	0.000000	0.340178	0.099030	-0.222648	0.000000	0.000000	3.000000	14.000000	0.000000
1503.663089	-0.190164	0.557401	0.014398	78.981178	114.184494	148.325897	-4.564874	0.000000	0.757016	0.000000	0.000000	0.000000	0.340178	0.099030	-0.222648	0.000000	0.000000	3.000000	14.000000	0.000000
1503.666422	-0.189023	0.557739	0.013631	79.014130	114.462219	148.529831	-4.508178	0.000000	0.719908	0.000000	0.000000	0.000000	0.342057	0.101278	-0.230046	0.000000	0.000000	3.000000	14.000000	0.000000
1503.669756	-0.189023	0.557739	0.013631	79.014130	114.462219	148.529831	-4.508178	0.000000	0.719908	0.000000	0.000000	0.000000	0.342057	0.101278	-0.230046	0.000000	0.000000	3.000000	14.000000	0.000000
1503.673089	-0.189023	0.557739	0.013631	79.014130	114.462219	148.529831	-4.508178	0.000000	0.719908	0.000000	0.000000	0.000000	0.342057	0.101278	-0.230046	0.000000	0.000000	3.000000	14.000000	0.000000
1503.676422	-0.187879	0.558056	0.012845	79.068161	114.605545	148.758820	-4.451168	0.000000	0.681567	0.000000	0.000000	0.000000	0.343295	0.095158	-0.235936	0.000000	0.000000	3.000000	14.000000	0.000000
1503.679756	-0.187879	0.558056	0.012845	79.068161	114.605545	148.758820	-4.451168	0.000000	0.681567	0.000000	0.000000	0.000000	0.343295	0.095158	-0.235936	0.000000	0.000000	3.000000	14.000000	0.000000
1503.683089	-0.187879	0.558056	0.012845	79.068161	114.605545	148.758820	-4.451168	0.000000	0.681567	0.000000	0.000000	0.000000	0.343295	0.095158	-0.235936	0.000000	0.000000	3.000000	14.000000	0.000000
1503.686422	-0.186678	0.558363	0.012035	79.139885	114.591972	149.111786	-4.393952	0.000000	0.642245	0.000000	0.000000	0.000000	0.360429	0.091967	-0.242932	0.000000	0.000000	3.000000	14.000000	0.000000
1503.689756	-0.186678	0.558363	0.012035	79.139885	114.591972	149.111786	-4.393952	0.000000	0.642245	0.000000	0.000000	0.000000	0.360429	0.091967	-0.242932	0.000000	0.000000	3.000000	14.000000	0.000000
1503.693089	-0.186678	0.558363	0.012035	79.139885	114.591972	149.111786	-4.393952	0.000000	0.642245	0.000000	0.000000	0.000000	0.360429	0.091967	-0.242932	0.000000	0.000000	3.000000	14.000000	0.000000
1503.696422	-0.185410	0.558694	0.011243	79.221558	114.495262	149.441650	-4.333880	0.000000	0.601756	0.000000	0.000000	0.000000	0.380248	0.099447	-0.237682	0.000000	0.000000	3.000000	14.000000	0.000000
1503.699756	-0.185410	0.558694	0.011243	79.221558	114.495262	149.441650	-4.333880	0.000000	0.601756	0.000000	0.000000	0.000000	0.380248	0.099447	-0.237682	0.000000	0.000000	3.000000	14.000000	0.000000
1503.703089	-0.185410	0.558694	0.011243	79.221558	114.495262	149.441650	-4.333880	0.000000	0.601756	0.000000	0.000000	0.000000	0.380248	0.099447	-0.237682	0.000000	0.000000	3.000000	14.000000	0.000000
1503.706422	-0.184062	0.559042	0.010430	79.329346	114.379196	149.529999	-4.270505	0.000000	0.562142	0.000000	0.000000	0.000000	0.404426	0.104398	-0.243925	0.000000	0.000000	3.000000	14.000000	0.000000
1503.709756	-0.184062	0.559042	0.010430	79.329346	114.379196	149.529999	-4.270505	0.000000	0.562142	0.000000	0.000000	0.000000	0.404426	0.104398	-0.243925	0.000000	0.000000	3.000000	14.000000	0.000000
1503.713089	-0.184062	0.559042	0.010430	79.329346	114.379196	149.529999	-4.270505	0.000000	0.562142	0.000000	0.000000	0.000000	0.404426	0.104398	-0.243925	0.000000	0.000000	3.000000	14.000000	0.000000
1503.716422	-0.182674	0.559361	0.009567	79.481354	114.260017	149.301392	-4.203102	0.000000	0.521488	0.000000	0.000000	0.000000	0.416434	0.095697	-0.258939	0.000000	0.000000	3.000000	14.000000	0.000000
1503.719756	-0.182674	0.559361	0.009567	79.481354	114.260017	149.301392	-4.203102	0.000000	0.521488	0.000000	0.000000	0.000000	0.416434	0.095697	-0.258939	0.000000	0.000000	3.000000	14.000000	0.000000
1503.723089	-0.182674	0.559361	0.009567	79.481354	114.260017	149.301392	-4.203102	0.000000	0.521488	0.000000	0.000000	0.000000	0.416434	0.095697	-0.258939	0.000000	0.000000	3.000000	14.000000	0.000000
1503.726422	-0.181281	0.559687	0.008677	79.668236	114.065620	149.015411	-4.133696	0.000000	0.478332	0.000000	0.000000	0.000000	0.417882	0.097610	-0.266873	0.000000	0.000000	3.000000	14.000000	0.000000
1503.729756	-0.181281	0.559687	0.008677	79.668236	114.065620	149.015411	-4.133696	0.000000	0.478332	0.000000	0.000000	0.000000	0.417882	0.097610	-0.266873	0.000000	0.000000	3.000000	14.000000	0.000000
1503.733089	-0.181281	0.559687	0.008677	79.668236	114.065620	149.015411	-4.133696	0.000000	0.478332	0.000000	0.000000	0.000000	0.417882	0.097610	-0.266873	0.000000	0.000000	3.000000	14.000000	0.000000
1503.736422	-0.179907	0.559991	0.007758	79.893005	113.775459	148.907181	-4.064049	0.000000	0.433853	0.000000	0.000000	0.000000	0.412059	0.091310	-0.275830	0.000000	0.000000	3.000000	14.000000	0.000000
1503.739756	-0.179907	0.559991	0.007758	79.893005	113.775459	148.907181	-4.064049	0.000000	0.433853	0.000000	0.000000	0.000000	0.412059	0.091310	-0.275830	0.000000	0.000000	3.000000	14.000000	0.000000
1503.743089	-0.179907	0.559991	0.007758	79.893005	113.775459	148.907181	-4.064049	0.000000	0.433853	0.000000	0.000000	0.000000	0.412059	0.091310	-0.275830	0.000000	0.000000	3.000000	14.000000	0.000000
1503.746422	-0.178508	0.560275	0.006757	80.129562	113.475800	149.237030	-3.995372	0.000000	0.387881	0.000000	0.000000	0.000000	0.419742	0.085280	-0.300072	0.000000	0.000000	3.000000	14.000000	0.000000
1503.749756	-0.178508	0.560275	0.006757	80.129562	113.475800	149.237030	-3.995372	0.000000	0.387881	0.000000	0.000000	0.000000	0.419742	0.085280	-0.300072	0.000000	0.000000	3.000000	14.000000	0.000000
1503.753089	-0.178508	0.560275	0.006757	80.129562	113.475800	149.237030	-3.995372	0.000000	0.387881	0.000000	0.000000	0.000000	0.419742	0.085280	-0.300072	0.000000	0.000000	3.000000	14.000000	0.000000
1503.756422	-0.177157	0.560556	0.005735	80.375549	113.227615	149.546066	-3.925415	0.000000	0.337869	0.000000	0.000000	0.000000	0.405385	0.084268	-0.306649	0.000000	0.000000	3.000000	14.000000	0.000000
1503.759756	-0.177157	0.560556	0.005735	80.375549	113.227615	149.546066	-3.925415	0.000000	0.337869	0.000000	0.000000	0.000000	0.405385	0.084268	-0.306649	0.000000	0.000000	3.000000	14.000000	0.000000
1503.763089	-0.177157	0.560556	0.005735	80.375549	113.227615	149.546066	-3.925415	0.000000	0.337869	0.000000	0.000000	0.000000	0.405385	0.084268	-0.306649	0.000000	0.000000	3.000000	14.000000	0.000000
1503.766422	-0.175757	0.560843	0.004703	80.612717	112.977676	149.339813	-3.857851	0.000000	0.286761	0.000000	0.000000	0.000000	0.419907	0.085998	-0.309598	0.000000	0.000000	3.000000	14.000000	0.000000
1503.769756	-0.175757	0.560843	0.004703	80.612717	112.977676	149.339813	-3.857851	0.000000	0.286761	0.000000	0.000000	0.000000	0.419907	0.085998	-0.309598	0.000000	0.000000	3.000000	14.000000	0.000000
1503.773089	-0.175757	0.560843	0.004703	80.612717	112.977676	149.339813	-3.857851	0.000000	0.286761	0.000000	0.000000	0.000000	0.419907	0.085998	-0.309598	0.000000	0.000000	3.000000	14.000000	0.000000
1503.776422	-0.174281	0.561118	0.003585	80.817467	112.501984	148.751434	-3.787866	0.000000	0.235161	0.000000	0.000000	0.000000	0.442963	0.082532	-0.335595	0.000000	0.000000	3.000000	14.000000	0.000000
1503.779756	-0.174281	0.561118	0.003585	80.817467	112.501984	148.751434	-3.787866	0.000000	0.235161	0.000000	0.000000	0.000000	0.442963	0.082532	-0.335595	0.000000	0.000000	3.000000	14.000000	0.000000
1503.783089	-0.174281	0.561118	0.003585	80.817467	112.501984	148.751434	-3.787866	0.000000	0.235161	0.000000	0.000000	0.000000	0.442963	0.082532	-0.335595	0.000000	0.000000	3.000000	14.000000	0.000000
1503.786422	-0.172829	0.561416	0.002447	80.984909	111.772903	148.181335	-3.714039	0.000000	0.179229	0.000000	0.000000	0.000000	0.435658	0.089384	-0.341378	0.000000	0.000000	3.000000	14.000000	0.000000
1503.789756	-0.172829	0.561416	0.002447	80.984909	111.772903	148.181335	-3.714039	0.000000	0.179229	0.000000	0.000000	0.000000	0.435658	0.089384	-0.341378	0.000000	0.000000	3.000000	14.000000	0.000000
1503.793089	-0.172829	0.561416	0.002447	80.984909	111.772903	148.181335	-3.714039	0.000000	0.179229	0.000000	0.000000	0.000000	0.435658	0.089384	-0.341378	0.000000	0.000000	3.000000	14.000000	0.000000
1503.796422	-0.171366	0.561701	0.001265	81.158554	110.911911	147.678970	-3.641429	0.000000	0.122333	0.000000	0.000000	0.000000	0.438625	0.085523	-0.354553	0.000000	0.000000	3.000000	14.000000	0.000000
1503.799756	-0.171366	0.561701	0.001265	81.158554	110.911911	147.678970	-3.641429	0.000000	0.122333	0.000000	0.000000	0.000000	0.438625	0.085523	-0.354553	0.000000	0.000000	3.000000	14.000000	0.000000
1503.803089	-0.171366	0.561701	0.001265	81.158554	110.911911	147.678970	-3.641429	0.000000	0.122333	0.000000	0.000000	0.000000	0.438625	0.085523	-0.354553	0.000000	0.000000	3.000000	14.000000	0.000000
1503.806422	-0.169889	0.561955	0.000091	81.341293	109.990166	146.968491	-3.568325	0.000000	0.063241	0.000000	0.000000	0.000000	0.443156	0.076278	-0.352242	0.000000	0.000000	3.000000	14.000000	0.000000
1503.809756	-0.169889	0.561955	0.000091	81.341293	109.990166	146.968491	-3.568325	0.000000	0.063241	0.000000	0.000000	0.000000	0.443156	0.076278	-0.352242	0.000000	0.000000	3.000000	14.000000	0.000000
1503.813089	-0.169889	0.561955	0.000091	81.341293	109.990166	146.968491	-3.568325	0.000000	0.063241	0.000000	0.000000	0.000000	0.443156	0.076278	-0.352242	0.000000	0.000000	3.000000	14.000000	0.000000
1503.816422	-0.168403	0.562196	-0.001128	81.543350	109.069267	146.005447	-3.494466	0.000000	0.004534	0.000000	0.000000	0.000000	0.445996	0.072378	-0.365514	0.000000	0.000000	3.000000	14.000000	0.000000
1503.819756	-0.168403	0.562196	-0.001128	81.543350	109.069267	146.005447	-3.494466	0.000000	0.004534	0.000000	0.000000	0.000000	0.445996	0.072378	-0.365514	0.000000	0.000000	3.000000	14.000000	0.000000
1503.823089	-0.168403	0.562196	-0.001128	81.543350	109.069267	146.005447	-3.494466	0.000000	0.004534	0.000000	0.000000	0.000000	0.445996	0.072378	-0.365514	0.000000	0.000000	3.000000	14.000000	0.000000
1503.826422	-0.166923	0.562407	-0.002278	81.759117	108.194962	145.102432	-3.420133	0.000000	-0.056386	0.000000	0.000000	0.000000	0.443763	0.063220	-0.345156	0.000000	0.000000	3.000000	14.000000	0.000000
1503.829756	-0.166923	0.562407	-0.002278	81.759117	108.194962	145.102432	-3.420133	0.000000	-0.056386	0.000000	0.000000	0.000000	0.443763	0.063220	-0.345156	0.000000	0.000000	3.000000	14.000000	0.000000
1503.833089	-0.166923	0.562407	-0.002278	81.759117	108.194962	145.102432	-3.420133	0.000000	-0.056386	0.000000	0.000000	0.000000	0.443763	0.063220	-0.345156	0.000000	0.000000	3.000000	14.000000	0.000000
1503.836422	-0.165514	0.562615	-0.003390	81.984818	107.368416	144.354599	-3.346172	0.000000	-0.113912	0.000000	0.000000	0.000000	0.422777	0.062174	-0.333434	0.000000	0.000000	3.000000	14.000000	0.000000
1503.839756	-0.165514	0.562615	-0.003390	81.984818	107.368416	144.354599	-3.346172	0.000000	-0.113912	0.000000	0.000000	0.000000	0.422777	0.062174	-0.333434	0.000000	0.000000	3.000000	14.000000	0.000000
1503.843089	-0.165514	0.562615	-0.003390	81.984818	107.368416	144.354599	-3.346172	0.000000	-0.113912	0.000000	0.000000	0.000000	0.422777	0.062174	-0.333434	0.000000	0.000000	3.000000	14.000000	0.000000
1503.846422	-0.164109	0.562818	-0.004506	82.194778	106.550873	143.753006	-3.275709	0.000000	-0.169484	0.000000	0.000000	0.000000	0.421448	0.061121	-0.335014	0.000000	0.000000	3.000000	14.000000	0.000000
1503.849756	-0.164109	0.562818	-0.004506	82.194778	106.550873	143.753006	-3.275709	0.000000	-0.169484	0.000000	0.000000	0.000000	0.421448	0.061121	-0.335014	0.000000	0.000000	3.000000	14.000000	0.000000
1503.853089	-0.164109	0.562818	-0.004506	82.194778	106.550873	143.753006	-3.275709	0.000000	-0.169484	0.000000	0.000000	0.000000	0.421448	0.061121	-0.335014	0.000000	0.000000	3.000000	14.000000	0.000000
1503.856422	-0.162674	0.563010	-0.005591	82.353607	105.636589	143.091461	-3.205468	0.000000	-0.225319	0.000000	0.000000	0.000000	0.430597	0.057498	-0.325332	0.000000	0.000000	3.000000	14.000000	0.000000
1503.859756	-0.162674	0.563010	-0.005591	82.353607	105.636589	143.091461	-3.205468	0.000000	-0.225319	0.000000	0.000000	0.000000	0.430597	0.057498	-0.325332	0.000000	0.000000	3.000000	14.000000	0.000000
1503.863089	-0.162674	0.563010	-0.005591	82.353607	105.636589	143.091461	-3.205468	0.000000	-0.225319	0.000000	0.000000	0.000000	0.430597	0.057498	-0.325332	0.000000	0.000000	3.000000	14.000000	0.000000
1503.866422	-0.161222	0.563198	-0.006673	82.464905	104.824944	142.492828	-3.133702	0.000000	-0.279541	0.000000	0.000000	0.000000	0.435635	0.056479	-0.324659	0.000000	0.000000	3.000000	14.000000	0.000000
1503.869756	-0.161222	0.563198	-0.006673	82.464905	104.824944	142.492828	-3.133702	0.000000	-0.279541	0.000000	0.000000	0.000000	0.435635	0.056479	-0.324659	0.000000	0.000000	3.000000	14.000000	0.000000
1503.873089	-0.161222	0.563198	-0.006673	82.464905	104.824944	142.492828	-3.133702	0.000000	-0.279541	0.000000	0.000000	0.000000	0.435635	0.056479	-0.324659	0.000000	0.000000	3.000000	14.000000	0.000000
1503.876422	-0.159776	0.563357	-0.007755	82.553741	104.180099	142.027451	-3.061096	0.000000	-0.333651	0.000000	0.000000	0.000000	0.433634	0.047635	-0.324677	0.000000	0.000000	3.000000	14.000000	0.000000
1503.879756	-0.159776	0.563357	-0.007755	82.553741	104.180099	142.027451	-3.061096	0.000000	-0.333651	0.000000	0.000000	0.000000	0.433634	0.047635	-0.324677	0.000000	0.000000	3.000000	14.000000	0.000000
1503.883089	-0.159776	0.563357	-0.007755	82.553741	104.180099	142.027451	-3.061096	0.000000	-0.333651	0.000000	0.000000	0.000000	0.433634	0.047635	-0.324677	0.000000	0.000000	3.000000	14.000000	0.000000
1503.886422	-0.158344	0.563504	-0.008821	82.622246	103.745735	141.751648	-2.988824	0.000000	-0.387764	0.000000	0.000000	0.000000	0.429864	0.044164	-0.319663	0.000000	0.000000	3.000000	14.000000	0.000000
1503.889756	-0.158344	0.563504	-0.008821	82.622246	103.745735	141.751648	-2.988824	0.000000	-0.387764	0.000000	0.000000	0.000000	0.429864	0.044164	-0.319663	0.000000	0.000000	3.000000	14.000000	0.000000
1503.893089	-0.158344	0.563504	-0.008821	82.622246	103.745735	141.751648	-2.988824	0.000000	-0.387764	0.000000	0.000000	0.000000	0.429864	0.044164	-0.319663	0.000000	0.000000	3.000000	14.000000	0.000000
1503.896422	-0.156933	0.563606	-0.009842	82.672844	103.472305	141.539627	-2.917180	0.000000	-0.441041	0.000000	0.000000	0.000000	0.423207	0.030484	-0.306294	0.000000	0.000000	3.000000	14.000000	0.000000
1503.899756	-0.156933	0.563606	-0.009842	82.672844	103.472305	141.539627	-2.917180	0.000000	-0.441041	0.000000	0.000000	0.000000	0.423207	0.030484	-0.306294	0.000000	0.000000	3.000000	14.000000	0.000000
1503.903089	-0.156933	0.563606	-0.009842	82.672844	103.472305	141.539627	-2.917180	0.000000	-0.441041	0.000000	0.000000	0.000000	0.423207	0.030484	-0.306294	0.000000	0.000000	3.000000	14.000000	0.000000
1503.906422	-0.155571	0.563680	-0.010809	82.718636	103.194527	141.297409	-2.846645	0.000000	-0.492090	0.000000	0.000000	0.000000	0.408512	0.022244	-0.290029	0.000000	0.000000	3.000000	14.000000	0.000000
1503.909756	-0.155571	0.563680	-0.010809	82.718636	103.194527	141.297409	-2.846645	0.000000	-0.492090	0.000000	0.000000	0.000000	0.408512	0.022244	-0.290029	0.000000	0.000000	3.000000	14.000000	0.000000
1503.913089	-0.155571	0.563680	-0.010809	82.718636	103.194527	141.297409	-2.846645	0.000000	-0.492090	0.000000	0.000000	0.000000	0.408512	0.022244	-0.290029	0.000000	0.000000	3.000000	14.000000	0.000000
1503.916422	-0.154304	0.563772	-0.011655	82.767471	102.864655	141.024124	-2.778560	0.000000	-0.540429	0.000000	0.000000	0.000000	0.380061	0.027484	-0.254002	0.000000	0.000000	3.000000	14.000000	0.000000
1503.919756	-0.154304	0.563772	-0.011655	82.767471	102.864655	141.024124	-2.778560	0.000000	-0.540429	0.000000	0.000000	0.000000	0.380061	0.027484	-0.254002	0.000000	0.000000	3.000000	14.000000	0.000000
1503.923089	-0.154304	0.563772	-0.011655	82.767471	102.864655	141.024124	-2.778560	0.000000	-0.540429	0.000000	0.000000	0.000000	0.380061	0.027484	-0.254002	0.000000	0.000000	3.000000	14.000000	0.000000
1503.926422	-0.153078	0.563846	-0.012400	82.803688	102.648659	140.942902	-2.715216	0.000000	-0.582762	0.000000	0.000000	0.000000	0.368034	0.022375	-0.223407	0.000000	0.000000	3.000000	14.000000	0.000000
1503.929756	-0.153078	0.563846	-0.012400	82.803688	102.648659	140.942902	-2.715216	0.000000	-0.582762	0.000000	0.000000	0.000000	0.368034	0.022375	-0.223407	0.000000	0.000000	3.000000	14.000000	0.000000
1503.933089	-0.153078	0.563846	-0.012400	82.803688	102.648659	140.942902	-2.715216	0.000000	-0.582762	0.000000	0.000000	0.000000	0.368034	0.022375	-0.223407	0.000000	0.000000	3.000000	14.000000	0.000000
1503.936422	-0.151831	0.563946	-0.013078	82.819305	102.641685	141.161377	-2.653877	0.000000	-0.619997	0.000000	0.000000	0.000000	0.373965	0.029998	-0.203419	0.000000	0.000000	3.000000	14.000000	0.000000
1503.939756	-0.151831	0.563946	-0.013078	82.819305	102.641685	141.161377	-2.653877	0.000000	-0.619997	0.000000	0.000000	0.000000	0.373965	0.029998	-0.203419	0.000000	0.000000	3.000000	14.000000	0.000000
1503.943089	-0.151831	0.563946	-0.013078	82.819305	102.641685	141.161377	-2.653877	0.000000	-0.619997	0.000000	0.000000	0.000000	0.373965	0.029998	-0.203419	0.000000	0.000000	3.000000	14.000000	0.000000
1503.946422	-0.150530	0.564062	-0.013722	82.811272	102.889763	141.645721	-2.591550	0.000000	-0.653900	0.000000	0.000000	0.000000	0.390241	0.034765	-0.193095	0.000000	0.000000	3.000000	14.000000	0.000000
1503.949756	-0.150530	0.564062	-0.013722	82.811272	102.889763	141.645721	-2.591550	0.000000	-0.653900	0.000000	0.000000	0.000000	0.390241	0.034765	-0.193095	0.000000	0.000000	3.000000	14.000000	0.000000
1503.953089	-0.150530	0.564062	-0.013722	82.811272	102.889763	141.645721	-2.591550	0.000000	-0.653900	0.000000	0.000000	0.000000	0.390241	0.034765	-0.193095	0.000000	0.000000	3.000000	14.000000	0.000000
1503.956422	-0.149170	0.564176	-0.014348	82.796471	103.212799	142.195984	-2.526510	0.000000	-0.686083	0.000000	0.000000	0.000000	0.408158	0.034299	-0.187978	0.000000	0.000000	3.000000	14.000000	0.000000
1503.959756	-0.149170	0.564176	-0.014348	82.796471	103.212799	142.195984	-2.526510	0.000000	-0.686083	0.000000	0.000000	0.000000	0.408158	0.034299	-0.187978	0.000000	0.000000	3.000000	14.000000	0.000000
1503.963089	-0.149170	0.564176	-0.014348	82.796471	103.212799	142.195984	-2.526510	0.000000	-0.686083	0.000000	0.000000	0.000000	0.408158	0.034299	-0.187978	0.000000	0.000000	3.000000	14.000000	0.000000
1503.966422	-0.147797	0.564307	-0.014955	82.779900	103.558670	142.583038	-2.458484	0.000000	-0.717412	0.000000	0.000000	0.000000	0.411710	0.039096	-0.182169	0.000000	0.000000	3.000000	14.000000	0.000000
1503.969756	-0.147797	0.564307	-0.014955	82.779900	103.558670	142.583038	-2.458484	0.000000	-0.717412	0.000000	0.000000	0.000000	0.411710	0.039096	-0.182169	0.000000	0.000000	3.000000	14.000000	0.000000
1503.973089	-0.147797	0.564307	-0.014955	82.779900	103.558670	142.583038	-2.458484	0.000000	-0.717412	0.000000	0.000000	0.000000	0.411710	0.039096	-0.182169	0.000000	0.000000	3.000000	14.000000	0.000000
1503.976422	-0.146423	0.564418	-0.015584	82.766029	103.897545	142.841995	-2.389866	0.000000	-0.747774	0.000000	0.000000	0.000000	0.412335	0.033351	-0.188633	0.000000	0.000000	3.000000	14.000000	0.000000
1503.979756	-0.146423	0.564418	-0.015584	82.766029	103.897545	142.841995	-2.389866	0.000000	-0.747774	0.000000	0.000000	0.000000	0.412335	0.033351	-0.188633	0.000000	0.000000	3.000000	14.000000	0.000000
1503.983089	-0.146423	0.564418	-0.015584	82.766029	103.897545	142.841995	-2.389866	0.000000	-0.747774	0.000000	0.000000	0.000000	0.412335	0.033351	-0.188633	0.000000	0.000000	3.000000	14.000000	0.000000
1503.986422	-0.145136	0.564527	-0.016245	82.759087	104.201088	143.262344	-2.321143	0.000000	-0.779212	0.000000	0.000000	0.000000	0.386127	0.032888	-0.198293	0.000000	0.000000	3.000000	14.000000	0.000000
1503.989756	-0.145136	0.564527	-0.016245	82.759087	104.201088	143.262344	-2.321143	0.000000	-0.779212	0.000000	0.000000	0.000000	0.386127	0.032888	-0.198293	0.000000	0.000000	3.000000	14.000000	0.000000
1503.993089	-0.145136	0.564527	-0.016245	82.759087	104.201088	143.262344	-2.321143	0.000000	-0.779212	0.000000	0.000000	0.000000	0.386127	0.032888	-0.198293	0.000000	0.000000	3.000000	14.000000	0.000000
1503.996422	-0.143914	0.564637	-0.016862	82.772102	104.379372	143.735596	-2.256789	0.000000	-0.812261	0.000000	0.000000	0.000000	0.366495	0.032944	-0.185015	0.000000	0.000000	3.000000	14.000000	0.000000
1503.999756	-0.143914	0.564637	-0.016862	82.772102	104.379372	143.735596	-2.256789	0.000000	-0.812261	0.000000	0.000000	0.000000	0.366495	0.032944	-0.185015	0.000000	0.000000	3.000000	14.000000	0.000000
1504.003089	-0.143914	0.564637	-0.016862	82.772102	104.379372	143.735596	-2.256789	0.000000	-0.812261	0.000000	0.000000	0.000000	0.366495	0.032944	-0.185015	0.000000	0.000000	3.000000	14.000000	0.000000
1504.006422	-0.142759	0.564722	-0.017428	82.800743	104.412766	143.888138	-2.195706	0.000000	-0.843097	0.000000	0.000000	0.000000	0.346461	0.025513	-0.169881	0.000000	0.000000	3.000000	14.000000	0.000000
1504.009756	-0.142759	0.564722	-0.017428	82.800743	104.412766	143.888138	-2.195706	0.000000	-0.843097	0.000000	0.000000	0.000000	0.346461	0.025513	-0.169881	0.000000	0.000000	3.000000	14.000000	0.000000
1504.013089	-0.142759	0.564722	-0.017428	82.800743	104.412766	143.888138	-2.195706	0.000000	-0.843097	0.000000	0.000000	0.000000	0.346461	0.025513	-0.169881	0.000000	0.000000	3.000000	14.000000	0.000000
1504.016422	-0.141625	0.564833	-0.017941	82.834175	104.284660	143.682938	-2.137962	0.000000	-0.871411	0.000000	0.000000	0.000000	0.340183	0.033304	-0.153895	0.000000	0.000000	3.000000	14.000000	0.000000
1504.019756	-0.141625	0.564833	-0.017941	82.834175	104.284660	143.682938	-2.137962	0.000000	-0.871411	0.000000	0.000000	0.000000	0.340183	0.033304	-0.153895	0.000000	0.000000	3.000000	14.000000	0.000000
1504.023089	-0.141625	0.564833	-0.017941	82.834175	104.284660	143.682938	-2.137962	0.000000	-0.871411	0.000000	0.000000	0.000000	0.340183	0.033304	-0.153895	0.000000	0.000000	3.000000	14.000000	0.000000
1504.026422	-0.140412	0.564918	-0.018425	82.867798	104.086090	143.411957	-2.081265	0.000000	-0.897060	0.000000	0.000000	0.000000	0.363889	0.025423	-0.145166	0.000000	0.000000	3.000000	14.000000	0.000000
1504.029756	-0.140412	0.564918	-0.018425	82.867798	104.086090	143.411957	-2.081265	0.000000	-0.897060	0.000000	0.000000	0.000000	0.363889	0.025423	-0.145166	0.000000	0.000000	3.000000	14.000000	0.000000
1504.033089	-0.140412	0.564918	-0.018425	82.867798	104.086090	143.411957	-2.081265	0.000000	-0.897060	0.000000	0.000000	0.000000	0.363889	0.025423	-0.145166	0.000000	0.000000	3.000000	14.000000	0.000000
1504.036422	-0.139152	0.565011	-0.018853	82.895599	103.949677	143.428589	-2.020617	0.000000	-0.921254	0.000000	0.000000	0.000000	0.378042	0.028030	-0.128391	0.000000	0.000000	3.000000	14.000000	0.000000
1504.039756	-0.139152	0.565011	-0.018853	82.895599	103.949677	143.428589	-2.020617	0.000000	-0.921254	0.000000	0.000000	0.000000	0.378042	0.028030	-0.128391	0.000000	0.000000	3.000000	14.000000	0.000000
1504.043089	-0.139152	0.565011	-0.018853	82.895599	103.949677	143.428589	-2.020617	0.000000	-0.921254	0.000000	0.000000	0.000000	0.378042	0.028030	-0.128391	0.000000	0.000000	3.000000	14.000000	0.000000
1504.046422	-0.137820	0.565094	-0.019305	82.909065	104.001984	143.756088	-1.957610	0.000000	-0.942652	0.000000	0.000000	0.000000	0.399708	0.024802	-0.135576	0.000000	0.000000	3.000000	14.000000	0.000000
1504.049756	-0.137820	0.565094	-0.019305	82.909065	104.001984	143.756088	-1.957610	0.000000	-0.942652	0.000000	0.000000	0.000000	0.399708	0.024802	-0.135576	0.000000	0.000000	3.000000	14.000000	0.000000
1504.053089	-0.137820	0.565094	-0.019305	82.909065	104.001984	143.756088	-1.957610	0.000000	-0.942652	0.000000	0.000000	0.000000	0.399708	0.024802	-0.135576	0.000000	0.000000	3.000000	14.000000	0.000000
1504.056422	-0.136483	0.565183	-0.019784	82.915459	104.173080	143.802216	-1.890992	0.000000	-0.965249	0.000000	0.000000	0.000000	0.400947	0.026789	-0.143678	0.000000	0.000000	3.000000	14.000000	0.000000
1504.059756	-0.136483	0.565183	-0.019784	82.915459	104.173080	143.802216	-1.890992	0.000000	-0.965249	0.000000	0.000000	0.000000	0.400947	0.026789	-0.143678	0.000000	0.000000	3.000000	14.000000	0.000000
1504.063089	-0.136483	0.565183	-0.019784	82.915459	104.173080	143.802216	-1.890992	0.000000	-0.965249	0.000000	0.000000	0.000000	0.400947	0.026789	-0.143678	0.000000	0.000000	3.000000	14.000000	0.000000
1504.066422	-0.135188	0.565229	-0.020291	82.936699	104.309685	143.791031	-1.824168	0.000000	-0.989195	0.000000	0.000000	0.000000	0.388647	0.013717	-0.152269	0.000000	0.000000	3.000000	14.000000	0.000000
1504.069756	-0.135188	0.565229	-0.020291	82.936699	104.309685	143.791031	-1.824168	0.000000	-0.989195	0.000000	0.000000	0.000000	0.388647	0.013717	-0.152269	0.000000	0.000000	3.000000	14.000000	0.000000
1504.073089	-0.135188	0.565229	-0.020291	82.936699	104.309685	143.791031	-1.824168	0.000000	-0.989195	0.000000	0.000000	0.000000	0.388647	0.013717	-0.152269	0.000000	0.000000	3.000000	14.000000	0.000000
1504.076422	-0.134006	0.565266	-0.020812	83.007851	104.241997	143.583374	-1.759393	0.000000	-1.014573	0.000000	0.000000	0.000000	0.354560	0.011172	-0.156208	0.000000	0.000000	3.000000	14.000000	0.000000
1504.079756	-0.134006	0.565266	-0.020812	83.007851	104.241997	143.583374	-1.759393	0.000000	-1.014573	0.000000	0.000000	0.000000	0.354560	0.011172	-0.156208	0.000000	0.000000	3.000000	14.000000	0.000000
1504.083089	-0.134006	0.565266	-0.020812	83.007851	104.241997	143.583374	-1.759393	0.000000	-1.014573	0.000000	0.000000	0.000000	0.354560	0.011172	-0.156208	0.000000	0.000000	3.000000	14.000000	0.000000
1504.086422	-0.132898	0.565270	-0.021327	83.107559	103.960587	143.166809	-1.700300	0.000000	-1.040608	0.000000	0.000000	0.000000	0.332519	0.001186	-0.154388	0.000000	0.000000	3.000000	14.000000	0.000000
1504.089756	-0.132898	0.565270	-0.021327	83.107559	103.960587	143.166809	-1.700300	0.000000	-1.040608	0.000000	0.000000	0.000000	0.332519	0.001186	-0.154388	0.000000	0.000000	3.000000	14.000000	0.000000
1504.093089	-0.132898	0.565270	-0.021327	83.107559	103.960587	143.166809	-1.700300	0.000000	-1.040608	0.000000	0.000000	0.000000	0.332519	0.001186	-0.154388	0.000000	0.000000	3.000000	14.000000	0.000000
1504.096422	-0.131893	0.565276	-0.021807	83.202400	103.282249	142.448624	-1.644880	0.000000	-1.066339	0.000000	0.000000	0.000000	0.301278	0.001691	-0.143978	0.000000	0.000000	3.000000	14.000000	0.000000
1504.099756	-0.131893	0.565276	-0.021807	83.202400	103.282249	142.448624	-1.644880	0.000000	-1.066339	0.000000	0.000000	0.000000	0.301278	0.001691	-0.143978	0.000000	0.000000	3.000000	14.000000	0.000000
1504.103089	-0.131893	0.565276	-0.021807	83.202400	103.282249	142.448624	-1.644880	0.000000	-1.066339	0.000000	0.000000	0.000000	0.301278	0.001691	-0.143978	0.000000	0.000000	3.000000	14.000000	0.000000
1504.106422	-0.130922	0.565316	-0.022261	83.276817	102.497238	141.900330	-1.594667	0.000000	-1.090335	0.000000	0.000000	0.000000	0.291356	0.011912	-0.136291	0.000000	0.000000	3.000000	14.000000	0.000000
1504.109756	-0.130922	0.565316	-0.022261	83.276817	102.497238	141.900330	-1.594667	0.000000	-1.090335	0.000000	0.000000	0.000000	0.291356	0.011912	-0.136291	0.000000	0.000000	3.000000	14.000000	0.000000
1504.113089	-0.130922	0.565316	-0.022261	83.276817	102.497238	141.900330	-1.594667	0.000000	-1.090335	0.000000	0.000000	0.000000	0.291356	0.011912	-0.136291	0.000000	0.000000	3.000000	14.000000	0.000000
1504.116422	-0.129882	0.565365	-0.022653	83.340881	101.834785	141.894470	-1.546108	0.000000	-1.113050	0.000000	0.000000	0.000000	0.311944	0.014706	-0.117580	0.000000	0.000000	3.000000	14.000000	0.000000
1504.119756	-0.129882	0.565365	-0.022653	83.340881	101.834785	141.894470	-1.546108	0.000000	-1.113050	0.000000	0.000000	0.000000	0.311944	0.014706	-0.117580	0.000000	0.000000	3.000000	14.000000	0.000000
1504.123089	-0.129882	0.565365	-0.022653	83.340881	101.834785	141.894470	-1.546108	0.000000	-1.113050	0.000000	0.000000	0.000000	0.311944	0.014706	-0.117580	0.000000	0.000000	3.000000	14.000000	0.000000
1504.126422	-0.128745	0.565455	-0.023005	83.388557	101.368690	141.843658	-1.494117	0.000000	-1.132647	0.000000	0.000000	0.000000	0.341243	0.027144	-0.105741	0.000000	0.000000	3.000000	14.000000	0.000000
1504.129756	-0.128745	0.565455	-0.023005	83.388557	101.368690	141.843658	-1.494117	0.000000	-1.132647	0.000000	0.000000	0.000000	0.341243	0.027144	-0.105741	0.000000	0.000000	3.000000	14.000000	0.000000
1504.133089	-0.128745	0.565455	-0.023005	83.388557	101.368690	141.843658	-1.494117	0.000000	-1.132647	0.000000	0.000000	0.000000	0.341243	0.027144	-0.105741	0.000000	0.000000	3.000000	14.000000	0.000000
1504.136422	-0.127438	0.565552	-0.023335	83.420876	101.102768	141.437576	-1.437243	0.000000	-1.150271	0.000000	0.000000	0.000000	0.392065	0.029132	-0.099026	0.000000	0.000000	3.000000	14.000000	0.000000
1504.139756	-0.127438	0.565552	-0.023335	83.420876	101.102768	141.437576	-1.437243	0.000000	-1.150271	0.000000	0.000000	0.000000	0.392065	0.029132	-0.099026	0.000000	0.000000	3.000000	14.000000	0.000000
1504.143089	-0.127438	0.565552	-0.023335	83.420876	101.102768	141.437576	-1.437243	0.000000	-1.150271	0.000000	0.000000	0.000000	0.392065	0.029132	-0.099026	0.000000	0.000000	3.000000	14.000000	0.000000
1504.146422	-0.126033	0.565646	-0.023709	83.425026	101.260582	141.445953	-1.371899	0.000000	-1.166775	0.000000	0.000000	0.000000	0.421529	0.028074	-0.112010	0.000000	0.000000	3.000000	14.000000	0.000000
1504.149756	-0.126033	0.565646	-0.023709	83.425026	101.260582	141.445953	-1.371899	0.000000	-1.166775	0.000000	0.000000	0.000000	0.421529	0.028074	-0.112010	0.000000	0.000000	3.000000	14.000000	0.000000
1504.153089	-0.126033	0.565646	-0.023709	83.425026	101.260582	141.445953	-1.371899	0.000000	-1.166775	0.000000	0.000000	0.000000	0.421529	0.028074	-0.112010	0.000000	0.000000	3.000000	14.000000	0.000000
1504.156422	-0.124645	0.565746	-0.024116	83.423386	101.632790	141.678452	-1.301644	0.000000	-1.185443	0.000000	0.000000	0.000000	0.416466	0.029956	-0.122101	0.000000	0.000000	3.000000	14.000000	0.000000
1504.159756	-0.124645	0.565746	-0.024116	83.423386	101.632790	141.678452	-1.301644	0.000000	-1.185443	0.000000	0.000000	0.000000	0.416466	0.029956	-0.122101	0.000000	0.000000	3.000000	14.000000	0.000000
1504.163089	-0.124645	0.565746	-0.024116	83.423386	101.632790	141.678452	-1.301644	0.000000	-1.185443	0.000000	0.000000	0.000000	0.416466	0.029956	-0.122101	0.000000	0.000000	3.000000	14.000000	0.000000
1504.166422	-0.123272	0.565785	-0.024562	83.434158	102.058212	141.994141	-1.232233	0.000000	-1.205793	0.000000	0.000000	0.000000	0.411859	0.011906	-0.133915	0.000000	0.000000	3.000000	14.000000	0.000000
1504.169756	-0.123272	0.565785	-0.024562	83.434158	102.058212	141.994141	-1.232233	0.000000	-1.205793	0.000000	0.000000	0.000000	0.411859	0.011906	-0.133915	0.000000	0.000000	3.000000	14.000000	0.000000
1504.173089	-0.123272	0.565785	-0.024562	83.434158	102.058212	141.994141	-1.232233	0.000000	-1.205793	0.000000	0.000000	0.000000	0.411859	0.011906	-0.133915	0.000000	0.000000	3.000000	14.000000	0.000000
1504.176422	-0.122000	0.565807	-0.025059	83.481606	102.510406	142.421753	-1.163590	0.000000	-1.228113	0.000000	0.000000	0.000000	0.381606	0.006443	-0.149166	0.000000	0.000000	3.000000	14.000000	0.000000
1504.179756	-0.122000	0.565807	-0.025059	83.481606	102.510406	142.421753	-1.163590	0.000000	-1.228113	0.000000	0.000000	0.000000	0.381606	0.006443	-0.149166	0.000000	0.000000	3.000000	14.000000	0.000000
1504.183089	-0.122000	0.565807	-0.025059	83.481606	102.510406	142.421753	-1.163590	0.000000	-1.228113	0.000000	0.000000	0.000000	0.381606	0.006443	-0.149166	0.000000	0.000000	3.000000	14.000000	0.000000
1504.186422	-0.120816	0.565778	-0.025572	83.582832	102.871178	143.071533	-1.099989	0.000000	-1.252974	0.000000	0.000000	0.000000	0.355151	-0.008509	-0.153814	0.000000	0.000000	3.000000	14.000000	0.000000
1504.189756	-0.120816	0.565778	-0.025572	83.582832	102.871178	143.071533	-1.099989	0.000000	-1.252974	0.000000	0.000000	0.000000	0.355151	-0.008509	-0.153814	0.000000	0.000000	3.000000	14.000000	0.000000
1504.193089	-0.120816	0.565778	-0.025572	83.582832	102.871178	143.071533	-1.099989	0.000000	-1.252974	0.000000	0.000000	0.000000	0.355151	-0.008509	-0.153814	0.000000	0.000000	3.000000	14.000000	0.000000
1504.196422	-0.119636	0.565725	-0.026083	83.712845	103.016418	144.112106	-1.040797	0.000000	-1.278609	0.000000	0.000000	0.000000	0.353835	-0.016056	-0.153147	0.000000	0.000000	3.000000	14.000000	0.000000
1504.199756	-0.119636	0.565725	-0.026083	83.712845	103.016418	144.112106	-1.040797	0.000000	-1.278609	0.000000	0.000000	0.000000	0.353835	-0.016056	-0.153147	0.000000	0.000000	3.000000	14.000000	0.000000
1504.203089	-0.119636	0.565725	-0.026083	83.712845	103.016418	144.112106	-1.040797	0.000000	-1.278609	0.000000	0.000000	0.000000	0.353835	-0.016056	-0.153147	0.000000	0.000000	3.000000	14.000000	0.000000
1504.206422	-0.118394	0.565654	-0.026597	83.837891	103.034279	144.940903	-0.981825	0.000000	-1.304134	0.000000	0.000000	0.000000	0.372833	-0.021403	-0.154346	0.000000	0.000000	3.000000	14.000000	0.000000
1504.209756	-0.118394	0.565654	-0.026597	83.837891	103.034279	144.940903	-0.981825	0.000000	-1.304134	0.000000	0.000000	0.000000	0.372833	-0.021403	-0.154346	0.000000	0.000000	3.000000	14.000000	0.000000
1504.213089	-0.118394	0.565654	-0.026597	83.837891	103.034279	144.940903	-0.981825	0.000000	-1.304134	0.000000	0.000000	0.000000	0.372833	-0.021403	-0.154346	0.000000	0.000000	3.000000	14.000000	0.000000
1504.216422	-0.116997	0.565575	-0.027048	83.931923	103.020233	145.115997	-0.919686	0.000000	-1.329858	0.000000	0.000000	0.000000	0.419045	-0.023712	-0.135231	0.000000	0.000000	3.000000	14.000000	0.000000
1504.219756	-0.116997	0.565575	-0.027048	83.931923	103.020233	145.115997	-0.919686	0.000000	-1.329858	0.000000	0.000000	0.000000	0.419045	-0.023712	-0.135231	0.000000	0.000000	3.000000	14.000000	0.000000
1504.223089	-0.116997	0.565575	-0.027048	83.931923	103.020233	145.115997	-0.919686	0.000000	-1.329858	0.000000	0.000000	0.000000	0.419045	-0.023712	-0.135231	0.000000	0.000000	3.000000	14.000000	0.000000
1504.226422	-0.115451	0.565461	-0.027500	83.975334	103.082001	145.025101	-0.849845	0.000000	-1.352397	0.000000	0.000000	0.000000	0.463707	-0.034205	-0.135612	0.000000	0.000000	3.000000	14.000000	0.000000
1504.229756	-0.115451	0.565461	-0.027500	83.975334	103.082001	145.025101	-0.849845	0.000000	-1.352397	0.000000	0.000000	0.000000	0.463707	-0.034205	-0.135612	0.000000	0.000000	3.000000	14.000000	0.000000
[truncated: 11,192 more rows]
