# Supplementary material for: Haptic Guidance Needs to Be Intuitive Not Just Informative to Improve Human Motor Accuracy
Source: PLoS One. 2016 Mar 16;11(3):e0150912. doi: 10.1371/journal.pone.0150912 (PMC4794196; doi:10.1371/journal.pone.0150912)
Supplement: S2 Data — (ZIP) [file pone.0150912.s002.zip › Subject10/exp2_0015.txt]

Time	PosX	PosY	PosZ	RotX	RotY	RotZ	ForceX	ForceY	ForceZ	MomentX	MomentY	MomentZ	VelocityX	VelocityY	VelocityZ	CalibratedWeight	ButtonDown	Condition	Trial	Visual
1544.584313	0.004319	0.550380	0.250615	79.936020	115.511604	149.466568	-1.783365	0.000000	4.671147	0.000000	0.000000	0.000000	0.010000	-0.007634	-0.013217	0.000000	1.000000	3.000000	15.000000	0.000000
1544.587646	0.004319	0.550380	0.250615	79.936020	115.511604	149.466568	-1.783365	0.000000	4.671147	0.000000	0.000000	0.000000	0.010000	-0.007634	-0.013217	0.000000	1.000000	3.000000	15.000000	0.000000
1544.590980	0.004286	0.550384	0.250646	79.936020	115.511604	149.466568	-1.783365	0.000000	4.671147	0.000000	0.000000	0.000000	-0.010024	0.001228	0.009340	0.000000	1.000000	3.000000	15.000000	0.000000
1544.594313	0.004286	0.550384	0.250646	79.999321	114.956459	148.956161	-1.783365	0.000000	4.671147	0.000000	0.000000	0.000000	-0.010024	0.001228	0.009340	0.000000	1.000000	3.000000	15.000000	0.000000
1544.597646	0.004286	0.550384	0.250646	79.999321	114.956459	148.956161	-1.783365	0.000000	4.671147	0.000000	0.000000	0.000000	-0.010024	0.001228	0.009340	0.000000	1.000000	3.000000	15.000000	0.000000
1544.600980	0.004286	0.550384	0.250646	79.999321	114.956459	148.956161	-1.783365	0.000000	4.671147	0.000000	0.000000	0.000000	-0.010024	0.001228	0.009340	0.000000	1.000000	3.000000	15.000000	0.000000
1544.604313	0.003048	0.550572	0.251932	80.081253	114.688850	148.700134	-1.783715	0.000000	4.671012	0.000000	0.000000	0.000000	-0.371323	0.056445	0.385864	0.000000	1.000000	3.000000	15.000000	0.000000
1544.607646	0.003048	0.550572	0.251932	80.081253	114.688850	148.700134	-1.783715	0.000000	4.671012	0.000000	0.000000	0.000000	0.000000	-0.000006	0.000002	0.000000	1.000000	3.000000	15.000000	0.000000
1544.610980	0.003048	0.550572	0.251932	80.081253	114.688850	148.700134	-1.783715	0.000000	4.671012	0.000000	0.000000	0.000000	0.000000	-0.000006	0.000002	0.000000	1.000000	3.000000	15.000000	0.000000
1544.614313	0.003048	0.550572	0.251932	80.123230	114.465630	148.465393	-1.795778	0.000000	4.666389	0.000000	0.000000	0.000000	0.000000	-0.000006	0.000002	0.000000	1.000000	3.000000	15.000000	0.000000
1544.617646	0.003048	0.550572	0.251932	80.123230	114.465630	148.465393	-1.795778	0.000000	4.666389	0.000000	0.000000	0.000000	0.000000	-0.000006	0.000002	0.000000	1.000000	3.000000	15.000000	0.000000
1544.620980	0.002850	0.550449	0.252796	80.123230	114.465630	148.465393	-1.795778	0.000000	4.666389	0.000000	0.000000	0.000000	-0.059553	-0.036957	0.259137	0.000000	1.000000	3.000000	15.000000	0.000000
1544.624313	0.002850	0.550449	0.252796	80.151978	114.013428	148.060074	-1.795778	0.000000	4.666389	0.000000	0.000000	0.000000	-0.059553	-0.036957	0.259137	0.000000	1.000000	3.000000	15.000000	0.000000
1544.627646	0.002280	0.550281	0.253775	80.151978	114.013428	148.060074	-1.795778	0.000000	4.666389	0.000000	0.000000	0.000000	-0.170947	-0.050405	0.293600	0.000000	1.000000	3.000000	15.000000	0.000000
1544.630980	0.002280	0.550281	0.253775	80.151978	114.013428	148.060074	-1.795778	0.000000	4.666389	0.000000	0.000000	0.000000	-0.170947	-0.050405	0.293600	0.000000	1.000000	3.000000	15.000000	0.000000
1544.634313	0.002280	0.550281	0.253775	80.189552	113.454071	147.555878	-1.796727	0.000000	4.666023	0.000000	0.000000	0.000000	-0.170947	-0.050405	0.293600	0.000000	1.000000	3.000000	15.000000	0.000000
1544.637646	0.001574	0.550066	0.255007	80.189552	113.454071	147.555878	-1.796727	0.000000	4.666023	0.000000	0.000000	0.000000	-0.211807	-0.064469	0.369604	0.000000	1.000000	3.000000	15.000000	0.000000
1544.640980	0.001574	0.550066	0.255007	80.189552	113.454071	147.555878	-1.796727	0.000000	4.666023	0.000000	0.000000	0.000000	-0.211807	-0.064469	0.369604	0.000000	1.000000	3.000000	15.000000	0.000000
1544.644313	0.001574	0.550066	0.255007	80.207382	112.822906	146.981049	-1.800416	0.000000	4.664601	0.000000	0.000000	0.000000	-0.211807	-0.064469	0.369604	0.000000	1.000000	3.000000	15.000000	0.000000
1544.647646	0.000832	0.549896	0.256291	80.207382	112.822906	146.981049	-1.800416	0.000000	4.664601	0.000000	0.000000	0.000000	-0.222685	-0.050910	0.385277	0.000000	1.000000	3.000000	15.000000	0.000000
1544.650980	0.000832	0.549896	0.256291	80.207382	112.822906	146.981049	-1.800416	0.000000	4.664601	0.000000	0.000000	0.000000	-0.222685	-0.050910	0.385277	0.000000	1.000000	3.000000	15.000000	0.000000
1544.654313	0.000832	0.549896	0.256291	80.156273	112.030800	146.309021	-1.804320	0.000000	4.663092	0.000000	0.000000	0.000000	-0.222685	-0.050910	0.385277	0.000000	1.000000	3.000000	15.000000	0.000000
1544.657646	-0.000219	0.549729	0.257602	80.156273	112.030800	146.309021	-1.804320	0.000000	4.663092	0.000000	0.000000	0.000000	-0.315102	-0.050190	0.393123	0.000000	1.000000	3.000000	15.000000	0.000000
1544.660980	-0.000219	0.549729	0.257602	80.156273	112.030800	146.309021	-1.804320	0.000000	4.663092	0.000000	0.000000	0.000000	-0.315102	-0.050190	0.393123	0.000000	1.000000	3.000000	15.000000	0.000000
1544.664313	-0.000219	0.549729	0.257602	79.987892	111.598160	146.033630	-1.812865	0.000000	4.659777	0.000000	0.000000	0.000000	-0.315102	-0.050190	0.393123	0.000000	1.000000	3.000000	15.000000	0.000000
1544.667646	-0.001239	0.549642	0.258927	79.987892	111.598160	146.033630	-1.812865	0.000000	4.659777	0.000000	0.000000	0.000000	-0.306070	-0.026053	0.397678	0.000000	1.000000	3.000000	15.000000	0.000000
1544.670980	-0.001239	0.549642	0.258927	79.987892	111.598160	146.033630	-1.812865	0.000000	4.659777	0.000000	0.000000	0.000000	-0.306070	-0.026053	0.397678	0.000000	1.000000	3.000000	15.000000	0.000000
1544.674313	-0.001239	0.549642	0.258927	79.628128	112.250626	146.869370	-1.820743	0.000000	4.656704	0.000000	0.000000	0.000000	-0.306070	-0.026053	0.397678	0.000000	1.000000	3.000000	15.000000	0.000000
1544.677646	-0.002365	0.549532	0.260234	79.628128	112.250626	146.869370	-1.820743	0.000000	4.656704	0.000000	0.000000	0.000000	-0.337837	-0.032923	0.392199	0.000000	1.000000	3.000000	15.000000	0.000000
1544.680980	-0.002365	0.549532	0.260234	79.628128	112.250626	146.869370	-1.820743	0.000000	4.656704	0.000000	0.000000	0.000000	-0.337837	-0.032923	0.392199	0.000000	1.000000	3.000000	15.000000	0.000000
1544.684313	-0.002365	0.549532	0.260234	79.131828	113.566429	148.392914	-1.830277	0.000000	4.652966	0.000000	0.000000	0.000000	-0.337837	-0.032923	0.392199	0.000000	1.000000	3.000000	15.000000	0.000000
1544.687646	-0.003700	0.549403	0.261553	79.131828	113.566429	148.392914	-1.830277	0.000000	4.652966	0.000000	0.000000	0.000000	-0.400501	-0.038693	0.395514	0.000000	1.000000	3.000000	15.000000	0.000000
1544.690980	-0.003700	0.549403	0.261553	79.131828	113.566429	148.392914	-1.830277	0.000000	4.652966	0.000000	0.000000	0.000000	-0.400501	-0.038693	0.395514	0.000000	1.000000	3.000000	15.000000	0.000000
1544.694313	-0.003700	0.549403	0.261553	78.618515	115.040657	150.056473	-1.842834	0.000000	4.648006	0.000000	0.000000	0.000000	-0.400501	-0.038693	0.395514	0.000000	1.000000	3.000000	15.000000	0.000000
1544.697646	-0.005005	0.549304	0.262800	78.618515	115.040657	150.056473	-1.842834	0.000000	4.648006	0.000000	0.000000	0.000000	-0.391569	-0.029679	0.374099	0.000000	0.000000	3.000000	15.000000	0.000000
1544.700980	-0.005005	0.549304	0.262800	78.618515	115.040657	150.056473	-1.842834	0.000000	4.648006	0.000000	0.000000	0.000000	-0.391569	-0.029679	0.374099	0.000000	0.000000	3.000000	15.000000	0.000000
1544.704313	-0.005005	0.549304	0.262800	78.136215	116.476585	151.660355	-1.855207	0.000000	4.643082	0.000000	0.000000	0.000000	-0.391569	-0.029679	0.374099	0.000000	0.000000	3.000000	15.000000	0.000000
1544.707646	-0.006383	0.549179	0.263998	78.136215	116.476585	151.660355	-1.855207	0.000000	4.643082	0.000000	0.000000	0.000000	-0.413343	-0.037697	0.359392	0.000000	0.000000	3.000000	15.000000	0.000000
1544.710980	-0.006383	0.549179	0.263998	78.136215	116.476585	151.660355	-1.855207	0.000000	4.643082	0.000000	0.000000	0.000000	-0.413343	-0.037697	0.359392	0.000000	0.000000	3.000000	15.000000	0.000000
1544.714313	-0.006383	0.549179	0.263998	77.638695	117.722572	153.085419	-1.868820	0.000000	4.637619	0.000000	0.000000	0.000000	-0.413343	-0.037697	0.359392	0.000000	0.000000	3.000000	15.000000	0.000000
1544.717646	-0.007799	0.549058	0.265082	77.638695	117.722572	153.085419	-1.868820	0.000000	4.637619	0.000000	0.000000	0.000000	-0.424642	-0.036185	0.325281	0.000000	0.000000	3.000000	15.000000	0.000000
1544.720980	-0.007799	0.549058	0.265082	77.638695	117.722572	153.085419	-1.868820	0.000000	4.637619	0.000000	0.000000	0.000000	-0.424642	-0.036185	0.325281	0.000000	0.000000	3.000000	15.000000	0.000000
1544.724313	-0.007799	0.549058	0.265082	77.122063	118.751801	154.296616	-1.883520	0.000000	4.631669	0.000000	0.000000	0.000000	-0.424642	-0.036185	0.325281	0.000000	0.000000	3.000000	15.000000	0.000000
1544.727646	-0.009148	0.548939	0.266025	77.122063	118.751801	154.296616	-1.883520	0.000000	4.631669	0.000000	0.000000	0.000000	-0.404782	-0.035717	0.282779	0.000000	0.000000	3.000000	15.000000	0.000000
1544.730980	-0.009148	0.548939	0.266025	77.122063	118.751801	154.296616	-1.883520	0.000000	4.631669	0.000000	0.000000	0.000000	-0.404782	-0.035717	0.282779	0.000000	0.000000	3.000000	15.000000	0.000000
1544.734313	-0.009148	0.548939	0.266025	76.610245	119.580482	155.306442	-1.897924	0.000000	4.625785	0.000000	0.000000	0.000000	-0.404782	-0.035717	0.282779	0.000000	0.000000	3.000000	15.000000	0.000000
1544.737646	-0.010360	0.548850	0.266733	76.610245	119.580482	155.306442	-1.897924	0.000000	4.625785	0.000000	0.000000	0.000000	-0.363584	-0.026668	0.212579	0.000000	0.000000	3.000000	15.000000	0.000000
1544.740980	-0.010360	0.548850	0.266733	76.610245	119.580482	155.306442	-1.897924	0.000000	4.625785	0.000000	0.000000	0.000000	-0.363584	-0.026668	0.212579	0.000000	0.000000	3.000000	15.000000	0.000000
1544.744313	-0.010360	0.548850	0.266733	76.131035	120.209320	156.114868	-1.911573	0.000000	4.620162	0.000000	0.000000	0.000000	-0.363584	-0.026668	0.212579	0.000000	0.000000	3.000000	15.000000	0.000000
1544.747646	-0.011537	0.548817	0.267250	76.131035	120.209320	156.114868	-1.911573	0.000000	4.620162	0.000000	0.000000	0.000000	-0.353071	-0.009858	0.155105	0.000000	0.000000	3.000000	15.000000	0.000000
1544.750980	-0.011537	0.548817	0.267250	76.131035	120.209320	156.114868	-1.911573	0.000000	4.620162	0.000000	0.000000	0.000000	-0.353071	-0.009858	0.155105	0.000000	0.000000	3.000000	15.000000	0.000000
1544.754313	-0.011537	0.548817	0.267250	75.710258	120.830910	156.888214	-1.925761	0.000000	4.614266	0.000000	0.000000	0.000000	-0.353071	-0.009858	0.155105	0.000000	0.000000	3.000000	15.000000	0.000000
1544.757646	-0.012678	0.548844	0.267606	75.710258	120.830910	156.888214	-1.925761	0.000000	4.614266	0.000000	0.000000	0.000000	-0.342417	0.008180	0.106835	0.000000	0.000000	3.000000	15.000000	0.000000
1544.760980	-0.012678	0.548844	0.267606	75.710258	120.830910	156.888214	-1.925761	0.000000	4.614266	0.000000	0.000000	0.000000	-0.342417	0.008180	0.106835	0.000000	0.000000	3.000000	15.000000	0.000000
1544.764313	-0.012678	0.548844	0.267606	75.386414	121.541344	157.704117	-1.940310	0.000000	4.608167	0.000000	0.000000	0.000000	-0.342417	0.008180	0.106835	0.000000	0.000000	3.000000	15.000000	0.000000
1544.767646	-0.013783	0.548889	0.267777	75.386414	121.541344	157.704117	-1.940310	0.000000	4.608167	0.000000	0.000000	0.000000	-0.331385	0.013301	0.051299	0.000000	0.000000	3.000000	15.000000	0.000000
1544.770980	-0.013783	0.548889	0.267777	75.386414	121.541344	157.704117	-1.940310	0.000000	4.608167	0.000000	0.000000	0.000000	-0.331385	0.013301	0.051299	0.000000	0.000000	3.000000	15.000000	0.000000
1544.774313	-0.013783	0.548889	0.267777	75.185265	122.317886	158.538925	-1.955373	0.000000	4.601795	0.000000	0.000000	0.000000	-0.331385	0.013301	0.051299	0.000000	0.000000	3.000000	15.000000	0.000000
1544.777646	-0.014782	0.548940	0.267842	75.185265	122.317886	158.538925	-1.955373	0.000000	4.601795	0.000000	0.000000	0.000000	-0.299916	0.015268	0.019388	0.000000	0.000000	3.000000	15.000000	0.000000
1544.780980	-0.014782	0.548940	0.267842	75.185265	122.317886	158.538925	-1.955373	0.000000	4.601795	0.000000	0.000000	0.000000	-0.299916	0.015268	0.019388	0.000000	0.000000	3.000000	15.000000	0.000000
1544.784313	-0.014782	0.548940	0.267842	75.099174	122.648209	158.930450	-1.969495	0.000000	4.595769	0.000000	0.000000	0.000000	-0.299916	0.015268	0.019388	0.000000	0.000000	3.000000	15.000000	0.000000
1544.787646	-0.014782	0.548940	0.267842	75.099174	122.648209	158.930450	-1.969495	0.000000	4.595769	0.000000	0.000000	0.000000	-0.299916	0.015268	0.019388	0.000000	0.000000	3.000000	15.000000	0.000000
1544.790980	-0.015713	0.548965	0.267865	75.099174	122.648209	158.930450	-1.969495	0.000000	4.595769	0.000000	0.000000	0.000000	-0.279051	0.007633	0.006780	0.000000	0.000000	3.000000	15.000000	0.000000
1544.794313	-0.015713	0.548965	0.267865	75.153366	122.307205	158.670044	-1.969495	0.000000	4.595769	0.000000	0.000000	0.000000	-0.279051	0.007633	0.006780	0.000000	0.000000	3.000000	15.000000	0.000000
1544.797646	-0.016608	0.548947	0.267862	75.153366	122.307205	158.670044	-1.969495	0.000000	4.595769	0.000000	0.000000	0.000000	-0.268579	-0.005385	-0.000766	0.000000	0.000000	3.000000	15.000000	0.000000
1544.800980	-0.016608	0.548947	0.267862	75.153366	122.307205	158.670044	-1.969495	0.000000	4.595769	0.000000	0.000000	0.000000	-0.268579	-0.005385	-0.000766	0.000000	0.000000	3.000000	15.000000	0.000000
1544.804313	-0.016608	0.548947	0.267862	75.264259	121.675697	158.114929	-1.995733	0.000000	4.584435	0.000000	0.000000	0.000000	-0.268579	-0.005385	-0.000766	0.000000	0.000000	3.000000	15.000000	0.000000
1544.807646	-0.016608	0.548947	0.267862	75.264259	121.675697	158.114929	-1.995733	0.000000	4.584435	0.000000	0.000000	0.000000	-0.268579	-0.005385	-0.000766	0.000000	0.000000	3.000000	15.000000	0.000000
1544.810980	-0.017436	0.548919	0.267937	75.264259	121.675697	158.114929	-1.995733	0.000000	4.584435	0.000000	0.000000	0.000000	-0.248489	-0.008499	0.022470	0.000000	0.000000	3.000000	15.000000	0.000000
1544.814313	-0.017436	0.548919	0.267937	75.397186	120.938065	157.455429	-1.995733	0.000000	4.584435	0.000000	0.000000	0.000000	-0.248489	-0.008499	0.022470	0.000000	0.000000	3.000000	15.000000	0.000000
1544.817646	-0.018162	0.548934	0.268038	75.397186	120.938065	157.455429	-1.995733	0.000000	4.584435	0.000000	0.000000	0.000000	-0.217749	0.004517	0.030388	0.000000	0.000000	3.000000	15.000000	0.000000
1544.820980	-0.018162	0.548934	0.268038	75.397186	120.938065	157.455429	-1.995733	0.000000	4.584435	0.000000	0.000000	0.000000	-0.217749	0.004517	0.030388	0.000000	0.000000	3.000000	15.000000	0.000000
1544.824313	-0.018162	0.548934	0.268038	75.527672	120.210251	156.751785	-2.016912	0.000000	4.575158	0.000000	0.000000	0.000000	-0.217749	0.004517	0.030388	0.000000	0.000000	3.000000	15.000000	0.000000
1544.827646	-0.018162	0.548934	0.268038	75.527672	120.210251	156.751785	-2.016912	0.000000	4.575158	0.000000	0.000000	0.000000	-0.217749	0.004517	0.030388	0.000000	0.000000	3.000000	15.000000	0.000000
1544.830980	-0.018717	0.548975	0.268185	75.527672	120.210251	156.751785	-2.016912	0.000000	4.575158	0.000000	0.000000	0.000000	-0.166493	0.012151	0.044118	0.000000	0.000000	3.000000	15.000000	0.000000
1544.834313	-0.018717	0.548975	0.268185	75.643402	119.580849	156.148193	-2.016912	0.000000	4.575158	0.000000	0.000000	0.000000	-0.166493	0.012151	0.044118	0.000000	0.000000	3.000000	15.000000	0.000000
1544.837646	-0.018717	0.548975	0.268185	75.643402	119.580849	156.148193	-2.016912	0.000000	4.575158	0.000000	0.000000	0.000000	-0.166493	0.012151	0.044118	0.000000	0.000000	3.000000	15.000000	0.000000
1544.840980	-0.018717	0.548975	0.268185	75.643402	119.580849	156.148193	-2.016912	0.000000	4.575158	0.000000	0.000000	0.000000	-0.166493	0.012151	0.044118	0.000000	0.000000	3.000000	15.000000	0.000000
1544.844313	-0.019276	0.549276	0.268480	75.751221	119.045975	155.602036	-2.023906	0.000000	4.572068	0.000000	0.000000	0.000000	-0.167744	0.090300	0.088408	0.000000	0.000000	3.000000	15.000000	0.000000
1544.847646	-0.019276	0.549276	0.268480	75.751221	119.045975	155.602036	-2.023906	0.000000	4.572068	0.000000	0.000000	0.000000	0.000000	-0.000001	0.000003	0.000000	0.000000	3.000000	15.000000	0.000000
1544.850980	-0.019276	0.549276	0.268480	75.751221	119.045975	155.602036	-2.023906	0.000000	4.572068	0.000000	0.000000	0.000000	0.000000	-0.000001	0.000003	0.000000	0.000000	3.000000	15.000000	0.000000
1544.854313	-0.019276	0.549276	0.268480	75.904037	118.836143	155.249527	-2.030005	0.000000	4.569363	0.000000	0.000000	0.000000	0.000000	-0.000001	0.000003	0.000000	0.000000	3.000000	15.000000	0.000000
1544.857646	-0.019276	0.549276	0.268480	75.904037	118.836143	155.249527	-2.030005	0.000000	4.569363	0.000000	0.000000	0.000000	0.000000	-0.000001	0.000003	0.000000	0.000000	3.000000	15.000000	0.000000
1544.860980	-0.019383	0.549475	0.268618	75.904037	118.836143	155.249527	-2.030005	0.000000	4.569363	0.000000	0.000000	0.000000	-0.032130	0.059764	0.041394	0.000000	0.000000	3.000000	15.000000	0.000000
1544.864313	-0.019383	0.549475	0.268618	76.178886	119.126190	155.175491	-2.030005	0.000000	4.569363	0.000000	0.000000	0.000000	-0.032130	0.059764	0.041394	0.000000	0.000000	3.000000	15.000000	0.000000
1544.867646	-0.019383	0.549475	0.268618	76.178886	119.126190	155.175491	-2.030005	0.000000	4.569363	0.000000	0.000000	0.000000	-0.032130	0.059764	0.041394	0.000000	0.000000	3.000000	15.000000	0.000000
1544.870980	-0.019383	0.549475	0.268618	76.178886	119.126190	155.175491	-2.030005	0.000000	4.569363	0.000000	0.000000	0.000000	-0.032130	0.059764	0.041394	0.000000	0.000000	3.000000	15.000000	0.000000
1544.874313	-0.019561	0.549923	0.268813	76.546692	119.797150	155.519852	-2.030656	0.000000	4.569074	0.000000	0.000000	0.000000	-0.053292	0.134624	0.058391	0.000000	0.000000	3.000000	15.000000	0.000000
1544.877646	-0.019561	0.549923	0.268813	76.546692	119.797150	155.519852	-2.030656	0.000000	4.569074	0.000000	0.000000	0.000000	0.000000	-0.000005	-0.000001	0.000000	0.000000	3.000000	15.000000	0.000000
1544.880980	-0.019561	0.549923	0.268813	76.546692	119.797150	155.519852	-2.030656	0.000000	4.569074	0.000000	0.000000	0.000000	0.000000	-0.000005	-0.000001	0.000000	0.000000	3.000000	15.000000	0.000000
1544.884313	-0.019561	0.549923	0.268813	76.965363	120.688339	156.202698	-2.031949	0.000000	4.568499	0.000000	0.000000	0.000000	0.000000	-0.000005	-0.000001	0.000000	0.000000	3.000000	15.000000	0.000000
1544.887646	-0.019561	0.549923	0.268813	76.965363	120.688339	156.202698	-2.031949	0.000000	4.568499	0.000000	0.000000	0.000000	0.000000	-0.000005	-0.000001	0.000000	0.000000	3.000000	15.000000	0.000000
1544.890980	-0.019632	0.550094	0.268880	76.965363	120.688339	156.202698	-2.031949	0.000000	4.568499	0.000000	0.000000	0.000000	-0.021235	0.051008	0.020067	0.000000	0.000000	3.000000	15.000000	0.000000
1544.894313	-0.019632	0.550094	0.268880	77.355019	121.500259	156.825516	-2.031949	0.000000	4.568499	0.000000	0.000000	0.000000	-0.021235	0.051008	0.020067	0.000000	0.000000	3.000000	15.000000	0.000000
1544.897646	-0.019701	0.550238	0.268904	77.355019	121.500259	156.825516	-2.031949	0.000000	4.568499	0.000000	0.000000	0.000000	-0.020898	0.043370	0.007457	0.000000	0.000000	3.000000	15.000000	0.000000
1544.900980	-0.019701	0.550238	0.268904	77.355019	121.500259	156.825516	-2.031949	0.000000	4.568499	0.000000	0.000000	0.000000	-0.020898	0.043370	0.007457	0.000000	0.000000	3.000000	15.000000	0.000000
1544.904313	-0.019701	0.550238	0.268904	77.667656	122.063225	157.241898	-2.033362	0.000000	4.567870	0.000000	0.000000	0.000000	-0.020898	0.043370	0.007457	0.000000	0.000000	3.000000	15.000000	0.000000
1544.907646	-0.019702	0.550361	0.268919	77.667656	122.063225	157.241898	-2.033362	0.000000	4.567870	0.000000	0.000000	0.000000	-0.000117	0.036867	0.004321	0.000000	0.000000	3.000000	15.000000	0.000000
1544.910980	-0.019702	0.550361	0.268919	77.667656	122.063225	157.241898	-2.033362	0.000000	4.567870	0.000000	0.000000	0.000000	-0.000117	0.036867	0.004321	0.000000	0.000000	3.000000	15.000000	0.000000
1544.914313	-0.019702	0.550361	0.268919	77.865860	122.284775	157.379272	-2.033277	0.000000	4.567908	0.000000	0.000000	0.000000	-0.000117	0.036867	0.004321	0.000000	0.000000	3.000000	15.000000	0.000000
1544.917646	-0.019702	0.550361	0.268919	77.865860	122.284775	157.379272	-2.033277	0.000000	4.567908	0.000000	0.000000	0.000000	-0.000117	0.036867	0.004321	0.000000	0.000000	3.000000	15.000000	0.000000
1544.920980	-0.019666	0.550458	0.268892	77.865860	122.284775	157.379272	-2.033277	0.000000	4.567908	0.000000	0.000000	0.000000	0.010565	0.029182	-0.007980	0.000000	0.000000	3.000000	15.000000	0.000000
1544.924313	-0.019666	0.550458	0.268892	77.945778	122.153183	157.229477	-2.033277	0.000000	4.567908	0.000000	0.000000	0.000000	0.010565	0.029182	-0.007980	0.000000	0.000000	3.000000	15.000000	0.000000
1544.927646	-0.019666	0.550458	0.268892	77.945778	122.153183	157.229477	-2.033277	0.000000	4.567908	0.000000	0.000000	0.000000	0.010565	0.029182	-0.007980	0.000000	0.000000	3.000000	15.000000	0.000000
1544.930980	-0.019666	0.550458	0.268892	77.945778	122.153183	157.229477	-2.033277	0.000000	4.567908	0.000000	0.000000	0.000000	0.010565	0.029182	-0.007980	0.000000	0.000000	3.000000	15.000000	0.000000
1544.934313	-0.019558	0.550537	0.268719	77.983742	121.915337	156.993515	-2.032945	0.000000	4.568055	0.000000	0.000000	0.000000	0.032442	0.023474	-0.051925	0.000000	0.000000	3.000000	15.000000	0.000000
1544.937646	-0.019558	0.550537	0.268719	77.983742	121.915337	156.993515	-2.032945	0.000000	4.568055	0.000000	0.000000	0.000000	0.032442	0.023474	-0.051925	0.000000	0.000000	3.000000	15.000000	0.000000
1544.940980	-0.019558	0.550537	0.268719	77.983742	121.915337	156.993515	-2.032945	0.000000	4.568055	0.000000	0.000000	0.000000	0.032442	0.023474	-0.051925	0.000000	0.000000	3.000000	15.000000	0.000000
1544.944313	-0.019558	0.550537	0.268719	78.025688	121.702950	156.784027	-2.032504	0.000000	4.568252	0.000000	0.000000	0.000000	0.032442	0.023474	-0.051925	0.000000	0.000000	3.000000	15.000000	0.000000
1544.947646	-0.019520	0.550539	0.268584	78.025688	121.702950	156.784027	-2.032504	0.000000	4.568252	0.000000	0.000000	0.000000	0.011436	0.000801	-0.040555	0.000000	0.000000	3.000000	15.000000	0.000000
1544.950980	-0.019520	0.550539	0.268584	78.025688	121.702950	156.784027	-2.032504	0.000000	4.568252	0.000000	0.000000	0.000000	0.011436	0.000801	-0.040555	0.000000	0.000000	3.000000	15.000000	0.000000
1544.954313	-0.019520	0.550539	0.268584	78.097473	121.424438	156.501495	-2.032817	0.000000	4.568113	0.000000	0.000000	0.000000	0.011436	0.000801	-0.040555	0.000000	0.000000	3.000000	15.000000	0.000000
1544.957646	-0.019520	0.550539	0.268584	78.097473	121.424438	156.501495	-2.032817	0.000000	4.568113	0.000000	0.000000	0.000000	0.011436	0.000801	-0.040555	0.000000	0.000000	3.000000	15.000000	0.000000
1544.960980	-0.019447	0.550477	0.268413	78.097473	121.424438	156.501495	-2.032817	0.000000	4.568113	0.000000	0.000000	0.000000	0.022062	-0.018772	-0.051352	0.000000	0.000000	3.000000	15.000000	0.000000
1544.964313	-0.019447	0.550477	0.268413	78.212944	121.107346	156.170151	-2.032817	0.000000	4.568113	0.000000	0.000000	0.000000	0.022062	-0.018772	-0.051352	0.000000	0.000000	3.000000	15.000000	0.000000
1544.967646	-0.019447	0.550477	0.268413	78.212944	121.107346	156.170151	-2.032817	0.000000	4.568113	0.000000	0.000000	0.000000	0.022062	-0.018772	-0.051352	0.000000	0.000000	3.000000	15.000000	0.000000
1544.970980	-0.019447	0.550477	0.268413	78.212944	121.107346	156.170151	-2.032817	0.000000	4.568113	0.000000	0.000000	0.000000	0.022062	-0.018772	-0.051352	0.000000	0.000000	3.000000	15.000000	0.000000
1544.974313	-0.019332	0.550282	0.268002	78.364380	120.787621	155.825989	-2.032854	0.000000	4.568096	0.000000	0.000000	0.000000	0.034303	-0.058242	-0.123071	0.000000	0.000000	3.000000	15.000000	0.000000
1544.977646	-0.019332	0.550282	0.268002	78.364380	120.787621	155.825989	-2.032854	0.000000	4.568096	0.000000	0.000000	0.000000	0.034303	-0.058242	-0.123071	0.000000	0.000000	3.000000	15.000000	0.000000
1544.980980	-0.019332	0.550282	0.268002	78.364380	120.787621	155.825989	-2.032854	0.000000	4.568096	0.000000	0.000000	0.000000	0.034303	-0.058242	-0.123071	0.000000	0.000000	3.000000	15.000000	0.000000
1544.984313	-0.019332	0.550282	0.268002	78.528519	120.428589	155.437958	-2.033825	0.000000	4.567665	0.000000	0.000000	0.000000	0.034303	-0.058242	-0.123071	0.000000	0.000000	3.000000	15.000000	0.000000
1544.987646	-0.019258	0.550137	0.267811	78.528519	120.428589	155.437958	-2.033825	0.000000	4.567665	0.000000	0.000000	0.000000	0.022192	-0.043673	-0.057324	0.000000	0.000000	3.000000	15.000000	0.000000
1544.990980	-0.019258	0.550137	0.267811	78.528519	120.428589	155.437958	-2.033825	0.000000	4.567665	0.000000	0.000000	0.000000	0.022192	-0.043673	-0.057324	0.000000	0.000000	3.000000	15.000000	0.000000
1544.994313	-0.019258	0.550137	0.267811	78.641312	119.920692	154.926056	-2.033983	0.000000	4.567594	0.000000	0.000000	0.000000	0.022192	-0.043673	-0.057324	0.000000	0.000000	3.000000	15.000000	0.000000
1544.997646	-0.019258	0.550137	0.267811	78.641312	119.920692	154.926056	-2.033983	0.000000	4.567594	0.000000	0.000000	0.000000	0.022192	-0.043673	-0.057324	0.000000	0.000000	3.000000	15.000000	0.000000
1545.000980	-0.019150	0.549970	0.267609	78.641312	119.920692	154.926056	-2.033983	0.000000	4.567594	0.000000	0.000000	0.000000	0.032602	-0.050177	-0.060787	0.000000	0.000000	3.000000	15.000000	0.000000
1545.004313	-0.019150	0.549970	0.267609	78.706017	119.480171	154.490158	-2.033983	0.000000	4.567594	0.000000	0.000000	0.000000	0.032602	-0.050177	-0.060787	0.000000	0.000000	3.000000	15.000000	0.000000
1545.007646	-0.019007	0.549802	0.267407	78.706017	119.480171	154.490158	-2.033983	0.000000	4.567594	0.000000	0.000000	0.000000	0.042906	-0.050155	-0.060580	0.000000	0.000000	3.000000	15.000000	0.000000
1545.010980	-0.019007	0.549802	0.267407	78.706017	119.480171	154.490158	-2.033983	0.000000	4.567594	0.000000	0.000000	0.000000	0.042906	-0.050155	-0.060580	0.000000	0.000000	3.000000	15.000000	0.000000
1545.014313	-0.019007	0.549802	0.267407	78.746071	119.231636	154.239365	-2.032963	0.000000	4.568048	0.000000	0.000000	0.000000	0.042906	-0.050155	-0.060580	0.000000	0.000000	3.000000	15.000000	0.000000
1545.017646	-0.019007	0.549802	0.267407	78.746071	119.231636	154.239365	-2.032963	0.000000	4.568048	0.000000	0.000000	0.000000	0.042906	-0.050155	-0.060580	0.000000	0.000000	3.000000	15.000000	0.000000
1545.020980	-0.018795	0.549596	0.267212	78.746071	119.231636	154.239365	-2.032963	0.000000	4.568048	0.000000	0.000000	0.000000	0.063476	-0.061997	-0.058582	0.000000	0.000000	3.000000	15.000000	0.000000
1545.024313	-0.018795	0.549596	0.267212	78.762756	119.135780	154.133911	-2.032963	0.000000	4.568048	0.000000	0.000000	0.000000	0.063476	-0.061997	-0.058582	0.000000	0.000000	3.000000	15.000000	0.000000
1545.027646	-0.018550	0.549371	0.267034	78.762756	119.135780	154.133911	-2.032963	0.000000	4.568048	0.000000	0.000000	0.000000	0.073623	-0.067367	-0.053167	0.000000	0.000000	3.000000	15.000000	0.000000
1545.030980	-0.018550	0.549371	0.267034	78.762756	119.135780	154.133911	-2.032963	0.000000	4.568048	0.000000	0.000000	0.000000	0.073623	-0.067367	-0.053167	0.000000	0.000000	3.000000	15.000000	0.000000
1545.034313	-0.018550	0.549371	0.267034	78.754333	119.245377	154.223709	-2.028802	0.000000	4.569897	0.000000	0.000000	0.000000	0.073623	-0.067367	-0.053167	0.000000	0.000000	3.000000	15.000000	0.000000
1545.037646	-0.018550	0.549371	0.267034	78.754333	119.245377	154.223709	-2.028802	0.000000	4.569897	0.000000	0.000000	0.000000	0.073623	-0.067367	-0.053167	0.000000	0.000000	3.000000	15.000000	0.000000
1545.040980	-0.018235	0.549165	0.266841	78.754333	119.245377	154.223709	-2.028802	0.000000	4.569897	0.000000	0.000000	0.000000	0.094343	-0.061952	-0.057941	0.000000	0.000000	3.000000	15.000000	0.000000
1545.044313	-0.018235	0.549165	0.266841	78.731781	119.447350	154.397537	-2.028802	0.000000	4.569897	0.000000	0.000000	0.000000	0.094343	-0.061952	-0.057941	0.000000	0.000000	3.000000	15.000000	0.000000
1545.047646	-0.018235	0.549165	0.266841	78.731781	119.447350	154.397537	-2.028802	0.000000	4.569897	0.000000	0.000000	0.000000	0.094343	-0.061952	-0.057941	0.000000	0.000000	3.000000	15.000000	0.000000
1545.050980	-0.018235	0.549165	0.266841	78.731781	119.447350	154.397537	-2.028802	0.000000	4.569897	0.000000	0.000000	0.000000	0.094343	-0.061952	-0.057941	0.000000	0.000000	3.000000	15.000000	0.000000
1545.054313	-0.017262	0.548744	0.266402	78.712463	119.649673	154.562256	-2.025528	0.000000	4.571349	0.000000	0.000000	0.000000	0.292020	-0.126098	-0.131612	0.000000	0.000000	3.000000	15.000000	0.000000
1545.057646	-0.017262	0.548744	0.266402	78.712463	119.649673	154.562256	-2.025528	0.000000	4.571349	0.000000	0.000000	0.000000	0.000000	0.000002	0.000004	0.000000	0.000000	3.000000	15.000000	0.000000
1545.060980	-0.017262	0.548744	0.266402	78.712463	119.649673	154.562256	-2.025528	0.000000	4.571349	0.000000	0.000000	0.000000	0.000000	0.000002	0.000004	0.000000	0.000000	3.000000	15.000000	0.000000
1545.064313	-0.017262	0.548744	0.266402	78.691467	119.875740	154.740082	-2.014337	0.000000	4.576292	0.000000	0.000000	0.000000	0.000000	0.000002	0.000004	0.000000	0.000000	3.000000	15.000000	0.000000
1545.067646	-0.017262	0.548744	0.266402	78.691467	119.875740	154.740082	-2.014337	0.000000	4.576292	0.000000	0.000000	0.000000	0.000000	0.000002	0.000004	0.000000	0.000000	3.000000	15.000000	0.000000
1545.070980	-0.016603	0.548628	0.266129	78.691467	119.875740	154.740082	-2.014337	0.000000	4.576292	0.000000	0.000000	0.000000	0.197780	-0.035045	-0.082055	0.000000	0.000000	3.000000	15.000000	0.000000
1545.074313	-0.016603	0.548628	0.266129	78.671944	120.093292	154.903687	-2.014337	0.000000	4.576292	0.000000	0.000000	0.000000	0.197780	-0.035045	-0.082055	0.000000	0.000000	3.000000	15.000000	0.000000
1545.077646	-0.015841	0.548511	0.265857	78.671944	120.093292	154.903687	-2.014337	0.000000	4.576292	0.000000	0.000000	0.000000	0.228520	-0.035044	-0.081626	0.000000	0.000000	3.000000	15.000000	0.000000
1545.080980	-0.015841	0.548511	0.265857	78.671944	120.093292	154.903687	-2.014337	0.000000	4.576292	0.000000	0.000000	0.000000	0.228520	-0.035044	-0.081626	0.000000	0.000000	3.000000	15.000000	0.000000
1545.084313	-0.015841	0.548511	0.265857	78.655197	120.321815	155.066986	-1.997268	0.000000	4.583767	0.000000	0.000000	0.000000	0.228520	-0.035044	-0.081626	0.000000	0.000000	3.000000	15.000000	0.000000
1545.087646	-0.015841	0.548511	0.265857	78.655197	120.321815	155.066986	-1.997268	0.000000	4.583767	0.000000	0.000000	0.000000	0.228520	-0.035044	-0.081626	0.000000	0.000000	3.000000	15.000000	0.000000
1545.090980	-0.015010	0.548426	0.265520	78.655197	120.321815	155.066986	-1.997268	0.000000	4.583767	0.000000	0.000000	0.000000	0.249336	-0.025448	-0.100971	0.000000	0.000000	3.000000	15.000000	0.000000
1545.094313	-0.015010	0.548426	0.265520	78.653755	120.461548	155.142303	-1.997268	0.000000	4.583767	0.000000	0.000000	0.000000	0.249336	-0.025448	-0.100971	0.000000	0.000000	3.000000	15.000000	0.000000
1545.097646	-0.014144	0.548337	0.265153	78.653755	120.461548	155.142303	-1.997268	0.000000	4.583767	0.000000	0.000000	0.000000	0.259565	-0.026589	-0.110141	0.000000	0.000000	3.000000	15.000000	0.000000
1545.100980	-0.014144	0.548337	0.265153	78.653755	120.461548	155.142303	-1.997268	0.000000	4.583767	0.000000	0.000000	0.000000	0.259565	-0.026589	-0.110141	0.000000	0.000000	3.000000	15.000000	0.000000
1545.104313	-0.014144	0.548337	0.265153	78.685112	120.399696	155.017365	-1.977019	0.000000	4.592537	0.000000	0.000000	0.000000	0.259565	-0.026589	-0.110141	0.000000	0.000000	3.000000	15.000000	0.000000
1545.107646	-0.014144	0.548337	0.265153	78.685112	120.399696	155.017365	-1.977019	0.000000	4.592537	0.000000	0.000000	0.000000	0.259565	-0.026589	-0.110141	0.000000	0.000000	3.000000	15.000000	0.000000
1545.110980	-0.013246	0.548267	0.264768	78.685112	120.399696	155.017365	-1.977019	0.000000	4.592537	0.000000	0.000000	0.000000	0.269677	-0.021240	-0.115614	0.000000	0.000000	3.000000	15.000000	0.000000
1545.114313	-0.013246	0.548267	0.264768	78.753632	120.184731	154.739838	-1.977019	0.000000	4.592537	0.000000	0.000000	0.000000	0.269677	-0.021240	-0.115614	0.000000	0.000000	3.000000	15.000000	0.000000
1545.117646	-0.012381	0.548153	0.264355	78.753632	120.184731	154.739838	-1.977019	0.000000	4.592537	0.000000	0.000000	0.000000	0.259240	-0.034201	-0.123772	0.000000	0.000000	3.000000	15.000000	0.000000
1545.120980	-0.012381	0.548153	0.264355	78.753632	120.184731	154.739838	-1.977019	0.000000	4.592537	0.000000	0.000000	0.000000	0.259240	-0.034201	-0.123772	0.000000	0.000000	3.000000	15.000000	0.000000
1545.124313	-0.012381	0.548153	0.264355	78.840912	119.850288	154.344498	-1.956152	0.000000	4.601464	0.000000	0.000000	0.000000	0.259240	-0.034201	-0.123772	0.000000	0.000000	3.000000	15.000000	0.000000
1545.127646	-0.011483	0.548070	0.263877	78.840912	119.850288	154.344498	-1.956152	0.000000	4.601464	0.000000	0.000000	0.000000	0.269524	-0.024658	-0.143579	0.000000	0.000000	3.000000	15.000000	0.000000
1545.130980	-0.011483	0.548070	0.263877	78.840912	119.850288	154.344498	-1.956152	0.000000	4.601464	0.000000	0.000000	0.000000	0.269524	-0.024658	-0.143579	0.000000	0.000000	3.000000	15.000000	0.000000
1545.134313	-0.011483	0.548070	0.263877	78.916046	119.425720	153.866440	-1.945874	0.000000	4.605820	0.000000	0.000000	0.000000	0.269524	-0.024658	-0.143579	0.000000	0.000000	3.000000	15.000000	0.000000
1545.137646	-0.010585	0.547984	0.263366	78.916046	119.425720	153.866440	-1.945874	0.000000	4.605820	0.000000	0.000000	0.000000	0.269299	-0.025818	-0.153122	0.000000	0.000000	3.000000	15.000000	0.000000
1545.140980	-0.010585	0.547984	0.263366	78.916046	119.425720	153.866440	-1.945874	0.000000	4.605820	0.000000	0.000000	0.000000	0.269299	-0.025818	-0.153122	0.000000	0.000000	3.000000	15.000000	0.000000
1545.144313	-0.010585	0.547984	0.263366	78.975037	119.098785	153.483368	-1.935739	0.000000	4.610088	0.000000	0.000000	0.000000	0.269299	-0.025818	-0.153122	0.000000	0.000000	3.000000	15.000000	0.000000
1545.147646	-0.009654	0.547948	0.262772	78.975037	119.098785	153.483368	-1.935739	0.000000	4.610088	0.000000	0.000000	0.000000	0.279506	-0.010965	-0.178358	0.000000	0.000000	3.000000	15.000000	0.000000
1545.150980	-0.009654	0.547948	0.262772	78.975037	119.098785	153.483368	-1.935739	0.000000	4.610088	0.000000	0.000000	0.000000	0.279506	-0.010965	-0.178358	0.000000	0.000000	3.000000	15.000000	0.000000
1545.154313	-0.009654	0.547948	0.262772	79.028297	118.816063	153.135605	-1.925552	0.000000	4.614353	0.000000	0.000000	0.000000	0.279506	-0.010965	-0.178358	0.000000	0.000000	3.000000	15.000000	0.000000
1545.157646	-0.008621	0.547946	0.262141	79.028297	118.816063	153.135605	-1.925552	0.000000	4.614353	0.000000	0.000000	0.000000	0.309907	-0.000388	-0.189157	0.000000	0.000000	3.000000	15.000000	0.000000
1545.160980	-0.008621	0.547946	0.262141	79.028297	118.816063	153.135605	-1.925552	0.000000	4.614353	0.000000	0.000000	0.000000	0.309907	-0.000388	-0.189157	0.000000	0.000000	3.000000	15.000000	0.000000
1545.164313	-0.008621	0.547946	0.262141	79.092804	118.441414	152.694809	-1.913992	0.000000	4.619159	0.000000	0.000000	0.000000	0.309907	-0.000388	-0.189157	0.000000	0.000000	3.000000	15.000000	0.000000
1545.167646	-0.007555	0.547963	0.261491	79.092804	118.441414	152.694809	-1.913992	0.000000	4.619159	0.000000	0.000000	0.000000	0.319655	0.004876	-0.195042	0.000000	0.000000	3.000000	15.000000	0.000000
1545.170980	-0.007555	0.547963	0.261491	79.092804	118.441414	152.694809	-1.913992	0.000000	4.619159	0.000000	0.000000	0.000000	0.319655	0.004876	-0.195042	0.000000	0.000000	3.000000	15.000000	0.000000
1545.174313	-0.007555	0.547963	0.261491	79.162819	118.016953	152.202866	-1.901970	0.000000	4.624123	0.000000	0.000000	0.000000	0.319655	0.004876	-0.195042	0.000000	0.000000	3.000000	15.000000	0.000000
1545.177646	-0.006457	0.547992	0.260791	79.162819	118.016953	152.202866	-1.901970	0.000000	4.624123	0.000000	0.000000	0.000000	0.329433	0.008930	-0.210105	0.000000	0.000000	3.000000	15.000000	0.000000
1545.180980	-0.006457	0.547992	0.260791	79.162819	118.016953	152.202866	-1.901970	0.000000	4.624123	0.000000	0.000000	0.000000	0.329433	0.008930	-0.210105	0.000000	0.000000	3.000000	15.000000	0.000000
1545.184313	-0.006457	0.547992	0.260791	79.253189	117.415749	151.534943	-1.889665	0.000000	4.629165	0.000000	0.000000	0.000000	0.329433	0.008930	-0.210105	0.000000	0.000000	3.000000	15.000000	0.000000
1545.187646	-0.005293	0.548000	0.260075	79.253189	117.415749	151.534943	-1.889665	0.000000	4.629165	0.000000	0.000000	0.000000	0.349250	0.002369	-0.214589	0.000000	0.000000	3.000000	15.000000	0.000000
1545.190980	-0.005293	0.548000	0.260075	79.253189	117.415749	151.534943	-1.889665	0.000000	4.629165	0.000000	0.000000	0.000000	0.349250	0.002369	-0.214589	0.000000	0.000000	3.000000	15.000000	0.000000
1545.194313	-0.005293	0.548000	0.260075	79.359222	116.654411	150.725433	-1.876335	0.000000	4.634584	0.000000	0.000000	0.000000	0.349250	0.002369	-0.214589	0.000000	0.000000	3.000000	15.000000	0.000000
1545.197646	-0.004165	0.548008	0.259357	79.359222	116.654411	150.725433	-1.876335	0.000000	4.634584	0.000000	0.000000	0.000000	0.338350	0.002261	-0.215574	0.000000	0.000000	3.000000	15.000000	0.000000
1545.200980	-0.004165	0.548008	0.259357	79.359222	116.654411	150.725433	-1.876335	0.000000	4.634584	0.000000	0.000000	0.000000	0.338350	0.002261	-0.215574	0.000000	0.000000	3.000000	15.000000	0.000000
1545.204313	-0.004165	0.548008	0.259357	79.467430	115.844452	149.898071	-1.863464	0.000000	4.639774	0.000000	0.000000	0.000000	0.338350	0.002261	-0.215574	0.000000	0.000000	3.000000	15.000000	0.000000
1545.207646	-0.003039	0.547954	0.258628	79.467430	115.844452	149.898071	-1.863464	0.000000	4.639774	0.000000	0.000000	0.000000	0.337682	-0.015996	-0.218779	0.000000	0.000000	3.000000	15.000000	0.000000
1545.210980	-0.003039	0.547954	0.258628	79.467430	115.844452	149.898071	-1.863464	0.000000	4.639774	0.000000	0.000000	0.000000	0.337682	-0.015996	-0.218779	0.000000	0.000000	3.000000	15.000000	0.000000
1545.214313	-0.003039	0.547954	0.258628	79.565926	115.084412	149.154556	-1.850579	0.000000	4.644928	0.000000	0.000000	0.000000	0.337682	-0.015996	-0.218779	0.000000	0.000000	3.000000	15.000000	0.000000
1545.217646	-0.001916	0.547840	0.257887	79.565926	115.084412	149.154556	-1.850579	0.000000	4.644928	0.000000	0.000000	0.000000	0.337001	-0.034251	-0.222025	0.000000	0.000000	3.000000	15.000000	0.000000
1545.220980	-0.001916	0.547840	0.257887	79.565926	115.084412	149.154556	-1.850579	0.000000	4.644928	0.000000	0.000000	0.000000	0.337001	-0.034251	-0.222025	0.000000	0.000000	3.000000	15.000000	0.000000
1545.224313	-0.001916	0.547840	0.257887	79.648239	114.452332	148.625412	-1.837679	0.000000	4.650046	0.000000	0.000000	0.000000	0.337001	-0.034251	-0.222025	0.000000	0.000000	3.000000	15.000000	0.000000
1545.227646	-0.000795	0.547687	0.257149	79.648239	114.452332	148.625412	-1.837679	0.000000	4.650046	0.000000	0.000000	0.000000	0.336301	-0.046004	-0.221458	0.000000	0.000000	3.000000	15.000000	0.000000
1545.230980	-0.000795	0.547687	0.257149	79.648239	114.452332	148.625412	-1.837679	0.000000	4.650046	0.000000	0.000000	0.000000	0.336301	-0.046004	-0.221458	0.000000	0.000000	3.000000	15.000000	0.000000
1545.234313	-0.000795	0.547687	0.257149	79.704094	114.067818	148.396500	-1.824688	0.000000	4.655160	0.000000	0.000000	0.000000	0.336301	-0.046004	-0.221458	0.000000	0.000000	3.000000	15.000000	0.000000
1545.237646	0.000358	0.547491	0.256382	79.704094	114.067818	148.396500	-1.824688	0.000000	4.655160	0.000000	0.000000	0.000000	0.345765	-0.058864	-0.230078	0.000000	0.000000	3.000000	15.000000	0.000000
1545.240980	0.000358	0.547491	0.256382	79.704094	114.067818	148.396500	-1.824688	0.000000	4.655160	0.000000	0.000000	0.000000	0.345765	-0.058864	-0.230078	0.000000	0.000000	3.000000	15.000000	0.000000
1545.244313	0.000358	0.547491	0.256382	79.742401	113.859459	148.144562	-1.811257	0.000000	4.660402	0.000000	0.000000	0.000000	0.345765	-0.058864	-0.230078	0.000000	0.000000	3.000000	15.000000	0.000000
1545.247646	0.001541	0.547273	0.255599	79.742401	113.859459	148.144562	-1.811257	0.000000	4.660402	0.000000	0.000000	0.000000	0.355163	-0.065275	-0.234945	0.000000	0.000000	3.000000	15.000000	0.000000
1545.250980	0.001541	0.547273	0.255599	79.742401	113.859459	148.144562	-1.811257	0.000000	4.660402	0.000000	0.000000	0.000000	0.355163	-0.065275	-0.234945	0.000000	0.000000	3.000000	15.000000	0.000000
1545.254313	0.001541	0.547273	0.255599	79.763596	113.832535	148.037491	-1.797300	0.000000	4.665802	0.000000	0.000000	0.000000	0.355163	-0.065275	-0.234945	0.000000	0.000000	3.000000	15.000000	0.000000
1545.257646	0.002756	0.547048	0.254751	79.763596	113.832535	148.037491	-1.797300	0.000000	4.665802	0.000000	0.000000	0.000000	0.364449	-0.067574	-0.254454	0.000000	0.000000	3.000000	15.000000	0.000000
1545.260980	0.002756	0.547048	0.254751	79.763596	113.832535	148.037491	-1.797300	0.000000	4.665802	0.000000	0.000000	0.000000	0.364449	-0.067574	-0.254454	0.000000	0.000000	3.000000	15.000000	0.000000
1545.264313	0.002756	0.547048	0.254751	79.777954	113.883842	148.010559	-1.783112	0.000000	4.671244	0.000000	0.000000	0.000000	0.364449	-0.067574	-0.254454	0.000000	0.000000	3.000000	15.000000	0.000000
1545.267646	0.004002	0.546819	0.253868	79.777954	113.883842	148.010559	-1.783112	0.000000	4.671244	0.000000	0.000000	0.000000	0.373653	-0.068720	-0.264877	0.000000	0.000000	3.000000	15.000000	0.000000
1545.270980	0.004002	0.546819	0.253868	79.777954	113.883842	148.010559	-1.783112	0.000000	4.671244	0.000000	0.000000	0.000000	0.373653	-0.068720	-0.264877	0.000000	0.000000	3.000000	15.000000	0.000000
1545.274313	0.004002	0.546819	0.253868	79.810997	113.744179	147.788193	-1.768495	0.000000	4.676796	0.000000	0.000000	0.000000	0.373653	-0.068720	-0.264877	0.000000	0.000000	3.000000	15.000000	0.000000
1545.277646	0.005311	0.546568	0.252968	79.810997	113.744179	147.788193	-1.768495	0.000000	4.676796	0.000000	0.000000	0.000000	0.392919	-0.075111	-0.270127	0.000000	0.000000	3.000000	15.000000	0.000000
1545.280980	0.005311	0.546568	0.252968	79.810997	113.744179	147.788193	-1.768495	0.000000	4.676796	0.000000	0.000000	0.000000	0.392919	-0.075111	-0.270127	0.000000	0.000000	3.000000	15.000000	0.000000
1545.284313	0.005311	0.546568	0.252968	79.886215	113.154358	147.131119	-1.752788	0.000000	4.682706	0.000000	0.000000	0.000000	0.392919	-0.075111	-0.270127	0.000000	0.000000	3.000000	15.000000	0.000000
1545.287646	0.006584	0.546276	0.252037	79.886215	113.154358	147.131119	-1.752788	0.000000	4.682706	0.000000	0.000000	0.000000	0.381744	-0.087846	-0.279141	0.000000	0.000000	3.000000	15.000000	0.000000
1545.290980	0.006584	0.546276	0.252037	79.886215	113.154358	147.131119	-1.752788	0.000000	4.682706	0.000000	0.000000	0.000000	0.381744	-0.087846	-0.279141	0.000000	0.000000	3.000000	15.000000	0.000000
1545.294313	0.006584	0.546276	0.252037	80.004906	112.048370	145.966049	-1.737700	0.000000	4.688326	0.000000	0.000000	0.000000	0.381744	-0.087846	-0.279141	0.000000	0.000000	3.000000	15.000000	0.000000
1545.297646	0.007819	0.545983	0.251103	80.004906	112.048370	145.966049	-1.737700	0.000000	4.688326	0.000000	0.000000	0.000000	0.370649	-0.087793	-0.280338	0.000000	0.000000	3.000000	15.000000	0.000000
1545.300980	0.007819	0.545983	0.251103	80.004906	112.048370	145.966049	-1.737700	0.000000	4.688326	0.000000	0.000000	0.000000	0.370649	-0.087793	-0.280338	0.000000	0.000000	3.000000	15.000000	0.000000
1545.304313	0.007819	0.545983	0.251103	80.145851	110.591240	144.450272	-1.723079	0.000000	4.693719	0.000000	0.000000	0.000000	0.370649	-0.087793	-0.280338	0.000000	0.000000	3.000000	15.000000	0.000000
1545.307646	0.009085	0.545631	0.250155	80.145851	110.591240	144.450272	-1.723079	0.000000	4.693719	0.000000	0.000000	0.000000	0.379704	-0.105702	-0.284210	0.000000	0.000000	3.000000	15.000000	0.000000
1545.310980	0.009085	0.545631	0.250155	80.145851	110.591240	144.450272	-1.723079	0.000000	4.693719	0.000000	0.000000	0.000000	0.379704	-0.105702	-0.284210	0.000000	0.000000	3.000000	15.000000	0.000000
1545.314313	0.009085	0.545631	0.250155	80.285019	109.029984	142.832657	-1.707874	0.000000	4.699273	0.000000	0.000000	0.000000	0.379704	-0.105702	-0.284210	0.000000	0.000000	3.000000	15.000000	0.000000
1545.317646	0.010313	0.545232	0.249147	80.285019	109.029984	142.832657	-1.707874	0.000000	4.699273	0.000000	0.000000	0.000000	0.368365	-0.119519	-0.302617	0.000000	0.000000	3.000000	15.000000	0.000000
1545.320980	0.010313	0.545232	0.249147	80.285019	109.029984	142.832657	-1.707874	0.000000	4.699273	0.000000	0.000000	0.000000	0.368365	-0.119519	-0.302617	0.000000	0.000000	3.000000	15.000000	0.000000
1545.324313	0.011404	0.544842	0.248198	80.399826	107.642441	141.402817	-1.707874	0.000000	4.699273	0.000000	0.000000	0.000000	0.327423	-0.117022	-0.284643	0.000000	0.000000	3.000000	15.000000	0.000000
1545.327646	0.011404	0.544842	0.248198	80.399826	107.642441	141.402817	-1.707874	0.000000	4.699273	0.000000	0.000000	0.000000	0.327423	-0.117022	-0.284643	0.000000	0.000000	3.000000	15.000000	0.000000
1545.330980	0.011404	0.544842	0.248198	80.399826	107.642441	141.402817	-1.707874	0.000000	4.699273	0.000000	0.000000	0.000000	0.327423	-0.117022	-0.284643	0.000000	0.000000	3.000000	15.000000	0.000000
1545.334313	0.011404	0.544842	0.248198	80.522942	106.067421	139.761353	-1.680900	0.000000	4.708989	0.000000	0.000000	0.000000	0.327423	-0.117022	-0.284643	0.000000	0.000000	3.000000	15.000000	0.000000
1545.337646	0.012788	0.544375	0.246932	80.522942	106.067421	139.761353	-1.680900	0.000000	4.708989	0.000000	0.000000	0.000000	0.415136	-0.140045	-0.379754	0.000000	0.000000	3.000000	15.000000	0.000000
1545.340980	0.012788	0.544375	0.246932	80.522942	106.067421	139.761353	-1.680900	0.000000	4.708989	0.000000	0.000000	0.000000	0.415136	-0.140045	-0.379754	0.000000	0.000000	3.000000	15.000000	0.000000
1545.344313	0.012788	0.544375	0.246932	80.618523	104.787354	138.417801	-1.665108	0.000000	4.714596	0.000000	0.000000	0.000000	0.415136	-0.140045	-0.379754	0.000000	0.000000	3.000000	15.000000	0.000000
1545.347646	0.014067	0.543951	0.245688	80.618523	104.787354	138.417801	-1.665108	0.000000	4.714596	0.000000	0.000000	0.000000	0.383745	-0.127165	-0.373126	0.000000	0.000000	3.000000	15.000000	0.000000
1545.350980	0.014067	0.543951	0.245688	80.618523	104.787354	138.417801	-1.665108	0.000000	4.714596	0.000000	0.000000	0.000000	0.383745	-0.127165	-0.373126	0.000000	0.000000	3.000000	15.000000	0.000000
1545.354313	0.014067	0.543951	0.245688	80.700554	103.651619	137.219849	-1.650756	0.000000	4.719640	0.000000	0.000000	0.000000	0.383745	-0.127165	-0.373126	0.000000	0.000000	3.000000	15.000000	0.000000
1545.357646	0.015306	0.543495	0.244332	80.700554	103.651619	137.219849	-1.650756	0.000000	4.719640	0.000000	0.000000	0.000000	0.371656	-0.136809	-0.406974	0.000000	0.000000	3.000000	15.000000	0.000000
1545.360980	0.015306	0.543495	0.244332	80.700554	103.651619	137.219849	-1.650756	0.000000	4.719640	0.000000	0.000000	0.000000	0.371656	-0.136809	-0.406974	0.000000	0.000000	3.000000	15.000000	0.000000
1545.364313	0.015306	0.543495	0.244332	80.772568	102.637489	136.140411	-1.637581	0.000000	4.724228	0.000000	0.000000	0.000000	0.371656	-0.136809	-0.406974	0.000000	0.000000	3.000000	15.000000	0.000000
1545.367646	0.016572	0.543011	0.242891	80.772568	102.637489	136.140411	-1.637581	0.000000	4.724228	0.000000	0.000000	0.000000	0.379600	-0.145256	-0.432067	0.000000	0.000000	3.000000	15.000000	0.000000
1545.370980	0.016572	0.543011	0.242891	80.772568	102.637489	136.140411	-1.637581	0.000000	4.724228	0.000000	0.000000	0.000000	0.379600	-0.145256	-0.432067	0.000000	0.000000	3.000000	15.000000	0.000000
1545.374313	0.016572	0.543011	0.242891	80.840904	101.630714	135.074738	-1.624259	0.000000	4.728825	0.000000	0.000000	0.000000	0.379600	-0.145256	-0.432067	0.000000	0.000000	3.000000	15.000000	0.000000
1545.377646	0.017730	0.542558	0.241379	80.840904	101.630714	135.074738	-1.624259	0.000000	4.728825	0.000000	0.000000	0.000000	0.347615	-0.135924	-0.453790	0.000000	0.000000	3.000000	15.000000	0.000000
1545.380980	0.017730	0.542558	0.241379	80.840904	101.630714	135.074738	-1.624259	0.000000	4.728825	0.000000	0.000000	0.000000	0.347615	-0.135924	-0.453790	0.000000	0.000000	3.000000	15.000000	0.000000
1545.384313	0.017730	0.542558	0.241379	80.910919	100.535072	133.925186	-1.613045	0.000000	4.732661	0.000000	0.000000	0.000000	0.347615	-0.135924	-0.453790	0.000000	0.000000	3.000000	15.000000	0.000000
1545.387646	0.018849	0.542081	0.239815	80.910919	100.535072	133.925186	-1.613045	0.000000	4.732661	0.000000	0.000000	0.000000	0.335743	-0.143215	-0.469190	0.000000	0.000000	3.000000	15.000000	0.000000
1545.390980	0.018849	0.542081	0.239815	80.910919	100.535072	133.925186	-1.613045	0.000000	4.732661	0.000000	0.000000	0.000000	0.335743	-0.143215	-0.469190	0.000000	0.000000	3.000000	15.000000	0.000000
1545.394313	0.018849	0.542081	0.239815	80.981575	99.273781	132.617065	-1.602671	0.000000	4.736184	0.000000	0.000000	0.000000	0.335743	-0.143215	-0.469190	0.000000	0.000000	3.000000	15.000000	0.000000
1545.397646	0.019929	0.541579	0.238199	80.981575	99.273781	132.617065	-1.602671	0.000000	4.736184	0.000000	0.000000	0.000000	0.323858	-0.150442	-0.484694	0.000000	0.000000	3.000000	15.000000	0.000000
1545.400980	0.019929	0.541579	0.238199	80.981575	99.273781	132.617065	-1.602671	0.000000	4.736184	0.000000	0.000000	0.000000	0.323858	-0.150442	-0.484694	0.000000	0.000000	3.000000	15.000000	0.000000
1545.404313	0.019929	0.541579	0.238199	81.052757	97.821442	131.138535	-1.593156	0.000000	4.739394	0.000000	0.000000	0.000000	0.323858	-0.150442	-0.484694	0.000000	0.000000	3.000000	15.000000	0.000000
1545.407646	0.020904	0.541079	0.236579	81.052757	97.821442	131.138535	-1.593156	0.000000	4.739394	0.000000	0.000000	0.000000	0.292617	-0.150226	-0.486008	0.000000	0.000000	3.000000	15.000000	0.000000
1545.410980	0.020904	0.541079	0.236579	81.052757	97.821442	131.138535	-1.593156	0.000000	4.739394	0.000000	0.000000	0.000000	0.292617	-0.150226	-0.486008	0.000000	0.000000	3.000000	15.000000	0.000000
1545.414313	0.020904	0.541079	0.236579	81.118767	96.319107	129.605392	-1.585395	0.000000	4.741995	0.000000	0.000000	0.000000	0.292617	-0.150226	-0.486008	0.000000	0.000000	3.000000	15.000000	0.000000
1545.417646	0.021776	0.540558	0.234941	81.118767	96.319107	129.605392	-1.585395	0.000000	4.741995	0.000000	0.000000	0.000000	0.261445	-0.156248	-0.491319	0.000000	0.000000	3.000000	15.000000	0.000000
1545.420980	0.021776	0.540558	0.234941	81.118767	96.319107	129.605392	-1.585395	0.000000	4.741995	0.000000	0.000000	0.000000	0.261445	-0.156248	-0.491319	0.000000	0.000000	3.000000	15.000000	0.000000
1545.424313	0.021776	0.540558	0.234941	81.175995	94.794563	128.058746	-1.579511	0.000000	4.743959	0.000000	0.000000	0.000000	0.261445	-0.156248	-0.491319	0.000000	0.000000	3.000000	15.000000	0.000000
1545.427646	0.022545	0.540059	0.233314	81.175995	94.794563	128.058746	-1.579511	0.000000	4.743959	0.000000	0.000000	0.000000	0.230728	-0.149744	-0.488274	0.000000	0.000000	3.000000	15.000000	0.000000
1545.430980	0.022545	0.540059	0.233314	81.175995	94.794563	128.058746	-1.579511	0.000000	4.743959	0.000000	0.000000	0.000000	0.230728	-0.149744	-0.488274	0.000000	0.000000	3.000000	15.000000	0.000000
1545.434313	0.022545	0.540059	0.233314	81.224274	93.337868	126.585892	-1.575351	0.000000	4.745342	0.000000	0.000000	0.000000	0.230728	-0.149744	-0.488274	0.000000	0.000000	3.000000	15.000000	0.000000
1545.437646	0.023245	0.539619	0.231691	81.224274	93.337868	126.585892	-1.575351	0.000000	4.745342	0.000000	0.000000	0.000000	0.209996	-0.132006	-0.486750	0.000000	0.000000	3.000000	15.000000	0.000000
1545.440980	0.023245	0.539619	0.231691	81.224274	93.337868	126.585892	-1.575351	0.000000	4.745342	0.000000	0.000000	0.000000	0.209996	-0.132006	-0.486750	0.000000	0.000000	3.000000	15.000000	0.000000
1545.444313	0.023245	0.539619	0.231691	81.255241	91.934578	125.184349	-1.572373	0.000000	4.746329	0.000000	0.000000	0.000000	0.209996	-0.132006	-0.486750	0.000000	0.000000	3.000000	15.000000	0.000000
1545.447646	0.023878	0.539225	0.230125	81.255241	91.934578	125.184349	-1.572373	0.000000	4.746329	0.000000	0.000000	0.000000	0.189938	-0.118255	-0.469844	0.000000	0.000000	3.000000	15.000000	0.000000
1545.450980	0.023878	0.539225	0.230125	81.255241	91.934578	125.184349	-1.572373	0.000000	4.746329	0.000000	0.000000	0.000000	0.189938	-0.118255	-0.469844	0.000000	0.000000	3.000000	15.000000	0.000000
1545.454313	0.023878	0.539225	0.230125	81.228020	90.678497	123.952347	-1.570248	0.000000	4.747033	0.000000	0.000000	0.000000	0.189938	-0.118255	-0.469844	0.000000	0.000000	3.000000	15.000000	0.000000
1545.457646	0.024508	0.538889	0.228563	81.228020	90.678497	123.952347	-1.570248	0.000000	4.747033	0.000000	0.000000	0.000000	0.189056	-0.100695	-0.468656	0.000000	0.000000	3.000000	15.000000	0.000000
1545.460980	0.024508	0.538889	0.228563	81.228020	90.678497	123.952347	-1.570248	0.000000	4.747033	0.000000	0.000000	0.000000	0.189056	-0.100695	-0.468656	0.000000	0.000000	3.000000	15.000000	0.000000
1545.464313	0.024508	0.538889	0.228563	81.096848	89.575531	122.934456	-1.568124	0.000000	4.747735	0.000000	0.000000	0.000000	0.189056	-0.100695	-0.468656	0.000000	0.000000	3.000000	15.000000	0.000000
1545.467646	0.025170	0.538599	0.227055	81.096848	89.575531	122.934456	-1.568124	0.000000	4.747735	0.000000	0.000000	0.000000	0.198489	-0.087108	-0.452428	0.000000	0.000000	3.000000	15.000000	0.000000
1545.470980	0.025170	0.538599	0.227055	81.096848	89.575531	122.934456	-1.568124	0.000000	4.747735	0.000000	0.000000	0.000000	0.198489	-0.087108	-0.452428	0.000000	0.000000	3.000000	15.000000	0.000000
1545.474313	0.025170	0.538599	0.227055	80.894287	88.735924	122.225883	-1.565040	0.000000	4.748753	0.000000	0.000000	0.000000	0.198489	-0.087108	-0.452428	0.000000	0.000000	3.000000	15.000000	0.000000
1545.477646	0.025797	0.538349	0.225571	80.894287	88.735924	122.225883	-1.565040	0.000000	4.748753	0.000000	0.000000	0.000000	0.188099	-0.074770	-0.445109	0.000000	0.000000	3.000000	15.000000	0.000000
1545.480980	0.025797	0.538349	0.225571	80.894287	88.735924	122.225883	-1.565040	0.000000	4.748753	0.000000	0.000000	0.000000	0.188099	-0.074770	-0.445109	0.000000	0.000000	3.000000	15.000000	0.000000
1545.484313	0.025797	0.538349	0.225571	80.689491	88.154854	121.773979	-1.562419	0.000000	4.749616	0.000000	0.000000	0.000000	0.188099	-0.074770	-0.445109	0.000000	0.000000	3.000000	15.000000	0.000000
1545.487646	0.026422	0.538141	0.224111	80.689491	88.154854	121.773979	-1.562419	0.000000	4.749616	0.000000	0.000000	0.000000	0.187500	-0.062483	-0.438030	0.000000	0.000000	3.000000	15.000000	0.000000
1545.490980	0.026422	0.538141	0.224111	80.689491	88.154854	121.773979	-1.562419	0.000000	4.749616	0.000000	0.000000	0.000000	0.187500	-0.062483	-0.438030	0.000000	0.000000	3.000000	15.000000	0.000000
1545.494313	0.026422	0.538141	0.224111	80.539764	87.861229	121.571976	-1.559651	0.000000	4.750525	0.000000	0.000000	0.000000	0.187500	-0.062483	-0.438030	0.000000	0.000000	3.000000	15.000000	0.000000
1545.497646	0.026980	0.537953	0.222663	80.539764	87.861229	121.571976	-1.559651	0.000000	4.750525	0.000000	0.000000	0.000000	0.167393	-0.056402	-0.434352	0.000000	0.000000	3.000000	15.000000	0.000000
1545.500980	0.026980	0.537953	0.222663	80.539764	87.861229	121.571976	-1.559651	0.000000	4.750525	0.000000	0.000000	0.000000	0.167393	-0.056402	-0.434352	0.000000	0.000000	3.000000	15.000000	0.000000
1545.504313	0.026980	0.537953	0.222663	80.463043	87.831230	121.576416	-1.558059	0.000000	4.751048	0.000000	0.000000	0.000000	0.167393	-0.056402	-0.434352	0.000000	0.000000	3.000000	15.000000	0.000000
1545.507646	0.027566	0.537781	0.221191	80.463043	87.831230	121.576416	-1.558059	0.000000	4.751048	0.000000	0.000000	0.000000	0.176003	-0.051530	-0.441632	0.000000	0.000000	3.000000	15.000000	0.000000
1545.510980	0.027566	0.537781	0.221191	80.463043	87.831230	121.576416	-1.558059	0.000000	4.751048	0.000000	0.000000	0.000000	0.176003	-0.051530	-0.441632	0.000000	0.000000	3.000000	15.000000	0.000000
1545.514313	0.027566	0.537781	0.221191	80.460510	88.098137	121.820717	-1.556043	0.000000	4.751708	0.000000	0.000000	0.000000	0.176003	-0.051530	-0.441632	0.000000	0.000000	3.000000	15.000000	0.000000
1545.517646	0.028149	0.537605	0.219682	80.460510	88.098137	121.820717	-1.556043	0.000000	4.751708	0.000000	0.000000	0.000000	0.174711	-0.052840	-0.452863	0.000000	0.000000	3.000000	15.000000	0.000000
1545.520980	0.028149	0.537605	0.219682	80.460510	88.098137	121.820717	-1.556043	0.000000	4.751708	0.000000	0.000000	0.000000	0.174711	-0.052840	-0.452863	0.000000	0.000000	3.000000	15.000000	0.000000
1545.524313	0.028149	0.537605	0.219682	80.472839	88.714470	122.398682	-1.554323	0.000000	4.752271	0.000000	0.000000	0.000000	0.174711	-0.052840	-0.452863	0.000000	0.000000	3.000000	15.000000	0.000000
1545.527646	0.028727	0.537425	0.218134	80.472839	88.714470	122.398682	-1.554323	0.000000	4.752271	0.000000	0.000000	0.000000	0.173384	-0.054182	-0.464162	0.000000	0.000000	3.000000	15.000000	0.000000
1545.530980	0.028727	0.537425	0.218134	80.472839	88.714470	122.398682	-1.554323	0.000000	4.752271	0.000000	0.000000	0.000000	0.173384	-0.054182	-0.464162	0.000000	0.000000	3.000000	15.000000	0.000000
1545.534313	0.028727	0.537425	0.218134	80.480148	89.609116	123.250816	-1.552908	0.000000	4.752734	0.000000	0.000000	0.000000	0.173384	-0.054182	-0.464162	0.000000	0.000000	3.000000	15.000000	0.000000
1545.537646	0.029332	0.537219	0.216533	80.480148	89.609116	123.250816	-1.552908	0.000000	4.752734	0.000000	0.000000	0.000000	0.181429	-0.061634	-0.480282	0.000000	0.000000	3.000000	15.000000	0.000000
1545.540980	0.029332	0.537219	0.216533	80.480148	89.609116	123.250816	-1.552908	0.000000	4.752734	0.000000	0.000000	0.000000	0.181429	-0.061634	-0.480282	0.000000	0.000000	3.000000	15.000000	0.000000
1545.544313	0.029332	0.537219	0.216533	80.475464	90.590569	124.198975	-1.551288	0.000000	4.753263	0.000000	0.000000	0.000000	0.181429	-0.061634	-0.480282	0.000000	0.000000	3.000000	15.000000	0.000000
1545.547646	0.029899	0.536989	0.214881	80.475464	90.590569	124.198975	-1.551288	0.000000	4.753263	0.000000	0.000000	0.000000	0.170210	-0.069046	-0.495709	0.000000	0.000000	3.000000	15.000000	0.000000
1545.550980	0.029899	0.536989	0.214881	80.475464	90.590569	124.198975	-1.551288	0.000000	4.753263	0.000000	0.000000	0.000000	0.170210	-0.069046	-0.495709	0.000000	0.000000	3.000000	15.000000	0.000000
1545.554313	0.029899	0.536989	0.214881	80.454330	91.508003	125.097893	-1.550726	0.000000	4.753446	0.000000	0.000000	0.000000	0.170210	-0.069046	-0.495709	0.000000	0.000000	3.000000	15.000000	0.000000
1545.557646	0.030429	0.536771	0.213173	80.454330	91.508003	125.097893	-1.550726	0.000000	4.753446	0.000000	0.000000	0.000000	0.158952	-0.065467	-0.512541	0.000000	0.000000	3.000000	15.000000	0.000000
1545.560980	0.030429	0.536771	0.213173	80.454330	91.508003	125.097893	-1.550726	0.000000	4.753446	0.000000	0.000000	0.000000	0.158952	-0.065467	-0.512541	0.000000	0.000000	3.000000	15.000000	0.000000
1545.564313	0.030429	0.536771	0.213173	80.410461	92.096397	125.693771	-1.551281	0.000000	4.753265	0.000000	0.000000	0.000000	0.158952	-0.065467	-0.512541	0.000000	0.000000	3.000000	15.000000	0.000000
1545.567646	0.030922	0.536585	0.211422	80.410461	92.096397	125.693771	-1.551281	0.000000	4.753265	0.000000	0.000000	0.000000	0.147917	-0.055832	-0.525102	0.000000	0.000000	3.000000	15.000000	0.000000
1545.570980	0.030922	0.536585	0.211422	80.410461	92.096397	125.693771	-1.551281	0.000000	4.753265	0.000000	0.000000	0.000000	0.147917	-0.055832	-0.525102	0.000000	0.000000	3.000000	15.000000	0.000000
1545.574313	0.030922	0.536585	0.211422	80.353661	92.036079	125.662247	-1.552869	0.000000	4.752747	0.000000	0.000000	0.000000	0.147917	-0.055832	-0.525102	0.000000	0.000000	3.000000	15.000000	0.000000
1545.577646	0.031442	0.536414	0.209646	80.353661	92.036079	125.662247	-1.552869	0.000000	4.752747	0.000000	0.000000	0.000000	0.156180	-0.051184	-0.532926	0.000000	0.000000	3.000000	15.000000	0.000000
1545.580980	0.031442	0.536414	0.209646	80.353661	92.036079	125.662247	-1.552869	0.000000	4.752747	0.000000	0.000000	0.000000	0.156180	-0.051184	-0.532926	0.000000	0.000000	3.000000	15.000000	0.000000
1545.584313	0.031442	0.536414	0.209646	80.300484	91.103569	124.778992	-1.554094	0.000000	4.752346	0.000000	0.000000	0.000000	0.156180	-0.051184	-0.532926	0.000000	0.000000	3.000000	15.000000	0.000000
1545.587646	0.032022	0.536295	0.207837	80.300484	91.103569	124.778992	-1.554094	0.000000	4.752346	0.000000	0.000000	0.000000	0.173754	-0.035676	-0.542562	0.000000	0.000000	3.000000	15.000000	0.000000
1545.590980	0.032022	0.536295	0.207837	80.300484	91.103569	124.778992	-1.554094	0.000000	4.752346	0.000000	0.000000	0.000000	0.173754	-0.035676	-0.542562	0.000000	0.000000	3.000000	15.000000	0.000000
1545.594313	0.032022	0.536295	0.207837	80.265602	89.781372	123.498863	-1.554347	0.000000	4.752264	0.000000	0.000000	0.000000	0.173754	-0.035676	-0.542562	0.000000	0.000000	3.000000	15.000000	0.000000
1545.597646	0.032596	0.536191	0.206004	80.265602	89.781372	123.498863	-1.554347	0.000000	4.752264	0.000000	0.000000	0.000000	0.172321	-0.031167	-0.550044	0.000000	0.000000	3.000000	15.000000	0.000000
1545.600980	0.032596	0.536191	0.206004	80.265602	89.781372	123.498863	-1.554347	0.000000	4.752264	0.000000	0.000000	0.000000	0.172321	-0.031167	-0.550044	0.000000	0.000000	3.000000	15.000000	0.000000
1545.604313	0.032596	0.536191	0.206004	80.278481	88.328552	122.054543	-1.554874	0.000000	4.752091	0.000000	0.000000	0.000000	0.172321	-0.031167	-0.550044	0.000000	0.000000	3.000000	15.000000	0.000000
1545.607646	0.033162	0.536058	0.204082	80.278481	88.328552	122.054543	-1.554874	0.000000	4.752091	0.000000	0.000000	0.000000	0.169908	-0.039990	-0.576626	0.000000	0.000000	3.000000	15.000000	0.000000
1545.610980	0.033162	0.536058	0.204082	80.278481	88.328552	122.054543	-1.554874	0.000000	4.752091	0.000000	0.000000	0.000000	0.169908	-0.039990	-0.576626	0.000000	0.000000	3.000000	15.000000	0.000000
1545.614313	0.033162	0.536058	0.204082	80.308434	86.829407	120.548935	-1.556189	0.000000	4.751660	0.000000	0.000000	0.000000	0.169908	-0.039990	-0.576626	0.000000	0.000000	3.000000	15.000000	0.000000
1545.617646	0.033723	0.535919	0.202119	80.308434	86.829407	120.548935	-1.556189	0.000000	4.751660	0.000000	0.000000	0.000000	0.168154	-0.041591	-0.588776	0.000000	0.000000	3.000000	15.000000	0.000000
1545.620980	0.033723	0.535919	0.202119	80.308434	86.829407	120.548935	-1.556189	0.000000	4.751660	0.000000	0.000000	0.000000	0.168154	-0.041591	-0.588776	0.000000	0.000000	3.000000	15.000000	0.000000
1545.624313	0.033723	0.535919	0.202119	80.332588	85.465981	119.180557	-1.557935	0.000000	4.751088	0.000000	0.000000	0.000000	0.168154	-0.041591	-0.588776	0.000000	0.000000	3.000000	15.000000	0.000000
1545.627646	0.034245	0.535755	0.200103	80.332588	85.465981	119.180557	-1.557935	0.000000	4.751088	0.000000	0.000000	0.000000	0.156766	-0.049199	-0.605003	0.000000	0.000000	3.000000	15.000000	0.000000
1545.630980	0.034245	0.535755	0.200103	80.332588	85.465981	119.180557	-1.557935	0.000000	4.751088	0.000000	0.000000	0.000000	0.156766	-0.049199	-0.605003	0.000000	0.000000	3.000000	15.000000	0.000000
1545.634313	0.034245	0.535755	0.200103	80.353043	84.323418	118.033386	-1.560908	0.000000	4.750113	0.000000	0.000000	0.000000	0.156766	-0.049199	-0.605003	0.000000	0.000000	3.000000	15.000000	0.000000
1545.637646	0.034701	0.535534	0.198072	80.353043	84.323418	118.033386	-1.560908	0.000000	4.750113	0.000000	0.000000	0.000000	0.136688	-0.066328	-0.609315	0.000000	0.000000	3.000000	15.000000	0.000000
1545.640980	0.034701	0.535534	0.198072	80.353043	84.323418	118.033386	-1.560908	0.000000	4.750113	0.000000	0.000000	0.000000	0.136688	-0.066328	-0.609315	0.000000	0.000000	3.000000	15.000000	0.000000
1545.644313	0.034701	0.535534	0.198072	80.363632	83.352509	117.066315	-1.565490	0.000000	4.748604	0.000000	0.000000	0.000000	0.136688	-0.066328	-0.609315	0.000000	0.000000	3.000000	15.000000	0.000000
1545.647646	0.035151	0.535344	0.195995	80.363632	83.352509	117.066315	-1.565490	0.000000	4.748604	0.000000	0.000000	0.000000	0.134922	-0.057098	-0.622991	0.000000	0.000000	3.000000	15.000000	0.000000
1545.650980	0.035151	0.535344	0.195995	80.363632	83.352509	117.066315	-1.565490	0.000000	4.748604	0.000000	0.000000	0.000000	0.134922	-0.057098	-0.622991	0.000000	0.000000	3.000000	15.000000	0.000000
1545.654313	0.035151	0.535344	0.195995	80.360954	82.607689	116.329437	-1.570620	0.000000	4.746910	0.000000	0.000000	0.000000	0.134922	-0.057098	-0.622991	0.000000	0.000000	3.000000	15.000000	0.000000
1545.657646	0.035593	0.535235	0.193849	80.360954	82.607689	116.329437	-1.570620	0.000000	4.746910	0.000000	0.000000	0.000000	0.132731	-0.032578	-0.643834	0.000000	0.000000	3.000000	15.000000	0.000000
1545.660980	0.035593	0.535235	0.193849	80.360954	82.607689	116.329437	-1.570620	0.000000	4.746910	0.000000	0.000000	0.000000	0.132731	-0.032578	-0.643834	0.000000	0.000000	3.000000	15.000000	0.000000
1545.664313	0.035593	0.535235	0.193849	80.359268	82.037247	115.753487	-1.576524	0.000000	4.744952	0.000000	0.000000	0.000000	0.132731	-0.032578	-0.643834	0.000000	0.000000	3.000000	15.000000	0.000000
1545.667646	0.036122	0.535212	0.191662	80.359268	82.037247	115.753487	-1.576524	0.000000	4.744952	0.000000	0.000000	0.000000	0.158774	-0.007121	-0.655986	0.000000	0.000000	3.000000	15.000000	0.000000
1545.670980	0.036122	0.535212	0.191662	80.359268	82.037247	115.753487	-1.576524	0.000000	4.744952	0.000000	0.000000	0.000000	0.158774	-0.007121	-0.655986	0.000000	0.000000	3.000000	15.000000	0.000000
1545.674313	0.036122	0.535212	0.191662	80.374306	81.537231	115.222878	-1.580920	0.000000	4.743489	0.000000	0.000000	0.000000	0.158774	-0.007121	-0.655986	0.000000	0.000000	3.000000	15.000000	0.000000
1545.677646	0.036739	0.535276	0.189469	80.374306	81.537231	115.222878	-1.580920	0.000000	4.743489	0.000000	0.000000	0.000000	0.185097	0.019332	-0.657823	0.000000	0.000000	3.000000	15.000000	0.000000
1545.680980	0.036739	0.535276	0.189469	80.374306	81.537231	115.222878	-1.580920	0.000000	4.743489	0.000000	0.000000	0.000000	0.185097	0.019332	-0.657823	0.000000	0.000000	3.000000	15.000000	0.000000
1545.684313	0.036739	0.535276	0.189469	80.386543	81.010147	114.658043	-1.583484	0.000000	4.742634	0.000000	0.000000	0.000000	0.185097	0.019332	-0.657823	0.000000	0.000000	3.000000	15.000000	0.000000
1545.687646	0.037412	0.535463	0.187268	80.386543	81.010147	114.658043	-1.583484	0.000000	4.742634	0.000000	0.000000	0.000000	0.201887	0.056106	-0.660445	0.000000	0.000000	3.000000	15.000000	0.000000
1545.690980	0.037412	0.535463	0.187268	80.386543	81.010147	114.658043	-1.583484	0.000000	4.742634	0.000000	0.000000	0.000000	0.201887	0.056106	-0.660445	0.000000	0.000000	3.000000	15.000000	0.000000
1545.694313	0.037412	0.535463	0.187268	80.394173	80.131104	113.749062	-1.584898	0.000000	4.742162	0.000000	0.000000	0.000000	0.201887	0.056106	-0.660445	0.000000	0.000000	3.000000	15.000000	0.000000
1545.697646	0.038113	0.535760	0.185114	80.394173	80.131104	113.749062	-1.584898	0.000000	4.742162	0.000000	0.000000	0.000000	0.210310	0.089148	-0.646193	0.000000	0.000000	3.000000	15.000000	0.000000
1545.700980	0.038113	0.535760	0.185114	80.394173	80.131104	113.749062	-1.584898	0.000000	4.742162	0.000000	0.000000	0.000000	0.210310	0.089148	-0.646193	0.000000	0.000000	3.000000	15.000000	0.000000
1545.704313	0.038113	0.535760	0.185114	80.387306	78.798630	112.408806	-1.585332	0.000000	4.742016	0.000000	0.000000	0.000000	0.210310	0.089148	-0.646193	0.000000	0.000000	3.000000	15.000000	0.000000
1545.707646	0.038781	0.536077	0.183005	80.387306	78.798630	112.408806	-1.585332	0.000000	4.742016	0.000000	0.000000	0.000000	0.200352	0.095060	-0.632725	0.000000	0.000000	3.000000	15.000000	0.000000
1545.710980	0.038781	0.536077	0.183005	80.387306	78.798630	112.408806	-1.585332	0.000000	4.742016	0.000000	0.000000	0.000000	0.200352	0.095060	-0.632725	0.000000	0.000000	3.000000	15.000000	0.000000
1545.714313	0.038781	0.536077	0.183005	80.368095	77.042717	110.652542	-1.586201	0.000000	4.741726	0.000000	0.000000	0.000000	0.200352	0.095060	-0.632725	0.000000	0.000000	3.000000	15.000000	0.000000
1545.717646	0.039329	0.536438	0.180997	80.368095	77.042717	110.652542	-1.586201	0.000000	4.741726	0.000000	0.000000	0.000000	0.164210	0.108181	-0.602253	0.000000	0.000000	3.000000	15.000000	0.000000
1545.720980	0.039329	0.536438	0.180997	80.368095	77.042717	110.652542	-1.586201	0.000000	4.741726	0.000000	0.000000	0.000000	0.164210	0.108181	-0.602253	0.000000	0.000000	3.000000	15.000000	0.000000
1545.724313	0.039329	0.536438	0.180997	80.345467	75.203392	108.816666	-1.589126	0.000000	4.740746	0.000000	0.000000	0.000000	0.164210	0.108181	-0.602253	0.000000	0.000000	3.000000	15.000000	0.000000
1545.727646	0.039785	0.536803	0.179060	80.345467	75.203392	108.816666	-1.589126	0.000000	4.740746	0.000000	0.000000	0.000000	0.137000	0.109514	-0.581263	0.000000	0.000000	3.000000	15.000000	0.000000
1545.730980	0.039785	0.536803	0.179060	80.345467	75.203392	108.816666	-1.589126	0.000000	4.740746	0.000000	0.000000	0.000000	0.137000	0.109514	-0.581263	0.000000	0.000000	3.000000	15.000000	0.000000
1545.734313	0.039785	0.536803	0.179060	80.312431	73.514725	107.136009	-1.593713	0.000000	4.739207	0.000000	0.000000	0.000000	0.137000	0.109514	-0.581263	0.000000	0.000000	3.000000	15.000000	0.000000
1545.737646	0.040120	0.537134	0.177164	80.312431	73.514725	107.136009	-1.593713	0.000000	4.739207	0.000000	0.000000	0.000000	0.100482	0.099233	-0.568745	0.000000	0.000000	3.000000	15.000000	0.000000
1545.740980	0.040120	0.537134	0.177164	80.312431	73.514725	107.136009	-1.593713	0.000000	4.739207	0.000000	0.000000	0.000000	0.100482	0.099233	-0.568745	0.000000	0.000000	3.000000	15.000000	0.000000
1545.744313	0.040120	0.537134	0.177164	80.272415	72.130692	105.759514	-1.600979	0.000000	4.736757	0.000000	0.000000	0.000000	0.100482	0.099233	-0.568745	0.000000	0.000000	3.000000	15.000000	0.000000
1545.747646	0.040395	0.537430	0.175307	80.272415	72.130692	105.759514	-1.600979	0.000000	4.736757	0.000000	0.000000	0.000000	0.082327	0.088999	-0.557213	0.000000	0.000000	3.000000	15.000000	0.000000
1545.750980	0.040395	0.537430	0.175307	80.272415	72.130692	105.759514	-1.600979	0.000000	4.736757	0.000000	0.000000	0.000000	0.082327	0.088999	-0.557213	0.000000	0.000000	3.000000	15.000000	0.000000
1545.754313	0.040395	0.537430	0.175307	80.241074	71.069946	104.707054	-1.609540	0.000000	4.733855	0.000000	0.000000	0.000000	0.082327	0.088999	-0.557213	0.000000	0.000000	3.000000	15.000000	0.000000
1545.757646	0.040635	0.537738	0.173426	80.241074	71.069946	104.707054	-1.609540	0.000000	4.733855	0.000000	0.000000	0.000000	0.072187	0.092453	-0.564077	0.000000	0.000000	3.000000	15.000000	0.000000
1545.760980	0.040635	0.537738	0.173426	80.241074	71.069946	104.707054	-1.609540	0.000000	4.733855	0.000000	0.000000	0.000000	0.072187	0.092453	-0.564077	0.000000	0.000000	3.000000	15.000000	0.000000
1545.764313	0.040635	0.537738	0.173426	80.221046	70.347878	103.993095	-1.619284	0.000000	4.730530	0.000000	0.000000	0.000000	0.072187	0.092453	-0.564077	0.000000	0.000000	3.000000	15.000000	0.000000
1545.767646	0.040847	0.537979	0.171587	80.221046	70.347878	103.993095	-1.619284	0.000000	4.730530	0.000000	0.000000	0.000000	0.063365	0.072077	-0.551664	0.000000	0.000000	3.000000	15.000000	0.000000
1545.770980	0.040847	0.537979	0.171587	80.221046	70.347878	103.993095	-1.619284	0.000000	4.730530	0.000000	0.000000	0.000000	0.063365	0.072077	-0.551664	0.000000	0.000000	3.000000	15.000000	0.000000
1545.774313	0.040847	0.537979	0.171587	80.214256	69.917412	103.569641	-1.629594	0.000000	4.726989	0.000000	0.000000	0.000000	0.063365	0.072077	-0.551664	0.000000	0.000000	3.000000	15.000000	0.000000
1545.777646	0.041024	0.538177	0.169715	80.214256	69.917412	103.569641	-1.629594	0.000000	4.726989	0.000000	0.000000	0.000000	0.053159	0.059396	-0.561847	0.000000	0.000000	3.000000	15.000000	0.000000
1545.780980	0.041024	0.538177	0.169715	80.214256	69.917412	103.569641	-1.629594	0.000000	4.726989	0.000000	0.000000	0.000000	0.053159	0.059396	-0.561847	0.000000	0.000000	3.000000	15.000000	0.000000
1545.784313	0.041024	0.538177	0.169715	80.221062	69.824471	103.485550	-1.641241	0.000000	4.722958	0.000000	0.000000	0.000000	0.053159	0.059396	-0.561847	0.000000	0.000000	3.000000	15.000000	0.000000
1545.787646	0.041168	0.538352	0.167823	80.221062	69.824471	103.485550	-1.641241	0.000000	4.722958	0.000000	0.000000	0.000000	0.043324	0.052637	-0.567393	0.000000	0.000000	3.000000	15.000000	0.000000
1545.790980	0.041168	0.538352	0.167823	80.221062	69.824471	103.485550	-1.641241	0.000000	4.722958	0.000000	0.000000	0.000000	0.043324	0.052637	-0.567393	0.000000	0.000000	3.000000	15.000000	0.000000
1545.794313	0.041168	0.538352	0.167823	80.240555	70.052658	103.724190	-1.654099	0.000000	4.718470	0.000000	0.000000	0.000000	0.043324	0.052637	-0.567393	0.000000	0.000000	3.000000	15.000000	0.000000
1545.797646	0.041281	0.538490	0.165934	80.240555	70.052658	103.724190	-1.654099	0.000000	4.718470	0.000000	0.000000	0.000000	0.033961	0.041486	-0.566916	0.000000	0.000000	3.000000	15.000000	0.000000
1545.800980	0.041281	0.538490	0.165934	80.240555	70.052658	103.724190	-1.654099	0.000000	4.718470	0.000000	0.000000	0.000000	0.033961	0.041486	-0.566916	0.000000	0.000000	3.000000	15.000000	0.000000
1545.804313	0.041281	0.538490	0.165934	80.269020	70.560753	104.233391	-1.667987	0.000000	4.713578	0.000000	0.000000	0.000000	0.033961	0.041486	-0.566916	0.000000	0.000000	3.000000	15.000000	0.000000
1545.807646	0.041363	0.538660	0.164037	80.269020	70.560753	104.233391	-1.667987	0.000000	4.713578	0.000000	0.000000	0.000000	0.024500	0.050831	-0.569092	0.000000	0.000000	3.000000	15.000000	0.000000
1545.810980	0.041363	0.538660	0.164037	80.269020	70.560753	104.233391	-1.667987	0.000000	4.713578	0.000000	0.000000	0.000000	0.024500	0.050831	-0.569092	0.000000	0.000000	3.000000	15.000000	0.000000
1545.814313	0.041363	0.538660	0.164037	80.309608	71.191414	104.856873	-1.683019	0.000000	4.708232	0.000000	0.000000	0.000000	0.024500	0.050831	-0.569092	0.000000	0.000000	3.000000	15.000000	0.000000
1545.817646	0.041474	0.538899	0.162160	80.309608	71.191414	104.856873	-1.683019	0.000000	4.708232	0.000000	0.000000	0.000000	0.033393	0.071662	-0.562979	0.000000	0.000000	3.000000	15.000000	0.000000
1545.820980	0.041474	0.538899	0.162160	80.309608	71.191414	104.856873	-1.683019	0.000000	4.708232	0.000000	0.000000	0.000000	0.033393	0.071662	-0.562979	0.000000	0.000000	3.000000	15.000000	0.000000
1545.824313	0.041474	0.538899	0.162160	80.348915	71.776505	105.433556	-1.697399	0.000000	4.703067	0.000000	0.000000	0.000000	0.033393	0.071662	-0.562979	0.000000	0.000000	3.000000	15.000000	0.000000
1545.827646	0.041616	0.539192	0.160324	80.348915	71.776505	105.433556	-1.697399	0.000000	4.703067	0.000000	0.000000	0.000000	0.042625	0.088031	-0.550719	0.000000	0.000000	3.000000	15.000000	0.000000
1545.830980	0.041616	0.539192	0.160324	80.348915	71.776505	105.433556	-1.697399	0.000000	4.703067	0.000000	0.000000	0.000000	0.042625	0.088031	-0.550719	0.000000	0.000000	3.000000	15.000000	0.000000
1545.834313	0.041616	0.539192	0.160324	80.384926	72.334473	105.971901	-1.710886	0.000000	4.698177	0.000000	0.000000	0.000000	0.042625	0.088031	-0.550719	0.000000	0.000000	3.000000	15.000000	0.000000
1545.837646	0.041788	0.539554	0.158509	80.384926	72.334473	105.971901	-1.710886	0.000000	4.698177	0.000000	0.000000	0.000000	0.051389	0.108619	-0.544467	0.000000	0.000000	3.000000	15.000000	0.000000
1545.840980	0.041788	0.539554	0.158509	80.384926	72.334473	105.971901	-1.710886	0.000000	4.698177	0.000000	0.000000	0.000000	0.051389	0.108619	-0.544467	0.000000	0.000000	3.000000	15.000000	0.000000
1545.844313	0.041788	0.539554	0.158509	80.418480	72.839455	106.457741	-1.723680	0.000000	4.693498	0.000000	0.000000	0.000000	0.051389	0.108619	-0.544467	0.000000	0.000000	3.000000	15.000000	0.000000
1545.847646	0.041932	0.539956	0.156760	80.418480	72.839455	106.457741	-1.723680	0.000000	4.693498	0.000000	0.000000	0.000000	0.043441	0.120472	-0.524759	0.000000	0.000000	3.000000	15.000000	0.000000
1545.850980	0.041932	0.539956	0.156760	80.418480	72.839455	106.457741	-1.723680	0.000000	4.693498	0.000000	0.000000	0.000000	0.043441	0.120472	-0.524759	0.000000	0.000000	3.000000	15.000000	0.000000
1545.854313	0.041932	0.539956	0.156760	80.447495	73.279236	106.880539	-1.736787	0.000000	4.688664	0.000000	0.000000	0.000000	0.043441	0.120472	-0.524759	0.000000	0.000000	3.000000	15.000000	0.000000
1545.857646	0.042050	0.540378	0.155061	80.447495	73.279236	106.880539	-1.736787	0.000000	4.688664	0.000000	0.000000	0.000000	0.035270	0.126549	-0.509681	0.000000	0.000000	3.000000	15.000000	0.000000
1545.860980	0.042050	0.540378	0.155061	80.447495	73.279236	106.880539	-1.736787	0.000000	4.688664	0.000000	0.000000	0.000000	0.035270	0.126549	-0.509681	0.000000	0.000000	3.000000	15.000000	0.000000
1545.864313	0.042050	0.540378	0.155061	80.471123	73.653145	107.255028	-1.750372	0.000000	4.683609	0.000000	0.000000	0.000000	0.035270	0.126549	-0.509681	0.000000	0.000000	3.000000	15.000000	0.000000
1545.867646	0.042057	0.540791	0.153460	80.471123	73.653145	107.255028	-1.750372	0.000000	4.683609	0.000000	0.000000	0.000000	0.001955	0.124093	-0.480417	0.000000	0.000000	3.000000	15.000000	0.000000
1545.870980	0.042057	0.540791	0.153460	80.471123	73.653145	107.255028	-1.750372	0.000000	4.683609	0.000000	0.000000	0.000000	0.001955	0.124093	-0.480417	0.000000	0.000000	3.000000	15.000000	0.000000
1545.874313	0.042057	0.540791	0.153460	80.488922	73.889626	107.493080	-1.766195	0.000000	4.677666	0.000000	0.000000	0.000000	0.001955	0.124093	-0.480417	0.000000	0.000000	3.000000	15.000000	0.000000
1545.877646	0.042012	0.541216	0.151969	80.488922	73.889626	107.493080	-1.766195	0.000000	4.677666	0.000000	0.000000	0.000000	-0.013379	0.127529	-0.447393	0.000000	0.000000	3.000000	15.000000	0.000000
1545.880980	0.042012	0.541216	0.151969	80.488922	73.889626	107.493080	-1.766195	0.000000	4.677666	0.000000	0.000000	0.000000	-0.013379	0.127529	-0.447393	0.000000	0.000000	3.000000	15.000000	0.000000
1545.884313	0.042012	0.541216	0.151969	80.501457	74.011078	107.632271	-1.782533	0.000000	4.671464	0.000000	0.000000	0.000000	-0.013379	0.127529	-0.447393	0.000000	0.000000	3.000000	15.000000	0.000000
1545.887646	0.041886	0.541615	0.150558	80.501457	74.011078	107.632271	-1.782533	0.000000	4.671464	0.000000	0.000000	0.000000	-0.037881	0.119622	-0.423180	0.000000	0.000000	3.000000	15.000000	0.000000
1545.890980	0.041886	0.541615	0.150558	80.501457	74.011078	107.632271	-1.782533	0.000000	4.671464	0.000000	0.000000	0.000000	-0.037881	0.119622	-0.423180	0.000000	0.000000	3.000000	15.000000	0.000000
1545.894313	0.041886	0.541615	0.150558	80.513237	74.141571	107.768738	-1.800491	0.000000	4.664572	0.000000	0.000000	0.000000	-0.037881	0.119622	-0.423180	0.000000	0.000000	3.000000	15.000000	0.000000
1545.897646	0.041796	0.542026	0.149253	80.513237	74.141571	107.768738	-1.800491	0.000000	4.664572	0.000000	0.000000	0.000000	-0.026991	0.123317	-0.391625	0.000000	0.000000	3.000000	15.000000	0.000000
1545.900980	0.041796	0.542026	0.149253	80.513237	74.141571	107.768738	-1.800491	0.000000	4.664572	0.000000	0.000000	0.000000	-0.026991	0.123317	-0.391625	0.000000	0.000000	3.000000	15.000000	0.000000
1545.904313	0.041796	0.542026	0.149253	80.527176	74.353912	107.982788	-1.816612	0.000000	4.658318	0.000000	0.000000	0.000000	-0.026991	0.123317	-0.391625	0.000000	0.000000	3.000000	15.000000	0.000000
1545.907646	0.041737	0.542473	0.147975	80.527176	74.353912	107.982788	-1.816612	0.000000	4.658318	0.000000	0.000000	0.000000	-0.017758	0.134022	-0.383304	0.000000	0.000000	3.000000	15.000000	0.000000
1545.910980	0.041737	0.542473	0.147975	80.527176	74.353912	107.982788	-1.816612	0.000000	4.658318	0.000000	0.000000	0.000000	-0.017758	0.134022	-0.383304	0.000000	0.000000	3.000000	15.000000	0.000000
1545.914313	0.041737	0.542473	0.147975	80.540741	74.592171	108.224045	-1.831815	0.000000	4.652360	0.000000	0.000000	0.000000	-0.017758	0.134022	-0.383304	0.000000	0.000000	3.000000	15.000000	0.000000
1545.917646	0.041736	0.542936	0.146707	80.540741	74.592171	108.224045	-1.831815	0.000000	4.652360	0.000000	0.000000	0.000000	-0.000307	0.138905	-0.380340	0.000000	0.000000	3.000000	15.000000	0.000000
1545.920980	0.041736	0.542936	0.146707	80.540741	74.592171	108.224045	-1.831815	0.000000	4.652360	0.000000	0.000000	0.000000	-0.000307	0.138905	-0.380340	0.000000	0.000000	3.000000	15.000000	0.000000
1545.924313	0.041736	0.542936	0.146707	80.553131	74.816048	108.439972	-1.845525	0.000000	4.646939	0.000000	0.000000	0.000000	-0.000307	0.138905	-0.380340	0.000000	0.000000	3.000000	15.000000	0.000000
1545.927646	0.041794	0.543401	0.145470	80.553131	74.816048	108.439972	-1.845525	0.000000	4.646939	0.000000	0.000000	0.000000	0.017468	0.139657	-0.371149	0.000000	0.000000	3.000000	15.000000	0.000000
1545.930980	0.041794	0.543401	0.145470	80.553131	74.816048	108.439972	-1.845525	0.000000	4.646939	0.000000	0.000000	0.000000	0.017468	0.139657	-0.371149	0.000000	0.000000	3.000000	15.000000	0.000000
1545.934313	0.041794	0.543401	0.145470	80.563057	74.981018	108.597313	-1.857457	0.000000	4.642182	0.000000	0.000000	0.000000	0.017468	0.139657	-0.371149	0.000000	0.000000	3.000000	15.000000	0.000000
1545.937646	0.041795	0.543883	0.144251	80.563057	74.981018	108.597313	-1.857457	0.000000	4.642182	0.000000	0.000000	0.000000	0.000456	0.144583	-0.365756	0.000000	0.000000	3.000000	15.000000	0.000000
1545.940980	0.041795	0.543883	0.144251	80.563057	74.981018	108.597313	-1.857457	0.000000	4.642182	0.000000	0.000000	0.000000	0.000456	0.144583	-0.365756	0.000000	0.000000	3.000000	15.000000	0.000000
1545.944313	0.041795	0.543883	0.144251	80.572060	75.113152	108.735619	-1.870924	0.000000	4.636771	0.000000	0.000000	0.000000	0.000456	0.144583	-0.365756	0.000000	0.000000	3.000000	15.000000	0.000000
1545.947646	0.041771	0.544335	0.143073	80.572060	75.113152	108.735619	-1.870924	0.000000	4.636771	0.000000	0.000000	0.000000	-0.007371	0.135492	-0.353289	0.000000	0.000000	3.000000	15.000000	0.000000
1545.950980	0.041771	0.544335	0.143073	80.572060	75.113152	108.735619	-1.870924	0.000000	4.636771	0.000000	0.000000	0.000000	-0.007371	0.135492	-0.353289	0.000000	0.000000	3.000000	15.000000	0.000000
1545.954313	0.041771	0.544335	0.143073	80.578232	75.166534	108.793129	-1.884826	0.000000	4.631137	0.000000	0.000000	0.000000	-0.007371	0.135492	-0.353289	0.000000	0.000000	3.000000	15.000000	0.000000
1545.957646	0.041693	0.544776	0.141955	80.578232	75.166534	108.793129	-1.884826	0.000000	4.631137	0.000000	0.000000	0.000000	-0.023334	0.132262	-0.335337	0.000000	0.000000	3.000000	15.000000	0.000000
1545.960980	0.041693	0.544776	0.141955	80.578232	75.166534	108.793129	-1.884826	0.000000	4.631137	0.000000	0.000000	0.000000	-0.023334	0.132262	-0.335337	0.000000	0.000000	3.000000	15.000000	0.000000
1545.964313	0.041693	0.544776	0.141955	80.584869	75.231239	108.864487	-1.899706	0.000000	4.625053	0.000000	0.000000	0.000000	-0.023334	0.132262	-0.335337	0.000000	0.000000	3.000000	15.000000	0.000000
1545.967646	0.041591	0.545173	0.140900	80.584869	75.231239	108.864487	-1.899706	0.000000	4.625053	0.000000	0.000000	0.000000	-0.030581	0.119250	-0.316473	0.000000	0.000000	3.000000	15.000000	0.000000
1545.970980	0.041591	0.545173	0.140900	80.584869	75.231239	108.864487	-1.899706	0.000000	4.625053	0.000000	0.000000	0.000000	-0.030581	0.119250	-0.316473	0.000000	0.000000	3.000000	15.000000	0.000000
1545.974313	0.041591	0.545173	0.140900	80.593018	75.367104	109.008179	-1.914709	0.000000	4.618863	0.000000	0.000000	0.000000	-0.030581	0.119250	-0.316473	0.000000	0.000000	3.000000	15.000000	0.000000
1545.977646	0.041550	0.545561	0.139898	80.593018	75.367104	109.008179	-1.914709	0.000000	4.618863	0.000000	0.000000	0.000000	-0.012370	0.116197	-0.300745	0.000000	0.000000	3.000000	15.000000	0.000000
1545.980980	0.041550	0.545561	0.139898	80.593018	75.367104	109.008179	-1.914709	0.000000	4.618863	0.000000	0.000000	0.000000	-0.012370	0.116197	-0.300745	0.000000	0.000000	3.000000	15.000000	0.000000
1545.984313	0.041550	0.545561	0.139898	80.599998	75.503403	109.135315	-1.927557	0.000000	4.613515	0.000000	0.000000	0.000000	-0.012370	0.116197	-0.300745	0.000000	0.000000	3.000000	15.000000	0.000000
1545.987646	0.041625	0.545971	0.138939	80.599998	75.503403	109.135315	-1.927557	0.000000	4.613515	0.000000	0.000000	0.000000	0.022642	0.123033	-0.287588	0.000000	0.000000	3.000000	15.000000	0.000000
1545.990980	0.041625	0.545971	0.138939	80.599998	75.503403	109.135315	-1.927557	0.000000	4.613515	0.000000	0.000000	0.000000	0.022642	0.123033	-0.287588	0.000000	0.000000	3.000000	15.000000	0.000000
1545.994313	0.041625	0.545971	0.138939	80.606941	75.656242	109.262665	-1.936735	0.000000	4.609670	0.000000	0.000000	0.000000	0.022642	0.123033	-0.287588	0.000000	0.000000	3.000000	15.000000	0.000000
1545.997646	0.041841	0.546412	0.137965	80.606941	75.656242	109.262665	-1.936735	0.000000	4.609670	0.000000	0.000000	0.000000	0.064757	0.132284	-0.292394	0.000000	0.000000	3.000000	15.000000	0.000000
1546.000980	0.041841	0.546412	0.137965	80.606941	75.656242	109.262665	-1.936735	0.000000	4.609670	0.000000	0.000000	0.000000	0.064757	0.132284	-0.292394	0.000000	0.000000	3.000000	15.000000	0.000000
1546.004313	0.041841	0.546412	0.137965	80.618835	75.814575	109.387978	-1.942230	0.000000	4.607358	0.000000	0.000000	0.000000	0.064757	0.132284	-0.292394	0.000000	0.000000	3.000000	15.000000	0.000000
1546.007646	0.042193	0.546826	0.136926	80.618835	75.814575	109.387978	-1.942230	0.000000	4.607358	0.000000	0.000000	0.000000	0.105630	0.124308	-0.311743	0.000000	0.000000	3.000000	15.000000	0.000000
1546.010980	0.042193	0.546826	0.136926	80.618835	75.814575	109.387978	-1.942230	0.000000	4.607358	0.000000	0.000000	0.000000	0.105630	0.124308	-0.311743	0.000000	0.000000	3.000000	15.000000	0.000000
1546.014313	0.042193	0.546826	0.136926	80.680992	75.955345	109.485954	-1.944685	0.000000	4.606322	0.000000	0.000000	0.000000	0.105630	0.124308	-0.311743	0.000000	0.000000	3.000000	15.000000	0.000000
1546.017646	0.042654	0.547233	0.135840	80.680992	75.955345	109.485954	-1.944685	0.000000	4.606322	0.000000	0.000000	0.000000	0.138147	0.122018	-0.325771	0.000000	0.000000	3.000000	15.000000	0.000000
1546.020980	0.042654	0.547233	0.135840	80.680992	75.955345	109.485954	-1.944685	0.000000	4.606322	0.000000	0.000000	0.000000	0.138147	0.122018	-0.325771	0.000000	0.000000	3.000000	15.000000	0.000000
1546.024313	0.042654	0.547233	0.135840	80.848457	75.921272	109.678329	-1.944626	0.000000	4.606347	0.000000	0.000000	0.000000	0.138147	0.122018	-0.325771	0.000000	0.000000	3.000000	15.000000	0.000000
1546.027646	0.043132	0.547588	0.134643	80.848457	75.921272	109.678329	-1.944626	0.000000	4.606347	0.000000	0.000000	0.000000	0.143639	0.106563	-0.358881	0.000000	0.000000	3.000000	15.000000	0.000000
1546.030980	0.043132	0.547588	0.134643	80.848457	75.921272	109.678329	-1.944626	0.000000	4.606347	0.000000	0.000000	0.000000	0.143639	0.106563	-0.358881	0.000000	0.000000	3.000000	15.000000	0.000000
1546.034313	0.043132	0.547588	0.134643	81.097656	75.669334	110.461227	-1.945387	0.000000	4.606025	0.000000	0.000000	0.000000	0.143639	0.106563	-0.358881	0.000000	0.000000	3.000000	15.000000	0.000000
1546.037646	0.043522	0.547935	0.133414	81.097656	75.669334	110.461227	-1.945387	0.000000	4.606025	0.000000	0.000000	0.000000	0.116875	0.104213	-0.368790	0.000000	0.000000	3.000000	15.000000	0.000000
1546.040980	0.043522	0.547935	0.133414	81.097656	75.669334	110.461227	-1.945387	0.000000	4.606025	0.000000	0.000000	0.000000	0.116875	0.104213	-0.368790	0.000000	0.000000	3.000000	15.000000	0.000000
1546.044313	0.043522	0.547935	0.133414	81.440605	75.172630	110.714111	-1.949183	0.000000	4.604421	0.000000	0.000000	0.000000	0.116875	0.104213	-0.368790	0.000000	0.000000	3.000000	15.000000	0.000000
1546.047646	0.043935	0.548210	0.132153	81.440605	75.172630	110.714111	-1.949183	0.000000	4.604421	0.000000	0.000000	0.000000	0.124032	0.082416	-0.378208	0.000000	0.000000	3.000000	15.000000	0.000000
1546.050980	0.043935	0.548210	0.132153	81.440605	75.172630	110.714111	-1.949183	0.000000	4.604421	0.000000	0.000000	0.000000	0.124032	0.082416	-0.378208	0.000000	0.000000	3.000000	15.000000	0.000000
1546.054313	0.043935	0.548210	0.132153	81.843559	74.562729	109.737328	-1.952734	0.000000	4.602915	0.000000	0.000000	0.000000	0.124032	0.082416	-0.378208	0.000000	0.000000	3.000000	15.000000	0.000000
1546.057646	0.044398	0.548458	0.130833	81.843559	74.562729	109.737328	-1.952734	0.000000	4.602915	0.000000	0.000000	0.000000	0.138894	0.074360	-0.396116	0.000000	0.000000	3.000000	15.000000	0.000000
1546.060980	0.044398	0.548458	0.130833	81.843559	74.562729	109.737328	-1.952734	0.000000	4.602915	0.000000	0.000000	0.000000	0.138894	0.074360	-0.396116	0.000000	0.000000	3.000000	15.000000	0.000000
1546.064313	0.044398	0.548458	0.130833	82.203133	73.856384	108.665077	-1.955631	0.000000	4.601686	0.000000	0.000000	0.000000	0.138894	0.074360	-0.396116	0.000000	0.000000	3.000000	15.000000	0.000000
1546.067646	0.044892	0.548664	0.129572	82.203133	73.856384	108.665077	-1.955631	0.000000	4.601686	0.000000	0.000000	0.000000	0.147924	0.061880	-0.378381	0.000000	0.000000	3.000000	15.000000	0.000000
1546.070980	0.044892	0.548664	0.129572	82.203133	73.856384	108.665077	-1.955631	0.000000	4.601686	0.000000	0.000000	0.000000	0.147924	0.061880	-0.378381	0.000000	0.000000	3.000000	15.000000	0.000000
1546.074313	0.044892	0.548664	0.129572	82.439789	73.155510	107.826416	-1.956922	0.000000	4.601136	0.000000	0.000000	0.000000	0.147924	0.061880	-0.378381	0.000000	0.000000	3.000000	15.000000	0.000000
1546.077646	0.045383	0.548888	0.128324	82.439789	73.155510	107.826416	-1.956922	0.000000	4.601136	0.000000	0.000000	0.000000	0.147519	0.067009	-0.374155	0.000000	0.000000	3.000000	15.000000	0.000000
1546.080980	0.045383	0.548888	0.128324	82.439789	73.155510	107.826416	-1.956922	0.000000	4.601136	0.000000	0.000000	0.000000	0.147519	0.067009	-0.374155	0.000000	0.000000	3.000000	15.000000	0.000000
1546.084313	0.045383	0.548888	0.128324	82.500198	72.528008	107.135887	-1.958097	0.000000	4.600636	0.000000	0.000000	0.000000	0.147519	0.067009	-0.374155	0.000000	0.000000	3.000000	15.000000	0.000000
1546.087646	0.045903	0.549147	0.127106	82.500198	72.528008	107.135887	-1.958097	0.000000	4.600636	0.000000	0.000000	0.000000	0.155832	0.077827	-0.365691	0.000000	0.000000	3.000000	15.000000	0.000000
1546.090980	0.045903	0.549147	0.127106	82.500198	72.528008	107.135887	-1.958097	0.000000	4.600636	0.000000	0.000000	0.000000	0.155832	0.077827	-0.365691	0.000000	0.000000	3.000000	15.000000	0.000000
1546.094313	0.045903	0.549147	0.127106	82.474594	71.847191	106.410706	-1.958078	0.000000	4.600645	0.000000	0.000000	0.000000	0.155832	0.077827	-0.365691	0.000000	0.000000	3.000000	15.000000	0.000000
1546.097646	0.046504	0.549424	0.125894	82.474594	71.847191	106.410706	-1.958078	0.000000	4.600645	0.000000	0.000000	0.000000	0.180345	0.082954	-0.363413	0.000000	0.000000	3.000000	15.000000	0.000000
1546.100980	0.046504	0.549424	0.125894	82.474594	71.847191	106.410706	-1.958078	0.000000	4.600645	0.000000	0.000000	0.000000	0.180345	0.082954	-0.363413	0.000000	0.000000	3.000000	15.000000	0.000000
1546.104313	0.046504	0.549424	0.125894	82.441139	70.900742	105.421997	-1.955429	0.000000	4.601771	0.000000	0.000000	0.000000	0.180345	0.082954	-0.363413	0.000000	0.000000	3.000000	15.000000	0.000000
1546.107646	0.047130	0.549698	0.124678	82.441139	70.900742	105.421997	-1.955429	0.000000	4.601771	0.000000	0.000000	0.000000	0.187751	0.082345	-0.364731	0.000000	0.000000	3.000000	15.000000	0.000000
1546.110980	0.047130	0.549698	0.124678	82.441139	70.900742	105.421997	-1.955429	0.000000	4.601771	0.000000	0.000000	0.000000	0.187751	0.082345	-0.364731	0.000000	0.000000	3.000000	15.000000	0.000000
1546.114313	0.047130	0.549698	0.124678	82.391510	69.648041	104.217545	-1.952013	0.000000	4.603221	0.000000	0.000000	0.000000	0.187751	0.082345	-0.364731	0.000000	0.000000	3.000000	15.000000	0.000000
1546.117646	0.047783	0.550008	0.123491	82.391510	69.648041	104.217545	-1.952013	0.000000	4.603221	0.000000	0.000000	0.000000	0.195906	0.093110	-0.356311	0.000000	0.000000	3.000000	15.000000	0.000000
1546.120980	0.047783	0.550008	0.123491	82.391510	69.648041	104.217545	-1.952013	0.000000	4.603221	0.000000	0.000000	0.000000	0.195906	0.093110	-0.356311	0.000000	0.000000	3.000000	15.000000	0.000000
1546.124313	0.047783	0.550008	0.123491	82.327164	68.210922	102.739235	-1.947290	0.000000	4.605221	0.000000	0.000000	0.000000	0.195906	0.093110	-0.356311	0.000000	0.000000	3.000000	15.000000	0.000000
1546.127646	0.048433	0.550317	0.122301	82.327164	68.210922	102.739235	-1.947290	0.000000	4.605221	0.000000	0.000000	0.000000	0.194978	0.092507	-0.356971	0.000000	0.000000	3.000000	15.000000	0.000000
1546.130980	0.048433	0.550317	0.122301	82.327164	68.210922	102.739235	-1.947290	0.000000	4.605221	0.000000	0.000000	0.000000	0.194978	0.092507	-0.356971	0.000000	0.000000	3.000000	15.000000	0.000000
1546.134313	0.048433	0.550317	0.122301	82.252502	66.728722	101.210495	-1.942598	0.000000	4.607202	0.000000	0.000000	0.000000	0.194978	0.092507	-0.356971	0.000000	0.000000	3.000000	15.000000	0.000000
1546.137646	0.049084	0.550616	0.121168	82.252502	66.728722	101.210495	-1.942598	0.000000	4.607202	0.000000	0.000000	0.000000	0.195552	0.089893	-0.339922	0.000000	0.000000	3.000000	15.000000	0.000000
1546.140980	0.049084	0.550616	0.121168	82.252502	66.728722	101.210495	-1.942598	0.000000	4.607202	0.000000	0.000000	0.000000	0.195552	0.089893	-0.339922	0.000000	0.000000	3.000000	15.000000	0.000000
1546.144313	0.049084	0.550616	0.121168	82.182945	65.428848	99.884964	-1.936974	0.000000	4.609570	0.000000	0.000000	0.000000	0.195552	0.089893	-0.339922	0.000000	0.000000	3.000000	15.000000	0.000000
1546.147646	0.049706	0.550883	0.120040	82.182945	65.428848	99.884964	-1.936974	0.000000	4.609570	0.000000	0.000000	0.000000	0.186581	0.079855	-0.338295	0.000000	0.000000	3.000000	15.000000	0.000000
1546.150980	0.049706	0.550883	0.120040	82.182945	65.428848	99.884964	-1.936974	0.000000	4.609570	0.000000	0.000000	0.000000	0.186581	0.079855	-0.338295	0.000000	0.000000	3.000000	15.000000	0.000000
1546.154313	0.049706	0.550883	0.120040	82.119499	64.320221	98.783684	-1.932138	0.000000	4.611599	0.000000	0.000000	0.000000	0.186581	0.079855	-0.338295	0.000000	0.000000	3.000000	15.000000	0.000000
1546.157646	0.050326	0.551115	0.118916	82.119499	64.320221	98.783684	-1.932138	0.000000	4.611599	0.000000	0.000000	0.000000	0.185870	0.069834	-0.337344	0.000000	0.000000	3.000000	15.000000	0.000000
1546.160980	0.050326	0.551115	0.118916	82.119499	64.320221	98.783684	-1.932138	0.000000	4.611599	0.000000	0.000000	0.000000	0.185870	0.069834	-0.337344	0.000000	0.000000	3.000000	15.000000	0.000000
1546.164313	0.050326	0.551115	0.118916	82.073700	63.515270	98.287903	-1.927237	0.000000	4.613649	0.000000	0.000000	0.000000	0.185870	0.069834	-0.337344	0.000000	0.000000	3.000000	15.000000	0.000000
1546.167646	0.050913	0.551391	0.117765	82.073700	63.515270	98.287903	-1.927237	0.000000	4.613649	0.000000	0.000000	0.000000	0.176131	0.082624	-0.345158	0.000000	0.000000	3.000000	15.000000	0.000000
1546.170980	0.050913	0.551391	0.117765	82.073700	63.515270	98.287903	-1.927237	0.000000	4.613649	0.000000	0.000000	0.000000	0.176131	0.082624	-0.345158	0.000000	0.000000	3.000000	15.000000	0.000000
1546.174313	0.050913	0.551391	0.117765	82.052925	62.883625	98.321030	-1.923683	0.000000	4.615132	0.000000	0.000000	0.000000	0.176131	0.082624	-0.345158	0.000000	0.000000	3.000000	15.000000	0.000000
1546.177646	0.051552	0.551664	0.116608	82.052925	62.883625	98.321030	-1.923683	0.000000	4.615132	0.000000	0.000000	0.000000	0.191642	0.082080	-0.347201	0.000000	0.000000	3.000000	15.000000	0.000000
1546.180980	0.051552	0.551664	0.116608	82.052925	62.883625	98.321030	-1.923683	0.000000	4.615132	0.000000	0.000000	0.000000	0.191642	0.082080	-0.347201	0.000000	0.000000	3.000000	15.000000	0.000000
1546.184313	0.051552	0.551664	0.116608	82.086639	62.247421	97.902534	-1.918405	0.000000	4.617328	0.000000	0.000000	0.000000	0.191642	0.082080	-0.347201	0.000000	0.000000	3.000000	15.000000	0.000000
1546.187646	0.052211	0.551961	0.115403	82.086639	62.247421	97.902534	-1.918405	0.000000	4.617328	0.000000	0.000000	0.000000	0.197720	0.089067	-0.361441	0.000000	0.000000	3.000000	15.000000	0.000000
1546.190980	0.052211	0.551961	0.115403	82.086639	62.247421	97.902534	-1.918405	0.000000	4.617328	0.000000	0.000000	0.000000	0.197720	0.089067	-0.361441	0.000000	0.000000	3.000000	15.000000	0.000000
1546.194313	0.052211	0.551961	0.115403	82.196747	61.522194	96.960670	-1.912994	0.000000	4.619573	0.000000	0.000000	0.000000	0.197720	0.089067	-0.361441	0.000000	0.000000	3.000000	15.000000	0.000000
1546.197646	0.052950	0.552275	0.114205	82.196747	61.522194	96.960670	-1.912994	0.000000	4.619573	0.000000	0.000000	0.000000	0.221611	0.094116	-0.359452	0.000000	0.000000	3.000000	15.000000	0.000000
1546.200980	0.052950	0.552275	0.114205	82.196747	61.522194	96.960670	-1.912994	0.000000	4.619573	0.000000	0.000000	0.000000	0.221611	0.094116	-0.359452	0.000000	0.000000	3.000000	15.000000	0.000000
1546.204313	0.052950	0.552275	0.114205	82.368301	60.573036	95.815155	-1.904610	0.000000	4.623036	0.000000	0.000000	0.000000	0.221611	0.094116	-0.359452	0.000000	0.000000	3.000000	15.000000	0.000000
1546.207646	0.053685	0.552587	0.113004	82.368301	60.573036	95.815155	-1.904610	0.000000	4.623036	0.000000	0.000000	0.000000	0.220549	0.093500	-0.360155	0.000000	0.000000	3.000000	15.000000	0.000000
1546.210980	0.053685	0.552587	0.113004	82.368301	60.573036	95.815155	-1.904610	0.000000	4.623036	0.000000	0.000000	0.000000	0.220549	0.093500	-0.360155	0.000000	0.000000	3.000000	15.000000	0.000000
1546.214313	0.053685	0.552587	0.113004	82.559402	59.255131	94.455894	-1.896186	0.000000	4.626497	0.000000	0.000000	0.000000	0.220549	0.093500	-0.360155	0.000000	0.000000	3.000000	15.000000	0.000000
1546.217646	0.054393	0.552903	0.111842	82.559402	59.255131	94.455894	-1.896186	0.000000	4.626497	0.000000	0.000000	0.000000	0.212467	0.094792	-0.348696	0.000000	0.000000	3.000000	15.000000	0.000000
1546.220980	0.054393	0.552903	0.111842	82.559402	59.255131	94.455894	-1.896186	0.000000	4.626497	0.000000	0.000000	0.000000	0.212467	0.094792	-0.348696	0.000000	0.000000	3.000000	15.000000	0.000000
1546.224313	0.054393	0.552903	0.111842	82.731880	57.534031	92.420692	-1.887966	0.000000	4.629858	0.000000	0.000000	0.000000	0.212467	0.094792	-0.348696	0.000000	0.000000	3.000000	15.000000	0.000000
1546.227646	0.055100	0.553204	0.110699	82.731880	57.534031	92.420692	-1.887966	0.000000	4.629858	0.000000	0.000000	0.000000	0.212098	0.090493	-0.342869	0.000000	0.000000	3.000000	15.000000	0.000000
1546.230980	0.055100	0.553204	0.110699	82.731880	57.534031	92.420692	-1.887966	0.000000	4.629858	0.000000	0.000000	0.000000	0.212098	0.090493	-0.342869	0.000000	0.000000	3.000000	15.000000	0.000000
1546.234313	0.055100	0.553204	0.110699	82.841278	55.844803	90.475883	-1.879316	0.000000	4.633376	0.000000	0.000000	0.000000	0.212098	0.090493	-0.342869	0.000000	0.000000	3.000000	15.000000	0.000000
1546.237646	0.055724	0.553442	0.109572	82.841278	55.844803	90.475883	-1.879316	0.000000	4.633376	0.000000	0.000000	0.000000	0.187212	0.071242	-0.337981	0.000000	0.000000	3.000000	15.000000	0.000000
1546.240980	0.055724	0.553442	0.109572	82.841278	55.844803	90.475883	-1.879316	0.000000	4.633376	0.000000	0.000000	0.000000	0.187212	0.071242	-0.337981	0.000000	0.000000	3.000000	15.000000	0.000000
1546.244313	0.055724	0.553442	0.109572	82.879883	54.547226	89.016212	-1.873244	0.000000	4.635834	0.000000	0.000000	0.000000	0.187212	0.071242	-0.337981	0.000000	0.000000	3.000000	15.000000	0.000000
1546.247646	0.056267	0.553634	0.108479	82.879883	54.547226	89.016212	-1.873244	0.000000	4.635834	0.000000	0.000000	0.000000	0.162974	0.057754	-0.328066	0.000000	0.000000	3.000000	15.000000	0.000000
1546.250980	0.056267	0.553634	0.108479	82.879883	54.547226	89.016212	-1.873244	0.000000	4.635834	0.000000	0.000000	0.000000	0.162974	0.057754	-0.328066	0.000000	0.000000	3.000000	15.000000	0.000000
1546.254313	0.056267	0.553634	0.108479	82.843552	53.785885	88.280632	-1.869519	0.000000	4.637338	0.000000	0.000000	0.000000	0.162974	0.057754	-0.328066	0.000000	0.000000	3.000000	15.000000	0.000000
1546.257646	0.056695	0.553800	0.107340	82.843552	53.785885	88.280632	-1.869519	0.000000	4.637338	0.000000	0.000000	0.000000	0.128412	0.049747	-0.341664	0.000000	0.000000	3.000000	15.000000	0.000000
1546.260980	0.056695	0.553800	0.107340	82.843552	53.785885	88.280632	-1.869519	0.000000	4.637338	0.000000	0.000000	0.000000	0.128412	0.049747	-0.341664	0.000000	0.000000	3.000000	15.000000	0.000000
1546.264313	0.056695	0.553800	0.107340	82.796036	53.290813	88.313545	-1.870674	0.000000	4.636871	0.000000	0.000000	0.000000	0.128412	0.049747	-0.341664	0.000000	0.000000	3.000000	15.000000	0.000000
1546.267646	0.056987	0.553884	0.106207	82.796036	53.290813	88.313545	-1.870674	0.000000	4.636871	0.000000	0.000000	0.000000	0.087445	0.025104	-0.339834	0.000000	0.000000	3.000000	15.000000	0.000000
1546.270980	0.056987	0.553884	0.106207	82.796036	53.290813	88.313545	-1.870674	0.000000	4.636871	0.000000	0.000000	0.000000	0.087445	0.025104	-0.339834	0.000000	0.000000	3.000000	15.000000	0.000000
1546.274313	0.056987	0.553884	0.106207	82.774521	53.010788	88.732826	-1.876884	0.000000	4.634361	0.000000	0.000000	0.000000	0.087445	0.025104	-0.339834	0.000000	0.000000	3.000000	15.000000	0.000000
1546.277646	0.057164	0.553941	0.105029	82.774521	53.010788	88.732826	-1.876884	0.000000	4.634361	0.000000	0.000000	0.000000	0.053237	0.017156	-0.353362	0.000000	0.000000	3.000000	15.000000	0.000000
1546.280980	0.057164	0.553941	0.105029	82.774521	53.010788	88.732826	-1.876884	0.000000	4.634361	0.000000	0.000000	0.000000	0.053237	0.017156	-0.353362	0.000000	0.000000	3.000000	15.000000	0.000000
1546.284313	0.057164	0.553941	0.105029	82.774796	52.959797	88.863632	-1.888223	0.000000	4.629753	0.000000	0.000000	0.000000	0.053237	0.017156	-0.353362	0.000000	0.000000	3.000000	15.000000	0.000000
1546.287646	0.057363	0.553990	0.103809	82.774796	52.959797	88.863632	-1.888223	0.000000	4.629753	0.000000	0.000000	0.000000	0.059650	0.014821	-0.366056	0.000000	0.000000	3.000000	15.000000	0.000000
1546.290980	0.057363	0.553990	0.103809	82.774796	52.959797	88.863632	-1.888223	0.000000	4.629753	0.000000	0.000000	0.000000	0.059650	0.014821	-0.366056	0.000000	0.000000	3.000000	15.000000	0.000000
1546.294313	0.057363	0.553990	0.103809	82.782837	52.990704	88.863159	-1.899632	0.000000	4.625083	0.000000	0.000000	0.000000	0.059650	0.014821	-0.366056	0.000000	0.000000	3.000000	15.000000	0.000000
1546.297646	0.057612	0.554020	0.102565	82.782837	52.990704	88.863159	-1.899632	0.000000	4.625083	0.000000	0.000000	0.000000	0.074626	0.008823	-0.373091	0.000000	0.000000	3.000000	15.000000	0.000000
1546.300980	0.057612	0.554020	0.102565	82.782837	52.990704	88.863159	-1.899632	0.000000	4.625083	0.000000	0.000000	0.000000	0.074626	0.008823	-0.373091	0.000000	0.000000	3.000000	15.000000	0.000000
1546.304313	0.057612	0.554020	0.102565	82.777267	52.864223	88.704567	-1.909729	0.000000	4.620924	0.000000	0.000000	0.000000	0.074626	0.008823	-0.373091	0.000000	0.000000	3.000000	15.000000	0.000000
1546.307646	0.057836	0.554054	0.101361	82.777267	52.864223	88.704567	-1.909729	0.000000	4.620924	0.000000	0.000000	0.000000	0.067329	0.010444	-0.361246	0.000000	0.000000	3.000000	15.000000	0.000000
1546.310980	0.057836	0.554054	0.101361	82.777267	52.864223	88.704567	-1.909729	0.000000	4.620924	0.000000	0.000000	0.000000	0.067329	0.010444	-0.361246	0.000000	0.000000	3.000000	15.000000	0.000000
1546.314313	0.057836	0.554054	0.101361	82.729668	52.332363	88.150597	-1.920352	0.000000	4.616519	0.000000	0.000000	0.000000	0.067329	0.010444	-0.361246	0.000000	0.000000	3.000000	15.000000	0.000000
1546.317646	0.058063	0.554125	0.100189	82.729668	52.332363	88.150597	-1.920352	0.000000	4.616519	0.000000	0.000000	0.000000	0.067879	0.021260	-0.351761	0.000000	0.000000	3.000000	15.000000	0.000000
1546.320980	0.058063	0.554125	0.100189	82.729668	52.332363	88.150597	-1.920352	0.000000	4.616519	0.000000	0.000000	0.000000	0.067879	0.021260	-0.351761	0.000000	0.000000	3.000000	15.000000	0.000000
1546.324313	0.058063	0.554125	0.100189	82.628601	51.284271	87.093109	-1.930609	0.000000	4.612239	0.000000	0.000000	0.000000	0.067879	0.021260	-0.351761	0.000000	0.000000	3.000000	15.000000	0.000000
1546.327646	0.058213	0.554171	0.099067	82.628601	51.284271	87.093109	-1.930609	0.000000	4.612239	0.000000	0.000000	0.000000	0.045019	0.013714	-0.336585	0.000000	0.000000	3.000000	15.000000	0.000000
1546.330980	0.058213	0.554171	0.099067	82.628601	51.284271	87.093109	-1.930609	0.000000	4.612239	0.000000	0.000000	0.000000	0.045019	0.013714	-0.336585	0.000000	0.000000	3.000000	15.000000	0.000000
1546.334313	0.058213	0.554171	0.099067	82.490784	49.968121	85.771881	-1.943247	0.000000	4.606928	0.000000	0.000000	0.000000	0.045019	0.013714	-0.336585	0.000000	0.000000	3.000000	15.000000	0.000000
1546.337646	0.058289	0.554211	0.098012	82.490784	49.968121	85.771881	-1.943247	0.000000	4.606928	0.000000	0.000000	0.000000	0.022847	0.011846	-0.316378	0.000000	0.000000	3.000000	15.000000	0.000000
1546.340980	0.058289	0.554211	0.098012	82.490784	49.968121	85.771881	-1.943247	0.000000	4.606928	0.000000	0.000000	0.000000	0.022847	0.011846	-0.316378	0.000000	0.000000	3.000000	15.000000	0.000000
1546.344313	0.058289	0.554211	0.098012	82.343216	48.655827	84.470055	-1.957929	0.000000	4.600708	0.000000	0.000000	0.000000	0.022847	0.011846	-0.316378	0.000000	0.000000	3.000000	15.000000	0.000000
1546.347646	0.058289	0.554211	0.098012	82.343216	48.655827	84.470055	-1.957929	0.000000	4.600708	0.000000	0.000000	0.000000	0.022847	0.011846	-0.316378	0.000000	0.000000	3.000000	15.000000	0.000000
1546.350980	0.058265	0.554244	0.097028	82.343216	48.655827	84.470055	-1.957929	0.000000	4.600708	0.000000	0.000000	0.000000	-0.007061	0.010006	-0.295278	0.000000	0.000000	3.000000	15.000000	0.000000
1546.354313	0.058265	0.554244	0.097028	82.206963	47.509785	83.338493	-1.957929	0.000000	4.600708	0.000000	0.000000	0.000000	-0.007061	0.010006	-0.295278	0.000000	0.000000	3.000000	15.000000	0.000000
1546.357646	0.058189	0.554246	0.096054	82.206963	47.509785	83.338493	-1.957929	0.000000	4.600708	0.000000	0.000000	0.000000	-0.022764	0.000633	-0.292319	0.000000	0.000000	3.000000	15.000000	0.000000
1546.360980	0.058189	0.554246	0.096054	82.206963	47.509785	83.338493	-1.957929	0.000000	4.600708	0.000000	0.000000	0.000000	-0.022764	0.000633	-0.292319	0.000000	0.000000	3.000000	15.000000	0.000000
1546.364313	0.058189	0.554246	0.096054	82.095894	46.608326	82.452522	-1.995565	0.000000	4.584509	0.000000	0.000000	0.000000	-0.022764	0.000633	-0.292319	0.000000	0.000000	3.000000	15.000000	0.000000
1546.367646	0.058189	0.554246	0.096054	82.095894	46.608326	82.452522	-1.995565	0.000000	4.584509	0.000000	0.000000	0.000000	-0.022764	0.000633	-0.292319	0.000000	0.000000	3.000000	15.000000	0.000000
1546.370980	0.058091	0.554254	0.095120	82.095894	46.608326	82.452522	-1.995565	0.000000	4.584509	0.000000	0.000000	0.000000	-0.029472	0.002443	-0.280207	0.000000	0.000000	3.000000	15.000000	0.000000
1546.374313	0.058091	0.554254	0.095120	82.005325	45.931450	81.792061	-1.995565	0.000000	4.584509	0.000000	0.000000	0.000000	-0.029472	0.002443	-0.280207	0.000000	0.000000	3.000000	15.000000	0.000000
1546.377646	0.057991	0.554273	0.094163	82.005325	45.931450	81.792061	-1.995565	0.000000	4.584509	0.000000	0.000000	0.000000	-0.030191	0.005724	-0.287047	0.000000	0.000000	3.000000	15.000000	0.000000
1546.380980	0.057991	0.554273	0.094163	82.005325	45.931450	81.792061	-1.995565	0.000000	4.584509	0.000000	0.000000	0.000000	-0.030191	0.005724	-0.287047	0.000000	0.000000	3.000000	15.000000	0.000000
1546.384313	0.057991	0.554273	0.094163	81.952042	45.603397	81.484024	-2.037144	0.000000	4.566185	0.000000	0.000000	0.000000	-0.030191	0.005724	-0.287047	0.000000	0.000000	3.000000	15.000000	0.000000
1546.387646	0.057991	0.554273	0.094163	81.952042	45.603397	81.484024	-2.037144	0.000000	4.566185	0.000000	0.000000	0.000000	-0.030191	0.005724	-0.287047	0.000000	0.000000	3.000000	15.000000	0.000000
1546.390980	0.057894	0.554298	0.093244	81.952042	45.603397	81.484024	-2.037144	0.000000	4.566185	0.000000	0.000000	0.000000	-0.029001	0.007564	-0.275733	0.000000	0.000000	3.000000	15.000000	0.000000
1546.394313	0.057894	0.554298	0.093244	81.929726	45.500019	81.398483	-2.037144	0.000000	4.566185	0.000000	0.000000	0.000000	-0.029001	0.007564	-0.275733	0.000000	0.000000	3.000000	15.000000	0.000000
1546.397646	0.057799	0.554311	0.092346	81.929726	45.500019	81.398483	-2.037144	0.000000	4.566185	0.000000	0.000000	0.000000	-0.028335	0.003827	-0.269396	0.000000	0.000000	3.000000	15.000000	0.000000
1546.400980	0.057799	0.554311	0.092346	81.929726	45.500019	81.398483	-2.037144	0.000000	4.566185	0.000000	0.000000	0.000000	-0.028335	0.003827	-0.269396	0.000000	0.000000	3.000000	15.000000	0.000000
1546.404313	0.057799	0.554311	0.092346	81.933990	45.570457	81.485748	-2.078207	0.000000	4.547643	0.000000	0.000000	0.000000	-0.028335	0.003827	-0.269396	0.000000	0.000000	3.000000	15.000000	0.000000
1546.407646	0.057799	0.554311	0.092346	81.933990	45.570457	81.485748	-2.078207	0.000000	4.547643	0.000000	0.000000	0.000000	-0.028335	0.003827	-0.269396	0.000000	0.000000	3.000000	15.000000	0.000000
1546.410980	0.057681	0.554342	0.091466	81.933990	45.570457	81.485748	-2.078207	0.000000	4.547643	0.000000	0.000000	0.000000	-0.035645	0.009174	-0.263802	0.000000	0.000000	3.000000	15.000000	0.000000
1546.414313	0.057681	0.554342	0.091466	81.953751	45.797142	81.738037	-2.078207	0.000000	4.547643	0.000000	0.000000	0.000000	-0.035645	0.009174	-0.263802	0.000000	0.000000	3.000000	15.000000	0.000000
1546.417646	0.057516	0.554367	0.090652	81.953751	45.797142	81.738037	-2.078207	0.000000	4.547643	0.000000	0.000000	0.000000	-0.049336	0.007527	-0.244180	0.000000	0.000000	3.000000	15.000000	0.000000
1546.420980	0.057516	0.554367	0.090652	81.953751	45.797142	81.738037	-2.078207	0.000000	4.547643	0.000000	0.000000	0.000000	-0.049336	0.007527	-0.244180	0.000000	0.000000	3.000000	15.000000	0.000000
1546.424313	0.057516	0.554367	0.090652	81.963295	46.182701	82.178932	-2.121783	0.000000	4.527475	0.000000	0.000000	0.000000	-0.049336	0.007527	-0.244180	0.000000	0.000000	3.000000	15.000000	0.000000
1546.427646	0.057516	0.554367	0.090652	81.963295	46.182701	82.178932	-2.121783	0.000000	4.527475	0.000000	0.000000	0.000000	-0.049336	0.007527	-0.244180	0.000000	0.000000	3.000000	15.000000	0.000000
1546.430980	0.057278	0.554398	0.089885	81.963295	46.182701	82.178932	-2.121783	0.000000	4.527475	0.000000	0.000000	0.000000	-0.071438	0.009410	-0.230320	0.000000	0.000000	3.000000	15.000000	0.000000
1546.434313	0.057278	0.554398	0.089885	81.954239	46.631786	82.702927	-2.121783	0.000000	4.527475	0.000000	0.000000	0.000000	-0.071438	0.009410	-0.230320	0.000000	0.000000	3.000000	15.000000	0.000000
1546.437646	0.057094	0.554417	0.089133	81.954239	46.631786	82.702927	-2.121783	0.000000	4.527475	0.000000	0.000000	0.000000	-0.055076	0.005773	-0.225543	0.000000	0.000000	3.000000	15.000000	0.000000
1546.440980	0.057094	0.554417	0.089133	81.954239	46.631786	82.702927	-2.121783	0.000000	4.527475	0.000000	0.000000	0.000000	-0.055076	0.005773	-0.225543	0.000000	0.000000	3.000000	15.000000	0.000000
1546.444313	0.057094	0.554417	0.089133	81.943581	47.092510	83.234833	-2.145280	0.000000	4.456642	0.000000	0.000000	0.000000	-0.055076	0.005773	-0.225543	0.000000	0.000000	3.000000	15.000000	0.000000
1546.447646	0.057094	0.554417	0.089133	81.943581	47.092510	83.234833	-2.145280	0.000000	4.456642	0.000000	0.000000	0.000000	-0.055076	0.005773	-0.225543	0.000000	0.000000	3.000000	15.000000	0.000000
1546.450980	0.056913	0.554455	0.088397	81.943581	47.092510	83.234833	-2.145280	0.000000	4.456642	0.000000	0.000000	0.000000	-0.054481	0.011148	-0.220698	0.000000	0.000000	3.000000	15.000000	0.000000
1546.454313	0.056913	0.554455	0.088397	81.942581	47.516712	83.716110	-2.145280	0.000000	4.456642	0.000000	0.000000	0.000000	-0.054481	0.011148	-0.220698	0.000000	0.000000	3.000000	15.000000	0.000000
1546.457646	0.056807	0.554503	0.087631	81.942581	47.516712	83.716110	-2.145280	0.000000	4.456642	0.000000	0.000000	0.000000	-0.031827	0.014437	-0.229913	0.000000	0.000000	3.000000	15.000000	0.000000
1546.460980	0.056807	0.554503	0.087631	81.942581	47.516712	83.716110	-2.145280	0.000000	4.456642	0.000000	0.000000	0.000000	-0.031827	0.014437	-0.229913	0.000000	0.000000	3.000000	15.000000	0.000000
1546.464313	0.056807	0.554503	0.087631	81.961586	47.782757	84.000580	-2.159664	0.000000	4.381540	0.000000	0.000000	0.000000	-0.031827	0.014437	-0.229913	0.000000	0.000000	3.000000	15.000000	0.000000
1546.467646	0.056807	0.554503	0.087631	81.961586	47.782757	84.000580	-2.159664	0.000000	4.381540	0.000000	0.000000	0.000000	-0.031827	0.014437	-0.229913	0.000000	0.000000	3.000000	15.000000	0.000000
1546.470980	0.056726	0.554550	0.086861	81.961586	47.782757	84.000580	-2.159664	0.000000	4.381540	0.000000	0.000000	0.000000	-0.024074	0.014270	-0.230892	0.000000	0.000000	3.000000	15.000000	0.000000
1546.474313	0.056726	0.554550	0.086861	81.992638	47.980934	84.198212	-2.159664	0.000000	4.381540	0.000000	0.000000	0.000000	-0.024074	0.014270	-0.230892	0.000000	0.000000	3.000000	15.000000	0.000000
1546.477646	0.056664	0.554583	0.086011	81.992638	47.980934	84.198212	-2.159664	0.000000	4.381540	0.000000	0.000000	0.000000	-0.018788	0.009889	-0.255195	0.000000	0.000000	3.000000	15.000000	0.000000
1546.480980	0.056664	0.554583	0.086011	81.992638	47.980934	84.198212	-2.159664	0.000000	4.381540	0.000000	0.000000	0.000000	-0.018788	0.009889	-0.255195	0.000000	0.000000	3.000000	15.000000	0.000000
1546.484313	0.056664	0.554583	0.086011	82.023613	48.173542	84.390930	-2.166808	0.000000	4.300525	0.000000	0.000000	0.000000	-0.018788	0.009889	-0.255195	0.000000	0.000000	3.000000	15.000000	0.000000
1546.487646	0.056664	0.554583	0.086011	82.023613	48.173542	84.390930	-2.166808	0.000000	4.300525	0.000000	0.000000	0.000000	-0.018788	0.009889	-0.255195	0.000000	0.000000	3.000000	15.000000	0.000000
1546.490980	0.056602	0.554586	0.085164	82.023613	48.173542	84.390930	-2.166808	0.000000	4.300525	0.000000	0.000000	0.000000	-0.018668	0.000751	-0.253808	0.000000	0.000000	3.000000	15.000000	0.000000
1546.494313	0.056602	0.554586	0.085164	82.049019	48.314896	84.538582	-2.166808	0.000000	4.300525	0.000000	0.000000	0.000000	-0.018668	0.000751	-0.253808	0.000000	0.000000	3.000000	15.000000	0.000000
1546.497646	0.056490	0.554576	0.084345	82.049019	48.314896	84.538582	-2.166808	0.000000	4.300525	0.000000	0.000000	0.000000	-0.033445	-0.002820	-0.245763	0.000000	0.000000	3.000000	15.000000	0.000000
1546.500980	0.056490	0.554576	0.084345	82.049019	48.314896	84.538582	-2.166808	0.000000	4.300525	0.000000	0.000000	0.000000	-0.033445	-0.002820	-0.245763	0.000000	0.000000	3.000000	15.000000	0.000000
1546.504313	0.056490	0.554576	0.084345	82.068230	48.407066	84.637520	-2.175493	0.000000	4.217263	0.000000	0.000000	0.000000	-0.033445	-0.002820	-0.245763	0.000000	0.000000	3.000000	15.000000	0.000000
1546.507646	0.056490	0.554576	0.084345	82.068230	48.407066	84.637520	-2.175493	0.000000	4.217263	0.000000	0.000000	0.000000	-0.033445	-0.002820	-0.245763	0.000000	0.000000	3.000000	15.000000	0.000000
1546.510980	0.056375	0.554530	0.083492	82.068230	48.407066	84.637520	-2.175493	0.000000	4.217263	0.000000	0.000000	0.000000	-0.034493	-0.014002	-0.256066	0.000000	0.000000	3.000000	15.000000	0.000000
1546.514313	0.056375	0.554530	0.083492	82.093513	48.552662	84.786667	-2.175493	0.000000	4.217263	0.000000	0.000000	0.000000	-0.034493	-0.014002	-0.256066	0.000000	0.000000	3.000000	15.000000	0.000000
1546.517646	0.056289	0.554519	0.082669	82.093513	48.552662	84.786667	-2.175493	0.000000	4.217263	0.000000	0.000000	0.000000	-0.025751	-0.003151	-0.246963	0.000000	0.000000	3.000000	15.000000	0.000000
1546.520980	0.056289	0.554519	0.082669	82.093513	48.552662	84.786667	-2.175493	0.000000	4.217263	0.000000	0.000000	0.000000	-0.025751	-0.003151	-0.246963	0.000000	0.000000	3.000000	15.000000	0.000000
1546.524313	0.056289	0.554519	0.082669	82.130318	48.800640	85.034286	-2.185534	0.000000	4.133425	0.000000	0.000000	0.000000	-0.025751	-0.003151	-0.246963	0.000000	0.000000	3.000000	15.000000	0.000000
1546.527646	0.056289	0.554519	0.082669	82.130318	48.800640	85.034286	-2.185534	0.000000	4.133425	0.000000	0.000000	0.000000	-0.025751	-0.003151	-0.246963	0.000000	0.000000	3.000000	15.000000	0.000000
1546.530980	0.056230	0.554479	0.081847	82.130318	48.800640	85.034286	-2.185534	0.000000	4.133425	0.000000	0.000000	0.000000	-0.017927	-0.012180	-0.246372	0.000000	0.000000	3.000000	15.000000	0.000000
1546.534313	0.056230	0.554479	0.081847	82.164711	49.035385	85.268494	-2.185534	0.000000	4.133425	0.000000	0.000000	0.000000	-0.017927	-0.012180	-0.246372	0.000000	0.000000	3.000000	15.000000	0.000000
1546.537646	0.056173	0.554474	0.081059	82.164711	49.035385	85.268494	-2.185534	0.000000	4.133425	0.000000	0.000000	0.000000	-0.016915	-0.001321	-0.236423	0.000000	0.000000	3.000000	15.000000	0.000000
1546.540980	0.056173	0.554474	0.081059	82.164711	49.035385	85.268494	-2.185534	0.000000	4.133425	0.000000	0.000000	0.000000	-0.016915	-0.001321	-0.236423	0.000000	0.000000	3.000000	15.000000	0.000000
1546.544313	0.056173	0.554474	0.081059	82.199661	49.277637	85.507767	-2.191341	0.000000	4.052959	0.000000	0.000000	0.000000	-0.016915	-0.001321	-0.236423	0.000000	0.000000	3.000000	15.000000	0.000000
1546.547646	0.056173	0.554474	0.081059	82.199661	49.277637	85.507767	-2.191341	0.000000	4.052959	0.000000	0.000000	0.000000	-0.016915	-0.001321	-0.236423	0.000000	0.000000	3.000000	15.000000	0.000000
1546.550980	0.056170	0.554458	0.080287	82.199661	49.277637	85.507767	-2.191341	0.000000	4.052959	0.000000	0.000000	0.000000	-0.000950	-0.004832	-0.231537	0.000000	0.000000	3.000000	15.000000	0.000000
1546.554313	0.056170	0.554458	0.080287	82.227737	49.470024	85.694679	-2.191341	0.000000	4.052959	0.000000	0.000000	0.000000	-0.000950	-0.004832	-0.231537	0.000000	0.000000	3.000000	15.000000	0.000000
1546.557646	0.056165	0.554423	0.079498	82.227737	49.470024	85.694679	-2.191341	0.000000	4.052959	0.000000	0.000000	0.000000	-0.001564	-0.010459	-0.236773	0.000000	0.000000	3.000000	15.000000	0.000000
1546.560980	0.056165	0.554423	0.079498	82.227737	49.470024	85.694679	-2.191341	0.000000	4.052959	0.000000	0.000000	0.000000	-0.001564	-0.010459	-0.236773	0.000000	0.000000	3.000000	15.000000	0.000000
1546.564313	0.056165	0.554423	0.079498	82.249390	49.586441	85.802460	-2.191760	0.000000	3.974908	0.000000	0.000000	0.000000	-0.001564	-0.010459	-0.236773	0.000000	0.000000	3.000000	15.000000	0.000000
1546.567646	0.056165	0.554423	0.079498	82.249390	49.586441	85.802460	-2.191760	0.000000	3.974908	0.000000	0.000000	0.000000	-0.001564	-0.010459	-0.236773	0.000000	0.000000	3.000000	15.000000	0.000000
1546.570980	0.056155	0.554381	0.078669	82.249390	49.586441	85.802460	-2.191760	0.000000	3.974908	0.000000	0.000000	0.000000	-0.002879	-0.012688	-0.248693	0.000000	0.000000	3.000000	15.000000	0.000000
1546.574313	0.056155	0.554381	0.078669	82.261505	49.629791	85.845268	-2.191760	0.000000	3.974908	0.000000	0.000000	0.000000	-0.002879	-0.012688	-0.248693	0.000000	0.000000	3.000000	15.000000	0.000000
1546.577646	0.056148	0.554298	0.077867	82.261505	49.629791	85.845268	-2.191760	0.000000	3.974908	0.000000	0.000000	0.000000	-0.002106	-0.024986	-0.240624	0.000000	0.000000	3.000000	15.000000	0.000000
1546.580980	0.056148	0.554298	0.077867	82.261505	49.629791	85.845268	-2.191760	0.000000	3.974908	0.000000	0.000000	0.000000	-0.002106	-0.024986	-0.240624	0.000000	0.000000	3.000000	15.000000	0.000000
1546.584313	0.056148	0.554298	0.077867	82.262344	49.571434	85.787575	-2.192591	0.000000	3.893355	0.000000	0.000000	0.000000	-0.002106	-0.024986	-0.240624	0.000000	0.000000	3.000000	15.000000	0.000000
1546.587646	0.056148	0.554298	0.077867	82.262344	49.571434	85.787575	-2.192591	0.000000	3.893355	0.000000	0.000000	0.000000	-0.002106	-0.024986	-0.240624	0.000000	0.000000	3.000000	15.000000	0.000000
1546.590980	0.056088	0.554196	0.077053	82.262344	49.571434	85.787575	-2.192591	0.000000	3.893355	0.000000	0.000000	0.000000	-0.017943	-0.030566	-0.244300	0.000000	0.000000	3.000000	15.000000	0.000000
1546.594313	0.056088	0.554196	0.077053	82.259399	49.471394	85.694252	-2.192591	0.000000	3.893355	0.000000	0.000000	0.000000	-0.017943	-0.030566	-0.244300	0.000000	0.000000	3.000000	15.000000	0.000000
1546.597646	0.056004	0.554064	0.076246	82.259399	49.471394	85.694252	-2.192591	0.000000	3.893355	0.000000	0.000000	0.000000	-0.025419	-0.039429	-0.242116	0.000000	0.000000	3.000000	15.000000	0.000000
1546.600980	0.056004	0.554064	0.076246	82.259399	49.471394	85.694252	-2.192591	0.000000	3.893355	0.000000	0.000000	0.000000	-0.025419	-0.039429	-0.242116	0.000000	0.000000	3.000000	15.000000	0.000000
1546.604313	0.056004	0.554064	0.076246	82.249641	49.311893	85.539597	-2.199818	0.000000	3.812286	0.000000	0.000000	0.000000	-0.025419	-0.039429	-0.242116	0.000000	0.000000	3.000000	15.000000	0.000000
1546.607646	0.056004	0.554064	0.076246	82.249641	49.311893	85.539597	-2.199818	0.000000	3.812286	0.000000	0.000000	0.000000	-0.025419	-0.039429	-0.242116	0.000000	0.000000	3.000000	15.000000	0.000000
1546.610980	0.055942	0.553915	0.075418	82.249641	49.311893	85.539597	-2.199818	0.000000	3.812286	0.000000	0.000000	0.000000	-0.018390	-0.044916	-0.248215	0.000000	0.000000	3.000000	15.000000	0.000000
1546.614313	0.055942	0.553915	0.075418	82.228775	49.069820	85.307854	-2.199818	0.000000	3.812286	0.000000	0.000000	0.000000	-0.018390	-0.044916	-0.248215	0.000000	0.000000	3.000000	15.000000	0.000000
1546.617646	0.055852	0.553758	0.074554	82.228775	49.069820	85.307854	-2.199818	0.000000	3.812286	0.000000	0.000000	0.000000	-0.027249	-0.047111	-0.259425	0.000000	0.000000	3.000000	15.000000	0.000000
1546.620980	0.055852	0.553758	0.074554	82.228775	49.069820	85.307854	-2.199818	0.000000	3.812286	0.000000	0.000000	0.000000	-0.027249	-0.047111	-0.259425	0.000000	0.000000	3.000000	15.000000	0.000000
1546.624313	0.055852	0.553758	0.074554	82.189728	48.667950	84.913048	-2.207424	0.000000	3.727679	0.000000	0.000000	0.000000	-0.027249	-0.047111	-0.259425	0.000000	0.000000	3.000000	15.000000	0.000000
1546.627646	0.055852	0.553758	0.074554	82.189728	48.667950	84.913048	-2.207424	0.000000	3.727679	0.000000	0.000000	0.000000	-0.027249	-0.047111	-0.259425	0.000000	0.000000	3.000000	15.000000	0.000000
1546.630980	0.055785	0.553630	0.073680	82.189728	48.667950	84.913048	-2.207424	0.000000	3.727679	0.000000	0.000000	0.000000	-0.019877	-0.038391	-0.262021	0.000000	0.000000	3.000000	15.000000	0.000000
1546.634313	0.055785	0.553630	0.073680	82.143448	48.216965	84.469337	-2.207424	0.000000	3.727679	0.000000	0.000000	0.000000	-0.019877	-0.038391	-0.262021	0.000000	0.000000	3.000000	15.000000	0.000000
1546.637646	0.055720	0.553549	0.072818	82.143448	48.216965	84.469337	-2.207424	0.000000	3.727679	0.000000	0.000000	0.000000	-0.019553	-0.024298	-0.258692	0.000000	0.000000	3.000000	15.000000	0.000000
1546.640980	0.055720	0.553549	0.072818	82.143448	48.216965	84.469337	-2.207424	0.000000	3.727679	0.000000	0.000000	0.000000	-0.019553	-0.024298	-0.258692	0.000000	0.000000	3.000000	15.000000	0.000000
1546.644313	0.055720	0.553549	0.072818	82.080215	47.644459	83.905014	-2.213996	0.000000	3.640894	0.000000	0.000000	0.000000	-0.019553	-0.024298	-0.258692	0.000000	0.000000	3.000000	15.000000	0.000000
1546.647646	0.055720	0.553549	0.072818	82.080215	47.644459	83.905014	-2.213996	0.000000	3.640894	0.000000	0.000000	0.000000	-0.019553	-0.024298	-0.258692	0.000000	0.000000	3.000000	15.000000	0.000000
1546.650980	0.055655	0.553438	0.071960	82.080215	47.644459	83.905014	-2.213996	0.000000	3.640894	0.000000	0.000000	0.000000	-0.019433	-0.033121	-0.257329	0.000000	0.000000	3.000000	15.000000	0.000000
1546.654313	0.055655	0.553438	0.071960	81.994080	46.913605	83.181252	-2.213996	0.000000	3.640894	0.000000	0.000000	0.000000	-0.019433	-0.033121	-0.257329	0.000000	0.000000	3.000000	15.000000	0.000000
1546.657646	0.055617	0.553346	0.071116	81.994080	46.913605	83.181252	-2.213996	0.000000	3.640894	0.000000	0.000000	0.000000	-0.011417	-0.027782	-0.253196	0.000000	0.000000	3.000000	15.000000	0.000000
1546.660980	0.055617	0.553346	0.071116	81.994080	46.913605	83.181252	-2.213996	0.000000	3.640894	0.000000	0.000000	0.000000	-0.011417	-0.027782	-0.253196	0.000000	0.000000	3.000000	15.000000	0.000000
1546.664313	0.055617	0.553346	0.071116	81.892982	46.095898	82.376740	-2.219137	0.000000	3.555806	0.000000	0.000000	0.000000	-0.011417	-0.027782	-0.253196	0.000000	0.000000	3.000000	15.000000	0.000000
1546.667646	0.055617	0.553346	0.071116	81.892982	46.095898	82.376740	-2.219137	0.000000	3.555806	0.000000	0.000000	0.000000	-0.011417	-0.027782	-0.253196	0.000000	0.000000	3.000000	15.000000	0.000000
1546.670980	0.055538	0.553238	0.070361	81.892982	46.095898	82.376740	-2.219137	0.000000	3.555806	0.000000	0.000000	0.000000	-0.023849	-0.032239	-0.226554	0.000000	0.000000	3.000000	15.000000	0.000000
1546.674313	0.055538	0.553238	0.070361	81.795273	45.332764	81.626434	-2.219137	0.000000	3.555806	0.000000	0.000000	0.000000	-0.023849	-0.032239	-0.226554	0.000000	0.000000	3.000000	15.000000	0.000000
1546.677646	0.055461	0.553119	0.069628	81.795273	45.332764	81.626434	-2.219137	0.000000	3.555806	0.000000	0.000000	0.000000	-0.023161	-0.035576	-0.220009	0.000000	0.000000	3.000000	15.000000	0.000000
1546.680980	0.055461	0.553119	0.069628	81.795273	45.332764	81.626434	-2.219137	0.000000	3.555806	0.000000	0.000000	0.000000	-0.023161	-0.035576	-0.220009	0.000000	0.000000	3.000000	15.000000	0.000000
1546.684313	0.055461	0.553119	0.069628	81.719856	44.763748	81.070137	-2.226973	0.000000	3.481379	0.000000	0.000000	0.000000	-0.023161	-0.035576	-0.220009	0.000000	0.000000	3.000000	15.000000	0.000000
1546.687646	0.055461	0.553119	0.069628	81.719856	44.763748	81.070137	-2.226973	0.000000	3.481379	0.000000	0.000000	0.000000	-0.023161	-0.035576	-0.220009	0.000000	0.000000	3.000000	15.000000	0.000000
1546.690980	0.055390	0.552997	0.068956	81.719856	44.763748	81.070137	-2.226973	0.000000	3.481379	0.000000	0.000000	0.000000	-0.021222	-0.036686	-0.201594	0.000000	0.000000	3.000000	15.000000	0.000000
1546.694313	0.055390	0.552997	0.068956	81.667839	44.372372	80.686760	-2.226973	0.000000	3.481379	0.000000	0.000000	0.000000	-0.021222	-0.036686	-0.201594	0.000000	0.000000	3.000000	15.000000	0.000000
1546.697646	0.055342	0.552857	0.068263	81.667839	44.372372	80.686760	-2.226973	0.000000	3.481379	0.000000	0.000000	0.000000	-0.014298	-0.042145	-0.207677	0.000000	0.000000	3.000000	15.000000	0.000000
1546.700980	0.055342	0.552857	0.068263	81.667839	44.372372	80.686760	-2.226973	0.000000	3.481379	0.000000	0.000000	0.000000	-0.014298	-0.042145	-0.207677	0.000000	0.000000	3.000000	15.000000	0.000000
1546.704313	0.055342	0.552857	0.068263	81.648140	44.190990	80.506691	-2.232892	0.000000	3.413167	0.000000	0.000000	0.000000	-0.014298	-0.042145	-0.207677	0.000000	0.000000	3.000000	15.000000	0.000000
1546.707646	0.055342	0.552857	0.068263	81.648140	44.190990	80.506691	-2.232892	0.000000	3.413167	0.000000	0.000000	0.000000	-0.014298	-0.042145	-0.207677	0.000000	0.000000	3.000000	15.000000	0.000000
1546.710980	0.055321	0.552734	0.067585	81.648140	44.190990	80.506691	-2.232892	0.000000	3.413167	0.000000	0.000000	0.000000	-0.006314	-0.036748	-0.203446	0.000000	0.000000	3.000000	15.000000	0.000000
1546.714313	0.055321	0.552734	0.067585	81.651718	44.173504	80.480713	-2.232892	0.000000	3.413167	0.000000	0.000000	0.000000	-0.006314	-0.036748	-0.203446	0.000000	0.000000	3.000000	15.000000	0.000000
1546.717646	0.055370	0.552633	0.066854	81.651718	44.173504	80.480713	-2.232892	0.000000	3.413167	0.000000	0.000000	0.000000	0.014604	-0.030305	-0.219386	0.000000	0.000000	3.000000	15.000000	0.000000
1546.720980	0.055370	0.552633	0.066854	81.651718	44.173504	80.480713	-2.232892	0.000000	3.413167	0.000000	0.000000	0.000000	0.014604	-0.030305	-0.219386	0.000000	0.000000	3.000000	15.000000	0.000000
1546.724313	0.055370	0.552633	0.066854	81.690071	44.385517	80.679680	-2.231511	0.000000	3.342695	0.000000	0.000000	0.000000	0.014604	-0.030305	-0.219386	0.000000	0.000000	3.000000	15.000000	0.000000
1546.727646	0.055370	0.552633	0.066854	81.690071	44.385517	80.679680	-2.231511	0.000000	3.342695	0.000000	0.000000	0.000000	0.014604	-0.030305	-0.219386	0.000000	0.000000	3.000000	15.000000	0.000000
1546.730980	0.055459	0.552518	0.066038	81.690071	44.385517	80.679680	-2.231511	0.000000	3.342695	0.000000	0.000000	0.000000	0.026867	-0.034676	-0.244899	0.000000	0.000000	3.000000	15.000000	0.000000
1546.734313	0.055459	0.552518	0.066038	81.734146	44.638130	80.916428	-2.231511	0.000000	3.342695	0.000000	0.000000	0.000000	0.026867	-0.034676	-0.244899	0.000000	0.000000	3.000000	15.000000	0.000000
1546.737646	0.055546	0.552384	0.065203	81.734146	44.638130	80.916428	-2.231511	0.000000	3.342695	0.000000	0.000000	0.000000	0.026137	-0.040141	-0.250261	0.000000	0.000000	3.000000	15.000000	0.000000
1546.740980	0.055546	0.552384	0.065203	81.734146	44.638130	80.916428	-2.231511	0.000000	3.342695	0.000000	0.000000	0.000000	0.026137	-0.040141	-0.250261	0.000000	0.000000	3.000000	15.000000	0.000000
1546.744313	0.055546	0.552384	0.065203	81.749214	44.691006	80.955803	-2.222677	0.000000	3.260169	0.000000	0.000000	0.000000	0.026137	-0.040141	-0.250261	0.000000	0.000000	3.000000	15.000000	0.000000
1546.747646	0.055546	0.552384	0.065203	81.749214	44.691006	80.955803	-2.222677	0.000000	3.260169	0.000000	0.000000	0.000000	0.026137	-0.040141	-0.250261	0.000000	0.000000	3.000000	15.000000	0.000000
1546.750980	0.055631	0.552261	0.064346	81.749214	44.691006	80.955803	-2.222677	0.000000	3.260169	0.000000	0.000000	0.000000	0.025234	-0.036966	-0.257188	0.000000	0.000000	3.000000	15.000000	0.000000
1546.754313	0.055631	0.552261	0.064346	81.707153	44.353226	80.613670	-2.222677	0.000000	3.260169	0.000000	0.000000	0.000000	0.025234	-0.036966	-0.257188	0.000000	0.000000	3.000000	15.000000	0.000000
1546.757646	0.055643	0.552098	0.063524	81.707153	44.353226	80.613670	-2.222677	0.000000	3.260169	0.000000	0.000000	0.000000	0.003684	-0.048840	-0.246726	0.000000	0.000000	3.000000	15.000000	0.000000
1546.760980	0.055643	0.552098	0.063524	81.707153	44.353226	80.613670	-2.222677	0.000000	3.260169	0.000000	0.000000	0.000000	0.003684	-0.048840	-0.246726	0.000000	0.000000	3.000000	15.000000	0.000000
1546.764313	0.055643	0.552098	0.063524	81.608475	43.657970	79.925049	-2.217857	0.000000	3.176183	0.000000	0.000000	0.000000	0.003684	-0.048840	-0.246726	0.000000	0.000000	3.000000	15.000000	0.000000
1546.767646	0.055643	0.552098	0.063524	81.608475	43.657970	79.925049	-2.217857	0.000000	3.176183	0.000000	0.000000	0.000000	0.003684	-0.048840	-0.246726	0.000000	0.000000	3.000000	15.000000	0.000000
1546.770980	0.055639	0.551949	0.062783	81.608475	43.657970	79.925049	-2.217857	0.000000	3.176183	0.000000	0.000000	0.000000	-0.001282	-0.044500	-0.222265	0.000000	0.000000	3.000000	15.000000	0.000000
1546.774313	0.055639	0.551949	0.062783	81.466774	42.836731	79.120468	-2.217857	0.000000	3.176183	0.000000	0.000000	0.000000	-0.001282	-0.044500	-0.222265	0.000000	0.000000	3.000000	15.000000	0.000000
1546.777646	0.055688	0.551780	0.062081	81.466774	42.836731	79.120468	-2.217857	0.000000	3.176183	0.000000	0.000000	0.000000	0.014872	-0.050897	-0.210528	0.000000	0.000000	3.000000	15.000000	0.000000
1546.780980	0.055688	0.551780	0.062081	81.466774	42.836731	79.120468	-2.217857	0.000000	3.176183	0.000000	0.000000	0.000000	0.014872	-0.050897	-0.210528	0.000000	0.000000	3.000000	15.000000	0.000000
1546.784313	0.055688	0.551780	0.062081	81.303291	42.179829	78.506950	-2.215592	0.000000	3.104051	0.000000	0.000000	0.000000	0.014872	-0.050897	-0.210528	0.000000	0.000000	3.000000	15.000000	0.000000
1546.787646	0.055688	0.551780	0.062081	81.303291	42.179829	78.506950	-2.215592	0.000000	3.104051	0.000000	0.000000	0.000000	0.014872	-0.050897	-0.210528	0.000000	0.000000	3.000000	15.000000	0.000000
1546.790980	0.055822	0.551643	0.061468	81.303291	42.179829	78.506950	-2.215592	0.000000	3.104051	0.000000	0.000000	0.000000	0.040044	-0.041187	-0.183958	0.000000	0.000000	3.000000	15.000000	0.000000
1546.794313	0.055822	0.551643	0.061468	81.146652	41.731861	78.110291	-2.215592	0.000000	3.104051	0.000000	0.000000	0.000000	0.040044	-0.041187	-0.183958	0.000000	0.000000	3.000000	15.000000	0.000000
1546.797646	0.056078	0.551505	0.060841	81.146652	41.731861	78.110291	-2.215592	0.000000	3.104051	0.000000	0.000000	0.000000	0.076783	-0.041186	-0.188064	0.000000	0.000000	3.000000	15.000000	0.000000
1546.800980	0.056078	0.551505	0.060841	81.146652	41.731861	78.110291	-2.215592	0.000000	3.104051	0.000000	0.000000	0.000000	0.076783	-0.041186	-0.188064	0.000000	0.000000	3.000000	15.000000	0.000000
1546.804313	0.056078	0.551505	0.060841	81.028061	41.401306	77.795624	-2.196121	0.000000	3.042047	0.000000	0.000000	0.000000	0.076783	-0.041186	-0.188064	0.000000	0.000000	3.000000	15.000000	0.000000
1546.807646	0.056078	0.551505	0.060841	81.028061	41.401306	77.795624	-2.196121	0.000000	3.042047	0.000000	0.000000	0.000000	0.076783	-0.041186	-0.188064	0.000000	0.000000	3.000000	15.000000	0.000000
1546.810980	0.056435	0.551375	0.060243	81.028061	41.401306	77.795624	-2.196121	0.000000	3.042047	0.000000	0.000000	0.000000	0.107321	-0.039007	-0.179460	0.000000	0.000000	3.000000	15.000000	0.000000
1546.814313	0.056435	0.551375	0.060243	80.965103	41.069351	77.438461	-2.196121	0.000000	3.042047	0.000000	0.000000	0.000000	0.107321	-0.039007	-0.179460	0.000000	0.000000	3.000000	15.000000	0.000000
1546.817646	0.056791	0.551199	0.059632	80.965103	41.069351	77.438461	-2.196121	0.000000	3.042047	0.000000	0.000000	0.000000	0.106630	-0.052870	-0.183312	0.000000	0.000000	3.000000	15.000000	0.000000
1546.820980	0.056791	0.551199	0.059632	80.965103	41.069351	77.438461	-2.196121	0.000000	3.042047	0.000000	0.000000	0.000000	0.106630	-0.052870	-0.183312	0.000000	0.000000	3.000000	15.000000	0.000000
1546.824313	0.056791	0.551199	0.059632	80.939629	40.924408	77.259995	-2.160462	0.000000	2.981585	0.000000	0.000000	0.000000	0.106630	-0.052870	-0.183312	0.000000	0.000000	3.000000	15.000000	0.000000
1546.827646	0.056791	0.551199	0.059632	80.939629	40.924408	77.259995	-2.160462	0.000000	2.981585	0.000000	0.000000	0.000000	0.106630	-0.052870	-0.183312	0.000000	0.000000	3.000000	15.000000	0.000000
1546.830980	0.057168	0.551005	0.059000	80.939629	40.924408	77.259995	-2.160462	0.000000	2.981585	0.000000	0.000000	0.000000	0.113104	-0.058186	-0.189526	0.000000	0.000000	3.000000	15.000000	0.000000
1546.834313	0.057168	0.551005	0.059000	80.955170	40.993362	77.304253	-2.160462	0.000000	2.981585	0.000000	0.000000	0.000000	0.113104	-0.058186	-0.189526	0.000000	0.000000	3.000000	15.000000	0.000000
1546.837646	0.057516	0.550747	0.058341	80.955170	40.993362	77.304253	-2.160462	0.000000	2.981585	0.000000	0.000000	0.000000	0.104442	-0.077325	-0.197834	0.000000	0.000000	3.000000	15.000000	0.000000
1546.840980	0.057516	0.550747	0.058341	80.955170	40.993362	77.304253	-2.160462	0.000000	2.981585	0.000000	0.000000	0.000000	0.104442	-0.077325	-0.197834	0.000000	0.000000	3.000000	15.000000	0.000000
1546.844313	0.057516	0.550747	0.058341	80.991585	41.166477	77.489235	-2.124204	0.000000	2.917025	0.000000	0.000000	0.000000	0.104442	-0.077325	-0.197834	0.000000	0.000000	3.000000	15.000000	0.000000
1546.847646	0.057516	0.550747	0.058341	80.991585	41.166477	77.489235	-2.124204	0.000000	2.917025	0.000000	0.000000	0.000000	0.104442	-0.077325	-0.197834	0.000000	0.000000	3.000000	15.000000	0.000000
1546.850980	0.057788	0.550444	0.057676	80.991585	41.166477	77.489235	-2.124204	0.000000	2.917025	0.000000	0.000000	0.000000	0.081703	-0.091064	-0.199293	0.000000	0.000000	3.000000	15.000000	0.000000
1546.854313	0.057788	0.550444	0.057676	81.019135	41.282589	77.780724	-2.124204	0.000000	2.917025	0.000000	0.000000	0.000000	0.081703	-0.091064	-0.199293	0.000000	0.000000	3.000000	15.000000	0.000000
1546.857646	0.058059	0.550066	0.057004	81.019135	41.282589	77.780724	-2.124204	0.000000	2.917025	0.000000	0.000000	0.000000	0.081178	-0.113227	-0.201718	0.000000	0.000000	3.000000	15.000000	0.000000
1546.860980	0.058059	0.550066	0.057004	81.019135	41.282589	77.780724	-2.124204	0.000000	2.917025	0.000000	0.000000	0.000000	0.081178	-0.113227	-0.201718	0.000000	0.000000	3.000000	15.000000	0.000000
1546.864313	0.058059	0.550066	0.057004	81.000206	41.143478	78.734650	-2.097058	0.000000	2.850190	0.000000	0.000000	0.000000	0.081178	-0.113227	-0.201718	0.000000	0.000000	3.000000	15.000000	0.000000
1546.867646	0.058329	0.549661	0.056336	81.000206	41.143478	78.734650	-2.097058	0.000000	2.850190	0.000000	0.000000	0.000000	0.081063	-0.121547	-0.200457	0.000000	0.000000	3.000000	15.000000	0.000000
1546.870980	0.058329	0.549661	0.056336	81.000206	41.143478	78.734650	-2.097058	0.000000	2.850190	0.000000	0.000000	0.000000	0.081063	-0.121547	-0.200457	0.000000	0.000000	3.000000	15.000000	0.000000
1546.874313	0.058329	0.549661	0.056336	80.932106	40.675056	80.742638	-2.083547	0.000000	2.816781	0.000000	0.000000	0.000000	0.081063	-0.121547	-0.200457	0.000000	0.000000	3.000000	15.000000	0.000000
1546.877646	0.058580	0.549208	0.055719	80.932106	40.675056	80.742638	-2.083547	0.000000	2.816781	0.000000	0.000000	0.000000	0.075191	-0.136110	-0.184876	0.000000	0.000000	3.000000	15.000000	0.000000
1546.880980	0.058580	0.549208	0.055719	80.932106	40.675056	80.742638	-2.083547	0.000000	2.816781	0.000000	0.000000	0.000000	0.075191	-0.136110	-0.184876	0.000000	0.000000	3.000000	15.000000	0.000000
1546.884313	0.058580	0.549208	0.055719	80.859978	40.126102	82.201027	-2.071015	0.000000	2.785968	0.000000	0.000000	0.000000	0.075191	-0.136110	-0.184876	0.000000	0.000000	3.000000	15.000000	0.000000
1546.887646	0.059009	0.548769	0.055163	80.859978	40.126102	82.201027	-2.071015	0.000000	2.785968	0.000000	0.000000	0.000000	0.128778	-0.131595	-0.166979	0.000000	0.000000	3.000000	15.000000	0.000000
1546.890980	0.059009	0.548769	0.055163	80.859978	40.126102	82.201027	-2.071015	0.000000	2.785968	0.000000	0.000000	0.000000	0.128778	-0.131595	-0.166979	0.000000	0.000000	3.000000	15.000000	0.000000
1546.894313	0.059009	0.548769	0.055163	80.808159	39.532337	82.868103	-2.049552	0.000000	2.758138	0.000000	0.000000	0.000000	0.128778	-0.131595	-0.166979	0.000000	0.000000	3.000000	15.000000	0.000000
1546.897646	0.059610	0.548292	0.054613	80.808159	39.532337	82.868103	-2.049552	0.000000	2.758138	0.000000	0.000000	0.000000	0.180432	-0.142992	-0.164979	0.000000	0.000000	3.000000	15.000000	0.000000
1546.900980	0.059610	0.548292	0.054613	80.808159	39.532337	82.868103	-2.049552	0.000000	2.758138	0.000000	0.000000	0.000000	0.180432	-0.142992	-0.164979	0.000000	0.000000	3.000000	15.000000	0.000000
1546.904313	0.059610	0.548292	0.054613	80.763557	38.790085	82.758667	-2.019480	0.000000	2.730642	0.000000	0.000000	0.000000	0.180432	-0.142992	-0.164979	0.000000	0.000000	3.000000	15.000000	0.000000
1546.907646	0.059610	0.548292	0.054613	80.763557	38.790085	82.758667	-2.019480	0.000000	2.730642	0.000000	0.000000	0.000000	0.180432	-0.142992	-0.164979	0.000000	0.000000	3.000000	15.000000	0.000000
1546.911093	0.060171	0.547830	0.054147	80.763557	38.790085	82.758667	-2.019480	0.000000	2.730642	0.000000	0.000000	0.000000	0.162746	-0.133974	-0.135034	0.000000	0.000000	3.000000	15.000000	0.000000
1546.914427	0.060171	0.547830	0.054147	80.768051	37.841686	81.740158	-2.019480	0.000000	2.730642	0.000000	0.000000	0.000000	0.162746	-0.133974	-0.135034	0.000000	0.000000	3.000000	15.000000	0.000000
1546.917760	0.060692	0.547412	0.053762	80.768051	37.841686	81.740158	-2.019480	0.000000	2.730642	0.000000	0.000000	0.000000	0.156090	-0.125671	-0.115668	0.000000	0.000000	3.000000	15.000000	0.000000
1546.921093	0.060692	0.547412	0.053762	80.768051	37.841686	81.740158	-2.019480	0.000000	2.730642	0.000000	0.000000	0.000000	0.156090	-0.125671	-0.115668	0.000000	0.000000	3.000000	15.000000	0.000000
1546.924427	0.060692	0.547412	0.053762	80.808884	36.769722	80.411774	-1.965418	0.000000	2.688092	0.000000	0.000000	0.000000	0.156090	-0.125671	-0.115668	0.000000	0.000000	3.000000	15.000000	0.000000
1546.927760	0.060692	0.547412	0.053762	80.808884	36.769722	80.411774	-1.965418	0.000000	2.688092	0.000000	0.000000	0.000000	0.156090	-0.125671	-0.115668	0.000000	0.000000	3.000000	15.000000	0.000000
1546.931093	0.061199	0.546997	0.053481	80.808884	36.769722	80.411774	-1.965418	0.000000	2.688092	0.000000	0.000000	0.000000	0.152262	-0.124439	-0.084279	0.000000	0.000000	3.000000	15.000000	0.000000
1546.934427	0.061199	0.546997	0.053481	80.870621	35.971977	79.383072	-1.965418	0.000000	2.688092	0.000000	0.000000	0.000000	0.152262	-0.124439	-0.084279	0.000000	0.000000	3.000000	15.000000	0.000000
1546.937760	0.061684	0.546600	0.053220	80.870621	35.971977	79.383072	-1.965418	0.000000	2.688092	0.000000	0.000000	0.000000	0.145462	-0.119076	-0.078381	0.000000	0.000000	3.000000	15.000000	0.000000
1546.941093	0.061684	0.546600	0.053220	80.870621	35.971977	79.383072	-1.965418	0.000000	2.688092	0.000000	0.000000	0.000000	0.145462	-0.119076	-0.078381	0.000000	0.000000	3.000000	15.000000	0.000000
1546.944427	0.061684	0.546600	0.053220	80.944511	35.689766	78.932053	-1.915797	0.000000	2.660982	0.000000	0.000000	0.000000	0.145462	-0.119076	-0.078381	0.000000	0.000000	3.000000	15.000000	0.000000
1546.947760	0.061684	0.546600	0.053220	80.944511	35.689766	78.932053	-1.915797	0.000000	2.660982	0.000000	0.000000	0.000000	0.145462	-0.119076	-0.078381	0.000000	0.000000	3.000000	15.000000	0.000000
1546.951093	0.062267	0.546221	0.052963	80.944511	35.689766	78.932053	-1.915797	0.000000	2.660982	0.000000	0.000000	0.000000	0.175018	-0.113730	-0.076874	0.000000	0.000000	3.000000	15.000000	0.000000
1546.954427	0.062267	0.546221	0.052963	80.990303	35.923389	79.221672	-1.915797	0.000000	2.660982	0.000000	0.000000	0.000000	0.175018	-0.113730	-0.076874	0.000000	0.000000	3.000000	15.000000	0.000000
1546.957760	0.062900	0.545916	0.052708	80.990303	35.923389	79.221672	-1.915797	0.000000	2.660982	0.000000	0.000000	0.000000	0.189670	-0.091557	-0.076551	0.000000	0.000000	3.000000	15.000000	0.000000
1546.961093	0.062900	0.545916	0.052708	80.990303	35.923389	79.221672	-1.915797	0.000000	2.660982	0.000000	0.000000	0.000000	0.189670	-0.091557	-0.076551	0.000000	0.000000	3.000000	15.000000	0.000000
1546.964427	0.062900	0.545916	0.052708	81.030556	36.142464	79.727325	-1.855016	0.000000	2.635411	0.000000	0.000000	0.000000	0.189670	-0.091557	-0.076551	0.000000	0.000000	3.000000	15.000000	0.000000
1546.967760	0.062900	0.545916	0.052708	81.030556	36.142464	79.727325	-1.855016	0.000000	2.635411	0.000000	0.000000	0.000000	0.189670	-0.091557	-0.076551	0.000000	0.000000	3.000000	15.000000	0.000000
1546.971093	0.063504	0.545621	0.052433	81.030556	36.142464	79.727325	-1.855016	0.000000	2.635411	0.000000	0.000000	0.000000	0.181398	-0.088335	-0.082686	0.000000	0.000000	3.000000	15.000000	0.000000
1546.974427	0.063504	0.545621	0.052433	81.066910	36.331509	80.292198	-1.855016	0.000000	2.635411	0.000000	0.000000	0.000000	0.181398	-0.088335	-0.082686	0.000000	0.000000	3.000000	15.000000	0.000000
1546.977760	0.064083	0.545383	0.052150	81.066910	36.331509	80.292198	-1.855016	0.000000	2.635411	0.000000	0.000000	0.000000	0.173599	-0.071430	-0.084922	0.000000	0.000000	3.000000	15.000000	0.000000
1546.981093	0.064083	0.545383	0.052150	81.066910	36.331509	80.292198	-1.855016	0.000000	2.635411	0.000000	0.000000	0.000000	0.173599	-0.071430	-0.084922	0.000000	0.000000	3.000000	15.000000	0.000000
1546.984427	0.064083	0.545383	0.052150	81.096977	36.506599	80.520271	-1.795850	0.000000	2.607476	0.000000	0.000000	0.000000	0.173599	-0.071430	-0.084922	0.000000	0.000000	3.000000	15.000000	0.000000
1546.987760	0.064083	0.545383	0.052150	81.096977	36.506599	80.520271	-1.795850	0.000000	2.607476	0.000000	0.000000	0.000000	0.173599	-0.071430	-0.084922	0.000000	0.000000	3.000000	15.000000	0.000000
1546.991093	0.064687	0.545191	0.051875	81.096977	36.506599	80.520271	-1.795850	0.000000	2.607476	0.000000	0.000000	0.000000	0.181162	-0.057709	-0.082210	0.000000	0.000000	3.000000	15.000000	0.000000
1546.994427	0.064687	0.545191	0.051875	81.118782	36.652943	80.615524	-1.795850	0.000000	2.607476	0.000000	0.000000	0.000000	0.181162	-0.057709	-0.082210	0.000000	0.000000	3.000000	15.000000	0.000000
1546.997760	0.065243	0.545072	0.051615	81.118782	36.652943	80.615524	-1.795850	0.000000	2.607476	0.000000	0.000000	0.000000	0.166807	-0.035656	-0.078146	0.000000	0.000000	3.000000	15.000000	0.000000
1547.001093	0.065243	0.545072	0.051615	81.118782	36.652943	80.615524	-1.795850	0.000000	2.607476	0.000000	0.000000	0.000000	0.166807	-0.035656	-0.078146	0.000000	0.000000	3.000000	15.000000	0.000000
1547.004427	0.065243	0.545072	0.051615	81.132462	36.761993	80.737160	-1.737855	0.000000	2.580750	0.000000	0.000000	0.000000	0.166807	-0.035656	-0.078146	0.000000	0.000000	3.000000	15.000000	0.000000
1547.007760	0.065243	0.545072	0.051615	81.132462	36.761993	80.737160	-1.737855	0.000000	2.580750	0.000000	0.000000	0.000000	0.166807	-0.035656	-0.078146	0.000000	0.000000	3.000000	15.000000	0.000000
1547.011093	0.065759	0.545023	0.051431	81.132462	36.761993	80.737160	-1.737855	0.000000	2.580750	0.000000	0.000000	0.000000	0.154913	-0.014631	-0.055234	0.000000	0.000000	3.000000	15.000000	0.000000
1547.014427	0.065759	0.545023	0.051431	81.134415	36.828205	80.931808	-1.737855	0.000000	2.580750	0.000000	0.000000	0.000000	0.154913	-0.014631	-0.055234	0.000000	0.000000	3.000000	15.000000	0.000000
1547.017760	0.065759	0.545023	0.051431	81.134415	36.828205	80.931808	-1.737855	0.000000	2.580750	0.000000	0.000000	0.000000	0.154913	-0.014631	-0.055234	0.000000	0.000000	3.000000	15.000000	0.000000
1547.021093	0.065759	0.545023	0.051431	81.134415	36.828205	80.931808	-1.737855	0.000000	2.580750	0.000000	0.000000	0.000000	0.154913	-0.014631	-0.055234	0.000000	0.000000	3.000000	15.000000	0.000000
1547.024427	0.066535	0.545114	0.051356	81.117897	36.881283	81.354828	-1.712036	0.000000	2.571545	0.000000	0.000000	0.000000	0.232779	0.027279	-0.022382	0.000000	0.000000	3.000000	15.000000	0.000000
1547.027760	0.066535	0.545114	0.051356	81.117897	36.881283	81.354828	-1.712036	0.000000	2.571545	0.000000	0.000000	0.000000	-0.000001	-0.000008	-0.000000	0.000000	0.000000	3.000000	15.000000	0.000000
1547.031093	0.066535	0.545114	0.051356	81.117897	36.881283	81.354828	-1.712036	0.000000	2.571545	0.000000	0.000000	0.000000	-0.000001	-0.000008	-0.000000	0.000000	0.000000	3.000000	15.000000	0.000000
1547.034427	0.066535	0.545114	0.051356	81.074081	37.078369	82.094238	-1.673240	0.000000	2.567814	0.000000	0.000000	0.000000	-0.000001	-0.000008	-0.000000	0.000000	0.000000	3.000000	15.000000	0.000000
1547.037760	0.066535	0.545114	0.051356	81.074081	37.078369	82.094238	-1.673240	0.000000	2.567814	0.000000	0.000000	0.000000	-0.000001	-0.000008	-0.000000	0.000000	0.000000	3.000000	15.000000	0.000000
1547.041093	0.066892	0.545254	0.051453	81.074081	37.078369	82.094238	-1.673240	0.000000	2.567814	0.000000	0.000000	0.000000	0.106969	0.041960	0.029147	0.000000	0.000000	3.000000	15.000000	0.000000
1547.044427	0.066892	0.545254	0.051453	80.992661	37.473358	82.682373	-1.673240	0.000000	2.567814	0.000000	0.000000	0.000000	0.106969	0.041960	0.029147	0.000000	0.000000	3.000000	15.000000	0.000000
1547.047760	0.066892	0.545254	0.051453	80.992661	37.473358	82.682373	-1.673240	0.000000	2.567814	0.000000	0.000000	0.000000	0.106969	0.041960	0.029147	0.000000	0.000000	3.000000	15.000000	0.000000
1547.051093	0.066892	0.545254	0.051453	80.992661	37.473358	82.682373	-1.673240	0.000000	2.567814	0.000000	0.000000	0.000000	0.106969	0.041960	0.029147	0.000000	0.000000	3.000000	15.000000	0.000000
1547.054427	0.067666	0.545593	0.051733	80.869804	38.248859	83.622169	-1.655412	0.000000	2.572672	0.000000	0.000000	0.000000	0.232279	0.101817	0.084017	0.000000	0.000000	3.000000	15.000000	0.000000
1547.057760	0.067666	0.545593	0.051733	80.869804	38.248859	83.622169	-1.655412	0.000000	2.572672	0.000000	0.000000	0.000000	-0.000000	0.000000	0.000000	0.000000	0.000000	3.000000	15.000000	0.000000
1547.061093	0.067666	0.545593	0.051733	80.869804	38.248859	83.622169	-1.655412	0.000000	2.572672	0.000000	0.000000	0.000000	-0.000000	0.000000	0.000000	0.000000	0.000000	3.000000	15.000000	0.000000
1547.064427	0.067666	0.545593	0.051733	80.705673	39.252998	84.863541	-1.616698	0.000000	2.586675	0.000000	0.000000	0.000000	-0.000000	0.000000	0.000000	0.000000	0.000000	3.000000	15.000000	0.000000
1547.067760	0.068005	0.545814	0.051881	80.705673	39.252998	84.863541	-1.616698	0.000000	2.586675	0.000000	0.000000	0.000000	0.101806	0.066211	0.044259	0.000000	0.000000	3.000000	15.000000	0.000000
1547.071093	0.068005	0.545814	0.051881	80.705673	39.252998	84.863541	-1.616698	0.000000	2.586675	0.000000	0.000000	0.000000	0.101806	0.066211	0.044259	0.000000	0.000000	3.000000	15.000000	0.000000
1547.074427	0.068005	0.545814	0.051881	80.518089	40.340511	86.223343	-1.599731	0.000000	2.594051	0.000000	0.000000	0.000000	0.101806	0.066211	0.044259	0.000000	0.000000	3.000000	15.000000	0.000000
1547.077760	0.068005	0.545814	0.051881	80.518089	40.340511	86.223343	-1.599731	0.000000	2.594051	0.000000	0.000000	0.000000	0.101806	0.066211	0.044259	0.000000	0.000000	3.000000	15.000000	0.000000
1547.081093	0.068387	0.546084	0.051972	80.518089	40.340511	86.223343	-1.599731	0.000000	2.594051	0.000000	0.000000	0.000000	0.114364	0.080984	0.027294	0.000000	0.000000	3.000000	15.000000	0.000000
1547.084427	0.068387	0.546084	0.051972	80.322807	41.409973	87.569298	-1.599731	0.000000	2.594051	0.000000	0.000000	0.000000	0.114364	0.080984	0.027294	0.000000	0.000000	3.000000	15.000000	0.000000
1547.087760	0.068735	0.546386	0.051998	80.322807	41.409973	87.569298	-1.599731	0.000000	2.594051	0.000000	0.000000	0.000000	0.104424	0.090508	0.007934	0.000000	0.000000	3.000000	15.000000	0.000000
1547.091093	0.068735	0.546386	0.051998	80.322807	41.409973	87.569298	-1.599731	0.000000	2.594051	0.000000	0.000000	0.000000	0.104424	0.090508	0.007934	0.000000	0.000000	3.000000	15.000000	0.000000
1547.094427	0.068735	0.546386	0.051998	80.137177	42.368217	88.785667	-1.563266	0.000000	2.599923	0.000000	0.000000	0.000000	0.104424	0.090508	0.007934	0.000000	0.000000	3.000000	15.000000	0.000000
1547.097760	0.069077	0.546681	0.051984	80.137177	42.368217	88.785667	-1.563266	0.000000	2.599923	0.000000	0.000000	0.000000	0.102806	0.088433	-0.004210	0.000000	0.000000	3.000000	15.000000	0.000000
1547.101093	0.069077	0.546681	0.051984	80.137177	42.368217	88.785667	-1.563266	0.000000	2.599923	0.000000	0.000000	0.000000	0.102806	0.088433	-0.004210	0.000000	0.000000	3.000000	15.000000	0.000000
1547.104427	0.069077	0.546681	0.051984	79.980370	43.088730	89.704254	-1.546131	0.000000	2.599221	0.000000	0.000000	0.000000	0.102806	0.088433	-0.004210	0.000000	0.000000	3.000000	15.000000	0.000000
1547.107760	0.069077	0.546681	0.051984	79.980370	43.088730	89.704254	-1.546131	0.000000	2.599221	0.000000	0.000000	0.000000	0.102806	0.088433	-0.004210	0.000000	0.000000	3.000000	15.000000	0.000000
1547.111093	0.069432	0.547017	0.051877	79.980370	43.088730	89.704254	-1.546131	0.000000	2.599221	0.000000	0.000000	0.000000	0.106381	0.101047	-0.032265	0.000000	0.000000	3.000000	15.000000	0.000000
1547.114427	0.069432	0.547017	0.051877	79.862648	43.541634	90.276642	-1.546131	0.000000	2.599221	0.000000	0.000000	0.000000	0.106381	0.101047	-0.032265	0.000000	0.000000	3.000000	15.000000	0.000000
1547.117760	0.069780	0.547375	0.051724	79.862648	43.541634	90.276642	-1.546131	0.000000	2.599221	0.000000	0.000000	0.000000	0.104487	0.107336	-0.045880	0.000000	0.000000	3.000000	15.000000	0.000000
1547.121093	0.069780	0.547375	0.051724	79.862648	43.541634	90.276642	-1.546131	0.000000	2.599221	0.000000	0.000000	0.000000	0.104487	0.107336	-0.045880	0.000000	0.000000	3.000000	15.000000	0.000000
1547.124427	0.069780	0.547375	0.051724	79.777168	43.766968	90.553284	-1.510987	0.000000	2.586197	0.000000	0.000000	0.000000	0.104487	0.107336	-0.045880	0.000000	0.000000	3.000000	15.000000	0.000000
1547.127760	0.069780	0.547375	0.051724	79.777168	43.766968	90.553284	-1.510987	0.000000	2.586197	0.000000	0.000000	0.000000	0.104487	0.107336	-0.045880	0.000000	0.000000	3.000000	15.000000	0.000000
1547.131093	0.070146	0.547782	0.051517	79.777168	43.766968	90.553284	-1.510987	0.000000	2.586197	0.000000	0.000000	0.000000	0.109606	0.121997	-0.061974	0.000000	0.000000	3.000000	15.000000	0.000000
1547.134427	0.070146	0.547782	0.051517	79.708771	43.893120	90.693542	-1.510987	0.000000	2.586197	0.000000	0.000000	0.000000	0.109606	0.121997	-0.061974	0.000000	0.000000	3.000000	15.000000	0.000000
1547.137760	0.070555	0.548227	0.051276	79.708771	43.893120	90.693542	-1.510987	0.000000	2.586197	0.000000	0.000000	0.000000	0.122855	0.133476	-0.072380	0.000000	0.000000	3.000000	15.000000	0.000000
1547.141093	0.070555	0.548227	0.051276	79.708771	43.893120	90.693542	-1.510987	0.000000	2.586197	0.000000	0.000000	0.000000	0.122855	0.133476	-0.072380	0.000000	0.000000	3.000000	15.000000	0.000000
1547.144427	0.070555	0.548227	0.051276	79.641006	43.969833	90.767990	-1.472243	0.000000	2.563804	0.000000	0.000000	0.000000	0.122855	0.133476	-0.072380	0.000000	0.000000	3.000000	15.000000	0.000000
1547.147760	0.070555	0.548227	0.051276	79.641006	43.969833	90.767990	-1.472243	0.000000	2.563804	0.000000	0.000000	0.000000	0.122855	0.133476	-0.072380	0.000000	0.000000	3.000000	15.000000	0.000000
1547.151093	0.071012	0.548699	0.051022	79.641006	43.969833	90.767990	-1.472243	0.000000	2.563804	0.000000	0.000000	0.000000	0.136998	0.141807	-0.076102	0.000000	0.000000	3.000000	15.000000	0.000000
1547.154427	0.071012	0.548699	0.051022	79.579384	43.994385	90.766060	-1.472243	0.000000	2.563804	0.000000	0.000000	0.000000	0.136998	0.141807	-0.076102	0.000000	0.000000	3.000000	15.000000	0.000000
1547.157760	0.071561	0.549210	0.050727	79.579384	43.994385	90.766060	-1.472243	0.000000	2.563804	0.000000	0.000000	0.000000	0.164625	0.153267	-0.088671	0.000000	0.000000	3.000000	15.000000	0.000000
1547.161093	0.071561	0.549210	0.050727	79.579384	43.994385	90.766060	-1.472243	0.000000	2.563804	0.000000	0.000000	0.000000	0.164625	0.153267	-0.088671	0.000000	0.000000	3.000000	15.000000	0.000000
1547.164427	0.071561	0.549210	0.050727	79.526665	43.951210	90.698837	-1.421973	0.000000	2.536342	0.000000	0.000000	0.000000	0.164625	0.153267	-0.088671	0.000000	0.000000	3.000000	15.000000	0.000000
1547.167760	0.071561	0.549210	0.050727	79.526665	43.951210	90.698837	-1.421973	0.000000	2.536342	0.000000	0.000000	0.000000	0.164625	0.153267	-0.088671	0.000000	0.000000	3.000000	15.000000	0.000000
1547.171093	0.072153	0.549759	0.050396	79.526665	43.951210	90.698837	-1.421973	0.000000	2.536342	0.000000	0.000000	0.000000	0.177718	0.164672	-0.099311	0.000000	0.000000	3.000000	15.000000	0.000000
1547.174427	0.072153	0.549759	0.050396	79.478432	43.842484	90.715462	-1.421973	0.000000	2.536342	0.000000	0.000000	0.000000	0.177718	0.164672	-0.099311	0.000000	0.000000	3.000000	15.000000	0.000000
1547.177760	0.072788	0.550374	0.050024	79.478432	43.842484	90.715462	-1.421973	0.000000	2.536342	0.000000	0.000000	0.000000	0.190520	0.184426	-0.111543	0.000000	0.000000	3.000000	15.000000	0.000000
1547.181093	0.072788	0.550374	0.050024	79.478432	43.842484	90.715462	-1.421973	0.000000	2.536342	0.000000	0.000000	0.000000	0.190520	0.184426	-0.111543	0.000000	0.000000	3.000000	15.000000	0.000000
1547.184427	0.072788	0.550374	0.050024	79.431747	43.749504	90.710335	-1.360600	0.000000	2.501200	0.000000	0.000000	0.000000	0.190520	0.184426	-0.111543	0.000000	0.000000	3.000000	15.000000	0.000000
1547.187760	0.073509	0.551019	0.049569	79.431747	43.749504	90.710335	-1.360600	0.000000	2.501200	0.000000	0.000000	0.000000	0.216164	0.193521	-0.136465	0.000000	0.000000	3.000000	15.000000	0.000000
1547.191093	0.073509	0.551019	0.049569	79.431747	43.749504	90.710335	-1.360600	0.000000	2.501200	0.000000	0.000000	0.000000	0.216164	0.193521	-0.136465	0.000000	0.000000	3.000000	15.000000	0.000000
1547.194427	0.073509	0.551019	0.049569	79.385925	43.660793	90.532036	-1.324572	0.000000	2.478456	0.000000	0.000000	0.000000	0.216164	0.193521	-0.136465	0.000000	0.000000	3.000000	15.000000	0.000000
1547.197760	0.074269	0.551684	0.049060	79.385925	43.660793	90.532036	-1.324572	0.000000	2.478456	0.000000	0.000000	0.000000	0.228197	0.199430	-0.152660	0.000000	0.000000	3.000000	15.000000	0.000000
1547.201093	0.074269	0.551684	0.049060	79.385925	43.660793	90.532036	-1.324572	0.000000	2.478456	0.000000	0.000000	0.000000	0.228197	0.199430	-0.152660	0.000000	0.000000	3.000000	15.000000	0.000000
1547.204427	0.074269	0.551684	0.049060	79.343361	43.593353	90.364021	-1.286539	0.000000	2.453012	0.000000	0.000000	0.000000	0.228197	0.199430	-0.152660	0.000000	0.000000	3.000000	15.000000	0.000000
1547.207760	0.075040	0.552361	0.048461	79.343361	43.593353	90.364021	-1.286539	0.000000	2.453012	0.000000	0.000000	0.000000	0.231138	0.203044	-0.179861	0.000000	0.000000	3.000000	15.000000	0.000000
1547.211093	0.075040	0.552361	0.048461	79.343361	43.593353	90.364021	-1.286539	0.000000	2.453012	0.000000	0.000000	0.000000	0.231138	0.203044	-0.179861	0.000000	0.000000	3.000000	15.000000	0.000000
1547.214427	0.075040	0.552361	0.048461	79.305901	43.540871	90.216721	-1.248016	0.000000	2.423036	0.000000	0.000000	0.000000	0.231138	0.203044	-0.179861	0.000000	0.000000	3.000000	15.000000	0.000000
1547.217760	0.075754	0.553029	0.047826	79.305901	43.540871	90.216721	-1.248016	0.000000	2.423036	0.000000	0.000000	0.000000	0.214374	0.200391	-0.190332	0.000000	0.000000	3.000000	15.000000	0.000000
1547.221093	0.075754	0.553029	0.047826	79.305901	43.540871	90.216721	-1.248016	0.000000	2.423036	0.000000	0.000000	0.000000	0.214374	0.200391	-0.190332	0.000000	0.000000	3.000000	15.000000	0.000000
1547.224427	0.075754	0.553029	0.047826	79.275177	43.511227	90.105881	-1.212288	0.000000	2.391314	0.000000	0.000000	0.000000	0.214374	0.200391	-0.190332	0.000000	0.000000	3.000000	15.000000	0.000000
1547.227760	0.076410	0.553670	0.047140	79.275177	43.511227	90.105881	-1.212288	0.000000	2.391314	0.000000	0.000000	0.000000	0.196818	0.192365	-0.205947	0.000000	0.000000	3.000000	15.000000	0.000000
1547.231093	0.076410	0.553670	0.047140	79.275177	43.511227	90.105881	-1.212288	0.000000	2.391314	0.000000	0.000000	0.000000	0.196818	0.192365	-0.205947	0.000000	0.000000	3.000000	15.000000	0.000000
1547.234427	0.076410	0.553670	0.047140	79.246895	43.495430	90.037758	-1.179485	0.000000	2.356989	0.000000	0.000000	0.000000	0.196818	0.192365	-0.205947	0.000000	0.000000	3.000000	15.000000	0.000000
1547.237760	0.077028	0.554294	0.046375	79.246895	43.495430	90.037758	-1.179485	0.000000	2.356989	0.000000	0.000000	0.000000	0.185376	0.187296	-0.229359	0.000000	0.000000	3.000000	15.000000	0.000000
1547.241093	0.077028	0.554294	0.046375	79.246895	43.495430	90.037758	-1.179485	0.000000	2.356989	0.000000	0.000000	0.000000	0.185376	0.187296	-0.229359	0.000000	0.000000	3.000000	15.000000	0.000000
1547.244427	0.077028	0.554294	0.046375	79.218582	43.465645	90.259781	-1.148589	0.000000	2.318763	0.000000	0.000000	0.000000	0.185376	0.187296	-0.229359	0.000000	0.000000	3.000000	15.000000	0.000000
1547.247760	0.077571	0.554871	0.045608	79.218582	43.465645	90.259781	-1.148589	0.000000	2.318763	0.000000	0.000000	0.000000	0.162684	0.173114	-0.230181	0.000000	0.000000	3.000000	15.000000	0.000000
1547.251093	0.077571	0.554871	0.045608	79.218582	43.465645	90.259781	-1.148589	0.000000	2.318763	0.000000	0.000000	0.000000	0.162684	0.173114	-0.230181	0.000000	0.000000	3.000000	15.000000	0.000000
1547.254427	0.077571	0.554871	0.045608	79.190285	43.433666	91.080666	-1.121474	0.000000	2.280399	0.000000	0.000000	0.000000	0.162684	0.173114	-0.230181	0.000000	0.000000	3.000000	15.000000	0.000000
1547.257760	0.078087	0.555447	0.044843	79.190285	43.433666	91.080666	-1.121474	0.000000	2.280399	0.000000	0.000000	0.000000	0.154941	0.172600	-0.229506	0.000000	0.000000	3.000000	15.000000	0.000000
1547.261093	0.078087	0.555447	0.044843	79.190285	43.433666	91.080666	-1.121474	0.000000	2.280399	0.000000	0.000000	0.000000	0.154941	0.172600	-0.229506	0.000000	0.000000	3.000000	15.000000	0.000000
1547.264427	0.078087	0.555447	0.044843	79.159340	43.401127	91.661316	-1.095651	0.000000	2.242148	0.000000	0.000000	0.000000	0.154941	0.172600	-0.229506	0.000000	0.000000	3.000000	15.000000	0.000000
1547.267760	0.078699	0.556038	0.044079	79.159340	43.401127	91.661316	-1.095651	0.000000	2.242148	0.000000	0.000000	0.000000	0.183738	0.177437	-0.229213	0.000000	0.000000	3.000000	15.000000	0.000000
1547.271093	0.078699	0.556038	0.044079	79.159340	43.401127	91.661316	-1.095651	0.000000	2.242148	0.000000	0.000000	0.000000	0.183738	0.177437	-0.229213	0.000000	0.000000	3.000000	15.000000	0.000000
1547.274427	0.078699	0.556038	0.044079	79.132660	43.403030	91.589966	-1.065028	0.000000	2.203946	0.000000	0.000000	0.000000	0.183738	0.177437	-0.229213	0.000000	0.000000	3.000000	15.000000	0.000000
1547.277760	0.079398	0.556620	0.043258	79.132660	43.403030	91.589966	-1.065028	0.000000	2.203946	0.000000	0.000000	0.000000	0.209697	0.174555	-0.246211	0.000000	0.000000	3.000000	15.000000	0.000000
1547.281093	0.079398	0.556620	0.043258	79.132660	43.403030	91.589966	-1.065028	0.000000	2.203946	0.000000	0.000000	0.000000	0.209697	0.174555	-0.246211	0.000000	0.000000	3.000000	15.000000	0.000000
1547.284427	0.079398	0.556620	0.043258	79.105972	43.405384	91.495125	-1.030078	0.000000	2.162911	0.000000	0.000000	0.000000	0.209697	0.174555	-0.246211	0.000000	0.000000	3.000000	15.000000	0.000000
1547.287760	0.080142	0.557200	0.042428	79.105972	43.405384	91.495125	-1.030078	0.000000	2.162911	0.000000	0.000000	0.000000	0.223150	0.174020	-0.249055	0.000000	0.000000	3.000000	15.000000	0.000000
1547.291093	0.080142	0.557200	0.042428	79.105972	43.405384	91.495125	-1.030078	0.000000	2.162911	0.000000	0.000000	0.000000	0.223150	0.174020	-0.249055	0.000000	0.000000	3.000000	15.000000	0.000000
1547.294427	0.080142	0.557200	0.042428	79.085243	43.433674	91.450027	-0.992887	0.000000	2.121402	0.000000	0.000000	0.000000	0.223150	0.174020	-0.249055	0.000000	0.000000	3.000000	15.000000	0.000000
1547.297760	0.080857	0.557760	0.041582	79.085243	43.433674	91.450027	-0.992887	0.000000	2.121402	0.000000	0.000000	0.000000	0.214379	0.168126	-0.253683	0.000000	0.000000	3.000000	15.000000	0.000000
1547.301093	0.080857	0.557760	0.041582	79.085243	43.433674	91.450027	-0.992887	0.000000	2.121402	0.000000	0.000000	0.000000	0.214379	0.168126	-0.253683	0.000000	0.000000	3.000000	15.000000	0.000000
1547.304427	0.080857	0.557760	0.041582	79.062813	43.448582	91.437019	-0.957157	0.000000	2.079121	0.000000	0.000000	0.000000	0.214379	0.168126	-0.253683	0.000000	0.000000	3.000000	15.000000	0.000000
1547.307760	0.081514	0.558338	0.040697	79.062813	43.448582	91.437019	-0.957157	0.000000	2.079121	0.000000	0.000000	0.000000	0.197147	0.173424	-0.265551	0.000000	0.000000	3.000000	15.000000	0.000000
1547.311093	0.081514	0.558338	0.040697	79.062813	43.448582	91.437019	-0.957157	0.000000	2.079121	0.000000	0.000000	0.000000	0.197147	0.173424	-0.265551	0.000000	0.000000	3.000000	15.000000	0.000000
1547.314427	0.081514	0.558338	0.040697	79.038612	43.455696	91.416367	-0.924299	0.000000	2.034863	0.000000	0.000000	0.000000	0.197147	0.173424	-0.265551	0.000000	0.000000	3.000000	15.000000	0.000000
1547.317760	0.082148	0.558932	0.039831	79.038612	43.455696	91.416367	-0.924299	0.000000	2.034863	0.000000	0.000000	0.000000	0.190105	0.178154	-0.259752	0.000000	0.000000	3.000000	15.000000	0.000000
1547.321093	0.082148	0.558932	0.039831	79.038612	43.455696	91.416367	-0.924299	0.000000	2.034863	0.000000	0.000000	0.000000	0.190105	0.178154	-0.259752	0.000000	0.000000	3.000000	15.000000	0.000000
1547.324427	0.082737	0.559460	0.039005	79.015289	43.455975	91.365456	-0.924299	0.000000	2.034863	0.000000	0.000000	0.000000	0.176878	0.158205	-0.247798	0.000000	0.000000	3.000000	15.000000	0.000000
1547.327760	0.082737	0.559460	0.039005	79.015289	43.455975	91.365456	-0.924299	0.000000	2.034863	0.000000	0.000000	0.000000	0.176878	0.158205	-0.247798	0.000000	0.000000	3.000000	15.000000	0.000000
1547.331093	0.082737	0.559460	0.039005	79.015289	43.455975	91.365456	-0.924299	0.000000	2.034863	0.000000	0.000000	0.000000	0.176878	0.158205	-0.247798	0.000000	0.000000	3.000000	15.000000	0.000000
1547.334427	0.082737	0.559460	0.039005	78.986710	43.463116	91.400291	-0.863135	0.000000	1.950271	0.000000	0.000000	0.000000	0.176878	0.158205	-0.247798	0.000000	0.000000	3.000000	15.000000	0.000000
1547.337760	0.083532	0.560080	0.037974	78.986710	43.463116	91.400291	-0.863135	0.000000	1.950271	0.000000	0.000000	0.000000	0.238385	0.186007	-0.309566	0.000000	0.000000	3.000000	15.000000	0.000000
1547.341093	0.083532	0.560080	0.037974	78.986710	43.463116	91.400291	-0.863135	0.000000	1.950271	0.000000	0.000000	0.000000	0.238385	0.186007	-0.309566	0.000000	0.000000	3.000000	15.000000	0.000000
1547.344427	0.083532	0.560080	0.037974	78.963310	43.483185	91.653282	-0.823404	0.000000	1.898677	0.000000	0.000000	0.000000	0.238385	0.186007	-0.309566	0.000000	0.000000	3.000000	15.000000	0.000000
1547.347760	0.084238	0.560651	0.037006	78.963310	43.483185	91.653282	-0.823404	0.000000	1.898677	0.000000	0.000000	0.000000	0.211704	0.171300	-0.290156	0.000000	0.000000	3.000000	15.000000	0.000000
1547.351093	0.084238	0.560651	0.037006	78.963310	43.483185	91.653282	-0.823404	0.000000	1.898677	0.000000	0.000000	0.000000	0.211704	0.171300	-0.290156	0.000000	0.000000	3.000000	15.000000	0.000000
1547.354427	0.084238	0.560651	0.037006	78.942513	43.509789	92.011436	-0.788120	0.000000	1.850317	0.000000	0.000000	0.000000	0.211704	0.171300	-0.290156	0.000000	0.000000	3.000000	15.000000	0.000000
1547.357760	0.084964	0.561192	0.036039	78.942513	43.509789	92.011436	-0.788120	0.000000	1.850317	0.000000	0.000000	0.000000	0.218043	0.162429	-0.290282	0.000000	0.000000	3.000000	15.000000	0.000000
1547.361093	0.084964	0.561192	0.036039	78.942513	43.509789	92.011436	-0.788120	0.000000	1.850317	0.000000	0.000000	0.000000	0.218043	0.162429	-0.290282	0.000000	0.000000	3.000000	15.000000	0.000000
1547.364427	0.084964	0.561192	0.036039	78.928726	43.543518	92.166115	-0.751780	0.000000	1.801937	0.000000	0.000000	0.000000	0.218043	0.162429	-0.290282	0.000000	0.000000	3.000000	15.000000	0.000000
1547.367760	0.085655	0.561705	0.035016	78.928726	43.543518	92.166115	-0.751780	0.000000	1.801937	0.000000	0.000000	0.000000	0.207060	0.153858	-0.306800	0.000000	0.000000	3.000000	15.000000	0.000000
1547.371093	0.085655	0.561705	0.035016	78.928726	43.543518	92.166115	-0.751780	0.000000	1.801937	0.000000	0.000000	0.000000	0.207060	0.153858	-0.306800	0.000000	0.000000	3.000000	15.000000	0.000000
1547.374427	0.085655	0.561705	0.035016	78.919212	43.597809	92.146729	-0.717270	0.000000	1.750804	0.000000	0.000000	0.000000	0.207060	0.153858	-0.306800	0.000000	0.000000	3.000000	15.000000	0.000000
1547.377760	0.086289	0.562180	0.033965	78.919212	43.597809	92.146729	-0.717270	0.000000	1.750804	0.000000	0.000000	0.000000	0.190238	0.142444	-0.315205	0.000000	0.000000	3.000000	15.000000	0.000000
1547.381093	0.086289	0.562180	0.033965	78.919212	43.597809	92.146729	-0.717270	0.000000	1.750804	0.000000	0.000000	0.000000	0.190238	0.142444	-0.315205	0.000000	0.000000	3.000000	15.000000	0.000000
1547.384427	0.086289	0.562180	0.033965	78.911407	43.658283	92.191467	-0.685563	0.000000	1.698270	0.000000	0.000000	0.000000	0.190238	0.142444	-0.315205	0.000000	0.000000	3.000000	15.000000	0.000000
1547.387760	0.086844	0.562616	0.032891	78.911407	43.658283	92.191467	-0.685563	0.000000	1.698270	0.000000	0.000000	0.000000	0.166470	0.130995	-0.322299	0.000000	0.000000	3.000000	15.000000	0.000000
1547.391093	0.086844	0.562616	0.032891	78.911407	43.658283	92.191467	-0.685563	0.000000	1.698270	0.000000	0.000000	0.000000	0.166470	0.130995	-0.322299	0.000000	0.000000	3.000000	15.000000	0.000000
1547.394427	0.086844	0.562616	0.032891	78.906189	43.716793	92.356972	-0.657818	0.000000	1.644553	0.000000	0.000000	0.000000	0.166470	0.130995	-0.322299	0.000000	0.000000	3.000000	15.000000	0.000000
1547.397760	0.087352	0.563069	0.031841	78.906189	43.716793	92.356972	-0.657818	0.000000	1.644553	0.000000	0.000000	0.000000	0.152523	0.135677	-0.315114	0.000000	0.000000	3.000000	15.000000	0.000000
1547.401093	0.087352	0.563069	0.031841	78.906189	43.716793	92.356972	-0.657818	0.000000	1.644553	0.000000	0.000000	0.000000	0.152523	0.135677	-0.315114	0.000000	0.000000	3.000000	15.000000	0.000000
1547.404427	0.087352	0.563069	0.031841	78.894836	43.763065	92.407944	-0.632398	0.000000	1.592034	0.000000	0.000000	0.000000	0.152523	0.135677	-0.315114	0.000000	0.000000	3.000000	15.000000	0.000000
1547.407760	0.087834	0.563518	0.030793	78.894836	43.763065	92.407944	-0.632398	0.000000	1.592034	0.000000	0.000000	0.000000	0.144703	0.134960	-0.314282	0.000000	0.000000	3.000000	15.000000	0.000000
1547.411093	0.087834	0.563518	0.030793	78.894836	43.763065	92.407944	-0.632398	0.000000	1.592034	0.000000	0.000000	0.000000	0.144703	0.134960	-0.314282	0.000000	0.000000	3.000000	15.000000	0.000000
1547.414427	0.087834	0.563518	0.030793	78.884384	43.809406	92.379990	-0.608281	0.000000	1.539654	0.000000	0.000000	0.000000	0.144703	0.134960	-0.314282	0.000000	0.000000	3.000000	15.000000	0.000000
1547.417760	0.088356	0.563974	0.029843	78.884384	43.809406	92.379990	-0.608281	0.000000	1.539654	0.000000	0.000000	0.000000	0.156397	0.136789	-0.285074	0.000000	0.000000	3.000000	15.000000	0.000000
1547.421093	0.088356	0.563974	0.029843	78.884384	43.809406	92.379990	-0.608281	0.000000	1.539654	0.000000	0.000000	0.000000	0.156397	0.136789	-0.285074	0.000000	0.000000	3.000000	15.000000	0.000000
1547.424427	0.088356	0.563974	0.029843	78.867836	43.841007	92.349426	-0.582214	0.000000	1.492142	0.000000	0.000000	0.000000	0.156397	0.136789	-0.285074	0.000000	0.000000	3.000000	15.000000	0.000000
1547.427760	0.088905	0.564437	0.028927	78.867836	43.841007	92.349426	-0.582214	0.000000	1.492142	0.000000	0.000000	0.000000	0.164738	0.138826	-0.274731	0.000000	0.000000	3.000000	15.000000	0.000000
1547.431093	0.088905	0.564437	0.028927	78.867836	43.841007	92.349426	-0.582214	0.000000	1.492142	0.000000	0.000000	0.000000	0.164738	0.138826	-0.274731	0.000000	0.000000	3.000000	15.000000	0.000000
1547.434427	0.088905	0.564437	0.028927	78.846924	43.852501	92.293922	-0.554758	0.000000	1.446353	0.000000	0.000000	0.000000	0.164738	0.138826	-0.274731	0.000000	0.000000	3.000000	15.000000	0.000000
1547.437760	0.089467	0.564889	0.028096	78.846924	43.852501	92.293922	-0.554758	0.000000	1.446353	0.000000	0.000000	0.000000	0.168712	0.135512	-0.249394	0.000000	0.000000	3.000000	15.000000	0.000000
1547.441093	0.089467	0.564889	0.028096	78.846924	43.852501	92.293922	-0.554758	0.000000	1.446353	0.000000	0.000000	0.000000	0.168712	0.135512	-0.249394	0.000000	0.000000	3.000000	15.000000	0.000000
1547.444427	0.089467	0.564889	0.028096	78.829536	43.864853	92.232460	-0.526639	0.000000	1.404788	0.000000	0.000000	0.000000	0.168712	0.135512	-0.249394	0.000000	0.000000	3.000000	15.000000	0.000000
1547.447760	0.089467	0.564889	0.028096	78.829536	43.864853	92.232460	-0.526639	0.000000	1.404788	0.000000	0.000000	0.000000	0.168712	0.135512	-0.249394	0.000000	0.000000	3.000000	15.000000	0.000000
1547.451093	0.090029	0.565312	0.027399	78.829536	43.864853	92.232460	-0.526639	0.000000	1.404788	0.000000	0.000000	0.000000	0.168454	0.126917	-0.209006	0.000000	0.000000	3.000000	15.000000	0.000000
1547.454427	0.090029	0.565312	0.027399	78.817390	43.881218	92.188934	-0.526639	0.000000	1.404788	0.000000	0.000000	0.000000	0.168454	0.126917	-0.209006	0.000000	0.000000	3.000000	15.000000	0.000000
1547.457760	0.090431	0.565653	0.026749	78.817390	43.881218	92.188934	-0.526639	0.000000	1.404788	0.000000	0.000000	0.000000	0.120641	0.102332	-0.195085	0.000000	0.000000	3.000000	15.000000	0.000000
1547.461093	0.090431	0.565653	0.026749	78.817390	43.881218	92.188934	-0.526639	0.000000	1.404788	0.000000	0.000000	0.000000	0.120641	0.102332	-0.195085	0.000000	0.000000	3.000000	15.000000	0.000000
1547.464427	0.090431	0.565653	0.026749	78.810440	43.890514	92.155182	-0.478457	0.000000	1.337439	0.000000	0.000000	0.000000	0.120641	0.102332	-0.195085	0.000000	0.000000	3.000000	15.000000	0.000000
1547.467760	0.090431	0.565653	0.026749	78.810440	43.890514	92.155182	-0.478457	0.000000	1.337439	0.000000	0.000000	0.000000	0.120641	0.102332	-0.195085	0.000000	0.000000	3.000000	15.000000	0.000000
1547.471093	0.090678	0.565931	0.026163	78.810440	43.890514	92.155182	-0.478457	0.000000	1.337439	0.000000	0.000000	0.000000	0.074006	0.083255	-0.175871	0.000000	0.000000	3.000000	15.000000	0.000000
1547.474427	0.090678	0.565931	0.026163	78.809578	43.905972	92.154007	-0.478457	0.000000	1.337439	0.000000	0.000000	0.000000	0.074006	0.083255	-0.175871	0.000000	0.000000	3.000000	15.000000	0.000000
1547.477760	0.090698	0.566127	0.025637	78.809578	43.905972	92.154007	-0.478457	0.000000	1.337439	0.000000	0.000000	0.000000	0.005990	0.058868	-0.157797	0.000000	0.000000	3.000000	15.000000	0.000000
1547.481093	0.090698	0.566127	0.025637	78.809578	43.905972	92.154007	-0.478457	0.000000	1.337439	0.000000	0.000000	0.000000	0.005990	0.058868	-0.157797	0.000000	0.000000	3.000000	15.000000	0.000000
1547.484427	0.090698	0.566127	0.025637	78.810387	43.925488	92.177177	-0.465124	0.000000	1.281828	0.000000	0.000000	0.000000	0.005990	0.058868	-0.157797	0.000000	0.000000	3.000000	15.000000	0.000000
1547.487760	0.090698	0.566127	0.025637	78.810387	43.925488	92.177177	-0.465124	0.000000	1.281828	0.000000	0.000000	0.000000	0.005990	0.058868	-0.157797	0.000000	0.000000	3.000000	15.000000	0.000000
1547.491093	0.090595	0.566313	0.025092	78.810387	43.925488	92.177177	-0.465124	0.000000	1.281828	0.000000	0.000000	0.000000	-0.030696	0.055978	-0.163416	0.000000	0.000000	3.000000	15.000000	0.000000
1547.494427	0.090595	0.566313	0.025092	78.810127	43.975357	92.245857	-0.465124	0.000000	1.281828	0.000000	0.000000	0.000000	-0.030696	0.055978	-0.163416	0.000000	0.000000	3.000000	15.000000	0.000000
1547.497760	0.090490	0.566481	0.024530	78.810127	43.975357	92.245857	-0.465124	0.000000	1.281828	0.000000	0.000000	0.000000	-0.031675	0.050381	-0.168618	0.000000	0.000000	3.000000	15.000000	0.000000
1547.501093	0.090490	0.566481	0.024530	78.810127	43.975357	92.245857	-0.465124	0.000000	1.281828	0.000000	0.000000	0.000000	-0.031675	0.050381	-0.168618	0.000000	0.000000	3.000000	15.000000	0.000000
1547.504427	0.090490	0.566481	0.024530	78.785126	44.173485	92.499313	-0.475519	0.000000	1.226489	0.000000	0.000000	0.000000	-0.031675	0.050381	-0.168618	0.000000	0.000000	3.000000	15.000000	0.000000
1547.507760	0.090490	0.566481	0.024530	78.785126	44.173485	92.499313	-0.475519	0.000000	1.226489	0.000000	0.000000	0.000000	-0.031675	0.050381	-0.168618	0.000000	0.000000	3.000000	15.000000	0.000000
1547.511093	0.090398	0.566666	0.023917	78.785126	44.173485	92.499313	-0.475519	0.000000	1.226489	0.000000	0.000000	0.000000	-0.027425	0.055472	-0.183763	0.000000	0.000000	3.000000	15.000000	0.000000
1547.514427	0.090398	0.566666	0.023917	78.708443	44.624451	93.087273	-0.475519	0.000000	1.226489	0.000000	0.000000	0.000000	-0.027425	0.055472	-0.183763	0.000000	0.000000	3.000000	15.000000	0.000000
1547.517760	0.090377	0.566895	0.023303	78.708443	44.624451	93.087273	-0.475519	0.000000	1.226489	0.000000	0.000000	0.000000	-0.006298	0.068632	-0.184348	0.000000	0.000000	3.000000	15.000000	0.000000
1547.521093	0.090377	0.566895	0.023303	78.708443	44.624451	93.087273	-0.475519	0.000000	1.226489	0.000000	0.000000	0.000000	-0.006298	0.068632	-0.184348	0.000000	0.000000	3.000000	15.000000	0.000000
1547.524427	0.090377	0.566895	0.023303	78.602623	45.240578	93.876572	-0.481140	0.000000	1.165137	0.000000	0.000000	0.000000	-0.006298	0.068632	-0.184348	0.000000	0.000000	3.000000	15.000000	0.000000
1547.527760	0.090465	0.567132	0.022644	78.602623	45.240578	93.876572	-0.481140	0.000000	1.165137	0.000000	0.000000	0.000000	0.026482	0.070993	-0.197771	0.000000	0.000000	3.000000	15.000000	0.000000
1547.531093	0.090465	0.567132	0.022644	78.602623	45.240578	93.876572	-0.481140	0.000000	1.165137	0.000000	0.000000	0.000000	0.026482	0.070993	-0.197771	0.000000	0.000000	3.000000	15.000000	0.000000
1547.534427	0.090465	0.567132	0.022644	78.494926	45.798199	94.601006	-0.476726	0.000000	1.132175	0.000000	0.000000	0.000000	0.026482	0.070993	-0.197771	0.000000	0.000000	3.000000	15.000000	0.000000
1547.537760	0.090514	0.567403	0.022027	78.494926	45.798199	94.601006	-0.476726	0.000000	1.132175	0.000000	0.000000	0.000000	0.014588	0.081468	-0.185039	0.000000	0.000000	3.000000	15.000000	0.000000
1547.541093	0.090514	0.567403	0.022027	78.494926	45.798199	94.601006	-0.476726	0.000000	1.132175	0.000000	0.000000	0.000000	0.014588	0.081468	-0.185039	0.000000	0.000000	3.000000	15.000000	0.000000
1547.544427	0.090514	0.567403	0.022027	78.430603	46.149357	95.055809	-0.474295	0.000000	1.101335	0.000000	0.000000	0.000000	0.014588	0.081468	-0.185039	0.000000	0.000000	3.000000	15.000000	0.000000
1547.547760	0.090514	0.567403	0.022027	78.430603	46.149357	95.055809	-0.474295	0.000000	1.101335	0.000000	0.000000	0.000000	0.014588	0.081468	-0.185039	0.000000	0.000000	3.000000	15.000000	0.000000
1547.551093	0.090542	0.567621	0.021426	78.430603	46.149357	95.055809	-0.474295	0.000000	1.101335	0.000000	0.000000	0.000000	0.008303	0.065222	-0.180290	0.000000	0.000000	3.000000	15.000000	0.000000
1547.554427	0.090542	0.567621	0.021426	78.419350	46.196358	95.107483	-0.474295	0.000000	1.101335	0.000000	0.000000	0.000000	0.008303	0.065222	-0.180290	0.000000	0.000000	3.000000	15.000000	0.000000
1547.557760	0.090513	0.567838	0.020901	78.419350	46.196358	95.107483	-0.474295	0.000000	1.101335	0.000000	0.000000	0.000000	-0.008650	0.065177	-0.157563	0.000000	0.000000	3.000000	15.000000	0.000000
1547.561093	0.090513	0.567838	0.020901	78.419350	46.196358	95.107483	-0.474295	0.000000	1.101335	0.000000	0.000000	0.000000	-0.008650	0.065177	-0.157563	0.000000	0.000000	3.000000	15.000000	0.000000
1547.564427	0.090513	0.567838	0.020901	78.419334	46.201797	95.107475	-0.474352	0.000000	1.045026	0.000000	0.000000	0.000000	-0.008650	0.065177	-0.157563	0.000000	0.000000	3.000000	15.000000	0.000000
1547.567760	0.090513	0.567838	0.020901	78.419334	46.201797	95.107475	-0.474352	0.000000	1.045026	0.000000	0.000000	0.000000	-0.008650	0.065177	-0.157563	0.000000	0.000000	3.000000	15.000000	0.000000
1547.571093	0.090455	0.568019	0.020345	78.419334	46.201797	95.107475	-0.474352	0.000000	1.045026	0.000000	0.000000	0.000000	-0.017450	0.054198	-0.166594	0.000000	0.000000	3.000000	15.000000	0.000000
1547.574427	0.090455	0.568019	0.020345	78.421906	46.213390	95.116531	-0.474352	0.000000	1.045026	0.000000	0.000000	0.000000	-0.017450	0.054198	-0.166594	0.000000	0.000000	3.000000	15.000000	0.000000
1547.577760	0.090381	0.568208	0.019834	78.421906	46.213390	95.116531	-0.474352	0.000000	1.045026	0.000000	0.000000	0.000000	-0.022007	0.056817	-0.153337	0.000000	0.000000	3.000000	15.000000	0.000000
1547.581093	0.090381	0.568208	0.019834	78.421906	46.213390	95.116531	-0.474352	0.000000	1.045026	0.000000	0.000000	0.000000	-0.022007	0.056817	-0.153337	0.000000	0.000000	3.000000	15.000000	0.000000
1547.584427	0.090381	0.568208	0.019834	78.422600	46.226398	95.131119	-0.480929	0.000000	0.991705	0.000000	0.000000	0.000000	-0.022007	0.056817	-0.153337	0.000000	0.000000	3.000000	15.000000	0.000000
1547.587760	0.090381	0.568208	0.019834	78.422600	46.226398	95.131119	-0.480929	0.000000	0.991705	0.000000	0.000000	0.000000	-0.022007	0.056817	-0.153337	0.000000	0.000000	3.000000	15.000000	0.000000
1547.591093	0.090304	0.568405	0.019300	78.422600	46.226398	95.131119	-0.480929	0.000000	0.991705	0.000000	0.000000	0.000000	-0.023345	0.059206	-0.160318	0.000000	0.000000	3.000000	15.000000	0.000000
1547.594427	0.090304	0.568405	0.019300	78.426811	46.248711	95.148018	-0.480929	0.000000	0.991705	0.000000	0.000000	0.000000	-0.023345	0.059206	-0.160318	0.000000	0.000000	3.000000	15.000000	0.000000
1547.597760	0.090245	0.568584	0.018744	78.426811	46.248711	95.148018	-0.480929	0.000000	0.991705	0.000000	0.000000	0.000000	-0.017568	0.053614	-0.166799	0.000000	0.000000	3.000000	15.000000	0.000000
1547.601093	0.090245	0.568584	0.018744	78.426811	46.248711	95.148018	-0.480929	0.000000	0.991705	0.000000	0.000000	0.000000	-0.017568	0.053614	-0.166799	0.000000	0.000000	3.000000	15.000000	0.000000
1547.604427	0.090245	0.568584	0.018744	78.431747	46.292221	95.179543	-0.487747	0.000000	0.937185	0.000000	0.000000	0.000000	-0.017568	0.053614	-0.166799	0.000000	0.000000	3.000000	15.000000	0.000000
1547.607760	0.090245	0.568584	0.018744	78.431747	46.292221	95.179543	-0.487747	0.000000	0.937185	0.000000	0.000000	0.000000	-0.017568	0.053614	-0.166799	0.000000	0.000000	3.000000	15.000000	0.000000
1547.611093	0.090231	0.568762	0.018179	78.431747	46.292221	95.179543	-0.487747	0.000000	0.937185	0.000000	0.000000	0.000000	-0.004073	0.053418	-0.169436	0.000000	0.000000	3.000000	15.000000	0.000000
1547.614427	0.090231	0.568762	0.018179	78.443481	46.355724	95.229164	-0.487747	0.000000	0.937185	0.000000	0.000000	0.000000	-0.004073	0.053418	-0.169436	0.000000	0.000000	3.000000	15.000000	0.000000
1547.617760	0.090259	0.568921	0.017588	78.443481	46.355724	95.229164	-0.487747	0.000000	0.937185	0.000000	0.000000	0.000000	0.008397	0.047815	-0.177198	0.000000	0.000000	3.000000	15.000000	0.000000
1547.621093	0.090259	0.568921	0.017588	78.443481	46.355724	95.229164	-0.487747	0.000000	0.937185	0.000000	0.000000	0.000000	0.008397	0.047815	-0.177198	0.000000	0.000000	3.000000	15.000000	0.000000
1547.624427	0.090259	0.568921	0.017588	78.464432	46.463211	95.319588	-0.487027	0.000000	0.879413	0.000000	0.000000	0.000000	0.008397	0.047815	-0.177198	0.000000	0.000000	3.000000	15.000000	0.000000
1547.627760	0.090259	0.568921	0.017588	78.464432	46.463211	95.319588	-0.487027	0.000000	0.879413	0.000000	0.000000	0.000000	0.008397	0.047815	-0.177198	0.000000	0.000000	3.000000	15.000000	0.000000
1547.631093	0.090258	0.569044	0.016967	78.464432	46.463211	95.319588	-0.487027	0.000000	0.879413	0.000000	0.000000	0.000000	-0.000419	0.036877	-0.186232	0.000000	0.000000	3.000000	15.000000	0.000000
1547.634427	0.090258	0.569044	0.016967	78.497063	46.615986	95.460449	-0.487027	0.000000	0.879413	0.000000	0.000000	0.000000	-0.000419	0.036877	-0.186232	0.000000	0.000000	3.000000	15.000000	0.000000
1547.637760	0.090238	0.569158	0.016374	78.497063	46.615986	95.460449	-0.487027	0.000000	0.879413	0.000000	0.000000	0.000000	-0.005943	0.034155	-0.178085	0.000000	0.000000	3.000000	15.000000	0.000000
1547.641093	0.090238	0.569158	0.016374	78.497063	46.615986	95.460449	-0.487027	0.000000	0.879413	0.000000	0.000000	0.000000	-0.005943	0.034155	-0.178085	0.000000	0.000000	3.000000	15.000000	0.000000
1547.644427	0.090238	0.569158	0.016374	78.527245	46.751472	95.587418	-0.488087	0.000000	0.818693	0.000000	0.000000	0.000000	-0.005943	0.034155	-0.178085	0.000000	0.000000	3.000000	15.000000	0.000000
1547.647760	0.090238	0.569158	0.016374	78.527245	46.751472	95.587418	-0.488087	0.000000	0.818693	0.000000	0.000000	0.000000	-0.005943	0.034155	-0.178085	0.000000	0.000000	3.000000	15.000000	0.000000
1547.651093	0.090208	0.569218	0.015729	78.527245	46.751472	95.587418	-0.488087	0.000000	0.818693	0.000000	0.000000	0.000000	-0.008958	0.017836	-0.193535	0.000000	0.000000	3.000000	15.000000	0.000000
1547.654427	0.090208	0.569218	0.015729	78.555725	46.873051	95.701500	-0.488087	0.000000	0.818693	0.000000	0.000000	0.000000	-0.008958	0.017836	-0.193535	0.000000	0.000000	3.000000	15.000000	0.000000
1547.657760	0.090153	0.569259	0.015071	78.555725	46.873051	95.701500	-0.488087	0.000000	0.818693	0.000000	0.000000	0.000000	-0.016752	0.012295	-0.197454	0.000000	0.000000	3.000000	15.000000	0.000000
1547.661093	0.090153	0.569259	0.015071	78.555725	46.873051	95.701500	-0.488087	0.000000	0.818693	0.000000	0.000000	0.000000	-0.016752	0.012295	-0.197454	0.000000	0.000000	3.000000	15.000000	0.000000
1547.664427	0.090153	0.569259	0.015071	78.580162	46.974258	95.793335	-0.492372	0.000000	0.753528	0.000000	0.000000	0.000000	-0.016752	0.012295	-0.197454	0.000000	0.000000	3.000000	15.000000	0.000000
1547.667760	0.090153	0.569259	0.015071	78.580162	46.974258	95.793335	-0.492372	0.000000	0.753528	0.000000	0.000000	0.000000	-0.016752	0.012295	-0.197454	0.000000	0.000000	3.000000	15.000000	0.000000
1547.671093	0.090098	0.569273	0.014418	78.580162	46.974258	95.793335	-0.492372	0.000000	0.753528	0.000000	0.000000	0.000000	-0.016479	0.004259	-0.195725	0.000000	0.000000	3.000000	15.000000	0.000000
1547.674427	0.090098	0.569273	0.014418	78.606949	47.088242	95.902931	-0.492372	0.000000	0.753528	0.000000	0.000000	0.000000	-0.016479	0.004259	-0.195725	0.000000	0.000000	3.000000	15.000000	0.000000
1547.677760	0.090036	0.569251	0.013731	78.606949	47.088242	95.902931	-0.492372	0.000000	0.753528	0.000000	0.000000	0.000000	-0.018515	-0.006626	-0.206074	0.000000	0.000000	3.000000	15.000000	0.000000
1547.681093	0.090036	0.569251	0.013731	78.606949	47.088242	95.902931	-0.492372	0.000000	0.753528	0.000000	0.000000	0.000000	-0.018515	-0.006626	-0.206074	0.000000	0.000000	3.000000	15.000000	0.000000
1547.684427	0.090036	0.569251	0.013731	78.633698	47.202751	96.013069	-0.498205	0.000000	0.686562	0.000000	0.000000	0.000000	-0.018515	-0.006626	-0.206074	0.000000	0.000000	3.000000	15.000000	0.000000
1547.687760	0.090036	0.569251	0.013731	78.633698	47.202751	96.013069	-0.498205	0.000000	0.686562	0.000000	0.000000	0.000000	-0.018515	-0.006626	-0.206074	0.000000	0.000000	3.000000	15.000000	0.000000
1547.691093	0.089974	0.569228	0.013044	78.633698	47.202751	96.013069	-0.498205	0.000000	0.686562	0.000000	0.000000	0.000000	-0.018589	-0.006748	-0.206160	0.000000	0.000000	3.000000	15.000000	0.000000
1547.694427	0.089974	0.569228	0.013044	78.663498	47.346390	96.156204	-0.498205	0.000000	0.686562	0.000000	0.000000	0.000000	-0.018589	-0.006748	-0.206160	0.000000	0.000000	3.000000	15.000000	0.000000
1547.697760	0.089910	0.569161	0.012345	78.663498	47.346390	96.156204	-0.498205	0.000000	0.686562	0.000000	0.000000	0.000000	-0.019307	-0.020094	-0.209586	0.000000	0.000000	3.000000	15.000000	0.000000
1547.701093	0.089910	0.569161	0.012345	78.663498	47.346390	96.156204	-0.498205	0.000000	0.686562	0.000000	0.000000	0.000000	-0.019307	-0.020094	-0.209586	0.000000	0.000000	3.000000	15.000000	0.000000
1547.704427	0.089910	0.569161	0.012345	78.696709	47.492310	96.302765	-0.504520	0.000000	0.617271	0.000000	0.000000	0.000000	-0.019307	-0.020094	-0.209586	0.000000	0.000000	3.000000	15.000000	0.000000
1547.707760	0.089910	0.569161	0.012345	78.696709	47.492310	96.302765	-0.504520	0.000000	0.617271	0.000000	0.000000	0.000000	-0.019307	-0.020094	-0.209586	0.000000	0.000000	3.000000	15.000000	0.000000
1547.711093	0.089828	0.569060	0.011680	78.696709	47.492310	96.302765	-0.504520	0.000000	0.617271	0.000000	0.000000	0.000000	-0.024385	-0.030482	-0.199651	0.000000	0.000000	3.000000	15.000000	0.000000
1547.714427	0.089828	0.569060	0.011680	78.733353	47.638035	96.453026	-0.504520	0.000000	0.617271	0.000000	0.000000	0.000000	-0.024385	-0.030482	-0.199651	0.000000	0.000000	3.000000	15.000000	0.000000
1547.717760	0.089705	0.568906	0.011035	78.733353	47.638035	96.453026	-0.504520	0.000000	0.617271	0.000000	0.000000	0.000000	-0.037087	-0.046173	-0.193591	0.000000	0.000000	3.000000	15.000000	0.000000
1547.721093	0.089705	0.568906	0.011035	78.733353	47.638035	96.453026	-0.504520	0.000000	0.617271	0.000000	0.000000	0.000000	-0.037087	-0.046173	-0.193591	0.000000	0.000000	3.000000	15.000000	0.000000
1547.724427	0.089705	0.568906	0.011035	78.778419	47.808109	96.626427	-0.514766	0.000000	0.551731	0.000000	0.000000	0.000000	-0.037087	-0.046173	-0.193591	0.000000	0.000000	3.000000	15.000000	0.000000
1547.727760	0.089705	0.568906	0.011035	78.778419	47.808109	96.626427	-0.514766	0.000000	0.551731	0.000000	0.000000	0.000000	-0.037087	-0.046173	-0.193591	0.000000	0.000000	3.000000	15.000000	0.000000
1547.731093	0.089588	0.568691	0.010424	78.778419	47.808109	96.626427	-0.514766	0.000000	0.551731	0.000000	0.000000	0.000000	-0.035091	-0.064292	-0.183156	0.000000	0.000000	3.000000	15.000000	0.000000
1547.734427	0.089588	0.568691	0.010424	78.830872	48.005531	96.838425	-0.514766	0.000000	0.551731	0.000000	0.000000	0.000000	-0.035091	-0.064292	-0.183156	0.000000	0.000000	3.000000	15.000000	0.000000
1547.737760	0.089452	0.568399	0.009835	78.830872	48.005531	96.838425	-0.514766	0.000000	0.551731	0.000000	0.000000	0.000000	-0.040733	-0.087624	-0.176626	0.000000	0.000000	3.000000	15.000000	0.000000
1547.741093	0.089452	0.568399	0.009835	78.830872	48.005531	96.838425	-0.514766	0.000000	0.551731	0.000000	0.000000	0.000000	-0.040733	-0.087624	-0.176626	0.000000	0.000000	3.000000	15.000000	0.000000
1547.744427	0.089452	0.568399	0.009835	78.888191	48.224251	97.064110	-0.527403	0.000000	0.491767	0.000000	0.000000	0.000000	-0.040733	-0.087624	-0.176626	0.000000	0.000000	3.000000	15.000000	0.000000
1547.747760	0.089452	0.568399	0.009835	78.888191	48.224251	97.064110	-0.527403	0.000000	0.491767	0.000000	0.000000	0.000000	-0.040733	-0.087624	-0.176626	0.000000	0.000000	3.000000	15.000000	0.000000
1547.751093	0.089318	0.568056	0.009258	78.888191	48.224251	97.064110	-0.527403	0.000000	0.491767	0.000000	0.000000	0.000000	-0.040058	-0.103112	-0.173199	0.000000	0.000000	3.000000	15.000000	0.000000
1547.754427	0.089318	0.568056	0.009258	78.950256	48.464787	97.311996	-0.527403	0.000000	0.491767	0.000000	0.000000	0.000000	-0.040058	-0.103112	-0.173199	0.000000	0.000000	3.000000	15.000000	0.000000
1547.757760	0.089184	0.567643	0.008675	78.950256	48.464787	97.311996	-0.527403	0.000000	0.491767	0.000000	0.000000	0.000000	-0.040383	-0.123861	-0.174983	0.000000	0.000000	3.000000	15.000000	0.000000
1547.761093	0.089184	0.567643	0.008675	78.950256	48.464787	97.311996	-0.527403	0.000000	0.491767	0.000000	0.000000	0.000000	-0.040383	-0.123861	-0.174983	0.000000	0.000000	3.000000	15.000000	0.000000
1547.764427	0.089184	0.567643	0.008675	79.019539	48.735119	97.592941	-0.540810	0.000000	0.433737	0.000000	0.000000	0.000000	-0.040383	-0.123861	-0.174983	0.000000	0.000000	3.000000	15.000000	0.000000
1547.767760	0.089184	0.567643	0.008675	79.019539	48.735119	97.592941	-0.540810	0.000000	0.433737	0.000000	0.000000	0.000000	-0.040383	-0.123861	-0.174983	0.000000	0.000000	3.000000	15.000000	0.000000
1547.771093	0.089025	0.567187	0.008084	79.019539	48.735119	97.592941	-0.540810	0.000000	0.433737	0.000000	0.000000	0.000000	-0.047685	-0.136758	-0.177331	0.000000	0.000000	3.000000	15.000000	0.000000
1547.774427	0.089025	0.567187	0.008084	79.100426	49.039001	97.904663	-0.540810	0.000000	0.433737	0.000000	0.000000	0.000000	-0.047685	-0.136758	-0.177331	0.000000	0.000000	3.000000	15.000000	0.000000
1547.777760	0.088857	0.566653	0.007446	79.100426	49.039001	97.904663	-0.540810	0.000000	0.433737	0.000000	0.000000	0.000000	-0.050336	-0.160218	-0.191386	0.000000	0.000000	3.000000	15.000000	0.000000
1547.781093	0.088857	0.566653	0.007446	79.100426	49.039001	97.904663	-0.540810	0.000000	0.433737	0.000000	0.000000	0.000000	-0.050336	-0.160218	-0.191386	0.000000	0.000000	3.000000	15.000000	0.000000
1547.784427	0.088857	0.566653	0.007446	79.184875	49.370308	98.248657	-0.557147	0.000000	0.372284	0.000000	0.000000	0.000000	-0.050336	-0.160218	-0.191386	0.000000	0.000000	3.000000	15.000000	0.000000
1547.787760	0.088857	0.566653	0.007446	79.184875	49.370308	98.248657	-0.557147	0.000000	0.372284	0.000000	0.000000	0.000000	-0.050336	-0.160218	-0.191386	0.000000	0.000000	3.000000	15.000000	0.000000
1547.791093	0.088640	0.566059	0.006786	79.184875	49.370308	98.248657	-0.557147	0.000000	0.372284	0.000000	0.000000	0.000000	-0.065226	-0.178272	-0.197819	0.000000	0.000000	3.000000	15.000000	0.000000
1547.794427	0.088640	0.566059	0.006786	79.273819	49.725029	98.619133	-0.557147	0.000000	0.372284	0.000000	0.000000	0.000000	-0.065226	-0.178272	-0.197819	0.000000	0.000000	3.000000	15.000000	0.000000
1547.797760	0.088427	0.565457	0.006149	79.273819	49.725029	98.619133	-0.557147	0.000000	0.372284	0.000000	0.000000	0.000000	-0.063890	-0.180335	-0.191231	0.000000	0.000000	3.000000	15.000000	0.000000
1547.801093	0.088427	0.565457	0.006149	79.273819	49.725029	98.619133	-0.557147	0.000000	0.372284	0.000000	0.000000	0.000000	-0.063890	-0.180335	-0.191231	0.000000	0.000000	3.000000	15.000000	0.000000
1547.804427	0.088230	0.564945	0.005597	79.346687	50.024971	98.938225	-0.568018	0.000000	0.339314	0.000000	0.000000	0.000000	-0.058900	-0.153627	-0.165474	0.000000	0.000000	3.000000	15.000000	0.000000
1547.807760	0.088230	0.564945	0.005597	79.346687	50.024971	98.938225	-0.568018	0.000000	0.339314	0.000000	0.000000	0.000000	-0.058900	-0.153627	-0.165474	0.000000	0.000000	3.000000	15.000000	0.000000
1547.811093	0.088230	0.564945	0.005597	79.346687	50.024971	98.938225	-0.568018	0.000000	0.339314	0.000000	0.000000	0.000000	-0.058900	-0.153627	-0.165474	0.000000	0.000000	3.000000	15.000000	0.000000
1547.814427	0.088230	0.564945	0.005597	79.433723	50.390659	99.326866	-0.588483	0.000000	0.279863	0.000000	0.000000	0.000000	-0.058900	-0.153627	-0.165474	0.000000	0.000000	3.000000	15.000000	0.000000
1547.817760	0.087983	0.564304	0.005018	79.433723	50.390659	99.326866	-0.588483	0.000000	0.279863	0.000000	0.000000	0.000000	-0.074056	-0.192305	-0.173765	0.000000	0.000000	3.000000	15.000000	0.000000
1547.821093	0.087983	0.564304	0.005018	79.433723	50.390659	99.326866	-0.588483	0.000000	0.279863	0.000000	0.000000	0.000000	-0.074056	-0.192305	-0.173765	0.000000	0.000000	3.000000	15.000000	0.000000
1547.824427	0.087983	0.564304	0.005018	79.505920	50.705727	99.655632	-0.600826	0.000000	0.250902	0.000000	0.000000	0.000000	-0.074056	-0.192305	-0.173765	0.000000	0.000000	3.000000	15.000000	0.000000
1547.827760	0.087983	0.564304	0.005018	79.505920	50.705727	99.655632	-0.600826	0.000000	0.250902	0.000000	0.000000	0.000000	-0.074056	-0.192305	-0.173765	0.000000	0.000000	3.000000	15.000000	0.000000
1547.831093	0.087827	0.563762	0.004553	79.505920	50.705727	99.655632	-0.600826	0.000000	0.250902	0.000000	0.000000	0.000000	-0.046994	-0.162808	-0.139490	0.000000	0.000000	3.000000	15.000000	0.000000
1547.834427	0.087827	0.563762	0.004553	79.570587	51.003151	99.955322	-0.600826	0.000000	0.250902	0.000000	0.000000	0.000000	-0.046994	-0.162808	-0.139490	0.000000	0.000000	3.000000	15.000000	0.000000
1547.837760	0.087781	0.563248	0.004193	79.570587	51.003151	99.955322	-0.600826	0.000000	0.250902	0.000000	0.000000	0.000000	-0.013755	-0.154136	-0.108123	0.000000	0.000000	3.000000	15.000000	0.000000
1547.841093	0.087781	0.563248	0.004193	79.570587	51.003151	99.955322	-0.600826	0.000000	0.250902	0.000000	0.000000	0.000000	-0.013755	-0.154136	-0.108123	0.000000	0.000000	3.000000	15.000000	0.000000
1547.844427	0.087781	0.563248	0.004193	79.623085	51.254196	100.202271	-0.608658	0.000000	0.227654	0.000000	0.000000	0.000000	-0.013755	-0.154136	-0.108123	0.000000	0.000000	3.000000	15.000000	0.000000
1547.847760	0.087781	0.563248	0.004193	79.623085	51.254196	100.202271	-0.608658	0.000000	0.227654	0.000000	0.000000	0.000000	-0.013755	-0.154136	-0.108123	0.000000	0.000000	3.000000	15.000000	0.000000
1547.851093	0.087795	0.562822	0.003911	79.623085	51.254196	100.202271	-0.608658	0.000000	0.227654	0.000000	0.000000	0.000000	0.004328	-0.127696	-0.084543	0.000000	0.000000	3.000000	15.000000	0.000000
1547.854427	0.087795	0.562822	0.003911	79.682480	51.544056	100.485855	-0.610951	0.000000	0.209633	0.000000	0.000000	0.000000	0.004328	-0.127696	-0.084543	0.000000	0.000000	3.000000	15.000000	0.000000
1547.857760	0.087856	0.562346	0.003632	79.682480	51.544056	100.485855	-0.610951	0.000000	0.209633	0.000000	0.000000	0.000000	0.018049	-0.142955	-0.083796	0.000000	0.000000	3.000000	15.000000	0.000000
1547.861093	0.087856	0.562346	0.003632	79.682480	51.544056	100.485855	-0.610951	0.000000	0.209633	0.000000	0.000000	0.000000	0.018049	-0.142955	-0.083796	0.000000	0.000000	3.000000	15.000000	0.000000
1547.864427	0.087856	0.562346	0.003632	79.723793	51.744171	100.673752	-0.610229	0.000000	0.195543	0.000000	0.000000	0.000000	0.018049	-0.142955	-0.083796	0.000000	0.000000	3.000000	15.000000	0.000000
1547.867760	0.087856	0.562346	0.003632	79.723793	51.744171	100.673752	-0.610229	0.000000	0.195543	0.000000	0.000000	0.000000	0.018049	-0.142955	-0.083796	0.000000	0.000000	3.000000	15.000000	0.000000
1547.871093	0.087930	0.562008	0.003428	79.723793	51.744171	100.673752	-0.610229	0.000000	0.195543	0.000000	0.000000	0.000000	0.022364	-0.101269	-0.060994	0.000000	0.000000	3.000000	15.000000	0.000000
1547.874427	0.087930	0.562008	0.003428	79.774422	51.991386	100.909462	-0.607221	0.000000	0.181577	0.000000	0.000000	0.000000	0.022364	-0.101269	-0.060994	0.000000	0.000000	3.000000	15.000000	0.000000
1547.877760	0.087930	0.562008	0.003428	79.774422	51.991386	100.909462	-0.607221	0.000000	0.181577	0.000000	0.000000	0.000000	0.022364	-0.101269	-0.060994	0.000000	0.000000	3.000000	15.000000	0.000000
1547.881093	0.087930	0.562008	0.003428	79.774422	51.991386	100.909462	-0.607221	0.000000	0.181577	0.000000	0.000000	0.000000	0.022364	-0.101269	-0.060994	0.000000	0.000000	3.000000	15.000000	0.000000
1547.884427	0.087979	0.561239	0.002973	79.817787	52.198219	101.112404	-0.603494	0.000000	0.171411	0.000000	0.000000	0.000000	0.014665	-0.230885	-0.136670	0.000000	0.000000	3.000000	15.000000	0.000000
1547.887760	0.087979	0.561239	0.002973	79.817787	52.198219	101.112404	-0.603494	0.000000	0.171411	0.000000	0.000000	0.000000	0.000000	-0.000000	-0.000000	0.000000	0.000000	3.000000	15.000000	0.000000
1547.891093	0.087979	0.561239	0.002973	79.817787	52.198219	101.112404	-0.603494	0.000000	0.171411	0.000000	0.000000	0.000000	0.000000	-0.000000	-0.000000	0.000000	0.000000	3.000000	15.000000	0.000000
1547.894427	0.087979	0.561239	0.002973	79.857704	52.400265	101.312141	-0.601049	0.000000	0.148633	0.000000	0.000000	0.000000	0.000000	-0.000000	-0.000000	0.000000	0.000000	3.000000	15.000000	0.000000
1547.897760	0.087979	0.561239	0.002973	79.857704	52.400265	101.312141	-0.601049	0.000000	0.148633	0.000000	0.000000	0.000000	0.000000	-0.000000	-0.000000	0.000000	0.000000	3.000000	15.000000	0.000000
1547.901093	0.087979	0.560918	0.002735	79.857704	52.400265	101.312141	-0.601049	0.000000	0.148633	0.000000	0.000000	0.000000	-0.000075	-0.096112	-0.071419	0.000000	0.000000	3.000000	15.000000	0.000000
1547.904427	0.087979	0.560918	0.002735	79.906784	52.650749	101.561066	-0.601049	0.000000	0.148633	0.000000	0.000000	0.000000	-0.000075	-0.096112	-0.071419	0.000000	0.000000	3.000000	15.000000	0.000000
1547.907760	0.087979	0.560918	0.002735	79.906784	52.650749	101.561066	-0.601049	0.000000	0.148633	0.000000	0.000000	0.000000	-0.000075	-0.096112	-0.071419	0.000000	0.000000	3.000000	15.000000	0.000000
1547.911093	0.087979	0.560918	0.002735	79.906784	52.650749	101.561066	-0.601049	0.000000	0.148633	0.000000	0.000000	0.000000	-0.000075	-0.096112	-0.071419	0.000000	0.000000	3.000000	15.000000	0.000000
1547.914427	0.087947	0.560242	0.002094	79.946365	52.856277	101.764290	-0.601062	0.000000	0.136730	0.000000	0.000000	0.000000	-0.009617	-0.202936	-0.192061	0.000000	0.000000	3.000000	15.000000	0.000000
1547.917760	0.087947	0.560242	0.002094	79.946365	52.856277	101.764290	-0.601062	0.000000	0.136730	0.000000	0.000000	0.000000	0.000001	0.000000	0.000000	0.000000	0.000000	3.000000	15.000000	0.000000
1547.921093	0.087947	0.560242	0.002094	79.946365	52.856277	101.764290	-0.601062	0.000000	0.136730	0.000000	0.000000	0.000000	0.000001	0.000000	0.000000	0.000000	0.000000	3.000000	15.000000	0.000000
1547.924427	0.087947	0.560242	0.002094	79.985825	53.063423	101.969116	-0.602665	0.000000	0.104720	0.000000	0.000000	0.000000	0.000001	0.000000	0.000000	0.000000	0.000000	3.000000	15.000000	0.000000
1547.927760	0.087947	0.560242	0.002094	79.985825	53.063423	101.969116	-0.602665	0.000000	0.104720	0.000000	0.000000	0.000000	0.000001	0.000000	0.000000	0.000000	0.000000	3.000000	15.000000	0.000000
1547.931093	0.087936	0.559964	0.001804	79.985825	53.063423	101.969116	-0.602665	0.000000	0.104720	0.000000	0.000000	0.000000	-0.003149	-0.083258	-0.087236	0.000000	0.000000	3.000000	15.000000	0.000000
1547.934427	0.087936	0.559964	0.001804	80.018265	53.233448	102.139015	-0.602665	0.000000	0.104720	0.000000	0.000000	0.000000	-0.003149	-0.083258	-0.087236	0.000000	0.000000	3.000000	15.000000	0.000000
1547.937760	0.087936	0.559964	0.001804	80.018265	53.233448	102.139015	-0.602665	0.000000	0.104720	0.000000	0.000000	0.000000	-0.003149	-0.083258	-0.087236	0.000000	0.000000	3.000000	15.000000	0.000000
1547.941093	0.087936	0.559964	0.001804	80.018265	53.233448	102.139015	-0.602665	0.000000	0.104720	0.000000	0.000000	0.000000	-0.003149	-0.083258	-0.087236	0.000000	0.000000	3.000000	15.000000	0.000000
1547.944427	0.087935	0.559461	0.001206	80.055214	53.436878	102.334503	-0.603190	0.000000	0.090180	0.000000	0.000000	0.000000	-0.000496	-0.150991	-0.179224	0.000000	0.000000	3.000000	15.000000	0.000000
1547.947760	0.087935	0.559461	0.001206	80.055214	53.436878	102.334503	-0.603190	0.000000	0.090180	0.000000	0.000000	0.000000	0.000000	-0.000000	-0.000000	0.000000	0.000000	3.000000	15.000000	0.000000
1547.951093	0.087935	0.559461	0.001206	80.055214	53.436878	102.334503	-0.603190	0.000000	0.090180	0.000000	0.000000	0.000000	0.000000	-0.000000	-0.000000	0.000000	0.000000	3.000000	15.000000	0.000000
1547.954427	0.087935	0.559461	0.001206	80.082817	53.595798	102.482040	-0.603273	0.000000	0.060310	0.000000	0.000000	0.000000	0.000000	-0.000000	-0.000000	0.000000	0.000000	3.000000	15.000000	0.000000
1547.957760	0.087935	0.559461	0.001206	80.082817	53.595798	102.482040	-0.603273	0.000000	0.060310	0.000000	0.000000	0.000000	0.000000	-0.000000	-0.000000	0.000000	0.000000	3.000000	15.000000	0.000000
1547.961093	0.087994	0.559270	0.000927	80.082817	53.595798	102.482040	-0.603273	0.000000	0.060310	0.000000	0.000000	0.000000	0.017736	-0.057367	-0.083858	0.000000	0.000000	3.000000	15.000000	0.000000
1547.964427	0.087994	0.559270	0.000927	80.114975	53.782749	102.655251	-0.603273	0.000000	0.060310	0.000000	0.000000	0.000000	0.017736	-0.057367	-0.083858	0.000000	0.000000	3.000000	15.000000	0.000000
1547.967760	0.087994	0.559270	0.000927	80.114975	53.782749	102.655251	-0.603273	0.000000	0.060310	0.000000	0.000000	0.000000	0.017736	-0.057367	-0.083858	0.000000	0.000000	3.000000	15.000000	0.000000
1547.971093	0.087994	0.559270	0.000927	80.114975	53.782749	102.655251	-0.603273	0.000000	0.060310	0.000000	0.000000	0.000000	0.017736	-0.057367	-0.083858	0.000000	0.000000	3.000000	15.000000	0.000000
1547.974427	0.088148	0.558853	0.000323	80.140167	53.931171	102.792091	-0.600317	0.000000	0.046333	0.000000	0.000000	0.000000	0.046319	-0.124991	-0.180981	0.000000	0.000000	3.000000	15.000000	0.000000
1547.977760	0.088148	0.558853	0.000323	80.140167	53.931171	102.792091	-0.600317	0.000000	0.046333	0.000000	0.000000	0.000000	0.046319	-0.124991	-0.180981	0.000000	0.000000	3.000000	15.000000	0.000000
1547.981093	0.088148	0.558853	0.000323	80.140167	53.931171	102.792091	-0.600317	0.000000	0.046333	0.000000	0.000000	0.000000	0.046319	-0.124991	-0.180981	0.000000	0.000000	3.000000	15.000000	0.000000
1547.984427	0.088148	0.558853	0.000323	80.174408	54.135170	102.979813	-0.592597	0.000000	0.016170	0.000000	0.000000	0.000000	0.046319	-0.124991	-0.180981	0.000000	0.000000	3.000000	15.000000	0.000000
1547.987760	0.088234	0.558644	-0.000047	80.174408	54.135170	102.979813	-0.592597	0.000000	0.016170	0.000000	0.000000	0.000000	0.025872	-0.062677	-0.111044	0.000000	0.000000	3.000000	15.000000	0.000000
1547.991093	0.088234	0.558644	-0.000047	80.174408	54.135170	102.979813	-0.592597	0.000000	0.016170	0.000000	0.000000	0.000000	0.025872	-0.062677	-0.111044	0.000000	0.000000	3.000000	15.000000	0.000000
1547.994427	0.088234	0.558644	-0.000047	80.206299	54.325333	103.156250	-0.588285	0.000000	-0.002337	0.000000	0.000000	0.000000	0.025872	-0.062677	-0.111044	0.000000	0.000000	3.000000	15.000000	0.000000
1547.997760	0.088294	0.558444	-0.000436	80.206299	54.325333	103.156250	-0.588285	0.000000	-0.002337	0.000000	0.000000	0.000000	0.017940	-0.060190	-0.116797	0.000000	0.000000	3.000000	15.000000	0.000000
1548.001093	0.088294	0.558444	-0.000436	80.206299	54.325333	103.156250	-0.588285	0.000000	-0.002337	0.000000	0.000000	0.000000	0.017940	-0.060190	-0.116797	0.000000	0.000000	3.000000	15.000000	0.000000
1548.004427	0.088294	0.558444	-0.000436	80.240410	54.526436	103.346512	-0.585295	0.000000	-0.021804	0.000000	0.000000	0.000000	0.017940	-0.060190	-0.116797	0.000000	0.000000	3.000000	15.000000	0.000000
1548.007760	0.088324	0.558234	-0.000862	80.240410	54.526436	103.346512	-0.585295	0.000000	-0.021804	0.000000	0.000000	0.000000	0.008991	-0.062861	-0.127874	0.000000	0.000000	3.000000	15.000000	0.000000
1548.011093	0.088324	0.558234	-0.000862	80.240410	54.526436	103.346512	-0.585295	0.000000	-0.021804	0.000000	0.000000	0.000000	0.008991	-0.062861	-0.127874	0.000000	0.000000	3.000000	15.000000	0.000000
1548.014427	0.088324	0.558234	-0.000862	80.272072	54.716209	103.525269	-0.585295	0.000000	-0.021804	0.000000	0.000000	0.000000	0.008991	-0.062861	-0.127874	0.000000	0.000000	3.000000	15.000000	0.000000
1548.017760	0.088324	0.558234	-0.000862	80.272072	54.716209	103.525269	-0.585295	0.000000	-0.021804	0.000000	0.000000	0.000000	0.008991	-0.062861	-0.127874	0.000000	0.000000	3.000000	15.000000	0.000000
1548.021093	0.088336	0.558042	-0.001267	80.272072	54.716209	103.525269	-0.585295	0.000000	-0.021804	0.000000	0.000000	0.000000	0.003457	-0.057650	-0.121349	0.000000	0.000000	3.000000	15.000000	0.000000
1548.024427	0.088336	0.558042	-0.001267	80.310448	54.942608	103.743912	-0.583796	0.000000	-0.043116	0.000000	0.000000	0.000000	0.003457	-0.057650	-0.121349	0.000000	0.000000	3.000000	15.000000	0.000000
1548.027760	0.088324	0.557797	-0.001789	80.310448	54.942608	103.743912	-0.583796	0.000000	-0.043116	0.000000	0.000000	0.000000	-0.003434	-0.073334	-0.156651	0.000000	0.000000	3.000000	15.000000	0.000000
1548.031093	0.088324	0.557797	-0.001789	80.310448	54.942608	103.743912	-0.583796	0.000000	-0.043116	0.000000	0.000000	0.000000	-0.003434	-0.073334	-0.156651	0.000000	0.000000	3.000000	15.000000	0.000000
1548.034427	0.088324	0.557797	-0.001789	80.341965	55.126820	103.925262	-0.583220	0.000000	-0.063341	0.000000	0.000000	0.000000	-0.003434	-0.073334	-0.156651	0.000000	0.000000	3.000000	15.000000	0.000000
1548.037760	0.088324	0.557797	-0.001789	80.341965	55.126820	103.925262	-0.583220	0.000000	-0.063341	0.000000	0.000000	0.000000	-0.003434	-0.073334	-0.156651	0.000000	0.000000	3.000000	15.000000	0.000000
1548.041093	0.088314	0.557606	-0.002190	80.341965	55.126820	103.925262	-0.583220	0.000000	-0.063341	0.000000	0.000000	0.000000	-0.003145	-0.057534	-0.120218	0.000000	0.000000	3.000000	15.000000	0.000000
1548.044427	0.088314	0.557606	-0.002190	80.380081	55.353653	104.147072	-0.583792	0.000000	-0.089449	0.000000	0.000000	0.000000	-0.003145	-0.057534	-0.120218	0.000000	0.000000	3.000000	15.000000	0.000000
1548.047760	0.088314	0.557606	-0.002190	80.380081	55.353653	104.147072	-0.583792	0.000000	-0.089449	0.000000	0.000000	0.000000	-0.003145	-0.057534	-0.120218	0.000000	0.000000	3.000000	15.000000	0.000000
1548.051093	0.088314	0.557606	-0.002190	80.380081	55.353653	104.147072	-0.583792	0.000000	-0.089449	0.000000	0.000000	0.000000	-0.003145	-0.057534	-0.120218	0.000000	0.000000	3.000000	15.000000	0.000000
1548.054427	0.088197	0.557146	-0.003023	80.416634	55.539806	104.332764	-0.584316	0.000000	-0.109486	0.000000	0.000000	0.000000	-0.035102	-0.137962	-0.250008	0.000000	0.000000	3.000000	15.000000	0.000000
1548.057760	0.088197	0.557146	-0.003023	80.416634	55.539806	104.332764	-0.584316	0.000000	-0.109486	0.000000	0.000000	0.000000	-0.000001	-0.000007	0.000000	0.000000	0.000000	3.000000	15.000000	0.000000
1548.061093	0.088197	0.557146	-0.003023	80.416634	55.539806	104.332764	-0.584316	0.000000	-0.109486	0.000000	0.000000	0.000000	-0.000001	-0.000007	0.000000	0.000000	0.000000	3.000000	15.000000	0.000000
1548.064427	0.088197	0.557146	-0.003023	80.454285	55.673367	104.459320	-0.590166	0.000000	-0.151154	0.000000	0.000000	0.000000	-0.000001	-0.000007	0.000000	0.000000	0.000000	3.000000	15.000000	0.000000
1548.067760	0.088197	0.557146	-0.003023	80.454285	55.673367	104.459320	-0.590166	0.000000	-0.151154	0.000000	0.000000	0.000000	-0.000001	-0.000007	0.000000	0.000000	0.000000	3.000000	15.000000	0.000000
1548.071093	0.088114	0.556905	-0.003333	80.454285	55.673367	104.459320	-0.590166	0.000000	-0.151154	0.000000	0.000000	0.000000	-0.024750	-0.072260	-0.092904	0.000000	0.000000	3.000000	15.000000	0.000000
1548.074427	0.088114	0.556905	-0.003333	80.501106	55.731102	104.501282	-0.590166	0.000000	-0.151154	0.000000	0.000000	0.000000	-0.024750	-0.072260	-0.092904	0.000000	0.000000	3.000000	15.000000	0.000000
1548.077760	0.088114	0.556905	-0.003333	80.501106	55.731102	104.501282	-0.590166	0.000000	-0.151154	0.000000	0.000000	0.000000	-0.024750	-0.072260	-0.092904	0.000000	0.000000	3.000000	15.000000	0.000000
1548.081093	0.088114	0.556905	-0.003333	80.501106	55.731102	104.501282	-0.590166	0.000000	-0.151154	0.000000	0.000000	0.000000	-0.024750	-0.072260	-0.092904	0.000000	0.000000	3.000000	15.000000	0.000000
1548.084427	0.087810	0.556357	-0.003867	80.527962	55.640926	104.401230	-0.594291	0.000000	-0.166638	0.000000	0.000000	0.000000	-0.091376	-0.164357	-0.160136	0.000000	0.000000	3.000000	15.000000	0.000000
1548.087760	0.087810	0.556357	-0.003867	80.527962	55.640926	104.401230	-0.594291	0.000000	-0.166638	0.000000	0.000000	0.000000	-0.091376	-0.164357	-0.160136	0.000000	0.000000	3.000000	15.000000	0.000000
1548.091093	0.087810	0.556357	-0.003867	80.527962	55.640926	104.401230	-0.594291	0.000000	-0.166638	0.000000	0.000000	0.000000	-0.091376	-0.164357	-0.160136	0.000000	0.000000	3.000000	15.000000	0.000000
1548.094427	0.087810	0.556357	-0.003867	80.531052	55.465187	104.244865	-0.609521	0.000000	-0.193327	0.000000	0.000000	0.000000	-0.091376	-0.164357	-0.160136	0.000000	0.000000	3.000000	15.000000	0.000000
1548.097760	0.087590	0.556092	-0.004078	80.531052	55.465187	104.244865	-0.609521	0.000000	-0.193327	0.000000	0.000000	0.000000	-0.065856	-0.079367	-0.063503	0.000000	0.000000	3.000000	15.000000	0.000000
1548.101093	0.087590	0.556092	-0.004078	80.531052	55.465187	104.244865	-0.609521	0.000000	-0.193327	0.000000	0.000000	0.000000	-0.065856	-0.079367	-0.063503	0.000000	0.000000	3.000000	15.000000	0.000000
1548.104427	0.087590	0.556092	-0.004078	80.526054	55.338009	104.143242	-0.620497	0.000000	-0.203911	0.000000	0.000000	0.000000	-0.065856	-0.079367	-0.063503	0.000000	0.000000	3.000000	15.000000	0.000000
1548.107760	0.087590	0.556092	-0.004078	80.526054	55.338009	104.143242	-0.620497	0.000000	-0.203911	0.000000	0.000000	0.000000	-0.065856	-0.079367	-0.063503	0.000000	0.000000	3.000000	15.000000	0.000000
1548.111093	0.087370	0.555853	-0.004295	80.526054	55.338009	104.143242	-0.620497	0.000000	-0.203911	0.000000	0.000000	0.000000	-0.066123	-0.071733	-0.065183	0.000000	0.000000	3.000000	15.000000	0.000000
1548.114427	0.087196	0.555631	-0.004503	80.523010	55.231392	104.061546	-0.620497	0.000000	-0.203911	0.000000	0.000000	0.000000	-0.052150	-0.066551	-0.062377	0.000000	0.000000	3.000000	15.000000	0.000000
1548.117760	0.087196	0.555631	-0.004503	80.523010	55.231392	104.061546	-0.620497	0.000000	-0.203911	0.000000	0.000000	0.000000	-0.052150	-0.066551	-0.062377	0.000000	0.000000	3.000000	15.000000	0.000000
1548.121093	0.087196	0.555631	-0.004503	80.523010	55.231392	104.061546	-0.620497	0.000000	-0.203911	0.000000	0.000000	0.000000	-0.052150	-0.066551	-0.062377	0.000000	0.000000	3.000000	15.000000	0.000000
1548.124427	0.087196	0.555631	-0.004503	80.507317	55.026951	103.880676	-0.640209	0.000000	-0.225171	0.000000	0.000000	0.000000	-0.052150	-0.066551	-0.062377	0.000000	0.000000	3.000000	15.000000	0.000000
1548.127760	0.087018	0.555418	-0.004735	80.507317	55.026951	103.880676	-0.640209	0.000000	-0.225171	0.000000	0.000000	0.000000	-0.053459	-0.064084	-0.069400	0.000000	0.000000	3.000000	15.000000	0.000000
1548.131093	0.087018	0.555418	-0.004735	80.507317	55.026951	103.880676	-0.640209	0.000000	-0.225171	0.000000	0.000000	0.000000	-0.053459	-0.064084	-0.069400	0.000000	0.000000	3.000000	15.000000	0.000000
1548.134427	0.087018	0.555418	-0.004735	80.474838	54.711922	103.584297	-0.640209	0.000000	-0.225171	0.000000	0.000000	0.000000	-0.053459	-0.064084	-0.069400	0.000000	0.000000	3.000000	15.000000	0.000000
1548.137760	0.087018	0.555418	-0.004735	80.474838	54.711922	103.584297	-0.640209	0.000000	-0.225171	0.000000	0.000000	0.000000	-0.053459	-0.064084	-0.069400	0.000000	0.000000	3.000000	15.000000	0.000000
1548.141093	0.086893	0.555256	-0.004921	80.474838	54.711922	103.584297	-0.640209	0.000000	-0.225171	0.000000	0.000000	0.000000	-0.037448	-0.048684	-0.055797	0.000000	0.000000	3.000000	15.000000	0.000000
1548.144427	0.086893	0.555256	-0.004921	80.421883	54.255341	103.144966	-0.649119	0.000000	-0.236738	0.000000	0.000000	0.000000	-0.037448	-0.048684	-0.055797	0.000000	0.000000	3.000000	15.000000	0.000000
1548.147760	0.086893	0.555256	-0.004921	80.421883	54.255341	103.144966	-0.649119	0.000000	-0.236738	0.000000	0.000000	0.000000	-0.037448	-0.048684	-0.055797	0.000000	0.000000	3.000000	15.000000	0.000000
1548.151093	0.086893	0.555256	-0.004921	80.421883	54.255341	103.144966	-0.649119	0.000000	-0.236738	0.000000	0.000000	0.000000	-0.037448	-0.048684	-0.055797	0.000000	0.000000	3.000000	15.000000	0.000000
1548.154427	0.086775	0.555035	-0.005073	80.341316	53.620235	102.523247	-0.655360	0.000000	-0.246037	0.000000	0.000000	0.000000	-0.035488	-0.066186	-0.045724	0.000000	0.000000	3.000000	15.000000	0.000000
1548.157760	0.086775	0.555035	-0.005073	80.341316	53.620235	102.523247	-0.655360	0.000000	-0.246037	0.000000	0.000000	0.000000	-0.035488	-0.066186	-0.045724	0.000000	0.000000	3.000000	15.000000	0.000000
1548.161093	0.086775	0.555035	-0.005073	80.341316	53.620235	102.523247	-0.655360	0.000000	-0.246037	0.000000	0.000000	0.000000	-0.035488	-0.066186	-0.045724	0.000000	0.000000	3.000000	15.000000	0.000000
1548.164427	0.086775	0.555035	-0.005073	80.267464	53.060768	101.970268	-0.661275	0.000000	-0.253658	0.000000	0.000000	0.000000	-0.035488	-0.066186	-0.045724	0.000000	0.000000	3.000000	15.000000	0.000000
1548.167760	0.086785	0.554968	-0.005016	80.267464	53.060768	101.970268	-0.661275	0.000000	-0.253658	0.000000	0.000000	0.000000	0.003275	-0.019984	0.017065	0.000000	0.000000	3.000000	15.000000	0.000000
1548.171093	0.086785	0.554968	-0.005016	80.267464	53.060768	101.970268	-0.661275	0.000000	-0.253658	0.000000	0.000000	0.000000	0.003275	-0.019984	0.017065	0.000000	0.000000	3.000000	15.000000	0.000000
1548.174427	0.086785	0.554968	-0.005016	80.203285	52.573467	101.488953	-0.660729	0.000000	-0.250813	0.000000	0.000000	0.000000	0.003275	-0.019984	0.017065	0.000000	0.000000	3.000000	15.000000	0.000000
1548.177760	0.086785	0.554968	-0.005016	80.203285	52.573467	101.488953	-0.660729	0.000000	-0.250813	0.000000	0.000000	0.000000	0.003275	-0.019984	0.017065	0.000000	0.000000	3.000000	15.000000	0.000000
1548.181093	0.086785	0.554953	-0.004901	80.203285	52.573467	101.488953	-0.660729	0.000000	-0.250813	0.000000	0.000000	0.000000	-0.000066	-0.004643	0.034453	0.000000	0.000000	3.000000	15.000000	0.000000
1548.184427	0.086785	0.554953	-0.004901	80.161285	52.166054	101.075676	-0.660729	0.000000	-0.250813	0.000000	0.000000	0.000000	-0.000066	-0.004643	0.034453	0.000000	0.000000	3.000000	15.000000	0.000000
1548.187760	0.086785	0.554953	-0.004901	80.161285	52.166054	101.075676	-0.660729	0.000000	-0.250813	0.000000	0.000000	0.000000	-0.000066	-0.004643	0.034453	0.000000	0.000000	3.000000	15.000000	0.000000
1548.191093	0.086785	0.554953	-0.004901	80.161285	52.166054	101.075676	-0.660729	0.000000	-0.250813	0.000000	0.000000	0.000000	-0.000066	-0.004643	0.034453	0.000000	0.000000	3.000000	15.000000	0.000000
1548.194427	0.086720	0.554906	-0.004545	80.142761	51.829723	100.719795	-0.660740	0.000000	-0.245071	0.000000	0.000000	0.000000	-0.019559	-0.013983	0.107052	0.000000	0.000000	3.000000	15.000000	0.000000
1548.197760	0.086720	0.554906	-0.004545	80.142761	51.829723	100.719795	-0.660740	0.000000	-0.245071	0.000000	0.000000	0.000000	-0.019559	-0.013983	0.107052	0.000000	0.000000	3.000000	15.000000	0.000000
1548.201093	0.086720	0.554906	-0.004545	80.142761	51.829723	100.719795	-0.660740	0.000000	-0.245071	0.000000	0.000000	0.000000	-0.019559	-0.013983	0.107052	0.000000	0.000000	3.000000	15.000000	0.000000
1548.204427	0.086720	0.554906	-0.004545	80.154755	51.640160	100.501823	-0.663999	0.000000	-0.227229	0.000000	0.000000	0.000000	-0.019559	-0.013983	0.107052	0.000000	0.000000	3.000000	15.000000	0.000000
1548.207760	0.086667	0.554917	-0.004358	80.154755	51.640160	100.501823	-0.663999	0.000000	-0.227229	0.000000	0.000000	0.000000	-0.016039	0.003094	0.055871	0.000000	0.000000	3.000000	15.000000	0.000000
1548.211093	0.086667	0.554917	-0.004358	80.154755	51.640160	100.501823	-0.663999	0.000000	-0.227229	0.000000	0.000000	0.000000	-0.016039	0.003094	0.055871	0.000000	0.000000	3.000000	15.000000	0.000000
1548.214427	0.086667	0.554917	-0.004358	80.178535	51.432098	100.255638	-0.666673	0.000000	-0.217917	0.000000	0.000000	0.000000	-0.016039	0.003094	0.055871	0.000000	0.000000	3.000000	15.000000	0.000000
1548.217760	0.086667	0.554917	-0.004358	80.178535	51.432098	100.255638	-0.666673	0.000000	-0.217917	0.000000	0.000000	0.000000	-0.016039	0.003094	0.055871	0.000000	0.000000	3.000000	15.000000	0.000000
1548.221093	0.086596	0.554919	-0.004145	80.178535	51.432098	100.255638	-0.666673	0.000000	-0.217917	0.000000	0.000000	0.000000	-0.021180	0.000642	0.064053	0.000000	0.000000	3.000000	15.000000	0.000000
1548.224427	0.086560	0.554912	-0.003981	80.196022	51.262695	100.050735	-0.666673	0.000000	-0.217917	0.000000	0.000000	0.000000	-0.010656	-0.002016	0.049242	0.000000	0.000000	3.000000	15.000000	0.000000
1548.227760	0.086560	0.554912	-0.003981	80.196022	51.262695	100.050735	-0.666673	0.000000	-0.217917	0.000000	0.000000	0.000000	-0.010656	-0.002016	0.049242	0.000000	0.000000	3.000000	15.000000	0.000000
1548.231093	0.086560	0.554912	-0.003981	80.196022	51.262695	100.050735	-0.666673	0.000000	-0.217917	0.000000	0.000000	0.000000	-0.010656	-0.002016	0.049242	0.000000	0.000000	3.000000	15.000000	0.000000
1548.234427	0.086560	0.554912	-0.003981	80.215500	51.082001	99.830978	-0.671979	0.000000	-0.199035	0.000000	0.000000	0.000000	-0.010656	-0.002016	0.049242	0.000000	0.000000	3.000000	15.000000	0.000000
1548.237760	0.086532	0.554939	-0.003781	80.215500	51.082001	99.830978	-0.671979	0.000000	-0.199035	0.000000	0.000000	0.000000	-0.008618	0.008189	0.060000	0.000000	0.000000	3.000000	15.000000	0.000000
1548.241093	0.086532	0.554939	-0.003781	80.215500	51.082001	99.830978	-0.671979	0.000000	-0.199035	0.000000	0.000000	0.000000	-0.008618	0.008189	0.060000	0.000000	0.000000	3.000000	15.000000	0.000000
1548.244427	0.086532	0.554939	-0.003781	80.233459	50.886223	99.591423	-0.671979	0.000000	-0.199035	0.000000	0.000000	0.000000	-0.008618	0.008189	0.060000	0.000000	0.000000	3.000000	15.000000	0.000000
1548.247760	0.086532	0.554939	-0.003781	80.233459	50.886223	99.591423	-0.671979	0.000000	-0.199035	0.000000	0.000000	0.000000	-0.008618	0.008189	0.060000	0.000000	0.000000	3.000000	15.000000	0.000000
1548.251093	0.086529	0.554958	-0.003562	80.233459	50.886223	99.591423	-0.671979	0.000000	-0.199035	0.000000	0.000000	0.000000	-0.000849	0.005712	0.065715	0.000000	0.000000	3.000000	15.000000	0.000000
1548.254427	0.086529	0.554958	-0.003562	80.259018	50.621403	99.267441	-0.673415	0.000000	-0.189035	0.000000	0.000000	0.000000	-0.000849	0.005712	0.065715	0.000000	0.000000	3.000000	15.000000	0.000000
1548.257760	0.086529	0.554958	-0.003562	80.259018	50.621403	99.267441	-0.673415	0.000000	-0.189035	0.000000	0.000000	0.000000	-0.000849	0.005712	0.065715	0.000000	0.000000	3.000000	15.000000	0.000000
1548.261093	0.086529	0.554958	-0.003562	80.259018	50.621403	99.267441	-0.673415	0.000000	-0.189035	0.000000	0.000000	0.000000	-0.000849	0.005712	0.065715	0.000000	0.000000	3.000000	15.000000	0.000000
1548.264427	0.086508	0.555015	-0.002969	80.285942	50.321598	98.901138	-0.673557	0.000000	-0.178082	0.000000	0.000000	0.000000	-0.006305	0.016946	0.177814	0.000000	0.000000	3.000000	15.000000	0.000000
1548.267760	0.086508	0.555015	-0.002969	80.285942	50.321598	98.901138	-0.673557	0.000000	-0.178082	0.000000	0.000000	0.000000	-0.006305	0.016946	0.177814	0.000000	0.000000	3.000000	15.000000	0.000000
1548.271093	0.086508	0.555015	-0.002969	80.285942	50.321598	98.901138	-0.673557	0.000000	-0.178082	0.000000	0.000000	0.000000	-0.006305	0.016946	0.177814	0.000000	0.000000	3.000000	15.000000	0.000000
1548.274427	0.086508	0.555015	-0.002969	80.308746	49.988487	98.502136	-0.674608	0.000000	-0.148447	0.000000	0.000000	0.000000	-0.006305	0.016946	0.177814	0.000000	0.000000	3.000000	15.000000	0.000000
1548.277760	0.086472	0.555044	-0.002568	80.308746	49.988487	98.502136	-0.674608	0.000000	-0.148447	0.000000	0.000000	0.000000	-0.010640	0.008710	0.120266	0.000000	0.000000	3.000000	15.000000	0.000000
1548.281093	0.086472	0.555044	-0.002568	80.308746	49.988487	98.502136	-0.674608	0.000000	-0.148447	0.000000	0.000000	0.000000	-0.010640	0.008710	0.120266	0.000000	0.000000	3.000000	15.000000	0.000000
1548.284427	0.086472	0.555044	-0.002568	80.330208	49.656334	98.108650	-0.674608	0.000000	-0.148447	0.000000	0.000000	0.000000	-0.010640	0.008710	0.120266	0.000000	0.000000	3.000000	15.000000	0.000000
1548.287760	0.086472	0.555044	-0.002568	80.330208	49.656334	98.108650	-0.674608	0.000000	-0.148447	0.000000	0.000000	0.000000	-0.010640	0.008710	0.120266	0.000000	0.000000	3.000000	15.000000	0.000000
1548.291093	0.086448	0.555099	-0.002108	80.330208	49.656334	98.108650	-0.674608	0.000000	-0.148447	0.000000	0.000000	0.000000	-0.007339	0.016481	0.137938	0.000000	0.000000	3.000000	15.000000	0.000000
1548.294427	0.086445	0.555153	-0.001653	80.338951	49.366852	97.775635	-0.676381	0.000000	-0.128402	0.000000	0.000000	0.000000	-0.000925	0.016419	0.136670	0.000000	0.000000	3.000000	15.000000	0.000000
1548.297760	0.086445	0.555153	-0.001653	80.338951	49.366852	97.775635	-0.676381	0.000000	-0.128402	0.000000	0.000000	0.000000	-0.000925	0.016419	0.136670	0.000000	0.000000	3.000000	15.000000	0.000000
1548.301093	0.086445	0.555153	-0.001653	80.338951	49.366852	97.775635	-0.676381	0.000000	-0.128402	0.000000	0.000000	0.000000	-0.000925	0.016419	0.136670	0.000000	0.000000	3.000000	15.000000	0.000000
1548.304427	0.086445	0.555153	-0.001653	80.339119	49.155228	97.534950	-0.677758	0.000000	-0.082635	0.000000	0.000000	0.000000	-0.000925	0.016419	0.136670	0.000000	0.000000	3.000000	15.000000	0.000000
1548.307760	0.086469	0.555174	-0.001173	80.339119	49.155228	97.534950	-0.677758	0.000000	-0.082635	0.000000	0.000000	0.000000	0.007130	0.006321	0.143927	0.000000	0.000000	3.000000	15.000000	0.000000
1548.311093	0.086469	0.555174	-0.001173	80.339119	49.155228	97.534950	-0.677758	0.000000	-0.082635	0.000000	0.000000	0.000000	0.007130	0.006321	0.143927	0.000000	0.000000	3.000000	15.000000	0.000000
1548.314427	0.086469	0.555174	-0.001173	80.324394	49.030556	97.405441	-0.677758	0.000000	-0.082635	0.000000	0.000000	0.000000	0.007130	0.006321	0.143927	0.000000	0.000000	3.000000	15.000000	0.000000
1548.317760	0.086469	0.555174	-0.001173	80.324394	49.030556	97.405441	-0.677758	0.000000	-0.082635	0.000000	0.000000	0.000000	0.007130	0.006321	0.143927	0.000000	0.000000	3.000000	15.000000	0.000000
1548.321093	0.086506	0.555187	-0.000738	80.324394	49.030556	97.405441	-0.677758	0.000000	-0.082635	0.000000	0.000000	0.000000	0.011247	0.003616	0.130343	0.000000	0.000000	3.000000	15.000000	0.000000
1548.324427	0.086566	0.555173	-0.000303	80.309654	48.959682	97.336304	-0.676570	0.000000	-0.058647	0.000000	0.000000	0.000000	0.018019	-0.004043	0.130656	0.000000	0.000000	3.000000	15.000000	0.000000
1548.327760	0.086566	0.555173	-0.000303	80.309654	48.959682	97.336304	-0.676570	0.000000	-0.058647	0.000000	0.000000	0.000000	0.018019	-0.004043	0.130656	0.000000	0.000000	3.000000	15.000000	0.000000
1548.331093	0.086566	0.555173	-0.000303	80.309654	48.959682	97.336304	-0.676570	0.000000	-0.058647	0.000000	0.000000	0.000000	0.018019	-0.004043	0.130656	0.000000	0.000000	3.000000	15.000000	0.000000
1548.334427	0.086566	0.555173	-0.000303	80.302757	48.889351	97.268097	-0.671692	0.000000	-0.015147	0.000000	0.000000	0.000000	0.018019	-0.004043	0.130656	0.000000	0.000000	3.000000	15.000000	0.000000
1548.337760	0.086550	0.555133	0.000086	80.302757	48.889351	97.268097	-0.671692	0.000000	-0.015147	0.000000	0.000000	0.000000	-0.004883	-0.011903	0.116650	0.000000	0.000000	3.000000	15.000000	0.000000
1548.341093	0.086550	0.555133	0.000086	80.302757	48.889351	97.268097	-0.671692	0.000000	-0.015147	0.000000	0.000000	0.000000	-0.004883	-0.011903	0.116650	0.000000	0.000000	3.000000	15.000000	0.000000
1548.344427	0.086550	0.555133	0.000086	80.304688	48.813820	97.193275	-0.671692	0.000000	-0.015147	0.000000	0.000000	0.000000	-0.004883	-0.011903	0.116650	0.000000	0.000000	3.000000	15.000000	0.000000
1548.347760	0.086550	0.555133	0.000086	80.304688	48.813820	97.193275	-0.671692	0.000000	-0.015147	0.000000	0.000000	0.000000	-0.004883	-0.011903	0.116650	0.000000	0.000000	3.000000	15.000000	0.000000
1548.351093	0.086531	0.555051	0.000462	80.304688	48.813820	97.193275	-0.671692	0.000000	-0.015147	0.000000	0.000000	0.000000	-0.005646	-0.024714	0.112837	0.000000	0.000000	3.000000	15.000000	0.000000
1548.354427	0.086439	0.554960	0.000809	80.314972	48.710365	97.085396	-0.672506	0.000000	0.004295	0.000000	0.000000	0.000000	-0.027582	-0.027412	0.104204	0.000000	0.000000	3.000000	15.000000	0.000000
1548.357760	0.086439	0.554960	0.000809	80.314972	48.710365	97.085396	-0.672506	0.000000	0.004295	0.000000	0.000000	0.000000	-0.027582	-0.027412	0.104204	0.000000	0.000000	3.000000	15.000000	0.000000
1548.361093	0.086439	0.554960	0.000809	80.314972	48.710365	97.085396	-0.672506	0.000000	0.004295	0.000000	0.000000	0.000000	-0.027582	-0.027412	0.104204	0.000000	0.000000	3.000000	15.000000	0.000000
1548.364427	0.086439	0.554960	0.000809	80.325226	48.654774	97.037369	-0.678044	0.000000	0.040468	0.000000	0.000000	0.000000	-0.027582	-0.027412	0.104204	0.000000	0.000000	3.000000	15.000000	0.000000
1548.367760	0.086297	0.554834	0.001129	80.325226	48.654774	97.037369	-0.678044	0.000000	0.040468	0.000000	0.000000	0.000000	-0.042732	-0.037756	0.095906	0.000000	0.000000	3.000000	15.000000	0.000000
1548.371093	0.086297	0.554834	0.001129	80.325226	48.654774	97.037369	-0.678044	0.000000	0.040468	0.000000	0.000000	0.000000	-0.042732	-0.037756	0.095906	0.000000	0.000000	3.000000	15.000000	0.000000
1548.374427	0.086297	0.554834	0.001129	80.332626	48.664219	97.071777	-0.678044	0.000000	0.040468	0.000000	0.000000	0.000000	-0.042732	-0.037756	0.095906	0.000000	0.000000	3.000000	15.000000	0.000000
1548.377760	0.086297	0.554834	0.001129	80.332626	48.664219	97.071777	-0.678044	0.000000	0.040468	0.000000	0.000000	0.000000	-0.042732	-0.037756	0.095906	0.000000	0.000000	3.000000	15.000000	0.000000
1548.381093	0.086161	0.554665	0.001368	80.332626	48.664219	97.071777	-0.678044	0.000000	0.040468	0.000000	0.000000	0.000000	-0.040608	-0.050692	0.071608	0.000000	0.000000	3.000000	15.000000	0.000000
1548.384427	0.085983	0.554470	0.001620	80.343964	48.702011	97.136650	-0.685166	0.000000	0.056452	0.000000	0.000000	0.000000	-0.053437	-0.058391	0.075590	0.000000	0.000000	3.000000	15.000000	0.000000
1548.387760	0.085983	0.554470	0.001620	80.343964	48.702011	97.136650	-0.685166	0.000000	0.056452	0.000000	0.000000	0.000000	-0.053437	-0.058391	0.075590	0.000000	0.000000	3.000000	15.000000	0.000000
1548.391093	0.085983	0.554470	0.001620	80.343964	48.702011	97.136650	-0.685166	0.000000	0.056452	0.000000	0.000000	0.000000	-0.053437	-0.058391	0.075590	0.000000	0.000000	3.000000	15.000000	0.000000
1548.394427	0.085983	0.554470	0.001620	80.357780	48.751419	97.213310	-0.700840	0.000000	0.080985	0.000000	0.000000	0.000000	-0.053437	-0.058391	0.075590	0.000000	0.000000	3.000000	15.000000	0.000000
1548.397760	0.085810	0.554283	0.001780	80.357780	48.751419	97.213310	-0.700840	0.000000	0.080985	0.000000	0.000000	0.000000	-0.051865	-0.056020	0.048143	0.000000	0.000000	3.000000	15.000000	0.000000
1548.401093	0.085810	0.554283	0.001780	80.357780	48.751419	97.213310	-0.700840	0.000000	0.080985	0.000000	0.000000	0.000000	-0.051865	-0.056020	0.048143	0.000000	0.000000	3.000000	15.000000	0.000000
1548.404427	0.085810	0.554283	0.001780	80.373978	48.815090	97.301682	-0.700840	0.000000	0.080985	0.000000	0.000000	0.000000	-0.051865	-0.056020	0.048143	0.000000	0.000000	3.000000	15.000000	0.000000
1548.407760	0.085810	0.554283	0.001780	80.373978	48.815090	97.301682	-0.700840	0.000000	0.080985	0.000000	0.000000	0.000000	-0.051865	-0.056020	0.048143	0.000000	0.000000	3.000000	15.000000	0.000000
1548.411093	0.085673	0.554088	0.001891	80.373978	48.815090	97.301682	-0.700840	0.000000	0.080985	0.000000	0.000000	0.000000	-0.041128	-0.058628	0.033354	0.000000	0.000000	3.000000	15.000000	0.000000
1548.414427	0.085673	0.554088	0.001891	80.395119	48.910225	97.413673	-0.709484	0.000000	0.089009	0.000000	0.000000	0.000000	-0.041128	-0.058628	0.033354	0.000000	0.000000	3.000000	15.000000	0.000000
1548.417760	0.085673	0.554088	0.001891	80.395119	48.910225	97.413673	-0.709484	0.000000	0.089009	0.000000	0.000000	0.000000	-0.041128	-0.058628	0.033354	0.000000	0.000000	3.000000	15.000000	0.000000
1548.421093	0.085673	0.554088	0.001891	80.395119	48.910225	97.413673	-0.709484	0.000000	0.089009	0.000000	0.000000	0.000000	-0.041128	-0.058628	0.033354	0.000000	0.000000	3.000000	15.000000	0.000000
1548.424427	0.085478	0.553705	0.001809	80.417206	49.005619	97.518700	-0.716339	0.000000	0.094568	0.000000	0.000000	0.000000	-0.058702	-0.114967	-0.024611	0.000000	0.000000	3.000000	15.000000	0.000000
1548.427760	0.085478	0.553705	0.001809	80.417206	49.005619	97.518700	-0.716339	0.000000	0.094568	0.000000	0.000000	0.000000	-0.058702	-0.114967	-0.024611	0.000000	0.000000	3.000000	15.000000	0.000000
1548.431093	0.085478	0.553705	0.001809	80.417206	49.005619	97.518700	-0.716339	0.000000	0.094568	0.000000	0.000000	0.000000	-0.058702	-0.114967	-0.024611	0.000000	0.000000	3.000000	15.000000	0.000000
1548.434427	0.085416	0.553500	0.001598	80.446594	49.141659	97.659409	-0.726122	0.000000	0.090466	0.000000	0.000000	0.000000	-0.018557	-0.061439	-0.063345	0.000000	0.000000	3.000000	15.000000	0.000000
1548.437760	0.085416	0.553500	0.001598	80.446594	49.141659	97.659409	-0.726122	0.000000	0.090466	0.000000	0.000000	0.000000	-0.018557	-0.061439	-0.063345	0.000000	0.000000	3.000000	15.000000	0.000000
1548.441093	0.085416	0.553500	0.001598	80.446594	49.141659	97.659409	-0.726122	0.000000	0.090466	0.000000	0.000000	0.000000	-0.018557	-0.061439	-0.063345	0.000000	0.000000	3.000000	15.000000	0.000000
1548.444427	0.085416	0.553500	0.001598	80.475891	49.278591	97.801025	-0.729215	0.000000	0.079909	0.000000	0.000000	0.000000	-0.018557	-0.061439	-0.063345	0.000000	0.000000	3.000000	15.000000	0.000000
1548.447760	0.085338	0.553304	0.001300	80.475891	49.278591	97.801025	-0.729215	0.000000	0.079909	0.000000	0.000000	0.000000	-0.023432	-0.058904	-0.089572	0.000000	0.000000	3.000000	15.000000	0.000000
1548.451093	0.085338	0.553304	0.001300	80.475891	49.278591	97.801025	-0.729215	0.000000	0.079909	0.000000	0.000000	0.000000	-0.023432	-0.058904	-0.089572	0.000000	0.000000	3.000000	15.000000	0.000000
1548.454427	0.085338	0.553304	0.001300	80.512497	49.448963	97.979294	-0.729215	0.000000	0.079909	0.000000	0.000000	0.000000	-0.023432	-0.058904	-0.089572	0.000000	0.000000	3.000000	15.000000	0.000000
1548.457760	0.085338	0.553304	0.001300	80.512497	49.448963	97.979294	-0.729215	0.000000	0.079909	0.000000	0.000000	0.000000	-0.023432	-0.058904	-0.089572	0.000000	0.000000	3.000000	15.000000	0.000000
1548.461093	0.085226	0.553107	0.000941	80.512497	49.448963	97.979294	-0.729215	0.000000	0.079909	0.000000	0.000000	0.000000	-0.033541	-0.058908	-0.107666	0.000000	0.000000	3.000000	15.000000	0.000000
1548.464427	0.085095	0.552877	0.000481	80.551399	49.632545	98.170921	-0.733120	0.000000	0.064980	0.000000	0.000000	0.000000	-0.039116	-0.069110	-0.137781	0.000000	0.000000	3.000000	15.000000	0.000000
1548.467760	0.085095	0.552877	0.000481	80.551399	49.632545	98.170921	-0.733120	0.000000	0.064980	0.000000	0.000000	0.000000	-0.039116	-0.069110	-0.137781	0.000000	0.000000	3.000000	15.000000	0.000000
1548.471093	0.085095	0.552877	0.000481	80.551399	49.632545	98.170921	-0.733120	0.000000	0.064980	0.000000	0.000000	0.000000	-0.039116	-0.069110	-0.137781	0.000000	0.000000	3.000000	15.000000	0.000000
1548.474427	0.085095	0.552877	0.000481	80.594078	49.844570	98.395844	-0.745230	0.000000	0.024073	0.000000	0.000000	0.000000	-0.039116	-0.069110	-0.137781	0.000000	0.000000	3.000000	15.000000	0.000000
1548.477760	0.084931	0.552647	-0.000038	80.594078	49.844570	98.395844	-0.745230	0.000000	0.024073	0.000000	0.000000	0.000000	-0.049200	-0.069103	-0.155936	0.000000	0.000000	3.000000	15.000000	0.000000
1548.481093	0.084931	0.552647	-0.000038	80.594078	49.844570	98.395844	-0.745230	0.000000	0.024073	0.000000	0.000000	0.000000	-0.049200	-0.069103	-0.155936	0.000000	0.000000	3.000000	15.000000	0.000000
1548.484427	0.084767	0.552442	-0.000564	80.633148	50.052166	98.617966	-0.745230	0.000000	0.024073	0.000000	0.000000	0.000000	-0.049457	-0.061405	-0.157582	0.000000	0.000000	3.000000	15.000000	0.000000
1548.487760	0.084767	0.552442	-0.000564	80.633148	50.052166	98.617966	-0.745230	0.000000	0.024073	0.000000	0.000000	0.000000	-0.049457	-0.061405	-0.157582	0.000000	0.000000	3.000000	15.000000	0.000000
1548.491093	0.084767	0.552442	-0.000564	80.633148	50.052166	98.617966	-0.745230	0.000000	0.024073	0.000000	0.000000	0.000000	-0.049457	-0.061405	-0.157582	0.000000	0.000000	3.000000	15.000000	0.000000
1548.494427	0.084767	0.552442	-0.000564	80.673553	50.284893	98.861740	-0.761672	0.000000	-0.028180	0.000000	0.000000	0.000000	-0.049457	-0.061405	-0.157582	0.000000	0.000000	3.000000	15.000000	0.000000
1548.497760	0.084637	0.552229	-0.001138	80.673553	50.284893	98.861740	-0.761672	0.000000	-0.028180	0.000000	0.000000	0.000000	-0.038730	-0.063941	-0.172445	0.000000	0.000000	3.000000	15.000000	0.000000
1548.501093	0.084637	0.552229	-0.001138	80.673553	50.284893	98.861740	-0.761672	0.000000	-0.028180	0.000000	0.000000	0.000000	-0.038730	-0.063941	-0.172445	0.000000	0.000000	3.000000	15.000000	0.000000
1548.504427	0.084552	0.552016	-0.001722	80.716789	50.508106	99.085182	-0.761672	0.000000	-0.028180	0.000000	0.000000	0.000000	-0.025760	-0.063901	-0.174960	0.000000	0.000000	3.000000	15.000000	0.000000
1548.507760	0.084552	0.552016	-0.001722	80.716789	50.508106	99.085182	-0.761672	0.000000	-0.028180	0.000000	0.000000	0.000000	-0.025760	-0.063901	-0.174960	0.000000	0.000000	3.000000	15.000000	0.000000
1548.511093	0.084552	0.552016	-0.001722	80.716789	50.508106	99.085182	-0.761672	0.000000	-0.028180	0.000000	0.000000	0.000000	-0.025760	-0.063901	-0.174960	0.000000	0.000000	3.000000	15.000000	0.000000
1548.514427	0.084552	0.552016	-0.001722	80.762260	50.748520	99.323250	-0.772421	0.000000	-0.086081	0.000000	0.000000	0.000000	-0.025760	-0.063901	-0.174960	0.000000	0.000000	3.000000	15.000000	0.000000
1548.517760	0.084491	0.551795	-0.002286	80.762260	50.748520	99.323250	-0.772421	0.000000	-0.086081	0.000000	0.000000	0.000000	-0.018026	-0.066332	-0.169323	0.000000	0.000000	3.000000	15.000000	0.000000
1548.521093	0.084491	0.551795	-0.002286	80.762260	50.748520	99.323250	-0.772421	0.000000	-0.086081	0.000000	0.000000	0.000000	-0.018026	-0.066332	-0.169323	0.000000	0.000000	3.000000	15.000000	0.000000
1548.524427	0.084429	0.551531	-0.002864	80.807602	50.991322	99.563713	-0.772421	0.000000	-0.086081	0.000000	0.000000	0.000000	-0.018804	-0.078928	-0.173323	0.000000	0.000000	3.000000	15.000000	0.000000
1548.527760	0.084429	0.551531	-0.002864	80.807602	50.991322	99.563713	-0.772421	0.000000	-0.086081	0.000000	0.000000	0.000000	-0.018804	-0.078928	-0.173323	0.000000	0.000000	3.000000	15.000000	0.000000
1548.531093	0.084429	0.551531	-0.002864	80.807602	50.991322	99.563713	-0.772421	0.000000	-0.086081	0.000000	0.000000	0.000000	-0.018804	-0.078928	-0.173323	0.000000	0.000000	3.000000	15.000000	0.000000
1548.534427	0.084429	0.551531	-0.002864	80.859886	51.271770	99.845047	-0.778560	0.000000	-0.143189	0.000000	0.000000	0.000000	-0.018804	-0.078928	-0.173323	0.000000	0.000000	3.000000	15.000000	0.000000
1548.537760	0.084346	0.551218	-0.003428	80.859886	51.271770	99.845047	-0.778560	0.000000	-0.143189	0.000000	0.000000	0.000000	-0.024758	-0.093970	-0.169206	0.000000	0.000000	3.000000	15.000000	0.000000
1548.541093	0.084346	0.551218	-0.003428	80.859886	51.271770	99.845047	-0.778560	0.000000	-0.143189	0.000000	0.000000	0.000000	-0.024758	-0.093970	-0.169206	0.000000	0.000000	3.000000	15.000000	0.000000
1548.544427	0.084240	0.550863	-0.004001	80.914337	51.565601	100.142639	-0.778560	0.000000	-0.143189	0.000000	0.000000	0.000000	-0.031983	-0.106479	-0.172068	0.000000	0.000000	3.000000	15.000000	0.000000
1548.547760	0.084240	0.550863	-0.004001	80.914337	51.565601	100.142639	-0.778560	0.000000	-0.143189	0.000000	0.000000	0.000000	-0.031983	-0.106479	-0.172068	0.000000	0.000000	3.000000	15.000000	0.000000
1548.551093	0.084240	0.550863	-0.004001	80.914337	51.565601	100.142639	-0.778560	0.000000	-0.143189	0.000000	0.000000	0.000000	-0.031983	-0.106479	-0.172068	0.000000	0.000000	3.000000	15.000000	0.000000
1548.554427	0.084240	0.550863	-0.004001	80.975571	51.899277	100.483261	-0.788017	0.000000	-0.200068	0.000000	0.000000	0.000000	-0.031983	-0.106479	-0.172068	0.000000	0.000000	3.000000	15.000000	0.000000
1548.557760	0.084109	0.550467	-0.004585	80.975571	51.899277	100.483261	-0.788017	0.000000	-0.200068	0.000000	0.000000	0.000000	-0.039191	-0.118885	-0.174972	0.000000	0.000000	3.000000	15.000000	0.000000
1548.561093	0.084109	0.550467	-0.004585	80.975571	51.899277	100.483261	-0.788017	0.000000	-0.200068	0.000000	0.000000	0.000000	-0.039191	-0.118885	-0.174972	0.000000	0.000000	3.000000	15.000000	0.000000
1548.564427	0.083984	0.550038	-0.005140	81.040115	52.269623	100.862709	-0.788017	0.000000	-0.200068	0.000000	0.000000	0.000000	-0.037642	-0.128715	-0.166719	0.000000	0.000000	3.000000	15.000000	0.000000
1548.567760	0.083984	0.550038	-0.005140	81.040115	52.269623	100.862709	-0.788017	0.000000	-0.200068	0.000000	0.000000	0.000000	-0.037642	-0.128715	-0.166719	0.000000	0.000000	3.000000	15.000000	0.000000
1548.571093	0.083984	0.550038	-0.005140	81.040115	52.269623	100.862709	-0.788017	0.000000	-0.200068	0.000000	0.000000	0.000000	-0.037642	-0.128715	-0.166719	0.000000	0.000000	3.000000	15.000000	0.000000
1548.574427	0.083984	0.550038	-0.005140	81.109917	52.666569	101.267273	-0.800822	0.000000	-0.257016	0.000000	0.000000	0.000000	-0.037642	-0.128715	-0.166719	0.000000	0.000000	3.000000	15.000000	0.000000
1548.577760	0.083848	0.549559	-0.005751	81.109917	52.666569	101.267273	-0.800822	0.000000	-0.257016	0.000000	0.000000	0.000000	-0.040701	-0.143614	-0.183296	0.000000	0.000000	3.000000	15.000000	0.000000
1548.581093	0.083848	0.549559	-0.005751	81.109917	52.666569	101.267273	-0.800822	0.000000	-0.257016	0.000000	0.000000	0.000000	-0.040701	-0.143614	-0.183296	0.000000	0.000000	3.000000	15.000000	0.000000
1548.584427	0.083726	0.549073	-0.006408	81.177216	53.083893	101.693100	-0.800822	0.000000	-0.257016	0.000000	0.000000	0.000000	-0.036620	-0.145871	-0.197152	0.000000	0.000000	3.000000	15.000000	0.000000
1548.587760	0.083726	0.549073	-0.006408	81.177216	53.083893	101.693100	-0.800822	0.000000	-0.257016	0.000000	0.000000	0.000000	-0.036620	-0.145871	-0.197152	0.000000	0.000000	3.000000	15.000000	0.000000
1548.591093	0.083726	0.549073	-0.006408	81.177216	53.083893	101.693100	-0.800822	0.000000	-0.257016	0.000000	0.000000	0.000000	-0.036620	-0.145871	-0.197152	0.000000	0.000000	3.000000	15.000000	0.000000
1548.594427	0.083726	0.549073	-0.006408	81.244217	53.535488	102.154274	-0.813709	0.000000	-0.320424	0.000000	0.000000	0.000000	-0.036620	-0.145871	-0.197152	0.000000	0.000000	3.000000	15.000000	0.000000
1548.597760	0.083625	0.548588	-0.007070	81.244217	53.535488	102.154274	-0.813709	0.000000	-0.320424	0.000000	0.000000	0.000000	-0.030257	-0.145564	-0.198604	0.000000	0.000000	3.000000	15.000000	0.000000
1548.601093	0.083625	0.548588	-0.007070	81.244217	53.535488	102.154274	-0.813709	0.000000	-0.320424	0.000000	0.000000	0.000000	-0.030257	-0.145564	-0.198604	0.000000	0.000000	3.000000	15.000000	0.000000
1548.604427	0.083553	0.548112	-0.007696	81.299789	53.966457	102.602325	-0.813709	0.000000	-0.320424	0.000000	0.000000	0.000000	-0.021610	-0.142777	-0.187619	0.000000	0.000000	3.000000	15.000000	0.000000
1548.607760	0.083553	0.548112	-0.007696	81.299789	53.966457	102.602325	-0.813709	0.000000	-0.320424	0.000000	0.000000	0.000000	-0.021610	-0.142777	-0.187619	0.000000	0.000000	3.000000	15.000000	0.000000
1548.611093	0.083553	0.548112	-0.007696	81.299789	53.966457	102.602325	-0.813709	0.000000	-0.320424	0.000000	0.000000	0.000000	-0.021610	-0.142777	-0.187619	0.000000	0.000000	3.000000	15.000000	0.000000
1548.614427	0.083553	0.548112	-0.007696	81.326126	54.197296	102.853325	-0.822353	0.000000	-0.384795	0.000000	0.000000	0.000000	-0.021610	-0.142777	-0.187619	0.000000	0.000000	3.000000	15.000000	0.000000
1548.617760	0.083466	0.547670	-0.008282	81.326126	54.197296	102.853325	-0.822353	0.000000	-0.384795	0.000000	0.000000	0.000000	-0.026040	-0.132526	-0.175685	0.000000	0.000000	3.000000	15.000000	0.000000
1548.621093	0.083466	0.547670	-0.008282	81.326126	54.197296	102.853325	-0.822353	0.000000	-0.384795	0.000000	0.000000	0.000000	-0.026040	-0.132526	-0.175685	0.000000	0.000000	3.000000	15.000000	0.000000
1548.624427	0.083407	0.547262	-0.008835	81.313843	54.095825	102.770805	-0.822353	0.000000	-0.384795	0.000000	0.000000	0.000000	-0.017670	-0.122321	-0.166085	0.000000	0.000000	3.000000	15.000000	0.000000
1548.627760	0.083407	0.547262	-0.008835	81.313843	54.095825	102.770805	-0.822353	0.000000	-0.384795	0.000000	0.000000	0.000000	-0.017670	-0.122321	-0.166085	0.000000	0.000000	3.000000	15.000000	0.000000
1548.631093	0.083407	0.547262	-0.008835	81.313843	54.095825	102.770805	-0.822353	0.000000	-0.384795	0.000000	0.000000	0.000000	-0.017670	-0.122321	-0.166085	0.000000	0.000000	3.000000	15.000000	0.000000
1548.634427	0.083407	0.547262	-0.008835	81.279579	53.729210	102.417282	-0.829638	0.000000	-0.441756	0.000000	0.000000	0.000000	-0.017670	-0.122321	-0.166085	0.000000	0.000000	3.000000	15.000000	0.000000
1548.637760	0.083359	0.546880	-0.009329	81.279579	53.729210	102.417282	-0.829638	0.000000	-0.441756	0.000000	0.000000	0.000000	-0.014389	-0.114619	-0.148303	0.000000	0.000000	3.000000	15.000000	0.000000
1548.641093	0.083359	0.546880	-0.009329	81.279579	53.729210	102.417282	-0.829638	0.000000	-0.441756	0.000000	0.000000	0.000000	-0.014389	-0.114619	-0.148303	0.000000	0.000000	3.000000	15.000000	0.000000
1548.644427	0.083304	0.546540	-0.009742	81.226357	53.199764	101.895744	-0.829638	0.000000	-0.441756	0.000000	0.000000	0.000000	-0.016448	-0.102025	-0.123787	0.000000	0.000000	3.000000	15.000000	0.000000
1548.647760	0.083304	0.546540	-0.009742	81.226357	53.199764	101.895744	-0.829638	0.000000	-0.441756	0.000000	0.000000	0.000000	-0.016448	-0.102025	-0.123787	0.000000	0.000000	3.000000	15.000000	0.000000
1548.651093	0.083304	0.546540	-0.009742	81.226357	53.199764	101.895744	-0.829638	0.000000	-0.441756	0.000000	0.000000	0.000000	-0.016448	-0.102025	-0.123787	0.000000	0.000000	3.000000	15.000000	0.000000
1548.654427	0.083304	0.546540	-0.009742	81.176727	52.716412	101.421852	-0.834778	0.000000	-0.487105	0.000000	0.000000	0.000000	-0.016448	-0.102025	-0.123787	0.000000	0.000000	3.000000	15.000000	0.000000
1548.657760	0.083253	0.546217	-0.010137	81.176727	52.716412	101.421852	-0.834778	0.000000	-0.487105	0.000000	0.000000	0.000000	-0.015452	-0.096930	-0.118388	0.000000	0.000000	3.000000	15.000000	0.000000
1548.661093	0.083253	0.546217	-0.010137	81.176727	52.716412	101.421852	-0.834778	0.000000	-0.487105	0.000000	0.000000	0.000000	-0.015452	-0.096930	-0.118388	0.000000	0.000000	3.000000	15.000000	0.000000
1548.664427	0.083253	0.546217	-0.010137	81.145721	52.389946	101.107750	-0.834778	0.000000	-0.487105	0.000000	0.000000	0.000000	-0.015452	-0.096930	-0.118388	0.000000	0.000000	3.000000	15.000000	0.000000
1548.667760	0.083253	0.546217	-0.010137	81.145721	52.389946	101.107750	-0.834778	0.000000	-0.487105	0.000000	0.000000	0.000000	-0.015452	-0.096930	-0.118388	0.000000	0.000000	3.000000	15.000000	0.000000
1548.671093	0.083166	0.545927	-0.010487	81.145721	52.389946	101.107750	-0.834778	0.000000	-0.487105	0.000000	0.000000	0.000000	-0.026152	-0.086879	-0.105083	0.000000	0.000000	3.000000	15.000000	0.000000
1548.674427	0.083068	0.545688	-0.010778	81.133728	52.219379	100.949722	-0.837353	0.000000	-0.506836	0.000000	0.000000	0.000000	-0.029430	-0.071898	-0.087415	0.000000	0.000000	3.000000	15.000000	0.000000
1548.677760	0.083068	0.545688	-0.010778	81.133728	52.219379	100.949722	-0.837353	0.000000	-0.506836	0.000000	0.000000	0.000000	-0.029430	-0.071898	-0.087415	0.000000	0.000000	3.000000	15.000000	0.000000
1548.681093	0.083068	0.545688	-0.010778	81.133728	52.219379	100.949722	-0.837353	0.000000	-0.506836	0.000000	0.000000	0.000000	-0.029430	-0.071898	-0.087415	0.000000	0.000000	3.000000	15.000000	0.000000
1548.684427	0.083068	0.545688	-0.010778	81.137161	52.175545	100.921326	-0.846617	0.000000	-0.538919	0.000000	0.000000	0.000000	-0.029430	-0.071898	-0.087415	0.000000	0.000000	3.000000	15.000000	0.000000
1548.687760	0.082930	0.545490	-0.011048	81.137161	52.175545	100.921326	-0.846617	0.000000	-0.538919	0.000000	0.000000	0.000000	-0.041365	-0.059452	-0.081011	0.000000	0.000000	3.000000	15.000000	0.000000
1548.691093	0.082930	0.545490	-0.011048	81.137161	52.175545	100.921326	-0.846617	0.000000	-0.538919	0.000000	0.000000	0.000000	-0.041365	-0.059452	-0.081011	0.000000	0.000000	3.000000	15.000000	0.000000
1548.694427	0.082930	0.545490	-0.011048	81.153732	52.247753	101.008995	-0.846617	0.000000	-0.538919	0.000000	0.000000	0.000000	-0.041365	-0.059452	-0.081011	0.000000	0.000000	3.000000	15.000000	0.000000
1548.697760	0.082930	0.545490	-0.011048	81.153732	52.247753	101.008995	-0.846617	0.000000	-0.538919	0.000000	0.000000	0.000000	-0.041365	-0.059452	-0.081011	0.000000	0.000000	3.000000	15.000000	0.000000
1548.701093	0.082763	0.545358	-0.011237	81.153732	52.247753	101.008995	-0.846617	0.000000	-0.538919	0.000000	0.000000	0.000000	-0.049941	-0.039602	-0.056585	0.000000	0.000000	3.000000	15.000000	0.000000
1548.704427	0.082763	0.545358	-0.011237	81.170074	52.325294	101.103989	-0.853511	0.000000	-0.552421	0.000000	0.000000	0.000000	-0.049941	-0.039602	-0.056585	0.000000	0.000000	3.000000	15.000000	0.000000
1548.707760	0.082763	0.545358	-0.011237	81.170074	52.325294	101.103989	-0.853511	0.000000	-0.552421	0.000000	0.000000	0.000000	-0.049941	-0.039602	-0.056585	0.000000	0.000000	3.000000	15.000000	0.000000
1548.711093	0.082763	0.545358	-0.011237	81.170074	52.325294	101.103989	-0.853511	0.000000	-0.552421	0.000000	0.000000	0.000000	-0.049941	-0.039602	-0.056585	0.000000	0.000000	3.000000	15.000000	0.000000
1548.714427	0.082412	0.545209	-0.011478	81.181740	52.370815	101.172073	-0.861834	0.000000	-0.561852	0.000000	0.000000	0.000000	-0.105311	-0.044489	-0.072198	0.000000	0.000000	3.000000	15.000000	0.000000
1548.717760	0.082412	0.545209	-0.011478	81.181740	52.370815	101.172073	-0.861834	0.000000	-0.561852	0.000000	0.000000	0.000000	-0.105311	-0.044489	-0.072198	0.000000	0.000000	3.000000	15.000000	0.000000
1548.721093	0.082412	0.545209	-0.011478	81.181740	52.370815	101.172073	-0.861834	0.000000	-0.561852	0.000000	0.000000	0.000000	-0.105311	-0.044489	-0.072198	0.000000	0.000000	3.000000	15.000000	0.000000
1548.724427	0.082412	0.545209	-0.011478	81.186378	52.370605	101.199387	-0.879386	0.000000	-0.573885	0.000000	0.000000	0.000000	-0.105311	-0.044489	-0.072198	0.000000	0.000000	3.000000	15.000000	0.000000
1548.727760	0.082164	0.545193	-0.011518	81.186378	52.370605	101.199387	-0.879386	0.000000	-0.573885	0.000000	0.000000	0.000000	-0.074431	-0.004944	-0.012085	0.000000	0.000000	3.000000	15.000000	0.000000
1548.731093	0.082164	0.545193	-0.011518	81.186378	52.370605	101.199387	-0.879386	0.000000	-0.573885	0.000000	0.000000	0.000000	-0.074431	-0.004944	-0.012085	0.000000	0.000000	3.000000	15.000000	0.000000
1548.734427	0.082164	0.545193	-0.011518	81.186378	52.340656	101.199356	-0.879386	0.000000	-0.573885	0.000000	0.000000	0.000000	-0.074431	-0.004944	-0.012085	0.000000	0.000000	3.000000	15.000000	0.000000
1548.737760	0.082164	0.545193	-0.011518	81.186378	52.340656	101.199356	-0.879386	0.000000	-0.573885	0.000000	0.000000	0.000000	-0.074431	-0.004944	-0.012085	0.000000	0.000000	3.000000	15.000000	0.000000
1548.741093	0.081919	0.545218	-0.011545	81.186378	52.340656	101.199356	-0.879386	0.000000	-0.573885	0.000000	0.000000	0.000000	-0.073654	0.007444	-0.008010	0.000000	0.000000	3.000000	15.000000	0.000000
1548.744427	0.081919	0.545218	-0.011545	81.184013	52.294506	101.185677	-0.891791	0.000000	-0.575899	0.000000	0.000000	0.000000	-0.073654	0.007444	-0.008010	0.000000	0.000000	3.000000	15.000000	0.000000
1548.747760	0.081919	0.545218	-0.011545	81.184013	52.294506	101.185677	-0.891791	0.000000	-0.575899	0.000000	0.000000	0.000000	-0.073654	0.007444	-0.008010	0.000000	0.000000	3.000000	15.000000	0.000000
1548.751093	0.081919	0.545218	-0.011545	81.184013	52.294506	101.185677	-0.891791	0.000000	-0.575899	0.000000	0.000000	0.000000	-0.073654	0.007444	-0.008010	0.000000	0.000000	3.000000	15.000000	0.000000
1548.754427	0.081453	0.545333	-0.011460	81.177055	52.224239	101.144852	-0.904067	0.000000	-0.577234	0.000000	0.000000	0.000000	-0.139664	0.034649	0.025448	0.000000	0.000000	3.000000	15.000000	0.000000
1548.757760	0.081453	0.545333	-0.011460	81.177055	52.224239	101.144852	-0.904067	0.000000	-0.577234	0.000000	0.000000	0.000000	-0.139664	0.034649	0.025448	0.000000	0.000000	3.000000	15.000000	0.000000
1548.761093	0.081453	0.545333	-0.011460	81.177055	52.224239	101.144852	-0.904067	0.000000	-0.577234	0.000000	0.000000	0.000000	-0.139664	0.034649	0.025448	0.000000	0.000000	3.000000	15.000000	0.000000
1548.764427	0.081218	0.545407	-0.011432	81.167694	52.140491	101.090363	-0.927344	0.000000	-0.572993	0.000000	0.000000	0.000000	-0.070605	0.022278	0.008476	0.000000	0.000000	3.000000	15.000000	0.000000
1548.767760	0.081218	0.545407	-0.011432	81.167694	52.140491	101.090363	-0.927344	0.000000	-0.572993	0.000000	0.000000	0.000000	-0.070605	0.022278	0.008476	0.000000	0.000000	3.000000	15.000000	0.000000
1548.771093	0.081218	0.545407	-0.011432	81.167694	52.140491	101.090363	-0.927344	0.000000	-0.572993	0.000000	0.000000	0.000000	-0.070605	0.022278	0.008476	0.000000	0.000000	3.000000	15.000000	0.000000
1548.774427	0.081218	0.545407	-0.011432	81.160706	52.070354	101.049675	-0.939112	0.000000	-0.571580	0.000000	0.000000	0.000000	-0.070605	0.022278	0.008476	0.000000	0.000000	3.000000	15.000000	0.000000
1548.777760	0.080982	0.545506	-0.011408	81.160706	52.070354	101.049675	-0.939112	0.000000	-0.571580	0.000000	0.000000	0.000000	-0.070866	0.029698	0.007012	0.000000	0.000000	3.000000	15.000000	0.000000
1548.781093	0.080982	0.545506	-0.011408	81.160706	52.070354	101.049675	-0.939112	0.000000	-0.571580	0.000000	0.000000	0.000000	-0.070866	0.029698	0.007012	0.000000	0.000000	3.000000	15.000000	0.000000
1548.784427	0.080982	0.545506	-0.011408	81.153694	52.002930	101.008957	-0.939112	0.000000	-0.571580	0.000000	0.000000	0.000000	-0.070866	0.029698	0.007012	0.000000	0.000000	3.000000	15.000000	0.000000
1548.787760	0.080982	0.545506	-0.011408	81.153694	52.002930	101.008957	-0.939112	0.000000	-0.571580	0.000000	0.000000	0.000000	-0.070866	0.029698	0.007012	0.000000	0.000000	3.000000	15.000000	0.000000
1548.791093	0.080755	0.545605	-0.011454	81.153694	52.002930	101.008957	-0.939112	0.000000	-0.571580	0.000000	0.000000	0.000000	-0.068044	0.029697	-0.013637	0.000000	0.000000	3.000000	15.000000	0.000000
1548.794427	0.080755	0.545605	-0.011454	81.149048	51.949005	100.981918	-0.950923	0.000000	-0.570411	0.000000	0.000000	0.000000	-0.068044	0.029697	-0.013637	0.000000	0.000000	3.000000	15.000000	0.000000
1548.797760	0.080755	0.545605	-0.011454	81.149048	51.949005	100.981918	-0.950923	0.000000	-0.570411	0.000000	0.000000	0.000000	-0.068044	0.029697	-0.013637	0.000000	0.000000	3.000000	15.000000	0.000000
1548.801093	0.080755	0.545605	-0.011454	81.149048	51.949005	100.981918	-0.950923	0.000000	-0.570411	0.000000	0.000000	0.000000	-0.068044	0.029697	-0.013637	0.000000	0.000000	3.000000	15.000000	0.000000
1548.804427	0.080302	0.545770	-0.011784	81.149025	51.927208	100.981865	-0.962264	0.000000	-0.572684	0.000000	0.000000	0.000000	-0.135863	0.049397	-0.099135	0.000000	0.000000	3.000000	15.000000	0.000000
1548.807760	0.080302	0.545770	-0.011784	81.149025	51.927208	100.981865	-0.962264	0.000000	-0.572684	0.000000	0.000000	0.000000	-0.135863	0.049397	-0.099135	0.000000	0.000000	3.000000	15.000000	0.000000
1548.811093	0.080302	0.545770	-0.011784	81.149025	51.927208	100.981865	-0.962264	0.000000	-0.572684	0.000000	0.000000	0.000000	-0.135863	0.049397	-0.099135	0.000000	0.000000	3.000000	15.000000	0.000000
1548.814427	0.080302	0.545770	-0.011784	81.151360	51.918819	100.995407	-0.984907	0.000000	-0.589207	0.000000	0.000000	0.000000	-0.135863	0.049397	-0.099135	0.000000	0.000000	3.000000	15.000000	0.000000
1548.817760	0.080101	0.545827	-0.012050	81.151360	51.918819	100.995407	-0.984907	0.000000	-0.589207	0.000000	0.000000	0.000000	-0.060183	0.017203	-0.079685	0.000000	0.000000	3.000000	15.000000	0.000000
1548.821093	0.080101	0.545827	-0.012050	81.151360	51.918819	100.995407	-0.984907	0.000000	-0.589207	0.000000	0.000000	0.000000	-0.060183	0.017203	-0.079685	0.000000	0.000000	3.000000	15.000000	0.000000
1548.824427	0.080101	0.545827	-0.012050	81.160706	51.956089	101.049637	-0.984907	0.000000	-0.589207	0.000000	0.000000	0.000000	-0.060183	0.017203	-0.079685	0.000000	0.000000	3.000000	15.000000	0.000000
1548.827760	0.080101	0.545827	-0.012050	81.160706	51.956089	101.049637	-0.984907	0.000000	-0.589207	0.000000	0.000000	0.000000	-0.060183	0.017203	-0.079685	0.000000	0.000000	3.000000	15.000000	0.000000
1548.831093	0.079885	0.545893	-0.012404	81.160706	51.956089	101.049637	-0.984907	0.000000	-0.589207	0.000000	0.000000	0.000000	-0.064877	0.019575	-0.106166	0.000000	0.000000	3.000000	15.000000	0.000000
1548.834427	0.079679	0.545933	-0.012822	81.172386	52.004211	101.117599	-0.994938	0.000000	-0.602487	0.000000	0.000000	0.000000	-0.061712	0.012062	-0.125404	0.000000	0.000000	3.000000	15.000000	0.000000
1548.837760	0.079679	0.545933	-0.012822	81.172386	52.004211	101.117599	-0.994938	0.000000	-0.602487	0.000000	0.000000	0.000000	-0.061712	0.012062	-0.125404	0.000000	0.000000	3.000000	15.000000	0.000000
1548.841093	0.079679	0.545933	-0.012822	81.172386	52.004211	101.117599	-0.994938	0.000000	-0.602487	0.000000	0.000000	0.000000	-0.061712	0.012062	-0.125404	0.000000	0.000000	3.000000	15.000000	0.000000
1548.844427	0.079679	0.545933	-0.012822	81.184029	52.057919	101.185722	-1.016036	0.000000	-0.641083	0.000000	0.000000	0.000000	-0.061712	0.012062	-0.125404	0.000000	0.000000	3.000000	15.000000	0.000000
1548.847760	0.079491	0.545981	-0.013267	81.184029	52.057919	101.185722	-1.016036	0.000000	-0.641083	0.000000	0.000000	0.000000	-0.056574	0.014420	-0.133569	0.000000	0.000000	3.000000	15.000000	0.000000
1548.851093	0.079491	0.545981	-0.013267	81.184029	52.057919	101.185722	-1.016036	0.000000	-0.641083	0.000000	0.000000	0.000000	-0.056574	0.014420	-0.133569	0.000000	0.000000	3.000000	15.000000	0.000000
1548.854427	0.079491	0.545981	-0.013267	81.193375	52.101021	101.240341	-1.016036	0.000000	-0.641083	0.000000	0.000000	0.000000	-0.056574	0.014420	-0.133569	0.000000	0.000000	3.000000	15.000000	0.000000
1548.857760	0.079491	0.545981	-0.013267	81.193375	52.101021	101.240341	-1.016036	0.000000	-0.641083	0.000000	0.000000	0.000000	-0.056574	0.014420	-0.133569	0.000000	0.000000	3.000000	15.000000	0.000000
1548.861093	0.079323	0.546029	-0.013716	81.193375	52.101021	101.240341	-1.016036	0.000000	-0.641083	0.000000	0.000000	0.000000	-0.050200	0.014327	-0.134758	0.000000	0.000000	3.000000	15.000000	0.000000
1548.864427	0.079177	0.546076	-0.014169	81.207306	52.176720	101.322449	-1.025465	0.000000	-0.663344	0.000000	0.000000	0.000000	-0.043850	0.014249	-0.135940	0.000000	0.000000	3.000000	15.000000	0.000000
1548.867760	0.079177	0.546076	-0.014169	81.207306	52.176720	101.322449	-1.025465	0.000000	-0.663344	0.000000	0.000000	0.000000	-0.043850	0.014249	-0.135940	0.000000	0.000000	3.000000	15.000000	0.000000
1548.871093	0.079177	0.546076	-0.014169	81.207306	52.176720	101.322449	-1.025465	0.000000	-0.663344	0.000000	0.000000	0.000000	-0.043850	0.014249	-0.135940	0.000000	0.000000	3.000000	15.000000	0.000000
1548.874427	0.079177	0.546076	-0.014169	81.218925	52.239155	101.391129	-1.041140	0.000000	-0.708460	0.000000	0.000000	0.000000	-0.043850	0.014249	-0.135940	0.000000	0.000000	3.000000	15.000000	0.000000
1548.877760	0.079074	0.546099	-0.014625	81.218925	52.239155	101.391129	-1.041140	0.000000	-0.708460	0.000000	0.000000	0.000000	-0.030952	0.006791	-0.136807	0.000000	0.000000	3.000000	15.000000	0.000000
1548.881093	0.079074	0.546099	-0.014625	81.218925	52.239155	101.391129	-1.041140	0.000000	-0.708460	0.000000	0.000000	0.000000	-0.030952	0.006791	-0.136807	0.000000	0.000000	3.000000	15.000000	0.000000
1548.884427	0.079074	0.546099	-0.014625	81.230545	52.309921	101.459984	-1.046299	0.000000	-0.731262	0.000000	0.000000	0.000000	-0.030952	0.006791	-0.136807	0.000000	0.000000	3.000000	15.000000	0.000000
1548.887760	0.079074	0.546099	-0.014625	81.230545	52.309921	101.459984	-1.046299	0.000000	-0.731262	0.000000	0.000000	0.000000	-0.030952	0.006791	-0.136807	0.000000	0.000000	3.000000	15.000000	0.000000
1548.891093	0.079024	0.546146	-0.015029	81.230545	52.309921	101.459984	-1.046299	0.000000	-0.731262	0.000000	0.000000	0.000000	-0.015126	0.014150	-0.121026	0.000000	0.000000	3.000000	15.000000	0.000000
1548.894427	0.078970	0.546176	-0.015451	81.239799	52.367184	101.515160	-1.046299	0.000000	-0.731262	0.000000	0.000000	0.000000	-0.016134	0.009161	-0.126601	0.000000	0.000000	3.000000	15.000000	0.000000
1548.897760	0.078970	0.546176	-0.015451	81.239799	52.367184	101.515160	-1.046299	0.000000	-0.731262	0.000000	0.000000	0.000000	-0.016134	0.009161	-0.126601	0.000000	0.000000	3.000000	15.000000	0.000000
1548.901093	0.078970	0.546176	-0.015451	81.239799	52.367184	101.515160	-1.046299	0.000000	-0.731262	0.000000	0.000000	0.000000	-0.016134	0.009161	-0.126601	0.000000	0.000000	3.000000	15.000000	0.000000
1548.904427	0.078970	0.546176	-0.015451	81.249092	52.427307	101.570503	-1.051509	0.000000	-0.772533	0.000000	0.000000	0.000000	-0.016134	0.009161	-0.126601	0.000000	0.000000	3.000000	15.000000	0.000000
1548.907760	0.078944	0.546215	-0.015835	81.249092	52.427307	101.570503	-1.051509	0.000000	-0.772533	0.000000	0.000000	0.000000	-0.007625	0.011633	-0.115223	0.000000	0.000000	3.000000	15.000000	0.000000
1548.911093	0.078944	0.546215	-0.015835	81.249092	52.427307	101.570503	-1.051509	0.000000	-0.772533	0.000000	0.000000	0.000000	-0.007625	0.011633	-0.115223	0.000000	0.000000	3.000000	15.000000	0.000000
1548.914427	0.078944	0.546215	-0.015835	81.256050	52.471111	101.612053	-1.051509	0.000000	-0.772533	0.000000	0.000000	0.000000	-0.007625	0.011633	-0.115223	0.000000	0.000000	3.000000	15.000000	0.000000
1548.917760	0.078944	0.546215	-0.015835	81.256050	52.471111	101.612053	-1.051509	0.000000	-0.772533	0.000000	0.000000	0.000000	-0.007625	0.011633	-0.115223	0.000000	0.000000	3.000000	15.000000	0.000000
1548.921093	0.078909	0.546279	-0.016155	81.256050	52.471111	101.612053	-1.051509	0.000000	-0.772533	0.000000	0.000000	0.000000	-0.010696	0.019017	-0.096039	0.000000	0.000000	3.000000	15.000000	0.000000
1548.924427	0.078895	0.546317	-0.016474	81.262978	52.517704	101.653702	-1.052780	0.000000	-0.791736	0.000000	0.000000	0.000000	-0.004174	0.011619	-0.095743	0.000000	0.000000	3.000000	15.000000	0.000000
1548.927760	0.078895	0.546317	-0.016474	81.262978	52.517704	101.653702	-1.052780	0.000000	-0.791736	0.000000	0.000000	0.000000	-0.004174	0.011619	-0.095743	0.000000	0.000000	3.000000	15.000000	0.000000
1548.931093	0.078895	0.546317	-0.016474	81.262978	52.517704	101.653702	-1.052780	0.000000	-0.791736	0.000000	0.000000	0.000000	-0.004174	0.011619	-0.095743	0.000000	0.000000	3.000000	15.000000	0.000000
1548.934427	0.078895	0.546317	-0.016474	81.267609	52.550625	101.681496	-1.055258	0.000000	-0.823700	0.000000	0.000000	0.000000	-0.004174	0.011619	-0.095743	0.000000	0.000000	3.000000	15.000000	0.000000
1548.937760	0.078888	0.546364	-0.016751	81.267609	52.550625	101.681496	-1.055258	0.000000	-0.823700	0.000000	0.000000	0.000000	-0.001953	0.014113	-0.083221	0.000000	0.000000	3.000000	15.000000	0.000000
1548.941093	0.078888	0.546364	-0.016751	81.267609	52.550625	101.681496	-1.055258	0.000000	-0.823700	0.000000	0.000000	0.000000	-0.001953	0.014113	-0.083221	0.000000	0.000000	3.000000	15.000000	0.000000
1548.944427	0.078888	0.546364	-0.016751	81.269905	52.569786	101.695389	-1.055584	0.000000	-0.837570	0.000000	0.000000	0.000000	-0.001953	0.014113	-0.083221	0.000000	0.000000	3.000000	15.000000	0.000000
1548.947760	0.078888	0.546364	-0.016751	81.269905	52.569786	101.695389	-1.055584	0.000000	-0.837570	0.000000	0.000000	0.000000	-0.001953	0.014113	-0.083221	0.000000	0.000000	3.000000	15.000000	0.000000
1548.951093	0.078885	0.546428	-0.017010	81.269905	52.569786	101.695389	-1.055584	0.000000	-0.837570	0.000000	0.000000	0.000000	-0.000972	0.019029	-0.077684	0.000000	0.000000	3.000000	15.000000	0.000000
1548.954427	0.078885	0.546428	-0.017010	81.267555	52.558723	101.681442	-1.055584	0.000000	-0.837570	0.000000	0.000000	0.000000	-0.000972	0.019029	-0.077684	0.000000	0.000000	3.000000	15.000000	0.000000
1548.957760	0.078885	0.546428	-0.017010	81.267555	52.558723	101.681442	-1.055584	0.000000	-0.837570	0.000000	0.000000	0.000000	-0.000972	0.019029	-0.077684	0.000000	0.000000	3.000000	15.000000	0.000000
1548.961093	0.078885	0.546428	-0.017010	81.267555	52.558723	101.681442	-1.055584	0.000000	-0.837570	0.000000	0.000000	0.000000	-0.000972	0.019029	-0.077684	0.000000	0.000000	3.000000	15.000000	0.000000
1548.964427	0.078833	0.546572	-0.017300	81.265274	52.542286	101.667557	-1.055746	0.000000	-0.850517	0.000000	0.000000	0.000000	-0.015550	0.043345	-0.086763	0.000000	0.000000	3.000000	15.000000	0.000000
1548.967760	0.078833	0.546572	-0.017300	81.265274	52.542286	101.667557	-1.055746	0.000000	-0.850517	0.000000	0.000000	0.000000	-0.015550	0.043345	-0.086763	0.000000	0.000000	3.000000	15.000000	0.000000
1548.971093	0.078833	0.546572	-0.017300	81.265274	52.542286	101.667557	-1.055746	0.000000	-0.850517	0.000000	0.000000	0.000000	-0.015550	0.043345	-0.086763	0.000000	0.000000	3.000000	15.000000	0.000000
1548.974427	0.078833	0.546572	-0.017300	81.262947	52.523125	101.653679	-1.058337	0.000000	-0.864978	0.000000	0.000000	0.000000	-0.015550	0.043345	-0.086763	0.000000	0.000000	3.000000	15.000000	0.000000
1548.977760	0.078786	0.546629	-0.017325	81.262947	52.523125	101.653679	-1.058337	0.000000	-0.864978	0.000000	0.000000	0.000000	-0.014296	0.017047	-0.007631	0.000000	0.000000	3.000000	15.000000	0.000000
1548.981093	0.078786	0.546629	-0.017325	81.262947	52.523125	101.653679	-1.058337	0.000000	-0.864978	0.000000	0.000000	0.000000	-0.014296	0.017047	-0.007631	0.000000	0.000000	3.000000	15.000000	0.000000
1548.984427	0.078786	0.546629	-0.017325	81.256012	52.473804	101.612030	-1.060720	0.000000	-0.866250	0.000000	0.000000	0.000000	-0.014296	0.017047	-0.007631	0.000000	0.000000	3.000000	15.000000	0.000000
1548.987760	0.078786	0.546629	-0.017325	81.256012	52.473804	101.612030	-1.060720	0.000000	-0.866250	0.000000	0.000000	0.000000	-0.014296	0.017047	-0.007631	0.000000	0.000000	3.000000	15.000000	0.000000
1548.991093	0.078700	0.546678	-0.017320	81.256012	52.473804	101.612030	-1.060720	0.000000	-0.866250	0.000000	0.000000	0.000000	-0.025575	0.014655	0.001599	0.000000	0.000000	3.000000	15.000000	0.000000
1548.994427	0.078700	0.546678	-0.017320	81.246758	52.405430	101.556610	-1.060720	0.000000	-0.866250	0.000000	0.000000	0.000000	-0.025575	0.014655	0.001599	0.000000	0.000000	3.000000	15.000000	0.000000
1548.997760	0.078700	0.546678	-0.017320	81.246758	52.405430	101.556610	-1.060720	0.000000	-0.866250	0.000000	0.000000	0.000000	-0.025575	0.014655	0.001599	0.000000	0.000000	3.000000	15.000000	0.000000
1549.001093	0.078700	0.546678	-0.017320	81.246758	52.405430	101.556610	-1.060720	0.000000	-0.866250	0.000000	0.000000	0.000000	-0.025575	0.014655	0.001599	0.000000	0.000000	3.000000	15.000000	0.000000
1549.004427	0.078537	0.546819	-0.017028	81.235184	52.320843	101.487549	-1.064983	0.000000	-0.865983	0.000000	0.000000	0.000000	-0.049004	0.042216	0.087647	0.000000	0.000000	3.000000	15.000000	0.000000
1549.007760	0.078537	0.546819	-0.017028	81.235184	52.320843	101.487549	-1.064983	0.000000	-0.865983	0.000000	0.000000	0.000000	-0.049004	0.042216	0.087647	0.000000	0.000000	3.000000	15.000000	0.000000
1549.011093	0.078537	0.546819	-0.017028	81.235184	52.320843	101.487549	-1.064983	0.000000	-0.865983	0.000000	0.000000	0.000000	-0.049004	0.042216	0.087647	0.000000	0.000000	3.000000	15.000000	0.000000
1549.014427	0.078537	0.546819	-0.017028	81.221260	52.222843	101.404892	-1.073150	0.000000	-0.851376	0.000000	0.000000	0.000000	-0.049004	0.042216	0.087647	0.000000	0.000000	3.000000	15.000000	0.000000
1549.017760	0.078424	0.546869	-0.016816	81.221260	52.222843	101.404892	-1.073150	0.000000	-0.851376	0.000000	0.000000	0.000000	-0.033961	0.015141	0.063521	0.000000	0.000000	3.000000	15.000000	0.000000
1549.021093	0.078424	0.546869	-0.016816	81.221260	52.222843	101.404892	-1.073150	0.000000	-0.851376	0.000000	0.000000	0.000000	-0.033961	0.015141	0.063521	0.000000	0.000000	3.000000	15.000000	0.000000
1549.024427	0.078424	0.546869	-0.016816	81.209656	52.133209	101.336205	-1.078810	0.000000	-0.840789	0.000000	0.000000	0.000000	-0.033961	0.015141	0.063521	0.000000	0.000000	3.000000	15.000000	0.000000
1549.027760	0.078424	0.546869	-0.016816	81.209656	52.133209	101.336205	-1.078810	0.000000	-0.840789	0.000000	0.000000	0.000000	-0.033961	0.015141	0.063521	0.000000	0.000000	3.000000	15.000000	0.000000
1549.031093	0.078294	0.546912	-0.016577	81.209656	52.133209	101.336205	-1.078810	0.000000	-0.840789	0.000000	0.000000	0.000000	-0.039034	0.012776	0.071612	0.000000	0.000000	3.000000	15.000000	0.000000
1549.034427	0.078294	0.546912	-0.016577	81.200333	52.054527	101.281364	-1.078810	0.000000	-0.840789	0.000000	0.000000	0.000000	-0.039034	0.012776	0.071612	0.000000	0.000000	3.000000	15.000000	0.000000
1549.037760	0.078294	0.546912	-0.016577	81.200333	52.054527	101.281364	-1.078810	0.000000	-0.840789	0.000000	0.000000	0.000000	-0.039034	0.012776	0.071612	0.000000	0.000000	3.000000	15.000000	0.000000
1549.041093	0.078294	0.546912	-0.016577	81.200333	52.054527	101.281364	-1.078810	0.000000	-0.840789	0.000000	0.000000	0.000000	-0.039034	0.012776	0.071612	0.000000	0.000000	3.000000	15.000000	0.000000
1549.044427	0.077968	0.546956	-0.016102	81.192345	51.992390	101.247765	-1.085316	0.000000	-0.828853	0.000000	0.000000	0.000000	-0.097797	0.013229	0.142401	0.000000	0.000000	3.000000	15.000000	0.000000
1549.047760	0.077968	0.546956	-0.016102	81.192345	51.992390	101.247765	-1.085316	0.000000	-0.828853	0.000000	0.000000	0.000000	-0.097797	0.013229	0.142401	0.000000	0.000000	3.000000	15.000000	0.000000
1549.051093	0.077968	0.546956	-0.016102	81.192345	51.992390	101.247765	-1.085316	0.000000	-0.828853	0.000000	0.000000	0.000000	-0.097797	0.013229	0.142401	0.000000	0.000000	3.000000	15.000000	0.000000
1549.054427	0.077968	0.546956	-0.016102	81.179214	51.955505	101.251282	-1.101615	0.000000	-0.805120	0.000000	0.000000	0.000000	-0.097797	0.013229	0.142401	0.000000	0.000000	3.000000	15.000000	0.000000
1549.057760	0.077764	0.546973	-0.015913	81.179214	51.955505	101.251282	-1.101615	0.000000	-0.805120	0.000000	0.000000	0.000000	-0.061242	0.005252	0.056793	0.000000	0.000000	3.000000	15.000000	0.000000
1549.061093	0.077764	0.546973	-0.015913	81.179214	51.955505	101.251282	-1.101615	0.000000	-0.805120	0.000000	0.000000	0.000000	-0.061242	0.005252	0.056793	0.000000	0.000000	3.000000	15.000000	0.000000
1549.064427	0.077764	0.546973	-0.015913	81.144302	52.013657	101.381668	-1.101615	0.000000	-0.805120	0.000000	0.000000	0.000000	-0.061242	0.005252	0.056793	0.000000	0.000000	3.000000	15.000000	0.000000
1549.067760	0.077764	0.546973	-0.015913	81.144302	52.013657	101.381668	-1.101615	0.000000	-0.805120	0.000000	0.000000	0.000000	-0.061242	0.005252	0.056793	0.000000	0.000000	3.000000	15.000000	0.000000
1549.071093	0.077588	0.546999	-0.015686	81.144302	52.013657	101.381668	-1.101615	0.000000	-0.805120	0.000000	0.000000	0.000000	-0.052805	0.007795	0.068191	0.000000	0.000000	3.000000	15.000000	0.000000
1549.074427	0.077588	0.546999	-0.015686	81.078079	52.187092	101.674530	-1.111822	0.000000	-0.795654	0.000000	0.000000	0.000000	-0.052805	0.007795	0.068191	0.000000	0.000000	3.000000	15.000000	0.000000
1549.077760	0.077588	0.546999	-0.015686	81.078079	52.187092	101.674530	-1.111822	0.000000	-0.795654	0.000000	0.000000	0.000000	-0.052805	0.007795	0.068191	0.000000	0.000000	3.000000	15.000000	0.000000
1549.081093	0.077588	0.546999	-0.015686	81.078079	52.187092	101.674530	-1.111822	0.000000	-0.795654	0.000000	0.000000	0.000000	-0.052805	0.007795	0.068191	0.000000	0.000000	3.000000	15.000000	0.000000
1549.084427	0.077300	0.547142	-0.015105	80.994576	52.400440	102.023430	-1.120623	0.000000	-0.784289	0.000000	0.000000	0.000000	-0.086171	0.042900	0.174330	0.000000	0.000000	3.000000	15.000000	0.000000
1549.087760	0.077300	0.547142	-0.015105	80.994576	52.400440	102.023430	-1.120623	0.000000	-0.784289	0.000000	0.000000	0.000000	-0.086171	0.042900	0.174330	0.000000	0.000000	3.000000	15.000000	0.000000
1549.091093	0.077300	0.547142	-0.015105	80.994576	52.400440	102.023430	-1.120623	0.000000	-0.784289	0.000000	0.000000	0.000000	-0.086171	0.042900	0.174330	0.000000	0.000000	3.000000	15.000000	0.000000
1549.094427	0.077200	0.547284	-0.014691	80.903961	52.568977	102.326996	-1.134985	0.000000	-0.755234	0.000000	0.000000	0.000000	-0.030238	0.042612	0.124194	0.000000	0.000000	3.000000	15.000000	0.000000
1549.097760	0.077200	0.547284	-0.014691	80.903961	52.568977	102.326996	-1.134985	0.000000	-0.755234	0.000000	0.000000	0.000000	-0.030238	0.042612	0.124194	0.000000	0.000000	3.000000	15.000000	0.000000
1549.101093	0.077200	0.547284	-0.014691	80.903961	52.568977	102.326996	-1.134985	0.000000	-0.755234	0.000000	0.000000	0.000000	-0.030238	0.042612	0.124194	0.000000	0.000000	3.000000	15.000000	0.000000
1549.104427	0.077200	0.547284	-0.014691	80.834343	52.546764	102.395370	-1.140024	0.000000	-0.734535	0.000000	0.000000	0.000000	-0.030238	0.042612	0.124194	0.000000	0.000000	3.000000	15.000000	0.000000
1549.107760	0.077064	0.547435	-0.014228	80.834343	52.546764	102.395370	-1.140024	0.000000	-0.734535	0.000000	0.000000	0.000000	-0.040771	0.045209	0.138865	0.000000	0.000000	3.000000	15.000000	0.000000
1549.111093	0.077064	0.547435	-0.014228	80.834343	52.546764	102.395370	-1.140024	0.000000	-0.734535	0.000000	0.000000	0.000000	-0.040771	0.045209	0.138865	0.000000	0.000000	3.000000	15.000000	0.000000
1549.114427	0.076925	0.547595	-0.013655	80.794586	52.346619	102.231720	-1.140024	0.000000	-0.734535	0.000000	0.000000	0.000000	-0.041665	0.047905	0.171928	0.000000	0.000000	3.000000	15.000000	0.000000
1549.117760	0.076925	0.547595	-0.013655	80.794586	52.346619	102.231720	-1.140024	0.000000	-0.734535	0.000000	0.000000	0.000000	-0.041665	0.047905	0.171928	0.000000	0.000000	3.000000	15.000000	0.000000
1549.121093	0.076925	0.547595	-0.013655	80.794586	52.346619	102.231720	-1.140024	0.000000	-0.734535	0.000000	0.000000	0.000000	-0.041665	0.047905	0.171928	0.000000	0.000000	3.000000	15.000000	0.000000
1549.124427	0.076925	0.547595	-0.013655	80.755287	52.095795	102.007904	-1.153764	0.000000	-0.682736	0.000000	0.000000	0.000000	-0.041665	0.047905	0.171928	0.000000	0.000000	3.000000	15.000000	0.000000
1549.127760	0.076775	0.547780	-0.013018	80.755287	52.095795	102.007904	-1.153764	0.000000	-0.682736	0.000000	0.000000	0.000000	-0.045059	0.055464	0.190980	0.000000	0.000000	3.000000	15.000000	0.000000
1549.131093	0.076775	0.547780	-0.013018	80.755287	52.095795	102.007904	-1.153764	0.000000	-0.682736	0.000000	0.000000	0.000000	-0.045059	0.055464	0.190980	0.000000	0.000000	3.000000	15.000000	0.000000
1549.134427	0.076656	0.547965	-0.012321	80.715851	51.844147	101.786011	-1.161274	0.000000	-0.650907	0.000000	0.000000	0.000000	-0.035594	0.055623	0.209281	0.000000	0.000000	3.000000	15.000000	0.000000
1549.137760	0.076656	0.547965	-0.012321	80.715851	51.844147	101.786011	-1.161274	0.000000	-0.650907	0.000000	0.000000	0.000000	-0.035594	0.055623	0.209281	0.000000	0.000000	3.000000	15.000000	0.000000
1549.141093	0.076656	0.547965	-0.012321	80.715851	51.844147	101.786011	-1.161274	0.000000	-0.650907	0.000000	0.000000	0.000000	-0.035594	0.055623	0.209281	0.000000	0.000000	3.000000	15.000000	0.000000
1549.144427	0.076656	0.547965	-0.012321	80.673950	51.578888	101.553047	-1.167206	0.000000	-0.616026	0.000000	0.000000	0.000000	-0.035594	0.055623	0.209281	0.000000	0.000000	3.000000	15.000000	0.000000
1549.147760	0.076474	0.548126	-0.011608	80.673950	51.578888	101.553047	-1.167206	0.000000	-0.616026	0.000000	0.000000	0.000000	-0.054610	0.048224	0.213905	0.000000	0.000000	3.000000	15.000000	0.000000
1549.151093	0.076474	0.548126	-0.011608	80.673950	51.578888	101.553047	-1.167206	0.000000	-0.616026	0.000000	0.000000	0.000000	-0.054610	0.048224	0.213905	0.000000	0.000000	3.000000	15.000000	0.000000
1549.154427	0.076277	0.548295	-0.010850	80.634262	51.322918	101.334991	-1.176308	0.000000	-0.580375	0.000000	0.000000	0.000000	-0.059120	0.050791	0.227370	0.000000	0.000000	3.000000	15.000000	0.000000
1549.157760	0.076277	0.548295	-0.010850	80.634262	51.322918	101.334991	-1.176308	0.000000	-0.580375	0.000000	0.000000	0.000000	-0.059120	0.050791	0.227370	0.000000	0.000000	3.000000	15.000000	0.000000
1549.161093	0.076277	0.548295	-0.010850	80.634262	51.322918	101.334991	-1.176308	0.000000	-0.580375	0.000000	0.000000	0.000000	-0.059120	0.050791	0.227370	0.000000	0.000000	3.000000	15.000000	0.000000
1549.164427	0.076277	0.548295	-0.010850	80.594376	51.063286	101.118675	-1.186161	0.000000	-0.542480	0.000000	0.000000	0.000000	-0.059120	0.050791	0.227370	0.000000	0.000000	3.000000	15.000000	0.000000
1549.167760	0.076033	0.548448	-0.010103	80.594376	51.063286	101.118675	-1.186161	0.000000	-0.542480	0.000000	0.000000	0.000000	-0.073125	0.045803	0.223890	0.000000	0.000000	3.000000	15.000000	0.000000
1549.171093	0.076033	0.548448	-0.010103	80.594376	51.063286	101.118675	-1.186161	0.000000	-0.542480	0.000000	0.000000	0.000000	-0.073125	0.045803	0.223890	0.000000	0.000000	3.000000	15.000000	0.000000
1549.174427	0.075728	0.548592	-0.009323	80.554398	50.797359	100.904266	-1.198349	0.000000	-0.505165	0.000000	0.000000	0.000000	-0.091440	0.043331	0.233967	0.000000	0.000000	3.000000	15.000000	0.000000
1549.177760	0.075728	0.548592	-0.009323	80.554398	50.797359	100.904266	-1.198349	0.000000	-0.505165	0.000000	0.000000	0.000000	-0.091440	0.043331	0.233967	0.000000	0.000000	3.000000	15.000000	0.000000
1549.181093	0.075728	0.548592	-0.009323	80.554398	50.797359	100.904266	-1.198349	0.000000	-0.505165	0.000000	0.000000	0.000000	-0.091440	0.043331	0.233967	0.000000	0.000000	3.000000	15.000000	0.000000
1549.184427	0.075728	0.548592	-0.009323	80.511955	50.515469	100.679146	-1.213589	0.000000	-0.466171	0.000000	0.000000	0.000000	-0.091440	0.043331	0.233967	0.000000	0.000000	3.000000	15.000000	0.000000
1549.187760	0.075386	0.548745	-0.008495	80.511955	50.515469	100.679146	-1.213589	0.000000	-0.466171	0.000000	0.000000	0.000000	-0.102566	0.045873	0.248430	0.000000	0.000000	3.000000	15.000000	0.000000
1549.191093	0.075386	0.548745	-0.008495	80.511955	50.515469	100.679146	-1.213589	0.000000	-0.466171	0.000000	0.000000	0.000000	-0.102566	0.045873	0.248430	0.000000	0.000000	3.000000	15.000000	0.000000
1549.194427	0.075021	0.548898	-0.007664	80.464279	50.259125	100.491386	-1.230683	0.000000	-0.424766	0.000000	0.000000	0.000000	-0.109486	0.045838	0.249300	0.000000	0.000000	3.000000	15.000000	0.000000
1549.197760	0.075021	0.548898	-0.007664	80.464279	50.259125	100.491386	-1.230683	0.000000	-0.424766	0.000000	0.000000	0.000000	-0.109486	0.045838	0.249300	0.000000	0.000000	3.000000	15.000000	0.000000
1549.201093	0.075021	0.548898	-0.007664	80.464279	50.259125	100.491386	-1.230683	0.000000	-0.424766	0.000000	0.000000	0.000000	-0.109486	0.045838	0.249300	0.000000	0.000000	3.000000	15.000000	0.000000
1549.204427	0.074671	0.549084	-0.006733	80.386177	50.091633	100.431114	-1.248931	0.000000	-0.383216	0.000000	0.000000	0.000000	-0.104977	0.055910	0.279532	0.000000	0.000000	3.000000	15.000000	0.000000
1549.207760	0.074671	0.549084	-0.006733	80.386177	50.091633	100.431114	-1.248931	0.000000	-0.383216	0.000000	0.000000	0.000000	-0.104977	0.055910	0.279532	0.000000	0.000000	3.000000	15.000000	0.000000
1549.211093	0.074671	0.549084	-0.006733	80.386177	50.091633	100.431114	-1.248931	0.000000	-0.383216	0.000000	0.000000	0.000000	-0.104977	0.055910	0.279532	0.000000	0.000000	3.000000	15.000000	0.000000
1549.214427	0.074365	0.549287	-0.005790	80.273766	50.094578	100.600967	-1.266427	0.000000	-0.336627	0.000000	0.000000	0.000000	-0.091829	0.060914	0.282662	0.000000	0.000000	3.000000	15.000000	0.000000
1549.217760	0.074365	0.549287	-0.005790	80.273766	50.094578	100.600967	-1.266427	0.000000	-0.336627	0.000000	0.000000	0.000000	-0.091829	0.060914	0.282662	0.000000	0.000000	3.000000	15.000000	0.000000
1549.221093	0.074365	0.549287	-0.005790	80.273766	50.094578	100.600967	-1.266427	0.000000	-0.336627	0.000000	0.000000	0.000000	-0.091829	0.060914	0.282662	0.000000	0.000000	3.000000	15.000000	0.000000
1549.224427	0.074107	0.549499	-0.004814	80.151604	50.267807	100.968750	-1.281732	0.000000	-0.289517	0.000000	0.000000	0.000000	-0.077476	0.063438	0.292778	0.000000	0.000000	3.000000	15.000000	0.000000
1549.227760	0.074107	0.549499	-0.004814	80.151604	50.267807	100.968750	-1.281732	0.000000	-0.289517	0.000000	0.000000	0.000000	-0.077476	0.063438	0.292778	0.000000	0.000000	3.000000	15.000000	0.000000
1549.231093	0.074107	0.549499	-0.004814	80.151604	50.267807	100.968750	-1.281732	0.000000	-0.289517	0.000000	0.000000	0.000000	-0.077476	0.063438	0.292778	0.000000	0.000000	3.000000	15.000000	0.000000
1549.234427	0.074107	0.549499	-0.004814	80.105385	50.930836	101.810722	-1.294644	0.000000	-0.240721	0.000000	0.000000	0.000000	-0.077476	0.063438	0.292778	0.000000	0.000000	3.000000	15.000000	0.000000
1549.237760	0.073815	0.549710	-0.003901	80.105385	50.930836	101.810722	-1.294644	0.000000	-0.240721	0.000000	0.000000	0.000000	-0.087637	0.063368	0.274171	0.000000	0.000000	3.000000	15.000000	0.000000
1549.241093	0.073815	0.549710	-0.003901	80.105385	50.930836	101.810722	-1.294644	0.000000	-0.240721	0.000000	0.000000	0.000000	-0.087637	0.063368	0.274171	0.000000	0.000000	3.000000	15.000000	0.000000
1549.244427	0.073523	0.549871	-0.003110	80.204430	52.499146	103.521065	-1.309251	0.000000	-0.195026	0.000000	0.000000	0.000000	-0.087504	0.048226	0.237059	0.000000	0.000000	3.000000	15.000000	0.000000
1549.247760	0.073523	0.549871	-0.003110	80.204430	52.499146	103.521065	-1.309251	0.000000	-0.195026	0.000000	0.000000	0.000000	-0.087504	0.048226	0.237059	0.000000	0.000000	3.000000	15.000000	0.000000
1549.251093	0.073523	0.549871	-0.003110	80.204430	52.499146	103.521065	-1.309251	0.000000	-0.195026	0.000000	0.000000	0.000000	-0.087504	0.048226	0.237059	0.000000	0.000000	3.000000	15.000000	0.000000
1549.254427	0.073523	0.549871	-0.003110	80.381416	54.699211	105.837151	-1.323835	0.000000	-0.155516	0.000000	0.000000	0.000000	-0.087504	0.048226	0.237059	0.000000	0.000000	3.000000	15.000000	0.000000
1549.257760	0.073244	0.550048	-0.002371	80.381416	54.699211	105.837151	-1.323835	0.000000	-0.155516	0.000000	0.000000	0.000000	-0.083699	0.053229	0.221897	0.000000	0.000000	3.000000	15.000000	0.000000
1549.261093	0.073244	0.550048	-0.002371	80.381416	54.699211	105.837151	-1.323835	0.000000	-0.155516	0.000000	0.000000	0.000000	-0.083699	0.053229	0.221897	0.000000	0.000000	3.000000	15.000000	0.000000
1549.264427	0.072938	0.550259	-0.001656	80.564178	57.078167	108.312088	-1.337784	0.000000	-0.118533	0.000000	0.000000	0.000000	-0.091929	0.063314	0.214297	0.000000	0.000000	3.000000	15.000000	0.000000
1549.267760	0.072938	0.550259	-0.001656	80.564178	57.078167	108.312088	-1.337784	0.000000	-0.118533	0.000000	0.000000	0.000000	-0.091929	0.063314	0.214297	0.000000	0.000000	3.000000	15.000000	0.000000
1549.271093	0.072938	0.550259	-0.001656	80.564178	57.078167	108.312088	-1.337784	0.000000	-0.118533	0.000000	0.000000	0.000000	-0.091929	0.063314	0.214297	0.000000	0.000000	3.000000	15.000000	0.000000
1549.274427	0.072938	0.550259	-0.001656	80.705612	59.376808	110.710320	-1.353106	0.000000	-0.082817	0.000000	0.000000	0.000000	-0.091929	0.063314	0.214297	0.000000	0.000000	3.000000	15.000000	0.000000
1549.277760	0.072676	0.550513	-0.000936	80.705612	59.376808	110.710320	-1.353106	0.000000	-0.082817	0.000000	0.000000	0.000000	-0.078692	0.075985	0.216002	0.000000	0.000000	3.000000	15.000000	0.000000
1549.281093	0.072676	0.550513	-0.000936	80.705612	59.376808	110.710320	-1.353106	0.000000	-0.082817	0.000000	0.000000	0.000000	-0.078692	0.075985	0.216002	0.000000	0.000000	3.000000	15.000000	0.000000
1549.284427	0.072508	0.550817	-0.000176	80.785736	61.530914	112.984734	-1.366221	0.000000	-0.046816	0.000000	0.000000	0.000000	-0.050421	0.091248	0.228061	0.000000	0.000000	3.000000	15.000000	0.000000
1549.287760	0.072508	0.550817	-0.000176	80.785736	61.530914	112.984734	-1.366221	0.000000	-0.046816	0.000000	0.000000	0.000000	-0.050421	0.091248	0.228061	0.000000	0.000000	3.000000	15.000000	0.000000
1549.291093	0.072508	0.550817	-0.000176	80.785736	61.530914	112.984734	-1.366221	0.000000	-0.046816	0.000000	0.000000	0.000000	-0.050421	0.091248	0.228061	0.000000	0.000000	3.000000	15.000000	0.000000
1549.294427	0.072409	0.551155	0.000609	80.805382	63.464916	115.054649	-1.374625	0.000000	-0.008806	0.000000	0.000000	0.000000	-0.029441	0.101531	0.235678	0.000000	0.000000	3.000000	15.000000	0.000000
1549.297760	0.072409	0.551155	0.000609	80.805382	63.464916	115.054649	-1.374625	0.000000	-0.008806	0.000000	0.000000	0.000000	-0.029441	0.101531	0.235678	0.000000	0.000000	3.000000	15.000000	0.000000
1549.301093	0.072409	0.551155	0.000609	80.805382	63.464916	115.054649	-1.374625	0.000000	-0.008806	0.000000	0.000000	0.000000	-0.029441	0.101531	0.235678	0.000000	0.000000	3.000000	15.000000	0.000000
1549.304427	0.072423	0.551579	0.001403	80.786934	65.163635	116.887115	-1.379532	0.000000	0.030474	0.000000	0.000000	0.000000	0.004198	0.127039	0.238150	0.000000	0.000000	3.000000	15.000000	0.000000
1549.307760	0.072423	0.551579	0.001403	80.786934	65.163635	116.887115	-1.379532	0.000000	0.030474	0.000000	0.000000	0.000000	0.004198	0.127039	0.238150	0.000000	0.000000	3.000000	15.000000	0.000000
1549.311093	0.072423	0.551579	0.001403	80.786934	65.163635	116.887115	-1.379532	0.000000	0.030474	0.000000	0.000000	0.000000	0.004198	0.127039	0.238150	0.000000	0.000000	3.000000	15.000000	0.000000
1549.314427	0.072423	0.551579	0.001403	80.739952	66.591751	118.434921	-1.378832	0.000000	0.070165	0.000000	0.000000	0.000000	0.004198	0.127039	0.238150	0.000000	0.000000	3.000000	15.000000	0.000000
1549.317760	0.072530	0.552037	0.002219	80.739952	66.591751	118.434921	-1.378832	0.000000	0.070165	0.000000	0.000000	0.000000	0.031927	0.137449	0.244633	0.000000	0.000000	3.000000	15.000000	0.000000
1549.321093	0.072530	0.552037	0.002219	80.739952	66.591751	118.434921	-1.378832	0.000000	0.070165	0.000000	0.000000	0.000000	0.031927	0.137449	0.244633	0.000000	0.000000	3.000000	15.000000	0.000000
1549.324427	0.072701	0.552521	0.003018	80.711006	67.776947	119.689148	-1.373511	0.000000	0.110937	0.000000	0.000000	0.000000	0.051276	0.145363	0.239694	0.000000	0.000000	3.000000	15.000000	0.000000
1549.327760	0.072701	0.552521	0.003018	80.711006	67.776947	119.689148	-1.373511	0.000000	0.110937	0.000000	0.000000	0.000000	0.051276	0.145363	0.239694	0.000000	0.000000	3.000000	15.000000	0.000000
1549.331093	0.072701	0.552521	0.003018	80.711006	67.776947	119.689148	-1.373511	0.000000	0.110937	0.000000	0.000000	0.000000	0.051276	0.145363	0.239694	0.000000	0.000000	3.000000	15.000000	0.000000
1549.334427	0.072701	0.552521	0.003018	80.745453	68.940544	120.831879	-1.364964	0.000000	0.150886	0.000000	0.000000	0.000000	0.051276	0.145363	0.239694	0.000000	0.000000	3.000000	15.000000	0.000000
1549.337760	0.072914	0.553058	0.003798	80.745453	68.940544	120.831879	-1.364964	0.000000	0.150886	0.000000	0.000000	0.000000	0.063910	0.160973	0.234196	0.000000	0.000000	3.000000	15.000000	0.000000
1549.341093	0.072914	0.553058	0.003798	80.745453	68.940544	120.831879	-1.364964	0.000000	0.150886	0.000000	0.000000	0.000000	0.063910	0.160973	0.234196	0.000000	0.000000	3.000000	15.000000	0.000000
1549.344427	0.073172	0.553595	0.004439	80.813805	70.437218	122.271957	-1.354313	0.000000	0.189919	0.000000	0.000000	0.000000	0.077549	0.161229	0.192051	0.000000	0.000000	3.000000	15.000000	0.000000
1549.347760	0.073172	0.553595	0.004439	80.813805	70.437218	122.271957	-1.354313	0.000000	0.189919	0.000000	0.000000	0.000000	0.077549	0.161229	0.192051	0.000000	0.000000	3.000000	15.000000	0.000000
1549.351093	0.073172	0.553595	0.004439	80.813805	70.437218	122.271957	-1.354313	0.000000	0.189919	0.000000	0.000000	0.000000	0.077549	0.161229	0.192051	0.000000	0.000000	3.000000	15.000000	0.000000
1549.354427	0.073172	0.553595	0.004439	80.892693	72.369690	124.137581	-1.341388	0.000000	0.221928	0.000000	0.000000	0.000000	0.077549	0.161229	0.192051	0.000000	0.000000	3.000000	15.000000	0.000000
1549.357760	0.073495	0.554185	0.005057	80.892693	72.369690	124.137581	-1.341388	0.000000	0.221928	0.000000	0.000000	0.000000	0.096879	0.176872	0.185435	0.000000	0.000000	3.000000	15.000000	0.000000
1549.361093	0.073495	0.554185	0.005057	80.892693	72.369690	124.137581	-1.341388	0.000000	0.221928	0.000000	0.000000	0.000000	0.096879	0.176872	0.185435	0.000000	0.000000	3.000000	15.000000	0.000000
1549.364427	0.073808	0.554776	0.005609	80.970818	74.535789	126.234627	-1.325241	0.000000	0.252833	0.000000	0.000000	0.000000	0.093928	0.177198	0.165729	0.000000	0.000000	3.000000	15.000000	0.000000
1549.367760	0.073808	0.554776	0.005609	80.970818	74.535789	126.234627	-1.325241	0.000000	0.252833	0.000000	0.000000	0.000000	0.093928	0.177198	0.165729	0.000000	0.000000	3.000000	15.000000	0.000000
1549.371093	0.073808	0.554776	0.005609	80.970818	74.535789	126.234627	-1.325241	0.000000	0.252833	0.000000	0.000000	0.000000	0.093928	0.177198	0.165729	0.000000	0.000000	3.000000	15.000000	0.000000
1549.374427	0.073808	0.554776	0.005609	81.034370	76.693741	128.318085	-1.309587	0.000000	0.280455	0.000000	0.000000	0.000000	0.093928	0.177198	0.165729	0.000000	0.000000	3.000000	15.000000	0.000000
1549.377760	0.074164	0.555419	0.006143	81.034370	76.693741	128.318085	-1.309587	0.000000	0.280455	0.000000	0.000000	0.000000	0.106729	0.192914	0.160060	0.000000	0.000000	3.000000	15.000000	0.000000
1549.381093	0.074164	0.555419	0.006143	81.034370	76.693741	128.318085	-1.309587	0.000000	0.280455	0.000000	0.000000	0.000000	0.106729	0.192914	0.160060	0.000000	0.000000	3.000000	15.000000	0.000000
1549.384427	0.074573	0.556045	0.006582	81.081009	78.722633	130.268860	-1.291798	0.000000	0.307131	0.000000	0.000000	0.000000	0.122712	0.188022	0.131790	0.000000	0.000000	3.000000	15.000000	0.000000
1549.387760	0.074573	0.556045	0.006582	81.081009	78.722633	130.268860	-1.291798	0.000000	0.307131	0.000000	0.000000	0.000000	0.122712	0.188022	0.131790	0.000000	0.000000	3.000000	15.000000	0.000000
1549.391093	0.074573	0.556045	0.006582	81.081009	78.722633	130.268860	-1.291798	0.000000	0.307131	0.000000	0.000000	0.000000	0.122712	0.188022	0.131790	0.000000	0.000000	3.000000	15.000000	0.000000
1549.394427	0.074573	0.556045	0.006582	81.114029	80.611229	132.071289	-1.271346	0.000000	0.329096	0.000000	0.000000	0.000000	0.122712	0.188022	0.131790	0.000000	0.000000	3.000000	15.000000	0.000000
1549.397760	0.075046	0.556656	0.006991	81.114029	80.611229	132.071289	-1.271346	0.000000	0.329096	0.000000	0.000000	0.000000	0.141828	0.183215	0.122803	0.000000	0.000000	3.000000	15.000000	0.000000
1549.401093	0.075046	0.556656	0.006991	81.114029	80.611229	132.071289	-1.271346	0.000000	0.329096	0.000000	0.000000	0.000000	0.141828	0.183215	0.122803	0.000000	0.000000	3.000000	15.000000	0.000000
1549.404427	0.075608	0.557242	0.007390	81.134903	82.304626	133.673721	-1.247708	0.000000	0.349564	0.000000	0.000000	0.000000	0.168731	0.175802	0.119669	0.000000	0.000000	3.000000	15.000000	0.000000
1549.407760	0.075608	0.557242	0.007390	81.134903	82.304626	133.673721	-1.247708	0.000000	0.349564	0.000000	0.000000	0.000000	0.168731	0.175802	0.119669	0.000000	0.000000	3.000000	15.000000	0.000000
1549.411093	0.075608	0.557242	0.007390	81.134903	82.304626	133.673721	-1.247708	0.000000	0.349564	0.000000	0.000000	0.000000	0.168731	0.175802	0.119669	0.000000	0.000000	3.000000	15.000000	0.000000
1549.414427	0.075608	0.557242	0.007390	81.145897	83.744728	135.013382	-1.219586	0.000000	0.369508	0.000000	0.000000	0.000000	0.168731	0.175802	0.119669	0.000000	0.000000	3.000000	15.000000	0.000000
1549.417760	0.076229	0.557777	0.007723	81.145897	83.744728	135.013382	-1.219586	0.000000	0.369508	0.000000	0.000000	0.000000	0.186200	0.160520	0.099927	0.000000	0.000000	3.000000	15.000000	0.000000
1549.421093	0.076229	0.557777	0.007723	81.145897	83.744728	135.013382	-1.219586	0.000000	0.369508	0.000000	0.000000	0.000000	0.186200	0.160520	0.099927	0.000000	0.000000	3.000000	15.000000	0.000000
1549.424427	0.076898	0.558305	0.008071	81.158867	84.926270	136.082825	-1.188553	0.000000	0.386163	0.000000	0.000000	0.000000	0.200834	0.158239	0.104213	0.000000	0.000000	3.000000	15.000000	0.000000
1549.427760	0.076898	0.558305	0.008071	81.158867	84.926270	136.082825	-1.188553	0.000000	0.386163	0.000000	0.000000	0.000000	0.200834	0.158239	0.104213	0.000000	0.000000	3.000000	15.000000	0.000000
1549.431093	0.076898	0.558305	0.008071	81.158867	84.926270	136.082825	-1.188553	0.000000	0.386163	0.000000	0.000000	0.000000	0.200834	0.158239	0.104213	0.000000	0.000000	3.000000	15.000000	0.000000
1549.434427	0.077573	0.558825	0.008439	81.190811	85.827415	136.847961	-1.155081	0.000000	0.403532	0.000000	0.000000	0.000000	0.202257	0.155957	0.110648	0.000000	0.000000	3.000000	15.000000	0.000000
1549.437760	0.077573	0.558825	0.008439	81.190811	85.827415	136.847961	-1.155081	0.000000	0.403532	0.000000	0.000000	0.000000	0.202257	0.155957	0.110648	0.000000	0.000000	3.000000	15.000000	0.000000
1549.441093	0.077573	0.558825	0.008439	81.190811	85.827415	136.847961	-1.155081	0.000000	0.403532	0.000000	0.000000	0.000000	0.202257	0.155957	0.110648	0.000000	0.000000	3.000000	15.000000	0.000000
1549.444427	0.078247	0.559371	0.008801	81.253555	86.491432	137.341583	-1.121371	0.000000	0.421973	0.000000	0.000000	0.000000	0.202261	0.163948	0.108471	0.000000	0.000000	3.000000	15.000000	0.000000
1549.447760	0.078247	0.559371	0.008801	81.253555	86.491432	137.341583	-1.121371	0.000000	0.421973	0.000000	0.000000	0.000000	0.202261	0.163948	0.108471	0.000000	0.000000	3.000000	15.000000	0.000000
1549.451093	0.078247	0.559371	0.008801	81.253555	86.491432	137.341583	-1.121371	0.000000	0.421973	0.000000	0.000000	0.000000	0.202261	0.163948	0.108471	0.000000	0.000000	3.000000	15.000000	0.000000
1549.454427	0.078247	0.559371	0.008801	81.359642	86.934746	137.562866	-1.087661	0.000000	0.440051	0.000000	0.000000	0.000000	0.202261	0.163948	0.108471	0.000000	0.000000	3.000000	15.000000	0.000000
1549.457760	0.078941	0.559901	0.009139	81.359642	86.934746	137.562866	-1.087661	0.000000	0.440051	0.000000	0.000000	0.000000	0.208280	0.158984	0.101507	0.000000	0.000000	3.000000	15.000000	0.000000
1549.461093	0.078941	0.559901	0.009139	81.359642	86.934746	137.562866	-1.087661	0.000000	0.440051	0.000000	0.000000	0.000000	0.208280	0.158984	0.101507	0.000000	0.000000	3.000000	15.000000	0.000000
1549.464427	0.079678	0.560389	0.009456	81.508286	87.262535	137.625275	-1.052948	0.000000	0.456969	0.000000	0.000000	0.000000	0.221224	0.146229	0.095075	0.000000	0.000000	3.000000	15.000000	0.000000
1549.467760	0.079678	0.560389	0.009456	81.508286	87.262535	137.625275	-1.052948	0.000000	0.456969	0.000000	0.000000	0.000000	0.221224	0.146229	0.095075	0.000000	0.000000	3.000000	15.000000	0.000000
1549.471093	0.079678	0.560389	0.009456	81.508286	87.262535	137.625275	-1.052948	0.000000	0.456969	0.000000	0.000000	0.000000	0.221224	0.146229	0.095075	0.000000	0.000000	3.000000	15.000000	0.000000
1549.474427	0.079678	0.560389	0.009456	81.688248	87.549576	137.611450	-1.016077	0.000000	0.472815	0.000000	0.000000	0.000000	0.221224	0.146229	0.095075	0.000000	0.000000	3.000000	15.000000	0.000000
1549.477760	0.080435	0.560885	0.009744	81.688248	87.549576	137.611450	-1.016077	0.000000	0.472815	0.000000	0.000000	0.000000	0.226959	0.148970	0.086424	0.000000	0.000000	3.000000	15.000000	0.000000
1549.481093	0.080435	0.560885	0.009744	81.688248	87.549576	137.611450	-1.016077	0.000000	0.472815	0.000000	0.000000	0.000000	0.226959	0.148970	0.086424	0.000000	0.000000	3.000000	15.000000	0.000000
1549.484427	0.081232	0.561321	0.009993	81.869209	87.770996	137.531570	-0.978250	0.000000	0.487219	0.000000	0.000000	0.000000	0.238998	0.130902	0.074682	0.000000	0.000000	3.000000	15.000000	0.000000
1549.487760	0.081232	0.561321	0.009993	81.869209	87.770996	137.531570	-0.978250	0.000000	0.487219	0.000000	0.000000	0.000000	0.238998	0.130902	0.074682	0.000000	0.000000	3.000000	15.000000	0.000000
1549.491093	0.081232	0.561321	0.009993	81.869209	87.770996	137.531570	-0.978250	0.000000	0.487219	0.000000	0.000000	0.000000	0.238998	0.130902	0.074682	0.000000	0.000000	3.000000	15.000000	0.000000
1549.494427	0.081232	0.561321	0.009993	82.032005	87.934280	137.410400	-0.938417	0.000000	0.499666	0.000000	0.000000	0.000000	0.238998	0.130902	0.074682	0.000000	0.000000	3.000000	15.000000	0.000000
1549.497760	0.082038	0.561714	0.010161	82.032005	87.934280	137.410400	-0.938417	0.000000	0.499666	0.000000	0.000000	0.000000	0.241925	0.117839	0.050210	0.000000	0.000000	3.000000	15.000000	0.000000
1549.501093	0.082038	0.561714	0.010161	82.032005	87.934280	137.410400	-0.938417	0.000000	0.499666	0.000000	0.000000	0.000000	0.241925	0.117839	0.050210	0.000000	0.000000	3.000000	15.000000	0.000000
1549.504427	0.082862	0.562046	0.010293	82.171982	88.149590	137.367111	-0.898097	0.000000	0.508034	0.000000	0.000000	0.000000	0.247228	0.099665	0.039670	0.000000	0.000000	3.000000	15.000000	0.000000
1549.507760	0.082862	0.562046	0.010293	82.171982	88.149590	137.367111	-0.898097	0.000000	0.508034	0.000000	0.000000	0.000000	0.247228	0.099665	0.039670	0.000000	0.000000	3.000000	15.000000	0.000000
1549.511093	0.082862	0.562046	0.010293	82.171982	88.149590	137.367111	-0.898097	0.000000	0.508034	0.000000	0.000000	0.000000	0.247228	0.099665	0.039670	0.000000	0.000000	3.000000	15.000000	0.000000
1549.514427	0.082862	0.562046	0.010293	82.269371	88.390167	137.391830	-0.856892	0.000000	0.514646	0.000000	0.000000	0.000000	0.247228	0.099665	0.039670	0.000000	0.000000	3.000000	15.000000	0.000000
1549.517760	0.083706	0.562361	0.010402	82.269371	88.390167	137.391830	-0.856892	0.000000	0.514646	0.000000	0.000000	0.000000	0.253127	0.094476	0.032702	0.000000	0.000000	3.000000	15.000000	0.000000
1549.521093	0.083706	0.562361	0.010402	82.269371	88.390167	137.391830	-0.856892	0.000000	0.514646	0.000000	0.000000	0.000000	0.253127	0.094476	0.032702	0.000000	0.000000	3.000000	15.000000	0.000000
1549.524427	0.084547	0.562659	0.010492	82.313644	88.669998	137.513550	-0.814704	0.000000	0.520096	0.000000	0.000000	0.000000	0.252351	0.089309	0.026921	0.000000	0.000000	3.000000	15.000000	0.000000
1549.527760	0.084547	0.562659	0.010492	82.313644	88.669998	137.513550	-0.814704	0.000000	0.520096	0.000000	0.000000	0.000000	0.252351	0.089309	0.026921	0.000000	0.000000	3.000000	15.000000	0.000000
1549.531093	0.084547	0.562659	0.010492	82.313644	88.669998	137.513550	-0.814704	0.000000	0.520096	0.000000	0.000000	0.000000	0.252351	0.089309	0.026921	0.000000	0.000000	3.000000	15.000000	0.000000
1549.534427	0.084547	0.562659	0.010492	82.311394	88.753174	137.481964	-0.772646	0.000000	0.524583	0.000000	0.000000	0.000000	0.252351	0.089309	0.026921	0.000000	0.000000	3.000000	15.000000	0.000000
1549.537760	0.085436	0.562975	0.010589	82.311394	88.753174	137.481964	-0.772646	0.000000	0.524583	0.000000	0.000000	0.000000	0.266783	0.094657	0.029199	0.000000	0.000000	3.000000	15.000000	0.000000
1549.541093	0.085436	0.562975	0.010589	82.311394	88.753174	137.481964	-0.772646	0.000000	0.524583	0.000000	0.000000	0.000000	0.266783	0.094657	0.029199	0.000000	0.000000	3.000000	15.000000	0.000000
1549.544427	0.086368	0.563247	0.010664	82.302673	88.654289	137.269592	-0.728182	0.000000	0.529450	0.000000	0.000000	0.000000	0.279629	0.081640	0.022630	0.000000	0.000000	3.000000	15.000000	0.000000
1549.547760	0.086368	0.563247	0.010664	82.302673	88.654289	137.269592	-0.728182	0.000000	0.529450	0.000000	0.000000	0.000000	0.279629	0.081640	0.022630	0.000000	0.000000	3.000000	15.000000	0.000000
1549.551093	0.086368	0.563247	0.010664	82.302673	88.654289	137.269592	-0.728182	0.000000	0.529450	0.000000	0.000000	0.000000	0.279629	0.081640	0.022630	0.000000	0.000000	3.000000	15.000000	0.000000
1549.554427	0.087349	0.563537	0.010747	82.293854	88.405373	136.901474	-0.681577	0.000000	0.533221	0.000000	0.000000	0.000000	0.294099	0.087005	0.024747	0.000000	0.000000	3.000000	15.000000	0.000000
1549.557760	0.087349	0.563537	0.010747	82.293854	88.405373	136.901474	-0.681577	0.000000	0.533221	0.000000	0.000000	0.000000	0.294099	0.087005	0.024747	0.000000	0.000000	3.000000	15.000000	0.000000
1549.561093	0.087349	0.563537	0.010747	82.293854	88.405373	136.901474	-0.681577	0.000000	0.533221	0.000000	0.000000	0.000000	0.294099	0.087005	0.024747	0.000000	0.000000	3.000000	15.000000	0.000000
1549.564427	0.088397	0.563801	0.010820	82.289680	88.240379	136.608627	-0.632560	0.000000	0.537346	0.000000	0.000000	0.000000	0.314606	0.079261	0.022002	0.000000	0.000000	3.000000	15.000000	0.000000
1549.567760	0.088397	0.563801	0.010820	82.289680	88.240379	136.608627	-0.632560	0.000000	0.537346	0.000000	0.000000	0.000000	0.314606	0.079261	0.022002	0.000000	0.000000	3.000000	15.000000	0.000000
1549.571093	0.088397	0.563801	0.010820	82.289680	88.240379	136.608627	-0.632560	0.000000	0.537346	0.000000	0.000000	0.000000	0.314606	0.079261	0.022002	0.000000	0.000000	3.000000	15.000000	0.000000
1549.574427	0.089489	0.564022	0.010871	82.294167	88.121208	136.342453	-0.580126	0.000000	0.541013	0.000000	0.000000	0.000000	0.327471	0.066240	0.015194	0.000000	0.000000	3.000000	15.000000	0.000000
1549.577760	0.089489	0.564022	0.010871	82.294167	88.121208	136.342453	-0.580126	0.000000	0.541013	0.000000	0.000000	0.000000	0.327471	0.066240	0.015194	0.000000	0.000000	3.000000	15.000000	0.000000
1549.581093	0.089489	0.564022	0.010871	82.294167	88.121208	136.342453	-0.580126	0.000000	0.541013	0.000000	0.000000	0.000000	0.327471	0.066240	0.015194	0.000000	0.000000	3.000000	15.000000	0.000000
1549.584427	0.090625	0.564173	0.010904	82.316658	88.105148	136.162537	-0.525548	0.000000	0.543545	0.000000	0.000000	0.000000	0.340657	0.045363	0.010040	0.000000	0.000000	3.000000	15.000000	0.000000
1549.587760	0.090625	0.564173	0.010904	82.316658	88.105148	136.162537	-0.525548	0.000000	0.543545	0.000000	0.000000	0.000000	0.340657	0.045363	0.010040	0.000000	0.000000	3.000000	15.000000	0.000000
1549.591093	0.090625	0.564173	0.010904	82.316658	88.105148	136.162537	-0.525548	0.000000	0.543545	0.000000	0.000000	0.000000	0.340657	0.045363	0.010040	0.000000	0.000000	3.000000	15.000000	0.000000
1549.594427	0.091780	0.564307	0.010913	82.360336	88.177940	136.046051	-0.468771	0.000000	0.545218	0.000000	0.000000	0.000000	0.346486	0.040098	0.002677	0.000000	0.000000	3.000000	15.000000	0.000000
1549.597760	0.091780	0.564307	0.010913	82.360336	88.177940	136.046051	-0.468771	0.000000	0.545218	0.000000	0.000000	0.000000	0.346486	0.040098	0.002677	0.000000	0.000000	3.000000	15.000000	0.000000
1549.601093	0.091780	0.564307	0.010913	82.360336	88.177940	136.046051	-0.468771	0.000000	0.545218	0.000000	0.000000	0.000000	0.346486	0.040098	0.002677	0.000000	0.000000	3.000000	15.000000	0.000000
1549.604427	0.092929	0.564379	0.010890	82.420212	88.320313	135.984314	-0.411024	0.000000	0.545664	0.000000	0.000000	0.000000	0.344928	0.021687	-0.006872	0.000000	0.000000	3.000000	15.000000	0.000000
1549.607760	0.092929	0.564379	0.010890	82.420212	88.320313	135.984314	-0.411024	0.000000	0.545664	0.000000	0.000000	0.000000	0.344928	0.021687	-0.006872	0.000000	0.000000	3.000000	15.000000	0.000000
1549.611093	0.092929	0.564379	0.010890	82.420212	88.320313	135.984314	-0.411024	0.000000	0.545664	0.000000	0.000000	0.000000	0.344928	0.021687	-0.006872	0.000000	0.000000	3.000000	15.000000	0.000000
1549.614427	0.094103	0.564425	0.010866	82.488998	88.565071	136.015976	-0.353536	0.000000	0.544519	0.000000	0.000000	0.000000	0.352057	0.013877	-0.007348	0.000000	0.000000	3.000000	15.000000	0.000000
1549.617760	0.094103	0.564425	0.010866	82.488998	88.565071	136.015976	-0.353536	0.000000	0.544519	0.000000	0.000000	0.000000	0.352057	0.013877	-0.007348	0.000000	0.000000	3.000000	15.000000	0.000000
1549.621093	0.094103	0.564425	0.010866	82.488998	88.565071	136.015976	-0.353536	0.000000	0.544519	0.000000	0.000000	0.000000	0.352057	0.013877	-0.007348	0.000000	0.000000	3.000000	15.000000	0.000000
1549.624427	0.095306	0.564427	0.010754	82.547020	88.811974	136.056519	-0.294860	0.000000	0.543294	0.000000	0.000000	0.000000	0.360937	0.000495	-0.033437	0.000000	0.000000	3.000000	15.000000	0.000000
1549.627760	0.095306	0.564427	0.010754	82.547020	88.811974	136.056519	-0.294860	0.000000	0.543294	0.000000	0.000000	0.000000	0.360937	0.000495	-0.033437	0.000000	0.000000	3.000000	15.000000	0.000000
1549.631093	0.095306	0.564427	0.010754	82.547020	88.811974	136.056519	-0.294860	0.000000	0.543294	0.000000	0.000000	0.000000	0.360937	0.000495	-0.033437	0.000000	0.000000	3.000000	15.000000	0.000000
1549.634427	0.096504	0.564437	0.010617	82.588470	88.987267	136.043182	-0.234703	0.000000	0.537721	0.000000	0.000000	0.000000	0.359517	0.003016	-0.041277	0.000000	0.000000	3.000000	15.000000	0.000000
1549.637760	0.096504	0.564437	0.010617	82.588470	88.987267	136.043182	-0.234703	0.000000	0.537721	0.000000	0.000000	0.000000	0.359517	0.003016	-0.041277	0.000000	0.000000	3.000000	15.000000	0.000000
1549.641093	0.096504	0.564437	0.010617	82.588470	88.987267	136.043182	-0.234703	0.000000	0.537721	0.000000	0.000000	0.000000	0.359517	0.003016	-0.041277	0.000000	0.000000	3.000000	15.000000	0.000000
1549.644427	0.097678	0.564403	0.010469	82.614456	89.146523	136.042130	-0.174784	0.000000	0.530842	0.000000	0.000000	0.000000	0.352110	-0.010114	-0.044272	0.000000	0.000000	3.000000	15.000000	0.000000
1549.647760	0.097678	0.564403	0.010469	82.614456	89.146523	136.042130	-0.174784	0.000000	0.530842	0.000000	0.000000	0.000000	0.352110	-0.010114	-0.044272	0.000000	0.000000	3.000000	15.000000	0.000000
1549.651093	0.097678	0.564403	0.010469	82.614456	89.146523	136.042130	-0.174784	0.000000	0.530842	0.000000	0.000000	0.000000	0.352110	-0.010114	-0.044272	0.000000	0.000000	3.000000	15.000000	0.000000
1549.654427	0.098829	0.564369	0.010323	82.620834	89.280685	136.030945	-0.116099	0.000000	0.523463	0.000000	0.000000	0.000000	0.345411	-0.010119	-0.043751	0.000000	0.000000	3.000000	15.000000	0.000000
1549.657760	0.098829	0.564369	0.010323	82.620834	89.280685	136.030945	-0.116099	0.000000	0.523463	0.000000	0.000000	0.000000	0.345411	-0.010119	-0.043751	0.000000	0.000000	3.000000	15.000000	0.000000
1549.661093	0.098829	0.564369	0.010323	82.620834	89.280685	136.030945	-0.116099	0.000000	0.523463	0.000000	0.000000	0.000000	0.345411	-0.010119	-0.043751	0.000000	0.000000	3.000000	15.000000	0.000000
1549.664427	0.099924	0.564319	0.010235	82.620811	89.411209	136.030930	-0.058531	0.000000	0.516171	0.000000	0.000000	0.000000	0.328350	-0.015196	-0.026540	0.000000	0.000000	3.000000	15.000000	0.000000
1549.667760	0.099924	0.564319	0.010235	82.620811	89.411209	136.030930	-0.058531	0.000000	0.516171	0.000000	0.000000	0.000000	0.328350	-0.015196	-0.026540	0.000000	0.000000	3.000000	15.000000	0.000000
1549.671093	0.099924	0.564319	0.010235	82.620811	89.411209	136.030930	-0.058531	0.000000	0.516171	0.000000	0.000000	0.000000	0.328350	-0.015196	-0.026540	0.000000	0.000000	3.000000	15.000000	0.000000
1549.674427	0.100984	0.564251	0.010199	82.620865	89.536346	136.038910	-0.003806	0.000000	0.511748	0.000000	0.000000	0.000000	0.318048	-0.020285	-0.010653	0.000000	0.000000	3.000000	15.000000	0.000000
1549.677760	0.100984	0.564251	0.010199	82.620865	89.536346	136.038910	-0.003806	0.000000	0.511748	0.000000	0.000000	0.000000	0.318048	-0.020285	-0.010653	0.000000	0.000000	3.000000	15.000000	0.000000
1549.681093	0.100984	0.564251	0.010199	82.620865	89.536346	136.038910	-0.003806	0.000000	0.511748	0.000000	0.000000	0.000000	0.318048	-0.020285	-0.010653	0.000000	0.000000	3.000000	15.000000	0.000000
1549.684427	0.102027	0.564175	0.010189	82.619240	89.659889	136.041733	0.049202	0.000000	0.509973	0.000000	0.000000	0.000000	0.312992	-0.022840	-0.003041	0.000000	0.000000	3.000000	15.000000	0.000000
1549.687760	0.102027	0.564175	0.010189	82.619240	89.659889	136.041733	0.049202	0.000000	0.509973	0.000000	0.000000	0.000000	0.312992	-0.022840	-0.003041	0.000000	0.000000	3.000000	15.000000	0.000000
1549.691093	0.102027	0.564175	0.010189	82.619240	89.659889	136.041733	0.049202	0.000000	0.509973	0.000000	0.000000	0.000000	0.312992	-0.022840	-0.003041	0.000000	0.000000	3.000000	15.000000	0.000000
1549.694427	0.103111	0.564117	0.010252	82.617859	89.737862	135.994202	0.101367	0.000000	0.509466	0.000000	0.000000	0.000000	0.325086	-0.017364	0.018891	0.000000	0.000000	3.000000	15.000000	0.000000
1549.697760	0.103111	0.564117	0.010252	82.617859	89.737862	135.994202	0.101367	0.000000	0.509466	0.000000	0.000000	0.000000	0.325086	-0.017364	0.018891	0.000000	0.000000	3.000000	15.000000	0.000000
1549.701093	0.103111	0.564117	0.010252	82.617859	89.737862	135.994202	0.101367	0.000000	0.509466	0.000000	0.000000	0.000000	0.325086	-0.017364	0.018891	0.000000	0.000000	3.000000	15.000000	0.000000
1549.704427	0.104271	0.564068	0.010338	82.615784	89.800400	135.930862	0.155548	0.000000	0.512614	0.000000	0.000000	0.000000	0.347971	-0.014668	0.025715	0.000000	0.000000	3.000000	15.000000	0.000000
1549.707760	0.104271	0.564068	0.010338	82.615784	89.800400	135.930862	0.155548	0.000000	0.512614	0.000000	0.000000	0.000000	0.347971	-0.014668	0.025715	0.000000	0.000000	3.000000	15.000000	0.000000
1549.711093	0.104271	0.564068	0.010338	82.615784	89.800400	135.930862	0.155548	0.000000	0.512614	0.000000	0.000000	0.000000	0.347971	-0.014668	0.025715	0.000000	0.000000	3.000000	15.000000	0.000000
1549.714427	0.105467	0.564046	0.010473	82.612305	89.818672	135.844070	0.213544	0.000000	0.516900	0.000000	0.000000	0.000000	0.358790	-0.006652	0.040531	0.000000	0.000000	3.000000	15.000000	0.000000
1549.717760	0.105467	0.564046	0.010473	82.612305	89.818672	135.844070	0.213544	0.000000	0.516900	0.000000	0.000000	0.000000	0.358790	-0.006652	0.040531	0.000000	0.000000	3.000000	15.000000	0.000000
1549.721093	0.105467	0.564046	0.010473	82.612305	89.818672	135.844070	0.213544	0.000000	0.516900	0.000000	0.000000	0.000000	0.358790	-0.006652	0.040531	0.000000	0.000000	3.000000	15.000000	0.000000
1549.724427	0.106707	0.564050	0.010589	82.612015	89.840065	136.230316	0.273342	0.000000	0.523655	0.000000	0.000000	0.000000	0.372086	0.001153	0.034842	0.000000	0.000000	3.000000	15.000000	0.000000
1549.727760	0.106707	0.564050	0.010589	82.612015	89.840065	136.230316	0.273342	0.000000	0.523655	0.000000	0.000000	0.000000	0.372086	0.001153	0.034842	0.000000	0.000000	3.000000	15.000000	0.000000
1549.731093	0.106707	0.564050	0.010589	82.612015	89.840065	136.230316	0.273342	0.000000	0.523655	0.000000	0.000000	0.000000	0.372086	0.001153	0.034842	0.000000	0.000000	3.000000	15.000000	0.000000
1549.734427	0.107932	0.564045	0.010730	82.650146	89.780334	137.932297	0.335357	0.000000	0.529462	0.000000	0.000000	0.000000	0.367364	-0.001455	0.042227	0.000000	0.000000	3.000000	15.000000	0.000000
1549.737760	0.107932	0.564045	0.010730	82.650146	89.780334	137.932297	0.335357	0.000000	0.529462	0.000000	0.000000	0.000000	0.367364	-0.001455	0.042227	0.000000	0.000000	3.000000	15.000000	0.000000
1549.741093	0.107932	0.564045	0.010730	82.650146	89.780334	137.932297	0.335357	0.000000	0.529462	0.000000	0.000000	0.000000	0.367364	-0.001455	0.042227	0.000000	0.000000	3.000000	15.000000	0.000000
1549.744427	0.109232	0.564076	0.010886	82.822365	89.611443	139.385590	0.396584	0.000000	0.536500	0.000000	0.000000	0.000000	0.390149	0.009093	0.046872	0.000000	0.000000	3.000000	15.000000	0.000000
1549.747760	0.109232	0.564076	0.010886	82.822365	89.611443	139.385590	0.396584	0.000000	0.536500	0.000000	0.000000	0.000000	0.390149	0.009093	0.046872	0.000000	0.000000	3.000000	15.000000	0.000000
1549.751093	0.109232	0.564076	0.010886	82.822365	89.611443	139.385590	0.396584	0.000000	0.536500	0.000000	0.000000	0.000000	0.390149	0.009093	0.046872	0.000000	0.000000	3.000000	15.000000	0.000000
1549.754427	0.110647	0.564079	0.011018	83.113701	89.312782	139.536896	0.461609	0.000000	0.544312	0.000000	0.000000	0.000000	0.424333	0.001164	0.039582	0.000000	0.000000	3.000000	15.000000	0.000000
1549.757760	0.110647	0.564079	0.011018	83.113701	89.312782	139.536896	0.461609	0.000000	0.544312	0.000000	0.000000	0.000000	0.424333	0.001164	0.039582	0.000000	0.000000	3.000000	15.000000	0.000000
1549.761093	0.110647	0.564079	0.011018	83.113701	89.312782	139.536896	0.461609	0.000000	0.544312	0.000000	0.000000	0.000000	0.424333	0.001164	0.039582	0.000000	0.000000	3.000000	15.000000	0.000000
1549.764427	0.112099	0.564048	0.011101	83.486267	88.894989	138.639114	0.532331	0.000000	0.550909	0.000000	0.000000	0.000000	0.435682	-0.009502	0.024795	0.000000	0.000000	3.000000	15.000000	0.000000
1549.767760	0.112099	0.564048	0.011101	83.486267	88.894989	138.639114	0.532331	0.000000	0.550909	0.000000	0.000000	0.000000	0.435682	-0.009502	0.024795	0.000000	0.000000	3.000000	15.000000	0.000000
1549.771093	0.112099	0.564048	0.011101	83.486267	88.894989	138.639114	0.532331	0.000000	0.550909	0.000000	0.000000	0.000000	0.435682	-0.009502	0.024795	0.000000	0.000000	3.000000	15.000000	0.000000
1549.774427	0.113553	0.564016	0.011179	83.889458	88.393272	137.594635	0.604945	0.000000	0.555041	0.000000	0.000000	0.000000	0.436095	-0.009583	0.023415	0.000000	0.000000	3.000000	15.000000	0.000000
1549.777760	0.113553	0.564016	0.011179	83.889458	88.393272	137.594635	0.604945	0.000000	0.555041	0.000000	0.000000	0.000000	0.436095	-0.009583	0.023415	0.000000	0.000000	3.000000	15.000000	0.000000
1549.781093	0.113553	0.564016	0.011179	83.889458	88.393272	137.594635	0.604945	0.000000	0.555041	0.000000	0.000000	0.000000	0.436095	-0.009583	0.023415	0.000000	0.000000	3.000000	15.000000	0.000000
1549.784427	0.114980	0.563992	0.011235	84.250725	87.806297	136.812241	0.677627	0.000000	0.558944	0.000000	0.000000	0.000000	0.428156	-0.007067	0.016841	0.000000	0.000000	3.000000	15.000000	0.000000
1549.787760	0.114980	0.563992	0.011235	84.250725	87.806297	136.812241	0.677627	0.000000	0.558944	0.000000	0.000000	0.000000	0.428156	-0.007067	0.016841	0.000000	0.000000	3.000000	15.000000	0.000000
1549.791093	0.114980	0.563992	0.011235	84.250725	87.806297	136.812241	0.677627	0.000000	0.558944	0.000000	0.000000	0.000000	0.428156	-0.007067	0.016841	0.000000	0.000000	3.000000	15.000000	0.000000
1549.794427	0.116358	0.563977	0.011275	84.527756	87.233337	136.515656	0.748986	0.000000	0.561751	0.000000	0.000000	0.000000	0.413484	-0.004526	0.012003	0.000000	0.000000	3.000000	15.000000	0.000000
1549.797760	0.116358	0.563977	0.011275	84.527756	87.233337	136.515656	0.748986	0.000000	0.561751	0.000000	0.000000	0.000000	0.413484	-0.004526	0.012003	0.000000	0.000000	3.000000	15.000000	0.000000
1549.801093	0.116358	0.563977	0.011275	84.527756	87.233337	136.515656	0.748986	0.000000	0.561751	0.000000	0.000000	0.000000	0.413484	-0.004526	0.012003	0.000000	0.000000	3.000000	15.000000	0.000000
1549.804427	0.117700	0.564024	0.011351	84.724144	86.712982	136.490189	0.817901	0.000000	0.563751	0.000000	0.000000	0.000000	0.402605	0.013987	0.022657	0.000000	0.000000	3.000000	15.000000	0.000000
1549.807760	0.117700	0.564024	0.011351	84.724144	86.712982	136.490189	0.817901	0.000000	0.563751	0.000000	0.000000	0.000000	0.402605	0.013987	0.022657	0.000000	0.000000	3.000000	15.000000	0.000000
1549.811093	0.117700	0.564024	0.011351	84.724144	86.712982	136.490189	0.817901	0.000000	0.563751	0.000000	0.000000	0.000000	0.402605	0.013987	0.022657	0.000000	0.000000	3.000000	15.000000	0.000000
1549.814427	0.119065	0.564070	0.011416	84.838745	86.305252	136.518097	0.885001	0.000000	0.567528	0.000000	0.000000	0.000000	0.409637	0.013975	0.019779	0.000000	0.000000	3.000000	15.000000	0.000000
1549.817760	0.119065	0.564070	0.011416	84.838745	86.305252	136.518097	0.885001	0.000000	0.567528	0.000000	0.000000	0.000000	0.409637	0.013975	0.019779	0.000000	0.000000	3.000000	15.000000	0.000000
1549.821093	0.119065	0.564070	0.011416	84.838745	86.305252	136.518097	0.885001	0.000000	0.567528	0.000000	0.000000	0.000000	0.409637	0.013975	0.019779	0.000000	0.000000	3.000000	15.000000	0.000000
1549.824427	0.120451	0.564170	0.011461	84.885262	85.985489	136.474350	0.953274	0.000000	0.570824	0.000000	0.000000	0.000000	0.415793	0.029783	0.013445	0.000000	0.000000	3.000000	15.000000	0.000000
1549.827760	0.120451	0.564170	0.011461	84.885262	85.985489	136.474350	0.953274	0.000000	0.570824	0.000000	0.000000	0.000000	0.415793	0.029783	0.013445	0.000000	0.000000	3.000000	15.000000	0.000000
1549.831093	0.120451	0.564170	0.011461	84.885262	85.985489	136.474350	0.953274	0.000000	0.570824	0.000000	0.000000	0.000000	0.415793	0.029783	0.013445	0.000000	0.000000	3.000000	15.000000	0.000000
1549.834427	0.121834	0.564251	0.011485	84.904381	85.767899	136.363251	1.022573	0.000000	0.573065	0.000000	0.000000	0.000000	0.414804	0.024455	0.007081	0.000000	0.000000	3.000000	15.000000	0.000000
1549.837760	0.121834	0.564251	0.011485	84.904381	85.767899	136.363251	1.022573	0.000000	0.573065	0.000000	0.000000	0.000000	0.414804	0.024455	0.007081	0.000000	0.000000	3.000000	15.000000	0.000000
1549.841093	0.121834	0.564251	0.011485	84.904381	85.767899	136.363251	1.022573	0.000000	0.573065	0.000000	0.000000	0.000000	0.414804	0.024455	0.007081	0.000000	0.000000	3.000000	15.000000	0.000000
1549.844427	0.123216	0.564359	0.011499	84.931602	85.487228	136.067337	1.091707	0.000000	0.574245	0.000000	0.000000	0.000000	0.414661	0.032385	0.004130	0.000000	0.000000	3.000000	15.000000	0.000000
1549.847760	0.123216	0.564359	0.011499	84.931602	85.487228	136.067337	1.091707	0.000000	0.574245	0.000000	0.000000	0.000000	0.414661	0.032385	0.004130	0.000000	0.000000	3.000000	15.000000	0.000000
1549.851093	0.123216	0.564359	0.011499	84.931602	85.487228	136.067337	1.091707	0.000000	0.574245	0.000000	0.000000	0.000000	0.414661	0.032385	0.004130	0.000000	0.000000	3.000000	15.000000	0.000000
1549.854427	0.124518	0.564440	0.011469	84.996254	85.155182	135.831421	1.160817	0.000000	0.574933	0.000000	0.000000	0.000000	0.390420	0.024355	-0.008765	0.000000	0.000000	3.000000	15.000000	0.000000
1549.857760	0.124518	0.564440	0.011469	84.996254	85.155182	135.831421	1.160817	0.000000	0.574933	0.000000	0.000000	0.000000	0.390420	0.024355	-0.008765	0.000000	0.000000	3.000000	15.000000	0.000000
1549.861093	0.124518	0.564440	0.011469	84.996254	85.155182	135.831421	1.160817	0.000000	0.574933	0.000000	0.000000	0.000000	0.390420	0.024355	-0.008765	0.000000	0.000000	3.000000	15.000000	0.000000
1549.864427	0.125695	0.564468	0.011416	85.106033	84.721176	135.503754	1.225887	0.000000	0.573472	0.000000	0.000000	0.000000	0.353158	0.008350	-0.016165	0.000000	0.000000	3.000000	15.000000	0.000000
1549.867760	0.125695	0.564468	0.011416	85.106033	84.721176	135.503754	1.225887	0.000000	0.573472	0.000000	0.000000	0.000000	0.353158	0.008350	-0.016165	0.000000	0.000000	3.000000	15.000000	0.000000
1549.871093	0.125695	0.564468	0.011416	85.106033	84.721176	135.503754	1.225887	0.000000	0.573472	0.000000	0.000000	0.000000	0.353158	0.008350	-0.016165	0.000000	0.000000	3.000000	15.000000	0.000000
1549.874427	0.126746	0.564469	0.011332	85.264755	84.186584	135.040009	1.284747	0.000000	0.570778	0.000000	0.000000	0.000000	0.315340	0.000292	-0.024968	0.000000	0.000000	3.000000	15.000000	0.000000
1549.877760	0.126746	0.564469	0.011332	85.264755	84.186584	135.040009	1.284747	0.000000	0.570778	0.000000	0.000000	0.000000	0.315340	0.000292	-0.024968	0.000000	0.000000	3.000000	15.000000	0.000000
1549.881093	0.126746	0.564469	0.011332	85.264755	84.186584	135.040009	1.284747	0.000000	0.570778	0.000000	0.000000	0.000000	0.315340	0.000292	-0.024968	0.000000	0.000000	3.000000	15.000000	0.000000
1549.884427	0.126746	0.564469	0.011332	85.444908	83.581543	134.514191	1.337304	0.000000	0.566617	0.000000	0.000000	0.000000	0.315340	0.000292	-0.024968	0.000000	0.000000	3.000000	15.000000	0.000000
1549.887760	0.127649	0.564443	0.011227	85.444908	83.581543	134.514191	1.337304	0.000000	0.566617	0.000000	0.000000	0.000000	0.270769	-0.007776	-0.031694	0.000000	0.000000	3.000000	15.000000	0.000000
1549.891093	0.127649	0.564443	0.011227	85.444908	83.581543	134.514191	1.337304	0.000000	0.566617	0.000000	0.000000	0.000000	0.270769	-0.007776	-0.031694	0.000000	0.000000	3.000000	15.000000	0.000000
1549.894427	0.128432	0.564355	0.011122	85.624977	82.978645	133.830536	1.382432	0.000000	0.561335	0.000000	0.000000	0.000000	0.235112	-0.026401	-0.031524	0.000000	0.000000	3.000000	15.000000	0.000000
1549.897760	0.128432	0.564355	0.011122	85.624977	82.978645	133.830536	1.382432	0.000000	0.561335	0.000000	0.000000	0.000000	0.235112	-0.026401	-0.031524	0.000000	0.000000	3.000000	15.000000	0.000000
1549.901093	0.128432	0.564355	0.011122	85.624977	82.978645	133.830536	1.382432	0.000000	0.561335	0.000000	0.000000	0.000000	0.235112	-0.026401	-0.031524	0.000000	0.000000	3.000000	15.000000	0.000000
1549.904427	0.128432	0.564355	0.011122	85.777748	82.510605	133.148682	1.421617	0.000000	0.556081	0.000000	0.000000	0.000000	0.235112	-0.026401	-0.031524	0.000000	0.000000	3.000000	15.000000	0.000000
1549.907760	0.129145	0.564249	0.011017	85.777748	82.510605	133.148682	1.421617	0.000000	0.556081	0.000000	0.000000	0.000000	0.213701	-0.031759	-0.031478	0.000000	0.000000	3.000000	15.000000	0.000000
1549.911093	0.129145	0.564249	0.011017	85.777748	82.510605	133.148682	1.421617	0.000000	0.556081	0.000000	0.000000	0.000000	0.213701	-0.031759	-0.031478	0.000000	0.000000	3.000000	15.000000	0.000000
1549.914427	0.129725	0.564117	0.010953	85.879448	82.321510	132.788132	1.457234	0.000000	0.550834	0.000000	0.000000	0.000000	0.174165	-0.039735	-0.019031	0.000000	0.000000	3.000000	15.000000	0.000000
1549.917760	0.129725	0.564117	0.010953	85.879448	82.321510	132.788132	1.457234	0.000000	0.550834	0.000000	0.000000	0.000000	0.174165	-0.039735	-0.019031	0.000000	0.000000	3.000000	15.000000	0.000000
1549.921093	0.129725	0.564117	0.010953	85.879448	82.321510	132.788132	1.457234	0.000000	0.550834	0.000000	0.000000	0.000000	0.174165	-0.039735	-0.019031	0.000000	0.000000	3.000000	15.000000	0.000000
1549.924427	0.129725	0.564117	0.010953	85.920471	82.406303	132.781067	1.486262	0.000000	0.547663	0.000000	0.000000	0.000000	0.174165	-0.039735	-0.019031	0.000000	0.000000	3.000000	15.000000	0.000000
1549.927760	0.130163	0.563949	0.010892	85.920471	82.406303	132.781067	1.486262	0.000000	0.547663	0.000000	0.000000	0.000000	0.131347	-0.050412	-0.018277	0.000000	0.000000	3.000000	15.000000	0.000000
1549.931093	0.130163	0.563949	0.010892	85.920471	82.406303	132.781067	1.486262	0.000000	0.547663	0.000000	0.000000	0.000000	0.131347	-0.050412	-0.018277	0.000000	0.000000	3.000000	15.000000	0.000000
1549.934427	0.130163	0.563949	0.010892	85.929359	82.676941	133.015305	1.508153	0.000000	0.544617	0.000000	0.000000	0.000000	0.131347	-0.050412	-0.018277	0.000000	0.000000	3.000000	15.000000	0.000000
1549.937760	0.130163	0.563949	0.010892	85.929359	82.676941	133.015305	1.508153	0.000000	0.544617	0.000000	0.000000	0.000000	0.131347	-0.050412	-0.018277	0.000000	0.000000	3.000000	15.000000	0.000000
1549.941093	0.130452	0.563772	0.010897	85.929359	82.676941	133.015305	1.508153	0.000000	0.544617	0.000000	0.000000	0.000000	0.086567	-0.053050	0.001353	0.000000	0.000000	3.000000	15.000000	0.000000
1549.944427	0.130452	0.563772	0.010897	85.936584	82.936813	133.259476	1.508153	0.000000	0.544617	0.000000	0.000000	0.000000	0.086567	-0.053050	0.001353	0.000000	0.000000	3.000000	15.000000	0.000000
1549.947760	0.130452	0.563772	0.010897	85.936584	82.936813	133.259476	1.508153	0.000000	0.544617	0.000000	0.000000	0.000000	0.086567	-0.053050	0.001353	0.000000	0.000000	3.000000	15.000000	0.000000
1549.951093	0.130452	0.563772	0.010897	85.936584	82.936813	133.259476	1.508153	0.000000	0.544617	0.000000	0.000000	0.000000	0.086567	-0.053050	0.001353	0.000000	0.000000	3.000000	15.000000	0.000000
1549.954427	0.130584	0.563418	0.011029	85.942276	83.185638	133.513306	1.522581	0.000000	0.544842	0.000000	0.000000	0.000000	0.039819	-0.106142	0.039745	0.000000	0.000000	3.000000	15.000000	0.000000
1549.957760	0.130584	0.563418	0.011029	85.942276	83.185638	133.513306	1.522581	0.000000	0.544842	0.000000	0.000000	0.000000	0.039819	-0.106142	0.039745	0.000000	0.000000	3.000000	15.000000	0.000000
1549.961093	0.130584	0.563418	0.011029	85.942276	83.185638	133.513306	1.522581	0.000000	0.544842	0.000000	0.000000	0.000000	0.039819	-0.106142	0.039745	0.000000	0.000000	3.000000	15.000000	0.000000
1549.964427	0.130584	0.563418	0.011029	85.943581	83.400459	133.744476	1.529217	0.000000	0.551466	0.000000	0.000000	0.000000	0.039819	-0.106142	0.039745	0.000000	0.000000	3.000000	15.000000	0.000000
1549.967760	0.130500	0.563259	0.011156	85.943581	83.400459	133.744476	1.529217	0.000000	0.551466	0.000000	0.000000	0.000000	-0.025358	-0.047752	0.037936	0.000000	0.000000	3.000000	15.000000	0.000000
1549.971093	0.130500	0.563259	0.011156	85.943581	83.400459	133.744476	1.529217	0.000000	0.551466	0.000000	0.000000	0.000000	-0.025358	-0.047752	0.037936	0.000000	0.000000	3.000000	15.000000	0.000000
1549.974427	0.130500	0.563259	0.011156	85.925468	83.645180	134.038849	1.524991	0.000000	0.557789	0.000000	0.000000	0.000000	-0.025358	-0.047752	0.037936	0.000000	0.000000	3.000000	15.000000	0.000000
1549.977760	0.130500	0.563259	0.011156	85.925468	83.645180	134.038849	1.524991	0.000000	0.557789	0.000000	0.000000	0.000000	-0.025358	-0.047752	0.037936	0.000000	0.000000	3.000000	15.000000	0.000000
1549.981093	0.130336	0.563135	0.011341	85.925468	83.645180	134.038849	1.524991	0.000000	0.557789	0.000000	0.000000	0.000000	-0.049235	-0.037161	0.055505	0.000000	0.000000	3.000000	15.000000	0.000000
1549.984427	0.130336	0.563135	0.011341	85.834488	84.110809	134.635361	1.524991	0.000000	0.557789	0.000000	0.000000	0.000000	-0.049235	-0.037161	0.055505	0.000000	0.000000	3.000000	15.000000	0.000000
1549.987760	0.130336	0.563135	0.011341	85.834488	84.110809	134.635361	1.524991	0.000000	0.557789	0.000000	0.000000	0.000000	-0.049235	-0.037161	0.055505	0.000000	0.000000	3.000000	15.000000	0.000000
1549.991093	0.130336	0.563135	0.011341	85.834488	84.110809	134.635361	1.524991	0.000000	0.557789	0.000000	0.000000	0.000000	-0.049235	-0.037161	0.055505	0.000000	0.000000	3.000000	15.000000	0.000000
1549.994427	0.130015	0.562950	0.011739	85.660492	84.850319	135.582397	1.516784	0.000000	0.567040	0.000000	0.000000	0.000000	-0.096257	-0.055722	0.119423	0.000000	0.000000	3.000000	15.000000	0.000000
1549.997760	0.130015	0.562950	0.011739	85.660492	84.850319	135.582397	1.516784	0.000000	0.567040	0.000000	0.000000	0.000000	-0.096257	-0.055722	0.119423	0.000000	0.000000	3.000000	15.000000	0.000000
1550.001093	0.130015	0.562950	0.011739	85.660492	84.850319	135.582397	1.516784	0.000000	0.567040	0.000000	0.000000	0.000000	-0.096257	-0.055722	0.119423	0.000000	0.000000	3.000000	15.000000	0.000000
1550.004427	0.130015	0.562950	0.011739	85.441818	85.601852	136.580444	1.500742	0.000000	0.586943	0.000000	0.000000	0.000000	-0.096257	-0.055722	0.119423	0.000000	0.000000	3.000000	15.000000	0.000000
1550.007760	0.129966	0.562941	0.011910	85.441818	85.601852	136.580444	1.500742	0.000000	0.586943	0.000000	0.000000	0.000000	-0.014545	-0.002622	0.051335	0.000000	0.000000	3.000000	15.000000	0.000000
1550.011093	0.129966	0.562941	0.011910	85.441818	85.601852	136.580444	1.500742	0.000000	0.586943	0.000000	0.000000	0.000000	-0.014545	-0.002622	0.051335	0.000000	0.000000	3.000000	15.000000	0.000000
1550.014427	0.129966	0.562941	0.011910	85.230957	86.173203	137.381027	1.498317	0.000000	0.595499	0.000000	0.000000	0.000000	-0.014545	-0.002622	0.051335	0.000000	0.000000	3.000000	15.000000	0.000000
1550.017760	0.129966	0.562941	0.011910	85.230957	86.173203	137.381027	1.498317	0.000000	0.595499	0.000000	0.000000	0.000000	-0.014545	-0.002622	0.051335	0.000000	0.000000	3.000000	15.000000	0.000000
1550.021093	0.129934	0.562941	0.012052	85.230957	86.173203	137.381027	1.498317	0.000000	0.595499	0.000000	0.000000	0.000000	-0.009744	0.000025	0.042727	0.000000	0.000000	3.000000	15.000000	0.000000
1550.024427	0.129916	0.562976	0.012161	85.078606	86.517342	137.888901	1.498317	0.000000	0.595499	0.000000	0.000000	0.000000	-0.005405	0.010663	0.032451	0.000000	0.000000	3.000000	15.000000	0.000000
1550.027760	0.129916	0.562976	0.012161	85.078606	86.517342	137.888901	1.498317	0.000000	0.595499	0.000000	0.000000	0.000000	-0.005405	0.010663	0.032451	0.000000	0.000000	3.000000	15.000000	0.000000
1550.031093	0.129916	0.562976	0.012161	85.078606	86.517342	137.888901	1.498317	0.000000	0.595499	0.000000	0.000000	0.000000	-0.005405	0.010663	0.032451	0.000000	0.000000	3.000000	15.000000	0.000000
1550.034427	0.129916	0.562976	0.012161	85.017998	86.577095	138.014847	1.495792	0.000000	0.608029	0.000000	0.000000	0.000000	-0.005405	0.010663	0.032451	0.000000	0.000000	3.000000	15.000000	0.000000
1550.037760	0.129892	0.563021	0.012246	85.017998	86.577095	138.014847	1.495792	0.000000	0.608029	0.000000	0.000000	0.000000	-0.007283	0.013318	0.025696	0.000000	0.000000	3.000000	15.000000	0.000000
1550.041093	0.129892	0.563021	0.012246	85.017998	86.577095	138.014847	1.495792	0.000000	0.608029	0.000000	0.000000	0.000000	-0.007283	0.013318	0.025696	0.000000	0.000000	3.000000	15.000000	0.000000
1550.044427	0.129892	0.563021	0.012246	85.019524	86.453423	137.894028	1.494579	0.000000	0.612311	0.000000	0.000000	0.000000	-0.007283	0.013318	0.025696	0.000000	0.000000	3.000000	15.000000	0.000000
1550.047760	0.129892	0.563021	0.012246	85.019524	86.453423	137.894028	1.494579	0.000000	0.612311	0.000000	0.000000	0.000000	-0.007283	0.013318	0.025696	0.000000	0.000000	3.000000	15.000000	0.000000
1550.051093	0.129839	0.563074	0.012316	85.019524	86.453423	137.894028	1.494579	0.000000	0.612311	0.000000	0.000000	0.000000	-0.015844	0.015981	0.020790	0.000000	0.000000	3.000000	15.000000	0.000000
1550.054427	0.129839	0.563074	0.012316	85.018539	86.408638	137.859985	1.494579	0.000000	0.612311	0.000000	0.000000	0.000000	-0.015844	0.015981	0.020790	0.000000	0.000000	3.000000	15.000000	0.000000
1550.057760	0.129839	0.563074	0.012316	85.018539	86.408638	137.859985	1.494579	0.000000	0.612311	0.000000	0.000000	0.000000	-0.015844	0.015981	0.020790	0.000000	0.000000	3.000000	15.000000	0.000000
1550.061093	0.129839	0.563074	0.012316	85.018539	86.408638	137.859985	1.494579	0.000000	0.612311	0.000000	0.000000	0.000000	-0.015844	0.015981	0.020790	0.000000	0.000000	3.000000	15.000000	0.000000
1550.064427	0.129648	0.563110	0.012405	85.017555	86.363823	137.825912	1.491938	0.000000	0.615776	0.000000	0.000000	0.000000	-0.057377	0.010652	0.026789	0.000000	0.000000	3.000000	15.000000	0.000000
1550.067760	0.129648	0.563110	0.012405	85.017555	86.363823	137.825912	1.491938	0.000000	0.615776	0.000000	0.000000	0.000000	-0.057377	0.010652	0.026789	0.000000	0.000000	3.000000	15.000000	0.000000
1550.071093	0.129648	0.563110	0.012405	85.017555	86.363823	137.825912	1.491938	0.000000	0.615776	0.000000	0.000000	0.000000	-0.057377	0.010652	0.026789	0.000000	0.000000	3.000000	15.000000	0.000000
1550.074427	0.129648	0.563110	0.012405	85.018539	86.378654	137.859924	1.482375	0.000000	0.620241	0.000000	0.000000	0.000000	-0.057377	0.010652	0.026789	0.000000	0.000000	3.000000	15.000000	0.000000
1550.077760	0.129487	0.563092	0.012431	85.018539	86.378654	137.859924	1.482375	0.000000	0.620241	0.000000	0.000000	0.000000	-0.048212	-0.005334	0.007835	0.000000	0.000000	3.000000	15.000000	0.000000
1550.081093	0.129487	0.563092	0.012431	85.018539	86.378654	137.859924	1.482375	0.000000	0.620241	0.000000	0.000000	0.000000	-0.048212	-0.005334	0.007835	0.000000	0.000000	3.000000	15.000000	0.000000
1550.084427	0.129305	0.563047	0.012469	85.020592	86.424904	137.928162	1.482375	0.000000	0.620241	0.000000	0.000000	0.000000	-0.054446	-0.013317	0.011333	0.000000	0.000000	3.000000	15.000000	0.000000
1550.087760	0.129305	0.563047	0.012469	85.020592	86.424904	137.928162	1.482375	0.000000	0.620241	0.000000	0.000000	0.000000	-0.054446	-0.013317	0.011333	0.000000	0.000000	3.000000	15.000000	0.000000
1550.091093	0.129305	0.563047	0.012469	85.020592	86.424904	137.928162	1.482375	0.000000	0.620241	0.000000	0.000000	0.000000	-0.054446	-0.013317	0.011333	0.000000	0.000000	3.000000	15.000000	0.000000
1550.094427	0.129305	0.563047	0.012469	85.023659	86.505135	138.030548	1.465266	0.000000	0.623436	0.000000	0.000000	0.000000	-0.054446	-0.013317	0.011333	0.000000	0.000000	3.000000	15.000000	0.000000
1550.097760	0.129143	0.562959	0.012489	85.023659	86.505135	138.030548	1.465266	0.000000	0.623436	0.000000	0.000000	0.000000	-0.048698	-0.026619	0.006060	0.000000	0.000000	3.000000	15.000000	0.000000
1550.101093	0.129143	0.562959	0.012489	85.023659	86.505135	138.030548	1.465266	0.000000	0.623436	0.000000	0.000000	0.000000	-0.048698	-0.026619	0.006060	0.000000	0.000000	3.000000	15.000000	0.000000
1550.104427	0.129143	0.562959	0.012489	85.027679	86.622246	138.167206	1.465266	0.000000	0.623436	0.000000	0.000000	0.000000	-0.048698	-0.026619	0.006060	0.000000	0.000000	3.000000	15.000000	0.000000
1550.107760	0.129143	0.562959	0.012489	85.027679	86.622246	138.167206	1.465266	0.000000	0.623436	0.000000	0.000000	0.000000	-0.048698	-0.026619	0.006060	0.000000	0.000000	3.000000	15.000000	0.000000
1550.111093	0.128985	0.562888	0.012526	85.027679	86.622246	138.167206	1.465266	0.000000	0.623436	0.000000	0.000000	0.000000	-0.047299	-0.021288	0.011123	0.000000	0.000000	3.000000	15.000000	0.000000
1550.114427	0.128985	0.562888	0.012526	85.030159	86.746811	138.310257	1.457149	0.000000	0.624446	0.000000	0.000000	0.000000	-0.047299	-0.021288	0.011123	0.000000	0.000000	3.000000	15.000000	0.000000
1550.117760	0.128985	0.562888	0.012526	85.030159	86.746811	138.310257	1.457149	0.000000	0.624446	0.000000	0.000000	0.000000	-0.047299	-0.021288	0.011123	0.000000	0.000000	3.000000	15.000000	0.000000
1550.121093	0.128985	0.562888	0.012526	85.030159	86.746811	138.310257	1.457149	0.000000	0.624446	0.000000	0.000000	0.000000	-0.047299	-0.021288	0.011123	0.000000	0.000000	3.000000	15.000000	0.000000
1550.124427	0.128732	0.562728	0.012565	85.033119	86.835594	138.413025	1.449266	0.000000	0.626300	0.000000	0.000000	0.000000	-0.075941	-0.047892	0.011604	0.000000	0.000000	3.000000	15.000000	0.000000
1550.127760	0.128732	0.562728	0.012565	85.033119	86.835594	138.413025	1.449266	0.000000	0.626300	0.000000	0.000000	0.000000	-0.075941	-0.047892	0.011604	0.000000	0.000000	3.000000	15.000000	0.000000
1550.131093	0.128732	0.562728	0.012565	85.033119	86.835594	138.413025	1.449266	0.000000	0.626300	0.000000	0.000000	0.000000	-0.075941	-0.047892	0.011604	0.000000	0.000000	3.000000	15.000000	0.000000
1550.134427	0.128732	0.562728	0.012565	85.036072	86.927246	138.515945	1.436609	0.000000	0.628234	0.000000	0.000000	0.000000	-0.075941	-0.047892	0.011604	0.000000	0.000000	3.000000	15.000000	0.000000
1550.137760	0.128641	0.562657	0.012583	85.036072	86.927246	138.515945	1.436609	0.000000	0.628234	0.000000	0.000000	0.000000	-0.027236	-0.021282	0.005577	0.000000	0.000000	3.000000	15.000000	0.000000
1550.141093	0.128641	0.562657	0.012583	85.036072	86.927246	138.515945	1.436609	0.000000	0.628234	0.000000	0.000000	0.000000	-0.027236	-0.021282	0.005577	0.000000	0.000000	3.000000	15.000000	0.000000
1550.144427	0.128641	0.562657	0.012583	85.039001	87.018944	138.618942	1.436609	0.000000	0.628234	0.000000	0.000000	0.000000	-0.027236	-0.021282	0.005577	0.000000	0.000000	3.000000	15.000000	0.000000
1550.147760	0.128641	0.562657	0.012583	85.039001	87.018944	138.618942	1.436609	0.000000	0.628234	0.000000	0.000000	0.000000	-0.027236	-0.021282	0.005577	0.000000	0.000000	3.000000	15.000000	0.000000
1550.151093	0.128522	0.562595	0.012585	85.039001	87.018944	138.618942	1.436609	0.000000	0.628234	0.000000	0.000000	0.000000	-0.035782	-0.018625	0.000644	0.000000	0.000000	3.000000	15.000000	0.000000
1550.154427	0.128409	0.562524	0.012610	85.043541	87.101143	138.716171	1.432069	0.000000	0.629163	0.000000	0.000000	0.000000	-0.033930	-0.021288	0.007388	0.000000	0.000000	3.000000	15.000000	0.000000
1550.157760	0.128409	0.562524	0.012610	85.043541	87.101143	138.716171	1.432069	0.000000	0.629163	0.000000	0.000000	0.000000	-0.033930	-0.021288	0.007388	0.000000	0.000000	3.000000	15.000000	0.000000
1550.161093	0.128409	0.562524	0.012610	85.043541	87.101143	138.716171	1.432069	0.000000	0.629163	0.000000	0.000000	0.000000	-0.033930	-0.021288	0.007388	0.000000	0.000000	3.000000	15.000000	0.000000
1550.164427	0.128409	0.562524	0.012610	85.046471	87.185104	138.819534	1.420451	0.000000	0.630502	0.000000	0.000000	0.000000	-0.033930	-0.021288	0.007388	0.000000	0.000000	3.000000	15.000000	0.000000
1550.167760	0.128229	0.562453	0.012653	85.046471	87.185104	138.819534	1.420451	0.000000	0.630502	0.000000	0.000000	0.000000	-0.054012	-0.021268	0.012857	0.000000	0.000000	3.000000	15.000000	0.000000
1550.171093	0.128229	0.562453	0.012653	85.046471	87.185104	138.819534	1.420451	0.000000	0.630502	0.000000	0.000000	0.000000	-0.054012	-0.021268	0.012857	0.000000	0.000000	3.000000	15.000000	0.000000
1550.174427	0.128229	0.562453	0.012653	85.050346	87.292557	138.957428	1.420451	0.000000	0.630502	0.000000	0.000000	0.000000	-0.054012	-0.021268	0.012857	0.000000	0.000000	3.000000	15.000000	0.000000
1550.177760	0.128229	0.562453	0.012653	85.050346	87.292557	138.957428	1.420451	0.000000	0.630502	0.000000	0.000000	0.000000	-0.054012	-0.021268	0.012857	0.000000	0.000000	3.000000	15.000000	0.000000
1550.181093	0.127973	0.562347	0.012680	85.050346	87.292557	138.957428	1.420451	0.000000	0.630502	0.000000	0.000000	0.000000	-0.076862	-0.031923	0.008113	0.000000	0.000000	3.000000	15.000000	0.000000
1550.184427	0.127973	0.562347	0.012680	85.056679	87.425163	139.124405	1.411449	0.000000	0.632645	0.000000	0.000000	0.000000	-0.076862	-0.031923	0.008113	0.000000	0.000000	3.000000	15.000000	0.000000
1550.187760	0.127973	0.562347	0.012680	85.056679	87.425163	139.124405	1.411449	0.000000	0.632645	0.000000	0.000000	0.000000	-0.076862	-0.031923	0.008113	0.000000	0.000000	3.000000	15.000000	0.000000
1550.191093	0.127973	0.562347	0.012680	85.056679	87.425163	139.124405	1.411449	0.000000	0.632645	0.000000	0.000000	0.000000	-0.076862	-0.031923	0.008113	0.000000	0.000000	3.000000	15.000000	0.000000
1550.194427	0.127306	0.562108	0.012781	85.062347	87.591339	139.332138	1.398638	0.000000	0.633997	0.000000	0.000000	0.000000	-0.200124	-0.071800	0.030436	0.000000	0.000000	3.000000	15.000000	0.000000
1550.197760	0.127306	0.562108	0.012781	85.062347	87.591339	139.332138	1.398638	0.000000	0.633997	0.000000	0.000000	0.000000	-0.200124	-0.071800	0.030436	0.000000	0.000000	3.000000	15.000000	0.000000
1550.201093	0.127306	0.562108	0.012781	85.062347	87.591339	139.332138	1.398638	0.000000	0.633997	0.000000	0.000000	0.000000	-0.200124	-0.071800	0.030436	0.000000	0.000000	3.000000	15.000000	0.000000
1550.204427	0.127306	0.562108	0.012781	85.067039	87.717903	139.505585	1.365284	0.000000	0.639070	0.000000	0.000000	0.000000	-0.200124	-0.071800	0.030436	0.000000	0.000000	3.000000	15.000000	0.000000
1550.207760	0.126950	0.561983	0.012883	85.067039	87.717903	139.505585	1.365284	0.000000	0.639070	0.000000	0.000000	0.000000	-0.106684	-0.037250	0.030501	0.000000	0.000000	3.000000	15.000000	0.000000
1550.211093	0.126950	0.561983	0.012883	85.067039	87.717903	139.505585	1.365284	0.000000	0.639070	0.000000	0.000000	0.000000	-0.106684	-0.037250	0.030501	0.000000	0.000000	3.000000	15.000000	0.000000
1550.214427	0.126950	0.561983	0.012883	85.071091	87.886322	139.719971	1.365284	0.000000	0.639070	0.000000	0.000000	0.000000	-0.106684	-0.037250	0.030501	0.000000	0.000000	3.000000	15.000000	0.000000
1550.217760	0.126950	0.561983	0.012883	85.071091	87.886322	139.719971	1.365284	0.000000	0.639070	0.000000	0.000000	0.000000	-0.106684	-0.037250	0.030501	0.000000	0.000000	3.000000	15.000000	0.000000
1550.221093	0.126572	0.561859	0.012990	85.071091	87.886322	139.719971	1.365284	0.000000	0.639070	0.000000	0.000000	0.000000	-0.113405	-0.037228	0.032213	0.000000	0.000000	3.000000	15.000000	0.000000
1550.224427	0.126243	0.561753	0.013103	85.074745	87.981598	139.859268	1.347504	0.000000	0.644153	0.000000	0.000000	0.000000	-0.098670	-0.031933	0.033625	0.000000	0.000000	3.000000	15.000000	0.000000
1550.227760	0.126243	0.561753	0.013103	85.074745	87.981598	139.859268	1.347504	0.000000	0.644153	0.000000	0.000000	0.000000	-0.098670	-0.031933	0.033625	0.000000	0.000000	3.000000	15.000000	0.000000
1550.231093	0.126243	0.561753	0.013103	85.074745	87.981598	139.859268	1.347504	0.000000	0.644153	0.000000	0.000000	0.000000	-0.098670	-0.031933	0.033625	0.000000	0.000000	3.000000	15.000000	0.000000
1550.234427	0.126243	0.561753	0.013103	85.078445	88.085320	139.998856	1.312158	0.000000	0.655126	0.000000	0.000000	0.000000	-0.098670	-0.031933	0.033625	0.000000	0.000000	3.000000	15.000000	0.000000
1550.237760	0.125943	0.561638	0.013231	85.078445	88.085320	139.998856	1.312158	0.000000	0.655126	0.000000	0.000000	0.000000	-0.090194	-0.034585	0.038518	0.000000	0.000000	3.000000	15.000000	0.000000
1550.241093	0.125943	0.561638	0.013231	85.078445	88.085320	139.998856	1.312158	0.000000	0.655126	0.000000	0.000000	0.000000	-0.090194	-0.034585	0.038518	0.000000	0.000000	3.000000	15.000000	0.000000
1550.244427	0.125943	0.561638	0.013231	85.080276	88.119514	140.068665	1.312158	0.000000	0.655126	0.000000	0.000000	0.000000	-0.090194	-0.034585	0.038518	0.000000	0.000000	3.000000	15.000000	0.000000
1550.247760	0.125943	0.561638	0.013231	85.080276	88.119514	140.068665	1.312158	0.000000	0.655126	0.000000	0.000000	0.000000	-0.090194	-0.034585	0.038518	0.000000	0.000000	3.000000	15.000000	0.000000
1550.251093	0.125663	0.561549	0.013348	85.080276	88.119514	140.068665	1.312158	0.000000	0.655126	0.000000	0.000000	0.000000	-0.083968	-0.026626	0.035011	0.000000	0.000000	3.000000	15.000000	0.000000
1550.254427	0.125663	0.561549	0.013348	85.082909	88.188583	140.173508	1.297126	0.000000	0.661546	0.000000	0.000000	0.000000	-0.083968	-0.026626	0.035011	0.000000	0.000000	3.000000	15.000000	0.000000
1550.257760	0.125663	0.561549	0.013348	85.082909	88.188583	140.173508	1.297126	0.000000	0.661546	0.000000	0.000000	0.000000	-0.083968	-0.026626	0.035011	0.000000	0.000000	3.000000	15.000000	0.000000
1550.261093	0.125663	0.561549	0.013348	85.082909	88.188583	140.173508	1.297126	0.000000	0.661546	0.000000	0.000000	0.000000	-0.083968	-0.026626	0.035011	0.000000	0.000000	3.000000	15.000000	0.000000
1550.264427	0.125103	0.561362	0.013671	85.085663	88.255119	140.278488	1.283131	0.000000	0.667381	0.000000	0.000000	0.000000	-0.167982	-0.055976	0.097044	0.000000	0.000000	3.000000	15.000000	0.000000
1550.267760	0.125103	0.561362	0.013671	85.085663	88.255119	140.278488	1.283131	0.000000	0.667381	0.000000	0.000000	0.000000	-0.167982	-0.055976	0.097044	0.000000	0.000000	3.000000	15.000000	0.000000
1550.271093	0.125103	0.561362	0.013671	85.085663	88.255119	140.278488	1.283131	0.000000	0.667381	0.000000	0.000000	0.000000	-0.167982	-0.055976	0.097044	0.000000	0.000000	3.000000	15.000000	0.000000
1550.274427	0.125103	0.561362	0.013671	85.087410	88.281395	140.348526	1.255134	0.000000	0.683555	0.000000	0.000000	0.000000	-0.167982	-0.055976	0.097044	0.000000	0.000000	3.000000	15.000000	0.000000
1550.277760	0.124767	0.561256	0.013850	85.087410	88.281395	140.348526	1.255134	0.000000	0.683555	0.000000	0.000000	0.000000	-0.100614	-0.032014	0.053706	0.000000	0.000000	3.000000	15.000000	0.000000
1550.281093	0.124767	0.561256	0.013850	85.087410	88.281395	140.348526	1.255134	0.000000	0.683555	0.000000	0.000000	0.000000	-0.100614	-0.032014	0.053706	0.000000	0.000000	3.000000	15.000000	0.000000
1550.284427	0.124767	0.561256	0.013850	85.091003	88.372139	140.488754	1.255134	0.000000	0.683555	0.000000	0.000000	0.000000	-0.100614	-0.032014	0.053706	0.000000	0.000000	3.000000	15.000000	0.000000
1550.287760	0.124767	0.561256	0.013850	85.091003	88.372139	140.488754	1.255134	0.000000	0.683555	0.000000	0.000000	0.000000	-0.100614	-0.032014	0.053706	0.000000	0.000000	3.000000	15.000000	0.000000
1550.291093	0.124387	0.561149	0.014041	85.091003	88.372139	140.488754	1.255134	0.000000	0.683555	0.000000	0.000000	0.000000	-0.114098	-0.032013	0.057170	0.000000	0.000000	3.000000	15.000000	0.000000
1550.294427	0.124002	0.561024	0.014214	85.094513	88.463173	140.629242	1.238365	0.000000	0.692506	0.000000	0.000000	0.000000	-0.115520	-0.037322	0.051951	0.000000	0.000000	3.000000	15.000000	0.000000
1550.297760	0.124002	0.561024	0.014214	85.094513	88.463173	140.629242	1.238365	0.000000	0.692506	0.000000	0.000000	0.000000	-0.115520	-0.037322	0.051951	0.000000	0.000000	3.000000	15.000000	0.000000
1550.301093	0.124002	0.561024	0.014214	85.094513	88.463173	140.629242	1.238365	0.000000	0.692506	0.000000	0.000000	0.000000	-0.115520	-0.037322	0.051951	0.000000	0.000000	3.000000	15.000000	0.000000
1550.304427	0.124002	0.561024	0.014214	85.098869	88.586670	140.805069	1.200096	0.000000	0.710693	0.000000	0.000000	0.000000	-0.115520	-0.037322	0.051951	0.000000	0.000000	3.000000	15.000000	0.000000
1550.307760	0.123596	0.560873	0.014398	85.098869	88.586670	140.805069	1.200096	0.000000	0.710693	0.000000	0.000000	0.000000	-0.121865	-0.045323	0.055252	0.000000	0.000000	3.000000	15.000000	0.000000
1550.311093	0.123596	0.560873	0.014398	85.098869	88.586670	140.805069	1.200096	0.000000	0.710693	0.000000	0.000000	0.000000	-0.121865	-0.045323	0.055252	0.000000	0.000000	3.000000	15.000000	0.000000
1550.314427	0.123596	0.560873	0.014398	85.102470	88.751938	141.021698	1.200096	0.000000	0.710693	0.000000	0.000000	0.000000	-0.121865	-0.045323	0.055252	0.000000	0.000000	3.000000	15.000000	0.000000
1550.317760	0.123596	0.560873	0.014398	85.102470	88.751938	141.021698	1.200096	0.000000	0.710693	0.000000	0.000000	0.000000	-0.121865	-0.045323	0.055252	0.000000	0.000000	3.000000	15.000000	0.000000
1550.321093	0.123207	0.560705	0.014559	85.102470	88.751938	141.021698	1.200096	0.000000	0.710693	0.000000	0.000000	0.000000	-0.116557	-0.050640	0.048253	0.000000	0.000000	3.000000	15.000000	0.000000
1550.324427	0.122831	0.560527	0.014674	85.108475	88.949272	141.268906	1.179785	0.000000	0.719901	0.000000	0.000000	0.000000	-0.112996	-0.053247	0.034496	0.000000	0.000000	3.000000	15.000000	0.000000
1550.327760	0.122831	0.560527	0.014674	85.108475	88.949272	141.268906	1.179785	0.000000	0.719901	0.000000	0.000000	0.000000	-0.112996	-0.053247	0.034496	0.000000	0.000000	3.000000	15.000000	0.000000
1550.331093	0.122831	0.560527	0.014674	85.108475	88.949272	141.268906	1.179785	0.000000	0.719901	0.000000	0.000000	0.000000	-0.112996	-0.053247	0.034496	0.000000	0.000000	3.000000	15.000000	0.000000
1550.334427	0.122831	0.560527	0.014674	85.115128	89.187897	141.552078	1.141526	0.000000	0.733693	0.000000	0.000000	0.000000	-0.112996	-0.053247	0.034496	0.000000	0.000000	3.000000	15.000000	0.000000
1550.337760	0.122438	0.560350	0.014726	85.115128	89.187897	141.552078	1.141526	0.000000	0.733693	0.000000	0.000000	0.000000	-0.117873	-0.053134	0.015720	0.000000	0.000000	3.000000	15.000000	0.000000
1550.341093	0.122438	0.560350	0.014726	85.115128	89.187897	141.552078	1.141526	0.000000	0.733693	0.000000	0.000000	0.000000	-0.117873	-0.053134	0.015720	0.000000	0.000000	3.000000	15.000000	0.000000
1550.344427	0.122438	0.560350	0.014726	85.122551	89.460060	141.871643	1.141526	0.000000	0.733693	0.000000	0.000000	0.000000	-0.117873	-0.053134	0.015720	0.000000	0.000000	3.000000	15.000000	0.000000
1550.347760	0.122438	0.560350	0.014726	85.122551	89.460060	141.871643	1.141526	0.000000	0.733693	0.000000	0.000000	0.000000	-0.117873	-0.053134	0.015720	0.000000	0.000000	3.000000	15.000000	0.000000
1550.351093	0.122036	0.560137	0.014744	85.122551	89.460060	141.871643	1.141526	0.000000	0.733693	0.000000	0.000000	0.000000	-0.120535	-0.063747	0.005332	0.000000	0.000000	3.000000	15.000000	0.000000
1550.354427	0.121612	0.559925	0.014767	85.130547	89.765854	142.227692	1.121880	0.000000	0.736313	0.000000	0.000000	0.000000	-0.127250	-0.063702	0.006932	0.000000	0.000000	3.000000	15.000000	0.000000
1550.357760	0.121612	0.559925	0.014767	85.130547	89.765854	142.227692	1.121880	0.000000	0.736313	0.000000	0.000000	0.000000	-0.127250	-0.063702	0.006932	0.000000	0.000000	3.000000	15.000000	0.000000
1550.361093	0.121612	0.559925	0.014767	85.130547	89.765854	142.227692	1.121880	0.000000	0.736313	0.000000	0.000000	0.000000	-0.127250	-0.063702	0.006932	0.000000	0.000000	3.000000	15.000000	0.000000
1550.364427	0.121099	0.559722	0.014722	85.139214	90.100426	142.620758	1.080582	0.000000	0.738357	0.000000	0.000000	0.000000	-0.153939	-0.060873	-0.013493	0.000000	0.000000	3.000000	15.000000	0.000000
1550.367760	0.121099	0.559722	0.014722	85.139214	90.100426	142.620758	1.080582	0.000000	0.738357	0.000000	0.000000	0.000000	-0.153939	-0.060873	-0.013493	0.000000	0.000000	3.000000	15.000000	0.000000
1550.371093	0.121099	0.559722	0.014722	85.139214	90.100426	142.620758	1.080582	0.000000	0.738357	0.000000	0.000000	0.000000	-0.153939	-0.060873	-0.013493	0.000000	0.000000	3.000000	15.000000	0.000000
1550.374427	0.120547	0.559510	0.014711	85.145988	90.436562	143.019806	1.054926	0.000000	0.736108	0.000000	0.000000	0.000000	-0.165596	-0.063542	-0.003487	0.000000	0.000000	3.000000	15.000000	0.000000
1550.377760	0.120547	0.559510	0.014711	85.145988	90.436562	143.019806	1.054926	0.000000	0.736108	0.000000	0.000000	0.000000	-0.165596	-0.063542	-0.003487	0.000000	0.000000	3.000000	15.000000	0.000000
1550.381093	0.120547	0.559510	0.014711	85.145988	90.436562	143.019806	1.054926	0.000000	0.736108	0.000000	0.000000	0.000000	-0.165596	-0.063542	-0.003487	0.000000	0.000000	3.000000	15.000000	0.000000
1550.384427	0.120547	0.559510	0.014711	85.151642	90.801628	143.460495	1.027326	0.000000	0.735527	0.000000	0.000000	0.000000	-0.165596	-0.063542	-0.003487	0.000000	0.000000	3.000000	15.000000	0.000000
1550.387760	0.119917	0.559290	0.014675	85.151642	90.801628	143.460495	1.027326	0.000000	0.735527	0.000000	0.000000	0.000000	-0.188746	-0.066075	-0.010517	0.000000	0.000000	3.000000	15.000000	0.000000
1550.391093	0.119917	0.559290	0.014675	85.151642	90.801628	143.460495	1.027326	0.000000	0.735527	0.000000	0.000000	0.000000	-0.188746	-0.066075	-0.010517	0.000000	0.000000	3.000000	15.000000	0.000000
1550.394427	0.119254	0.559079	0.014691	85.138931	91.155998	143.914001	1.027326	0.000000	0.735527	0.000000	0.000000	0.000000	-0.199099	-0.063467	0.004525	0.000000	0.000000	3.000000	15.000000	0.000000
1550.397760	0.119254	0.559079	0.014691	85.138931	91.155998	143.914001	1.027326	0.000000	0.735527	0.000000	0.000000	0.000000	-0.199099	-0.063467	0.004525	0.000000	0.000000	3.000000	15.000000	0.000000
1550.401093	0.119254	0.559079	0.014691	85.138931	91.155998	143.914001	1.027326	0.000000	0.735527	0.000000	0.000000	0.000000	-0.199099	-0.063467	0.004525	0.000000	0.000000	3.000000	15.000000	0.000000
1550.404427	0.119254	0.559079	0.014691	85.091805	91.522217	144.416840	0.962685	0.000000	0.734528	0.000000	0.000000	0.000000	-0.199099	-0.063467	0.004525	0.000000	0.000000	3.000000	15.000000	0.000000
1550.407760	0.118579	0.558849	0.014755	85.091805	91.522217	144.416840	0.962685	0.000000	0.734528	0.000000	0.000000	0.000000	-0.202369	-0.068835	0.019457	0.000000	0.000000	3.000000	15.000000	0.000000
1550.411093	0.118579	0.558849	0.014755	85.091805	91.522217	144.416840	0.962685	0.000000	0.734528	0.000000	0.000000	0.000000	-0.202369	-0.068835	0.019457	0.000000	0.000000	3.000000	15.000000	0.000000
1550.414427	0.117909	0.558637	0.014836	85.043427	91.916893	144.949982	0.962685	0.000000	0.734528	0.000000	0.000000	0.000000	-0.201073	-0.063530	0.024300	0.000000	0.000000	3.000000	15.000000	0.000000
1550.417760	0.117909	0.558637	0.014836	85.043427	91.916893	144.949982	0.962685	0.000000	0.734528	0.000000	0.000000	0.000000	-0.201073	-0.063530	0.024300	0.000000	0.000000	3.000000	15.000000	0.000000
1550.421093	0.117909	0.558637	0.014836	85.043427	91.916893	144.949982	0.962685	0.000000	0.734528	0.000000	0.000000	0.000000	-0.201073	-0.063530	0.024300	0.000000	0.000000	3.000000	15.000000	0.000000
1550.424427	0.117909	0.558637	0.014836	85.013947	92.270927	145.427963	0.895445	0.000000	0.741821	0.000000	0.000000	0.000000	-0.201073	-0.063530	0.024300	0.000000	0.000000	3.000000	15.000000	0.000000
1550.427760	0.117190	0.558408	0.014910	85.013947	92.270927	145.427963	0.895445	0.000000	0.741821	0.000000	0.000000	0.000000	-0.215810	-0.068772	0.022151	0.000000	0.000000	3.000000	15.000000	0.000000
1550.431093	0.117190	0.558408	0.014910	85.013947	92.270927	145.427963	0.895445	0.000000	0.741821	0.000000	0.000000	0.000000	-0.215810	-0.068772	0.022151	0.000000	0.000000	3.000000	15.000000	0.000000
1550.434427	0.116458	0.558187	0.015028	85.011864	92.519241	145.773087	0.895445	0.000000	0.741821	0.000000	0.000000	0.000000	-0.219581	-0.066192	0.035406	0.000000	0.000000	3.000000	15.000000	0.000000
1550.437760	0.116458	0.558187	0.015028	85.011864	92.519241	145.773087	0.895445	0.000000	0.741821	0.000000	0.000000	0.000000	-0.219581	-0.066192	0.035406	0.000000	0.000000	3.000000	15.000000	0.000000
1550.441093	0.116458	0.558187	0.015028	85.011864	92.519241	145.773087	0.895445	0.000000	0.741821	0.000000	0.000000	0.000000	-0.219581	-0.066192	0.035406	0.000000	0.000000	3.000000	15.000000	0.000000
1550.444427	0.116458	0.558187	0.015028	85.018585	92.819572	146.161896	0.822880	0.000000	0.751414	0.000000	0.000000	0.000000	-0.219581	-0.066192	0.035406	0.000000	0.000000	3.000000	15.000000	0.000000
1550.447760	0.115699	0.557949	0.015133	85.018585	92.819572	146.161896	0.822880	0.000000	0.751414	0.000000	0.000000	0.000000	-0.227614	-0.071425	0.031500	0.000000	0.000000	3.000000	15.000000	0.000000
1550.451093	0.115699	0.557949	0.015133	85.018585	92.819572	146.161896	0.822880	0.000000	0.751414	0.000000	0.000000	0.000000	-0.227614	-0.071425	0.031500	0.000000	0.000000	3.000000	15.000000	0.000000
1550.454427	0.114939	0.557738	0.015232	85.022797	93.081802	146.519608	0.822880	0.000000	0.751414	0.000000	0.000000	0.000000	-0.228023	-0.063434	0.029496	0.000000	0.000000	3.000000	15.000000	0.000000
1550.457760	0.114939	0.557738	0.015232	85.022797	93.081802	146.519608	0.822880	0.000000	0.751414	0.000000	0.000000	0.000000	-0.228023	-0.063434	0.029496	0.000000	0.000000	3.000000	15.000000	0.000000
1550.461093	0.114939	0.557738	0.015232	85.022797	93.081802	146.519608	0.822880	0.000000	0.751414	0.000000	0.000000	0.000000	-0.228023	-0.063434	0.029496	0.000000	0.000000	3.000000	15.000000	0.000000
1550.464427	0.114939	0.557738	0.015232	85.026932	93.342018	146.878006	0.746940	0.000000	0.761580	0.000000	0.000000	0.000000	-0.228023	-0.063434	0.029496	0.000000	0.000000	3.000000	15.000000	0.000000
1550.467760	0.114111	0.557527	0.015345	85.026932	93.342018	146.878006	0.746940	0.000000	0.761580	0.000000	0.000000	0.000000	-0.248226	-0.063419	0.033976	0.000000	0.000000	3.000000	15.000000	0.000000
1550.471093	0.114111	0.557527	0.015345	85.026932	93.342018	146.878006	0.746940	0.000000	0.761580	0.000000	0.000000	0.000000	-0.248226	-0.063419	0.033976	0.000000	0.000000	3.000000	15.000000	0.000000
1550.474427	0.113283	0.557342	0.015451	85.022247	93.569702	147.217499	0.746940	0.000000	0.761580	0.000000	0.000000	0.000000	-0.248631	-0.055420	0.031916	0.000000	0.000000	3.000000	15.000000	0.000000
1550.477760	0.113283	0.557342	0.015451	85.022247	93.569702	147.217499	0.746940	0.000000	0.761580	0.000000	0.000000	0.000000	-0.248631	-0.055420	0.031916	0.000000	0.000000	3.000000	15.000000	0.000000
1550.481093	0.113283	0.557342	0.015451	85.022247	93.569702	147.217499	0.746940	0.000000	0.761580	0.000000	0.000000	0.000000	-0.248631	-0.055420	0.031916	0.000000	0.000000	3.000000	15.000000	0.000000
1550.484427	0.113283	0.557342	0.015451	85.000336	93.737823	147.516556	0.664130	0.000000	0.772562	0.000000	0.000000	0.000000	-0.248631	-0.055420	0.031916	0.000000	0.000000	3.000000	15.000000	0.000000
1550.487760	0.112412	0.557201	0.015579	85.000336	93.737823	147.516556	0.664130	0.000000	0.772562	0.000000	0.000000	0.000000	-0.261254	-0.042193	0.038265	0.000000	0.000000	3.000000	15.000000	0.000000
1550.491093	0.112412	0.557201	0.015579	85.000336	93.737823	147.516556	0.664130	0.000000	0.772562	0.000000	0.000000	0.000000	-0.261254	-0.042193	0.038265	0.000000	0.000000	3.000000	15.000000	0.000000
1550.494427	0.111544	0.557105	0.015717	84.952286	93.889961	147.826111	0.664130	0.000000	0.772562	0.000000	0.000000	0.000000	-0.260434	-0.028960	0.041381	0.000000	0.000000	3.000000	15.000000	0.000000
1550.497760	0.111544	0.557105	0.015717	84.952286	93.889961	147.826111	0.664130	0.000000	0.772562	0.000000	0.000000	0.000000	-0.260434	-0.028960	0.041381	0.000000	0.000000	3.000000	15.000000	0.000000
1550.501093	0.111544	0.557105	0.015717	84.952286	93.889961	147.826111	0.664130	0.000000	0.772562	0.000000	0.000000	0.000000	-0.260434	-0.028960	0.041381	0.000000	0.000000	3.000000	15.000000	0.000000
1550.504427	0.111544	0.557105	0.015717	84.880592	93.984917	148.101547	0.577182	0.000000	0.785836	0.000000	0.000000	0.000000	-0.260434	-0.028960	0.041381	0.000000	0.000000	3.000000	15.000000	0.000000
1550.507760	0.110658	0.556999	0.015881	84.880592	93.984917	148.101547	0.577182	0.000000	0.785836	0.000000	0.000000	0.000000	-0.265620	-0.031669	0.049273	0.000000	0.000000	3.000000	15.000000	0.000000
1550.511093	0.110658	0.556999	0.015881	84.880592	93.984917	148.101547	0.577182	0.000000	0.785836	0.000000	0.000000	0.000000	-0.265620	-0.031669	0.049273	0.000000	0.000000	3.000000	15.000000	0.000000
1550.514427	0.109774	0.556964	0.016050	84.800392	94.042282	148.350296	0.577182	0.000000	0.785836	0.000000	0.000000	0.000000	-0.265220	-0.010493	0.050795	0.000000	0.000000	3.000000	15.000000	0.000000
1550.517760	0.109774	0.556964	0.016050	84.800392	94.042282	148.350296	0.577182	0.000000	0.785836	0.000000	0.000000	0.000000	-0.265220	-0.010493	0.050795	0.000000	0.000000	3.000000	15.000000	0.000000
1550.521093	0.109774	0.556964	0.016050	84.800392	94.042282	148.350296	0.577182	0.000000	0.785836	0.000000	0.000000	0.000000	-0.265220	-0.010493	0.050795	0.000000	0.000000	3.000000	15.000000	0.000000
1550.524427	0.109774	0.556964	0.016050	84.729279	94.050758	148.542786	0.488709	0.000000	0.802514	0.000000	0.000000	0.000000	-0.265220	-0.010493	0.050795	0.000000	0.000000	3.000000	15.000000	0.000000
1550.527760	0.108873	0.556920	0.016246	84.729279	94.050758	148.542786	0.488709	0.000000	0.802514	0.000000	0.000000	0.000000	-0.270473	-0.013199	0.058655	0.000000	0.000000	3.000000	15.000000	0.000000
1550.531093	0.108873	0.556920	0.016246	84.729279	94.050758	148.542786	0.488709	0.000000	0.802514	0.000000	0.000000	0.000000	-0.270473	-0.013199	0.058655	0.000000	0.000000	3.000000	15.000000	0.000000
1550.534427	0.107983	0.556928	0.016492	84.671082	93.946564	148.607208	0.488709	0.000000	0.802514	0.000000	0.000000	0.000000	-0.267008	0.002525	0.073787	0.000000	0.000000	3.000000	15.000000	0.000000
1550.537760	0.107983	0.556928	0.016492	84.671082	93.946564	148.607208	0.488709	0.000000	0.802514	0.000000	0.000000	0.000000	-0.267008	0.002525	0.073787	0.000000	0.000000	3.000000	15.000000	0.000000
1550.541093	0.107983	0.556928	0.016492	84.671082	93.946564	148.607208	0.488709	0.000000	0.802514	0.000000	0.000000	0.000000	-0.267008	0.002525	0.073787	0.000000	0.000000	3.000000	15.000000	0.000000
1550.544427	0.107087	0.556946	0.016713	84.632095	93.829407	148.638672	0.399130	0.000000	0.824588	0.000000	0.000000	0.000000	-0.268712	0.005258	0.066472	0.000000	0.000000	3.000000	15.000000	0.000000
1550.547760	0.107087	0.556946	0.016713	84.632095	93.829407	148.638672	0.399130	0.000000	0.824588	0.000000	0.000000	0.000000	-0.268712	0.005258	0.066472	0.000000	0.000000	3.000000	15.000000	0.000000
1550.551093	0.107087	0.556946	0.016713	84.632095	93.829407	148.638672	0.399130	0.000000	0.824588	0.000000	0.000000	0.000000	-0.268712	0.005258	0.066472	0.000000	0.000000	3.000000	15.000000	0.000000
1550.554427	0.106195	0.556981	0.016951	84.611992	93.667282	148.604996	0.354344	0.000000	0.835666	0.000000	0.000000	0.000000	-0.267675	0.010493	0.071183	0.000000	0.000000	3.000000	15.000000	0.000000
1550.557760	0.106195	0.556981	0.016951	84.611992	93.667282	148.604996	0.354344	0.000000	0.835666	0.000000	0.000000	0.000000	-0.267675	0.010493	0.071183	0.000000	0.000000	3.000000	15.000000	0.000000
1550.561093	0.106195	0.556981	0.016951	84.611992	93.667282	148.604996	0.354344	0.000000	0.835666	0.000000	0.000000	0.000000	-0.267675	0.010493	0.071183	0.000000	0.000000	3.000000	15.000000	0.000000
1550.564427	0.106195	0.556981	0.016951	84.605667	93.465996	148.514359	0.309732	0.000000	0.847530	0.000000	0.000000	0.000000	-0.267675	0.010493	0.071183	0.000000	0.000000	3.000000	15.000000	0.000000
1550.567760	0.105346	0.557042	0.017171	84.605667	93.465996	148.514359	0.309732	0.000000	0.847530	0.000000	0.000000	0.000000	-0.254674	0.018454	0.066081	0.000000	0.000000	3.000000	15.000000	0.000000
1550.571093	0.105346	0.557042	0.017171	84.605667	93.465996	148.514359	0.309732	0.000000	0.847530	0.000000	0.000000	0.000000	-0.254674	0.018454	0.066081	0.000000	0.000000	3.000000	15.000000	0.000000
1550.574427	0.104514	0.557113	0.017362	84.603119	93.303764	148.451431	0.309732	0.000000	0.847530	0.000000	0.000000	0.000000	-0.249554	0.021186	0.057313	0.000000	0.000000	3.000000	15.000000	0.000000
1550.577760	0.104514	0.557113	0.017362	84.603119	93.303764	148.451431	0.309732	0.000000	0.847530	0.000000	0.000000	0.000000	-0.249554	0.021186	0.057313	0.000000	0.000000	3.000000	15.000000	0.000000
1550.581093	0.104514	0.557113	0.017362	84.603119	93.303764	148.451431	0.309732	0.000000	0.847530	0.000000	0.000000	0.000000	-0.249554	0.021186	0.057313	0.000000	0.000000	3.000000	15.000000	0.000000
1550.584427	0.104514	0.557113	0.017362	84.599960	93.111534	148.355606	0.225693	0.000000	0.868096	0.000000	0.000000	0.000000	-0.249554	0.021186	0.057313	0.000000	0.000000	3.000000	15.000000	0.000000
1550.587760	0.103723	0.557166	0.017524	84.599960	93.111534	148.355606	0.225693	0.000000	0.868096	0.000000	0.000000	0.000000	-0.237279	0.015926	0.048696	0.000000	0.000000	3.000000	15.000000	0.000000
1550.591093	0.103723	0.557166	0.017524	84.599960	93.111534	148.355606	0.225693	0.000000	0.868096	0.000000	0.000000	0.000000	-0.237279	0.015926	0.048696	0.000000	0.000000	3.000000	15.000000	0.000000
1550.594427	0.103003	0.557237	0.017688	84.598473	92.923729	148.257126	0.225693	0.000000	0.868096	0.000000	0.000000	0.000000	-0.215931	0.021161	0.049124	0.000000	0.000000	3.000000	15.000000	0.000000
1550.597760	0.103003	0.557237	0.017688	84.598473	92.923729	148.257126	0.225693	0.000000	0.868096	0.000000	0.000000	0.000000	-0.215931	0.021161	0.049124	0.000000	0.000000	3.000000	15.000000	0.000000
1550.601093	0.103003	0.557237	0.017688	84.598473	92.923729	148.257126	0.225693	0.000000	0.868096	0.000000	0.000000	0.000000	-0.215931	0.021161	0.049124	0.000000	0.000000	3.000000	15.000000	0.000000
1550.604427	0.103003	0.557237	0.017688	84.597420	92.774086	148.191528	0.150158	0.000000	0.884399	0.000000	0.000000	0.000000	-0.215931	0.021161	0.049124	0.000000	0.000000	3.000000	15.000000	0.000000
1550.607760	0.102301	0.557316	0.017823	84.597420	92.774086	148.191528	0.150158	0.000000	0.884399	0.000000	0.000000	0.000000	-0.210716	0.023903	0.040508	0.000000	0.000000	3.000000	15.000000	0.000000
1550.611093	0.102301	0.557316	0.017823	84.597420	92.774086	148.191528	0.150158	0.000000	0.884399	0.000000	0.000000	0.000000	-0.210716	0.023903	0.040508	0.000000	0.000000	3.000000	15.000000	0.000000
1550.614427	0.101640	0.557379	0.017930	84.596405	92.627220	148.117966	0.150158	0.000000	0.884399	0.000000	0.000000	0.000000	-0.198353	0.018635	0.032072	0.000000	0.000000	3.000000	15.000000	0.000000
1550.617760	0.101640	0.557379	0.017930	84.596405	92.627220	148.117966	0.150158	0.000000	0.884399	0.000000	0.000000	0.000000	-0.198353	0.018635	0.032072	0.000000	0.000000	3.000000	15.000000	0.000000
1550.621093	0.101640	0.557379	0.017930	84.596405	92.627220	148.117966	0.150158	0.000000	0.884399	0.000000	0.000000	0.000000	-0.198353	0.018635	0.032072	0.000000	0.000000	3.000000	15.000000	0.000000
1550.624427	0.101640	0.557379	0.017930	84.595390	92.488487	148.044388	0.081980	0.000000	0.896496	0.000000	0.000000	0.000000	-0.198353	0.018635	0.032072	0.000000	0.000000	3.000000	15.000000	0.000000
1550.627760	0.101020	0.557423	0.018009	84.595390	92.488487	148.044388	0.081980	0.000000	0.896496	0.000000	0.000000	0.000000	-0.185963	0.013388	0.023691	0.000000	0.000000	3.000000	15.000000	0.000000
1550.631093	0.101020	0.557423	0.018009	84.595390	92.488487	148.044388	0.081980	0.000000	0.896496	0.000000	0.000000	0.000000	-0.185963	0.013388	0.023691	0.000000	0.000000	3.000000	15.000000	0.000000
1550.634427	0.100450	0.557459	0.018100	84.594841	92.390587	148.011642	0.081980	0.000000	0.896496	0.000000	0.000000	0.000000	-0.170992	0.010670	0.027422	0.000000	0.000000	3.000000	15.000000	0.000000
1550.637760	0.100450	0.557459	0.018100	84.594841	92.390587	148.011642	0.081980	0.000000	0.896496	0.000000	0.000000	0.000000	-0.170992	0.010670	0.027422	0.000000	0.000000	3.000000	15.000000	0.000000
1550.641093	0.100450	0.557459	0.018100	84.594841	92.390587	148.011642	0.081980	0.000000	0.896496	0.000000	0.000000	0.000000	-0.170992	0.010670	0.027422	0.000000	0.000000	3.000000	15.000000	0.000000
1550.644427	0.100450	0.557459	0.018100	84.592781	92.299332	147.973755	0.022488	0.000000	0.905015	0.000000	0.000000	0.000000	-0.170992	0.010670	0.027422	0.000000	0.000000	3.000000	15.000000	0.000000
1550.647760	0.099970	0.557494	0.018172	84.592781	92.299332	147.973755	0.022488	0.000000	0.905015	0.000000	0.000000	0.000000	-0.143933	0.010651	0.021524	0.000000	0.000000	3.000000	15.000000	0.000000
1550.651093	0.099970	0.557494	0.018172	84.592781	92.299332	147.973755	0.022488	0.000000	0.905015	0.000000	0.000000	0.000000	-0.143933	0.010651	0.021524	0.000000	0.000000	3.000000	15.000000	0.000000
1550.654427	0.099970	0.557494	0.018172	84.589012	92.220230	147.946777	0.022488	0.000000	0.905015	0.000000	0.000000	0.000000	-0.143933	0.010651	0.021524	0.000000	0.000000	3.000000	15.000000	0.000000
1550.657760	0.099970	0.557494	0.018172	84.589012	92.220230	147.946777	0.022488	0.000000	0.905015	0.000000	0.000000	0.000000	-0.143933	0.010651	0.021524	0.000000	0.000000	3.000000	15.000000	0.000000
1550.661093	0.099585	0.557521	0.018247	84.589012	92.220230	147.946777	0.022488	0.000000	0.905015	0.000000	0.000000	0.000000	-0.115431	0.007959	0.022547	0.000000	0.000000	3.000000	15.000000	0.000000
1550.664427	0.099292	0.557521	0.018309	84.589043	92.184860	147.946777	-0.001501	0.000000	0.908602	0.000000	0.000000	0.000000	-0.088026	0.000002	0.018409	0.000000	0.000000	3.000000	15.000000	0.000000
1550.667760	0.099292	0.557521	0.018309	84.589043	92.184860	147.946777	-0.001501	0.000000	0.908602	0.000000	0.000000	0.000000	-0.088026	0.000002	0.018409	0.000000	0.000000	3.000000	15.000000	0.000000
1550.671093	0.099292	0.557521	0.018309	84.589043	92.184860	147.946777	-0.001501	0.000000	0.908602	0.000000	0.000000	0.000000	-0.088026	0.000002	0.018409	0.000000	0.000000	3.000000	15.000000	0.000000
1550.674427	0.099292	0.557521	0.018309	84.588974	92.157639	147.946762	-0.035410	0.000000	0.915428	0.000000	0.000000	0.000000	-0.088026	0.000002	0.018409	0.000000	0.000000	3.000000	15.000000	0.000000
1550.677760	0.099089	0.557521	0.018351	84.588974	92.157639	147.946762	-0.035410	0.000000	0.915428	0.000000	0.000000	0.000000	-0.060947	0.000002	0.012713	0.000000	0.000000	3.000000	15.000000	0.000000
1550.681093	0.099089	0.557521	0.018351	84.588974	92.157639	147.946762	-0.035410	0.000000	0.915428	0.000000	0.000000	0.000000	-0.060947	0.000002	0.012713	0.000000	0.000000	3.000000	15.000000	0.000000
1550.684427	0.099089	0.557521	0.018351	84.589561	92.173950	147.979507	-0.035410	0.000000	0.915428	0.000000	0.000000	0.000000	-0.060947	0.000002	0.012713	0.000000	0.000000	3.000000	15.000000	0.000000
1550.687760	0.099089	0.557521	0.018351	84.589561	92.173950	147.979507	-0.035410	0.000000	0.915428	0.000000	0.000000	0.000000	-0.060947	0.000002	0.012713	0.000000	0.000000	3.000000	15.000000	0.000000
1550.691093	0.098932	0.557494	0.018389	84.589561	92.173950	147.979507	-0.035410	0.000000	0.915428	0.000000	0.000000	0.000000	-0.047072	-0.007963	0.011479	0.000000	0.000000	3.000000	15.000000	0.000000
1550.694427	0.098932	0.557494	0.018389	84.590065	92.192947	148.012268	-0.045568	0.000000	0.917547	0.000000	0.000000	0.000000	-0.047072	-0.007963	0.011479	0.000000	0.000000	3.000000	15.000000	0.000000
1550.697760	0.098932	0.557494	0.018389	84.590065	92.192947	148.012268	-0.045568	0.000000	0.917547	0.000000	0.000000	0.000000	-0.047072	-0.007963	0.011479	0.000000	0.000000	3.000000	15.000000	0.000000
1550.701093	0.098932	0.557494	0.018389	84.590065	92.192947	148.012268	-0.045568	0.000000	0.917547	0.000000	0.000000	0.000000	-0.047072	-0.007963	0.011479	0.000000	0.000000	3.000000	15.000000	0.000000
1550.704427	0.098759	0.557424	0.018352	84.591118	92.249947	148.077713	-0.053414	0.000000	0.919460	0.000000	0.000000	0.000000	-0.051759	-0.021008	-0.011074	0.000000	0.000000	3.000000	15.000000	0.000000
1550.707760	0.098759	0.557424	0.018352	84.591118	92.249947	148.077713	-0.053414	0.000000	0.919460	0.000000	0.000000	0.000000	-0.051759	-0.021008	-0.011074	0.000000	0.000000	3.000000	15.000000	0.000000
1550.711093	0.098759	0.557424	0.018352	84.591118	92.249947	148.077713	-0.053414	0.000000	0.919460	0.000000	0.000000	0.000000	-0.051759	-0.021008	-0.011074	0.000000	0.000000	3.000000	15.000000	0.000000
1550.714427	0.098759	0.557424	0.018352	84.593178	92.377762	148.208817	-0.062040	0.000000	0.917614	0.000000	0.000000	0.000000	-0.051759	-0.021008	-0.011074	0.000000	0.000000	3.000000	15.000000	0.000000
1550.717760	0.098730	0.557363	0.018327	84.593178	92.377762	148.208817	-0.062040	0.000000	0.917614	0.000000	0.000000	0.000000	-0.008611	-0.018473	-0.007452	0.000000	0.000000	3.000000	15.000000	0.000000
1550.721093	0.098730	0.557363	0.018327	84.593178	92.377762	148.208817	-0.062040	0.000000	0.917614	0.000000	0.000000	0.000000	-0.008611	-0.018473	-0.007452	0.000000	0.000000	3.000000	15.000000	0.000000
1550.724427	0.098730	0.557363	0.018327	84.594627	92.470177	148.307144	-0.062040	0.000000	0.917614	0.000000	0.000000	0.000000	-0.008611	-0.018473	-0.007452	0.000000	0.000000	3.000000	15.000000	0.000000
1550.727760	0.098730	0.557363	0.018327	84.594627	92.470177	148.307144	-0.062040	0.000000	0.917614	0.000000	0.000000	0.000000	-0.008611	-0.018473	-0.007452	0.000000	0.000000	3.000000	15.000000	0.000000
1550.731093	0.098670	0.557319	0.018262	84.594627	92.470177	148.307144	-0.062040	0.000000	0.917614	0.000000	0.000000	0.000000	-0.018221	-0.013039	-0.019732	0.000000	0.000000	3.000000	15.000000	0.000000
1550.734427	0.098670	0.557319	0.018262	84.594559	92.569237	148.408310	-0.063475	0.000000	0.916372	0.000000	0.000000	0.000000	-0.018221	-0.013039	-0.019732	0.000000	0.000000	3.000000	15.000000	0.000000
1550.737760	0.098670	0.557319	0.018262	84.594559	92.569237	148.408310	-0.063475	0.000000	0.916372	0.000000	0.000000	0.000000	-0.018221	-0.013039	-0.019732	0.000000	0.000000	3.000000	15.000000	0.000000
1550.741093	0.098670	0.557319	0.018262	84.594559	92.569237	148.408310	-0.063475	0.000000	0.916372	0.000000	0.000000	0.000000	-0.018221	-0.013039	-0.019732	0.000000	0.000000	3.000000	15.000000	0.000000
1550.744427	0.098661	0.557232	0.018107	84.583252	92.678375	148.528473	-0.066512	0.000000	0.913084	0.000000	0.000000	0.000000	-0.002590	-0.026096	-0.046499	0.000000	0.000000	3.000000	15.000000	0.000000
1550.747760	0.098661	0.557232	0.018107	84.583252	92.678375	148.528473	-0.066512	0.000000	0.913084	0.000000	0.000000	0.000000	-0.002590	-0.026096	-0.046499	0.000000	0.000000	3.000000	15.000000	0.000000
1550.751093	0.098661	0.557232	0.018107	84.583252	92.678375	148.528473	-0.066512	0.000000	0.913084	0.000000	0.000000	0.000000	-0.002590	-0.026096	-0.046499	0.000000	0.000000	3.000000	15.000000	0.000000
1550.754427	0.098661	0.557232	0.018107	84.539337	92.777061	148.668671	-0.066944	0.000000	0.905334	0.000000	0.000000	0.000000	-0.002590	-0.026096	-0.046499	0.000000	0.000000	3.000000	15.000000	0.000000
1550.757760	0.098694	0.557206	0.018040	84.539337	92.777061	148.668671	-0.066944	0.000000	0.905334	0.000000	0.000000	0.000000	0.009943	-0.007789	-0.020125	0.000000	0.000000	3.000000	15.000000	0.000000
1550.761093	0.098694	0.557206	0.018040	84.539337	92.777061	148.668671	-0.066944	0.000000	0.905334	0.000000	0.000000	0.000000	0.009943	-0.007789	-0.020125	0.000000	0.000000	3.000000	15.000000	0.000000
1550.764427	0.098750	0.557180	0.017968	84.468201	92.892494	148.851166	-0.066944	0.000000	0.905334	0.000000	0.000000	0.000000	0.016705	-0.007774	-0.021533	0.000000	0.000000	3.000000	15.000000	0.000000
1550.767760	0.098750	0.557180	0.017968	84.468201	92.892494	148.851166	-0.066944	0.000000	0.905334	0.000000	0.000000	0.000000	0.016705	-0.007774	-0.021533	0.000000	0.000000	3.000000	15.000000	0.000000
1550.771093	0.098750	0.557180	0.017968	84.468201	92.892494	148.851166	-0.066944	0.000000	0.905334	0.000000	0.000000	0.000000	0.016705	-0.007774	-0.021533	0.000000	0.000000	3.000000	15.000000	0.000000
1550.774427	0.098750	0.557180	0.017968	84.394478	92.942139	148.969208	-0.062503	0.000000	0.898391	0.000000	0.000000	0.000000	0.016705	-0.007774	-0.021533	0.000000	0.000000	3.000000	15.000000	0.000000
1550.777760	0.098808	0.557198	0.017908	84.394478	92.942139	148.969208	-0.062503	0.000000	0.898391	0.000000	0.000000	0.000000	0.017456	0.005406	-0.017902	0.000000	0.000000	3.000000	15.000000	0.000000
1550.781093	0.098808	0.557198	0.017908	84.394478	92.942139	148.969208	-0.062503	0.000000	0.898391	0.000000	0.000000	0.000000	0.017456	0.005406	-0.017902	0.000000	0.000000	3.000000	15.000000	0.000000
1550.784427	0.098808	0.557198	0.017908	84.317009	92.957405	149.058884	-0.062503	0.000000	0.898391	0.000000	0.000000	0.000000	0.017456	0.005406	-0.017902	0.000000	0.000000	3.000000	15.000000	0.000000
1550.787760	0.098808	0.557198	0.017908	84.317009	92.957405	149.058884	-0.062503	0.000000	0.898391	0.000000	0.000000	0.000000	0.017456	0.005406	-0.017902	0.000000	0.000000	3.000000	15.000000	0.000000
1550.791093	0.098857	0.557216	0.017916	84.317009	92.957405	149.058884	-0.062503	0.000000	0.898391	0.000000	0.000000	0.000000	0.014624	0.005261	0.002421	0.000000	0.000000	3.000000	15.000000	0.000000
1550.794427	0.098857	0.557216	0.017916	84.235916	92.942360	149.121353	-0.059594	0.000000	0.895407	0.000000	0.000000	0.000000	0.014624	0.005261	0.002421	0.000000	0.000000	3.000000	15.000000	0.000000
1550.797760	0.098857	0.557216	0.017916	84.235916	92.942360	149.121353	-0.059594	0.000000	0.895407	0.000000	0.000000	0.000000	0.014624	0.005261	0.002421	0.000000	0.000000	3.000000	15.000000	0.000000
1550.801093	0.098857	0.557216	0.017916	84.235916	92.942360	149.121353	-0.059594	0.000000	0.895407	0.000000	0.000000	0.000000	0.014624	0.005261	0.002421	0.000000	0.000000	3.000000	15.000000	0.000000
1550.804427	0.098965	0.557303	0.017985	84.147903	92.899712	149.162720	-0.057156	0.000000	0.895811	0.000000	0.000000	0.000000	0.032515	0.026243	0.020544	0.000000	0.000000	3.000000	15.000000	0.000000
1550.807760	0.098965	0.557303	0.017985	84.147903	92.899712	149.162720	-0.057156	0.000000	0.895811	0.000000	0.000000	0.000000	0.032515	0.026243	0.020544	0.000000	0.000000	3.000000	15.000000	0.000000
1550.811093	0.098965	0.557303	0.017985	84.147903	92.899712	149.162720	-0.057156	0.000000	0.895811	0.000000	0.000000	0.000000	0.032515	0.026243	0.020544	0.000000	0.000000	3.000000	15.000000	0.000000
1550.814427	0.098965	0.557303	0.017985	84.060989	92.824013	149.171936	-0.051737	0.000000	0.899235	0.000000	0.000000	0.000000	0.032515	0.026243	0.020544	0.000000	0.000000	3.000000	15.000000	0.000000
1550.817760	0.099002	0.557373	0.018050	84.060989	92.824013	149.171936	-0.051737	0.000000	0.899235	0.000000	0.000000	0.000000	0.011128	0.020995	0.019527	0.000000	0.000000	3.000000	15.000000	0.000000
1550.821093	0.099002	0.557373	0.018050	84.060989	92.824013	149.171936	-0.051737	0.000000	0.899235	0.000000	0.000000	0.000000	0.011128	0.020995	0.019527	0.000000	0.000000	3.000000	15.000000	0.000000
1550.824427	0.099002	0.557373	0.018050	83.966064	92.755791	149.194260	-0.051737	0.000000	0.899235	0.000000	0.000000	0.000000	0.011128	0.020995	0.019527	0.000000	0.000000	3.000000	15.000000	0.000000
1550.827760	0.099002	0.557373	0.018050	83.966064	92.755791	149.194260	-0.051737	0.000000	0.899235	0.000000	0.000000	0.000000	0.011128	0.020995	0.019527	0.000000	0.000000	3.000000	15.000000	0.000000
1550.831093	0.099075	0.557443	0.018173	83.966064	92.755791	149.194260	-0.051737	0.000000	0.899235	0.000000	0.000000	0.000000	0.021841	0.020840	0.037025	0.000000	0.000000	3.000000	15.000000	0.000000
1550.834427	0.099075	0.557443	0.018173	83.833687	92.679237	149.243637	-0.049883	0.000000	0.902489	0.000000	0.000000	0.000000	0.021841	0.020840	0.037025	0.000000	0.000000	3.000000	15.000000	0.000000
1550.837760	0.099075	0.557443	0.018173	83.833687	92.679237	149.243637	-0.049883	0.000000	0.902489	0.000000	0.000000	0.000000	0.021841	0.020840	0.037025	0.000000	0.000000	3.000000	15.000000	0.000000
1550.841093	0.099075	0.557443	0.018173	83.833687	92.679237	149.243637	-0.049883	0.000000	0.902489	0.000000	0.000000	0.000000	0.021841	0.020840	0.037025	0.000000	0.000000	3.000000	15.000000	0.000000
1550.844427	0.099321	0.557582	0.018333	83.660110	92.654709	149.383057	-0.046243	0.000000	0.908660	0.000000	0.000000	0.000000	0.073614	0.041884	0.048042	0.000000	0.000000	3.000000	15.000000	0.000000
1550.847760	0.099321	0.557582	0.018333	83.660110	92.654709	149.383057	-0.046243	0.000000	0.908660	0.000000	0.000000	0.000000	0.073614	0.041884	0.048042	0.000000	0.000000	3.000000	15.000000	0.000000
1550.851093	0.099321	0.557582	0.018333	83.660110	92.654709	149.383057	-0.046243	0.000000	0.908660	0.000000	0.000000	0.000000	0.073614	0.041884	0.048042	0.000000	0.000000	3.000000	15.000000	0.000000
1550.854427	0.099499	0.557617	0.018398	83.462471	92.644943	149.554047	-0.033974	0.000000	0.916667	0.000000	0.000000	0.000000	0.053548	0.010351	0.019454	0.000000	0.000000	3.000000	15.000000	0.000000
1550.857760	0.099499	0.557617	0.018398	83.462471	92.644943	149.554047	-0.033974	0.000000	0.916667	0.000000	0.000000	0.000000	0.053548	0.010351	0.019454	0.000000	0.000000	3.000000	15.000000	0.000000
1550.861093	0.099499	0.557617	0.018398	83.462471	92.644943	149.554047	-0.033974	0.000000	0.916667	0.000000	0.000000	0.000000	0.053548	0.010351	0.019454	0.000000	0.000000	3.000000	15.000000	0.000000
1550.864427	0.099499	0.557617	0.018398	83.262596	92.681824	149.778107	-0.025049	0.000000	0.919909	0.000000	0.000000	0.000000	0.053548	0.010351	0.019454	0.000000	0.000000	3.000000	15.000000	0.000000
1550.867760	0.099692	0.557643	0.018418	83.262596	92.681824	149.778107	-0.025049	0.000000	0.919909	0.000000	0.000000	0.000000	0.057804	0.007798	0.005947	0.000000	0.000000	3.000000	15.000000	0.000000
1550.871093	0.099692	0.557643	0.018418	83.262596	92.681824	149.778107	-0.025049	0.000000	0.919909	0.000000	0.000000	0.000000	0.057804	0.007798	0.005947	0.000000	0.000000	3.000000	15.000000	0.000000
1550.874427	0.099692	0.557643	0.018418	83.077629	92.732956	150.001617	-0.025049	0.000000	0.919909	0.000000	0.000000	0.000000	0.057804	0.007798	0.005947	0.000000	0.000000	3.000000	15.000000	0.000000
1550.877760	0.099692	0.557643	0.018418	83.077629	92.732956	150.001617	-0.025049	0.000000	0.919909	0.000000	0.000000	0.000000	0.057804	0.007798	0.005947	0.000000	0.000000	3.000000	15.000000	0.000000
1550.881093	0.099849	0.557669	0.018379	83.077629	92.732956	150.001617	-0.025049	0.000000	0.919909	0.000000	0.000000	0.000000	0.047074	0.007967	-0.011557	0.000000	0.000000	3.000000	15.000000	0.000000
1550.884427	0.099849	0.557669	0.018379	82.907043	92.773727	150.199814	-0.015415	0.000000	0.920901	0.000000	0.000000	0.000000	0.047074	0.007967	-0.011557	0.000000	0.000000	3.000000	15.000000	0.000000
1550.887760	0.099849	0.557669	0.018379	82.907043	92.773727	150.199814	-0.015415	0.000000	0.920901	0.000000	0.000000	0.000000	0.047074	0.007967	-0.011557	0.000000	0.000000	3.000000	15.000000	0.000000
1550.891093	0.099849	0.557669	0.018379	82.907043	92.773727	150.199814	-0.015415	0.000000	0.920901	0.000000	0.000000	0.000000	0.047074	0.007967	-0.011557	0.000000	0.000000	3.000000	15.000000	0.000000
1550.894427	0.100175	0.557741	0.018252	82.738098	92.811768	150.390884	-0.007569	0.000000	0.918974	0.000000	0.000000	0.000000	0.098020	0.021342	-0.038263	0.000000	0.000000	3.000000	15.000000	0.000000
1550.897760	0.100175	0.557741	0.018252	82.738098	92.811768	150.390884	-0.007569	0.000000	0.918974	0.000000	0.000000	0.000000	0.098020	0.021342	-0.038263	0.000000	0.000000	3.000000	15.000000	0.000000
1550.901093	0.100175	0.557741	0.018252	82.738098	92.811768	150.390884	-0.007569	0.000000	0.918974	0.000000	0.000000	0.000000	0.098020	0.021342	-0.038263	0.000000	0.000000	3.000000	15.000000	0.000000
1550.904427	0.100352	0.557820	0.018198	82.568611	92.821381	150.553360	0.008767	0.000000	0.912597	0.000000	0.000000	0.000000	0.053145	0.023887	-0.016262	0.000000	0.000000	3.000000	15.000000	0.000000
1550.907760	0.100352	0.557820	0.018198	82.568611	92.821381	150.553360	0.008767	0.000000	0.912597	0.000000	0.000000	0.000000	0.053145	0.023887	-0.016262	0.000000	0.000000	3.000000	15.000000	0.000000
1550.911093	0.100352	0.557820	0.018198	82.568611	92.821381	150.553360	0.008767	0.000000	0.912597	0.000000	0.000000	0.000000	0.053145	0.023887	-0.016262	0.000000	0.000000	3.000000	15.000000	0.000000
1550.914427	0.100352	0.557820	0.018198	82.387329	92.809113	150.702759	0.017625	0.000000	0.909887	0.000000	0.000000	0.000000	0.053145	0.023887	-0.016262	0.000000	0.000000	3.000000	15.000000	0.000000
1550.917760	0.100543	0.557918	0.018093	82.387329	92.809113	150.702759	0.017625	0.000000	0.909887	0.000000	0.000000	0.000000	0.057009	0.029294	-0.031392	0.000000	0.000000	3.000000	15.000000	0.000000
1550.921093	0.100543	0.557918	0.018093	82.387329	92.809113	150.702759	0.017625	0.000000	0.909887	0.000000	0.000000	0.000000	0.057009	0.029294	-0.031392	0.000000	0.000000	3.000000	15.000000	0.000000
1550.924427	0.100543	0.557918	0.018093	82.199181	92.772804	150.834549	0.017625	0.000000	0.909887	0.000000	0.000000	0.000000	0.057009	0.029294	-0.031392	0.000000	0.000000	3.000000	15.000000	0.000000
1550.927760	0.100543	0.557918	0.018093	82.199181	92.772804	150.834549	0.017625	0.000000	0.909887	0.000000	0.000000	0.000000	0.057009	0.029294	-0.031392	0.000000	0.000000	3.000000	15.000000	0.000000
1550.931093	0.100736	0.558033	0.018006	82.199181	92.772804	150.834549	0.017625	0.000000	0.909887	0.000000	0.000000	0.000000	0.058096	0.034538	-0.026199	0.000000	0.000000	3.000000	15.000000	0.000000
1550.934427	0.100736	0.558033	0.018006	82.016922	92.711945	150.934921	0.027126	0.000000	0.904655	0.000000	0.000000	0.000000	0.058096	0.034538	-0.026199	0.000000	0.000000	3.000000	15.000000	0.000000
1550.937760	0.100736	0.558033	0.018006	82.016922	92.711945	150.934921	0.027126	0.000000	0.904655	0.000000	0.000000	0.000000	0.058096	0.034538	-0.026199	0.000000	0.000000	3.000000	15.000000	0.000000
1550.941093	0.100736	0.558033	0.018006	82.016922	92.711945	150.934921	0.027126	0.000000	0.904655	0.000000	0.000000	0.000000	0.058096	0.034538	-0.026199	0.000000	0.000000	3.000000	15.000000	0.000000
1550.944427	0.101075	0.558343	0.017824	81.836845	92.601990	150.987839	0.036809	0.000000	0.900288	0.000000	0.000000	0.000000	0.101570	0.092972	-0.054477	0.000000	0.000000	3.000000	15.000000	0.000000
1550.947760	0.101075	0.558343	0.017824	81.836845	92.601990	150.987839	0.036809	0.000000	0.900288	0.000000	0.000000	0.000000	0.101570	0.092972	-0.054477	0.000000	0.000000	3.000000	15.000000	0.000000
1550.951093	0.101075	0.558343	0.017824	81.836845	92.601990	150.987839	0.036809	0.000000	0.900288	0.000000	0.000000	0.000000	0.101570	0.092972	-0.054477	0.000000	0.000000	3.000000	15.000000	0.000000
1550.954427	0.101245	0.558582	0.017737	81.648094	92.476334	151.030426	0.053737	0.000000	0.891209	0.000000	0.000000	0.000000	0.051001	0.071638	-0.026134	0.000000	0.000000	3.000000	15.000000	0.000000
1550.957760	0.101245	0.558582	0.017737	81.648094	92.476334	151.030426	0.053737	0.000000	0.891209	0.000000	0.000000	0.000000	0.051001	0.071638	-0.026134	0.000000	0.000000	3.000000	15.000000	0.000000
1550.961093	0.101245	0.558582	0.017737	81.648094	92.476334	151.030426	0.053737	0.000000	0.891209	0.000000	0.000000	0.000000	0.051001	0.071638	-0.026134	0.000000	0.000000	3.000000	15.000000	0.000000
1550.964427	0.101245	0.558582	0.017737	81.468987	92.292984	151.000214	0.062237	0.000000	0.886853	0.000000	0.000000	0.000000	0.051001	0.071638	-0.026134	0.000000	0.000000	3.000000	15.000000	0.000000
1550.967760	0.101462	0.558865	0.017652	81.468987	92.292984	151.000214	0.062237	0.000000	0.886853	0.000000	0.000000	0.000000	0.065269	0.084856	-0.025494	0.000000	0.000000	3.000000	15.000000	0.000000
1550.971093	0.101462	0.558865	0.017652	81.468987	92.292984	151.000214	0.062237	0.000000	0.886853	0.000000	0.000000	0.000000	0.065269	0.084856	-0.025494	0.000000	0.000000	3.000000	15.000000	0.000000
1550.974427	0.101462	0.558865	0.017652	81.314903	92.099548	150.924744	0.062237	0.000000	0.886853	0.000000	0.000000	0.000000	0.065269	0.084856	-0.025494	0.000000	0.000000	3.000000	15.000000	0.000000
1550.977760	0.101462	0.558865	0.017652	81.314903	92.099548	150.924744	0.062237	0.000000	0.886853	0.000000	0.000000	0.000000	0.065269	0.084856	-0.025494	0.000000	0.000000	3.000000	15.000000	0.000000
1550.981093	0.101695	0.559209	0.017528	81.314903	92.099548	150.924744	0.062237	0.000000	0.886853	0.000000	0.000000	0.000000	0.069836	0.103463	-0.037130	0.000000	0.000000	3.000000	15.000000	0.000000
1550.984427	0.101943	0.559616	0.017366	81.186241	91.848228	150.762283	0.073116	0.000000	0.882604	0.000000	0.000000	0.000000	0.074373	0.122023	-0.048811	0.000000	0.000000	3.000000	15.000000	0.000000
1550.987760	0.101943	0.559616	0.017366	81.186241	91.848228	150.762283	0.073116	0.000000	0.882604	0.000000	0.000000	0.000000	0.074373	0.122023	-0.048811	0.000000	0.000000	3.000000	15.000000	0.000000
1550.991093	0.101943	0.559616	0.017366	81.186241	91.848228	150.762283	0.073116	0.000000	0.882604	0.000000	0.000000	0.000000	0.074373	0.122023	-0.048811	0.000000	0.000000	3.000000	15.000000	0.000000
1550.994427	0.101943	0.559616	0.017366	81.104942	91.581421	150.528610	0.097150	0.000000	0.868281	0.000000	0.000000	0.000000	0.074373	0.122023	-0.048811	0.000000	0.000000	3.000000	15.000000	0.000000
1550.997760	0.102252	0.560058	0.017160	81.104942	91.581421	150.528610	0.097150	0.000000	0.868281	0.000000	0.000000	0.000000	0.092745	0.132605	-0.061808	0.000000	0.000000	3.000000	15.000000	0.000000
1551.001093	0.102252	0.560058	0.017160	81.104942	91.581421	150.528610	0.097150	0.000000	0.868281	0.000000	0.000000	0.000000	0.092745	0.132605	-0.061808	0.000000	0.000000	3.000000	15.000000	0.000000
1551.004427	0.102522	0.560553	0.016884	81.085419	91.287628	150.202652	0.097150	0.000000	0.868281	0.000000	0.000000	0.000000	0.081096	0.148514	-0.082718	0.000000	0.000000	3.000000	15.000000	0.000000
1551.007760	0.102522	0.560553	0.016884	81.085419	91.287628	150.202652	0.097150	0.000000	0.868281	0.000000	0.000000	0.000000	0.081096	0.148514	-0.082718	0.000000	0.000000	3.000000	15.000000	0.000000
1551.011093	0.102522	0.560553	0.016884	81.085419	91.287628	150.202652	0.097150	0.000000	0.868281	0.000000	0.000000	0.000000	0.081096	0.148514	-0.082718	0.000000	0.000000	3.000000	15.000000	0.000000
1551.014427	0.102522	0.560553	0.016884	81.076187	90.973022	149.843994	0.126124	0.000000	0.844193	0.000000	0.000000	0.000000	0.081096	0.148514	-0.082718	0.000000	0.000000	3.000000	15.000000	0.000000
1551.017760	0.102791	0.561074	0.016602	81.076187	90.973022	149.843994	0.126124	0.000000	0.844193	0.000000	0.000000	0.000000	0.080603	0.156363	-0.084576	0.000000	0.000000	3.000000	15.000000	0.000000
1551.021093	0.102791	0.561074	0.016602	81.076187	90.973022	149.843994	0.126124	0.000000	0.844193	0.000000	0.000000	0.000000	0.080603	0.156363	-0.084576	0.000000	0.000000	3.000000	15.000000	0.000000
1551.024427	0.103022	0.561622	0.016256	81.065018	90.659645	149.488220	0.126124	0.000000	0.844193	0.000000	0.000000	0.000000	0.069255	0.164180	-0.103872	0.000000	0.000000	3.000000	15.000000	0.000000
1551.027760	0.103022	0.561622	0.016256	81.065018	90.659645	149.488220	0.126124	0.000000	0.844193	0.000000	0.000000	0.000000	0.069255	0.164180	-0.103872	0.000000	0.000000	3.000000	15.000000	0.000000
1551.031093	0.103022	0.561622	0.016256	81.065018	90.659645	149.488220	0.126124	0.000000	0.844193	0.000000	0.000000	0.000000	0.069255	0.164180	-0.103872	0.000000	0.000000	3.000000	15.000000	0.000000
1551.034427	0.103022	0.561622	0.016256	81.052841	90.324928	149.113602	0.151100	0.000000	0.812785	0.000000	0.000000	0.000000	0.069255	0.164180	-0.103872	0.000000	0.000000	3.000000	15.000000	0.000000
1551.037760	0.103246	0.562204	0.015880	81.052841	90.324928	149.113602	0.151100	0.000000	0.812785	0.000000	0.000000	0.000000	0.067234	0.174584	-0.112626	0.000000	0.000000	3.000000	15.000000	0.000000
1551.041093	0.103246	0.562204	0.015880	81.052841	90.324928	149.113602	0.151100	0.000000	0.812785	0.000000	0.000000	0.000000	0.067234	0.174584	-0.112626	0.000000	0.000000	3.000000	15.000000	0.000000
1551.044427	0.103442	0.562794	0.015486	81.040314	89.988594	148.740082	0.151100	0.000000	0.812785	0.000000	0.000000	0.000000	0.058828	0.177016	-0.118250	0.000000	0.000000	3.000000	15.000000	0.000000
1551.047760	0.103442	0.562794	0.015486	81.040314	89.988594	148.740082	0.151100	0.000000	0.812785	0.000000	0.000000	0.000000	0.058828	0.177016	-0.118250	0.000000	0.000000	3.000000	15.000000	0.000000
1551.051093	0.103442	0.562794	0.015486	81.040314	89.988594	148.740082	0.151100	0.000000	0.812785	0.000000	0.000000	0.000000	0.058828	0.177016	-0.118250	0.000000	0.000000	3.000000	15.000000	0.000000
1551.054427	0.103442	0.562794	0.015486	81.026024	89.614632	148.328445	0.172110	0.000000	0.774306	0.000000	0.000000	0.000000	0.058828	0.177016	-0.118250	0.000000	0.000000	3.000000	15.000000	0.000000
1551.057760	0.103635	0.563436	0.015080	81.026024	89.614632	148.328445	0.172110	0.000000	0.774306	0.000000	0.000000	0.000000	0.057909	0.192635	-0.121892	0.000000	0.000000	3.000000	15.000000	0.000000
1551.061093	0.103635	0.563436	0.015080	81.026024	89.614632	148.328445	0.172110	0.000000	0.774306	0.000000	0.000000	0.000000	0.057909	0.192635	-0.121892	0.000000	0.000000	3.000000	15.000000	0.000000
1551.064427	0.103785	0.564121	0.014694	81.010559	89.217232	147.898575	0.172110	0.000000	0.774306	0.000000	0.000000	0.000000	0.045040	0.205645	-0.115772	0.000000	0.000000	3.000000	15.000000	0.000000
1551.067760	0.103785	0.564121	0.014694	81.010559	89.217232	147.898575	0.172110	0.000000	0.774306	0.000000	0.000000	0.000000	0.045040	0.205645	-0.115772	0.000000	0.000000	3.000000	15.000000	0.000000
1551.071093	0.103785	0.564121	0.014694	81.010559	89.217232	147.898575	0.172110	0.000000	0.774306	0.000000	0.000000	0.000000	0.045040	0.205645	-0.115772	0.000000	0.000000	3.000000	15.000000	0.000000
1551.074427	0.103785	0.564121	0.014694	80.993904	88.804893	147.450806	0.189269	0.000000	0.734695	0.000000	0.000000	0.000000	0.045040	0.205645	-0.115772	0.000000	0.000000	3.000000	15.000000	0.000000
1551.077760	0.103952	0.564815	0.014279	80.993904	88.804893	147.450806	0.189269	0.000000	0.734695	0.000000	0.000000	0.000000	0.050074	0.207998	-0.124423	0.000000	0.000000	3.000000	15.000000	0.000000
1551.081093	0.103952	0.564815	0.014279	80.993904	88.804893	147.450806	0.189269	0.000000	0.734695	0.000000	0.000000	0.000000	0.050074	0.207998	-0.124423	0.000000	0.000000	3.000000	15.000000	0.000000
1551.084427	0.104065	0.565498	0.013833	80.976662	88.388725	147.004654	0.189269	0.000000	0.734695	0.000000	0.000000	0.000000	0.033814	0.204952	-0.133784	0.000000	0.000000	3.000000	15.000000	0.000000
1551.087760	0.104065	0.565498	0.013833	80.976662	88.388725	147.004654	0.189269	0.000000	0.734695	0.000000	0.000000	0.000000	0.033814	0.204952	-0.133784	0.000000	0.000000	3.000000	15.000000	0.000000
1551.091093	0.104065	0.565498	0.013833	80.976662	88.388725	147.004654	0.189269	0.000000	0.734695	0.000000	0.000000	0.000000	0.033814	0.204952	-0.133784	0.000000	0.000000	3.000000	15.000000	0.000000
1551.094427	0.104065	0.565498	0.013833	80.958885	87.971619	146.560287	0.203250	0.000000	0.691661	0.000000	0.000000	0.000000	0.033814	0.204952	-0.133784	0.000000	0.000000	3.000000	15.000000	0.000000
1551.097760	0.104159	0.566198	0.013408	80.958885	87.971619	146.560287	0.203250	0.000000	0.691661	0.000000	0.000000	0.000000	0.028075	0.209981	-0.127468	0.000000	0.000000	3.000000	15.000000	0.000000
1551.101093	0.104159	0.566198	0.013408	80.958885	87.971619	146.560287	0.203250	0.000000	0.691661	0.000000	0.000000	0.000000	0.028075	0.209981	-0.127468	0.000000	0.000000	3.000000	15.000000	0.000000
1551.104427	0.104248	0.566879	0.012965	80.941414	87.575188	146.136810	0.203250	0.000000	0.691661	0.000000	0.000000	0.000000	0.026776	0.204363	-0.132902	0.000000	0.000000	3.000000	15.000000	0.000000
1551.107760	0.104248	0.566879	0.012965	80.941414	87.575188	146.136810	0.203250	0.000000	0.691661	0.000000	0.000000	0.000000	0.026776	0.204363	-0.132902	0.000000	0.000000	3.000000	15.000000	0.000000
1551.111093	0.104248	0.566879	0.012965	80.941414	87.575188	146.136810	0.203250	0.000000	0.691661	0.000000	0.000000	0.000000	0.026776	0.204363	-0.132902	0.000000	0.000000	3.000000	15.000000	0.000000
1551.114427	0.104248	0.566879	0.012965	80.922897	87.212296	145.751328	0.212392	0.000000	0.648266	0.000000	0.000000	0.000000	0.026776	0.204363	-0.132902	0.000000	0.000000	3.000000	15.000000	0.000000
1551.117760	0.104316	0.567533	0.012532	80.922897	87.212296	145.751328	0.212392	0.000000	0.648266	0.000000	0.000000	0.000000	0.020321	0.196140	-0.129946	0.000000	0.000000	3.000000	15.000000	0.000000
1551.121093	0.104316	0.567533	0.012532	80.922897	87.212296	145.751328	0.212392	0.000000	0.648266	0.000000	0.000000	0.000000	0.020321	0.196140	-0.129946	0.000000	0.000000	3.000000	15.000000	0.000000
1551.124427	0.104373	0.568202	0.012052	80.903725	86.836441	145.353073	0.212392	0.000000	0.648266	0.000000	0.000000	0.000000	0.017112	0.200920	-0.143994	0.000000	0.000000	3.000000	15.000000	0.000000
1551.127760	0.104373	0.568202	0.012052	80.903725	86.836441	145.353073	0.212392	0.000000	0.648266	0.000000	0.000000	0.000000	0.017112	0.200920	-0.143994	0.000000	0.000000	3.000000	15.000000	0.000000
1551.131093	0.104373	0.568202	0.012052	80.903725	86.836441	145.353073	0.212392	0.000000	0.648266	0.000000	0.000000	0.000000	0.017112	0.200920	-0.143994	0.000000	0.000000	3.000000	15.000000	0.000000
1551.134427	0.104430	0.568845	0.011577	80.886841	86.494255	144.986877	0.218631	0.000000	0.602609	0.000000	0.000000	0.000000	0.017351	0.192687	-0.142494	0.000000	0.000000	3.000000	15.000000	0.000000
1551.137760	0.104430	0.568845	0.011577	80.886841	86.494255	144.986877	0.218631	0.000000	0.602609	0.000000	0.000000	0.000000	0.017351	0.192687	-0.142494	0.000000	0.000000	3.000000	15.000000	0.000000
1551.141093	0.104430	0.568845	0.011577	80.886841	86.494255	144.986877	0.218631	0.000000	0.602609	0.000000	0.000000	0.000000	0.017351	0.192687	-0.142494	0.000000	0.000000	3.000000	15.000000	0.000000
1551.144427	0.104504	0.569520	0.011067	80.864876	86.160080	144.630905	0.221523	0.000000	0.578860	0.000000	0.000000	0.000000	0.021929	0.202713	-0.152940	0.000000	0.000000	3.000000	15.000000	0.000000
1551.147760	0.104504	0.569520	0.011067	80.864876	86.160080	144.630905	0.221523	0.000000	0.578860	0.000000	0.000000	0.000000	0.021929	0.202713	-0.152940	0.000000	0.000000	3.000000	15.000000	0.000000
1551.151093	0.104504	0.569520	0.011067	80.864876	86.160080	144.630905	0.221523	0.000000	0.578860	0.000000	0.000000	0.000000	0.021929	0.202713	-0.152940	0.000000	0.000000	3.000000	15.000000	0.000000
1551.154427	0.104504	0.569520	0.011067	80.836296	85.836365	144.286194	0.225177	0.000000	0.553370	0.000000	0.000000	0.000000	0.021929	0.202713	-0.152940	0.000000	0.000000	3.000000	15.000000	0.000000
1551.157760	0.104602	0.570213	0.010569	80.836296	85.836365	144.286194	0.225177	0.000000	0.553370	0.000000	0.000000	0.000000	0.029553	0.207706	-0.149631	0.000000	0.000000	3.000000	15.000000	0.000000
1551.161093	0.104602	0.570213	0.010569	80.836296	85.836365	144.286194	0.225177	0.000000	0.553370	0.000000	0.000000	0.000000	0.029553	0.207706	-0.149631	0.000000	0.000000	3.000000	15.000000	0.000000
1551.164427	0.104719	0.570956	0.010052	80.810295	85.646805	144.071228	0.225177	0.000000	0.553370	0.000000	0.000000	0.000000	0.035197	0.223037	-0.155069	0.000000	0.000000	3.000000	15.000000	0.000000
1551.167760	0.104719	0.570956	0.010052	80.810295	85.646805	144.071228	0.225177	0.000000	0.553370	0.000000	0.000000	0.000000	0.035197	0.223037	-0.155069	0.000000	0.000000	3.000000	15.000000	0.000000
1551.171093	0.104719	0.570956	0.010052	80.810295	85.646805	144.071228	0.225177	0.000000	0.553370	0.000000	0.000000	0.000000	0.035197	0.223037	-0.155069	0.000000	0.000000	3.000000	15.000000	0.000000
1551.174427	0.104719	0.570956	0.010052	80.791580	85.471748	143.861267	0.235969	0.000000	0.502586	0.000000	0.000000	0.000000	0.035197	0.223037	-0.155069	0.000000	0.000000	3.000000	15.000000	0.000000
1551.177760	0.104836	0.571698	0.009534	80.791580	85.471748	143.861267	0.235969	0.000000	0.502586	0.000000	0.000000	0.000000	0.034979	0.222659	-0.155426	0.000000	0.000000	3.000000	15.000000	0.000000
1551.181093	0.104836	0.571698	0.009534	80.791580	85.471748	143.861267	0.235969	0.000000	0.502586	0.000000	0.000000	0.000000	0.034979	0.222659	-0.155426	0.000000	0.000000	3.000000	15.000000	0.000000
1551.184427	0.104982	0.572475	0.009043	80.776314	85.384544	143.733704	0.235969	0.000000	0.502586	0.000000	0.000000	0.000000	0.043681	0.233056	-0.147135	0.000000	0.000000	3.000000	15.000000	0.000000
[truncated: 5,353 more rows]
