# Supplementary material for: Haptic Guidance Needs to Be Intuitive Not Just Informative to Improve Human Motor Accuracy
Source: PLoS One. 2016 Mar 16;11(3):e0150912. doi: 10.1371/journal.pone.0150912 (PMC4794196; doi:10.1371/journal.pone.0150912)
Supplement: S2 Data — (ZIP) [file pone.0150912.s002.zip › Subject10/exp2_0016.txt]

Time	PosX	PosY	PosZ	RotX	RotY	RotZ	ForceX	ForceY	ForceZ	MomentX	MomentY	MomentZ	VelocityX	VelocityY	VelocityZ	CalibratedWeight	ButtonDown	Condition	Trial	Visual
1572.001093	0.010435	0.564807	0.269299	79.203178	104.506439	157.126724	0.000000	0.000000	0.000000	0.000000	0.000000	0.000000	0.009638	-0.062085	-0.049584	0.000000	1.000000	3.000000	16.000000	0.000000
1572.004427	0.010435	0.564807	0.269299	79.194984	104.687134	157.305161	1.895626	0.000000	4.626727	0.000000	0.000000	0.000000	0.009638	-0.062085	-0.049584	0.000000	1.000000	3.000000	16.000000	0.000000
1572.007760	0.010435	0.564807	0.269299	79.194984	104.687134	157.305161	1.895626	0.000000	4.626727	0.000000	0.000000	0.000000	0.009638	-0.062085	-0.049584	0.000000	1.000000	3.000000	16.000000	0.000000
1572.011093	0.010677	0.564533	0.269366	79.194984	104.687134	157.305161	1.895626	0.000000	4.626727	0.000000	0.000000	0.000000	0.072732	-0.082050	0.020106	0.000000	1.000000	3.000000	16.000000	0.000000
1572.014427	0.011231	0.564453	0.269504	79.200966	104.616814	157.175415	1.897094	0.000000	4.626125	0.000000	0.000000	0.000000	0.166232	-0.023906	0.041627	0.000000	1.000000	3.000000	16.000000	0.000000
1572.017760	0.011231	0.564453	0.269504	79.200966	104.616814	157.175415	1.897094	0.000000	4.626125	0.000000	0.000000	0.000000	0.166232	-0.023906	0.041627	0.000000	1.000000	3.000000	16.000000	0.000000
1572.021093	0.011231	0.564453	0.269504	79.200966	104.616814	157.175415	1.897094	0.000000	4.626125	0.000000	0.000000	0.000000	0.166232	-0.023906	0.041627	0.000000	1.000000	3.000000	16.000000	0.000000
1572.024427	0.011231	0.564453	0.269504	79.214363	104.647507	157.158463	1.907544	0.000000	4.621826	0.000000	0.000000	0.000000	0.166232	-0.023906	0.041627	0.000000	1.000000	3.000000	16.000000	0.000000
1572.027760	0.011789	0.564307	0.269878	79.214363	104.647507	157.158463	1.907544	0.000000	4.621826	0.000000	0.000000	0.000000	0.167440	-0.043962	0.112023	0.000000	1.000000	3.000000	16.000000	0.000000
1572.031093	0.011789	0.564307	0.269878	79.214363	104.647507	157.158463	1.907544	0.000000	4.621826	0.000000	0.000000	0.000000	0.167440	-0.043962	0.112023	0.000000	1.000000	3.000000	16.000000	0.000000
1572.034427	0.012390	0.564101	0.270678	79.336349	104.566315	156.971573	1.907544	0.000000	4.621826	0.000000	0.000000	0.000000	0.180158	-0.061699	0.240167	0.000000	1.000000	3.000000	16.000000	0.000000
1572.037760	0.012390	0.564101	0.270678	79.336349	104.566315	156.971573	1.907544	0.000000	4.621826	0.000000	0.000000	0.000000	0.180158	-0.061699	0.240167	0.000000	1.000000	3.000000	16.000000	0.000000
1572.041093	0.012390	0.564101	0.270678	79.336349	104.566315	156.971573	1.907544	0.000000	4.621826	0.000000	0.000000	0.000000	0.180158	-0.061699	0.240167	0.000000	1.000000	3.000000	16.000000	0.000000
1572.044427	0.012390	0.564101	0.270678	79.559479	104.717880	156.963654	1.917367	0.000000	4.617760	0.000000	0.000000	0.000000	0.180158	-0.061699	0.240167	0.000000	1.000000	3.000000	16.000000	0.000000
1572.047760	0.012990	0.564063	0.271378	79.559479	104.717880	156.963654	1.917367	0.000000	4.617760	0.000000	0.000000	0.000000	0.180008	-0.011452	0.209731	0.000000	1.000000	3.000000	16.000000	0.000000
1572.051093	0.012990	0.564063	0.271378	79.559479	104.717880	156.963654	1.917367	0.000000	4.617760	0.000000	0.000000	0.000000	0.180008	-0.011452	0.209731	0.000000	1.000000	3.000000	16.000000	0.000000
1572.054427	0.013389	0.563987	0.272383	79.942451	105.407570	157.402130	1.917367	0.000000	4.617760	0.000000	0.000000	0.000000	0.119703	-0.022658	0.301565	0.000000	1.000000	3.000000	16.000000	0.000000
1572.057760	0.013389	0.563987	0.272383	79.942451	105.407570	157.402130	1.917367	0.000000	4.617760	0.000000	0.000000	0.000000	0.119703	-0.022658	0.301565	0.000000	1.000000	3.000000	16.000000	0.000000
1572.061093	0.013389	0.563987	0.272383	79.942451	105.407570	157.402130	1.917367	0.000000	4.617760	0.000000	0.000000	0.000000	0.119703	-0.022658	0.301565	0.000000	1.000000	3.000000	16.000000	0.000000
1572.064427	0.013614	0.564058	0.273278	80.271927	107.441422	159.173523	1.921577	0.000000	4.616009	0.000000	0.000000	0.000000	0.067365	0.021110	0.268511	0.000000	1.000000	3.000000	16.000000	0.000000
1572.067760	0.013614	0.564058	0.273278	80.271927	107.441422	159.173523	1.921577	0.000000	4.616009	0.000000	0.000000	0.000000	0.067365	0.021110	0.268511	0.000000	1.000000	3.000000	16.000000	0.000000
1572.071093	0.013614	0.564058	0.273278	80.271927	107.441422	159.173523	1.921577	0.000000	4.616009	0.000000	0.000000	0.000000	0.067365	0.021110	0.268511	0.000000	1.000000	3.000000	16.000000	0.000000
1572.074427	0.013836	0.564071	0.274060	80.441010	110.726707	162.211914	1.919446	0.000000	4.616896	0.000000	0.000000	0.000000	0.066879	0.003892	0.234736	0.000000	1.000000	3.000000	16.000000	0.000000
1572.077760	0.013836	0.564071	0.274060	80.441010	110.726707	162.211914	1.919446	0.000000	4.616896	0.000000	0.000000	0.000000	0.066879	0.003892	0.234736	0.000000	1.000000	3.000000	16.000000	0.000000
1572.081093	0.013836	0.564071	0.274060	80.441010	110.726707	162.211914	1.919446	0.000000	4.616896	0.000000	0.000000	0.000000	0.066879	0.003892	0.234736	0.000000	1.000000	3.000000	16.000000	0.000000
1572.084427	0.014132	0.564185	0.274973	80.430450	114.760666	166.029190	1.917975	0.000000	4.617507	0.000000	0.000000	0.000000	0.088627	0.034143	0.273896	0.000000	1.000000	3.000000	16.000000	0.000000
1572.087760	0.014132	0.564185	0.274973	80.430450	114.760666	166.029190	1.917975	0.000000	4.617507	0.000000	0.000000	0.000000	0.088627	0.034143	0.273896	0.000000	1.000000	3.000000	16.000000	0.000000
1572.091093	0.014132	0.564185	0.274973	80.430450	114.760666	166.029190	1.917975	0.000000	4.617507	0.000000	0.000000	0.000000	0.088627	0.034143	0.273896	0.000000	1.000000	3.000000	16.000000	0.000000
1572.094427	0.014431	0.564279	0.276035	80.169167	118.524902	169.662521	1.916775	0.000000	4.618005	0.000000	0.000000	0.000000	0.089712	0.028352	0.318391	0.000000	1.000000	3.000000	16.000000	0.000000
1572.097760	0.014431	0.564279	0.276035	80.169167	118.524902	169.662521	1.916775	0.000000	4.618005	0.000000	0.000000	0.000000	0.089712	0.028352	0.318391	0.000000	1.000000	3.000000	16.000000	0.000000
1572.101093	0.014431	0.564279	0.276035	80.169167	118.524902	169.662521	1.916775	0.000000	4.618005	0.000000	0.000000	0.000000	0.089712	0.028352	0.318391	0.000000	1.000000	3.000000	16.000000	0.000000
1572.104427	0.014658	0.564414	0.276956	79.877327	121.013985	172.086670	1.914755	0.000000	4.618843	0.000000	0.000000	0.000000	0.068193	0.040514	0.276310	0.000000	1.000000	3.000000	16.000000	0.000000
1572.107760	0.014658	0.564414	0.276956	79.877327	121.013985	172.086670	1.914755	0.000000	4.618843	0.000000	0.000000	0.000000	0.068193	0.040514	0.276310	0.000000	1.000000	3.000000	16.000000	0.000000
1572.111093	0.014658	0.564414	0.276956	79.877327	121.013985	172.086670	1.914755	0.000000	4.618843	0.000000	0.000000	0.000000	0.068193	0.040514	0.276310	0.000000	1.000000	3.000000	16.000000	0.000000
1572.114427	0.014820	0.564534	0.278054	79.542061	123.644989	174.642960	1.912556	0.000000	4.619755	0.000000	0.000000	0.000000	0.048481	0.035956	0.329624	0.000000	1.000000	3.000000	16.000000	0.000000
1572.117760	0.014820	0.564534	0.278054	79.542061	123.644989	174.642960	1.912556	0.000000	4.619755	0.000000	0.000000	0.000000	0.048481	0.035956	0.329624	0.000000	1.000000	3.000000	16.000000	0.000000
1572.121093	0.014820	0.564534	0.278054	79.542061	123.644989	174.642960	1.912556	0.000000	4.619755	0.000000	0.000000	0.000000	0.048481	0.035956	0.329624	0.000000	1.000000	3.000000	16.000000	0.000000
1572.124427	0.014980	0.564641	0.279064	79.244759	125.708305	176.646683	1.908394	0.000000	4.621476	0.000000	0.000000	0.000000	0.048061	0.032004	0.302818	0.000000	0.000000	3.000000	16.000000	0.000000
1572.127760	0.014980	0.564641	0.279064	79.244759	125.708305	176.646683	1.908394	0.000000	4.621476	0.000000	0.000000	0.000000	0.048061	0.032004	0.302818	0.000000	0.000000	3.000000	16.000000	0.000000
1572.131093	0.014980	0.564641	0.279064	79.244759	125.708305	176.646683	1.908394	0.000000	4.621476	0.000000	0.000000	0.000000	0.048061	0.032004	0.302818	0.000000	0.000000	3.000000	16.000000	0.000000
1572.134427	0.015104	0.564734	0.279985	78.948624	127.566116	178.446167	1.904761	0.000000	4.622973	0.000000	0.000000	0.000000	0.037132	0.028084	0.276449	0.000000	0.000000	3.000000	16.000000	0.000000
1572.137760	0.015104	0.564734	0.279985	78.948624	127.566116	178.446167	1.904761	0.000000	4.622973	0.000000	0.000000	0.000000	0.037132	0.028084	0.276449	0.000000	0.000000	3.000000	16.000000	0.000000
1572.141093	0.015104	0.564734	0.279985	78.948624	127.566116	178.446167	1.904761	0.000000	4.622973	0.000000	0.000000	0.000000	0.037132	0.028084	0.276449	0.000000	0.000000	3.000000	16.000000	0.000000
1572.144427	0.015260	0.564807	0.280761	78.691429	129.051880	179.880814	1.901147	0.000000	4.624461	0.000000	0.000000	0.000000	0.046822	0.021709	0.232694	0.000000	0.000000	3.000000	16.000000	0.000000
1572.147760	0.015260	0.564807	0.280761	78.691429	129.051880	179.880814	1.901147	0.000000	4.624461	0.000000	0.000000	0.000000	0.046822	0.021709	0.232694	0.000000	0.000000	3.000000	16.000000	0.000000
1572.151093	0.015260	0.564807	0.280761	78.691429	129.051880	179.880814	1.901147	0.000000	4.624461	0.000000	0.000000	0.000000	0.046822	0.021709	0.232694	0.000000	0.000000	3.000000	16.000000	0.000000
1572.154427	0.015260	0.564807	0.280761	78.387444	130.649673	-178.576141	1.898853	0.000000	4.625404	0.000000	0.000000	0.000000	0.046822	0.021709	0.232694	0.000000	0.000000	3.000000	16.000000	0.000000
1572.157760	0.015418	0.564914	0.281632	78.387444	130.649673	-178.576141	1.898853	0.000000	4.625404	0.000000	0.000000	0.000000	0.047507	0.032026	0.261258	0.000000	0.000000	3.000000	16.000000	0.000000
1572.161093	0.015418	0.564914	0.281632	78.387444	130.649673	-178.576141	1.898853	0.000000	4.625404	0.000000	0.000000	0.000000	0.047507	0.032026	0.261258	0.000000	0.000000	3.000000	16.000000	0.000000
1572.164427	0.015538	0.564995	0.282331	78.123154	131.948532	-177.320007	1.898853	0.000000	4.625404	0.000000	0.000000	0.000000	0.035983	0.024482	0.209639	0.000000	0.000000	3.000000	16.000000	0.000000
1572.167760	0.015538	0.564995	0.282331	78.123154	131.948532	-177.320007	1.898853	0.000000	4.625404	0.000000	0.000000	0.000000	0.035983	0.024482	0.209639	0.000000	0.000000	3.000000	16.000000	0.000000
1572.171093	0.015538	0.564995	0.282331	78.123154	131.948532	-177.320007	1.898853	0.000000	4.625404	0.000000	0.000000	0.000000	0.035983	0.024482	0.209639	0.000000	0.000000	3.000000	16.000000	0.000000
1572.174427	0.015538	0.564995	0.282331	77.900093	133.009201	-176.296555	1.893717	0.000000	4.627509	0.000000	0.000000	0.000000	0.035983	0.024482	0.209639	0.000000	0.000000	3.000000	16.000000	0.000000
1572.177760	0.015584	0.565052	0.282859	77.900093	133.009201	-176.296555	1.893717	0.000000	4.627509	0.000000	0.000000	0.000000	0.013874	0.016939	0.158530	0.000000	0.000000	3.000000	16.000000	0.000000
1572.181093	0.015584	0.565052	0.282859	77.900093	133.009201	-176.296555	1.893717	0.000000	4.627509	0.000000	0.000000	0.000000	0.013874	0.016939	0.158530	0.000000	0.000000	3.000000	16.000000	0.000000
1572.184427	0.015701	0.565130	0.283396	77.659035	134.093475	-175.251968	1.893717	0.000000	4.627509	0.000000	0.000000	0.000000	0.035049	0.023608	0.161227	0.000000	0.000000	3.000000	16.000000	0.000000
1572.187760	0.015701	0.565130	0.283396	77.659035	134.093475	-175.251968	1.893717	0.000000	4.627509	0.000000	0.000000	0.000000	0.035049	0.023608	0.161227	0.000000	0.000000	3.000000	16.000000	0.000000
1572.191093	0.015701	0.565130	0.283396	77.659035	134.093475	-175.251968	1.893717	0.000000	4.627509	0.000000	0.000000	0.000000	0.035049	0.023608	0.161227	0.000000	0.000000	3.000000	16.000000	0.000000
1572.194427	0.015701	0.565130	0.283396	77.479729	134.870377	-174.506638	1.889895	0.000000	4.629071	0.000000	0.000000	0.000000	0.035049	0.023608	0.161227	0.000000	0.000000	3.000000	16.000000	0.000000
1572.197760	0.015779	0.565180	0.283735	77.479729	134.870377	-174.506638	1.889895	0.000000	4.629071	0.000000	0.000000	0.000000	0.023268	0.014891	0.101678	0.000000	0.000000	3.000000	16.000000	0.000000
1572.201093	0.015779	0.565180	0.283735	77.479729	134.870377	-174.506638	1.889895	0.000000	4.629071	0.000000	0.000000	0.000000	0.023268	0.014891	0.101678	0.000000	0.000000	3.000000	16.000000	0.000000
1572.204427	0.015779	0.565180	0.283735	77.309891	135.576736	-173.827545	1.889895	0.000000	4.629071	0.000000	0.000000	0.000000	0.023268	0.014891	0.101678	0.000000	0.000000	3.000000	16.000000	0.000000
1572.207760	0.015779	0.565180	0.283735	77.309891	135.576736	-173.827545	1.889895	0.000000	4.629071	0.000000	0.000000	0.000000	0.023268	0.014891	0.101678	0.000000	0.000000	3.000000	16.000000	0.000000
1572.211093	0.015854	0.565235	0.283972	77.309891	135.576736	-173.827545	1.889895	0.000000	4.629071	0.000000	0.000000	0.000000	0.022631	0.016604	0.070949	0.000000	0.000000	3.000000	16.000000	0.000000
1572.214427	0.015893	0.565260	0.284141	77.155685	136.209183	-173.217514	1.889045	0.000000	4.629418	0.000000	0.000000	0.000000	0.011648	0.007426	0.050762	0.000000	0.000000	3.000000	16.000000	0.000000
1572.217760	0.015893	0.565260	0.284141	77.155685	136.209183	-173.217514	1.889045	0.000000	4.629418	0.000000	0.000000	0.000000	0.011648	0.007426	0.050762	0.000000	0.000000	3.000000	16.000000	0.000000
1572.221093	0.015893	0.565260	0.284141	77.155685	136.209183	-173.217514	1.889045	0.000000	4.629418	0.000000	0.000000	0.000000	0.011648	0.007426	0.050762	0.000000	0.000000	3.000000	16.000000	0.000000
1572.224427	0.015893	0.565260	0.284141	77.054123	136.618881	-172.820328	1.888328	0.000000	4.629710	0.000000	0.000000	0.000000	0.011648	0.007426	0.050762	0.000000	0.000000	3.000000	16.000000	0.000000
1572.227760	0.015895	0.565291	0.284209	77.054123	136.618881	-172.820328	1.888328	0.000000	4.629710	0.000000	0.000000	0.000000	0.000436	0.009179	0.020349	0.000000	0.000000	3.000000	16.000000	0.000000
1572.231093	0.015895	0.565291	0.284209	77.054123	136.618881	-172.820328	1.888328	0.000000	4.629710	0.000000	0.000000	0.000000	0.000436	0.009179	0.020349	0.000000	0.000000	3.000000	16.000000	0.000000
1572.234427	0.015895	0.565291	0.284209	76.963036	136.969589	-172.478607	1.888328	0.000000	4.629710	0.000000	0.000000	0.000000	0.000436	0.009179	0.020349	0.000000	0.000000	3.000000	16.000000	0.000000
1572.237760	0.015895	0.565291	0.284209	76.963036	136.969589	-172.478607	1.888328	0.000000	4.629710	0.000000	0.000000	0.000000	0.000436	0.009179	0.020349	0.000000	0.000000	3.000000	16.000000	0.000000
1572.241093	0.015895	0.565291	0.284209	76.963036	136.969589	-172.478607	1.888328	0.000000	4.629710	0.000000	0.000000	0.000000	-0.000000	0.000005	-0.000001	0.000000	0.000000	3.000000	16.000000	0.000000
1572.244427	0.015895	0.565291	0.284209	76.898445	137.213440	-172.241547	1.887962	0.000000	4.629860	0.000000	0.000000	0.000000	-0.000000	0.000005	-0.000001	0.000000	0.000000	3.000000	16.000000	0.000000
1572.247760	0.015895	0.565291	0.284209	76.898445	137.213440	-172.241547	1.887962	0.000000	4.629860	0.000000	0.000000	0.000000	-0.000000	0.000005	-0.000001	0.000000	0.000000	3.000000	16.000000	0.000000
1572.251093	0.015895	0.565291	0.284209	76.898445	137.213440	-172.241547	1.887962	0.000000	4.629860	0.000000	0.000000	0.000000	-0.000000	0.000005	-0.000001	0.000000	0.000000	3.000000	16.000000	0.000000
1572.254427	0.015895	0.565313	0.284220	76.877281	137.292892	-172.164139	1.887962	0.000000	4.629860	0.000000	0.000000	0.000000	0.000072	0.006689	0.003359	0.000000	0.000000	3.000000	16.000000	0.000000
1572.257760	0.015895	0.565313	0.284220	76.877281	137.292892	-172.164139	1.887962	0.000000	4.629860	0.000000	0.000000	0.000000	0.000072	0.006689	0.003359	0.000000	0.000000	3.000000	16.000000	0.000000
1572.261093	0.015895	0.565313	0.284220	76.877281	137.292892	-172.164139	1.887962	0.000000	4.629860	0.000000	0.000000	0.000000	0.000072	0.006689	0.003359	0.000000	0.000000	3.000000	16.000000	0.000000
1572.264427	0.015895	0.565313	0.284220	76.879074	137.286316	-172.170578	1.887902	0.000000	4.629884	0.000000	0.000000	0.000000	0.000072	0.006689	0.003359	0.000000	0.000000	3.000000	16.000000	0.000000
1572.267760	0.015895	0.565295	0.284237	76.879074	137.286316	-172.170578	1.887902	0.000000	4.629884	0.000000	0.000000	0.000000	0.000110	-0.005455	0.005134	0.000000	0.000000	3.000000	16.000000	0.000000
1572.271093	0.015895	0.565295	0.284237	76.879074	137.286316	-172.170578	1.887902	0.000000	4.629884	0.000000	0.000000	0.000000	0.000110	-0.005455	0.005134	0.000000	0.000000	3.000000	16.000000	0.000000
1572.274427	0.015895	0.565295	0.284237	76.879074	137.286316	-172.170578	1.887902	0.000000	4.629884	0.000000	0.000000	0.000000	0.000110	-0.005455	0.005134	0.000000	0.000000	3.000000	16.000000	0.000000
1572.277760	0.015895	0.565295	0.284237	76.879074	137.286316	-172.170578	1.887902	0.000000	4.629884	0.000000	0.000000	0.000000	0.000110	-0.005455	0.005134	0.000000	0.000000	3.000000	16.000000	0.000000
1572.281093	0.015896	0.565258	0.284271	76.879074	137.286316	-172.170578	1.887902	0.000000	4.629884	0.000000	0.000000	0.000000	0.000220	-0.010915	0.010265	0.000000	0.000000	3.000000	16.000000	0.000000
1572.284427	0.015896	0.565258	0.284271	76.882591	137.275787	-172.183472	1.887809	0.000000	4.629921	0.000000	0.000000	0.000000	0.000220	-0.010915	0.010265	0.000000	0.000000	3.000000	16.000000	0.000000
1572.287760	0.015896	0.565258	0.284271	76.882591	137.275787	-172.183472	1.887809	0.000000	4.629921	0.000000	0.000000	0.000000	0.000220	-0.010915	0.010265	0.000000	0.000000	3.000000	16.000000	0.000000
1572.291093	0.015896	0.565258	0.284271	76.882591	137.275787	-172.183472	1.887809	0.000000	4.629921	0.000000	0.000000	0.000000	0.000220	-0.010915	0.010265	0.000000	0.000000	3.000000	16.000000	0.000000
1572.294427	0.015969	0.565135	0.284418	76.900223	137.212265	-172.247986	1.887625	0.000000	4.629997	0.000000	0.000000	0.000000	0.022075	-0.036994	0.043956	0.000000	0.000000	3.000000	16.000000	0.000000
1572.297760	0.015969	0.565135	0.284418	76.900223	137.212265	-172.247986	1.887625	0.000000	4.629997	0.000000	0.000000	0.000000	0.022075	-0.036994	0.043956	0.000000	0.000000	3.000000	16.000000	0.000000
1572.301093	0.015969	0.565135	0.284418	76.900223	137.212265	-172.247986	1.887625	0.000000	4.629997	0.000000	0.000000	0.000000	0.022075	-0.036994	0.043956	0.000000	0.000000	3.000000	16.000000	0.000000
1572.304427	0.015969	0.565135	0.284418	76.939423	137.071304	-172.393738	1.887818	0.000000	4.629918	0.000000	0.000000	0.000000	0.022075	-0.036994	0.043956	0.000000	0.000000	3.000000	16.000000	0.000000
1572.307760	0.016078	0.565048	0.284529	76.939423	137.071304	-172.393738	1.887818	0.000000	4.629918	0.000000	0.000000	0.000000	0.032424	-0.026072	0.033456	0.000000	0.000000	3.000000	16.000000	0.000000
1572.311093	0.016078	0.565048	0.284529	76.939423	137.071304	-172.393738	1.887818	0.000000	4.629918	0.000000	0.000000	0.000000	0.032424	-0.026072	0.033456	0.000000	0.000000	3.000000	16.000000	0.000000
1572.314427	0.016078	0.565048	0.284529	76.991592	136.865463	-172.602493	1.887818	0.000000	4.629918	0.000000	0.000000	0.000000	0.032424	-0.026072	0.033456	0.000000	0.000000	3.000000	16.000000	0.000000
1572.317760	0.016078	0.565048	0.284529	76.991592	136.865463	-172.602493	1.887818	0.000000	4.629918	0.000000	0.000000	0.000000	0.032424	-0.026072	0.033456	0.000000	0.000000	3.000000	16.000000	0.000000
1572.321093	0.016221	0.564943	0.284657	76.991592	136.865463	-172.602493	1.887818	0.000000	4.629918	0.000000	0.000000	0.000000	0.043109	-0.031550	0.038333	0.000000	0.000000	3.000000	16.000000	0.000000
1572.324427	0.016221	0.564943	0.284657	77.055038	136.630203	-172.842850	1.888691	0.000000	4.629562	0.000000	0.000000	0.000000	0.043109	-0.031550	0.038333	0.000000	0.000000	3.000000	16.000000	0.000000
1572.327760	0.016221	0.564943	0.284657	77.055038	136.630203	-172.842850	1.888691	0.000000	4.629562	0.000000	0.000000	0.000000	0.043109	-0.031550	0.038333	0.000000	0.000000	3.000000	16.000000	0.000000
1572.331093	0.016221	0.564943	0.284657	77.055038	136.630203	-172.842850	1.888691	0.000000	4.629562	0.000000	0.000000	0.000000	0.043109	-0.031550	0.038333	0.000000	0.000000	3.000000	16.000000	0.000000
1572.334427	0.016510	0.564722	0.284986	77.129951	136.331406	-173.145523	1.889968	0.000000	4.629041	0.000000	0.000000	0.000000	0.086753	-0.066145	0.098662	0.000000	0.000000	3.000000	16.000000	0.000000
1572.337760	0.016510	0.564722	0.284986	77.129951	136.331406	-173.145523	1.889968	0.000000	4.629041	0.000000	0.000000	0.000000	0.086753	-0.066145	0.098662	0.000000	0.000000	3.000000	16.000000	0.000000
1572.341093	0.016510	0.564722	0.284986	77.129951	136.331406	-173.145523	1.889968	0.000000	4.629041	0.000000	0.000000	0.000000	0.086753	-0.066145	0.098662	0.000000	0.000000	3.000000	16.000000	0.000000
1572.344427	0.016691	0.564562	0.285164	77.208725	136.016571	-173.465561	1.892124	0.000000	4.628160	0.000000	0.000000	0.000000	0.054073	-0.048012	0.053377	0.000000	0.000000	3.000000	16.000000	0.000000
1572.347760	0.016691	0.564562	0.285164	77.208725	136.016571	-173.465561	1.892124	0.000000	4.628160	0.000000	0.000000	0.000000	0.054073	-0.048012	0.053377	0.000000	0.000000	3.000000	16.000000	0.000000
1572.351093	0.016691	0.564562	0.285164	77.208725	136.016571	-173.465561	1.892124	0.000000	4.628160	0.000000	0.000000	0.000000	0.054073	-0.048012	0.053377	0.000000	0.000000	3.000000	16.000000	0.000000
1572.354427	0.016691	0.564562	0.285164	77.289017	135.678894	-173.809906	1.893619	0.000000	4.627549	0.000000	0.000000	0.000000	0.054073	-0.048012	0.053377	0.000000	0.000000	3.000000	16.000000	0.000000
1572.357760	0.016870	0.564439	0.285308	77.289017	135.678894	-173.809906	1.893619	0.000000	4.627549	0.000000	0.000000	0.000000	0.053866	-0.037097	0.043095	0.000000	0.000000	3.000000	16.000000	0.000000
1572.361093	0.016870	0.564439	0.285308	77.289017	135.678894	-173.809906	1.893619	0.000000	4.627549	0.000000	0.000000	0.000000	0.053866	-0.037097	0.043095	0.000000	0.000000	3.000000	16.000000	0.000000
1572.364427	0.016870	0.564439	0.285308	77.345787	135.352051	-174.139114	1.893619	0.000000	4.627549	0.000000	0.000000	0.000000	0.053866	-0.037097	0.043095	0.000000	0.000000	3.000000	16.000000	0.000000
1572.367760	0.016870	0.564439	0.285308	77.345787	135.352051	-174.139114	1.893619	0.000000	4.627549	0.000000	0.000000	0.000000	0.053866	-0.037097	0.043095	0.000000	0.000000	3.000000	16.000000	0.000000
1572.371093	0.017120	0.564270	0.285427	77.345787	135.352051	-174.139114	1.893619	0.000000	4.627549	0.000000	0.000000	0.000000	0.074883	-0.050494	0.035862	0.000000	0.000000	3.000000	16.000000	0.000000
1572.374427	0.017120	0.564270	0.285427	77.372169	135.126709	-174.369141	1.895296	0.000000	4.626862	0.000000	0.000000	0.000000	0.074883	-0.050494	0.035862	0.000000	0.000000	3.000000	16.000000	0.000000
1572.377760	0.017120	0.564270	0.285427	77.372169	135.126709	-174.369141	1.895296	0.000000	4.626862	0.000000	0.000000	0.000000	0.074883	-0.050494	0.035862	0.000000	0.000000	3.000000	16.000000	0.000000
1572.381093	0.017120	0.564270	0.285427	77.372169	135.126709	-174.369141	1.895296	0.000000	4.626862	0.000000	0.000000	0.000000	0.074883	-0.050494	0.035862	0.000000	0.000000	3.000000	16.000000	0.000000
1572.384427	0.017615	0.563905	0.285468	77.381302	135.003265	-174.499603	1.898080	0.000000	4.625721	0.000000	0.000000	0.000000	0.148432	-0.109567	0.012305	0.000000	0.000000	3.000000	16.000000	0.000000
1572.387760	0.017615	0.563905	0.285468	77.381302	135.003265	-174.499603	1.898080	0.000000	4.625721	0.000000	0.000000	0.000000	0.148432	-0.109567	0.012305	0.000000	0.000000	3.000000	16.000000	0.000000
1572.391093	0.017615	0.563905	0.285468	77.381302	135.003265	-174.499603	1.898080	0.000000	4.625721	0.000000	0.000000	0.000000	0.148432	-0.109567	0.012305	0.000000	0.000000	3.000000	16.000000	0.000000
1572.394427	0.017615	0.563905	0.285468	77.385178	134.932114	-174.578934	1.904703	0.000000	4.622998	0.000000	0.000000	0.000000	0.148432	-0.109567	0.012305	0.000000	0.000000	3.000000	16.000000	0.000000
1572.397760	0.017824	0.563704	0.285362	77.385178	134.932114	-174.578934	1.904703	0.000000	4.622998	0.000000	0.000000	0.000000	0.062731	-0.060268	-0.031784	0.000000	0.000000	3.000000	16.000000	0.000000
1572.401093	0.017824	0.563704	0.285362	77.385178	134.932114	-174.578934	1.904703	0.000000	4.622998	0.000000	0.000000	0.000000	0.062731	-0.060268	-0.031784	0.000000	0.000000	3.000000	16.000000	0.000000
1572.404427	0.017824	0.563704	0.285362	77.402168	134.857819	-174.657364	1.904703	0.000000	4.622998	0.000000	0.000000	0.000000	0.062731	-0.060268	-0.031784	0.000000	0.000000	3.000000	16.000000	0.000000
1572.407760	0.017824	0.563704	0.285362	77.402168	134.857819	-174.657364	1.904703	0.000000	4.622998	0.000000	0.000000	0.000000	0.062731	-0.060268	-0.031784	0.000000	0.000000	3.000000	16.000000	0.000000
1572.411093	0.018031	0.563491	0.285171	77.402168	134.857819	-174.657364	1.904703	0.000000	4.622998	0.000000	0.000000	0.000000	0.062094	-0.063893	-0.057275	0.000000	0.000000	3.000000	16.000000	0.000000
1572.414427	0.018201	0.563270	0.284924	77.447014	134.665726	-174.849747	1.908202	0.000000	4.621554	0.000000	0.000000	0.000000	0.051075	-0.066287	-0.074058	0.000000	0.000000	3.000000	16.000000	0.000000
1572.417760	0.018201	0.563270	0.284924	77.447014	134.665726	-174.849747	1.908202	0.000000	4.621554	0.000000	0.000000	0.000000	0.051075	-0.066287	-0.074058	0.000000	0.000000	3.000000	16.000000	0.000000
1572.421093	0.018201	0.563270	0.284924	77.447014	134.665726	-174.849747	1.908202	0.000000	4.621554	0.000000	0.000000	0.000000	0.051075	-0.066287	-0.074058	0.000000	0.000000	3.000000	16.000000	0.000000
1572.424427	0.018201	0.563270	0.284924	77.525909	134.312088	-175.197708	1.915926	0.000000	4.618358	0.000000	0.000000	0.000000	0.051075	-0.066287	-0.074058	0.000000	0.000000	3.000000	16.000000	0.000000
1572.427760	0.018369	0.563019	0.284609	77.525909	134.312088	-175.197708	1.915926	0.000000	4.618358	0.000000	0.000000	0.000000	0.050534	-0.075367	-0.094522	0.000000	0.000000	3.000000	16.000000	0.000000
1572.431093	0.018369	0.563019	0.284609	77.525909	134.312088	-175.197708	1.915926	0.000000	4.618358	0.000000	0.000000	0.000000	0.050534	-0.075367	-0.094522	0.000000	0.000000	3.000000	16.000000	0.000000
1572.434427	0.018369	0.563019	0.284609	77.628647	133.833008	-175.666550	1.915926	0.000000	4.618358	0.000000	0.000000	0.000000	0.050534	-0.075367	-0.094522	0.000000	0.000000	3.000000	16.000000	0.000000
1572.437760	0.018369	0.563019	0.284609	77.628647	133.833008	-175.666550	1.915926	0.000000	4.618358	0.000000	0.000000	0.000000	0.050534	-0.075367	-0.094522	0.000000	0.000000	3.000000	16.000000	0.000000
1572.441093	0.018536	0.562719	0.284243	77.628647	133.833008	-175.666550	1.915926	0.000000	4.618358	0.000000	0.000000	0.000000	0.050105	-0.089920	-0.109928	0.000000	0.000000	3.000000	16.000000	0.000000
1572.444427	0.018702	0.562353	0.283842	77.748978	133.278793	-176.208221	1.920065	0.000000	4.616638	0.000000	0.000000	0.000000	0.049791	-0.109876	-0.120293	0.000000	0.000000	3.000000	16.000000	0.000000
1572.447760	0.018702	0.562353	0.283842	77.748978	133.278793	-176.208221	1.920065	0.000000	4.616638	0.000000	0.000000	0.000000	0.049791	-0.109876	-0.120293	0.000000	0.000000	3.000000	16.000000	0.000000
1572.451093	0.018702	0.562353	0.283842	77.748978	133.278793	-176.208221	1.920065	0.000000	4.616638	0.000000	0.000000	0.000000	0.049791	-0.109876	-0.120293	0.000000	0.000000	3.000000	16.000000	0.000000
1572.454427	0.018702	0.562353	0.283842	77.865807	132.775162	-176.700439	1.929097	0.000000	4.612871	0.000000	0.000000	0.000000	0.049791	-0.109876	-0.120293	0.000000	0.000000	3.000000	16.000000	0.000000
1572.457760	0.018831	0.561975	0.283356	77.865807	132.775162	-176.700439	1.929097	0.000000	4.612871	0.000000	0.000000	0.000000	0.038531	-0.113429	-0.145830	0.000000	0.000000	3.000000	16.000000	0.000000
1572.461093	0.018831	0.561975	0.283356	77.865807	132.775162	-176.700439	1.929097	0.000000	4.612871	0.000000	0.000000	0.000000	0.038531	-0.113429	-0.145830	0.000000	0.000000	3.000000	16.000000	0.000000
1572.464427	0.018955	0.561492	0.282709	77.988960	132.230927	-177.226990	1.929097	0.000000	4.612871	0.000000	0.000000	0.000000	0.037243	-0.144825	-0.193953	0.000000	0.000000	3.000000	16.000000	0.000000
1572.467760	0.018955	0.561492	0.282709	77.988960	132.230927	-177.226990	1.929097	0.000000	4.612871	0.000000	0.000000	0.000000	0.037243	-0.144825	-0.193953	0.000000	0.000000	3.000000	16.000000	0.000000
1572.471093	0.018955	0.561492	0.282709	77.988960	132.230927	-177.226990	1.929097	0.000000	4.612871	0.000000	0.000000	0.000000	0.037243	-0.144825	-0.193953	0.000000	0.000000	3.000000	16.000000	0.000000
1572.474427	0.018955	0.561492	0.282709	78.068367	131.878769	-177.558853	1.939169	0.000000	4.608646	0.000000	0.000000	0.000000	0.037243	-0.144825	-0.193953	0.000000	0.000000	3.000000	16.000000	0.000000
1572.477760	0.018975	0.561040	0.282132	78.068367	131.878769	-177.558853	1.939169	0.000000	4.608646	0.000000	0.000000	0.000000	0.006101	-0.135612	-0.173092	0.000000	0.000000	3.000000	16.000000	0.000000
1572.481093	0.018975	0.561040	0.282132	78.068367	131.878769	-177.558853	1.939169	0.000000	4.608646	0.000000	0.000000	0.000000	0.006101	-0.135612	-0.173092	0.000000	0.000000	3.000000	16.000000	0.000000
1572.484427	0.018991	0.560502	0.281377	78.144592	131.529739	-177.883591	1.939169	0.000000	4.608646	0.000000	0.000000	0.000000	0.004707	-0.161443	-0.226703	0.000000	0.000000	3.000000	16.000000	0.000000
1572.487760	0.018991	0.560502	0.281377	78.144592	131.529739	-177.883591	1.939169	0.000000	4.608646	0.000000	0.000000	0.000000	0.004707	-0.161443	-0.226703	0.000000	0.000000	3.000000	16.000000	0.000000
1572.491093	0.018991	0.560502	0.281377	78.144592	131.529739	-177.883591	1.939169	0.000000	4.608646	0.000000	0.000000	0.000000	0.004707	-0.161443	-0.226703	0.000000	0.000000	3.000000	16.000000	0.000000
1572.494427	0.018969	0.559953	0.280534	78.187057	131.149063	-178.224655	1.947464	0.000000	4.605148	0.000000	0.000000	0.000000	-0.006503	-0.164842	-0.252890	0.000000	0.000000	3.000000	16.000000	0.000000
1572.497760	0.018969	0.559953	0.280534	78.187057	131.149063	-178.224655	1.947464	0.000000	4.605148	0.000000	0.000000	0.000000	-0.006503	-0.164842	-0.252890	0.000000	0.000000	3.000000	16.000000	0.000000
1572.501093	0.018969	0.559953	0.280534	78.187057	131.149063	-178.224655	1.947464	0.000000	4.605148	0.000000	0.000000	0.000000	-0.006503	-0.164842	-0.252890	0.000000	0.000000	3.000000	16.000000	0.000000
1572.504427	0.018912	0.559378	0.279649	78.185249	130.387131	-178.904465	1.952123	0.000000	4.603175	0.000000	0.000000	0.000000	-0.017327	-0.172461	-0.265487	0.000000	0.000000	3.000000	16.000000	0.000000
1572.507760	0.018912	0.559378	0.279649	78.185249	130.387131	-178.904465	1.952123	0.000000	4.603175	0.000000	0.000000	0.000000	-0.017327	-0.172461	-0.265487	0.000000	0.000000	3.000000	16.000000	0.000000
1572.511093	0.018912	0.559378	0.279649	78.185249	130.387131	-178.904465	1.952123	0.000000	4.603175	0.000000	0.000000	0.000000	-0.017327	-0.172461	-0.265487	0.000000	0.000000	3.000000	16.000000	0.000000
1572.514427	0.018853	0.558818	0.278715	78.170021	129.087997	179.920990	1.956550	0.000000	4.601295	0.000000	0.000000	0.000000	-0.017676	-0.167976	-0.280135	0.000000	0.000000	3.000000	16.000000	0.000000
1572.517760	0.018853	0.558818	0.278715	78.170021	129.087997	179.920990	1.956550	0.000000	4.601295	0.000000	0.000000	0.000000	-0.017676	-0.167976	-0.280135	0.000000	0.000000	3.000000	16.000000	0.000000
1572.521093	0.018853	0.558818	0.278715	78.170021	129.087997	179.920990	1.956550	0.000000	4.601295	0.000000	0.000000	0.000000	-0.017676	-0.167976	-0.280135	0.000000	0.000000	3.000000	16.000000	0.000000
1572.524427	0.018760	0.558245	0.277825	78.184891	127.329109	178.313736	1.961275	0.000000	4.599282	0.000000	0.000000	0.000000	-0.027787	-0.172007	-0.266936	0.000000	0.000000	3.000000	16.000000	0.000000
1572.527760	0.018760	0.558245	0.277825	78.184891	127.329109	178.313736	1.961275	0.000000	4.599282	0.000000	0.000000	0.000000	-0.027787	-0.172007	-0.266936	0.000000	0.000000	3.000000	16.000000	0.000000
1572.531093	0.018760	0.558245	0.277825	78.184891	127.329109	178.313736	1.961275	0.000000	4.599282	0.000000	0.000000	0.000000	-0.027787	-0.172007	-0.266936	0.000000	0.000000	3.000000	16.000000	0.000000
1572.534427	0.018668	0.557694	0.276944	78.250732	125.470917	176.598083	1.965290	0.000000	4.597569	0.000000	0.000000	0.000000	-0.027668	-0.165167	-0.264261	0.000000	0.000000	3.000000	16.000000	0.000000
1572.537760	0.018668	0.557694	0.276944	78.250732	125.470917	176.598083	1.965290	0.000000	4.597569	0.000000	0.000000	0.000000	-0.027668	-0.165167	-0.264261	0.000000	0.000000	3.000000	16.000000	0.000000
1572.541093	0.018668	0.557694	0.276944	78.250732	125.470917	176.598083	1.965290	0.000000	4.597569	0.000000	0.000000	0.000000	-0.027668	-0.165167	-0.264261	0.000000	0.000000	3.000000	16.000000	0.000000
1572.544427	0.018611	0.557126	0.276077	78.369545	123.729126	174.968445	1.969279	0.000000	4.595861	0.000000	0.000000	0.000000	-0.017065	-0.170340	-0.260166	0.000000	0.000000	3.000000	16.000000	0.000000
1572.547760	0.018611	0.557126	0.276077	78.369545	123.729126	174.968445	1.969279	0.000000	4.595861	0.000000	0.000000	0.000000	-0.017065	-0.170340	-0.260166	0.000000	0.000000	3.000000	16.000000	0.000000
1572.551093	0.018611	0.557126	0.276077	78.369545	123.729126	174.968445	1.969279	0.000000	4.595861	0.000000	0.000000	0.000000	-0.017065	-0.170340	-0.260166	0.000000	0.000000	3.000000	16.000000	0.000000
1572.554427	0.018611	0.557126	0.276077	78.531395	122.229691	173.548080	1.973702	0.000000	4.593963	0.000000	0.000000	0.000000	-0.017065	-0.170340	-0.260166	0.000000	0.000000	3.000000	16.000000	0.000000
1572.557760	0.018520	0.556603	0.275232	78.531395	122.229691	173.548080	1.973702	0.000000	4.593963	0.000000	0.000000	0.000000	-0.027311	-0.156941	-0.253593	0.000000	0.000000	3.000000	16.000000	0.000000
1572.561093	0.018520	0.556603	0.275232	78.531395	122.229691	173.548080	1.973702	0.000000	4.593963	0.000000	0.000000	0.000000	-0.027311	-0.156941	-0.253593	0.000000	0.000000	3.000000	16.000000	0.000000
1572.564427	0.018464	0.556085	0.274412	78.709015	120.967216	172.336197	1.973702	0.000000	4.593963	0.000000	0.000000	0.000000	-0.016642	-0.155544	-0.245845	0.000000	0.000000	3.000000	16.000000	0.000000
1572.567760	0.018464	0.556085	0.274412	78.709015	120.967216	172.336197	1.973702	0.000000	4.593963	0.000000	0.000000	0.000000	-0.016642	-0.155544	-0.245845	0.000000	0.000000	3.000000	16.000000	0.000000
1572.571093	0.018464	0.556085	0.274412	78.709015	120.967216	172.336197	1.973702	0.000000	4.593963	0.000000	0.000000	0.000000	-0.016642	-0.155544	-0.245845	0.000000	0.000000	3.000000	16.000000	0.000000
1572.574427	0.018444	0.555611	0.273614	78.860214	119.874725	171.284775	1.981731	0.000000	4.590506	0.000000	0.000000	0.000000	-0.006048	-0.142175	-0.239633	0.000000	0.000000	3.000000	16.000000	0.000000
1572.577760	0.018444	0.555611	0.273614	78.860214	119.874725	171.284775	1.981731	0.000000	4.590506	0.000000	0.000000	0.000000	-0.006048	-0.142175	-0.239633	0.000000	0.000000	3.000000	16.000000	0.000000
1572.581093	0.018444	0.555611	0.273614	78.860214	119.874725	171.284775	1.981731	0.000000	4.590506	0.000000	0.000000	0.000000	-0.006048	-0.142175	-0.239633	0.000000	0.000000	3.000000	16.000000	0.000000
1572.584427	0.018389	0.555115	0.272802	78.977089	119.027962	170.476303	1.986319	0.000000	4.588522	0.000000	0.000000	0.000000	-0.016550	-0.148591	-0.243608	0.000000	0.000000	3.000000	16.000000	0.000000
1572.587760	0.018389	0.555115	0.272802	78.977089	119.027962	170.476303	1.986319	0.000000	4.588522	0.000000	0.000000	0.000000	-0.016550	-0.148591	-0.243608	0.000000	0.000000	3.000000	16.000000	0.000000
1572.591093	0.018389	0.555115	0.272802	78.977089	119.027962	170.476303	1.986319	0.000000	4.588522	0.000000	0.000000	0.000000	-0.016550	-0.148591	-0.243608	0.000000	0.000000	3.000000	16.000000	0.000000
1572.594427	0.018389	0.555115	0.272802	79.058464	118.428940	169.911606	1.990515	0.000000	4.586704	0.000000	0.000000	0.000000	-0.016550	-0.148591	-0.243608	0.000000	0.000000	3.000000	16.000000	0.000000
1572.597760	0.018334	0.554621	0.271987	79.058464	118.428940	169.911606	1.990515	0.000000	4.586704	0.000000	0.000000	0.000000	-0.016544	-0.148403	-0.244273	0.000000	0.000000	3.000000	16.000000	0.000000
1572.601093	0.018334	0.554621	0.271987	79.058464	118.428940	169.911606	1.990515	0.000000	4.586704	0.000000	0.000000	0.000000	-0.016544	-0.148403	-0.244273	0.000000	0.000000	3.000000	16.000000	0.000000
1572.604427	0.018209	0.554123	0.271143	79.107330	118.095840	169.611023	1.990515	0.000000	4.586704	0.000000	0.000000	0.000000	-0.037503	-0.149383	-0.253248	0.000000	0.000000	3.000000	16.000000	0.000000
1572.607760	0.018209	0.554123	0.271143	79.107330	118.095840	169.611023	1.990515	0.000000	4.586704	0.000000	0.000000	0.000000	-0.037503	-0.149383	-0.253248	0.000000	0.000000	3.000000	16.000000	0.000000
1572.611093	0.018209	0.554123	0.271143	79.107330	118.095840	169.611023	1.990515	0.000000	4.586704	0.000000	0.000000	0.000000	-0.037503	-0.149383	-0.253248	0.000000	0.000000	3.000000	16.000000	0.000000
1572.614427	0.018048	0.553639	0.270251	79.126915	118.008415	169.560211	1.998187	0.000000	4.583367	0.000000	0.000000	0.000000	-0.048158	-0.145003	-0.267776	0.000000	0.000000	3.000000	16.000000	0.000000
1572.617760	0.018048	0.553639	0.270251	79.126915	118.008415	169.560211	1.998187	0.000000	4.583367	0.000000	0.000000	0.000000	-0.048158	-0.145003	-0.267776	0.000000	0.000000	3.000000	16.000000	0.000000
1572.621093	0.018048	0.553639	0.270251	79.126915	118.008415	169.560211	1.998187	0.000000	4.583367	0.000000	0.000000	0.000000	-0.048158	-0.145003	-0.267776	0.000000	0.000000	3.000000	16.000000	0.000000
1572.624427	0.017818	0.553192	0.269322	79.116425	118.180405	169.766739	2.001443	0.000000	4.581945	0.000000	0.000000	0.000000	-0.069024	-0.134091	-0.278487	0.000000	0.000000	3.000000	16.000000	0.000000
1572.627760	0.017818	0.553192	0.269322	79.116425	118.180405	169.766739	2.001443	0.000000	4.581945	0.000000	0.000000	0.000000	-0.069024	-0.134091	-0.278487	0.000000	0.000000	3.000000	16.000000	0.000000
1572.631093	0.017818	0.553192	0.269322	79.116425	118.180405	169.766739	2.001443	0.000000	4.581945	0.000000	0.000000	0.000000	-0.069024	-0.134091	-0.278487	0.000000	0.000000	3.000000	16.000000	0.000000
1572.634427	0.017553	0.552738	0.268333	79.084846	118.532974	170.151154	2.003948	0.000000	4.580851	0.000000	0.000000	0.000000	-0.079649	-0.136265	-0.296844	0.000000	0.000000	3.000000	16.000000	0.000000
1572.637760	0.017553	0.552738	0.268333	79.084846	118.532974	170.151154	2.003948	0.000000	4.580851	0.000000	0.000000	0.000000	-0.079649	-0.136265	-0.296844	0.000000	0.000000	3.000000	16.000000	0.000000
1572.641093	0.017553	0.552738	0.268333	79.084846	118.532974	170.151154	2.003948	0.000000	4.580851	0.000000	0.000000	0.000000	-0.079649	-0.136265	-0.296844	0.000000	0.000000	3.000000	16.000000	0.000000
1572.644427	0.017357	0.552346	0.267346	79.050316	118.904007	170.553619	2.006345	0.000000	4.579801	0.000000	0.000000	0.000000	-0.058784	-0.117691	-0.296122	0.000000	0.000000	3.000000	16.000000	0.000000
1572.647760	0.017357	0.552346	0.267346	79.050316	118.904007	170.553619	2.006345	0.000000	4.579801	0.000000	0.000000	0.000000	-0.058784	-0.117691	-0.296122	0.000000	0.000000	3.000000	16.000000	0.000000
1572.651093	0.017357	0.552346	0.267346	79.050316	118.904007	170.553619	2.006345	0.000000	4.579801	0.000000	0.000000	0.000000	-0.058784	-0.117691	-0.296122	0.000000	0.000000	3.000000	16.000000	0.000000
1572.654427	0.017127	0.551972	0.266339	79.028740	119.142471	170.823654	2.009742	0.000000	4.578312	0.000000	0.000000	0.000000	-0.069092	-0.112221	-0.301956	0.000000	0.000000	3.000000	16.000000	0.000000
1572.657760	0.017127	0.551972	0.266339	79.028740	119.142471	170.823654	2.009742	0.000000	4.578312	0.000000	0.000000	0.000000	-0.069092	-0.112221	-0.301956	0.000000	0.000000	3.000000	16.000000	0.000000
1572.661093	0.017127	0.551972	0.266339	79.028740	119.142471	170.823654	2.009742	0.000000	4.578312	0.000000	0.000000	0.000000	-0.069092	-0.112221	-0.301956	0.000000	0.000000	3.000000	16.000000	0.000000
1572.664427	0.017000	0.551659	0.265335	79.031723	119.196556	170.899979	2.012790	0.000000	4.576973	0.000000	0.000000	0.000000	-0.038020	-0.093784	-0.301385	0.000000	0.000000	3.000000	16.000000	0.000000
1572.667760	0.017000	0.551659	0.265335	79.031723	119.196556	170.899979	2.012790	0.000000	4.576973	0.000000	0.000000	0.000000	-0.038020	-0.093784	-0.301385	0.000000	0.000000	3.000000	16.000000	0.000000
1572.671093	0.017000	0.551659	0.265335	79.031723	119.196556	170.899979	2.012790	0.000000	4.576973	0.000000	0.000000	0.000000	-0.038020	-0.093784	-0.301385	0.000000	0.000000	3.000000	16.000000	0.000000
1572.674427	0.016942	0.551329	0.264343	79.042259	119.197510	170.916122	2.017341	0.000000	4.574968	0.000000	0.000000	0.000000	-0.017278	-0.099075	-0.297421	0.000000	0.000000	3.000000	16.000000	0.000000
1572.677760	0.016942	0.551329	0.264343	79.042259	119.197510	170.916122	2.017341	0.000000	4.574968	0.000000	0.000000	0.000000	-0.017278	-0.099075	-0.297421	0.000000	0.000000	3.000000	16.000000	0.000000
1572.681093	0.016942	0.551329	0.264343	79.042259	119.197510	170.916122	2.017341	0.000000	4.574968	0.000000	0.000000	0.000000	-0.017278	-0.099075	-0.297421	0.000000	0.000000	3.000000	16.000000	0.000000
1572.684427	0.016885	0.551021	0.263362	79.055313	119.178047	170.920212	2.022836	0.000000	4.572541	0.000000	0.000000	0.000000	-0.017181	-0.092499	-0.294452	0.000000	0.000000	3.000000	16.000000	0.000000
1572.687760	0.016885	0.551021	0.263362	79.055313	119.178047	170.920212	2.022836	0.000000	4.572541	0.000000	0.000000	0.000000	-0.017181	-0.092499	-0.294452	0.000000	0.000000	3.000000	16.000000	0.000000
1572.691093	0.016885	0.551021	0.263362	79.055313	119.178047	170.920212	2.022836	0.000000	4.572541	0.000000	0.000000	0.000000	-0.017181	-0.092499	-0.294452	0.000000	0.000000	3.000000	16.000000	0.000000
1572.694427	0.016862	0.550691	0.262364	79.069824	119.147102	170.909790	2.028305	0.000000	4.570118	0.000000	0.000000	0.000000	-0.007011	-0.098930	-0.299211	0.000000	0.000000	3.000000	16.000000	0.000000
1572.697760	0.016862	0.550691	0.262364	79.069824	119.147102	170.909790	2.028305	0.000000	4.570118	0.000000	0.000000	0.000000	-0.007011	-0.098930	-0.299211	0.000000	0.000000	3.000000	16.000000	0.000000
1572.701093	0.016862	0.550691	0.262364	79.069824	119.147102	170.909790	2.028305	0.000000	4.570118	0.000000	0.000000	0.000000	-0.007011	-0.098930	-0.299211	0.000000	0.000000	3.000000	16.000000	0.000000
1572.704427	0.016804	0.550400	0.261360	79.080704	119.144424	170.929764	2.034401	0.000000	4.567408	0.000000	0.000000	0.000000	-0.017298	-0.087078	-0.301275	0.000000	0.000000	3.000000	16.000000	0.000000
1572.707760	0.016804	0.550400	0.261360	79.080704	119.144424	170.929764	2.034401	0.000000	4.567408	0.000000	0.000000	0.000000	-0.017298	-0.087078	-0.301275	0.000000	0.000000	3.000000	16.000000	0.000000
1572.711093	0.016804	0.550400	0.261360	79.080704	119.144424	170.929764	2.034401	0.000000	4.567408	0.000000	0.000000	0.000000	-0.017298	-0.087078	-0.301275	0.000000	0.000000	3.000000	16.000000	0.000000
1572.714427	0.016678	0.550189	0.260345	79.082993	119.204369	171.016022	2.040078	0.000000	4.564875	0.000000	0.000000	0.000000	-0.037796	-0.063533	-0.304623	0.000000	0.000000	3.000000	16.000000	0.000000
1572.717760	0.016678	0.550189	0.260345	79.082993	119.204369	171.016022	2.040078	0.000000	4.564875	0.000000	0.000000	0.000000	-0.037796	-0.063533	-0.304623	0.000000	0.000000	3.000000	16.000000	0.000000
1572.721093	0.016678	0.550189	0.260345	79.082993	119.204369	171.016022	2.040078	0.000000	4.564875	0.000000	0.000000	0.000000	-0.037796	-0.063533	-0.304623	0.000000	0.000000	3.000000	16.000000	0.000000
1572.724427	0.016518	0.549998	0.259340	79.068130	119.298042	171.139206	2.044866	0.000000	4.562732	0.000000	0.000000	0.000000	-0.047843	-0.057093	-0.301342	0.000000	0.000000	3.000000	16.000000	0.000000
1572.727760	0.016518	0.549998	0.259340	79.068130	119.298042	171.139206	2.044866	0.000000	4.562732	0.000000	0.000000	0.000000	-0.047843	-0.057093	-0.301342	0.000000	0.000000	3.000000	16.000000	0.000000
1572.731093	0.016518	0.549998	0.259340	79.068130	119.298042	171.139206	2.044866	0.000000	4.562732	0.000000	0.000000	0.000000	-0.047843	-0.057093	-0.301342	0.000000	0.000000	3.000000	16.000000	0.000000
1572.734427	0.016394	0.549890	0.258353	79.033966	119.294128	171.179428	2.049122	0.000000	4.560822	0.000000	0.000000	0.000000	-0.037416	-0.032480	-0.296233	0.000000	0.000000	3.000000	16.000000	0.000000
1572.737760	0.016394	0.549890	0.258353	79.033966	119.294128	171.179428	2.049122	0.000000	4.560822	0.000000	0.000000	0.000000	-0.037416	-0.032480	-0.296233	0.000000	0.000000	3.000000	16.000000	0.000000
1572.741093	0.016394	0.549890	0.258353	79.033966	119.294128	171.179428	2.049122	0.000000	4.560822	0.000000	0.000000	0.000000	-0.037416	-0.032480	-0.296233	0.000000	0.000000	3.000000	16.000000	0.000000
1572.744427	0.016394	0.549890	0.258353	78.983635	119.093681	171.030228	2.053804	0.000000	4.558715	0.000000	0.000000	0.000000	-0.037416	-0.032480	-0.296233	0.000000	0.000000	3.000000	16.000000	0.000000
1572.747760	0.016270	0.549885	0.257396	78.983635	119.093681	171.030228	2.053804	0.000000	4.558715	0.000000	0.000000	0.000000	-0.037121	-0.001546	-0.287000	0.000000	0.000000	3.000000	16.000000	0.000000
1572.751093	0.016270	0.549885	0.257396	78.983635	119.093681	171.030228	2.053804	0.000000	4.558715	0.000000	0.000000	0.000000	-0.037121	-0.001546	-0.287000	0.000000	0.000000	3.000000	16.000000	0.000000
1572.754427	0.016249	0.549905	0.256478	78.943291	118.692955	170.688995	2.053804	0.000000	4.558715	0.000000	0.000000	0.000000	-0.006268	0.005925	-0.275321	0.000000	0.000000	3.000000	16.000000	0.000000
1572.757760	0.016249	0.549905	0.256478	78.943291	118.692955	170.688995	2.053804	0.000000	4.558715	0.000000	0.000000	0.000000	-0.006268	0.005925	-0.275321	0.000000	0.000000	3.000000	16.000000	0.000000
1572.761093	0.016249	0.549905	0.256478	78.943291	118.692955	170.688995	2.053804	0.000000	4.558715	0.000000	0.000000	0.000000	-0.006268	0.005925	-0.275321	0.000000	0.000000	3.000000	16.000000	0.000000
1572.764427	0.016249	0.549905	0.256478	78.941696	118.212395	170.245651	2.064128	0.000000	4.554050	0.000000	0.000000	0.000000	-0.006268	0.005925	-0.275321	0.000000	0.000000	3.000000	16.000000	0.000000
1572.767760	0.016263	0.549967	0.255584	78.941696	118.212395	170.245651	2.064128	0.000000	4.554050	0.000000	0.000000	0.000000	0.004044	0.018646	-0.268443	0.000000	0.000000	3.000000	16.000000	0.000000
1572.771093	0.016263	0.549967	0.255584	78.941696	118.212395	170.245651	2.064128	0.000000	4.554050	0.000000	0.000000	0.000000	0.004044	0.018646	-0.268443	0.000000	0.000000	3.000000	16.000000	0.000000
1572.774427	0.016310	0.550071	0.254712	78.994469	117.766762	169.820847	2.064128	0.000000	4.554050	0.000000	0.000000	0.000000	0.014320	0.031289	-0.261510	0.000000	0.000000	3.000000	16.000000	0.000000
1572.777760	0.016310	0.550071	0.254712	78.994469	117.766762	169.820847	2.064128	0.000000	4.554050	0.000000	0.000000	0.000000	0.014320	0.031289	-0.261510	0.000000	0.000000	3.000000	16.000000	0.000000
1572.781093	0.016310	0.550071	0.254712	78.994469	117.766762	169.820847	2.064128	0.000000	4.554050	0.000000	0.000000	0.000000	0.014320	0.031289	-0.261510	0.000000	0.000000	3.000000	16.000000	0.000000
1572.784427	0.016310	0.550071	0.254712	79.059753	117.293121	169.351166	2.076887	0.000000	4.548246	0.000000	0.000000	0.000000	0.014320	0.031289	-0.261510	0.000000	0.000000	3.000000	16.000000	0.000000
1572.787760	0.016358	0.550136	0.253844	79.059753	117.293121	169.351166	2.076887	0.000000	4.548246	0.000000	0.000000	0.000000	0.014295	0.019424	-0.260476	0.000000	0.000000	3.000000	16.000000	0.000000
1572.791093	0.016358	0.550136	0.253844	79.059753	117.293121	169.351166	2.076887	0.000000	4.548246	0.000000	0.000000	0.000000	0.014295	0.019424	-0.260476	0.000000	0.000000	3.000000	16.000000	0.000000
1572.794427	0.016439	0.550157	0.252947	79.115845	116.889183	168.953033	2.076887	0.000000	4.548246	0.000000	0.000000	0.000000	0.024169	0.006395	-0.268888	0.000000	0.000000	3.000000	16.000000	0.000000
1572.797760	0.016439	0.550157	0.252947	79.115845	116.889183	168.953033	2.076887	0.000000	4.548246	0.000000	0.000000	0.000000	0.024169	0.006395	-0.268888	0.000000	0.000000	3.000000	16.000000	0.000000
1572.801093	0.016439	0.550157	0.252947	79.115845	116.889183	168.953033	2.076887	0.000000	4.548246	0.000000	0.000000	0.000000	0.024169	0.006395	-0.268888	0.000000	0.000000	3.000000	16.000000	0.000000
1572.804427	0.016439	0.550157	0.252947	79.159103	116.604210	168.673752	2.090754	0.000000	4.541888	0.000000	0.000000	0.000000	0.024169	0.006395	-0.268888	0.000000	0.000000	3.000000	16.000000	0.000000
1572.807760	0.016450	0.550131	0.251994	79.159103	116.604210	168.673752	2.090754	0.000000	4.541888	0.000000	0.000000	0.000000	0.003486	-0.007825	-0.285911	0.000000	0.000000	3.000000	16.000000	0.000000
1572.811093	0.016450	0.550131	0.251994	79.159103	116.604210	168.673752	2.090754	0.000000	4.541888	0.000000	0.000000	0.000000	0.003486	-0.007825	-0.285911	0.000000	0.000000	3.000000	16.000000	0.000000
1572.814427	0.016460	0.550075	0.250965	79.188789	116.444305	168.513535	2.090754	0.000000	4.541888	0.000000	0.000000	0.000000	0.002925	-0.016821	-0.308914	0.000000	0.000000	3.000000	16.000000	0.000000
1572.817760	0.016460	0.550075	0.250965	79.188789	116.444305	168.513535	2.090754	0.000000	4.541888	0.000000	0.000000	0.000000	0.002925	-0.016821	-0.308914	0.000000	0.000000	3.000000	16.000000	0.000000
1572.821093	0.016460	0.550075	0.250965	79.188789	116.444305	168.513535	2.090754	0.000000	4.541888	0.000000	0.000000	0.000000	0.002925	-0.016821	-0.308914	0.000000	0.000000	3.000000	16.000000	0.000000
1572.824427	0.016401	0.550010	0.249872	79.199394	116.457474	168.489822	2.104674	0.000000	4.535455	0.000000	0.000000	0.000000	-0.017692	-0.019422	-0.327721	0.000000	0.000000	3.000000	16.000000	0.000000
1572.827760	0.016401	0.550010	0.249872	79.199394	116.457474	168.489822	2.104674	0.000000	4.535455	0.000000	0.000000	0.000000	-0.017692	-0.019422	-0.327721	0.000000	0.000000	3.000000	16.000000	0.000000
1572.831093	0.016401	0.550010	0.249872	79.199394	116.457474	168.489822	2.104674	0.000000	4.535455	0.000000	0.000000	0.000000	-0.017692	-0.019422	-0.327721	0.000000	0.000000	3.000000	16.000000	0.000000
1572.834427	0.016208	0.549945	0.248780	79.200066	116.531662	168.439331	2.111357	0.000000	4.532348	0.000000	0.000000	0.000000	-0.057894	-0.019613	-0.327557	0.000000	0.000000	3.000000	16.000000	0.000000
1572.837760	0.016208	0.549945	0.248780	79.200066	116.531662	168.439331	2.111357	0.000000	4.532348	0.000000	0.000000	0.000000	-0.057894	-0.019613	-0.327557	0.000000	0.000000	3.000000	16.000000	0.000000
1572.841093	0.016208	0.549945	0.248780	79.200066	116.531662	168.439331	2.111357	0.000000	4.532348	0.000000	0.000000	0.000000	-0.057894	-0.019613	-0.327557	0.000000	0.000000	3.000000	16.000000	0.000000
1572.844427	0.016016	0.549900	0.247699	79.203804	116.550812	168.313980	2.116079	0.000000	4.530144	0.000000	0.000000	0.000000	-0.057667	-0.013382	-0.324437	0.000000	0.000000	3.000000	16.000000	0.000000
1572.847760	0.016016	0.549900	0.247699	79.203804	116.550812	168.313980	2.116079	0.000000	4.530144	0.000000	0.000000	0.000000	-0.057667	-0.013382	-0.324437	0.000000	0.000000	3.000000	16.000000	0.000000
1572.851093	0.016016	0.549900	0.247699	79.203804	116.550812	168.313980	2.116079	0.000000	4.530144	0.000000	0.000000	0.000000	-0.057667	-0.013382	-0.324437	0.000000	0.000000	3.000000	16.000000	0.000000
1572.854427	0.015825	0.549902	0.246672	79.216263	116.480148	168.197220	2.120774	0.000000	4.527949	0.000000	0.000000	0.000000	-0.057142	0.000432	-0.307999	0.000000	0.000000	3.000000	16.000000	0.000000
1572.857760	0.015825	0.549902	0.246672	79.216263	116.480148	168.197220	2.120774	0.000000	4.527949	0.000000	0.000000	0.000000	-0.057142	0.000432	-0.307999	0.000000	0.000000	3.000000	16.000000	0.000000
1572.861093	0.015825	0.549902	0.246672	79.216263	116.480148	168.197220	2.120774	0.000000	4.527949	0.000000	0.000000	0.000000	-0.057142	0.000432	-0.307999	0.000000	0.000000	3.000000	16.000000	0.000000
1572.864427	0.015825	0.549902	0.246672	79.226875	116.418144	168.159164	2.125142	0.000000	4.525900	0.000000	0.000000	0.000000	-0.057142	0.000432	-0.307999	0.000000	0.000000	3.000000	16.000000	0.000000
1572.867760	0.015603	0.549970	0.245715	79.226875	116.418144	168.159164	2.125142	0.000000	4.525900	0.000000	0.000000	0.000000	-0.066549	0.020603	-0.287279	0.000000	0.000000	3.000000	16.000000	0.000000
1572.871093	0.015603	0.549970	0.245715	79.226875	116.418144	168.159164	2.125142	0.000000	4.525900	0.000000	0.000000	0.000000	-0.066549	0.020603	-0.287279	0.000000	0.000000	3.000000	16.000000	0.000000
1572.874427	0.015417	0.550047	0.244817	79.228554	116.434479	168.191132	2.125142	0.000000	4.525900	0.000000	0.000000	0.000000	-0.055988	0.022873	-0.269294	0.000000	0.000000	3.000000	16.000000	0.000000
1572.877760	0.015417	0.550047	0.244817	79.228554	116.434479	168.191132	2.125142	0.000000	4.525900	0.000000	0.000000	0.000000	-0.055988	0.022873	-0.269294	0.000000	0.000000	3.000000	16.000000	0.000000
1572.881093	0.015417	0.550047	0.244817	79.228554	116.434479	168.191132	2.125142	0.000000	4.525900	0.000000	0.000000	0.000000	-0.055988	0.022873	-0.269294	0.000000	0.000000	3.000000	16.000000	0.000000
1572.884427	0.015417	0.550047	0.244817	79.218178	116.578682	168.288116	2.132143	0.000000	4.522606	0.000000	0.000000	0.000000	-0.055988	0.022873	-0.269294	0.000000	0.000000	3.000000	16.000000	0.000000
1572.887760	0.015331	0.550182	0.243924	79.218178	116.578682	168.288116	2.132143	0.000000	4.522606	0.000000	0.000000	0.000000	-0.025865	0.040506	-0.268030	0.000000	0.000000	3.000000	16.000000	0.000000
1572.891093	0.015331	0.550182	0.243924	79.218178	116.578682	168.288116	2.132143	0.000000	4.522606	0.000000	0.000000	0.000000	-0.025865	0.040506	-0.268030	0.000000	0.000000	3.000000	16.000000	0.000000
1572.894427	0.015311	0.550333	0.243009	79.193489	116.858147	168.366302	2.132143	0.000000	4.522606	0.000000	0.000000	0.000000	-0.006000	0.045378	-0.274422	0.000000	0.000000	3.000000	16.000000	0.000000
1572.897760	0.015311	0.550333	0.243009	79.193489	116.858147	168.366302	2.132143	0.000000	4.522606	0.000000	0.000000	0.000000	-0.006000	0.045378	-0.274422	0.000000	0.000000	3.000000	16.000000	0.000000
1572.901093	0.015311	0.550333	0.243009	79.193489	116.858147	168.366302	2.132143	0.000000	4.522606	0.000000	0.000000	0.000000	-0.006000	0.045378	-0.274422	0.000000	0.000000	3.000000	16.000000	0.000000
1572.904427	0.015311	0.550333	0.243009	79.165306	117.188248	168.413971	2.143485	0.000000	4.517241	0.000000	0.000000	0.000000	-0.006000	0.045378	-0.274422	0.000000	0.000000	3.000000	16.000000	0.000000
1572.907760	0.015290	0.550479	0.242061	79.165306	117.188248	168.413971	2.143485	0.000000	4.517241	0.000000	0.000000	0.000000	-0.006218	0.043849	-0.284363	0.000000	0.000000	3.000000	16.000000	0.000000
1572.911093	0.015290	0.550479	0.242061	79.165306	117.188248	168.413971	2.143485	0.000000	4.517241	0.000000	0.000000	0.000000	-0.006218	0.043849	-0.284363	0.000000	0.000000	3.000000	16.000000	0.000000
1572.914427	0.015267	0.550612	0.241017	79.132622	117.560532	168.743912	2.143485	0.000000	4.517241	0.000000	0.000000	0.000000	-0.006850	0.039756	-0.313284	0.000000	0.000000	3.000000	16.000000	0.000000
1572.917760	0.015267	0.550612	0.241017	79.132622	117.560532	168.743912	2.143485	0.000000	4.517241	0.000000	0.000000	0.000000	-0.006850	0.039756	-0.313284	0.000000	0.000000	3.000000	16.000000	0.000000
1572.921093	0.015267	0.550612	0.241017	79.132622	117.560532	168.743912	2.143485	0.000000	4.517241	0.000000	0.000000	0.000000	-0.006850	0.039756	-0.313284	0.000000	0.000000	3.000000	16.000000	0.000000
1572.924427	0.015176	0.550709	0.239864	79.093506	117.965607	169.159164	2.157250	0.000000	4.510684	0.000000	0.000000	0.000000	-0.027427	0.029284	-0.345921	0.000000	0.000000	3.000000	16.000000	0.000000
1572.927760	0.015176	0.550709	0.239864	79.093506	117.965607	169.159164	2.157250	0.000000	4.510684	0.000000	0.000000	0.000000	-0.027427	0.029284	-0.345921	0.000000	0.000000	3.000000	16.000000	0.000000
1572.931093	0.015176	0.550709	0.239864	79.093506	117.965607	169.159164	2.157250	0.000000	4.510684	0.000000	0.000000	0.000000	-0.027427	0.029284	-0.345921	0.000000	0.000000	3.000000	16.000000	0.000000
1572.934427	0.015049	0.550793	0.238614	79.048126	118.419838	169.630112	2.164283	0.000000	4.507314	0.000000	0.000000	0.000000	-0.037906	0.025080	-0.375024	0.000000	0.000000	3.000000	16.000000	0.000000
1572.937760	0.015049	0.550793	0.238614	79.048126	118.419838	169.630112	2.164283	0.000000	4.507314	0.000000	0.000000	0.000000	-0.037906	0.025080	-0.375024	0.000000	0.000000	3.000000	16.000000	0.000000
1572.941093	0.015049	0.550793	0.238614	79.048126	118.419838	169.630112	2.164283	0.000000	4.507314	0.000000	0.000000	0.000000	-0.037906	0.025080	-0.375024	0.000000	0.000000	3.000000	16.000000	0.000000
1572.944427	0.014856	0.550867	0.237298	79.002876	118.862778	170.088303	2.171549	0.000000	4.503818	0.000000	0.000000	0.000000	-0.058008	0.022111	-0.394594	0.000000	0.000000	3.000000	16.000000	0.000000
1572.947760	0.014856	0.550867	0.237298	79.002876	118.862778	170.088303	2.171549	0.000000	4.503818	0.000000	0.000000	0.000000	-0.058008	0.022111	-0.394594	0.000000	0.000000	3.000000	16.000000	0.000000
1572.951093	0.014856	0.550867	0.237298	79.002876	118.862778	170.088303	2.171549	0.000000	4.503818	0.000000	0.000000	0.000000	-0.058008	0.022111	-0.394594	0.000000	0.000000	3.000000	16.000000	0.000000
1572.954427	0.014630	0.550935	0.235948	78.964417	119.239998	170.495789	2.178330	0.000000	4.500542	0.000000	0.000000	0.000000	-0.067915	0.020408	-0.404971	0.000000	0.000000	3.000000	16.000000	0.000000
1572.957760	0.014630	0.550935	0.235948	78.964417	119.239998	170.495789	2.178330	0.000000	4.500542	0.000000	0.000000	0.000000	-0.067915	0.020408	-0.404971	0.000000	0.000000	3.000000	16.000000	0.000000
1572.961093	0.014630	0.550935	0.235948	78.964417	119.239998	170.495789	2.178330	0.000000	4.500542	0.000000	0.000000	0.000000	-0.067915	0.020408	-0.404971	0.000000	0.000000	3.000000	16.000000	0.000000
1572.964427	0.014372	0.551043	0.234622	78.944702	119.442497	170.721054	2.184921	0.000000	4.497345	0.000000	0.000000	0.000000	-0.077391	0.032635	-0.397794	0.000000	0.000000	3.000000	16.000000	0.000000
1572.967760	0.014372	0.551043	0.234622	78.944702	119.442497	170.721054	2.184921	0.000000	4.497345	0.000000	0.000000	0.000000	-0.077391	0.032635	-0.397794	0.000000	0.000000	3.000000	16.000000	0.000000
1572.971093	0.014372	0.551043	0.234622	78.944702	119.442497	170.721054	2.184921	0.000000	4.497345	0.000000	0.000000	0.000000	-0.077391	0.032635	-0.397794	0.000000	0.000000	3.000000	16.000000	0.000000
1572.974427	0.014148	0.551193	0.233319	78.948441	119.455597	170.727448	2.190905	0.000000	4.494434	0.000000	0.000000	0.000000	-0.067148	0.044807	-0.390962	0.000000	0.000000	3.000000	16.000000	0.000000
1572.977760	0.014148	0.551193	0.233319	78.948441	119.455597	170.727448	2.190905	0.000000	4.494434	0.000000	0.000000	0.000000	-0.067148	0.044807	-0.390962	0.000000	0.000000	3.000000	16.000000	0.000000
1572.981093	0.014148	0.551193	0.233319	78.948441	119.455597	170.727448	2.190905	0.000000	4.494434	0.000000	0.000000	0.000000	-0.067148	0.044807	-0.390962	0.000000	0.000000	3.000000	16.000000	0.000000
1572.984427	0.013991	0.551408	0.232084	78.969452	119.328430	170.512177	2.197302	0.000000	4.491309	0.000000	0.000000	0.000000	-0.046873	0.064541	-0.370572	0.000000	0.000000	3.000000	16.000000	0.000000
1572.987760	0.013991	0.551408	0.232084	78.969452	119.328430	170.512177	2.197302	0.000000	4.491309	0.000000	0.000000	0.000000	-0.046873	0.064541	-0.370572	0.000000	0.000000	3.000000	16.000000	0.000000
1572.991093	0.013991	0.551408	0.232084	78.969452	119.328430	170.512177	2.197302	0.000000	4.491309	0.000000	0.000000	0.000000	-0.046873	0.064541	-0.370572	0.000000	0.000000	3.000000	16.000000	0.000000
1572.994427	0.013934	0.551605	0.230862	78.981842	119.216133	170.223114	2.204291	0.000000	4.487884	0.000000	0.000000	0.000000	-0.017241	0.059059	-0.366429	0.000000	0.000000	3.000000	16.000000	0.000000
1572.997760	0.013934	0.551605	0.230862	78.981842	119.216133	170.223114	2.204291	0.000000	4.487884	0.000000	0.000000	0.000000	-0.017241	0.059059	-0.366429	0.000000	0.000000	3.000000	16.000000	0.000000
1573.001093	0.013934	0.551605	0.230862	78.981842	119.216133	170.223114	2.204291	0.000000	4.487884	0.000000	0.000000	0.000000	-0.017241	0.059059	-0.366429	0.000000	0.000000	3.000000	16.000000	0.000000
1573.004427	0.013942	0.551858	0.229645	78.989777	119.158882	170.087540	2.212775	0.000000	4.483707	0.000000	0.000000	0.000000	0.002391	0.076114	-0.365143	0.000000	0.000000	3.000000	16.000000	0.000000
1573.007760	0.013942	0.551858	0.229645	78.989777	119.158882	170.087540	2.212775	0.000000	4.483707	0.000000	0.000000	0.000000	0.002391	0.076114	-0.365143	0.000000	0.000000	3.000000	16.000000	0.000000
1573.011093	0.013942	0.551858	0.229645	78.989777	119.158882	170.087540	2.212775	0.000000	4.483707	0.000000	0.000000	0.000000	0.002391	0.076114	-0.365143	0.000000	0.000000	3.000000	16.000000	0.000000
1573.014427	0.014015	0.552110	0.228424	78.999046	119.158020	170.091888	2.222316	0.000000	4.478986	0.000000	0.000000	0.000000	0.021867	0.075578	-0.366358	0.000000	0.000000	3.000000	16.000000	0.000000
1573.017760	0.014015	0.552110	0.228424	78.999046	119.158020	170.091888	2.222316	0.000000	4.478986	0.000000	0.000000	0.000000	0.021867	0.075578	-0.366358	0.000000	0.000000	3.000000	16.000000	0.000000
1573.021093	0.014015	0.552110	0.228424	78.999046	119.158020	170.091888	2.222316	0.000000	4.478986	0.000000	0.000000	0.000000	0.021867	0.075578	-0.366358	0.000000	0.000000	3.000000	16.000000	0.000000
1573.024427	0.014119	0.552335	0.227154	79.004112	119.201241	170.127228	2.232978	0.000000	4.473680	0.000000	0.000000	0.000000	0.031208	0.067395	-0.381166	0.000000	0.000000	3.000000	16.000000	0.000000
1573.027760	0.014119	0.552335	0.227154	79.004112	119.201241	170.127228	2.232978	0.000000	4.473680	0.000000	0.000000	0.000000	0.031208	0.067395	-0.381166	0.000000	0.000000	3.000000	16.000000	0.000000
1573.031093	0.014119	0.552335	0.227154	79.004112	119.201241	170.127228	2.232978	0.000000	4.473680	0.000000	0.000000	0.000000	0.031208	0.067395	-0.381166	0.000000	0.000000	3.000000	16.000000	0.000000
1573.034427	0.014287	0.552479	0.225857	79.012894	119.242592	170.169189	2.244594	0.000000	4.467863	0.000000	0.000000	0.000000	0.050362	0.043103	-0.389064	0.000000	0.000000	3.000000	16.000000	0.000000
1573.037760	0.014287	0.552479	0.225857	79.012894	119.242592	170.169189	2.244594	0.000000	4.467863	0.000000	0.000000	0.000000	0.050362	0.043103	-0.389064	0.000000	0.000000	3.000000	16.000000	0.000000
1573.041093	0.014287	0.552479	0.225857	79.012894	119.242592	170.169189	2.244594	0.000000	4.467863	0.000000	0.000000	0.000000	0.050362	0.043103	-0.389064	0.000000	0.000000	3.000000	16.000000	0.000000
1573.044427	0.014420	0.552533	0.224470	79.027359	119.252533	170.179749	2.257508	0.000000	4.461351	0.000000	0.000000	0.000000	0.039859	0.016195	-0.415948	0.000000	0.000000	3.000000	16.000000	0.000000
1573.047760	0.014420	0.552533	0.224470	79.027359	119.252533	170.179749	2.257508	0.000000	4.461351	0.000000	0.000000	0.000000	0.039859	0.016195	-0.415948	0.000000	0.000000	3.000000	16.000000	0.000000
1573.051093	0.014420	0.552533	0.224470	79.027359	119.252533	170.179749	2.257508	0.000000	4.461351	0.000000	0.000000	0.000000	0.039859	0.016195	-0.415948	0.000000	0.000000	3.000000	16.000000	0.000000
1573.054427	0.014551	0.552523	0.223039	79.062836	119.103485	170.038971	2.270683	0.000000	4.454661	0.000000	0.000000	0.000000	0.039376	-0.003063	-0.429327	0.000000	0.000000	3.000000	16.000000	0.000000
1573.057760	0.014551	0.552523	0.223039	79.062836	119.103485	170.038971	2.270683	0.000000	4.454661	0.000000	0.000000	0.000000	0.039376	-0.003063	-0.429327	0.000000	0.000000	3.000000	16.000000	0.000000
1573.061093	0.014551	0.552523	0.223039	79.062836	119.103485	170.038971	2.270683	0.000000	4.454661	0.000000	0.000000	0.000000	0.039376	-0.003063	-0.429327	0.000000	0.000000	3.000000	16.000000	0.000000
1573.064427	0.014681	0.552506	0.221572	79.134361	118.641045	169.594604	2.284296	0.000000	4.447695	0.000000	0.000000	0.000000	0.038936	-0.004821	-0.440267	0.000000	0.000000	3.000000	16.000000	0.000000
1573.067760	0.014681	0.552506	0.221572	79.134361	118.641045	169.594604	2.284296	0.000000	4.447695	0.000000	0.000000	0.000000	0.038936	-0.004821	-0.440267	0.000000	0.000000	3.000000	16.000000	0.000000
1573.071093	0.014681	0.552506	0.221572	79.134361	118.641045	169.594604	2.284296	0.000000	4.447695	0.000000	0.000000	0.000000	0.038936	-0.004821	-0.440267	0.000000	0.000000	3.000000	16.000000	0.000000
1573.074427	0.014713	0.552452	0.220107	79.232391	117.944321	168.923187	2.298295	0.000000	4.440477	0.000000	0.000000	0.000000	0.009800	-0.016326	-0.439238	0.000000	0.000000	3.000000	16.000000	0.000000
1573.077760	0.014713	0.552452	0.220107	79.232391	117.944321	168.923187	2.298295	0.000000	4.440477	0.000000	0.000000	0.000000	0.009800	-0.016326	-0.439238	0.000000	0.000000	3.000000	16.000000	0.000000
1573.081093	0.014713	0.552452	0.220107	79.232391	117.944321	168.923187	2.298295	0.000000	4.440477	0.000000	0.000000	0.000000	0.009800	-0.016326	-0.439238	0.000000	0.000000	3.000000	16.000000	0.000000
1573.084427	0.014715	0.552422	0.218687	79.366638	116.894386	167.909180	2.310845	0.000000	4.433959	0.000000	0.000000	0.000000	0.000372	-0.009046	-0.426160	0.000000	0.000000	3.000000	16.000000	0.000000
1573.087760	0.014715	0.552422	0.218687	79.366638	116.894386	167.909180	2.310845	0.000000	4.433959	0.000000	0.000000	0.000000	0.000372	-0.009046	-0.426160	0.000000	0.000000	3.000000	16.000000	0.000000
1573.091093	0.014715	0.552422	0.218687	79.366638	116.894386	167.909180	2.310845	0.000000	4.433959	0.000000	0.000000	0.000000	0.000372	-0.009046	-0.426160	0.000000	0.000000	3.000000	16.000000	0.000000
1573.094427	0.014749	0.552379	0.217314	79.530327	115.500061	166.551819	2.322645	0.000000	4.427790	0.000000	0.000000	0.000000	0.010255	-0.012852	-0.411824	0.000000	0.000000	3.000000	16.000000	0.000000
1573.097760	0.014749	0.552379	0.217314	79.530327	115.500061	166.551819	2.322645	0.000000	4.427790	0.000000	0.000000	0.000000	0.010255	-0.012852	-0.411824	0.000000	0.000000	3.000000	16.000000	0.000000
1573.101093	0.014749	0.552379	0.217314	79.530327	115.500061	166.551819	2.322645	0.000000	4.427790	0.000000	0.000000	0.000000	0.010255	-0.012852	-0.411824	0.000000	0.000000	3.000000	16.000000	0.000000
1573.104427	0.014785	0.552349	0.216037	79.696930	113.965080	165.057404	2.334671	0.000000	4.421460	0.000000	0.000000	0.000000	0.010808	-0.008967	-0.383072	0.000000	0.000000	3.000000	16.000000	0.000000
1573.107760	0.014785	0.552349	0.216037	79.696930	113.965080	165.057404	2.334671	0.000000	4.421460	0.000000	0.000000	0.000000	0.010808	-0.008967	-0.383072	0.000000	0.000000	3.000000	16.000000	0.000000
1573.111093	0.014785	0.552349	0.216037	79.696930	113.965080	165.057404	2.334671	0.000000	4.421460	0.000000	0.000000	0.000000	0.010808	-0.008967	-0.383072	0.000000	0.000000	3.000000	16.000000	0.000000
1573.114427	0.014823	0.552259	0.214867	79.842743	112.527718	163.654541	2.346015	0.000000	4.415452	0.000000	0.000000	0.000000	0.011443	-0.027072	-0.350994	0.000000	0.000000	3.000000	16.000000	0.000000
1573.117760	0.014823	0.552259	0.214867	79.842743	112.527718	163.654541	2.346015	0.000000	4.415452	0.000000	0.000000	0.000000	0.011443	-0.027072	-0.350994	0.000000	0.000000	3.000000	16.000000	0.000000
1573.121093	0.014823	0.552259	0.214867	79.842743	112.527718	163.654541	2.346015	0.000000	4.415452	0.000000	0.000000	0.000000	0.011443	-0.027072	-0.350994	0.000000	0.000000	3.000000	16.000000	0.000000
1573.124427	0.014862	0.552136	0.213733	79.962128	111.292564	162.447449	2.356568	0.000000	4.409828	0.000000	0.000000	0.000000	0.011615	-0.036840	-0.340215	0.000000	0.000000	3.000000	16.000000	0.000000
1573.127760	0.014862	0.552136	0.213733	79.962128	111.292564	162.447449	2.356568	0.000000	4.409828	0.000000	0.000000	0.000000	0.011615	-0.036840	-0.340215	0.000000	0.000000	3.000000	16.000000	0.000000
1573.131093	0.014862	0.552136	0.213733	79.962128	111.292564	162.447449	2.356568	0.000000	4.409828	0.000000	0.000000	0.000000	0.011615	-0.036840	-0.340215	0.000000	0.000000	3.000000	16.000000	0.000000
1573.134427	0.014871	0.551954	0.212708	80.056618	110.274857	161.458862	2.366896	0.000000	4.404293	0.000000	0.000000	0.000000	0.002730	-0.054716	-0.307648	0.000000	0.000000	3.000000	16.000000	0.000000
1573.137760	0.014871	0.551954	0.212708	80.056618	110.274857	161.458862	2.366896	0.000000	4.404293	0.000000	0.000000	0.000000	0.002730	-0.054716	-0.307648	0.000000	0.000000	3.000000	16.000000	0.000000
1573.141093	0.014871	0.551954	0.212708	80.056618	110.274857	161.458862	2.366896	0.000000	4.404293	0.000000	0.000000	0.000000	0.002730	-0.054716	-0.307648	0.000000	0.000000	3.000000	16.000000	0.000000
1573.144427	0.014848	0.551662	0.211696	80.126213	109.588081	160.797333	2.375882	0.000000	4.399453	0.000000	0.000000	0.000000	-0.006734	-0.087652	-0.303372	0.000000	0.000000	3.000000	16.000000	0.000000
1573.147760	0.014848	0.551662	0.211696	80.126213	109.588081	160.797333	2.375882	0.000000	4.399453	0.000000	0.000000	0.000000	-0.006734	-0.087652	-0.303372	0.000000	0.000000	3.000000	16.000000	0.000000
1573.151093	0.014848	0.551662	0.211696	80.126213	109.588081	160.797333	2.375882	0.000000	4.399453	0.000000	0.000000	0.000000	-0.006734	-0.087652	-0.303372	0.000000	0.000000	3.000000	16.000000	0.000000
1573.154427	0.014794	0.551349	0.210670	80.171089	109.244263	160.476517	2.384294	0.000000	4.394899	0.000000	0.000000	0.000000	-0.016353	-0.093766	-0.308003	0.000000	0.000000	3.000000	16.000000	0.000000
1573.157760	0.014794	0.551349	0.210670	80.171089	109.244263	160.476517	2.384294	0.000000	4.394899	0.000000	0.000000	0.000000	-0.016353	-0.093766	-0.308003	0.000000	0.000000	3.000000	16.000000	0.000000
1573.161093	0.014794	0.551349	0.210670	80.171089	109.244263	160.476517	2.384294	0.000000	4.394899	0.000000	0.000000	0.000000	-0.016353	-0.093766	-0.308003	0.000000	0.000000	3.000000	16.000000	0.000000
1573.164427	0.014676	0.550959	0.209619	80.194122	109.245491	160.496414	2.392381	0.000000	4.390502	0.000000	0.000000	0.000000	-0.035484	-0.116982	-0.315175	0.000000	0.000000	3.000000	16.000000	0.000000
1573.167760	0.014676	0.550959	0.209619	80.194122	109.245491	160.496414	2.392381	0.000000	4.390502	0.000000	0.000000	0.000000	-0.035484	-0.116982	-0.315175	0.000000	0.000000	3.000000	16.000000	0.000000
1573.171093	0.014676	0.550959	0.209619	80.194122	109.245491	160.496414	2.392381	0.000000	4.390502	0.000000	0.000000	0.000000	-0.035484	-0.116982	-0.315175	0.000000	0.000000	3.000000	16.000000	0.000000
1573.174427	0.014525	0.550581	0.208514	80.188026	109.544731	160.822571	2.399706	0.000000	4.386503	0.000000	0.000000	0.000000	-0.045235	-0.113490	-0.331510	0.000000	0.000000	3.000000	16.000000	0.000000
1573.177760	0.014525	0.550581	0.208514	80.188026	109.544731	160.822571	2.399706	0.000000	4.386503	0.000000	0.000000	0.000000	-0.045235	-0.113490	-0.331510	0.000000	0.000000	3.000000	16.000000	0.000000
1573.181093	0.014525	0.550581	0.208514	80.188026	109.544731	160.822571	2.399706	0.000000	4.386503	0.000000	0.000000	0.000000	-0.045235	-0.113490	-0.331510	0.000000	0.000000	3.000000	16.000000	0.000000
1573.184427	0.014341	0.550157	0.207345	80.155670	110.131767	161.436157	2.407043	0.000000	4.382482	0.000000	0.000000	0.000000	-0.054992	-0.127091	-0.350682	0.000000	0.000000	3.000000	16.000000	0.000000
1573.187760	0.014341	0.550157	0.207345	80.155670	110.131767	161.436157	2.407043	0.000000	4.382482	0.000000	0.000000	0.000000	-0.054992	-0.127091	-0.350682	0.000000	0.000000	3.000000	16.000000	0.000000
1573.191093	0.014341	0.550157	0.207345	80.155670	110.131767	161.436157	2.407043	0.000000	4.382482	0.000000	0.000000	0.000000	-0.054992	-0.127091	-0.350682	0.000000	0.000000	3.000000	16.000000	0.000000
1573.194427	0.014095	0.549750	0.206155	80.114334	110.804756	162.136536	2.414481	0.000000	4.378388	0.000000	0.000000	0.000000	-0.073861	-0.122194	-0.356951	0.000000	0.000000	3.000000	16.000000	0.000000
1573.197760	0.014095	0.549750	0.206155	80.114334	110.804756	162.136536	2.414481	0.000000	4.378388	0.000000	0.000000	0.000000	-0.073861	-0.122194	-0.356951	0.000000	0.000000	3.000000	16.000000	0.000000
1573.201093	0.014095	0.549750	0.206155	80.114334	110.804756	162.136536	2.414481	0.000000	4.378388	0.000000	0.000000	0.000000	-0.073861	-0.122194	-0.356951	0.000000	0.000000	3.000000	16.000000	0.000000
1573.204427	0.013881	0.549400	0.204971	80.085823	111.302910	162.664612	2.421148	0.000000	4.374704	0.000000	0.000000	0.000000	-0.064153	-0.105058	-0.355223	0.000000	0.000000	3.000000	16.000000	0.000000
1573.207760	0.013881	0.549400	0.204971	80.085823	111.302910	162.664612	2.421148	0.000000	4.374704	0.000000	0.000000	0.000000	-0.064153	-0.105058	-0.355223	0.000000	0.000000	3.000000	16.000000	0.000000
1573.211093	0.013881	0.549400	0.204971	80.085823	111.302910	162.664612	2.421148	0.000000	4.374704	0.000000	0.000000	0.000000	-0.064153	-0.105058	-0.355223	0.000000	0.000000	3.000000	16.000000	0.000000
1573.214427	0.013701	0.549043	0.203871	80.097855	111.304832	162.699615	2.428352	0.000000	4.370710	0.000000	0.000000	0.000000	-0.054012	-0.106866	-0.330144	0.000000	0.000000	3.000000	16.000000	0.000000
1573.217760	0.013701	0.549043	0.203871	80.097855	111.304832	162.699615	2.428352	0.000000	4.370710	0.000000	0.000000	0.000000	-0.054012	-0.106866	-0.330144	0.000000	0.000000	3.000000	16.000000	0.000000
1573.221093	0.013701	0.549043	0.203871	80.097855	111.304832	162.699615	2.428352	0.000000	4.370710	0.000000	0.000000	0.000000	-0.054012	-0.106866	-0.330144	0.000000	0.000000	3.000000	16.000000	0.000000
1573.224427	0.013555	0.548717	0.202849	80.150482	110.809044	162.240097	2.435409	0.000000	4.366782	0.000000	0.000000	0.000000	-0.043965	-0.097821	-0.306408	0.000000	0.000000	3.000000	16.000000	0.000000
1573.227760	0.013555	0.548717	0.202849	80.150482	110.809044	162.240097	2.435409	0.000000	4.366782	0.000000	0.000000	0.000000	-0.043965	-0.097821	-0.306408	0.000000	0.000000	3.000000	16.000000	0.000000
1573.231093	0.013555	0.548717	0.202849	80.150482	110.809044	162.240097	2.435409	0.000000	4.366782	0.000000	0.000000	0.000000	-0.043965	-0.097821	-0.306408	0.000000	0.000000	3.000000	16.000000	0.000000
1573.234427	0.013472	0.548417	0.201873	80.221207	110.071793	161.539307	2.442347	0.000000	4.362906	0.000000	0.000000	0.000000	-0.024794	-0.090208	-0.292888	0.000000	0.000000	3.000000	16.000000	0.000000
1573.237760	0.013472	0.548417	0.201873	80.221207	110.071793	161.539307	2.442347	0.000000	4.362906	0.000000	0.000000	0.000000	-0.024794	-0.090208	-0.292888	0.000000	0.000000	3.000000	16.000000	0.000000
1573.241093	0.013472	0.548417	0.201873	80.221207	110.071793	161.539307	2.442347	0.000000	4.362906	0.000000	0.000000	0.000000	-0.024794	-0.090208	-0.292888	0.000000	0.000000	3.000000	16.000000	0.000000
1573.244427	0.013390	0.548172	0.200905	80.294342	109.262497	160.763107	2.449968	0.000000	4.358630	0.000000	0.000000	0.000000	-0.024691	-0.073257	-0.290574	0.000000	0.000000	3.000000	16.000000	0.000000
1573.247760	0.013390	0.548172	0.200905	80.294342	109.262497	160.763107	2.449968	0.000000	4.358630	0.000000	0.000000	0.000000	-0.024691	-0.073257	-0.290574	0.000000	0.000000	3.000000	16.000000	0.000000
1573.251093	0.013390	0.548172	0.200905	80.294342	109.262497	160.763107	2.449968	0.000000	4.358630	0.000000	0.000000	0.000000	-0.024691	-0.073257	-0.290574	0.000000	0.000000	3.000000	16.000000	0.000000
1573.254427	0.013308	0.547928	0.199934	80.360161	108.517723	160.050323	2.457576	0.000000	4.354345	0.000000	0.000000	0.000000	-0.024647	-0.073221	-0.291089	0.000000	0.000000	3.000000	16.000000	0.000000
1573.257760	0.013308	0.547928	0.199934	80.360161	108.517723	160.050323	2.457576	0.000000	4.354345	0.000000	0.000000	0.000000	-0.024647	-0.073221	-0.291089	0.000000	0.000000	3.000000	16.000000	0.000000
1573.261093	0.013308	0.547928	0.199934	80.360161	108.517723	160.050323	2.457576	0.000000	4.354345	0.000000	0.000000	0.000000	-0.024647	-0.073221	-0.291089	0.000000	0.000000	3.000000	16.000000	0.000000
1573.264427	0.013287	0.547751	0.198917	80.409164	107.981758	159.537369	2.465253	0.000000	4.350003	0.000000	0.000000	0.000000	-0.006180	-0.053079	-0.305180	0.000000	0.000000	3.000000	16.000000	0.000000
1573.267760	0.013287	0.547751	0.198917	80.409164	107.981758	159.537369	2.465253	0.000000	4.350003	0.000000	0.000000	0.000000	-0.006180	-0.053079	-0.305180	0.000000	0.000000	3.000000	16.000000	0.000000
1573.271093	0.013287	0.547751	0.198917	80.409164	107.981758	159.537369	2.465253	0.000000	4.350003	0.000000	0.000000	0.000000	-0.006180	-0.053079	-0.305180	0.000000	0.000000	3.000000	16.000000	0.000000
1573.274427	0.013265	0.547565	0.197830	80.443298	107.656876	159.233459	2.474438	0.000000	4.344785	0.000000	0.000000	0.000000	-0.006606	-0.055982	-0.326214	0.000000	0.000000	3.000000	16.000000	0.000000
1573.277760	0.013265	0.547565	0.197830	80.443298	107.656876	159.233459	2.474438	0.000000	4.344785	0.000000	0.000000	0.000000	-0.006606	-0.055982	-0.326214	0.000000	0.000000	3.000000	16.000000	0.000000
1573.281093	0.013265	0.547565	0.197830	80.443298	107.656876	159.233459	2.474438	0.000000	4.344785	0.000000	0.000000	0.000000	-0.006606	-0.055982	-0.326214	0.000000	0.000000	3.000000	16.000000	0.000000
1573.284427	0.013273	0.547404	0.196666	80.470131	107.527153	159.115540	2.484324	0.000000	4.339140	0.000000	0.000000	0.000000	0.002247	-0.048116	-0.349021	0.000000	0.000000	3.000000	16.000000	0.000000
1573.287760	0.013273	0.547404	0.196666	80.470131	107.527153	159.115540	2.484324	0.000000	4.339140	0.000000	0.000000	0.000000	0.002247	-0.048116	-0.349021	0.000000	0.000000	3.000000	16.000000	0.000000
1573.291093	0.013273	0.547404	0.196666	80.470131	107.527153	159.115540	2.484324	0.000000	4.339140	0.000000	0.000000	0.000000	0.002247	-0.048116	-0.349021	0.000000	0.000000	3.000000	16.000000	0.000000
1573.294427	0.013248	0.547275	0.195462	80.501640	107.613167	159.202682	2.495491	0.000000	4.332727	0.000000	0.000000	0.000000	-0.007334	-0.038925	-0.361275	0.000000	0.000000	3.000000	16.000000	0.000000
1573.297760	0.013248	0.547275	0.195462	80.501640	107.613167	159.202682	2.495491	0.000000	4.332727	0.000000	0.000000	0.000000	-0.007334	-0.038925	-0.361275	0.000000	0.000000	3.000000	16.000000	0.000000
1573.301093	0.013248	0.547275	0.195462	80.501640	107.613167	159.202682	2.495491	0.000000	4.332727	0.000000	0.000000	0.000000	-0.007334	-0.038925	-0.361275	0.000000	0.000000	3.000000	16.000000	0.000000
1573.304427	0.013223	0.547124	0.194241	80.558205	107.666862	159.243515	2.506605	0.000000	4.326307	0.000000	0.000000	0.000000	-0.007437	-0.045133	-0.366407	0.000000	0.000000	3.000000	16.000000	0.000000
1573.307760	0.013223	0.547124	0.194241	80.558205	107.666862	159.243515	2.506605	0.000000	4.326307	0.000000	0.000000	0.000000	-0.007437	-0.045133	-0.366407	0.000000	0.000000	3.000000	16.000000	0.000000
1573.311093	0.013223	0.547124	0.194241	80.558205	107.666862	159.243515	2.506605	0.000000	4.326307	0.000000	0.000000	0.000000	-0.007437	-0.045133	-0.366407	0.000000	0.000000	3.000000	16.000000	0.000000
1573.314427	0.013167	0.547009	0.193013	80.636909	107.456718	159.024445	2.517965	0.000000	4.319705	0.000000	0.000000	0.000000	-0.016742	-0.034589	-0.368421	0.000000	0.000000	3.000000	16.000000	0.000000
1573.317760	0.013167	0.547009	0.193013	80.636909	107.456718	159.024445	2.517965	0.000000	4.319705	0.000000	0.000000	0.000000	-0.016742	-0.034589	-0.368421	0.000000	0.000000	3.000000	16.000000	0.000000
1573.321093	0.013167	0.547009	0.193013	80.636909	107.456718	159.024445	2.517965	0.000000	4.319705	0.000000	0.000000	0.000000	-0.016742	-0.034589	-0.368421	0.000000	0.000000	3.000000	16.000000	0.000000
1573.324427	0.013143	0.546898	0.191816	80.702461	106.986137	158.562256	2.528966	0.000000	4.313274	0.000000	0.000000	0.000000	-0.007270	-0.033331	-0.358989	0.000000	0.000000	3.000000	16.000000	0.000000
1573.327760	0.013143	0.546898	0.191816	80.702461	106.986137	158.562256	2.528966	0.000000	4.313274	0.000000	0.000000	0.000000	-0.007270	-0.033331	-0.358989	0.000000	0.000000	3.000000	16.000000	0.000000
1573.331093	0.013143	0.546898	0.191816	80.702461	106.986137	158.562256	2.528966	0.000000	4.313274	0.000000	0.000000	0.000000	-0.007270	-0.033331	-0.358989	0.000000	0.000000	3.000000	16.000000	0.000000
1573.334427	0.013089	0.546791	0.190652	80.753456	106.358818	157.961349	2.540276	0.000000	4.306623	0.000000	0.000000	0.000000	-0.016300	-0.032044	-0.349112	0.000000	0.000000	3.000000	16.000000	0.000000
1573.337760	0.013089	0.546791	0.190652	80.753456	106.358818	157.961349	2.540276	0.000000	4.306623	0.000000	0.000000	0.000000	-0.016300	-0.032044	-0.349112	0.000000	0.000000	3.000000	16.000000	0.000000
1573.341093	0.013089	0.546791	0.190652	80.753456	106.358818	157.961349	2.540276	0.000000	4.306623	0.000000	0.000000	0.000000	-0.016300	-0.032044	-0.349112	0.000000	0.000000	3.000000	16.000000	0.000000
1573.344427	0.013035	0.546704	0.189501	80.803413	105.719704	157.348221	2.550845	0.000000	4.300371	0.000000	0.000000	0.000000	-0.016190	-0.026166	-0.345295	0.000000	0.000000	3.000000	16.000000	0.000000
1573.347760	0.013035	0.546704	0.189501	80.803413	105.719704	157.348221	2.550845	0.000000	4.300371	0.000000	0.000000	0.000000	-0.016190	-0.026166	-0.345295	0.000000	0.000000	3.000000	16.000000	0.000000
1573.351093	0.013035	0.546704	0.189501	80.803413	105.719704	157.348221	2.550845	0.000000	4.300371	0.000000	0.000000	0.000000	-0.016190	-0.026166	-0.345295	0.000000	0.000000	3.000000	16.000000	0.000000
1573.354427	0.013014	0.546666	0.188447	80.852409	105.087509	156.735870	2.561377	0.000000	4.294106	0.000000	0.000000	0.000000	-0.006376	-0.011432	-0.316353	0.000000	0.000000	3.000000	16.000000	0.000000
1573.357760	0.013014	0.546666	0.188447	80.852409	105.087509	156.735870	2.561377	0.000000	4.294106	0.000000	0.000000	0.000000	-0.006376	-0.011432	-0.316353	0.000000	0.000000	3.000000	16.000000	0.000000
1573.361093	0.013014	0.546666	0.188447	80.852409	105.087509	156.735870	2.561377	0.000000	4.294106	0.000000	0.000000	0.000000	-0.006376	-0.011432	-0.316353	0.000000	0.000000	3.000000	16.000000	0.000000
1573.364427	0.012962	0.546667	0.187421	80.902275	104.471390	156.138382	2.571569	0.000000	4.288010	0.000000	0.000000	0.000000	-0.015386	0.000416	-0.307717	0.000000	0.000000	3.000000	16.000000	0.000000
1573.367760	0.012962	0.546667	0.187421	80.902275	104.471390	156.138382	2.571569	0.000000	4.288010	0.000000	0.000000	0.000000	-0.015386	0.000416	-0.307717	0.000000	0.000000	3.000000	16.000000	0.000000
1573.371093	0.012962	0.546667	0.187421	80.902275	104.471390	156.138382	2.571569	0.000000	4.288010	0.000000	0.000000	0.000000	-0.015386	0.000416	-0.307717	0.000000	0.000000	3.000000	16.000000	0.000000
1573.374427	0.012962	0.546667	0.187421	80.983757	104.021690	155.679962	2.581038	0.000000	4.282317	0.000000	0.000000	0.000000	-0.015386	0.000416	-0.307717	0.000000	0.000000	3.000000	16.000000	0.000000
1573.377760	0.012882	0.546677	0.186464	80.983757	104.021690	155.679962	2.581038	0.000000	4.282317	0.000000	0.000000	0.000000	-0.024114	0.003117	-0.287129	0.000000	0.000000	3.000000	16.000000	0.000000
1573.381093	0.012882	0.546677	0.186464	80.983757	104.021690	155.679962	2.581038	0.000000	4.282317	0.000000	0.000000	0.000000	-0.024114	0.003117	-0.287129	0.000000	0.000000	3.000000	16.000000	0.000000
1573.384427	0.012773	0.546732	0.185571	81.133484	103.724869	155.319229	2.581038	0.000000	4.282317	0.000000	0.000000	0.000000	-0.032834	0.016394	-0.267927	0.000000	0.000000	3.000000	16.000000	0.000000
1573.387760	0.012773	0.546732	0.185571	81.133484	103.724869	155.319229	2.581038	0.000000	4.282317	0.000000	0.000000	0.000000	-0.032834	0.016394	-0.267927	0.000000	0.000000	3.000000	16.000000	0.000000
1573.391093	0.012773	0.546732	0.185571	81.133484	103.724869	155.319229	2.581038	0.000000	4.282317	0.000000	0.000000	0.000000	-0.032834	0.016394	-0.267927	0.000000	0.000000	3.000000	16.000000	0.000000
1573.394427	0.012604	0.546761	0.184752	81.357140	103.521210	155.008163	2.596650	0.000000	4.272869	0.000000	0.000000	0.000000	-0.050606	0.008584	-0.245523	0.000000	0.000000	3.000000	16.000000	0.000000
1573.397760	0.012604	0.546761	0.184752	81.357140	103.521210	155.008163	2.596650	0.000000	4.272869	0.000000	0.000000	0.000000	-0.050606	0.008584	-0.245523	0.000000	0.000000	3.000000	16.000000	0.000000
1573.401093	0.012604	0.546761	0.184752	81.357140	103.521210	155.008163	2.596650	0.000000	4.272869	0.000000	0.000000	0.000000	-0.050606	0.008584	-0.245523	0.000000	0.000000	3.000000	16.000000	0.000000
1573.404427	0.012315	0.546779	0.183990	81.637146	103.426064	154.765381	2.602195	0.000000	4.269495	0.000000	0.000000	0.000000	-0.086701	0.005385	-0.228683	0.000000	0.000000	3.000000	16.000000	0.000000
1573.407760	0.012315	0.546779	0.183990	81.637146	103.426064	154.765381	2.602195	0.000000	4.269495	0.000000	0.000000	0.000000	-0.086701	0.005385	-0.228683	0.000000	0.000000	3.000000	16.000000	0.000000
1573.411093	0.012315	0.546779	0.183990	81.637146	103.426064	154.765381	2.602195	0.000000	4.269495	0.000000	0.000000	0.000000	-0.086701	0.005385	-0.228683	0.000000	0.000000	3.000000	16.000000	0.000000
1573.414427	0.012315	0.546779	0.183990	81.923820	103.414230	154.604187	2.605164	0.000000	4.267684	0.000000	0.000000	0.000000	-0.086701	0.005385	-0.228683	0.000000	0.000000	3.000000	16.000000	0.000000
1573.417760	0.011967	0.546806	0.183298	81.923820	103.414230	154.604187	2.605164	0.000000	4.267684	0.000000	0.000000	0.000000	-0.104358	0.008187	-0.207653	0.000000	0.000000	3.000000	16.000000	0.000000
1573.421093	0.011967	0.546806	0.183298	81.923820	103.414230	154.604187	2.605164	0.000000	4.267684	0.000000	0.000000	0.000000	-0.104358	0.008187	-0.207653	0.000000	0.000000	3.000000	16.000000	0.000000
1573.424427	0.011500	0.546808	0.182682	82.179352	103.244080	154.316101	2.605164	0.000000	4.267684	0.000000	0.000000	0.000000	-0.140186	0.000528	-0.184809	0.000000	0.000000	3.000000	16.000000	0.000000
1573.427760	0.011500	0.546808	0.182682	82.179352	103.244080	154.316101	2.605164	0.000000	4.267684	0.000000	0.000000	0.000000	-0.140186	0.000528	-0.184809	0.000000	0.000000	3.000000	16.000000	0.000000
1573.431093	0.011500	0.546808	0.182682	82.179352	103.244080	154.316101	2.605164	0.000000	4.267684	0.000000	0.000000	0.000000	-0.140186	0.000528	-0.184809	0.000000	0.000000	3.000000	16.000000	0.000000
1573.434427	0.011500	0.546808	0.182682	82.351036	102.994049	154.012955	2.604882	0.000000	4.267856	0.000000	0.000000	0.000000	-0.140186	0.000528	-0.184809	0.000000	0.000000	3.000000	16.000000	0.000000
1573.437760	0.010974	0.546854	0.182131	82.351036	102.994049	154.012955	2.604882	0.000000	4.267856	0.000000	0.000000	0.000000	-0.157795	0.013871	-0.165217	0.000000	0.000000	3.000000	16.000000	0.000000
1573.441093	0.010974	0.546854	0.182131	82.351036	102.994049	154.012955	2.604882	0.000000	4.267856	0.000000	0.000000	0.000000	-0.157795	0.013871	-0.165217	0.000000	0.000000	3.000000	16.000000	0.000000
1573.444427	0.010359	0.546910	0.181651	82.425652	102.650948	153.691223	2.604882	0.000000	4.267856	0.000000	0.000000	0.000000	-0.184478	0.016750	-0.144009	0.000000	0.000000	3.000000	16.000000	0.000000
1573.447760	0.010359	0.546910	0.181651	82.425652	102.650948	153.691223	2.604882	0.000000	4.267856	0.000000	0.000000	0.000000	-0.184478	0.016750	-0.144009	0.000000	0.000000	3.000000	16.000000	0.000000
1573.451093	0.010359	0.546910	0.181651	82.425652	102.650948	153.691223	2.604882	0.000000	4.267856	0.000000	0.000000	0.000000	-0.184478	0.016750	-0.144009	0.000000	0.000000	3.000000	16.000000	0.000000
1573.454427	0.010359	0.546910	0.181651	82.442848	102.211426	153.320358	2.596104	0.000000	4.273201	0.000000	0.000000	0.000000	-0.184478	0.016750	-0.144009	0.000000	0.000000	3.000000	16.000000	0.000000
1573.457760	0.009625	0.546975	0.181242	82.442848	102.211426	153.320358	2.596104	0.000000	4.273201	0.000000	0.000000	0.000000	-0.220250	0.019642	-0.122696	0.000000	0.000000	3.000000	16.000000	0.000000
1573.461093	0.009625	0.546975	0.181242	82.442848	102.211426	153.320358	2.596104	0.000000	4.273201	0.000000	0.000000	0.000000	-0.220250	0.019642	-0.122696	0.000000	0.000000	3.000000	16.000000	0.000000
1573.464427	0.008802	0.547050	0.180904	82.458344	101.786949	152.974762	2.596104	0.000000	4.273201	0.000000	0.000000	0.000000	-0.246935	0.022548	-0.101585	0.000000	0.000000	3.000000	16.000000	0.000000
1573.467760	0.008802	0.547050	0.180904	82.458344	101.786949	152.974762	2.596104	0.000000	4.273201	0.000000	0.000000	0.000000	-0.246935	0.022548	-0.101585	0.000000	0.000000	3.000000	16.000000	0.000000
1573.471093	0.008802	0.547050	0.180904	82.458344	101.786949	152.974762	2.596104	0.000000	4.273201	0.000000	0.000000	0.000000	-0.246935	0.022548	-0.101585	0.000000	0.000000	3.000000	16.000000	0.000000
1573.474427	0.008802	0.547050	0.180904	82.478455	101.261940	152.532761	2.576995	0.000000	4.284752	0.000000	0.000000	0.000000	-0.246935	0.022548	-0.101585	0.000000	0.000000	3.000000	16.000000	0.000000
1573.477760	0.007889	0.547170	0.180630	82.478455	101.261940	152.532761	2.576995	0.000000	4.284752	0.000000	0.000000	0.000000	-0.273675	0.035925	-0.082037	0.000000	0.000000	3.000000	16.000000	0.000000
1573.481093	0.007889	0.547170	0.180630	82.478455	101.261940	152.532761	2.576995	0.000000	4.284752	0.000000	0.000000	0.000000	-0.273675	0.035925	-0.082037	0.000000	0.000000	3.000000	16.000000	0.000000
1573.484427	0.006918	0.547265	0.180431	82.494911	100.741447	152.106506	2.576995	0.000000	4.284752	0.000000	0.000000	0.000000	-0.291351	0.028420	-0.059717	0.000000	0.000000	3.000000	16.000000	0.000000
1573.487760	0.006918	0.547265	0.180431	82.494911	100.741447	152.106506	2.576995	0.000000	4.284752	0.000000	0.000000	0.000000	-0.291351	0.028420	-0.059717	0.000000	0.000000	3.000000	16.000000	0.000000
1573.491093	0.006918	0.547265	0.180431	82.494911	100.741447	152.106506	2.576995	0.000000	4.284752	0.000000	0.000000	0.000000	-0.291351	0.028420	-0.059717	0.000000	0.000000	3.000000	16.000000	0.000000
1573.494427	0.005797	0.547355	0.180322	82.504753	100.369774	151.835083	2.548942	0.000000	4.301499	0.000000	0.000000	0.000000	-0.336306	0.026886	-0.032686	0.000000	0.000000	3.000000	16.000000	0.000000
1573.497760	0.005797	0.547355	0.180322	82.504753	100.369774	151.835083	2.548942	0.000000	4.301499	0.000000	0.000000	0.000000	-0.336306	0.026886	-0.032686	0.000000	0.000000	3.000000	16.000000	0.000000
1573.501093	0.005797	0.547355	0.180322	82.504753	100.369774	151.835083	2.548942	0.000000	4.301499	0.000000	0.000000	0.000000	-0.336306	0.026886	-0.032686	0.000000	0.000000	3.000000	16.000000	0.000000
1573.504427	0.004586	0.547454	0.180282	82.508781	100.183540	151.748215	2.530218	0.000000	4.312540	0.000000	0.000000	0.000000	-0.363265	0.029838	-0.012015	0.000000	0.000000	3.000000	16.000000	0.000000
1573.507760	0.004586	0.547454	0.180282	82.508781	100.183540	151.748215	2.530218	0.000000	4.312540	0.000000	0.000000	0.000000	-0.363265	0.029838	-0.012015	0.000000	0.000000	3.000000	16.000000	0.000000
1573.511093	0.004586	0.547454	0.180282	82.508781	100.183540	151.748215	2.530218	0.000000	4.312540	0.000000	0.000000	0.000000	-0.363265	0.029838	-0.012015	0.000000	0.000000	3.000000	16.000000	0.000000
1573.514427	0.003285	0.547529	0.180315	82.510406	99.998947	151.653305	2.508997	0.000000	4.324920	0.000000	0.000000	0.000000	-0.390329	0.022388	0.009989	0.000000	0.000000	3.000000	16.000000	0.000000
1573.517760	0.003285	0.547529	0.180315	82.510406	99.998947	151.653305	2.508997	0.000000	4.324920	0.000000	0.000000	0.000000	-0.390329	0.022388	0.009989	0.000000	0.000000	3.000000	16.000000	0.000000
1573.521093	0.003285	0.547529	0.180315	82.510406	99.998947	151.653305	2.508997	0.000000	4.324920	0.000000	0.000000	0.000000	-0.390329	0.022388	0.009989	0.000000	0.000000	3.000000	16.000000	0.000000
1573.524427	0.001924	0.547608	0.180381	82.512505	99.782661	151.470825	2.485188	0.000000	4.338645	0.000000	0.000000	0.000000	-0.408491	0.023896	0.019773	0.000000	0.000000	3.000000	16.000000	0.000000
1573.527760	0.001924	0.547608	0.180381	82.512505	99.782661	151.470825	2.485188	0.000000	4.338645	0.000000	0.000000	0.000000	-0.408491	0.023896	0.019773	0.000000	0.000000	3.000000	16.000000	0.000000
1573.531093	0.001924	0.547608	0.180381	82.512505	99.782661	151.470825	2.485188	0.000000	4.338645	0.000000	0.000000	0.000000	-0.408491	0.023896	0.019773	0.000000	0.000000	3.000000	16.000000	0.000000
1573.534427	0.000471	0.547728	0.180475	82.515099	99.534645	151.017303	2.459717	0.000000	4.353136	0.000000	0.000000	0.000000	-0.435806	0.035840	0.027971	0.000000	0.000000	3.000000	16.000000	0.000000
1573.537760	0.000471	0.547728	0.180475	82.515099	99.534645	151.017303	2.459717	0.000000	4.353136	0.000000	0.000000	0.000000	-0.435806	0.035840	0.027971	0.000000	0.000000	3.000000	16.000000	0.000000
1573.541093	0.000471	0.547728	0.180475	82.515099	99.534645	151.017303	2.459717	0.000000	4.353136	0.000000	0.000000	0.000000	-0.435806	0.035840	0.027971	0.000000	0.000000	3.000000	16.000000	0.000000
1573.544427	-0.001013	0.547798	0.180589	82.516380	99.256653	150.394058	2.432046	0.000000	4.368655	0.000000	0.000000	0.000000	-0.445025	0.020917	0.034446	0.000000	0.000000	3.000000	16.000000	0.000000
1573.547760	-0.001013	0.547798	0.180589	82.516380	99.256653	150.394058	2.432046	0.000000	4.368655	0.000000	0.000000	0.000000	-0.445025	0.020917	0.034446	0.000000	0.000000	3.000000	16.000000	0.000000
1573.551093	-0.001013	0.547798	0.180589	82.516380	99.256653	150.394058	2.432046	0.000000	4.368655	0.000000	0.000000	0.000000	-0.445025	0.020917	0.034446	0.000000	0.000000	3.000000	16.000000	0.000000
1573.554427	-0.002557	0.547887	0.180716	82.518852	99.000359	150.036133	2.403314	0.000000	4.384527	0.000000	0.000000	0.000000	-0.463371	0.026875	0.037850	0.000000	0.000000	3.000000	16.000000	0.000000
1573.557760	-0.002557	0.547887	0.180716	82.518852	99.000359	150.036133	2.403314	0.000000	4.384527	0.000000	0.000000	0.000000	-0.463371	0.026875	0.037850	0.000000	0.000000	3.000000	16.000000	0.000000
1573.561093	-0.002557	0.547887	0.180716	82.518852	99.000359	150.036133	2.403314	0.000000	4.384527	0.000000	0.000000	0.000000	-0.463371	0.026875	0.037850	0.000000	0.000000	3.000000	16.000000	0.000000
1573.564427	-0.004163	0.547957	0.180822	82.521339	98.738495	149.789749	2.373038	0.000000	4.400988	0.000000	0.000000	0.000000	-0.481699	0.020928	0.032075	0.000000	0.000000	3.000000	16.000000	0.000000
1573.567760	-0.004163	0.547957	0.180822	82.521339	98.738495	149.789749	2.373038	0.000000	4.400988	0.000000	0.000000	0.000000	-0.481699	0.020928	0.032075	0.000000	0.000000	3.000000	16.000000	0.000000
1573.571093	-0.004163	0.547957	0.180822	82.521339	98.738495	149.789749	2.373038	0.000000	4.400988	0.000000	0.000000	0.000000	-0.481699	0.020928	0.032075	0.000000	0.000000	3.000000	16.000000	0.000000
1573.574427	-0.005799	0.547992	0.180930	82.523781	98.473831	149.327942	2.341493	0.000000	4.417851	0.000000	0.000000	0.000000	-0.490966	0.010481	0.032264	0.000000	0.000000	3.000000	16.000000	0.000000
1573.577760	-0.005799	0.547992	0.180930	82.523781	98.473831	149.327942	2.341493	0.000000	4.417851	0.000000	0.000000	0.000000	-0.490966	0.010481	0.032264	0.000000	0.000000	3.000000	16.000000	0.000000
1573.581093	-0.005799	0.547992	0.180930	82.523781	98.473831	149.327942	2.341493	0.000000	4.417851	0.000000	0.000000	0.000000	-0.490966	0.010481	0.032264	0.000000	0.000000	3.000000	16.000000	0.000000
1573.584427	-0.007527	0.548027	0.181032	82.525276	98.250832	148.730087	2.309022	0.000000	4.434909	0.000000	0.000000	0.000000	-0.518407	0.010476	0.030676	0.000000	0.000000	3.000000	16.000000	0.000000
1573.587760	-0.007527	0.548027	0.181032	82.525276	98.250832	148.730087	2.309022	0.000000	4.434909	0.000000	0.000000	0.000000	-0.518407	0.010476	0.030676	0.000000	0.000000	3.000000	16.000000	0.000000
1573.591093	-0.007527	0.548027	0.181032	82.525276	98.250832	148.730087	2.309022	0.000000	4.434909	0.000000	0.000000	0.000000	-0.518407	0.010476	0.030676	0.000000	0.000000	3.000000	16.000000	0.000000
1573.594427	-0.009287	0.548012	0.181154	82.527214	97.998779	148.204163	2.274483	0.000000	4.452721	0.000000	0.000000	0.000000	-0.527784	-0.004489	0.036621	0.000000	0.000000	3.000000	16.000000	0.000000
1573.597760	-0.009287	0.548012	0.181154	82.527214	97.998779	148.204163	2.274483	0.000000	4.452721	0.000000	0.000000	0.000000	-0.527784	-0.004489	0.036621	0.000000	0.000000	3.000000	16.000000	0.000000
1573.601093	-0.009287	0.548012	0.181154	82.527214	97.998779	148.204163	2.274483	0.000000	4.452721	0.000000	0.000000	0.000000	-0.527784	-0.004489	0.036621	0.000000	0.000000	3.000000	16.000000	0.000000
1573.604427	-0.011138	0.547997	0.181270	82.528664	97.762154	148.021149	2.238756	0.000000	4.470791	0.000000	0.000000	0.000000	-0.555280	-0.004468	0.034685	0.000000	0.000000	3.000000	16.000000	0.000000
1573.607760	-0.011138	0.547997	0.181270	82.528664	97.762154	148.021149	2.238756	0.000000	4.470791	0.000000	0.000000	0.000000	-0.555280	-0.004468	0.034685	0.000000	0.000000	3.000000	16.000000	0.000000
1573.611093	-0.011138	0.547997	0.181270	82.528664	97.762154	148.021149	2.238756	0.000000	4.470791	0.000000	0.000000	0.000000	-0.555280	-0.004468	0.034685	0.000000	0.000000	3.000000	16.000000	0.000000
1573.614427	-0.013020	0.547952	0.181420	82.530060	97.522705	147.718369	2.200878	0.000000	4.489559	0.000000	0.000000	0.000000	-0.564843	-0.013474	0.044883	0.000000	0.000000	3.000000	16.000000	0.000000
1573.617760	-0.013020	0.547952	0.181420	82.530060	97.522705	147.718369	2.200878	0.000000	4.489559	0.000000	0.000000	0.000000	-0.564843	-0.013474	0.044883	0.000000	0.000000	3.000000	16.000000	0.000000
1573.621093	-0.013020	0.547952	0.181420	82.530060	97.522705	147.718369	2.200878	0.000000	4.489559	0.000000	0.000000	0.000000	-0.564843	-0.013474	0.044883	0.000000	0.000000	3.000000	16.000000	0.000000
1573.624427	-0.014905	0.547927	0.181579	82.531471	97.283264	147.152313	2.161599	0.000000	4.508602	0.000000	0.000000	0.000000	-0.565241	-0.007481	0.047709	0.000000	0.000000	3.000000	16.000000	0.000000
1573.627760	-0.014905	0.547927	0.181579	82.531471	97.283264	147.152313	2.161599	0.000000	4.508602	0.000000	0.000000	0.000000	-0.565241	-0.007481	0.047709	0.000000	0.000000	3.000000	16.000000	0.000000
1573.631093	-0.014905	0.547927	0.181579	82.531471	97.283264	147.152313	2.161599	0.000000	4.508602	0.000000	0.000000	0.000000	-0.565241	-0.007481	0.047709	0.000000	0.000000	3.000000	16.000000	0.000000
1573.634427	-0.016820	0.547847	0.181721	82.531029	97.040337	146.663940	2.121771	0.000000	4.527482	0.000000	0.000000	0.000000	-0.574574	-0.023957	0.042766	0.000000	0.000000	3.000000	16.000000	0.000000
1573.637760	-0.016820	0.547847	0.181721	82.531029	97.040337	146.663940	2.121771	0.000000	4.527482	0.000000	0.000000	0.000000	-0.574574	-0.023957	0.042766	0.000000	0.000000	3.000000	16.000000	0.000000
1573.641093	-0.016820	0.547847	0.181721	82.531029	97.040337	146.663940	2.121771	0.000000	4.527482	0.000000	0.000000	0.000000	-0.574574	-0.023957	0.042766	0.000000	0.000000	3.000000	16.000000	0.000000
1573.644427	-0.018737	0.547772	0.181893	82.532394	96.795410	146.432938	2.081027	0.000000	4.546353	0.000000	0.000000	0.000000	-0.575177	-0.022499	0.051519	0.000000	0.000000	3.000000	16.000000	0.000000
1573.647760	-0.018737	0.547772	0.181893	82.532394	96.795410	146.432938	2.081027	0.000000	4.546353	0.000000	0.000000	0.000000	-0.575177	-0.022499	0.051519	0.000000	0.000000	3.000000	16.000000	0.000000
1573.651093	-0.018737	0.547772	0.181893	82.532394	96.795410	146.432938	2.081027	0.000000	4.546353	0.000000	0.000000	0.000000	-0.575177	-0.022499	0.051519	0.000000	0.000000	3.000000	16.000000	0.000000
1573.654427	-0.020625	0.547732	0.182055	82.533844	96.555931	146.273697	2.039526	0.000000	4.565122	0.000000	0.000000	0.000000	-0.566378	-0.012034	0.048581	0.000000	0.000000	3.000000	16.000000	0.000000
1573.657760	-0.020625	0.547732	0.182055	82.533844	96.555931	146.273697	2.039526	0.000000	4.565122	0.000000	0.000000	0.000000	-0.566378	-0.012034	0.048581	0.000000	0.000000	3.000000	16.000000	0.000000
1573.661093	-0.020625	0.547732	0.182055	82.533844	96.555931	146.273697	2.039526	0.000000	4.565122	0.000000	0.000000	0.000000	-0.566378	-0.012034	0.048581	0.000000	0.000000	3.000000	16.000000	0.000000
1573.664427	-0.022484	0.547657	0.182217	82.535179	96.319099	145.914978	1.998304	0.000000	4.583316	0.000000	0.000000	0.000000	-0.557659	-0.022541	0.048694	0.000000	0.000000	3.000000	16.000000	0.000000
1573.667760	-0.022484	0.547657	0.182217	82.535179	96.319099	145.914978	1.998304	0.000000	4.583316	0.000000	0.000000	0.000000	-0.557659	-0.022541	0.048694	0.000000	0.000000	3.000000	16.000000	0.000000
1573.671093	-0.022484	0.547657	0.182217	82.535179	96.319099	145.914978	1.998304	0.000000	4.583316	0.000000	0.000000	0.000000	-0.557659	-0.022541	0.048694	0.000000	0.000000	3.000000	16.000000	0.000000
1573.674427	-0.024282	0.547577	0.182341	82.536522	96.087715	145.420624	1.957283	0.000000	4.600983	0.000000	0.000000	0.000000	-0.539377	-0.024052	0.037251	0.000000	0.000000	3.000000	16.000000	0.000000
1573.677760	-0.024282	0.547577	0.182341	82.536522	96.087715	145.420624	1.957283	0.000000	4.600983	0.000000	0.000000	0.000000	-0.539377	-0.024052	0.037251	0.000000	0.000000	3.000000	16.000000	0.000000
1573.681093	-0.024282	0.547577	0.182341	82.536522	96.087715	145.420624	1.957283	0.000000	4.600983	0.000000	0.000000	0.000000	-0.539377	-0.024052	0.037251	0.000000	0.000000	3.000000	16.000000	0.000000
1573.684427	-0.026082	0.547501	0.182495	82.537834	95.856285	144.910294	1.917523	0.000000	4.617695	0.000000	0.000000	0.000000	-0.540065	-0.022579	0.046202	0.000000	0.000000	3.000000	16.000000	0.000000
1573.687760	-0.026082	0.547501	0.182495	82.537834	95.856285	144.910294	1.917523	0.000000	4.617695	0.000000	0.000000	0.000000	-0.540065	-0.022579	0.046202	0.000000	0.000000	3.000000	16.000000	0.000000
1573.691093	-0.026082	0.547501	0.182495	82.537834	95.856285	144.910294	1.917523	0.000000	4.617695	0.000000	0.000000	0.000000	-0.540065	-0.022579	0.046202	0.000000	0.000000	3.000000	16.000000	0.000000
1573.694427	-0.027943	0.547441	0.182622	82.539177	95.619354	144.423813	1.877074	0.000000	4.634284	0.000000	0.000000	0.000000	-0.558344	-0.018104	0.037886	0.000000	0.000000	3.000000	16.000000	0.000000
1573.697760	-0.027943	0.547441	0.182622	82.539177	95.619354	144.423813	1.877074	0.000000	4.634284	0.000000	0.000000	0.000000	-0.558344	-0.018104	0.037886	0.000000	0.000000	3.000000	16.000000	0.000000
1573.701093	-0.027943	0.547441	0.182622	82.539177	95.619354	144.423813	1.877074	0.000000	4.634284	0.000000	0.000000	0.000000	-0.558344	-0.018104	0.037886	0.000000	0.000000	3.000000	16.000000	0.000000
1573.704427	-0.029807	0.547386	0.182777	82.542786	95.362144	143.987274	1.835158	0.000000	4.651042	0.000000	0.000000	0.000000	-0.559115	-0.016652	0.046714	0.000000	0.000000	3.000000	16.000000	0.000000
1573.707760	-0.029807	0.547386	0.182777	82.542786	95.362144	143.987274	1.835158	0.000000	4.651042	0.000000	0.000000	0.000000	-0.559115	-0.016652	0.046714	0.000000	0.000000	3.000000	16.000000	0.000000
1573.711093	-0.029807	0.547386	0.182777	82.542786	95.362144	143.987274	1.835158	0.000000	4.651042	0.000000	0.000000	0.000000	-0.559115	-0.016652	0.046714	0.000000	0.000000	3.000000	16.000000	0.000000
1573.714427	-0.031703	0.547315	0.182946	82.544518	95.098793	143.692307	1.792541	0.000000	4.667633	0.000000	0.000000	0.000000	-0.568867	-0.021190	0.050586	0.000000	0.000000	3.000000	16.000000	0.000000
1573.717760	-0.031703	0.547315	0.182946	82.544518	95.098793	143.692307	1.792541	0.000000	4.667633	0.000000	0.000000	0.000000	-0.568867	-0.021190	0.050586	0.000000	0.000000	3.000000	16.000000	0.000000
1573.721093	-0.031703	0.547315	0.182946	82.544518	95.098793	143.692307	1.792541	0.000000	4.667633	0.000000	0.000000	0.000000	-0.568867	-0.021190	0.050586	0.000000	0.000000	3.000000	16.000000	0.000000
1573.724427	-0.033631	0.547244	0.183107	82.546204	94.832642	143.405243	1.748706	0.000000	4.684232	0.000000	0.000000	0.000000	-0.578358	-0.021204	0.048390	0.000000	0.000000	3.000000	16.000000	0.000000
1573.727760	-0.033631	0.547244	0.183107	82.546204	94.832642	143.405243	1.748706	0.000000	4.684232	0.000000	0.000000	0.000000	-0.578358	-0.021204	0.048390	0.000000	0.000000	3.000000	16.000000	0.000000
1573.731093	-0.033631	0.547244	0.183107	82.546204	94.832642	143.405243	1.748706	0.000000	4.684232	0.000000	0.000000	0.000000	-0.578358	-0.021204	0.048390	0.000000	0.000000	3.000000	16.000000	0.000000
1573.734427	-0.035562	0.547143	0.183302	82.547913	94.569206	142.950623	1.703831	0.000000	4.700740	0.000000	0.000000	0.000000	-0.579394	-0.030282	0.058547	0.000000	0.000000	3.000000	16.000000	0.000000
1573.737760	-0.035562	0.547143	0.183302	82.547913	94.569206	142.950623	1.703831	0.000000	4.700740	0.000000	0.000000	0.000000	-0.579394	-0.030282	0.058547	0.000000	0.000000	3.000000	16.000000	0.000000
1573.741093	-0.035562	0.547143	0.183302	82.547913	94.569206	142.950623	1.703831	0.000000	4.700740	0.000000	0.000000	0.000000	-0.579394	-0.030282	0.058547	0.000000	0.000000	3.000000	16.000000	0.000000
1573.744427	-0.037496	0.547027	0.183511	82.549599	94.300255	142.376236	1.658213	0.000000	4.717025	0.000000	0.000000	0.000000	-0.580180	-0.034854	0.062717	0.000000	0.000000	3.000000	16.000000	0.000000
1573.747760	-0.037496	0.547027	0.183511	82.549599	94.300255	142.376236	1.658213	0.000000	4.717025	0.000000	0.000000	0.000000	-0.580180	-0.034854	0.062717	0.000000	0.000000	3.000000	16.000000	0.000000
1573.751093	-0.037496	0.547027	0.183511	82.549599	94.300255	142.376236	1.658213	0.000000	4.717025	0.000000	0.000000	0.000000	-0.580180	-0.034854	0.062717	0.000000	0.000000	3.000000	16.000000	0.000000
1573.754427	-0.039433	0.546931	0.183729	82.551262	94.034019	141.961426	1.612055	0.000000	4.732999	0.000000	0.000000	0.000000	-0.580925	-0.028915	0.065417	0.000000	0.000000	3.000000	16.000000	0.000000
1573.757760	-0.039433	0.546931	0.183729	82.551262	94.034019	141.961426	1.612055	0.000000	4.732999	0.000000	0.000000	0.000000	-0.580925	-0.028915	0.065417	0.000000	0.000000	3.000000	16.000000	0.000000
1573.761093	-0.039433	0.546931	0.183729	82.551262	94.034019	141.961426	1.612055	0.000000	4.732999	0.000000	0.000000	0.000000	-0.580925	-0.028915	0.065417	0.000000	0.000000	3.000000	16.000000	0.000000
1573.764427	-0.041401	0.546799	0.183944	82.552864	93.764961	141.722031	1.565411	0.000000	4.748630	0.000000	0.000000	0.000000	-0.590638	-0.039497	0.064483	0.000000	0.000000	3.000000	16.000000	0.000000
1573.767760	-0.041401	0.546799	0.183944	82.552864	93.764961	141.722031	1.565411	0.000000	4.748630	0.000000	0.000000	0.000000	-0.590638	-0.039497	0.064483	0.000000	0.000000	3.000000	16.000000	0.000000
1573.771093	-0.041401	0.546799	0.183944	82.552864	93.764961	141.722031	1.565411	0.000000	4.748630	0.000000	0.000000	0.000000	-0.590638	-0.039497	0.064483	0.000000	0.000000	3.000000	16.000000	0.000000
1573.774427	-0.043373	0.546687	0.184168	82.554893	93.472153	141.338989	1.517684	0.000000	4.764099	0.000000	0.000000	0.000000	-0.591439	-0.033542	0.067092	0.000000	0.000000	3.000000	16.000000	0.000000
1573.777760	-0.043373	0.546687	0.184168	82.554893	93.472153	141.338989	1.517684	0.000000	4.764099	0.000000	0.000000	0.000000	-0.591439	-0.033542	0.067092	0.000000	0.000000	3.000000	16.000000	0.000000
1573.781093	-0.043373	0.546687	0.184168	82.554893	93.472153	141.338989	1.517684	0.000000	4.764099	0.000000	0.000000	0.000000	-0.591439	-0.033542	0.067092	0.000000	0.000000	3.000000	16.000000	0.000000
1573.784427	-0.045316	0.546575	0.184388	82.556900	93.181999	140.820297	1.469482	0.000000	4.779187	0.000000	0.000000	0.000000	-0.582821	-0.033615	0.065869	0.000000	0.000000	3.000000	16.000000	0.000000
1573.787760	-0.045316	0.546575	0.184388	82.556900	93.181999	140.820297	1.469482	0.000000	4.779187	0.000000	0.000000	0.000000	-0.582821	-0.033615	0.065869	0.000000	0.000000	3.000000	16.000000	0.000000
1573.791093	-0.045316	0.546575	0.184388	82.556900	93.181999	140.820297	1.469482	0.000000	4.779187	0.000000	0.000000	0.000000	-0.582821	-0.033615	0.065869	0.000000	0.000000	3.000000	16.000000	0.000000
1573.794427	-0.047230	0.546463	0.184603	82.558823	92.894447	140.325424	1.421661	0.000000	4.793629	0.000000	0.000000	0.000000	-0.574187	-0.033671	0.064712	0.000000	0.000000	3.000000	16.000000	0.000000
1573.797760	-0.047230	0.546463	0.184603	82.558823	92.894447	140.325424	1.421661	0.000000	4.793629	0.000000	0.000000	0.000000	-0.574187	-0.033671	0.064712	0.000000	0.000000	3.000000	16.000000	0.000000
1573.801093	-0.047230	0.546463	0.184603	82.558823	92.894447	140.325424	1.421661	0.000000	4.793629	0.000000	0.000000	0.000000	-0.574187	-0.033671	0.064712	0.000000	0.000000	3.000000	16.000000	0.000000
1573.804427	-0.049177	0.546371	0.184826	82.561142	92.580399	140.149582	1.374247	0.000000	4.807436	0.000000	0.000000	0.000000	-0.584167	-0.027722	0.066723	0.000000	0.000000	3.000000	16.000000	0.000000
1573.807760	-0.049177	0.546371	0.184826	82.561142	92.580399	140.149582	1.374247	0.000000	4.807436	0.000000	0.000000	0.000000	-0.584167	-0.027722	0.066723	0.000000	0.000000	3.000000	16.000000	0.000000
1573.811093	-0.049177	0.546371	0.184826	82.561142	92.580399	140.149582	1.374247	0.000000	4.807436	0.000000	0.000000	0.000000	-0.584167	-0.027722	0.066723	0.000000	0.000000	3.000000	16.000000	0.000000
1573.814427	-0.051126	0.546278	0.185042	82.563385	92.266220	139.989563	1.325689	0.000000	4.821053	0.000000	0.000000	0.000000	-0.584686	-0.027783	0.064887	0.000000	0.000000	3.000000	16.000000	0.000000
1573.817760	-0.051126	0.546278	0.185042	82.563385	92.266220	139.989563	1.325689	0.000000	4.821053	0.000000	0.000000	0.000000	-0.584686	-0.027783	0.064887	0.000000	0.000000	3.000000	16.000000	0.000000
1573.821093	-0.051126	0.546278	0.185042	82.563385	92.266220	139.989563	1.325689	0.000000	4.821053	0.000000	0.000000	0.000000	-0.584686	-0.027783	0.064887	0.000000	0.000000	3.000000	16.000000	0.000000
1573.824427	-0.053081	0.546175	0.185307	82.565895	91.928108	139.749603	1.276839	0.000000	4.834220	0.000000	0.000000	0.000000	-0.586551	-0.030959	0.079371	0.000000	0.000000	3.000000	16.000000	0.000000
1573.827760	-0.053081	0.546175	0.185307	82.565895	91.928108	139.749603	1.276839	0.000000	4.834220	0.000000	0.000000	0.000000	-0.586551	-0.030959	0.079371	0.000000	0.000000	3.000000	16.000000	0.000000
1573.831093	-0.053081	0.546175	0.185307	82.565895	91.928108	139.749603	1.276839	0.000000	4.834220	0.000000	0.000000	0.000000	-0.586551	-0.030959	0.079371	0.000000	0.000000	3.000000	16.000000	0.000000
1573.834427	-0.055009	0.546091	0.185582	82.568802	91.568771	139.286026	1.227258	0.000000	4.847044	0.000000	0.000000	0.000000	-0.578385	-0.025036	0.082755	0.000000	0.000000	3.000000	16.000000	0.000000
1573.837760	-0.055009	0.546091	0.185582	82.568802	91.568771	139.286026	1.227258	0.000000	4.847044	0.000000	0.000000	0.000000	-0.578385	-0.025036	0.082755	0.000000	0.000000	3.000000	16.000000	0.000000
1573.841093	-0.055009	0.546091	0.185582	82.568802	91.568771	139.286026	1.227258	0.000000	4.847044	0.000000	0.000000	0.000000	-0.578385	-0.025036	0.082755	0.000000	0.000000	3.000000	16.000000	0.000000
1573.844427	-0.056913	0.545997	0.185909	82.571884	91.188187	138.383438	1.178036	0.000000	4.859242	0.000000	0.000000	0.000000	-0.571284	-0.028237	0.098030	0.000000	0.000000	3.000000	16.000000	0.000000
1573.847760	-0.056913	0.545997	0.185909	82.571884	91.188187	138.383438	1.178036	0.000000	4.859242	0.000000	0.000000	0.000000	-0.571284	-0.028237	0.098030	0.000000	0.000000	3.000000	16.000000	0.000000
1573.851093	-0.056913	0.545997	0.185909	82.571884	91.188187	138.383438	1.178036	0.000000	4.859242	0.000000	0.000000	0.000000	-0.571284	-0.028237	0.098030	0.000000	0.000000	3.000000	16.000000	0.000000
1573.854427	-0.058759	0.545903	0.186236	82.573044	90.809975	137.120148	1.128893	0.000000	4.870893	0.000000	0.000000	0.000000	-0.553657	-0.028329	0.097906	0.000000	0.000000	3.000000	16.000000	0.000000
1573.857760	-0.058759	0.545903	0.186236	82.573044	90.809975	137.120148	1.128893	0.000000	4.870893	0.000000	0.000000	0.000000	-0.553657	-0.028329	0.097906	0.000000	0.000000	3.000000	16.000000	0.000000
1573.861093	-0.058759	0.545903	0.186236	82.573044	90.809975	137.120148	1.128893	0.000000	4.870893	0.000000	0.000000	0.000000	-0.553657	-0.028329	0.097906	0.000000	0.000000	3.000000	16.000000	0.000000
1573.864427	-0.060608	0.545793	0.186576	82.576241	90.410583	136.121307	1.081047	0.000000	4.881735	0.000000	0.000000	0.000000	-0.554883	-0.033000	0.102110	0.000000	0.000000	3.000000	16.000000	0.000000
1573.867760	-0.060608	0.545793	0.186576	82.576241	90.410583	136.121307	1.081047	0.000000	4.881735	0.000000	0.000000	0.000000	-0.554883	-0.033000	0.102110	0.000000	0.000000	3.000000	16.000000	0.000000
1573.871093	-0.060608	0.545793	0.186576	82.576241	90.410583	136.121307	1.081047	0.000000	4.881735	0.000000	0.000000	0.000000	-0.554883	-0.033000	0.102110	0.000000	0.000000	3.000000	16.000000	0.000000
1573.874427	-0.062492	0.545738	0.186918	82.579338	90.008263	135.808365	1.032879	0.000000	4.892153	0.000000	0.000000	0.000000	-0.565047	-0.016453	0.102510	0.000000	0.000000	3.000000	16.000000	0.000000
1573.877760	-0.062492	0.545738	0.186918	82.579338	90.008263	135.808365	1.032879	0.000000	4.892153	0.000000	0.000000	0.000000	-0.565047	-0.016453	0.102510	0.000000	0.000000	3.000000	16.000000	0.000000
1573.881093	-0.062492	0.545738	0.186918	82.579338	90.008263	135.808365	1.032879	0.000000	4.892153	0.000000	0.000000	0.000000	-0.565047	-0.016453	0.102510	0.000000	0.000000	3.000000	16.000000	0.000000
1573.884427	-0.064405	0.545678	0.187216	82.582298	89.603065	135.551086	0.983726	0.000000	4.902273	0.000000	0.000000	0.000000	-0.573910	-0.017964	0.089488	0.000000	0.000000	3.000000	16.000000	0.000000
1573.887760	-0.064405	0.545678	0.187216	82.582298	89.603065	135.551086	0.983726	0.000000	4.902273	0.000000	0.000000	0.000000	-0.573910	-0.017964	0.089488	0.000000	0.000000	3.000000	16.000000	0.000000
1573.891093	-0.064405	0.545678	0.187216	82.582298	89.603065	135.551086	0.983726	0.000000	4.902273	0.000000	0.000000	0.000000	-0.573910	-0.017964	0.089488	0.000000	0.000000	3.000000	16.000000	0.000000
1573.894427	-0.066290	0.545673	0.187521	82.585663	89.152435	135.117630	0.933916	0.000000	4.912005	0.000000	0.000000	0.000000	-0.565702	-0.001403	0.091622	0.000000	0.000000	3.000000	16.000000	0.000000
1573.897760	-0.066290	0.545673	0.187521	82.585663	89.152435	135.117630	0.933916	0.000000	4.912005	0.000000	0.000000	0.000000	-0.565702	-0.001403	0.091622	0.000000	0.000000	3.000000	16.000000	0.000000
1573.901093	-0.066290	0.545673	0.187521	82.585663	89.152435	135.117630	0.933916	0.000000	4.912005	0.000000	0.000000	0.000000	-0.565702	-0.001403	0.091622	0.000000	0.000000	3.000000	16.000000	0.000000
1573.904427	-0.068150	0.545653	0.187844	82.588814	88.704269	134.285034	0.884639	0.000000	4.921119	0.000000	0.000000	0.000000	-0.557803	-0.006051	0.096705	0.000000	0.000000	3.000000	16.000000	0.000000
1573.907760	-0.068150	0.545653	0.187844	82.588814	88.704269	134.285034	0.884639	0.000000	4.921119	0.000000	0.000000	0.000000	-0.557803	-0.006051	0.096705	0.000000	0.000000	3.000000	16.000000	0.000000
1573.911093	-0.068150	0.545653	0.187844	82.588814	88.704269	134.285034	0.884639	0.000000	4.921119	0.000000	0.000000	0.000000	-0.557803	-0.006051	0.096705	0.000000	0.000000	3.000000	16.000000	0.000000
1573.914427	-0.069984	0.545673	0.188193	82.590454	88.208183	133.203278	0.835854	0.000000	4.929640	0.000000	0.000000	0.000000	-0.550259	0.005944	0.104826	0.000000	0.000000	3.000000	16.000000	0.000000
1573.917760	-0.069984	0.545673	0.188193	82.590454	88.208183	133.203278	0.835854	0.000000	4.929640	0.000000	0.000000	0.000000	-0.550259	0.005944	0.104826	0.000000	0.000000	3.000000	16.000000	0.000000
1573.921093	-0.069984	0.545673	0.188193	82.590454	88.208183	133.203278	0.835854	0.000000	4.929640	0.000000	0.000000	0.000000	-0.550259	0.005944	0.104826	0.000000	0.000000	3.000000	16.000000	0.000000
1573.924427	-0.071769	0.545722	0.188627	82.594139	87.668976	132.345169	0.787525	0.000000	4.937591	0.000000	0.000000	0.000000	-0.535361	0.014747	0.130166	0.000000	0.000000	3.000000	16.000000	0.000000
1573.927760	-0.071769	0.545722	0.188627	82.594139	87.668976	132.345169	0.787525	0.000000	4.937591	0.000000	0.000000	0.000000	-0.535361	0.014747	0.130166	0.000000	0.000000	3.000000	16.000000	0.000000
1573.931093	-0.071769	0.545722	0.188627	82.594139	87.668976	132.345169	0.787525	0.000000	4.937591	0.000000	0.000000	0.000000	-0.535361	0.014747	0.130166	0.000000	0.000000	3.000000	16.000000	0.000000
1573.934427	-0.073560	0.545776	0.189090	82.597847	87.084015	131.837082	0.740098	0.000000	4.944922	0.000000	0.000000	0.000000	-0.537349	0.016108	0.138769	0.000000	0.000000	3.000000	16.000000	0.000000
1573.937760	-0.073560	0.545776	0.189090	82.597847	87.084015	131.837082	0.740098	0.000000	4.944922	0.000000	0.000000	0.000000	-0.537349	0.016108	0.138769	0.000000	0.000000	3.000000	16.000000	0.000000
1573.941093	-0.073560	0.545776	0.189090	82.597847	87.084015	131.837082	0.740098	0.000000	4.944922	0.000000	0.000000	0.000000	-0.537349	0.016108	0.138769	0.000000	0.000000	3.000000	16.000000	0.000000
1573.944427	-0.075330	0.545874	0.189614	82.601639	86.429184	131.215912	0.692411	0.000000	4.951825	0.000000	0.000000	0.000000	-0.531225	0.029550	0.157220	0.000000	0.000000	3.000000	16.000000	0.000000
1573.947760	-0.075330	0.545874	0.189614	82.601639	86.429184	131.215912	0.692411	0.000000	4.951825	0.000000	0.000000	0.000000	-0.531225	0.029550	0.157220	0.000000	0.000000	3.000000	16.000000	0.000000
1573.951093	-0.075330	0.545874	0.189614	82.601639	86.429184	131.215912	0.692411	0.000000	4.951825	0.000000	0.000000	0.000000	-0.531225	0.029550	0.157220	0.000000	0.000000	3.000000	16.000000	0.000000
1573.954427	-0.077049	0.545962	0.190193	82.604691	85.775749	130.292450	0.645085	0.000000	4.958212	0.000000	0.000000	0.000000	-0.515644	0.026250	0.173787	0.000000	0.000000	3.000000	16.000000	0.000000
1573.957760	-0.077049	0.545962	0.190193	82.604691	85.775749	130.292450	0.645085	0.000000	4.958212	0.000000	0.000000	0.000000	-0.515644	0.026250	0.173787	0.000000	0.000000	3.000000	16.000000	0.000000
1573.961093	-0.077049	0.545962	0.190193	82.604691	85.775749	130.292450	0.645085	0.000000	4.958212	0.000000	0.000000	0.000000	-0.515644	0.026250	0.173787	0.000000	0.000000	3.000000	16.000000	0.000000
1573.964427	-0.078712	0.546070	0.190789	82.606331	85.151360	129.277710	0.599009	0.000000	4.963989	0.000000	0.000000	0.000000	-0.498702	0.032281	0.178759	0.000000	0.000000	3.000000	16.000000	0.000000
1573.967760	-0.078712	0.546070	0.190789	82.606331	85.151360	129.277710	0.599009	0.000000	4.963989	0.000000	0.000000	0.000000	-0.498702	0.032281	0.178759	0.000000	0.000000	3.000000	16.000000	0.000000
1573.971093	-0.078712	0.546070	0.190789	82.606331	85.151360	129.277710	0.599009	0.000000	4.963989	0.000000	0.000000	0.000000	-0.498702	0.032281	0.178759	0.000000	0.000000	3.000000	16.000000	0.000000
1573.974427	-0.080410	0.546197	0.191390	82.603310	84.770645	128.695679	0.554464	0.000000	4.969162	0.000000	0.000000	0.000000	-0.509446	0.038274	0.180408	0.000000	0.000000	3.000000	16.000000	0.000000
1573.977760	-0.080410	0.546197	0.191390	82.603310	84.770645	128.695679	0.554464	0.000000	4.969162	0.000000	0.000000	0.000000	-0.509446	0.038274	0.180408	0.000000	0.000000	3.000000	16.000000	0.000000
1573.981093	-0.080410	0.546197	0.191390	82.603310	84.770645	128.695679	0.554464	0.000000	4.969162	0.000000	0.000000	0.000000	-0.509446	0.038274	0.180408	0.000000	0.000000	3.000000	16.000000	0.000000
1573.984427	-0.082082	0.546345	0.192004	82.592094	84.892227	128.752640	0.509128	0.000000	4.974011	0.000000	0.000000	0.000000	-0.501746	0.044338	0.184294	0.000000	0.000000	3.000000	16.000000	0.000000
1573.987760	-0.082082	0.546345	0.192004	82.592094	84.892227	128.752640	0.509128	0.000000	4.974011	0.000000	0.000000	0.000000	-0.501746	0.044338	0.184294	0.000000	0.000000	3.000000	16.000000	0.000000
1573.991093	-0.082082	0.546345	0.192004	82.592094	84.892227	128.752640	0.509128	0.000000	4.974011	0.000000	0.000000	0.000000	-0.501746	0.044338	0.184294	0.000000	0.000000	3.000000	16.000000	0.000000
1573.994427	-0.083725	0.546472	0.192603	82.577148	85.205009	128.948242	0.464579	0.000000	4.978370	0.000000	0.000000	0.000000	-0.492921	0.038206	0.179493	0.000000	0.000000	3.000000	16.000000	0.000000
1573.997760	-0.083725	0.546472	0.192603	82.577148	85.205009	128.948242	0.464579	0.000000	4.978370	0.000000	0.000000	0.000000	-0.492921	0.038206	0.179493	0.000000	0.000000	3.000000	16.000000	0.000000
1574.001093	-0.083725	0.546472	0.192603	82.577148	85.205009	128.948242	0.464579	0.000000	4.978370	0.000000	0.000000	0.000000	-0.492921	0.038206	0.179493	0.000000	0.000000	3.000000	16.000000	0.000000
1574.004427	-0.085314	0.546604	0.193238	82.560249	85.613373	129.228333	0.420994	0.000000	4.982244	0.000000	0.000000	0.000000	-0.476676	0.039581	0.190517	0.000000	0.000000	3.000000	16.000000	0.000000
1574.007760	-0.085314	0.546604	0.193238	82.560249	85.613373	129.228333	0.420994	0.000000	4.982244	0.000000	0.000000	0.000000	-0.476676	0.039581	0.190517	0.000000	0.000000	3.000000	16.000000	0.000000
1574.011093	-0.085314	0.546604	0.193238	82.560249	85.613373	129.228333	0.420994	0.000000	4.982244	0.000000	0.000000	0.000000	-0.476676	0.039581	0.190517	0.000000	0.000000	3.000000	16.000000	0.000000
1574.014427	-0.086909	0.546721	0.193887	82.544022	85.948120	129.644958	0.378900	0.000000	4.985623	0.000000	0.000000	0.000000	-0.478403	0.034873	0.194796	0.000000	0.000000	3.000000	16.000000	0.000000
1574.017760	-0.086909	0.546721	0.193887	82.544022	85.948120	129.644958	0.378900	0.000000	4.985623	0.000000	0.000000	0.000000	-0.478403	0.034873	0.194796	0.000000	0.000000	3.000000	16.000000	0.000000
1574.021093	-0.086909	0.546721	0.193887	82.544022	85.948120	129.644958	0.378900	0.000000	4.985623	0.000000	0.000000	0.000000	-0.478403	0.034873	0.194796	0.000000	0.000000	3.000000	16.000000	0.000000
1574.024427	-0.088443	0.546816	0.194525	82.529190	86.192924	129.884613	0.336829	0.000000	4.988642	0.000000	0.000000	0.000000	-0.460219	0.028734	0.191456	0.000000	0.000000	3.000000	16.000000	0.000000
1574.027760	-0.088443	0.546816	0.194525	82.529190	86.192924	129.884613	0.336829	0.000000	4.988642	0.000000	0.000000	0.000000	-0.460219	0.028734	0.191456	0.000000	0.000000	3.000000	16.000000	0.000000
1574.031093	-0.088443	0.546816	0.194525	82.529190	86.192924	129.884613	0.336829	0.000000	4.988642	0.000000	0.000000	0.000000	-0.460219	0.028734	0.191456	0.000000	0.000000	3.000000	16.000000	0.000000
1574.034427	-0.089985	0.546881	0.195197	82.516174	86.360268	129.739304	0.296534	0.000000	4.991199	0.000000	0.000000	0.000000	-0.462727	0.019279	0.201585	0.000000	0.000000	3.000000	16.000000	0.000000
1574.037760	-0.089985	0.546881	0.195197	82.516174	86.360268	129.739304	0.296534	0.000000	4.991199	0.000000	0.000000	0.000000	-0.462727	0.019279	0.201585	0.000000	0.000000	3.000000	16.000000	0.000000
1574.041093	-0.089985	0.546881	0.195197	82.516174	86.360268	129.739304	0.296534	0.000000	4.991199	0.000000	0.000000	0.000000	-0.462727	0.019279	0.201585	0.000000	0.000000	3.000000	16.000000	0.000000
1574.044427	-0.091500	0.546944	0.195869	82.502708	86.550362	129.241989	0.256188	0.000000	4.993433	0.000000	0.000000	0.000000	-0.454382	0.019174	0.201420	0.000000	0.000000	3.000000	16.000000	0.000000
1574.047760	-0.091500	0.546944	0.195869	82.502708	86.550362	129.241989	0.256188	0.000000	4.993433	0.000000	0.000000	0.000000	-0.454382	0.019174	0.201420	0.000000	0.000000	3.000000	16.000000	0.000000
1574.051093	-0.091500	0.546944	0.195869	82.502708	86.550362	129.241989	0.256188	0.000000	4.993433	0.000000	0.000000	0.000000	-0.454382	0.019174	0.201420	0.000000	0.000000	3.000000	16.000000	0.000000
1574.054427	-0.093045	0.546967	0.196502	82.486160	86.855965	129.064026	0.216778	0.000000	4.995299	0.000000	0.000000	0.000000	-0.463397	0.006872	0.190063	0.000000	0.000000	3.000000	16.000000	0.000000
1574.057760	-0.093045	0.546967	0.196502	82.486160	86.855965	129.064026	0.216778	0.000000	4.995299	0.000000	0.000000	0.000000	-0.463397	0.006872	0.190063	0.000000	0.000000	3.000000	16.000000	0.000000
1574.061093	-0.093045	0.546967	0.196502	82.486160	86.855965	129.064026	0.216778	0.000000	4.995299	0.000000	0.000000	0.000000	-0.463397	0.006872	0.190063	0.000000	0.000000	3.000000	16.000000	0.000000
1574.064427	-0.094654	0.547026	0.197117	82.469307	87.159805	129.338974	0.176868	0.000000	4.996871	0.000000	0.000000	0.000000	-0.482733	0.017602	0.184476	0.000000	0.000000	3.000000	16.000000	0.000000
1574.067760	-0.094654	0.547026	0.197117	82.469307	87.159805	129.338974	0.176868	0.000000	4.996871	0.000000	0.000000	0.000000	-0.482733	0.017602	0.184476	0.000000	0.000000	3.000000	16.000000	0.000000
1574.071093	-0.094654	0.547026	0.197117	82.469307	87.159805	129.338974	0.176868	0.000000	4.996871	0.000000	0.000000	0.000000	-0.482733	0.017602	0.184476	0.000000	0.000000	3.000000	16.000000	0.000000
1574.074427	-0.096204	0.547084	0.197736	82.454643	87.357780	129.524918	0.135561	0.000000	4.998162	0.000000	0.000000	0.000000	-0.465012	0.017512	0.185689	0.000000	0.000000	3.000000	16.000000	0.000000
1574.077760	-0.096204	0.547084	0.197736	82.454643	87.357780	129.524918	0.135561	0.000000	4.998162	0.000000	0.000000	0.000000	-0.465012	0.017512	0.185689	0.000000	0.000000	3.000000	16.000000	0.000000
1574.081093	-0.096204	0.547084	0.197736	82.454643	87.357780	129.524918	0.135561	0.000000	4.998162	0.000000	0.000000	0.000000	-0.465012	0.017512	0.185689	0.000000	0.000000	3.000000	16.000000	0.000000
1574.084427	-0.097729	0.547127	0.198374	82.440254	87.542793	129.341568	0.095974	0.000000	4.999079	0.000000	0.000000	0.000000	-0.457427	0.012677	0.191368	0.000000	0.000000	3.000000	16.000000	0.000000
1574.087760	-0.097729	0.547127	0.198374	82.440254	87.542793	129.341568	0.095974	0.000000	4.999079	0.000000	0.000000	0.000000	-0.457427	0.012677	0.191368	0.000000	0.000000	3.000000	16.000000	0.000000
1574.091093	-0.097729	0.547127	0.198374	82.440254	87.542793	129.341568	0.095974	0.000000	4.999079	0.000000	0.000000	0.000000	-0.457427	0.012677	0.191368	0.000000	0.000000	3.000000	16.000000	0.000000
1574.094427	-0.099197	0.547153	0.199036	82.422546	87.858734	129.131424	0.057248	0.000000	4.999672	0.000000	0.000000	0.000000	-0.440498	0.007817	0.198502	0.000000	0.000000	3.000000	16.000000	0.000000
1574.097760	-0.099197	0.547153	0.199036	82.422546	87.858734	129.131424	0.057248	0.000000	4.999672	0.000000	0.000000	0.000000	-0.440498	0.007817	0.198502	0.000000	0.000000	3.000000	16.000000	0.000000
1574.101093	-0.099197	0.547153	0.199036	82.422546	87.858734	129.131424	0.057248	0.000000	4.999672	0.000000	0.000000	0.000000	-0.440498	0.007817	0.198502	0.000000	0.000000	3.000000	16.000000	0.000000
1574.104427	-0.100635	0.547158	0.199683	82.400902	88.289124	129.374649	0.020175	0.000000	4.999959	0.000000	0.000000	0.000000	-0.431365	0.001560	0.194321	0.000000	0.000000	3.000000	16.000000	0.000000
1574.107760	-0.100635	0.547158	0.199683	82.400902	88.289124	129.374649	0.020175	0.000000	4.999959	0.000000	0.000000	0.000000	-0.431365	0.001560	0.194321	0.000000	0.000000	3.000000	16.000000	0.000000
1574.111093	-0.100635	0.547158	0.199683	82.400902	88.289124	129.374649	0.020175	0.000000	4.999959	0.000000	0.000000	0.000000	-0.431365	0.001560	0.194321	0.000000	0.000000	3.000000	16.000000	0.000000
1574.114427	-0.102047	0.547147	0.200351	82.370026	89.014778	130.155472	-0.015894	0.000000	4.999975	0.000000	0.000000	0.000000	-0.423723	-0.003347	0.200179	0.000000	0.000000	3.000000	16.000000	0.000000
1574.117760	-0.102047	0.547147	0.200351	82.370026	89.014778	130.155472	-0.015894	0.000000	4.999975	0.000000	0.000000	0.000000	-0.423723	-0.003347	0.200179	0.000000	0.000000	3.000000	16.000000	0.000000
1574.121093	-0.102047	0.547147	0.200351	82.370026	89.014778	130.155472	-0.015894	0.000000	4.999975	0.000000	0.000000	0.000000	-0.423723	-0.003347	0.200179	0.000000	0.000000	3.000000	16.000000	0.000000
1574.124427	-0.103480	0.547142	0.200923	82.328163	90.023376	131.092117	-0.051087	0.000000	4.999739	0.000000	0.000000	0.000000	-0.429906	-0.001431	0.171842	0.000000	0.000000	3.000000	16.000000	0.000000
1574.127760	-0.103480	0.547142	0.200923	82.328163	90.023376	131.092117	-0.051087	0.000000	4.999739	0.000000	0.000000	0.000000	-0.429906	-0.001431	0.171842	0.000000	0.000000	3.000000	16.000000	0.000000
1574.131093	-0.103480	0.547142	0.200923	82.328163	90.023376	131.092117	-0.051087	0.000000	4.999739	0.000000	0.000000	0.000000	-0.429906	-0.001431	0.171842	0.000000	0.000000	3.000000	16.000000	0.000000
1574.134427	-0.105012	0.547157	0.201491	82.282913	91.036926	131.768112	-0.086592	0.000000	4.999250	0.000000	0.000000	0.000000	-0.459482	0.004577	0.170354	0.000000	0.000000	3.000000	16.000000	0.000000
1574.137760	-0.105012	0.547157	0.201491	82.282913	91.036926	131.768112	-0.086592	0.000000	4.999250	0.000000	0.000000	0.000000	-0.459482	0.004577	0.170354	0.000000	0.000000	3.000000	16.000000	0.000000
1574.141093	-0.105012	0.547157	0.201491	82.282913	91.036926	131.768112	-0.086592	0.000000	4.999250	0.000000	0.000000	0.000000	-0.459482	0.004577	0.170354	0.000000	0.000000	3.000000	16.000000	0.000000
1574.144427	-0.106564	0.547179	0.201964	82.237442	91.969116	132.268097	-0.124330	0.000000	4.998454	0.000000	0.000000	0.000000	-0.465561	0.006573	0.141945	0.000000	0.000000	3.000000	16.000000	0.000000
1574.147760	-0.106564	0.547179	0.201964	82.237442	91.969116	132.268097	-0.124330	0.000000	4.998454	0.000000	0.000000	0.000000	-0.465561	0.006573	0.141945	0.000000	0.000000	3.000000	16.000000	0.000000
1574.151093	-0.106564	0.547179	0.201964	82.237442	91.969116	132.268097	-0.124330	0.000000	4.998454	0.000000	0.000000	0.000000	-0.465561	0.006573	0.141945	0.000000	0.000000	3.000000	16.000000	0.000000
1574.154427	-0.108205	0.547269	0.202375	82.200974	92.602966	132.690063	-0.162410	0.000000	4.997362	0.000000	0.000000	0.000000	-0.492374	0.027037	0.123160	0.000000	0.000000	3.000000	16.000000	0.000000
1574.157760	-0.108205	0.547269	0.202375	82.200974	92.602966	132.690063	-0.162410	0.000000	4.997362	0.000000	0.000000	0.000000	-0.492374	0.027037	0.123160	0.000000	0.000000	3.000000	16.000000	0.000000
1574.161093	-0.108205	0.547269	0.202375	82.200974	92.602966	132.690063	-0.162410	0.000000	4.997362	0.000000	0.000000	0.000000	-0.492374	0.027037	0.123160	0.000000	0.000000	3.000000	16.000000	0.000000
1574.164427	-0.109874	0.547391	0.202738	82.171829	92.976929	133.060562	-0.202549	0.000000	4.995895	0.000000	0.000000	0.000000	-0.500588	0.036640	0.108803	0.000000	0.000000	3.000000	16.000000	0.000000
1574.167760	-0.109874	0.547391	0.202738	82.171829	92.976929	133.060562	-0.202549	0.000000	4.995895	0.000000	0.000000	0.000000	-0.500588	0.036640	0.108803	0.000000	0.000000	3.000000	16.000000	0.000000
1574.171093	-0.109874	0.547391	0.202738	82.171829	92.976929	133.060562	-0.202549	0.000000	4.995895	0.000000	0.000000	0.000000	-0.500588	0.036640	0.108803	0.000000	0.000000	3.000000	16.000000	0.000000
1574.174427	-0.111510	0.547529	0.203082	82.149490	93.135719	133.104721	-0.243217	0.000000	4.994081	0.000000	0.000000	0.000000	-0.490890	0.041419	0.103248	0.000000	0.000000	3.000000	16.000000	0.000000
1574.177760	-0.111510	0.547529	0.203082	82.149490	93.135719	133.104721	-0.243217	0.000000	4.994081	0.000000	0.000000	0.000000	-0.490890	0.041419	0.103248	0.000000	0.000000	3.000000	16.000000	0.000000
1574.181093	-0.111510	0.547529	0.203082	82.149490	93.135719	133.104721	-0.243217	0.000000	4.994081	0.000000	0.000000	0.000000	-0.490890	0.041419	0.103248	0.000000	0.000000	3.000000	16.000000	0.000000
1574.184427	-0.113076	0.547716	0.203375	82.124161	92.989769	132.707962	-0.282926	0.000000	4.991989	0.000000	0.000000	0.000000	-0.469793	0.055908	0.088079	0.000000	0.000000	3.000000	16.000000	0.000000
1574.187760	-0.113076	0.547716	0.203375	82.124161	92.989769	132.707962	-0.282926	0.000000	4.991989	0.000000	0.000000	0.000000	-0.469793	0.055908	0.088079	0.000000	0.000000	3.000000	16.000000	0.000000
1574.191093	-0.113076	0.547716	0.203375	82.124161	92.989769	132.707962	-0.282926	0.000000	4.991989	0.000000	0.000000	0.000000	-0.469793	0.055908	0.088079	0.000000	0.000000	3.000000	16.000000	0.000000
1574.194427	-0.114555	0.547907	0.203714	82.102081	92.532738	131.979507	-0.320808	0.000000	4.989697	0.000000	0.000000	0.000000	-0.443792	0.057250	0.101518	0.000000	0.000000	3.000000	16.000000	0.000000
1574.197760	-0.114555	0.547907	0.203714	82.102081	92.532738	131.979507	-0.320808	0.000000	4.989697	0.000000	0.000000	0.000000	-0.443792	0.057250	0.101518	0.000000	0.000000	3.000000	16.000000	0.000000
1574.201093	-0.114555	0.547907	0.203714	82.102081	92.532738	131.979507	-0.320808	0.000000	4.989697	0.000000	0.000000	0.000000	-0.443792	0.057250	0.101518	0.000000	0.000000	3.000000	16.000000	0.000000
1574.204427	-0.115998	0.548130	0.204016	82.092819	91.918571	131.229828	-0.356336	0.000000	4.987286	0.000000	0.000000	0.000000	-0.432931	0.066955	0.090679	0.000000	0.000000	3.000000	16.000000	0.000000
1574.207760	-0.115998	0.548130	0.204016	82.092819	91.918571	131.229828	-0.356336	0.000000	4.987286	0.000000	0.000000	0.000000	-0.432931	0.066955	0.090679	0.000000	0.000000	3.000000	16.000000	0.000000
1574.211093	-0.115998	0.548130	0.204016	82.092819	91.918571	131.229828	-0.356336	0.000000	4.987286	0.000000	0.000000	0.000000	-0.432931	0.066955	0.090679	0.000000	0.000000	3.000000	16.000000	0.000000
1574.214427	-0.117440	0.548333	0.204301	82.100266	91.436462	130.773224	-0.390883	0.000000	4.984698	0.000000	0.000000	0.000000	-0.432669	0.060817	0.085380	0.000000	0.000000	3.000000	16.000000	0.000000
1574.217760	-0.117440	0.548333	0.204301	82.100266	91.436462	130.773224	-0.390883	0.000000	4.984698	0.000000	0.000000	0.000000	-0.432669	0.060817	0.085380	0.000000	0.000000	3.000000	16.000000	0.000000
1574.221093	-0.117440	0.548333	0.204301	82.100266	91.436462	130.773224	-0.390883	0.000000	4.984698	0.000000	0.000000	0.000000	-0.432669	0.060817	0.085380	0.000000	0.000000	3.000000	16.000000	0.000000
1574.224427	-0.118904	0.548526	0.204511	82.100937	91.180115	130.460007	-0.425287	0.000000	4.981880	0.000000	0.000000	0.000000	-0.439031	0.058175	0.062975	0.000000	0.000000	3.000000	16.000000	0.000000
1574.227760	-0.118904	0.548526	0.204511	82.100937	91.180115	130.460007	-0.425287	0.000000	4.981880	0.000000	0.000000	0.000000	-0.439031	0.058175	0.062975	0.000000	0.000000	3.000000	16.000000	0.000000
1574.231093	-0.118904	0.548526	0.204511	82.100937	91.180115	130.460007	-0.425287	0.000000	4.981880	0.000000	0.000000	0.000000	-0.439031	0.058175	0.062975	0.000000	0.000000	3.000000	16.000000	0.000000
1574.234427	-0.120331	0.548716	0.204690	82.087753	91.266029	130.353333	-0.460212	0.000000	4.978776	0.000000	0.000000	0.000000	-0.428223	0.056843	0.053793	0.000000	0.000000	3.000000	16.000000	0.000000
1574.237760	-0.120331	0.548716	0.204690	82.087753	91.266029	130.353333	-0.460212	0.000000	4.978776	0.000000	0.000000	0.000000	-0.428223	0.056843	0.053793	0.000000	0.000000	3.000000	16.000000	0.000000
1574.241093	-0.120331	0.548716	0.204690	82.087753	91.266029	130.353333	-0.460212	0.000000	4.978776	0.000000	0.000000	0.000000	-0.428223	0.056843	0.053793	0.000000	0.000000	3.000000	16.000000	0.000000
1574.244427	-0.121814	0.548880	0.204808	82.063774	91.614258	130.530762	-0.494205	0.000000	4.975516	0.000000	0.000000	0.000000	-0.444858	0.049326	0.035355	0.000000	0.000000	3.000000	16.000000	0.000000
1574.247760	-0.121814	0.548880	0.204808	82.063774	91.614258	130.530762	-0.494205	0.000000	4.975516	0.000000	0.000000	0.000000	-0.444858	0.049326	0.035355	0.000000	0.000000	3.000000	16.000000	0.000000
1574.251093	-0.121814	0.548880	0.204808	82.063774	91.614258	130.530762	-0.494205	0.000000	4.975516	0.000000	0.000000	0.000000	-0.444858	0.049326	0.035355	0.000000	0.000000	3.000000	16.000000	0.000000
1574.254427	-0.123261	0.549040	0.204895	82.033020	92.112213	130.979660	-0.529557	0.000000	4.971878	0.000000	0.000000	0.000000	-0.433910	0.047983	0.026256	0.000000	0.000000	3.000000	16.000000	0.000000
1574.257760	-0.123261	0.549040	0.204895	82.033020	92.112213	130.979660	-0.529557	0.000000	4.971878	0.000000	0.000000	0.000000	-0.433910	0.047983	0.026256	0.000000	0.000000	3.000000	16.000000	0.000000
1574.261093	-0.123261	0.549040	0.204895	82.033020	92.112213	130.979660	-0.529557	0.000000	4.971878	0.000000	0.000000	0.000000	-0.433910	0.047983	0.026256	0.000000	0.000000	3.000000	16.000000	0.000000
1574.264427	-0.124711	0.549184	0.204998	82.005692	92.521782	131.359955	-0.563998	0.000000	4.968089	0.000000	0.000000	0.000000	-0.435224	0.043202	0.030851	0.000000	0.000000	3.000000	16.000000	0.000000
1574.267760	-0.124711	0.549184	0.204998	82.005692	92.521782	131.359955	-0.563998	0.000000	4.968089	0.000000	0.000000	0.000000	-0.435224	0.043202	0.030851	0.000000	0.000000	3.000000	16.000000	0.000000
1574.271093	-0.124711	0.549184	0.204998	82.005692	92.521782	131.359955	-0.563998	0.000000	4.968089	0.000000	0.000000	0.000000	-0.435224	0.043202	0.030851	0.000000	0.000000	3.000000	16.000000	0.000000
1574.274427	-0.126092	0.549266	0.205068	81.984428	92.792076	131.554840	-0.598388	0.000000	4.964064	0.000000	0.000000	0.000000	-0.414271	0.024592	0.021007	0.000000	0.000000	3.000000	16.000000	0.000000
1574.277760	-0.126092	0.549266	0.205068	81.984428	92.792076	131.554840	-0.598388	0.000000	4.964064	0.000000	0.000000	0.000000	-0.414271	0.024592	0.021007	0.000000	0.000000	3.000000	16.000000	0.000000
1574.281093	-0.126092	0.549266	0.205068	81.984428	92.792076	131.554840	-0.598388	0.000000	4.964064	0.000000	0.000000	0.000000	-0.414271	0.024592	0.021007	0.000000	0.000000	3.000000	16.000000	0.000000
1574.284427	-0.127474	0.549348	0.205135	81.967308	92.974930	131.676834	-0.631096	0.000000	4.960012	0.000000	0.000000	0.000000	-0.414493	0.024596	0.020083	0.000000	0.000000	3.000000	16.000000	0.000000
1574.287760	-0.127474	0.549348	0.205135	81.967308	92.974930	131.676834	-0.631096	0.000000	4.960012	0.000000	0.000000	0.000000	-0.414493	0.024596	0.020083	0.000000	0.000000	3.000000	16.000000	0.000000
1574.291093	-0.127474	0.549348	0.205135	81.967308	92.974930	131.676834	-0.631096	0.000000	4.960012	0.000000	0.000000	0.000000	-0.414493	0.024596	0.020083	0.000000	0.000000	3.000000	16.000000	0.000000
1574.294427	-0.128823	0.549373	0.205196	81.950752	93.155197	131.794373	-0.663726	0.000000	4.955751	0.000000	0.000000	0.000000	-0.404764	0.007334	0.018354	0.000000	0.000000	3.000000	16.000000	0.000000
1574.297760	-0.128823	0.549373	0.205196	81.950752	93.155197	131.794373	-0.663726	0.000000	4.955751	0.000000	0.000000	0.000000	-0.404764	0.007334	0.018354	0.000000	0.000000	3.000000	16.000000	0.000000
1574.301093	-0.128823	0.549373	0.205196	81.950752	93.155197	131.794373	-0.663726	0.000000	4.955751	0.000000	0.000000	0.000000	-0.404764	0.007334	0.018354	0.000000	0.000000	3.000000	16.000000	0.000000
1574.304427	-0.130233	0.549376	0.205228	81.929291	93.430809	132.009430	-0.695501	0.000000	4.951391	0.000000	0.000000	0.000000	-0.423029	0.001101	0.009653	0.000000	0.000000	3.000000	16.000000	0.000000
1574.307760	-0.130233	0.549376	0.205228	81.929291	93.430809	132.009430	-0.695501	0.000000	4.951391	0.000000	0.000000	0.000000	-0.423029	0.001101	0.009653	0.000000	0.000000	3.000000	16.000000	0.000000
1574.311093	-0.130233	0.549376	0.205228	81.929291	93.430809	132.009430	-0.695501	0.000000	4.951391	0.000000	0.000000	0.000000	-0.423029	0.001101	0.009653	0.000000	0.000000	3.000000	16.000000	0.000000
1574.314427	-0.131635	0.549355	0.205211	81.903542	93.787796	132.327225	-0.728709	0.000000	4.946613	0.000000	0.000000	0.000000	-0.420474	-0.006471	-0.005107	0.000000	0.000000	3.000000	16.000000	0.000000
1574.317760	-0.131635	0.549355	0.205211	81.903542	93.787796	132.327225	-0.728709	0.000000	4.946613	0.000000	0.000000	0.000000	-0.420474	-0.006471	-0.005107	0.000000	0.000000	3.000000	16.000000	0.000000
1574.321093	-0.131635	0.549355	0.205211	81.903542	93.787796	132.327225	-0.728709	0.000000	4.946613	0.000000	0.000000	0.000000	-0.420474	-0.006471	-0.005107	0.000000	0.000000	3.000000	16.000000	0.000000
1574.324427	-0.133094	0.549292	0.205151	81.882065	94.052689	132.564896	-0.761786	0.000000	4.941628	0.000000	0.000000	0.000000	-0.437826	-0.018895	-0.018047	0.000000	0.000000	3.000000	16.000000	0.000000
1574.327760	-0.133094	0.549292	0.205151	81.882065	94.052689	132.564896	-0.761786	0.000000	4.941628	0.000000	0.000000	0.000000	-0.437826	-0.018895	-0.018047	0.000000	0.000000	3.000000	16.000000	0.000000
1574.331093	-0.133094	0.549292	0.205151	81.882065	94.052689	132.564896	-0.761786	0.000000	4.941628	0.000000	0.000000	0.000000	-0.437826	-0.018895	-0.018047	0.000000	0.000000	3.000000	16.000000	0.000000
1574.334427	-0.134586	0.549192	0.205086	81.865852	94.219833	132.706665	-0.796285	0.000000	4.936185	0.000000	0.000000	0.000000	-0.447652	-0.030005	-0.019473	0.000000	0.000000	3.000000	16.000000	0.000000
1574.337760	-0.134586	0.549192	0.205086	81.865852	94.219833	132.706665	-0.796285	0.000000	4.936185	0.000000	0.000000	0.000000	-0.447652	-0.030005	-0.019473	0.000000	0.000000	3.000000	16.000000	0.000000
1574.341093	-0.134586	0.549192	0.205086	81.865852	94.219833	132.706665	-0.796285	0.000000	4.936185	0.000000	0.000000	0.000000	-0.447652	-0.030005	-0.019473	0.000000	0.000000	3.000000	16.000000	0.000000
1574.344427	-0.136037	0.549103	0.204974	81.855072	94.246536	132.833374	-0.831473	0.000000	4.930381	0.000000	0.000000	0.000000	-0.435187	-0.026496	-0.033843	0.000000	0.000000	3.000000	16.000000	0.000000
1574.347760	-0.136037	0.549103	0.204974	81.855072	94.246536	132.833374	-0.831473	0.000000	4.930381	0.000000	0.000000	0.000000	-0.435187	-0.026496	-0.033843	0.000000	0.000000	3.000000	16.000000	0.000000
1574.351093	-0.136037	0.549103	0.204974	81.855072	94.246536	132.833374	-0.831473	0.000000	4.930381	0.000000	0.000000	0.000000	-0.435187	-0.026496	-0.033843	0.000000	0.000000	3.000000	16.000000	0.000000
1574.354427	-0.137519	0.549015	0.204851	81.843613	94.166443	132.842010	-0.865785	0.000000	4.924471	0.000000	0.000000	0.000000	-0.444647	-0.026527	-0.036765	0.000000	0.000000	3.000000	16.000000	0.000000
1574.357760	-0.137519	0.549015	0.204851	81.843613	94.166443	132.842010	-0.865785	0.000000	4.924471	0.000000	0.000000	0.000000	-0.444647	-0.026527	-0.036765	0.000000	0.000000	3.000000	16.000000	0.000000
1574.361093	-0.137519	0.549015	0.204851	81.843613	94.166443	132.842010	-0.865785	0.000000	4.924471	0.000000	0.000000	0.000000	-0.444647	-0.026527	-0.036765	0.000000	0.000000	3.000000	16.000000	0.000000
1574.364427	-0.138967	0.548906	0.204718	81.827232	94.029106	132.668915	-0.900782	0.000000	4.918190	0.000000	0.000000	0.000000	-0.434394	-0.032749	-0.039904	0.000000	0.000000	3.000000	16.000000	0.000000
1574.367760	-0.138967	0.548906	0.204718	81.827232	94.029106	132.668915	-0.900782	0.000000	4.918190	0.000000	0.000000	0.000000	-0.434394	-0.032749	-0.039904	0.000000	0.000000	3.000000	16.000000	0.000000
1574.371093	-0.138967	0.548906	0.204718	81.827232	94.029106	132.668915	-0.900782	0.000000	4.918190	0.000000	0.000000	0.000000	-0.434394	-0.032749	-0.039904	0.000000	0.000000	3.000000	16.000000	0.000000
1574.374427	-0.140415	0.548797	0.204582	81.813522	93.884323	132.261169	-0.934940	0.000000	4.911811	0.000000	0.000000	0.000000	-0.434406	-0.032784	-0.040871	0.000000	0.000000	3.000000	16.000000	0.000000
1574.377760	-0.140415	0.548797	0.204582	81.813522	93.884323	132.261169	-0.934940	0.000000	4.911811	0.000000	0.000000	0.000000	-0.434406	-0.032784	-0.040871	0.000000	0.000000	3.000000	16.000000	0.000000
1574.381093	-0.140415	0.548797	0.204582	81.813522	93.884323	132.261169	-0.934940	0.000000	4.911811	0.000000	0.000000	0.000000	-0.434406	-0.032784	-0.040871	0.000000	0.000000	3.000000	16.000000	0.000000
1574.384427	-0.141858	0.548741	0.204419	81.813599	93.747780	131.897949	-0.969022	0.000000	4.905201	0.000000	0.000000	0.000000	-0.432911	-0.016835	-0.048860	0.000000	0.000000	3.000000	16.000000	0.000000
1574.387760	-0.141858	0.548741	0.204419	81.813599	93.747780	131.897949	-0.969022	0.000000	4.905201	0.000000	0.000000	0.000000	-0.432911	-0.016835	-0.048860	0.000000	0.000000	3.000000	16.000000	0.000000
1574.391093	-0.141858	0.548741	0.204419	81.813599	93.747780	131.897949	-0.969022	0.000000	4.905201	0.000000	0.000000	0.000000	-0.432911	-0.016835	-0.048860	0.000000	0.000000	3.000000	16.000000	0.000000
1574.394427	-0.143364	0.548684	0.204239	81.815254	93.580719	131.704025	-1.003021	0.000000	4.898362	0.000000	0.000000	0.000000	-0.451733	-0.016854	-0.053901	0.000000	0.000000	3.000000	16.000000	0.000000
1574.397760	-0.143364	0.548684	0.204239	81.815254	93.580719	131.704025	-1.003021	0.000000	4.898362	0.000000	0.000000	0.000000	-0.451733	-0.016854	-0.053901	0.000000	0.000000	3.000000	16.000000	0.000000
1574.401093	-0.143364	0.548684	0.204239	81.815254	93.580719	131.704025	-1.003021	0.000000	4.898362	0.000000	0.000000	0.000000	-0.451733	-0.016854	-0.053901	0.000000	0.000000	3.000000	16.000000	0.000000
1574.404427	-0.144935	0.548649	0.204056	81.817863	93.384697	131.465073	-1.038448	0.000000	4.890974	0.000000	0.000000	0.000000	-0.471428	-0.010630	-0.054980	0.000000	0.000000	3.000000	16.000000	0.000000
1574.407760	-0.144935	0.548649	0.204056	81.817863	93.384697	131.465073	-1.038448	0.000000	4.890974	0.000000	0.000000	0.000000	-0.471428	-0.010630	-0.054980	0.000000	0.000000	3.000000	16.000000	0.000000
1574.411093	-0.144935	0.548649	0.204056	81.817863	93.384697	131.465073	-1.038448	0.000000	4.890974	0.000000	0.000000	0.000000	-0.471428	-0.010630	-0.054980	0.000000	0.000000	3.000000	16.000000	0.000000
1574.414427	-0.146513	0.548655	0.203896	81.821228	93.167542	131.061218	-1.075292	0.000000	4.883006	0.000000	0.000000	0.000000	-0.473216	0.001786	-0.047931	0.000000	0.000000	3.000000	16.000000	0.000000
1574.417760	-0.146513	0.548655	0.203896	81.821228	93.167542	131.061218	-1.075292	0.000000	4.883006	0.000000	0.000000	0.000000	-0.473216	0.001786	-0.047931	0.000000	0.000000	3.000000	16.000000	0.000000
1574.421093	-0.146513	0.548655	0.203896	81.821228	93.167542	131.061218	-1.075292	0.000000	4.883006	0.000000	0.000000	0.000000	-0.473216	0.001786	-0.047931	0.000000	0.000000	3.000000	16.000000	0.000000
1574.424427	-0.148129	0.548665	0.203758	81.826271	92.905617	130.646790	-1.112032	0.000000	4.874770	0.000000	0.000000	0.000000	-0.484793	0.003110	-0.041565	0.000000	0.000000	3.000000	16.000000	0.000000
1574.427760	-0.148129	0.548665	0.203758	81.826271	92.905617	130.646790	-1.112032	0.000000	4.874770	0.000000	0.000000	0.000000	-0.484793	0.003110	-0.041565	0.000000	0.000000	3.000000	16.000000	0.000000
1574.431093	-0.148129	0.548665	0.203758	81.826271	92.905617	130.646790	-1.112032	0.000000	4.874770	0.000000	0.000000	0.000000	-0.484793	0.003110	-0.041565	0.000000	0.000000	3.000000	16.000000	0.000000
1574.434427	-0.149755	0.548701	0.203661	81.831345	92.632111	130.259933	-1.149400	0.000000	4.866095	0.000000	0.000000	0.000000	-0.487946	0.010656	-0.029077	0.000000	0.000000	3.000000	16.000000	0.000000
1574.437760	-0.149755	0.548701	0.203661	81.831345	92.632111	130.259933	-1.149400	0.000000	4.866095	0.000000	0.000000	0.000000	-0.487946	0.010656	-0.029077	0.000000	0.000000	3.000000	16.000000	0.000000
1574.441093	-0.149755	0.548701	0.203661	81.831345	92.632111	130.259933	-1.149400	0.000000	4.866095	0.000000	0.000000	0.000000	-0.487946	0.010656	-0.029077	0.000000	0.000000	3.000000	16.000000	0.000000
1574.444427	-0.151358	0.548741	0.203599	81.828293	92.508232	130.042007	-1.186624	0.000000	4.857152	0.000000	0.000000	0.000000	-0.480833	0.011974	-0.018555	0.000000	0.000000	3.000000	16.000000	0.000000
1574.447760	-0.151358	0.548741	0.203599	81.828293	92.508232	130.042007	-1.186624	0.000000	4.857152	0.000000	0.000000	0.000000	-0.480833	0.011974	-0.018555	0.000000	0.000000	3.000000	16.000000	0.000000
1574.451093	-0.151358	0.548741	0.203599	81.828293	92.508232	130.042007	-1.186624	0.000000	4.857152	0.000000	0.000000	0.000000	-0.480833	0.011974	-0.018555	0.000000	0.000000	3.000000	16.000000	0.000000
1574.454427	-0.152940	0.548806	0.203586	81.804993	92.756477	130.172882	-1.222946	0.000000	4.848134	0.000000	0.000000	0.000000	-0.474731	0.019512	-0.003922	0.000000	0.000000	3.000000	16.000000	0.000000
1574.457760	-0.152940	0.548806	0.203586	81.804993	92.756477	130.172882	-1.222946	0.000000	4.848134	0.000000	0.000000	0.000000	-0.474731	0.019512	-0.003922	0.000000	0.000000	3.000000	16.000000	0.000000
1574.461093	-0.152940	0.548806	0.203586	81.804993	92.756477	130.172882	-1.222946	0.000000	4.848134	0.000000	0.000000	0.000000	-0.474731	0.019512	-0.003922	0.000000	0.000000	3.000000	16.000000	0.000000
1574.464427	-0.154527	0.548892	0.203582	81.748405	93.589767	130.938599	-1.258351	0.000000	4.839066	0.000000	0.000000	0.000000	-0.475889	0.025766	-0.001063	0.000000	0.000000	3.000000	16.000000	0.000000
1574.467760	-0.154527	0.548892	0.203582	81.748405	93.589767	130.938599	-1.258351	0.000000	4.839066	0.000000	0.000000	0.000000	-0.475889	0.025766	-0.001063	0.000000	0.000000	3.000000	16.000000	0.000000
1574.471093	-0.154527	0.548892	0.203582	81.748405	93.589767	130.938599	-1.258351	0.000000	4.839066	0.000000	0.000000	0.000000	-0.475889	0.025766	-0.001063	0.000000	0.000000	3.000000	16.000000	0.000000
1574.474427	-0.156091	0.548945	0.203619	81.677986	94.590515	131.876984	-1.293587	0.000000	4.829765	0.000000	0.000000	0.000000	-0.469297	0.015948	0.010978	0.000000	0.000000	3.000000	16.000000	0.000000
1574.477760	-0.156091	0.548945	0.203619	81.677986	94.590515	131.876984	-1.293587	0.000000	4.829765	0.000000	0.000000	0.000000	-0.469297	0.015948	0.010978	0.000000	0.000000	3.000000	16.000000	0.000000
1574.481093	-0.156091	0.548945	0.203619	81.677986	94.590515	131.876984	-1.293587	0.000000	4.829765	0.000000	0.000000	0.000000	-0.469297	0.015948	0.010978	0.000000	0.000000	3.000000	16.000000	0.000000
1574.484427	-0.157694	0.549039	0.203671	81.595131	95.719780	132.947556	-1.327893	0.000000	4.820446	0.000000	0.000000	0.000000	-0.480899	0.028397	0.015636	0.000000	0.000000	3.000000	16.000000	0.000000
1574.487760	-0.157694	0.549039	0.203671	81.595131	95.719780	132.947556	-1.327893	0.000000	4.820446	0.000000	0.000000	0.000000	-0.480899	0.028397	0.015636	0.000000	0.000000	3.000000	16.000000	0.000000
1574.491093	-0.157694	0.549039	0.203671	81.595131	95.719780	132.947556	-1.327893	0.000000	4.820446	0.000000	0.000000	0.000000	-0.480899	0.028397	0.015636	0.000000	0.000000	3.000000	16.000000	0.000000
1574.494427	-0.159338	0.549101	0.203748	81.512466	96.751007	133.925415	-1.362735	0.000000	4.810713	0.000000	0.000000	0.000000	-0.493260	0.018587	0.023111	0.000000	0.000000	3.000000	16.000000	0.000000
1574.497760	-0.159338	0.549101	0.203748	81.512466	96.751007	133.925415	-1.362735	0.000000	4.810713	0.000000	0.000000	0.000000	-0.493260	0.018587	0.023111	0.000000	0.000000	3.000000	16.000000	0.000000
1574.501093	-0.159338	0.549101	0.203748	81.512466	96.751007	133.925415	-1.362735	0.000000	4.810713	0.000000	0.000000	0.000000	-0.493260	0.018587	0.023111	0.000000	0.000000	3.000000	16.000000	0.000000
1574.504427	-0.160987	0.549184	0.203834	81.434708	97.648193	134.818283	-1.398084	0.000000	4.800559	0.000000	0.000000	0.000000	-0.494574	0.024819	0.025808	0.000000	0.000000	3.000000	16.000000	0.000000
1574.507760	-0.160987	0.549184	0.203834	81.434708	97.648193	134.818283	-1.398084	0.000000	4.800559	0.000000	0.000000	0.000000	-0.494574	0.024819	0.025808	0.000000	0.000000	3.000000	16.000000	0.000000
1574.511093	-0.160987	0.549184	0.203834	81.434708	97.648193	134.818283	-1.398084	0.000000	4.800559	0.000000	0.000000	0.000000	-0.494574	0.024819	0.025808	0.000000	0.000000	3.000000	16.000000	0.000000
1574.514427	-0.162672	0.549250	0.203926	81.371193	98.304306	135.507217	-1.433217	0.000000	4.790186	0.000000	0.000000	0.000000	-0.505689	0.019885	0.027627	0.000000	0.000000	3.000000	16.000000	0.000000
1574.517760	-0.162672	0.549250	0.203926	81.371193	98.304306	135.507217	-1.433217	0.000000	4.790186	0.000000	0.000000	0.000000	-0.505689	0.019885	0.027627	0.000000	0.000000	3.000000	16.000000	0.000000
1574.521093	-0.162672	0.549250	0.203926	81.371193	98.304306	135.507217	-1.433217	0.000000	4.790186	0.000000	0.000000	0.000000	-0.505689	0.019885	0.027627	0.000000	0.000000	3.000000	16.000000	0.000000
1574.524427	-0.164363	0.549337	0.204027	81.323410	98.726265	135.660934	-1.468844	0.000000	4.779383	0.000000	0.000000	0.000000	-0.507054	0.026111	0.030231	0.000000	0.000000	3.000000	16.000000	0.000000
1574.527760	-0.164363	0.549337	0.204027	81.323410	98.726265	135.660934	-1.468844	0.000000	4.779383	0.000000	0.000000	0.000000	-0.507054	0.026111	0.030231	0.000000	0.000000	3.000000	16.000000	0.000000
1574.531093	-0.164363	0.549337	0.204027	81.323410	98.726265	135.660934	-1.468844	0.000000	4.779383	0.000000	0.000000	0.000000	-0.507054	0.026111	0.030231	0.000000	0.000000	3.000000	16.000000	0.000000
1574.534427	-0.166059	0.549408	0.204141	81.290062	98.953224	135.470245	-1.504235	0.000000	4.768362	0.000000	0.000000	0.000000	-0.508814	0.021190	0.034266	0.000000	0.000000	3.000000	16.000000	0.000000
1574.537760	-0.166059	0.549408	0.204141	81.290062	98.953224	135.470245	-1.504235	0.000000	4.768362	0.000000	0.000000	0.000000	-0.508814	0.021190	0.034266	0.000000	0.000000	3.000000	16.000000	0.000000
1574.541093	-0.166059	0.549408	0.204141	81.290062	98.953224	135.470245	-1.504235	0.000000	4.768362	0.000000	0.000000	0.000000	-0.508814	0.021190	0.034266	0.000000	0.000000	3.000000	16.000000	0.000000
1574.544427	-0.167733	0.549483	0.204290	81.278229	98.911041	135.481506	-1.539377	0.000000	4.757133	0.000000	0.000000	0.000000	-0.502198	0.022467	0.044683	0.000000	0.000000	3.000000	16.000000	0.000000
1574.547760	-0.167733	0.549483	0.204290	81.278229	98.911041	135.481506	-1.539377	0.000000	4.757133	0.000000	0.000000	0.000000	-0.502198	0.022467	0.044683	0.000000	0.000000	3.000000	16.000000	0.000000
1574.551093	-0.167733	0.549483	0.204290	81.278229	98.911041	135.481506	-1.539377	0.000000	4.757133	0.000000	0.000000	0.000000	-0.502198	0.022467	0.044683	0.000000	0.000000	3.000000	16.000000	0.000000
1574.554427	-0.169416	0.549562	0.204466	81.287292	98.601715	135.275681	-1.573527	0.000000	4.745947	0.000000	0.000000	0.000000	-0.505049	0.023776	0.052704	0.000000	0.000000	3.000000	16.000000	0.000000
1574.557760	-0.169416	0.549562	0.204466	81.287292	98.601715	135.275681	-1.573527	0.000000	4.745947	0.000000	0.000000	0.000000	-0.505049	0.023776	0.052704	0.000000	0.000000	3.000000	16.000000	0.000000
1574.561093	-0.169416	0.549562	0.204466	81.287292	98.601715	135.275681	-1.573527	0.000000	4.745947	0.000000	0.000000	0.000000	-0.505049	0.023776	0.052704	0.000000	0.000000	3.000000	16.000000	0.000000
1574.564427	-0.171103	0.549604	0.204641	81.300415	98.243080	134.957733	-1.607393	0.000000	4.734584	0.000000	0.000000	0.000000	-0.505901	0.012536	0.052697	0.000000	0.000000	3.000000	16.000000	0.000000
1574.567760	-0.171103	0.549604	0.204641	81.300415	98.243080	134.957733	-1.607393	0.000000	4.734584	0.000000	0.000000	0.000000	-0.505901	0.012536	0.052697	0.000000	0.000000	3.000000	16.000000	0.000000
1574.571093	-0.171103	0.549604	0.204641	81.300415	98.243080	134.957733	-1.607393	0.000000	4.734584	0.000000	0.000000	0.000000	-0.505901	0.012536	0.052697	0.000000	0.000000	3.000000	16.000000	0.000000
1574.574427	-0.172764	0.549629	0.204838	81.295250	98.117577	134.620224	-1.641016	0.000000	4.723035	0.000000	0.000000	0.000000	-0.498358	0.007545	0.059134	0.000000	0.000000	3.000000	16.000000	0.000000
1574.577760	-0.172764	0.549629	0.204838	81.295250	98.117577	134.620224	-1.641016	0.000000	4.723035	0.000000	0.000000	0.000000	-0.498358	0.007545	0.059134	0.000000	0.000000	3.000000	16.000000	0.000000
1574.581093	-0.172764	0.549629	0.204838	81.295250	98.117577	134.620224	-1.641016	0.000000	4.723035	0.000000	0.000000	0.000000	-0.498358	0.007545	0.059134	0.000000	0.000000	3.000000	16.000000	0.000000
1574.584427	-0.174420	0.549612	0.205004	81.255287	98.434929	134.513916	-1.673665	0.000000	4.711565	0.000000	0.000000	0.000000	-0.496755	-0.005055	0.049750	0.000000	0.000000	3.000000	16.000000	0.000000
1574.587760	-0.174420	0.549612	0.205004	81.255287	98.434929	134.513916	-1.673665	0.000000	4.711565	0.000000	0.000000	0.000000	-0.496755	-0.005055	0.049750	0.000000	0.000000	3.000000	16.000000	0.000000
1574.591093	-0.174420	0.549612	0.205004	81.255287	98.434929	134.513916	-1.673665	0.000000	4.711565	0.000000	0.000000	0.000000	-0.496755	-0.005055	0.049750	0.000000	0.000000	3.000000	16.000000	0.000000
1574.594427	-0.176100	0.549591	0.205126	81.191544	99.024841	134.863052	-1.706135	0.000000	4.699905	0.000000	0.000000	0.000000	-0.504136	-0.006421	0.036442	0.000000	0.000000	3.000000	16.000000	0.000000
1574.597760	-0.176100	0.549591	0.205126	81.191544	99.024841	134.863052	-1.706135	0.000000	4.699905	0.000000	0.000000	0.000000	-0.504136	-0.006421	0.036442	0.000000	0.000000	3.000000	16.000000	0.000000
1574.601093	-0.176100	0.549591	0.205126	81.191544	99.024841	134.863052	-1.706135	0.000000	4.699905	0.000000	0.000000	0.000000	-0.504136	-0.006421	0.036442	0.000000	0.000000	3.000000	16.000000	0.000000
1574.604427	-0.177822	0.549573	0.205265	81.120644	99.672295	135.519348	-1.739134	0.000000	4.687794	0.000000	0.000000	0.000000	-0.516501	-0.005202	0.041849	0.000000	0.000000	3.000000	16.000000	0.000000
1574.607760	-0.177822	0.549573	0.205265	81.120644	99.672295	135.519348	-1.739134	0.000000	4.687794	0.000000	0.000000	0.000000	-0.516501	-0.005202	0.041849	0.000000	0.000000	3.000000	16.000000	0.000000
1574.611093	-0.177822	0.549573	0.205265	81.120644	99.672295	135.519348	-1.739134	0.000000	4.687794	0.000000	0.000000	0.000000	-0.516501	-0.005202	0.041849	0.000000	0.000000	3.000000	16.000000	0.000000
1574.614427	-0.179513	0.549556	0.205408	81.063408	100.137497	135.968399	-1.772523	0.000000	4.675271	0.000000	0.000000	0.000000	-0.507510	-0.005254	0.042899	0.000000	0.000000	3.000000	16.000000	0.000000
1574.617760	-0.179513	0.549556	0.205408	81.063408	100.137497	135.968399	-1.772523	0.000000	4.675271	0.000000	0.000000	0.000000	-0.507510	-0.005254	0.042899	0.000000	0.000000	3.000000	16.000000	0.000000
1574.621093	-0.179513	0.549556	0.205408	81.063408	100.137497	135.968399	-1.772523	0.000000	4.675271	0.000000	0.000000	0.000000	-0.507510	-0.005254	0.042899	0.000000	0.000000	3.000000	16.000000	0.000000
1574.624427	-0.181180	0.549522	0.205573	81.017273	100.465263	136.094971	-1.804981	0.000000	4.662837	0.000000	0.000000	0.000000	-0.499984	-0.010324	0.049417	0.000000	0.000000	3.000000	16.000000	0.000000
1574.627760	-0.181180	0.549522	0.205573	81.017273	100.465263	136.094971	-1.804981	0.000000	4.662837	0.000000	0.000000	0.000000	-0.499984	-0.010324	0.049417	0.000000	0.000000	3.000000	16.000000	0.000000
1574.631093	-0.181180	0.549522	0.205573	81.017273	100.465263	136.094971	-1.804981	0.000000	4.662837	0.000000	0.000000	0.000000	-0.499984	-0.010324	0.049417	0.000000	0.000000	3.000000	16.000000	0.000000
1574.634427	-0.182799	0.549475	0.205799	80.989555	100.590858	135.968552	-1.836474	0.000000	4.650523	0.000000	0.000000	0.000000	-0.485612	-0.014087	0.067897	0.000000	0.000000	3.000000	16.000000	0.000000
1574.637760	-0.182799	0.549475	0.205799	80.989555	100.590858	135.968552	-1.836474	0.000000	4.650523	0.000000	0.000000	0.000000	-0.485612	-0.014087	0.067897	0.000000	0.000000	3.000000	16.000000	0.000000
1574.641093	-0.182799	0.549475	0.205799	80.989555	100.590858	135.968552	-1.836474	0.000000	4.650523	0.000000	0.000000	0.000000	-0.485612	-0.014087	0.067897	0.000000	0.000000	3.000000	16.000000	0.000000
1574.644427	-0.184360	0.549448	0.206052	80.978378	100.540497	135.777344	-1.866257	0.000000	4.638651	0.000000	0.000000	0.000000	-0.468308	-0.007906	0.075684	0.000000	0.000000	3.000000	16.000000	0.000000
1574.647760	-0.184360	0.549448	0.206052	80.978378	100.540497	135.777344	-1.866257	0.000000	4.638651	0.000000	0.000000	0.000000	-0.468308	-0.007906	0.075684	0.000000	0.000000	3.000000	16.000000	0.000000
1574.651093	-0.184360	0.549448	0.206052	80.978378	100.540497	135.777344	-1.866257	0.000000	4.638651	0.000000	0.000000	0.000000	-0.468308	-0.007906	0.075684	0.000000	0.000000	3.000000	16.000000	0.000000
1574.654427	-0.185892	0.549384	0.206313	80.975677	100.401611	135.700333	-1.894432	0.000000	4.627215	0.000000	0.000000	0.000000	-0.459754	-0.019302	0.078457	0.000000	0.000000	3.000000	16.000000	0.000000
1574.657760	-0.185892	0.549384	0.206313	80.975677	100.401611	135.700333	-1.894432	0.000000	4.627215	0.000000	0.000000	0.000000	-0.459754	-0.019302	0.078457	0.000000	0.000000	3.000000	16.000000	0.000000
1574.661093	-0.185892	0.549384	0.206313	80.975677	100.401611	135.700333	-1.894432	0.000000	4.627215	0.000000	0.000000	0.000000	-0.459754	-0.019302	0.078457	0.000000	0.000000	3.000000	16.000000	0.000000
1574.664427	-0.187462	0.549340	0.206575	80.969215	100.305824	135.666306	-1.921713	0.000000	4.615952	0.000000	0.000000	0.000000	-0.470797	-0.013119	0.078417	0.000000	0.000000	3.000000	16.000000	0.000000
1574.667760	-0.187462	0.549340	0.206575	80.969215	100.305824	135.666306	-1.921713	0.000000	4.615952	0.000000	0.000000	0.000000	-0.470797	-0.013119	0.078417	0.000000	0.000000	3.000000	16.000000	0.000000
1574.671093	-0.187462	0.549340	0.206575	80.969215	100.305824	135.666306	-1.921713	0.000000	4.615952	0.000000	0.000000	0.000000	-0.470797	-0.013119	0.078417	0.000000	0.000000	3.000000	16.000000	0.000000
1574.674427	-0.188999	0.549237	0.206832	80.942337	100.427193	135.642426	-1.949423	0.000000	4.604319	0.000000	0.000000	0.000000	-0.461145	-0.030847	0.077310	0.000000	0.000000	3.000000	16.000000	0.000000
1574.677760	-0.188999	0.549237	0.206832	80.942337	100.427193	135.642426	-1.949423	0.000000	4.604319	0.000000	0.000000	0.000000	-0.461145	-0.030847	0.077310	0.000000	0.000000	3.000000	16.000000	0.000000
1574.681093	-0.188999	0.549237	0.206832	80.942337	100.427193	135.642426	-1.949423	0.000000	4.604319	0.000000	0.000000	0.000000	-0.461145	-0.030847	0.077310	0.000000	0.000000	3.000000	16.000000	0.000000
1574.684427	-0.190588	0.549109	0.207024	80.894630	100.764809	135.680923	-1.976280	0.000000	4.592855	0.000000	0.000000	0.000000	-0.476776	-0.038563	0.057449	0.000000	0.000000	3.000000	16.000000	0.000000
1574.687760	-0.190588	0.549109	0.207024	80.894630	100.764809	135.680923	-1.976280	0.000000	4.592855	0.000000	0.000000	0.000000	-0.476776	-0.038563	0.057449	0.000000	0.000000	3.000000	16.000000	0.000000
1574.691093	-0.190588	0.549109	0.207024	80.894630	100.764809	135.680923	-1.976280	0.000000	4.592855	0.000000	0.000000	0.000000	-0.476776	-0.038563	0.057449	0.000000	0.000000	3.000000	16.000000	0.000000
1574.694427	-0.192179	0.548980	0.207211	80.844963	101.112373	135.836014	-2.004375	0.000000	4.580664	0.000000	0.000000	0.000000	-0.477219	-0.038702	0.056118	0.000000	0.000000	3.000000	16.000000	0.000000
1574.697760	-0.192179	0.548980	0.207211	80.844963	101.112373	135.836014	-2.004375	0.000000	4.580664	0.000000	0.000000	0.000000	-0.477219	-0.038702	0.056118	0.000000	0.000000	3.000000	16.000000	0.000000
1574.701093	-0.192179	0.548980	0.207211	80.844963	101.112373	135.836014	-2.004375	0.000000	4.580664	0.000000	0.000000	0.000000	-0.477219	-0.038702	0.056118	0.000000	0.000000	3.000000	16.000000	0.000000
1574.704427	-0.193757	0.548863	0.207345	80.800705	101.398643	136.010742	-2.032258	0.000000	4.568362	0.000000	0.000000	0.000000	-0.473419	-0.035071	0.040244	0.000000	0.000000	3.000000	16.000000	0.000000
1574.707760	-0.193757	0.548863	0.207345	80.800705	101.398643	136.010742	-2.032258	0.000000	4.568362	0.000000	0.000000	0.000000	-0.473419	-0.035071	0.040244	0.000000	0.000000	3.000000	16.000000	0.000000
1574.711093	-0.193757	0.548863	0.207345	80.800705	101.398643	136.010742	-2.032258	0.000000	4.568362	0.000000	0.000000	0.000000	-0.473419	-0.035071	0.040244	0.000000	0.000000	3.000000	16.000000	0.000000
1574.714427	-0.195305	0.548746	0.207484	80.772224	101.523033	135.937881	-2.060071	0.000000	4.555887	0.000000	0.000000	0.000000	-0.464342	-0.035199	0.041736	0.000000	0.000000	3.000000	16.000000	0.000000
1574.717760	-0.195305	0.548746	0.207484	80.772224	101.523033	135.937881	-2.060071	0.000000	4.555887	0.000000	0.000000	0.000000	-0.464342	-0.035199	0.041736	0.000000	0.000000	3.000000	16.000000	0.000000
1574.721093	-0.195305	0.548746	0.207484	80.772224	101.523033	135.937881	-2.060071	0.000000	4.555887	0.000000	0.000000	0.000000	-0.464342	-0.035199	0.041736	0.000000	0.000000	3.000000	16.000000	0.000000
1574.724427	-0.196880	0.548645	0.207592	80.754868	101.539650	135.732025	-2.087033	0.000000	4.543599	0.000000	0.000000	0.000000	-0.472607	-0.030257	0.032378	0.000000	0.000000	3.000000	16.000000	0.000000
1574.727760	-0.196880	0.548645	0.207592	80.754868	101.539650	135.732025	-2.087033	0.000000	4.543599	0.000000	0.000000	0.000000	-0.472607	-0.030257	0.032378	0.000000	0.000000	3.000000	16.000000	0.000000
1574.731093	-0.196880	0.548645	0.207592	80.754868	101.539650	135.732025	-2.087033	0.000000	4.543599	0.000000	0.000000	0.000000	-0.472607	-0.030257	0.032378	0.000000	0.000000	3.000000	16.000000	0.000000
1574.734427	-0.198393	0.548544	0.207714	80.751038	101.427406	135.574905	-2.114494	0.000000	4.530885	0.000000	0.000000	0.000000	-0.454030	-0.030361	0.036758	0.000000	0.000000	3.000000	16.000000	0.000000
1574.737760	-0.198393	0.548544	0.207714	80.751038	101.427406	135.574905	-2.114494	0.000000	4.530885	0.000000	0.000000	0.000000	-0.454030	-0.030361	0.036758	0.000000	0.000000	3.000000	16.000000	0.000000
1574.741093	-0.198393	0.548544	0.207714	80.751038	101.427406	135.574905	-2.114494	0.000000	4.530885	0.000000	0.000000	0.000000	-0.454030	-0.030361	0.036758	0.000000	0.000000	3.000000	16.000000	0.000000
1574.744427	-0.199899	0.548438	0.207803	80.764877	101.142952	135.260651	-2.140473	0.000000	4.518670	0.000000	0.000000	0.000000	-0.451624	-0.031712	0.026416	0.000000	0.000000	3.000000	16.000000	0.000000
1574.747760	-0.199899	0.548438	0.207803	80.764877	101.142952	135.260651	-2.140473	0.000000	4.518670	0.000000	0.000000	0.000000	-0.451624	-0.031712	0.026416	0.000000	0.000000	3.000000	16.000000	0.000000
1574.751093	-0.199899	0.548438	0.207803	80.764877	101.142952	135.260651	-2.140473	0.000000	4.518670	0.000000	0.000000	0.000000	-0.451624	-0.031712	0.026416	0.000000	0.000000	3.000000	16.000000	0.000000
1574.754427	-0.201383	0.548336	0.207927	80.780914	100.841194	134.807404	-2.166362	0.000000	4.506315	0.000000	0.000000	0.000000	-0.445228	-0.030568	0.037263	0.000000	0.000000	3.000000	16.000000	0.000000
1574.757760	-0.201383	0.548336	0.207927	80.780914	100.841194	134.807404	-2.166362	0.000000	4.506315	0.000000	0.000000	0.000000	-0.445228	-0.030568	0.037263	0.000000	0.000000	3.000000	16.000000	0.000000
1574.761093	-0.201383	0.548336	0.207927	80.780914	100.841194	134.807404	-2.166362	0.000000	4.506315	0.000000	0.000000	0.000000	-0.445228	-0.030568	0.037263	0.000000	0.000000	3.000000	16.000000	0.000000
1574.764427	-0.202855	0.548209	0.208004	80.796860	100.538727	134.305557	-2.191336	0.000000	4.494223	0.000000	0.000000	0.000000	-0.441618	-0.038205	0.023151	0.000000	0.000000	3.000000	16.000000	0.000000
1574.767760	-0.202855	0.548209	0.208004	80.796860	100.538727	134.305557	-2.191336	0.000000	4.494223	0.000000	0.000000	0.000000	-0.441618	-0.038205	0.023151	0.000000	0.000000	3.000000	16.000000	0.000000
1574.771093	-0.202855	0.548209	0.208004	80.796860	100.538727	134.305557	-2.191336	0.000000	4.494223	0.000000	0.000000	0.000000	-0.441618	-0.038205	0.023151	0.000000	0.000000	3.000000	16.000000	0.000000
1574.774427	-0.204358	0.548119	0.208063	80.812706	100.232994	133.843079	-2.216274	0.000000	4.481978	0.000000	0.000000	0.000000	-0.450940	-0.026909	0.017710	0.000000	0.000000	3.000000	16.000000	0.000000
1574.777760	-0.204358	0.548119	0.208063	80.812706	100.232994	133.843079	-2.216274	0.000000	4.481978	0.000000	0.000000	0.000000	-0.450940	-0.026909	0.017710	0.000000	0.000000	3.000000	16.000000	0.000000
1574.781093	-0.204358	0.548119	0.208063	80.812706	100.232994	133.843079	-2.216274	0.000000	4.481978	0.000000	0.000000	0.000000	-0.450940	-0.026909	0.017710	0.000000	0.000000	3.000000	16.000000	0.000000
1574.784427	-0.205853	0.548025	0.208088	80.825600	99.960991	133.470627	-2.241679	0.000000	4.469326	0.000000	0.000000	0.000000	-0.448414	-0.028251	0.007469	0.000000	0.000000	3.000000	16.000000	0.000000
1574.787760	-0.205853	0.548025	0.208088	80.825600	99.960991	133.470627	-2.241679	0.000000	4.469326	0.000000	0.000000	0.000000	-0.448414	-0.028251	0.007469	0.000000	0.000000	3.000000	16.000000	0.000000
1574.791093	-0.205853	0.548025	0.208088	80.825600	99.960991	133.470627	-2.241679	0.000000	4.469326	0.000000	0.000000	0.000000	-0.448414	-0.028251	0.007469	0.000000	0.000000	3.000000	16.000000	0.000000
1574.794427	-0.207391	0.547960	0.208024	80.839828	99.668617	133.096222	-2.267006	0.000000	4.456533	0.000000	0.000000	0.000000	-0.461506	-0.019371	-0.019130	0.000000	0.000000	3.000000	16.000000	0.000000
1574.797760	-0.207391	0.547960	0.208024	80.839828	99.668617	133.096222	-2.267006	0.000000	4.456533	0.000000	0.000000	0.000000	-0.461506	-0.019371	-0.019130	0.000000	0.000000	3.000000	16.000000	0.000000
1574.801093	-0.207391	0.547960	0.208024	80.839828	99.668617	133.096222	-2.267006	0.000000	4.456533	0.000000	0.000000	0.000000	-0.461506	-0.019371	-0.019130	0.000000	0.000000	3.000000	16.000000	0.000000
1574.804427	-0.208921	0.547891	0.207926	80.851143	99.407616	132.907974	-2.293617	0.000000	4.442895	0.000000	0.000000	0.000000	-0.458831	-0.020660	-0.029345	0.000000	0.000000	3.000000	16.000000	0.000000
1574.807760	-0.208921	0.547891	0.207926	80.851143	99.407616	132.907974	-2.293617	0.000000	4.442895	0.000000	0.000000	0.000000	-0.458831	-0.020660	-0.029345	0.000000	0.000000	3.000000	16.000000	0.000000
1574.811093	-0.208921	0.547891	0.207926	80.851143	99.407616	132.907974	-2.293617	0.000000	4.442895	0.000000	0.000000	0.000000	-0.458831	-0.020660	-0.029345	0.000000	0.000000	3.000000	16.000000	0.000000
1574.814427	-0.210449	0.547860	0.207820	80.863823	99.128914	132.637955	-2.320149	0.000000	4.429098	0.000000	0.000000	0.000000	-0.458517	-0.009272	-0.031884	0.000000	0.000000	3.000000	16.000000	0.000000
1574.817760	-0.210449	0.547860	0.207820	80.863823	99.128914	132.637955	-2.320149	0.000000	4.429098	0.000000	0.000000	0.000000	-0.458517	-0.009272	-0.031884	0.000000	0.000000	3.000000	16.000000	0.000000
1574.821093	-0.210449	0.547860	0.207820	80.863823	99.128914	132.637955	-2.320149	0.000000	4.429098	0.000000	0.000000	0.000000	-0.458517	-0.009272	-0.031884	0.000000	0.000000	3.000000	16.000000	0.000000
1574.824427	-0.211950	0.547851	0.207733	80.876480	98.849831	132.239929	-2.346515	0.000000	4.415186	0.000000	0.000000	0.000000	-0.450387	-0.002958	-0.026172	0.000000	0.000000	3.000000	16.000000	0.000000
1574.827760	-0.211950	0.547851	0.207733	80.876480	98.849831	132.239929	-2.346515	0.000000	4.415186	0.000000	0.000000	0.000000	-0.450387	-0.002958	-0.026172	0.000000	0.000000	3.000000	16.000000	0.000000
1574.831093	-0.211950	0.547851	0.207733	80.876480	98.849831	132.239929	-2.346515	0.000000	4.415186	0.000000	0.000000	0.000000	-0.450387	-0.002958	-0.026172	0.000000	0.000000	3.000000	16.000000	0.000000
1574.834427	-0.213415	0.547858	0.207635	80.891785	98.540657	131.518692	-2.372046	0.000000	4.401523	0.000000	0.000000	0.000000	-0.439389	0.002098	-0.029442	0.000000	0.000000	3.000000	16.000000	0.000000
1574.837760	-0.213415	0.547858	0.207635	80.891785	98.540657	131.518692	-2.372046	0.000000	4.401523	0.000000	0.000000	0.000000	-0.439389	0.002098	-0.029442	0.000000	0.000000	3.000000	16.000000	0.000000
1574.841093	-0.213415	0.547858	0.207635	80.891785	98.540657	131.518692	-2.372046	0.000000	4.401523	0.000000	0.000000	0.000000	-0.439389	0.002098	-0.029442	0.000000	0.000000	3.000000	16.000000	0.000000
1574.844427	-0.214891	0.547830	0.207568	80.905617	98.248459	130.734909	-2.396861	0.000000	4.388059	0.000000	0.000000	0.000000	-0.442880	-0.008124	-0.020045	0.000000	0.000000	3.000000	16.000000	0.000000
1574.847760	-0.214891	0.547830	0.207568	80.905617	98.248459	130.734909	-2.396861	0.000000	4.388059	0.000000	0.000000	0.000000	-0.442880	-0.008124	-0.020045	0.000000	0.000000	3.000000	16.000000	0.000000
1574.851093	-0.214891	0.547830	0.207568	80.905617	98.248459	130.734909	-2.396861	0.000000	4.388059	0.000000	0.000000	0.000000	-0.442880	-0.008124	-0.020045	0.000000	0.000000	3.000000	16.000000	0.000000
1574.854427	-0.216346	0.547807	0.207538	80.920715	97.940811	130.156082	-2.421379	0.000000	4.374577	0.000000	0.000000	0.000000	-0.436499	-0.006963	-0.009027	0.000000	0.000000	3.000000	16.000000	0.000000
1574.857760	-0.216346	0.547807	0.207538	80.920715	97.940811	130.156082	-2.421379	0.000000	4.374577	0.000000	0.000000	0.000000	-0.436499	-0.006963	-0.009027	0.000000	0.000000	3.000000	16.000000	0.000000
1574.861093	-0.216346	0.547807	0.207538	80.920715	97.940811	130.156082	-2.421379	0.000000	4.374577	0.000000	0.000000	0.000000	-0.436499	-0.006963	-0.009027	0.000000	0.000000	3.000000	16.000000	0.000000
1574.864427	-0.217873	0.547826	0.207509	80.938286	97.599457	129.913208	-2.445018	0.000000	4.361410	0.000000	0.000000	0.000000	-0.458108	0.005705	-0.008704	0.000000	0.000000	3.000000	16.000000	0.000000
1574.867760	-0.217873	0.547826	0.207509	80.938286	97.599457	129.913208	-2.445018	0.000000	4.361410	0.000000	0.000000	0.000000	-0.458108	0.005705	-0.008704	0.000000	0.000000	3.000000	16.000000	0.000000
1574.871093	-0.217873	0.547826	0.207509	80.938286	97.599457	129.913208	-2.445018	0.000000	4.361410	0.000000	0.000000	0.000000	-0.458108	0.005705	-0.008704	0.000000	0.000000	3.000000	16.000000	0.000000
1574.874427	-0.219369	0.547845	0.207486	80.957237	97.234474	129.646088	-2.469580	0.000000	4.347548	0.000000	0.000000	0.000000	-0.448846	0.005677	-0.006738	0.000000	0.000000	3.000000	16.000000	0.000000
1574.877760	-0.219369	0.547845	0.207486	80.957237	97.234474	129.646088	-2.469580	0.000000	4.347548	0.000000	0.000000	0.000000	-0.448846	0.005677	-0.006738	0.000000	0.000000	3.000000	16.000000	0.000000
1574.881093	-0.219369	0.547845	0.207486	80.957237	97.234474	129.646088	-2.469580	0.000000	4.347548	0.000000	0.000000	0.000000	-0.448846	0.005677	-0.006738	0.000000	0.000000	3.000000	16.000000	0.000000
1574.884427	-0.220872	0.547847	0.207477	80.974678	96.883575	129.348129	-2.493372	0.000000	4.333947	0.000000	0.000000	0.000000	-0.450779	0.000504	-0.002670	0.000000	0.000000	3.000000	16.000000	0.000000
1574.887760	-0.220872	0.547847	0.207477	80.974678	96.883575	129.348129	-2.493372	0.000000	4.333947	0.000000	0.000000	0.000000	-0.450779	0.000504	-0.002670	0.000000	0.000000	3.000000	16.000000	0.000000
1574.891093	-0.220872	0.547847	0.207477	80.974678	96.883575	129.348129	-2.493372	0.000000	4.333947	0.000000	0.000000	0.000000	-0.450779	0.000504	-0.002670	0.000000	0.000000	3.000000	16.000000	0.000000
1574.894427	-0.222384	0.547891	0.207490	80.993225	96.516518	128.815689	-2.516923	0.000000	4.320312	0.000000	0.000000	0.000000	-0.453514	0.013187	0.003729	0.000000	0.000000	3.000000	16.000000	0.000000
1574.897760	-0.222384	0.547891	0.207490	80.993225	96.516518	128.815689	-2.516923	0.000000	4.320312	0.000000	0.000000	0.000000	-0.453514	0.013187	0.003729	0.000000	0.000000	3.000000	16.000000	0.000000
1574.901093	-0.222384	0.547891	0.207490	80.993225	96.516518	128.815689	-2.516923	0.000000	4.320312	0.000000	0.000000	0.000000	-0.453514	0.013187	0.003729	0.000000	0.000000	3.000000	16.000000	0.000000
1574.904427	-0.223896	0.547935	0.207498	81.013054	96.130608	128.160431	-2.540201	0.000000	4.306667	0.000000	0.000000	0.000000	-0.453764	0.013173	0.002564	0.000000	0.000000	3.000000	16.000000	0.000000
1574.907760	-0.223896	0.547935	0.207498	81.013054	96.130608	128.160431	-2.540201	0.000000	4.306667	0.000000	0.000000	0.000000	-0.453764	0.013173	0.002564	0.000000	0.000000	3.000000	16.000000	0.000000
1574.911093	-0.223896	0.547935	0.207498	81.013054	96.130608	128.160431	-2.540201	0.000000	4.306667	0.000000	0.000000	0.000000	-0.453764	0.013173	0.002564	0.000000	0.000000	3.000000	16.000000	0.000000
1574.914427	-0.225443	0.547940	0.207497	81.032570	95.743393	127.679390	-2.563303	0.000000	4.292956	0.000000	0.000000	0.000000	-0.463949	0.001606	-0.000400	0.000000	0.000000	3.000000	16.000000	0.000000
1574.917760	-0.225443	0.547940	0.207497	81.032570	95.743393	127.679390	-2.563303	0.000000	4.292956	0.000000	0.000000	0.000000	-0.463949	0.001606	-0.000400	0.000000	0.000000	3.000000	16.000000	0.000000
1574.921093	-0.225443	0.547940	0.207497	81.032570	95.743393	127.679390	-2.563303	0.000000	4.292956	0.000000	0.000000	0.000000	-0.463949	0.001606	-0.000400	0.000000	0.000000	3.000000	16.000000	0.000000
1574.924427	-0.226961	0.548005	0.207510	81.051918	95.355019	127.308891	-2.586786	0.000000	4.278848	0.000000	0.000000	0.000000	-0.455519	0.019461	0.003958	0.000000	0.000000	3.000000	16.000000	0.000000
1574.927760	-0.226961	0.548005	0.207510	81.051918	95.355019	127.308891	-2.586786	0.000000	4.278848	0.000000	0.000000	0.000000	-0.455519	0.019461	0.003958	0.000000	0.000000	3.000000	16.000000	0.000000
1574.931093	-0.226961	0.548005	0.207510	81.051918	95.355019	127.308891	-2.586786	0.000000	4.278848	0.000000	0.000000	0.000000	-0.455519	0.019461	0.003958	0.000000	0.000000	3.000000	16.000000	0.000000
1574.934427	-0.228423	0.548053	0.207558	81.072319	94.949974	126.799088	-2.609484	0.000000	4.265043	0.000000	0.000000	0.000000	-0.438601	0.014288	0.014435	0.000000	0.000000	3.000000	16.000000	0.000000
1574.937760	-0.228423	0.548053	0.207558	81.072319	94.949974	126.799088	-2.609484	0.000000	4.265043	0.000000	0.000000	0.000000	-0.438601	0.014288	0.014435	0.000000	0.000000	3.000000	16.000000	0.000000
1574.941093	-0.228423	0.548053	0.207558	81.072319	94.949974	126.799088	-2.609484	0.000000	4.265043	0.000000	0.000000	0.000000	-0.438601	0.014288	0.014435	0.000000	0.000000	3.000000	16.000000	0.000000
1574.944427	-0.229882	0.548079	0.207590	81.092491	94.546326	126.144386	-2.630805	0.000000	4.251925	0.000000	0.000000	0.000000	-0.437569	0.007893	0.009585	0.000000	0.000000	3.000000	16.000000	0.000000
1574.947760	-0.229882	0.548079	0.207590	81.092491	94.546326	126.144386	-2.630805	0.000000	4.251925	0.000000	0.000000	0.000000	-0.437569	0.007893	0.009585	0.000000	0.000000	3.000000	16.000000	0.000000
1574.951093	-0.229882	0.548079	0.207590	81.092491	94.546326	126.144386	-2.630805	0.000000	4.251925	0.000000	0.000000	0.000000	-0.437569	0.007893	0.009585	0.000000	0.000000	3.000000	16.000000	0.000000
1574.954427	-0.231350	0.548147	0.207643	81.113678	94.122963	125.597389	-2.652017	0.000000	4.238727	0.000000	0.000000	0.000000	-0.440403	0.020588	0.015931	0.000000	0.000000	3.000000	16.000000	0.000000
1574.957760	-0.231350	0.548147	0.207643	81.113678	94.122963	125.597389	-2.652017	0.000000	4.238727	0.000000	0.000000	0.000000	-0.440403	0.020588	0.015931	0.000000	0.000000	3.000000	16.000000	0.000000
1574.961093	-0.231350	0.548147	0.207643	81.113678	94.122963	125.597389	-2.652017	0.000000	4.238727	0.000000	0.000000	0.000000	-0.440403	0.020588	0.015931	0.000000	0.000000	3.000000	16.000000	0.000000
1574.964427	-0.232754	0.548255	0.207710	81.134590	93.700829	125.160583	-2.672968	0.000000	4.225546	0.000000	0.000000	0.000000	-0.421237	0.032123	0.020022	0.000000	0.000000	3.000000	16.000000	0.000000
1574.967760	-0.232754	0.548255	0.207710	81.134590	93.700829	125.160583	-2.672968	0.000000	4.225546	0.000000	0.000000	0.000000	-0.421237	0.032123	0.020022	0.000000	0.000000	3.000000	16.000000	0.000000
1574.971093	-0.232754	0.548255	0.207710	81.134590	93.700829	125.160583	-2.672968	0.000000	4.225546	0.000000	0.000000	0.000000	-0.421237	0.032123	0.020022	0.000000	0.000000	3.000000	16.000000	0.000000
1574.974427	-0.234201	0.548366	0.207792	81.157623	93.242844	124.557106	-2.692668	0.000000	4.213019	0.000000	0.000000	0.000000	-0.434061	0.033334	0.024453	0.000000	0.000000	3.000000	16.000000	0.000000
1574.977760	-0.234201	0.548366	0.207792	81.157623	93.242844	124.557106	-2.692668	0.000000	4.213019	0.000000	0.000000	0.000000	-0.434061	0.033334	0.024453	0.000000	0.000000	3.000000	16.000000	0.000000
1574.981093	-0.234201	0.548366	0.207792	81.157623	93.242844	124.557106	-2.692668	0.000000	4.213019	0.000000	0.000000	0.000000	-0.434061	0.033334	0.024453	0.000000	0.000000	3.000000	16.000000	0.000000
1574.984427	-0.235585	0.548477	0.207892	81.180328	92.785706	123.879959	-2.712655	0.000000	4.200179	0.000000	0.000000	0.000000	-0.415392	0.033310	0.030038	0.000000	0.000000	3.000000	16.000000	0.000000
1574.987760	-0.235585	0.548477	0.207892	81.180328	92.785706	123.879959	-2.712655	0.000000	4.200179	0.000000	0.000000	0.000000	-0.415392	0.033310	0.030038	0.000000	0.000000	3.000000	16.000000	0.000000
1574.991093	-0.235585	0.548477	0.207892	81.180328	92.785706	123.879959	-2.712655	0.000000	4.200179	0.000000	0.000000	0.000000	-0.415392	0.033310	0.030038	0.000000	0.000000	3.000000	16.000000	0.000000
1574.994427	-0.237034	0.548588	0.207966	81.202728	92.321289	123.312675	-2.731392	0.000000	4.188019	0.000000	0.000000	0.000000	-0.434604	0.033285	0.022240	0.000000	0.000000	3.000000	16.000000	0.000000
1574.997760	-0.237034	0.548588	0.207966	81.202728	92.321289	123.312675	-2.731392	0.000000	4.188019	0.000000	0.000000	0.000000	-0.434604	0.033285	0.022240	0.000000	0.000000	3.000000	16.000000	0.000000
1575.001093	-0.237034	0.548588	0.207966	81.202728	92.321289	123.312675	-2.731392	0.000000	4.188019	0.000000	0.000000	0.000000	-0.434604	0.033285	0.022240	0.000000	0.000000	3.000000	16.000000	0.000000
1575.004427	-0.238488	0.548720	0.208049	81.225906	91.836304	122.836266	-2.751085	0.000000	4.175108	0.000000	0.000000	0.000000	-0.436195	0.039705	0.024793	0.000000	0.000000	3.000000	16.000000	0.000000
1575.007760	-0.238488	0.548720	0.208049	81.225906	91.836304	122.836266	-2.751085	0.000000	4.175108	0.000000	0.000000	0.000000	-0.436195	0.039705	0.024793	0.000000	0.000000	3.000000	16.000000	0.000000
1575.011093	-0.238488	0.548720	0.208049	81.225906	91.836304	122.836266	-2.751085	0.000000	4.175108	0.000000	0.000000	0.000000	-0.436195	0.039705	0.024793	0.000000	0.000000	3.000000	16.000000	0.000000
1575.014427	-0.239938	0.548831	0.208115	81.246597	91.381912	122.334686	-2.770578	0.000000	4.162199	0.000000	0.000000	0.000000	-0.435151	0.033297	0.019981	0.000000	0.000000	3.000000	16.000000	0.000000
1575.017760	-0.239938	0.548831	0.208115	81.246597	91.381912	122.334686	-2.770578	0.000000	4.162199	0.000000	0.000000	0.000000	-0.435151	0.033297	0.019981	0.000000	0.000000	3.000000	16.000000	0.000000
1575.021093	-0.239938	0.548831	0.208115	81.246597	91.381912	122.334686	-2.770578	0.000000	4.162199	0.000000	0.000000	0.000000	-0.435151	0.033297	0.019981	0.000000	0.000000	3.000000	16.000000	0.000000
1575.024427	-0.241428	0.548925	0.208183	81.264946	90.950706	121.794868	-2.789974	0.000000	4.149222	0.000000	0.000000	0.000000	-0.446721	0.028072	0.020484	0.000000	0.000000	3.000000	16.000000	0.000000
1575.027760	-0.241428	0.548925	0.208183	81.264946	90.950706	121.794868	-2.789974	0.000000	4.149222	0.000000	0.000000	0.000000	-0.446721	0.028072	0.020484	0.000000	0.000000	3.000000	16.000000	0.000000
1575.031093	-0.241428	0.548925	0.208183	81.264946	90.950706	121.794868	-2.789974	0.000000	4.149222	0.000000	0.000000	0.000000	-0.446721	0.028072	0.020484	0.000000	0.000000	3.000000	16.000000	0.000000
1575.034427	-0.242882	0.548997	0.208247	81.270081	90.705841	121.460915	-2.809687	0.000000	4.135899	0.000000	0.000000	0.000000	-0.436193	0.021660	0.019103	0.000000	0.000000	3.000000	16.000000	0.000000
1575.037760	-0.242882	0.548997	0.208247	81.270081	90.705841	121.460915	-2.809687	0.000000	4.135899	0.000000	0.000000	0.000000	-0.436193	0.021660	0.019103	0.000000	0.000000	3.000000	16.000000	0.000000
1575.041093	-0.242882	0.548997	0.208247	81.270081	90.705841	121.460915	-2.809687	0.000000	4.135899	0.000000	0.000000	0.000000	-0.436193	0.021660	0.019103	0.000000	0.000000	3.000000	16.000000	0.000000
1575.044427	-0.244326	0.549065	0.208278	81.254318	90.750275	121.428841	-2.828767	0.000000	4.122873	0.000000	0.000000	0.000000	-0.433263	0.020440	0.009276	0.000000	0.000000	3.000000	16.000000	0.000000
1575.047760	-0.244326	0.549065	0.208278	81.254318	90.750275	121.428841	-2.828767	0.000000	4.122873	0.000000	0.000000	0.000000	-0.433263	0.020440	0.009276	0.000000	0.000000	3.000000	16.000000	0.000000
1575.051093	-0.244326	0.549065	0.208278	81.254318	90.750275	121.428841	-2.828767	0.000000	4.122873	0.000000	0.000000	0.000000	-0.433263	0.020440	0.009276	0.000000	0.000000	3.000000	16.000000	0.000000
1575.054427	-0.245737	0.549172	0.208312	81.217316	91.089523	121.677910	-2.847828	0.000000	4.109730	0.000000	0.000000	0.000000	-0.423496	0.032026	0.010258	0.000000	0.000000	3.000000	16.000000	0.000000
1575.057760	-0.245737	0.549172	0.208312	81.217316	91.089523	121.677910	-2.847828	0.000000	4.109730	0.000000	0.000000	0.000000	-0.423496	0.032026	0.010258	0.000000	0.000000	3.000000	16.000000	0.000000
1575.061093	-0.245737	0.549172	0.208312	81.217316	91.089523	121.677910	-2.847828	0.000000	4.109730	0.000000	0.000000	0.000000	-0.423496	0.032026	0.010258	0.000000	0.000000	3.000000	16.000000	0.000000
1575.064427	-0.247181	0.549278	0.208331	81.177902	91.444290	121.920570	-2.866241	0.000000	4.096909	0.000000	0.000000	0.000000	-0.433193	0.032026	0.005680	0.000000	0.000000	3.000000	16.000000	0.000000
1575.067760	-0.247181	0.549278	0.208331	81.177902	91.444290	121.920570	-2.866241	0.000000	4.096909	0.000000	0.000000	0.000000	-0.433193	0.032026	0.005680	0.000000	0.000000	3.000000	16.000000	0.000000
1575.071093	-0.247181	0.549278	0.208331	81.177902	91.444290	121.920570	-2.866241	0.000000	4.096909	0.000000	0.000000	0.000000	-0.433193	0.032026	0.005680	0.000000	0.000000	3.000000	16.000000	0.000000
1575.074427	-0.248595	0.549385	0.208358	81.146278	91.690247	121.989159	-2.885040	0.000000	4.083693	0.000000	0.000000	0.000000	-0.423943	0.032026	0.008123	0.000000	0.000000	3.000000	16.000000	0.000000
1575.077760	-0.248595	0.549385	0.208358	81.146278	91.690247	121.989159	-2.885040	0.000000	4.083693	0.000000	0.000000	0.000000	-0.423943	0.032026	0.008123	0.000000	0.000000	3.000000	16.000000	0.000000
1575.081093	-0.248595	0.549385	0.208358	81.146278	91.690247	121.989159	-2.885040	0.000000	4.083693	0.000000	0.000000	0.000000	-0.423943	0.032026	0.008123	0.000000	0.000000	3.000000	16.000000	0.000000
1575.084427	-0.250019	0.549496	0.208411	81.135429	91.660805	121.968628	-2.903179	0.000000	4.070817	0.000000	0.000000	0.000000	-0.427407	0.033197	0.015697	0.000000	0.000000	3.000000	16.000000	0.000000
1575.087760	-0.250019	0.549496	0.208411	81.135429	91.660805	121.968628	-2.903179	0.000000	4.070817	0.000000	0.000000	0.000000	-0.427407	0.033197	0.015697	0.000000	0.000000	3.000000	16.000000	0.000000
1575.091093	-0.250019	0.549496	0.208411	81.135429	91.660805	121.968628	-2.903179	0.000000	4.070817	0.000000	0.000000	0.000000	-0.427407	0.033197	0.015697	0.000000	0.000000	3.000000	16.000000	0.000000
1575.094427	-0.251456	0.549610	0.208488	81.143463	91.384430	121.767494	-2.921058	0.000000	4.058007	0.000000	0.000000	0.000000	-0.430899	0.034397	0.023220	0.000000	0.000000	3.000000	16.000000	0.000000
1575.097760	-0.251456	0.549610	0.208488	81.143463	91.384430	121.767494	-2.921058	0.000000	4.058007	0.000000	0.000000	0.000000	-0.430899	0.034397	0.023220	0.000000	0.000000	3.000000	16.000000	0.000000
1575.101093	-0.251456	0.549610	0.208488	81.143463	91.384430	121.767494	-2.921058	0.000000	4.058007	0.000000	0.000000	0.000000	-0.430899	0.034397	0.023220	0.000000	0.000000	3.000000	16.000000	0.000000
1575.104427	-0.252847	0.549712	0.208631	81.164917	90.932373	121.355019	-2.938675	0.000000	4.045268	0.000000	0.000000	0.000000	-0.417368	0.030334	0.042902	0.000000	0.000000	3.000000	16.000000	0.000000
1575.107760	-0.252847	0.549712	0.208631	81.164917	90.932373	121.355019	-2.938675	0.000000	4.045268	0.000000	0.000000	0.000000	-0.417368	0.030334	0.042902	0.000000	0.000000	3.000000	16.000000	0.000000
1575.111093	-0.252847	0.549712	0.208631	81.164917	90.932373	121.355019	-2.938675	0.000000	4.045268	0.000000	0.000000	0.000000	-0.417368	0.030334	0.042902	0.000000	0.000000	3.000000	16.000000	0.000000
1575.114427	-0.254214	0.549795	0.208799	81.185989	90.481323	120.853081	-2.954942	0.000000	4.033401	0.000000	0.000000	0.000000	-0.410072	0.025074	0.050418	0.000000	0.000000	3.000000	16.000000	0.000000
1575.117760	-0.254214	0.549795	0.208799	81.185989	90.481323	120.853081	-2.954942	0.000000	4.033401	0.000000	0.000000	0.000000	-0.410072	0.025074	0.050418	0.000000	0.000000	3.000000	16.000000	0.000000
1575.121093	-0.254214	0.549795	0.208799	81.185989	90.481323	120.853081	-2.954942	0.000000	4.033401	0.000000	0.000000	0.000000	-0.410072	0.025074	0.050418	0.000000	0.000000	3.000000	16.000000	0.000000
1575.124427	-0.255545	0.549857	0.208964	81.187553	90.293076	120.467682	-2.970510	0.000000	4.021948	0.000000	0.000000	0.000000	-0.399511	0.018608	0.049404	0.000000	0.000000	3.000000	16.000000	0.000000
1575.127760	-0.255545	0.549857	0.208964	81.187553	90.293076	120.467682	-2.970510	0.000000	4.021948	0.000000	0.000000	0.000000	-0.399511	0.018608	0.049404	0.000000	0.000000	3.000000	16.000000	0.000000
1575.131093	-0.255545	0.549857	0.208964	81.187553	90.293076	120.467682	-2.970510	0.000000	4.021948	0.000000	0.000000	0.000000	-0.399511	0.018608	0.049404	0.000000	0.000000	3.000000	16.000000	0.000000
1575.134427	-0.256862	0.549893	0.209085	81.148476	90.658157	120.512436	-2.985518	0.000000	4.010821	0.000000	0.000000	0.000000	-0.395115	0.010906	0.036270	0.000000	0.000000	3.000000	16.000000	0.000000
1575.137760	-0.256862	0.549893	0.209085	81.148476	90.658157	120.512436	-2.985518	0.000000	4.010821	0.000000	0.000000	0.000000	-0.395115	0.010906	0.036270	0.000000	0.000000	3.000000	16.000000	0.000000
1575.141093	-0.256862	0.549893	0.209085	81.148476	90.658157	120.512436	-2.985518	0.000000	4.010821	0.000000	0.000000	0.000000	-0.395115	0.010906	0.036270	0.000000	0.000000	3.000000	16.000000	0.000000
1575.144427	-0.258180	0.549930	0.209202	81.077248	91.427414	121.079651	-3.000600	0.000000	3.999550	0.000000	0.000000	0.000000	-0.395369	0.010857	0.035287	0.000000	0.000000	3.000000	16.000000	0.000000
1575.147760	-0.258180	0.549930	0.209202	81.077248	91.427414	121.079651	-3.000600	0.000000	3.999550	0.000000	0.000000	0.000000	-0.395369	0.010857	0.035287	0.000000	0.000000	3.000000	16.000000	0.000000
1575.151093	-0.258180	0.549930	0.209202	81.077248	91.427414	121.079651	-3.000600	0.000000	3.999550	0.000000	0.000000	0.000000	-0.395369	0.010857	0.035287	0.000000	0.000000	3.000000	16.000000	0.000000
1575.154427	-0.259520	0.549962	0.209276	81.002960	92.193321	121.909355	-3.015579	0.000000	3.988268	0.000000	0.000000	0.000000	-0.401800	0.009634	0.022104	0.000000	0.000000	3.000000	16.000000	0.000000
1575.157760	-0.259520	0.549962	0.209276	81.002960	92.193321	121.909355	-3.015579	0.000000	3.988268	0.000000	0.000000	0.000000	-0.401800	0.009634	0.022104	0.000000	0.000000	3.000000	16.000000	0.000000
1575.161093	-0.259520	0.549962	0.209276	81.002960	92.193321	121.909355	-3.015579	0.000000	3.988268	0.000000	0.000000	0.000000	-0.401800	0.009634	0.022104	0.000000	0.000000	3.000000	16.000000	0.000000
1575.164427	-0.260855	0.549972	0.209334	80.940086	92.787674	122.556175	-3.031075	0.000000	3.976504	0.000000	0.000000	0.000000	-0.400622	0.003127	0.017585	0.000000	0.000000	3.000000	16.000000	0.000000
1575.167760	-0.260855	0.549972	0.209334	80.940086	92.787674	122.556175	-3.031075	0.000000	3.976504	0.000000	0.000000	0.000000	-0.400622	0.003127	0.017585	0.000000	0.000000	3.000000	16.000000	0.000000
1575.171093	-0.260855	0.549972	0.209334	80.940086	92.787674	122.556175	-3.031075	0.000000	3.976504	0.000000	0.000000	0.000000	-0.400622	0.003127	0.017585	0.000000	0.000000	3.000000	16.000000	0.000000
1575.174427	-0.262198	0.549965	0.209406	80.890404	93.214264	122.907341	-3.046514	0.000000	3.964689	0.000000	0.000000	0.000000	-0.402803	-0.002218	0.021568	0.000000	0.000000	3.000000	16.000000	0.000000
1575.177760	-0.262198	0.549965	0.209406	80.890404	93.214264	122.907341	-3.046514	0.000000	3.964689	0.000000	0.000000	0.000000	-0.402803	-0.002218	0.021568	0.000000	0.000000	3.000000	16.000000	0.000000
1575.181093	-0.262198	0.549965	0.209406	80.890404	93.214264	122.907341	-3.046514	0.000000	3.964689	0.000000	0.000000	0.000000	-0.402803	-0.002218	0.021568	0.000000	0.000000	3.000000	16.000000	0.000000
1575.184427	-0.263478	0.549957	0.209500	80.857628	93.418709	122.683739	-3.061772	0.000000	3.952917	0.000000	0.000000	0.000000	-0.384025	-0.002253	0.028083	0.000000	0.000000	3.000000	16.000000	0.000000
1575.187760	-0.263478	0.549957	0.209500	80.857628	93.418709	122.683739	-3.061772	0.000000	3.952917	0.000000	0.000000	0.000000	-0.384025	-0.002253	0.028083	0.000000	0.000000	3.000000	16.000000	0.000000
1575.191093	-0.263478	0.549957	0.209500	80.857628	93.418709	122.683739	-3.061772	0.000000	3.952917	0.000000	0.000000	0.000000	-0.384025	-0.002253	0.028083	0.000000	0.000000	3.000000	16.000000	0.000000
1575.194427	-0.264732	0.549971	0.209615	80.835175	93.427528	122.227463	-3.075953	0.000000	3.941892	0.000000	0.000000	0.000000	-0.376167	0.004139	0.034465	0.000000	0.000000	3.000000	16.000000	0.000000
1575.197760	-0.264732	0.549971	0.209615	80.835175	93.427528	122.227463	-3.075953	0.000000	3.941892	0.000000	0.000000	0.000000	-0.376167	0.004139	0.034465	0.000000	0.000000	3.000000	16.000000	0.000000
1575.201093	-0.264732	0.549971	0.209615	80.835175	93.427528	122.227463	-3.075953	0.000000	3.941892	0.000000	0.000000	0.000000	-0.376167	0.004139	0.034465	0.000000	0.000000	3.000000	16.000000	0.000000
1575.204427	-0.265957	0.549945	0.209744	80.811386	93.267464	122.063599	-3.089506	0.000000	3.931279	0.000000	0.000000	0.000000	-0.367433	-0.007682	0.038771	0.000000	0.000000	3.000000	16.000000	0.000000
1575.207760	-0.265957	0.549945	0.209744	80.811386	93.267464	122.063599	-3.089506	0.000000	3.931279	0.000000	0.000000	0.000000	-0.367433	-0.007682	0.038771	0.000000	0.000000	3.000000	16.000000	0.000000
1575.211093	-0.265957	0.549945	0.209744	80.811386	93.267464	122.063599	-3.089506	0.000000	3.931279	0.000000	0.000000	0.000000	-0.367433	-0.007682	0.038771	0.000000	0.000000	3.000000	16.000000	0.000000
1575.214427	-0.267180	0.549959	0.209866	80.796638	93.084015	121.952904	-3.102470	0.000000	3.921056	0.000000	0.000000	0.000000	-0.367097	0.004017	0.036506	0.000000	0.000000	3.000000	16.000000	0.000000
1575.217760	-0.267180	0.549959	0.209866	80.796638	93.084015	121.952904	-3.102470	0.000000	3.921056	0.000000	0.000000	0.000000	-0.367097	0.004017	0.036506	0.000000	0.000000	3.000000	16.000000	0.000000
1575.221093	-0.267180	0.549959	0.209866	80.796638	93.084015	121.952904	-3.102470	0.000000	3.921056	0.000000	0.000000	0.000000	-0.367097	0.004017	0.036506	0.000000	0.000000	3.000000	16.000000	0.000000
1575.224427	-0.268337	0.549950	0.209998	80.792992	92.995018	121.826180	-3.115374	0.000000	3.910812	0.000000	0.000000	0.000000	-0.346903	-0.002534	0.039800	0.000000	0.000000	3.000000	16.000000	0.000000
1575.227760	-0.268337	0.549950	0.209998	80.792992	92.995018	121.826180	-3.115374	0.000000	3.910812	0.000000	0.000000	0.000000	-0.346903	-0.002534	0.039800	0.000000	0.000000	3.000000	16.000000	0.000000
1575.231093	-0.268337	0.549950	0.209998	80.792992	92.995018	121.826180	-3.115374	0.000000	3.910812	0.000000	0.000000	0.000000	-0.346903	-0.002534	0.039800	0.000000	0.000000	3.000000	16.000000	0.000000
1575.234427	-0.269519	0.549960	0.210099	80.782372	92.983963	121.604019	-3.127300	0.000000	3.901281	0.000000	0.000000	0.000000	-0.354624	0.002752	0.030286	0.000000	0.000000	3.000000	16.000000	0.000000
1575.237760	-0.269519	0.549960	0.210099	80.782372	92.983963	121.604019	-3.127300	0.000000	3.901281	0.000000	0.000000	0.000000	-0.354624	0.002752	0.030286	0.000000	0.000000	3.000000	16.000000	0.000000
1575.241093	-0.269519	0.549960	0.210099	80.782372	92.983963	121.604019	-3.127300	0.000000	3.901281	0.000000	0.000000	0.000000	-0.354624	0.002752	0.030286	0.000000	0.000000	3.000000	16.000000	0.000000
1575.244427	-0.270663	0.549986	0.210194	80.769455	92.923424	121.365730	-3.139701	0.000000	3.891308	0.000000	0.000000	0.000000	-0.343323	0.008000	0.028458	0.000000	0.000000	3.000000	16.000000	0.000000
1575.247760	-0.270663	0.549986	0.210194	80.769455	92.923424	121.365730	-3.139701	0.000000	3.891308	0.000000	0.000000	0.000000	-0.343323	0.008000	0.028458	0.000000	0.000000	3.000000	16.000000	0.000000
1575.251093	-0.270663	0.549986	0.210194	80.769455	92.923424	121.365730	-3.139701	0.000000	3.891308	0.000000	0.000000	0.000000	-0.343323	0.008000	0.028458	0.000000	0.000000	3.000000	16.000000	0.000000
1575.254427	-0.271783	0.549995	0.210316	80.757454	92.747307	121.030190	-3.151630	0.000000	3.881653	0.000000	0.000000	0.000000	-0.335990	0.002644	0.036470	0.000000	0.000000	3.000000	16.000000	0.000000
1575.257760	-0.271783	0.549995	0.210316	80.757454	92.747307	121.030190	-3.151630	0.000000	3.881653	0.000000	0.000000	0.000000	-0.335990	0.002644	0.036470	0.000000	0.000000	3.000000	16.000000	0.000000
1575.261093	-0.271783	0.549995	0.210316	80.757454	92.747307	121.030190	-3.151630	0.000000	3.881653	0.000000	0.000000	0.000000	-0.335990	0.002644	0.036470	0.000000	0.000000	3.000000	16.000000	0.000000
1575.264427	-0.272904	0.550004	0.210435	80.745323	92.439163	120.609261	-3.162950	0.000000	3.872435	0.000000	0.000000	0.000000	-0.336162	0.002579	0.035743	0.000000	0.000000	3.000000	16.000000	0.000000
1575.267760	-0.272904	0.550004	0.210435	80.745323	92.439163	120.609261	-3.162950	0.000000	3.872435	0.000000	0.000000	0.000000	-0.336162	0.002579	0.035743	0.000000	0.000000	3.000000	16.000000	0.000000
1575.271093	-0.272904	0.550004	0.210435	80.745323	92.439163	120.609261	-3.162950	0.000000	3.872435	0.000000	0.000000	0.000000	-0.336162	0.002579	0.035743	0.000000	0.000000	3.000000	16.000000	0.000000
1575.274427	-0.273993	0.550012	0.210565	80.729027	92.071587	120.170868	-3.174204	0.000000	3.863215	0.000000	0.000000	0.000000	-0.326835	0.002531	0.038917	0.000000	0.000000	3.000000	16.000000	0.000000
1575.277760	-0.273993	0.550012	0.210565	80.729027	92.071587	120.170868	-3.174204	0.000000	3.863215	0.000000	0.000000	0.000000	-0.326835	0.002531	0.038917	0.000000	0.000000	3.000000	16.000000	0.000000
1575.281093	-0.273993	0.550012	0.210565	80.729027	92.071587	120.170868	-3.174204	0.000000	3.863215	0.000000	0.000000	0.000000	-0.326835	0.002531	0.038917	0.000000	0.000000	3.000000	16.000000	0.000000
1575.284427	-0.275058	0.550003	0.210721	80.710602	91.864655	119.851364	-3.184932	0.000000	3.854375	0.000000	0.000000	0.000000	-0.319490	-0.002864	0.046992	0.000000	0.000000	3.000000	16.000000	0.000000
1575.287760	-0.275058	0.550003	0.210721	80.710602	91.864655	119.851364	-3.184932	0.000000	3.854375	0.000000	0.000000	0.000000	-0.319490	-0.002864	0.046992	0.000000	0.000000	3.000000	16.000000	0.000000
1575.291093	-0.275058	0.550003	0.210721	80.710602	91.864655	119.851364	-3.184932	0.000000	3.854375	0.000000	0.000000	0.000000	-0.319490	-0.002864	0.046992	0.000000	0.000000	3.000000	16.000000	0.000000
1575.294427	-0.276087	0.549971	0.210877	80.672791	91.986977	119.786217	-3.195067	0.000000	3.845978	0.000000	0.000000	0.000000	-0.308737	-0.009415	0.046802	0.000000	0.000000	3.000000	16.000000	0.000000
1575.297760	-0.276087	0.549971	0.210877	80.672791	91.986977	119.786217	-3.195067	0.000000	3.845978	0.000000	0.000000	0.000000	-0.308737	-0.009415	0.046802	0.000000	0.000000	3.000000	16.000000	0.000000
1575.301093	-0.276087	0.549971	0.210877	80.672791	91.986977	119.786217	-3.195067	0.000000	3.845978	0.000000	0.000000	0.000000	-0.308737	-0.009415	0.046802	0.000000	0.000000	3.000000	16.000000	0.000000
1575.304427	-0.277110	0.549957	0.211015	80.609177	92.497345	120.148209	-3.204744	0.000000	3.837919	0.000000	0.000000	0.000000	-0.306891	-0.004130	0.041320	0.000000	0.000000	3.000000	16.000000	0.000000
1575.307760	-0.277110	0.549957	0.211015	80.609177	92.497345	120.148209	-3.204744	0.000000	3.837919	0.000000	0.000000	0.000000	-0.306891	-0.004130	0.041320	0.000000	0.000000	3.000000	16.000000	0.000000
1575.311093	-0.277110	0.549957	0.211015	80.609177	92.497345	120.148209	-3.204744	0.000000	3.837919	0.000000	0.000000	0.000000	-0.306891	-0.004130	0.041320	0.000000	0.000000	3.000000	16.000000	0.000000
1575.314427	-0.277110	0.549957	0.211015	80.531700	93.138878	120.791489	-3.214442	0.000000	3.829799	0.000000	0.000000	0.000000	-0.306891	-0.004130	0.041320	0.000000	0.000000	3.000000	16.000000	0.000000
1575.317760	-0.278090	0.549940	0.211136	80.531700	93.138878	120.791489	-3.214442	0.000000	3.829799	0.000000	0.000000	0.000000	-0.294097	-0.005346	0.036388	0.000000	0.000000	3.000000	16.000000	0.000000
1575.321093	-0.278090	0.549940	0.211136	80.531700	93.138878	120.791489	-3.214442	0.000000	3.829799	0.000000	0.000000	0.000000	-0.294097	-0.005346	0.036388	0.000000	0.000000	3.000000	16.000000	0.000000
1575.324427	-0.279096	0.549939	0.211226	80.456322	93.635101	121.263275	-3.214442	0.000000	3.829799	0.000000	0.000000	0.000000	-0.301732	-0.000036	0.027016	0.000000	0.000000	3.000000	16.000000	0.000000
1575.327760	-0.279096	0.549939	0.211226	80.456322	93.635101	121.263275	-3.214442	0.000000	3.829799	0.000000	0.000000	0.000000	-0.301732	-0.000036	0.027016	0.000000	0.000000	3.000000	16.000000	0.000000
1575.331093	-0.279096	0.549939	0.211226	80.456322	93.635101	121.263275	-3.214442	0.000000	3.829799	0.000000	0.000000	0.000000	-0.301732	-0.000036	0.027016	0.000000	0.000000	3.000000	16.000000	0.000000
1575.334427	-0.280107	0.549961	0.211326	80.390701	93.920952	121.393089	-3.233561	0.000000	3.813670	0.000000	0.000000	0.000000	-0.303297	0.006427	0.029857	0.000000	0.000000	3.000000	16.000000	0.000000
1575.337760	-0.280107	0.549961	0.211326	80.390701	93.920952	121.393089	-3.233561	0.000000	3.813670	0.000000	0.000000	0.000000	-0.303297	0.006427	0.029857	0.000000	0.000000	3.000000	16.000000	0.000000
1575.341093	-0.280107	0.549961	0.211326	80.390701	93.920952	121.393089	-3.233561	0.000000	3.813670	0.000000	0.000000	0.000000	-0.303297	0.006427	0.029857	0.000000	0.000000	3.000000	16.000000	0.000000
1575.344427	-0.280107	0.549961	0.211326	80.332809	93.903336	121.279778	-3.243258	0.000000	3.805427	0.000000	0.000000	0.000000	-0.303297	0.006427	0.029857	0.000000	0.000000	3.000000	16.000000	0.000000
1575.347760	-0.281055	0.549982	0.211450	80.332809	93.903336	121.279778	-3.243258	0.000000	3.805427	0.000000	0.000000	0.000000	-0.284401	0.006416	0.037267	0.000000	0.000000	3.000000	16.000000	0.000000
1575.351093	-0.281055	0.549982	0.211450	80.332809	93.903336	121.279778	-3.243258	0.000000	3.805427	0.000000	0.000000	0.000000	-0.284401	0.006416	0.037267	0.000000	0.000000	3.000000	16.000000	0.000000
1575.354427	-0.282004	0.550003	0.211573	80.308495	93.601540	120.992844	-3.243258	0.000000	3.805427	0.000000	0.000000	0.000000	-0.284516	0.006350	0.036723	0.000000	0.000000	3.000000	16.000000	0.000000
1575.357760	-0.282004	0.550003	0.211573	80.308495	93.601540	120.992844	-3.243258	0.000000	3.805427	0.000000	0.000000	0.000000	-0.284516	0.006350	0.036723	0.000000	0.000000	3.000000	16.000000	0.000000
1575.361093	-0.282004	0.550003	0.211573	80.308495	93.601540	120.992844	-3.243258	0.000000	3.805427	0.000000	0.000000	0.000000	-0.284516	0.006350	0.036723	0.000000	0.000000	3.000000	16.000000	0.000000
1575.364427	-0.282004	0.550003	0.211573	80.310081	93.243324	120.653534	-3.260722	0.000000	3.790473	0.000000	0.000000	0.000000	-0.284516	0.006350	0.036723	0.000000	0.000000	3.000000	16.000000	0.000000
1575.367760	-0.282927	0.550007	0.211723	80.310081	93.243324	120.653534	-3.260722	0.000000	3.790473	0.000000	0.000000	0.000000	-0.277154	0.000955	0.045016	0.000000	0.000000	3.000000	16.000000	0.000000
1575.371093	-0.282927	0.550007	0.211723	80.310081	93.243324	120.653534	-3.260722	0.000000	3.790473	0.000000	0.000000	0.000000	-0.277154	0.000955	0.045016	0.000000	0.000000	3.000000	16.000000	0.000000
1575.374427	-0.283800	0.550013	0.211925	80.319901	92.946594	120.313103	-3.260722	0.000000	3.790473	0.000000	0.000000	0.000000	-0.261705	0.002039	0.060759	0.000000	0.000000	3.000000	16.000000	0.000000
1575.377760	-0.283800	0.550013	0.211925	80.319901	92.946594	120.313103	-3.260722	0.000000	3.790473	0.000000	0.000000	0.000000	-0.261705	0.002039	0.060759	0.000000	0.000000	3.000000	16.000000	0.000000
1575.381093	-0.283800	0.550013	0.211925	80.319901	92.946594	120.313103	-3.260722	0.000000	3.790473	0.000000	0.000000	0.000000	-0.261705	0.002039	0.060759	0.000000	0.000000	3.000000	16.000000	0.000000
1575.384427	-0.283800	0.550013	0.211925	80.314034	92.888046	120.135353	-3.275988	0.000000	3.777287	0.000000	0.000000	0.000000	-0.261705	0.002039	0.060759	0.000000	0.000000	3.000000	16.000000	0.000000
1575.387760	-0.284624	0.549994	0.212101	80.314034	92.888046	120.135353	-3.275988	0.000000	3.777287	0.000000	0.000000	0.000000	-0.247386	-0.005675	0.052750	0.000000	0.000000	3.000000	16.000000	0.000000
1575.391093	-0.284624	0.549994	0.212101	80.314034	92.888046	120.135353	-3.275988	0.000000	3.777287	0.000000	0.000000	0.000000	-0.247386	-0.005675	0.052750	0.000000	0.000000	3.000000	16.000000	0.000000
1575.394427	-0.285369	0.549950	0.212264	80.262901	93.295341	120.471344	-3.275988	0.000000	3.777287	0.000000	0.000000	0.000000	-0.223505	-0.013410	0.048889	0.000000	0.000000	3.000000	16.000000	0.000000
1575.397760	-0.285369	0.549950	0.212264	80.262901	93.295341	120.471344	-3.275988	0.000000	3.777287	0.000000	0.000000	0.000000	-0.223505	-0.013410	0.048889	0.000000	0.000000	3.000000	16.000000	0.000000
1575.401093	-0.285369	0.549950	0.212264	80.262901	93.295341	120.471344	-3.275988	0.000000	3.777287	0.000000	0.000000	0.000000	-0.223505	-0.013410	0.048889	0.000000	0.000000	3.000000	16.000000	0.000000
1575.404427	-0.285369	0.549950	0.212264	80.170547	94.072830	121.231926	-3.288888	0.000000	3.766061	0.000000	0.000000	0.000000	-0.223505	-0.013410	0.048889	0.000000	0.000000	3.000000	16.000000	0.000000
1575.407760	-0.286101	0.549941	0.212394	80.170547	94.072830	121.231926	-3.288888	0.000000	3.766061	0.000000	0.000000	0.000000	-0.219512	-0.002636	0.038985	0.000000	0.000000	3.000000	16.000000	0.000000
1575.411093	-0.286101	0.549941	0.212394	80.170547	94.072830	121.231926	-3.288888	0.000000	3.766061	0.000000	0.000000	0.000000	-0.219512	-0.002636	0.038985	0.000000	0.000000	3.000000	16.000000	0.000000
1575.414427	-0.286748	0.549885	0.212500	80.049026	94.994469	122.170433	-3.288888	0.000000	3.766061	0.000000	0.000000	0.000000	-0.194147	-0.016890	0.031923	0.000000	0.000000	3.000000	16.000000	0.000000
1575.417760	-0.286748	0.549885	0.212500	80.049026	94.994469	122.170433	-3.288888	0.000000	3.766061	0.000000	0.000000	0.000000	-0.194147	-0.016890	0.031923	0.000000	0.000000	3.000000	16.000000	0.000000
1575.421093	-0.286748	0.549885	0.212500	80.049026	94.994469	122.170433	-3.288888	0.000000	3.766061	0.000000	0.000000	0.000000	-0.194147	-0.016890	0.031923	0.000000	0.000000	3.000000	16.000000	0.000000
1575.424427	-0.286748	0.549885	0.212500	79.899757	95.812088	123.011780	-3.300628	0.000000	3.755776	0.000000	0.000000	0.000000	-0.194147	-0.016890	0.031923	0.000000	0.000000	3.000000	16.000000	0.000000
1575.427760	-0.287350	0.549864	0.212588	79.899757	95.812088	123.011780	-3.300628	0.000000	3.755776	0.000000	0.000000	0.000000	-0.180588	-0.006071	0.026230	0.000000	0.000000	3.000000	16.000000	0.000000
1575.431093	-0.287350	0.549864	0.212588	79.899757	95.812088	123.011780	-3.300628	0.000000	3.755776	0.000000	0.000000	0.000000	-0.180588	-0.006071	0.026230	0.000000	0.000000	3.000000	16.000000	0.000000
1575.434427	-0.287861	0.549815	0.212636	79.721413	96.449814	123.693291	-3.300628	0.000000	3.755776	0.000000	0.000000	0.000000	-0.153135	-0.014896	0.014587	0.000000	0.000000	3.000000	16.000000	0.000000
1575.437760	-0.287861	0.549815	0.212636	79.721413	96.449814	123.693291	-3.300628	0.000000	3.755776	0.000000	0.000000	0.000000	-0.153135	-0.014896	0.014587	0.000000	0.000000	3.000000	16.000000	0.000000
1575.441093	-0.287861	0.549815	0.212636	79.721413	96.449814	123.693291	-3.300628	0.000000	3.755776	0.000000	0.000000	0.000000	-0.153135	-0.014896	0.014587	0.000000	0.000000	3.000000	16.000000	0.000000
1575.444427	-0.287861	0.549815	0.212636	79.532509	97.006210	124.294060	-3.310488	0.000000	3.747088	0.000000	0.000000	0.000000	-0.153135	-0.014896	0.014587	0.000000	0.000000	3.000000	16.000000	0.000000
1575.447760	-0.288314	0.549797	0.212639	79.532509	97.006210	124.294060	-3.310488	0.000000	3.747088	0.000000	0.000000	0.000000	-0.136036	-0.005201	0.000911	0.000000	0.000000	3.000000	16.000000	0.000000
1575.451093	-0.288314	0.549797	0.212639	79.532509	97.006210	124.294060	-3.310488	0.000000	3.747088	0.000000	0.000000	0.000000	-0.136036	-0.005201	0.000911	0.000000	0.000000	3.000000	16.000000	0.000000
1575.454427	-0.288314	0.549797	0.212639	79.350647	97.439484	124.775444	-3.310488	0.000000	3.747088	0.000000	0.000000	0.000000	-0.136036	-0.005201	0.000911	0.000000	0.000000	3.000000	16.000000	0.000000
1575.457760	-0.288314	0.549797	0.212639	79.350647	97.439484	124.775444	-3.310488	0.000000	3.747088	0.000000	0.000000	0.000000	-0.136036	-0.005201	0.000911	0.000000	0.000000	3.000000	16.000000	0.000000
1575.461093	-0.288662	0.549787	0.212572	79.350647	97.439484	124.775444	-3.310488	0.000000	3.747088	0.000000	0.000000	0.000000	-0.104429	-0.003165	-0.020087	0.000000	0.000000	3.000000	16.000000	0.000000
1575.464427	-0.288923	0.549769	0.212479	79.196190	97.835571	125.204926	-3.314942	0.000000	3.743148	0.000000	0.000000	0.000000	-0.078352	-0.005420	-0.028150	0.000000	0.000000	3.000000	16.000000	0.000000
1575.467760	-0.288923	0.549769	0.212479	79.196190	97.835571	125.204926	-3.314942	0.000000	3.743148	0.000000	0.000000	0.000000	-0.078352	-0.005420	-0.028150	0.000000	0.000000	3.000000	16.000000	0.000000
1575.471093	-0.288923	0.549769	0.212479	79.196190	97.835571	125.204926	-3.314942	0.000000	3.743148	0.000000	0.000000	0.000000	-0.078352	-0.005420	-0.028150	0.000000	0.000000	3.000000	16.000000	0.000000
1575.474427	-0.288923	0.549769	0.212479	79.072777	98.187317	125.587677	-3.322344	0.000000	3.736580	0.000000	0.000000	0.000000	-0.078352	-0.005420	-0.028150	0.000000	0.000000	3.000000	16.000000	0.000000
1575.477760	-0.289109	0.549797	0.212297	79.072777	98.187317	125.587677	-3.322344	0.000000	3.736580	0.000000	0.000000	0.000000	-0.055633	0.008586	-0.054556	0.000000	0.000000	3.000000	16.000000	0.000000
1575.481093	-0.289109	0.549797	0.212297	79.072777	98.187317	125.587677	-3.322344	0.000000	3.736580	0.000000	0.000000	0.000000	-0.055633	0.008586	-0.054556	0.000000	0.000000	3.000000	16.000000	0.000000
1575.484427	-0.289109	0.549797	0.212297	78.988831	98.539444	125.953087	-3.322344	0.000000	3.736580	0.000000	0.000000	0.000000	-0.055633	0.008586	-0.054556	0.000000	0.000000	3.000000	16.000000	0.000000
1575.487760	-0.289109	0.549797	0.212297	78.988831	98.539444	125.953087	-3.322344	0.000000	3.736580	0.000000	0.000000	0.000000	-0.055633	0.008586	-0.054556	0.000000	0.000000	3.000000	16.000000	0.000000
1575.491093	-0.289202	0.549797	0.212077	78.988831	98.539444	125.953087	-3.322344	0.000000	3.736580	0.000000	0.000000	0.000000	-0.028074	-0.000199	-0.065936	0.000000	0.000000	3.000000	16.000000	0.000000
1575.494427	-0.289202	0.549797	0.212077	78.952362	98.801682	126.206093	-3.325752	0.000000	3.733547	0.000000	0.000000	0.000000	-0.028074	-0.000199	-0.065936	0.000000	0.000000	3.000000	16.000000	0.000000
1575.497760	-0.289202	0.549797	0.212077	78.952362	98.801682	126.206093	-3.325752	0.000000	3.733547	0.000000	0.000000	0.000000	-0.028074	-0.000199	-0.065936	0.000000	0.000000	3.000000	16.000000	0.000000
1575.501093	-0.289202	0.549797	0.212077	78.952362	98.801682	126.206093	-3.325752	0.000000	3.733547	0.000000	0.000000	0.000000	-0.028074	-0.000199	-0.065936	0.000000	0.000000	3.000000	16.000000	0.000000
1575.504427	-0.289078	0.549787	0.211528	78.934570	98.940239	126.341331	-3.328590	0.000000	3.731017	0.000000	0.000000	0.000000	0.037280	-0.002895	-0.164757	0.000000	0.000000	3.000000	16.000000	0.000000
1575.507760	-0.289078	0.549787	0.211528	78.934570	98.940239	126.341331	-3.328590	0.000000	3.731017	0.000000	0.000000	0.000000	0.037280	-0.002895	-0.164757	0.000000	0.000000	3.000000	16.000000	0.000000
1575.511093	-0.289078	0.549787	0.211528	78.934570	98.940239	126.341331	-3.328590	0.000000	3.731017	0.000000	0.000000	0.000000	0.037280	-0.002895	-0.164757	0.000000	0.000000	3.000000	16.000000	0.000000
1575.514427	-0.288931	0.549760	0.211187	78.914429	99.102257	126.506432	-3.332176	0.000000	3.727814	0.000000	0.000000	0.000000	0.044254	-0.008110	-0.102372	0.000000	0.000000	3.000000	16.000000	0.000000
1575.517760	-0.288931	0.549760	0.211187	78.914429	99.102257	126.506432	-3.332176	0.000000	3.727814	0.000000	0.000000	0.000000	0.044254	-0.008110	-0.102372	0.000000	0.000000	3.000000	16.000000	0.000000
1575.521093	-0.288931	0.549760	0.211187	78.914429	99.102257	126.506432	-3.332176	0.000000	3.727814	0.000000	0.000000	0.000000	0.044254	-0.008110	-0.102372	0.000000	0.000000	3.000000	16.000000	0.000000
1575.524427	-0.288931	0.549760	0.211187	78.892555	99.277138	126.676651	-3.333721	0.000000	3.726433	0.000000	0.000000	0.000000	0.044254	-0.008110	-0.102372	0.000000	0.000000	3.000000	16.000000	0.000000
1575.527760	-0.288759	0.549725	0.210791	78.892555	99.277138	126.676651	-3.333721	0.000000	3.726433	0.000000	0.000000	0.000000	0.051331	-0.010374	-0.118759	0.000000	0.000000	3.000000	16.000000	0.000000
1575.531093	-0.288759	0.549725	0.210791	78.892555	99.277138	126.676651	-3.333721	0.000000	3.726433	0.000000	0.000000	0.000000	0.051331	-0.010374	-0.118759	0.000000	0.000000	3.000000	16.000000	0.000000
1575.534427	-0.288759	0.549725	0.210791	78.863770	99.504745	126.908630	-3.333721	0.000000	3.726433	0.000000	0.000000	0.000000	0.051331	-0.010374	-0.118759	0.000000	0.000000	3.000000	16.000000	0.000000
1575.537760	-0.288759	0.549725	0.210791	78.863770	99.504745	126.908630	-3.333721	0.000000	3.726433	0.000000	0.000000	0.000000	0.051331	-0.010374	-0.118759	0.000000	0.000000	3.000000	16.000000	0.000000
1575.541093	-0.288565	0.549683	0.210340	78.863770	99.504745	126.908630	-3.333721	0.000000	3.726433	0.000000	0.000000	0.000000	0.058450	-0.012674	-0.135191	0.000000	0.000000	3.000000	16.000000	0.000000
1575.544427	-0.288360	0.549597	0.209866	78.834755	99.731155	127.139397	-3.335517	0.000000	3.724825	0.000000	0.000000	0.000000	0.061437	-0.025740	-0.142134	0.000000	0.000000	3.000000	16.000000	0.000000
1575.547760	-0.288360	0.549597	0.209866	78.834755	99.731155	127.139397	-3.335517	0.000000	3.724825	0.000000	0.000000	0.000000	0.061437	-0.025740	-0.142134	0.000000	0.000000	3.000000	16.000000	0.000000
1575.551093	-0.288360	0.549597	0.209866	78.834755	99.731155	127.139397	-3.335517	0.000000	3.724825	0.000000	0.000000	0.000000	0.061437	-0.025740	-0.142134	0.000000	0.000000	3.000000	16.000000	0.000000
1575.554427	-0.288136	0.549526	0.209349	78.802155	99.982773	127.395897	-3.339728	0.000000	3.721050	0.000000	0.000000	0.000000	0.067123	-0.021506	-0.155273	0.000000	0.000000	3.000000	16.000000	0.000000
1575.557760	-0.288136	0.549526	0.209349	78.802155	99.982773	127.395897	-3.339728	0.000000	3.721050	0.000000	0.000000	0.000000	0.067123	-0.021506	-0.155273	0.000000	0.000000	3.000000	16.000000	0.000000
1575.561093	-0.288136	0.549526	0.209349	78.802155	99.982773	127.395897	-3.339728	0.000000	3.721050	0.000000	0.000000	0.000000	0.067123	-0.021506	-0.155273	0.000000	0.000000	3.000000	16.000000	0.000000
1575.564427	-0.287837	0.549450	0.208830	78.766182	100.260902	127.673531	-3.342097	0.000000	3.718923	0.000000	0.000000	0.000000	0.089718	-0.022663	-0.155484	0.000000	0.000000	3.000000	16.000000	0.000000
1575.567760	-0.287837	0.549450	0.208830	78.766182	100.260902	127.673531	-3.342097	0.000000	3.718923	0.000000	0.000000	0.000000	0.089718	-0.022663	-0.155484	0.000000	0.000000	3.000000	16.000000	0.000000
1575.571093	-0.287837	0.549450	0.208830	78.766182	100.260902	127.673531	-3.342097	0.000000	3.718923	0.000000	0.000000	0.000000	0.089718	-0.022663	-0.155484	0.000000	0.000000	3.000000	16.000000	0.000000
1575.574427	-0.287837	0.549450	0.208830	78.725647	100.570564	127.976707	-3.343738	0.000000	3.717448	0.000000	0.000000	0.000000	0.089718	-0.022663	-0.155484	0.000000	0.000000	3.000000	16.000000	0.000000
1575.577760	-0.287436	0.549392	0.208336	78.725647	100.570564	127.976707	-3.343738	0.000000	3.717448	0.000000	0.000000	0.000000	0.120298	-0.017329	-0.148252	0.000000	0.000000	3.000000	16.000000	0.000000
1575.581093	-0.287436	0.549392	0.208336	78.725647	100.570564	127.976707	-3.343738	0.000000	3.717448	0.000000	0.000000	0.000000	0.120298	-0.017329	-0.148252	0.000000	0.000000	3.000000	16.000000	0.000000
1575.584427	-0.287028	0.549352	0.207825	78.657173	101.057892	128.448730	-3.343738	0.000000	3.717448	0.000000	0.000000	0.000000	0.122416	-0.012014	-0.153348	0.000000	0.000000	3.000000	16.000000	0.000000
1575.587760	-0.287028	0.549352	0.207825	78.657173	101.057892	128.448730	-3.343738	0.000000	3.717448	0.000000	0.000000	0.000000	0.122416	-0.012014	-0.153348	0.000000	0.000000	3.000000	16.000000	0.000000
1575.591093	-0.287028	0.549352	0.207825	78.657173	101.057892	128.448730	-3.343738	0.000000	3.717448	0.000000	0.000000	0.000000	0.122416	-0.012014	-0.153348	0.000000	0.000000	3.000000	16.000000	0.000000
1575.594427	-0.287028	0.549352	0.207825	78.547523	101.790321	129.161911	-3.344679	0.000000	3.716601	0.000000	0.000000	0.000000	0.122416	-0.012014	-0.153348	0.000000	0.000000	3.000000	16.000000	0.000000
1575.597760	-0.286558	0.549322	0.207256	78.547523	101.790321	129.161911	-3.344679	0.000000	3.716601	0.000000	0.000000	0.000000	0.141074	-0.008988	-0.170848	0.000000	0.000000	3.000000	16.000000	0.000000
1575.601093	-0.286558	0.549322	0.207256	78.547523	101.790321	129.161911	-3.344679	0.000000	3.716601	0.000000	0.000000	0.000000	0.141074	-0.008988	-0.170848	0.000000	0.000000	3.000000	16.000000	0.000000
1575.604427	-0.286076	0.549299	0.206573	78.403580	102.698868	130.054199	-3.344679	0.000000	3.716601	0.000000	0.000000	0.000000	0.144405	-0.007153	-0.204868	0.000000	0.000000	3.000000	16.000000	0.000000
1575.607760	-0.286076	0.549299	0.206573	78.403580	102.698868	130.054199	-3.344679	0.000000	3.716601	0.000000	0.000000	0.000000	0.144405	-0.007153	-0.204868	0.000000	0.000000	3.000000	16.000000	0.000000
1575.611093	-0.286076	0.549299	0.206573	78.403580	102.698868	130.054199	-3.344679	0.000000	3.716601	0.000000	0.000000	0.000000	0.144405	-0.007153	-0.204868	0.000000	0.000000	3.000000	16.000000	0.000000
1575.614427	-0.286076	0.549299	0.206573	78.258011	103.580124	130.919830	-3.346422	0.000000	3.715031	0.000000	0.000000	0.000000	0.144405	-0.007153	-0.204868	0.000000	0.000000	3.000000	16.000000	0.000000
1575.617760	-0.285627	0.549284	0.205790	78.258011	103.580124	130.919830	-3.346422	0.000000	3.715031	0.000000	0.000000	0.000000	0.134797	-0.004212	-0.234848	0.000000	0.000000	3.000000	16.000000	0.000000
1575.621093	-0.285627	0.549284	0.205790	78.258011	103.580124	130.919830	-3.346422	0.000000	3.715031	0.000000	0.000000	0.000000	0.134797	-0.004212	-0.234848	0.000000	0.000000	3.000000	16.000000	0.000000
1575.624427	-0.285183	0.549302	0.204932	78.135551	104.299591	131.633026	-3.346422	0.000000	3.715031	0.000000	0.000000	0.000000	0.133253	0.005153	-0.257407	0.000000	0.000000	3.000000	16.000000	0.000000
1575.627760	-0.285183	0.549302	0.204932	78.135551	104.299591	131.633026	-3.346422	0.000000	3.715031	0.000000	0.000000	0.000000	0.133253	0.005153	-0.257407	0.000000	0.000000	3.000000	16.000000	0.000000
1575.631093	-0.285183	0.549302	0.204932	78.135551	104.299591	131.633026	-3.346422	0.000000	3.715031	0.000000	0.000000	0.000000	0.133253	0.005153	-0.257407	0.000000	0.000000	3.000000	16.000000	0.000000
1575.634427	-0.284702	0.549307	0.203989	78.033760	104.888863	132.222733	-3.352260	0.000000	3.709765	0.000000	0.000000	0.000000	0.144187	0.001487	-0.282930	0.000000	0.000000	3.000000	16.000000	0.000000
1575.637760	-0.284702	0.549307	0.203989	78.033760	104.888863	132.222733	-3.352260	0.000000	3.709765	0.000000	0.000000	0.000000	0.144187	0.001487	-0.282930	0.000000	0.000000	3.000000	16.000000	0.000000
1575.641093	-0.284702	0.549307	0.203989	78.033760	104.888863	132.222733	-3.352260	0.000000	3.709765	0.000000	0.000000	0.000000	0.144187	0.001487	-0.282930	0.000000	0.000000	3.000000	16.000000	0.000000
1575.644427	-0.284193	0.549382	0.202978	77.964432	105.300392	132.632599	-3.355975	0.000000	3.706405	0.000000	0.000000	0.000000	0.152793	0.022506	-0.303087	0.000000	0.000000	3.000000	16.000000	0.000000
1575.647760	-0.284193	0.549382	0.202978	77.964432	105.300392	132.632599	-3.355975	0.000000	3.706405	0.000000	0.000000	0.000000	0.152793	0.022506	-0.303087	0.000000	0.000000	3.000000	16.000000	0.000000
1575.651093	-0.284193	0.549382	0.202978	77.964432	105.300392	132.632599	-3.355975	0.000000	3.706405	0.000000	0.000000	0.000000	0.152793	0.022506	-0.303087	0.000000	0.000000	3.000000	16.000000	0.000000
1575.654427	-0.283644	0.549473	0.201963	77.900124	105.666817	133.000168	-3.360037	0.000000	3.702722	0.000000	0.000000	0.000000	0.164544	0.027478	-0.304722	0.000000	0.000000	3.000000	16.000000	0.000000
1575.657760	-0.283644	0.549473	0.201963	77.900124	105.666817	133.000168	-3.360037	0.000000	3.702722	0.000000	0.000000	0.000000	0.164544	0.027478	-0.304722	0.000000	0.000000	3.000000	16.000000	0.000000
1575.661093	-0.283644	0.549473	0.201963	77.900124	105.666817	133.000168	-3.360037	0.000000	3.702722	0.000000	0.000000	0.000000	0.164544	0.027478	-0.304722	0.000000	0.000000	3.000000	16.000000	0.000000
1575.664427	-0.282994	0.549581	0.200968	77.838898	106.030632	133.358383	-3.363784	0.000000	3.699318	0.000000	0.000000	0.000000	0.195034	0.032440	-0.298352	0.000000	0.000000	3.000000	16.000000	0.000000
1575.667760	-0.282994	0.549581	0.200968	77.838898	106.030632	133.358383	-3.363784	0.000000	3.699318	0.000000	0.000000	0.000000	0.195034	0.032440	-0.298352	0.000000	0.000000	3.000000	16.000000	0.000000
1575.671093	-0.282994	0.549581	0.200968	77.838898	106.030632	133.358383	-3.363784	0.000000	3.699318	0.000000	0.000000	0.000000	0.195034	0.032440	-0.298352	0.000000	0.000000	3.000000	16.000000	0.000000
1575.674427	-0.282288	0.549680	0.199928	77.775246	106.407494	133.724442	-3.366343	0.000000	3.696990	0.000000	0.000000	0.000000	0.211772	0.029703	-0.312050	0.000000	0.000000	3.000000	16.000000	0.000000
1575.677760	-0.282288	0.549680	0.199928	77.775246	106.407494	133.724442	-3.366343	0.000000	3.696990	0.000000	0.000000	0.000000	0.211772	0.029703	-0.312050	0.000000	0.000000	3.000000	16.000000	0.000000
1575.681093	-0.282288	0.549680	0.199928	77.775246	106.407494	133.724442	-3.366343	0.000000	3.696990	0.000000	0.000000	0.000000	0.211772	0.029703	-0.312050	0.000000	0.000000	3.000000	16.000000	0.000000
1575.684427	-0.281568	0.549813	0.198852	77.709038	106.791588	134.098022	-3.368780	0.000000	3.694769	0.000000	0.000000	0.000000	0.216168	0.039846	-0.322894	0.000000	0.000000	3.000000	16.000000	0.000000
1575.687760	-0.281568	0.549813	0.198852	77.709038	106.791588	134.098022	-3.368780	0.000000	3.694769	0.000000	0.000000	0.000000	0.216168	0.039846	-0.322894	0.000000	0.000000	3.000000	16.000000	0.000000
1575.691093	-0.281568	0.549813	0.198852	77.709038	106.791588	134.098022	-3.368780	0.000000	3.694769	0.000000	0.000000	0.000000	0.216168	0.039846	-0.322894	0.000000	0.000000	3.000000	16.000000	0.000000
1575.694427	-0.280852	0.549975	0.197698	77.638298	107.193451	134.489899	-3.371423	0.000000	3.692358	0.000000	0.000000	0.000000	0.214874	0.048675	-0.346262	0.000000	0.000000	3.000000	16.000000	0.000000
1575.697760	-0.280852	0.549975	0.197698	77.638298	107.193451	134.489899	-3.371423	0.000000	3.692358	0.000000	0.000000	0.000000	0.214874	0.048675	-0.346262	0.000000	0.000000	3.000000	16.000000	0.000000
1575.701093	-0.280852	0.549975	0.197698	77.638298	107.193451	134.489899	-3.371423	0.000000	3.692358	0.000000	0.000000	0.000000	0.214874	0.048675	-0.346262	0.000000	0.000000	3.000000	16.000000	0.000000
1575.704427	-0.280074	0.550107	0.196485	77.562943	107.612419	134.899368	-3.374858	0.000000	3.689219	0.000000	0.000000	0.000000	0.233197	0.039333	-0.363916	0.000000	0.000000	3.000000	16.000000	0.000000
1575.707760	-0.280074	0.550107	0.196485	77.562943	107.612419	134.899368	-3.374858	0.000000	3.689219	0.000000	0.000000	0.000000	0.233197	0.039333	-0.363916	0.000000	0.000000	3.000000	16.000000	0.000000
1575.711093	-0.280074	0.550107	0.196485	77.562943	107.612419	134.899368	-3.374858	0.000000	3.689219	0.000000	0.000000	0.000000	0.233197	0.039333	-0.363916	0.000000	0.000000	3.000000	16.000000	0.000000
1575.714427	-0.279251	0.550280	0.195161	77.484894	108.034462	135.314896	-3.378251	0.000000	3.686112	0.000000	0.000000	0.000000	0.247097	0.051978	-0.397090	0.000000	0.000000	3.000000	16.000000	0.000000
1575.717760	-0.279251	0.550280	0.195161	77.484894	108.034462	135.314896	-3.378251	0.000000	3.686112	0.000000	0.000000	0.000000	0.247097	0.051978	-0.397090	0.000000	0.000000	3.000000	16.000000	0.000000
1575.721093	-0.279251	0.550280	0.195161	77.484894	108.034462	135.314896	-3.378251	0.000000	3.686112	0.000000	0.000000	0.000000	0.247097	0.051978	-0.397090	0.000000	0.000000	3.000000	16.000000	0.000000
1575.724427	-0.278433	0.550443	0.193762	77.399963	108.485504	135.757477	-3.382243	0.000000	3.682449	0.000000	0.000000	0.000000	0.245438	0.048868	-0.419634	0.000000	0.000000	3.000000	16.000000	0.000000
1575.727760	-0.278433	0.550443	0.193762	77.399963	108.485504	135.757477	-3.382243	0.000000	3.682449	0.000000	0.000000	0.000000	0.245438	0.048868	-0.419634	0.000000	0.000000	3.000000	16.000000	0.000000
1575.731093	-0.278433	0.550443	0.193762	77.399963	108.485504	135.757477	-3.382243	0.000000	3.682449	0.000000	0.000000	0.000000	0.245438	0.048868	-0.419634	0.000000	0.000000	3.000000	16.000000	0.000000
1575.734427	-0.277551	0.550612	0.192297	77.308655	108.944206	136.209320	-3.387044	0.000000	3.678034	0.000000	0.000000	0.000000	0.264512	0.050864	-0.439392	0.000000	0.000000	3.000000	16.000000	0.000000
1575.737760	-0.277551	0.550612	0.192297	77.308655	108.944206	136.209320	-3.387044	0.000000	3.678034	0.000000	0.000000	0.000000	0.264512	0.050864	-0.439392	0.000000	0.000000	3.000000	16.000000	0.000000
1575.741093	-0.277551	0.550612	0.192297	77.308655	108.944206	136.209320	-3.387044	0.000000	3.678034	0.000000	0.000000	0.000000	0.264512	0.050864	-0.439392	0.000000	0.000000	3.000000	16.000000	0.000000
1575.744427	-0.276585	0.550831	0.190803	77.216621	109.399277	136.654800	-3.391870	0.000000	3.673584	0.000000	0.000000	0.000000	0.289784	0.065544	-0.448307	0.000000	0.000000	3.000000	16.000000	0.000000
1575.747760	-0.276585	0.550831	0.190803	77.216621	109.399277	136.654800	-3.391870	0.000000	3.673584	0.000000	0.000000	0.000000	0.289784	0.065544	-0.448307	0.000000	0.000000	3.000000	16.000000	0.000000
1575.751093	-0.276585	0.550831	0.190803	77.216621	109.399277	136.654800	-3.391870	0.000000	3.673584	0.000000	0.000000	0.000000	0.289784	0.065544	-0.448307	0.000000	0.000000	3.000000	16.000000	0.000000
1575.754427	-0.275556	0.551046	0.189328	77.125282	109.863312	137.100021	-3.396163	0.000000	3.669615	0.000000	0.000000	0.000000	0.308522	0.064663	-0.442391	0.000000	0.000000	3.000000	16.000000	0.000000
1575.757760	-0.275556	0.551046	0.189328	77.125282	109.863312	137.100021	-3.396163	0.000000	3.669615	0.000000	0.000000	0.000000	0.308522	0.064663	-0.442391	0.000000	0.000000	3.000000	16.000000	0.000000
1575.761093	-0.275556	0.551046	0.189328	77.125282	109.863312	137.100021	-3.396163	0.000000	3.669615	0.000000	0.000000	0.000000	0.308522	0.064663	-0.442391	0.000000	0.000000	3.000000	16.000000	0.000000
1575.764427	-0.274411	0.551250	0.187829	77.031052	110.339218	137.549240	-3.399670	0.000000	3.666367	0.000000	0.000000	0.000000	0.343694	0.061234	-0.449977	0.000000	0.000000	3.000000	16.000000	0.000000
1575.767760	-0.274411	0.551250	0.187829	77.031052	110.339218	137.549240	-3.399670	0.000000	3.666367	0.000000	0.000000	0.000000	0.343694	0.061234	-0.449977	0.000000	0.000000	3.000000	16.000000	0.000000
1575.771093	-0.274411	0.551250	0.187829	77.031052	110.339218	137.549240	-3.399670	0.000000	3.666367	0.000000	0.000000	0.000000	0.343694	0.061234	-0.449977	0.000000	0.000000	3.000000	16.000000	0.000000
1575.774427	-0.273239	0.551472	0.186346	76.936073	110.811432	137.992020	-3.402241	0.000000	3.663981	0.000000	0.000000	0.000000	0.351467	0.066640	-0.444654	0.000000	0.000000	3.000000	16.000000	0.000000
1575.777760	-0.273239	0.551472	0.186346	76.936073	110.811432	137.992020	-3.402241	0.000000	3.663981	0.000000	0.000000	0.000000	0.351467	0.066640	-0.444654	0.000000	0.000000	3.000000	16.000000	0.000000
1575.781093	-0.273239	0.551472	0.186346	76.936073	110.811432	137.992020	-3.402241	0.000000	3.663981	0.000000	0.000000	0.000000	0.351467	0.066640	-0.444654	0.000000	0.000000	3.000000	16.000000	0.000000
1575.784427	-0.272025	0.551687	0.184841	76.835960	111.299255	138.448242	-3.404401	0.000000	3.661974	0.000000	0.000000	0.000000	0.364398	0.064376	-0.451719	0.000000	0.000000	3.000000	16.000000	0.000000
1575.787760	-0.272025	0.551687	0.184841	76.835960	111.299255	138.448242	-3.404401	0.000000	3.661974	0.000000	0.000000	0.000000	0.364398	0.064376	-0.451719	0.000000	0.000000	3.000000	16.000000	0.000000
1575.791093	-0.272025	0.551687	0.184841	76.835960	111.299255	138.448242	-3.404401	0.000000	3.661974	0.000000	0.000000	0.000000	0.364398	0.064376	-0.451719	0.000000	0.000000	3.000000	16.000000	0.000000
1575.794427	-0.270808	0.551907	0.183239	76.735077	111.777580	138.897644	-3.406367	0.000000	3.660145	0.000000	0.000000	0.000000	0.364912	0.065866	-0.480518	0.000000	0.000000	3.000000	16.000000	0.000000
1575.797760	-0.270808	0.551907	0.183239	76.735077	111.777580	138.897644	-3.406367	0.000000	3.660145	0.000000	0.000000	0.000000	0.364912	0.065866	-0.480518	0.000000	0.000000	3.000000	16.000000	0.000000
1575.801093	-0.270808	0.551907	0.183239	76.735077	111.777580	138.897644	-3.406367	0.000000	3.660145	0.000000	0.000000	0.000000	0.364912	0.065866	-0.480518	0.000000	0.000000	3.000000	16.000000	0.000000
1575.804427	-0.269602	0.552135	0.181570	76.628975	112.262306	139.359451	-3.409300	0.000000	3.657414	0.000000	0.000000	0.000000	0.361805	0.068454	-0.500721	0.000000	0.000000	3.000000	16.000000	0.000000
1575.807760	-0.269602	0.552135	0.181570	76.628975	112.262306	139.359451	-3.409300	0.000000	3.657414	0.000000	0.000000	0.000000	0.361805	0.068454	-0.500721	0.000000	0.000000	3.000000	16.000000	0.000000
1575.811093	-0.269602	0.552135	0.181570	76.628975	112.262306	139.359451	-3.409300	0.000000	3.657414	0.000000	0.000000	0.000000	0.361805	0.068454	-0.500721	0.000000	0.000000	3.000000	16.000000	0.000000
1575.814427	-0.268396	0.552329	0.179808	76.517105	112.760910	139.844040	-3.413065	0.000000	3.653901	0.000000	0.000000	0.000000	0.361947	0.058360	-0.528453	0.000000	0.000000	3.000000	16.000000	0.000000
1575.817760	-0.268396	0.552329	0.179808	76.517105	112.760910	139.844040	-3.413065	0.000000	3.653901	0.000000	0.000000	0.000000	0.361947	0.058360	-0.528453	0.000000	0.000000	3.000000	16.000000	0.000000
1575.821093	-0.268396	0.552329	0.179808	76.517105	112.760910	139.844040	-3.413065	0.000000	3.653901	0.000000	0.000000	0.000000	0.361947	0.058360	-0.528453	0.000000	0.000000	3.000000	16.000000	0.000000
1575.824427	-0.267169	0.552532	0.177991	76.416878	113.161201	140.244385	-3.417819	0.000000	3.649454	0.000000	0.000000	0.000000	0.368125	0.060805	-0.545146	0.000000	0.000000	3.000000	16.000000	0.000000
1575.827760	-0.267169	0.552532	0.177991	76.416878	113.161201	140.244385	-3.417819	0.000000	3.649454	0.000000	0.000000	0.000000	0.368125	0.060805	-0.545146	0.000000	0.000000	3.000000	16.000000	0.000000
1575.831093	-0.267169	0.552532	0.177991	76.416878	113.161201	140.244385	-3.417819	0.000000	3.649454	0.000000	0.000000	0.000000	0.368125	0.060805	-0.545146	0.000000	0.000000	3.000000	16.000000	0.000000
1575.834427	-0.265896	0.552764	0.176143	76.340858	113.371384	140.450226	-3.422994	0.000000	3.644600	0.000000	0.000000	0.000000	0.381794	0.069478	-0.554494	0.000000	0.000000	3.000000	16.000000	0.000000
1575.837760	-0.265896	0.552764	0.176143	76.340858	113.371384	140.450226	-3.422994	0.000000	3.644600	0.000000	0.000000	0.000000	0.381794	0.069478	-0.554494	0.000000	0.000000	3.000000	16.000000	0.000000
1575.841093	-0.265896	0.552764	0.176143	76.340858	113.371384	140.450226	-3.422994	0.000000	3.644600	0.000000	0.000000	0.000000	0.381794	0.069478	-0.554494	0.000000	0.000000	3.000000	16.000000	0.000000
1575.844427	-0.264597	0.552916	0.174307	76.312462	113.210022	140.316559	-3.428077	0.000000	3.639820	0.000000	0.000000	0.000000	0.389831	0.045657	-0.550709	0.000000	0.000000	3.000000	16.000000	0.000000
1575.847760	-0.264597	0.552916	0.174307	76.312462	113.210022	140.316559	-3.428077	0.000000	3.639820	0.000000	0.000000	0.000000	0.389831	0.045657	-0.550709	0.000000	0.000000	3.000000	16.000000	0.000000
1575.851093	-0.264597	0.552916	0.174307	76.312462	113.210022	140.316559	-3.428077	0.000000	3.639820	0.000000	0.000000	0.000000	0.389831	0.045657	-0.550709	0.000000	0.000000	3.000000	16.000000	0.000000
1575.854427	-0.263247	0.553106	0.172512	76.321732	112.725609	139.887360	-3.432821	0.000000	3.635346	0.000000	0.000000	0.000000	0.404799	0.056988	-0.538557	0.000000	0.000000	3.000000	16.000000	0.000000
1575.857760	-0.263247	0.553106	0.172512	76.321732	112.725609	139.887360	-3.432821	0.000000	3.635346	0.000000	0.000000	0.000000	0.404799	0.056988	-0.538557	0.000000	0.000000	3.000000	16.000000	0.000000
1575.861093	-0.263247	0.553106	0.172512	76.321732	112.725609	139.887360	-3.432821	0.000000	3.635346	0.000000	0.000000	0.000000	0.404799	0.056988	-0.538557	0.000000	0.000000	3.000000	16.000000	0.000000
1575.864427	-0.261780	0.553254	0.170762	76.350784	112.096840	139.402145	-3.436668	0.000000	3.631710	0.000000	0.000000	0.000000	0.440030	0.044550	-0.525078	0.000000	0.000000	3.000000	16.000000	0.000000
1575.867760	-0.261780	0.553254	0.170762	76.350784	112.096840	139.402145	-3.436668	0.000000	3.631710	0.000000	0.000000	0.000000	0.440030	0.044550	-0.525078	0.000000	0.000000	3.000000	16.000000	0.000000
1575.871093	-0.261780	0.553254	0.170762	76.350784	112.096840	139.402145	-3.436668	0.000000	3.631710	0.000000	0.000000	0.000000	0.440030	0.044550	-0.525078	0.000000	0.000000	3.000000	16.000000	0.000000
1575.874427	-0.260255	0.553399	0.169026	76.405090	111.539627	139.027512	-3.438792	0.000000	3.629698	0.000000	0.000000	0.000000	0.457722	0.043348	-0.520706	0.000000	0.000000	3.000000	16.000000	0.000000
1575.877760	-0.260255	0.553399	0.169026	76.405090	111.539627	139.027512	-3.438792	0.000000	3.629698	0.000000	0.000000	0.000000	0.457722	0.043348	-0.520706	0.000000	0.000000	3.000000	16.000000	0.000000
1575.881093	-0.260255	0.553399	0.169026	76.405090	111.539627	139.027512	-3.438792	0.000000	3.629698	0.000000	0.000000	0.000000	0.457722	0.043348	-0.520706	0.000000	0.000000	3.000000	16.000000	0.000000
1575.884427	-0.258695	0.553518	0.167279	76.473724	111.229599	138.833725	-3.440135	0.000000	3.628426	0.000000	0.000000	0.000000	0.467939	0.035893	-0.523966	0.000000	0.000000	3.000000	16.000000	0.000000
1575.887760	-0.258695	0.553518	0.167279	76.473724	111.229599	138.833725	-3.440135	0.000000	3.628426	0.000000	0.000000	0.000000	0.467939	0.035893	-0.523966	0.000000	0.000000	3.000000	16.000000	0.000000
1575.891093	-0.258695	0.553518	0.167279	76.473724	111.229599	138.833725	-3.440135	0.000000	3.628426	0.000000	0.000000	0.000000	0.467939	0.035893	-0.523966	0.000000	0.000000	3.000000	16.000000	0.000000
1575.894427	-0.257126	0.553592	0.165497	76.530899	111.156448	138.932968	-3.441232	0.000000	3.627385	0.000000	0.000000	0.000000	0.470801	0.022234	-0.534852	0.000000	0.000000	3.000000	16.000000	0.000000
1575.897760	-0.257126	0.553592	0.165497	76.530899	111.156448	138.932968	-3.441232	0.000000	3.627385	0.000000	0.000000	0.000000	0.470801	0.022234	-0.534852	0.000000	0.000000	3.000000	16.000000	0.000000
1575.901093	-0.257126	0.553592	0.165497	76.530899	111.156448	138.932968	-3.441232	0.000000	3.627385	0.000000	0.000000	0.000000	0.470801	0.022234	-0.534852	0.000000	0.000000	3.000000	16.000000	0.000000
1575.904427	-0.255521	0.553679	0.163697	76.552887	111.214386	139.003250	-3.442639	0.000000	3.626050	0.000000	0.000000	0.000000	0.481510	0.025880	-0.539801	0.000000	0.000000	3.000000	16.000000	0.000000
1575.907760	-0.255521	0.553679	0.163697	76.552887	111.214386	139.003250	-3.442639	0.000000	3.626050	0.000000	0.000000	0.000000	0.481510	0.025880	-0.539801	0.000000	0.000000	3.000000	16.000000	0.000000
1575.911093	-0.255521	0.553679	0.163697	76.552887	111.214386	139.003250	-3.442639	0.000000	3.626050	0.000000	0.000000	0.000000	0.481510	0.025880	-0.539801	0.000000	0.000000	3.000000	16.000000	0.000000
1575.914427	-0.253950	0.553751	0.161801	76.525246	111.461807	139.266800	-3.443842	0.000000	3.624908	0.000000	0.000000	0.000000	0.471080	0.021795	-0.568851	0.000000	0.000000	3.000000	16.000000	0.000000
1575.917760	-0.253950	0.553751	0.161801	76.525246	111.461807	139.266800	-3.443842	0.000000	3.624908	0.000000	0.000000	0.000000	0.471080	0.021795	-0.568851	0.000000	0.000000	3.000000	16.000000	0.000000
1575.921093	-0.253950	0.553751	0.161801	76.525246	111.461807	139.266800	-3.443842	0.000000	3.624908	0.000000	0.000000	0.000000	0.471080	0.021795	-0.568851	0.000000	0.000000	3.000000	16.000000	0.000000
1575.924427	-0.252418	0.553804	0.159900	76.460991	111.825699	139.881134	-3.446561	0.000000	3.622322	0.000000	0.000000	0.000000	0.459827	0.015800	-0.570473	0.000000	0.000000	3.000000	16.000000	0.000000
1575.927760	-0.252418	0.553804	0.159900	76.460991	111.825699	139.881134	-3.446561	0.000000	3.622322	0.000000	0.000000	0.000000	0.459827	0.015800	-0.570473	0.000000	0.000000	3.000000	16.000000	0.000000
1575.931093	-0.252418	0.553804	0.159900	76.460991	111.825699	139.881134	-3.446561	0.000000	3.622322	0.000000	0.000000	0.000000	0.459827	0.015800	-0.570473	0.000000	0.000000	3.000000	16.000000	0.000000
1575.934427	-0.250875	0.553811	0.157961	76.369278	112.228416	140.650665	-3.449845	0.000000	3.619195	0.000000	0.000000	0.000000	0.462788	0.002245	-0.581633	0.000000	0.000000	3.000000	16.000000	0.000000
1575.937760	-0.250875	0.553811	0.157961	76.369278	112.228416	140.650665	-3.449845	0.000000	3.619195	0.000000	0.000000	0.000000	0.462788	0.002245	-0.581633	0.000000	0.000000	3.000000	16.000000	0.000000
1575.941093	-0.250875	0.553811	0.157961	76.369278	112.228416	140.650665	-3.449845	0.000000	3.619195	0.000000	0.000000	0.000000	0.462788	0.002245	-0.581633	0.000000	0.000000	3.000000	16.000000	0.000000
1575.944427	-0.249322	0.553841	0.156067	76.266953	112.477135	141.026886	-3.453506	0.000000	3.615701	0.000000	0.000000	0.000000	0.465875	0.008726	-0.568150	0.000000	0.000000	3.000000	16.000000	0.000000
1575.947760	-0.249322	0.553841	0.156067	76.266953	112.477135	141.026886	-3.453506	0.000000	3.615701	0.000000	0.000000	0.000000	0.465875	0.008726	-0.568150	0.000000	0.000000	3.000000	16.000000	0.000000
1575.951093	-0.249322	0.553841	0.156067	76.266953	112.477135	141.026886	-3.453506	0.000000	3.615701	0.000000	0.000000	0.000000	0.465875	0.008726	-0.568150	0.000000	0.000000	3.000000	16.000000	0.000000
1575.954427	-0.247721	0.553814	0.154209	76.156609	112.527931	141.137833	-3.456604	0.000000	3.612740	0.000000	0.000000	0.000000	0.480173	-0.007911	-0.557478	0.000000	0.000000	3.000000	16.000000	0.000000
1575.957760	-0.247721	0.553814	0.154209	76.156609	112.527931	141.137833	-3.456604	0.000000	3.612740	0.000000	0.000000	0.000000	0.480173	-0.007911	-0.557478	0.000000	0.000000	3.000000	16.000000	0.000000
1575.961093	-0.247721	0.553814	0.154209	76.156609	112.527931	141.137833	-3.456604	0.000000	3.612740	0.000000	0.000000	0.000000	0.480173	-0.007911	-0.557478	0.000000	0.000000	3.000000	16.000000	0.000000
1575.964427	-0.246043	0.553769	0.152393	76.040245	112.389656	141.214478	-3.458771	0.000000	3.610665	0.000000	0.000000	0.000000	0.503567	-0.013575	-0.544834	0.000000	0.000000	3.000000	16.000000	0.000000
1575.967760	-0.246043	0.553769	0.152393	76.040245	112.389656	141.214478	-3.458771	0.000000	3.610665	0.000000	0.000000	0.000000	0.503567	-0.013575	-0.544834	0.000000	0.000000	3.000000	16.000000	0.000000
1575.971093	-0.246043	0.553769	0.152393	76.040245	112.389656	141.214478	-3.458771	0.000000	3.610665	0.000000	0.000000	0.000000	0.503567	-0.013575	-0.544834	0.000000	0.000000	3.000000	16.000000	0.000000
1575.974427	-0.244384	0.553746	0.150610	75.952805	112.156349	141.387970	-3.459527	0.000000	3.609941	0.000000	0.000000	0.000000	0.497530	-0.006943	-0.534756	0.000000	0.000000	3.000000	16.000000	0.000000
1575.977760	-0.244384	0.553746	0.150610	75.952805	112.156349	141.387970	-3.459527	0.000000	3.609941	0.000000	0.000000	0.000000	0.497530	-0.006943	-0.534756	0.000000	0.000000	3.000000	16.000000	0.000000
1575.981093	-0.244384	0.553746	0.150610	75.952805	112.156349	141.387970	-3.459527	0.000000	3.609941	0.000000	0.000000	0.000000	0.497530	-0.006943	-0.534756	0.000000	0.000000	3.000000	16.000000	0.000000
1575.984427	-0.242680	0.553668	0.148863	75.942940	111.919647	141.394943	-3.460149	0.000000	3.609345	0.000000	0.000000	0.000000	0.511366	-0.023223	-0.524171	0.000000	0.000000	3.000000	16.000000	0.000000
1575.987760	-0.242680	0.553668	0.148863	75.942940	111.919647	141.394943	-3.460149	0.000000	3.609345	0.000000	0.000000	0.000000	0.511366	-0.023223	-0.524171	0.000000	0.000000	3.000000	16.000000	0.000000
1575.991093	-0.242680	0.553668	0.148863	75.942940	111.919647	141.394943	-3.460149	0.000000	3.609345	0.000000	0.000000	0.000000	0.511366	-0.023223	-0.524171	0.000000	0.000000	3.000000	16.000000	0.000000
1575.994427	-0.240998	0.553578	0.147155	76.005264	111.780861	141.219360	-3.459775	0.000000	3.609703	0.000000	0.000000	0.000000	0.504605	-0.027149	-0.512421	0.000000	0.000000	3.000000	16.000000	0.000000
1575.997760	-0.240998	0.553578	0.147155	76.005264	111.780861	141.219360	-3.459775	0.000000	3.609703	0.000000	0.000000	0.000000	0.504605	-0.027149	-0.512421	0.000000	0.000000	3.000000	16.000000	0.000000
1576.001093	-0.240998	0.553578	0.147155	76.005264	111.780861	141.219360	-3.459775	0.000000	3.609703	0.000000	0.000000	0.000000	0.504605	-0.027149	-0.512421	0.000000	0.000000	3.000000	16.000000	0.000000
1576.004427	-0.239268	0.553470	0.145477	76.097725	111.619377	141.017929	-3.459201	0.000000	3.610252	0.000000	0.000000	0.000000	0.518816	-0.032525	-0.503277	0.000000	0.000000	3.000000	16.000000	0.000000
1576.007760	-0.239268	0.553470	0.145477	76.097725	111.619377	141.017929	-3.459201	0.000000	3.610252	0.000000	0.000000	0.000000	0.518816	-0.032525	-0.503277	0.000000	0.000000	3.000000	16.000000	0.000000
1576.011093	-0.239268	0.553470	0.145477	76.097725	111.619377	141.017929	-3.459201	0.000000	3.610252	0.000000	0.000000	0.000000	0.518816	-0.032525	-0.503277	0.000000	0.000000	3.000000	16.000000	0.000000
1576.014427	-0.237559	0.553293	0.143831	76.188461	111.413376	140.776642	-3.457622	0.000000	3.611765	0.000000	0.000000	0.000000	0.512985	-0.052916	-0.493965	0.000000	0.000000	3.000000	16.000000	0.000000
1576.017760	-0.237559	0.553293	0.143831	76.188461	111.413376	140.776642	-3.457622	0.000000	3.611765	0.000000	0.000000	0.000000	0.512985	-0.052916	-0.493965	0.000000	0.000000	3.000000	16.000000	0.000000
1576.021093	-0.237559	0.553293	0.143831	76.188461	111.413376	140.776642	-3.457622	0.000000	3.611765	0.000000	0.000000	0.000000	0.512985	-0.052916	-0.493965	0.000000	0.000000	3.000000	16.000000	0.000000
1576.024427	-0.235816	0.553070	0.142252	76.246857	111.176552	140.516479	-3.455870	0.000000	3.613442	0.000000	0.000000	0.000000	0.522609	-0.067058	-0.473708	0.000000	0.000000	3.000000	16.000000	0.000000
1576.027760	-0.235816	0.553070	0.142252	76.246857	111.176552	140.516479	-3.455870	0.000000	3.613442	0.000000	0.000000	0.000000	0.522609	-0.067058	-0.473708	0.000000	0.000000	3.000000	16.000000	0.000000
1576.031093	-0.235816	0.553070	0.142252	76.246857	111.176552	140.516479	-3.455870	0.000000	3.613442	0.000000	0.000000	0.000000	0.522609	-0.067058	-0.473708	0.000000	0.000000	3.000000	16.000000	0.000000
1576.034427	-0.234144	0.552795	0.140663	76.245003	110.849724	140.205444	-3.452790	0.000000	3.616385	0.000000	0.000000	0.000000	0.501868	-0.082547	-0.476485	0.000000	0.000000	3.000000	16.000000	0.000000
1576.037760	-0.234144	0.552795	0.140663	76.245003	110.849724	140.205444	-3.452790	0.000000	3.616385	0.000000	0.000000	0.000000	0.501868	-0.082547	-0.476485	0.000000	0.000000	3.000000	16.000000	0.000000
1576.041093	-0.234144	0.552795	0.140663	76.245003	110.849724	140.205444	-3.452790	0.000000	3.616385	0.000000	0.000000	0.000000	0.501868	-0.082547	-0.476485	0.000000	0.000000	3.000000	16.000000	0.000000
1576.044427	-0.232498	0.552463	0.139045	76.178993	110.507042	139.972763	-3.450684	0.000000	3.618395	0.000000	0.000000	0.000000	0.493565	-0.099451	-0.485521	0.000000	0.000000	3.000000	16.000000	0.000000
1576.047760	-0.232498	0.552463	0.139045	76.178993	110.507042	139.972763	-3.450684	0.000000	3.618395	0.000000	0.000000	0.000000	0.493565	-0.099451	-0.485521	0.000000	0.000000	3.000000	16.000000	0.000000
1576.051093	-0.232498	0.552463	0.139045	76.178993	110.507042	139.972763	-3.450684	0.000000	3.618395	0.000000	0.000000	0.000000	0.493565	-0.099451	-0.485521	0.000000	0.000000	3.000000	16.000000	0.000000
1576.054427	-0.230950	0.552081	0.137407	76.047310	110.119766	140.035034	-3.449295	0.000000	3.619719	0.000000	0.000000	0.000000	0.464597	-0.114600	-0.491342	0.000000	0.000000	3.000000	16.000000	0.000000
1576.057760	-0.230950	0.552081	0.137407	76.047310	110.119766	140.035034	-3.449295	0.000000	3.619719	0.000000	0.000000	0.000000	0.464597	-0.114600	-0.491342	0.000000	0.000000	3.000000	16.000000	0.000000
1576.061093	-0.230950	0.552081	0.137407	76.047310	110.119766	140.035034	-3.449295	0.000000	3.619719	0.000000	0.000000	0.000000	0.464597	-0.114600	-0.491342	0.000000	0.000000	3.000000	16.000000	0.000000
1576.064427	-0.229475	0.551693	0.135694	75.865250	109.745613	140.733002	-3.449461	0.000000	3.619561	0.000000	0.000000	0.000000	0.442385	-0.116344	-0.513832	0.000000	0.000000	3.000000	16.000000	0.000000
1576.067760	-0.229475	0.551693	0.135694	75.865250	109.745613	140.733002	-3.449461	0.000000	3.619561	0.000000	0.000000	0.000000	0.442385	-0.116344	-0.513832	0.000000	0.000000	3.000000	16.000000	0.000000
1576.071093	-0.229475	0.551693	0.135694	75.865250	109.745613	140.733002	-3.449461	0.000000	3.619561	0.000000	0.000000	0.000000	0.442385	-0.116344	-0.513832	0.000000	0.000000	3.000000	16.000000	0.000000
1576.074427	-0.228015	0.551310	0.134005	75.652184	109.519264	141.600174	-3.451663	0.000000	3.617461	0.000000	0.000000	0.000000	0.438038	-0.114961	-0.506755	0.000000	0.000000	3.000000	16.000000	0.000000
1576.077760	-0.228015	0.551310	0.134005	75.652184	109.519264	141.600174	-3.451663	0.000000	3.617461	0.000000	0.000000	0.000000	0.438038	-0.114961	-0.506755	0.000000	0.000000	3.000000	16.000000	0.000000
1576.081093	-0.228015	0.551310	0.134005	75.652184	109.519264	141.600174	-3.451663	0.000000	3.617461	0.000000	0.000000	0.000000	0.438038	-0.114961	-0.506755	0.000000	0.000000	3.000000	16.000000	0.000000
1576.084427	-0.226497	0.550872	0.132319	75.441574	109.467827	141.747849	-3.453804	0.000000	3.615417	0.000000	0.000000	0.000000	0.455349	-0.131435	-0.505825	0.000000	0.000000	3.000000	16.000000	0.000000
1576.087760	-0.226497	0.550872	0.132319	75.441574	109.467827	141.747849	-3.453804	0.000000	3.615417	0.000000	0.000000	0.000000	0.455349	-0.131435	-0.505825	0.000000	0.000000	3.000000	16.000000	0.000000
1576.091093	-0.226497	0.550872	0.132319	75.441574	109.467827	141.747849	-3.453804	0.000000	3.615417	0.000000	0.000000	0.000000	0.455349	-0.131435	-0.505825	0.000000	0.000000	3.000000	16.000000	0.000000
1576.094427	-0.224938	0.550439	0.130678	75.229111	109.461197	141.797745	-3.455130	0.000000	3.614149	0.000000	0.000000	0.000000	0.467628	-0.129920	-0.492321	0.000000	0.000000	3.000000	16.000000	0.000000
1576.097760	-0.224938	0.550439	0.130678	75.229111	109.461197	141.797745	-3.455130	0.000000	3.614149	0.000000	0.000000	0.000000	0.467628	-0.129920	-0.492321	0.000000	0.000000	3.000000	16.000000	0.000000
1576.101093	-0.224938	0.550439	0.130678	75.229111	109.461197	141.797745	-3.455130	0.000000	3.614149	0.000000	0.000000	0.000000	0.467628	-0.129920	-0.492321	0.000000	0.000000	3.000000	16.000000	0.000000
1576.104427	-0.223369	0.549977	0.129076	75.040451	109.453537	141.842758	-3.455276	0.000000	3.614010	0.000000	0.000000	0.000000	0.470872	-0.138659	-0.480594	0.000000	0.000000	3.000000	16.000000	0.000000
1576.107760	-0.223369	0.549977	0.129076	75.040451	109.453537	141.842758	-3.455276	0.000000	3.614010	0.000000	0.000000	0.000000	0.470872	-0.138659	-0.480594	0.000000	0.000000	3.000000	16.000000	0.000000
1576.111093	-0.223369	0.549977	0.129076	75.040451	109.453537	141.842758	-3.455276	0.000000	3.614010	0.000000	0.000000	0.000000	0.470872	-0.138659	-0.480594	0.000000	0.000000	3.000000	16.000000	0.000000
1576.114427	-0.221780	0.549534	0.127489	74.905899	109.354599	141.795624	-3.454721	0.000000	3.614541	0.000000	0.000000	0.000000	0.476767	-0.132758	-0.475969	0.000000	0.000000	3.000000	16.000000	0.000000
1576.117760	-0.221780	0.549534	0.127489	74.905899	109.354599	141.795624	-3.454721	0.000000	3.614541	0.000000	0.000000	0.000000	0.476767	-0.132758	-0.475969	0.000000	0.000000	3.000000	16.000000	0.000000
1576.121093	-0.221780	0.549534	0.127489	74.905899	109.354599	141.795624	-3.454721	0.000000	3.614541	0.000000	0.000000	0.000000	0.476767	-0.132758	-0.475969	0.000000	0.000000	3.000000	16.000000	0.000000
1576.124427	-0.220226	0.549111	0.125897	74.834709	109.094971	141.597824	-3.453641	0.000000	3.615572	0.000000	0.000000	0.000000	0.465962	-0.126844	-0.477614	0.000000	0.000000	3.000000	16.000000	0.000000
1576.127760	-0.220226	0.549111	0.125897	74.834709	109.094971	141.597824	-3.453641	0.000000	3.615572	0.000000	0.000000	0.000000	0.465962	-0.126844	-0.477614	0.000000	0.000000	3.000000	16.000000	0.000000
1576.131093	-0.220226	0.549111	0.125897	74.834709	109.094971	141.597824	-3.453641	0.000000	3.615572	0.000000	0.000000	0.000000	0.465962	-0.126844	-0.477614	0.000000	0.000000	3.000000	16.000000	0.000000
1576.134427	-0.218702	0.548722	0.124281	74.846519	108.729889	141.265793	-3.453154	0.000000	3.616037	0.000000	0.000000	0.000000	0.457383	-0.116687	-0.484861	0.000000	0.000000	3.000000	16.000000	0.000000
1576.137760	-0.218702	0.548722	0.124281	74.846519	108.729889	141.265793	-3.453154	0.000000	3.616037	0.000000	0.000000	0.000000	0.457383	-0.116687	-0.484861	0.000000	0.000000	3.000000	16.000000	0.000000
1576.141093	-0.218702	0.548722	0.124281	74.846519	108.729889	141.265793	-3.453154	0.000000	3.616037	0.000000	0.000000	0.000000	0.457383	-0.116687	-0.484861	0.000000	0.000000	3.000000	16.000000	0.000000
1576.144427	-0.217137	0.548338	0.122710	74.932350	108.291664	140.846176	-3.453440	0.000000	3.615765	0.000000	0.000000	0.000000	0.469299	-0.115203	-0.471234	0.000000	0.000000	3.000000	16.000000	0.000000
1576.147760	-0.217137	0.548338	0.122710	74.932350	108.291664	140.846176	-3.453440	0.000000	3.615765	0.000000	0.000000	0.000000	0.469299	-0.115203	-0.471234	0.000000	0.000000	3.000000	16.000000	0.000000
1576.151093	-0.217137	0.548338	0.122710	74.932350	108.291664	140.846176	-3.453440	0.000000	3.615765	0.000000	0.000000	0.000000	0.469299	-0.115203	-0.471234	0.000000	0.000000	3.000000	16.000000	0.000000
1576.154427	-0.215578	0.548041	0.121136	75.064766	107.733093	140.302612	-3.452452	0.000000	3.616708	0.000000	0.000000	0.000000	0.467809	-0.089220	-0.472328	0.000000	0.000000	3.000000	16.000000	0.000000
1576.157760	-0.215578	0.548041	0.121136	75.064766	107.733093	140.302612	-3.452452	0.000000	3.616708	0.000000	0.000000	0.000000	0.467809	-0.089220	-0.472328	0.000000	0.000000	3.000000	16.000000	0.000000
1576.161093	-0.215578	0.548041	0.121136	75.064766	107.733093	140.302612	-3.452452	0.000000	3.616708	0.000000	0.000000	0.000000	0.467809	-0.089220	-0.472328	0.000000	0.000000	3.000000	16.000000	0.000000
1576.164427	-0.213980	0.547748	0.119607	75.219284	106.984909	139.594055	-3.451570	0.000000	3.617549	0.000000	0.000000	0.000000	0.479521	-0.087864	-0.458666	0.000000	0.000000	3.000000	16.000000	0.000000
1576.167760	-0.213980	0.547748	0.119607	75.219284	106.984909	139.594055	-3.451570	0.000000	3.617549	0.000000	0.000000	0.000000	0.479521	-0.087864	-0.458666	0.000000	0.000000	3.000000	16.000000	0.000000
1576.171093	-0.213980	0.547748	0.119607	75.219284	106.984909	139.594055	-3.451570	0.000000	3.617549	0.000000	0.000000	0.000000	0.479521	-0.087864	-0.458666	0.000000	0.000000	3.000000	16.000000	0.000000
1576.174427	-0.212368	0.547493	0.118109	75.363968	106.028122	138.711304	-3.449358	0.000000	3.619660	0.000000	0.000000	0.000000	0.483435	-0.076442	-0.449438	0.000000	0.000000	3.000000	16.000000	0.000000
1576.177760	-0.212368	0.547493	0.118109	75.363968	106.028122	138.711304	-3.449358	0.000000	3.619660	0.000000	0.000000	0.000000	0.483435	-0.076442	-0.449438	0.000000	0.000000	3.000000	16.000000	0.000000
1576.181093	-0.212368	0.547493	0.118109	75.363968	106.028122	138.711304	-3.449358	0.000000	3.619660	0.000000	0.000000	0.000000	0.483435	-0.076442	-0.449438	0.000000	0.000000	3.000000	16.000000	0.000000
1576.184427	-0.210796	0.547287	0.116700	75.482857	105.011253	137.778625	-3.446401	0.000000	3.622474	0.000000	0.000000	0.000000	0.471568	-0.061925	-0.422654	0.000000	0.000000	3.000000	16.000000	0.000000
1576.187760	-0.210796	0.547287	0.116700	75.482857	105.011253	137.778625	-3.446401	0.000000	3.622474	0.000000	0.000000	0.000000	0.471568	-0.061925	-0.422654	0.000000	0.000000	3.000000	16.000000	0.000000
1576.191093	-0.210796	0.547287	0.116700	75.482857	105.011253	137.778625	-3.446401	0.000000	3.622474	0.000000	0.000000	0.000000	0.471568	-0.061925	-0.422654	0.000000	0.000000	3.000000	16.000000	0.000000
1576.194427	-0.209235	0.547065	0.115303	75.581306	104.043869	136.982880	-3.442624	0.000000	3.626065	0.000000	0.000000	0.000000	0.468389	-0.066432	-0.419211	0.000000	0.000000	3.000000	16.000000	0.000000
1576.197760	-0.209235	0.547065	0.115303	75.581306	104.043869	136.982880	-3.442624	0.000000	3.626065	0.000000	0.000000	0.000000	0.468389	-0.066432	-0.419211	0.000000	0.000000	3.000000	16.000000	0.000000
1576.201093	-0.209235	0.547065	0.115303	75.581306	104.043869	136.982880	-3.442624	0.000000	3.626065	0.000000	0.000000	0.000000	0.468389	-0.066432	-0.419211	0.000000	0.000000	3.000000	16.000000	0.000000
1576.204427	-0.207661	0.546881	0.113937	75.661057	103.184700	136.611694	-3.438737	0.000000	3.629750	0.000000	0.000000	0.000000	0.472223	-0.055154	-0.409671	0.000000	0.000000	3.000000	16.000000	0.000000
1576.207760	-0.207661	0.546881	0.113937	75.661057	103.184700	136.611694	-3.438737	0.000000	3.629750	0.000000	0.000000	0.000000	0.472223	-0.055154	-0.409671	0.000000	0.000000	3.000000	16.000000	0.000000
1576.211093	-0.207661	0.546881	0.113937	75.661057	103.184700	136.611694	-3.438737	0.000000	3.629750	0.000000	0.000000	0.000000	0.472223	-0.055154	-0.409671	0.000000	0.000000	3.000000	16.000000	0.000000
1576.214427	-0.206069	0.546716	0.112589	75.739807	102.530205	136.784332	-3.434021	0.000000	3.634212	0.000000	0.000000	0.000000	0.477624	-0.049721	-0.404580	0.000000	0.000000	3.000000	16.000000	0.000000
1576.217760	-0.206069	0.546716	0.112589	75.739807	102.530205	136.784332	-3.434021	0.000000	3.634212	0.000000	0.000000	0.000000	0.477624	-0.049721	-0.404580	0.000000	0.000000	3.000000	16.000000	0.000000
1576.221093	-0.206069	0.546716	0.112589	75.739807	102.530205	136.784332	-3.434021	0.000000	3.634212	0.000000	0.000000	0.000000	0.477624	-0.049721	-0.404580	0.000000	0.000000	3.000000	16.000000	0.000000
1576.224427	-0.204425	0.546582	0.111247	75.846283	102.184738	137.061401	-3.428591	0.000000	3.639336	0.000000	0.000000	0.000000	0.493184	-0.040166	-0.402470	0.000000	0.000000	3.000000	16.000000	0.000000
1576.227760	-0.204425	0.546582	0.111247	75.846283	102.184738	137.061401	-3.428591	0.000000	3.639336	0.000000	0.000000	0.000000	0.493184	-0.040166	-0.402470	0.000000	0.000000	3.000000	16.000000	0.000000
1576.231093	-0.204425	0.546582	0.111247	75.846283	102.184738	137.061401	-3.428591	0.000000	3.639336	0.000000	0.000000	0.000000	0.493184	-0.040166	-0.402470	0.000000	0.000000	3.000000	16.000000	0.000000
1576.234427	-0.202715	0.546485	0.109956	75.933258	101.977409	136.998093	-3.421987	0.000000	3.645546	0.000000	0.000000	0.000000	0.512958	-0.029119	-0.387193	0.000000	0.000000	3.000000	16.000000	0.000000
1576.237760	-0.202715	0.546485	0.109956	75.933258	101.977409	136.998093	-3.421987	0.000000	3.645546	0.000000	0.000000	0.000000	0.512958	-0.029119	-0.387193	0.000000	0.000000	3.000000	16.000000	0.000000
1576.241093	-0.202715	0.546485	0.109956	75.933258	101.977409	136.998093	-3.421987	0.000000	3.645546	0.000000	0.000000	0.000000	0.512958	-0.029119	-0.387193	0.000000	0.000000	3.000000	16.000000	0.000000
1576.244427	-0.201040	0.546438	0.108658	76.002357	101.854675	136.821930	-3.413173	0.000000	3.653799	0.000000	0.000000	0.000000	0.502441	-0.013997	-0.389390	0.000000	0.000000	3.000000	16.000000	0.000000
1576.247760	-0.201040	0.546438	0.108658	76.002357	101.854675	136.821930	-3.413173	0.000000	3.653799	0.000000	0.000000	0.000000	0.502441	-0.013997	-0.389390	0.000000	0.000000	3.000000	16.000000	0.000000
1576.251093	-0.201040	0.546438	0.108658	76.002357	101.854675	136.821930	-3.413173	0.000000	3.653799	0.000000	0.000000	0.000000	0.502441	-0.013997	-0.389390	0.000000	0.000000	3.000000	16.000000	0.000000
1576.254427	-0.199368	0.546401	0.107432	76.061485	101.771881	136.850006	-3.404845	0.000000	3.661561	0.000000	0.000000	0.000000	0.501778	-0.011239	-0.368008	0.000000	0.000000	3.000000	16.000000	0.000000
1576.257760	-0.199368	0.546401	0.107432	76.061485	101.771881	136.850006	-3.404845	0.000000	3.661561	0.000000	0.000000	0.000000	0.501778	-0.011239	-0.368008	0.000000	0.000000	3.000000	16.000000	0.000000
1576.261093	-0.199368	0.546401	0.107432	76.061485	101.771881	136.850006	-3.404845	0.000000	3.661561	0.000000	0.000000	0.000000	0.501778	-0.011239	-0.368008	0.000000	0.000000	3.000000	16.000000	0.000000
1576.264427	-0.197738	0.546367	0.106223	76.126381	101.655212	136.919540	-3.395087	0.000000	3.670611	0.000000	0.000000	0.000000	0.488763	-0.010099	-0.362643	0.000000	0.000000	3.000000	16.000000	0.000000
1576.267760	-0.197738	0.546367	0.106223	76.126381	101.655212	136.919540	-3.395087	0.000000	3.670611	0.000000	0.000000	0.000000	0.488763	-0.010099	-0.362643	0.000000	0.000000	3.000000	16.000000	0.000000
1576.271093	-0.197738	0.546367	0.106223	76.126381	101.655212	136.919540	-3.395087	0.000000	3.670611	0.000000	0.000000	0.000000	0.488763	-0.010099	-0.362643	0.000000	0.000000	3.000000	16.000000	0.000000
1576.274427	-0.196133	0.546324	0.105062	76.210602	101.428551	136.880234	-3.385533	0.000000	3.679425	0.000000	0.000000	0.000000	0.481757	-0.012996	-0.348371	0.000000	0.000000	3.000000	16.000000	0.000000
1576.277760	-0.196133	0.546324	0.105062	76.210602	101.428551	136.880234	-3.385533	0.000000	3.679425	0.000000	0.000000	0.000000	0.481757	-0.012996	-0.348371	0.000000	0.000000	3.000000	16.000000	0.000000
1576.281093	-0.196133	0.546324	0.105062	76.210602	101.428551	136.880234	-3.385533	0.000000	3.679425	0.000000	0.000000	0.000000	0.481757	-0.012996	-0.348371	0.000000	0.000000	3.000000	16.000000	0.000000
1576.284427	-0.194495	0.546303	0.103962	76.306168	101.139206	136.917496	-3.375303	0.000000	3.688811	0.000000	0.000000	0.000000	0.491268	-0.006075	-0.329802	0.000000	0.000000	3.000000	16.000000	0.000000
1576.287760	-0.194495	0.546303	0.103962	76.306168	101.139206	136.917496	-3.375303	0.000000	3.688811	0.000000	0.000000	0.000000	0.491268	-0.006075	-0.329802	0.000000	0.000000	3.000000	16.000000	0.000000
1576.291093	-0.194495	0.546303	0.103962	76.306168	101.139206	136.917496	-3.375303	0.000000	3.688811	0.000000	0.000000	0.000000	0.491268	-0.006075	-0.329802	0.000000	0.000000	3.000000	16.000000	0.000000
1576.294427	-0.192801	0.546274	0.102939	76.402534	100.829552	137.018539	-3.363049	0.000000	3.699987	0.000000	0.000000	0.000000	0.508227	-0.008858	-0.307122	0.000000	0.000000	3.000000	16.000000	0.000000
1576.297760	-0.192801	0.546274	0.102939	76.402534	100.829552	137.018539	-3.363049	0.000000	3.699987	0.000000	0.000000	0.000000	0.508227	-0.008858	-0.307122	0.000000	0.000000	3.000000	16.000000	0.000000
1576.301093	-0.192801	0.546274	0.102939	76.402534	100.829552	137.018539	-3.363049	0.000000	3.699987	0.000000	0.000000	0.000000	0.508227	-0.008858	-0.307122	0.000000	0.000000	3.000000	16.000000	0.000000
1576.304427	-0.191079	0.546224	0.101901	76.489822	100.582329	137.027283	-3.347936	0.000000	3.713667	0.000000	0.000000	0.000000	0.516455	-0.015003	-0.311197	0.000000	0.000000	3.000000	16.000000	0.000000
1576.307760	-0.191079	0.546224	0.101901	76.489822	100.582329	137.027283	-3.347936	0.000000	3.713667	0.000000	0.000000	0.000000	0.516455	-0.015003	-0.311197	0.000000	0.000000	3.000000	16.000000	0.000000
1576.311093	-0.191079	0.546224	0.101901	76.489822	100.582329	137.027283	-3.347936	0.000000	3.713667	0.000000	0.000000	0.000000	0.516455	-0.015003	-0.311197	0.000000	0.000000	3.000000	16.000000	0.000000
1576.314427	-0.189303	0.546186	0.100854	76.566811	100.388855	136.965775	-3.332036	0.000000	3.727940	0.000000	0.000000	0.000000	0.533025	-0.011408	-0.314068	0.000000	0.000000	3.000000	16.000000	0.000000
1576.317760	-0.189303	0.546186	0.100854	76.566811	100.388855	136.965775	-3.332036	0.000000	3.727940	0.000000	0.000000	0.000000	0.533025	-0.011408	-0.314068	0.000000	0.000000	3.000000	16.000000	0.000000
1576.321093	-0.189303	0.546186	0.100854	76.566811	100.388855	136.965775	-3.332036	0.000000	3.727940	0.000000	0.000000	0.000000	0.533025	-0.011408	-0.314068	0.000000	0.000000	3.000000	16.000000	0.000000
1576.324427	-0.187532	0.546114	0.099804	76.623734	100.300720	137.049149	-3.314646	0.000000	3.743410	0.000000	0.000000	0.000000	0.531105	-0.021496	-0.315057	0.000000	0.000000	3.000000	16.000000	0.000000
1576.327760	-0.187532	0.546114	0.099804	76.623734	100.300720	137.049149	-3.314646	0.000000	3.743410	0.000000	0.000000	0.000000	0.531105	-0.021496	-0.315057	0.000000	0.000000	3.000000	16.000000	0.000000
1576.331093	-0.187532	0.546114	0.099804	76.623734	100.300720	137.049149	-3.314646	0.000000	3.743410	0.000000	0.000000	0.000000	0.531105	-0.021496	-0.315057	0.000000	0.000000	3.000000	16.000000	0.000000
1576.334427	-0.185787	0.546054	0.098717	76.669228	100.278625	137.301025	-3.296865	0.000000	3.759079	0.000000	0.000000	0.000000	0.523746	-0.017929	-0.326109	0.000000	0.000000	3.000000	16.000000	0.000000
1576.337760	-0.185787	0.546054	0.098717	76.669228	100.278625	137.301025	-3.296865	0.000000	3.759079	0.000000	0.000000	0.000000	0.523746	-0.017929	-0.326109	0.000000	0.000000	3.000000	16.000000	0.000000
1576.341093	-0.185787	0.546054	0.098717	76.669228	100.278625	137.301025	-3.296865	0.000000	3.759079	0.000000	0.000000	0.000000	0.523746	-0.017929	-0.326109	0.000000	0.000000	3.000000	16.000000	0.000000
1576.344427	-0.184059	0.545967	0.097663	76.697746	100.338898	137.554504	-3.279707	0.000000	3.774059	0.000000	0.000000	0.000000	0.518271	-0.026196	-0.316332	0.000000	0.000000	3.000000	16.000000	0.000000
1576.347760	-0.184059	0.545967	0.097663	76.697746	100.338898	137.554504	-3.279707	0.000000	3.774059	0.000000	0.000000	0.000000	0.518271	-0.026196	-0.316332	0.000000	0.000000	3.000000	16.000000	0.000000
1576.351093	-0.184059	0.545967	0.097663	76.697746	100.338898	137.554504	-3.279707	0.000000	3.774059	0.000000	0.000000	0.000000	0.518271	-0.026196	-0.316332	0.000000	0.000000	3.000000	16.000000	0.000000
1576.354427	-0.182311	0.545847	0.096614	76.716011	100.422325	137.720673	-3.261735	0.000000	3.789602	0.000000	0.000000	0.000000	0.524278	-0.036127	-0.314632	0.000000	0.000000	3.000000	16.000000	0.000000
1576.357760	-0.182311	0.545847	0.096614	76.716011	100.422325	137.720673	-3.261735	0.000000	3.789602	0.000000	0.000000	0.000000	0.524278	-0.036127	-0.314632	0.000000	0.000000	3.000000	16.000000	0.000000
1576.361093	-0.182311	0.545847	0.096614	76.716011	100.422325	137.720673	-3.261735	0.000000	3.789602	0.000000	0.000000	0.000000	0.524278	-0.036127	-0.314632	0.000000	0.000000	3.000000	16.000000	0.000000
1576.364427	-0.180554	0.545731	0.095602	76.715714	100.421738	137.828537	-3.242574	0.000000	3.806010	0.000000	0.000000	0.000000	0.527161	-0.034705	-0.303593	0.000000	0.000000	3.000000	16.000000	0.000000
1576.367760	-0.180554	0.545731	0.095602	76.715714	100.421738	137.828537	-3.242574	0.000000	3.806010	0.000000	0.000000	0.000000	0.527161	-0.034705	-0.303593	0.000000	0.000000	3.000000	16.000000	0.000000
1576.371093	-0.180554	0.545731	0.095602	76.715714	100.421738	137.828537	-3.242574	0.000000	3.806010	0.000000	0.000000	0.000000	0.527161	-0.034705	-0.303593	0.000000	0.000000	3.000000	16.000000	0.000000
1576.374427	-0.178725	0.545583	0.094612	76.703186	100.376389	137.936600	-3.221784	0.000000	3.823625	0.000000	0.000000	0.000000	0.548826	-0.044510	-0.296883	0.000000	0.000000	3.000000	16.000000	0.000000
1576.377760	-0.178725	0.545583	0.094612	76.703186	100.376389	137.936600	-3.221784	0.000000	3.823625	0.000000	0.000000	0.000000	0.548826	-0.044510	-0.296883	0.000000	0.000000	3.000000	16.000000	0.000000
1576.381093	-0.178725	0.545583	0.094612	76.703186	100.376389	137.936600	-3.221784	0.000000	3.823625	0.000000	0.000000	0.000000	0.548826	-0.044510	-0.296883	0.000000	0.000000	3.000000	16.000000	0.000000
1576.384427	-0.176810	0.545428	0.093604	76.700203	100.393318	137.978043	-3.198071	0.000000	3.843481	0.000000	0.000000	0.000000	0.574284	-0.046475	-0.302621	0.000000	0.000000	3.000000	16.000000	0.000000
1576.387760	-0.176810	0.545428	0.093604	76.700203	100.393318	137.978043	-3.198071	0.000000	3.843481	0.000000	0.000000	0.000000	0.574284	-0.046475	-0.302621	0.000000	0.000000	3.000000	16.000000	0.000000
1576.391093	-0.176810	0.545428	0.093604	76.700203	100.393318	137.978043	-3.198071	0.000000	3.843481	0.000000	0.000000	0.000000	0.574284	-0.046475	-0.302621	0.000000	0.000000	3.000000	16.000000	0.000000
1576.394427	-0.174811	0.545298	0.092570	76.726074	100.506912	138.080124	-3.171768	0.000000	3.865215	0.000000	0.000000	0.000000	0.599974	-0.039040	-0.310056	0.000000	0.000000	3.000000	16.000000	0.000000
1576.397760	-0.174811	0.545298	0.092570	76.726074	100.506912	138.080124	-3.171768	0.000000	3.865215	0.000000	0.000000	0.000000	0.599974	-0.039040	-0.310056	0.000000	0.000000	3.000000	16.000000	0.000000
1576.401093	-0.174811	0.545298	0.092570	76.726074	100.506912	138.080124	-3.171768	0.000000	3.865215	0.000000	0.000000	0.000000	0.599974	-0.039040	-0.310056	0.000000	0.000000	3.000000	16.000000	0.000000
1576.404427	-0.172773	0.545173	0.091478	76.779861	100.478218	138.207901	-3.142763	0.000000	3.888835	0.000000	0.000000	0.000000	0.611301	-0.037267	-0.327506	0.000000	0.000000	3.000000	16.000000	0.000000
1576.407760	-0.172773	0.545173	0.091478	76.779861	100.478218	138.207901	-3.142763	0.000000	3.888835	0.000000	0.000000	0.000000	0.611301	-0.037267	-0.327506	0.000000	0.000000	3.000000	16.000000	0.000000
1576.411093	-0.172773	0.545173	0.091478	76.779861	100.478218	138.207901	-3.142763	0.000000	3.888835	0.000000	0.000000	0.000000	0.611301	-0.037267	-0.327506	0.000000	0.000000	3.000000	16.000000	0.000000
1576.414427	-0.170735	0.545061	0.090356	76.883194	100.153465	138.214783	-3.112774	0.000000	3.912881	0.000000	0.000000	0.000000	0.611251	-0.033785	-0.336673	0.000000	0.000000	3.000000	16.000000	0.000000
1576.417760	-0.170735	0.545061	0.090356	76.883194	100.153465	138.214783	-3.112774	0.000000	3.912881	0.000000	0.000000	0.000000	0.611251	-0.033785	-0.336673	0.000000	0.000000	3.000000	16.000000	0.000000
1576.421093	-0.170735	0.545061	0.090356	76.883194	100.153465	138.214783	-3.112774	0.000000	3.912881	0.000000	0.000000	0.000000	0.611251	-0.033785	-0.336673	0.000000	0.000000	3.000000	16.000000	0.000000
1576.424427	-0.168731	0.544947	0.089216	77.051994	99.408638	137.750885	-3.082131	0.000000	3.937063	0.000000	0.000000	0.000000	0.601449	-0.034193	-0.342105	0.000000	0.000000	3.000000	16.000000	0.000000
1576.427760	-0.168731	0.544947	0.089216	77.051994	99.408638	137.750885	-3.082131	0.000000	3.937063	0.000000	0.000000	0.000000	0.601449	-0.034193	-0.342105	0.000000	0.000000	3.000000	16.000000	0.000000
1576.431093	-0.168731	0.544947	0.089216	77.051994	99.408638	137.750885	-3.082131	0.000000	3.937063	0.000000	0.000000	0.000000	0.601449	-0.034193	-0.342105	0.000000	0.000000	3.000000	16.000000	0.000000
1576.434427	-0.166706	0.544832	0.088073	77.255852	98.393539	136.868469	-3.051425	0.000000	3.960910	0.000000	0.000000	0.000000	0.607223	-0.034592	-0.342696	0.000000	0.000000	3.000000	16.000000	0.000000
1576.437760	-0.166706	0.544832	0.088073	77.255852	98.393539	136.868469	-3.051425	0.000000	3.960910	0.000000	0.000000	0.000000	0.607223	-0.034592	-0.342696	0.000000	0.000000	3.000000	16.000000	0.000000
1576.441093	-0.166706	0.544832	0.088073	77.255852	98.393539	136.868469	-3.051425	0.000000	3.960910	0.000000	0.000000	0.000000	0.607223	-0.034592	-0.342696	0.000000	0.000000	3.000000	16.000000	0.000000
1576.444427	-0.164674	0.544721	0.086966	77.464516	97.255974	135.839630	-3.018832	0.000000	3.985806	0.000000	0.000000	0.000000	0.609588	-0.033188	-0.332341	0.000000	0.000000	3.000000	16.000000	0.000000
1576.447760	-0.164674	0.544721	0.086966	77.464516	97.255974	135.839630	-3.018832	0.000000	3.985806	0.000000	0.000000	0.000000	0.609588	-0.033188	-0.332341	0.000000	0.000000	3.000000	16.000000	0.000000
1576.451093	-0.164674	0.544721	0.086966	77.464516	97.255974	135.839630	-3.018832	0.000000	3.985806	0.000000	0.000000	0.000000	0.609588	-0.033188	-0.332341	0.000000	0.000000	3.000000	16.000000	0.000000
1576.454427	-0.162656	0.544596	0.085869	77.658447	96.141121	134.863770	-2.983743	0.000000	4.012142	0.000000	0.000000	0.000000	0.605687	-0.037354	-0.329124	0.000000	0.000000	3.000000	16.000000	0.000000
1576.457760	-0.162656	0.544596	0.085869	77.658447	96.141121	134.863770	-2.983743	0.000000	4.012142	0.000000	0.000000	0.000000	0.605687	-0.037354	-0.329124	0.000000	0.000000	3.000000	16.000000	0.000000
1576.461093	-0.162656	0.544596	0.085869	77.658447	96.141121	134.863770	-2.983743	0.000000	4.012142	0.000000	0.000000	0.000000	0.605687	-0.037354	-0.329124	0.000000	0.000000	3.000000	16.000000	0.000000
1576.464427	-0.160603	0.544477	0.084814	77.817635	95.048187	133.900406	-2.947182	0.000000	4.039074	0.000000	0.000000	0.000000	0.615806	-0.035907	-0.316429	0.000000	0.000000	3.000000	16.000000	0.000000
1576.467760	-0.160603	0.544477	0.084814	77.817635	95.048187	133.900406	-2.947182	0.000000	4.039074	0.000000	0.000000	0.000000	0.615806	-0.035907	-0.316429	0.000000	0.000000	3.000000	16.000000	0.000000
1576.471093	-0.160603	0.544477	0.084814	77.817635	95.048187	133.900406	-2.947182	0.000000	4.039074	0.000000	0.000000	0.000000	0.615806	-0.035907	-0.316429	0.000000	0.000000	3.000000	16.000000	0.000000
1576.474427	-0.158474	0.544368	0.083751	77.930901	94.074783	133.047516	-2.906875	0.000000	4.068179	0.000000	0.000000	0.000000	0.638693	-0.032539	-0.318898	0.000000	0.000000	3.000000	16.000000	0.000000
1576.477760	-0.158474	0.544368	0.083751	77.930901	94.074783	133.047516	-2.906875	0.000000	4.068179	0.000000	0.000000	0.000000	0.638693	-0.032539	-0.318898	0.000000	0.000000	3.000000	16.000000	0.000000
1576.481093	-0.158474	0.544368	0.083751	77.930901	94.074783	133.047516	-2.906875	0.000000	4.068179	0.000000	0.000000	0.000000	0.638693	-0.032539	-0.318898	0.000000	0.000000	3.000000	16.000000	0.000000
1576.484427	-0.156321	0.544271	0.082664	78.000191	93.236610	132.384827	-2.862325	0.000000	4.099646	0.000000	0.000000	0.000000	0.646001	-0.029182	-0.326126	0.000000	0.000000	3.000000	16.000000	0.000000
1576.487760	-0.156321	0.544271	0.082664	78.000191	93.236610	132.384827	-2.862325	0.000000	4.099646	0.000000	0.000000	0.000000	0.646001	-0.029182	-0.326126	0.000000	0.000000	3.000000	16.000000	0.000000
1576.491093	-0.156321	0.544271	0.082664	78.000191	93.236610	132.384827	-2.862325	0.000000	4.099646	0.000000	0.000000	0.000000	0.646001	-0.029182	-0.326126	0.000000	0.000000	3.000000	16.000000	0.000000
1576.494427	-0.154149	0.544172	0.081573	78.040398	92.631165	131.984528	-2.815281	0.000000	4.132093	0.000000	0.000000	0.000000	0.651398	-0.029607	-0.327208	0.000000	0.000000	3.000000	16.000000	0.000000
1576.497760	-0.154149	0.544172	0.081573	78.040398	92.631165	131.984528	-2.815281	0.000000	4.132093	0.000000	0.000000	0.000000	0.651398	-0.029607	-0.327208	0.000000	0.000000	3.000000	16.000000	0.000000
1576.501093	-0.154149	0.544172	0.081573	78.040398	92.631165	131.984528	-2.815281	0.000000	4.132093	0.000000	0.000000	0.000000	0.651398	-0.029607	-0.327208	0.000000	0.000000	3.000000	16.000000	0.000000
1576.504427	-0.151954	0.544084	0.080458	78.077003	92.269272	131.781555	-2.707460	0.000000	4.078653	0.000000	0.000000	0.000000	0.658508	-0.026326	-0.334654	0.000000	0.000000	3.000000	16.000000	0.000000
1576.507760	-0.151954	0.544084	0.080458	78.077003	92.269272	131.781555	-2.707460	0.000000	4.078653	0.000000	0.000000	0.000000	0.658508	-0.026326	-0.334654	0.000000	0.000000	3.000000	16.000000	0.000000
1576.511093	-0.151954	0.544084	0.080458	78.077003	92.269272	131.781555	-2.707460	0.000000	4.078653	0.000000	0.000000	0.000000	0.658508	-0.026326	-0.334654	0.000000	0.000000	3.000000	16.000000	0.000000
1576.514427	-0.149742	0.543995	0.079338	78.125046	92.137276	131.793655	-2.597709	0.000000	4.022877	0.000000	0.000000	0.000000	0.663733	-0.026775	-0.335922	0.000000	0.000000	3.000000	16.000000	0.000000
1576.517760	-0.149742	0.543995	0.079338	78.125046	92.137276	131.793655	-2.597709	0.000000	4.022877	0.000000	0.000000	0.000000	0.663733	-0.026775	-0.335922	0.000000	0.000000	3.000000	16.000000	0.000000
1576.521093	-0.149742	0.543995	0.079338	78.125046	92.137276	131.793655	-2.597709	0.000000	4.022877	0.000000	0.000000	0.000000	0.663733	-0.026775	-0.335922	0.000000	0.000000	3.000000	16.000000	0.000000
1576.524427	-0.147513	0.543874	0.078218	78.162491	92.151482	131.909225	-2.487086	0.000000	3.966890	0.000000	0.000000	0.000000	0.668526	-0.036316	-0.335902	0.000000	0.000000	3.000000	16.000000	0.000000
1576.527760	-0.147513	0.543874	0.078218	78.162491	92.151482	131.909225	-2.487086	0.000000	3.966890	0.000000	0.000000	0.000000	0.668526	-0.036316	-0.335902	0.000000	0.000000	3.000000	16.000000	0.000000
1576.531093	-0.147513	0.543874	0.078218	78.162491	92.151482	131.909225	-2.487086	0.000000	3.966890	0.000000	0.000000	0.000000	0.668526	-0.036316	-0.335902	0.000000	0.000000	3.000000	16.000000	0.000000
1576.534427	-0.145243	0.543752	0.077101	78.190224	92.146271	131.833603	-2.375665	0.000000	3.910907	0.000000	0.000000	0.000000	0.681238	-0.036712	-0.335266	0.000000	0.000000	3.000000	16.000000	0.000000
1576.537760	-0.145243	0.543752	0.077101	78.190224	92.146271	131.833603	-2.375665	0.000000	3.910907	0.000000	0.000000	0.000000	0.681238	-0.036712	-0.335266	0.000000	0.000000	3.000000	16.000000	0.000000
1576.541093	-0.145243	0.543752	0.077101	78.190224	92.146271	131.833603	-2.375665	0.000000	3.910907	0.000000	0.000000	0.000000	0.681238	-0.036712	-0.335266	0.000000	0.000000	3.000000	16.000000	0.000000
1576.544427	-0.142962	0.543586	0.076003	78.192863	92.059731	131.892532	-2.262125	0.000000	3.855029	0.000000	0.000000	0.000000	0.684184	-0.049733	-0.329127	0.000000	0.000000	3.000000	16.000000	0.000000
1576.547760	-0.142962	0.543586	0.076003	78.192863	92.059731	131.892532	-2.262125	0.000000	3.855029	0.000000	0.000000	0.000000	0.684184	-0.049733	-0.329127	0.000000	0.000000	3.000000	16.000000	0.000000
1576.551093	-0.142962	0.543586	0.076003	78.192863	92.059731	131.892532	-2.262125	0.000000	3.855029	0.000000	0.000000	0.000000	0.684184	-0.049733	-0.329127	0.000000	0.000000	3.000000	16.000000	0.000000
1576.554427	-0.140629	0.543413	0.074870	78.187195	91.848923	132.104675	-2.148095	0.000000	3.800174	0.000000	0.000000	0.000000	0.699748	-0.051879	-0.340106	0.000000	0.000000	3.000000	16.000000	0.000000
1576.557760	-0.140629	0.543413	0.074870	78.187195	91.848923	132.104675	-2.148095	0.000000	3.800174	0.000000	0.000000	0.000000	0.699748	-0.051879	-0.340106	0.000000	0.000000	3.000000	16.000000	0.000000
1576.561093	-0.140629	0.543413	0.074870	78.187195	91.848923	132.104675	-2.148095	0.000000	3.800174	0.000000	0.000000	0.000000	0.699748	-0.051879	-0.340106	0.000000	0.000000	3.000000	16.000000	0.000000
1576.564427	-0.138211	0.543227	0.073667	78.208427	91.464699	132.017685	-2.031471	0.000000	3.743490	0.000000	0.000000	0.000000	0.725615	-0.055888	-0.360777	0.000000	0.000000	3.000000	16.000000	0.000000
1576.567760	-0.138211	0.543227	0.073667	78.208427	91.464699	132.017685	-2.031471	0.000000	3.743490	0.000000	0.000000	0.000000	0.725615	-0.055888	-0.360777	0.000000	0.000000	3.000000	16.000000	0.000000
1576.571093	-0.138211	0.543227	0.073667	78.208427	91.464699	132.017685	-2.031471	0.000000	3.743490	0.000000	0.000000	0.000000	0.725615	-0.055888	-0.360777	0.000000	0.000000	3.000000	16.000000	0.000000
1576.574427	-0.135768	0.543003	0.072424	78.271828	90.911201	131.525848	-1.910535	0.000000	3.683360	0.000000	0.000000	0.000000	0.732726	-0.067008	-0.373016	0.000000	0.000000	3.000000	16.000000	0.000000
1576.577760	-0.135768	0.543003	0.072424	78.271828	90.911201	131.525848	-1.910535	0.000000	3.683360	0.000000	0.000000	0.000000	0.732726	-0.067008	-0.373016	0.000000	0.000000	3.000000	16.000000	0.000000
1576.581093	-0.135768	0.543003	0.072424	78.271828	90.911201	131.525848	-1.910535	0.000000	3.683360	0.000000	0.000000	0.000000	0.732726	-0.067008	-0.373016	0.000000	0.000000	3.000000	16.000000	0.000000
1576.584427	-0.133220	0.542814	0.071128	78.383255	90.064484	130.673096	-1.788414	0.000000	3.621191	0.000000	0.000000	0.000000	0.764534	-0.056696	-0.388878	0.000000	0.000000	3.000000	16.000000	0.000000
1576.587760	-0.133220	0.542814	0.071128	78.383255	90.064484	130.673096	-1.788414	0.000000	3.621191	0.000000	0.000000	0.000000	0.764534	-0.056696	-0.388878	0.000000	0.000000	3.000000	16.000000	0.000000
1576.591093	-0.133220	0.542814	0.071128	78.383255	90.064484	130.673096	-1.788414	0.000000	3.621191	0.000000	0.000000	0.000000	0.764534	-0.056696	-0.388878	0.000000	0.000000	3.000000	16.000000	0.000000
1576.594427	-0.130645	0.542570	0.069772	78.533485	88.840675	129.303619	-1.660992	0.000000	3.556378	0.000000	0.000000	0.000000	0.772368	-0.073199	-0.406792	0.000000	0.000000	3.000000	16.000000	0.000000
1576.597760	-0.130645	0.542570	0.069772	78.533485	88.840675	129.303619	-1.660992	0.000000	3.556378	0.000000	0.000000	0.000000	0.772368	-0.073199	-0.406792	0.000000	0.000000	3.000000	16.000000	0.000000
1576.601093	-0.130645	0.542570	0.069772	78.533485	88.840675	129.303619	-1.660992	0.000000	3.556378	0.000000	0.000000	0.000000	0.772368	-0.073199	-0.406792	0.000000	0.000000	3.000000	16.000000	0.000000
1576.604427	-0.128018	0.542331	0.068352	78.703979	87.267624	127.736710	-1.532264	0.000000	3.488579	0.000000	0.000000	0.000000	0.788099	-0.071880	-0.425850	0.000000	0.000000	3.000000	16.000000	0.000000
1576.607760	-0.128018	0.542331	0.068352	78.703979	87.267624	127.736710	-1.532264	0.000000	3.488579	0.000000	0.000000	0.000000	0.788099	-0.071880	-0.425850	0.000000	0.000000	3.000000	16.000000	0.000000
1576.611093	-0.128018	0.542331	0.068352	78.703979	87.267624	127.736710	-1.532264	0.000000	3.488579	0.000000	0.000000	0.000000	0.788099	-0.071880	-0.425850	0.000000	0.000000	3.000000	16.000000	0.000000
1576.614427	-0.125355	0.542061	0.066932	78.880417	85.374596	126.340714	-1.400914	0.000000	3.417604	0.000000	0.000000	0.000000	0.798849	-0.081076	-0.425896	0.000000	0.000000	3.000000	16.000000	0.000000
1576.617760	-0.125355	0.542061	0.066932	78.880417	85.374596	126.340714	-1.400914	0.000000	3.417604	0.000000	0.000000	0.000000	0.798849	-0.081076	-0.425896	0.000000	0.000000	3.000000	16.000000	0.000000
1576.621093	-0.125355	0.542061	0.066932	78.880417	85.374596	126.340714	-1.400914	0.000000	3.417604	0.000000	0.000000	0.000000	0.798849	-0.081076	-0.425896	0.000000	0.000000	3.000000	16.000000	0.000000
1576.624427	-0.122668	0.541765	0.065446	79.048645	83.345772	124.902061	-1.267773	0.000000	3.346622	0.000000	0.000000	0.000000	0.806268	-0.088588	-0.445955	0.000000	0.000000	3.000000	16.000000	0.000000
1576.627760	-0.122668	0.541765	0.065446	79.048645	83.345772	124.902061	-1.267773	0.000000	3.346622	0.000000	0.000000	0.000000	0.806268	-0.088588	-0.445955	0.000000	0.000000	3.000000	16.000000	0.000000
1576.631093	-0.122668	0.541765	0.065446	79.048645	83.345772	124.902061	-1.267773	0.000000	3.346622	0.000000	0.000000	0.000000	0.806268	-0.088588	-0.445955	0.000000	0.000000	3.000000	16.000000	0.000000
1576.634427	-0.119895	0.541469	0.063965	79.196732	81.357658	122.859467	-1.133395	0.000000	3.272296	0.000000	0.000000	0.000000	0.831800	-0.088865	-0.444374	0.000000	0.000000	3.000000	16.000000	0.000000
1576.637760	-0.119895	0.541469	0.063965	79.196732	81.357658	122.859467	-1.133395	0.000000	3.272296	0.000000	0.000000	0.000000	0.831800	-0.088865	-0.444374	0.000000	0.000000	3.000000	16.000000	0.000000
1576.641093	-0.119895	0.541469	0.063965	79.196732	81.357658	122.859467	-1.133395	0.000000	3.272296	0.000000	0.000000	0.000000	0.831800	-0.088865	-0.444374	0.000000	0.000000	3.000000	16.000000	0.000000
1576.644427	-0.117036	0.541125	0.062474	79.317711	79.441757	120.779083	-0.994761	0.000000	3.198233	0.000000	0.000000	0.000000	0.857902	-0.103156	-0.447052	0.000000	0.000000	3.000000	16.000000	0.000000
1576.647760	-0.117036	0.541125	0.062474	79.317711	79.441757	120.779083	-0.994761	0.000000	3.198233	0.000000	0.000000	0.000000	0.857902	-0.103156	-0.447052	0.000000	0.000000	3.000000	16.000000	0.000000
1576.651093	-0.117036	0.541125	0.062474	79.317711	79.441757	120.779083	-0.994761	0.000000	3.198233	0.000000	0.000000	0.000000	0.857902	-0.103156	-0.447052	0.000000	0.000000	3.000000	16.000000	0.000000
1576.654427	-0.114113	0.540792	0.060959	79.396683	77.640793	118.943275	-0.851778	0.000000	3.123725	0.000000	0.000000	0.000000	0.876878	-0.099937	-0.454558	0.000000	0.000000	3.000000	16.000000	0.000000
1576.657760	-0.114113	0.540792	0.060959	79.396683	77.640793	118.943275	-0.851778	0.000000	3.123725	0.000000	0.000000	0.000000	0.876878	-0.099937	-0.454558	0.000000	0.000000	3.000000	16.000000	0.000000
1576.661093	-0.114113	0.540792	0.060959	79.396683	77.640793	118.943275	-0.851778	0.000000	3.123725	0.000000	0.000000	0.000000	0.876878	-0.099937	-0.454558	0.000000	0.000000	3.000000	16.000000	0.000000
1576.664427	-0.111133	0.540429	0.059444	79.443199	76.012886	117.595490	-0.705631	0.000000	3.047965	0.000000	0.000000	0.000000	0.893831	-0.108799	-0.454577	0.000000	0.000000	3.000000	16.000000	0.000000
1576.667760	-0.111133	0.540429	0.059444	79.443199	76.012886	117.595490	-0.705631	0.000000	3.047965	0.000000	0.000000	0.000000	0.893831	-0.108799	-0.454577	0.000000	0.000000	3.000000	16.000000	0.000000
1576.671093	-0.111133	0.540429	0.059444	79.443199	76.012886	117.595490	-0.705631	0.000000	3.047965	0.000000	0.000000	0.000000	0.893831	-0.108799	-0.454577	0.000000	0.000000	3.000000	16.000000	0.000000
1576.674427	-0.108089	0.540060	0.057884	79.493744	74.616180	117.056328	-0.556659	0.000000	2.972202	0.000000	0.000000	0.000000	0.913319	-0.110861	-0.468053	0.000000	0.000000	3.000000	16.000000	0.000000
1576.677760	-0.108089	0.540060	0.057884	79.493744	74.616180	117.056328	-0.556659	0.000000	2.972202	0.000000	0.000000	0.000000	0.913319	-0.110861	-0.468053	0.000000	0.000000	3.000000	16.000000	0.000000
1576.681093	-0.108089	0.540060	0.057884	79.493744	74.616180	117.056328	-0.556659	0.000000	2.972202	0.000000	0.000000	0.000000	0.913319	-0.110861	-0.468053	0.000000	0.000000	3.000000	16.000000	0.000000
1576.684427	-0.104977	0.539685	0.056383	79.555695	73.435753	116.752167	-0.404440	0.000000	2.894193	0.000000	0.000000	0.000000	0.933534	-0.112423	-0.450299	0.000000	0.000000	3.000000	16.000000	0.000000
1576.687760	-0.104977	0.539685	0.056383	79.555695	73.435753	116.752167	-0.404440	0.000000	2.894193	0.000000	0.000000	0.000000	0.933534	-0.112423	-0.450299	0.000000	0.000000	3.000000	16.000000	0.000000
1576.691093	-0.104977	0.539685	0.056383	79.555695	73.435753	116.752167	-0.404440	0.000000	2.894193	0.000000	0.000000	0.000000	0.933534	-0.112423	-0.450299	0.000000	0.000000	3.000000	16.000000	0.000000
1576.694427	-0.101787	0.539281	0.054883	79.609940	72.415756	116.063141	-0.248851	0.000000	2.819144	0.000000	0.000000	0.000000	0.957106	-0.121109	-0.449982	0.000000	0.000000	3.000000	16.000000	0.000000
1576.697760	-0.101787	0.539281	0.054883	79.609940	72.415756	116.063141	-0.248851	0.000000	2.819144	0.000000	0.000000	0.000000	0.957106	-0.121109	-0.449982	0.000000	0.000000	3.000000	16.000000	0.000000
1576.701093	-0.101787	0.539281	0.054883	79.609940	72.415756	116.063141	-0.248851	0.000000	2.819144	0.000000	0.000000	0.000000	0.957106	-0.121109	-0.449982	0.000000	0.000000	3.000000	16.000000	0.000000
1576.704427	-0.098505	0.538873	0.053444	79.656052	71.524773	115.161789	-0.089333	0.000000	2.744147	0.000000	0.000000	0.000000	0.984349	-0.122514	-0.431603	0.000000	0.000000	3.000000	16.000000	0.000000
1576.707760	-0.098505	0.538873	0.053444	79.656052	71.524773	115.161789	-0.089333	0.000000	2.744147	0.000000	0.000000	0.000000	0.984349	-0.122514	-0.431603	0.000000	0.000000	3.000000	16.000000	0.000000
1576.711093	-0.098505	0.538873	0.053444	79.656052	71.524773	115.161789	-0.089333	0.000000	2.744147	0.000000	0.000000	0.000000	0.984349	-0.122514	-0.431603	0.000000	0.000000	3.000000	16.000000	0.000000
1576.714427	-0.095260	0.538421	0.052069	79.697350	70.714317	114.283447	0.074726	0.000000	2.672213	0.000000	0.000000	0.000000	0.973772	-0.135708	-0.412565	0.000000	0.000000	3.000000	16.000000	0.000000
1576.717760	-0.095260	0.538421	0.052069	79.697350	70.714317	114.283447	0.074726	0.000000	2.672213	0.000000	0.000000	0.000000	0.973772	-0.135708	-0.412565	0.000000	0.000000	3.000000	16.000000	0.000000
1576.721093	-0.095260	0.538421	0.052069	79.697350	70.714317	114.283447	0.074726	0.000000	2.672213	0.000000	0.000000	0.000000	0.973772	-0.135708	-0.412565	0.000000	0.000000	3.000000	16.000000	0.000000
1576.724427	-0.092088	0.537947	0.050705	79.734802	69.928909	113.458702	0.237021	0.000000	2.603452	0.000000	0.000000	0.000000	0.951508	-0.142114	-0.409180	0.000000	0.000000	3.000000	16.000000	0.000000
1576.727760	-0.092088	0.537947	0.050705	79.734802	69.928909	113.458702	0.237021	0.000000	2.603452	0.000000	0.000000	0.000000	0.951508	-0.142114	-0.409180	0.000000	0.000000	3.000000	16.000000	0.000000
1576.731093	-0.092088	0.537947	0.050705	79.734802	69.928909	113.458702	0.237021	0.000000	2.603452	0.000000	0.000000	0.000000	0.951508	-0.142114	-0.409180	0.000000	0.000000	3.000000	16.000000	0.000000
1576.734427	-0.089021	0.537431	0.049394	79.768761	69.180061	112.980782	0.395606	0.000000	2.535255	0.000000	0.000000	0.000000	0.919964	-0.154955	-0.393372	0.000000	0.000000	3.000000	16.000000	0.000000
1576.737760	-0.089021	0.537431	0.049394	79.768761	69.180061	112.980782	0.395606	0.000000	2.535255	0.000000	0.000000	0.000000	0.919964	-0.154955	-0.393372	0.000000	0.000000	3.000000	16.000000	0.000000
1576.741093	-0.089021	0.537431	0.049394	79.768761	69.180061	112.980782	0.395606	0.000000	2.535255	0.000000	0.000000	0.000000	0.919964	-0.154955	-0.393372	0.000000	0.000000	3.000000	16.000000	0.000000
1576.744427	-0.085971	0.536915	0.048061	79.798294	68.542397	112.486069	0.548933	0.000000	2.469693	0.000000	0.000000	0.000000	0.915079	-0.154609	-0.399917	0.000000	0.000000	3.000000	16.000000	0.000000
1576.747760	-0.085971	0.536915	0.048061	79.798294	68.542397	112.486069	0.548933	0.000000	2.469693	0.000000	0.000000	0.000000	0.915079	-0.154609	-0.399917	0.000000	0.000000	3.000000	16.000000	0.000000
1576.751093	-0.085971	0.536915	0.048061	79.798294	68.542397	112.486069	0.548933	0.000000	2.469693	0.000000	0.000000	0.000000	0.915079	-0.154609	-0.399917	0.000000	0.000000	3.000000	16.000000	0.000000
1576.754427	-0.082894	0.536362	0.046740	79.815971	68.067940	112.206833	0.701446	0.000000	2.403040	0.000000	0.000000	0.000000	0.923187	-0.165900	-0.396106	0.000000	0.000000	3.000000	16.000000	0.000000
1576.757760	-0.082894	0.536362	0.046740	79.815971	68.067940	112.206833	0.701446	0.000000	2.403040	0.000000	0.000000	0.000000	0.923187	-0.165900	-0.396106	0.000000	0.000000	3.000000	16.000000	0.000000
1576.761093	-0.082894	0.536362	0.046740	79.815971	68.067940	112.206833	0.701446	0.000000	2.403040	0.000000	0.000000	0.000000	0.923187	-0.165900	-0.396106	0.000000	0.000000	3.000000	16.000000	0.000000
1576.764427	-0.079788	0.535855	0.045419	79.806343	67.755104	112.437172	0.855311	0.000000	2.337023	0.000000	0.000000	0.000000	0.931864	-0.152011	-0.396316	0.000000	0.000000	3.000000	16.000000	0.000000
1576.767760	-0.079788	0.535855	0.045419	79.806343	67.755104	112.437172	0.855311	0.000000	2.337023	0.000000	0.000000	0.000000	0.931864	-0.152011	-0.396316	0.000000	0.000000	3.000000	16.000000	0.000000
1576.771093	-0.079788	0.535855	0.045419	79.806343	67.755104	112.437172	0.855311	0.000000	2.337023	0.000000	0.000000	0.000000	0.931864	-0.152011	-0.396316	0.000000	0.000000	3.000000	16.000000	0.000000
1576.774427	-0.076636	0.535373	0.044145	79.770683	67.576439	113.344360	1.010621	0.000000	2.270970	0.000000	0.000000	0.000000	0.945531	-0.144691	-0.382191	0.000000	0.000000	3.000000	16.000000	0.000000
1576.777760	-0.076636	0.535373	0.044145	79.770683	67.576439	113.344360	1.010621	0.000000	2.270970	0.000000	0.000000	0.000000	0.945531	-0.144691	-0.382191	0.000000	0.000000	3.000000	16.000000	0.000000
1576.781093	-0.076636	0.535373	0.044145	79.770683	67.576439	113.344360	1.010621	0.000000	2.270970	0.000000	0.000000	0.000000	0.945531	-0.144691	-0.382191	0.000000	0.000000	3.000000	16.000000	0.000000
1576.784427	-0.073339	0.534953	0.042905	79.741188	67.455177	114.194267	1.168210	0.000000	2.207271	0.000000	0.000000	0.000000	0.988924	-0.125935	-0.372055	0.000000	0.000000	3.000000	16.000000	0.000000
1576.787760	-0.073339	0.534953	0.042905	79.741188	67.455177	114.194267	1.168210	0.000000	2.207271	0.000000	0.000000	0.000000	0.988924	-0.125935	-0.372055	0.000000	0.000000	3.000000	16.000000	0.000000
1576.791093	-0.073339	0.534953	0.042905	79.741188	67.455177	114.194267	1.168210	0.000000	2.207271	0.000000	0.000000	0.000000	0.988924	-0.125935	-0.372055	0.000000	0.000000	3.000000	16.000000	0.000000
1576.794427	-0.069956	0.534564	0.041757	79.753944	67.288872	114.328667	1.333031	0.000000	2.145262	0.000000	0.000000	0.000000	1.015014	-0.116891	-0.344566	0.000000	0.000000	3.000000	16.000000	0.000000
1576.797760	-0.069956	0.534564	0.041757	79.753944	67.288872	114.328667	1.333031	0.000000	2.145262	0.000000	0.000000	0.000000	1.015014	-0.116891	-0.344566	0.000000	0.000000	3.000000	16.000000	0.000000
1576.801093	-0.069956	0.534564	0.041757	79.753944	67.288872	114.328667	1.333031	0.000000	2.145262	0.000000	0.000000	0.000000	1.015014	-0.116891	-0.344566	0.000000	0.000000	3.000000	16.000000	0.000000
1576.804427	-0.066553	0.534215	0.040666	79.771072	66.876289	113.743439	1.502199	0.000000	2.087834	0.000000	0.000000	0.000000	1.020967	-0.104736	-0.327092	0.000000	0.000000	3.000000	16.000000	0.000000
1576.807760	-0.066553	0.534215	0.040666	79.771072	66.876289	113.743439	1.502199	0.000000	2.087834	0.000000	0.000000	0.000000	1.020967	-0.104736	-0.327092	0.000000	0.000000	3.000000	16.000000	0.000000
1576.811093	-0.066553	0.534215	0.040666	79.771072	66.876289	113.743439	1.502199	0.000000	2.087834	0.000000	0.000000	0.000000	1.020967	-0.104736	-0.327092	0.000000	0.000000	3.000000	16.000000	0.000000
1576.814427	-0.063176	0.533878	0.039632	79.781769	66.232697	113.089195	1.672361	0.000000	2.033319	0.000000	0.000000	0.000000	1.012887	-0.100859	-0.310228	0.000000	0.000000	3.000000	16.000000	0.000000
1576.817760	-0.063176	0.533878	0.039632	79.781769	66.232697	113.089195	1.672361	0.000000	2.033319	0.000000	0.000000	0.000000	1.012887	-0.100859	-0.310228	0.000000	0.000000	3.000000	16.000000	0.000000
1576.821093	-0.063176	0.533878	0.039632	79.781769	66.232697	113.089195	1.672361	0.000000	2.033319	0.000000	0.000000	0.000000	1.012887	-0.100859	-0.310228	0.000000	0.000000	3.000000	16.000000	0.000000
1576.824427	-0.059828	0.533599	0.038669	79.784264	65.443085	112.528313	1.841175	0.000000	1.981614	0.000000	0.000000	0.000000	1.004688	-0.083761	-0.288887	0.000000	0.000000	3.000000	16.000000	0.000000
1576.827760	-0.059828	0.533599	0.038669	79.784264	65.443085	112.528313	1.841175	0.000000	1.981614	0.000000	0.000000	0.000000	1.004688	-0.083761	-0.288887	0.000000	0.000000	3.000000	16.000000	0.000000
1576.831093	-0.059828	0.533599	0.038669	79.784264	65.443085	112.528313	1.841175	0.000000	1.981614	0.000000	0.000000	0.000000	1.004688	-0.083761	-0.288887	0.000000	0.000000	3.000000	16.000000	0.000000
1576.834427	-0.056505	0.533350	0.037782	79.783539	64.737038	112.024559	2.008623	0.000000	1.933466	0.000000	0.000000	0.000000	0.996830	-0.074913	-0.266060	0.000000	0.000000	3.000000	16.000000	0.000000
1576.837760	-0.056505	0.533350	0.037782	79.783539	64.737038	112.024559	2.008623	0.000000	1.933466	0.000000	0.000000	0.000000	0.996830	-0.074913	-0.266060	0.000000	0.000000	3.000000	16.000000	0.000000
1576.841093	-0.056505	0.533350	0.037782	79.783539	64.737038	112.024559	2.008623	0.000000	1.933466	0.000000	0.000000	0.000000	0.996830	-0.074913	-0.266060	0.000000	0.000000	3.000000	16.000000	0.000000
1576.844427	-0.053202	0.533150	0.036927	79.779762	64.146935	111.528992	2.174762	0.000000	1.889123	0.000000	0.000000	0.000000	0.990942	-0.059846	-0.256553	0.000000	0.000000	3.000000	16.000000	0.000000
1576.847760	-0.053202	0.533150	0.036927	79.779762	64.146935	111.528992	2.174762	0.000000	1.889123	0.000000	0.000000	0.000000	0.990942	-0.059846	-0.256553	0.000000	0.000000	3.000000	16.000000	0.000000
1576.851093	-0.053202	0.533150	0.036927	79.779762	64.146935	111.528992	2.174762	0.000000	1.889123	0.000000	0.000000	0.000000	0.990942	-0.059846	-0.256553	0.000000	0.000000	3.000000	16.000000	0.000000
1576.854427	-0.049870	0.533028	0.036105	79.773605	63.748859	111.219017	2.339919	0.000000	1.846364	0.000000	0.000000	0.000000	0.999487	-0.036728	-0.246709	0.000000	0.000000	3.000000	16.000000	0.000000
1576.857760	-0.049870	0.533028	0.036105	79.773605	63.748859	111.219017	2.339919	0.000000	1.846364	0.000000	0.000000	0.000000	0.999487	-0.036728	-0.246709	0.000000	0.000000	3.000000	16.000000	0.000000
1576.861093	-0.049870	0.533028	0.036105	79.773605	63.748859	111.219017	2.339919	0.000000	1.846364	0.000000	0.000000	0.000000	0.999487	-0.036728	-0.246709	0.000000	0.000000	3.000000	16.000000	0.000000
1576.864427	-0.046488	0.532944	0.035344	79.769684	63.547836	111.369720	2.506500	0.000000	1.805246	0.000000	0.000000	0.000000	1.014460	-0.024957	-0.228325	0.000000	0.000000	3.000000	16.000000	0.000000
1576.867760	-0.046488	0.532944	0.035344	79.769684	63.547836	111.369720	2.506500	0.000000	1.805246	0.000000	0.000000	0.000000	1.014460	-0.024957	-0.228325	0.000000	0.000000	3.000000	16.000000	0.000000
1576.871093	-0.046488	0.532944	0.035344	79.769684	63.547836	111.369720	2.506500	0.000000	1.805246	0.000000	0.000000	0.000000	1.014460	-0.024957	-0.228325	0.000000	0.000000	3.000000	16.000000	0.000000
1576.874427	-0.043030	0.532965	0.034614	79.770279	63.549599	111.939934	2.675577	0.000000	1.767192	0.000000	0.000000	0.000000	1.037557	0.006084	-0.218875	0.000000	0.000000	3.000000	16.000000	0.000000
1576.877760	-0.043030	0.532965	0.034614	79.770279	63.549599	111.939934	2.675577	0.000000	1.767192	0.000000	0.000000	0.000000	1.037557	0.006084	-0.218875	0.000000	0.000000	3.000000	16.000000	0.000000
1576.881093	-0.043030	0.532965	0.034614	79.770279	63.549599	111.939934	2.675577	0.000000	1.767192	0.000000	0.000000	0.000000	1.037557	0.006084	-0.218875	0.000000	0.000000	3.000000	16.000000	0.000000
1576.884427	-0.039497	0.532997	0.033950	79.775055	63.751041	112.428955	2.848503	0.000000	1.730713	0.000000	0.000000	0.000000	1.059914	0.009636	-0.199382	0.000000	0.000000	3.000000	16.000000	0.000000
1576.887760	-0.039497	0.532997	0.033950	79.775055	63.751041	112.428955	2.848503	0.000000	1.730713	0.000000	0.000000	0.000000	1.059914	0.009636	-0.199382	0.000000	0.000000	3.000000	16.000000	0.000000
1576.891093	-0.039497	0.532997	0.033950	79.775055	63.751041	112.428955	2.848503	0.000000	1.730713	0.000000	0.000000	0.000000	1.059914	0.009636	-0.199382	0.000000	0.000000	3.000000	16.000000	0.000000
1576.894427	-0.035883	0.533045	0.033284	79.779495	64.017570	112.690514	3.025155	0.000000	1.697482	0.000000	0.000000	0.000000	1.084020	0.014390	-0.199567	0.000000	0.000000	3.000000	16.000000	0.000000
1576.897760	-0.035883	0.533045	0.033284	79.779495	64.017570	112.690514	3.025155	0.000000	1.697482	0.000000	0.000000	0.000000	1.084020	0.014390	-0.199567	0.000000	0.000000	3.000000	16.000000	0.000000
1576.901093	-0.035883	0.533045	0.033284	79.779495	64.017570	112.690514	3.025155	0.000000	1.697482	0.000000	0.000000	0.000000	1.084020	0.014390	-0.199567	0.000000	0.000000	3.000000	16.000000	0.000000
1576.904427	-0.032290	0.533111	0.032716	79.782753	64.267883	112.736153	3.205825	0.000000	1.664221	0.000000	0.000000	0.000000	1.078081	0.019899	-0.170503	0.000000	0.000000	3.000000	16.000000	0.000000
1576.907760	-0.032290	0.533111	0.032716	79.782753	64.267883	112.736153	3.205825	0.000000	1.664221	0.000000	0.000000	0.000000	1.078081	0.019899	-0.170503	0.000000	0.000000	3.000000	16.000000	0.000000
1576.911093	-0.032290	0.533111	0.032716	79.782753	64.267883	112.736153	3.205825	0.000000	1.664221	0.000000	0.000000	0.000000	1.078081	0.019899	-0.170503	0.000000	0.000000	3.000000	16.000000	0.000000
1576.914427	-0.028731	0.533167	0.032142	79.784775	64.499290	113.347717	3.385505	0.000000	1.635804	0.000000	0.000000	0.000000	1.067699	0.016641	-0.172117	0.000000	0.000000	3.000000	16.000000	0.000000
1576.917760	-0.028731	0.533167	0.032142	79.784775	64.499290	113.347717	3.385505	0.000000	1.635804	0.000000	0.000000	0.000000	1.067699	0.016641	-0.172117	0.000000	0.000000	3.000000	16.000000	0.000000
1576.921093	-0.028731	0.533167	0.032142	79.784775	64.499290	113.347717	3.385505	0.000000	1.635804	0.000000	0.000000	0.000000	1.067699	0.016641	-0.172117	0.000000	0.000000	3.000000	16.000000	0.000000
1576.924427	-0.025184	0.533228	0.031584	79.785484	64.714523	114.373634	3.563455	0.000000	1.607118	0.000000	0.000000	0.000000	1.064101	0.018377	-0.167570	0.000000	0.000000	3.000000	16.000000	0.000000
1576.927760	-0.025184	0.533228	0.031584	79.785484	64.714523	114.373634	3.563455	0.000000	1.607118	0.000000	0.000000	0.000000	1.064101	0.018377	-0.167570	0.000000	0.000000	3.000000	16.000000	0.000000
1576.931093	-0.025184	0.533228	0.031584	79.785484	64.714523	114.373634	3.563455	0.000000	1.607118	0.000000	0.000000	0.000000	1.064101	0.018377	-0.167570	0.000000	0.000000	3.000000	16.000000	0.000000
1576.934427	-0.021602	0.533295	0.031043	79.787483	64.993340	114.717018	3.740805	0.000000	1.579190	0.000000	0.000000	0.000000	1.074615	0.020155	-0.162341	0.000000	0.000000	3.000000	16.000000	0.000000
1576.937760	-0.021602	0.533295	0.031043	79.787483	64.993340	114.717018	3.740805	0.000000	1.579190	0.000000	0.000000	0.000000	1.074615	0.020155	-0.162341	0.000000	0.000000	3.000000	16.000000	0.000000
1576.941093	-0.021602	0.533295	0.031043	79.787483	64.993340	114.717018	3.740805	0.000000	1.579190	0.000000	0.000000	0.000000	1.074615	0.020155	-0.162341	0.000000	0.000000	3.000000	16.000000	0.000000
1576.944427	-0.017984	0.533368	0.030518	79.784966	65.257248	114.607300	3.919908	0.000000	1.552133	0.000000	0.000000	0.000000	1.085292	0.021921	-0.157353	0.000000	0.000000	3.000000	16.000000	0.000000
1576.947760	-0.017984	0.533368	0.030518	79.784966	65.257248	114.607300	3.919908	0.000000	1.552133	0.000000	0.000000	0.000000	1.085292	0.021921	-0.157353	0.000000	0.000000	3.000000	16.000000	0.000000
1576.951093	-0.017984	0.533368	0.030518	79.784966	65.257248	114.607300	3.919908	0.000000	1.552133	0.000000	0.000000	0.000000	1.085292	0.021921	-0.157353	0.000000	0.000000	3.000000	16.000000	0.000000
1576.954427	-0.014330	0.533474	0.030005	79.766762	65.490479	114.714027	4.100790	0.000000	1.525907	0.000000	0.000000	0.000000	1.096175	0.031712	-0.153865	0.000000	0.000000	3.000000	16.000000	0.000000
1576.957760	-0.014330	0.533474	0.030005	79.766762	65.490479	114.714027	4.100790	0.000000	1.525907	0.000000	0.000000	0.000000	1.096175	0.031712	-0.153865	0.000000	0.000000	3.000000	16.000000	0.000000
1576.961093	-0.014330	0.533474	0.030005	79.766762	65.490479	114.714027	4.100790	0.000000	1.525907	0.000000	0.000000	0.000000	1.096175	0.031712	-0.153865	0.000000	0.000000	3.000000	16.000000	0.000000
1576.964427	-0.010639	0.533596	0.029484	79.740730	65.697311	115.423767	4.283486	0.000000	1.500263	0.000000	0.000000	0.000000	1.107322	0.036520	-0.156247	0.000000	0.000000	3.000000	16.000000	0.000000
1576.967760	-0.010639	0.533596	0.029484	79.740730	65.697311	115.423767	4.283486	0.000000	1.500263	0.000000	0.000000	0.000000	1.107322	0.036520	-0.156247	0.000000	0.000000	3.000000	16.000000	0.000000
1576.971093	-0.010639	0.533596	0.029484	79.740730	65.697311	115.423767	4.283486	0.000000	1.500263	0.000000	0.000000	0.000000	1.107322	0.036520	-0.156247	0.000000	0.000000	3.000000	16.000000	0.000000
1576.974427	-0.006865	0.533723	0.028978	79.725609	65.830452	116.377396	4.468040	0.000000	1.474222	0.000000	0.000000	0.000000	1.132235	0.038311	-0.151846	0.000000	0.000000	3.000000	16.000000	0.000000
1576.977760	-0.006865	0.533723	0.028978	79.725609	65.830452	116.377396	4.468040	0.000000	1.474222	0.000000	0.000000	0.000000	1.132235	0.038311	-0.151846	0.000000	0.000000	3.000000	16.000000	0.000000
1576.981093	-0.006865	0.533723	0.028978	79.725609	65.830452	116.377396	4.468040	0.000000	1.474222	0.000000	0.000000	0.000000	1.132235	0.038311	-0.151846	0.000000	0.000000	3.000000	16.000000	0.000000
1576.984427	-0.003053	0.533824	0.028447	79.718491	65.980164	117.737617	4.656745	0.000000	1.448914	0.000000	0.000000	0.000000	1.143519	0.030167	-0.159351	0.000000	0.000000	3.000000	16.000000	0.000000
1576.987760	-0.003053	0.533824	0.028447	79.718491	65.980164	117.737617	4.656745	0.000000	1.448914	0.000000	0.000000	0.000000	1.143519	0.030167	-0.159351	0.000000	0.000000	3.000000	16.000000	0.000000
1576.991093	-0.003053	0.533824	0.028447	79.718491	65.980164	117.737617	4.656745	0.000000	1.448914	0.000000	0.000000	0.000000	1.143519	0.030167	-0.159351	0.000000	0.000000	3.000000	16.000000	0.000000
1576.994427	0.000842	0.533904	0.027932	79.729538	66.235764	119.183807	4.797719	0.000000	1.407798	0.000000	0.000000	0.000000	1.168552	0.024080	-0.154683	0.000000	0.000000	3.000000	16.000000	0.000000
1576.997760	0.000842	0.533904	0.027932	79.729538	66.235764	119.183807	4.797719	0.000000	1.407798	0.000000	0.000000	0.000000	1.168552	0.024080	-0.154683	0.000000	0.000000	3.000000	16.000000	0.000000
1577.001093	0.000842	0.533904	0.027932	79.729538	66.235764	119.183807	4.797719	0.000000	1.407798	0.000000	0.000000	0.000000	1.168552	0.024080	-0.154683	0.000000	0.000000	3.000000	16.000000	0.000000
1577.004427	0.004751	0.533994	0.027361	79.772141	66.446869	120.049644	4.818575	0.000000	1.334665	0.000000	0.000000	0.000000	1.172844	0.026928	-0.171049	0.000000	0.000000	3.000000	16.000000	0.000000
1577.007760	0.004751	0.533994	0.027361	79.772141	66.446869	120.049644	4.818575	0.000000	1.334665	0.000000	0.000000	0.000000	1.172844	0.026928	-0.171049	0.000000	0.000000	3.000000	16.000000	0.000000
1577.011093	0.004751	0.533994	0.027361	79.772141	66.446869	120.049644	4.818575	0.000000	1.334665	0.000000	0.000000	0.000000	1.172844	0.026928	-0.171049	0.000000	0.000000	3.000000	16.000000	0.000000
1577.014427	0.008537	0.534073	0.026784	79.863640	66.350853	120.084320	4.837692	0.000000	1.263619	0.000000	0.000000	0.000000	1.135760	0.023858	-0.173070	0.000000	0.000000	3.000000	16.000000	0.000000
1577.017760	0.008537	0.534073	0.026784	79.863640	66.350853	120.084320	4.837692	0.000000	1.263619	0.000000	0.000000	0.000000	1.135760	0.023858	-0.173070	0.000000	0.000000	3.000000	16.000000	0.000000
1577.021093	0.008537	0.534073	0.026784	79.863640	66.350853	120.084320	4.837692	0.000000	1.263619	0.000000	0.000000	0.000000	1.135760	0.023858	-0.173070	0.000000	0.000000	3.000000	16.000000	0.000000
1577.024427	0.012200	0.534126	0.026185	79.984741	65.677536	119.419182	4.854372	0.000000	1.197946	0.000000	0.000000	0.000000	1.098748	0.015806	-0.179863	0.000000	0.000000	3.000000	16.000000	0.000000
1577.027760	0.012200	0.534126	0.026185	79.984741	65.677536	119.419182	4.854372	0.000000	1.197946	0.000000	0.000000	0.000000	1.098748	0.015806	-0.179863	0.000000	0.000000	3.000000	16.000000	0.000000
1577.031093	0.012200	0.534126	0.026185	79.984741	65.677536	119.419182	4.854372	0.000000	1.197946	0.000000	0.000000	0.000000	1.098748	0.015806	-0.179863	0.000000	0.000000	3.000000	16.000000	0.000000
1577.034427	0.015762	0.534221	0.025575	80.098396	64.654648	118.596634	4.869159	0.000000	1.136353	0.000000	0.000000	0.000000	1.068805	0.028581	-0.182971	0.000000	0.000000	3.000000	16.000000	0.000000
1577.037760	0.015762	0.534221	0.025575	80.098396	64.654648	118.596634	4.869159	0.000000	1.136353	0.000000	0.000000	0.000000	1.068805	0.028581	-0.182971	0.000000	0.000000	3.000000	16.000000	0.000000
1577.041093	0.015762	0.534221	0.025575	80.098396	64.654648	118.596634	4.869159	0.000000	1.136353	0.000000	0.000000	0.000000	1.068805	0.028581	-0.182971	0.000000	0.000000	3.000000	16.000000	0.000000
1577.044427	0.019271	0.534359	0.024955	80.169846	63.552505	117.841980	4.882271	0.000000	1.078624	0.000000	0.000000	0.000000	1.052735	0.041352	-0.185995	0.000000	0.000000	3.000000	16.000000	0.000000
1577.047760	0.019271	0.534359	0.024955	80.169846	63.552505	117.841980	4.882271	0.000000	1.078624	0.000000	0.000000	0.000000	1.052735	0.041352	-0.185995	0.000000	0.000000	3.000000	16.000000	0.000000
1577.051093	0.019271	0.534359	0.024955	80.169846	63.552505	117.841980	4.882271	0.000000	1.078624	0.000000	0.000000	0.000000	1.052735	0.041352	-0.185995	0.000000	0.000000	3.000000	16.000000	0.000000
1577.054427	0.022775	0.534546	0.024366	80.163223	62.526169	117.026192	4.894025	0.000000	1.023971	0.000000	0.000000	0.000000	1.051063	0.056041	-0.176852	0.000000	0.000000	3.000000	16.000000	0.000000
1577.057760	0.022775	0.534546	0.024366	80.163223	62.526169	117.026192	4.894025	0.000000	1.023971	0.000000	0.000000	0.000000	1.051063	0.056041	-0.176852	0.000000	0.000000	3.000000	16.000000	0.000000
1577.061093	0.022775	0.534546	0.024366	80.163223	62.526169	117.026192	4.894025	0.000000	1.023971	0.000000	0.000000	0.000000	1.051063	0.056041	-0.176852	0.000000	0.000000	3.000000	16.000000	0.000000
1577.064427	0.026296	0.534765	0.023787	80.092064	61.698208	116.356743	4.904354	0.000000	0.973301	0.000000	0.000000	0.000000	1.056245	0.065846	-0.173688	0.000000	0.000000	3.000000	16.000000	0.000000
1577.067760	0.026296	0.534765	0.023787	80.092064	61.698208	116.356743	4.904354	0.000000	0.973301	0.000000	0.000000	0.000000	1.056245	0.065846	-0.173688	0.000000	0.000000	3.000000	16.000000	0.000000
1577.071093	0.026296	0.534765	0.023787	80.092064	61.698208	116.356743	4.904354	0.000000	0.973301	0.000000	0.000000	0.000000	1.056245	0.065846	-0.173688	0.000000	0.000000	3.000000	16.000000	0.000000
1577.074427	0.029789	0.535017	0.023220	80.008118	60.892784	115.811203	4.913612	0.000000	0.925429	0.000000	0.000000	0.000000	1.047911	0.075611	-0.169819	0.000000	0.000000	3.000000	16.000000	0.000000
1577.077760	0.029789	0.535017	0.023220	80.008118	60.892784	115.811203	4.913612	0.000000	0.925429	0.000000	0.000000	0.000000	1.047911	0.075611	-0.169819	0.000000	0.000000	3.000000	16.000000	0.000000
1577.081093	0.029789	0.535017	0.023220	80.008118	60.892784	115.811203	4.913612	0.000000	0.925429	0.000000	0.000000	0.000000	1.047911	0.075611	-0.169819	0.000000	0.000000	3.000000	16.000000	0.000000
1577.084427	0.033190	0.535283	0.022718	79.926704	60.119236	115.284248	4.921850	0.000000	0.880566	0.000000	0.000000	0.000000	1.020241	0.079567	-0.150617	0.000000	0.000000	3.000000	16.000000	0.000000
1577.087760	0.033190	0.535283	0.022718	79.926704	60.119236	115.284248	4.921850	0.000000	0.880566	0.000000	0.000000	0.000000	1.020241	0.079567	-0.150617	0.000000	0.000000	3.000000	16.000000	0.000000
1577.091093	0.033190	0.535283	0.022718	79.926704	60.119236	115.284248	4.921850	0.000000	0.880566	0.000000	0.000000	0.000000	1.020241	0.079567	-0.150617	0.000000	0.000000	3.000000	16.000000	0.000000
1577.094427	0.036522	0.535492	0.022270	79.859444	59.294540	114.379158	4.928813	0.000000	0.840717	0.000000	0.000000	0.000000	0.999733	0.062800	-0.134408	0.000000	0.000000	3.000000	16.000000	0.000000
1577.097760	0.036522	0.535492	0.022270	79.859444	59.294540	114.379158	4.928813	0.000000	0.840717	0.000000	0.000000	0.000000	0.999733	0.062800	-0.134408	0.000000	0.000000	3.000000	16.000000	0.000000
1577.101093	0.036522	0.535492	0.022270	79.859444	59.294540	114.379158	4.928813	0.000000	0.840717	0.000000	0.000000	0.000000	0.999733	0.062800	-0.134408	0.000000	0.000000	3.000000	16.000000	0.000000
1577.104427	0.039696	0.535672	0.021881	79.811325	58.557594	113.665283	4.934773	0.000000	0.804993	0.000000	0.000000	0.000000	0.952300	0.053999	-0.116779	0.000000	0.000000	3.000000	16.000000	0.000000
1577.107760	0.039696	0.535672	0.021881	79.811325	58.557594	113.665283	4.934773	0.000000	0.804993	0.000000	0.000000	0.000000	0.952300	0.053999	-0.116779	0.000000	0.000000	3.000000	16.000000	0.000000
1577.111093	0.039696	0.535672	0.021881	79.811325	58.557594	113.665283	4.934773	0.000000	0.804993	0.000000	0.000000	0.000000	0.952300	0.053999	-0.116779	0.000000	0.000000	3.000000	16.000000	0.000000
1577.114427	0.042690	0.535780	0.021541	79.762611	57.899761	113.545670	4.939771	0.000000	0.773733	0.000000	0.000000	0.000000	0.898151	0.032370	-0.101913	0.000000	0.000000	3.000000	16.000000	0.000000
1577.117760	0.042690	0.535780	0.021541	79.762611	57.899761	113.545670	4.939771	0.000000	0.773733	0.000000	0.000000	0.000000	0.898151	0.032370	-0.101913	0.000000	0.000000	3.000000	16.000000	0.000000
1577.121093	0.042690	0.535780	0.021541	79.762611	57.899761	113.545670	4.939771	0.000000	0.773733	0.000000	0.000000	0.000000	0.898151	0.032370	-0.101913	0.000000	0.000000	3.000000	16.000000	0.000000
1577.124427	0.045554	0.535849	0.021288	79.711395	57.473999	113.367447	4.943979	0.000000	0.746374	0.000000	0.000000	0.000000	0.859082	0.020732	-0.076146	0.000000	0.000000	3.000000	16.000000	0.000000
1577.127760	0.045554	0.535849	0.021288	79.711395	57.473999	113.367447	4.943979	0.000000	0.746374	0.000000	0.000000	0.000000	0.859082	0.020732	-0.076146	0.000000	0.000000	3.000000	16.000000	0.000000
1577.131093	0.045554	0.535849	0.021288	79.711395	57.473999	113.367447	4.943979	0.000000	0.746374	0.000000	0.000000	0.000000	0.859082	0.020732	-0.076146	0.000000	0.000000	3.000000	16.000000	0.000000
1577.134427	0.048330	0.535872	0.021076	79.664902	57.333714	112.967781	4.947369	0.000000	0.723564	0.000000	0.000000	0.000000	0.832906	0.007021	-0.063512	0.000000	0.000000	3.000000	16.000000	0.000000
1577.137760	0.048330	0.535872	0.021076	79.664902	57.333714	112.967781	4.947369	0.000000	0.723564	0.000000	0.000000	0.000000	0.832906	0.007021	-0.063512	0.000000	0.000000	3.000000	16.000000	0.000000
1577.141093	0.048330	0.535872	0.021076	79.664902	57.333714	112.967781	4.947369	0.000000	0.723564	0.000000	0.000000	0.000000	0.832906	0.007021	-0.063512	0.000000	0.000000	3.000000	16.000000	0.000000
1577.144427	0.050955	0.535840	0.020938	79.643394	57.457268	112.864731	4.950279	0.000000	0.703374	0.000000	0.000000	0.000000	0.787302	-0.009620	-0.041387	0.000000	0.000000	3.000000	16.000000	0.000000
1577.147760	0.050955	0.535840	0.020938	79.643394	57.457268	112.864731	4.950279	0.000000	0.703374	0.000000	0.000000	0.000000	0.787302	-0.009620	-0.041387	0.000000	0.000000	3.000000	16.000000	0.000000
1577.151093	0.050955	0.535840	0.020938	79.643394	57.457268	112.864731	4.950279	0.000000	0.703374	0.000000	0.000000	0.000000	0.787302	-0.009620	-0.041387	0.000000	0.000000	3.000000	16.000000	0.000000
1577.154427	0.053425	0.535789	0.020849	79.629440	57.778027	113.143639	4.952586	0.000000	0.686941	0.000000	0.000000	0.000000	0.741167	-0.015472	-0.026662	0.000000	0.000000	3.000000	16.000000	0.000000
1577.157760	0.053425	0.535789	0.020849	79.629440	57.778027	113.143639	4.952586	0.000000	0.686941	0.000000	0.000000	0.000000	0.741167	-0.015472	-0.026662	0.000000	0.000000	3.000000	16.000000	0.000000
1577.161093	0.053425	0.535789	0.020849	79.629440	57.778027	113.143639	4.952586	0.000000	0.686941	0.000000	0.000000	0.000000	0.741167	-0.015472	-0.026662	0.000000	0.000000	3.000000	16.000000	0.000000
1577.164427	0.055852	0.535685	0.020761	79.584557	58.215088	113.722694	4.954464	0.000000	0.673266	0.000000	0.000000	0.000000	0.727980	-0.031261	-0.026354	0.000000	0.000000	3.000000	16.000000	0.000000
1577.167760	0.055852	0.535685	0.020761	79.584557	58.215088	113.722694	4.954464	0.000000	0.673266	0.000000	0.000000	0.000000	0.727980	-0.031261	-0.026354	0.000000	0.000000	3.000000	16.000000	0.000000
1577.171093	0.055852	0.535685	0.020761	79.584557	58.215088	113.722694	4.954464	0.000000	0.673266	0.000000	0.000000	0.000000	0.727980	-0.031261	-0.026354	0.000000	0.000000	3.000000	16.000000	0.000000
1577.174427	0.058237	0.535518	0.020698	79.507278	58.770931	114.236488	4.956219	0.000000	0.660225	0.000000	0.000000	0.000000	0.715652	-0.049992	-0.019007	0.000000	0.000000	3.000000	16.000000	0.000000
1577.177760	0.058237	0.535518	0.020698	79.507278	58.770931	114.236488	4.956219	0.000000	0.660225	0.000000	0.000000	0.000000	0.715652	-0.049992	-0.019007	0.000000	0.000000	3.000000	16.000000	0.000000
1577.181093	0.058237	0.535518	0.020698	79.507278	58.770931	114.236488	4.956219	0.000000	0.660225	0.000000	0.000000	0.000000	0.715652	-0.049992	-0.019007	0.000000	0.000000	3.000000	16.000000	0.000000
1577.184427	0.060508	0.535308	0.020623	79.388649	59.461811	114.873657	4.957767	0.000000	0.648490	0.000000	0.000000	0.000000	0.681302	-0.062911	-0.022593	0.000000	0.000000	3.000000	16.000000	0.000000
1577.187760	0.060508	0.535308	0.020623	79.388649	59.461811	114.873657	4.957767	0.000000	0.648490	0.000000	0.000000	0.000000	0.681302	-0.062911	-0.022593	0.000000	0.000000	3.000000	16.000000	0.000000
1577.191093	0.060508	0.535308	0.020623	79.388649	59.461811	114.873657	4.957767	0.000000	0.648490	0.000000	0.000000	0.000000	0.681302	-0.062911	-0.022593	0.000000	0.000000	3.000000	16.000000	0.000000
1577.194427	0.062665	0.535056	0.020537	79.219933	60.272835	115.817238	4.959234	0.000000	0.637176	0.000000	0.000000	0.000000	0.646889	-0.075810	-0.025703	0.000000	0.000000	3.000000	16.000000	0.000000
1577.197760	0.062665	0.535056	0.020537	79.219933	60.272835	115.817238	4.959234	0.000000	0.637176	0.000000	0.000000	0.000000	0.646889	-0.075810	-0.025703	0.000000	0.000000	3.000000	16.000000	0.000000
1577.201093	0.062665	0.535056	0.020537	79.219933	60.272835	115.817238	4.959234	0.000000	0.637176	0.000000	0.000000	0.000000	0.646889	-0.075810	-0.025703	0.000000	0.000000	3.000000	16.000000	0.000000
1577.204427	0.064640	0.534776	0.020470	79.021545	61.143867	117.353348	4.960621	0.000000	0.626293	0.000000	0.000000	0.000000	0.592766	-0.083763	-0.020033	0.000000	0.000000	3.000000	16.000000	0.000000
1577.207760	0.064640	0.534776	0.020470	79.021545	61.143867	117.353348	4.960621	0.000000	0.626293	0.000000	0.000000	0.000000	0.592766	-0.083763	-0.020033	0.000000	0.000000	3.000000	16.000000	0.000000
1577.211093	0.064640	0.534776	0.020470	79.021545	61.143867	117.353348	4.960621	0.000000	0.626293	0.000000	0.000000	0.000000	0.592766	-0.083763	-0.020033	0.000000	0.000000	3.000000	16.000000	0.000000
1577.214427	0.066481	0.534497	0.020414	78.834999	61.936100	119.448059	4.961796	0.000000	0.616911	0.000000	0.000000	0.000000	0.552102	-0.083851	-0.016851	0.000000	0.000000	3.000000	16.000000	0.000000
1577.217760	0.066481	0.534497	0.020414	78.834999	61.936100	119.448059	4.961796	0.000000	0.616911	0.000000	0.000000	0.000000	0.552102	-0.083851	-0.016851	0.000000	0.000000	3.000000	16.000000	0.000000
1577.221093	0.066481	0.534497	0.020414	78.834999	61.936100	119.448059	4.961796	0.000000	0.616911	0.000000	0.000000	0.000000	0.552102	-0.083851	-0.016851	0.000000	0.000000	3.000000	16.000000	0.000000
1577.224427	0.068256	0.534234	0.020379	78.697441	62.572559	120.884857	4.962830	0.000000	0.608544	0.000000	0.000000	0.000000	0.532641	-0.078942	-0.010548	0.000000	0.000000	3.000000	16.000000	0.000000
1577.227760	0.068256	0.534234	0.020379	78.697441	62.572559	120.884857	4.962830	0.000000	0.608544	0.000000	0.000000	0.000000	0.532641	-0.078942	-0.010548	0.000000	0.000000	3.000000	16.000000	0.000000
1577.231093	0.068256	0.534234	0.020379	78.697441	62.572559	120.884857	4.962830	0.000000	0.608544	0.000000	0.000000	0.000000	0.532641	-0.078942	-0.010548	0.000000	0.000000	3.000000	16.000000	0.000000
1577.234427	0.069995	0.534020	0.020399	78.621666	63.022655	121.288353	4.963725	0.000000	0.601194	0.000000	0.000000	0.000000	0.521666	-0.064174	0.006114	0.000000	0.000000	3.000000	16.000000	0.000000
1577.237760	0.069995	0.534020	0.020399	78.621666	63.022655	121.288353	4.963725	0.000000	0.601194	0.000000	0.000000	0.000000	0.521666	-0.064174	0.006114	0.000000	0.000000	3.000000	16.000000	0.000000
1577.241093	0.069995	0.534020	0.020399	78.621666	63.022655	121.288353	4.963725	0.000000	0.601194	0.000000	0.000000	0.000000	0.521666	-0.064174	0.006114	0.000000	0.000000	3.000000	16.000000	0.000000
1577.244427	0.071592	0.533825	0.020388	78.605888	63.293446	121.403282	4.964385	0.000000	0.595719	0.000000	0.000000	0.000000	0.479113	-0.058317	-0.003313	0.000000	0.000000	3.000000	16.000000	0.000000
1577.247760	0.071592	0.533825	0.020388	78.605888	63.293446	121.403282	4.964385	0.000000	0.595719	0.000000	0.000000	0.000000	0.479113	-0.058317	-0.003313	0.000000	0.000000	3.000000	16.000000	0.000000
1577.251093	0.071592	0.533825	0.020388	78.605888	63.293446	121.403282	4.964385	0.000000	0.595719	0.000000	0.000000	0.000000	0.479113	-0.058317	-0.003313	0.000000	0.000000	3.000000	16.000000	0.000000
1577.254427	0.073128	0.533664	0.020419	78.610733	63.495701	121.448662	4.965075	0.000000	0.589937	0.000000	0.000000	0.000000	0.460612	-0.048473	0.009303	0.000000	0.000000	3.000000	16.000000	0.000000
1577.257760	0.073128	0.533664	0.020419	78.610733	63.495701	121.448662	4.965075	0.000000	0.589937	0.000000	0.000000	0.000000	0.460612	-0.048473	0.009303	0.000000	0.000000	3.000000	16.000000	0.000000
1577.261093	0.073128	0.533664	0.020419	78.610733	63.495701	121.448662	4.965075	0.000000	0.589937	0.000000	0.000000	0.000000	0.460612	-0.048473	0.009303	0.000000	0.000000	3.000000	16.000000	0.000000
1577.264427	0.074521	0.533522	0.020421	78.616127	63.699711	121.655067	4.965582	0.000000	0.585654	0.000000	0.000000	0.000000	0.417943	-0.042587	0.000577	0.000000	0.000000	3.000000	16.000000	0.000000
1577.267760	0.074521	0.533522	0.020421	78.616127	63.699711	121.655067	4.965582	0.000000	0.585654	0.000000	0.000000	0.000000	0.417943	-0.042587	0.000577	0.000000	0.000000	3.000000	16.000000	0.000000
1577.271093	0.074521	0.533522	0.020421	78.616127	63.699711	121.655067	4.965582	0.000000	0.585654	0.000000	0.000000	0.000000	0.417943	-0.042587	0.000577	0.000000	0.000000	3.000000	16.000000	0.000000
1577.274427	0.075659	0.533347	0.020421	78.623154	63.857746	121.961632	4.966118	0.000000	0.581096	0.000000	0.000000	0.000000	0.341537	-0.052527	0.000093	0.000000	0.000000	3.000000	16.000000	0.000000
1577.277760	0.075659	0.533347	0.020421	78.623154	63.857746	121.961632	4.966118	0.000000	0.581096	0.000000	0.000000	0.000000	0.341537	-0.052527	0.000093	0.000000	0.000000	3.000000	16.000000	0.000000
1577.281093	0.075659	0.533347	0.020421	78.623154	63.857746	121.961632	4.966118	0.000000	0.581096	0.000000	0.000000	0.000000	0.341537	-0.052527	0.000093	0.000000	0.000000	3.000000	16.000000	0.000000
1577.284427	0.075659	0.533347	0.020421	78.627190	63.960590	121.971909	4.966550	0.000000	0.577389	0.000000	0.000000	0.000000	0.341537	-0.052527	0.000093	0.000000	0.000000	3.000000	16.000000	0.000000
1577.287760	0.076571	0.533198	0.020451	78.627190	63.960590	121.971909	4.966550	0.000000	0.577389	0.000000	0.000000	0.000000	0.273436	-0.044632	0.008946	0.000000	0.000000	3.000000	16.000000	0.000000
1577.291093	0.076571	0.533198	0.020451	78.627190	63.960590	121.971909	4.966550	0.000000	0.577389	0.000000	0.000000	0.000000	0.273436	-0.044632	0.008946	0.000000	0.000000	3.000000	16.000000	0.000000
1577.294427	0.077204	0.533016	0.020486	78.615639	63.862728	121.816620	4.966550	0.000000	0.577389	0.000000	0.000000	0.000000	0.190117	-0.054566	0.010509	0.000000	0.000000	3.000000	16.000000	0.000000
1577.297760	0.077204	0.533016	0.020486	78.615639	63.862728	121.816620	4.966550	0.000000	0.577389	0.000000	0.000000	0.000000	0.190117	-0.054566	0.010509	0.000000	0.000000	3.000000	16.000000	0.000000
1577.301093	0.077204	0.533016	0.020486	78.615639	63.862728	121.816620	4.966550	0.000000	0.577389	0.000000	0.000000	0.000000	0.190117	-0.054566	0.010509	0.000000	0.000000	3.000000	16.000000	0.000000
1577.304427	0.077204	0.533016	0.020486	78.587753	63.530369	121.455490	4.966918	0.000000	0.574214	0.000000	0.000000	0.000000	0.190117	-0.054566	0.010509	0.000000	0.000000	3.000000	16.000000	0.000000
1577.307760	0.077527	0.532867	0.020609	78.587753	63.530369	121.455490	4.966918	0.000000	0.574214	0.000000	0.000000	0.000000	0.096729	-0.044706	0.036838	0.000000	0.000000	3.000000	16.000000	0.000000
1577.311093	0.077527	0.532867	0.020609	78.587753	63.530369	121.455490	4.966918	0.000000	0.574214	0.000000	0.000000	0.000000	0.096729	-0.044706	0.036838	0.000000	0.000000	3.000000	16.000000	0.000000
1577.314427	0.077527	0.532867	0.020609	78.545219	63.034401	120.962105	4.966918	0.000000	0.574214	0.000000	0.000000	0.000000	0.096729	-0.044706	0.036838	0.000000	0.000000	3.000000	16.000000	0.000000
1577.317760	0.077527	0.532867	0.020609	78.545219	63.034401	120.962105	4.966918	0.000000	0.574214	0.000000	0.000000	0.000000	0.096729	-0.044706	0.036838	0.000000	0.000000	3.000000	16.000000	0.000000
1577.321093	0.077600	0.532718	0.020772	78.545219	63.034401	120.962105	4.966918	0.000000	0.574214	0.000000	0.000000	0.000000	0.021911	-0.044754	0.048930	0.000000	0.000000	3.000000	16.000000	0.000000
1577.324427	0.077600	0.532718	0.020772	78.512825	62.655697	120.620201	4.966645	0.000000	0.576575	0.000000	0.000000	0.000000	0.021911	-0.044754	0.048930	0.000000	0.000000	3.000000	16.000000	0.000000
1577.327760	0.077600	0.532718	0.020772	78.512825	62.655697	120.620201	4.966645	0.000000	0.576575	0.000000	0.000000	0.000000	0.021911	-0.044754	0.048930	0.000000	0.000000	3.000000	16.000000	0.000000
1577.331093	0.077600	0.532718	0.020772	78.512825	62.655697	120.620201	4.966645	0.000000	0.576575	0.000000	0.000000	0.000000	0.021911	-0.044754	0.048930	0.000000	0.000000	3.000000	16.000000	0.000000
1577.334427	0.077215	0.532492	0.021129	78.494621	62.425873	120.429375	4.966148	0.000000	0.580841	0.000000	0.000000	0.000000	-0.115414	-0.067709	0.107183	0.000000	0.000000	3.000000	16.000000	0.000000
1577.337760	0.077215	0.532492	0.021129	78.494621	62.425873	120.429375	4.966148	0.000000	0.580841	0.000000	0.000000	0.000000	-0.115414	-0.067709	0.107183	0.000000	0.000000	3.000000	16.000000	0.000000
1577.341093	0.077215	0.532492	0.021129	78.494621	62.425873	120.429375	4.966148	0.000000	0.580841	0.000000	0.000000	0.000000	-0.115414	-0.067709	0.107183	0.000000	0.000000	3.000000	16.000000	0.000000
1577.344427	0.076831	0.532449	0.021349	78.487480	62.338337	120.394844	4.964835	0.000000	0.591958	0.000000	0.000000	0.000000	-0.115200	-0.013047	0.065979	0.000000	0.000000	3.000000	16.000000	0.000000
1577.347760	0.076831	0.532449	0.021349	78.487480	62.338337	120.394844	4.964835	0.000000	0.591958	0.000000	0.000000	0.000000	-0.115200	-0.013047	0.065979	0.000000	0.000000	3.000000	16.000000	0.000000
1577.351093	0.076831	0.532449	0.021349	78.487480	62.338337	120.394844	4.964835	0.000000	0.591958	0.000000	0.000000	0.000000	-0.115200	-0.013047	0.065979	0.000000	0.000000	3.000000	16.000000	0.000000
1577.354427	0.076831	0.532449	0.021349	78.481255	62.262112	120.378891	4.963953	0.000000	0.599312	0.000000	0.000000	0.000000	-0.115200	-0.013047	0.065979	0.000000	0.000000	3.000000	16.000000	0.000000
1577.357760	0.076377	0.532458	0.021572	78.481255	62.262112	120.378891	4.963953	0.000000	0.599312	0.000000	0.000000	0.000000	-0.136138	0.002826	0.066710	0.000000	0.000000	3.000000	16.000000	0.000000
1577.361093	0.076377	0.532458	0.021572	78.481255	62.262112	120.378891	4.963953	0.000000	0.599312	0.000000	0.000000	0.000000	-0.136138	0.002826	0.066710	0.000000	0.000000	3.000000	16.000000	0.000000
1577.364427	0.075818	0.532507	0.021718	78.475647	62.157242	120.341255	4.963953	0.000000	0.599312	0.000000	0.000000	0.000000	-0.167827	0.014832	0.043777	0.000000	0.000000	3.000000	16.000000	0.000000
1577.367760	0.075818	0.532507	0.021718	78.475647	62.157242	120.341255	4.963953	0.000000	0.599312	0.000000	0.000000	0.000000	-0.167827	0.014832	0.043777	0.000000	0.000000	3.000000	16.000000	0.000000
1577.371093	0.075818	0.532507	0.021718	78.475647	62.157242	120.341255	4.963953	0.000000	0.599312	0.000000	0.000000	0.000000	-0.167827	0.014832	0.043777	0.000000	0.000000	3.000000	16.000000	0.000000
1577.374427	0.075818	0.532507	0.021718	78.471230	62.036049	120.299057	4.962286	0.000000	0.612958	0.000000	0.000000	0.000000	-0.167827	0.014832	0.043777	0.000000	0.000000	3.000000	16.000000	0.000000
1577.377760	0.075089	0.532560	0.021824	78.471230	62.036049	120.299057	4.962286	0.000000	0.612958	0.000000	0.000000	0.000000	-0.218652	0.015902	0.031945	0.000000	0.000000	3.000000	16.000000	0.000000
1577.381093	0.075089	0.532560	0.021824	78.471230	62.036049	120.299057	4.962286	0.000000	0.612958	0.000000	0.000000	0.000000	-0.218652	0.015902	0.031945	0.000000	0.000000	3.000000	16.000000	0.000000
1577.384427	0.074193	0.532660	0.021905	78.468704	61.902695	120.269432	4.962286	0.000000	0.612958	0.000000	0.000000	0.000000	-0.268756	0.029852	0.024223	0.000000	0.000000	3.000000	16.000000	0.000000
1577.387760	0.074193	0.532660	0.021905	78.468704	61.902695	120.269432	4.962286	0.000000	0.612958	0.000000	0.000000	0.000000	-0.268756	0.029852	0.024223	0.000000	0.000000	3.000000	16.000000	0.000000
1577.391093	0.074193	0.532660	0.021905	78.468704	61.902695	120.269432	4.962286	0.000000	0.612958	0.000000	0.000000	0.000000	-0.268756	0.029852	0.024223	0.000000	0.000000	3.000000	16.000000	0.000000
1577.394427	0.073103	0.532746	0.021929	78.464951	61.753052	120.244400	4.960930	0.000000	0.623838	0.000000	0.000000	0.000000	-0.327128	0.025935	0.007348	0.000000	0.000000	3.000000	16.000000	0.000000
1577.397760	0.073103	0.532746	0.021929	78.464951	61.753052	120.244400	4.960930	0.000000	0.623838	0.000000	0.000000	0.000000	-0.327128	0.025935	0.007348	0.000000	0.000000	3.000000	16.000000	0.000000
1577.401093	0.073103	0.532746	0.021929	78.464951	61.753052	120.244400	4.960930	0.000000	0.623838	0.000000	0.000000	0.000000	-0.327128	0.025935	0.007348	0.000000	0.000000	3.000000	16.000000	0.000000
1577.404427	0.071824	0.532826	0.021937	78.464928	61.606182	120.244415	4.960355	0.000000	0.628397	0.000000	0.000000	0.000000	-0.383496	0.023976	0.002429	0.000000	0.000000	3.000000	16.000000	0.000000
1577.407760	0.071824	0.532826	0.021937	78.464928	61.606182	120.244415	4.960355	0.000000	0.628397	0.000000	0.000000	0.000000	-0.383496	0.023976	0.002429	0.000000	0.000000	3.000000	16.000000	0.000000
1577.411093	0.071824	0.532826	0.021937	78.464928	61.606182	120.244415	4.960355	0.000000	0.628397	0.000000	0.000000	0.000000	-0.383496	0.023976	0.002429	0.000000	0.000000	3.000000	16.000000	0.000000
1577.414427	0.070436	0.532923	0.021977	78.463066	61.430744	120.231903	4.959740	0.000000	0.633227	0.000000	0.000000	0.000000	-0.416659	0.028891	0.011986	0.000000	0.000000	3.000000	16.000000	0.000000
1577.417760	0.070436	0.532923	0.021977	78.463066	61.430744	120.231903	4.959740	0.000000	0.633227	0.000000	0.000000	0.000000	-0.416659	0.028891	0.011986	0.000000	0.000000	3.000000	16.000000	0.000000
1577.421093	0.070436	0.532923	0.021977	78.463066	61.430744	120.231903	4.959740	0.000000	0.633227	0.000000	0.000000	0.000000	-0.416659	0.028891	0.011986	0.000000	0.000000	3.000000	16.000000	0.000000
1577.424427	0.068924	0.533022	0.021966	78.463051	61.256653	120.231888	4.958942	0.000000	0.639447	0.000000	0.000000	0.000000	-0.453435	0.029896	-0.003494	0.000000	0.000000	3.000000	16.000000	0.000000
1577.427760	0.068924	0.533022	0.021966	78.463051	61.256653	120.231888	4.958942	0.000000	0.639447	0.000000	0.000000	0.000000	-0.453435	0.029896	-0.003494	0.000000	0.000000	3.000000	16.000000	0.000000
1577.431093	0.068924	0.533022	0.021966	78.463051	61.256653	120.231888	4.958942	0.000000	0.639447	0.000000	0.000000	0.000000	-0.453435	0.029896	-0.003494	0.000000	0.000000	3.000000	16.000000	0.000000
1577.434427	0.067325	0.533138	0.021981	78.461159	61.059460	120.219391	4.958257	0.000000	0.644737	0.000000	0.000000	0.000000	-0.479726	0.034806	0.004472	0.000000	0.000000	3.000000	16.000000	0.000000
1577.437760	0.067325	0.533138	0.021981	78.461159	61.059460	120.219391	4.958257	0.000000	0.644737	0.000000	0.000000	0.000000	-0.479726	0.034806	0.004472	0.000000	0.000000	3.000000	16.000000	0.000000
1577.441093	0.067325	0.533138	0.021981	78.461159	61.059460	120.219391	4.958257	0.000000	0.644737	0.000000	0.000000	0.000000	-0.479726	0.034806	0.004472	0.000000	0.000000	3.000000	16.000000	0.000000
1577.444427	0.065655	0.533291	0.021973	78.459297	60.848667	120.206894	4.957408	0.000000	0.651229	0.000000	0.000000	0.000000	-0.501109	0.045676	-0.002384	0.000000	0.000000	3.000000	16.000000	0.000000
1577.447760	0.065655	0.533291	0.021973	78.459297	60.848667	120.206894	4.957408	0.000000	0.651229	0.000000	0.000000	0.000000	-0.501109	0.045676	-0.002384	0.000000	0.000000	3.000000	16.000000	0.000000
1577.451093	0.065655	0.533291	0.021973	78.459297	60.848667	120.206894	4.957408	0.000000	0.651229	0.000000	0.000000	0.000000	-0.501109	0.045676	-0.002384	0.000000	0.000000	3.000000	16.000000	0.000000
1577.454427	0.063869	0.533426	0.021955	78.455521	60.614761	120.181892	4.956588	0.000000	0.657449	0.000000	0.000000	0.000000	-0.535724	0.040693	-0.005181	0.000000	0.000000	3.000000	16.000000	0.000000
1577.457760	0.063869	0.533426	0.021955	78.455521	60.614761	120.181892	4.956588	0.000000	0.657449	0.000000	0.000000	0.000000	-0.535724	0.040693	-0.005181	0.000000	0.000000	3.000000	16.000000	0.000000
1577.461093	0.063869	0.533426	0.021955	78.455521	60.614761	120.181892	4.956588	0.000000	0.657449	0.000000	0.000000	0.000000	-0.535724	0.040693	-0.005181	0.000000	0.000000	3.000000	16.000000	0.000000
1577.464427	0.062008	0.533565	0.021876	78.455544	60.399895	120.181892	4.955718	0.000000	0.663975	0.000000	0.000000	0.000000	-0.558384	0.041597	-0.023774	0.000000	0.000000	3.000000	16.000000	0.000000
1577.467760	0.062008	0.533565	0.021876	78.455544	60.399895	120.181892	4.955718	0.000000	0.663975	0.000000	0.000000	0.000000	-0.558384	0.041597	-0.023774	0.000000	0.000000	3.000000	16.000000	0.000000
1577.471093	0.062008	0.533565	0.021876	78.455544	60.399895	120.181892	4.955718	0.000000	0.663975	0.000000	0.000000	0.000000	-0.558384	0.041597	-0.023774	0.000000	0.000000	3.000000	16.000000	0.000000
1577.474427	0.060100	0.533713	0.021773	78.455505	60.176868	120.181892	4.955030	0.000000	0.669086	0.000000	0.000000	0.000000	-0.572429	0.044517	-0.031088	0.000000	0.000000	3.000000	16.000000	0.000000
1577.477760	0.060100	0.533713	0.021773	78.455505	60.176868	120.181892	4.955030	0.000000	0.669086	0.000000	0.000000	0.000000	-0.572429	0.044517	-0.031088	0.000000	0.000000	3.000000	16.000000	0.000000
1577.481093	0.060100	0.533713	0.021773	78.455505	60.176868	120.181892	4.955030	0.000000	0.669086	0.000000	0.000000	0.000000	-0.572429	0.044517	-0.031088	0.000000	0.000000	3.000000	16.000000	0.000000
1577.484427	0.058123	0.533818	0.021655	78.459297	59.970188	120.206902	4.954395	0.000000	0.673767	0.000000	0.000000	0.000000	-0.592895	0.031560	-0.035257	0.000000	0.000000	3.000000	16.000000	0.000000
1577.487760	0.058123	0.533818	0.021655	78.459297	59.970188	120.206902	4.954395	0.000000	0.673767	0.000000	0.000000	0.000000	-0.592895	0.031560	-0.035257	0.000000	0.000000	3.000000	16.000000	0.000000
1577.491093	0.058123	0.533818	0.021655	78.459297	59.970188	120.206902	4.954395	0.000000	0.673767	0.000000	0.000000	0.000000	-0.592895	0.031560	-0.035257	0.000000	0.000000	3.000000	16.000000	0.000000
1577.494427	0.056058	0.533897	0.021544	78.464928	59.767593	120.244400	4.953761	0.000000	0.678419	0.000000	0.000000	0.000000	-0.619445	0.023602	-0.033289	0.000000	0.000000	3.000000	16.000000	0.000000
1577.497760	0.056058	0.533897	0.021544	78.464928	59.767593	120.244400	4.953761	0.000000	0.678419	0.000000	0.000000	0.000000	-0.619445	0.023602	-0.033289	0.000000	0.000000	3.000000	16.000000	0.000000
1577.501093	0.056058	0.533897	0.021544	78.464928	59.767593	120.244400	4.953761	0.000000	0.678419	0.000000	0.000000	0.000000	-0.619445	0.023602	-0.033289	0.000000	0.000000	3.000000	16.000000	0.000000
1577.504427	0.053948	0.533959	0.021411	78.470581	59.556892	120.273994	4.953025	0.000000	0.683771	0.000000	0.000000	0.000000	-0.633118	0.018602	-0.040044	0.000000	0.000000	3.000000	16.000000	0.000000
1577.507760	0.053948	0.533959	0.021411	78.470581	59.556892	120.273994	4.953025	0.000000	0.683771	0.000000	0.000000	0.000000	-0.633118	0.018602	-0.040044	0.000000	0.000000	3.000000	16.000000	0.000000
1577.511093	0.053948	0.533959	0.021411	78.470581	59.556892	120.273994	4.953025	0.000000	0.683771	0.000000	0.000000	0.000000	-0.633118	0.018602	-0.040044	0.000000	0.000000	3.000000	16.000000	0.000000
1577.514427	0.051845	0.534001	0.021313	78.479950	59.370770	120.264824	4.952334	0.000000	0.688754	0.000000	0.000000	0.000000	-0.630977	0.012639	-0.029162	0.000000	0.000000	3.000000	16.000000	0.000000
1577.517760	0.051845	0.534001	0.021313	78.479950	59.370770	120.264824	4.952334	0.000000	0.688754	0.000000	0.000000	0.000000	-0.630977	0.012639	-0.029162	0.000000	0.000000	3.000000	16.000000	0.000000
1577.521093	0.051845	0.534001	0.021313	78.479950	59.370770	120.264824	4.952334	0.000000	0.688754	0.000000	0.000000	0.000000	-0.630977	0.012639	-0.029162	0.000000	0.000000	3.000000	16.000000	0.000000
1577.524427	0.049766	0.534017	0.021209	78.489342	59.187523	120.199982	4.951462	0.000000	0.695001	0.000000	0.000000	0.000000	-0.623484	0.004721	-0.031412	0.000000	0.000000	3.000000	16.000000	0.000000
1577.527760	0.049766	0.534017	0.021209	78.489342	59.187523	120.199982	4.951462	0.000000	0.695001	0.000000	0.000000	0.000000	-0.623484	0.004721	-0.031412	0.000000	0.000000	3.000000	16.000000	0.000000
1577.531093	0.049766	0.534017	0.021209	78.489342	59.187523	120.199982	4.951462	0.000000	0.695001	0.000000	0.000000	0.000000	-0.623484	0.004721	-0.031412	0.000000	0.000000	3.000000	16.000000	0.000000
1577.534427	0.047690	0.534033	0.021095	78.499924	59.001591	120.122650	4.950607	0.000000	0.701063	0.000000	0.000000	0.000000	-0.622931	0.004688	-0.034140	0.000000	0.000000	3.000000	16.000000	0.000000
1577.537760	0.047690	0.534033	0.021095	78.499924	59.001591	120.122650	4.950607	0.000000	0.701063	0.000000	0.000000	0.000000	-0.622931	0.004688	-0.034140	0.000000	0.000000	3.000000	16.000000	0.000000
1577.541093	0.047690	0.534033	0.021095	78.499924	59.001591	120.122650	4.950607	0.000000	0.701063	0.000000	0.000000	0.000000	-0.622931	0.004688	-0.034140	0.000000	0.000000	3.000000	16.000000	0.000000
1577.544427	0.045616	0.534022	0.020976	78.511734	58.813046	120.008942	4.949765	0.000000	0.706985	0.000000	0.000000	0.000000	-0.622251	-0.003201	-0.035611	0.000000	0.000000	3.000000	16.000000	0.000000
1577.547760	0.045616	0.534022	0.020976	78.511734	58.813046	120.008942	4.949765	0.000000	0.706985	0.000000	0.000000	0.000000	-0.622251	-0.003201	-0.035611	0.000000	0.000000	3.000000	16.000000	0.000000
1577.551093	0.045616	0.534022	0.020976	78.511734	58.813046	120.008942	4.949765	0.000000	0.706985	0.000000	0.000000	0.000000	-0.622251	-0.003201	-0.035611	0.000000	0.000000	3.000000	16.000000	0.000000
1577.554427	0.043562	0.534031	0.020801	78.532722	58.623257	119.689056	4.948917	0.000000	0.712898	0.000000	0.000000	0.000000	-0.616132	0.002618	-0.052685	0.000000	0.000000	3.000000	16.000000	0.000000
1577.557760	0.043562	0.534031	0.020801	78.532722	58.623257	119.689056	4.948917	0.000000	0.712898	0.000000	0.000000	0.000000	-0.616132	0.002618	-0.052685	0.000000	0.000000	3.000000	16.000000	0.000000
1577.561093	0.043562	0.534031	0.020801	78.532722	58.623257	119.689056	4.948917	0.000000	0.712898	0.000000	0.000000	0.000000	-0.616132	0.002618	-0.052685	0.000000	0.000000	3.000000	16.000000	0.000000
1577.564427	0.041509	0.534023	0.020597	78.571503	58.410324	119.194794	4.948330	0.000000	0.716958	0.000000	0.000000	0.000000	-0.615932	-0.002318	-0.060976	0.000000	0.000000	3.000000	16.000000	0.000000
1577.567760	0.041509	0.534023	0.020597	78.571503	58.410324	119.194794	4.948330	0.000000	0.716958	0.000000	0.000000	0.000000	-0.615932	-0.002318	-0.060976	0.000000	0.000000	3.000000	16.000000	0.000000
1577.571093	0.041509	0.534023	0.020597	78.571503	58.410324	119.194794	4.948330	0.000000	0.716958	0.000000	0.000000	0.000000	-0.615932	-0.002318	-0.060976	0.000000	0.000000	3.000000	16.000000	0.000000
1577.574427	0.039459	0.533989	0.020389	78.637863	58.151836	118.808151	4.947862	0.000000	0.720184	0.000000	0.000000	0.000000	-0.615082	-0.010229	-0.062397	0.000000	0.000000	3.000000	16.000000	0.000000
1577.577760	0.039459	0.533989	0.020389	78.637863	58.151836	118.808151	4.947862	0.000000	0.720184	0.000000	0.000000	0.000000	-0.615082	-0.010229	-0.062397	0.000000	0.000000	3.000000	16.000000	0.000000
1577.581093	0.039459	0.533989	0.020389	78.637863	58.151836	118.808151	4.947862	0.000000	0.720184	0.000000	0.000000	0.000000	-0.615082	-0.010229	-0.062397	0.000000	0.000000	3.000000	16.000000	0.000000
1577.584427	0.037364	0.533964	0.020153	78.728638	57.831139	118.559395	4.947403	0.000000	0.723326	0.000000	0.000000	0.000000	-0.628471	-0.007325	-0.070882	0.000000	0.000000	3.000000	16.000000	0.000000
1577.587760	0.037364	0.533964	0.020153	78.728638	57.831139	118.559395	4.947403	0.000000	0.723326	0.000000	0.000000	0.000000	-0.628471	-0.007325	-0.070882	0.000000	0.000000	3.000000	16.000000	0.000000
1577.591093	0.037364	0.533964	0.020153	78.728638	57.831139	118.559395	4.947403	0.000000	0.723326	0.000000	0.000000	0.000000	-0.628471	-0.007325	-0.070882	0.000000	0.000000	3.000000	16.000000	0.000000
1577.594427	0.035321	0.533894	0.019954	78.840752	57.480713	118.262321	4.947042	0.000000	0.725794	0.000000	0.000000	0.000000	-0.612939	-0.020996	-0.059655	0.000000	0.000000	3.000000	16.000000	0.000000
1577.597760	0.035321	0.533894	0.019954	78.840752	57.480713	118.262321	4.947042	0.000000	0.725794	0.000000	0.000000	0.000000	-0.612939	-0.020996	-0.059655	0.000000	0.000000	3.000000	16.000000	0.000000
1577.601093	0.035321	0.533894	0.019954	78.840752	57.480713	118.262321	4.947042	0.000000	0.725794	0.000000	0.000000	0.000000	-0.612939	-0.020996	-0.059655	0.000000	0.000000	3.000000	16.000000	0.000000
1577.604427	0.033304	0.533789	0.019772	78.966698	57.113075	117.759651	4.946511	0.000000	0.729405	0.000000	0.000000	0.000000	-0.604876	-0.031772	-0.054642	0.000000	0.000000	3.000000	16.000000	0.000000
1577.607760	0.033304	0.533789	0.019772	78.966698	57.113075	117.759651	4.946511	0.000000	0.729405	0.000000	0.000000	0.000000	-0.604876	-0.031772	-0.054642	0.000000	0.000000	3.000000	16.000000	0.000000
1577.611093	0.033304	0.533789	0.019772	78.966698	57.113075	117.759651	4.946511	0.000000	0.729405	0.000000	0.000000	0.000000	-0.604876	-0.031772	-0.054642	0.000000	0.000000	3.000000	16.000000	0.000000
1577.614427	0.031295	0.533627	0.019654	79.105362	56.726913	116.990776	4.945892	0.000000	0.733587	0.000000	0.000000	0.000000	-0.602799	-0.048318	-0.035309	0.000000	0.000000	3.000000	16.000000	0.000000
1577.617760	0.031295	0.533627	0.019654	79.105362	56.726913	116.990776	4.945892	0.000000	0.733587	0.000000	0.000000	0.000000	-0.602799	-0.048318	-0.035309	0.000000	0.000000	3.000000	16.000000	0.000000
1577.621093	0.031295	0.533627	0.019654	79.105362	56.726913	116.990776	4.945892	0.000000	0.733587	0.000000	0.000000	0.000000	-0.602799	-0.048318	-0.035309	0.000000	0.000000	3.000000	16.000000	0.000000
1577.624427	0.029176	0.533431	0.019562	79.256493	56.306763	116.185211	4.944902	0.000000	0.740232	0.000000	0.000000	0.000000	-0.635778	-0.059018	-0.027660	0.000000	0.000000	3.000000	16.000000	0.000000
1577.627760	0.029176	0.533431	0.019562	79.256493	56.306763	116.185211	4.944902	0.000000	0.740232	0.000000	0.000000	0.000000	-0.635778	-0.059018	-0.027660	0.000000	0.000000	3.000000	16.000000	0.000000
1577.631093	0.029176	0.533431	0.019562	79.256493	56.306763	116.185211	4.944902	0.000000	0.740232	0.000000	0.000000	0.000000	-0.635778	-0.059018	-0.027660	0.000000	0.000000	3.000000	16.000000	0.000000
1577.634427	0.026946	0.533198	0.019494	79.402016	55.901119	115.583740	4.943634	0.000000	0.748654	0.000000	0.000000	0.000000	-0.668834	-0.069718	-0.020463	0.000000	0.000000	3.000000	16.000000	0.000000
1577.637760	0.026946	0.533198	0.019494	79.402016	55.901119	115.583740	4.943634	0.000000	0.748654	0.000000	0.000000	0.000000	-0.668834	-0.069718	-0.020463	0.000000	0.000000	3.000000	16.000000	0.000000
1577.641093	0.026946	0.533198	0.019494	79.402016	55.901119	115.583740	4.943634	0.000000	0.748654	0.000000	0.000000	0.000000	-0.668834	-0.069718	-0.020463	0.000000	0.000000	3.000000	16.000000	0.000000
1577.644427	0.024698	0.532973	0.019458	79.502022	55.584621	115.265007	4.942070	0.000000	0.758906	0.000000	0.000000	0.000000	-0.674593	-0.067656	-0.010734	0.000000	0.000000	3.000000	16.000000	0.000000
1577.647760	0.024698	0.532973	0.019458	79.502022	55.584621	115.265007	4.942070	0.000000	0.758906	0.000000	0.000000	0.000000	-0.674593	-0.067656	-0.010734	0.000000	0.000000	3.000000	16.000000	0.000000
1577.651093	0.024698	0.532973	0.019458	79.502022	55.584621	115.265007	4.942070	0.000000	0.758906	0.000000	0.000000	0.000000	-0.674593	-0.067656	-0.010734	0.000000	0.000000	3.000000	16.000000	0.000000
1577.654427	0.022474	0.532764	0.019429	79.534950	55.433800	115.093651	4.940217	0.000000	0.770884	0.000000	0.000000	0.000000	-0.667261	-0.062706	-0.008617	0.000000	0.000000	3.000000	16.000000	0.000000
1577.657760	0.022474	0.532764	0.019429	79.534950	55.433800	115.093651	4.940217	0.000000	0.770884	0.000000	0.000000	0.000000	-0.667261	-0.062706	-0.008617	0.000000	0.000000	3.000000	16.000000	0.000000
1577.661093	0.022474	0.532764	0.019429	79.534950	55.433800	115.093651	4.940217	0.000000	0.770884	0.000000	0.000000	0.000000	-0.667261	-0.062706	-0.008617	0.000000	0.000000	3.000000	16.000000	0.000000
1577.664427	0.020295	0.532581	0.019384	79.550285	55.317387	114.599907	4.938245	0.000000	0.783412	0.000000	0.000000	0.000000	-0.653501	-0.054873	-0.013575	0.000000	0.000000	3.000000	16.000000	0.000000
1577.667760	0.020295	0.532581	0.019384	79.550285	55.317387	114.599907	4.938245	0.000000	0.783412	0.000000	0.000000	0.000000	-0.653501	-0.054873	-0.013575	0.000000	0.000000	3.000000	16.000000	0.000000
1577.671093	0.020295	0.532581	0.019384	79.550285	55.317387	114.599907	4.938245	0.000000	0.783412	0.000000	0.000000	0.000000	-0.653501	-0.054873	-0.013575	0.000000	0.000000	3.000000	16.000000	0.000000
1577.674427	0.018186	0.532414	0.019345	79.562439	55.199196	114.034042	4.936324	0.000000	0.795431	0.000000	0.000000	0.000000	-0.632663	-0.049928	-0.011699	0.000000	0.000000	3.000000	16.000000	0.000000
1577.677760	0.018186	0.532414	0.019345	79.562439	55.199196	114.034042	4.936324	0.000000	0.795431	0.000000	0.000000	0.000000	-0.632663	-0.049928	-0.011699	0.000000	0.000000	3.000000	16.000000	0.000000
1577.681093	0.018186	0.532414	0.019345	79.562439	55.199196	114.034042	4.936324	0.000000	0.795431	0.000000	0.000000	0.000000	-0.632663	-0.049928	-0.011699	0.000000	0.000000	3.000000	16.000000	0.000000
1577.684427	0.016147	0.532281	0.019332	79.566566	55.091766	113.814781	4.934336	0.000000	0.807670	0.000000	0.000000	0.000000	-0.611701	-0.040139	-0.003871	0.000000	0.000000	3.000000	16.000000	0.000000
1577.687760	0.016147	0.532281	0.019332	79.566566	55.091766	113.814781	4.934336	0.000000	0.807670	0.000000	0.000000	0.000000	-0.611701	-0.040139	-0.003871	0.000000	0.000000	3.000000	16.000000	0.000000
1577.691093	0.016147	0.532281	0.019332	79.566566	55.091766	113.814781	4.934336	0.000000	0.807670	0.000000	0.000000	0.000000	-0.611701	-0.040139	-0.003871	0.000000	0.000000	3.000000	16.000000	0.000000
1577.694427	0.014155	0.532163	0.019328	79.577629	54.948883	113.842461	4.932146	0.000000	0.820937	0.000000	0.000000	0.000000	-0.597829	-0.035207	-0.001233	0.000000	0.000000	3.000000	16.000000	0.000000
1577.697760	0.014155	0.532163	0.019328	79.577629	54.948883	113.842461	4.932146	0.000000	0.820937	0.000000	0.000000	0.000000	-0.597829	-0.035207	-0.001233	0.000000	0.000000	3.000000	16.000000	0.000000
1577.701093	0.014155	0.532163	0.019328	79.577629	54.948883	113.842461	4.932146	0.000000	0.820937	0.000000	0.000000	0.000000	-0.597829	-0.035207	-0.001233	0.000000	0.000000	3.000000	16.000000	0.000000
1577.704427	0.012185	0.532046	0.019315	79.589394	54.771381	113.742203	4.929835	0.000000	0.834699	0.000000	0.000000	0.000000	-0.590948	-0.035191	-0.003916	0.000000	0.000000	3.000000	16.000000	0.000000
1577.707760	0.012185	0.532046	0.019315	79.589394	54.771381	113.742203	4.929835	0.000000	0.834699	0.000000	0.000000	0.000000	-0.590948	-0.035191	-0.003916	0.000000	0.000000	3.000000	16.000000	0.000000
1577.711093	0.012185	0.532046	0.019315	79.589394	54.771381	113.742203	4.929835	0.000000	0.834699	0.000000	0.000000	0.000000	-0.590948	-0.035191	-0.003916	0.000000	0.000000	3.000000	16.000000	0.000000
1577.714427	0.010170	0.531945	0.019314	79.601189	54.594059	113.674042	4.927500	0.000000	0.848379	0.000000	0.000000	0.000000	-0.604294	-0.030305	-0.000403	0.000000	0.000000	3.000000	16.000000	0.000000
1577.717760	0.010170	0.531945	0.019314	79.601189	54.594059	113.674042	4.927500	0.000000	0.848379	0.000000	0.000000	0.000000	-0.604294	-0.030305	-0.000403	0.000000	0.000000	3.000000	16.000000	0.000000
1577.721093	0.010170	0.531945	0.019314	79.601189	54.594059	113.674042	4.927500	0.000000	0.848379	0.000000	0.000000	0.000000	-0.604294	-0.030305	-0.000403	0.000000	0.000000	3.000000	16.000000	0.000000
1577.724427	0.008157	0.531850	0.019346	79.631126	54.366627	113.562874	4.924894	0.000000	0.863374	0.000000	0.000000	0.000000	-0.604010	-0.028322	0.009611	0.000000	0.000000	3.000000	16.000000	0.000000
1577.727760	0.008157	0.531850	0.019346	79.631126	54.366627	113.562874	4.924894	0.000000	0.863374	0.000000	0.000000	0.000000	-0.604010	-0.028322	0.009611	0.000000	0.000000	3.000000	16.000000	0.000000
1577.731093	0.008157	0.531850	0.019346	79.631126	54.366627	113.562874	4.924894	0.000000	0.863374	0.000000	0.000000	0.000000	-0.604010	-0.028322	0.009611	0.000000	0.000000	3.000000	16.000000	0.000000
1577.734427	0.006053	0.531756	0.019370	79.686470	54.024033	113.015648	4.921885	0.000000	0.880366	0.000000	0.000000	0.000000	-0.631184	-0.028324	0.007401	0.000000	0.000000	3.000000	16.000000	0.000000
1577.737760	0.006053	0.531756	0.019370	79.686470	54.024033	113.015648	4.921885	0.000000	0.880366	0.000000	0.000000	0.000000	-0.631184	-0.028324	0.007401	0.000000	0.000000	3.000000	16.000000	0.000000
1577.741093	0.006053	0.531756	0.019370	79.686470	54.024033	113.015648	4.921885	0.000000	0.880366	0.000000	0.000000	0.000000	-0.631184	-0.028324	0.007401	0.000000	0.000000	3.000000	16.000000	0.000000
1577.744427	0.003882	0.531701	0.019466	79.736206	53.670547	112.029488	4.918629	0.000000	0.898381	0.000000	0.000000	0.000000	-0.651367	-0.016590	0.028711	0.000000	0.000000	3.000000	16.000000	0.000000
1577.747760	0.003882	0.531701	0.019466	79.736206	53.670547	112.029488	4.918629	0.000000	0.898381	0.000000	0.000000	0.000000	-0.651367	-0.016590	0.028711	0.000000	0.000000	3.000000	16.000000	0.000000
1577.751093	0.003882	0.531701	0.019466	79.736206	53.670547	112.029488	4.918629	0.000000	0.898381	0.000000	0.000000	0.000000	-0.651367	-0.016590	0.028711	0.000000	0.000000	3.000000	16.000000	0.000000
1577.754427	0.001710	0.531642	0.019617	79.739830	53.396965	111.104744	4.914461	0.000000	0.920909	0.000000	0.000000	0.000000	-0.651521	-0.017537	0.045216	0.000000	0.000000	3.000000	16.000000	0.000000
1577.757760	0.001710	0.531642	0.019617	79.739830	53.396965	111.104744	4.914461	0.000000	0.920909	0.000000	0.000000	0.000000	-0.651521	-0.017537	0.045216	0.000000	0.000000	3.000000	16.000000	0.000000
1577.761093	0.001710	0.531642	0.019617	79.739830	53.396965	111.104744	4.914461	0.000000	0.920909	0.000000	0.000000	0.000000	-0.651521	-0.017537	0.045216	0.000000	0.000000	3.000000	16.000000	0.000000
1577.764427	-0.000486	0.531616	0.019796	79.733673	53.114716	110.440613	4.909519	0.000000	0.946902	0.000000	0.000000	0.000000	-0.658713	-0.007778	0.053591	0.000000	0.000000	3.000000	16.000000	0.000000
1577.767760	-0.000486	0.531616	0.019796	79.733673	53.114716	110.440613	4.909519	0.000000	0.946902	0.000000	0.000000	0.000000	-0.658713	-0.007778	0.053591	0.000000	0.000000	3.000000	16.000000	0.000000
1577.771093	-0.000486	0.531616	0.019796	79.733673	53.114716	110.440613	4.909519	0.000000	0.946902	0.000000	0.000000	0.000000	-0.658713	-0.007778	0.053591	0.000000	0.000000	3.000000	16.000000	0.000000
1577.774427	-0.002615	0.531639	0.020021	79.712852	52.836765	109.985611	4.903918	0.000000	0.975493	0.000000	0.000000	0.000000	-0.638903	0.006886	0.067693	0.000000	0.000000	3.000000	16.000000	0.000000
1577.777760	-0.002615	0.531639	0.020021	79.712852	52.836765	109.985611	4.903918	0.000000	0.975493	0.000000	0.000000	0.000000	-0.638903	0.006886	0.067693	0.000000	0.000000	3.000000	16.000000	0.000000
1577.781093	-0.002615	0.531639	0.020021	79.712852	52.836765	109.985611	4.903918	0.000000	0.975493	0.000000	0.000000	0.000000	-0.638903	0.006886	0.067693	0.000000	0.000000	3.000000	16.000000	0.000000
1577.784427	-0.004679	0.531678	0.020257	79.667702	52.597233	109.740486	4.869236	0.000000	1.001058	0.000000	0.000000	0.000000	-0.619169	0.011757	0.070703	0.000000	0.000000	3.000000	16.000000	0.000000
1577.787760	-0.004679	0.531678	0.020257	79.667702	52.597233	109.740486	4.869236	0.000000	1.001058	0.000000	0.000000	0.000000	-0.619169	0.011757	0.070703	0.000000	0.000000	3.000000	16.000000	0.000000
1577.791093	-0.004679	0.531678	0.020257	79.667702	52.597233	109.740486	4.869236	0.000000	1.001058	0.000000	0.000000	0.000000	-0.619169	0.011757	0.070703	0.000000	0.000000	3.000000	16.000000	0.000000
1577.794427	-0.006700	0.531734	0.020503	79.612206	52.371593	109.388786	4.766042	0.000000	1.012842	0.000000	0.000000	0.000000	-0.606268	0.016671	0.073873	0.000000	0.000000	3.000000	16.000000	0.000000
1577.797760	-0.006700	0.531734	0.020503	79.612206	52.371593	109.388786	4.766042	0.000000	1.012842	0.000000	0.000000	0.000000	-0.606268	0.016671	0.073873	0.000000	0.000000	3.000000	16.000000	0.000000
1577.801093	-0.006700	0.531734	0.020503	79.612206	52.371593	109.388786	4.766042	0.000000	1.012842	0.000000	0.000000	0.000000	-0.606268	0.016671	0.073873	0.000000	0.000000	3.000000	16.000000	0.000000
1577.804427	-0.008699	0.531776	0.020657	79.580368	52.101936	108.776741	4.664997	0.000000	1.025154	0.000000	0.000000	0.000000	-0.599654	0.012750	0.046283	0.000000	0.000000	3.000000	16.000000	0.000000
1577.807760	-0.008699	0.531776	0.020657	79.580368	52.101936	108.776741	4.664997	0.000000	1.025154	0.000000	0.000000	0.000000	-0.599654	0.012750	0.046283	0.000000	0.000000	3.000000	16.000000	0.000000
1577.811093	-0.008699	0.531776	0.020657	79.580368	52.101936	108.776741	4.664997	0.000000	1.025154	0.000000	0.000000	0.000000	-0.599654	0.012750	0.046283	0.000000	0.000000	3.000000	16.000000	0.000000
1577.814427	-0.010790	0.531845	0.020797	79.570946	51.789181	108.165138	4.565055	0.000000	1.032868	0.000000	0.000000	0.000000	-0.627276	0.020581	0.041929	0.000000	0.000000	3.000000	16.000000	0.000000
1577.817760	-0.010790	0.531845	0.020797	79.570946	51.789181	108.165138	4.565055	0.000000	1.032868	0.000000	0.000000	0.000000	-0.627276	0.020581	0.041929	0.000000	0.000000	3.000000	16.000000	0.000000
1577.821093	-0.010790	0.531845	0.020797	79.570946	51.789181	108.165138	4.565055	0.000000	1.032868	0.000000	0.000000	0.000000	-0.627276	0.020581	0.041929	0.000000	0.000000	3.000000	16.000000	0.000000
1577.824427	-0.012927	0.531881	0.020889	79.560349	51.466072	107.781982	4.460509	0.000000	1.039856	0.000000	0.000000	0.000000	-0.641003	0.010785	0.027472	0.000000	0.000000	3.000000	16.000000	0.000000
1577.827760	-0.012927	0.531881	0.020889	79.560349	51.466072	107.781982	4.460509	0.000000	1.039856	0.000000	0.000000	0.000000	-0.641003	0.010785	0.027472	0.000000	0.000000	3.000000	16.000000	0.000000
1577.831093	-0.012927	0.531881	0.020889	79.560349	51.466072	107.781982	4.460509	0.000000	1.039856	0.000000	0.000000	0.000000	-0.641003	0.010785	0.027472	0.000000	0.000000	3.000000	16.000000	0.000000
1577.834427	-0.015111	0.531950	0.021007	79.542458	51.162323	107.381348	4.353675	0.000000	1.044435	0.000000	0.000000	0.000000	-0.655290	0.020583	0.035500	0.000000	0.000000	3.000000	16.000000	0.000000
1577.837760	-0.015111	0.531950	0.021007	79.542458	51.162323	107.381348	4.353675	0.000000	1.044435	0.000000	0.000000	0.000000	-0.655290	0.020583	0.035500	0.000000	0.000000	3.000000	16.000000	0.000000
1577.841093	-0.015111	0.531950	0.021007	79.542458	51.162323	107.381348	4.353675	0.000000	1.044435	0.000000	0.000000	0.000000	-0.655290	0.020583	0.035500	0.000000	0.000000	3.000000	16.000000	0.000000
1577.844427	-0.017228	0.531992	0.021122	79.491982	50.956707	106.893715	4.244460	0.000000	1.050352	0.000000	0.000000	0.000000	-0.635303	0.012746	0.034456	0.000000	0.000000	3.000000	16.000000	0.000000
1577.847760	-0.017228	0.531992	0.021122	79.491982	50.956707	106.893715	4.244460	0.000000	1.050352	0.000000	0.000000	0.000000	-0.635303	0.012746	0.034456	0.000000	0.000000	3.000000	16.000000	0.000000
1577.851093	-0.017228	0.531992	0.021122	79.491982	50.956707	106.893715	4.244460	0.000000	1.050352	0.000000	0.000000	0.000000	-0.635303	0.012746	0.034456	0.000000	0.000000	3.000000	16.000000	0.000000
1577.854427	-0.019326	0.532067	0.021266	79.394737	50.918007	106.785774	4.138576	0.000000	1.056094	0.000000	0.000000	0.000000	-0.629339	0.022574	0.043228	0.000000	0.000000	3.000000	16.000000	0.000000
1577.857760	-0.019326	0.532067	0.021266	79.394737	50.918007	106.785774	4.138576	0.000000	1.056094	0.000000	0.000000	0.000000	-0.629339	0.022574	0.043228	0.000000	0.000000	3.000000	16.000000	0.000000
1577.861093	-0.019326	0.532067	0.021266	79.394737	50.918007	106.785774	4.138576	0.000000	1.056094	0.000000	0.000000	0.000000	-0.629339	0.022574	0.043228	0.000000	0.000000	3.000000	16.000000	0.000000
1577.864427	-0.021356	0.532152	0.021381	79.286522	51.042255	106.979225	4.033686	0.000000	1.063299	0.000000	0.000000	0.000000	-0.609060	0.025514	0.034481	0.000000	0.000000	3.000000	16.000000	0.000000
1577.867760	-0.021356	0.532152	0.021381	79.286522	51.042255	106.979225	4.033686	0.000000	1.063299	0.000000	0.000000	0.000000	-0.609060	0.025514	0.034481	0.000000	0.000000	3.000000	16.000000	0.000000
1577.871093	-0.021356	0.532152	0.021381	79.286522	51.042255	106.979225	4.033686	0.000000	1.063299	0.000000	0.000000	0.000000	-0.609060	0.025514	0.034481	0.000000	0.000000	3.000000	16.000000	0.000000
1577.874427	-0.023362	0.532241	0.021424	79.221947	51.393269	107.264717	3.932176	0.000000	1.069046	0.000000	0.000000	0.000000	-0.601689	0.026511	0.012796	0.000000	0.000000	3.000000	16.000000	0.000000
1577.877760	-0.023362	0.532241	0.021424	79.221947	51.393269	107.264717	3.932176	0.000000	1.069046	0.000000	0.000000	0.000000	-0.601689	0.026511	0.012796	0.000000	0.000000	3.000000	16.000000	0.000000
1577.881093	-0.023362	0.532241	0.021424	79.221947	51.393269	107.264717	3.932176	0.000000	1.069046	0.000000	0.000000	0.000000	-0.601689	0.026511	0.012796	0.000000	0.000000	3.000000	16.000000	0.000000
1577.884427	-0.025346	0.532329	0.021459	79.217964	51.874702	107.420792	3.831895	0.000000	1.071179	0.000000	0.000000	0.000000	-0.595091	0.026506	0.010624	0.000000	0.000000	3.000000	16.000000	0.000000
1577.887760	-0.025346	0.532329	0.021459	79.217964	51.874702	107.420792	3.831895	0.000000	1.071179	0.000000	0.000000	0.000000	-0.595091	0.026506	0.010624	0.000000	0.000000	3.000000	16.000000	0.000000
1577.891093	-0.025346	0.532329	0.021459	79.217964	51.874702	107.420792	3.831895	0.000000	1.071179	0.000000	0.000000	0.000000	-0.595091	0.026506	0.010624	0.000000	0.000000	3.000000	16.000000	0.000000
1577.894427	-0.027328	0.532385	0.021448	79.251526	52.241642	107.561783	3.732713	0.000000	1.072949	0.000000	0.000000	0.000000	-0.594653	0.016724	-0.003150	0.000000	0.000000	3.000000	16.000000	0.000000
1577.897760	-0.027328	0.532385	0.021448	79.251526	52.241642	107.561783	3.732713	0.000000	1.072949	0.000000	0.000000	0.000000	-0.594653	0.016724	-0.003150	0.000000	0.000000	3.000000	16.000000	0.000000
1577.901093	-0.027328	0.532385	0.021448	79.251526	52.241642	107.561783	3.732713	0.000000	1.072949	0.000000	0.000000	0.000000	-0.594653	0.016724	-0.003150	0.000000	0.000000	3.000000	16.000000	0.000000
1577.904427	-0.029334	0.532483	0.021443	79.281425	52.440304	107.846100	3.633604	0.000000	1.072424	0.000000	0.000000	0.000000	-0.601842	0.029485	-0.001619	0.000000	0.000000	3.000000	16.000000	0.000000
1577.907760	-0.029334	0.532483	0.021443	79.281425	52.440304	107.846100	3.633604	0.000000	1.072424	0.000000	0.000000	0.000000	-0.601842	0.029485	-0.001619	0.000000	0.000000	3.000000	16.000000	0.000000
1577.911093	-0.029334	0.532483	0.021443	79.281425	52.440304	107.846100	3.633604	0.000000	1.072424	0.000000	0.000000	0.000000	-0.601842	0.029485	-0.001619	0.000000	0.000000	3.000000	16.000000	0.000000
1577.914427	-0.031318	0.532581	0.021431	79.299538	52.502758	107.929657	3.533297	0.000000	1.072154	0.000000	0.000000	0.000000	-0.595156	0.029478	-0.003706	0.000000	0.000000	3.000000	16.000000	0.000000
1577.917760	-0.031318	0.532581	0.021431	79.299538	52.502758	107.929657	3.533297	0.000000	1.072154	0.000000	0.000000	0.000000	-0.595156	0.029478	-0.003706	0.000000	0.000000	3.000000	16.000000	0.000000
1577.921093	-0.031318	0.532581	0.021431	79.299538	52.502758	107.929657	3.533297	0.000000	1.072154	0.000000	0.000000	0.000000	-0.595156	0.029478	-0.003706	0.000000	0.000000	3.000000	16.000000	0.000000
1577.924427	-0.033279	0.532680	0.021412	79.307083	52.438953	107.638680	3.434105	0.000000	1.071537	0.000000	0.000000	0.000000	-0.588458	0.029508	-0.005709	0.000000	0.000000	3.000000	16.000000	0.000000
1577.927760	-0.033279	0.532680	0.021412	79.307083	52.438953	107.638680	3.434105	0.000000	1.071537	0.000000	0.000000	0.000000	-0.588458	0.029508	-0.005709	0.000000	0.000000	3.000000	16.000000	0.000000
1577.931093	-0.033279	0.532680	0.021412	79.307083	52.438953	107.638680	3.434105	0.000000	1.071537	0.000000	0.000000	0.000000	-0.588458	0.029508	-0.005709	0.000000	0.000000	3.000000	16.000000	0.000000
1577.934427	-0.035222	0.532785	0.021428	79.303551	52.215054	107.206818	3.336029	0.000000	1.070585	0.000000	0.000000	0.000000	-0.582673	0.031498	0.004879	0.000000	0.000000	3.000000	16.000000	0.000000
1577.937760	-0.035222	0.532785	0.021428	79.303551	52.215054	107.206818	3.336029	0.000000	1.070585	0.000000	0.000000	0.000000	-0.582673	0.031498	0.004879	0.000000	0.000000	3.000000	16.000000	0.000000
1577.941093	-0.035222	0.532785	0.021428	79.303551	52.215054	107.206818	3.336029	0.000000	1.070585	0.000000	0.000000	0.000000	-0.582673	0.031498	0.004879	0.000000	0.000000	3.000000	16.000000	0.000000
1577.944427	-0.037189	0.532880	0.021457	79.290123	51.890072	106.833923	3.238916	0.000000	1.071398	0.000000	0.000000	0.000000	-0.590223	0.028537	0.008841	0.000000	0.000000	3.000000	16.000000	0.000000
1577.947760	-0.037189	0.532880	0.021457	79.290123	51.890072	106.833923	3.238916	0.000000	1.071398	0.000000	0.000000	0.000000	-0.590223	0.028537	0.008841	0.000000	0.000000	3.000000	16.000000	0.000000
1577.951093	-0.037189	0.532880	0.021457	79.290123	51.890072	106.833923	3.238916	0.000000	1.071398	0.000000	0.000000	0.000000	-0.590223	0.028537	0.008841	0.000000	0.000000	3.000000	16.000000	0.000000
1577.954427	-0.039110	0.532959	0.021464	79.279289	51.590633	106.614250	3.140546	0.000000	1.072872	0.000000	0.000000	0.000000	-0.576378	0.023656	0.001885	0.000000	0.000000	3.000000	16.000000	0.000000
1577.957760	-0.039110	0.532959	0.021464	79.279289	51.590633	106.614250	3.140546	0.000000	1.072872	0.000000	0.000000	0.000000	-0.576378	0.023656	0.001885	0.000000	0.000000	3.000000	16.000000	0.000000
1577.961093	-0.039110	0.532959	0.021464	79.279289	51.590633	106.614250	3.140546	0.000000	1.072872	0.000000	0.000000	0.000000	-0.576378	0.023656	0.001885	0.000000	0.000000	3.000000	16.000000	0.000000
1577.964427	-0.041034	0.533028	0.021485	79.274887	51.360622	106.306664	3.044483	0.000000	1.073186	0.000000	0.000000	0.000000	-0.577156	0.020708	0.006425	0.000000	0.000000	3.000000	16.000000	0.000000
1577.967760	-0.041034	0.533028	0.021485	79.274887	51.360622	106.306664	3.044483	0.000000	1.073186	0.000000	0.000000	0.000000	-0.577156	0.020708	0.006425	0.000000	0.000000	3.000000	16.000000	0.000000
1577.971093	-0.041034	0.533028	0.021485	79.274887	51.360622	106.306664	3.044483	0.000000	1.073186	0.000000	0.000000	0.000000	-0.577156	0.020708	0.006425	0.000000	0.000000	3.000000	16.000000	0.000000
1577.974427	-0.042976	0.533074	0.021436	79.282501	51.283100	105.981857	2.948290	0.000000	1.074257	0.000000	0.000000	0.000000	-0.582584	0.013807	-0.014625	0.000000	0.000000	3.000000	16.000000	0.000000
1577.977760	-0.042976	0.533074	0.021436	79.282501	51.283100	105.981857	2.948290	0.000000	1.074257	0.000000	0.000000	0.000000	-0.582584	0.013807	-0.014625	0.000000	0.000000	3.000000	16.000000	0.000000
1577.981093	-0.042976	0.533074	0.021436	79.282501	51.283100	105.981857	2.948290	0.000000	1.074257	0.000000	0.000000	0.000000	-0.582584	0.013807	-0.014625	0.000000	0.000000	3.000000	16.000000	0.000000
1577.984427	-0.044966	0.533110	0.021398	79.301933	51.350769	106.191154	2.851193	0.000000	1.071819	0.000000	0.000000	0.000000	-0.596940	0.010879	-0.011415	0.000000	0.000000	3.000000	16.000000	0.000000
1577.987760	-0.044966	0.533110	0.021398	79.301933	51.350769	106.191154	2.851193	0.000000	1.071819	0.000000	0.000000	0.000000	-0.596940	0.010879	-0.011415	0.000000	0.000000	3.000000	16.000000	0.000000
1577.991093	-0.044966	0.533110	0.021398	79.301933	51.350769	106.191154	2.851193	0.000000	1.071819	0.000000	0.000000	0.000000	-0.596940	0.010879	-0.011415	0.000000	0.000000	3.000000	16.000000	0.000000
1577.994427	-0.046983	0.533153	0.021391	79.323586	51.451782	106.507713	2.751703	0.000000	1.069917	0.000000	0.000000	0.000000	-0.605107	0.012843	-0.002101	0.000000	0.000000	3.000000	16.000000	0.000000
1577.997760	-0.046983	0.533153	0.021391	79.323586	51.451782	106.507713	2.751703	0.000000	1.069917	0.000000	0.000000	0.000000	-0.605107	0.012843	-0.002101	0.000000	0.000000	3.000000	16.000000	0.000000
1578.001093	-0.046983	0.533153	0.021391	79.323586	51.451782	106.507713	2.751703	0.000000	1.069917	0.000000	0.000000	0.000000	-0.605107	0.012843	-0.002101	0.000000	0.000000	3.000000	16.000000	0.000000
1578.004427	-0.049044	0.533179	0.021352	79.339912	51.490612	106.725464	2.650852	0.000000	1.069567	0.000000	0.000000	0.000000	-0.618378	0.007915	-0.011670	0.000000	0.000000	3.000000	16.000000	0.000000
1578.007760	-0.049044	0.533179	0.021352	79.339912	51.490612	106.725464	2.650852	0.000000	1.069567	0.000000	0.000000	0.000000	-0.618378	0.007915	-0.011670	0.000000	0.000000	3.000000	16.000000	0.000000
1578.011093	-0.049044	0.533179	0.021352	79.339912	51.490612	106.725464	2.650852	0.000000	1.069567	0.000000	0.000000	0.000000	-0.618378	0.007915	-0.011670	0.000000	0.000000	3.000000	16.000000	0.000000
1578.014427	-0.051115	0.533193	0.021392	79.352753	51.468384	106.689613	2.547789	0.000000	1.067622	0.000000	0.000000	0.000000	-0.621327	0.003985	0.011809	0.000000	0.000000	3.000000	16.000000	0.000000
1578.017760	-0.051115	0.533193	0.021392	79.352753	51.468384	106.689613	2.547789	0.000000	1.067622	0.000000	0.000000	0.000000	-0.621327	0.003985	0.011809	0.000000	0.000000	3.000000	16.000000	0.000000
1578.021093	-0.051115	0.533193	0.021392	79.352753	51.468384	106.689613	2.547789	0.000000	1.067622	0.000000	0.000000	0.000000	-0.621327	0.003985	0.011809	0.000000	0.000000	3.000000	16.000000	0.000000
1578.024427	-0.053145	0.533196	0.021450	79.364586	51.452507	106.164856	2.444234	0.000000	1.069590	0.000000	0.000000	0.000000	-0.608822	0.001004	0.017461	0.000000	0.000000	3.000000	16.000000	0.000000
1578.027760	-0.053145	0.533196	0.021450	79.364586	51.452507	106.164856	2.444234	0.000000	1.069590	0.000000	0.000000	0.000000	-0.608822	0.001004	0.017461	0.000000	0.000000	3.000000	16.000000	0.000000
1578.031093	-0.053145	0.533196	0.021450	79.364586	51.452507	106.164856	2.444234	0.000000	1.069590	0.000000	0.000000	0.000000	-0.608822	0.001004	0.017461	0.000000	0.000000	3.000000	16.000000	0.000000
1578.034427	-0.055131	0.533173	0.021509	79.365807	51.567509	105.295639	2.342764	0.000000	1.072500	0.000000	0.000000	0.000000	-0.595742	-0.006882	0.017671	0.000000	0.000000	3.000000	16.000000	0.000000
1578.037760	-0.055131	0.533173	0.021509	79.365807	51.567509	105.295639	2.342764	0.000000	1.072500	0.000000	0.000000	0.000000	-0.595742	-0.006882	0.017671	0.000000	0.000000	3.000000	16.000000	0.000000
1578.041093	-0.055131	0.533173	0.021509	79.365807	51.567509	105.295639	2.342764	0.000000	1.072500	0.000000	0.000000	0.000000	-0.595742	-0.006882	0.017671	0.000000	0.000000	3.000000	16.000000	0.000000
1578.044427	-0.057126	0.533120	0.021628	79.314980	51.896805	104.971100	2.243473	0.000000	1.075445	0.000000	0.000000	0.000000	-0.598596	-0.015836	0.035679	0.000000	0.000000	3.000000	16.000000	0.000000
1578.047760	-0.057126	0.533120	0.021628	79.314980	51.896805	104.971100	2.243473	0.000000	1.075445	0.000000	0.000000	0.000000	-0.598596	-0.015836	0.035679	0.000000	0.000000	3.000000	16.000000	0.000000
1578.051093	-0.057126	0.533120	0.021628	79.314980	51.896805	104.971100	2.243473	0.000000	1.075445	0.000000	0.000000	0.000000	-0.598596	-0.015836	0.035679	0.000000	0.000000	3.000000	16.000000	0.000000
1578.054427	-0.059128	0.533074	0.021780	79.208870	52.403473	105.699287	2.143707	0.000000	1.081392	0.000000	0.000000	0.000000	-0.600692	-0.013891	0.045577	0.000000	0.000000	3.000000	16.000000	0.000000
1578.057760	-0.059128	0.533074	0.021780	79.208870	52.403473	105.699287	2.143707	0.000000	1.081392	0.000000	0.000000	0.000000	-0.600692	-0.013891	0.045577	0.000000	0.000000	3.000000	16.000000	0.000000
1578.061093	-0.059128	0.533074	0.021780	79.208870	52.403473	105.699287	2.143707	0.000000	1.081392	0.000000	0.000000	0.000000	-0.600692	-0.013891	0.045577	0.000000	0.000000	3.000000	16.000000	0.000000
1578.064427	-0.061176	0.532984	0.021903	79.092445	52.984406	106.652138	2.043592	0.000000	1.088988	0.000000	0.000000	0.000000	-0.614436	-0.026804	0.036932	0.000000	0.000000	3.000000	16.000000	0.000000
1578.067760	-0.061176	0.532984	0.021903	79.092445	52.984406	106.652138	2.043592	0.000000	1.088988	0.000000	0.000000	0.000000	-0.614436	-0.026804	0.036932	0.000000	0.000000	3.000000	16.000000	0.000000
1578.071093	-0.061176	0.532984	0.021903	79.092445	52.984406	106.652138	2.043592	0.000000	1.088988	0.000000	0.000000	0.000000	-0.614436	-0.026804	0.036932	0.000000	0.000000	3.000000	16.000000	0.000000
1578.074427	-0.063252	0.532911	0.022033	78.998993	53.631290	107.321877	1.941186	0.000000	1.095143	0.000000	0.000000	0.000000	-0.622611	-0.021954	0.038954	0.000000	0.000000	3.000000	16.000000	0.000000
1578.077760	-0.063252	0.532911	0.022033	78.998993	53.631290	107.321877	1.941186	0.000000	1.095143	0.000000	0.000000	0.000000	-0.622611	-0.021954	0.038954	0.000000	0.000000	3.000000	16.000000	0.000000
1578.081093	-0.063252	0.532911	0.022033	78.998993	53.631290	107.321877	1.941186	0.000000	1.095143	0.000000	0.000000	0.000000	-0.622611	-0.021954	0.038954	0.000000	0.000000	3.000000	16.000000	0.000000
1578.084427	-0.065330	0.532812	0.022158	78.917679	54.298725	107.377853	1.837417	0.000000	1.101635	0.000000	0.000000	0.000000	-0.623429	-0.029933	0.037449	0.000000	0.000000	3.000000	16.000000	0.000000
1578.087760	-0.065330	0.532812	0.022158	78.917679	54.298725	107.377853	1.837417	0.000000	1.101635	0.000000	0.000000	0.000000	-0.623429	-0.029933	0.037449	0.000000	0.000000	3.000000	16.000000	0.000000
1578.091093	-0.065330	0.532812	0.022158	78.917679	54.298725	107.377853	1.837417	0.000000	1.101635	0.000000	0.000000	0.000000	-0.623429	-0.029933	0.037449	0.000000	0.000000	3.000000	16.000000	0.000000
1578.094427	-0.067393	0.532718	0.022318	78.825905	55.063534	107.569801	1.733512	0.000000	1.107877	0.000000	0.000000	0.000000	-0.618989	-0.028088	0.048047	0.000000	0.000000	3.000000	16.000000	0.000000
1578.097760	-0.067393	0.532718	0.022318	78.825905	55.063534	107.569801	1.733512	0.000000	1.107877	0.000000	0.000000	0.000000	-0.618989	-0.028088	0.048047	0.000000	0.000000	3.000000	16.000000	0.000000
1578.101093	-0.067393	0.532718	0.022318	78.825905	55.063534	107.569801	1.733512	0.000000	1.107877	0.000000	0.000000	0.000000	-0.618989	-0.028088	0.048047	0.000000	0.000000	3.000000	16.000000	0.000000
1578.104427	-0.069534	0.532604	0.022504	78.705269	55.878262	108.323219	1.630347	0.000000	1.115885	0.000000	0.000000	0.000000	-0.642190	-0.034164	0.055959	0.000000	0.000000	3.000000	16.000000	0.000000
1578.107760	-0.069534	0.532604	0.022504	78.705269	55.878262	108.323219	1.630347	0.000000	1.115885	0.000000	0.000000	0.000000	-0.642190	-0.034164	0.055959	0.000000	0.000000	3.000000	16.000000	0.000000
1578.111093	-0.069534	0.532604	0.022504	78.705269	55.878262	108.323219	1.630347	0.000000	1.115885	0.000000	0.000000	0.000000	-0.642190	-0.034164	0.055959	0.000000	0.000000	3.000000	16.000000	0.000000
1578.114427	-0.071637	0.532523	0.022725	78.573555	56.809353	109.560692	1.523316	0.000000	1.125211	0.000000	0.000000	0.000000	-0.631034	-0.024382	0.066211	0.000000	0.000000	3.000000	16.000000	0.000000
1578.117760	-0.071637	0.532523	0.022725	78.573555	56.809353	109.560692	1.523316	0.000000	1.125211	0.000000	0.000000	0.000000	-0.631034	-0.024382	0.066211	0.000000	0.000000	3.000000	16.000000	0.000000
1578.121093	-0.071637	0.532523	0.022725	78.573555	56.809353	109.560692	1.523316	0.000000	1.125211	0.000000	0.000000	0.000000	-0.631034	-0.024382	0.066211	0.000000	0.000000	3.000000	16.000000	0.000000
1578.124427	-0.073701	0.532458	0.022962	78.441017	57.854710	110.826309	1.418143	0.000000	1.136247	0.000000	0.000000	0.000000	-0.619137	-0.019548	0.071045	0.000000	0.000000	3.000000	16.000000	0.000000
1578.127760	-0.073701	0.532458	0.022962	78.441017	57.854710	110.826309	1.418143	0.000000	1.136247	0.000000	0.000000	0.000000	-0.619137	-0.019548	0.071045	0.000000	0.000000	3.000000	16.000000	0.000000
1578.131093	-0.073701	0.532458	0.022962	78.441017	57.854710	110.826309	1.418143	0.000000	1.136247	0.000000	0.000000	0.000000	-0.619137	-0.019548	0.071045	0.000000	0.000000	3.000000	16.000000	0.000000
1578.134427	-0.075680	0.532409	0.023222	78.330849	58.974224	112.051140	1.314954	0.000000	1.148088	0.000000	0.000000	0.000000	-0.593589	-0.014707	0.078188	0.000000	0.000000	3.000000	16.000000	0.000000
1578.137760	-0.075680	0.532409	0.023222	78.330849	58.974224	112.051140	1.314954	0.000000	1.148088	0.000000	0.000000	0.000000	-0.593589	-0.014707	0.078188	0.000000	0.000000	3.000000	16.000000	0.000000
1578.141093	-0.075680	0.532409	0.023222	78.330849	58.974224	112.051140	1.314954	0.000000	1.148088	0.000000	0.000000	0.000000	-0.593589	-0.014707	0.078188	0.000000	0.000000	3.000000	16.000000	0.000000
1578.144427	-0.077596	0.532376	0.023504	78.247963	60.038410	112.738678	1.216023	0.000000	1.161119	0.000000	0.000000	0.000000	-0.574897	-0.009859	0.084542	0.000000	0.000000	3.000000	16.000000	0.000000
1578.147760	-0.077596	0.532376	0.023504	78.247963	60.038410	112.738678	1.216023	0.000000	1.161119	0.000000	0.000000	0.000000	-0.574897	-0.009859	0.084542	0.000000	0.000000	3.000000	16.000000	0.000000
1578.151093	-0.077596	0.532376	0.023504	78.247963	60.038410	112.738678	1.216023	0.000000	1.161119	0.000000	0.000000	0.000000	-0.574897	-0.009859	0.084542	0.000000	0.000000	3.000000	16.000000	0.000000
1578.154427	-0.079473	0.532359	0.023804	78.206207	60.914017	112.794739	1.120206	0.000000	1.175209	0.000000	0.000000	0.000000	-0.563069	-0.005005	0.089986	0.000000	0.000000	3.000000	16.000000	0.000000
1578.157760	-0.079473	0.532359	0.023804	78.206207	60.914017	112.794739	1.120206	0.000000	1.175209	0.000000	0.000000	0.000000	-0.563069	-0.005005	0.089986	0.000000	0.000000	3.000000	16.000000	0.000000
1578.161093	-0.079473	0.532359	0.023804	78.206207	60.914017	112.794739	1.120206	0.000000	1.175209	0.000000	0.000000	0.000000	-0.563069	-0.005005	0.089986	0.000000	0.000000	3.000000	16.000000	0.000000
1578.164427	-0.081345	0.532362	0.024051	78.203796	61.664169	113.031319	1.026361	0.000000	1.190207	0.000000	0.000000	0.000000	-0.561760	0.000990	0.074205	0.000000	0.000000	3.000000	16.000000	0.000000
1578.167760	-0.081345	0.532362	0.024051	78.203796	61.664169	113.031319	1.026361	0.000000	1.190207	0.000000	0.000000	0.000000	-0.561760	0.000990	0.074205	0.000000	0.000000	3.000000	16.000000	0.000000
1578.171093	-0.081345	0.532362	0.024051	78.203796	61.664169	113.031319	1.026361	0.000000	1.190207	0.000000	0.000000	0.000000	-0.561760	0.000990	0.074205	0.000000	0.000000	3.000000	16.000000	0.000000
1578.174427	-0.083224	0.532382	0.024310	78.207191	62.196175	113.568977	0.932735	0.000000	1.202574	0.000000	0.000000	0.000000	-0.563578	0.005884	0.077485	0.000000	0.000000	3.000000	16.000000	0.000000
1578.177760	-0.083224	0.532382	0.024310	78.207191	62.196175	113.568977	0.932735	0.000000	1.202574	0.000000	0.000000	0.000000	-0.563578	0.005884	0.077485	0.000000	0.000000	3.000000	16.000000	0.000000
1578.181093	-0.083224	0.532382	0.024310	78.207191	62.196175	113.568977	0.932735	0.000000	1.202574	0.000000	0.000000	0.000000	-0.563578	0.005884	0.077485	0.000000	0.000000	3.000000	16.000000	0.000000
1578.184427	-0.085066	0.532461	0.024601	78.206322	62.603771	114.133148	0.838805	0.000000	1.215489	0.000000	0.000000	0.000000	-0.552490	0.023787	0.087473	0.000000	0.000000	3.000000	16.000000	0.000000
1578.187760	-0.085066	0.532461	0.024601	78.206322	62.603771	114.133148	0.838805	0.000000	1.215489	0.000000	0.000000	0.000000	-0.552490	0.023787	0.087473	0.000000	0.000000	3.000000	16.000000	0.000000
1578.191093	-0.085066	0.532461	0.024601	78.206322	62.603771	114.133148	0.838805	0.000000	1.215489	0.000000	0.000000	0.000000	-0.552490	0.023787	0.087473	0.000000	0.000000	3.000000	16.000000	0.000000
1578.194427	-0.086860	0.532577	0.024867	78.201660	62.934109	114.484787	0.746723	0.000000	1.230067	0.000000	0.000000	0.000000	-0.538266	0.034850	0.079802	0.000000	0.000000	3.000000	16.000000	0.000000
1578.197760	-0.086860	0.532577	0.024867	78.201660	62.934109	114.484787	0.746723	0.000000	1.230067	0.000000	0.000000	0.000000	-0.538266	0.034850	0.079802	0.000000	0.000000	3.000000	16.000000	0.000000
1578.201093	-0.086860	0.532577	0.024867	78.201660	62.934109	114.484787	0.746723	0.000000	1.230067	0.000000	0.000000	0.000000	-0.538266	0.034850	0.079802	0.000000	0.000000	3.000000	16.000000	0.000000
1578.204427	-0.088584	0.532704	0.025117	78.194801	63.212536	114.721146	0.657012	0.000000	1.243368	0.000000	0.000000	0.000000	-0.517282	0.037902	0.074773	0.000000	0.000000	3.000000	16.000000	0.000000
1578.207760	-0.088584	0.532704	0.025117	78.194801	63.212536	114.721146	0.657012	0.000000	1.243368	0.000000	0.000000	0.000000	-0.517282	0.037902	0.074773	0.000000	0.000000	3.000000	16.000000	0.000000
1578.211093	-0.088584	0.532704	0.025117	78.194801	63.212536	114.721146	0.657012	0.000000	1.243368	0.000000	0.000000	0.000000	-0.517282	0.037902	0.074773	0.000000	0.000000	3.000000	16.000000	0.000000
1578.214427	-0.090236	0.532894	0.025342	78.187622	63.555096	114.924477	0.570799	0.000000	1.255830	0.000000	0.000000	0.000000	-0.495738	0.057085	0.067541	0.000000	0.000000	3.000000	16.000000	0.000000
1578.217760	-0.090236	0.532894	0.025342	78.187622	63.555096	114.924477	0.570799	0.000000	1.255830	0.000000	0.000000	0.000000	-0.495738	0.057085	0.067541	0.000000	0.000000	3.000000	16.000000	0.000000
1578.221093	-0.090236	0.532894	0.025342	78.187622	63.555096	114.924477	0.570799	0.000000	1.255830	0.000000	0.000000	0.000000	-0.495738	0.057085	0.067541	0.000000	0.000000	3.000000	16.000000	0.000000
1578.224427	-0.091852	0.533098	0.025480	78.179306	63.987003	115.235878	0.488176	0.000000	1.267087	0.000000	0.000000	0.000000	-0.484681	0.061348	0.041421	0.000000	0.000000	3.000000	16.000000	0.000000
1578.227760	-0.091852	0.533098	0.025480	78.179306	63.987003	115.235878	0.488176	0.000000	1.267087	0.000000	0.000000	0.000000	-0.484681	0.061348	0.041421	0.000000	0.000000	3.000000	16.000000	0.000000
1578.231093	-0.091852	0.533098	0.025480	78.179306	63.987003	115.235878	0.488176	0.000000	1.267087	0.000000	0.000000	0.000000	-0.484681	0.061348	0.041421	0.000000	0.000000	3.000000	16.000000	0.000000
1578.234427	-0.093396	0.533340	0.025599	78.171021	64.366837	115.576912	0.407395	0.000000	1.273990	0.000000	0.000000	0.000000	-0.463036	0.072544	0.035782	0.000000	0.000000	3.000000	16.000000	0.000000
1578.237760	-0.093396	0.533340	0.025599	78.171021	64.366837	115.576912	0.407395	0.000000	1.273990	0.000000	0.000000	0.000000	-0.463036	0.072544	0.035782	0.000000	0.000000	3.000000	16.000000	0.000000
1578.241093	-0.093396	0.533340	0.025599	78.171021	64.366837	115.576912	0.407395	0.000000	1.273990	0.000000	0.000000	0.000000	-0.463036	0.072544	0.035782	0.000000	0.000000	3.000000	16.000000	0.000000
1578.244427	-0.094912	0.533620	0.025691	78.163063	64.683456	115.936699	0.330223	0.000000	1.279954	0.000000	0.000000	0.000000	-0.455058	0.083769	0.027639	0.000000	0.000000	3.000000	16.000000	0.000000
1578.247760	-0.094912	0.533620	0.025691	78.163063	64.683456	115.936699	0.330223	0.000000	1.279954	0.000000	0.000000	0.000000	-0.455058	0.083769	0.027639	0.000000	0.000000	3.000000	16.000000	0.000000
1578.251093	-0.094912	0.533620	0.025691	78.163063	64.683456	115.936699	0.330223	0.000000	1.279954	0.000000	0.000000	0.000000	-0.455058	0.083769	0.027639	0.000000	0.000000	3.000000	16.000000	0.000000
1578.254427	-0.096368	0.533913	0.025702	78.160248	64.903137	116.149292	0.254380	0.000000	1.284560	0.000000	0.000000	0.000000	-0.436594	0.088069	0.003287	0.000000	0.000000	3.000000	16.000000	0.000000
1578.257760	-0.096368	0.533913	0.025702	78.160248	64.903137	116.149292	0.254380	0.000000	1.284560	0.000000	0.000000	0.000000	-0.436594	0.088069	0.003287	0.000000	0.000000	3.000000	16.000000	0.000000
1578.261093	-0.096368	0.533913	0.025702	78.160248	64.903137	116.149292	0.254380	0.000000	1.284560	0.000000	0.000000	0.000000	-0.436594	0.088069	0.003287	0.000000	0.000000	3.000000	16.000000	0.000000
1578.264427	-0.097800	0.534234	0.025709	78.183281	64.918564	115.991364	0.181614	0.000000	1.285108	0.000000	0.000000	0.000000	-0.429707	0.096225	0.002051	0.000000	0.000000	3.000000	16.000000	0.000000
1578.267760	-0.097800	0.534234	0.025709	78.183281	64.918564	115.991364	0.181614	0.000000	1.285108	0.000000	0.000000	0.000000	-0.429707	0.096225	0.002051	0.000000	0.000000	3.000000	16.000000	0.000000
1578.271093	-0.097800	0.534234	0.025709	78.183281	64.918564	115.991364	0.181614	0.000000	1.285108	0.000000	0.000000	0.000000	-0.429707	0.096225	0.002051	0.000000	0.000000	3.000000	16.000000	0.000000
1578.274427	-0.099170	0.534569	0.025636	78.244713	64.792442	115.664886	0.109996	0.000000	1.285450	0.000000	0.000000	0.000000	-0.410938	0.100512	-0.022032	0.000000	0.000000	3.000000	16.000000	0.000000
1578.277760	-0.099170	0.534569	0.025636	78.244713	64.792442	115.664886	0.109996	0.000000	1.285450	0.000000	0.000000	0.000000	-0.410938	0.100512	-0.022032	0.000000	0.000000	3.000000	16.000000	0.000000
1578.281093	-0.099170	0.534569	0.025636	78.244713	64.792442	115.664886	0.109996	0.000000	1.285450	0.000000	0.000000	0.000000	-0.410938	0.100512	-0.022032	0.000000	0.000000	3.000000	16.000000	0.000000
1578.284427	-0.100467	0.534914	0.025550	78.334717	64.515717	115.362389	0.041507	0.000000	1.281778	0.000000	0.000000	0.000000	-0.389002	0.103656	-0.025679	0.000000	0.000000	3.000000	16.000000	0.000000
1578.287760	-0.100467	0.534914	0.025550	78.334717	64.515717	115.362389	0.041507	0.000000	1.281778	0.000000	0.000000	0.000000	-0.389002	0.103656	-0.025679	0.000000	0.000000	3.000000	16.000000	0.000000
1578.291093	-0.100467	0.534914	0.025550	78.334717	64.515717	115.362389	0.041507	0.000000	1.281778	0.000000	0.000000	0.000000	-0.389002	0.103656	-0.025679	0.000000	0.000000	3.000000	16.000000	0.000000
1578.294427	-0.101658	0.535291	0.025413	78.437973	64.118683	114.955498	-0.023327	0.000000	1.277498	0.000000	0.000000	0.000000	-0.357329	0.112901	-0.041092	0.000000	0.000000	3.000000	16.000000	0.000000
1578.297760	-0.101658	0.535291	0.025413	78.437973	64.118683	114.955498	-0.023327	0.000000	1.277498	0.000000	0.000000	0.000000	-0.357329	0.112901	-0.041092	0.000000	0.000000	3.000000	16.000000	0.000000
1578.301093	-0.101658	0.535291	0.025413	78.437973	64.118683	114.955498	-0.023327	0.000000	1.277498	0.000000	0.000000	0.000000	-0.357329	0.112901	-0.041092	0.000000	0.000000	3.000000	16.000000	0.000000
1578.304427	-0.102725	0.535661	0.025257	78.564308	63.741425	114.528900	-0.082881	0.000000	1.270650	0.000000	0.000000	0.000000	-0.320348	0.110996	-0.046870	0.000000	0.000000	3.000000	16.000000	0.000000
1578.307760	-0.102725	0.535661	0.025257	78.564308	63.741425	114.528900	-0.082881	0.000000	1.270650	0.000000	0.000000	0.000000	-0.320348	0.110996	-0.046870	0.000000	0.000000	3.000000	16.000000	0.000000
1578.311093	-0.102725	0.535661	0.025257	78.564308	63.741425	114.528900	-0.082881	0.000000	1.270650	0.000000	0.000000	0.000000	-0.320348	0.110996	-0.046870	0.000000	0.000000	3.000000	16.000000	0.000000
1578.314427	-0.103665	0.536034	0.025060	78.722054	63.362328	114.052887	-0.136273	0.000000	1.262838	0.000000	0.000000	0.000000	-0.281887	0.112104	-0.059087	0.000000	0.000000	3.000000	16.000000	0.000000
1578.317760	-0.103665	0.536034	0.025060	78.722054	63.362328	114.052887	-0.136273	0.000000	1.262838	0.000000	0.000000	0.000000	-0.281887	0.112104	-0.059087	0.000000	0.000000	3.000000	16.000000	0.000000
1578.321093	-0.103665	0.536034	0.025060	78.722054	63.362328	114.052887	-0.136273	0.000000	1.262838	0.000000	0.000000	0.000000	-0.281887	0.112104	-0.059087	0.000000	0.000000	3.000000	16.000000	0.000000
1578.324427	-0.103665	0.536034	0.025060	78.921074	63.016193	113.567879	-0.183254	0.000000	1.252990	0.000000	0.000000	0.000000	-0.281887	0.112104	-0.059087	0.000000	0.000000	3.000000	16.000000	0.000000
1578.327760	-0.104551	0.536375	0.024835	78.921074	63.016193	113.567879	-0.183254	0.000000	1.252990	0.000000	0.000000	0.000000	-0.265675	0.102050	-0.067584	0.000000	0.000000	3.000000	16.000000	0.000000
1578.331093	-0.104551	0.536375	0.024835	78.921074	63.016193	113.567879	-0.183254	0.000000	1.252990	0.000000	0.000000	0.000000	-0.265675	0.102050	-0.067584	0.000000	0.000000	3.000000	16.000000	0.000000
1578.334427	-0.105399	0.536718	0.024550	79.152252	62.672237	113.040604	-0.183254	0.000000	1.252990	0.000000	0.000000	0.000000	-0.254539	0.103089	-0.085435	0.000000	0.000000	3.000000	16.000000	0.000000
1578.337760	-0.105399	0.536718	0.024550	79.152252	62.672237	113.040604	-0.183254	0.000000	1.252990	0.000000	0.000000	0.000000	-0.254539	0.103089	-0.085435	0.000000	0.000000	3.000000	16.000000	0.000000
1578.341093	-0.105399	0.536718	0.024550	79.152252	62.672237	113.040604	-0.183254	0.000000	1.252990	0.000000	0.000000	0.000000	-0.254539	0.103089	-0.085435	0.000000	0.000000	3.000000	16.000000	0.000000
1578.344427	-0.105399	0.536718	0.024550	79.406731	62.352894	112.514526	-0.269956	0.000000	1.227487	0.000000	0.000000	0.000000	-0.254539	0.103089	-0.085435	0.000000	0.000000	3.000000	16.000000	0.000000
1578.347760	-0.106194	0.537001	0.024241	79.406731	62.352894	112.514526	-0.269956	0.000000	1.227487	0.000000	0.000000	0.000000	-0.238502	0.084909	-0.092473	0.000000	0.000000	3.000000	16.000000	0.000000
1578.351093	-0.106194	0.537001	0.024241	79.406731	62.352894	112.514526	-0.269956	0.000000	1.227487	0.000000	0.000000	0.000000	-0.238502	0.084909	-0.092473	0.000000	0.000000	3.000000	16.000000	0.000000
1578.354427	-0.107002	0.537277	0.023886	79.658737	62.035213	111.991440	-0.269956	0.000000	1.227487	0.000000	0.000000	0.000000	-0.242427	0.082845	-0.106537	0.000000	0.000000	3.000000	16.000000	0.000000
1578.357760	-0.107002	0.537277	0.023886	79.658737	62.035213	111.991440	-0.269956	0.000000	1.227487	0.000000	0.000000	0.000000	-0.242427	0.082845	-0.106537	0.000000	0.000000	3.000000	16.000000	0.000000
1578.361093	-0.107002	0.537277	0.023886	79.658737	62.035213	111.991440	-0.269956	0.000000	1.227487	0.000000	0.000000	0.000000	-0.242427	0.082845	-0.106537	0.000000	0.000000	3.000000	16.000000	0.000000
1578.364427	-0.107002	0.537277	0.023886	79.867134	61.751850	111.555908	-0.350111	0.000000	1.194319	0.000000	0.000000	0.000000	-0.242427	0.082845	-0.106537	0.000000	0.000000	3.000000	16.000000	0.000000
1578.367760	-0.107783	0.537509	0.023521	79.867134	61.751850	111.555908	-0.350111	0.000000	1.194319	0.000000	0.000000	0.000000	-0.234370	0.069654	-0.109575	0.000000	0.000000	3.000000	16.000000	0.000000
1578.371093	-0.107783	0.537509	0.023521	79.867134	61.751850	111.555908	-0.350111	0.000000	1.194319	0.000000	0.000000	0.000000	-0.234370	0.069654	-0.109575	0.000000	0.000000	3.000000	16.000000	0.000000
1578.374427	-0.108528	0.537721	0.023209	80.006226	61.490658	111.220406	-0.350111	0.000000	1.194319	0.000000	0.000000	0.000000	-0.223422	0.063580	-0.093524	0.000000	0.000000	3.000000	16.000000	0.000000
1578.377760	-0.108528	0.537721	0.023209	80.006226	61.490658	111.220406	-0.350111	0.000000	1.194319	0.000000	0.000000	0.000000	-0.223422	0.063580	-0.093524	0.000000	0.000000	3.000000	16.000000	0.000000
1578.381093	-0.108528	0.537721	0.023209	80.006226	61.490658	111.220406	-0.350111	0.000000	1.194319	0.000000	0.000000	0.000000	-0.223422	0.063580	-0.093524	0.000000	0.000000	3.000000	16.000000	0.000000
1578.384427	-0.108528	0.537721	0.023209	80.056023	61.289570	111.044815	-0.426409	0.000000	1.160469	0.000000	0.000000	0.000000	-0.223422	0.063580	-0.093524	0.000000	0.000000	3.000000	16.000000	0.000000
1578.387760	-0.109251	0.537879	0.022910	80.056023	61.289570	111.044815	-0.426409	0.000000	1.160469	0.000000	0.000000	0.000000	-0.216948	0.047381	-0.089763	0.000000	0.000000	3.000000	16.000000	0.000000
1578.391093	-0.109251	0.537879	0.022910	80.056023	61.289570	111.044815	-0.426409	0.000000	1.160469	0.000000	0.000000	0.000000	-0.216948	0.047381	-0.089763	0.000000	0.000000	3.000000	16.000000	0.000000
1578.394427	-0.109937	0.538044	0.022661	80.051102	61.137333	110.977600	-0.426409	0.000000	1.160469	0.000000	0.000000	0.000000	-0.205843	0.049398	-0.074894	0.000000	0.000000	3.000000	16.000000	0.000000
1578.397760	-0.109937	0.538044	0.022661	80.051102	61.137333	110.977600	-0.426409	0.000000	1.160469	0.000000	0.000000	0.000000	-0.205843	0.049398	-0.074894	0.000000	0.000000	3.000000	16.000000	0.000000
1578.401093	-0.109937	0.538044	0.022661	80.051102	61.137333	110.977600	-0.426409	0.000000	1.160469	0.000000	0.000000	0.000000	-0.205843	0.049398	-0.074894	0.000000	0.000000	3.000000	16.000000	0.000000
1578.404427	-0.109937	0.538044	0.022661	80.047615	60.995304	110.907951	-0.496874	0.000000	1.133026	0.000000	0.000000	0.000000	-0.205843	0.049398	-0.074894	0.000000	0.000000	3.000000	16.000000	0.000000
1578.407760	-0.110506	0.538165	0.022422	80.047615	60.995304	110.907951	-0.496874	0.000000	1.133026	0.000000	0.000000	0.000000	-0.170596	0.036246	-0.071430	0.000000	0.000000	3.000000	16.000000	0.000000
1578.411093	-0.110506	0.538165	0.022422	80.047615	60.995304	110.907951	-0.496874	0.000000	1.133026	0.000000	0.000000	0.000000	-0.170596	0.036246	-0.071430	0.000000	0.000000	3.000000	16.000000	0.000000
1578.414427	-0.110962	0.538259	0.022214	80.045921	60.901176	110.873146	-0.496874	0.000000	1.133026	0.000000	0.000000	0.000000	-0.136632	0.028181	-0.062443	0.000000	0.000000	3.000000	16.000000	0.000000
1578.417760	-0.110962	0.538259	0.022214	80.045921	60.901176	110.873146	-0.496874	0.000000	1.133026	0.000000	0.000000	0.000000	-0.136632	0.028181	-0.062443	0.000000	0.000000	3.000000	16.000000	0.000000
1578.421093	-0.110962	0.538259	0.022214	80.045921	60.901176	110.873146	-0.496874	0.000000	1.133026	0.000000	0.000000	0.000000	-0.136632	0.028181	-0.062443	0.000000	0.000000	3.000000	16.000000	0.000000
1578.424427	-0.110962	0.538259	0.022214	80.046555	60.839802	110.853271	-0.548079	0.000000	1.110714	0.000000	0.000000	0.000000	-0.136632	0.028181	-0.062443	0.000000	0.000000	3.000000	16.000000	0.000000
1578.427760	-0.111299	0.538336	0.022014	80.046555	60.839802	110.853271	-0.548079	0.000000	1.110714	0.000000	0.000000	0.000000	-0.101166	0.023126	-0.060039	0.000000	0.000000	3.000000	16.000000	0.000000
1578.431093	-0.111299	0.538336	0.022014	80.046555	60.839802	110.853271	-0.548079	0.000000	1.110714	0.000000	0.000000	0.000000	-0.101166	0.023126	-0.060039	0.000000	0.000000	3.000000	16.000000	0.000000
1578.434427	-0.111299	0.538336	0.022014	80.046532	60.809853	110.853241	-0.548079	0.000000	1.110714	0.000000	0.000000	0.000000	-0.101166	0.023126	-0.060039	0.000000	0.000000	3.000000	16.000000	0.000000
1578.437760	-0.111299	0.538336	0.022014	80.046532	60.809853	110.853241	-0.548079	0.000000	1.110714	0.000000	0.000000	0.000000	-0.101166	0.023126	-0.060039	0.000000	0.000000	3.000000	16.000000	0.000000
1578.441093	-0.111528	0.538376	0.021867	80.046532	60.809853	110.853241	-0.548079	0.000000	1.110714	0.000000	0.000000	0.000000	-0.068838	0.012035	-0.044190	0.000000	0.000000	3.000000	16.000000	0.000000
1578.444427	-0.111528	0.538376	0.021867	80.046577	60.788116	110.853264	-0.564940	0.000000	1.100707	0.000000	0.000000	0.000000	-0.068838	0.012035	-0.044190	0.000000	0.000000	3.000000	16.000000	0.000000
1578.447760	-0.111528	0.538376	0.021867	80.046577	60.788116	110.853264	-0.564940	0.000000	1.100707	0.000000	0.000000	0.000000	-0.068838	0.012035	-0.044190	0.000000	0.000000	3.000000	16.000000	0.000000
1578.451093	-0.111528	0.538376	0.021867	80.046577	60.788116	110.853264	-0.564940	0.000000	1.100707	0.000000	0.000000	0.000000	-0.068838	0.012035	-0.044190	0.000000	0.000000	3.000000	16.000000	0.000000
1578.454427	-0.111748	0.538409	0.021679	80.047401	60.797092	110.870651	-0.576413	0.000000	1.093342	0.000000	0.000000	0.000000	-0.065986	0.009980	-0.056298	0.000000	0.000000	3.000000	16.000000	0.000000
1578.457760	-0.111748	0.538409	0.021679	80.047401	60.797092	110.870651	-0.576413	0.000000	1.093342	0.000000	0.000000	0.000000	-0.065986	0.009980	-0.056298	0.000000	0.000000	3.000000	16.000000	0.000000
1578.461093	-0.111748	0.538409	0.021679	80.047401	60.797092	110.870651	-0.576413	0.000000	1.093342	0.000000	0.000000	0.000000	-0.065986	0.009980	-0.056298	0.000000	0.000000	3.000000	16.000000	0.000000
1578.464427	-0.111748	0.538409	0.021679	80.048294	60.814255	110.888084	-0.587411	0.000000	1.083959	0.000000	0.000000	0.000000	-0.065986	0.009980	-0.056298	0.000000	0.000000	3.000000	16.000000	0.000000
1578.467760	-0.111721	0.538392	0.021667	80.048294	60.814255	110.888084	-0.587411	0.000000	1.083959	0.000000	0.000000	0.000000	0.008076	-0.005051	-0.003797	0.000000	0.000000	3.000000	16.000000	0.000000
1578.471093	-0.111721	0.538392	0.021667	80.048294	60.814255	110.888084	-0.587411	0.000000	1.083959	0.000000	0.000000	0.000000	0.008076	-0.005051	-0.003797	0.000000	0.000000	3.000000	16.000000	0.000000
1578.474427	-0.111721	0.538392	0.021667	80.050011	60.859398	110.922874	-0.587411	0.000000	1.083959	0.000000	0.000000	0.000000	0.008076	-0.005051	-0.003797	0.000000	0.000000	3.000000	16.000000	0.000000
1578.477760	-0.111721	0.538392	0.021667	80.050011	60.859398	110.922874	-0.587411	0.000000	1.083959	0.000000	0.000000	0.000000	0.008076	-0.005051	-0.003797	0.000000	0.000000	3.000000	16.000000	0.000000
1578.481093	-0.111623	0.538332	0.021656	80.050011	60.859398	110.922874	-0.587411	0.000000	1.083959	0.000000	0.000000	0.000000	0.029490	-0.018173	-0.003121	0.000000	0.000000	3.000000	16.000000	0.000000
1578.484427	-0.111623	0.538332	0.021656	80.053452	60.949795	110.992546	-0.586065	0.000000	1.083327	0.000000	0.000000	0.000000	0.029490	-0.018173	-0.003121	0.000000	0.000000	3.000000	16.000000	0.000000
1578.487760	-0.111623	0.538332	0.021656	80.053452	60.949795	110.992546	-0.586065	0.000000	1.083327	0.000000	0.000000	0.000000	0.029490	-0.018173	-0.003121	0.000000	0.000000	3.000000	16.000000	0.000000
1578.491093	-0.111623	0.538332	0.021656	80.053452	60.949795	110.992546	-0.586065	0.000000	1.083327	0.000000	0.000000	0.000000	0.029490	-0.018173	-0.003121	0.000000	0.000000	3.000000	16.000000	0.000000
1578.494427	-0.111150	0.538167	0.021685	80.057724	61.062809	111.079681	-0.581150	0.000000	1.082806	0.000000	0.000000	0.000000	0.141759	-0.049426	0.008651	0.000000	0.000000	3.000000	16.000000	0.000000
1578.497760	-0.111150	0.538167	0.021685	80.057724	61.062809	111.079681	-0.581150	0.000000	1.082806	0.000000	0.000000	0.000000	0.141759	-0.049426	0.008651	0.000000	0.000000	3.000000	16.000000	0.000000
1578.501093	-0.111150	0.538167	0.021685	80.057724	61.062809	111.079681	-0.581150	0.000000	1.082806	0.000000	0.000000	0.000000	0.141759	-0.049426	0.008651	0.000000	0.000000	3.000000	16.000000	0.000000
1578.504427	-0.111150	0.538167	0.021685	80.062851	61.198563	111.184372	-0.557523	0.000000	1.084248	0.000000	0.000000	0.000000	0.141759	-0.049426	0.008651	0.000000	0.000000	3.000000	16.000000	0.000000
1578.507760	-0.110875	0.538066	0.021635	80.062851	61.198563	111.184372	-0.557523	0.000000	1.084248	0.000000	0.000000	0.000000	0.082516	-0.030305	-0.014973	0.000000	0.000000	3.000000	16.000000	0.000000
1578.511093	-0.110875	0.538066	0.021635	80.062851	61.198563	111.184372	-0.557523	0.000000	1.084248	0.000000	0.000000	0.000000	0.082516	-0.030305	-0.014973	0.000000	0.000000	3.000000	16.000000	0.000000
1578.514427	-0.110875	0.538066	0.021635	80.067955	61.334438	111.289185	-0.557523	0.000000	1.084248	0.000000	0.000000	0.000000	0.082516	-0.030305	-0.014973	0.000000	0.000000	3.000000	16.000000	0.000000
1578.517760	-0.110875	0.538066	0.021635	80.067955	61.334438	111.289185	-0.557523	0.000000	1.084248	0.000000	0.000000	0.000000	0.082516	-0.030305	-0.014973	0.000000	0.000000	3.000000	16.000000	0.000000
1578.521093	-0.110546	0.537958	0.021555	80.067955	61.334438	111.289185	-0.557523	0.000000	1.084248	0.000000	0.000000	0.000000	0.098921	-0.032315	-0.023966	0.000000	0.000000	3.000000	16.000000	0.000000
1578.524427	-0.110171	0.537851	0.021485	80.073166	61.516422	111.431488	-0.543771	0.000000	1.081753	0.000000	0.000000	0.000000	0.112515	-0.032303	-0.020909	0.000000	0.000000	3.000000	16.000000	0.000000
1578.527760	-0.110171	0.537851	0.021485	80.073166	61.516422	111.431488	-0.543771	0.000000	1.081753	0.000000	0.000000	0.000000	0.112515	-0.032303	-0.020909	0.000000	0.000000	3.000000	16.000000	0.000000
1578.531093	-0.110171	0.537851	0.021485	80.073166	61.516422	111.431488	-0.543771	0.000000	1.081753	0.000000	0.000000	0.000000	0.112515	-0.032303	-0.020909	0.000000	0.000000	3.000000	16.000000	0.000000
1578.534427	-0.110171	0.537851	0.021485	80.078178	61.663399	111.536530	-0.508532	0.000000	1.074273	0.000000	0.000000	0.000000	0.112515	-0.032303	-0.020909	0.000000	0.000000	3.000000	16.000000	0.000000
1578.537760	-0.109745	0.537753	0.021404	80.078178	61.663399	111.536530	-0.508532	0.000000	1.074273	0.000000	0.000000	0.000000	0.127639	-0.029306	-0.024572	0.000000	0.000000	3.000000	16.000000	0.000000
1578.541093	-0.109745	0.537753	0.021404	80.078178	61.663399	111.536530	-0.508532	0.000000	1.074273	0.000000	0.000000	0.000000	0.127639	-0.029306	-0.024572	0.000000	0.000000	3.000000	16.000000	0.000000
1578.544427	-0.109745	0.537753	0.021404	80.083168	61.810467	111.641640	-0.508532	0.000000	1.074273	0.000000	0.000000	0.000000	0.127639	-0.029306	-0.024572	0.000000	0.000000	3.000000	16.000000	0.000000
1578.547760	-0.109745	0.537753	0.021404	80.083168	61.810467	111.641640	-0.508532	0.000000	1.074273	0.000000	0.000000	0.000000	0.127639	-0.029306	-0.024572	0.000000	0.000000	3.000000	16.000000	0.000000
1578.551093	-0.109346	0.537699	0.021330	80.083168	61.810467	111.641640	-0.508532	0.000000	1.074273	0.000000	0.000000	0.000000	0.119823	-0.016185	-0.022136	0.000000	0.000000	3.000000	16.000000	0.000000
1578.554427	-0.108933	0.537652	0.021301	80.086464	61.925823	111.711807	-0.487258	0.000000	1.070178	0.000000	0.000000	0.000000	0.123830	-0.014138	-0.008590	0.000000	0.000000	3.000000	16.000000	0.000000
1578.557760	-0.108933	0.537652	0.021301	80.086464	61.925823	111.711807	-0.487258	0.000000	1.070178	0.000000	0.000000	0.000000	0.123830	-0.014138	-0.008590	0.000000	0.000000	3.000000	16.000000	0.000000
1578.561093	-0.108933	0.537652	0.021301	80.086464	61.925823	111.711807	-0.487258	0.000000	1.070178	0.000000	0.000000	0.000000	0.123830	-0.014138	-0.008590	0.000000	0.000000	3.000000	16.000000	0.000000
1578.564427	-0.108933	0.537652	0.021301	80.088104	62.006603	111.746880	-0.446650	0.000000	1.065057	0.000000	0.000000	0.000000	0.123830	-0.014138	-0.008590	0.000000	0.000000	3.000000	16.000000	0.000000
1578.567760	-0.108523	0.537648	0.021286	80.088104	62.006603	111.746880	-0.446650	0.000000	1.065057	0.000000	0.000000	0.000000	0.122865	-0.001056	-0.004577	0.000000	0.000000	3.000000	16.000000	0.000000
1578.571093	-0.108523	0.537648	0.021286	80.088104	62.006603	111.746880	-0.446650	0.000000	1.065057	0.000000	0.000000	0.000000	0.122865	-0.001056	-0.004577	0.000000	0.000000	3.000000	16.000000	0.000000
1578.574427	-0.108150	0.537668	0.021324	80.088104	62.052856	111.746902	-0.446650	0.000000	1.065057	0.000000	0.000000	0.000000	0.112060	0.006005	0.011293	0.000000	0.000000	3.000000	16.000000	0.000000
1578.577760	-0.108150	0.537668	0.021324	80.088104	62.052856	111.746902	-0.446650	0.000000	1.065057	0.000000	0.000000	0.000000	0.112060	0.006005	0.011293	0.000000	0.000000	3.000000	16.000000	0.000000
1578.581093	-0.108150	0.537668	0.021324	80.088104	62.052856	111.746902	-0.446650	0.000000	1.065057	0.000000	0.000000	0.000000	0.112060	0.006005	0.011293	0.000000	0.000000	3.000000	16.000000	0.000000
1578.584427	-0.107758	0.537705	0.021384	80.087273	62.081818	111.729355	-0.407495	0.000000	1.066176	0.000000	0.000000	0.000000	0.117656	0.011038	0.018151	0.000000	0.000000	3.000000	16.000000	0.000000
[truncated: 4,832 more rows]
