# Supplementary material for: Haptic Guidance Needs to Be Intuitive Not Just Informative to Improve Human Motor Accuracy
Source: PLoS One. 2016 Mar 16;11(3):e0150912. doi: 10.1371/journal.pone.0150912 (PMC4794196; doi:10.1371/journal.pone.0150912)
Supplement: S2 Data — (ZIP) [file pone.0150912.s002.zip › Subject10/exp2_0017.txt]

Time	PosX	PosY	PosZ	RotX	RotY	RotZ	ForceX	ForceY	ForceZ	MomentX	MomentY	MomentZ	VelocityX	VelocityY	VelocityZ	CalibratedWeight	ButtonDown	Condition	Trial	Visual
1596.981728	0.010956	0.558331	0.240954	81.486313	94.875366	144.050949	-1.733184	0.000000	4.689998	0.000000	0.000000	0.000000	0.028757	-0.056727	-0.069279	0.000000	1.000000	3.000000	17.000000	0.000000
1596.985061	0.010956	0.558331	0.240954	81.486313	94.875366	144.050949	-1.733184	0.000000	4.689998	0.000000	0.000000	0.000000	0.028757	-0.056727	-0.069279	0.000000	1.000000	3.000000	17.000000	0.000000
1596.988394	0.010887	0.558151	0.240788	81.486313	94.875366	144.050949	-1.733184	0.000000	4.689998	0.000000	0.000000	0.000000	-0.020664	-0.053968	-0.049683	0.000000	1.000000	3.000000	17.000000	0.000000
1596.991728	0.010887	0.558151	0.240788	81.489616	94.478920	143.713333	-1.733184	0.000000	4.689998	0.000000	0.000000	0.000000	-0.020664	-0.053968	-0.049683	0.000000	1.000000	3.000000	17.000000	0.000000
1596.995061	0.010887	0.558151	0.240788	81.489616	94.478920	143.713333	-1.733184	0.000000	4.689998	0.000000	0.000000	0.000000	-0.020664	-0.053968	-0.049683	0.000000	1.000000	3.000000	17.000000	0.000000
1596.998394	0.010887	0.558151	0.240788	81.489616	94.478920	143.713333	-1.733184	0.000000	4.689998	0.000000	0.000000	0.000000	-0.020664	-0.053968	-0.049683	0.000000	1.000000	3.000000	17.000000	0.000000
1597.001728	0.009608	0.557999	0.241776	81.490417	94.349136	143.628860	-1.735412	0.000000	4.689173	0.000000	0.000000	0.000000	-0.383669	-0.045705	0.296251	0.000000	1.000000	3.000000	17.000000	0.000000
1597.005061	0.009608	0.557999	0.241776	81.490417	94.349136	143.628860	-1.735412	0.000000	4.689173	0.000000	0.000000	0.000000	-0.000000	-0.000000	0.000001	0.000000	1.000000	3.000000	17.000000	0.000000
1597.008394	0.009608	0.557999	0.241776	81.490417	94.349136	143.628860	-1.735412	0.000000	4.689173	0.000000	0.000000	0.000000	-0.000000	-0.000000	0.000001	0.000000	1.000000	3.000000	17.000000	0.000000
1597.011728	0.009608	0.557999	0.241776	81.429367	94.016960	143.351059	-1.750965	0.000000	4.683388	0.000000	0.000000	0.000000	-0.000000	-0.000000	0.000001	0.000000	1.000000	3.000000	17.000000	0.000000
1597.015061	0.009608	0.557999	0.241776	81.429367	94.016960	143.351059	-1.750965	0.000000	4.683388	0.000000	0.000000	0.000000	-0.000000	-0.000000	0.000001	0.000000	1.000000	3.000000	17.000000	0.000000
1597.018394	0.009320	0.557682	0.242562	81.429367	94.016960	143.351059	-1.750965	0.000000	4.683388	0.000000	0.000000	0.000000	-0.086461	-0.094941	0.235868	0.000000	1.000000	3.000000	17.000000	0.000000
1597.021728	0.009320	0.557682	0.242562	81.226555	93.370667	142.886688	-1.750965	0.000000	4.683388	0.000000	0.000000	0.000000	-0.086461	-0.094941	0.235868	0.000000	1.000000	3.000000	17.000000	0.000000
1597.025061	0.008568	0.557400	0.243603	81.226555	93.370667	142.886688	-1.750965	0.000000	4.683388	0.000000	0.000000	0.000000	-0.225418	-0.084511	0.312345	0.000000	1.000000	3.000000	17.000000	0.000000
1597.028394	0.008568	0.557400	0.243603	81.226555	93.370667	142.886688	-1.750965	0.000000	4.683388	0.000000	0.000000	0.000000	-0.225418	-0.084511	0.312345	0.000000	1.000000	3.000000	17.000000	0.000000
1597.031728	0.008568	0.557400	0.243603	80.940544	92.505852	142.267899	-1.756973	0.000000	4.681138	0.000000	0.000000	0.000000	-0.225418	-0.084511	0.312345	0.000000	1.000000	3.000000	17.000000	0.000000
1597.035061	0.007685	0.557042	0.244940	80.940544	92.505852	142.267899	-1.756973	0.000000	4.681138	0.000000	0.000000	0.000000	-0.265106	-0.107505	0.401131	0.000000	1.000000	3.000000	17.000000	0.000000
1597.038394	0.007685	0.557042	0.244940	80.940544	92.505852	142.267899	-1.756973	0.000000	4.681138	0.000000	0.000000	0.000000	-0.265106	-0.107505	0.401131	0.000000	1.000000	3.000000	17.000000	0.000000
1597.041728	0.007685	0.557042	0.244940	80.553230	92.115303	142.168793	-1.763364	0.000000	4.678734	0.000000	0.000000	0.000000	-0.265106	-0.107505	0.401131	0.000000	1.000000	3.000000	17.000000	0.000000
1597.045061	0.006665	0.556720	0.246411	80.553230	92.115303	142.168793	-1.763364	0.000000	4.678734	0.000000	0.000000	0.000000	-0.305822	-0.096499	0.441337	0.000000	1.000000	3.000000	17.000000	0.000000
1597.048394	0.006665	0.556720	0.246411	80.553230	92.115303	142.168793	-1.763364	0.000000	4.678734	0.000000	0.000000	0.000000	-0.305822	-0.096499	0.441337	0.000000	1.000000	3.000000	17.000000	0.000000
1597.051728	0.006665	0.556720	0.246411	80.022301	94.059731	144.437408	-1.771087	0.000000	4.675816	0.000000	0.000000	0.000000	-0.305822	-0.096499	0.441337	0.000000	1.000000	3.000000	17.000000	0.000000
1597.055061	0.005373	0.556344	0.247791	80.022301	94.059731	144.437408	-1.771087	0.000000	4.675816	0.000000	0.000000	0.000000	-0.387654	-0.112804	0.413939	0.000000	1.000000	3.000000	17.000000	0.000000
1597.058394	0.005373	0.556344	0.247791	80.022301	94.059731	144.437408	-1.771087	0.000000	4.675816	0.000000	0.000000	0.000000	-0.387654	-0.112804	0.413939	0.000000	1.000000	3.000000	17.000000	0.000000
1597.061728	0.005373	0.556344	0.247791	79.378418	97.650291	148.344086	-1.783767	0.000000	4.670993	0.000000	0.000000	0.000000	-0.387654	-0.112804	0.413939	0.000000	1.000000	3.000000	17.000000	0.000000
1597.065061	0.004009	0.556026	0.249172	79.378418	97.650291	148.344086	-1.783767	0.000000	4.670993	0.000000	0.000000	0.000000	-0.409293	-0.095571	0.414416	0.000000	1.000000	3.000000	17.000000	0.000000
1597.068394	0.004009	0.556026	0.249172	79.378418	97.650291	148.344086	-1.783767	0.000000	4.670993	0.000000	0.000000	0.000000	-0.409293	-0.095571	0.414416	0.000000	1.000000	3.000000	17.000000	0.000000
1597.071728	0.004009	0.556026	0.249172	78.610596	101.570145	152.582504	-1.797434	0.000000	4.665751	0.000000	0.000000	0.000000	-0.409293	-0.095571	0.414416	0.000000	1.000000	3.000000	17.000000	0.000000
1597.075061	0.002371	0.555705	0.250831	78.610596	101.570145	152.582504	-1.797434	0.000000	4.665751	0.000000	0.000000	0.000000	-0.491251	-0.096309	0.497714	0.000000	1.000000	3.000000	17.000000	0.000000
1597.078394	0.002371	0.555705	0.250831	78.610596	101.570145	152.582504	-1.797434	0.000000	4.665751	0.000000	0.000000	0.000000	-0.491251	-0.096309	0.497714	0.000000	1.000000	3.000000	17.000000	0.000000
1597.081728	0.002371	0.555705	0.250831	77.997978	104.241402	155.492355	-1.813572	0.000000	4.659502	0.000000	0.000000	0.000000	-0.491251	-0.096309	0.497714	0.000000	1.000000	3.000000	17.000000	0.000000
1597.085061	0.000894	0.555433	0.252286	77.997978	104.241402	155.492355	-1.813572	0.000000	4.659502	0.000000	0.000000	0.000000	-0.443103	-0.081664	0.436262	0.000000	1.000000	3.000000	17.000000	0.000000
1597.088394	0.000894	0.555433	0.252286	77.997978	104.241402	155.492355	-1.813572	0.000000	4.659502	0.000000	0.000000	0.000000	-0.443103	-0.081664	0.436262	0.000000	1.000000	3.000000	17.000000	0.000000
1597.091728	0.000894	0.555433	0.252286	77.289261	107.040886	158.546295	-1.828157	0.000000	4.653799	0.000000	0.000000	0.000000	-0.443103	-0.081664	0.436262	0.000000	1.000000	3.000000	17.000000	0.000000
1597.095061	-0.000927	0.555079	0.254024	77.289261	107.040886	158.546295	-1.828157	0.000000	4.653799	0.000000	0.000000	0.000000	-0.546278	-0.105982	0.521517	0.000000	1.000000	3.000000	17.000000	0.000000
1597.098394	-0.000927	0.555079	0.254024	77.289261	107.040886	158.546295	-1.828157	0.000000	4.653799	0.000000	0.000000	0.000000	-0.546278	-0.105982	0.521517	0.000000	1.000000	3.000000	17.000000	0.000000
1597.101728	-0.000927	0.555079	0.254024	76.761253	108.998970	160.681961	-1.846178	0.000000	4.646679	0.000000	0.000000	0.000000	-0.546278	-0.105982	0.521517	0.000000	1.000000	3.000000	17.000000	0.000000
1597.105061	-0.002383	0.554797	0.255431	76.761253	108.998970	160.681961	-1.846178	0.000000	4.646679	0.000000	0.000000	0.000000	-0.436937	-0.084557	0.422183	0.000000	0.000000	3.000000	17.000000	0.000000
1597.108394	-0.002383	0.554797	0.255431	76.761253	108.998970	160.681961	-1.846178	0.000000	4.646679	0.000000	0.000000	0.000000	-0.436937	-0.084557	0.422183	0.000000	0.000000	3.000000	17.000000	0.000000
1597.111728	-0.002383	0.554797	0.255431	76.128586	110.998093	162.892227	-1.860250	0.000000	4.641063	0.000000	0.000000	0.000000	-0.436937	-0.084557	0.422183	0.000000	0.000000	3.000000	17.000000	0.000000
1597.115061	-0.004186	0.554447	0.257071	76.128586	110.998093	162.892227	-1.860250	0.000000	4.641063	0.000000	0.000000	0.000000	-0.540764	-0.105190	0.491980	0.000000	0.000000	3.000000	17.000000	0.000000
1597.118394	-0.004186	0.554447	0.257071	76.128586	110.998093	162.892227	-1.860250	0.000000	4.641063	0.000000	0.000000	0.000000	-0.540764	-0.105190	0.491980	0.000000	0.000000	3.000000	17.000000	0.000000
1597.121728	-0.004186	0.554447	0.257071	75.600563	112.317253	164.385696	-1.878023	0.000000	4.633900	0.000000	0.000000	0.000000	-0.540764	-0.105190	0.491980	0.000000	0.000000	3.000000	17.000000	0.000000
1597.125061	-0.005620	0.554187	0.258367	75.600563	112.317253	164.385696	-1.878023	0.000000	4.633900	0.000000	0.000000	0.000000	-0.430289	-0.078070	0.388615	0.000000	0.000000	3.000000	17.000000	0.000000
1597.128394	-0.005620	0.554187	0.258367	75.600563	112.317253	164.385696	-1.878023	0.000000	4.633900	0.000000	0.000000	0.000000	-0.430289	-0.078070	0.388615	0.000000	0.000000	3.000000	17.000000	0.000000
1597.131728	-0.005620	0.554187	0.258367	74.974670	113.420540	165.710403	-1.892005	0.000000	4.628209	0.000000	0.000000	0.000000	-0.430289	-0.078070	0.388615	0.000000	0.000000	3.000000	17.000000	0.000000
1597.135061	-0.007195	0.553903	0.259642	74.974670	113.420540	165.710403	-1.892005	0.000000	4.628209	0.000000	0.000000	0.000000	-0.472629	-0.085180	0.382487	0.000000	0.000000	3.000000	17.000000	0.000000
1597.138394	-0.007195	0.553903	0.259642	74.974670	113.420540	165.710403	-1.892005	0.000000	4.628209	0.000000	0.000000	0.000000	-0.472629	-0.085180	0.382487	0.000000	0.000000	3.000000	17.000000	0.000000
1597.141728	-0.007195	0.553903	0.259642	74.341614	114.204796	166.737625	-1.908072	0.000000	4.621608	0.000000	0.000000	0.000000	-0.472629	-0.085180	0.382487	0.000000	0.000000	3.000000	17.000000	0.000000
1597.145061	-0.008775	0.553644	0.260814	74.341614	114.204796	166.737625	-1.908072	0.000000	4.621608	0.000000	0.000000	0.000000	-0.473943	-0.077666	0.351622	0.000000	0.000000	3.000000	17.000000	0.000000
1597.148394	-0.008775	0.553644	0.260814	74.341614	114.204796	166.737625	-1.908072	0.000000	4.621608	0.000000	0.000000	0.000000	-0.473943	-0.077666	0.351622	0.000000	0.000000	3.000000	17.000000	0.000000
1597.151728	-0.008775	0.553644	0.260814	73.731186	114.782806	167.529495	-1.924626	0.000000	4.614738	0.000000	0.000000	0.000000	-0.473943	-0.077666	0.351622	0.000000	0.000000	3.000000	17.000000	0.000000
1597.155061	-0.010359	0.553432	0.261896	73.731186	114.782806	167.529495	-1.924626	0.000000	4.614738	0.000000	0.000000	0.000000	-0.475116	-0.063527	0.324694	0.000000	0.000000	3.000000	17.000000	0.000000
1597.158394	-0.010359	0.553432	0.261896	73.731186	114.782806	167.529495	-1.924626	0.000000	4.614738	0.000000	0.000000	0.000000	-0.475116	-0.063527	0.324694	0.000000	0.000000	3.000000	17.000000	0.000000
1597.161728	-0.010359	0.553432	0.261896	73.184731	115.264771	168.206772	-1.941583	0.000000	4.607630	0.000000	0.000000	0.000000	-0.475116	-0.063527	0.324694	0.000000	0.000000	3.000000	17.000000	0.000000
1597.165061	-0.011911	0.553281	0.262842	73.184731	115.264771	168.206772	-1.941583	0.000000	4.607630	0.000000	0.000000	0.000000	-0.465629	-0.045166	0.283790	0.000000	0.000000	3.000000	17.000000	0.000000
1597.168394	-0.011911	0.553281	0.262842	73.184731	115.264771	168.206772	-1.941583	0.000000	4.607630	0.000000	0.000000	0.000000	-0.465629	-0.045166	0.283790	0.000000	0.000000	3.000000	17.000000	0.000000
1597.171728	-0.011911	0.553281	0.262842	72.760811	115.810204	168.866394	-1.958714	0.000000	4.600374	0.000000	0.000000	0.000000	-0.465629	-0.045166	0.283790	0.000000	0.000000	3.000000	17.000000	0.000000
1597.175061	-0.013294	0.553214	0.263668	72.760811	115.810204	168.866394	-1.958714	0.000000	4.600374	0.000000	0.000000	0.000000	-0.414853	-0.020103	0.247690	0.000000	0.000000	3.000000	17.000000	0.000000
1597.178394	-0.013294	0.553214	0.263668	72.760811	115.810204	168.866394	-1.958714	0.000000	4.600374	0.000000	0.000000	0.000000	-0.414853	-0.020103	0.247690	0.000000	0.000000	3.000000	17.000000	0.000000
1597.181728	-0.013294	0.553214	0.263668	72.533615	116.628349	169.524841	-1.973915	0.000000	4.593873	0.000000	0.000000	0.000000	-0.414853	-0.020103	0.247690	0.000000	0.000000	3.000000	17.000000	0.000000
1597.185061	-0.014679	0.553204	0.264466	72.533615	116.628349	169.524841	-1.973915	0.000000	4.593873	0.000000	0.000000	0.000000	-0.415658	-0.003154	0.239544	0.000000	0.000000	3.000000	17.000000	0.000000
1597.188394	-0.014679	0.553204	0.264466	72.533615	116.628349	169.524841	-1.973915	0.000000	4.593873	0.000000	0.000000	0.000000	-0.415658	-0.003154	0.239544	0.000000	0.000000	3.000000	17.000000	0.000000
1597.191728	-0.014679	0.553204	0.264466	72.456711	117.154602	169.776657	-1.989167	0.000000	4.587288	0.000000	0.000000	0.000000	-0.415658	-0.003154	0.239544	0.000000	0.000000	3.000000	17.000000	0.000000
1597.195061	-0.015686	0.553262	0.265031	72.456711	117.154602	169.776657	-1.989167	0.000000	4.587288	0.000000	0.000000	0.000000	-0.301851	0.017352	0.169570	0.000000	0.000000	3.000000	17.000000	0.000000
1597.198394	-0.015686	0.553262	0.265031	72.456711	117.154602	169.776657	-1.989167	0.000000	4.587288	0.000000	0.000000	0.000000	-0.301851	0.017352	0.169570	0.000000	0.000000	3.000000	17.000000	0.000000
1597.201728	-0.015686	0.553262	0.265031	72.499931	117.381218	169.718262	-2.000238	0.000000	4.582472	0.000000	0.000000	0.000000	-0.301851	0.017352	0.169570	0.000000	0.000000	3.000000	17.000000	0.000000
1597.205061	-0.016762	0.553320	0.265593	72.499931	117.381218	169.718262	-2.000238	0.000000	4.582472	0.000000	0.000000	0.000000	-0.322908	0.017347	0.168430	0.000000	0.000000	3.000000	17.000000	0.000000
1597.208394	-0.016762	0.553320	0.265593	72.499931	117.381218	169.718262	-2.000238	0.000000	4.582472	0.000000	0.000000	0.000000	-0.322908	0.017347	0.168430	0.000000	0.000000	3.000000	17.000000	0.000000
1597.211728	-0.016762	0.553320	0.265593	72.645103	117.340714	169.609680	-2.012264	0.000000	4.577203	0.000000	0.000000	0.000000	-0.322908	0.017347	0.168430	0.000000	0.000000	3.000000	17.000000	0.000000
1597.215061	-0.016762	0.553320	0.265593	72.645103	117.340714	169.609680	-2.012264	0.000000	4.577203	0.000000	0.000000	0.000000	-0.322908	0.017347	0.168430	0.000000	0.000000	3.000000	17.000000	0.000000
1597.218394	-0.017561	0.553353	0.265980	72.645103	117.340714	169.609680	-2.012264	0.000000	4.577203	0.000000	0.000000	0.000000	-0.239694	0.010146	0.116040	0.000000	0.000000	3.000000	17.000000	0.000000
1597.221728	-0.017561	0.553353	0.265980	72.887367	117.321754	169.568069	-2.012264	0.000000	4.577203	0.000000	0.000000	0.000000	-0.239694	0.010146	0.116040	0.000000	0.000000	3.000000	17.000000	0.000000
1597.225061	-0.018499	0.553369	0.266379	72.887367	117.321754	169.568069	-2.012264	0.000000	4.577203	0.000000	0.000000	0.000000	-0.281301	0.004786	0.119859	0.000000	0.000000	3.000000	17.000000	0.000000
1597.228394	-0.018499	0.553369	0.266379	72.887367	117.321754	169.568069	-2.012264	0.000000	4.577203	0.000000	0.000000	0.000000	-0.281301	0.004786	0.119859	0.000000	0.000000	3.000000	17.000000	0.000000
1597.231728	-0.018499	0.553369	0.266379	73.096794	117.339767	169.536026	-2.032236	0.000000	4.568371	0.000000	0.000000	0.000000	-0.281301	0.004786	0.119859	0.000000	0.000000	3.000000	17.000000	0.000000
1597.235061	-0.018499	0.553369	0.266379	73.096794	117.339767	169.536026	-2.032236	0.000000	4.568371	0.000000	0.000000	0.000000	-0.281301	0.004786	0.119859	0.000000	0.000000	3.000000	17.000000	0.000000
1597.238394	-0.019193	0.553365	0.266635	73.096794	117.339767	169.536026	-2.032236	0.000000	4.568371	0.000000	0.000000	0.000000	-0.208259	-0.001178	0.076639	0.000000	0.000000	3.000000	17.000000	0.000000
1597.241728	-0.019193	0.553365	0.266635	73.286079	117.396515	169.475571	-2.032236	0.000000	4.568371	0.000000	0.000000	0.000000	-0.208259	-0.001178	0.076639	0.000000	0.000000	3.000000	17.000000	0.000000
1597.245061	-0.019817	0.553332	0.266819	73.286079	117.396515	169.475571	-2.032236	0.000000	4.568371	0.000000	0.000000	0.000000	-0.187196	-0.010087	0.055416	0.000000	0.000000	3.000000	17.000000	0.000000
1597.248394	-0.019817	0.553332	0.266819	73.286079	117.396515	169.475571	-2.032236	0.000000	4.568371	0.000000	0.000000	0.000000	-0.187196	-0.010087	0.055416	0.000000	0.000000	3.000000	17.000000	0.000000
1597.251728	-0.019817	0.553332	0.266819	73.423576	117.416252	169.250977	-2.048241	0.000000	4.561218	0.000000	0.000000	0.000000	-0.187196	-0.010087	0.055416	0.000000	0.000000	3.000000	17.000000	0.000000
1597.255061	-0.020370	0.553286	0.266916	73.423576	117.416252	169.250977	-2.048241	0.000000	4.561218	0.000000	0.000000	0.000000	-0.165913	-0.013661	0.029033	0.000000	0.000000	3.000000	17.000000	0.000000
1597.258394	-0.020370	0.553286	0.266916	73.423576	117.416252	169.250977	-2.048241	0.000000	4.561218	0.000000	0.000000	0.000000	-0.165913	-0.013661	0.029033	0.000000	0.000000	3.000000	17.000000	0.000000
1597.261728	-0.020370	0.553286	0.266916	73.545830	117.408371	169.002426	-2.055480	0.000000	4.557961	0.000000	0.000000	0.000000	-0.165913	-0.013661	0.029033	0.000000	0.000000	3.000000	17.000000	0.000000
1597.265061	-0.020851	0.553264	0.266890	73.545830	117.408371	169.002426	-2.055480	0.000000	4.557961	0.000000	0.000000	0.000000	-0.144261	-0.006537	-0.007779	0.000000	0.000000	3.000000	17.000000	0.000000
1597.268394	-0.020851	0.553264	0.266890	73.545830	117.408371	169.002426	-2.055480	0.000000	4.557961	0.000000	0.000000	0.000000	-0.144261	-0.006537	-0.007779	0.000000	0.000000	3.000000	17.000000	0.000000
1597.271728	-0.020851	0.553264	0.266890	73.666824	117.302780	168.854477	-2.062463	0.000000	4.554805	0.000000	0.000000	0.000000	-0.144261	-0.006537	-0.007779	0.000000	0.000000	3.000000	17.000000	0.000000
1597.275061	-0.020851	0.553264	0.266890	73.666824	117.302780	168.854477	-2.062463	0.000000	4.554805	0.000000	0.000000	0.000000	-0.144261	-0.006537	-0.007779	0.000000	0.000000	3.000000	17.000000	0.000000
1597.278394	-0.021156	0.553288	0.266757	73.666824	117.302780	168.854477	-2.062463	0.000000	4.554805	0.000000	0.000000	0.000000	-0.091714	0.007149	-0.039982	0.000000	0.000000	3.000000	17.000000	0.000000
1597.281728	-0.021156	0.553288	0.266757	73.872002	117.085716	168.611984	-2.062463	0.000000	4.554805	0.000000	0.000000	0.000000	-0.091714	0.007149	-0.039982	0.000000	0.000000	3.000000	17.000000	0.000000
1597.285061	-0.021156	0.553288	0.266757	73.872002	117.085716	168.611984	-2.062463	0.000000	4.554805	0.000000	0.000000	0.000000	-0.091714	0.007149	-0.039982	0.000000	0.000000	3.000000	17.000000	0.000000
1597.288394	-0.021156	0.553288	0.266757	73.872002	117.085716	168.611984	-2.062463	0.000000	4.554805	0.000000	0.000000	0.000000	-0.091714	0.007149	-0.039982	0.000000	0.000000	3.000000	17.000000	0.000000
1597.291728	-0.021520	0.553365	0.266266	74.169022	116.795311	168.273193	-2.067646	0.000000	4.552454	0.000000	0.000000	0.000000	-0.109123	0.023123	-0.147335	0.000000	0.000000	3.000000	17.000000	0.000000
1597.295061	-0.021520	0.553365	0.266266	74.169022	116.795311	168.273193	-2.067646	0.000000	4.552454	0.000000	0.000000	0.000000	-0.109123	0.023123	-0.147335	0.000000	0.000000	3.000000	17.000000	0.000000
1597.298394	-0.021520	0.553365	0.266266	74.169022	116.795311	168.273193	-2.067646	0.000000	4.552454	0.000000	0.000000	0.000000	-0.109123	0.023123	-0.147335	0.000000	0.000000	3.000000	17.000000	0.000000
1597.301728	-0.021520	0.553365	0.266266	74.517975	116.429199	167.840378	-2.075953	0.000000	4.548673	0.000000	0.000000	0.000000	-0.109123	0.023123	-0.147335	0.000000	0.000000	3.000000	17.000000	0.000000
1597.305061	-0.021544	0.553440	0.265921	74.517975	116.429199	167.840378	-2.075953	0.000000	4.548673	0.000000	0.000000	0.000000	-0.007232	0.022506	-0.103410	0.000000	0.000000	3.000000	17.000000	0.000000
1597.308394	-0.021544	0.553440	0.265921	74.517975	116.429199	167.840378	-2.075953	0.000000	4.548673	0.000000	0.000000	0.000000	-0.007232	0.022506	-0.103410	0.000000	0.000000	3.000000	17.000000	0.000000
1597.311728	-0.021544	0.553440	0.265921	74.868378	116.011856	167.351440	-2.078520	0.000000	4.547500	0.000000	0.000000	0.000000	-0.007232	0.022506	-0.103410	0.000000	0.000000	3.000000	17.000000	0.000000
1597.315061	-0.021544	0.553440	0.265921	74.868378	116.011856	167.351440	-2.078520	0.000000	4.547500	0.000000	0.000000	0.000000	-0.007232	0.022506	-0.103410	0.000000	0.000000	3.000000	17.000000	0.000000
1597.318394	-0.021465	0.553472	0.265555	74.868378	116.011856	167.351440	-2.078520	0.000000	4.547500	0.000000	0.000000	0.000000	0.023879	0.009405	-0.109947	0.000000	0.000000	3.000000	17.000000	0.000000
1597.321728	-0.021465	0.553472	0.265555	75.176613	115.535904	166.813843	-2.078520	0.000000	4.547500	0.000000	0.000000	0.000000	0.023879	0.009405	-0.109947	0.000000	0.000000	3.000000	17.000000	0.000000
1597.325061	-0.021465	0.553472	0.265555	75.176613	115.535904	166.813843	-2.078520	0.000000	4.547500	0.000000	0.000000	0.000000	0.023879	0.009405	-0.109947	0.000000	0.000000	3.000000	17.000000	0.000000
1597.328394	-0.021465	0.553472	0.265555	75.176613	115.535904	166.813843	-2.078520	0.000000	4.547500	0.000000	0.000000	0.000000	0.023879	0.009405	-0.109947	0.000000	0.000000	3.000000	17.000000	0.000000
1597.331728	-0.020957	0.553467	0.264627	75.437668	114.942070	166.177292	-2.079765	0.000000	4.546930	0.000000	0.000000	0.000000	0.152304	-0.001521	-0.278388	0.000000	0.000000	3.000000	17.000000	0.000000
1597.335061	-0.020957	0.553467	0.264627	75.437668	114.942070	166.177292	-2.079765	0.000000	4.546930	0.000000	0.000000	0.000000	0.000000	-0.000001	-0.000002	0.000000	0.000000	3.000000	17.000000	0.000000
1597.338394	-0.020957	0.553467	0.264627	75.437668	114.942070	166.177292	-2.079765	0.000000	4.546930	0.000000	0.000000	0.000000	0.000000	-0.000001	-0.000002	0.000000	0.000000	3.000000	17.000000	0.000000
1597.341728	-0.020957	0.553467	0.264627	75.587112	114.471115	165.690399	-2.078582	0.000000	4.547471	0.000000	0.000000	0.000000	0.000000	-0.000001	-0.000002	0.000000	0.000000	3.000000	17.000000	0.000000
1597.345061	-0.020703	0.553442	0.264149	75.587112	114.471115	165.690399	-2.078582	0.000000	4.547471	0.000000	0.000000	0.000000	0.076125	-0.007325	-0.143163	0.000000	0.000000	3.000000	17.000000	0.000000
1597.348394	-0.020703	0.553442	0.264149	75.587112	114.471115	165.690399	-2.078582	0.000000	4.547471	0.000000	0.000000	0.000000	0.076125	-0.007325	-0.143163	0.000000	0.000000	3.000000	17.000000	0.000000
1597.351728	-0.020703	0.553442	0.264149	75.713799	114.028503	165.233490	-2.078074	0.000000	4.547703	0.000000	0.000000	0.000000	0.076125	-0.007325	-0.143163	0.000000	0.000000	3.000000	17.000000	0.000000
1597.355061	-0.020378	0.553384	0.263571	75.713799	114.028503	165.233490	-2.078074	0.000000	4.547703	0.000000	0.000000	0.000000	0.097433	-0.017480	-0.173478	0.000000	0.000000	3.000000	17.000000	0.000000
1597.358394	-0.020378	0.553384	0.263571	75.713799	114.028503	165.233490	-2.078074	0.000000	4.547703	0.000000	0.000000	0.000000	0.097433	-0.017480	-0.173478	0.000000	0.000000	3.000000	17.000000	0.000000
1597.361728	-0.020378	0.553384	0.263571	75.801170	113.688324	164.884933	-2.077210	0.000000	4.548098	0.000000	0.000000	0.000000	0.097433	-0.017480	-0.173478	0.000000	0.000000	3.000000	17.000000	0.000000
1597.365061	-0.020378	0.553384	0.263571	75.801170	113.688324	164.884933	-2.077210	0.000000	4.548098	0.000000	0.000000	0.000000	0.097433	-0.017480	-0.173478	0.000000	0.000000	3.000000	17.000000	0.000000
1597.368394	-0.020053	0.553339	0.262944	75.801170	113.688324	164.884933	-2.077210	0.000000	4.548098	0.000000	0.000000	0.000000	0.097689	-0.013414	-0.188070	0.000000	0.000000	3.000000	17.000000	0.000000
1597.371728	-0.020053	0.553339	0.262944	75.871002	113.429939	164.615341	-2.077210	0.000000	4.548098	0.000000	0.000000	0.000000	0.097689	-0.013414	-0.188070	0.000000	0.000000	3.000000	17.000000	0.000000
1597.375061	-0.019693	0.553290	0.262287	75.871002	113.429939	164.615341	-2.077210	0.000000	4.548098	0.000000	0.000000	0.000000	0.108028	-0.014688	-0.197133	0.000000	0.000000	3.000000	17.000000	0.000000
1597.378394	-0.019693	0.553290	0.262287	75.871002	113.429939	164.615341	-2.077210	0.000000	4.548098	0.000000	0.000000	0.000000	0.108028	-0.014688	-0.197133	0.000000	0.000000	3.000000	17.000000	0.000000
1597.381728	-0.019693	0.553290	0.262287	75.927391	113.191238	164.365021	-2.075786	0.000000	4.548749	0.000000	0.000000	0.000000	0.108028	-0.014688	-0.197133	0.000000	0.000000	3.000000	17.000000	0.000000
1597.385061	-0.019693	0.553290	0.262287	75.927391	113.191238	164.365021	-2.075786	0.000000	4.548749	0.000000	0.000000	0.000000	0.108028	-0.014688	-0.197133	0.000000	0.000000	3.000000	17.000000	0.000000
1597.388394	-0.019299	0.553259	0.261612	75.927391	113.191238	164.365021	-2.075786	0.000000	4.548749	0.000000	0.000000	0.000000	0.118228	-0.009474	-0.202524	0.000000	0.000000	3.000000	17.000000	0.000000
1597.391728	-0.019299	0.553259	0.261612	75.967766	112.998680	164.158432	-2.075786	0.000000	4.548749	0.000000	0.000000	0.000000	0.118228	-0.009474	-0.202524	0.000000	0.000000	3.000000	17.000000	0.000000
1597.395061	-0.018838	0.553213	0.260985	75.967766	112.998680	164.158432	-2.075786	0.000000	4.548749	0.000000	0.000000	0.000000	0.138099	-0.013620	-0.188012	0.000000	0.000000	3.000000	17.000000	0.000000
1597.398394	-0.018838	0.553213	0.260985	75.967766	112.998680	164.158432	-2.075786	0.000000	4.548749	0.000000	0.000000	0.000000	0.138099	-0.013620	-0.188012	0.000000	0.000000	3.000000	17.000000	0.000000
1597.401728	-0.018838	0.553213	0.260985	76.010567	112.784821	163.927094	-2.072027	0.000000	4.550461	0.000000	0.000000	0.000000	0.138099	-0.013620	-0.188012	0.000000	0.000000	3.000000	17.000000	0.000000
1597.405061	-0.018838	0.553213	0.260985	76.010567	112.784821	163.927094	-2.072027	0.000000	4.550461	0.000000	0.000000	0.000000	0.138099	-0.013620	-0.188012	0.000000	0.000000	3.000000	17.000000	0.000000
1597.408394	-0.018311	0.553189	0.260372	76.010567	112.784821	163.927094	-2.072027	0.000000	4.550461	0.000000	0.000000	0.000000	0.158215	-0.007172	-0.184110	0.000000	0.000000	3.000000	17.000000	0.000000
1597.411728	-0.018311	0.553189	0.260372	76.060616	112.549782	163.665054	-2.072027	0.000000	4.550461	0.000000	0.000000	0.000000	0.158215	-0.007172	-0.184110	0.000000	0.000000	3.000000	17.000000	0.000000
1597.415061	-0.017682	0.553122	0.259734	76.060616	112.549782	163.665054	-2.072027	0.000000	4.550461	0.000000	0.000000	0.000000	0.188772	-0.020216	-0.191248	0.000000	0.000000	3.000000	17.000000	0.000000
1597.418394	-0.017682	0.553122	0.259734	76.060616	112.549782	163.665054	-2.072027	0.000000	4.550461	0.000000	0.000000	0.000000	0.188772	-0.020216	-0.191248	0.000000	0.000000	3.000000	17.000000	0.000000
1597.421728	-0.017682	0.553122	0.259734	76.095688	112.403000	163.491104	-2.063500	0.000000	4.554335	0.000000	0.000000	0.000000	0.188772	-0.020216	-0.191248	0.000000	0.000000	3.000000	17.000000	0.000000
1597.425061	-0.017682	0.553122	0.259734	76.095688	112.403000	163.491104	-2.063500	0.000000	4.554335	0.000000	0.000000	0.000000	0.188772	-0.020216	-0.191248	0.000000	0.000000	3.000000	17.000000	0.000000
1597.428394	-0.017124	0.553088	0.259197	76.095688	112.403000	163.491104	-2.063500	0.000000	4.554335	0.000000	0.000000	0.000000	0.167304	-0.010136	-0.161149	0.000000	0.000000	3.000000	17.000000	0.000000
1597.431728	-0.017124	0.553088	0.259197	76.137466	112.302811	163.348846	-2.063500	0.000000	4.554335	0.000000	0.000000	0.000000	0.167304	-0.010136	-0.161149	0.000000	0.000000	3.000000	17.000000	0.000000
1597.435061	-0.016394	0.553016	0.258529	76.137466	112.302811	163.348846	-2.063500	0.000000	4.554335	0.000000	0.000000	0.000000	0.218954	-0.021531	-0.200511	0.000000	0.000000	3.000000	17.000000	0.000000
1597.438394	-0.016394	0.553016	0.258529	76.137466	112.302811	163.348846	-2.063500	0.000000	4.554335	0.000000	0.000000	0.000000	0.218954	-0.021531	-0.200511	0.000000	0.000000	3.000000	17.000000	0.000000
1597.441728	-0.016394	0.553016	0.258529	76.183640	112.257477	163.259308	-2.052648	0.000000	4.559236	0.000000	0.000000	0.000000	0.218954	-0.021531	-0.200511	0.000000	0.000000	3.000000	17.000000	0.000000
1597.445061	-0.016394	0.553016	0.258529	76.183640	112.257477	163.259308	-2.052648	0.000000	4.559236	0.000000	0.000000	0.000000	0.218954	-0.021531	-0.200511	0.000000	0.000000	3.000000	17.000000	0.000000
1597.448394	-0.015735	0.552992	0.257913	76.183640	112.257477	163.259308	-2.052648	0.000000	4.559236	0.000000	0.000000	0.000000	0.197823	-0.007417	-0.184816	0.000000	0.000000	3.000000	17.000000	0.000000
1597.451728	-0.015735	0.552992	0.257913	76.259132	112.290939	163.222214	-2.052648	0.000000	4.559236	0.000000	0.000000	0.000000	0.197823	-0.007417	-0.184816	0.000000	0.000000	3.000000	17.000000	0.000000
1597.455061	-0.014972	0.552950	0.257175	76.259132	112.290939	163.222214	-2.052648	0.000000	4.559236	0.000000	0.000000	0.000000	0.228782	-0.012393	-0.221176	0.000000	0.000000	3.000000	17.000000	0.000000
1597.458394	-0.014972	0.552950	0.257175	76.259132	112.290939	163.222214	-2.052648	0.000000	4.559236	0.000000	0.000000	0.000000	0.228782	-0.012393	-0.221176	0.000000	0.000000	3.000000	17.000000	0.000000
1597.461728	-0.014972	0.552950	0.257175	76.350891	112.498810	163.341248	-2.040646	0.000000	4.564621	0.000000	0.000000	0.000000	0.228782	-0.012393	-0.221176	0.000000	0.000000	3.000000	17.000000	0.000000
1597.465061	-0.014141	0.552897	0.256346	76.350891	112.498810	163.341248	-2.040646	0.000000	4.564621	0.000000	0.000000	0.000000	0.249192	-0.016151	-0.248841	0.000000	0.000000	3.000000	17.000000	0.000000
1597.468394	-0.014141	0.552897	0.256346	76.350891	112.498810	163.341248	-2.040646	0.000000	4.564621	0.000000	0.000000	0.000000	0.249192	-0.016151	-0.248841	0.000000	0.000000	3.000000	17.000000	0.000000
1597.471728	-0.014141	0.552897	0.256346	76.428284	112.825691	163.569122	-2.033816	0.000000	4.567668	0.000000	0.000000	0.000000	0.249192	-0.016151	-0.248841	0.000000	0.000000	3.000000	17.000000	0.000000
1597.475061	-0.013244	0.552851	0.255436	76.428284	112.825691	163.569122	-2.033816	0.000000	4.567668	0.000000	0.000000	0.000000	0.269369	-0.013517	-0.272950	0.000000	0.000000	3.000000	17.000000	0.000000
1597.478394	-0.013244	0.552851	0.255436	76.428284	112.825691	163.569122	-2.033816	0.000000	4.567668	0.000000	0.000000	0.000000	0.269369	-0.013517	-0.272950	0.000000	0.000000	3.000000	17.000000	0.000000
1597.481728	-0.013244	0.552851	0.255436	76.484093	113.198524	163.844910	-2.026454	0.000000	4.570940	0.000000	0.000000	0.000000	0.269369	-0.013517	-0.272950	0.000000	0.000000	3.000000	17.000000	0.000000
1597.485061	-0.012279	0.552755	0.254438	76.484093	113.198524	163.844910	-2.026454	0.000000	4.570940	0.000000	0.000000	0.000000	0.289418	-0.029003	-0.299514	0.000000	0.000000	3.000000	17.000000	0.000000
1597.488394	-0.012279	0.552755	0.254438	76.484093	113.198524	163.844910	-2.026454	0.000000	4.570940	0.000000	0.000000	0.000000	0.289418	-0.029003	-0.299514	0.000000	0.000000	3.000000	17.000000	0.000000
1597.491728	-0.012279	0.552755	0.254438	76.532410	113.587158	164.136185	-2.018606	0.000000	4.574410	0.000000	0.000000	0.000000	0.289418	-0.029003	-0.299514	0.000000	0.000000	3.000000	17.000000	0.000000
1597.495061	-0.011214	0.552645	0.253345	76.532410	113.587158	164.136185	-2.018606	0.000000	4.574410	0.000000	0.000000	0.000000	0.319422	-0.032848	-0.327760	0.000000	0.000000	3.000000	17.000000	0.000000
1597.498394	-0.011214	0.552645	0.253345	76.532410	113.587158	164.136185	-2.018606	0.000000	4.574410	0.000000	0.000000	0.000000	0.319422	-0.032848	-0.327760	0.000000	0.000000	3.000000	17.000000	0.000000
1597.501728	-0.011214	0.552645	0.253345	76.607002	113.814201	164.261841	-2.009789	0.000000	4.578291	0.000000	0.000000	0.000000	0.319422	-0.032848	-0.327760	0.000000	0.000000	3.000000	17.000000	0.000000
1597.505061	-0.010118	0.552583	0.252164	76.607002	113.814201	164.261841	-2.009789	0.000000	4.578291	0.000000	0.000000	0.000000	0.328928	-0.018659	-0.354362	0.000000	0.000000	3.000000	17.000000	0.000000
1597.508394	-0.010118	0.552583	0.252164	76.607002	113.814201	164.261841	-2.009789	0.000000	4.578291	0.000000	0.000000	0.000000	0.328928	-0.018659	-0.354362	0.000000	0.000000	3.000000	17.000000	0.000000
1597.511728	-0.010118	0.552583	0.252164	76.759399	113.753227	164.088409	-2.000981	0.000000	4.582148	0.000000	0.000000	0.000000	0.328928	-0.018659	-0.354362	0.000000	0.000000	3.000000	17.000000	0.000000
1597.515061	-0.008889	0.552529	0.250900	76.759399	113.753227	164.088409	-2.000981	0.000000	4.582148	0.000000	0.000000	0.000000	0.368496	-0.016195	-0.379232	0.000000	0.000000	3.000000	17.000000	0.000000
1597.518394	-0.008889	0.552529	0.250900	76.759399	113.753227	164.088409	-2.000981	0.000000	4.582148	0.000000	0.000000	0.000000	0.368496	-0.016195	-0.379232	0.000000	0.000000	3.000000	17.000000	0.000000
1597.521728	-0.008889	0.552529	0.250900	77.041481	113.364403	163.547897	-1.990592	0.000000	4.586670	0.000000	0.000000	0.000000	0.368496	-0.016195	-0.379232	0.000000	0.000000	3.000000	17.000000	0.000000
1597.525061	-0.007530	0.552539	0.249528	77.041481	113.364403	163.547897	-1.990592	0.000000	4.586670	0.000000	0.000000	0.000000	0.407796	0.002935	-0.411501	0.000000	0.000000	3.000000	17.000000	0.000000
1597.528394	-0.007530	0.552539	0.249528	77.041481	113.364403	163.547897	-1.990592	0.000000	4.586670	0.000000	0.000000	0.000000	0.407796	0.002935	-0.411501	0.000000	0.000000	3.000000	17.000000	0.000000
1597.531728	-0.007530	0.552539	0.249528	77.493866	112.576035	162.558731	-1.978755	0.000000	4.591789	0.000000	0.000000	0.000000	0.407796	0.002935	-0.411501	0.000000	0.000000	3.000000	17.000000	0.000000
1597.535061	-0.006075	0.552595	0.248065	77.493866	112.576035	162.558731	-1.978755	0.000000	4.591789	0.000000	0.000000	0.000000	0.436590	0.016739	-0.438882	0.000000	0.000000	3.000000	17.000000	0.000000
1597.538394	-0.006075	0.552595	0.248065	77.493866	112.576035	162.558731	-1.978755	0.000000	4.591789	0.000000	0.000000	0.000000	0.436590	0.016739	-0.438882	0.000000	0.000000	3.000000	17.000000	0.000000
1597.541728	-0.006075	0.552595	0.248065	78.085129	111.427788	161.154663	-1.965854	0.000000	4.597327	0.000000	0.000000	0.000000	0.436590	0.016739	-0.438882	0.000000	0.000000	3.000000	17.000000	0.000000
1597.545061	-0.004525	0.552696	0.246510	78.085129	111.427788	161.154663	-1.965854	0.000000	4.597327	0.000000	0.000000	0.000000	0.465031	0.030379	-0.466668	0.000000	0.000000	3.000000	17.000000	0.000000
1597.548394	-0.004525	0.552696	0.246510	78.085129	111.427788	161.154663	-1.965854	0.000000	4.597327	0.000000	0.000000	0.000000	0.465031	0.030379	-0.466668	0.000000	0.000000	3.000000	17.000000	0.000000
1597.551728	-0.004525	0.552696	0.246510	78.784981	110.022789	159.435364	-1.951875	0.000000	4.603280	0.000000	0.000000	0.000000	0.465031	0.030379	-0.466668	0.000000	0.000000	3.000000	17.000000	0.000000
1597.555061	-0.002881	0.552821	0.244847	78.784981	110.022789	159.435364	-1.951875	0.000000	4.603280	0.000000	0.000000	0.000000	0.493110	0.037443	-0.498783	0.000000	0.000000	3.000000	17.000000	0.000000
1597.558394	-0.002881	0.552821	0.244847	78.784981	110.022789	159.435364	-1.951875	0.000000	4.603280	0.000000	0.000000	0.000000	0.493110	0.037443	-0.498783	0.000000	0.000000	3.000000	17.000000	0.000000
1597.561728	-0.002881	0.552821	0.244847	79.529617	108.412003	157.497513	-1.936885	0.000000	4.609607	0.000000	0.000000	0.000000	0.493110	0.037443	-0.498783	0.000000	0.000000	3.000000	17.000000	0.000000
1597.565061	-0.001212	0.552994	0.243120	79.529617	108.412003	157.497513	-1.936885	0.000000	4.609607	0.000000	0.000000	0.000000	0.500788	0.051983	-0.518083	0.000000	0.000000	3.000000	17.000000	0.000000
1597.568394	-0.001212	0.552994	0.243120	79.529617	108.412003	157.497513	-1.936885	0.000000	4.609607	0.000000	0.000000	0.000000	0.500788	0.051983	-0.518083	0.000000	0.000000	3.000000	17.000000	0.000000
1597.571728	-0.001212	0.552994	0.243120	80.294716	106.591095	155.489761	-1.921646	0.000000	4.615980	0.000000	0.000000	0.000000	0.500788	0.051983	-0.518083	0.000000	0.000000	3.000000	17.000000	0.000000
1597.575061	0.000516	0.553194	0.241315	80.294716	106.591095	155.489761	-1.921646	0.000000	4.615980	0.000000	0.000000	0.000000	0.518204	0.060024	-0.541549	0.000000	0.000000	3.000000	17.000000	0.000000
1597.578394	0.000516	0.553194	0.241315	80.294716	106.591095	155.489761	-1.921646	0.000000	4.615980	0.000000	0.000000	0.000000	0.518204	0.060024	-0.541549	0.000000	0.000000	3.000000	17.000000	0.000000
1597.581728	0.000516	0.553194	0.241315	81.017365	104.480766	153.276047	-1.905702	0.000000	4.622586	0.000000	0.000000	0.000000	0.518204	0.060024	-0.541549	0.000000	0.000000	3.000000	17.000000	0.000000
1597.585061	0.002201	0.553391	0.239499	81.017365	104.480766	153.276047	-1.905702	0.000000	4.622586	0.000000	0.000000	0.000000	0.505601	0.059084	-0.544709	0.000000	0.000000	3.000000	17.000000	0.000000
1597.588394	0.002201	0.553391	0.239499	81.017365	104.480766	153.276047	-1.905702	0.000000	4.622586	0.000000	0.000000	0.000000	0.505601	0.059084	-0.544709	0.000000	0.000000	3.000000	17.000000	0.000000
1597.591728	0.002201	0.553391	0.239499	81.638695	102.095566	150.845596	-1.890216	0.000000	4.628940	0.000000	0.000000	0.000000	0.505601	0.059084	-0.544709	0.000000	0.000000	3.000000	17.000000	0.000000
1597.595061	0.003845	0.553526	0.237665	81.638695	102.095566	150.845596	-1.890216	0.000000	4.628940	0.000000	0.000000	0.000000	0.493045	0.040416	-0.550178	0.000000	0.000000	3.000000	17.000000	0.000000
1597.598394	0.003845	0.553526	0.237665	81.638695	102.095566	150.845596	-1.890216	0.000000	4.628940	0.000000	0.000000	0.000000	0.493045	0.040416	-0.550178	0.000000	0.000000	3.000000	17.000000	0.000000
1597.601728	0.003845	0.553526	0.237665	82.145874	99.484695	148.200653	-1.875253	0.000000	4.635022	0.000000	0.000000	0.000000	0.493045	0.040416	-0.550178	0.000000	0.000000	3.000000	17.000000	0.000000
1597.605061	0.005446	0.553695	0.235816	82.145874	99.484695	148.200653	-1.875253	0.000000	4.635022	0.000000	0.000000	0.000000	0.480540	0.050889	-0.554772	0.000000	0.000000	3.000000	17.000000	0.000000
1597.608394	0.005446	0.553695	0.235816	82.145874	99.484695	148.200653	-1.875253	0.000000	4.635022	0.000000	0.000000	0.000000	0.480540	0.050889	-0.554772	0.000000	0.000000	3.000000	17.000000	0.000000
1597.611728	0.005446	0.553695	0.235816	82.504593	96.684631	145.368988	-1.860807	0.000000	4.640840	0.000000	0.000000	0.000000	0.480540	0.050889	-0.554772	0.000000	0.000000	3.000000	17.000000	0.000000
1597.615061	0.007007	0.553808	0.233981	82.504593	96.684631	145.368988	-1.860807	0.000000	4.640840	0.000000	0.000000	0.000000	0.468176	0.033653	-0.550540	0.000000	0.000000	3.000000	17.000000	0.000000
1597.618394	0.007007	0.553808	0.233981	82.504593	96.684631	145.368988	-1.860807	0.000000	4.640840	0.000000	0.000000	0.000000	0.468176	0.033653	-0.550540	0.000000	0.000000	3.000000	17.000000	0.000000
1597.621728	0.007007	0.553808	0.233981	82.703354	93.902893	142.644424	-1.846689	0.000000	4.646476	0.000000	0.000000	0.000000	0.468176	0.033653	-0.550540	0.000000	0.000000	3.000000	17.000000	0.000000
1597.625061	0.008494	0.553863	0.232161	82.703354	93.902893	142.644424	-1.846689	0.000000	4.646476	0.000000	0.000000	0.000000	0.446107	0.016553	-0.546042	0.000000	0.000000	3.000000	17.000000	0.000000
1597.628394	0.008494	0.553863	0.232161	82.703354	93.902893	142.644424	-1.846689	0.000000	4.646476	0.000000	0.000000	0.000000	0.446107	0.016553	-0.546042	0.000000	0.000000	3.000000	17.000000	0.000000
1597.631728	0.008494	0.553863	0.232161	82.759087	91.363014	140.225906	-1.833468	0.000000	4.651709	0.000000	0.000000	0.000000	0.446107	0.016553	-0.546042	0.000000	0.000000	3.000000	17.000000	0.000000
1597.635061	0.009941	0.553904	0.230383	82.759087	91.363014	140.225906	-1.833468	0.000000	4.651709	0.000000	0.000000	0.000000	0.434136	0.012226	-0.533426	0.000000	0.000000	3.000000	17.000000	0.000000
1597.638394	0.009941	0.553904	0.230383	82.759087	91.363014	140.225906	-1.833468	0.000000	4.651709	0.000000	0.000000	0.000000	0.434136	0.012226	-0.533426	0.000000	0.000000	3.000000	17.000000	0.000000
1597.641728	0.009941	0.553904	0.230383	82.790833	89.241585	138.199295	-1.820404	0.000000	4.656837	0.000000	0.000000	0.000000	0.434136	0.012226	-0.533426	0.000000	0.000000	3.000000	17.000000	0.000000
1597.645061	0.011284	0.553872	0.228640	82.790833	89.241585	138.199295	-1.820404	0.000000	4.656837	0.000000	0.000000	0.000000	0.402752	-0.009581	-0.522735	0.000000	0.000000	3.000000	17.000000	0.000000
1597.648394	0.011284	0.553872	0.228640	82.790833	89.241585	138.199295	-1.820404	0.000000	4.656837	0.000000	0.000000	0.000000	0.402752	-0.009581	-0.522735	0.000000	0.000000	3.000000	17.000000	0.000000
1597.651728	0.011284	0.553872	0.228640	82.810837	87.524147	136.610596	-1.808702	0.000000	4.661394	0.000000	0.000000	0.000000	0.402752	-0.009581	-0.522735	0.000000	0.000000	3.000000	17.000000	0.000000
1597.655061	0.012587	0.553784	0.226914	82.810837	87.524147	136.610596	-1.808702	0.000000	4.661394	0.000000	0.000000	0.000000	0.391040	-0.026254	-0.517772	0.000000	0.000000	3.000000	17.000000	0.000000
1597.658394	0.012587	0.553784	0.226914	82.810837	87.524147	136.610596	-1.808702	0.000000	4.661394	0.000000	0.000000	0.000000	0.391040	-0.026254	-0.517772	0.000000	0.000000	3.000000	17.000000	0.000000
1597.661728	0.012587	0.553784	0.226914	82.810944	86.231514	135.316925	-1.797370	0.000000	4.665775	0.000000	0.000000	0.000000	0.391040	-0.026254	-0.517772	0.000000	0.000000	3.000000	17.000000	0.000000
1597.665061	0.013885	0.553662	0.225218	82.810944	86.231514	135.316925	-1.797370	0.000000	4.665775	0.000000	0.000000	0.000000	0.389234	-0.036515	-0.508816	0.000000	0.000000	3.000000	17.000000	0.000000
1597.668394	0.013885	0.553662	0.225218	82.810944	86.231514	135.316925	-1.797370	0.000000	4.665775	0.000000	0.000000	0.000000	0.389234	-0.036515	-0.508816	0.000000	0.000000	3.000000	17.000000	0.000000
1597.671728	0.013885	0.553662	0.225218	82.761993	85.353912	134.394012	-1.785734	0.000000	4.670241	0.000000	0.000000	0.000000	0.389234	-0.036515	-0.508816	0.000000	0.000000	3.000000	17.000000	0.000000
1597.675061	0.015176	0.553528	0.223566	82.761993	85.353912	134.394012	-1.785734	0.000000	4.670241	0.000000	0.000000	0.000000	0.387578	-0.040413	-0.495672	0.000000	0.000000	3.000000	17.000000	0.000000
1597.678394	0.015176	0.553528	0.223566	82.761993	85.353912	134.394012	-1.785734	0.000000	4.670241	0.000000	0.000000	0.000000	0.387578	-0.040413	-0.495672	0.000000	0.000000	3.000000	17.000000	0.000000
1597.681728	0.015176	0.553528	0.223566	82.651421	84.952682	133.985001	-1.773685	0.000000	4.674830	0.000000	0.000000	0.000000	0.387578	-0.040413	-0.495672	0.000000	0.000000	3.000000	17.000000	0.000000
1597.685061	0.016494	0.553408	0.221887	82.651421	84.952682	133.985001	-1.773685	0.000000	4.674830	0.000000	0.000000	0.000000	0.395161	-0.035871	-0.503805	0.000000	0.000000	3.000000	17.000000	0.000000
1597.688394	0.016494	0.553408	0.221887	82.651421	84.952682	133.985001	-1.773685	0.000000	4.674830	0.000000	0.000000	0.000000	0.395161	-0.035871	-0.503805	0.000000	0.000000	3.000000	17.000000	0.000000
1597.691728	0.016494	0.553408	0.221887	82.527031	84.995186	134.029327	-1.761141	0.000000	4.679571	0.000000	0.000000	0.000000	0.395161	-0.035871	-0.503805	0.000000	0.000000	3.000000	17.000000	0.000000
1597.695061	0.017803	0.553320	0.220162	82.527031	84.995186	134.029327	-1.761141	0.000000	4.679571	0.000000	0.000000	0.000000	0.392831	-0.026551	-0.517485	0.000000	0.000000	3.000000	17.000000	0.000000
1597.698394	0.017803	0.553320	0.220162	82.527031	84.995186	134.029327	-1.761141	0.000000	4.679571	0.000000	0.000000	0.000000	0.392831	-0.026551	-0.517485	0.000000	0.000000	3.000000	17.000000	0.000000
1597.701728	0.017803	0.553320	0.220162	82.444382	85.343964	134.345398	-1.748830	0.000000	4.684185	0.000000	0.000000	0.000000	0.392831	-0.026551	-0.517485	0.000000	0.000000	3.000000	17.000000	0.000000
1597.705061	0.019104	0.553299	0.218386	82.444382	85.343964	134.345398	-1.748830	0.000000	4.684185	0.000000	0.000000	0.000000	0.390375	-0.006241	-0.532812	0.000000	0.000000	3.000000	17.000000	0.000000
1597.708394	0.019104	0.553299	0.218386	82.444382	85.343964	134.345398	-1.748830	0.000000	4.684185	0.000000	0.000000	0.000000	0.390375	-0.006241	-0.532812	0.000000	0.000000	3.000000	17.000000	0.000000
1597.711728	0.019104	0.553299	0.218386	82.416931	86.200630	135.137589	-1.736800	0.000000	4.688660	0.000000	0.000000	0.000000	0.390375	-0.006241	-0.532812	0.000000	0.000000	3.000000	17.000000	0.000000
1597.715061	0.020397	0.553287	0.216550	82.416931	86.200630	135.137589	-1.736800	0.000000	4.688660	0.000000	0.000000	0.000000	0.387750	-0.003407	-0.550799	0.000000	0.000000	3.000000	17.000000	0.000000
1597.718394	0.020397	0.553287	0.216550	82.416931	86.200630	135.137589	-1.736800	0.000000	4.688660	0.000000	0.000000	0.000000	0.387750	-0.003407	-0.550799	0.000000	0.000000	3.000000	17.000000	0.000000
1597.721728	0.020397	0.553287	0.216550	82.426140	87.422287	136.321503	-1.725124	0.000000	4.692968	0.000000	0.000000	0.000000	0.387750	-0.003407	-0.550799	0.000000	0.000000	3.000000	17.000000	0.000000
1597.725061	0.021712	0.553265	0.214638	82.426140	87.422287	136.321503	-1.725124	0.000000	4.692968	0.000000	0.000000	0.000000	0.394448	-0.006858	-0.573403	0.000000	0.000000	3.000000	17.000000	0.000000
1597.728394	0.021712	0.553265	0.214638	82.426140	87.422287	136.321503	-1.725124	0.000000	4.692968	0.000000	0.000000	0.000000	0.394448	-0.006858	-0.573403	0.000000	0.000000	3.000000	17.000000	0.000000
1597.731728	0.021712	0.553265	0.214638	82.430504	88.663361	137.653656	-1.713315	0.000000	4.697291	0.000000	0.000000	0.000000	0.394448	-0.006858	-0.573403	0.000000	0.000000	3.000000	17.000000	0.000000
1597.735061	0.022954	0.553292	0.212696	82.430504	88.663361	137.653656	-1.713315	0.000000	4.697291	0.000000	0.000000	0.000000	0.372739	0.008230	-0.582683	0.000000	0.000000	3.000000	17.000000	0.000000
1597.738394	0.022954	0.553292	0.212696	82.430504	88.663361	137.653656	-1.713315	0.000000	4.697291	0.000000	0.000000	0.000000	0.372739	0.008230	-0.582683	0.000000	0.000000	3.000000	17.000000	0.000000
1597.741728	0.022954	0.553292	0.212696	82.404953	89.865715	139.114212	-1.702893	0.000000	4.701080	0.000000	0.000000	0.000000	0.372739	0.008230	-0.582683	0.000000	0.000000	3.000000	17.000000	0.000000
1597.745061	0.024157	0.553353	0.210741	82.404953	89.865715	139.114212	-1.702893	0.000000	4.701080	0.000000	0.000000	0.000000	0.360858	0.018425	-0.586445	0.000000	0.000000	3.000000	17.000000	0.000000
1597.748394	0.024157	0.553353	0.210741	82.404953	89.865715	139.114212	-1.702893	0.000000	4.701080	0.000000	0.000000	0.000000	0.360858	0.018425	-0.586445	0.000000	0.000000	3.000000	17.000000	0.000000
1597.751728	0.024157	0.553353	0.210741	82.324837	90.962685	140.607910	-1.693126	0.000000	4.704607	0.000000	0.000000	0.000000	0.360858	0.018425	-0.586445	0.000000	0.000000	3.000000	17.000000	0.000000
1597.755061	0.025354	0.553474	0.208820	82.324837	90.962685	140.607910	-1.693126	0.000000	4.704607	0.000000	0.000000	0.000000	0.359069	0.036171	-0.576259	0.000000	0.000000	3.000000	17.000000	0.000000
1597.758394	0.025354	0.553474	0.208820	82.324837	90.962685	140.607910	-1.693126	0.000000	4.704607	0.000000	0.000000	0.000000	0.359069	0.036171	-0.576259	0.000000	0.000000	3.000000	17.000000	0.000000
1597.761728	0.025354	0.553474	0.208820	82.230980	91.967224	141.652176	-1.683030	0.000000	4.708229	0.000000	0.000000	0.000000	0.359069	0.036171	-0.576259	0.000000	0.000000	3.000000	17.000000	0.000000
1597.765061	0.026608	0.553710	0.206940	82.230980	91.967224	141.652176	-1.683030	0.000000	4.708229	0.000000	0.000000	0.000000	0.376368	0.070858	-0.564024	0.000000	0.000000	3.000000	17.000000	0.000000
1597.768394	0.026608	0.553710	0.206940	82.230980	91.967224	141.652176	-1.683030	0.000000	4.708229	0.000000	0.000000	0.000000	0.376368	0.070858	-0.564024	0.000000	0.000000	3.000000	17.000000	0.000000
1597.771728	0.026608	0.553710	0.206940	82.158356	92.833054	142.458374	-1.671263	0.000000	4.712418	0.000000	0.000000	0.000000	0.376368	0.070858	-0.564024	0.000000	0.000000	3.000000	17.000000	0.000000
1597.775061	0.027888	0.554041	0.205088	82.158356	92.833054	142.458374	-1.671263	0.000000	4.712418	0.000000	0.000000	0.000000	0.383981	0.099183	-0.555597	0.000000	0.000000	3.000000	17.000000	0.000000
1597.778394	0.027888	0.554041	0.205088	82.158356	92.833054	142.458374	-1.671263	0.000000	4.712418	0.000000	0.000000	0.000000	0.383981	0.099183	-0.555597	0.000000	0.000000	3.000000	17.000000	0.000000
1597.781728	0.027888	0.554041	0.205088	82.143974	93.603745	143.127960	-1.658526	0.000000	4.716916	0.000000	0.000000	0.000000	0.383981	0.099183	-0.555597	0.000000	0.000000	3.000000	17.000000	0.000000
1597.785061	0.029164	0.554470	0.203300	82.143974	93.603745	143.127960	-1.658526	0.000000	4.716916	0.000000	0.000000	0.000000	0.382618	0.128864	-0.536595	0.000000	0.000000	3.000000	17.000000	0.000000
1597.788394	0.029164	0.554470	0.203300	82.143974	93.603745	143.127960	-1.658526	0.000000	4.716916	0.000000	0.000000	0.000000	0.382618	0.128864	-0.536595	0.000000	0.000000	3.000000	17.000000	0.000000
1597.791728	0.029164	0.554470	0.203300	82.143646	94.234795	143.677979	-1.645157	0.000000	4.721595	0.000000	0.000000	0.000000	0.382618	0.128864	-0.536595	0.000000	0.000000	3.000000	17.000000	0.000000
1597.795061	0.030466	0.554942	0.201565	82.143646	94.234795	143.677979	-1.645157	0.000000	4.721595	0.000000	0.000000	0.000000	0.390640	0.141442	-0.520538	0.000000	0.000000	3.000000	17.000000	0.000000
1597.798394	0.030466	0.554942	0.201565	82.143646	94.234795	143.677979	-1.645157	0.000000	4.721595	0.000000	0.000000	0.000000	0.390640	0.141442	-0.520538	0.000000	0.000000	3.000000	17.000000	0.000000
1597.801728	0.030466	0.554942	0.201565	82.152596	94.336800	143.799316	-1.630563	0.000000	4.726655	0.000000	0.000000	0.000000	0.390640	0.141442	-0.520538	0.000000	0.000000	3.000000	17.000000	0.000000
1597.805061	0.031736	0.555465	0.199954	82.152596	94.336800	143.799316	-1.630563	0.000000	4.726655	0.000000	0.000000	0.000000	0.380966	0.157068	-0.483176	0.000000	0.000000	3.000000	17.000000	0.000000
1597.808394	0.031736	0.555465	0.199954	82.152596	94.336800	143.799316	-1.630563	0.000000	4.726655	0.000000	0.000000	0.000000	0.380966	0.157068	-0.483176	0.000000	0.000000	3.000000	17.000000	0.000000
1597.811728	0.031736	0.555465	0.199954	82.172333	93.687012	143.350266	-1.615449	0.000000	4.731842	0.000000	0.000000	0.000000	0.380966	0.157068	-0.483176	0.000000	0.000000	3.000000	17.000000	0.000000
1597.815061	0.032910	0.555980	0.198429	82.172333	93.687012	143.350266	-1.615449	0.000000	4.731842	0.000000	0.000000	0.000000	0.352285	0.154374	-0.457400	0.000000	0.000000	3.000000	17.000000	0.000000
1597.818394	0.032910	0.555980	0.198429	82.172333	93.687012	143.350266	-1.615449	0.000000	4.731842	0.000000	0.000000	0.000000	0.352285	0.154374	-0.457400	0.000000	0.000000	3.000000	17.000000	0.000000
1597.821728	0.032910	0.555980	0.198429	82.194405	92.582695	142.348495	-1.601465	0.000000	4.736593	0.000000	0.000000	0.000000	0.352285	0.154374	-0.457400	0.000000	0.000000	3.000000	17.000000	0.000000
1597.825061	0.033989	0.556430	0.196983	82.194405	92.582695	142.348495	-1.601465	0.000000	4.736593	0.000000	0.000000	0.000000	0.323812	0.134934	-0.433963	0.000000	0.000000	3.000000	17.000000	0.000000
1597.828394	0.033989	0.556430	0.196983	82.194405	92.582695	142.348495	-1.601465	0.000000	4.736593	0.000000	0.000000	0.000000	0.323812	0.134934	-0.433963	0.000000	0.000000	3.000000	17.000000	0.000000
1597.831728	0.033989	0.556430	0.196983	82.212410	91.574898	141.264618	-1.588710	0.000000	4.740886	0.000000	0.000000	0.000000	0.323812	0.134934	-0.433963	0.000000	0.000000	3.000000	17.000000	0.000000
1597.835061	0.034972	0.556825	0.195562	82.212410	91.574898	141.264618	-1.588710	0.000000	4.740886	0.000000	0.000000	0.000000	0.294787	0.118709	-0.426365	0.000000	0.000000	3.000000	17.000000	0.000000
1597.838394	0.034972	0.556825	0.195562	82.212410	91.574898	141.264618	-1.588710	0.000000	4.740886	0.000000	0.000000	0.000000	0.294787	0.118709	-0.426365	0.000000	0.000000	3.000000	17.000000	0.000000
1597.841728	0.034972	0.556825	0.195562	82.223984	90.870178	140.493912	-1.577661	0.000000	4.744574	0.000000	0.000000	0.000000	0.294787	0.118709	-0.426365	0.000000	0.000000	3.000000	17.000000	0.000000
1597.845061	0.035858	0.557147	0.194152	82.223984	90.870178	140.493912	-1.577661	0.000000	4.744574	0.000000	0.000000	0.000000	0.265742	0.096491	-0.422874	0.000000	0.000000	3.000000	17.000000	0.000000
1597.848394	0.035858	0.557147	0.194152	82.223984	90.870178	140.493912	-1.577661	0.000000	4.744574	0.000000	0.000000	0.000000	0.265742	0.096491	-0.422874	0.000000	0.000000	3.000000	17.000000	0.000000
1597.851728	0.035858	0.557147	0.194152	82.229988	90.573898	140.143005	-1.568474	0.000000	4.747619	0.000000	0.000000	0.000000	0.265742	0.096491	-0.422874	0.000000	0.000000	3.000000	17.000000	0.000000
1597.855061	0.036676	0.557425	0.192713	82.229988	90.573898	140.143005	-1.568474	0.000000	4.747619	0.000000	0.000000	0.000000	0.245476	0.083480	-0.431654	0.000000	0.000000	3.000000	17.000000	0.000000
1597.858394	0.036676	0.557425	0.192713	82.229988	90.573898	140.143005	-1.568474	0.000000	4.747619	0.000000	0.000000	0.000000	0.245476	0.083480	-0.431654	0.000000	0.000000	3.000000	17.000000	0.000000
1597.861728	0.036676	0.557425	0.192713	82.227768	90.777176	140.278976	-1.560852	0.000000	4.750131	0.000000	0.000000	0.000000	0.245476	0.083480	-0.431654	0.000000	0.000000	3.000000	17.000000	0.000000
1597.865061	0.037551	0.557681	0.191252	82.227768	90.777176	140.278976	-1.560852	0.000000	4.750131	0.000000	0.000000	0.000000	0.262475	0.076640	-0.438224	0.000000	0.000000	3.000000	17.000000	0.000000
1597.868394	0.037551	0.557681	0.191252	82.227768	90.777176	140.278976	-1.560852	0.000000	4.750131	0.000000	0.000000	0.000000	0.262475	0.076640	-0.438224	0.000000	0.000000	3.000000	17.000000	0.000000
1597.871728	0.037551	0.557681	0.191252	82.216820	91.373650	140.805832	-1.551991	0.000000	4.753033	0.000000	0.000000	0.000000	0.262475	0.076640	-0.438224	0.000000	0.000000	3.000000	17.000000	0.000000
1597.875061	0.038448	0.557923	0.189717	82.216820	91.373650	140.805832	-1.551991	0.000000	4.753033	0.000000	0.000000	0.000000	0.269146	0.072693	-0.460611	0.000000	0.000000	3.000000	17.000000	0.000000
1597.878394	0.038448	0.557923	0.189717	82.216820	91.373650	140.805832	-1.551991	0.000000	4.753033	0.000000	0.000000	0.000000	0.269146	0.072693	-0.460611	0.000000	0.000000	3.000000	17.000000	0.000000
1597.881728	0.038448	0.557923	0.189717	82.215706	92.125320	141.476639	-1.543021	0.000000	4.755953	0.000000	0.000000	0.000000	0.269146	0.072693	-0.460611	0.000000	0.000000	3.000000	17.000000	0.000000
1597.885061	0.039400	0.558158	0.188139	82.215706	92.125320	141.476639	-1.543021	0.000000	4.755953	0.000000	0.000000	0.000000	0.285464	0.070336	-0.473400	0.000000	0.000000	3.000000	17.000000	0.000000
1597.888394	0.039400	0.558158	0.188139	82.215706	92.125320	141.476639	-1.543021	0.000000	4.755953	0.000000	0.000000	0.000000	0.285464	0.070336	-0.473400	0.000000	0.000000	3.000000	17.000000	0.000000
1597.891728	0.039400	0.558158	0.188139	82.218475	92.782211	142.045425	-1.532957	0.000000	4.759206	0.000000	0.000000	0.000000	0.285464	0.070336	-0.473400	0.000000	0.000000	3.000000	17.000000	0.000000
1597.895061	0.040347	0.558374	0.186576	82.218475	92.782211	142.045425	-1.532957	0.000000	4.759206	0.000000	0.000000	0.000000	0.284278	0.065066	-0.468836	0.000000	0.000000	3.000000	17.000000	0.000000
1597.898394	0.040347	0.558374	0.186576	82.218475	92.782211	142.045425	-1.532957	0.000000	4.759206	0.000000	0.000000	0.000000	0.284278	0.065066	-0.468836	0.000000	0.000000	3.000000	17.000000	0.000000
1597.901728	0.040347	0.558374	0.186576	82.225899	93.013649	142.198517	-1.522681	0.000000	4.762504	0.000000	0.000000	0.000000	0.284278	0.065066	-0.468836	0.000000	0.000000	3.000000	17.000000	0.000000
1597.905061	0.041291	0.558539	0.185034	82.225899	93.013649	142.198517	-1.522681	0.000000	4.762504	0.000000	0.000000	0.000000	0.283225	0.049288	-0.462574	0.000000	0.000000	3.000000	17.000000	0.000000
1597.908394	0.041291	0.558539	0.185034	82.225899	93.013649	142.198517	-1.522681	0.000000	4.762504	0.000000	0.000000	0.000000	0.283225	0.049288	-0.462574	0.000000	0.000000	3.000000	17.000000	0.000000
1597.911728	0.041291	0.558539	0.185034	82.243164	92.362305	141.477325	-1.512136	0.000000	4.765862	0.000000	0.000000	0.000000	0.283225	0.049288	-0.462574	0.000000	0.000000	3.000000	17.000000	0.000000
1597.915061	0.042171	0.558651	0.183518	82.243164	92.362305	141.477325	-1.512136	0.000000	4.765862	0.000000	0.000000	0.000000	0.263958	0.033662	-0.455050	0.000000	0.000000	3.000000	17.000000	0.000000
1597.918394	0.042171	0.558651	0.183518	82.243164	92.362305	141.477325	-1.512136	0.000000	4.765862	0.000000	0.000000	0.000000	0.263958	0.033662	-0.455050	0.000000	0.000000	3.000000	17.000000	0.000000
1597.921728	0.042171	0.558651	0.183518	82.264168	91.069954	140.129410	-1.502722	0.000000	4.768839	0.000000	0.000000	0.000000	0.263958	0.033662	-0.455050	0.000000	0.000000	3.000000	17.000000	0.000000
1597.925061	0.042990	0.558682	0.182066	82.264168	91.069954	140.129410	-1.502722	0.000000	4.768839	0.000000	0.000000	0.000000	0.245667	0.009292	-0.435342	0.000000	0.000000	3.000000	17.000000	0.000000
1597.928394	0.042990	0.558682	0.182066	82.264168	91.069954	140.129410	-1.502722	0.000000	4.768839	0.000000	0.000000	0.000000	0.245667	0.009292	-0.435342	0.000000	0.000000	3.000000	17.000000	0.000000
1597.931728	0.042990	0.558682	0.182066	82.281822	89.681801	138.684601	-1.494099	0.000000	4.771548	0.000000	0.000000	0.000000	0.245667	0.009292	-0.435342	0.000000	0.000000	3.000000	17.000000	0.000000
1597.935061	0.043832	0.558651	0.180565	82.281822	89.681801	138.684601	-1.494099	0.000000	4.771548	0.000000	0.000000	0.000000	0.252572	-0.009363	-0.450281	0.000000	0.000000	3.000000	17.000000	0.000000
1597.938394	0.043832	0.558651	0.180565	82.281822	89.681801	138.684601	-1.494099	0.000000	4.771548	0.000000	0.000000	0.000000	0.252572	-0.009363	-0.450281	0.000000	0.000000	3.000000	17.000000	0.000000
1597.941728	0.043832	0.558651	0.180565	82.295738	88.451950	137.403473	-1.485140	0.000000	4.774344	0.000000	0.000000	0.000000	0.252572	-0.009363	-0.450281	0.000000	0.000000	3.000000	17.000000	0.000000
1597.945061	0.044697	0.558558	0.179014	82.295738	88.451950	137.403473	-1.485140	0.000000	4.774344	0.000000	0.000000	0.000000	0.259344	-0.027953	-0.465349	0.000000	0.000000	3.000000	17.000000	0.000000
1597.948394	0.044697	0.558558	0.179014	82.295738	88.451950	137.403473	-1.485140	0.000000	4.774344	0.000000	0.000000	0.000000	0.259344	-0.027953	-0.465349	0.000000	0.000000	3.000000	17.000000	0.000000
1597.951728	0.044697	0.558558	0.179014	82.306931	87.445175	136.328125	-1.475843	0.000000	4.777225	0.000000	0.000000	0.000000	0.259344	-0.027953	-0.465349	0.000000	0.000000	3.000000	17.000000	0.000000
1597.955061	0.045671	0.558432	0.177365	82.306931	87.445175	136.328125	-1.475843	0.000000	4.777225	0.000000	0.000000	0.000000	0.292217	-0.037706	-0.494641	0.000000	0.000000	3.000000	17.000000	0.000000
1597.958394	0.045671	0.558432	0.177365	82.306931	87.445175	136.328125	-1.475843	0.000000	4.777225	0.000000	0.000000	0.000000	0.292217	-0.037706	-0.494641	0.000000	0.000000	3.000000	17.000000	0.000000
1597.961728	0.045671	0.558432	0.177365	82.317505	86.619621	135.428543	-1.464405	0.000000	4.780745	0.000000	0.000000	0.000000	0.292217	-0.037706	-0.494641	0.000000	0.000000	3.000000	17.000000	0.000000
1597.965061	0.046661	0.558288	0.175604	82.317505	86.619621	135.428543	-1.464405	0.000000	4.780745	0.000000	0.000000	0.000000	0.297175	-0.043079	-0.528352	0.000000	0.000000	3.000000	17.000000	0.000000
1597.968394	0.046661	0.558288	0.175604	82.317505	86.619621	135.428543	-1.464405	0.000000	4.780745	0.000000	0.000000	0.000000	0.297175	-0.043079	-0.528352	0.000000	0.000000	3.000000	17.000000	0.000000
1597.971728	0.046661	0.558288	0.175604	82.330338	85.911400	134.640442	-1.453165	0.000000	4.784173	0.000000	0.000000	0.000000	0.297175	-0.043079	-0.528352	0.000000	0.000000	3.000000	17.000000	0.000000
1597.975061	0.047697	0.558072	0.173718	82.330338	85.911400	134.640442	-1.453165	0.000000	4.784173	0.000000	0.000000	0.000000	0.310642	-0.064932	-0.565793	0.000000	0.000000	3.000000	17.000000	0.000000
1597.978394	0.047697	0.558072	0.173718	82.330338	85.911400	134.640442	-1.453165	0.000000	4.784173	0.000000	0.000000	0.000000	0.310642	-0.064932	-0.565793	0.000000	0.000000	3.000000	17.000000	0.000000
1597.981728	0.047697	0.558072	0.173718	82.341064	84.965698	133.623795	-1.441488	0.000000	4.787704	0.000000	0.000000	0.000000	0.310642	-0.064932	-0.565793	0.000000	0.000000	3.000000	17.000000	0.000000
1597.985061	0.048746	0.557783	0.171709	82.341064	84.965698	133.623795	-1.441488	0.000000	4.787704	0.000000	0.000000	0.000000	0.314766	-0.086723	-0.602915	0.000000	0.000000	3.000000	17.000000	0.000000
1597.988394	0.048746	0.557783	0.171709	82.341064	84.965698	133.623795	-1.441488	0.000000	4.787704	0.000000	0.000000	0.000000	0.314766	-0.086723	-0.602915	0.000000	0.000000	3.000000	17.000000	0.000000
1597.991728	0.048746	0.557783	0.171709	82.342957	83.387550	131.994812	-1.430121	0.000000	4.791112	0.000000	0.000000	0.000000	0.314766	-0.086723	-0.602915	0.000000	0.000000	3.000000	17.000000	0.000000
1597.995061	0.049727	0.557438	0.169687	82.342957	83.387550	131.994812	-1.430121	0.000000	4.791112	0.000000	0.000000	0.000000	0.294317	-0.103307	-0.606517	0.000000	0.000000	3.000000	17.000000	0.000000
1597.998394	0.049727	0.557438	0.169687	82.342957	83.387550	131.994812	-1.430121	0.000000	4.791112	0.000000	0.000000	0.000000	0.294317	-0.103307	-0.606517	0.000000	0.000000	3.000000	17.000000	0.000000
1598.001728	0.049727	0.557438	0.169687	82.323608	81.007942	129.634903	-1.420324	0.000000	4.794025	0.000000	0.000000	0.000000	0.294317	-0.103307	-0.606517	0.000000	0.000000	3.000000	17.000000	0.000000
1598.005061	0.050643	0.557045	0.167689	82.323608	81.007942	129.634903	-1.420324	0.000000	4.794025	0.000000	0.000000	0.000000	0.274870	-0.118090	-0.599472	0.000000	0.000000	3.000000	17.000000	0.000000
1598.008394	0.050643	0.557045	0.167689	82.323608	81.007942	129.634903	-1.420324	0.000000	4.794025	0.000000	0.000000	0.000000	0.274870	-0.118090	-0.599472	0.000000	0.000000	3.000000	17.000000	0.000000
1598.011728	0.050643	0.557045	0.167689	82.278770	78.234589	127.330399	-1.411796	0.000000	4.796544	0.000000	0.000000	0.000000	0.274870	-0.118090	-0.599472	0.000000	0.000000	3.000000	17.000000	0.000000
1598.015061	0.051464	0.556582	0.165702	82.278770	78.234589	127.330399	-1.411796	0.000000	4.796544	0.000000	0.000000	0.000000	0.246381	-0.138686	-0.596103	0.000000	0.000000	3.000000	17.000000	0.000000
1598.018394	0.051464	0.556582	0.165702	82.278770	78.234589	127.330399	-1.411796	0.000000	4.796544	0.000000	0.000000	0.000000	0.246381	-0.138686	-0.596103	0.000000	0.000000	3.000000	17.000000	0.000000
1598.021728	0.051464	0.556582	0.165702	82.215202	75.612411	125.550804	-1.405494	0.000000	4.798394	0.000000	0.000000	0.000000	0.246381	-0.138686	-0.596103	0.000000	0.000000	3.000000	17.000000	0.000000
1598.025061	0.052285	0.556132	0.163779	82.215202	75.612411	125.550804	-1.405494	0.000000	4.798394	0.000000	0.000000	0.000000	0.246205	-0.135258	-0.576773	0.000000	0.000000	3.000000	17.000000	0.000000
1598.028394	0.052285	0.556132	0.163779	82.215202	75.612411	125.550804	-1.405494	0.000000	4.798394	0.000000	0.000000	0.000000	0.246205	-0.135258	-0.576773	0.000000	0.000000	3.000000	17.000000	0.000000
1598.031728	0.052285	0.556132	0.163779	82.118706	73.410812	123.596725	-1.398541	0.000000	4.800426	0.000000	0.000000	0.000000	0.246205	-0.135258	-0.576773	0.000000	0.000000	3.000000	17.000000	0.000000
1598.035061	0.053253	0.555692	0.161909	82.118706	73.410812	123.596725	-1.398541	0.000000	4.800426	0.000000	0.000000	0.000000	0.290218	-0.131839	-0.561057	0.000000	0.000000	3.000000	17.000000	0.000000
1598.038394	0.053253	0.555692	0.161909	82.118706	73.410812	123.596725	-1.398541	0.000000	4.800426	0.000000	0.000000	0.000000	0.290218	-0.131839	-0.561057	0.000000	0.000000	3.000000	17.000000	0.000000
1598.041728	0.053253	0.555692	0.161909	81.950554	71.851776	122.053505	-1.386981	0.000000	4.803778	0.000000	0.000000	0.000000	0.290218	-0.131839	-0.561057	0.000000	0.000000	3.000000	17.000000	0.000000
1598.045061	0.054419	0.555273	0.160029	81.950554	71.851776	122.053505	-1.386981	0.000000	4.803778	0.000000	0.000000	0.000000	0.350047	-0.125848	-0.563816	0.000000	0.000000	3.000000	17.000000	0.000000
1598.048394	0.054419	0.555273	0.160029	81.950554	71.851776	122.053505	-1.386981	0.000000	4.803778	0.000000	0.000000	0.000000	0.350047	-0.125848	-0.563816	0.000000	0.000000	3.000000	17.000000	0.000000
1598.051728	0.054419	0.555273	0.160029	81.727394	70.845245	121.114334	-1.369658	0.000000	4.808745	0.000000	0.000000	0.000000	0.350047	-0.125848	-0.563816	0.000000	0.000000	3.000000	17.000000	0.000000
1598.055061	0.055671	0.554845	0.158192	81.727394	70.845245	121.114334	-1.369658	0.000000	4.808745	0.000000	0.000000	0.000000	0.375404	-0.128337	-0.551342	0.000000	0.000000	3.000000	17.000000	0.000000
1598.058394	0.055671	0.554845	0.158192	81.727394	70.845245	121.114334	-1.369658	0.000000	4.808745	0.000000	0.000000	0.000000	0.375404	-0.128337	-0.551342	0.000000	0.000000	3.000000	17.000000	0.000000
1598.061728	0.055671	0.554845	0.158192	81.532394	70.255966	120.570335	-1.349155	0.000000	4.814538	0.000000	0.000000	0.000000	0.375404	-0.128337	-0.551342	0.000000	0.000000	3.000000	17.000000	0.000000
1598.065061	0.056943	0.554383	0.156349	81.532394	70.255966	120.570335	-1.349155	0.000000	4.814538	0.000000	0.000000	0.000000	0.381735	-0.138412	-0.552654	0.000000	0.000000	3.000000	17.000000	0.000000
1598.068394	0.056943	0.554383	0.156349	81.532394	70.255966	120.570335	-1.349155	0.000000	4.814538	0.000000	0.000000	0.000000	0.381735	-0.138412	-0.552654	0.000000	0.000000	3.000000	17.000000	0.000000
1598.071728	0.056943	0.554383	0.156349	81.426643	69.901276	120.217751	-1.327523	0.000000	4.820548	0.000000	0.000000	0.000000	0.381735	-0.138412	-0.552654	0.000000	0.000000	3.000000	17.000000	0.000000
1598.075061	0.058147	0.553903	0.154490	81.426643	69.901276	120.217751	-1.327523	0.000000	4.820548	0.000000	0.000000	0.000000	0.361266	-0.144151	-0.557742	0.000000	0.000000	3.000000	17.000000	0.000000
1598.078394	0.058147	0.553903	0.154490	81.426643	69.901276	120.217751	-1.327523	0.000000	4.820548	0.000000	0.000000	0.000000	0.361266	-0.144151	-0.557742	0.000000	0.000000	3.000000	17.000000	0.000000
1598.081728	0.058147	0.553903	0.154490	81.426910	69.761917	120.006958	-1.307412	0.000000	4.826041	0.000000	0.000000	0.000000	0.361266	-0.144151	-0.557742	0.000000	0.000000	3.000000	17.000000	0.000000
1598.085061	0.059254	0.553350	0.152607	81.426910	69.761917	120.006958	-1.307412	0.000000	4.826041	0.000000	0.000000	0.000000	0.331925	-0.165847	-0.564980	0.000000	0.000000	3.000000	17.000000	0.000000
1598.088394	0.059254	0.553350	0.152607	81.426910	69.761917	120.006958	-1.307412	0.000000	4.826041	0.000000	0.000000	0.000000	0.331925	-0.165847	-0.564980	0.000000	0.000000	3.000000	17.000000	0.000000
1598.091728	0.059254	0.553350	0.152607	81.454773	69.955811	120.126869	-1.289820	0.000000	4.830772	0.000000	0.000000	0.000000	0.331925	-0.165847	-0.564980	0.000000	0.000000	3.000000	17.000000	0.000000
1598.095061	0.060320	0.552759	0.150689	81.454773	69.955811	120.126869	-1.289820	0.000000	4.830772	0.000000	0.000000	0.000000	0.319916	-0.177280	-0.575477	0.000000	0.000000	3.000000	17.000000	0.000000
1598.098394	0.060320	0.552759	0.150689	81.454773	69.955811	120.126869	-1.289820	0.000000	4.830772	0.000000	0.000000	0.000000	0.319916	-0.177280	-0.575477	0.000000	0.000000	3.000000	17.000000	0.000000
1598.101728	0.060320	0.552759	0.150689	81.503311	70.557350	120.631645	-1.273213	0.000000	4.835176	0.000000	0.000000	0.000000	0.319916	-0.177280	-0.575477	0.000000	0.000000	3.000000	17.000000	0.000000
1598.105061	0.061346	0.552164	0.148730	81.503311	70.557350	120.631645	-1.273213	0.000000	4.835176	0.000000	0.000000	0.000000	0.307753	-0.178697	-0.587567	0.000000	0.000000	3.000000	17.000000	0.000000
1598.108394	0.061346	0.552164	0.148730	81.503311	70.557350	120.631645	-1.273213	0.000000	4.835176	0.000000	0.000000	0.000000	0.307753	-0.178697	-0.587567	0.000000	0.000000	3.000000	17.000000	0.000000
1598.111728	0.061346	0.552164	0.148730	81.566185	71.482605	121.461952	-1.257685	0.000000	4.839239	0.000000	0.000000	0.000000	0.307753	-0.178697	-0.587567	0.000000	0.000000	3.000000	17.000000	0.000000
1598.115061	0.062443	0.551610	0.146694	81.566185	71.482605	121.461952	-1.257685	0.000000	4.839239	0.000000	0.000000	0.000000	0.329190	-0.165993	-0.611007	0.000000	0.000000	3.000000	17.000000	0.000000
1598.118394	0.062443	0.551610	0.146694	81.566185	71.482605	121.461952	-1.257685	0.000000	4.839239	0.000000	0.000000	0.000000	0.329190	-0.165993	-0.611007	0.000000	0.000000	3.000000	17.000000	0.000000
1598.121728	0.062443	0.551610	0.146694	81.634964	72.625816	122.493378	-1.240109	0.000000	4.843773	0.000000	0.000000	0.000000	0.329190	-0.165993	-0.611007	0.000000	0.000000	3.000000	17.000000	0.000000
1598.125061	0.063567	0.551135	0.144709	81.634964	72.625816	122.493378	-1.240109	0.000000	4.843773	0.000000	0.000000	0.000000	0.337047	-0.142511	-0.595326	0.000000	0.000000	3.000000	17.000000	0.000000
1598.128394	0.063567	0.551135	0.144709	81.634964	72.625816	122.493378	-1.240109	0.000000	4.843773	0.000000	0.000000	0.000000	0.337047	-0.142511	-0.595326	0.000000	0.000000	3.000000	17.000000	0.000000
1598.131728	0.063567	0.551135	0.144709	81.685898	73.410057	123.190468	-1.220746	0.000000	4.848688	0.000000	0.000000	0.000000	0.337047	-0.142511	-0.595326	0.000000	0.000000	3.000000	17.000000	0.000000
1598.135061	0.064687	0.550686	0.142770	81.685898	73.410057	123.190468	-1.220746	0.000000	4.848688	0.000000	0.000000	0.000000	0.336065	-0.134872	-0.581750	0.000000	0.000000	3.000000	17.000000	0.000000
1598.138394	0.064687	0.550686	0.142770	81.685898	73.410057	123.190468	-1.220746	0.000000	4.848688	0.000000	0.000000	0.000000	0.336065	-0.134872	-0.581750	0.000000	0.000000	3.000000	17.000000	0.000000
1598.141728	0.064687	0.550686	0.142770	81.694443	73.055817	122.931343	-1.200531	0.000000	4.853733	0.000000	0.000000	0.000000	0.336065	-0.134872	-0.581750	0.000000	0.000000	3.000000	17.000000	0.000000
1598.145061	0.065787	0.550344	0.140979	81.694443	73.055817	122.931343	-1.200531	0.000000	4.853733	0.000000	0.000000	0.000000	0.329963	-0.102440	-0.537187	0.000000	0.000000	3.000000	17.000000	0.000000
1598.148394	0.065787	0.550344	0.140979	81.694443	73.055817	122.931343	-1.200531	0.000000	4.853733	0.000000	0.000000	0.000000	0.329963	-0.102440	-0.537187	0.000000	0.000000	3.000000	17.000000	0.000000
1598.151728	0.065787	0.550344	0.140979	81.684212	71.361977	121.573952	-1.179181	0.000000	4.858964	0.000000	0.000000	0.000000	0.329963	-0.102440	-0.537187	0.000000	0.000000	3.000000	17.000000	0.000000
1598.155061	0.066809	0.550006	0.139323	81.684212	71.361977	121.573952	-1.179181	0.000000	4.858964	0.000000	0.000000	0.000000	0.306550	-0.101401	-0.496782	0.000000	0.000000	3.000000	17.000000	0.000000
1598.158394	0.066809	0.550006	0.139323	81.684212	71.361977	121.573952	-1.179181	0.000000	4.858964	0.000000	0.000000	0.000000	0.306550	-0.101401	-0.496782	0.000000	0.000000	3.000000	17.000000	0.000000
1598.161728	0.066809	0.550006	0.139323	81.680771	68.771011	119.089500	-1.158731	0.000000	4.863881	0.000000	0.000000	0.000000	0.306550	-0.101401	-0.496782	0.000000	0.000000	3.000000	17.000000	0.000000
1598.165061	0.067723	0.549685	0.137786	81.680771	68.771011	119.089500	-1.158731	0.000000	4.863881	0.000000	0.000000	0.000000	0.274414	-0.096255	-0.461335	0.000000	0.000000	3.000000	17.000000	0.000000
1598.168394	0.067723	0.549685	0.137786	81.680771	68.771011	119.089500	-1.158731	0.000000	4.863881	0.000000	0.000000	0.000000	0.274414	-0.096255	-0.461335	0.000000	0.000000	3.000000	17.000000	0.000000
1598.171728	0.067723	0.549685	0.137786	81.640579	66.032265	116.213745	-1.140388	0.000000	4.868215	0.000000	0.000000	0.000000	0.274414	-0.096255	-0.461335	0.000000	0.000000	3.000000	17.000000	0.000000
1598.175061	0.068557	0.549343	0.136332	81.640579	66.032265	116.213745	-1.140388	0.000000	4.868215	0.000000	0.000000	0.000000	0.250089	-0.102611	-0.436070	0.000000	0.000000	3.000000	17.000000	0.000000
1598.178394	0.068557	0.549343	0.136332	81.640579	66.032265	116.213745	-1.140388	0.000000	4.868215	0.000000	0.000000	0.000000	0.250089	-0.102611	-0.436070	0.000000	0.000000	3.000000	17.000000	0.000000
1598.181728	0.068557	0.549343	0.136332	81.537727	63.803661	113.902550	-1.123675	0.000000	4.872099	0.000000	0.000000	0.000000	0.250089	-0.102611	-0.436070	0.000000	0.000000	3.000000	17.000000	0.000000
1598.185061	0.069300	0.548982	0.134869	81.537727	63.803661	113.902550	-1.123675	0.000000	4.872099	0.000000	0.000000	0.000000	0.222752	-0.108296	-0.438987	0.000000	0.000000	3.000000	17.000000	0.000000
1598.188394	0.069300	0.548982	0.134869	81.537727	63.803661	113.902550	-1.123675	0.000000	4.872099	0.000000	0.000000	0.000000	0.222752	-0.108296	-0.438987	0.000000	0.000000	3.000000	17.000000	0.000000
1598.191728	0.069300	0.548982	0.134869	81.414047	62.087009	112.153580	-1.109769	0.000000	4.875286	0.000000	0.000000	0.000000	0.222752	-0.108296	-0.438987	0.000000	0.000000	3.000000	17.000000	0.000000
1598.195061	0.069981	0.548622	0.133409	81.414047	62.087009	112.153580	-1.109769	0.000000	4.875286	0.000000	0.000000	0.000000	0.204549	-0.108222	-0.438042	0.000000	0.000000	3.000000	17.000000	0.000000
1598.198394	0.069981	0.548622	0.133409	81.414047	62.087009	112.153580	-1.109769	0.000000	4.875286	0.000000	0.000000	0.000000	0.204549	-0.108222	-0.438042	0.000000	0.000000	3.000000	17.000000	0.000000
1598.201728	0.069981	0.548622	0.133409	81.315308	60.741589	110.756523	-1.097618	0.000000	4.878036	0.000000	0.000000	0.000000	0.204549	-0.108222	-0.438042	0.000000	0.000000	3.000000	17.000000	0.000000
1598.205061	0.070705	0.548282	0.131859	81.315308	60.741589	110.756523	-1.097618	0.000000	4.878036	0.000000	0.000000	0.000000	0.217190	-0.101811	-0.464742	0.000000	0.000000	3.000000	17.000000	0.000000
1598.208394	0.070705	0.548282	0.131859	81.315308	60.741589	110.756523	-1.097618	0.000000	4.878036	0.000000	0.000000	0.000000	0.217190	-0.101811	-0.464742	0.000000	0.000000	3.000000	17.000000	0.000000
1598.211728	0.070705	0.548282	0.131859	81.242897	59.779633	109.731049	-1.084388	0.000000	4.880995	0.000000	0.000000	0.000000	0.217190	-0.101811	-0.464742	0.000000	0.000000	3.000000	17.000000	0.000000
1598.215061	0.071443	0.547964	0.130224	81.242897	59.779633	109.731049	-1.084388	0.000000	4.880995	0.000000	0.000000	0.000000	0.221205	-0.095502	-0.490562	0.000000	0.000000	3.000000	17.000000	0.000000
1598.218394	0.071443	0.547964	0.130224	81.242897	59.779633	109.731049	-1.084388	0.000000	4.880995	0.000000	0.000000	0.000000	0.221205	-0.095502	-0.490562	0.000000	0.000000	3.000000	17.000000	0.000000
1598.221728	0.071443	0.547964	0.130224	81.194778	59.110382	109.000877	-1.071015	0.000000	4.883946	0.000000	0.000000	0.000000	0.221205	-0.095502	-0.490562	0.000000	0.000000	3.000000	17.000000	0.000000
1598.225061	0.072200	0.547659	0.128561	81.194778	59.110382	109.000877	-1.071015	0.000000	4.883946	0.000000	0.000000	0.000000	0.227173	-0.091550	-0.499086	0.000000	0.000000	3.000000	17.000000	0.000000
1598.228394	0.072200	0.547659	0.128561	81.194778	59.110382	109.000877	-1.071015	0.000000	4.883946	0.000000	0.000000	0.000000	0.227173	-0.091550	-0.499086	0.000000	0.000000	3.000000	17.000000	0.000000
1598.231728	0.072200	0.547659	0.128561	81.176147	58.776989	108.604897	-1.056777	0.000000	4.887047	0.000000	0.000000	0.000000	0.227173	-0.091550	-0.499086	0.000000	0.000000	3.000000	17.000000	0.000000
1598.235061	0.072925	0.547404	0.126908	81.176147	58.776989	108.604897	-1.056777	0.000000	4.887047	0.000000	0.000000	0.000000	0.217601	-0.076261	-0.495877	0.000000	0.000000	3.000000	17.000000	0.000000
1598.238394	0.072925	0.547404	0.126908	81.176147	58.776989	108.604897	-1.056777	0.000000	4.887047	0.000000	0.000000	0.000000	0.217601	-0.076261	-0.495877	0.000000	0.000000	3.000000	17.000000	0.000000
1598.241728	0.072925	0.547404	0.126908	81.172562	58.566647	108.356079	-1.043230	0.000000	4.889956	0.000000	0.000000	0.000000	0.217601	-0.076261	-0.495877	0.000000	0.000000	3.000000	17.000000	0.000000
1598.245061	0.073599	0.547161	0.125332	81.172562	58.566647	108.356079	-1.043230	0.000000	4.889956	0.000000	0.000000	0.000000	0.202222	-0.072909	-0.472592	0.000000	0.000000	3.000000	17.000000	0.000000
1598.248394	0.073599	0.547161	0.125332	81.172562	58.566647	108.356079	-1.043230	0.000000	4.889956	0.000000	0.000000	0.000000	0.202222	-0.072909	-0.472592	0.000000	0.000000	3.000000	17.000000	0.000000
1598.251728	0.073599	0.547161	0.125332	81.166359	58.293076	108.056664	-1.030606	0.000000	4.892632	0.000000	0.000000	0.000000	0.202222	-0.072909	-0.472592	0.000000	0.000000	3.000000	17.000000	0.000000
1598.255061	0.074196	0.546898	0.123844	81.166359	58.293076	108.056664	-1.030606	0.000000	4.892632	0.000000	0.000000	0.000000	0.178999	-0.079181	-0.446613	0.000000	0.000000	3.000000	17.000000	0.000000
1598.258394	0.074196	0.546898	0.123844	81.166359	58.293076	108.056664	-1.030606	0.000000	4.892632	0.000000	0.000000	0.000000	0.178999	-0.079181	-0.446613	0.000000	0.000000	3.000000	17.000000	0.000000
1598.261728	0.074196	0.546898	0.123844	81.153580	58.049767	107.787178	-1.019891	0.000000	4.894877	0.000000	0.000000	0.000000	0.178999	-0.079181	-0.446613	0.000000	0.000000	3.000000	17.000000	0.000000
1598.265061	0.074691	0.546632	0.122462	81.153580	58.049767	107.787178	-1.019891	0.000000	4.894877	0.000000	0.000000	0.000000	0.148445	-0.079672	-0.414515	0.000000	0.000000	3.000000	17.000000	0.000000
1598.268394	0.074691	0.546632	0.122462	81.153580	58.049767	107.787178	-1.019891	0.000000	4.894877	0.000000	0.000000	0.000000	0.148445	-0.079672	-0.414515	0.000000	0.000000	3.000000	17.000000	0.000000
1598.271728	0.074691	0.546632	0.122462	81.135208	57.768211	107.494225	-1.011960	0.000000	4.896523	0.000000	0.000000	0.000000	0.148445	-0.079672	-0.414515	0.000000	0.000000	3.000000	17.000000	0.000000
1598.275061	0.075084	0.546314	0.121176	81.135208	57.768211	107.494225	-1.011960	0.000000	4.896523	0.000000	0.000000	0.000000	0.117795	-0.095335	-0.385652	0.000000	0.000000	3.000000	17.000000	0.000000
1598.278394	0.075084	0.546314	0.121176	81.135208	57.768211	107.494225	-1.011960	0.000000	4.896523	0.000000	0.000000	0.000000	0.117795	-0.095335	-0.385652	0.000000	0.000000	3.000000	17.000000	0.000000
1598.281728	0.075084	0.546314	0.121176	81.128738	57.606678	107.301575	-1.007038	0.000000	4.897538	0.000000	0.000000	0.000000	0.117795	-0.095335	-0.385652	0.000000	0.000000	3.000000	17.000000	0.000000
1598.285061	0.075511	0.545976	0.119965	81.128738	57.606678	107.301575	-1.007038	0.000000	4.897538	0.000000	0.000000	0.000000	0.128353	-0.101341	-0.363468	0.000000	0.000000	3.000000	17.000000	0.000000
1598.288394	0.075511	0.545976	0.119965	81.128738	57.606678	107.301575	-1.007038	0.000000	4.897538	0.000000	0.000000	0.000000	0.128353	-0.101341	-0.363468	0.000000	0.000000	3.000000	17.000000	0.000000
1598.291728	0.075511	0.545976	0.119965	81.142235	57.685982	107.339569	-1.000035	0.000000	4.898972	0.000000	0.000000	0.000000	0.128353	-0.101341	-0.363468	0.000000	0.000000	3.000000	17.000000	0.000000
1598.295061	0.075957	0.545614	0.118694	81.142235	57.685982	107.339569	-1.000035	0.000000	4.898972	0.000000	0.000000	0.000000	0.133652	-0.108588	-0.381335	0.000000	0.000000	3.000000	17.000000	0.000000
1598.298394	0.075957	0.545614	0.118694	81.142235	57.685982	107.339569	-1.000035	0.000000	4.898972	0.000000	0.000000	0.000000	0.133652	-0.108588	-0.381335	0.000000	0.000000	3.000000	17.000000	0.000000
1598.301728	0.075957	0.545614	0.118694	81.183838	57.993191	107.587669	-0.992660	0.000000	4.900472	0.000000	0.000000	0.000000	0.133652	-0.108588	-0.381335	0.000000	0.000000	3.000000	17.000000	0.000000
1598.305061	0.076531	0.545247	0.117365	81.183838	57.993191	107.587669	-0.992660	0.000000	4.900472	0.000000	0.000000	0.000000	0.172212	-0.110169	-0.398732	0.000000	0.000000	3.000000	17.000000	0.000000
1598.308394	0.076531	0.545247	0.117365	81.183838	57.993191	107.587669	-0.992660	0.000000	4.900472	0.000000	0.000000	0.000000	0.172212	-0.110169	-0.398732	0.000000	0.000000	3.000000	17.000000	0.000000
1598.311728	0.076531	0.545247	0.117365	81.237198	58.440159	107.955475	-0.980426	0.000000	4.902935	0.000000	0.000000	0.000000	0.172212	-0.110169	-0.398732	0.000000	0.000000	3.000000	17.000000	0.000000
1598.315061	0.077276	0.544895	0.115890	81.237198	58.440159	107.955475	-0.980426	0.000000	4.902935	0.000000	0.000000	0.000000	0.223527	-0.105745	-0.442496	0.000000	0.000000	3.000000	17.000000	0.000000
1598.318394	0.077276	0.544895	0.115890	81.237198	58.440159	107.955475	-0.980426	0.000000	4.902935	0.000000	0.000000	0.000000	0.223527	-0.105745	-0.442496	0.000000	0.000000	3.000000	17.000000	0.000000
1598.321728	0.077276	0.544895	0.115890	81.276695	58.705605	108.154800	-0.962094	0.000000	4.906565	0.000000	0.000000	0.000000	0.223527	-0.105745	-0.442496	0.000000	0.000000	3.000000	17.000000	0.000000
1598.325061	0.078057	0.544575	0.114303	81.276695	58.705605	108.154800	-0.962094	0.000000	4.906565	0.000000	0.000000	0.000000	0.234190	-0.095777	-0.476107	0.000000	0.000000	3.000000	17.000000	0.000000
1598.328394	0.078057	0.544575	0.114303	81.276695	58.705605	108.154800	-0.962094	0.000000	4.906565	0.000000	0.000000	0.000000	0.234190	-0.095777	-0.476107	0.000000	0.000000	3.000000	17.000000	0.000000
1598.331728	0.078057	0.544575	0.114303	81.244446	58.181507	107.815010	-0.942666	0.000000	4.910334	0.000000	0.000000	0.000000	0.234190	-0.095777	-0.476107	0.000000	0.000000	3.000000	17.000000	0.000000
1598.335061	0.078821	0.544276	0.112632	81.244446	58.181507	107.815010	-0.942666	0.000000	4.910334	0.000000	0.000000	0.000000	0.229193	-0.089799	-0.501267	0.000000	0.000000	3.000000	17.000000	0.000000
1598.338394	0.078821	0.544276	0.112632	81.244446	58.181507	107.815010	-0.942666	0.000000	4.910334	0.000000	0.000000	0.000000	0.229193	-0.089799	-0.501267	0.000000	0.000000	3.000000	17.000000	0.000000
1598.341728	0.078821	0.544276	0.112632	81.129539	56.346924	106.598137	-0.924010	0.000000	4.913879	0.000000	0.000000	0.000000	0.229193	-0.089799	-0.501267	0.000000	0.000000	3.000000	17.000000	0.000000
1598.345061	0.079502	0.544014	0.111002	81.129539	56.346924	106.598137	-0.924010	0.000000	4.913879	0.000000	0.000000	0.000000	0.204541	-0.078661	-0.489091	0.000000	0.000000	3.000000	17.000000	0.000000
1598.348394	0.079502	0.544014	0.111002	81.129539	56.346924	106.598137	-0.924010	0.000000	4.913879	0.000000	0.000000	0.000000	0.204541	-0.078661	-0.489091	0.000000	0.000000	3.000000	17.000000	0.000000
1598.351728	0.079502	0.544014	0.111002	80.977707	53.377445	103.860321	-0.907951	0.000000	4.916872	0.000000	0.000000	0.000000	0.204541	-0.078661	-0.489091	0.000000	0.000000	3.000000	17.000000	0.000000
1598.355061	0.080076	0.543788	0.109416	80.977707	53.377445	103.860321	-0.907951	0.000000	4.916872	0.000000	0.000000	0.000000	0.172082	-0.067658	-0.475617	0.000000	0.000000	3.000000	17.000000	0.000000
1598.358394	0.080076	0.543788	0.109416	80.977707	53.377445	103.860321	-0.907951	0.000000	4.916872	0.000000	0.000000	0.000000	0.172082	-0.067658	-0.475617	0.000000	0.000000	3.000000	17.000000	0.000000
1598.361728	0.080076	0.543788	0.109416	80.806961	50.174793	100.451591	-0.895739	0.000000	4.919111	0.000000	0.000000	0.000000	0.172082	-0.067658	-0.475617	0.000000	0.000000	3.000000	17.000000	0.000000
1598.365061	0.080656	0.543574	0.107904	80.806961	50.174793	100.451591	-0.895739	0.000000	4.919111	0.000000	0.000000	0.000000	0.173958	-0.064265	-0.453783	0.000000	0.000000	3.000000	17.000000	0.000000
1598.368394	0.080656	0.543574	0.107904	80.806961	50.174793	100.451591	-0.895739	0.000000	4.919111	0.000000	0.000000	0.000000	0.173958	-0.064265	-0.453783	0.000000	0.000000	3.000000	17.000000	0.000000
1598.371728	0.080656	0.543574	0.107904	80.582596	47.454010	97.596291	-0.882296	0.000000	4.921540	0.000000	0.000000	0.000000	0.173958	-0.064265	-0.453783	0.000000	0.000000	3.000000	17.000000	0.000000
1598.375061	0.081196	0.543426	0.106522	80.582596	47.454010	97.596291	-0.882296	0.000000	4.921540	0.000000	0.000000	0.000000	0.162043	-0.044293	-0.414548	0.000000	0.000000	3.000000	17.000000	0.000000
1598.378394	0.081196	0.543426	0.106522	80.582596	47.454010	97.596291	-0.882296	0.000000	4.921540	0.000000	0.000000	0.000000	0.162043	-0.044293	-0.414548	0.000000	0.000000	3.000000	17.000000	0.000000
1598.381728	0.081196	0.543426	0.106522	80.292343	45.530521	95.778694	-0.869197	0.000000	4.923870	0.000000	0.000000	0.000000	0.162043	-0.044293	-0.414548	0.000000	0.000000	3.000000	17.000000	0.000000
1598.385061	0.081767	0.543303	0.105188	80.292343	45.530521	95.778694	-0.869197	0.000000	4.923870	0.000000	0.000000	0.000000	0.171329	-0.037153	-0.399998	0.000000	0.000000	3.000000	17.000000	0.000000
1598.388394	0.081767	0.543303	0.105188	80.292343	45.530521	95.778694	-0.869197	0.000000	4.923870	0.000000	0.000000	0.000000	0.171329	-0.037153	-0.399998	0.000000	0.000000	3.000000	17.000000	0.000000
1598.391728	0.081767	0.543303	0.105188	80.008926	43.999397	94.593643	-0.853944	0.000000	4.926538	0.000000	0.000000	0.000000	0.171329	-0.037153	-0.399998	0.000000	0.000000	3.000000	17.000000	0.000000
1598.395061	0.082452	0.543221	0.103909	80.008926	43.999397	94.593643	-0.853944	0.000000	4.926538	0.000000	0.000000	0.000000	0.205346	-0.024531	-0.383913	0.000000	0.000000	3.000000	17.000000	0.000000
1598.398394	0.082452	0.543221	0.103909	80.008926	43.999397	94.593643	-0.853944	0.000000	4.926538	0.000000	0.000000	0.000000	0.205346	-0.024531	-0.383913	0.000000	0.000000	3.000000	17.000000	0.000000
1598.401728	0.082452	0.543221	0.103909	79.758842	42.729767	93.775887	-0.832624	0.000000	4.930186	0.000000	0.000000	0.000000	0.205346	-0.024531	-0.383913	0.000000	0.000000	3.000000	17.000000	0.000000
1598.405061	0.083214	0.543188	0.102627	79.758842	42.729767	93.775887	-0.832624	0.000000	4.930186	0.000000	0.000000	0.000000	0.228629	-0.009922	-0.384514	0.000000	0.000000	3.000000	17.000000	0.000000
1598.408394	0.083214	0.543188	0.102627	79.758842	42.729767	93.775887	-0.832624	0.000000	4.930186	0.000000	0.000000	0.000000	0.228629	-0.009922	-0.384514	0.000000	0.000000	3.000000	17.000000	0.000000
1598.411728	0.083214	0.543188	0.102627	79.549141	41.695541	92.790001	-0.807106	0.000000	4.934428	0.000000	0.000000	0.000000	0.228629	-0.009922	-0.384514	0.000000	0.000000	3.000000	17.000000	0.000000
1598.415061	0.084025	0.543154	0.101335	79.549141	41.695541	92.790001	-0.807106	0.000000	4.934428	0.000000	0.000000	0.000000	0.243262	-0.010160	-0.387622	0.000000	0.000000	3.000000	17.000000	0.000000
1598.418394	0.084025	0.543154	0.101335	79.549141	41.695541	92.790001	-0.807106	0.000000	4.934428	0.000000	0.000000	0.000000	0.243262	-0.010160	-0.387622	0.000000	0.000000	3.000000	17.000000	0.000000
1598.421728	0.084025	0.543154	0.101335	79.416595	40.863518	91.847649	-0.778633	0.000000	4.939001	0.000000	0.000000	0.000000	0.243262	-0.010160	-0.387622	0.000000	0.000000	3.000000	17.000000	0.000000
1598.425061	0.084852	0.543113	0.099998	79.416595	40.863518	91.847649	-0.778633	0.000000	4.939001	0.000000	0.000000	0.000000	0.248107	-0.012162	-0.401038	0.000000	0.000000	3.000000	17.000000	0.000000
1598.428394	0.084852	0.543113	0.099998	79.416595	40.863518	91.847649	-0.778633	0.000000	4.939001	0.000000	0.000000	0.000000	0.248107	-0.012162	-0.401038	0.000000	0.000000	3.000000	17.000000	0.000000
1598.431728	0.084852	0.543113	0.099998	79.381683	40.213287	91.085060	-0.748891	0.000000	4.943599	0.000000	0.000000	0.000000	0.248107	-0.012162	-0.401038	0.000000	0.000000	3.000000	17.000000	0.000000
1598.435061	0.085557	0.543029	0.098603	79.381683	40.213287	91.085060	-0.748891	0.000000	4.943599	0.000000	0.000000	0.000000	0.211693	-0.025161	-0.418495	0.000000	0.000000	3.000000	17.000000	0.000000
1598.438394	0.085557	0.543029	0.098603	79.381683	40.213287	91.085060	-0.748891	0.000000	4.943599	0.000000	0.000000	0.000000	0.211693	-0.025161	-0.418495	0.000000	0.000000	3.000000	17.000000	0.000000
1598.441728	0.085557	0.543029	0.098603	79.450424	39.860893	90.781006	-0.722138	0.000000	4.930153	0.000000	0.000000	0.000000	0.211693	-0.025161	-0.418495	0.000000	0.000000	3.000000	17.000000	0.000000
1598.445061	0.086148	0.542908	0.097188	79.450424	39.860893	90.781006	-0.722138	0.000000	4.930153	0.000000	0.000000	0.000000	0.177179	-0.036367	-0.424428	0.000000	0.000000	3.000000	17.000000	0.000000
1598.448394	0.086148	0.542908	0.097188	79.450424	39.860893	90.781006	-0.722138	0.000000	4.930153	0.000000	0.000000	0.000000	0.177179	-0.036367	-0.424428	0.000000	0.000000	3.000000	17.000000	0.000000
1598.451728	0.086148	0.542908	0.097188	79.585068	39.847046	91.200134	-0.692608	0.000000	4.859416	0.000000	0.000000	0.000000	0.177179	-0.036367	-0.424428	0.000000	0.000000	3.000000	17.000000	0.000000
1598.455061	0.086699	0.542762	0.095720	79.585068	39.847046	91.200134	-0.692608	0.000000	4.859416	0.000000	0.000000	0.000000	0.165469	-0.043795	-0.440449	0.000000	0.000000	3.000000	17.000000	0.000000
1598.458394	0.086699	0.542762	0.095720	79.585068	39.847046	91.200134	-0.692608	0.000000	4.859416	0.000000	0.000000	0.000000	0.165469	-0.043795	-0.440449	0.000000	0.000000	3.000000	17.000000	0.000000
1598.461728	0.086699	0.542762	0.095720	79.690155	40.104755	91.877594	-0.665030	0.000000	4.786007	0.000000	0.000000	0.000000	0.165469	-0.043795	-0.440449	0.000000	0.000000	3.000000	17.000000	0.000000
1598.465061	0.087321	0.542658	0.094211	79.690155	40.104755	91.877594	-0.665030	0.000000	4.786007	0.000000	0.000000	0.000000	0.186529	-0.031168	-0.452741	0.000000	0.000000	3.000000	17.000000	0.000000
1598.468394	0.087321	0.542658	0.094211	79.690155	40.104755	91.877594	-0.665030	0.000000	4.786007	0.000000	0.000000	0.000000	0.186529	-0.031168	-0.452741	0.000000	0.000000	3.000000	17.000000	0.000000
1598.471728	0.087321	0.542658	0.094211	79.775764	40.497761	92.185150	-0.633942	0.000000	4.710551	0.000000	0.000000	0.000000	0.186529	-0.031168	-0.452741	0.000000	0.000000	3.000000	17.000000	0.000000
1598.475061	0.088163	0.542590	0.092597	79.775764	40.497761	92.185150	-0.633942	0.000000	4.710551	0.000000	0.000000	0.000000	0.252492	-0.020399	-0.484167	0.000000	0.000000	3.000000	17.000000	0.000000
1598.478394	0.088163	0.542590	0.092597	79.775764	40.497761	92.185150	-0.633942	0.000000	4.710551	0.000000	0.000000	0.000000	0.252492	-0.020399	-0.484167	0.000000	0.000000	3.000000	17.000000	0.000000
1598.481728	0.088163	0.542590	0.092597	79.861122	40.883446	92.455788	-0.591860	0.000000	4.629856	0.000000	0.000000	0.000000	0.252492	-0.020399	-0.484167	0.000000	0.000000	3.000000	17.000000	0.000000
1598.485061	0.089091	0.542588	0.090894	79.861122	40.883446	92.455788	-0.591860	0.000000	4.629856	0.000000	0.000000	0.000000	0.278454	-0.000692	-0.510998	0.000000	0.000000	3.000000	17.000000	0.000000
1598.488394	0.089091	0.542588	0.090894	79.861122	40.883446	92.455788	-0.591860	0.000000	4.629856	0.000000	0.000000	0.000000	0.278454	-0.000692	-0.510998	0.000000	0.000000	3.000000	17.000000	0.000000
1598.491728	0.089091	0.542588	0.090894	79.977280	41.055000	92.467926	-0.545451	0.000000	4.544690	0.000000	0.000000	0.000000	0.278454	-0.000692	-0.510998	0.000000	0.000000	3.000000	17.000000	0.000000
1598.495061	0.090083	0.542608	0.089131	79.977280	41.055000	92.467926	-0.545451	0.000000	4.544690	0.000000	0.000000	0.000000	0.297487	0.006103	-0.528911	0.000000	0.000000	3.000000	17.000000	0.000000
1598.498394	0.090083	0.542608	0.089131	79.977280	41.055000	92.467926	-0.545451	0.000000	4.544690	0.000000	0.000000	0.000000	0.297487	0.006103	-0.528911	0.000000	0.000000	3.000000	17.000000	0.000000
1598.501728	0.090083	0.542608	0.089131	80.154778	40.736805	91.901772	-0.495870	0.000000	4.456538	0.000000	0.000000	0.000000	0.297487	0.006103	-0.528911	0.000000	0.000000	3.000000	17.000000	0.000000
1598.505061	0.091081	0.542693	0.087290	80.154778	40.736805	91.901772	-0.495870	0.000000	4.456538	0.000000	0.000000	0.000000	0.299369	0.025439	-0.552241	0.000000	0.000000	3.000000	17.000000	0.000000
1598.508394	0.091081	0.542693	0.087290	80.154778	40.736805	91.901772	-0.495870	0.000000	4.456538	0.000000	0.000000	0.000000	0.299369	0.025439	-0.552241	0.000000	0.000000	3.000000	17.000000	0.000000
1598.511728	0.091081	0.542693	0.087290	80.377487	40.055626	90.967323	-0.445975	0.000000	4.364497	0.000000	0.000000	0.000000	0.299369	0.025439	-0.552241	0.000000	0.000000	3.000000	17.000000	0.000000
1598.515061	0.092045	0.542746	0.085454	80.377487	40.055626	90.967323	-0.445975	0.000000	4.364497	0.000000	0.000000	0.000000	0.289321	0.015704	-0.550838	0.000000	0.000000	3.000000	17.000000	0.000000
1598.518394	0.092045	0.542746	0.085454	80.377487	40.055626	90.967323	-0.445975	0.000000	4.364497	0.000000	0.000000	0.000000	0.289321	0.015704	-0.550838	0.000000	0.000000	3.000000	17.000000	0.000000
1598.521728	0.092045	0.542746	0.085454	80.609138	39.159988	90.167336	-0.397755	0.000000	4.272691	0.000000	0.000000	0.000000	0.289321	0.015704	-0.550838	0.000000	0.000000	3.000000	17.000000	0.000000
1598.525061	0.092977	0.542844	0.083630	80.609138	39.159988	90.167336	-0.397755	0.000000	4.272691	0.000000	0.000000	0.000000	0.279754	0.029448	-0.547047	0.000000	0.000000	3.000000	17.000000	0.000000
1598.528394	0.092977	0.542844	0.083630	80.609138	39.159988	90.167336	-0.397755	0.000000	4.272691	0.000000	0.000000	0.000000	0.279754	0.029448	-0.547047	0.000000	0.000000	3.000000	17.000000	0.000000
1598.531728	0.092977	0.542844	0.083630	80.817055	38.364811	90.452682	-0.351129	0.000000	4.181516	0.000000	0.000000	0.000000	0.279754	0.029448	-0.547047	0.000000	0.000000	3.000000	17.000000	0.000000
1598.535061	0.093992	0.542952	0.081867	80.817055	38.364811	90.452682	-0.351129	0.000000	4.181516	0.000000	0.000000	0.000000	0.304392	0.032407	-0.529048	0.000000	0.000000	3.000000	17.000000	0.000000
1598.538394	0.093992	0.542952	0.081867	80.817055	38.364811	90.452682	-0.351129	0.000000	4.181516	0.000000	0.000000	0.000000	0.304392	0.032407	-0.529048	0.000000	0.000000	3.000000	17.000000	0.000000
1598.541728	0.093992	0.542952	0.081867	80.995384	37.687500	91.072716	-0.300397	0.000000	4.093341	0.000000	0.000000	0.000000	0.304392	0.032407	-0.529048	0.000000	0.000000	3.000000	17.000000	0.000000
1598.545061	0.095150	0.543117	0.080063	80.995384	37.687500	91.072716	-0.300397	0.000000	4.093341	0.000000	0.000000	0.000000	0.347336	0.049609	-0.541164	0.000000	0.000000	3.000000	17.000000	0.000000
1598.548394	0.095150	0.543117	0.080063	80.995384	37.687500	91.072716	-0.300397	0.000000	4.093341	0.000000	0.000000	0.000000	0.347336	0.049609	-0.541164	0.000000	0.000000	3.000000	17.000000	0.000000
1598.551728	0.095150	0.543117	0.080063	81.164177	36.966557	90.867805	-0.242508	0.000000	4.003148	0.000000	0.000000	0.000000	0.347336	0.049609	-0.541164	0.000000	0.000000	3.000000	17.000000	0.000000
1598.555061	0.096656	0.543357	0.078198	81.164177	36.966557	90.867805	-0.242508	0.000000	4.003148	0.000000	0.000000	0.000000	0.451702	0.072021	-0.559453	0.000000	0.000000	3.000000	17.000000	0.000000
1598.558394	0.096656	0.543357	0.078198	81.164177	36.966557	90.867805	-0.242508	0.000000	4.003148	0.000000	0.000000	0.000000	0.451702	0.072021	-0.559453	0.000000	0.000000	3.000000	17.000000	0.000000
1598.561728	0.096656	0.543357	0.078198	81.346146	35.940235	89.520493	-0.167224	0.000000	3.909905	0.000000	0.000000	0.000000	0.451702	0.072021	-0.559453	0.000000	0.000000	3.000000	17.000000	0.000000
1598.565061	0.098368	0.543677	0.076232	81.346146	35.940235	89.520493	-0.167224	0.000000	3.909905	0.000000	0.000000	0.000000	0.513634	0.095887	-0.589774	0.000000	0.000000	3.000000	17.000000	0.000000
1598.568394	0.098368	0.543677	0.076232	81.346146	35.940235	89.520493	-0.167224	0.000000	3.909905	0.000000	0.000000	0.000000	0.513634	0.095887	-0.589774	0.000000	0.000000	3.000000	17.000000	0.000000
1598.571728	0.098368	0.543677	0.076232	81.573235	33.995403	87.282928	-0.081618	0.000000	3.811610	0.000000	0.000000	0.000000	0.513634	0.095887	-0.589774	0.000000	0.000000	3.000000	17.000000	0.000000
1598.575061	0.100186	0.544063	0.074204	81.573235	33.995403	87.282928	-0.081618	0.000000	3.811610	0.000000	0.000000	0.000000	0.545565	0.116004	-0.608556	0.000000	0.000000	3.000000	17.000000	0.000000
1598.578394	0.100186	0.544063	0.074204	81.573235	33.995403	87.282928	-0.081618	0.000000	3.811610	0.000000	0.000000	0.000000	0.545565	0.116004	-0.608556	0.000000	0.000000	3.000000	17.000000	0.000000
1598.581728	0.100186	0.544063	0.074204	81.809204	30.367609	83.878433	0.009309	0.000000	3.710184	0.000000	0.000000	0.000000	0.545565	0.116004	-0.608556	0.000000	0.000000	3.000000	17.000000	0.000000
1598.585061	0.102095	0.544541	0.072172	81.809204	30.367609	83.878433	0.009309	0.000000	3.710184	0.000000	0.000000	0.000000	0.572620	0.143196	-0.609520	0.000000	0.000000	3.000000	17.000000	0.000000
1598.588394	0.102095	0.544541	0.072172	81.809204	30.367609	83.878433	0.009309	0.000000	3.710184	0.000000	0.000000	0.000000	0.572620	0.143196	-0.609520	0.000000	0.000000	3.000000	17.000000	0.000000
1598.591728	0.102095	0.544541	0.072172	81.947701	24.749281	78.310791	0.104746	0.000000	3.608597	0.000000	0.000000	0.000000	0.572620	0.143196	-0.609520	0.000000	0.000000	3.000000	17.000000	0.000000
1598.595061	0.103974	0.545038	0.070192	81.947701	24.749281	78.310791	0.104746	0.000000	3.608597	0.000000	0.000000	0.000000	0.563692	0.149105	-0.594044	0.000000	0.000000	3.000000	17.000000	0.000000
1598.598394	0.103974	0.545038	0.070192	81.947701	24.749281	78.310791	0.104746	0.000000	3.608597	0.000000	0.000000	0.000000	0.563692	0.149105	-0.594044	0.000000	0.000000	3.000000	17.000000	0.000000
1598.601728	0.103974	0.545038	0.070192	81.920540	17.765928	70.978653	0.198694	0.000000	3.509590	0.000000	0.000000	0.000000	0.563692	0.149105	-0.594044	0.000000	0.000000	3.000000	17.000000	0.000000
1598.605061	0.105956	0.545590	0.068273	81.920540	17.765928	70.978653	0.198694	0.000000	3.509590	0.000000	0.000000	0.000000	0.594536	0.165812	-0.575745	0.000000	0.000000	3.000000	17.000000	0.000000
1598.608394	0.105956	0.545590	0.068273	81.920540	17.765928	70.978653	0.198694	0.000000	3.509590	0.000000	0.000000	0.000000	0.594536	0.165812	-0.575745	0.000000	0.000000	3.000000	17.000000	0.000000
1598.611728	0.105956	0.545590	0.068273	81.727493	10.861855	63.622215	0.297784	0.000000	3.413632	0.000000	0.000000	0.000000	0.594536	0.165812	-0.575745	0.000000	0.000000	3.000000	17.000000	0.000000
1598.615061	0.108169	0.546188	0.066410	81.727493	10.861855	63.622215	0.297784	0.000000	3.413632	0.000000	0.000000	0.000000	0.664031	0.179185	-0.558911	0.000000	0.000000	3.000000	17.000000	0.000000
1598.618394	0.108169	0.546188	0.066410	81.727493	10.861855	63.622215	0.297784	0.000000	3.413632	0.000000	0.000000	0.000000	0.664031	0.179185	-0.558911	0.000000	0.000000	3.000000	17.000000	0.000000
1598.621728	0.108169	0.546188	0.066410	81.419746	4.958394	57.383663	0.408456	0.000000	3.320481	0.000000	0.000000	0.000000	0.664031	0.179185	-0.558911	0.000000	0.000000	3.000000	17.000000	0.000000
1598.625061	0.110519	0.546799	0.064521	81.419746	4.958394	57.383663	0.408456	0.000000	3.320481	0.000000	0.000000	0.000000	0.704971	0.183284	-0.566616	0.000000	0.000000	3.000000	17.000000	0.000000
1598.628394	0.110519	0.546799	0.064521	81.419746	4.958394	57.383663	0.408456	0.000000	3.320481	0.000000	0.000000	0.000000	0.704971	0.183284	-0.566616	0.000000	0.000000	3.000000	17.000000	0.000000
1598.631728	0.110519	0.546799	0.064521	81.089493	0.520269	52.989334	0.525951	0.000000	3.226044	0.000000	0.000000	0.000000	0.704971	0.183284	-0.566616	0.000000	0.000000	3.000000	17.000000	0.000000
1598.635061	0.112931	0.547394	0.062625	81.089493	0.520269	52.989334	0.525951	0.000000	3.226044	0.000000	0.000000	0.000000	0.723587	0.178693	-0.568621	0.000000	0.000000	3.000000	17.000000	0.000000
1598.638394	0.112931	0.547394	0.062625	81.089493	0.520269	52.989334	0.525951	0.000000	3.226044	0.000000	0.000000	0.000000	0.723587	0.178693	-0.568621	0.000000	0.000000	3.000000	17.000000	0.000000
1598.641728	0.112931	0.547394	0.062625	80.788528	-2.544923	49.795952	0.646549	0.000000	3.131274	0.000000	0.000000	0.000000	0.723587	0.178693	-0.568621	0.000000	0.000000	3.000000	17.000000	0.000000
1598.645061	0.115450	0.547957	0.060695	80.788528	-2.544923	49.795952	0.646549	0.000000	3.131274	0.000000	0.000000	0.000000	0.755661	0.168754	-0.579275	0.000000	0.000000	3.000000	17.000000	0.000000
1598.648394	0.115450	0.547957	0.060695	80.788528	-2.544923	49.795952	0.646549	0.000000	3.131274	0.000000	0.000000	0.000000	0.755661	0.168754	-0.579275	0.000000	0.000000	3.000000	17.000000	0.000000
1598.651728	0.115450	0.547957	0.060695	80.562706	-4.648458	47.630428	0.772492	0.000000	3.034728	0.000000	0.000000	0.000000	0.755661	0.168754	-0.579275	0.000000	0.000000	3.000000	17.000000	0.000000
1598.655061	0.118076	0.548484	0.058621	80.562706	-4.648458	47.630428	0.772492	0.000000	3.034728	0.000000	0.000000	0.000000	0.787834	0.158082	-0.621942	0.000000	0.000000	3.000000	17.000000	0.000000
1598.658394	0.118076	0.548484	0.058621	80.562706	-4.648458	47.630428	0.772492	0.000000	3.034728	0.000000	0.000000	0.000000	0.787834	0.158082	-0.621942	0.000000	0.000000	3.000000	17.000000	0.000000
1598.661728	0.118076	0.548484	0.058621	80.413597	-6.355427	46.664566	0.903798	0.000000	2.931071	0.000000	0.000000	0.000000	0.787834	0.158082	-0.621942	0.000000	0.000000	3.000000	17.000000	0.000000
1598.665061	0.120651	0.548942	0.056510	80.413597	-6.355427	46.664566	0.903798	0.000000	2.931071	0.000000	0.000000	0.000000	0.772364	0.137413	-0.633490	0.000000	0.000000	3.000000	17.000000	0.000000
1598.668394	0.120651	0.548942	0.056510	80.413597	-6.355427	46.664566	0.903798	0.000000	2.931071	0.000000	0.000000	0.000000	0.772364	0.137413	-0.633490	0.000000	0.000000	3.000000	17.000000	0.000000
1598.671728	0.120651	0.548942	0.056510	80.288452	-8.185528	45.832623	1.032525	0.000000	2.825490	0.000000	0.000000	0.000000	0.772364	0.137413	-0.633490	0.000000	0.000000	3.000000	17.000000	0.000000
1598.675061	0.123153	0.549346	0.054278	80.288452	-8.185528	45.832623	1.032525	0.000000	2.825490	0.000000	0.000000	0.000000	0.750846	0.121302	-0.669602	0.000000	0.000000	3.000000	17.000000	0.000000
1598.678394	0.123153	0.549346	0.054278	80.288452	-8.185528	45.832623	1.032525	0.000000	2.825490	0.000000	0.000000	0.000000	0.750846	0.121302	-0.669602	0.000000	0.000000	3.000000	17.000000	0.000000
1598.681728	0.123153	0.549346	0.054278	80.124290	-10.358905	44.059315	1.157666	0.000000	2.713889	0.000000	0.000000	0.000000	0.750846	0.121302	-0.669602	0.000000	0.000000	3.000000	17.000000	0.000000
1598.685061	0.125724	0.549682	0.051979	80.124290	-10.358905	44.059315	1.157666	0.000000	2.713889	0.000000	0.000000	0.000000	0.771176	0.100721	-0.689703	0.000000	0.000000	3.000000	17.000000	0.000000
1598.688394	0.125724	0.549682	0.051979	80.124290	-10.358905	44.059315	1.157666	0.000000	2.713889	0.000000	0.000000	0.000000	0.771176	0.100721	-0.689703	0.000000	0.000000	3.000000	17.000000	0.000000
1598.691728	0.125724	0.549682	0.051979	79.914063	-12.799335	41.428143	1.286196	0.000000	2.598939	0.000000	0.000000	0.000000	0.771176	0.100721	-0.689703	0.000000	0.000000	3.000000	17.000000	0.000000
1598.695061	0.128317	0.549935	0.049540	79.914063	-12.799335	41.428143	1.286196	0.000000	2.598939	0.000000	0.000000	0.000000	0.777812	0.075984	-0.731625	0.000000	0.000000	3.000000	17.000000	0.000000
1598.698394	0.128317	0.549935	0.049540	79.914063	-12.799335	41.428143	1.286196	0.000000	2.598939	0.000000	0.000000	0.000000	0.777812	0.075984	-0.731625	0.000000	0.000000	3.000000	17.000000	0.000000
1598.701728	0.128317	0.549935	0.049540	79.670654	-15.176605	39.174114	1.415831	0.000000	2.477001	0.000000	0.000000	0.000000	0.777812	0.075984	-0.731625	0.000000	0.000000	3.000000	17.000000	0.000000
1598.705061	0.130863	0.550128	0.047102	79.670654	-15.176605	39.174114	1.415831	0.000000	2.477001	0.000000	0.000000	0.000000	0.763850	0.057721	-0.731395	0.000000	0.000000	3.000000	17.000000	0.000000
1598.708394	0.130863	0.550128	0.047102	79.670654	-15.176605	39.174114	1.415831	0.000000	2.477001	0.000000	0.000000	0.000000	0.763850	0.057721	-0.731395	0.000000	0.000000	3.000000	17.000000	0.000000
1598.711728	0.130863	0.550128	0.047102	79.428284	-17.330944	37.594143	1.543139	0.000000	2.355102	0.000000	0.000000	0.000000	0.763850	0.057721	-0.731395	0.000000	0.000000	3.000000	17.000000	0.000000
1598.715061	0.133311	0.550242	0.044661	79.428284	-17.330944	37.594143	1.543139	0.000000	2.355102	0.000000	0.000000	0.000000	0.734378	0.034277	-0.732273	0.000000	0.000000	3.000000	17.000000	0.000000
1598.718394	0.133311	0.550242	0.044661	79.428284	-17.330944	37.594143	1.543139	0.000000	2.355102	0.000000	0.000000	0.000000	0.734378	0.034277	-0.732273	0.000000	0.000000	3.000000	17.000000	0.000000
1598.721728	0.133311	0.550242	0.044661	79.183693	-19.271780	35.870476	1.665536	0.000000	2.233057	0.000000	0.000000	0.000000	0.734378	0.034277	-0.732273	0.000000	0.000000	3.000000	17.000000	0.000000
1598.725061	0.135731	0.550307	0.042194	79.183693	-19.271780	35.870476	1.665536	0.000000	2.233057	0.000000	0.000000	0.000000	0.726085	0.019517	-0.740045	0.000000	0.000000	3.000000	17.000000	0.000000
1598.728394	0.135731	0.550307	0.042194	79.183693	-19.271780	35.870476	1.665536	0.000000	2.233057	0.000000	0.000000	0.000000	0.726085	0.019517	-0.740045	0.000000	0.000000	3.000000	17.000000	0.000000
1598.731728	0.135731	0.550307	0.042194	78.944778	-21.003572	33.835644	1.786550	0.000000	2.109716	0.000000	0.000000	0.000000	0.726085	0.019517	-0.740045	0.000000	0.000000	3.000000	17.000000	0.000000
1598.735061	0.138082	0.550313	0.039737	78.944778	-21.003572	33.835644	1.786550	0.000000	2.109716	0.000000	0.000000	0.000000	0.705365	0.001748	-0.737265	0.000000	0.000000	3.000000	17.000000	0.000000
1598.738394	0.138082	0.550313	0.039737	78.944778	-21.003572	33.835644	1.786550	0.000000	2.109716	0.000000	0.000000	0.000000	0.705365	0.001748	-0.737265	0.000000	0.000000	3.000000	17.000000	0.000000
1598.741728	0.138082	0.550313	0.039737	78.755875	-22.377653	32.137367	1.904111	0.000000	1.986838	0.000000	0.000000	0.000000	0.705365	0.001748	-0.737265	0.000000	0.000000	3.000000	17.000000	0.000000
1598.745061	0.140201	0.550260	0.037336	78.755875	-22.377653	32.137367	1.904111	0.000000	1.986838	0.000000	0.000000	0.000000	0.635589	-0.015898	-0.720250	0.000000	0.000000	3.000000	17.000000	0.000000
1598.748394	0.140201	0.550260	0.037336	78.755875	-22.377653	32.137367	1.904111	0.000000	1.986838	0.000000	0.000000	0.000000	0.635589	-0.015898	-0.720250	0.000000	0.000000	3.000000	17.000000	0.000000
1598.751728	0.140201	0.550260	0.037336	78.678581	-23.165108	31.302723	2.010043	0.000000	1.866796	0.000000	0.000000	0.000000	0.635589	-0.015898	-0.720250	0.000000	0.000000	3.000000	17.000000	0.000000
1598.755061	0.142036	0.550187	0.034981	78.678581	-23.165108	31.302723	2.010043	0.000000	1.866796	0.000000	0.000000	0.000000	0.550419	-0.021827	-0.706359	0.000000	0.000000	3.000000	17.000000	0.000000
1598.758394	0.142036	0.550187	0.034981	78.678581	-23.165108	31.302723	2.010043	0.000000	1.866796	0.000000	0.000000	0.000000	0.550419	-0.021827	-0.706359	0.000000	0.000000	3.000000	17.000000	0.000000
1598.761728	0.142036	0.550187	0.034981	78.746544	-23.319668	31.154924	2.101779	0.000000	1.749070	0.000000	0.000000	0.000000	0.550419	-0.021827	-0.706359	0.000000	0.000000	3.000000	17.000000	0.000000
1598.765061	0.143851	0.550112	0.032618	78.746544	-23.319668	31.154924	2.101779	0.000000	1.749070	0.000000	0.000000	0.000000	0.544495	-0.022461	-0.708988	0.000000	0.000000	3.000000	17.000000	0.000000
1598.768394	0.143851	0.550112	0.032618	78.746544	-23.319668	31.154924	2.101779	0.000000	1.749070	0.000000	0.000000	0.000000	0.544495	-0.022461	-0.708988	0.000000	0.000000	3.000000	17.000000	0.000000
1598.771728	0.143851	0.550112	0.032618	78.837967	-23.075640	31.238543	2.192528	0.000000	1.630905	0.000000	0.000000	0.000000	0.544495	-0.022461	-0.708988	0.000000	0.000000	3.000000	17.000000	0.000000
1598.775061	0.145669	0.550035	0.030239	78.837967	-23.075640	31.238543	2.192528	0.000000	1.630905	0.000000	0.000000	0.000000	0.545500	-0.023110	-0.713646	0.000000	0.000000	3.000000	17.000000	0.000000
1598.778394	0.145669	0.550035	0.030239	78.837967	-23.075640	31.238543	2.192528	0.000000	1.630905	0.000000	0.000000	0.000000	0.545500	-0.023110	-0.713646	0.000000	0.000000	3.000000	17.000000	0.000000
1598.781728	0.145669	0.550035	0.030239	78.859596	-22.342340	31.864372	2.283445	0.000000	1.511964	0.000000	0.000000	0.000000	0.545500	-0.023110	-0.713646	0.000000	0.000000	3.000000	17.000000	0.000000
1598.785061	0.147353	0.549971	0.027971	78.859596	-22.342340	31.864372	2.283445	0.000000	1.511964	0.000000	0.000000	0.000000	0.505107	-0.019288	-0.680341	0.000000	0.000000	3.000000	17.000000	0.000000
1598.788394	0.147353	0.549971	0.027971	78.859596	-22.342340	31.864372	2.283445	0.000000	1.511964	0.000000	0.000000	0.000000	0.505107	-0.019288	-0.680341	0.000000	0.000000	3.000000	17.000000	0.000000
1598.791728	0.147353	0.549971	0.027971	78.757202	-20.945492	33.385303	2.367630	0.000000	1.398574	0.000000	0.000000	0.000000	0.505107	-0.019288	-0.680341	0.000000	0.000000	3.000000	17.000000	0.000000
1598.795061	0.149000	0.550007	0.025880	78.757202	-20.945492	33.385303	2.367630	0.000000	1.398574	0.000000	0.000000	0.000000	0.494117	0.010882	-0.627429	0.000000	0.000000	3.000000	17.000000	0.000000
1598.798394	0.149000	0.550007	0.025880	78.757202	-20.945492	33.385303	2.367630	0.000000	1.398574	0.000000	0.000000	0.000000	0.494117	0.010882	-0.627429	0.000000	0.000000	3.000000	17.000000	0.000000
1598.801728	0.149000	0.550007	0.025880	78.570160	-19.128166	35.699039	2.449982	0.000000	1.294003	0.000000	0.000000	0.000000	0.494117	0.010882	-0.627429	0.000000	0.000000	3.000000	17.000000	0.000000
1598.805061	0.150648	0.550109	0.023918	78.570160	-19.128166	35.699039	2.449982	0.000000	1.294003	0.000000	0.000000	0.000000	0.494601	0.030516	-0.588760	0.000000	0.000000	3.000000	17.000000	0.000000
1598.808394	0.150648	0.550109	0.023918	78.570160	-19.128166	35.699039	2.449982	0.000000	1.294003	0.000000	0.000000	0.000000	0.494601	0.030516	-0.588760	0.000000	0.000000	3.000000	17.000000	0.000000
1598.811728	0.150648	0.550109	0.023918	78.346344	-17.330173	37.995758	2.532416	0.000000	1.195876	0.000000	0.000000	0.000000	0.494601	0.030516	-0.588760	0.000000	0.000000	3.000000	17.000000	0.000000
1598.815061	0.152220	0.550268	0.022067	78.346344	-17.330173	37.995758	2.532416	0.000000	1.195876	0.000000	0.000000	0.000000	0.471512	0.047875	-0.555160	0.000000	0.000000	3.000000	17.000000	0.000000
1598.818394	0.152220	0.550268	0.022067	78.346344	-17.330173	37.995758	2.532416	0.000000	1.195876	0.000000	0.000000	0.000000	0.471512	0.047875	-0.555160	0.000000	0.000000	3.000000	17.000000	0.000000
1598.821728	0.152220	0.550268	0.022067	78.126335	-15.672139	39.663063	2.611001	0.000000	1.103349	0.000000	0.000000	0.000000	0.471512	0.047875	-0.555160	0.000000	0.000000	3.000000	17.000000	0.000000
1598.825061	0.153649	0.550486	0.020351	78.126335	-15.672139	39.663063	2.611001	0.000000	1.103349	0.000000	0.000000	0.000000	0.428679	0.065247	-0.514731	0.000000	0.000000	3.000000	17.000000	0.000000
1598.828394	0.153649	0.550486	0.020351	78.126335	-15.672139	39.663063	2.611001	0.000000	1.103349	0.000000	0.000000	0.000000	0.428679	0.065247	-0.514731	0.000000	0.000000	3.000000	17.000000	0.000000
1598.831728	0.153649	0.550486	0.020351	77.957413	-14.034622	41.247368	2.682447	0.000000	1.017561	0.000000	0.000000	0.000000	0.428679	0.065247	-0.514731	0.000000	0.000000	3.000000	17.000000	0.000000
1598.835061	0.154808	0.550779	0.018833	77.957413	-14.034622	41.247368	2.682447	0.000000	1.017561	0.000000	0.000000	0.000000	0.347662	0.087852	-0.455571	0.000000	0.000000	3.000000	17.000000	0.000000
1598.838394	0.154808	0.550779	0.018833	77.957413	-14.034622	41.247368	2.682447	0.000000	1.017561	0.000000	0.000000	0.000000	0.347662	0.087852	-0.455571	0.000000	0.000000	3.000000	17.000000	0.000000
1598.841728	0.154808	0.550779	0.018833	77.870583	-12.281450	43.124126	2.740391	0.000000	0.941632	0.000000	0.000000	0.000000	0.347662	0.087852	-0.455571	0.000000	0.000000	3.000000	17.000000	0.000000
1598.845061	0.155655	0.551147	0.017528	77.870583	-12.281450	43.124126	2.740391	0.000000	0.941632	0.000000	0.000000	0.000000	0.254272	0.110486	-0.391368	0.000000	0.000000	3.000000	17.000000	0.000000
1598.848394	0.155655	0.551147	0.017528	77.870583	-12.281450	43.124126	2.740391	0.000000	0.941632	0.000000	0.000000	0.000000	0.254272	0.110486	-0.391368	0.000000	0.000000	3.000000	17.000000	0.000000
1598.851728	0.155655	0.551147	0.017528	77.872398	-10.341778	45.361942	2.782770	0.000000	0.876404	0.000000	0.000000	0.000000	0.254272	0.110486	-0.391368	0.000000	0.000000	3.000000	17.000000	0.000000
1598.855061	0.156236	0.551546	0.016412	77.872398	-10.341778	45.361942	2.782770	0.000000	0.876404	0.000000	0.000000	0.000000	0.174270	0.119730	-0.334726	0.000000	0.000000	3.000000	17.000000	0.000000
1598.858394	0.156236	0.551546	0.016412	77.872398	-10.341778	45.361942	2.782770	0.000000	0.876404	0.000000	0.000000	0.000000	0.174270	0.119730	-0.334726	0.000000	0.000000	3.000000	17.000000	0.000000
1598.861728	0.156236	0.551546	0.016412	77.938240	-8.255770	47.894051	2.811815	0.000000	0.820617	0.000000	0.000000	0.000000	0.174270	0.119730	-0.334726	0.000000	0.000000	3.000000	17.000000	0.000000
1598.865061	0.156592	0.551959	0.015455	77.938240	-8.255770	47.894051	2.811815	0.000000	0.820617	0.000000	0.000000	0.000000	0.106821	0.123830	-0.287311	0.000000	0.000000	3.000000	17.000000	0.000000
1598.868394	0.156592	0.551959	0.015455	77.938240	-8.255770	47.894051	2.811815	0.000000	0.820617	0.000000	0.000000	0.000000	0.106821	0.123830	-0.287311	0.000000	0.000000	3.000000	17.000000	0.000000
1598.871728	0.156592	0.551959	0.015455	78.066353	-6.059579	50.663395	2.829618	0.000000	0.772731	0.000000	0.000000	0.000000	0.106821	0.123830	-0.287311	0.000000	0.000000	3.000000	17.000000	0.000000
1598.875061	0.156592	0.551959	0.015455	78.066353	-6.059579	50.663395	2.829618	0.000000	0.772731	0.000000	0.000000	0.000000	0.106821	0.123830	-0.287311	0.000000	0.000000	3.000000	17.000000	0.000000
1598.878394	0.156733	0.552376	0.014677	78.066353	-6.059579	50.663395	2.829618	0.000000	0.772731	0.000000	0.000000	0.000000	0.042103	0.125099	-0.233172	0.000000	0.000000	3.000000	17.000000	0.000000
1598.881728	0.156733	0.552376	0.014677	78.233070	-3.807625	53.567142	2.829618	0.000000	0.772731	0.000000	0.000000	0.000000	0.042103	0.125099	-0.233172	0.000000	0.000000	3.000000	17.000000	0.000000
1598.885061	0.156670	0.552791	0.013967	78.233070	-3.807625	53.567142	2.829618	0.000000	0.772731	0.000000	0.000000	0.000000	-0.018671	0.124677	-0.213241	0.000000	0.000000	3.000000	17.000000	0.000000
1598.888394	0.156670	0.552791	0.013967	78.233070	-3.807625	53.567142	2.829618	0.000000	0.772731	0.000000	0.000000	0.000000	-0.018671	0.124677	-0.213241	0.000000	0.000000	3.000000	17.000000	0.000000
1598.891728	0.156670	0.552791	0.013967	78.420692	-1.632259	56.414913	2.833523	0.000000	0.698329	0.000000	0.000000	0.000000	-0.018671	0.124677	-0.213241	0.000000	0.000000	3.000000	17.000000	0.000000
1598.895061	0.156670	0.552791	0.013967	78.420692	-1.632259	56.414913	2.833523	0.000000	0.698329	0.000000	0.000000	0.000000	-0.018671	0.124677	-0.213241	0.000000	0.000000	3.000000	17.000000	0.000000
1598.898394	0.156442	0.553214	0.013354	78.420692	-1.632259	56.414913	2.833523	0.000000	0.698329	0.000000	0.000000	0.000000	-0.068599	0.126626	-0.183923	0.000000	0.000000	3.000000	17.000000	0.000000
1598.901728	0.156442	0.553214	0.013354	78.595215	0.453861	59.155510	2.833523	0.000000	0.698329	0.000000	0.000000	0.000000	-0.068599	0.126626	-0.183923	0.000000	0.000000	3.000000	17.000000	0.000000
1598.905061	0.156098	0.553590	0.012765	78.595215	0.453861	59.155510	2.833523	0.000000	0.698329	0.000000	0.000000	0.000000	-0.103287	0.112855	-0.176554	0.000000	0.000000	3.000000	17.000000	0.000000
1598.908394	0.156098	0.553590	0.012765	78.595215	0.453861	59.155510	2.833523	0.000000	0.698329	0.000000	0.000000	0.000000	-0.103287	0.112855	-0.176554	0.000000	0.000000	3.000000	17.000000	0.000000
1598.911728	0.156098	0.553590	0.012765	78.742432	2.406689	61.726318	2.804875	0.000000	0.638250	0.000000	0.000000	0.000000	-0.103287	0.112855	-0.176554	0.000000	0.000000	3.000000	17.000000	0.000000
1598.915061	0.156098	0.553590	0.012765	78.742432	2.406689	61.726318	2.804875	0.000000	0.638250	0.000000	0.000000	0.000000	-0.103287	0.112855	-0.176554	0.000000	0.000000	3.000000	17.000000	0.000000
1598.918394	0.155623	0.553911	0.012230	78.742432	2.406689	61.726318	2.804875	0.000000	0.638250	0.000000	0.000000	0.000000	-0.142346	0.096265	-0.160446	0.000000	0.000000	3.000000	17.000000	0.000000
1598.921728	0.155623	0.553911	0.012230	78.859642	4.208545	64.100853	2.804875	0.000000	0.638250	0.000000	0.000000	0.000000	-0.142346	0.096265	-0.160446	0.000000	0.000000	3.000000	17.000000	0.000000
1598.925061	0.155045	0.554221	0.011753	78.859642	4.208545	64.100853	2.804875	0.000000	0.638250	0.000000	0.000000	0.000000	-0.173406	0.093082	-0.143070	0.000000	0.000000	3.000000	17.000000	0.000000
1598.928394	0.155045	0.554221	0.011753	78.859642	4.208545	64.100853	2.804875	0.000000	0.638250	0.000000	0.000000	0.000000	-0.173406	0.093082	-0.143070	0.000000	0.000000	3.000000	17.000000	0.000000
1598.931728	0.155045	0.554221	0.011753	78.956894	5.822076	66.245377	2.752250	0.000000	0.587664	0.000000	0.000000	0.000000	-0.173406	0.093082	-0.143070	0.000000	0.000000	3.000000	17.000000	0.000000
1598.935061	0.155045	0.554221	0.011753	78.956894	5.822076	66.245377	2.752250	0.000000	0.587664	0.000000	0.000000	0.000000	-0.173406	0.093082	-0.143070	0.000000	0.000000	3.000000	17.000000	0.000000
1598.938394	0.154330	0.554486	0.011307	78.956894	5.822076	66.245377	2.752250	0.000000	0.587664	0.000000	0.000000	0.000000	-0.214390	0.079404	-0.133750	0.000000	0.000000	3.000000	17.000000	0.000000
1598.941728	0.154330	0.554486	0.011307	79.041611	7.372774	68.326126	2.752250	0.000000	0.587664	0.000000	0.000000	0.000000	-0.214390	0.079404	-0.133750	0.000000	0.000000	3.000000	17.000000	0.000000
1598.945061	0.153485	0.554722	0.010909	79.041611	7.372774	68.326126	2.752250	0.000000	0.587664	0.000000	0.000000	0.000000	-0.253575	0.071038	-0.119526	0.000000	0.000000	3.000000	17.000000	0.000000
1598.948394	0.153485	0.554722	0.010909	79.041611	7.372774	68.326126	2.752250	0.000000	0.587664	0.000000	0.000000	0.000000	-0.253575	0.071038	-0.119526	0.000000	0.000000	3.000000	17.000000	0.000000
1598.951728	0.153485	0.554722	0.010909	79.120041	8.904694	70.242729	2.674256	0.000000	0.545451	0.000000	0.000000	0.000000	-0.253575	0.071038	-0.119526	0.000000	0.000000	3.000000	17.000000	0.000000
1598.955061	0.152519	0.554923	0.010511	79.120041	8.904694	70.242729	2.674256	0.000000	0.545451	0.000000	0.000000	0.000000	-0.289809	0.060273	-0.119362	0.000000	0.000000	3.000000	17.000000	0.000000
1598.958394	0.152519	0.554923	0.010511	79.120041	8.904694	70.242729	2.674256	0.000000	0.545451	0.000000	0.000000	0.000000	-0.289809	0.060273	-0.119362	0.000000	0.000000	3.000000	17.000000	0.000000
1598.961728	0.152519	0.554923	0.010511	79.190178	10.446699	71.750221	2.625955	0.000000	0.525558	0.000000	0.000000	0.000000	-0.289809	0.060273	-0.119362	0.000000	0.000000	3.000000	17.000000	0.000000
1598.965061	0.151497	0.555087	0.010160	79.190178	10.446699	71.750221	2.625955	0.000000	0.525558	0.000000	0.000000	0.000000	-0.306671	0.049141	-0.105429	0.000000	0.000000	3.000000	17.000000	0.000000
1598.968394	0.151497	0.555087	0.010160	79.190178	10.446699	71.750221	2.625955	0.000000	0.525558	0.000000	0.000000	0.000000	-0.306671	0.049141	-0.105429	0.000000	0.000000	3.000000	17.000000	0.000000
1598.971728	0.151497	0.555087	0.010160	79.254860	12.117078	73.265373	2.574843	0.000000	0.507986	0.000000	0.000000	0.000000	-0.306671	0.049141	-0.105429	0.000000	0.000000	3.000000	17.000000	0.000000
1598.975061	0.150421	0.555215	0.009786	79.254860	12.117078	73.265373	2.574843	0.000000	0.507986	0.000000	0.000000	0.000000	-0.322765	0.038400	-0.112062	0.000000	0.000000	3.000000	17.000000	0.000000
1598.978394	0.150421	0.555215	0.009786	79.254860	12.117078	73.265373	2.574843	0.000000	0.507986	0.000000	0.000000	0.000000	-0.322765	0.038400	-0.112062	0.000000	0.000000	3.000000	17.000000	0.000000
1598.981728	0.150421	0.555215	0.009786	79.314629	13.925445	75.139954	2.521049	0.000000	0.489309	0.000000	0.000000	0.000000	-0.322765	0.038400	-0.112062	0.000000	0.000000	3.000000	17.000000	0.000000
1598.985061	0.149289	0.555306	0.009458	79.314629	13.925445	75.139954	2.521049	0.000000	0.489309	0.000000	0.000000	0.000000	-0.339557	0.027383	-0.098339	0.000000	0.000000	3.000000	17.000000	0.000000
1598.988394	0.149289	0.555306	0.009458	79.314629	13.925445	75.139954	2.521049	0.000000	0.489309	0.000000	0.000000	0.000000	-0.339557	0.027383	-0.098339	0.000000	0.000000	3.000000	17.000000	0.000000
1598.991728	0.149289	0.555306	0.009458	79.362473	15.768909	77.483414	2.464456	0.000000	0.472919	0.000000	0.000000	0.000000	-0.339557	0.027383	-0.098339	0.000000	0.000000	3.000000	17.000000	0.000000
1598.995061	0.148161	0.555370	0.009133	79.362473	15.768909	77.483414	2.464456	0.000000	0.472919	0.000000	0.000000	0.000000	-0.338523	0.019178	-0.097692	0.000000	0.000000	3.000000	17.000000	0.000000
1598.998394	0.148161	0.555370	0.009133	79.362473	15.768909	77.483414	2.464456	0.000000	0.472919	0.000000	0.000000	0.000000	-0.338523	0.019178	-0.097692	0.000000	0.000000	3.000000	17.000000	0.000000
1599.001728	0.148161	0.555370	0.009133	79.400810	17.427382	79.435349	2.408036	0.000000	0.456637	0.000000	0.000000	0.000000	-0.338523	0.019178	-0.097692	0.000000	0.000000	3.000000	17.000000	0.000000
1599.005061	0.147018	0.555381	0.008753	79.400810	17.427382	79.435349	2.408036	0.000000	0.456637	0.000000	0.000000	0.000000	-0.342816	0.003268	-0.113891	0.000000	0.000000	3.000000	17.000000	0.000000
1599.008394	0.147018	0.555381	0.008753	79.400810	17.427382	79.435349	2.408036	0.000000	0.456637	0.000000	0.000000	0.000000	-0.342816	0.003268	-0.113891	0.000000	0.000000	3.000000	17.000000	0.000000
1599.011728	0.147018	0.555381	0.008753	79.437798	18.785769	80.530792	2.350899	0.000000	0.437655	0.000000	0.000000	0.000000	-0.342816	0.003268	-0.113891	0.000000	0.000000	3.000000	17.000000	0.000000
1599.015061	0.145989	0.555365	0.008341	79.437798	18.785769	80.530792	2.350899	0.000000	0.437655	0.000000	0.000000	0.000000	-0.308586	-0.004875	-0.123659	0.000000	0.000000	3.000000	17.000000	0.000000
1599.018394	0.145989	0.555365	0.008341	79.437798	18.785769	80.530792	2.350899	0.000000	0.437655	0.000000	0.000000	0.000000	-0.308586	-0.004875	-0.123659	0.000000	0.000000	3.000000	17.000000	0.000000
1599.021728	0.145989	0.555365	0.008341	79.470177	19.768496	80.885376	2.299468	0.000000	0.417046	0.000000	0.000000	0.000000	-0.308586	-0.004875	-0.123659	0.000000	0.000000	3.000000	17.000000	0.000000
1599.025061	0.144937	0.555304	0.007921	79.470177	19.768496	80.885376	2.299468	0.000000	0.417046	0.000000	0.000000	0.000000	-0.315786	-0.018194	-0.125934	0.000000	0.000000	3.000000	17.000000	0.000000
1599.028394	0.144937	0.555304	0.007921	79.470177	19.768496	80.885376	2.299468	0.000000	0.417046	0.000000	0.000000	0.000000	-0.315786	-0.018194	-0.125934	0.000000	0.000000	3.000000	17.000000	0.000000
1599.031728	0.144937	0.555304	0.007921	79.503372	20.331738	81.314560	2.246837	0.000000	0.396057	0.000000	0.000000	0.000000	-0.315786	-0.018194	-0.125934	0.000000	0.000000	3.000000	17.000000	0.000000
1599.035061	0.143786	0.555224	0.007646	79.503372	20.331738	81.314560	2.246837	0.000000	0.396057	0.000000	0.000000	0.000000	-0.345109	-0.024069	-0.082668	0.000000	0.000000	3.000000	17.000000	0.000000
1599.038394	0.143786	0.555224	0.007646	79.503372	20.331738	81.314560	2.246837	0.000000	0.396057	0.000000	0.000000	0.000000	-0.345109	-0.024069	-0.082668	0.000000	0.000000	3.000000	17.000000	0.000000
1599.041728	0.143786	0.555224	0.007646	79.543999	20.449518	81.614052	2.189319	0.000000	0.382279	0.000000	0.000000	0.000000	-0.345109	-0.024069	-0.082668	0.000000	0.000000	3.000000	17.000000	0.000000
1599.045061	0.142519	0.555125	0.007452	79.543999	20.449518	81.614052	2.189319	0.000000	0.382279	0.000000	0.000000	0.000000	-0.380198	-0.029590	-0.058064	0.000000	0.000000	3.000000	17.000000	0.000000
1599.048394	0.142519	0.555125	0.007452	79.543999	20.449518	81.614052	2.189319	0.000000	0.382279	0.000000	0.000000	0.000000	-0.380198	-0.029590	-0.058064	0.000000	0.000000	3.000000	17.000000	0.000000
1599.051728	0.142519	0.555125	0.007452	79.591171	20.301846	81.403183	2.125952	0.000000	0.372601	0.000000	0.000000	0.000000	-0.380198	-0.029590	-0.058064	0.000000	0.000000	3.000000	17.000000	0.000000
1599.055061	0.141178	0.554965	0.007246	79.591171	20.301846	81.403183	2.125952	0.000000	0.372601	0.000000	0.000000	0.000000	-0.402209	-0.048007	-0.061873	0.000000	0.000000	3.000000	17.000000	0.000000
1599.058394	0.141178	0.554965	0.007246	79.591171	20.301846	81.403183	2.125952	0.000000	0.372601	0.000000	0.000000	0.000000	-0.402209	-0.048007	-0.061873	0.000000	0.000000	3.000000	17.000000	0.000000
1599.061728	0.141178	0.554965	0.007246	79.644081	20.183723	80.768410	2.058917	0.000000	0.362289	0.000000	0.000000	0.000000	-0.402209	-0.048007	-0.061873	0.000000	0.000000	3.000000	17.000000	0.000000
1599.065061	0.139797	0.554779	0.007054	79.644081	20.183723	80.768410	2.058917	0.000000	0.362289	0.000000	0.000000	0.000000	-0.414417	-0.055934	-0.057594	0.000000	0.000000	3.000000	17.000000	0.000000
1599.068394	0.139797	0.554779	0.007054	79.644081	20.183723	80.768410	2.058917	0.000000	0.362289	0.000000	0.000000	0.000000	-0.414417	-0.055934	-0.057594	0.000000	0.000000	3.000000	17.000000	0.000000
1599.071728	0.139797	0.554779	0.007054	79.702965	20.070465	80.115166	1.989848	0.000000	0.352690	0.000000	0.000000	0.000000	-0.414417	-0.055934	-0.057594	0.000000	0.000000	3.000000	17.000000	0.000000
1599.075061	0.138238	0.554549	0.006898	79.702965	20.070465	80.115166	1.989848	0.000000	0.352690	0.000000	0.000000	0.000000	-0.467809	-0.069068	-0.046778	0.000000	0.000000	3.000000	17.000000	0.000000
1599.078394	0.138238	0.554549	0.006898	79.702965	20.070465	80.115166	1.989848	0.000000	0.352690	0.000000	0.000000	0.000000	-0.467809	-0.069068	-0.046778	0.000000	0.000000	3.000000	17.000000	0.000000
1599.081728	0.138238	0.554549	0.006898	79.760231	20.049034	79.950203	1.911880	0.000000	0.344894	0.000000	0.000000	0.000000	-0.467809	-0.069068	-0.046778	0.000000	0.000000	3.000000	17.000000	0.000000
1599.085061	0.136491	0.554337	0.006744	79.760231	20.049034	79.950203	1.911880	0.000000	0.344894	0.000000	0.000000	0.000000	-0.523989	-0.063548	-0.046279	0.000000	0.000000	3.000000	17.000000	0.000000
1599.088394	0.136491	0.554337	0.006744	79.760231	20.049034	79.950203	1.911880	0.000000	0.344894	0.000000	0.000000	0.000000	-0.523989	-0.063548	-0.046279	0.000000	0.000000	3.000000	17.000000	0.000000
1599.091728	0.136491	0.554337	0.006744	79.818214	20.177700	79.994797	1.824548	0.000000	0.337180	0.000000	0.000000	0.000000	-0.523989	-0.063548	-0.046279	0.000000	0.000000	3.000000	17.000000	0.000000
1599.095061	0.134698	0.554108	0.006578	79.818214	20.177700	79.994797	1.824548	0.000000	0.337180	0.000000	0.000000	0.000000	-0.537956	-0.068717	-0.049694	0.000000	0.000000	3.000000	17.000000	0.000000
1599.098394	0.134698	0.554108	0.006578	79.818214	20.177700	79.994797	1.824548	0.000000	0.337180	0.000000	0.000000	0.000000	-0.537956	-0.068717	-0.049694	0.000000	0.000000	3.000000	17.000000	0.000000
1599.101728	0.134698	0.554108	0.006578	79.871483	20.568079	80.226234	1.734889	0.000000	0.328898	0.000000	0.000000	0.000000	-0.537956	-0.068717	-0.049694	0.000000	0.000000	3.000000	17.000000	0.000000
1599.105061	0.132923	0.553888	0.006376	79.871483	20.568079	80.226234	1.734889	0.000000	0.328898	0.000000	0.000000	0.000000	-0.532474	-0.065954	-0.060491	0.000000	0.000000	3.000000	17.000000	0.000000
1599.108394	0.132923	0.553888	0.006376	79.871483	20.568079	80.226234	1.734889	0.000000	0.328898	0.000000	0.000000	0.000000	-0.532474	-0.065954	-0.060491	0.000000	0.000000	3.000000	17.000000	0.000000
1599.111728	0.132923	0.553888	0.006376	79.920929	21.246628	80.915825	1.646144	0.000000	0.318816	0.000000	0.000000	0.000000	-0.532474	-0.065954	-0.060491	0.000000	0.000000	3.000000	17.000000	0.000000
1599.115061	0.131181	0.553633	0.006189	79.920929	21.246628	80.915825	1.646144	0.000000	0.318816	0.000000	0.000000	0.000000	-0.522699	-0.076509	-0.056263	0.000000	0.000000	3.000000	17.000000	0.000000
1599.118394	0.131181	0.553633	0.006189	79.920929	21.246628	80.915825	1.646144	0.000000	0.318816	0.000000	0.000000	0.000000	-0.522699	-0.076509	-0.056263	0.000000	0.000000	3.000000	17.000000	0.000000
1599.121728	0.131181	0.553633	0.006189	79.968460	22.022892	81.796883	1.559027	0.000000	0.309439	0.000000	0.000000	0.000000	-0.522699	-0.076509	-0.056263	0.000000	0.000000	3.000000	17.000000	0.000000
1599.125061	0.129430	0.553370	0.005954	79.968460	22.022892	81.796883	1.559027	0.000000	0.309439	0.000000	0.000000	0.000000	-0.525242	-0.078913	-0.070291	0.000000	0.000000	3.000000	17.000000	0.000000
1599.128394	0.129430	0.553370	0.005954	79.968460	22.022892	81.796883	1.559027	0.000000	0.309439	0.000000	0.000000	0.000000	-0.525242	-0.078913	-0.070291	0.000000	0.000000	3.000000	17.000000	0.000000
1599.131728	0.129430	0.553370	0.005954	80.012451	22.719206	82.703400	1.471486	0.000000	0.297724	0.000000	0.000000	0.000000	-0.525242	-0.078913	-0.070291	0.000000	0.000000	3.000000	17.000000	0.000000
1599.135061	0.127650	0.553089	0.005770	80.012451	22.719206	82.703400	1.471486	0.000000	0.297724	0.000000	0.000000	0.000000	-0.533833	-0.084231	-0.055290	0.000000	0.000000	3.000000	17.000000	0.000000
1599.138394	0.127650	0.553089	0.005770	80.012451	22.719206	82.703400	1.471486	0.000000	0.297724	0.000000	0.000000	0.000000	-0.533833	-0.084231	-0.055290	0.000000	0.000000	3.000000	17.000000	0.000000
1599.141728	0.127650	0.553089	0.005770	80.059944	23.071804	83.023674	1.382514	0.000000	0.288509	0.000000	0.000000	0.000000	-0.533833	-0.084231	-0.055290	0.000000	0.000000	3.000000	17.000000	0.000000
1599.145061	0.125793	0.552773	0.005630	80.059944	23.071804	83.023674	1.382514	0.000000	0.288509	0.000000	0.000000	0.000000	-0.557142	-0.094675	-0.042041	0.000000	0.000000	3.000000	17.000000	0.000000
1599.148394	0.125793	0.552773	0.005630	80.059944	23.071804	83.023674	1.382514	0.000000	0.288509	0.000000	0.000000	0.000000	-0.557142	-0.094675	-0.042041	0.000000	0.000000	3.000000	17.000000	0.000000
1599.151728	0.125793	0.552773	0.005630	80.112366	23.014971	82.663452	1.289658	0.000000	0.281502	0.000000	0.000000	0.000000	-0.557142	-0.094675	-0.042041	0.000000	0.000000	3.000000	17.000000	0.000000
1599.155061	0.123830	0.552432	0.005516	80.112366	23.014971	82.663452	1.289658	0.000000	0.281502	0.000000	0.000000	0.000000	-0.588906	-0.102386	-0.034082	0.000000	0.000000	3.000000	17.000000	0.000000
1599.158394	0.123830	0.552432	0.005516	80.112366	23.014971	82.663452	1.289658	0.000000	0.281502	0.000000	0.000000	0.000000	-0.588906	-0.102386	-0.034082	0.000000	0.000000	3.000000	17.000000	0.000000
1599.161728	0.123830	0.552432	0.005516	80.146111	22.800465	82.103821	1.191507	0.000000	0.275822	0.000000	0.000000	0.000000	-0.588906	-0.102386	-0.034082	0.000000	0.000000	3.000000	17.000000	0.000000
1599.165061	0.121711	0.552091	0.005503	80.146111	22.800465	82.103821	1.191507	0.000000	0.275822	0.000000	0.000000	0.000000	-0.635873	-0.102481	-0.004062	0.000000	0.000000	3.000000	17.000000	0.000000
1599.168394	0.121711	0.552091	0.005503	80.146111	22.800465	82.103821	1.191507	0.000000	0.275822	0.000000	0.000000	0.000000	-0.635873	-0.102481	-0.004062	0.000000	0.000000	3.000000	17.000000	0.000000
1599.171728	0.121711	0.552091	0.005503	80.175652	22.678181	81.738487	1.085528	0.000000	0.275145	0.000000	0.000000	0.000000	-0.635873	-0.102481	-0.004062	0.000000	0.000000	3.000000	17.000000	0.000000
1599.175061	0.119465	0.551783	0.005617	80.175652	22.678181	81.738487	1.085528	0.000000	0.275145	0.000000	0.000000	0.000000	-0.673743	-0.092270	0.034171	0.000000	0.000000	3.000000	17.000000	0.000000
1599.178394	0.119465	0.551783	0.005617	80.175652	22.678181	81.738487	1.085528	0.000000	0.275145	0.000000	0.000000	0.000000	-0.673743	-0.092270	0.034171	0.000000	0.000000	3.000000	17.000000	0.000000
1599.181728	0.119465	0.551783	0.005617	80.196709	22.881224	81.793709	0.973238	0.000000	0.280840	0.000000	0.000000	0.000000	-0.673743	-0.092270	0.034171	0.000000	0.000000	3.000000	17.000000	0.000000
1599.185061	0.117147	0.551501	0.005800	80.196709	22.881224	81.793709	0.973238	0.000000	0.280840	0.000000	0.000000	0.000000	-0.695289	-0.084560	0.054825	0.000000	0.000000	3.000000	17.000000	0.000000
1599.188394	0.117147	0.551501	0.005800	80.196709	22.881224	81.793709	0.973238	0.000000	0.280840	0.000000	0.000000	0.000000	-0.695289	-0.084560	0.054825	0.000000	0.000000	3.000000	17.000000	0.000000
1599.191728	0.117147	0.551501	0.005800	80.215393	23.580887	82.315453	0.857356	0.000000	0.289977	0.000000	0.000000	0.000000	-0.695289	-0.084560	0.054825	0.000000	0.000000	3.000000	17.000000	0.000000
1599.195061	0.114884	0.551228	0.006000	80.215393	23.580887	82.315453	0.857356	0.000000	0.289977	0.000000	0.000000	0.000000	-0.678827	-0.082012	0.060077	0.000000	0.000000	3.000000	17.000000	0.000000
1599.198394	0.114884	0.551228	0.006000	80.215393	23.580887	82.315453	0.857356	0.000000	0.289977	0.000000	0.000000	0.000000	-0.678827	-0.082012	0.060077	0.000000	0.000000	3.000000	17.000000	0.000000
1599.201728	0.114884	0.551228	0.006000	80.213234	24.782469	83.328873	0.744218	0.000000	0.299990	0.000000	0.000000	0.000000	-0.678827	-0.082012	0.060077	0.000000	0.000000	3.000000	17.000000	0.000000
1599.205061	0.112683	0.550964	0.006150	80.213234	24.782469	83.328873	0.744218	0.000000	0.299990	0.000000	0.000000	0.000000	-0.660487	-0.079255	0.045076	0.000000	0.000000	3.000000	17.000000	0.000000
1599.208394	0.112683	0.550964	0.006150	80.213234	24.782469	83.328873	0.744218	0.000000	0.299990	0.000000	0.000000	0.000000	-0.660487	-0.079255	0.045076	0.000000	0.000000	3.000000	17.000000	0.000000
1599.211728	0.112683	0.550964	0.006150	80.185822	26.345638	84.840378	0.634137	0.000000	0.307503	0.000000	0.000000	0.000000	-0.660487	-0.079255	0.045076	0.000000	0.000000	3.000000	17.000000	0.000000
1599.215061	0.110475	0.550735	0.006262	80.185822	26.345638	84.840378	0.634137	0.000000	0.307503	0.000000	0.000000	0.000000	-0.662180	-0.068670	0.033567	0.000000	0.000000	3.000000	17.000000	0.000000
1599.218394	0.110475	0.550735	0.006262	80.185822	26.345638	84.840378	0.634137	0.000000	0.307503	0.000000	0.000000	0.000000	-0.662180	-0.068670	0.033567	0.000000	0.000000	3.000000	17.000000	0.000000
1599.221728	0.110475	0.550735	0.006262	80.141464	27.961613	86.459160	0.523774	0.000000	0.313097	0.000000	0.000000	0.000000	-0.662180	-0.068670	0.033567	0.000000	0.000000	3.000000	17.000000	0.000000
1599.225061	0.108156	0.550463	0.006376	80.141464	27.961613	86.459160	0.523774	0.000000	0.313097	0.000000	0.000000	0.000000	-0.695705	-0.081524	0.034216	0.000000	0.000000	3.000000	17.000000	0.000000
1599.228394	0.108156	0.550463	0.006376	80.141464	27.961613	86.459160	0.523774	0.000000	0.313097	0.000000	0.000000	0.000000	-0.695705	-0.081524	0.034216	0.000000	0.000000	3.000000	17.000000	0.000000
1599.231728	0.108156	0.550463	0.006376	80.097458	29.389557	88.000175	0.407823	0.000000	0.318800	0.000000	0.000000	0.000000	-0.695705	-0.081524	0.034216	0.000000	0.000000	3.000000	17.000000	0.000000
1599.235061	0.105746	0.550200	0.006476	80.097458	29.389557	88.000175	0.407823	0.000000	0.318800	0.000000	0.000000	0.000000	-0.723260	-0.078774	0.029856	0.000000	0.000000	3.000000	17.000000	0.000000
1599.238394	0.105746	0.550200	0.006476	80.097458	29.389557	88.000175	0.407823	0.000000	0.318800	0.000000	0.000000	0.000000	-0.723260	-0.078774	0.029856	0.000000	0.000000	3.000000	17.000000	0.000000
1599.241728	0.105746	0.550200	0.006476	80.063759	30.550655	89.517189	0.287280	0.000000	0.323776	0.000000	0.000000	0.000000	-0.723260	-0.078774	0.029856	0.000000	0.000000	3.000000	17.000000	0.000000
1599.245061	0.103262	0.549904	0.006541	80.063759	30.550655	89.517189	0.287280	0.000000	0.323776	0.000000	0.000000	0.000000	-0.744967	-0.088886	0.019729	0.000000	0.000000	3.000000	17.000000	0.000000
1599.248394	0.103262	0.549904	0.006541	80.063759	30.550655	89.517189	0.287280	0.000000	0.323776	0.000000	0.000000	0.000000	-0.744967	-0.088886	0.019729	0.000000	0.000000	3.000000	17.000000	0.000000
1599.251728	0.103262	0.549904	0.006541	80.036011	31.504118	90.379417	0.163119	0.000000	0.327064	0.000000	0.000000	0.000000	-0.744967	-0.088886	0.019729	0.000000	0.000000	3.000000	17.000000	0.000000
1599.255061	0.100785	0.549625	0.006611	80.036011	31.504118	90.379417	0.163119	0.000000	0.327064	0.000000	0.000000	0.000000	-0.743192	-0.083677	0.020998	0.000000	0.000000	3.000000	17.000000	0.000000
1599.258394	0.100785	0.549625	0.006611	80.036011	31.504118	90.379417	0.163119	0.000000	0.327064	0.000000	0.000000	0.000000	-0.743192	-0.083677	0.020998	0.000000	0.000000	3.000000	17.000000	0.000000
1599.261728	0.100785	0.549625	0.006611	80.005875	32.420673	90.438522	0.039253	0.000000	0.330564	0.000000	0.000000	0.000000	-0.743192	-0.083677	0.020998	0.000000	0.000000	3.000000	17.000000	0.000000
1599.265061	0.098381	0.549338	0.006677	80.005875	32.420673	90.438522	0.039253	0.000000	0.330564	0.000000	0.000000	0.000000	-0.721345	-0.086253	0.019582	0.000000	0.000000	3.000000	17.000000	0.000000
1599.268394	0.098381	0.549338	0.006677	80.005875	32.420673	90.438522	0.039253	0.000000	0.330564	0.000000	0.000000	0.000000	-0.721345	-0.086253	0.019582	0.000000	0.000000	3.000000	17.000000	0.000000
1599.271728	0.098381	0.549338	0.006677	79.938393	33.614162	90.923203	-0.080971	0.000000	0.333827	0.000000	0.000000	0.000000	-0.721345	-0.086253	0.019582	0.000000	0.000000	3.000000	17.000000	0.000000
1599.275061	0.096077	0.549101	0.006765	79.938393	33.614162	90.923203	-0.080971	0.000000	0.333827	0.000000	0.000000	0.000000	-0.691041	-0.070855	0.026425	0.000000	0.000000	3.000000	17.000000	0.000000
1599.278394	0.096077	0.549101	0.006765	79.938393	33.614162	90.923203	-0.080971	0.000000	0.333827	0.000000	0.000000	0.000000	-0.691041	-0.070855	0.026425	0.000000	0.000000	3.000000	17.000000	0.000000
1599.281728	0.096077	0.549101	0.006765	79.804474	35.199734	92.653481	-0.196145	0.000000	0.338232	0.000000	0.000000	0.000000	-0.691041	-0.070855	0.026425	0.000000	0.000000	3.000000	17.000000	0.000000
1599.285061	0.093838	0.548925	0.006927	79.804474	35.199734	92.653481	-0.196145	0.000000	0.338232	0.000000	0.000000	0.000000	-0.671666	-0.053092	0.048678	0.000000	0.000000	3.000000	17.000000	0.000000
1599.288394	0.093838	0.548925	0.006927	79.804474	35.199734	92.653481	-0.196145	0.000000	0.338232	0.000000	0.000000	0.000000	-0.671666	-0.053092	0.048678	0.000000	0.000000	3.000000	17.000000	0.000000
1599.291728	0.093838	0.548925	0.006927	79.625854	36.892067	94.763031	-0.308089	0.000000	0.346345	0.000000	0.000000	0.000000	-0.671666	-0.053092	0.048678	0.000000	0.000000	3.000000	17.000000	0.000000
1599.295061	0.091745	0.548841	0.007119	79.625854	36.892067	94.763031	-0.308089	0.000000	0.346345	0.000000	0.000000	0.000000	-0.627854	-0.024959	0.057681	0.000000	0.000000	3.000000	17.000000	0.000000
1599.298394	0.091745	0.548841	0.007119	79.625854	36.892067	94.763031	-0.308089	0.000000	0.346345	0.000000	0.000000	0.000000	-0.627854	-0.024959	0.057681	0.000000	0.000000	3.000000	17.000000	0.000000
1599.301728	0.091745	0.548841	0.007119	79.448868	38.303902	95.984245	-0.412731	0.000000	0.355958	0.000000	0.000000	0.000000	-0.627854	-0.024959	0.057681	0.000000	0.000000	3.000000	17.000000	0.000000
1599.305061	0.089783	0.548810	0.007267	79.448868	38.303902	95.984245	-0.412731	0.000000	0.355958	0.000000	0.000000	0.000000	-0.588696	-0.009427	0.044224	0.000000	0.000000	3.000000	17.000000	0.000000
1599.308394	0.089783	0.548810	0.007267	79.448868	38.303902	95.984245	-0.412731	0.000000	0.355958	0.000000	0.000000	0.000000	-0.588696	-0.009427	0.044224	0.000000	0.000000	3.000000	17.000000	0.000000
1599.311728	0.089783	0.548810	0.007267	79.320084	39.195038	96.659531	-0.510847	0.000000	0.363329	0.000000	0.000000	0.000000	-0.588696	-0.009427	0.044224	0.000000	0.000000	3.000000	17.000000	0.000000
1599.315061	0.087930	0.548804	0.007380	79.320084	39.195038	96.659531	-0.510847	0.000000	0.363329	0.000000	0.000000	0.000000	-0.555794	-0.001706	0.033994	0.000000	0.000000	3.000000	17.000000	0.000000
1599.318394	0.087930	0.548804	0.007380	79.320084	39.195038	96.659531	-0.510847	0.000000	0.363329	0.000000	0.000000	0.000000	-0.555794	-0.001706	0.033994	0.000000	0.000000	3.000000	17.000000	0.000000
1599.321728	0.087930	0.548804	0.007380	79.272240	39.445652	96.824310	-0.603479	0.000000	0.368994	0.000000	0.000000	0.000000	-0.555794	-0.001706	0.033994	0.000000	0.000000	3.000000	17.000000	0.000000
1599.325061	0.086114	0.548816	0.007432	79.272240	39.445652	96.824310	-0.603479	0.000000	0.368994	0.000000	0.000000	0.000000	-0.544970	0.003600	0.015540	0.000000	0.000000	3.000000	17.000000	0.000000
1599.328394	0.086114	0.548816	0.007432	79.272240	39.445652	96.824310	-0.603479	0.000000	0.368994	0.000000	0.000000	0.000000	-0.544970	0.003600	0.015540	0.000000	0.000000	3.000000	17.000000	0.000000
1599.331728	0.086114	0.548816	0.007432	79.285019	39.234989	96.628838	-0.694308	0.000000	0.371584	0.000000	0.000000	0.000000	-0.544970	0.003600	0.015540	0.000000	0.000000	3.000000	17.000000	0.000000
1599.335061	0.084440	0.548855	0.007379	79.285019	39.234989	96.628838	-0.694308	0.000000	0.371584	0.000000	0.000000	0.000000	-0.502149	0.011560	-0.015697	0.000000	0.000000	3.000000	17.000000	0.000000
1599.338394	0.084440	0.548855	0.007379	79.285019	39.234989	96.628838	-0.694308	0.000000	0.371584	0.000000	0.000000	0.000000	-0.502149	0.011560	-0.015697	0.000000	0.000000	3.000000	17.000000	0.000000
1599.341728	0.084440	0.548855	0.007379	79.293251	39.090366	96.653282	-0.777999	0.000000	0.368968	0.000000	0.000000	0.000000	-0.502149	0.011560	-0.015697	0.000000	0.000000	3.000000	17.000000	0.000000
1599.345061	0.083035	0.548936	0.007287	79.293251	39.090366	96.653282	-0.777999	0.000000	0.368968	0.000000	0.000000	0.000000	-0.421650	0.024325	-0.027753	0.000000	0.000000	3.000000	17.000000	0.000000
1599.348394	0.083035	0.548936	0.007287	79.293251	39.090366	96.653282	-0.777999	0.000000	0.368968	0.000000	0.000000	0.000000	-0.421650	0.024325	-0.027753	0.000000	0.000000	3.000000	17.000000	0.000000
1599.351728	0.083035	0.548936	0.007287	79.301453	38.978413	96.677727	-0.848274	0.000000	0.364343	0.000000	0.000000	0.000000	-0.421650	0.024325	-0.027753	0.000000	0.000000	3.000000	17.000000	0.000000
1599.355061	0.081910	0.549009	0.007098	79.301453	38.978413	96.677727	-0.848274	0.000000	0.364343	0.000000	0.000000	0.000000	-0.337489	0.021832	-0.056517	0.000000	0.000000	3.000000	17.000000	0.000000
1599.358394	0.081910	0.549009	0.007098	79.301453	38.978413	96.677727	-0.848274	0.000000	0.364343	0.000000	0.000000	0.000000	-0.337489	0.021832	-0.056517	0.000000	0.000000	3.000000	17.000000	0.000000
1599.361728	0.081910	0.549009	0.007098	79.309975	38.860661	96.664452	-0.904522	0.000000	0.354923	0.000000	0.000000	0.000000	-0.337489	0.021832	-0.056517	0.000000	0.000000	3.000000	17.000000	0.000000
1599.365061	0.081910	0.549009	0.007098	79.309975	38.860661	96.664452	-0.904522	0.000000	0.354923	0.000000	0.000000	0.000000	-0.337489	0.021832	-0.056517	0.000000	0.000000	3.000000	17.000000	0.000000
1599.368394	0.080943	0.549098	0.006898	79.309975	38.860661	96.664452	-0.904522	0.000000	0.354923	0.000000	0.000000	0.000000	-0.289897	0.026824	-0.059997	0.000000	0.000000	3.000000	17.000000	0.000000
1599.371728	0.080943	0.549098	0.006898	79.332161	38.661255	96.517525	-0.904522	0.000000	0.354923	0.000000	0.000000	0.000000	-0.289897	0.026824	-0.059997	0.000000	0.000000	3.000000	17.000000	0.000000
1599.375061	0.080150	0.549196	0.006643	79.332161	38.661255	96.517525	-0.904522	0.000000	0.354923	0.000000	0.000000	0.000000	-0.237922	0.029390	-0.076660	0.000000	0.000000	3.000000	17.000000	0.000000
1599.378394	0.080150	0.549196	0.006643	79.332161	38.661255	96.517525	-0.904522	0.000000	0.354923	0.000000	0.000000	0.000000	-0.237922	0.029390	-0.076660	0.000000	0.000000	3.000000	17.000000	0.000000
1599.381728	0.080150	0.549196	0.006643	79.374878	38.294933	96.130470	-0.992492	0.000000	0.332147	0.000000	0.000000	0.000000	-0.237922	0.029390	-0.076660	0.000000	0.000000	3.000000	17.000000	0.000000
1599.385061	0.080150	0.549196	0.006643	79.374878	38.294933	96.130470	-0.992492	0.000000	0.332147	0.000000	0.000000	0.000000	-0.237922	0.029390	-0.076660	0.000000	0.000000	3.000000	17.000000	0.000000
1599.388394	0.079497	0.549302	0.006404	79.374878	38.294933	96.130470	-0.992492	0.000000	0.332147	0.000000	0.000000	0.000000	-0.195901	0.031744	-0.071538	0.000000	0.000000	3.000000	17.000000	0.000000
1599.391728	0.079497	0.549302	0.006404	79.427856	37.839748	95.596977	-0.992492	0.000000	0.332147	0.000000	0.000000	0.000000	-0.195901	0.031744	-0.071538	0.000000	0.000000	3.000000	17.000000	0.000000
1599.395061	0.079038	0.549442	0.006103	79.427856	37.839748	95.596977	-0.992492	0.000000	0.332147	0.000000	0.000000	0.000000	-0.137731	0.042009	-0.090367	0.000000	0.000000	3.000000	17.000000	0.000000
1599.398394	0.079038	0.549442	0.006103	79.427856	37.839748	95.596977	-0.992492	0.000000	0.332147	0.000000	0.000000	0.000000	-0.137731	0.042009	-0.090367	0.000000	0.000000	3.000000	17.000000	0.000000
1599.401728	0.079038	0.549442	0.006103	79.510727	37.174263	94.738243	-1.048098	0.000000	0.305163	0.000000	0.000000	0.000000	-0.137731	0.042009	-0.090367	0.000000	0.000000	3.000000	17.000000	0.000000
1599.405061	0.079038	0.549442	0.006103	79.510727	37.174263	94.738243	-1.048098	0.000000	0.305163	0.000000	0.000000	0.000000	-0.137731	0.042009	-0.090367	0.000000	0.000000	3.000000	17.000000	0.000000
1599.408394	0.078887	0.549581	0.005749	79.510727	37.174263	94.738243	-1.048098	0.000000	0.305163	0.000000	0.000000	0.000000	-0.045261	0.041900	-0.106234	0.000000	0.000000	3.000000	17.000000	0.000000
1599.411728	0.078887	0.549581	0.005749	79.643127	36.115078	93.337936	-1.048098	0.000000	0.305163	0.000000	0.000000	0.000000	-0.045261	0.041900	-0.106234	0.000000	0.000000	3.000000	17.000000	0.000000
1599.415061	0.078887	0.549581	0.005749	79.643127	36.115078	93.337936	-1.048098	0.000000	0.305163	0.000000	0.000000	0.000000	-0.045261	0.041900	-0.106234	0.000000	0.000000	3.000000	17.000000	0.000000
1599.418394	0.078887	0.549581	0.005749	79.643127	36.115078	93.337936	-1.048098	0.000000	0.305163	0.000000	0.000000	0.000000	-0.045261	0.041900	-0.106234	0.000000	0.000000	3.000000	17.000000	0.000000
1599.421728	0.079019	0.549800	0.004934	79.818275	34.630680	91.376396	-1.055641	0.000000	0.287457	0.000000	0.000000	0.000000	0.039625	0.065684	-0.244420	0.000000	0.000000	3.000000	17.000000	0.000000
1599.425061	0.079019	0.549800	0.004934	79.818275	34.630680	91.376396	-1.055641	0.000000	0.287457	0.000000	0.000000	0.000000	0.000000	0.000005	-0.000000	0.000000	0.000000	3.000000	17.000000	0.000000
1599.428394	0.079019	0.549800	0.004934	79.818275	34.630680	91.376396	-1.055641	0.000000	0.287457	0.000000	0.000000	0.000000	0.000000	0.000005	-0.000000	0.000000	0.000000	3.000000	17.000000	0.000000
1599.431728	0.079019	0.549800	0.004934	80.031410	32.606770	88.715538	-1.049037	0.000000	0.246720	0.000000	0.000000	0.000000	0.000000	0.000005	-0.000000	0.000000	0.000000	3.000000	17.000000	0.000000
1599.435061	0.079019	0.549800	0.004934	80.031410	32.606770	88.715538	-1.049037	0.000000	0.246720	0.000000	0.000000	0.000000	0.000000	0.000005	-0.000000	0.000000	0.000000	3.000000	17.000000	0.000000
1599.438394	0.079301	0.549880	0.004474	80.031410	32.606770	88.715538	-1.049037	0.000000	0.246720	0.000000	0.000000	0.000000	0.084650	0.023791	-0.138221	0.000000	0.000000	3.000000	17.000000	0.000000
1599.441728	0.079301	0.549880	0.004474	80.258232	30.158007	85.520493	-1.049037	0.000000	0.246720	0.000000	0.000000	0.000000	0.084650	0.023791	-0.138221	0.000000	0.000000	3.000000	17.000000	0.000000
1599.445061	0.079725	0.549958	0.004054	80.258232	30.158007	85.520493	-1.049037	0.000000	0.246720	0.000000	0.000000	0.000000	0.127187	0.023592	-0.125824	0.000000	0.000000	3.000000	17.000000	0.000000
1599.448394	0.079725	0.549958	0.004054	80.258232	30.158007	85.520493	-1.049037	0.000000	0.246720	0.000000	0.000000	0.000000	0.127187	0.023592	-0.125824	0.000000	0.000000	3.000000	17.000000	0.000000
1599.451728	0.079725	0.549958	0.004054	80.465843	27.471144	82.117760	-1.013731	0.000000	0.202713	0.000000	0.000000	0.000000	0.127187	0.023592	-0.125824	0.000000	0.000000	3.000000	17.000000	0.000000
1599.455061	0.079725	0.549958	0.004054	80.465843	27.471144	82.117760	-1.013731	0.000000	0.202713	0.000000	0.000000	0.000000	0.127187	0.023592	-0.125824	0.000000	0.000000	3.000000	17.000000	0.000000
1599.458394	0.080349	0.550028	0.003623	80.465843	27.471144	82.117760	-1.013731	0.000000	0.202713	0.000000	0.000000	0.000000	0.187219	0.020954	-0.129321	0.000000	0.000000	3.000000	17.000000	0.000000
1599.461728	0.080349	0.550028	0.003623	80.640732	24.744967	79.205070	-1.013731	0.000000	0.202713	0.000000	0.000000	0.000000	0.187219	0.020954	-0.129321	0.000000	0.000000	3.000000	17.000000	0.000000
1599.465061	0.081142	0.550063	0.003257	80.640732	24.744967	79.205070	-1.013731	0.000000	0.202713	0.000000	0.000000	0.000000	0.237658	0.010526	-0.109966	0.000000	0.000000	3.000000	17.000000	0.000000
1599.468394	0.081142	0.550063	0.003257	80.640732	24.744967	79.205070	-1.013731	0.000000	0.202713	0.000000	0.000000	0.000000	0.237658	0.010526	-0.109966	0.000000	0.000000	3.000000	17.000000	0.000000
1599.471728	0.081142	0.550063	0.003257	80.779640	22.179817	76.890495	-0.942917	0.000000	0.162832	0.000000	0.000000	0.000000	0.237658	0.010526	-0.109966	0.000000	0.000000	3.000000	17.000000	0.000000
1599.475061	0.081142	0.550063	0.003257	80.779640	22.179817	76.890495	-0.942917	0.000000	0.162832	0.000000	0.000000	0.000000	0.237658	0.010526	-0.109966	0.000000	0.000000	3.000000	17.000000	0.000000
1599.478394	0.081938	0.550064	0.002917	80.779640	22.179817	76.890495	-0.942917	0.000000	0.162832	0.000000	0.000000	0.000000	0.238837	0.000287	-0.101960	0.000000	0.000000	3.000000	17.000000	0.000000
1599.481728	0.081938	0.550064	0.002917	80.917862	19.806997	74.828171	-0.942917	0.000000	0.162832	0.000000	0.000000	0.000000	0.238837	0.000287	-0.101960	0.000000	0.000000	3.000000	17.000000	0.000000
1599.485061	0.082709	0.550047	0.002694	80.917862	19.806997	74.828171	-0.942917	0.000000	0.162832	0.000000	0.000000	0.000000	0.231411	-0.004998	-0.066905	0.000000	0.000000	3.000000	17.000000	0.000000
1599.488394	0.082709	0.550047	0.002694	80.917862	19.806997	74.828171	-0.942917	0.000000	0.162832	0.000000	0.000000	0.000000	0.231411	-0.004998	-0.066905	0.000000	0.000000	3.000000	17.000000	0.000000
1599.491728	0.082709	0.550047	0.002694	81.154243	17.774397	72.750473	-0.864543	0.000000	0.134688	0.000000	0.000000	0.000000	0.231411	-0.004998	-0.066905	0.000000	0.000000	3.000000	17.000000	0.000000
1599.495061	0.083448	0.549980	0.002419	81.154243	17.774397	72.750473	-0.864543	0.000000	0.134688	0.000000	0.000000	0.000000	0.221753	-0.020188	-0.082379	0.000000	0.000000	3.000000	17.000000	0.000000
1599.498394	0.083448	0.549980	0.002419	81.154243	17.774397	72.750473	-0.864543	0.000000	0.134688	0.000000	0.000000	0.000000	0.221753	-0.020188	-0.082379	0.000000	0.000000	3.000000	17.000000	0.000000
1599.501728	0.083448	0.549980	0.002419	81.555153	16.313812	70.908272	-0.827584	0.000000	0.120958	0.000000	0.000000	0.000000	0.221753	-0.020188	-0.082379	0.000000	0.000000	3.000000	17.000000	0.000000
1599.505061	0.084074	0.549896	0.002145	81.555153	16.313812	70.908272	-0.827584	0.000000	0.120958	0.000000	0.000000	0.000000	0.187845	-0.025287	-0.082177	0.000000	0.000000	3.000000	17.000000	0.000000
1599.508394	0.084074	0.549896	0.002145	81.555153	16.313812	70.908272	-0.827584	0.000000	0.120958	0.000000	0.000000	0.000000	0.187845	-0.025287	-0.082177	0.000000	0.000000	3.000000	17.000000	0.000000
1599.511728	0.084074	0.549896	0.002145	82.040924	15.813118	70.169083	-0.796277	0.000000	0.107262	0.000000	0.000000	0.000000	0.187845	-0.025287	-0.082177	0.000000	0.000000	3.000000	17.000000	0.000000
1599.515061	0.084074	0.549896	0.002145	82.040924	15.813118	70.169083	-0.796277	0.000000	0.107262	0.000000	0.000000	0.000000	0.187845	-0.025287	-0.082177	0.000000	0.000000	3.000000	17.000000	0.000000
1599.518394	0.084595	0.549803	0.001914	82.040924	15.813118	70.169083	-0.796277	0.000000	0.107262	0.000000	0.000000	0.000000	0.156247	-0.027853	-0.069497	0.000000	0.000000	3.000000	17.000000	0.000000
1599.521728	0.084595	0.549803	0.001914	82.512009	16.428247	70.830490	-0.796277	0.000000	0.107262	0.000000	0.000000	0.000000	0.156247	-0.027853	-0.069497	0.000000	0.000000	3.000000	17.000000	0.000000
1599.525061	0.085028	0.549736	0.001692	82.512009	16.428247	70.830490	-0.796277	0.000000	0.107262	0.000000	0.000000	0.000000	0.129700	-0.020172	-0.066329	0.000000	0.000000	3.000000	17.000000	0.000000
1599.528394	0.085028	0.549736	0.001692	82.512009	16.428247	70.830490	-0.796277	0.000000	0.107262	0.000000	0.000000	0.000000	0.129700	-0.020172	-0.066329	0.000000	0.000000	3.000000	17.000000	0.000000
1599.531728	0.085028	0.549736	0.001692	82.941589	17.254807	71.689110	-0.748619	0.000000	0.084624	0.000000	0.000000	0.000000	0.129700	-0.020172	-0.066329	0.000000	0.000000	3.000000	17.000000	0.000000
1599.535061	0.085028	0.549736	0.001692	82.941589	17.254807	71.689110	-0.748619	0.000000	0.084624	0.000000	0.000000	0.000000	0.129700	-0.020172	-0.066329	0.000000	0.000000	3.000000	17.000000	0.000000
1599.538394	0.085358	0.549677	0.001532	82.941589	17.254807	71.689110	-0.748619	0.000000	0.084624	0.000000	0.000000	0.000000	0.099227	-0.017708	-0.048034	0.000000	0.000000	3.000000	17.000000	0.000000
1599.541728	0.085358	0.549677	0.001532	83.332405	18.098087	72.555847	-0.748619	0.000000	0.084624	0.000000	0.000000	0.000000	0.099227	-0.017708	-0.048034	0.000000	0.000000	3.000000	17.000000	0.000000
1599.545061	0.085358	0.549677	0.001532	83.332405	18.098087	72.555847	-0.748619	0.000000	0.084624	0.000000	0.000000	0.000000	0.099227	-0.017708	-0.048034	0.000000	0.000000	3.000000	17.000000	0.000000
1599.548394	0.085358	0.549677	0.001532	83.332405	18.098087	72.555847	-0.748619	0.000000	0.084624	0.000000	0.000000	0.000000	0.099227	-0.017708	-0.048034	0.000000	0.000000	3.000000	17.000000	0.000000
1599.551728	0.085657	0.549617	0.001444	83.673424	18.884014	73.370872	-0.732081	0.000000	0.076618	0.000000	0.000000	0.000000	0.089704	-0.017785	-0.026411	0.000000	0.000000	3.000000	17.000000	0.000000
1599.555061	0.085657	0.549617	0.001444	83.673424	18.884014	73.370872	-0.732081	0.000000	0.076618	0.000000	0.000000	0.000000	-0.000000	0.000007	0.000000	0.000000	0.000000	3.000000	17.000000	0.000000
1599.558394	0.085657	0.549617	0.001444	83.673424	18.884014	73.370872	-0.732081	0.000000	0.076618	0.000000	0.000000	0.000000	-0.000000	0.000007	0.000000	0.000000	0.000000	3.000000	17.000000	0.000000
1599.561728	0.085657	0.549617	0.001444	83.962364	19.731466	74.267410	-0.717130	0.000000	0.072216	0.000000	0.000000	0.000000	-0.000000	0.000007	0.000000	0.000000	0.000000	3.000000	17.000000	0.000000
1599.565061	0.085657	0.549617	0.001444	83.962364	19.731466	74.267410	-0.717130	0.000000	0.072216	0.000000	0.000000	0.000000	-0.000000	0.000007	0.000000	0.000000	0.000000	3.000000	17.000000	0.000000
1599.568394	0.085648	0.549617	0.001513	83.962364	19.731466	74.267410	-0.717130	0.000000	0.072216	0.000000	0.000000	0.000000	-0.002937	-0.000085	0.020477	0.000000	0.000000	3.000000	17.000000	0.000000
1599.571728	0.085648	0.549617	0.001513	84.192154	20.700405	75.313507	-0.717130	0.000000	0.072216	0.000000	0.000000	0.000000	-0.002937	-0.000085	0.020477	0.000000	0.000000	3.000000	17.000000	0.000000
1599.575061	0.085648	0.549617	0.001513	84.192154	20.700405	75.313507	-0.717130	0.000000	0.072216	0.000000	0.000000	0.000000	-0.002937	-0.000085	0.020477	0.000000	0.000000	3.000000	17.000000	0.000000
1599.578394	0.085648	0.549617	0.001513	84.192154	20.700405	75.313507	-0.717130	0.000000	0.072216	0.000000	0.000000	0.000000	-0.002937	-0.000085	0.020477	0.000000	0.000000	3.000000	17.000000	0.000000
1599.581728	0.085487	0.549573	0.001861	84.364799	21.841408	76.566750	-0.717620	0.000000	0.075629	0.000000	0.000000	0.000000	-0.048129	-0.013197	0.104528	0.000000	0.000000	3.000000	17.000000	0.000000
1599.585061	0.085487	0.549573	0.001861	84.364799	21.841408	76.566750	-0.717620	0.000000	0.075629	0.000000	0.000000	0.000000	-0.048129	-0.013197	0.104528	0.000000	0.000000	3.000000	17.000000	0.000000
1599.588394	0.085487	0.549573	0.001861	84.364799	21.841408	76.566750	-0.717620	0.000000	0.075629	0.000000	0.000000	0.000000	-0.048129	-0.013197	0.104528	0.000000	0.000000	3.000000	17.000000	0.000000
1599.591728	0.085487	0.549573	0.001861	84.469055	23.197916	78.081406	-0.725641	0.000000	0.093050	0.000000	0.000000	0.000000	-0.048129	-0.013197	0.104528	0.000000	0.000000	3.000000	17.000000	0.000000
1599.595061	0.085340	0.549546	0.002159	84.469055	23.197916	78.081406	-0.725641	0.000000	0.093050	0.000000	0.000000	0.000000	-0.044253	-0.008076	0.089451	0.000000	0.000000	3.000000	17.000000	0.000000
1599.598394	0.085340	0.549546	0.002159	84.469055	23.197916	78.081406	-0.725641	0.000000	0.093050	0.000000	0.000000	0.000000	-0.044253	-0.008076	0.089451	0.000000	0.000000	3.000000	17.000000	0.000000
1599.601728	0.085340	0.549546	0.002159	84.501320	24.787024	79.879021	-0.733017	0.000000	0.107959	0.000000	0.000000	0.000000	-0.044253	-0.008076	0.089451	0.000000	0.000000	3.000000	17.000000	0.000000
1599.605061	0.085148	0.549519	0.002465	84.501320	24.787024	79.879021	-0.733017	0.000000	0.107959	0.000000	0.000000	0.000000	-0.057419	-0.008105	0.091851	0.000000	0.000000	3.000000	17.000000	0.000000
1599.608394	0.085148	0.549519	0.002465	84.501320	24.787024	79.879021	-0.733017	0.000000	0.107959	0.000000	0.000000	0.000000	-0.057419	-0.008105	0.091851	0.000000	0.000000	3.000000	17.000000	0.000000
1599.611728	0.085148	0.549519	0.002465	84.470612	26.434937	81.762596	-0.742587	0.000000	0.123267	0.000000	0.000000	0.000000	-0.057419	-0.008105	0.091851	0.000000	0.000000	3.000000	17.000000	0.000000
1599.615061	0.084983	0.549483	0.002790	84.470612	26.434937	81.762596	-0.742587	0.000000	0.123267	0.000000	0.000000	0.000000	-0.049685	-0.010734	0.097517	0.000000	0.000000	3.000000	17.000000	0.000000
1599.618394	0.084983	0.549483	0.002790	84.470612	26.434937	81.762596	-0.742587	0.000000	0.123267	0.000000	0.000000	0.000000	-0.049685	-0.010734	0.097517	0.000000	0.000000	3.000000	17.000000	0.000000
1599.621728	0.084983	0.549483	0.002790	84.405106	28.072315	83.637482	-0.750868	0.000000	0.139520	0.000000	0.000000	0.000000	-0.049685	-0.010734	0.097517	0.000000	0.000000	3.000000	17.000000	0.000000
1599.625061	0.084983	0.549483	0.002790	84.405106	28.072315	83.637482	-0.750868	0.000000	0.139520	0.000000	0.000000	0.000000	-0.049685	-0.010734	0.097517	0.000000	0.000000	3.000000	17.000000	0.000000
1599.628394	0.084863	0.549490	0.003120	84.405106	28.072315	83.637482	-0.750868	0.000000	0.139520	0.000000	0.000000	0.000000	-0.035936	0.001990	0.099005	0.000000	0.000000	3.000000	17.000000	0.000000
1599.631728	0.084863	0.549490	0.003120	84.335312	29.588007	85.371880	-0.750868	0.000000	0.139520	0.000000	0.000000	0.000000	-0.035936	0.001990	0.099005	0.000000	0.000000	3.000000	17.000000	0.000000
1599.635061	0.084863	0.549490	0.003120	84.335312	29.588007	85.371880	-0.750868	0.000000	0.139520	0.000000	0.000000	0.000000	-0.035936	0.001990	0.099005	0.000000	0.000000	3.000000	17.000000	0.000000
1599.638394	0.084863	0.549490	0.003120	84.335312	29.588007	85.371880	-0.750868	0.000000	0.139520	0.000000	0.000000	0.000000	-0.035936	0.001990	0.099005	0.000000	0.000000	3.000000	17.000000	0.000000
1599.641728	0.084822	0.549495	0.003635	84.273170	30.781576	86.742279	-0.756857	0.000000	0.156021	0.000000	0.000000	0.000000	-0.012267	0.001562	0.154295	0.000000	0.000000	3.000000	17.000000	0.000000
1599.645061	0.084822	0.549495	0.003635	84.273170	30.781576	86.742279	-0.756857	0.000000	0.156021	0.000000	0.000000	0.000000	-0.012267	0.001562	0.154295	0.000000	0.000000	3.000000	17.000000	0.000000
1599.648394	0.084822	0.549495	0.003635	84.273170	30.781576	86.742279	-0.756857	0.000000	0.156021	0.000000	0.000000	0.000000	-0.012267	0.001562	0.154295	0.000000	0.000000	3.000000	17.000000	0.000000
1599.651728	0.084822	0.549495	0.003635	84.233360	31.464363	87.529922	-0.758902	0.000000	0.181737	0.000000	0.000000	0.000000	-0.012267	0.001562	0.154295	0.000000	0.000000	3.000000	17.000000	0.000000
1599.655061	0.084815	0.549468	0.003840	84.233360	31.464363	87.529922	-0.758902	0.000000	0.181737	0.000000	0.000000	0.000000	-0.002232	-0.008087	0.061626	0.000000	0.000000	3.000000	17.000000	0.000000
1599.658394	0.084815	0.549468	0.003840	84.233360	31.464363	87.529922	-0.758902	0.000000	0.181737	0.000000	0.000000	0.000000	-0.002232	-0.008087	0.061626	0.000000	0.000000	3.000000	17.000000	0.000000
1599.661728	0.084815	0.549468	0.003840	84.224228	31.596489	87.678810	-0.759274	0.000000	0.192008	0.000000	0.000000	0.000000	-0.002232	-0.008087	0.061626	0.000000	0.000000	3.000000	17.000000	0.000000
1599.665061	0.084815	0.549468	0.003840	84.224228	31.596489	87.678810	-0.759274	0.000000	0.192008	0.000000	0.000000	0.000000	-0.002232	-0.008087	0.061626	0.000000	0.000000	3.000000	17.000000	0.000000
1599.668394	0.084861	0.549442	0.003969	84.224228	31.596489	87.678810	-0.759274	0.000000	0.192008	0.000000	0.000000	0.000000	0.013919	-0.007988	0.038756	0.000000	0.000000	3.000000	17.000000	0.000000
1599.671728	0.084861	0.549442	0.003969	84.224770	31.589140	87.664253	-0.759274	0.000000	0.192008	0.000000	0.000000	0.000000	0.013919	-0.007988	0.038756	0.000000	0.000000	3.000000	17.000000	0.000000
1599.675061	0.084861	0.549442	0.003969	84.224770	31.589140	87.664253	-0.759274	0.000000	0.192008	0.000000	0.000000	0.000000	0.013919	-0.007988	0.038756	0.000000	0.000000	3.000000	17.000000	0.000000
1599.678394	0.084861	0.549442	0.003969	84.224770	31.589140	87.664253	-0.759274	0.000000	0.192008	0.000000	0.000000	0.000000	0.013919	-0.007988	0.038756	0.000000	0.000000	3.000000	17.000000	0.000000
1599.681728	0.084979	0.549355	0.004119	84.227692	31.605755	87.675476	-0.756954	0.000000	0.198467	0.000000	0.000000	0.000000	0.035452	-0.025959	0.045002	0.000000	0.000000	3.000000	17.000000	0.000000
1599.685061	0.084979	0.549355	0.004119	84.227692	31.605755	87.675476	-0.756954	0.000000	0.198467	0.000000	0.000000	0.000000	0.035452	-0.025959	0.045002	0.000000	0.000000	3.000000	17.000000	0.000000
1599.688394	0.084979	0.549355	0.004119	84.227692	31.605755	87.675476	-0.756954	0.000000	0.198467	0.000000	0.000000	0.000000	0.035452	-0.025959	0.045002	0.000000	0.000000	3.000000	17.000000	0.000000
1599.691728	0.084979	0.549355	0.004119	84.233536	31.636282	87.697960	-0.751046	0.000000	0.205968	0.000000	0.000000	0.000000	0.035452	-0.025959	0.045002	0.000000	0.000000	3.000000	17.000000	0.000000
1599.695061	0.085051	0.549295	0.004140	84.233536	31.636282	87.697960	-0.751046	0.000000	0.205968	0.000000	0.000000	0.000000	0.021529	-0.017977	0.006244	0.000000	0.000000	3.000000	17.000000	0.000000
1599.698394	0.085051	0.549295	0.004140	84.233536	31.636282	87.697960	-0.751046	0.000000	0.205968	0.000000	0.000000	0.000000	0.021529	-0.017977	0.006244	0.000000	0.000000	3.000000	17.000000	0.000000
1599.701728	0.085051	0.549295	0.004140	84.242279	31.678104	87.731796	-0.747457	0.000000	0.207008	0.000000	0.000000	0.000000	0.021529	-0.017977	0.006244	0.000000	0.000000	3.000000	17.000000	0.000000
1599.705061	0.085051	0.549295	0.004140	84.242279	31.678104	87.731796	-0.747457	0.000000	0.207008	0.000000	0.000000	0.000000	0.021529	-0.017977	0.006244	0.000000	0.000000	3.000000	17.000000	0.000000
1599.708394	0.085137	0.549227	0.004116	84.242279	31.678104	87.731796	-0.747457	0.000000	0.207008	0.000000	0.000000	0.000000	0.025824	-0.020459	-0.007302	0.000000	0.000000	3.000000	17.000000	0.000000
1599.711728	0.085137	0.549227	0.004116	84.248100	31.711527	87.754440	-0.747457	0.000000	0.207008	0.000000	0.000000	0.000000	0.025824	-0.020459	-0.007302	0.000000	0.000000	3.000000	17.000000	0.000000
1599.715061	0.085137	0.549227	0.004116	84.248100	31.711527	87.754440	-0.747457	0.000000	0.207008	0.000000	0.000000	0.000000	0.025824	-0.020459	-0.007302	0.000000	0.000000	3.000000	17.000000	0.000000
1599.718394	0.085137	0.549227	0.004116	84.248100	31.711527	87.754440	-0.747457	0.000000	0.207008	0.000000	0.000000	0.000000	0.025824	-0.020459	-0.007302	0.000000	0.000000	3.000000	17.000000	0.000000
1599.721728	0.085312	0.549108	0.004085	84.256897	31.758942	87.788452	-0.743153	0.000000	0.205791	0.000000	0.000000	0.000000	0.052649	-0.035836	-0.009203	0.000000	0.000000	3.000000	17.000000	0.000000
1599.725061	0.085312	0.549108	0.004085	84.256897	31.758942	87.788452	-0.743153	0.000000	0.205791	0.000000	0.000000	0.000000	0.052649	-0.035836	-0.009203	0.000000	0.000000	3.000000	17.000000	0.000000
1599.728394	0.085312	0.549108	0.004085	84.256897	31.758942	87.788452	-0.743153	0.000000	0.205791	0.000000	0.000000	0.000000	0.052649	-0.035836	-0.009203	0.000000	0.000000	3.000000	17.000000	0.000000
1599.731728	0.085312	0.549108	0.004085	84.262741	31.792454	87.811218	-0.734378	0.000000	0.204257	0.000000	0.000000	0.000000	0.052649	-0.035836	-0.009203	0.000000	0.000000	3.000000	17.000000	0.000000
1599.735061	0.085402	0.549056	0.004079	84.262741	31.792454	87.811218	-0.734378	0.000000	0.204257	0.000000	0.000000	0.000000	0.026822	-0.015364	-0.001901	0.000000	0.000000	3.000000	17.000000	0.000000
1599.738394	0.085402	0.549056	0.004079	84.262741	31.792454	87.811218	-0.734378	0.000000	0.204257	0.000000	0.000000	0.000000	0.026822	-0.015364	-0.001901	0.000000	0.000000	3.000000	17.000000	0.000000
1599.741728	0.085402	0.549056	0.004079	84.271454	31.840019	87.845337	-0.729908	0.000000	0.203941	0.000000	0.000000	0.000000	0.026822	-0.015364	-0.001901	0.000000	0.000000	3.000000	17.000000	0.000000
1599.745061	0.085402	0.549056	0.004079	84.271454	31.840019	87.845337	-0.729908	0.000000	0.203941	0.000000	0.000000	0.000000	0.026822	-0.015364	-0.001901	0.000000	0.000000	3.000000	17.000000	0.000000
1599.748394	0.085506	0.548971	0.004032	84.271454	31.840019	87.845337	-0.729908	0.000000	0.203941	0.000000	0.000000	0.000000	0.031382	-0.025529	-0.013974	0.000000	0.000000	3.000000	17.000000	0.000000
1599.751728	0.085506	0.548971	0.004032	84.282555	31.909319	87.905746	-0.729908	0.000000	0.203941	0.000000	0.000000	0.000000	0.031382	-0.025529	-0.013974	0.000000	0.000000	3.000000	17.000000	0.000000
1599.755061	0.085601	0.548886	0.004054	84.282555	31.909319	87.905746	-0.729908	0.000000	0.203941	0.000000	0.000000	0.000000	0.028377	-0.025684	0.006464	0.000000	0.000000	3.000000	17.000000	0.000000
1599.758394	0.085601	0.548886	0.004054	84.282555	31.909319	87.905746	-0.729908	0.000000	0.203941	0.000000	0.000000	0.000000	0.028377	-0.025684	0.006464	0.000000	0.000000	3.000000	17.000000	0.000000
1599.761728	0.085601	0.548886	0.004054	84.291260	31.951694	87.940132	-0.719948	0.000000	0.202689	0.000000	0.000000	0.000000	0.028377	-0.025684	0.006464	0.000000	0.000000	3.000000	17.000000	0.000000
1599.765061	0.085601	0.548886	0.004054	84.291260	31.951694	87.940132	-0.719948	0.000000	0.202689	0.000000	0.000000	0.000000	0.028377	-0.025684	0.006464	0.000000	0.000000	3.000000	17.000000	0.000000
1599.768394	0.085675	0.548774	0.004084	84.291260	31.951694	87.940132	-0.719948	0.000000	0.202689	0.000000	0.000000	0.000000	0.022084	-0.033368	0.009150	0.000000	0.000000	3.000000	17.000000	0.000000
1599.771728	0.085675	0.548774	0.004084	84.302986	32.003033	87.986282	-0.719948	0.000000	0.202689	0.000000	0.000000	0.000000	0.022084	-0.033368	0.009150	0.000000	0.000000	3.000000	17.000000	0.000000
1599.775061	0.085675	0.548774	0.004084	84.302986	32.003033	87.986282	-0.719948	0.000000	0.202689	0.000000	0.000000	0.000000	0.022084	-0.033368	0.009150	0.000000	0.000000	3.000000	17.000000	0.000000
1599.778394	0.085675	0.548774	0.004084	84.302986	32.003033	87.986282	-0.719948	0.000000	0.202689	0.000000	0.000000	0.000000	0.022084	-0.033368	0.009150	0.000000	0.000000	3.000000	17.000000	0.000000
1599.781728	0.085765	0.548534	0.004203	84.317558	32.063316	88.044136	-0.716267	0.000000	0.204214	0.000000	0.000000	0.000000	0.027029	-0.072035	0.035731	0.000000	0.000000	3.000000	17.000000	0.000000
1599.785061	0.085765	0.548534	0.004203	84.317558	32.063316	88.044136	-0.716267	0.000000	0.204214	0.000000	0.000000	0.000000	0.027029	-0.072035	0.035731	0.000000	0.000000	3.000000	17.000000	0.000000
1599.788394	0.085765	0.548534	0.004203	84.317558	32.063316	88.044136	-0.716267	0.000000	0.204214	0.000000	0.000000	0.000000	0.027029	-0.072035	0.035731	0.000000	0.000000	3.000000	17.000000	0.000000
1599.791728	0.085765	0.548534	0.004203	84.329124	32.109562	88.090584	-0.711762	0.000000	0.210169	0.000000	0.000000	0.000000	0.027029	-0.072035	0.035731	0.000000	0.000000	3.000000	17.000000	0.000000
1599.795061	0.085752	0.548397	0.004255	84.329124	32.109562	88.090584	-0.711762	0.000000	0.210169	0.000000	0.000000	0.000000	-0.003922	-0.041080	0.015474	0.000000	0.000000	3.000000	17.000000	0.000000
1599.798394	0.085752	0.548397	0.004255	84.329124	32.109562	88.090584	-0.711762	0.000000	0.210169	0.000000	0.000000	0.000000	-0.003922	-0.041080	0.015474	0.000000	0.000000	3.000000	17.000000	0.000000
1599.801728	0.085752	0.548397	0.004255	84.343689	32.164978	88.149033	-0.712416	0.000000	0.212748	0.000000	0.000000	0.000000	-0.003922	-0.041080	0.015474	0.000000	0.000000	3.000000	17.000000	0.000000
1599.805061	0.085752	0.548397	0.004255	84.343689	32.164978	88.149033	-0.712416	0.000000	0.212748	0.000000	0.000000	0.000000	-0.003922	-0.041080	0.015474	0.000000	0.000000	3.000000	17.000000	0.000000
1599.808394	0.085760	0.548286	0.004298	84.343689	32.164978	88.149033	-0.712416	0.000000	0.212748	0.000000	0.000000	0.000000	0.002375	-0.033405	0.012774	0.000000	0.000000	3.000000	17.000000	0.000000
1599.811728	0.085760	0.548286	0.004298	84.360352	32.233128	88.217384	-0.712416	0.000000	0.212748	0.000000	0.000000	0.000000	0.002375	-0.033405	0.012774	0.000000	0.000000	3.000000	17.000000	0.000000
1599.815061	0.085760	0.548286	0.004298	84.360352	32.233128	88.217384	-0.712416	0.000000	0.212748	0.000000	0.000000	0.000000	0.002375	-0.033405	0.012774	0.000000	0.000000	3.000000	17.000000	0.000000
1599.818394	0.085760	0.548286	0.004298	84.360352	32.233128	88.217384	-0.712416	0.000000	0.212748	0.000000	0.000000	0.000000	0.002375	-0.033405	0.012774	0.000000	0.000000	3.000000	17.000000	0.000000
1599.821728	0.085764	0.548038	0.004323	84.383324	32.331020	88.315384	-0.712021	0.000000	0.214877	0.000000	0.000000	0.000000	0.001443	-0.074307	0.007759	0.000000	0.000000	3.000000	17.000000	0.000000
1599.825061	0.085764	0.548038	0.004323	84.383324	32.331020	88.315384	-0.712021	0.000000	0.214877	0.000000	0.000000	0.000000	0.001443	-0.074307	0.007759	0.000000	0.000000	3.000000	17.000000	0.000000
1599.828394	0.085764	0.548038	0.004323	84.383324	32.331020	88.315384	-0.712021	0.000000	0.214877	0.000000	0.000000	0.000000	0.001443	-0.074307	0.007759	0.000000	0.000000	3.000000	17.000000	0.000000
1599.831728	0.085764	0.548038	0.004323	84.425247	32.521572	88.502884	-0.711780	0.000000	0.216170	0.000000	0.000000	0.000000	0.001443	-0.074307	0.007759	0.000000	0.000000	3.000000	17.000000	0.000000
1599.835061	0.085775	0.547920	0.004257	84.425247	32.521572	88.502884	-0.711780	0.000000	0.216170	0.000000	0.000000	0.000000	0.003077	-0.035606	-0.020033	0.000000	0.000000	3.000000	17.000000	0.000000
1599.838394	0.085775	0.547920	0.004257	84.425247	32.521572	88.502884	-0.711780	0.000000	0.216170	0.000000	0.000000	0.000000	0.003077	-0.035606	-0.020033	0.000000	0.000000	3.000000	17.000000	0.000000
1599.841728	0.085775	0.547920	0.004257	84.505707	32.897156	88.877403	-0.711267	0.000000	0.212831	0.000000	0.000000	0.000000	0.003077	-0.035606	-0.020033	0.000000	0.000000	3.000000	17.000000	0.000000
1599.845061	0.085775	0.547920	0.004257	84.505707	32.897156	88.877403	-0.711267	0.000000	0.212831	0.000000	0.000000	0.000000	0.003077	-0.035606	-0.020033	0.000000	0.000000	3.000000	17.000000	0.000000
1599.848394	0.085754	0.547819	0.004148	84.505707	32.897156	88.877403	-0.711267	0.000000	0.212831	0.000000	0.000000	0.000000	-0.006064	-0.030344	-0.032615	0.000000	0.000000	3.000000	17.000000	0.000000
1599.851728	0.085754	0.547819	0.004148	84.618103	33.447750	89.423615	-0.711267	0.000000	0.212831	0.000000	0.000000	0.000000	-0.006064	-0.030344	-0.032615	0.000000	0.000000	3.000000	17.000000	0.000000
1599.855061	0.085754	0.547819	0.004148	84.618103	33.447750	89.423615	-0.711267	0.000000	0.212831	0.000000	0.000000	0.000000	-0.006064	-0.030344	-0.032615	0.000000	0.000000	3.000000	17.000000	0.000000
1599.858394	0.085754	0.547819	0.004148	84.618103	33.447750	89.423615	-0.711267	0.000000	0.212831	0.000000	0.000000	0.000000	-0.006064	-0.030344	-0.032615	0.000000	0.000000	3.000000	17.000000	0.000000
1599.861728	0.085790	0.547617	0.003850	84.721588	33.979942	89.948883	-0.712278	0.000000	0.207396	0.000000	0.000000	0.000000	0.010559	-0.060443	-0.089379	0.000000	0.000000	3.000000	17.000000	0.000000
1599.865061	0.085790	0.547617	0.003850	84.721588	33.979942	89.948883	-0.712278	0.000000	0.207396	0.000000	0.000000	0.000000	0.010559	-0.060443	-0.089379	0.000000	0.000000	3.000000	17.000000	0.000000
1599.868394	0.085790	0.547617	0.003850	84.721588	33.979942	89.948883	-0.712278	0.000000	0.207396	0.000000	0.000000	0.000000	0.010559	-0.060443	-0.089379	0.000000	0.000000	3.000000	17.000000	0.000000
1599.871728	0.085790	0.547617	0.003850	84.807404	34.438927	90.401253	-0.710518	0.000000	0.192499	0.000000	0.000000	0.000000	0.010559	-0.060443	-0.089379	0.000000	0.000000	3.000000	17.000000	0.000000
1599.875061	0.085779	0.547517	0.003673	84.807404	34.438927	90.401253	-0.710518	0.000000	0.192499	0.000000	0.000000	0.000000	-0.003093	-0.030106	-0.053103	0.000000	0.000000	3.000000	17.000000	0.000000
1599.878394	0.085779	0.547517	0.003673	84.807404	34.438927	90.401253	-0.710518	0.000000	0.192499	0.000000	0.000000	0.000000	-0.003093	-0.030106	-0.053103	0.000000	0.000000	3.000000	17.000000	0.000000
1599.881728	0.085779	0.547517	0.003673	84.884499	34.865810	90.821671	-0.711034	0.000000	0.183649	0.000000	0.000000	0.000000	-0.003093	-0.030106	-0.053103	0.000000	0.000000	3.000000	17.000000	0.000000
1599.885061	0.085779	0.547517	0.003673	84.884499	34.865810	90.821671	-0.711034	0.000000	0.183649	0.000000	0.000000	0.000000	-0.003093	-0.030106	-0.053103	0.000000	0.000000	3.000000	17.000000	0.000000
1599.888394	0.085793	0.547459	0.003505	84.884499	34.865810	90.821671	-0.711034	0.000000	0.183649	0.000000	0.000000	0.000000	0.004208	-0.017352	-0.050348	0.000000	0.000000	3.000000	17.000000	0.000000
1599.891728	0.085793	0.547459	0.003505	84.965302	35.312759	91.260193	-0.711034	0.000000	0.183649	0.000000	0.000000	0.000000	0.004208	-0.017352	-0.050348	0.000000	0.000000	3.000000	17.000000	0.000000
1599.895061	0.085808	0.547375	0.003342	84.965302	35.312759	91.260193	-0.711034	0.000000	0.183649	0.000000	0.000000	0.000000	0.004464	-0.025038	-0.048902	0.000000	0.000000	3.000000	17.000000	0.000000
1599.898394	0.085808	0.547375	0.003342	84.965302	35.312759	91.260193	-0.711034	0.000000	0.183649	0.000000	0.000000	0.000000	0.004464	-0.025038	-0.048902	0.000000	0.000000	3.000000	17.000000	0.000000
1599.901728	0.085808	0.547375	0.003342	85.075264	35.947899	91.891785	-0.709588	0.000000	0.167107	0.000000	0.000000	0.000000	0.004464	-0.025038	-0.048902	0.000000	0.000000	3.000000	17.000000	0.000000
1599.905061	0.085808	0.547375	0.003342	85.075264	35.947899	91.891785	-0.709588	0.000000	0.167107	0.000000	0.000000	0.000000	0.004464	-0.025038	-0.048902	0.000000	0.000000	3.000000	17.000000	0.000000
1599.908394	0.085779	0.547292	0.003187	85.075264	35.947899	91.891785	-0.709588	0.000000	0.167107	0.000000	0.000000	0.000000	-0.008658	-0.025016	-0.046469	0.000000	0.000000	3.000000	17.000000	0.000000
1599.911728	0.085779	0.547292	0.003187	85.215172	36.829823	92.771370	-0.709588	0.000000	0.167107	0.000000	0.000000	0.000000	-0.008658	-0.025016	-0.046469	0.000000	0.000000	3.000000	17.000000	0.000000
1599.915061	0.085779	0.547292	0.003187	85.215172	36.829823	92.771370	-0.709588	0.000000	0.167107	0.000000	0.000000	0.000000	-0.008658	-0.025016	-0.046469	0.000000	0.000000	3.000000	17.000000	0.000000
1599.918394	0.085779	0.547292	0.003187	85.215172	36.829823	92.771370	-0.709588	0.000000	0.167107	0.000000	0.000000	0.000000	-0.008658	-0.025016	-0.046469	0.000000	0.000000	3.000000	17.000000	0.000000
1599.921728	0.085652	0.547084	0.002744	85.364769	37.794956	93.733337	-0.711031	0.000000	0.159362	0.000000	0.000000	0.000000	-0.038341	-0.062293	-0.133025	0.000000	0.000000	3.000000	17.000000	0.000000
1599.925061	0.085652	0.547084	0.002744	85.364769	37.794956	93.733337	-0.711031	0.000000	0.159362	0.000000	0.000000	0.000000	-0.000001	0.000006	-0.000000	0.000000	0.000000	3.000000	17.000000	0.000000
1599.928394	0.085652	0.547084	0.002744	85.364769	37.794956	93.733337	-0.711031	0.000000	0.159362	0.000000	0.000000	0.000000	-0.000001	0.000006	-0.000000	0.000000	0.000000	3.000000	17.000000	0.000000
1599.931728	0.085652	0.547084	0.002744	85.503853	38.724354	94.666214	-0.717421	0.000000	0.137191	0.000000	0.000000	0.000000	-0.000001	0.000006	-0.000000	0.000000	0.000000	3.000000	17.000000	0.000000
1599.935061	0.085652	0.547084	0.002744	85.503853	38.724354	94.666214	-0.717421	0.000000	0.137191	0.000000	0.000000	0.000000	-0.000001	0.000006	-0.000000	0.000000	0.000000	3.000000	17.000000	0.000000
1599.938394	0.085513	0.546951	0.002486	85.503853	38.724354	94.666214	-0.717421	0.000000	0.137191	0.000000	0.000000	0.000000	-0.041477	-0.039874	-0.077245	0.000000	0.000000	3.000000	17.000000	0.000000
1599.941728	0.085513	0.546951	0.002486	85.637131	39.552277	95.497421	-0.717421	0.000000	0.137191	0.000000	0.000000	0.000000	-0.041477	-0.039874	-0.077245	0.000000	0.000000	3.000000	17.000000	0.000000
1599.945061	0.085314	0.546810	0.002264	85.637131	39.552277	95.497421	-0.717421	0.000000	0.137191	0.000000	0.000000	0.000000	-0.059801	-0.042479	-0.066738	0.000000	0.000000	3.000000	17.000000	0.000000
1599.948394	0.085314	0.546810	0.002264	85.637131	39.552277	95.497421	-0.717421	0.000000	0.137191	0.000000	0.000000	0.000000	-0.059801	-0.042479	-0.066738	0.000000	0.000000	3.000000	17.000000	0.000000
1599.951728	0.085314	0.546810	0.002264	85.742691	39.950462	95.880272	-0.734300	0.000000	0.113194	0.000000	0.000000	0.000000	-0.059801	-0.042479	-0.066738	0.000000	0.000000	3.000000	17.000000	0.000000
1599.955061	0.085314	0.546810	0.002264	85.742691	39.950462	95.880272	-0.734300	0.000000	0.113194	0.000000	0.000000	0.000000	-0.059801	-0.042479	-0.066738	0.000000	0.000000	3.000000	17.000000	0.000000
1599.958394	0.085107	0.546660	0.002000	85.742691	39.950462	95.880272	-0.734300	0.000000	0.113194	0.000000	0.000000	0.000000	-0.062048	-0.044872	-0.079152	0.000000	0.000000	3.000000	17.000000	0.000000
1599.961728	0.085107	0.546660	0.002000	85.823410	39.848682	95.741135	-0.734300	0.000000	0.113194	0.000000	0.000000	0.000000	-0.062048	-0.044872	-0.079152	0.000000	0.000000	3.000000	17.000000	0.000000
1599.965061	0.085107	0.546660	0.002000	85.823410	39.848682	95.741135	-0.734300	0.000000	0.113194	0.000000	0.000000	0.000000	-0.062048	-0.044872	-0.079152	0.000000	0.000000	3.000000	17.000000	0.000000
1599.968394	0.085107	0.546660	0.002000	85.823410	39.848682	95.741135	-0.734300	0.000000	0.113194	0.000000	0.000000	0.000000	-0.062048	-0.044872	-0.079152	0.000000	0.000000	3.000000	17.000000	0.000000
1599.971728	0.084693	0.546268	0.001468	85.889908	39.405758	95.245506	-0.744642	0.000000	0.100002	0.000000	0.000000	0.000000	-0.124164	-0.117598	-0.159646	0.000000	0.000000	3.000000	17.000000	0.000000
1599.975061	0.084693	0.546268	0.001468	85.889908	39.405758	95.245506	-0.744642	0.000000	0.100002	0.000000	0.000000	0.000000	0.000000	0.000008	0.000000	0.000000	0.000000	3.000000	17.000000	0.000000
1599.978394	0.084693	0.546268	0.001468	85.889908	39.405758	95.245506	-0.744642	0.000000	0.100002	0.000000	0.000000	0.000000	0.000000	0.000008	0.000000	0.000000	0.000000	3.000000	17.000000	0.000000
1599.981728	0.084693	0.546268	0.001468	85.967064	38.778458	94.543350	-0.765336	0.000000	0.073395	0.000000	0.000000	0.000000	0.000000	0.000008	0.000000	0.000000	0.000000	3.000000	17.000000	0.000000
1599.985061	0.084693	0.546268	0.001468	85.967064	38.778458	94.543350	-0.765336	0.000000	0.073395	0.000000	0.000000	0.000000	0.000000	0.000008	0.000000	0.000000	0.000000	3.000000	17.000000	0.000000
1599.988394	0.084536	0.546059	0.001228	85.967064	38.778458	94.543350	-0.765336	0.000000	0.073395	0.000000	0.000000	0.000000	-0.047044	-0.062651	-0.071983	0.000000	0.000000	3.000000	17.000000	0.000000
1599.991728	0.084536	0.546059	0.001228	86.048790	37.908710	93.576477	-0.765336	0.000000	0.073395	0.000000	0.000000	0.000000	-0.047044	-0.062651	-0.071983	0.000000	0.000000	3.000000	17.000000	0.000000
1599.995061	0.084536	0.546059	0.001228	86.048790	37.908710	93.576477	-0.765336	0.000000	0.073395	0.000000	0.000000	0.000000	-0.047044	-0.062651	-0.071983	0.000000	0.000000	3.000000	17.000000	0.000000
1599.998394	0.084536	0.546059	0.001228	86.048790	37.908710	93.576477	-0.765336	0.000000	0.073395	0.000000	0.000000	0.000000	-0.047044	-0.062651	-0.071983	0.000000	0.000000	3.000000	17.000000	0.000000
1600.001728	0.084216	0.545609	0.000711	86.137863	36.970875	92.531784	-0.773176	0.000000	0.061397	0.000000	0.000000	0.000000	-0.096026	-0.135181	-0.155105	0.000000	0.000000	3.000000	17.000000	0.000000
1600.005061	0.084216	0.545609	0.000711	86.137863	36.970875	92.531784	-0.773176	0.000000	0.061397	0.000000	0.000000	0.000000	-0.000000	0.000002	-0.000000	0.000000	0.000000	3.000000	17.000000	0.000000
1600.008394	0.084216	0.545609	0.000711	86.137863	36.970875	92.531784	-0.773176	0.000000	0.061397	0.000000	0.000000	0.000000	-0.000000	0.000002	-0.000000	0.000000	0.000000	3.000000	17.000000	0.000000
1600.011728	0.084216	0.545609	0.000711	86.218040	36.103519	91.569801	-0.789181	0.000000	0.035546	0.000000	0.000000	0.000000	-0.000000	0.000002	-0.000000	0.000000	0.000000	3.000000	17.000000	0.000000
1600.015061	0.084216	0.545609	0.000711	86.218040	36.103519	91.569801	-0.789181	0.000000	0.035546	0.000000	0.000000	0.000000	-0.000000	0.000002	-0.000000	0.000000	0.000000	3.000000	17.000000	0.000000
1600.018394	0.084100	0.545384	0.000444	86.218040	36.103519	91.569801	-0.789181	0.000000	0.035546	0.000000	0.000000	0.000000	-0.034935	-0.067509	-0.080049	0.000000	0.000000	3.000000	17.000000	0.000000
1600.021728	0.084100	0.545384	0.000444	86.292076	35.363129	90.743446	-0.789181	0.000000	0.035546	0.000000	0.000000	0.000000	-0.034935	-0.067509	-0.080049	0.000000	0.000000	3.000000	17.000000	0.000000
1600.025061	0.084100	0.545384	0.000444	86.292076	35.363129	90.743446	-0.789181	0.000000	0.035546	0.000000	0.000000	0.000000	-0.034935	-0.067509	-0.080049	0.000000	0.000000	3.000000	17.000000	0.000000
1600.028394	0.084100	0.545384	0.000444	86.292076	35.363129	90.743446	-0.789181	0.000000	0.035546	0.000000	0.000000	0.000000	-0.034935	-0.067509	-0.080049	0.000000	0.000000	3.000000	17.000000	0.000000
1600.031728	0.083911	0.544909	-0.000093	86.352180	35.121849	90.460419	-0.795003	0.000000	0.022205	0.000000	0.000000	0.000000	-0.056551	-0.142444	-0.161254	0.000000	0.000000	3.000000	17.000000	0.000000
1600.035061	0.083911	0.544909	-0.000093	86.352180	35.121849	90.460419	-0.795003	0.000000	0.022205	0.000000	0.000000	0.000000	-0.000001	-0.000001	-0.000000	0.000000	0.000000	3.000000	17.000000	0.000000
1600.038394	0.083911	0.544909	-0.000093	86.352180	35.121849	90.460419	-0.795003	0.000000	0.022205	0.000000	0.000000	0.000000	-0.000001	-0.000001	-0.000000	0.000000	0.000000	3.000000	17.000000	0.000000
1600.041728	0.083911	0.544909	-0.000093	86.400223	35.369827	90.704704	-0.804428	0.000000	-0.004671	0.000000	0.000000	0.000000	-0.000001	-0.000001	-0.000000	0.000000	0.000000	3.000000	17.000000	0.000000
1600.045061	0.083911	0.544909	-0.000093	86.400223	35.369827	90.704704	-0.804428	0.000000	-0.004671	0.000000	0.000000	0.000000	-0.000001	-0.000001	-0.000000	0.000000	0.000000	3.000000	17.000000	0.000000
1600.048394	0.083836	0.544643	-0.000382	86.400223	35.369827	90.704704	-0.804428	0.000000	-0.004671	0.000000	0.000000	0.000000	-0.022642	-0.079927	-0.086702	0.000000	0.000000	3.000000	17.000000	0.000000
1600.051728	0.083836	0.544643	-0.000382	86.445595	35.710167	91.045723	-0.804428	0.000000	-0.004671	0.000000	0.000000	0.000000	-0.022642	-0.079927	-0.086702	0.000000	0.000000	3.000000	17.000000	0.000000
1600.055061	0.083836	0.544643	-0.000382	86.445595	35.710167	91.045723	-0.804428	0.000000	-0.004671	0.000000	0.000000	0.000000	-0.022642	-0.079927	-0.086702	0.000000	0.000000	3.000000	17.000000	0.000000
1600.058394	0.083836	0.544643	-0.000382	86.445595	35.710167	91.045723	-0.804428	0.000000	-0.004671	0.000000	0.000000	0.000000	-0.022642	-0.079927	-0.086702	0.000000	0.000000	3.000000	17.000000	0.000000
1600.061728	0.083747	0.544069	-0.000987	86.492950	36.105118	91.440445	-0.808202	0.000000	-0.019121	0.000000	0.000000	0.000000	-0.026557	-0.172189	-0.181296	0.000000	0.000000	3.000000	17.000000	0.000000
1600.065061	0.083747	0.544069	-0.000987	86.492950	36.105118	91.440445	-0.808202	0.000000	-0.019121	0.000000	0.000000	0.000000	-0.000001	0.000009	-0.000000	0.000000	0.000000	3.000000	17.000000	0.000000
1600.068394	0.083747	0.544069	-0.000987	86.492950	36.105118	91.440445	-0.808202	0.000000	-0.019121	0.000000	0.000000	0.000000	-0.000001	0.000009	-0.000000	0.000000	0.000000	3.000000	17.000000	0.000000
1600.071728	0.083747	0.544069	-0.000987	86.540848	36.492352	91.822952	-0.812628	0.000000	-0.049337	0.000000	0.000000	0.000000	-0.000001	0.000009	-0.000000	0.000000	0.000000	3.000000	17.000000	0.000000
1600.075061	0.083747	0.544069	-0.000987	86.540848	36.492352	91.822952	-0.812628	0.000000	-0.049337	0.000000	0.000000	0.000000	-0.000001	0.000009	-0.000000	0.000000	0.000000	3.000000	17.000000	0.000000
1600.078394	0.083737	0.543803	-0.001288	86.540848	36.492352	91.822952	-0.812628	0.000000	-0.049337	0.000000	0.000000	0.000000	-0.003189	-0.079679	-0.090495	0.000000	0.000000	3.000000	17.000000	0.000000
1600.081728	0.083737	0.543803	-0.001288	86.582870	36.846226	92.169250	-0.812628	0.000000	-0.049337	0.000000	0.000000	0.000000	-0.003189	-0.079679	-0.090495	0.000000	0.000000	3.000000	17.000000	0.000000
1600.085061	0.083737	0.543803	-0.001288	86.582870	36.846226	92.169250	-0.812628	0.000000	-0.049337	0.000000	0.000000	0.000000	-0.003189	-0.079679	-0.090495	0.000000	0.000000	3.000000	17.000000	0.000000
1600.088394	0.083737	0.543803	-0.001288	86.582870	36.846226	92.169250	-0.812628	0.000000	-0.049337	0.000000	0.000000	0.000000	-0.003189	-0.079679	-0.090495	0.000000	0.000000	3.000000	17.000000	0.000000
1600.091728	0.083762	0.543289	-0.001882	86.627739	37.232700	92.548248	-0.813159	0.000000	-0.064420	0.000000	0.000000	0.000000	0.007515	-0.154156	-0.178058	0.000000	0.000000	3.000000	17.000000	0.000000
1600.095061	0.083762	0.543289	-0.001882	86.627739	37.232700	92.548248	-0.813159	0.000000	-0.064420	0.000000	0.000000	0.000000	0.000000	-0.000000	0.000000	0.000000	0.000000	3.000000	17.000000	0.000000
1600.098394	0.083762	0.543289	-0.001882	86.627739	37.232700	92.548248	-0.813159	0.000000	-0.064420	0.000000	0.000000	0.000000	0.000000	-0.000000	0.000000	0.000000	0.000000	3.000000	17.000000	0.000000
1600.101728	0.083762	0.543289	-0.001882	86.666748	37.574867	92.888283	-0.811907	0.000000	-0.094096	0.000000	0.000000	0.000000	0.000000	-0.000000	0.000000	0.000000	0.000000	3.000000	17.000000	0.000000
1600.105061	0.083762	0.543289	-0.001882	86.666748	37.574867	92.888283	-0.811907	0.000000	-0.094096	0.000000	0.000000	0.000000	0.000000	-0.000000	0.000000	0.000000	0.000000	3.000000	17.000000	0.000000
1600.108394	0.083745	0.543040	-0.002097	86.666748	37.574867	92.888283	-0.811907	0.000000	-0.094096	0.000000	0.000000	0.000000	-0.005191	-0.074762	-0.064647	0.000000	0.000000	3.000000	17.000000	0.000000
1600.111728	0.083745	0.543040	-0.002097	86.700821	37.847382	93.162201	-0.811907	0.000000	-0.094096	0.000000	0.000000	0.000000	-0.005191	-0.074762	-0.064647	0.000000	0.000000	3.000000	17.000000	0.000000
1600.115061	0.083745	0.543040	-0.002097	86.700821	37.847382	93.162201	-0.811907	0.000000	-0.094096	0.000000	0.000000	0.000000	-0.005191	-0.074762	-0.064647	0.000000	0.000000	3.000000	17.000000	0.000000
1600.118394	0.083745	0.543040	-0.002097	86.700821	37.847382	93.162201	-0.811907	0.000000	-0.094096	0.000000	0.000000	0.000000	-0.005191	-0.074762	-0.064647	0.000000	0.000000	3.000000	17.000000	0.000000
1600.121728	0.083629	0.542557	-0.002362	86.734154	38.147915	93.465988	-0.812772	0.000000	-0.104870	0.000000	0.000000	0.000000	-0.034681	-0.144983	-0.079295	0.000000	0.000000	3.000000	17.000000	0.000000
1600.125061	0.083629	0.542557	-0.002362	86.734154	38.147915	93.465988	-0.812772	0.000000	-0.104870	0.000000	0.000000	0.000000	-0.034681	-0.144983	-0.079295	0.000000	0.000000	3.000000	17.000000	0.000000
1600.128394	0.083629	0.542557	-0.002362	86.734154	38.147915	93.465988	-0.812772	0.000000	-0.104870	0.000000	0.000000	0.000000	-0.034681	-0.144983	-0.079295	0.000000	0.000000	3.000000	17.000000	0.000000
1600.131728	0.083629	0.542557	-0.002362	86.767349	38.449184	93.775902	-0.818552	0.000000	-0.118086	0.000000	0.000000	0.000000	-0.034681	-0.144983	-0.079295	0.000000	0.000000	3.000000	17.000000	0.000000
1600.135061	0.083574	0.542323	-0.002418	86.767349	38.449184	93.775902	-0.818552	0.000000	-0.118086	0.000000	0.000000	0.000000	-0.016521	-0.070240	-0.017020	0.000000	0.000000	3.000000	17.000000	0.000000
1600.138394	0.083574	0.542323	-0.002418	86.767349	38.449184	93.775902	-0.818552	0.000000	-0.118086	0.000000	0.000000	0.000000	-0.016521	-0.070240	-0.017020	0.000000	0.000000	3.000000	17.000000	0.000000
1600.141728	0.083574	0.542323	-0.002418	86.794907	38.703690	94.038971	-0.821305	0.000000	-0.120923	0.000000	0.000000	0.000000	-0.016521	-0.070240	-0.017020	0.000000	0.000000	3.000000	17.000000	0.000000
1600.145061	0.083574	0.542323	-0.002418	86.794907	38.703690	94.038971	-0.821305	0.000000	-0.120923	0.000000	0.000000	0.000000	-0.016521	-0.070240	-0.017020	0.000000	0.000000	3.000000	17.000000	0.000000
1600.148394	0.083513	0.542079	-0.002384	86.794907	38.703690	94.038971	-0.821305	0.000000	-0.120923	0.000000	0.000000	0.000000	-0.018181	-0.073171	0.010369	0.000000	0.000000	3.000000	17.000000	0.000000
1600.151728	0.083513	0.542079	-0.002384	86.824486	39.017818	94.358040	-0.821305	0.000000	-0.120923	0.000000	0.000000	0.000000	-0.018181	-0.073171	0.010369	0.000000	0.000000	3.000000	17.000000	0.000000
1600.155061	0.083513	0.542079	-0.002384	86.824486	39.017818	94.358040	-0.821305	0.000000	-0.120923	0.000000	0.000000	0.000000	-0.018181	-0.073171	0.010369	0.000000	0.000000	3.000000	17.000000	0.000000
1600.158394	0.083513	0.542079	-0.002384	86.824486	39.017818	94.358040	-0.821305	0.000000	-0.120923	0.000000	0.000000	0.000000	-0.018181	-0.073171	0.010369	0.000000	0.000000	3.000000	17.000000	0.000000
1600.161728	0.083526	0.541582	-0.002316	86.849113	39.265545	94.603432	-0.824336	0.000000	-0.119195	0.000000	0.000000	0.000000	0.003742	-0.148957	0.020385	0.000000	0.000000	3.000000	17.000000	0.000000
1600.165061	0.083526	0.541582	-0.002316	86.849113	39.265545	94.603432	-0.824336	0.000000	-0.119195	0.000000	0.000000	0.000000	0.003742	-0.148957	0.020385	0.000000	0.000000	3.000000	17.000000	0.000000
1600.168394	0.083526	0.541582	-0.002316	86.849113	39.265545	94.603432	-0.824336	0.000000	-0.119195	0.000000	0.000000	0.000000	0.003742	-0.148957	0.020385	0.000000	0.000000	3.000000	17.000000	0.000000
1600.171728	0.083526	0.541582	-0.002316	86.871063	39.489410	94.824928	-0.823712	0.000000	-0.115797	0.000000	0.000000	0.000000	0.003742	-0.148957	0.020385	0.000000	0.000000	3.000000	17.000000	0.000000
1600.175061	0.083584	0.541362	-0.002242	86.871063	39.489410	94.824928	-0.823712	0.000000	-0.115797	0.000000	0.000000	0.000000	0.017487	-0.065923	0.022284	0.000000	0.000000	3.000000	17.000000	0.000000
1600.178394	0.083584	0.541362	-0.002242	86.871063	39.489410	94.824928	-0.823712	0.000000	-0.115797	0.000000	0.000000	0.000000	0.017487	-0.065923	0.022284	0.000000	0.000000	3.000000	17.000000	0.000000
1600.181728	0.083584	0.541362	-0.002242	86.887497	39.665405	94.993019	-0.820797	0.000000	-0.112083	0.000000	0.000000	0.000000	0.017487	-0.065923	0.022284	0.000000	0.000000	3.000000	17.000000	0.000000
1600.185061	0.083645	0.541184	-0.002154	86.887497	39.665405	94.993019	-0.820797	0.000000	-0.112083	0.000000	0.000000	0.000000	0.018255	-0.053406	0.026440	0.000000	0.000000	3.000000	17.000000	0.000000
1600.188394	0.083645	0.541184	-0.002154	86.887497	39.665405	94.993019	-0.820797	0.000000	-0.112083	0.000000	0.000000	0.000000	0.018255	-0.053406	0.026440	0.000000	0.000000	3.000000	17.000000	0.000000
1600.191728	0.083645	0.541184	-0.002154	86.901176	39.814800	95.134476	-0.817755	0.000000	-0.107677	0.000000	0.000000	0.000000	0.018255	-0.053406	0.026440	0.000000	0.000000	3.000000	17.000000	0.000000
1600.195061	0.083645	0.541184	-0.002154	86.901176	39.814800	95.134476	-0.817755	0.000000	-0.107677	0.000000	0.000000	0.000000	0.018255	-0.053406	0.026440	0.000000	0.000000	3.000000	17.000000	0.000000
1600.198394	0.083730	0.541048	-0.002055	86.901176	39.814800	95.134476	-0.817755	0.000000	-0.107677	0.000000	0.000000	0.000000	0.025509	-0.040918	0.029416	0.000000	0.000000	3.000000	17.000000	0.000000
1600.201728	0.083730	0.541048	-0.002055	86.903831	39.848637	95.162872	-0.817755	0.000000	-0.107677	0.000000	0.000000	0.000000	0.025509	-0.040918	0.029416	0.000000	0.000000	3.000000	17.000000	0.000000
1600.205061	0.083730	0.541048	-0.002055	86.903831	39.848637	95.162872	-0.817755	0.000000	-0.107677	0.000000	0.000000	0.000000	0.025509	-0.040918	0.029416	0.000000	0.000000	3.000000	17.000000	0.000000
1600.208394	0.083730	0.541048	-0.002055	86.903831	39.848637	95.162872	-0.817755	0.000000	-0.107677	0.000000	0.000000	0.000000	0.025509	-0.040918	0.029416	0.000000	0.000000	3.000000	17.000000	0.000000
1600.211728	0.083860	0.540934	-0.001837	86.903137	39.876957	95.187531	-0.813503	0.000000	-0.102774	0.000000	0.000000	0.000000	0.038870	-0.034081	0.065514	0.000000	0.000000	3.000000	17.000000	0.000000
1600.215061	0.083860	0.540934	-0.001837	86.903137	39.876957	95.187531	-0.813503	0.000000	-0.102774	0.000000	0.000000	0.000000	0.038870	-0.034081	0.065514	0.000000	0.000000	3.000000	17.000000	0.000000
1600.218394	0.083860	0.540934	-0.001837	86.903137	39.876957	95.187531	-0.813503	0.000000	-0.102774	0.000000	0.000000	0.000000	0.038870	-0.034081	0.065514	0.000000	0.000000	3.000000	17.000000	0.000000
1600.221728	0.083860	0.540934	-0.001837	86.894989	39.797359	95.102425	-0.807025	0.000000	-0.091855	0.000000	0.000000	0.000000	0.038870	-0.034081	0.065514	0.000000	0.000000	3.000000	17.000000	0.000000
1600.225061	0.083926	0.540957	-0.001721	86.894989	39.797359	95.102425	-0.807025	0.000000	-0.091855	0.000000	0.000000	0.000000	0.019844	0.006867	0.034916	0.000000	0.000000	3.000000	17.000000	0.000000
1600.228394	0.083926	0.540957	-0.001721	86.894989	39.797359	95.102425	-0.807025	0.000000	-0.091855	0.000000	0.000000	0.000000	0.019844	0.006867	0.034916	0.000000	0.000000	3.000000	17.000000	0.000000
1600.231728	0.083926	0.540957	-0.001721	86.886803	39.715366	95.017586	-0.803717	0.000000	-0.086036	0.000000	0.000000	0.000000	0.019844	0.006867	0.034916	0.000000	0.000000	3.000000	17.000000	0.000000
1600.235061	0.083926	0.540957	-0.001721	86.886803	39.715366	95.017586	-0.803717	0.000000	-0.086036	0.000000	0.000000	0.000000	0.019844	0.006867	0.034916	0.000000	0.000000	3.000000	17.000000	0.000000
1600.238394	0.083974	0.540996	-0.001582	86.886803	39.715366	95.017586	-0.803717	0.000000	-0.086036	0.000000	0.000000	0.000000	0.014381	0.011793	0.041647	0.000000	0.000000	3.000000	17.000000	0.000000
1600.241728	0.083974	0.540996	-0.001582	86.873001	39.575287	94.877258	-0.803717	0.000000	-0.086036	0.000000	0.000000	0.000000	0.014381	0.011793	0.041647	0.000000	0.000000	3.000000	17.000000	0.000000
1600.245061	0.083974	0.540996	-0.001582	86.873001	39.575287	94.877258	-0.803717	0.000000	-0.086036	0.000000	0.000000	0.000000	0.014381	0.011793	0.041647	0.000000	0.000000	3.000000	17.000000	0.000000
1600.248394	0.083974	0.540996	-0.001582	86.873001	39.575287	94.877258	-0.803717	0.000000	-0.086036	0.000000	0.000000	0.000000	0.014381	0.011793	0.041647	0.000000	0.000000	3.000000	17.000000	0.000000
1600.251728	0.083983	0.541119	-0.001407	86.862129	39.461353	94.765907	-0.801321	0.000000	-0.079094	0.000000	0.000000	0.000000	0.002948	0.036886	0.052408	0.000000	0.000000	3.000000	17.000000	0.000000
1600.255061	0.083983	0.541119	-0.001407	86.862129	39.461353	94.765907	-0.801321	0.000000	-0.079094	0.000000	0.000000	0.000000	0.002948	0.036886	0.052408	0.000000	0.000000	3.000000	17.000000	0.000000
1600.258394	0.083983	0.541119	-0.001407	86.862129	39.461353	94.765907	-0.801321	0.000000	-0.079094	0.000000	0.000000	0.000000	0.002948	0.036886	0.052408	0.000000	0.000000	3.000000	17.000000	0.000000
1600.261728	0.083983	0.541119	-0.001407	86.853905	39.375797	94.682945	-0.800829	0.000000	-0.070360	0.000000	0.000000	0.000000	0.002948	0.036886	0.052408	0.000000	0.000000	3.000000	17.000000	0.000000
1600.265061	0.083964	0.541187	-0.001394	86.853905	39.375797	94.682945	-0.800829	0.000000	-0.070360	0.000000	0.000000	0.000000	-0.005969	0.020138	0.004028	0.000000	0.000000	3.000000	17.000000	0.000000
1600.268394	0.083964	0.541187	-0.001394	86.853905	39.375797	94.682945	-0.800829	0.000000	-0.070360	0.000000	0.000000	0.000000	-0.005969	0.020138	0.004028	0.000000	0.000000	3.000000	17.000000	0.000000
1600.271728	0.083964	0.541187	-0.001394	86.845764	39.287899	94.600380	-0.801824	0.000000	-0.069688	0.000000	0.000000	0.000000	-0.005969	0.020138	0.004028	0.000000	0.000000	3.000000	17.000000	0.000000
1600.275061	0.083964	0.541187	-0.001394	86.845764	39.287899	94.600380	-0.801824	0.000000	-0.069688	0.000000	0.000000	0.000000	-0.005969	0.020138	0.004028	0.000000	0.000000	3.000000	17.000000	0.000000
1600.278394	0.083918	0.541263	-0.001399	86.845764	39.287899	94.600380	-0.801824	0.000000	-0.069688	0.000000	0.000000	0.000000	-0.013727	0.022782	-0.001672	0.000000	0.000000	3.000000	17.000000	0.000000
1600.281728	0.083918	0.541263	-0.001399	86.840240	39.225052	94.545593	-0.801824	0.000000	-0.069688	0.000000	0.000000	0.000000	-0.013727	0.022782	-0.001672	0.000000	0.000000	3.000000	17.000000	0.000000
1600.285061	0.083918	0.541263	-0.001399	86.840240	39.225052	94.545593	-0.801824	0.000000	-0.069688	0.000000	0.000000	0.000000	-0.013727	0.022782	-0.001672	0.000000	0.000000	3.000000	17.000000	0.000000
1600.288394	0.083918	0.541263	-0.001399	86.840240	39.225052	94.545593	-0.801824	0.000000	-0.069688	0.000000	0.000000	0.000000	-0.013727	0.022782	-0.001672	0.000000	0.000000	3.000000	17.000000	0.000000
1600.291728	0.083759	0.541417	-0.001531	86.834801	39.162327	94.490967	-0.804112	0.000000	-0.069967	0.000000	0.000000	0.000000	-0.047547	0.046290	-0.039622	0.000000	0.000000	3.000000	17.000000	0.000000
1600.295061	0.083759	0.541417	-0.001531	86.834801	39.162327	94.490967	-0.804112	0.000000	-0.069967	0.000000	0.000000	0.000000	-0.047547	0.046290	-0.039622	0.000000	0.000000	3.000000	17.000000	0.000000
1600.298394	0.083759	0.541417	-0.001531	86.834801	39.162327	94.490967	-0.804112	0.000000	-0.069967	0.000000	0.000000	0.000000	-0.047547	0.046290	-0.039622	0.000000	0.000000	3.000000	17.000000	0.000000
1600.301728	0.083759	0.541417	-0.001531	86.831947	39.126953	94.463638	-0.812037	0.000000	-0.076571	0.000000	0.000000	0.000000	-0.047547	0.046290	-0.039622	0.000000	0.000000	3.000000	17.000000	0.000000
1600.305061	0.083655	0.541477	-0.001612	86.831947	39.126953	94.463638	-0.812037	0.000000	-0.076571	0.000000	0.000000	0.000000	-0.031270	0.018178	-0.024169	0.000000	0.000000	3.000000	17.000000	0.000000
1600.308394	0.083655	0.541477	-0.001612	86.831947	39.126953	94.463638	-0.812037	0.000000	-0.076571	0.000000	0.000000	0.000000	-0.031270	0.018178	-0.024169	0.000000	0.000000	3.000000	17.000000	0.000000
1600.311728	0.083655	0.541477	-0.001612	86.831276	39.141254	94.487915	-0.817249	0.000000	-0.080599	0.000000	0.000000	0.000000	-0.031270	0.018178	-0.024169	0.000000	0.000000	3.000000	17.000000	0.000000
1600.315061	0.083655	0.541477	-0.001612	86.831276	39.141254	94.487915	-0.817249	0.000000	-0.080599	0.000000	0.000000	0.000000	-0.031270	0.018178	-0.024169	0.000000	0.000000	3.000000	17.000000	0.000000
1600.318394	0.083586	0.541530	-0.001742	86.831276	39.141254	94.487915	-0.817249	0.000000	-0.080599	0.000000	0.000000	0.000000	-0.020570	0.015849	-0.038993	0.000000	0.000000	3.000000	17.000000	0.000000
1600.321728	0.083586	0.541530	-0.001742	86.831215	39.135784	94.487854	-0.817249	0.000000	-0.080599	0.000000	0.000000	0.000000	-0.020570	0.015849	-0.038993	0.000000	0.000000	3.000000	17.000000	0.000000
1600.325061	0.083586	0.541530	-0.001742	86.831215	39.135784	94.487854	-0.817249	0.000000	-0.080599	0.000000	0.000000	0.000000	-0.020570	0.015849	-0.038993	0.000000	0.000000	3.000000	17.000000	0.000000
1600.328394	0.083586	0.541530	-0.001742	86.831215	39.135784	94.487854	-0.817249	0.000000	-0.080599	0.000000	0.000000	0.000000	-0.020570	0.015849	-0.038993	0.000000	0.000000	3.000000	17.000000	0.000000
1600.331728	0.083484	0.541584	-0.001932	86.830467	39.155582	94.512138	-0.820677	0.000000	-0.087098	0.000000	0.000000	0.000000	-0.030592	0.016211	-0.057144	0.000000	0.000000	3.000000	17.000000	0.000000
1600.335061	0.083484	0.541584	-0.001932	86.830467	39.155582	94.512138	-0.820677	0.000000	-0.087098	0.000000	0.000000	0.000000	-0.030592	0.016211	-0.057144	0.000000	0.000000	3.000000	17.000000	0.000000
1600.338394	0.083484	0.541584	-0.001932	86.830467	39.155582	94.512138	-0.820677	0.000000	-0.087098	0.000000	0.000000	0.000000	-0.030592	0.016211	-0.057144	0.000000	0.000000	3.000000	17.000000	0.000000
1600.341728	0.083484	0.541584	-0.001932	86.836037	39.207314	94.566719	-0.825776	0.000000	-0.096622	0.000000	0.000000	0.000000	-0.030592	0.016211	-0.057144	0.000000	0.000000	3.000000	17.000000	0.000000
1600.345061	0.083447	0.541594	-0.002016	86.836037	39.207314	94.566719	-0.825776	0.000000	-0.096622	0.000000	0.000000	0.000000	-0.011292	0.002959	-0.025042	0.000000	0.000000	3.000000	17.000000	0.000000
1600.348394	0.083447	0.541594	-0.002016	86.836037	39.207314	94.566719	-0.825776	0.000000	-0.096622	0.000000	0.000000	0.000000	-0.011292	0.002959	-0.025042	0.000000	0.000000	3.000000	17.000000	0.000000
1600.351728	0.083447	0.541594	-0.002016	86.842720	39.334408	94.697495	-0.827658	0.000000	-0.100795	0.000000	0.000000	0.000000	-0.011292	0.002959	-0.025042	0.000000	0.000000	3.000000	17.000000	0.000000
1600.355061	0.083447	0.541594	-0.002016	86.842720	39.334408	94.697495	-0.827658	0.000000	-0.100795	0.000000	0.000000	0.000000	-0.011292	0.002959	-0.025042	0.000000	0.000000	3.000000	17.000000	0.000000
1600.358394	0.083424	0.541571	-0.002140	86.842720	39.334408	94.697495	-0.827658	0.000000	-0.100795	0.000000	0.000000	0.000000	-0.006839	-0.006913	-0.037309	0.000000	0.000000	3.000000	17.000000	0.000000
1600.361728	0.083424	0.541571	-0.002140	86.849358	39.464878	94.828880	-0.827658	0.000000	-0.100795	0.000000	0.000000	0.000000	-0.006839	-0.006913	-0.037309	0.000000	0.000000	3.000000	17.000000	0.000000
1600.365061	0.083424	0.541571	-0.002140	86.849358	39.464878	94.828880	-0.827658	0.000000	-0.100795	0.000000	0.000000	0.000000	-0.006839	-0.006913	-0.037309	0.000000	0.000000	3.000000	17.000000	0.000000
1600.368394	0.083424	0.541571	-0.002140	86.849358	39.464878	94.828880	-0.827658	0.000000	-0.100795	0.000000	0.000000	0.000000	-0.006839	-0.006913	-0.037309	0.000000	0.000000	3.000000	17.000000	0.000000
1600.371728	0.083449	0.541466	-0.002369	86.858948	39.623661	94.988716	-0.828798	0.000000	-0.107014	0.000000	0.000000	0.000000	0.007515	-0.031615	-0.068575	0.000000	0.000000	3.000000	17.000000	0.000000
1600.375061	0.083449	0.541466	-0.002369	86.858948	39.623661	94.988716	-0.828798	0.000000	-0.107014	0.000000	0.000000	0.000000	0.007515	-0.031615	-0.068575	0.000000	0.000000	3.000000	17.000000	0.000000
1600.378394	0.083449	0.541466	-0.002369	86.858948	39.623661	94.988716	-0.828798	0.000000	-0.107014	0.000000	0.000000	0.000000	0.007515	-0.031615	-0.068575	0.000000	0.000000	3.000000	17.000000	0.000000
1600.381728	0.083449	0.541466	-0.002369	86.867561	39.811459	95.173836	-0.827545	0.000000	-0.118443	0.000000	0.000000	0.000000	0.007515	-0.031615	-0.068575	0.000000	0.000000	3.000000	17.000000	0.000000
1600.385061	0.083478	0.541425	-0.002455	86.867561	39.811459	95.173836	-0.827545	0.000000	-0.118443	0.000000	0.000000	0.000000	0.008636	-0.012195	-0.025898	0.000000	0.000000	3.000000	17.000000	0.000000
1600.388394	0.083478	0.541425	-0.002455	86.867561	39.811459	95.173836	-0.827545	0.000000	-0.118443	0.000000	0.000000	0.000000	0.008636	-0.012195	-0.025898	0.000000	0.000000	3.000000	17.000000	0.000000
1600.391728	0.083478	0.541425	-0.002455	86.870872	39.943642	95.303261	-0.826106	0.000000	-0.122759	0.000000	0.000000	0.000000	0.008636	-0.012195	-0.025898	0.000000	0.000000	3.000000	17.000000	0.000000
1600.395061	0.083478	0.541425	-0.002455	86.870872	39.943642	95.303261	-0.826106	0.000000	-0.122759	0.000000	0.000000	0.000000	0.008636	-0.012195	-0.025898	0.000000	0.000000	3.000000	17.000000	0.000000
1600.398394	0.083524	0.541393	-0.002568	86.870872	39.943642	95.303261	-0.826106	0.000000	-0.122759	0.000000	0.000000	0.000000	0.013838	-0.009540	-0.033989	0.000000	0.000000	3.000000	17.000000	0.000000
1600.401728	0.083524	0.541393	-0.002568	86.877388	40.081699	95.436844	-0.826106	0.000000	-0.122759	0.000000	0.000000	0.000000	0.013838	-0.009540	-0.033989	0.000000	0.000000	3.000000	17.000000	0.000000
1600.405061	0.083524	0.541393	-0.002568	86.877388	40.081699	95.436844	-0.826106	0.000000	-0.122759	0.000000	0.000000	0.000000	0.013838	-0.009540	-0.033989	0.000000	0.000000	3.000000	17.000000	0.000000
1600.408394	0.083524	0.541393	-0.002568	86.877388	40.081699	95.436844	-0.826106	0.000000	-0.122759	0.000000	0.000000	0.000000	0.013838	-0.009540	-0.033989	0.000000	0.000000	3.000000	17.000000	0.000000
1600.411728	0.083623	0.541362	-0.002758	86.882912	40.146984	95.494080	-0.823799	0.000000	-0.128424	0.000000	0.000000	0.000000	0.029688	-0.009220	-0.056905	0.000000	0.000000	3.000000	17.000000	0.000000
1600.415061	0.083623	0.541362	-0.002758	86.882912	40.146984	95.494080	-0.823799	0.000000	-0.128424	0.000000	0.000000	0.000000	0.029688	-0.009220	-0.056905	0.000000	0.000000	3.000000	17.000000	0.000000
1600.418394	0.083623	0.541362	-0.002758	86.882912	40.146984	95.494080	-0.823799	0.000000	-0.128424	0.000000	0.000000	0.000000	0.029688	-0.009220	-0.056905	0.000000	0.000000	3.000000	17.000000	0.000000
1600.421728	0.083623	0.541362	-0.002758	86.887558	40.232033	95.575554	-0.818852	0.000000	-0.137908	0.000000	0.000000	0.000000	0.029688	-0.009220	-0.056905	0.000000	0.000000	3.000000	17.000000	0.000000
1600.425061	0.083668	0.541356	-0.002876	86.887558	40.232033	95.575554	-0.818852	0.000000	-0.137908	0.000000	0.000000	0.000000	0.013562	-0.001952	-0.035356	0.000000	0.000000	3.000000	17.000000	0.000000
1600.428394	0.083668	0.541356	-0.002876	86.887558	40.232033	95.575554	-0.818852	0.000000	-0.137908	0.000000	0.000000	0.000000	0.013562	-0.001952	-0.035356	0.000000	0.000000	3.000000	17.000000	0.000000
1600.431728	0.083668	0.541356	-0.002876	86.890266	40.266079	95.604225	-0.816591	0.000000	-0.143801	0.000000	0.000000	0.000000	0.013562	-0.001952	-0.035356	0.000000	0.000000	3.000000	17.000000	0.000000
1600.435061	0.083668	0.541356	-0.002876	86.890266	40.266079	95.604225	-0.816591	0.000000	-0.143801	0.000000	0.000000	0.000000	0.013562	-0.001952	-0.035356	0.000000	0.000000	3.000000	17.000000	0.000000
1600.438394	0.083678	0.541357	-0.002944	86.890266	40.266079	95.604225	-0.816591	0.000000	-0.143801	0.000000	0.000000	0.000000	0.002910	0.000308	-0.020533	0.000000	0.000000	3.000000	17.000000	0.000000
1600.441728	0.083678	0.541357	-0.002944	86.895683	40.326187	95.661659	-0.816591	0.000000	-0.143801	0.000000	0.000000	0.000000	0.002910	0.000308	-0.020533	0.000000	0.000000	3.000000	17.000000	0.000000
1600.445061	0.083678	0.541357	-0.002944	86.895683	40.326187	95.661659	-0.816591	0.000000	-0.143801	0.000000	0.000000	0.000000	0.002910	0.000308	-0.020533	0.000000	0.000000	3.000000	17.000000	0.000000
1600.448394	0.083678	0.541357	-0.002944	86.895683	40.326187	95.661659	-0.816591	0.000000	-0.143801	0.000000	0.000000	0.000000	0.002910	0.000308	-0.020533	0.000000	0.000000	3.000000	17.000000	0.000000
1600.451728	0.083661	0.541319	-0.003156	86.901115	40.383823	95.719376	-0.816106	0.000000	-0.147223	0.000000	0.000000	0.000000	-0.004997	-0.011513	-0.063409	0.000000	0.000000	3.000000	17.000000	0.000000
1600.455061	0.083661	0.541319	-0.003156	86.901115	40.383823	95.719376	-0.816106	0.000000	-0.147223	0.000000	0.000000	0.000000	0.000001	0.000002	0.000000	0.000000	0.000000	3.000000	17.000000	0.000000
1600.458394	0.083661	0.541319	-0.003156	86.901115	40.383823	95.719376	-0.816106	0.000000	-0.147223	0.000000	0.000000	0.000000	0.000001	0.000002	0.000000	0.000000	0.000000	3.000000	17.000000	0.000000
1600.461728	0.083661	0.541319	-0.003156	86.909271	40.467892	95.806305	-0.816939	0.000000	-0.157791	0.000000	0.000000	0.000000	0.000001	0.000002	0.000000	0.000000	0.000000	3.000000	17.000000	0.000000
1600.465061	0.083661	0.541319	-0.003156	86.909271	40.467892	95.806305	-0.816939	0.000000	-0.157791	0.000000	0.000000	0.000000	0.000001	0.000002	0.000000	0.000000	0.000000	3.000000	17.000000	0.000000
1600.468394	0.083617	0.541296	-0.003276	86.909271	40.467892	95.806305	-0.816939	0.000000	-0.157791	0.000000	0.000000	0.000000	-0.013343	-0.006919	-0.036144	0.000000	0.000000	3.000000	17.000000	0.000000
1600.471728	0.083617	0.541296	-0.003276	86.917389	40.549683	95.893661	-0.816939	0.000000	-0.157791	0.000000	0.000000	0.000000	-0.013343	-0.006919	-0.036144	0.000000	0.000000	3.000000	17.000000	0.000000
1600.475061	0.083617	0.541296	-0.003276	86.917389	40.549683	95.893661	-0.816939	0.000000	-0.157791	0.000000	0.000000	0.000000	-0.013343	-0.006919	-0.036144	0.000000	0.000000	3.000000	17.000000	0.000000
1600.478394	0.083617	0.541296	-0.003276	86.917389	40.549683	95.893661	-0.816939	0.000000	-0.157791	0.000000	0.000000	0.000000	-0.013343	-0.006919	-0.036144	0.000000	0.000000	3.000000	17.000000	0.000000
1600.481728	0.083463	0.541249	-0.003505	86.928207	40.658604	96.010895	-0.819163	0.000000	-0.163815	0.000000	0.000000	0.000000	-0.046061	-0.013823	-0.068736	0.000000	0.000000	3.000000	17.000000	0.000000
1600.485061	0.083463	0.541249	-0.003505	86.928207	40.658604	96.010895	-0.819163	0.000000	-0.163815	0.000000	0.000000	0.000000	-0.046061	-0.013823	-0.068736	0.000000	0.000000	3.000000	17.000000	0.000000
1600.488394	0.083463	0.541249	-0.003505	86.928207	40.658604	96.010895	-0.819163	0.000000	-0.163815	0.000000	0.000000	0.000000	-0.046061	-0.013823	-0.068736	0.000000	0.000000	3.000000	17.000000	0.000000
1600.491728	0.083463	0.541249	-0.003505	86.933693	40.703983	96.069984	-0.826840	0.000000	-0.175271	0.000000	0.000000	0.000000	-0.046061	-0.013823	-0.068736	0.000000	0.000000	3.000000	17.000000	0.000000
1600.495061	0.083336	0.541243	-0.003592	86.933693	40.703983	96.069984	-0.826840	0.000000	-0.175271	0.000000	0.000000	0.000000	-0.038151	-0.001997	-0.025863	0.000000	0.000000	3.000000	17.000000	0.000000
1600.498394	0.083336	0.541243	-0.003592	86.933693	40.703983	96.069984	-0.826840	0.000000	-0.175271	0.000000	0.000000	0.000000	-0.038151	-0.001997	-0.025863	0.000000	0.000000	3.000000	17.000000	0.000000
1600.501728	0.083336	0.541243	-0.003592	86.936310	40.719749	96.099373	-0.833198	0.000000	-0.179582	0.000000	0.000000	0.000000	-0.038151	-0.001997	-0.025863	0.000000	0.000000	3.000000	17.000000	0.000000
1600.505061	0.083336	0.541243	-0.003592	86.936310	40.719749	96.099373	-0.833198	0.000000	-0.179582	0.000000	0.000000	0.000000	-0.038151	-0.001997	-0.025863	0.000000	0.000000	3.000000	17.000000	0.000000
1600.508394	0.083208	0.541261	-0.003682	86.936310	40.719749	96.099373	-0.833198	0.000000	-0.179582	0.000000	0.000000	0.000000	-0.038385	0.005572	-0.027231	0.000000	0.000000	3.000000	17.000000	0.000000
1600.511728	0.083208	0.541261	-0.003682	86.937523	40.784145	96.178268	-0.833198	0.000000	-0.179582	0.000000	0.000000	0.000000	-0.038385	0.005572	-0.027231	0.000000	0.000000	3.000000	17.000000	0.000000
1600.515061	0.083208	0.541261	-0.003682	86.937523	40.784145	96.178268	-0.833198	0.000000	-0.179582	0.000000	0.000000	0.000000	-0.038385	0.005572	-0.027231	0.000000	0.000000	3.000000	17.000000	0.000000
1600.518394	0.083208	0.541261	-0.003682	86.937523	40.784145	96.178268	-0.833198	0.000000	-0.179582	0.000000	0.000000	0.000000	-0.038385	0.005572	-0.027231	0.000000	0.000000	3.000000	17.000000	0.000000
1600.521728	0.083002	0.541331	-0.003835	86.930183	40.880394	96.296013	-0.839595	0.000000	-0.184120	0.000000	0.000000	0.000000	-0.061782	0.020977	-0.045766	0.000000	0.000000	3.000000	17.000000	0.000000
1600.525061	0.083002	0.541331	-0.003835	86.930183	40.880394	96.296013	-0.839595	0.000000	-0.184120	0.000000	0.000000	0.000000	-0.061782	0.020977	-0.045766	0.000000	0.000000	3.000000	17.000000	0.000000
1600.528394	0.083002	0.541331	-0.003835	86.930183	40.880394	96.296013	-0.839595	0.000000	-0.184120	0.000000	0.000000	0.000000	-0.061782	0.020977	-0.045766	0.000000	0.000000	3.000000	17.000000	0.000000
1600.531728	0.083002	0.541331	-0.003835	86.920563	41.049606	96.486641	-0.849892	0.000000	-0.191748	0.000000	0.000000	0.000000	-0.061782	0.020977	-0.045766	0.000000	0.000000	3.000000	17.000000	0.000000
1600.535061	0.082946	0.541383	-0.003901	86.920563	41.049606	96.486641	-0.849892	0.000000	-0.191748	0.000000	0.000000	0.000000	-0.016951	0.015420	-0.019710	0.000000	0.000000	3.000000	17.000000	0.000000
1600.538394	0.082946	0.541383	-0.003901	86.920563	41.049606	96.486641	-0.849892	0.000000	-0.191748	0.000000	0.000000	0.000000	-0.016951	0.015420	-0.019710	0.000000	0.000000	3.000000	17.000000	0.000000
1600.541728	0.082946	0.541383	-0.003901	86.906487	41.232765	96.694679	-0.852718	0.000000	-0.195033	0.000000	0.000000	0.000000	-0.016951	0.015420	-0.019710	0.000000	0.000000	3.000000	17.000000	0.000000
1600.545061	0.082946	0.541383	-0.003901	86.906487	41.232765	96.694679	-0.852718	0.000000	-0.195033	0.000000	0.000000	0.000000	-0.016951	0.015420	-0.019710	0.000000	0.000000	3.000000	17.000000	0.000000
1600.548394	0.082875	0.541442	-0.003921	86.906487	41.232765	96.694679	-0.852718	0.000000	-0.195033	0.000000	0.000000	0.000000	-0.021125	0.017731	-0.006079	0.000000	0.000000	3.000000	17.000000	0.000000
1600.551728	0.082875	0.541442	-0.003921	86.899155	41.332260	96.810242	-0.852718	0.000000	-0.195033	0.000000	0.000000	0.000000	-0.021125	0.017731	-0.006079	0.000000	0.000000	3.000000	17.000000	0.000000
1600.555061	0.082875	0.541442	-0.003921	86.899155	41.332260	96.810242	-0.852718	0.000000	-0.195033	0.000000	0.000000	0.000000	-0.021125	0.017731	-0.006079	0.000000	0.000000	3.000000	17.000000	0.000000
1600.558394	0.082875	0.541442	-0.003921	86.899155	41.332260	96.810242	-0.852718	0.000000	-0.195033	0.000000	0.000000	0.000000	-0.021125	0.017731	-0.006079	0.000000	0.000000	3.000000	17.000000	0.000000
1600.561728	0.082791	0.541552	-0.004015	86.893730	41.270161	96.750793	-0.856239	0.000000	-0.196046	0.000000	0.000000	0.000000	-0.025157	0.033116	-0.028166	0.000000	0.000000	3.000000	17.000000	0.000000
1600.565061	0.082791	0.541552	-0.004015	86.893730	41.270161	96.750793	-0.856239	0.000000	-0.196046	0.000000	0.000000	0.000000	-0.025157	0.033116	-0.028166	0.000000	0.000000	3.000000	17.000000	0.000000
1600.568394	0.082791	0.541552	-0.004015	86.893730	41.270161	96.750793	-0.856239	0.000000	-0.196046	0.000000	0.000000	0.000000	-0.025157	0.033116	-0.028166	0.000000	0.000000	3.000000	17.000000	0.000000
1600.571728	0.082791	0.541552	-0.004015	86.888313	41.208160	96.691437	-0.860431	0.000000	-0.200740	0.000000	0.000000	0.000000	-0.025157	0.033116	-0.028166	0.000000	0.000000	3.000000	17.000000	0.000000
1600.575061	0.082768	0.541603	-0.004020	86.888313	41.208160	96.691437	-0.860431	0.000000	-0.200740	0.000000	0.000000	0.000000	-0.006951	0.015106	-0.001542	0.000000	0.000000	3.000000	17.000000	0.000000
1600.578394	0.082768	0.541603	-0.004020	86.888313	41.208160	96.691437	-0.860431	0.000000	-0.200740	0.000000	0.000000	0.000000	-0.006951	0.015106	-0.001542	0.000000	0.000000	3.000000	17.000000	0.000000
1600.581728	0.082768	0.541603	-0.004020	86.885674	41.176064	96.661987	-0.861590	0.000000	-0.200997	0.000000	0.000000	0.000000	-0.006951	0.015106	-0.001542	0.000000	0.000000	3.000000	17.000000	0.000000
1600.585061	0.082768	0.541603	-0.004020	86.885674	41.176064	96.661987	-0.861590	0.000000	-0.200997	0.000000	0.000000	0.000000	-0.006951	0.015106	-0.001542	0.000000	0.000000	3.000000	17.000000	0.000000
1600.588394	0.082737	0.541645	-0.004067	86.885674	41.176064	96.661987	-0.861590	0.000000	-0.200997	0.000000	0.000000	0.000000	-0.009226	0.012777	-0.013999	0.000000	0.000000	3.000000	17.000000	0.000000
1600.591728	0.082737	0.541645	-0.004067	86.880272	41.114513	96.603065	-0.861590	0.000000	-0.200997	0.000000	0.000000	0.000000	-0.009226	0.012777	-0.013999	0.000000	0.000000	3.000000	17.000000	0.000000
1600.595061	0.082737	0.541645	-0.004067	86.880272	41.114513	96.603065	-0.861590	0.000000	-0.200997	0.000000	0.000000	0.000000	-0.009226	0.012777	-0.013999	0.000000	0.000000	3.000000	17.000000	0.000000
1600.598394	0.082737	0.541645	-0.004067	86.880272	41.114513	96.603065	-0.861590	0.000000	-0.200997	0.000000	0.000000	0.000000	-0.009226	0.012777	-0.013999	0.000000	0.000000	3.000000	17.000000	0.000000
1600.601728	0.082687	0.541754	-0.004100	86.874878	41.050346	96.544266	-0.863127	0.000000	-0.203330	0.000000	0.000000	0.000000	-0.015162	0.032786	-0.010002	0.000000	0.000000	3.000000	17.000000	0.000000
1600.605061	0.082687	0.541754	-0.004100	86.874878	41.050346	96.544266	-0.863127	0.000000	-0.203330	0.000000	0.000000	0.000000	-0.015162	0.032786	-0.010002	0.000000	0.000000	3.000000	17.000000	0.000000
1600.608394	0.082687	0.541754	-0.004100	86.874878	41.050346	96.544266	-0.863127	0.000000	-0.203330	0.000000	0.000000	0.000000	-0.015162	0.032786	-0.010002	0.000000	0.000000	3.000000	17.000000	0.000000
1600.611728	0.082687	0.541754	-0.004100	86.868813	41.011456	96.509819	-0.865654	0.000000	-0.204998	0.000000	0.000000	0.000000	-0.015162	0.032786	-0.010002	0.000000	0.000000	3.000000	17.000000	0.000000
1600.615061	0.082655	0.541822	-0.004151	86.868813	41.011456	96.509819	-0.865654	0.000000	-0.204998	0.000000	0.000000	0.000000	-0.009472	0.020316	-0.015369	0.000000	0.000000	3.000000	17.000000	0.000000
1600.618394	0.082655	0.541822	-0.004151	86.868813	41.011456	96.509819	-0.865654	0.000000	-0.204998	0.000000	0.000000	0.000000	-0.009472	0.020316	-0.015369	0.000000	0.000000	3.000000	17.000000	0.000000
1600.621728	0.082655	0.541822	-0.004151	86.860695	40.921429	96.422333	-0.867233	0.000000	-0.207559	0.000000	0.000000	0.000000	-0.009472	0.020316	-0.015369	0.000000	0.000000	3.000000	17.000000	0.000000
1600.625061	0.082655	0.541822	-0.004151	86.860695	40.921429	96.422333	-0.867233	0.000000	-0.207559	0.000000	0.000000	0.000000	-0.009472	0.020316	-0.015369	0.000000	0.000000	3.000000	17.000000	0.000000
1600.628394	0.082627	0.541906	-0.004184	86.860695	40.921429	96.422333	-0.867233	0.000000	-0.207559	0.000000	0.000000	0.000000	-0.008459	0.025253	-0.009828	0.000000	0.000000	3.000000	17.000000	0.000000
1600.631728	0.082627	0.541906	-0.004184	86.851845	40.853970	96.359268	-0.867233	0.000000	-0.207559	0.000000	0.000000	0.000000	-0.008459	0.025253	-0.009828	0.000000	0.000000	3.000000	17.000000	0.000000
1600.635061	0.082627	0.541906	-0.004184	86.851845	40.853970	96.359268	-0.867233	0.000000	-0.207559	0.000000	0.000000	0.000000	-0.008459	0.025253	-0.009828	0.000000	0.000000	3.000000	17.000000	0.000000
1600.638394	0.082627	0.541906	-0.004184	86.851845	40.853970	96.359268	-0.867233	0.000000	-0.207559	0.000000	0.000000	0.000000	-0.008459	0.025253	-0.009828	0.000000	0.000000	3.000000	17.000000	0.000000
1600.641728	0.082553	0.542066	-0.004223	86.844894	40.834991	96.349197	-0.868643	0.000000	-0.209197	0.000000	0.000000	0.000000	-0.022109	0.047905	-0.011585	0.000000	0.000000	3.000000	17.000000	0.000000
1600.645061	0.082553	0.542066	-0.004223	86.844894	40.834991	96.349197	-0.868643	0.000000	-0.209197	0.000000	0.000000	0.000000	-0.022109	0.047905	-0.011585	0.000000	0.000000	3.000000	17.000000	0.000000
1600.648394	0.082553	0.542066	-0.004223	86.844894	40.834991	96.349197	-0.868643	0.000000	-0.209197	0.000000	0.000000	0.000000	-0.022109	0.047905	-0.011585	0.000000	0.000000	3.000000	17.000000	0.000000
1600.651728	0.082553	0.542066	-0.004223	86.828743	40.869007	96.400963	-0.872327	0.000000	-0.211128	0.000000	0.000000	0.000000	-0.022109	0.047905	-0.011585	0.000000	0.000000	3.000000	17.000000	0.000000
1600.655061	0.082504	0.542150	-0.004251	86.828743	40.869007	96.400963	-0.872327	0.000000	-0.211128	0.000000	0.000000	0.000000	-0.014910	0.025233	-0.008669	0.000000	0.000000	3.000000	17.000000	0.000000
1600.658394	0.082504	0.542150	-0.004251	86.828743	40.869007	96.400963	-0.872327	0.000000	-0.211128	0.000000	0.000000	0.000000	-0.014910	0.025233	-0.008669	0.000000	0.000000	3.000000	17.000000	0.000000
1600.661728	0.082504	0.542150	-0.004251	86.806587	41.173912	96.740440	-0.874812	0.000000	-0.212573	0.000000	0.000000	0.000000	-0.014910	0.025233	-0.008669	0.000000	0.000000	3.000000	17.000000	0.000000
1600.665061	0.082480	0.542226	-0.004261	86.806587	41.173912	96.740440	-0.874812	0.000000	-0.212573	0.000000	0.000000	0.000000	-0.007198	0.022652	-0.002936	0.000000	0.000000	3.000000	17.000000	0.000000
1600.668394	0.082480	0.542226	-0.004261	86.806587	41.173912	96.740440	-0.874812	0.000000	-0.212573	0.000000	0.000000	0.000000	-0.007198	0.022652	-0.002936	0.000000	0.000000	3.000000	17.000000	0.000000
1600.671728	0.082480	0.542226	-0.004261	86.778999	41.720768	97.336960	-0.876012	0.000000	-0.213062	0.000000	0.000000	0.000000	-0.007198	0.022652	-0.002936	0.000000	0.000000	3.000000	17.000000	0.000000
1600.675061	0.082480	0.542226	-0.004261	86.778999	41.720768	97.336960	-0.876012	0.000000	-0.213062	0.000000	0.000000	0.000000	-0.007198	0.022652	-0.002936	0.000000	0.000000	3.000000	17.000000	0.000000
1600.678394	0.082478	0.542276	-0.004270	86.778999	41.720768	97.336960	-0.876012	0.000000	-0.213062	0.000000	0.000000	0.000000	-0.000499	0.015084	-0.002743	0.000000	0.000000	3.000000	17.000000	0.000000
1600.681728	0.082478	0.542276	-0.004270	86.746651	42.479591	98.158791	-0.876012	0.000000	-0.213062	0.000000	0.000000	0.000000	-0.000499	0.015084	-0.002743	0.000000	0.000000	3.000000	17.000000	0.000000
1600.685061	0.082478	0.542276	-0.004270	86.746651	42.479591	98.158791	-0.876012	0.000000	-0.213062	0.000000	0.000000	0.000000	-0.000499	0.015084	-0.002743	0.000000	0.000000	3.000000	17.000000	0.000000
1600.688394	0.082478	0.542276	-0.004270	86.746651	42.479591	98.158791	-0.876012	0.000000	-0.213062	0.000000	0.000000	0.000000	-0.000499	0.015084	-0.002743	0.000000	0.000000	3.000000	17.000000	0.000000
1600.691728	0.082490	0.542318	-0.004325	86.717056	43.229076	98.972267	-0.876095	0.000000	-0.213519	0.000000	0.000000	0.000000	0.003680	0.012737	-0.016373	0.000000	0.000000	3.000000	17.000000	0.000000
1600.695061	0.082490	0.542318	-0.004325	86.717056	43.229076	98.972267	-0.876095	0.000000	-0.213519	0.000000	0.000000	0.000000	0.003680	0.012737	-0.016373	0.000000	0.000000	3.000000	17.000000	0.000000
1600.698394	0.082490	0.542318	-0.004325	86.717056	43.229076	98.972267	-0.876095	0.000000	-0.213519	0.000000	0.000000	0.000000	0.003680	0.012737	-0.016373	0.000000	0.000000	3.000000	17.000000	0.000000
1600.701728	0.082490	0.542318	-0.004325	86.691986	43.933475	99.735374	-0.875482	0.000000	-0.216248	0.000000	0.000000	0.000000	0.003680	0.012737	-0.016373	0.000000	0.000000	3.000000	17.000000	0.000000
1600.705061	0.082479	0.542294	-0.004385	86.691986	43.933475	99.735374	-0.875482	0.000000	-0.216248	0.000000	0.000000	0.000000	-0.003277	-0.007283	-0.017996	0.000000	0.000000	3.000000	17.000000	0.000000
1600.708394	0.082479	0.542294	-0.004385	86.691986	43.933475	99.735374	-0.875482	0.000000	-0.216248	0.000000	0.000000	0.000000	-0.003277	-0.007283	-0.017996	0.000000	0.000000	3.000000	17.000000	0.000000
1600.711728	0.082479	0.542294	-0.004385	86.669861	44.637356	100.496239	-0.876028	0.000000	-0.219247	0.000000	0.000000	0.000000	-0.003277	-0.007283	-0.017996	0.000000	0.000000	3.000000	17.000000	0.000000
1600.715061	0.082479	0.542294	-0.004385	86.669861	44.637356	100.496239	-0.876028	0.000000	-0.219247	0.000000	0.000000	0.000000	-0.003277	-0.007283	-0.017996	0.000000	0.000000	3.000000	17.000000	0.000000
1600.718394	0.082476	0.542278	-0.004403	86.669861	44.637356	100.496239	-0.876028	0.000000	-0.219247	0.000000	0.000000	0.000000	-0.001010	-0.004949	-0.005541	0.000000	0.000000	3.000000	17.000000	0.000000
1600.721728	0.082476	0.542278	-0.004403	86.648186	45.311638	101.225761	-0.876028	0.000000	-0.219247	0.000000	0.000000	0.000000	-0.001010	-0.004949	-0.005541	0.000000	0.000000	3.000000	17.000000	0.000000
1600.725061	0.082476	0.542278	-0.004403	86.648186	45.311638	101.225761	-0.876028	0.000000	-0.219247	0.000000	0.000000	0.000000	-0.001010	-0.004949	-0.005541	0.000000	0.000000	3.000000	17.000000	0.000000
1600.728394	0.082476	0.542278	-0.004403	86.648186	45.311638	101.225761	-0.876028	0.000000	-0.219247	0.000000	0.000000	0.000000	-0.001010	-0.004949	-0.005541	0.000000	0.000000	3.000000	17.000000	0.000000
1600.731728	0.082450	0.542194	-0.004427	86.637451	45.722042	101.670975	-0.876196	0.000000	-0.220171	0.000000	0.000000	0.000000	-0.007967	-0.024953	-0.007168	0.000000	0.000000	3.000000	17.000000	0.000000
1600.735061	0.082450	0.542194	-0.004427	86.637451	45.722042	101.670975	-0.876196	0.000000	-0.220171	0.000000	0.000000	0.000000	-0.007967	-0.024953	-0.007168	0.000000	0.000000	3.000000	17.000000	0.000000
1600.738394	0.082450	0.542194	-0.004427	86.637451	45.722042	101.670975	-0.876196	0.000000	-0.220171	0.000000	0.000000	0.000000	-0.007967	-0.024953	-0.007168	0.000000	0.000000	3.000000	17.000000	0.000000
1600.741728	0.082450	0.542194	-0.004427	86.636398	45.830608	101.786720	-0.877524	0.000000	-0.221366	0.000000	0.000000	0.000000	-0.007967	-0.024953	-0.007168	0.000000	0.000000	3.000000	17.000000	0.000000
1600.745061	0.082455	0.542161	-0.004400	86.636398	45.830608	101.786720	-0.877524	0.000000	-0.221366	0.000000	0.000000	0.000000	0.001508	-0.010152	0.008283	0.000000	0.000000	3.000000	17.000000	0.000000
1600.748394	0.082455	0.542161	-0.004400	86.636398	45.830608	101.786720	-0.877524	0.000000	-0.221366	0.000000	0.000000	0.000000	0.001508	-0.010152	0.008283	0.000000	0.000000	3.000000	17.000000	0.000000
1600.751728	0.082455	0.542161	-0.004400	86.641533	45.889812	101.848747	-0.877273	0.000000	-0.219985	0.000000	0.000000	0.000000	0.001508	-0.010152	0.008283	0.000000	0.000000	3.000000	17.000000	0.000000
1600.755061	0.082455	0.542161	-0.004400	86.641533	45.889812	101.848747	-0.877273	0.000000	-0.219985	0.000000	0.000000	0.000000	0.001508	-0.010152	0.008283	0.000000	0.000000	3.000000	17.000000	0.000000
1600.758394	0.082439	0.542102	-0.004364	86.641533	45.889812	101.848747	-0.877273	0.000000	-0.219985	0.000000	0.000000	0.000000	-0.004691	-0.017684	0.010826	0.000000	0.000000	3.000000	17.000000	0.000000
1600.761728	0.082439	0.542102	-0.004364	86.643105	45.940269	101.901031	-0.877273	0.000000	-0.219985	0.000000	0.000000	0.000000	-0.004691	-0.017684	0.010826	0.000000	0.000000	3.000000	17.000000	0.000000
1600.765061	0.082439	0.542102	-0.004364	86.643105	45.940269	101.901031	-0.877273	0.000000	-0.219985	0.000000	0.000000	0.000000	-0.004691	-0.017684	0.010826	0.000000	0.000000	3.000000	17.000000	0.000000
1600.768394	0.082439	0.542102	-0.004364	86.643105	45.940269	101.901031	-0.877273	0.000000	-0.219985	0.000000	0.000000	0.000000	-0.004691	-0.017684	0.010826	0.000000	0.000000	3.000000	17.000000	0.000000
1600.771728	0.082471	0.542009	-0.004308	86.648300	46.005375	101.963547	-0.878055	0.000000	-0.218181	0.000000	0.000000	0.000000	0.009715	-0.027849	0.016755	0.000000	0.000000	3.000000	17.000000	0.000000
1600.775061	0.082471	0.542009	-0.004308	86.648300	46.005375	101.963547	-0.878055	0.000000	-0.218181	0.000000	0.000000	0.000000	0.009715	-0.027849	0.016755	0.000000	0.000000	3.000000	17.000000	0.000000
1600.778394	0.082471	0.542009	-0.004308	86.648300	46.005375	101.963547	-0.878055	0.000000	-0.218181	0.000000	0.000000	0.000000	0.009715	-0.027849	0.016755	0.000000	0.000000	3.000000	17.000000	0.000000
1600.781728	0.082471	0.542009	-0.004308	86.653381	46.070438	102.025970	-0.876436	0.000000	-0.215388	0.000000	0.000000	0.000000	0.009715	-0.027849	0.016755	0.000000	0.000000	3.000000	17.000000	0.000000
1600.785061	0.082494	0.541959	-0.004303	86.653381	46.070438	102.025970	-0.876436	0.000000	-0.215388	0.000000	0.000000	0.000000	0.006947	-0.015096	0.001560	0.000000	0.000000	3.000000	17.000000	0.000000
1600.788394	0.082494	0.541959	-0.004303	86.653381	46.070438	102.025970	-0.876436	0.000000	-0.215388	0.000000	0.000000	0.000000	0.006947	-0.015096	0.001560	0.000000	0.000000	3.000000	17.000000	0.000000
1600.791728	0.082494	0.541959	-0.004303	86.655899	46.104572	102.057472	-0.875278	0.000000	-0.215128	0.000000	0.000000	0.000000	0.006947	-0.015096	0.001560	0.000000	0.000000	3.000000	17.000000	0.000000
1600.795061	0.082494	0.541959	-0.004303	86.655899	46.104572	102.057472	-0.875278	0.000000	-0.215128	0.000000	0.000000	0.000000	0.006947	-0.015096	0.001560	0.000000	0.000000	3.000000	17.000000	0.000000
1600.798394	0.082513	0.541917	-0.004320	86.655899	46.104572	102.057472	-0.875278	0.000000	-0.215128	0.000000	0.000000	0.000000	0.005688	-0.012492	-0.005354	0.000000	0.000000	3.000000	17.000000	0.000000
1600.801728	0.082513	0.541917	-0.004320	86.658424	46.135857	102.088791	-0.875278	0.000000	-0.215128	0.000000	0.000000	0.000000	0.005688	-0.012492	-0.005354	0.000000	0.000000	3.000000	17.000000	0.000000
1600.805061	0.082513	0.541917	-0.004320	86.658424	46.135857	102.088791	-0.875278	0.000000	-0.215128	0.000000	0.000000	0.000000	0.005688	-0.012492	-0.005354	0.000000	0.000000	3.000000	17.000000	0.000000
1600.808394	0.082513	0.541917	-0.004320	86.658424	46.135857	102.088791	-0.875278	0.000000	-0.215128	0.000000	0.000000	0.000000	0.005688	-0.012492	-0.005354	0.000000	0.000000	3.000000	17.000000	0.000000
1600.811728	0.082488	0.541926	-0.004340	86.658363	46.133163	102.088814	-0.874330	0.000000	-0.216021	0.000000	0.000000	0.000000	-0.007709	0.002626	-0.005737	0.000000	0.000000	3.000000	17.000000	0.000000
1600.815061	0.082488	0.541926	-0.004340	86.658363	46.133163	102.088814	-0.874330	0.000000	-0.216021	0.000000	0.000000	0.000000	-0.007709	0.002626	-0.005737	0.000000	0.000000	3.000000	17.000000	0.000000
1600.818394	0.082488	0.541926	-0.004340	86.658363	46.133163	102.088814	-0.874330	0.000000	-0.216021	0.000000	0.000000	0.000000	-0.007709	0.002626	-0.005737	0.000000	0.000000	3.000000	17.000000	0.000000
1600.821728	0.082488	0.541926	-0.004340	86.655899	46.099110	102.057449	-0.875615	0.000000	-0.216977	0.000000	0.000000	0.000000	-0.007709	0.002626	-0.005737	0.000000	0.000000	3.000000	17.000000	0.000000
1600.825061	0.082465	0.541976	-0.004345	86.655899	46.099110	102.057449	-0.875615	0.000000	-0.216977	0.000000	0.000000	0.000000	-0.006947	0.015085	-0.001559	0.000000	0.000000	3.000000	17.000000	0.000000
1600.828394	0.082465	0.541976	-0.004345	86.655899	46.099110	102.057449	-0.875615	0.000000	-0.216977	0.000000	0.000000	0.000000	-0.006947	0.015085	-0.001559	0.000000	0.000000	3.000000	17.000000	0.000000
1600.831728	0.082465	0.541976	-0.004345	86.646378	45.978115	101.939026	-0.876772	0.000000	-0.217236	0.000000	0.000000	0.000000	-0.006947	0.015085	-0.001559	0.000000	0.000000	3.000000	17.000000	0.000000
1600.835061	0.082465	0.541976	-0.004345	86.646378	45.978115	101.939026	-0.876772	0.000000	-0.217236	0.000000	0.000000	0.000000	-0.006947	0.015085	-0.001559	0.000000	0.000000	3.000000	17.000000	0.000000
1600.838394	0.082450	0.542009	-0.004304	86.646378	45.978115	101.939026	-0.876772	0.000000	-0.217236	0.000000	0.000000	0.000000	-0.004429	0.009863	0.012263	0.000000	0.000000	3.000000	17.000000	0.000000
1600.841728	0.082450	0.542009	-0.004304	86.638794	45.882244	101.845711	-0.876772	0.000000	-0.217236	0.000000	0.000000	0.000000	-0.004429	0.009863	0.012263	0.000000	0.000000	3.000000	17.000000	0.000000
1600.845061	0.082450	0.542009	-0.004304	86.638794	45.882244	101.845711	-0.876772	0.000000	-0.217236	0.000000	0.000000	0.000000	-0.004429	0.009863	0.012263	0.000000	0.000000	3.000000	17.000000	0.000000
1600.848394	0.082450	0.542009	-0.004304	86.638794	45.882244	101.845711	-0.876772	0.000000	-0.217236	0.000000	0.000000	0.000000	-0.004429	0.009863	0.012263	0.000000	0.000000	3.000000	17.000000	0.000000
1600.851728	0.082427	0.542108	-0.004185	86.633667	45.817593	101.783691	-0.877510	0.000000	-0.215192	0.000000	0.000000	0.000000	-0.006849	0.029637	0.035610	0.000000	0.000000	3.000000	17.000000	0.000000
1600.855061	0.082427	0.542108	-0.004185	86.633667	45.817593	101.783691	-0.877510	0.000000	-0.215192	0.000000	0.000000	0.000000	-0.006849	0.029637	0.035610	0.000000	0.000000	3.000000	17.000000	0.000000
1600.858394	0.082427	0.542108	-0.004185	86.633667	45.817593	101.783691	-0.877510	0.000000	-0.215192	0.000000	0.000000	0.000000	-0.006849	0.029637	0.035610	0.000000	0.000000	3.000000	17.000000	0.000000
1600.861728	0.082427	0.542108	-0.004185	86.628616	45.753155	101.721863	-0.878652	0.000000	-0.209258	0.000000	0.000000	0.000000	-0.006849	0.029637	0.035610	0.000000	0.000000	3.000000	17.000000	0.000000
1600.865061	0.082409	0.542124	-0.004163	86.628616	45.753155	101.721863	-0.878652	0.000000	-0.209258	0.000000	0.000000	0.000000	-0.005443	0.004933	0.006716	0.000000	0.000000	3.000000	17.000000	0.000000
1600.868394	0.082409	0.542124	-0.004163	86.628616	45.753155	101.721863	-0.878652	0.000000	-0.209258	0.000000	0.000000	0.000000	-0.005443	0.004933	0.006716	0.000000	0.000000	3.000000	17.000000	0.000000
1600.871728	0.082409	0.542124	-0.004163	86.623505	45.688881	101.660233	-0.879559	0.000000	-0.208138	0.000000	0.000000	0.000000	-0.005443	0.004933	0.006716	0.000000	0.000000	3.000000	17.000000	0.000000
1600.875061	0.082409	0.542124	-0.004163	86.623505	45.688881	101.660233	-0.879559	0.000000	-0.208138	0.000000	0.000000	0.000000	-0.005443	0.004933	0.006716	0.000000	0.000000	3.000000	17.000000	0.000000
1600.878394	0.082402	0.542140	-0.004076	86.623505	45.688881	101.660233	-0.879559	0.000000	-0.208138	0.000000	0.000000	0.000000	-0.001923	0.004667	0.026082	0.000000	0.000000	3.000000	17.000000	0.000000
1600.881728	0.082402	0.542140	-0.004076	86.623505	45.688881	101.660233	-0.879559	0.000000	-0.208138	0.000000	0.000000	0.000000	-0.001923	0.004667	0.026082	0.000000	0.000000	3.000000	17.000000	0.000000
1600.885061	0.082402	0.542140	-0.004076	86.623505	45.688881	101.660233	-0.879559	0.000000	-0.208138	0.000000	0.000000	0.000000	-0.001923	0.004667	0.026082	0.000000	0.000000	3.000000	17.000000	0.000000
1600.888394	0.082402	0.542140	-0.004076	86.623505	45.688881	101.660233	-0.879559	0.000000	-0.208138	0.000000	0.000000	0.000000	-0.001923	0.004667	0.026082	0.000000	0.000000	3.000000	17.000000	0.000000
1600.891728	0.082403	0.542114	-0.004071	86.626114	45.719673	101.691055	-0.879879	0.000000	-0.203791	0.000000	0.000000	0.000000	0.000249	-0.007544	0.001369	0.000000	0.000000	3.000000	17.000000	0.000000
1600.895061	0.082403	0.542114	-0.004071	86.626114	45.719673	101.691055	-0.879879	0.000000	-0.203791	0.000000	0.000000	0.000000	0.000249	-0.007544	0.001369	0.000000	0.000000	3.000000	17.000000	0.000000
1600.898394	0.082403	0.542114	-0.004071	86.626114	45.719673	101.691055	-0.879879	0.000000	-0.203791	0.000000	0.000000	0.000000	0.000249	-0.007544	0.001369	0.000000	0.000000	3.000000	17.000000	0.000000
1600.901728	0.082403	0.542114	-0.004071	86.628555	45.750401	101.721817	-0.879838	0.000000	-0.203563	0.000000	0.000000	0.000000	0.000249	-0.007544	0.001369	0.000000	0.000000	3.000000	17.000000	0.000000
1600.905061	0.082400	0.542098	-0.004090	86.628555	45.750401	101.721817	-0.879838	0.000000	-0.203563	0.000000	0.000000	0.000000	-0.001007	-0.004942	-0.005543	0.000000	0.000000	3.000000	17.000000	0.000000
1600.908394	0.082400	0.542098	-0.004090	86.628555	45.750401	101.721817	-0.879838	0.000000	-0.203563	0.000000	0.000000	0.000000	-0.001007	-0.004942	-0.005543	0.000000	0.000000	3.000000	17.000000	0.000000
1600.911728	0.082400	0.542098	-0.004090	86.631172	45.784023	101.752785	-0.880005	0.000000	-0.204487	0.000000	0.000000	0.000000	-0.001007	-0.004942	-0.005543	0.000000	0.000000	3.000000	17.000000	0.000000
1600.915061	0.082400	0.542098	-0.004090	86.631172	45.784023	101.752785	-0.880005	0.000000	-0.204487	0.000000	0.000000	0.000000	-0.001007	-0.004942	-0.005543	0.000000	0.000000	3.000000	17.000000	0.000000
1600.918394	0.082418	0.542082	-0.004112	86.631172	45.784023	101.752785	-0.880005	0.000000	-0.204487	0.000000	0.000000	0.000000	0.005442	-0.004932	-0.006717	0.000000	0.000000	3.000000	17.000000	0.000000
1600.921728	0.082418	0.542082	-0.004112	86.631172	45.786808	101.752838	-0.880005	0.000000	-0.204487	0.000000	0.000000	0.000000	0.005442	-0.004932	-0.006717	0.000000	0.000000	3.000000	17.000000	0.000000
1600.925061	0.082418	0.542082	-0.004112	86.631172	45.786808	101.752838	-0.880005	0.000000	-0.204487	0.000000	0.000000	0.000000	0.005442	-0.004932	-0.006717	0.000000	0.000000	3.000000	17.000000	0.000000
1600.928394	0.082418	0.542082	-0.004112	86.631172	45.786808	101.752838	-0.880005	0.000000	-0.204487	0.000000	0.000000	0.000000	0.005442	-0.004932	-0.006717	0.000000	0.000000	3.000000	17.000000	0.000000
1600.931728	0.082453	0.542074	-0.004161	86.633667	45.817593	101.783691	-0.879098	0.000000	-0.205606	0.000000	0.000000	0.000000	0.010638	-0.002341	-0.014802	0.000000	0.000000	3.000000	17.000000	0.000000
1600.935061	0.082453	0.542074	-0.004161	86.633667	45.817593	101.783691	-0.879098	0.000000	-0.205606	0.000000	0.000000	0.000000	0.010638	-0.002341	-0.014802	0.000000	0.000000	3.000000	17.000000	0.000000
1600.938394	0.082453	0.542074	-0.004161	86.633667	45.817593	101.783691	-0.879098	0.000000	-0.205606	0.000000	0.000000	0.000000	0.010638	-0.002341	-0.014802	0.000000	0.000000	3.000000	17.000000	0.000000
1600.941728	0.082453	0.542074	-0.004161	86.631050	45.792099	101.752693	-0.877326	0.000000	-0.208073	0.000000	0.000000	0.000000	0.010638	-0.002341	-0.014802	0.000000	0.000000	3.000000	17.000000	0.000000
1600.945061	0.082478	0.542090	-0.004147	86.631050	45.792099	101.752693	-0.877326	0.000000	-0.208073	0.000000	0.000000	0.000000	0.007462	0.004945	0.004368	0.000000	0.000000	3.000000	17.000000	0.000000
1600.948394	0.082478	0.542090	-0.004147	86.631050	45.792099	101.752693	-0.877326	0.000000	-0.208073	0.000000	0.000000	0.000000	0.007462	0.004945	0.004368	0.000000	0.000000	3.000000	17.000000	0.000000
1600.951728	0.082478	0.542090	-0.004147	86.631050	45.792099	101.752693	-0.876082	0.000000	-0.207345	0.000000	0.000000	0.000000	0.007462	0.004945	0.004368	0.000000	0.000000	3.000000	17.000000	0.000000
1600.955061	0.082478	0.542090	-0.004147	86.631050	45.792099	101.752693	-0.876082	0.000000	-0.207345	0.000000	0.000000	0.000000	0.007462	0.004945	0.004368	0.000000	0.000000	3.000000	17.000000	0.000000
1600.958394	0.082504	0.542082	-0.004128	86.631050	45.792099	101.752693	-0.876082	0.000000	-0.207345	0.000000	0.000000	0.000000	0.007712	-0.002608	0.005737	0.000000	0.000000	3.000000	17.000000	0.000000
1600.961728	0.082504	0.542082	-0.004128	86.631226	45.794891	101.752762	-0.876082	0.000000	-0.207345	0.000000	0.000000	0.000000	0.007712	-0.002608	0.005737	0.000000	0.000000	3.000000	17.000000	0.000000
1600.965061	0.082504	0.542082	-0.004128	86.631226	45.794891	101.752762	-0.876082	0.000000	-0.207345	0.000000	0.000000	0.000000	0.007712	-0.002608	0.005737	0.000000	0.000000	3.000000	17.000000	0.000000
1600.968394	0.082504	0.542082	-0.004128	86.631226	45.794891	101.752762	-0.876082	0.000000	-0.207345	0.000000	0.000000	0.000000	0.007712	-0.002608	0.005737	0.000000	0.000000	3.000000	17.000000	0.000000
1600.971728	0.082483	0.542082	-0.004124	86.631050	45.792099	101.752693	-0.874797	0.000000	-0.206389	0.000000	0.000000	0.000000	-0.006451	0.000003	0.001175	0.000000	0.000000	3.000000	17.000000	0.000000
1600.975061	0.082483	0.542082	-0.004124	86.631050	45.792099	101.752693	-0.874797	0.000000	-0.206389	0.000000	0.000000	0.000000	-0.006451	0.000003	0.001175	0.000000	0.000000	3.000000	17.000000	0.000000
1600.978394	0.082483	0.542082	-0.004124	86.631050	45.792099	101.752693	-0.874797	0.000000	-0.206389	0.000000	0.000000	0.000000	-0.006451	0.000003	0.001175	0.000000	0.000000	3.000000	17.000000	0.000000
1600.981728	0.082483	0.542082	-0.004124	86.628616	45.758595	101.721848	-0.875872	0.000000	-0.206193	0.000000	0.000000	0.000000	-0.006451	0.000003	0.001175	0.000000	0.000000	3.000000	17.000000	0.000000
1600.985061	0.082464	0.542098	-0.004101	86.628616	45.758595	101.721848	-0.875872	0.000000	-0.206193	0.000000	0.000000	0.000000	-0.005446	0.004928	0.006717	0.000000	0.000000	3.000000	17.000000	0.000000
1600.988394	0.082464	0.542098	-0.004101	86.628616	45.758595	101.721848	-0.875872	0.000000	-0.206193	0.000000	0.000000	0.000000	-0.005446	0.004928	0.006717	0.000000	0.000000	3.000000	17.000000	0.000000
1600.991728	0.082464	0.542098	-0.004101	86.628616	45.755856	101.721855	-0.876779	0.000000	-0.205074	0.000000	0.000000	0.000000	-0.005446	0.004928	0.006717	0.000000	0.000000	3.000000	17.000000	0.000000
1600.995061	0.082464	0.542098	-0.004101	86.628616	45.755856	101.721855	-0.876779	0.000000	-0.205074	0.000000	0.000000	0.000000	-0.005446	0.004928	0.006717	0.000000	0.000000	3.000000	17.000000	0.000000
1600.998394	0.082443	0.542098	-0.004098	86.628616	45.755856	101.721855	-0.876779	0.000000	-0.205074	0.000000	0.000000	0.000000	-0.006453	-0.000007	0.001174	0.000000	0.000000	3.000000	17.000000	0.000000
1601.001728	0.082443	0.542098	-0.004098	86.628555	45.750401	101.721817	-0.876779	0.000000	-0.205074	0.000000	0.000000	0.000000	-0.006453	-0.000007	0.001174	0.000000	0.000000	3.000000	17.000000	0.000000
1601.005061	0.082443	0.542098	-0.004098	86.628555	45.750401	101.721817	-0.876779	0.000000	-0.205074	0.000000	0.000000	0.000000	-0.006453	-0.000007	0.001174	0.000000	0.000000	3.000000	17.000000	0.000000
1601.008394	0.082443	0.542098	-0.004098	86.628555	45.750401	101.721817	-0.876779	0.000000	-0.205074	0.000000	0.000000	0.000000	-0.006453	-0.000007	0.001174	0.000000	0.000000	3.000000	17.000000	0.000000
1601.011728	0.082344	0.542124	-0.004151	86.628616	45.744991	101.721855	-0.877855	0.000000	-0.204878	0.000000	0.000000	0.000000	-0.029579	0.007812	-0.016042	0.000000	0.000000	3.000000	17.000000	0.000000
1601.015061	0.082344	0.542124	-0.004151	86.628616	45.744991	101.721855	-0.877855	0.000000	-0.204878	0.000000	0.000000	0.000000	-0.029579	0.007812	-0.016042	0.000000	0.000000	3.000000	17.000000	0.000000
1601.018394	0.082344	0.542124	-0.004151	86.628616	45.744991	101.721855	-0.877855	0.000000	-0.204878	0.000000	0.000000	0.000000	-0.029579	0.007812	-0.016042	0.000000	0.000000	3.000000	17.000000	0.000000
1601.021728	0.082344	0.542124	-0.004151	86.628616	45.736839	101.721863	-0.882785	0.000000	-0.207552	0.000000	0.000000	0.000000	-0.029579	0.007812	-0.016042	0.000000	0.000000	3.000000	17.000000	0.000000
1601.025061	0.082276	0.542133	-0.004162	86.628616	45.736839	101.721863	-0.882785	0.000000	-0.207552	0.000000	0.000000	0.000000	-0.020614	0.002616	-0.003396	0.000000	0.000000	3.000000	17.000000	0.000000
1601.028394	0.082276	0.542133	-0.004162	86.628616	45.736839	101.721863	-0.882785	0.000000	-0.207552	0.000000	0.000000	0.000000	-0.020614	0.002616	-0.003396	0.000000	0.000000	3.000000	17.000000	0.000000
1601.031728	0.082276	0.542133	-0.004162	86.626060	45.692455	101.691040	-0.886220	0.000000	-0.208118	0.000000	0.000000	0.000000	-0.020614	0.002616	-0.003396	0.000000	0.000000	3.000000	17.000000	0.000000
1601.035061	0.082276	0.542133	-0.004162	86.626060	45.692455	101.691040	-0.886220	0.000000	-0.208118	0.000000	0.000000	0.000000	-0.020614	0.002616	-0.003396	0.000000	0.000000	3.000000	17.000000	0.000000
1601.038394	0.082171	0.542149	-0.004124	86.626060	45.692455	101.691040	-0.886220	0.000000	-0.208118	0.000000	0.000000	0.000000	-0.031252	0.004949	0.011398	0.000000	0.000000	3.000000	17.000000	0.000000
1601.041728	0.082171	0.542149	-0.004124	86.620956	45.614681	101.629463	-0.886220	0.000000	-0.208118	0.000000	0.000000	0.000000	-0.031252	0.004949	0.011398	0.000000	0.000000	3.000000	17.000000	0.000000
1601.045061	0.082171	0.542149	-0.004124	86.620956	45.614681	101.629463	-0.886220	0.000000	-0.208118	0.000000	0.000000	0.000000	-0.031252	0.004949	0.011398	0.000000	0.000000	3.000000	17.000000	0.000000
1601.048394	0.082171	0.542149	-0.004124	86.620956	45.614681	101.629463	-0.886220	0.000000	-0.208118	0.000000	0.000000	0.000000	-0.031252	0.004949	0.011398	0.000000	0.000000	3.000000	17.000000	0.000000
1601.051728	0.081892	0.542198	-0.003950	86.610542	45.650299	101.694679	-0.891429	0.000000	-0.206218	0.000000	0.000000	0.000000	-0.083833	0.014535	0.052352	0.000000	0.000000	3.000000	17.000000	0.000000
1601.055061	0.081892	0.542198	-0.003950	86.610542	45.650299	101.694679	-0.891429	0.000000	-0.206218	0.000000	0.000000	0.000000	-0.083833	0.014535	0.052352	0.000000	0.000000	3.000000	17.000000	0.000000
1601.058394	0.081892	0.542198	-0.003950	86.610542	45.650299	101.694679	-0.891429	0.000000	-0.206218	0.000000	0.000000	0.000000	-0.083833	0.014535	0.052352	0.000000	0.000000	3.000000	17.000000	0.000000
1601.061728	0.081892	0.542198	-0.003950	86.589462	45.912621	102.010674	-0.905401	0.000000	-0.197493	0.000000	0.000000	0.000000	-0.083833	0.014535	0.052352	0.000000	0.000000	3.000000	17.000000	0.000000
1601.065061	0.081747	0.542187	-0.003767	86.589462	45.912621	102.010674	-0.905401	0.000000	-0.197493	0.000000	0.000000	0.000000	-0.043408	-0.003152	0.054973	0.000000	0.000000	3.000000	17.000000	0.000000
1601.068394	0.081747	0.542187	-0.003767	86.589462	45.912621	102.010674	-0.905401	0.000000	-0.197493	0.000000	0.000000	0.000000	-0.043408	-0.003152	0.054973	0.000000	0.000000	3.000000	17.000000	0.000000
1601.071728	0.081747	0.542187	-0.003767	86.548668	46.500046	102.682762	-0.912635	0.000000	-0.188330	0.000000	0.000000	0.000000	-0.043408	-0.003152	0.054973	0.000000	0.000000	3.000000	17.000000	0.000000
1601.075061	0.081636	0.542176	-0.003523	86.548668	46.500046	102.682762	-0.912635	0.000000	-0.188330	0.000000	0.000000	0.000000	-0.033504	-0.003429	0.073160	0.000000	0.000000	3.000000	17.000000	0.000000
1601.078394	0.081636	0.542176	-0.003523	86.548668	46.500046	102.682762	-0.912635	0.000000	-0.188330	0.000000	0.000000	0.000000	-0.033504	-0.003429	0.073160	0.000000	0.000000	3.000000	17.000000	0.000000
1601.081728	0.081636	0.542176	-0.003523	86.482750	47.477917	103.787842	-0.918220	0.000000	-0.176137	0.000000	0.000000	0.000000	-0.033504	-0.003429	0.073160	0.000000	0.000000	3.000000	17.000000	0.000000
1601.085061	0.081531	0.542172	-0.003237	86.482750	47.477917	103.787842	-0.918220	0.000000	-0.176137	0.000000	0.000000	0.000000	-0.031312	-0.001131	0.085597	0.000000	0.000000	3.000000	17.000000	0.000000
1601.088394	0.081531	0.542172	-0.003237	86.482750	47.477917	103.787842	-0.918220	0.000000	-0.176137	0.000000	0.000000	0.000000	-0.031312	-0.001131	0.085597	0.000000	0.000000	3.000000	17.000000	0.000000
1601.091728	0.081531	0.542172	-0.003237	86.401146	48.757580	105.229530	-0.923438	0.000000	-0.161871	0.000000	0.000000	0.000000	-0.031312	-0.001131	0.085597	0.000000	0.000000	3.000000	17.000000	0.000000
1601.095061	0.081531	0.542172	-0.003237	86.401146	48.757580	105.229530	-0.923438	0.000000	-0.161871	0.000000	0.000000	0.000000	-0.031312	-0.001131	0.085597	0.000000	0.000000	3.000000	17.000000	0.000000
1601.098394	0.081409	0.542160	-0.002925	86.401146	48.757580	105.229530	-0.923438	0.000000	-0.161871	0.000000	0.000000	0.000000	-0.036600	-0.003759	0.093649	0.000000	0.000000	3.000000	17.000000	0.000000
1601.101728	0.081409	0.542160	-0.002925	86.317993	49.897980	106.523788	-0.923438	0.000000	-0.161871	0.000000	0.000000	0.000000	-0.036600	-0.003759	0.093649	0.000000	0.000000	3.000000	17.000000	0.000000
1601.105061	0.081409	0.542160	-0.002925	86.317993	49.897980	106.523788	-0.923438	0.000000	-0.161871	0.000000	0.000000	0.000000	-0.036600	-0.003759	0.093649	0.000000	0.000000	3.000000	17.000000	0.000000
1601.108394	0.081409	0.542160	-0.002925	86.317993	49.897980	106.523788	-0.923438	0.000000	-0.161871	0.000000	0.000000	0.000000	-0.036600	-0.003759	0.093649	0.000000	0.000000	3.000000	17.000000	0.000000
1601.111728	0.081188	0.542084	-0.002296	86.246620	50.837864	107.600792	-0.929538	0.000000	-0.146263	0.000000	0.000000	0.000000	-0.066446	-0.022745	0.188810	0.000000	0.000000	3.000000	17.000000	0.000000
1601.115061	0.081188	0.542084	-0.002296	86.246620	50.837864	107.600792	-0.929538	0.000000	-0.146263	0.000000	0.000000	0.000000	-0.000001	0.000000	0.000000	0.000000	0.000000	3.000000	17.000000	0.000000
1601.118394	0.081188	0.542084	-0.002296	86.246620	50.837864	107.600792	-0.929538	0.000000	-0.146263	0.000000	0.000000	0.000000	-0.000001	0.000000	0.000000	0.000000	0.000000	3.000000	17.000000	0.000000
1601.121728	0.081188	0.542084	-0.002296	86.181152	51.634426	108.519279	-0.940613	0.000000	-0.114795	0.000000	0.000000	0.000000	-0.000001	0.000000	0.000000	0.000000	0.000000	3.000000	17.000000	0.000000
1601.125061	0.081188	0.542084	-0.002296	86.181152	51.634426	108.519279	-0.940613	0.000000	-0.114795	0.000000	0.000000	0.000000	-0.000001	0.000000	0.000000	0.000000	0.000000	3.000000	17.000000	0.000000
1601.128394	0.081109	0.542046	-0.001987	86.181152	51.634426	108.519279	-0.940613	0.000000	-0.114795	0.000000	0.000000	0.000000	-0.023599	-0.011426	0.092638	0.000000	0.000000	3.000000	17.000000	0.000000
1601.131728	0.081109	0.542046	-0.001987	86.140854	52.093086	109.053589	-0.940613	0.000000	-0.114795	0.000000	0.000000	0.000000	-0.023599	-0.011426	0.092638	0.000000	0.000000	3.000000	17.000000	0.000000
1601.135061	0.081109	0.542046	-0.001987	86.140854	52.093086	109.053589	-0.940613	0.000000	-0.114795	0.000000	0.000000	0.000000	-0.023599	-0.011426	0.092638	0.000000	0.000000	3.000000	17.000000	0.000000
1601.138394	0.081109	0.542046	-0.001987	86.140854	52.093086	109.053589	-0.940613	0.000000	-0.114795	0.000000	0.000000	0.000000	-0.023599	-0.011426	0.092638	0.000000	0.000000	3.000000	17.000000	0.000000
1601.141728	0.081005	0.541945	-0.001441	86.132133	52.080521	109.058861	-0.944546	0.000000	-0.099355	0.000000	0.000000	0.000000	-0.031082	-0.030230	0.163777	0.000000	0.000000	3.000000	17.000000	0.000000
1601.145061	0.081005	0.541945	-0.001441	86.132133	52.080521	109.058861	-0.944546	0.000000	-0.099355	0.000000	0.000000	0.000000	-0.031082	-0.030230	0.163777	0.000000	0.000000	3.000000	17.000000	0.000000
1601.148394	0.081005	0.541945	-0.001441	86.132133	52.080521	109.058861	-0.944546	0.000000	-0.099355	0.000000	0.000000	0.000000	-0.031082	-0.030230	0.163777	0.000000	0.000000	3.000000	17.000000	0.000000
1601.151728	0.081005	0.541945	-0.001441	86.127480	52.010414	108.996765	-0.949726	0.000000	-0.072059	0.000000	0.000000	0.000000	-0.031082	-0.030230	0.163777	0.000000	0.000000	3.000000	17.000000	0.000000
1601.155061	0.080992	0.541881	-0.001140	86.127480	52.010414	108.996765	-0.949726	0.000000	-0.072059	0.000000	0.000000	0.000000	-0.004014	-0.019109	0.090495	0.000000	0.000000	3.000000	17.000000	0.000000
1601.158394	0.080992	0.541881	-0.001140	86.127480	52.010414	108.996765	-0.949726	0.000000	-0.072059	0.000000	0.000000	0.000000	-0.004014	-0.019109	0.090495	0.000000	0.000000	3.000000	17.000000	0.000000
1601.161728	0.080992	0.541881	-0.001140	86.122780	51.943272	108.934944	-0.950395	0.000000	-0.056976	0.000000	0.000000	0.000000	-0.004014	-0.019109	0.090495	0.000000	0.000000	3.000000	17.000000	0.000000
1601.165061	0.080992	0.541881	-0.001140	86.122780	51.943272	108.934944	-0.950395	0.000000	-0.056976	0.000000	0.000000	0.000000	-0.004014	-0.019109	0.090495	0.000000	0.000000	3.000000	17.000000	0.000000
1601.168394	0.081012	0.541816	-0.000777	86.122780	51.943272	108.934944	-0.950395	0.000000	-0.056976	0.000000	0.000000	0.000000	0.005889	-0.019513	0.108668	0.000000	0.000000	3.000000	17.000000	0.000000
1601.171728	0.081012	0.541816	-0.000777	86.116776	51.830391	108.825508	-0.950395	0.000000	-0.056976	0.000000	0.000000	0.000000	0.005889	-0.019513	0.108668	0.000000	0.000000	3.000000	17.000000	0.000000
1601.175061	0.081012	0.541816	-0.000777	86.116776	51.830391	108.825508	-0.950395	0.000000	-0.056976	0.000000	0.000000	0.000000	0.005889	-0.019513	0.108668	0.000000	0.000000	3.000000	17.000000	0.000000
1601.178394	0.081012	0.541816	-0.000777	86.116776	51.830391	108.825508	-0.950395	0.000000	-0.056976	0.000000	0.000000	0.000000	0.005889	-0.019513	0.108668	0.000000	0.000000	3.000000	17.000000	0.000000
1601.181728	0.081008	0.541590	0.000083	86.112091	51.758137	108.763962	-0.949414	0.000000	-0.038865	0.000000	0.000000	0.000000	-0.001234	-0.067698	0.257946	0.000000	0.000000	3.000000	17.000000	0.000000
1601.185061	0.081008	0.541590	0.000083	86.112091	51.758137	108.763962	-0.949414	0.000000	-0.038865	0.000000	0.000000	0.000000	-0.000000	0.000001	-0.000000	0.000000	0.000000	3.000000	17.000000	0.000000
1601.188394	0.081008	0.541590	0.000083	86.112091	51.758137	108.763962	-0.949414	0.000000	-0.038865	0.000000	0.000000	0.000000	-0.000000	0.000001	-0.000000	0.000000	0.000000	3.000000	17.000000	0.000000
1601.191728	0.081008	0.541590	0.000083	86.107460	51.683407	108.702705	-0.949619	0.000000	0.004126	0.000000	0.000000	0.000000	-0.000000	0.000001	-0.000000	0.000000	0.000000	3.000000	17.000000	0.000000
1601.195061	0.081008	0.541590	0.000083	86.107460	51.683407	108.702705	-0.949619	0.000000	0.004126	0.000000	0.000000	0.000000	-0.000000	0.000001	-0.000000	0.000000	0.000000	3.000000	17.000000	0.000000
1601.198394	0.080991	0.541437	0.000621	86.107460	51.683407	108.702705	-0.949619	0.000000	0.004126	0.000000	0.000000	0.000000	-0.004981	-0.045996	0.161681	0.000000	0.000000	3.000000	17.000000	0.000000
1601.201728	0.080991	0.541437	0.000621	86.105095	51.633747	108.672020	-0.949619	0.000000	0.004126	0.000000	0.000000	0.000000	-0.004981	-0.045996	0.161681	0.000000	0.000000	3.000000	17.000000	0.000000
1601.205061	0.080935	0.541249	0.001195	86.105095	51.633747	108.672020	-0.949619	0.000000	0.004126	0.000000	0.000000	0.000000	-0.016663	-0.056474	0.172177	0.000000	0.000000	3.000000	17.000000	0.000000
1601.208394	0.080935	0.541249	0.001195	86.105095	51.633747	108.672020	-0.949619	0.000000	0.004126	0.000000	0.000000	0.000000	-0.016663	-0.056474	0.172177	0.000000	0.000000	3.000000	17.000000	0.000000
1601.211728	0.080935	0.541249	0.001195	86.107460	51.645287	108.702690	-0.953226	0.000000	0.059769	0.000000	0.000000	0.000000	-0.016663	-0.056474	0.172177	0.000000	0.000000	3.000000	17.000000	0.000000
1601.215061	0.080935	0.541249	0.001195	86.107460	51.645287	108.702690	-0.953226	0.000000	0.059769	0.000000	0.000000	0.000000	-0.016663	-0.056474	0.172177	0.000000	0.000000	3.000000	17.000000	0.000000
1601.218394	0.080881	0.541009	0.001778	86.107460	51.645287	108.702690	-0.953226	0.000000	0.059769	0.000000	0.000000	0.000000	-0.016312	-0.071965	0.174811	0.000000	0.000000	3.000000	17.000000	0.000000
1601.221728	0.080881	0.541009	0.001778	86.109825	51.648766	108.733406	-0.953226	0.000000	0.059769	0.000000	0.000000	0.000000	-0.016312	-0.071965	0.174811	0.000000	0.000000	3.000000	17.000000	0.000000
1601.225061	0.080758	0.540752	0.002354	86.109825	51.648766	108.733406	-0.953226	0.000000	0.059769	0.000000	0.000000	0.000000	-0.037049	-0.077135	0.172639	0.000000	0.000000	3.000000	17.000000	0.000000
1601.228394	0.080758	0.540752	0.002354	86.109825	51.648766	108.733406	-0.953226	0.000000	0.059769	0.000000	0.000000	0.000000	-0.037049	-0.077135	0.172639	0.000000	0.000000	3.000000	17.000000	0.000000
1601.231728	0.080758	0.540752	0.002354	86.114456	51.682812	108.794823	-0.962120	0.000000	0.117678	0.000000	0.000000	0.000000	-0.037049	-0.077135	0.172639	0.000000	0.000000	3.000000	17.000000	0.000000
1601.235061	0.080758	0.540752	0.002354	86.114456	51.682812	108.794823	-0.962120	0.000000	0.117678	0.000000	0.000000	0.000000	-0.037049	-0.077135	0.172639	0.000000	0.000000	3.000000	17.000000	0.000000
1601.238394	0.080637	0.540510	0.002947	86.114456	51.682812	108.794823	-0.962120	0.000000	0.117678	0.000000	0.000000	0.000000	-0.036252	-0.072413	0.178082	0.000000	0.000000	3.000000	17.000000	0.000000
1601.241728	0.080637	0.540510	0.002947	86.120453	51.757523	108.904152	-0.962120	0.000000	0.117678	0.000000	0.000000	0.000000	-0.036252	-0.072413	0.178082	0.000000	0.000000	3.000000	17.000000	0.000000
1601.245061	0.080457	0.540253	0.003465	86.120453	51.757523	108.904152	-0.962120	0.000000	0.117678	0.000000	0.000000	0.000000	-0.053892	-0.077136	0.155439	0.000000	0.000000	3.000000	17.000000	0.000000
1601.248394	0.080457	0.540253	0.003465	86.120453	51.757523	108.904152	-0.962120	0.000000	0.117678	0.000000	0.000000	0.000000	-0.053892	-0.077136	0.155439	0.000000	0.000000	3.000000	17.000000	0.000000
1601.251728	0.080457	0.540253	0.003465	86.121819	51.773449	108.951836	-0.977144	0.000000	0.173264	0.000000	0.000000	0.000000	-0.053892	-0.077136	0.155439	0.000000	0.000000	3.000000	17.000000	0.000000
1601.255061	0.080457	0.540253	0.003465	86.121819	51.773449	108.951836	-0.977144	0.000000	0.173264	0.000000	0.000000	0.000000	-0.053892	-0.077136	0.155439	0.000000	0.000000	3.000000	17.000000	0.000000
1601.258394	0.080293	0.540056	0.003947	86.121819	51.773449	108.951836	-0.977144	0.000000	0.173264	0.000000	0.000000	0.000000	-0.049173	-0.059285	0.144646	0.000000	0.000000	3.000000	17.000000	0.000000
1601.261728	0.080293	0.540056	0.003947	86.119751	51.779095	108.985519	-0.977144	0.000000	0.173264	0.000000	0.000000	0.000000	-0.049173	-0.059285	0.144646	0.000000	0.000000	3.000000	17.000000	0.000000
1601.265061	0.080165	0.539876	0.004376	86.119751	51.779095	108.985519	-0.977144	0.000000	0.173264	0.000000	0.000000	0.000000	-0.038568	-0.053969	0.128538	0.000000	0.000000	3.000000	17.000000	0.000000
1601.268394	0.080165	0.539876	0.004376	86.119751	51.779095	108.985519	-0.977144	0.000000	0.173264	0.000000	0.000000	0.000000	-0.038568	-0.053969	0.128538	0.000000	0.000000	3.000000	17.000000	0.000000
1601.271728	0.080165	0.539876	0.004376	86.121017	51.814091	109.033241	-0.991768	0.000000	0.218795	0.000000	0.000000	0.000000	-0.038568	-0.053969	0.128538	0.000000	0.000000	3.000000	17.000000	0.000000
1601.275061	0.080165	0.539876	0.004376	86.121017	51.814091	109.033241	-0.991768	0.000000	0.218795	0.000000	0.000000	0.000000	-0.038568	-0.053969	0.128538	0.000000	0.000000	3.000000	17.000000	0.000000
1601.278394	0.080159	0.539739	0.004731	86.121017	51.814091	109.033241	-0.991768	0.000000	0.218795	0.000000	0.000000	0.000000	-0.001824	-0.040964	0.106557	0.000000	0.000000	3.000000	17.000000	0.000000
1601.281728	0.080159	0.539739	0.004731	86.118690	51.786003	109.002350	-0.991768	0.000000	0.218795	0.000000	0.000000	0.000000	-0.001824	-0.040964	0.106557	0.000000	0.000000	3.000000	17.000000	0.000000
1601.285061	0.080159	0.539739	0.004731	86.118690	51.786003	109.002350	-0.991768	0.000000	0.218795	0.000000	0.000000	0.000000	-0.001824	-0.040964	0.106557	0.000000	0.000000	3.000000	17.000000	0.000000
1601.288394	0.080159	0.539739	0.004731	86.118690	51.786003	109.002350	-0.991768	0.000000	0.218795	0.000000	0.000000	0.000000	-0.001824	-0.040964	0.106557	0.000000	0.000000	3.000000	17.000000	0.000000
1601.291728	0.080317	0.539601	0.005124	86.118690	51.791401	109.002335	-0.992072	0.000000	0.236555	0.000000	0.000000	0.000000	0.047576	-0.041544	0.117814	0.000000	0.000000	3.000000	17.000000	0.000000
1601.295061	0.080317	0.539601	0.005124	86.118690	51.791401	109.002335	-0.992072	0.000000	0.236555	0.000000	0.000000	0.000000	0.047576	-0.041544	0.117814	0.000000	0.000000	3.000000	17.000000	0.000000
1601.298394	0.080317	0.539601	0.005124	86.118690	51.791401	109.002335	-0.992072	0.000000	0.236555	0.000000	0.000000	0.000000	0.047576	-0.041544	0.117814	0.000000	0.000000	3.000000	17.000000	0.000000
1601.301728	0.080317	0.539601	0.005124	86.121063	51.830429	109.033264	-0.984142	0.000000	0.256190	0.000000	0.000000	0.000000	0.047576	-0.041544	0.117814	0.000000	0.000000	3.000000	17.000000	0.000000
1601.305061	0.080374	0.539548	0.005189	86.121063	51.830429	109.033264	-0.984142	0.000000	0.256190	0.000000	0.000000	0.000000	0.016981	-0.015918	0.019656	0.000000	0.000000	3.000000	17.000000	0.000000
1601.308394	0.080374	0.539548	0.005189	86.121063	51.830429	109.033264	-0.984142	0.000000	0.256190	0.000000	0.000000	0.000000	0.016981	-0.015918	0.019656	0.000000	0.000000	3.000000	17.000000	0.000000
1601.311728	0.080374	0.539548	0.005189	86.121017	51.838573	109.033257	-0.981312	0.000000	0.259466	0.000000	0.000000	0.000000	0.016981	-0.015918	0.019656	0.000000	0.000000	3.000000	17.000000	0.000000
1601.315061	0.080374	0.539548	0.005189	86.121017	51.838573	109.033257	-0.981312	0.000000	0.259466	0.000000	0.000000	0.000000	0.016981	-0.015918	0.019656	0.000000	0.000000	3.000000	17.000000	0.000000
1601.318394	0.080432	0.539540	0.005137	86.121017	51.838573	109.033257	-0.981312	0.000000	0.259466	0.000000	0.000000	0.000000	0.017596	-0.002219	-0.015847	0.000000	0.000000	3.000000	17.000000	0.000000
1601.321728	0.080432	0.539540	0.005137	86.125710	51.905872	109.095268	-0.981312	0.000000	0.259466	0.000000	0.000000	0.000000	0.017596	-0.002219	-0.015847	0.000000	0.000000	3.000000	17.000000	0.000000
1601.325061	0.080432	0.539540	0.005137	86.125710	51.905872	109.095268	-0.981312	0.000000	0.259466	0.000000	0.000000	0.000000	0.017596	-0.002219	-0.015847	0.000000	0.000000	3.000000	17.000000	0.000000
1601.328394	0.080432	0.539540	0.005137	86.125710	51.905872	109.095268	-0.981312	0.000000	0.259466	0.000000	0.000000	0.000000	0.017596	-0.002219	-0.015847	0.000000	0.000000	3.000000	17.000000	0.000000
1601.331728	0.080500	0.539590	0.004874	86.127983	51.942245	109.126236	-0.978380	0.000000	0.256825	0.000000	0.000000	0.000000	0.020216	0.014739	-0.078657	0.000000	0.000000	3.000000	17.000000	0.000000
1601.335061	0.080500	0.539590	0.004874	86.127983	51.942245	109.126236	-0.978380	0.000000	0.256825	0.000000	0.000000	0.000000	0.020216	0.014739	-0.078657	0.000000	0.000000	3.000000	17.000000	0.000000
1601.338394	0.080500	0.539590	0.004874	86.127983	51.942245	109.126236	-0.978380	0.000000	0.256825	0.000000	0.000000	0.000000	0.020216	0.014739	-0.078657	0.000000	0.000000	3.000000	17.000000	0.000000
1601.341728	0.080500	0.539590	0.004874	86.130264	51.984108	109.157310	-0.975010	0.000000	0.243716	0.000000	0.000000	0.000000	0.020216	0.014739	-0.078657	0.000000	0.000000	3.000000	17.000000	0.000000
1601.345061	0.080534	0.539637	0.004684	86.130264	51.984108	109.157310	-0.975010	0.000000	0.243716	0.000000	0.000000	0.000000	0.010388	0.014213	-0.057089	0.000000	0.000000	3.000000	17.000000	0.000000
1601.348394	0.080534	0.539637	0.004684	86.130264	51.984108	109.157310	-0.975010	0.000000	0.243716	0.000000	0.000000	0.000000	0.010388	0.014213	-0.057089	0.000000	0.000000	3.000000	17.000000	0.000000
1601.351728	0.080534	0.539637	0.004684	86.130264	51.994991	109.157288	-0.973279	0.000000	0.234201	0.000000	0.000000	0.000000	0.010388	0.014213	-0.057089	0.000000	0.000000	3.000000	17.000000	0.000000
1601.355061	0.080534	0.539637	0.004684	86.130264	51.994991	109.157288	-0.973279	0.000000	0.234201	0.000000	0.000000	0.000000	0.010388	0.014213	-0.057089	0.000000	0.000000	3.000000	17.000000	0.000000
1601.358394	0.080593	0.539726	0.004504	86.130264	51.994991	109.157288	-0.973279	0.000000	0.234201	0.000000	0.000000	0.000000	0.017680	0.026804	-0.054035	0.000000	0.000000	3.000000	17.000000	0.000000
1601.361728	0.080593	0.539726	0.004504	86.126671	51.926025	109.078262	-0.973279	0.000000	0.234201	0.000000	0.000000	0.000000	0.017680	0.026804	-0.054035	0.000000	0.000000	3.000000	17.000000	0.000000
1601.365061	0.080593	0.539726	0.004504	86.126671	51.926025	109.078262	-0.973279	0.000000	0.234201	0.000000	0.000000	0.000000	0.017680	0.026804	-0.054035	0.000000	0.000000	3.000000	17.000000	0.000000
1601.368394	0.080593	0.539726	0.004504	86.126671	51.926025	109.078262	-0.973279	0.000000	0.234201	0.000000	0.000000	0.000000	0.017680	0.026804	-0.054035	0.000000	0.000000	3.000000	17.000000	0.000000
1601.371728	0.080652	0.539938	0.004192	86.119751	51.838879	108.985481	-0.970333	0.000000	0.225195	0.000000	0.000000	0.000000	0.017520	0.063446	-0.093576	0.000000	0.000000	3.000000	17.000000	0.000000
1601.375061	0.080652	0.539938	0.004192	86.119751	51.838879	108.985481	-0.970333	0.000000	0.225195	0.000000	0.000000	0.000000	0.017520	0.063446	-0.093576	0.000000	0.000000	3.000000	17.000000	0.000000
1601.378394	0.080652	0.539938	0.004192	86.119751	51.838879	108.985481	-0.970333	0.000000	0.225195	0.000000	0.000000	0.000000	0.017520	0.063446	-0.093576	0.000000	0.000000	3.000000	17.000000	0.000000
1601.381728	0.080652	0.539938	0.004192	86.112694	51.746506	108.892876	-0.967413	0.000000	0.209599	0.000000	0.000000	0.000000	0.017520	0.063446	-0.093576	0.000000	0.000000	3.000000	17.000000	0.000000
1601.385061	0.080629	0.540060	0.004064	86.112694	51.746506	108.892876	-0.967413	0.000000	0.209599	0.000000	0.000000	0.000000	-0.006710	0.036661	-0.038393	0.000000	0.000000	3.000000	17.000000	0.000000
1601.388394	0.080629	0.540060	0.004064	86.112694	51.746506	108.892876	-0.967413	0.000000	0.209599	0.000000	0.000000	0.000000	-0.006710	0.036661	-0.038393	0.000000	0.000000	3.000000	17.000000	0.000000
1601.391728	0.080629	0.540060	0.004064	86.103386	51.621262	108.770088	-0.968531	0.000000	0.203200	0.000000	0.000000	0.000000	-0.006710	0.036661	-0.038393	0.000000	0.000000	3.000000	17.000000	0.000000
1601.395061	0.080629	0.540060	0.004064	86.103386	51.621262	108.770088	-0.968531	0.000000	0.203200	0.000000	0.000000	0.000000	-0.006710	0.036661	-0.038393	0.000000	0.000000	3.000000	17.000000	0.000000
1601.398394	0.080592	0.540189	0.003981	86.103386	51.621262	108.770088	-0.968531	0.000000	0.203200	0.000000	0.000000	0.000000	-0.011112	0.038859	-0.024840	0.000000	0.000000	3.000000	17.000000	0.000000
1601.401728	0.080592	0.540189	0.003981	86.098663	51.557438	108.708801	-0.968531	0.000000	0.203200	0.000000	0.000000	0.000000	-0.011112	0.038859	-0.024840	0.000000	0.000000	3.000000	17.000000	0.000000
1601.405061	0.080592	0.540189	0.003981	86.098663	51.557438	108.708801	-0.968531	0.000000	0.203200	0.000000	0.000000	0.000000	-0.011112	0.038859	-0.024840	0.000000	0.000000	3.000000	17.000000	0.000000
1601.408394	0.080592	0.540189	0.003981	86.098663	51.557438	108.708801	-0.968531	0.000000	0.203200	0.000000	0.000000	0.000000	-0.011112	0.038859	-0.024840	0.000000	0.000000	3.000000	17.000000	0.000000
1601.411728	0.080505	0.540408	0.003737	86.091698	51.463367	108.617256	-0.970383	0.000000	0.199060	0.000000	0.000000	0.000000	-0.026322	0.065518	-0.073207	0.000000	0.000000	3.000000	17.000000	0.000000
1601.415061	0.080505	0.540408	0.003737	86.091698	51.463367	108.617256	-0.970383	0.000000	0.199060	0.000000	0.000000	0.000000	-0.026322	0.065518	-0.073207	0.000000	0.000000	3.000000	17.000000	0.000000
1601.418394	0.080505	0.540408	0.003737	86.091698	51.463367	108.617256	-0.970383	0.000000	0.199060	0.000000	0.000000	0.000000	-0.026322	0.065518	-0.073207	0.000000	0.000000	3.000000	17.000000	0.000000
1601.421728	0.080505	0.540408	0.003737	86.089340	51.433029	108.586845	-0.974770	0.000000	0.186859	0.000000	0.000000	0.000000	-0.026322	0.065518	-0.073207	0.000000	0.000000	3.000000	17.000000	0.000000
1601.425061	0.080472	0.540506	0.003549	86.089340	51.433029	108.586845	-0.974770	0.000000	0.186859	0.000000	0.000000	0.000000	-0.009850	0.029370	-0.056393	0.000000	0.000000	3.000000	17.000000	0.000000
1601.428394	0.080472	0.540506	0.003549	86.089340	51.433029	108.586845	-0.974770	0.000000	0.186859	0.000000	0.000000	0.000000	-0.009850	0.029370	-0.056393	0.000000	0.000000	3.000000	17.000000	0.000000
1601.431728	0.080472	0.540506	0.003549	86.086990	51.405426	108.556458	-0.976412	0.000000	0.177460	0.000000	0.000000	0.000000	-0.009850	0.029370	-0.056393	0.000000	0.000000	3.000000	17.000000	0.000000
1601.435061	0.080472	0.540506	0.003549	86.086990	51.405426	108.556458	-0.976412	0.000000	0.177460	0.000000	0.000000	0.000000	-0.009850	0.029370	-0.056393	0.000000	0.000000	3.000000	17.000000	0.000000
1601.438394	0.080453	0.540622	0.003311	86.086990	51.405426	108.556458	-0.976412	0.000000	0.177460	0.000000	0.000000	0.000000	-0.005696	0.034726	-0.071318	0.000000	0.000000	3.000000	17.000000	0.000000
1601.441728	0.080453	0.540622	0.003311	86.085938	51.423096	108.573189	-0.976412	0.000000	0.177460	0.000000	0.000000	0.000000	-0.005696	0.034726	-0.071318	0.000000	0.000000	3.000000	17.000000	0.000000
1601.445061	0.080453	0.540622	0.003311	86.085938	51.423096	108.573189	-0.976412	0.000000	0.177460	0.000000	0.000000	0.000000	-0.005696	0.034726	-0.071318	0.000000	0.000000	3.000000	17.000000	0.000000
1601.448394	0.080453	0.540622	0.003311	86.085938	51.423096	108.573189	-0.976412	0.000000	0.177460	0.000000	0.000000	0.000000	-0.005696	0.034726	-0.071318	0.000000	0.000000	3.000000	17.000000	0.000000
1601.451728	0.080388	0.540865	0.002684	86.085983	51.425903	108.573265	-0.977361	0.000000	0.165574	0.000000	0.000000	0.000000	-0.019383	0.072931	-0.188193	0.000000	0.000000	3.000000	17.000000	0.000000
1601.455061	0.080388	0.540865	0.002684	86.085983	51.425903	108.573265	-0.977361	0.000000	0.165574	0.000000	0.000000	0.000000	-0.019383	0.072931	-0.188193	0.000000	0.000000	3.000000	17.000000	0.000000
1601.458394	0.080388	0.540865	0.002684	86.085983	51.425903	108.573265	-0.977361	0.000000	0.165574	0.000000	0.000000	0.000000	-0.019383	0.072931	-0.188193	0.000000	0.000000	3.000000	17.000000	0.000000
1601.461728	0.080388	0.540865	0.002684	86.085938	51.423096	108.573189	-0.980591	0.000000	0.134208	0.000000	0.000000	0.000000	-0.019383	0.072931	-0.188193	0.000000	0.000000	3.000000	17.000000	0.000000
1601.465061	0.080302	0.541008	0.002321	86.085938	51.423096	108.573189	-0.980591	0.000000	0.134208	0.000000	0.000000	0.000000	-0.025808	0.043078	-0.109070	0.000000	0.000000	3.000000	17.000000	0.000000
1601.468394	0.080302	0.541008	0.002321	86.085938	51.423096	108.573189	-0.980591	0.000000	0.134208	0.000000	0.000000	0.000000	-0.025808	0.043078	-0.109070	0.000000	0.000000	3.000000	17.000000	0.000000
1601.471728	0.080302	0.541008	0.002321	86.083679	51.392818	108.542847	-0.984893	0.000000	0.116030	0.000000	0.000000	0.000000	-0.025808	0.043078	-0.109070	0.000000	0.000000	3.000000	17.000000	0.000000
1601.475061	0.080302	0.541008	0.002321	86.083679	51.392818	108.542847	-0.984893	0.000000	0.116030	0.000000	0.000000	0.000000	-0.025808	0.043078	-0.109070	0.000000	0.000000	3.000000	17.000000	0.000000
1601.478394	0.080241	0.541168	0.001972	86.083679	51.392818	108.542847	-0.984893	0.000000	0.116030	0.000000	0.000000	0.000000	-0.018300	0.047939	-0.104715	0.000000	0.000000	3.000000	17.000000	0.000000
1601.481728	0.080241	0.541168	0.001972	86.083633	51.395508	108.542816	-0.984893	0.000000	0.116030	0.000000	0.000000	0.000000	-0.018300	0.047939	-0.104715	0.000000	0.000000	3.000000	17.000000	0.000000
1601.485061	0.080241	0.541168	0.001972	86.083633	51.395508	108.542816	-0.984893	0.000000	0.116030	0.000000	0.000000	0.000000	-0.018300	0.047939	-0.104715	0.000000	0.000000	3.000000	17.000000	0.000000
1601.488394	0.080241	0.541168	0.001972	86.083633	51.395508	108.542816	-0.984893	0.000000	0.116030	0.000000	0.000000	0.000000	-0.018300	0.047939	-0.104715	0.000000	0.000000	3.000000	17.000000	0.000000
1601.491728	0.080155	0.541479	0.001224	86.081284	51.368046	108.512558	-0.987942	0.000000	0.098577	0.000000	0.000000	0.000000	-0.025734	0.093291	-0.224256	0.000000	0.000000	3.000000	17.000000	0.000000
1601.495061	0.080155	0.541479	0.001224	86.081284	51.368046	108.512558	-0.987942	0.000000	0.098577	0.000000	0.000000	0.000000	0.000000	0.000004	-0.000000	0.000000	0.000000	3.000000	17.000000	0.000000
1601.498394	0.080155	0.541479	0.001224	86.081284	51.368046	108.512558	-0.987942	0.000000	0.098577	0.000000	0.000000	0.000000	0.000000	0.000004	-0.000000	0.000000	0.000000	3.000000	17.000000	0.000000
1601.501728	0.080155	0.541479	0.001224	86.081329	51.370731	108.512535	-0.992231	0.000000	0.061201	0.000000	0.000000	0.000000	0.000000	0.000004	-0.000000	0.000000	0.000000	3.000000	17.000000	0.000000
1601.505061	0.080155	0.541479	0.001224	86.081329	51.370731	108.512535	-0.992231	0.000000	0.061201	0.000000	0.000000	0.000000	0.000000	0.000004	-0.000000	0.000000	0.000000	3.000000	17.000000	0.000000
1601.508394	0.080109	0.541630	0.000829	86.081329	51.370731	108.512535	-0.992231	0.000000	0.061201	0.000000	0.000000	0.000000	-0.013980	0.045359	-0.118402	0.000000	0.000000	3.000000	17.000000	0.000000
1601.511728	0.080109	0.541630	0.000829	86.081284	51.376175	108.512505	-0.992231	0.000000	0.061201	0.000000	0.000000	0.000000	-0.013980	0.045359	-0.118402	0.000000	0.000000	3.000000	17.000000	0.000000
1601.515061	0.080109	0.541630	0.000829	86.081284	51.376175	108.512505	-0.992231	0.000000	0.061201	0.000000	0.000000	0.000000	-0.013980	0.045359	-0.118402	0.000000	0.000000	3.000000	17.000000	0.000000
1601.518394	0.080109	0.541630	0.000829	86.081284	51.376175	108.512505	-0.992231	0.000000	0.061201	0.000000	0.000000	0.000000	-0.013980	0.045359	-0.118402	0.000000	0.000000	3.000000	17.000000	0.000000
1601.521728	0.080037	0.541931	0.000036	86.081284	51.378876	108.512505	-0.994562	0.000000	0.041468	0.000000	0.000000	0.000000	-0.021505	0.090356	-0.238063	0.000000	0.000000	3.000000	17.000000	0.000000
1601.525061	0.080037	0.541931	0.000036	86.081284	51.378876	108.512505	-0.994562	0.000000	0.041468	0.000000	0.000000	0.000000	-0.000000	0.000002	-0.000000	0.000000	0.000000	3.000000	17.000000	0.000000
1601.528394	0.080037	0.541931	0.000036	86.081284	51.378876	108.512505	-0.994562	0.000000	0.041468	0.000000	0.000000	0.000000	-0.000000	0.000002	-0.000000	0.000000	0.000000	3.000000	17.000000	0.000000
1601.531728	0.080037	0.541931	0.000036	86.083588	51.409069	108.542770	-0.998146	0.000000	0.001791	0.000000	0.000000	0.000000	-0.000000	0.000002	-0.000000	0.000000	0.000000	3.000000	17.000000	0.000000
1601.535061	0.080037	0.541931	0.000036	86.083588	51.409069	108.542770	-0.998146	0.000000	0.001791	0.000000	0.000000	0.000000	-0.000000	0.000002	-0.000000	0.000000	0.000000	3.000000	17.000000	0.000000
1601.538394	0.079965	0.542065	-0.000374	86.083588	51.409069	108.542770	-0.998146	0.000000	0.001791	0.000000	0.000000	0.000000	-0.021515	0.040065	-0.122917	0.000000	0.000000	3.000000	17.000000	0.000000
1601.541728	0.079965	0.542065	-0.000374	86.085938	51.439518	108.573288	-0.998146	0.000000	0.001791	0.000000	0.000000	0.000000	-0.021515	0.040065	-0.122917	0.000000	0.000000	3.000000	17.000000	0.000000
1601.545061	0.079965	0.542065	-0.000374	86.085938	51.439518	108.573288	-0.998146	0.000000	0.001791	0.000000	0.000000	0.000000	-0.021515	0.040065	-0.122917	0.000000	0.000000	3.000000	17.000000	0.000000
1601.548394	0.079965	0.542065	-0.000374	86.085938	51.439518	108.573288	-0.998146	0.000000	0.001791	0.000000	0.000000	0.000000	-0.021515	0.040065	-0.122917	0.000000	0.000000	3.000000	17.000000	0.000000
1601.551728	0.079786	0.542339	-0.001145	86.085938	51.434048	108.573250	-1.001732	0.000000	-0.018696	0.000000	0.000000	0.000000	-0.053864	0.082116	-0.231238	0.000000	0.000000	3.000000	17.000000	0.000000
1601.555061	0.079786	0.542339	-0.001145	86.085938	51.434048	108.573250	-1.001732	0.000000	-0.018696	0.000000	0.000000	0.000000	0.000001	0.000004	0.000000	0.000000	0.000000	3.000000	17.000000	0.000000
1601.558394	0.079786	0.542339	-0.001145	86.085938	51.434048	108.573250	-1.001732	0.000000	-0.018696	0.000000	0.000000	0.000000	0.000001	0.000004	0.000000	0.000000	0.000000	3.000000	17.000000	0.000000
1601.561728	0.079786	0.542339	-0.001145	86.088341	51.456234	108.603676	-1.010709	0.000000	-0.057235	0.000000	0.000000	0.000000	0.000001	0.000004	0.000000	0.000000	0.000000	3.000000	17.000000	0.000000
1601.565061	0.079786	0.542339	-0.001145	86.088341	51.456234	108.603676	-1.010709	0.000000	-0.057235	0.000000	0.000000	0.000000	0.000001	0.000004	0.000000	0.000000	0.000000	3.000000	17.000000	0.000000
1601.568394	0.079656	0.542479	-0.001502	86.088341	51.456234	108.603676	-1.010709	0.000000	-0.057235	0.000000	0.000000	0.000000	-0.038815	0.042064	-0.107186	0.000000	0.000000	3.000000	17.000000	0.000000
1601.571728	0.079656	0.542479	-0.001502	86.085983	51.420395	108.573196	-1.010709	0.000000	-0.057235	0.000000	0.000000	0.000000	-0.038815	0.042064	-0.107186	0.000000	0.000000	3.000000	17.000000	0.000000
1601.575061	0.079656	0.542479	-0.001502	86.085983	51.420395	108.573196	-1.010709	0.000000	-0.057235	0.000000	0.000000	0.000000	-0.038815	0.042064	-0.107186	0.000000	0.000000	3.000000	17.000000	0.000000
1601.578394	0.079656	0.542479	-0.001502	86.085983	51.420395	108.573196	-1.010709	0.000000	-0.057235	0.000000	0.000000	0.000000	-0.038815	0.042064	-0.107186	0.000000	0.000000	3.000000	17.000000	0.000000
1601.581728	0.079464	0.542731	-0.002091	86.083633	51.384697	108.542885	-1.017179	0.000000	-0.075100	0.000000	0.000000	0.000000	-0.057592	0.075721	-0.176643	0.000000	0.000000	3.000000	17.000000	0.000000
1601.585061	0.079464	0.542731	-0.002091	86.083633	51.384697	108.542885	-1.017179	0.000000	-0.075100	0.000000	0.000000	0.000000	-0.000001	-0.000007	-0.000000	0.000000	0.000000	3.000000	17.000000	0.000000
1601.588394	0.079464	0.542731	-0.002091	86.083633	51.384697	108.542885	-1.017179	0.000000	-0.075100	0.000000	0.000000	0.000000	-0.000001	-0.000007	-0.000000	0.000000	0.000000	3.000000	17.000000	0.000000
1601.591728	0.079464	0.542731	-0.002091	86.081329	51.354446	108.512535	-1.026777	0.000000	-0.104540	0.000000	0.000000	0.000000	-0.000001	-0.000007	-0.000000	0.000000	0.000000	3.000000	17.000000	0.000000
1601.595061	0.079464	0.542731	-0.002091	86.081329	51.354446	108.512535	-1.026777	0.000000	-0.104540	0.000000	0.000000	0.000000	-0.000001	-0.000007	-0.000000	0.000000	0.000000	3.000000	17.000000	0.000000
1601.598394	0.079423	0.542844	-0.002326	86.081329	51.354446	108.512535	-1.026777	0.000000	-0.104540	0.000000	0.000000	0.000000	-0.012322	0.033703	-0.070562	0.000000	0.000000	3.000000	17.000000	0.000000
1601.601728	0.079423	0.542844	-0.002326	86.081329	51.354446	108.512535	-1.026777	0.000000	-0.104540	0.000000	0.000000	0.000000	-0.012322	0.033703	-0.070562	0.000000	0.000000	3.000000	17.000000	0.000000
1601.605061	0.079423	0.542844	-0.002326	86.081329	51.354446	108.512535	-1.026777	0.000000	-0.104540	0.000000	0.000000	0.000000	-0.012322	0.033703	-0.070562	0.000000	0.000000	3.000000	17.000000	0.000000
1601.608394	0.079423	0.542844	-0.002326	86.081329	51.354446	108.512535	-1.026777	0.000000	-0.104540	0.000000	0.000000	0.000000	-0.012322	0.033703	-0.070562	0.000000	0.000000	3.000000	17.000000	0.000000
1601.611728	0.079416	0.543000	-0.002753	86.081284	51.359863	108.512512	-1.028831	0.000000	-0.116301	0.000000	0.000000	0.000000	-0.002331	0.046945	-0.127953	0.000000	0.000000	3.000000	17.000000	0.000000
1601.615061	0.079416	0.543000	-0.002753	86.081284	51.359863	108.512512	-1.028831	0.000000	-0.116301	0.000000	0.000000	0.000000	-0.002331	0.046945	-0.127953	0.000000	0.000000	3.000000	17.000000	0.000000
1601.618394	0.079416	0.543000	-0.002753	86.081284	51.359863	108.512512	-1.028831	0.000000	-0.116301	0.000000	0.000000	0.000000	-0.002331	0.046945	-0.127953	0.000000	0.000000	3.000000	17.000000	0.000000
1601.621728	0.079416	0.543000	-0.002753	86.081284	51.368046	108.512558	-1.029219	0.000000	-0.137626	0.000000	0.000000	0.000000	-0.002331	0.046945	-0.127953	0.000000	0.000000	3.000000	17.000000	0.000000
1601.625061	0.079441	0.543062	-0.002990	86.081284	51.368046	108.512558	-1.029219	0.000000	-0.137626	0.000000	0.000000	0.000000	0.007551	0.018481	-0.071225	0.000000	0.000000	3.000000	17.000000	0.000000
1601.628394	0.079441	0.543062	-0.002990	86.081284	51.368046	108.512558	-1.029219	0.000000	-0.137626	0.000000	0.000000	0.000000	0.007551	0.018481	-0.071225	0.000000	0.000000	3.000000	17.000000	0.000000
1601.631728	0.079441	0.543062	-0.002990	86.088341	51.469784	108.603607	-1.027961	0.000000	-0.149497	0.000000	0.000000	0.000000	0.007551	0.018481	-0.071225	0.000000	0.000000	3.000000	17.000000	0.000000
1601.635061	0.079467	0.543098	-0.003223	86.088341	51.469784	108.603607	-1.027961	0.000000	-0.149497	0.000000	0.000000	0.000000	0.007773	0.010868	-0.069849	0.000000	0.000000	3.000000	17.000000	0.000000
1601.638394	0.079467	0.543098	-0.003223	86.088341	51.469784	108.603607	-1.027961	0.000000	-0.149497	0.000000	0.000000	0.000000	0.007773	0.010868	-0.069849	0.000000	0.000000	3.000000	17.000000	0.000000
1601.641728	0.079467	0.543098	-0.003223	86.095352	51.569256	108.695152	-1.026665	0.000000	-0.161138	0.000000	0.000000	0.000000	0.007773	0.010868	-0.069849	0.000000	0.000000	3.000000	17.000000	0.000000
1601.645061	0.079467	0.543098	-0.003223	86.095352	51.569256	108.695152	-1.026665	0.000000	-0.161138	0.000000	0.000000	0.000000	0.007773	0.010868	-0.069849	0.000000	0.000000	3.000000	17.000000	0.000000
1601.648394	0.079485	0.543126	-0.003497	86.095352	51.569256	108.695152	-1.026665	0.000000	-0.161138	0.000000	0.000000	0.000000	0.005568	0.008493	-0.082320	0.000000	0.000000	3.000000	17.000000	0.000000
1601.651728	0.079485	0.543126	-0.003497	86.102325	51.666157	108.786804	-1.026665	0.000000	-0.161138	0.000000	0.000000	0.000000	0.005568	0.008493	-0.082320	0.000000	0.000000	3.000000	17.000000	0.000000
1601.655061	0.079485	0.543126	-0.003497	86.102325	51.666157	108.786804	-1.026665	0.000000	-0.161138	0.000000	0.000000	0.000000	0.005568	0.008493	-0.082320	0.000000	0.000000	3.000000	17.000000	0.000000
1601.658394	0.079485	0.543126	-0.003497	86.102325	51.666157	108.786804	-1.026665	0.000000	-0.161138	0.000000	0.000000	0.000000	0.005568	0.008493	-0.082320	0.000000	0.000000	3.000000	17.000000	0.000000
1601.661728	0.079510	0.543140	-0.003992	86.111732	51.797009	108.909798	-1.025737	0.000000	-0.174858	0.000000	0.000000	0.000000	0.007281	0.004210	-0.148304	0.000000	0.000000	3.000000	17.000000	0.000000
1601.665061	0.079510	0.543140	-0.003992	86.111732	51.797009	108.909798	-1.025737	0.000000	-0.174858	0.000000	0.000000	0.000000	0.007281	0.004210	-0.148304	0.000000	0.000000	3.000000	17.000000	0.000000
1601.668394	0.079510	0.543140	-0.003992	86.111732	51.797009	108.909798	-1.025737	0.000000	-0.174858	0.000000	0.000000	0.000000	0.007281	0.004210	-0.148304	0.000000	0.000000	3.000000	17.000000	0.000000
1601.671728	0.079510	0.543140	-0.003992	86.115417	51.846260	108.953926	-1.024524	0.000000	-0.199576	0.000000	0.000000	0.000000	0.007281	0.004210	-0.148304	0.000000	0.000000	3.000000	17.000000	0.000000
1601.675061	0.079544	0.543134	-0.004174	86.115417	51.846260	108.953926	-1.024524	0.000000	-0.199576	0.000000	0.000000	0.000000	0.010362	-0.001914	-0.054647	0.000000	0.000000	3.000000	17.000000	0.000000
1601.678394	0.079544	0.543134	-0.004174	86.115417	51.846260	108.953926	-1.024524	0.000000	-0.199576	0.000000	0.000000	0.000000	0.010362	-0.001914	-0.054647	0.000000	0.000000	3.000000	17.000000	0.000000
1601.681728	0.079544	0.543134	-0.004174	86.115166	51.840595	108.943138	-1.022797	0.000000	-0.208683	0.000000	0.000000	0.000000	0.010362	-0.001914	-0.054647	0.000000	0.000000	3.000000	17.000000	0.000000
1601.685061	0.079547	0.543127	-0.004284	86.115166	51.840595	108.943138	-1.022797	0.000000	-0.208683	0.000000	0.000000	0.000000	0.000856	-0.002143	-0.032992	0.000000	0.000000	3.000000	17.000000	0.000000
1601.688394	0.079547	0.543127	-0.004284	86.115166	51.840595	108.943138	-1.022797	0.000000	-0.208683	0.000000	0.000000	0.000000	0.000856	-0.002143	-0.032992	0.000000	0.000000	3.000000	17.000000	0.000000
1601.691728	0.079547	0.543127	-0.004284	86.113243	51.805386	108.908302	-1.022654	0.000000	-0.214182	0.000000	0.000000	0.000000	0.000856	-0.002143	-0.032992	0.000000	0.000000	3.000000	17.000000	0.000000
1601.695061	0.079547	0.543127	-0.004284	86.113243	51.805386	108.908302	-1.022654	0.000000	-0.214182	0.000000	0.000000	0.000000	0.000856	-0.002143	-0.032992	0.000000	0.000000	3.000000	17.000000	0.000000
1601.698394	0.079532	0.543111	-0.004367	86.113243	51.805386	108.908302	-1.022654	0.000000	-0.214182	0.000000	0.000000	0.000000	-0.004379	-0.004722	-0.024935	0.000000	0.000000	3.000000	17.000000	0.000000
1601.701728	0.079532	0.543111	-0.004367	86.115562	51.833385	108.939079	-1.022654	0.000000	-0.214182	0.000000	0.000000	0.000000	-0.004379	-0.004722	-0.024935	0.000000	0.000000	3.000000	17.000000	0.000000
1601.705061	0.079532	0.543111	-0.004367	86.115562	51.833385	108.939079	-1.022654	0.000000	-0.214182	0.000000	0.000000	0.000000	-0.004379	-0.004722	-0.024935	0.000000	0.000000	3.000000	17.000000	0.000000
1601.708394	0.079532	0.543111	-0.004367	86.115562	51.833385	108.939079	-1.022654	0.000000	-0.214182	0.000000	0.000000	0.000000	-0.004379	-0.004722	-0.024935	0.000000	0.000000	3.000000	17.000000	0.000000
1601.711728	0.079508	0.543069	-0.004377	86.117981	51.864140	108.969910	-1.023384	0.000000	-0.218338	0.000000	0.000000	0.000000	-0.007178	-0.012489	-0.003022	0.000000	0.000000	3.000000	17.000000	0.000000
1601.715061	0.079508	0.543069	-0.004377	86.117981	51.864140	108.969910	-1.023384	0.000000	-0.218338	0.000000	0.000000	0.000000	-0.007178	-0.012489	-0.003022	0.000000	0.000000	3.000000	17.000000	0.000000
1601.718394	0.079508	0.543069	-0.004377	86.117981	51.864140	108.969910	-1.023384	0.000000	-0.218338	0.000000	0.000000	0.000000	-0.007178	-0.012489	-0.003022	0.000000	0.000000	3.000000	17.000000	0.000000
1601.721728	0.079508	0.543069	-0.004377	86.117889	51.861462	108.969940	-1.024580	0.000000	-0.218842	0.000000	0.000000	0.000000	-0.007178	-0.012489	-0.003022	0.000000	0.000000	3.000000	17.000000	0.000000
1601.725061	0.079487	0.543069	-0.004373	86.117889	51.861462	108.969940	-1.024580	0.000000	-0.218842	0.000000	0.000000	0.000000	-0.006450	-0.000008	0.001132	0.000000	0.000000	3.000000	17.000000	0.000000
1601.728394	0.079487	0.543069	-0.004373	86.117889	51.861462	108.969940	-1.024580	0.000000	-0.218842	0.000000	0.000000	0.000000	-0.006450	-0.000008	0.001132	0.000000	0.000000	3.000000	17.000000	0.000000
1601.731728	0.079487	0.543069	-0.004373	86.120255	51.892242	109.000824	-1.025655	0.000000	-0.218653	0.000000	0.000000	0.000000	-0.006450	-0.000008	0.001132	0.000000	0.000000	3.000000	17.000000	0.000000
1601.735061	0.079487	0.543069	-0.004373	86.120255	51.892242	109.000824	-1.025655	0.000000	-0.218653	0.000000	0.000000	0.000000	-0.006450	-0.000008	0.001132	0.000000	0.000000	3.000000	17.000000	0.000000
1601.738394	0.079484	0.543053	-0.004392	86.120255	51.892242	109.000824	-1.025655	0.000000	-0.218653	0.000000	0.000000	0.000000	-0.000972	-0.004970	-0.005541	0.000000	0.000000	3.000000	17.000000	0.000000
1601.741728	0.079484	0.543053	-0.004392	86.122627	51.925968	109.031868	-1.025655	0.000000	-0.218653	0.000000	0.000000	0.000000	-0.000972	-0.004970	-0.005541	0.000000	0.000000	3.000000	17.000000	0.000000
1601.745061	0.079484	0.543053	-0.004392	86.122627	51.925968	109.031868	-1.025655	0.000000	-0.218653	0.000000	0.000000	0.000000	-0.000972	-0.004970	-0.005541	0.000000	0.000000	3.000000	17.000000	0.000000
1601.748394	0.079484	0.543053	-0.004392	86.122627	51.925968	109.031868	-1.025655	0.000000	-0.218653	0.000000	0.000000	0.000000	-0.000972	-0.004970	-0.005541	0.000000	0.000000	3.000000	17.000000	0.000000
1601.751728	0.079499	0.543020	-0.004432	86.123283	51.932484	109.038521	-1.025818	0.000000	-0.219576	0.000000	0.000000	0.000000	0.004504	-0.009886	-0.012215	0.000000	0.000000	3.000000	17.000000	0.000000
1601.755061	0.079499	0.543020	-0.004432	86.123283	51.932484	109.038521	-1.025818	0.000000	-0.219576	0.000000	0.000000	0.000000	0.004504	-0.009886	-0.012215	0.000000	0.000000	3.000000	17.000000	0.000000
1601.758394	0.079499	0.543020	-0.004432	86.123283	51.932484	109.038521	-1.025818	0.000000	-0.219576	0.000000	0.000000	0.000000	0.004504	-0.009886	-0.012215	0.000000	0.000000	3.000000	17.000000	0.000000
1601.761728	0.079499	0.543020	-0.004432	86.118439	51.859665	108.965874	-1.025067	0.000000	-0.221612	0.000000	0.000000	0.000000	0.004504	-0.009886	-0.012215	0.000000	0.000000	3.000000	17.000000	0.000000
1601.765061	0.079503	0.543011	-0.004409	86.118439	51.859665	108.965874	-1.025067	0.000000	-0.221612	0.000000	0.000000	0.000000	0.001216	-0.002580	0.006927	0.000000	0.000000	3.000000	17.000000	0.000000
1601.768394	0.079503	0.543011	-0.004409	86.118439	51.859665	108.965874	-1.025067	0.000000	-0.221612	0.000000	0.000000	0.000000	0.001216	-0.002580	0.006927	0.000000	0.000000	3.000000	17.000000	0.000000
1601.771728	0.079503	0.543011	-0.004409	86.108566	51.714611	108.821159	-1.024864	0.000000	-0.220458	0.000000	0.000000	0.000000	0.001216	-0.002580	0.006927	0.000000	0.000000	3.000000	17.000000	0.000000
1601.775061	0.079503	0.543011	-0.004409	86.108566	51.714611	108.821159	-1.024864	0.000000	-0.220458	0.000000	0.000000	0.000000	0.001216	-0.002580	0.006927	0.000000	0.000000	3.000000	17.000000	0.000000
1601.778394	0.079507	0.543003	-0.004386	86.108566	51.714611	108.821159	-1.024864	0.000000	-0.220458	0.000000	0.000000	0.000000	0.001215	-0.002605	0.006927	0.000000	0.000000	3.000000	17.000000	0.000000
1601.781728	0.079507	0.543003	-0.004386	86.096352	51.539902	108.646698	-1.024864	0.000000	-0.220458	0.000000	0.000000	0.000000	0.001215	-0.002605	0.006927	0.000000	0.000000	3.000000	17.000000	0.000000
1601.785061	0.079507	0.543003	-0.004386	86.096352	51.539902	108.646698	-1.024864	0.000000	-0.220458	0.000000	0.000000	0.000000	0.001215	-0.002605	0.006927	0.000000	0.000000	3.000000	17.000000	0.000000
1601.788394	0.079507	0.543003	-0.004386	86.096352	51.539902	108.646698	-1.024864	0.000000	-0.220458	0.000000	0.000000	0.000000	0.001215	-0.002605	0.006927	0.000000	0.000000	3.000000	17.000000	0.000000
1601.791728	0.079542	0.542975	-0.004188	86.093048	51.491997	108.598892	-1.024662	0.000000	-0.219303	0.000000	0.000000	0.000000	0.010459	-0.008197	0.059568	0.000000	0.000000	3.000000	17.000000	0.000000
1601.795061	0.079542	0.542975	-0.004188	86.093048	51.491997	108.598892	-1.024662	0.000000	-0.219303	0.000000	0.000000	0.000000	0.010459	-0.008197	0.059568	0.000000	0.000000	3.000000	17.000000	0.000000
1601.798394	0.079542	0.542975	-0.004188	86.093048	51.491997	108.598892	-1.024662	0.000000	-0.219303	0.000000	0.000000	0.000000	0.010459	-0.008197	0.059568	0.000000	0.000000	3.000000	17.000000	0.000000
1601.801728	0.079542	0.542975	-0.004188	86.090736	51.458920	108.568466	-1.022918	0.000000	-0.209375	0.000000	0.000000	0.000000	0.010459	-0.008197	0.059568	0.000000	0.000000	3.000000	17.000000	0.000000
1601.805061	0.079536	0.542941	-0.004091	86.090736	51.458920	108.568466	-1.022918	0.000000	-0.209375	0.000000	0.000000	0.000000	-0.001588	-0.010371	0.028835	0.000000	0.000000	3.000000	17.000000	0.000000
1601.808394	0.079536	0.542941	-0.004091	86.090736	51.458920	108.568466	-1.022918	0.000000	-0.209375	0.000000	0.000000	0.000000	-0.001588	-0.010371	0.028835	0.000000	0.000000	3.000000	17.000000	0.000000
1601.811728	0.079536	0.542941	-0.004091	86.090736	51.458920	108.568466	-1.023183	0.000000	-0.204569	0.000000	0.000000	0.000000	-0.001588	-0.010371	0.028835	0.000000	0.000000	3.000000	17.000000	0.000000
1601.815061	0.079536	0.542941	-0.004091	86.090736	51.458920	108.568466	-1.023183	0.000000	-0.204569	0.000000	0.000000	0.000000	-0.001588	-0.010371	0.028835	0.000000	0.000000	3.000000	17.000000	0.000000
1601.818394	0.079553	0.542906	-0.003999	86.090736	51.458920	108.568466	-1.023183	0.000000	-0.204569	0.000000	0.000000	0.000000	0.004861	-0.010364	0.027701	0.000000	0.000000	3.000000	17.000000	0.000000
1601.821728	0.079553	0.542906	-0.003999	86.093048	51.489258	108.598892	-1.023183	0.000000	-0.204569	0.000000	0.000000	0.000000	0.004861	-0.010364	0.027701	0.000000	0.000000	3.000000	17.000000	0.000000
1601.825061	0.079553	0.542906	-0.003999	86.093048	51.489258	108.598892	-1.023183	0.000000	-0.204569	0.000000	0.000000	0.000000	0.004861	-0.010364	0.027701	0.000000	0.000000	3.000000	17.000000	0.000000
1601.828394	0.079553	0.542906	-0.003999	86.093048	51.489258	108.598892	-1.023183	0.000000	-0.204569	0.000000	0.000000	0.000000	0.004861	-0.010364	0.027701	0.000000	0.000000	3.000000	17.000000	0.000000
1601.831728	0.079559	0.542822	-0.003962	86.097763	51.550083	108.659859	-1.022373	0.000000	-0.199953	0.000000	0.000000	0.000000	0.001945	-0.025206	0.011073	0.000000	0.000000	3.000000	17.000000	0.000000
1601.835061	0.079559	0.542822	-0.003962	86.097763	51.550083	108.659859	-1.022373	0.000000	-0.199953	0.000000	0.000000	0.000000	0.001945	-0.025206	0.011073	0.000000	0.000000	3.000000	17.000000	0.000000
1601.838394	0.079559	0.542822	-0.003962	86.097763	51.550083	108.659859	-1.022373	0.000000	-0.199953	0.000000	0.000000	0.000000	0.001945	-0.025206	0.011073	0.000000	0.000000	3.000000	17.000000	0.000000
1601.841728	0.079559	0.542822	-0.003962	86.102478	51.611160	108.721085	-1.022049	0.000000	-0.198107	0.000000	0.000000	0.000000	0.001945	-0.025206	0.011073	0.000000	0.000000	3.000000	17.000000	0.000000
1601.845061	0.079531	0.542789	-0.003995	86.102478	51.611160	108.721085	-1.022049	0.000000	-0.198107	0.000000	0.000000	0.000000	-0.008400	-0.009900	-0.009952	0.000000	0.000000	3.000000	17.000000	0.000000
1601.848394	0.079531	0.542789	-0.003995	86.102478	51.611160	108.721085	-1.022049	0.000000	-0.198107	0.000000	0.000000	0.000000	-0.008400	-0.009900	-0.009952	0.000000	0.000000	3.000000	17.000000	0.000000
1601.851728	0.079531	0.542789	-0.003995	86.106201	51.651962	108.764915	-1.023449	0.000000	-0.199766	0.000000	0.000000	0.000000	-0.008400	-0.009900	-0.009952	0.000000	0.000000	3.000000	17.000000	0.000000
1601.855061	0.079531	0.542789	-0.003995	86.106201	51.651962	108.764915	-1.023449	0.000000	-0.199766	0.000000	0.000000	0.000000	-0.008400	-0.009900	-0.009952	0.000000	0.000000	3.000000	17.000000	0.000000
1601.858394	0.079517	0.542748	-0.004074	86.106201	51.651962	108.764915	-1.023449	0.000000	-0.199766	0.000000	0.000000	0.000000	-0.004134	-0.012243	-0.023554	0.000000	0.000000	3.000000	17.000000	0.000000
1601.861728	0.079517	0.542748	-0.004074	86.104286	51.614147	108.730186	-1.023449	0.000000	-0.199766	0.000000	0.000000	0.000000	-0.004134	-0.012243	-0.023554	0.000000	0.000000	3.000000	17.000000	0.000000
1601.865061	0.079517	0.542748	-0.004074	86.104286	51.614147	108.730186	-1.023449	0.000000	-0.199766	0.000000	0.000000	0.000000	-0.004134	-0.012243	-0.023554	0.000000	0.000000	3.000000	17.000000	0.000000
1601.868394	0.079517	0.542748	-0.004074	86.104286	51.614147	108.730186	-1.023449	0.000000	-0.199766	0.000000	0.000000	0.000000	-0.004134	-0.012243	-0.023554	0.000000	0.000000	3.000000	17.000000	0.000000
1601.871728	0.079467	0.542717	-0.004236	86.092545	51.435410	108.552147	-1.024137	0.000000	-0.203691	0.000000	0.000000	0.000000	-0.015203	-0.009406	-0.048744	0.000000	0.000000	3.000000	17.000000	0.000000
1601.875061	0.079467	0.542717	-0.004236	86.092545	51.435410	108.552147	-1.024137	0.000000	-0.203691	0.000000	0.000000	0.000000	-0.015203	-0.009406	-0.048744	0.000000	0.000000	3.000000	17.000000	0.000000
1601.878394	0.079467	0.542717	-0.004236	86.092545	51.435410	108.552147	-1.024137	0.000000	-0.203691	0.000000	0.000000	0.000000	-0.015203	-0.009406	-0.048744	0.000000	0.000000	3.000000	17.000000	0.000000
1601.881728	0.079467	0.542717	-0.004236	86.061790	50.993931	108.109154	-1.026671	0.000000	-0.211815	0.000000	0.000000	0.000000	-0.015203	-0.009406	-0.048744	0.000000	0.000000	3.000000	17.000000	0.000000
1601.885061	0.079477	0.542718	-0.004305	86.061790	50.993931	108.109154	-1.026671	0.000000	-0.211815	0.000000	0.000000	0.000000	0.003047	0.000238	-0.020527	0.000000	0.000000	3.000000	17.000000	0.000000
1601.888394	0.079477	0.542718	-0.004305	86.061790	50.993931	108.109154	-1.026671	0.000000	-0.211815	0.000000	0.000000	0.000000	0.003047	0.000238	-0.020527	0.000000	0.000000	3.000000	17.000000	0.000000
1601.891728	0.079477	0.542718	-0.004305	86.032562	50.582478	107.696106	-1.026164	0.000000	-0.215236	0.000000	0.000000	0.000000	0.003047	0.000238	-0.020527	0.000000	0.000000	3.000000	17.000000	0.000000
1601.895061	0.079477	0.542718	-0.004305	86.032562	50.582478	107.696106	-1.026164	0.000000	-0.215236	0.000000	0.000000	0.000000	0.003047	0.000238	-0.020527	0.000000	0.000000	3.000000	17.000000	0.000000
1601.898394	0.079483	0.542727	-0.004396	86.032562	50.582478	107.696106	-1.026164	0.000000	-0.215236	0.000000	0.000000	0.000000	0.001829	0.002825	-0.027453	0.000000	0.000000	3.000000	17.000000	0.000000
1601.901728	0.079483	0.542727	-0.004396	86.014786	50.340267	107.449158	-1.026164	0.000000	-0.215236	0.000000	0.000000	0.000000	0.001829	0.002825	-0.027453	0.000000	0.000000	3.000000	17.000000	0.000000
1601.905061	0.079483	0.542727	-0.004396	86.014786	50.340267	107.449158	-1.026164	0.000000	-0.215236	0.000000	0.000000	0.000000	0.001829	0.002825	-0.027453	0.000000	0.000000	3.000000	17.000000	0.000000
1601.908394	0.079483	0.542727	-0.004396	86.014786	50.340267	107.449158	-1.026164	0.000000	-0.215236	0.000000	0.000000	0.000000	0.001829	0.002825	-0.027453	0.000000	0.000000	3.000000	17.000000	0.000000
1601.911728	0.079500	0.542712	-0.004552	86.016258	50.352455	107.461609	-1.025859	0.000000	-0.219812	0.000000	0.000000	0.000000	0.005109	-0.004468	-0.046604	0.000000	0.000000	3.000000	17.000000	0.000000
1601.915061	0.079500	0.542712	-0.004552	86.016258	50.352455	107.461609	-1.025859	0.000000	-0.219812	0.000000	0.000000	0.000000	0.005109	-0.004468	-0.046604	0.000000	0.000000	3.000000	17.000000	0.000000
1601.918394	0.079500	0.542712	-0.004552	86.016258	50.352455	107.461609	-1.025859	0.000000	-0.219812	0.000000	0.000000	0.000000	0.005109	-0.004468	-0.046604	0.000000	0.000000	3.000000	17.000000	0.000000
1601.921728	0.079500	0.542712	-0.004552	86.020042	50.425732	107.536812	-1.025007	0.000000	-0.227579	0.000000	0.000000	0.000000	0.005109	-0.004468	-0.046604	0.000000	0.000000	3.000000	17.000000	0.000000
1601.925061	0.079493	0.542679	-0.004589	86.020042	50.425732	107.536812	-1.025007	0.000000	-0.227579	0.000000	0.000000	0.000000	-0.001948	-0.009885	-0.011092	0.000000	0.000000	3.000000	17.000000	0.000000
1601.928394	0.079493	0.542679	-0.004589	86.020042	50.425732	107.536812	-1.025007	0.000000	-0.227579	0.000000	0.000000	0.000000	-0.001948	-0.009885	-0.011092	0.000000	0.000000	3.000000	17.000000	0.000000
1601.931728	0.079493	0.542679	-0.004589	86.020889	50.544167	107.662514	-1.025332	0.000000	-0.229428	0.000000	0.000000	0.000000	-0.001948	-0.009885	-0.011092	0.000000	0.000000	3.000000	17.000000	0.000000
1601.935061	0.079493	0.542679	-0.004589	86.020889	50.544167	107.662514	-1.025332	0.000000	-0.229428	0.000000	0.000000	0.000000	-0.001948	-0.009885	-0.011092	0.000000	0.000000	3.000000	17.000000	0.000000
1601.938394	0.079487	0.542646	-0.004626	86.020889	50.544167	107.662514	-1.025332	0.000000	-0.229428	0.000000	0.000000	0.000000	-0.001947	-0.009885	-0.011093	0.000000	0.000000	3.000000	17.000000	0.000000
1601.941728	0.079487	0.542646	-0.004626	86.018570	50.707050	107.838013	-1.025332	0.000000	-0.229428	0.000000	0.000000	0.000000	-0.001947	-0.009885	-0.011093	0.000000	0.000000	3.000000	17.000000	0.000000
1601.945061	0.079487	0.542646	-0.004626	86.018570	50.707050	107.838013	-1.025332	0.000000	-0.229428	0.000000	0.000000	0.000000	-0.001947	-0.009885	-0.011093	0.000000	0.000000	3.000000	17.000000	0.000000
1601.948394	0.079487	0.542646	-0.004626	86.018570	50.707050	107.838013	-1.025332	0.000000	-0.229428	0.000000	0.000000	0.000000	-0.001947	-0.009885	-0.011093	0.000000	0.000000	3.000000	17.000000	0.000000
1601.951728	0.079489	0.542571	-0.004612	86.013954	50.840549	107.984047	-1.025657	0.000000	-0.231277	0.000000	0.000000	0.000000	0.000726	-0.022591	0.004136	0.000000	0.000000	3.000000	17.000000	0.000000
1601.955061	0.079489	0.542571	-0.004612	86.013954	50.840549	107.984047	-1.025657	0.000000	-0.231277	0.000000	0.000000	0.000000	0.000726	-0.022591	0.004136	0.000000	0.000000	3.000000	17.000000	0.000000
1601.958394	0.079489	0.542571	-0.004612	86.013954	50.840549	107.984047	-1.025657	0.000000	-0.231277	0.000000	0.000000	0.000000	0.000726	-0.022591	0.004136	0.000000	0.000000	3.000000	17.000000	0.000000
1601.961728	0.079489	0.542571	-0.004612	86.002914	51.000465	108.166275	-1.025535	0.000000	-0.230588	0.000000	0.000000	0.000000	0.000726	-0.022591	0.004136	0.000000	0.000000	3.000000	17.000000	0.000000
1601.965061	0.079476	0.542554	-0.004562	86.002914	51.000465	108.166275	-1.025535	0.000000	-0.230588	0.000000	0.000000	0.000000	-0.004013	-0.005189	0.014983	0.000000	0.000000	3.000000	17.000000	0.000000
1601.968394	0.079476	0.542554	-0.004562	86.002914	51.000465	108.166275	-1.025535	0.000000	-0.230588	0.000000	0.000000	0.000000	-0.004013	-0.005189	0.014983	0.000000	0.000000	3.000000	17.000000	0.000000
1601.971728	0.079476	0.542554	-0.004562	85.991859	51.162193	108.347603	-1.026204	0.000000	-0.228090	0.000000	0.000000	0.000000	-0.004013	-0.005189	0.014983	0.000000	0.000000	3.000000	17.000000	0.000000
1601.975061	0.079476	0.542554	-0.004562	85.991859	51.162193	108.347603	-1.026204	0.000000	-0.228090	0.000000	0.000000	0.000000	-0.004013	-0.005189	0.014983	0.000000	0.000000	3.000000	17.000000	0.000000
1601.978394	0.079484	0.542536	-0.004516	85.991859	51.162193	108.347603	-1.026204	0.000000	-0.228090	0.000000	0.000000	0.000000	0.002430	-0.005185	0.013851	0.000000	0.000000	3.000000	17.000000	0.000000
1601.981728	0.079484	0.542536	-0.004516	85.985855	51.247314	108.446114	-1.026204	0.000000	-0.228090	0.000000	0.000000	0.000000	0.002430	-0.005185	0.013851	0.000000	0.000000	3.000000	17.000000	0.000000
1601.985061	0.079484	0.542536	-0.004516	85.985855	51.247314	108.446114	-1.026204	0.000000	-0.228090	0.000000	0.000000	0.000000	0.002430	-0.005185	0.013851	0.000000	0.000000	3.000000	17.000000	0.000000
1601.988394	0.079484	0.542536	-0.004516	85.985855	51.247314	108.446114	-1.026204	0.000000	-0.228090	0.000000	0.000000	0.000000	0.002430	-0.005185	0.013851	0.000000	0.000000	3.000000	17.000000	0.000000
1601.991728	0.079469	0.542501	-0.004351	85.982437	51.229759	108.432999	-1.025799	0.000000	-0.225782	0.000000	0.000000	0.000000	-0.004628	-0.010602	0.049360	0.000000	0.000000	3.000000	17.000000	0.000000
1601.995061	0.079469	0.542501	-0.004351	85.982437	51.229759	108.432999	-1.025799	0.000000	-0.225782	0.000000	0.000000	0.000000	-0.004628	-0.010602	0.049360	0.000000	0.000000	3.000000	17.000000	0.000000
1601.998394	0.079469	0.542501	-0.004351	85.982437	51.229759	108.432999	-1.025799	0.000000	-0.225782	0.000000	0.000000	0.000000	-0.004628	-0.010602	0.049360	0.000000	0.000000	3.000000	17.000000	0.000000
1602.001728	0.079469	0.542501	-0.004351	85.982483	51.227100	108.433044	-1.026570	0.000000	-0.217555	0.000000	0.000000	0.000000	-0.004628	-0.010602	0.049360	0.000000	0.000000	3.000000	17.000000	0.000000
1602.005061	0.079459	0.542475	-0.004278	85.982483	51.227100	108.433044	-1.026570	0.000000	-0.217555	0.000000	0.000000	0.000000	-0.002805	-0.007780	0.021905	0.000000	0.000000	3.000000	17.000000	0.000000
1602.008394	0.079459	0.542475	-0.004278	85.982483	51.227100	108.433044	-1.026570	0.000000	-0.217555	0.000000	0.000000	0.000000	-0.002805	-0.007780	0.021905	0.000000	0.000000	3.000000	17.000000	0.000000
1602.011728	0.079459	0.542475	-0.004278	85.982483	51.224449	108.433113	-1.027038	0.000000	-0.213904	0.000000	0.000000	0.000000	-0.002805	-0.007780	0.021905	0.000000	0.000000	3.000000	17.000000	0.000000
1602.015061	0.079459	0.542475	-0.004278	85.982483	51.224449	108.433113	-1.027038	0.000000	-0.213904	0.000000	0.000000	0.000000	-0.002805	-0.007780	0.021905	0.000000	0.000000	3.000000	17.000000	0.000000
1602.018394	0.079424	0.542458	-0.004224	85.982483	51.224449	108.433113	-1.027038	0.000000	-0.213904	0.000000	0.000000	0.000000	-0.010471	-0.005183	0.016111	0.000000	0.000000	3.000000	17.000000	0.000000
1602.021728	0.079424	0.542458	-0.004224	85.984833	51.248375	108.462563	-1.027038	0.000000	-0.213904	0.000000	0.000000	0.000000	-0.010471	-0.005183	0.016111	0.000000	0.000000	3.000000	17.000000	0.000000
1602.025061	0.079424	0.542458	-0.004224	85.984833	51.248375	108.462563	-1.027038	0.000000	-0.213904	0.000000	0.000000	0.000000	-0.010471	-0.005183	0.016111	0.000000	0.000000	3.000000	17.000000	0.000000
1602.028394	0.079424	0.542458	-0.004224	85.984833	51.248375	108.462563	-1.027038	0.000000	-0.213904	0.000000	0.000000	0.000000	-0.010471	-0.005183	0.016111	0.000000	0.000000	3.000000	17.000000	0.000000
1602.031728	0.079391	0.542390	-0.004162	85.987221	51.275116	108.492104	-1.028783	0.000000	-0.211219	0.000000	0.000000	0.000000	-0.009992	-0.020268	0.018861	0.000000	0.000000	3.000000	17.000000	0.000000
1602.035061	0.079391	0.542390	-0.004162	85.987221	51.275116	108.492104	-1.028783	0.000000	-0.211219	0.000000	0.000000	0.000000	-0.009992	-0.020268	0.018861	0.000000	0.000000	3.000000	17.000000	0.000000
1602.038394	0.079391	0.542390	-0.004162	85.987221	51.275116	108.492104	-1.028783	0.000000	-0.211219	0.000000	0.000000	0.000000	-0.009992	-0.020268	0.018861	0.000000	0.000000	3.000000	17.000000	0.000000
1602.041728	0.079391	0.542390	-0.004162	85.987221	51.272465	108.492172	-1.030448	0.000000	-0.208076	0.000000	0.000000	0.000000	-0.009992	-0.020268	0.018861	0.000000	0.000000	3.000000	17.000000	0.000000
1602.045061	0.079370	0.542365	-0.004153	85.987221	51.272465	108.492172	-1.030448	0.000000	-0.208076	0.000000	0.000000	0.000000	-0.006213	-0.007552	0.002506	0.000000	0.000000	3.000000	17.000000	0.000000
1602.048394	0.079370	0.542365	-0.004153	85.987221	51.272465	108.492172	-1.030448	0.000000	-0.208076	0.000000	0.000000	0.000000	-0.006213	-0.007552	0.002506	0.000000	0.000000	3.000000	17.000000	0.000000
1602.051728	0.079370	0.542365	-0.004153	85.989563	51.296444	108.521652	-1.031484	0.000000	-0.207658	0.000000	0.000000	0.000000	-0.006213	-0.007552	0.002506	0.000000	0.000000	3.000000	17.000000	0.000000
1602.055061	0.079370	0.542365	-0.004153	85.989563	51.296444	108.521652	-1.031484	0.000000	-0.207658	0.000000	0.000000	0.000000	-0.006213	-0.007552	0.002506	0.000000	0.000000	3.000000	17.000000	0.000000
1602.058394	0.079331	0.542356	-0.004123	85.989563	51.296444	108.521652	-1.031484	0.000000	-0.207658	0.000000	0.000000	0.000000	-0.011690	-0.002606	0.009184	0.000000	0.000000	3.000000	17.000000	0.000000
1602.061728	0.079331	0.542356	-0.004123	85.989517	51.293674	108.521629	-1.031484	0.000000	-0.207658	0.000000	0.000000	0.000000	-0.011690	-0.002606	0.009184	0.000000	0.000000	3.000000	17.000000	0.000000
1602.065061	0.079331	0.542356	-0.004123	85.989517	51.293674	108.521629	-1.031484	0.000000	-0.207658	0.000000	0.000000	0.000000	-0.011690	-0.002606	0.009184	0.000000	0.000000	3.000000	17.000000	0.000000
1602.068394	0.079331	0.542356	-0.004123	85.989517	51.293674	108.521629	-1.031484	0.000000	-0.207658	0.000000	0.000000	0.000000	-0.011690	-0.002606	0.009184	0.000000	0.000000	3.000000	17.000000	0.000000
1602.071728	0.079249	0.542348	-0.004084	85.989563	51.285583	108.521675	-1.033432	0.000000	-0.206128	0.000000	0.000000	0.000000	-0.024598	-0.002596	0.011440	0.000000	0.000000	3.000000	17.000000	0.000000
1602.075061	0.079249	0.542348	-0.004084	85.989563	51.285583	108.521675	-1.033432	0.000000	-0.206128	0.000000	0.000000	0.000000	-0.024598	-0.002596	0.011440	0.000000	0.000000	3.000000	17.000000	0.000000
1602.078394	0.079249	0.542348	-0.004084	85.989563	51.285583	108.521675	-1.033432	0.000000	-0.206128	0.000000	0.000000	0.000000	-0.024598	-0.002596	0.011440	0.000000	0.000000	3.000000	17.000000	0.000000
1602.081728	0.079249	0.542348	-0.004084	85.990585	51.262856	108.505325	-1.037532	0.000000	-0.204221	0.000000	0.000000	0.000000	-0.024598	-0.002596	0.011440	0.000000	0.000000	3.000000	17.000000	0.000000
1602.085061	0.079159	0.542356	-0.004092	85.990585	51.262856	108.505325	-1.037532	0.000000	-0.204221	0.000000	0.000000	0.000000	-0.027022	0.002597	-0.002412	0.000000	0.000000	3.000000	17.000000	0.000000
1602.088394	0.079159	0.542356	-0.004092	85.990585	51.262856	108.505325	-1.037532	0.000000	-0.204221	0.000000	0.000000	0.000000	-0.027022	0.002597	-0.002412	0.000000	0.000000	3.000000	17.000000	0.000000
1602.091728	0.079159	0.542356	-0.004092	85.990540	51.249191	108.505264	-1.042036	0.000000	-0.204623	0.000000	0.000000	0.000000	-0.027022	0.002597	-0.002412	0.000000	0.000000	3.000000	17.000000	0.000000
1602.095061	0.079159	0.542356	-0.004092	85.990540	51.249191	108.505264	-1.042036	0.000000	-0.204623	0.000000	0.000000	0.000000	-0.027022	0.002597	-0.002412	0.000000	0.000000	3.000000	17.000000	0.000000
1602.098394	0.079073	0.542356	-0.004077	85.990540	51.249191	108.505264	-1.042036	0.000000	-0.204623	0.000000	0.000000	0.000000	-0.025812	0.000005	0.004507	0.000000	0.000000	3.000000	17.000000	0.000000
1602.101728	0.079073	0.542356	-0.004077	85.988243	51.208847	108.475723	-1.042036	0.000000	-0.204623	0.000000	0.000000	0.000000	-0.025812	0.000005	0.004507	0.000000	0.000000	3.000000	17.000000	0.000000
1602.105061	0.079073	0.542356	-0.004077	85.988243	51.208847	108.475723	-1.042036	0.000000	-0.204623	0.000000	0.000000	0.000000	-0.025812	0.000005	0.004507	0.000000	0.000000	3.000000	17.000000	0.000000
1602.108394	0.079073	0.542356	-0.004077	85.988243	51.208847	108.475723	-1.042036	0.000000	-0.204623	0.000000	0.000000	0.000000	-0.025812	0.000005	0.004507	0.000000	0.000000	3.000000	17.000000	0.000000
1602.111728	0.078883	0.542373	-0.004025	85.988197	51.197895	108.475662	-1.046337	0.000000	-0.203872	0.000000	0.000000	0.000000	-0.057111	0.004948	0.015672	0.000000	0.000000	3.000000	17.000000	0.000000
1602.115061	0.078883	0.542373	-0.004025	85.988197	51.197895	108.475662	-1.046337	0.000000	-0.203872	0.000000	0.000000	0.000000	0.000000	-0.000005	0.000000	0.000000	0.000000	3.000000	17.000000	0.000000
1602.118394	0.078883	0.542373	-0.004025	85.988197	51.197895	108.475662	-1.046337	0.000000	-0.203872	0.000000	0.000000	0.000000	0.000000	-0.000005	0.000000	0.000000	0.000000	3.000000	17.000000	0.000000
1602.121728	0.078883	0.542373	-0.004025	85.988197	51.189816	108.475731	-1.055856	0.000000	-0.201260	0.000000	0.000000	0.000000	0.000000	-0.000005	0.000000	0.000000	0.000000	3.000000	17.000000	0.000000
1602.125061	0.078883	0.542373	-0.004025	85.988197	51.189816	108.475731	-1.055856	0.000000	-0.201260	0.000000	0.000000	0.000000	0.000000	-0.000005	0.000000	0.000000	0.000000	3.000000	17.000000	0.000000
1602.128394	0.078840	0.542373	-0.004018	85.988197	51.189816	108.475731	-1.055856	0.000000	-0.201260	0.000000	0.000000	0.000000	-0.012909	-0.000005	0.002246	0.000000	0.000000	3.000000	17.000000	0.000000
1602.131728	0.078840	0.542373	-0.004018	85.985855	51.154846	108.446121	-1.055856	0.000000	-0.201260	0.000000	0.000000	0.000000	-0.012909	-0.000005	0.002246	0.000000	0.000000	3.000000	17.000000	0.000000
1602.135061	0.078840	0.542373	-0.004018	85.985855	51.154846	108.446121	-1.055856	0.000000	-0.201260	0.000000	0.000000	0.000000	-0.012909	-0.000005	0.002246	0.000000	0.000000	3.000000	17.000000	0.000000
1602.138394	0.078840	0.542373	-0.004018	85.985855	51.154846	108.446121	-1.055856	0.000000	-0.201260	0.000000	0.000000	0.000000	-0.012909	-0.000005	0.002246	0.000000	0.000000	3.000000	17.000000	0.000000
1602.141728	0.078804	0.542381	-0.003969	85.985855	51.154846	108.446121	-1.058007	0.000000	-0.200886	0.000000	0.000000	0.000000	-0.010737	0.002339	0.014719	0.000000	0.000000	3.000000	17.000000	0.000000
1602.145061	0.078804	0.542381	-0.003969	85.985855	51.154846	108.446121	-1.058007	0.000000	-0.200886	0.000000	0.000000	0.000000	-0.010737	0.002339	0.014719	0.000000	0.000000	3.000000	17.000000	0.000000
1602.148394	0.078804	0.542381	-0.003969	85.985855	51.154846	108.446121	-1.058007	0.000000	-0.200886	0.000000	0.000000	0.000000	-0.010737	0.002339	0.014719	0.000000	0.000000	3.000000	17.000000	0.000000
1602.151728	0.078804	0.542381	-0.003969	85.985947	51.157654	108.446213	-1.059797	0.000000	-0.198432	0.000000	0.000000	0.000000	-0.010737	0.002339	0.014719	0.000000	0.000000	3.000000	17.000000	0.000000
1602.155061	0.078834	0.542363	-0.003926	85.985947	51.157654	108.446213	-1.059797	0.000000	-0.198432	0.000000	0.000000	0.000000	0.008863	-0.005204	0.012727	0.000000	0.000000	3.000000	17.000000	0.000000
1602.158394	0.078834	0.542363	-0.003926	85.985947	51.157654	108.446213	-1.059797	0.000000	-0.198432	0.000000	0.000000	0.000000	0.008863	-0.005204	0.012727	0.000000	0.000000	3.000000	17.000000	0.000000
1602.161728	0.078834	0.542363	-0.003926	85.983513	51.128254	108.416740	-1.058320	0.000000	-0.196311	0.000000	0.000000	0.000000	0.008863	-0.005204	0.012727	0.000000	0.000000	3.000000	17.000000	0.000000
1602.165061	0.078834	0.542363	-0.003926	85.983513	51.128254	108.416740	-1.058320	0.000000	-0.196311	0.000000	0.000000	0.000000	0.008863	-0.005204	0.012727	0.000000	0.000000	3.000000	17.000000	0.000000
1602.168394	0.078841	0.542371	-0.003885	85.983513	51.128254	108.416740	-1.058320	0.000000	-0.196311	0.000000	0.000000	0.000000	0.002170	0.002344	0.012473	0.000000	0.000000	3.000000	17.000000	0.000000
1602.171728	0.078841	0.542371	-0.003885	85.983459	51.130920	108.416679	-1.058320	0.000000	-0.196311	0.000000	0.000000	0.000000	0.002170	0.002344	0.012473	0.000000	0.000000	3.000000	17.000000	0.000000
1602.175061	0.078841	0.542371	-0.003885	85.983459	51.130920	108.416679	-1.058320	0.000000	-0.196311	0.000000	0.000000	0.000000	0.002170	0.002344	0.012473	0.000000	0.000000	3.000000	17.000000	0.000000
1602.178394	0.078841	0.542371	-0.003885	85.983459	51.130920	108.416679	-1.058320	0.000000	-0.196311	0.000000	0.000000	0.000000	0.002170	0.002344	0.012473	0.000000	0.000000	3.000000	17.000000	0.000000
1602.181728	0.078879	0.542311	-0.003791	85.985802	51.160305	108.446144	-1.057958	0.000000	-0.194232	0.000000	0.000000	0.000000	0.011512	-0.017943	0.027947	0.000000	0.000000	3.000000	17.000000	0.000000
1602.185061	0.078879	0.542311	-0.003791	85.985802	51.160305	108.446144	-1.057958	0.000000	-0.194232	0.000000	0.000000	0.000000	0.011512	-0.017943	0.027947	0.000000	0.000000	3.000000	17.000000	0.000000
1602.188394	0.078879	0.542311	-0.003791	85.985802	51.160305	108.446144	-1.057958	0.000000	-0.194232	0.000000	0.000000	0.000000	0.011512	-0.017943	0.027947	0.000000	0.000000	3.000000	17.000000	0.000000
1602.191728	0.078879	0.542311	-0.003791	85.988197	51.189816	108.475731	-1.056039	0.000000	-0.189574	0.000000	0.000000	0.000000	0.011512	-0.017943	0.027947	0.000000	0.000000	3.000000	17.000000	0.000000
1602.195061	0.078884	0.542278	-0.003764	85.988197	51.189816	108.475731	-1.056039	0.000000	-0.189574	0.000000	0.000000	0.000000	0.001443	-0.010152	0.008297	0.000000	0.000000	3.000000	17.000000	0.000000
1602.198394	0.078884	0.542278	-0.003764	85.988197	51.189816	108.475731	-1.056039	0.000000	-0.189574	0.000000	0.000000	0.000000	0.001443	-0.010152	0.008297	0.000000	0.000000	3.000000	17.000000	0.000000
1602.201728	0.078884	0.542278	-0.003764	85.990585	51.222069	108.505348	-1.055799	0.000000	-0.188192	0.000000	0.000000	0.000000	0.001443	-0.010152	0.008297	0.000000	0.000000	3.000000	17.000000	0.000000
1602.205061	0.078884	0.542278	-0.003764	85.990585	51.222069	108.505348	-1.055799	0.000000	-0.188192	0.000000	0.000000	0.000000	0.001443	-0.010152	0.008297	0.000000	0.000000	3.000000	17.000000	0.000000
1602.208394	0.078910	0.542244	-0.003740	85.990585	51.222069	108.505348	-1.055799	0.000000	-0.188192	0.000000	0.000000	0.000000	0.007900	-0.010140	0.007173	0.000000	0.000000	3.000000	17.000000	0.000000
1602.211728	0.078910	0.542244	-0.003740	85.992981	51.254311	108.534935	-1.055799	0.000000	-0.188192	0.000000	0.000000	0.000000	0.007900	-0.010140	0.007173	0.000000	0.000000	3.000000	17.000000	0.000000
1602.215061	0.078910	0.542244	-0.003740	85.992981	51.254311	108.534935	-1.055799	0.000000	-0.188192	0.000000	0.000000	0.000000	0.007900	-0.010140	0.007173	0.000000	0.000000	3.000000	17.000000	0.000000
1602.218394	0.078910	0.542244	-0.003740	85.992981	51.254311	108.534935	-1.055799	0.000000	-0.188192	0.000000	0.000000	0.000000	0.007900	-0.010140	0.007173	0.000000	0.000000	3.000000	17.000000	0.000000
1602.221728	0.078954	0.542219	-0.003743	85.992882	51.256969	108.534882	-1.054482	0.000000	-0.186996	0.000000	0.000000	0.000000	0.013153	-0.007545	-0.000875	0.000000	0.000000	3.000000	17.000000	0.000000
1602.225061	0.078954	0.542219	-0.003743	85.992882	51.256969	108.534882	-1.054482	0.000000	-0.186996	0.000000	0.000000	0.000000	0.013153	-0.007545	-0.000875	0.000000	0.000000	3.000000	17.000000	0.000000
1602.228394	0.078954	0.542219	-0.003743	85.992882	51.256969	108.534882	-1.054482	0.000000	-0.186996	0.000000	0.000000	0.000000	0.013153	-0.007545	-0.000875	0.000000	0.000000	3.000000	17.000000	0.000000
1602.231728	0.078954	0.542219	-0.003743	85.992882	51.262394	108.534866	-1.052290	0.000000	-0.187142	0.000000	0.000000	0.000000	0.013153	-0.007545	-0.000875	0.000000	0.000000	3.000000	17.000000	0.000000
1602.235061	0.078993	0.542227	-0.003773	85.992882	51.262394	108.534866	-1.052290	0.000000	-0.187142	0.000000	0.000000	0.000000	0.011708	0.002620	-0.009172	0.000000	0.000000	3.000000	17.000000	0.000000
1602.238394	0.078993	0.542227	-0.003773	85.992882	51.262394	108.534866	-1.052290	0.000000	-0.187142	0.000000	0.000000	0.000000	0.011708	0.002620	-0.009172	0.000000	0.000000	3.000000	17.000000	0.000000
1602.241728	0.078993	0.542227	-0.003773	85.992928	51.267799	108.534851	-1.050339	0.000000	-0.188671	0.000000	0.000000	0.000000	0.011708	0.002620	-0.009172	0.000000	0.000000	3.000000	17.000000	0.000000
1602.245061	0.078993	0.542227	-0.003773	85.992928	51.267799	108.534851	-1.050339	0.000000	-0.188671	0.000000	0.000000	0.000000	0.011708	0.002620	-0.009172	0.000000	0.000000	3.000000	17.000000	0.000000
1602.248394	0.079032	0.542236	-0.003804	85.992928	51.267799	108.534851	-1.050339	0.000000	-0.188671	0.000000	0.000000	0.000000	0.011710	0.002609	-0.009173	0.000000	0.000000	3.000000	17.000000	0.000000
1602.251728	0.079032	0.542236	-0.003804	85.990585	51.241119	108.505348	-1.050339	0.000000	-0.188671	0.000000	0.000000	0.000000	0.011710	0.002609	-0.009173	0.000000	0.000000	3.000000	17.000000	0.000000
1602.255061	0.079032	0.542236	-0.003804	85.990585	51.241119	108.505348	-1.050339	0.000000	-0.188671	0.000000	0.000000	0.000000	0.011710	0.002609	-0.009173	0.000000	0.000000	3.000000	17.000000	0.000000
1602.258394	0.079032	0.542236	-0.003804	85.990585	51.241119	108.505348	-1.050339	0.000000	-0.188671	0.000000	0.000000	0.000000	0.011710	0.002609	-0.009173	0.000000	0.000000	3.000000	17.000000	0.000000
1602.261728	0.079035	0.542278	-0.003790	85.988243	51.208847	108.475723	-1.048387	0.000000	-0.190199	0.000000	0.000000	0.000000	0.000728	0.012468	0.004176	0.000000	0.000000	3.000000	17.000000	0.000000
1602.265061	0.079035	0.542278	-0.003790	85.988243	51.208847	108.475723	-1.048387	0.000000	-0.190199	0.000000	0.000000	0.000000	0.000728	0.012468	0.004176	0.000000	0.000000	3.000000	17.000000	0.000000
1602.268394	0.079035	0.542278	-0.003790	85.988243	51.208847	108.475723	-1.048387	0.000000	-0.190199	0.000000	0.000000	0.000000	0.000728	0.012468	0.004176	0.000000	0.000000	3.000000	17.000000	0.000000
1602.271728	0.079035	0.542278	-0.003790	85.985855	51.176666	108.446190	-1.048265	0.000000	-0.189503	0.000000	0.000000	0.000000	0.000728	0.012468	0.004176	0.000000	0.000000	3.000000	17.000000	0.000000
1602.275061	0.079016	0.542294	-0.003768	85.985855	51.176666	108.446190	-1.048265	0.000000	-0.189503	0.000000	0.000000	0.000000	-0.005492	0.004948	0.006674	0.000000	0.000000	3.000000	17.000000	0.000000
1602.278394	0.079016	0.542294	-0.003768	85.985855	51.176666	108.446190	-1.048265	0.000000	-0.189503	0.000000	0.000000	0.000000	-0.005492	0.004948	0.006674	0.000000	0.000000	3.000000	17.000000	0.000000
1602.281728	0.079016	0.542294	-0.003768	85.983513	51.144539	108.416702	-1.049181	0.000000	-0.188391	0.000000	0.000000	0.000000	-0.005492	0.004948	0.006674	0.000000	0.000000	3.000000	17.000000	0.000000
1602.285061	0.079016	0.542294	-0.003768	85.983513	51.144539	108.416702	-1.049181	0.000000	-0.188391	0.000000	0.000000	0.000000	-0.005492	0.004948	0.006674	0.000000	0.000000	3.000000	17.000000	0.000000
1602.288394	0.078977	0.542311	-0.003742	85.983513	51.144539	108.416702	-1.049181	0.000000	-0.188391	0.000000	0.000000	0.000000	-0.011947	0.004939	0.007799	0.000000	0.000000	3.000000	17.000000	0.000000
1602.291728	0.078977	0.542311	-0.003742	85.983513	51.141861	108.416763	-1.049181	0.000000	-0.188391	0.000000	0.000000	0.000000	-0.011947	0.004939	0.007799	0.000000	0.000000	3.000000	17.000000	0.000000
1602.295061	0.078977	0.542311	-0.003742	85.983513	51.141861	108.416763	-1.049181	0.000000	-0.188391	0.000000	0.000000	0.000000	-0.011947	0.004939	0.007799	0.000000	0.000000	3.000000	17.000000	0.000000
1602.298394	0.078977	0.542311	-0.003742	85.983513	51.141861	108.416763	-1.049181	0.000000	-0.188391	0.000000	0.000000	0.000000	-0.011947	0.004939	0.007799	0.000000	0.000000	3.000000	17.000000	0.000000
1602.301728	0.079020	0.542311	-0.003749	85.983513	51.144539	108.416702	-1.051172	0.000000	-0.187091	0.000000	0.000000	0.000000	0.012915	0.000004	-0.002250	0.000000	0.000000	3.000000	17.000000	0.000000
1602.305061	0.079020	0.542311	-0.003749	85.983513	51.144539	108.416702	-1.051172	0.000000	-0.187091	0.000000	0.000000	0.000000	0.012915	0.000004	-0.002250	0.000000	0.000000	3.000000	17.000000	0.000000
1602.308394	0.079020	0.542311	-0.003749	85.983513	51.144539	108.416702	-1.051172	0.000000	-0.187091	0.000000	0.000000	0.000000	0.012915	0.000004	-0.002250	0.000000	0.000000	3.000000	17.000000	0.000000
1602.311728	0.079020	0.542311	-0.003749	85.983513	51.147297	108.416733	-1.049019	0.000000	-0.187466	0.000000	0.000000	0.000000	0.012915	0.000004	-0.002250	0.000000	0.000000	3.000000	17.000000	0.000000
1602.315061	0.078998	0.542311	-0.003746	85.983513	51.147297	108.416733	-1.049019	0.000000	-0.187466	0.000000	0.000000	0.000000	-0.006459	0.000004	0.001125	0.000000	0.000000	3.000000	17.000000	0.000000
1602.318394	0.078998	0.542311	-0.003746	85.983513	51.147297	108.416733	-1.049019	0.000000	-0.187466	0.000000	0.000000	0.000000	-0.006459	0.000004	0.001125	0.000000	0.000000	3.000000	17.000000	0.000000
1602.321728	0.078998	0.542311	-0.003746	85.981171	51.112411	108.387245	-1.050096	0.000000	-0.187279	0.000000	0.000000	0.000000	-0.006459	0.000004	0.001125	0.000000	0.000000	3.000000	17.000000	0.000000
1602.325061	0.078998	0.542311	-0.003746	85.981171	51.112411	108.387245	-1.050096	0.000000	-0.187279	0.000000	0.000000	0.000000	-0.006459	0.000004	0.001125	0.000000	0.000000	3.000000	17.000000	0.000000
1602.328394	0.078980	0.542327	-0.003723	85.981171	51.112411	108.387245	-1.050096	0.000000	-0.187279	0.000000	0.000000	0.000000	-0.005490	0.004948	0.006673	0.000000	0.000000	3.000000	17.000000	0.000000
1602.331728	0.078980	0.542327	-0.003723	85.981171	51.112411	108.387245	-1.050096	0.000000	-0.187279	0.000000	0.000000	0.000000	-0.005490	0.004948	0.006673	0.000000	0.000000	3.000000	17.000000	0.000000
1602.335061	0.078980	0.542327	-0.003723	85.981171	51.112411	108.387245	-1.050096	0.000000	-0.187279	0.000000	0.000000	0.000000	-0.005490	0.004948	0.006673	0.000000	0.000000	3.000000	17.000000	0.000000
1602.338394	0.078980	0.542327	-0.003723	85.981171	51.112411	108.387245	-1.050096	0.000000	-0.187279	0.000000	0.000000	0.000000	-0.005490	0.004948	0.006673	0.000000	0.000000	3.000000	17.000000	0.000000
1602.341728	0.078972	0.542344	-0.003769	85.981171	51.112411	108.387245	-1.051011	0.000000	-0.186166	0.000000	0.000000	0.000000	-0.002413	0.005195	-0.013846	0.000000	0.000000	3.000000	17.000000	0.000000
1602.345061	0.078972	0.542344	-0.003769	85.981171	51.112411	108.387245	-1.051011	0.000000	-0.186166	0.000000	0.000000	0.000000	-0.002413	0.005195	-0.013846	0.000000	0.000000	3.000000	17.000000	0.000000
1602.348394	0.078972	0.542344	-0.003769	85.981171	51.112411	108.387245	-1.051011	0.000000	-0.186166	0.000000	0.000000	0.000000	-0.002413	0.005195	-0.013846	0.000000	0.000000	3.000000	17.000000	0.000000
1602.351728	0.078972	0.542344	-0.003769	85.981171	51.112411	108.387245	-1.051413	0.000000	-0.188474	0.000000	0.000000	0.000000	-0.002413	0.005195	-0.013846	0.000000	0.000000	3.000000	17.000000	0.000000
1602.355061	0.078964	0.542362	-0.003816	85.981171	51.112411	108.387245	-1.051413	0.000000	-0.188474	0.000000	0.000000	0.000000	-0.002411	0.005191	-0.013847	0.000000	0.000000	3.000000	17.000000	0.000000
1602.358394	0.078964	0.542362	-0.003816	85.981171	51.112411	108.387245	-1.051413	0.000000	-0.188474	0.000000	0.000000	0.000000	-0.002411	0.005191	-0.013847	0.000000	0.000000	3.000000	17.000000	0.000000
1602.361728	0.078964	0.542362	-0.003816	85.983513	51.144539	108.416702	-1.051815	0.000000	-0.190782	0.000000	0.000000	0.000000	-0.002411	0.005191	-0.013847	0.000000	0.000000	3.000000	17.000000	0.000000
1602.365061	0.078964	0.542362	-0.003816	85.983513	51.144539	108.416702	-1.051815	0.000000	-0.190782	0.000000	0.000000	0.000000	-0.002411	0.005191	-0.013847	0.000000	0.000000	3.000000	17.000000	0.000000
1602.368394	0.078978	0.542354	-0.003861	85.983513	51.144539	108.416702	-1.051815	0.000000	-0.190782	0.000000	0.000000	0.000000	0.004283	-0.002338	-0.013597	0.000000	0.000000	3.000000	17.000000	0.000000
1602.371728	0.078978	0.542354	-0.003861	85.981171	51.117935	108.387314	-1.051815	0.000000	-0.190782	0.000000	0.000000	0.000000	0.004283	-0.002338	-0.013597	0.000000	0.000000	3.000000	17.000000	0.000000
1602.375061	0.078978	0.542354	-0.003861	85.981171	51.117935	108.387314	-1.051815	0.000000	-0.190782	0.000000	0.000000	0.000000	0.004283	-0.002338	-0.013597	0.000000	1.000000	3.000000	17.000000	0.000000
1602.378394	0.078978	0.542354	-0.003861	85.981171	51.117935	108.387314	-1.051815	0.000000	-0.190782	0.000000	0.000000	0.000000	0.004283	-0.002338	-0.013597	0.000000	1.000000	3.000000	17.000000	0.000000
