# Supplementary material for: Haptic Guidance Needs to Be Intuitive Not Just Informative to Improve Human Motor Accuracy
Source: PLoS One. 2016 Mar 16;11(3):e0150912. doi: 10.1371/journal.pone.0150912 (PMC4794196; doi:10.1371/journal.pone.0150912)
Supplement: S2 Data — (ZIP) [file pone.0150912.s002.zip › Subject10/exp2_0018.txt]

Time	PosX	PosY	PosZ	RotX	RotY	RotZ	ForceX	ForceY	ForceZ	MomentX	MomentY	MomentZ	VelocityX	VelocityY	VelocityZ	CalibratedWeight	ButtonDown	Condition	Trial	Visual
1604.538394	0.006727	0.550844	0.238979	78.016129	104.240242	155.903183	0.000000	0.000000	0.000000	0.000000	0.000000	0.000000	0.038890	-0.045766	-0.081318	0.000000	1.000000	3.000000	18.000000	0.000000
1604.541728	0.006727	0.550844	0.238979	78.018974	104.131630	155.766830	2.038893	0.000000	4.565404	0.000000	0.000000	0.000000	0.038890	-0.045766	-0.081318	0.000000	1.000000	3.000000	18.000000	0.000000
1604.545061	0.007060	0.551034	0.239240	78.018974	104.131630	155.766830	2.038893	0.000000	4.565404	0.000000	0.000000	0.000000	0.099946	0.057158	0.078421	0.000000	1.000000	3.000000	18.000000	0.000000
1604.548394	0.007060	0.551034	0.239240	78.018974	104.131630	155.766830	2.038893	0.000000	4.565404	0.000000	0.000000	0.000000	0.099946	0.057158	0.078421	0.000000	1.000000	3.000000	18.000000	0.000000
1604.551728	0.007691	0.550950	0.239471	78.005424	104.081123	155.673721	2.038893	0.000000	4.565404	0.000000	0.000000	0.000000	0.189224	-0.025295	0.069111	0.000000	1.000000	3.000000	18.000000	0.000000
1604.555061	0.007691	0.550950	0.239471	78.005424	104.081123	155.673721	2.038893	0.000000	4.565404	0.000000	0.000000	0.000000	0.189224	-0.025295	0.069111	0.000000	1.000000	3.000000	18.000000	0.000000
1604.558394	0.007691	0.550950	0.239471	78.005424	104.081123	155.673721	2.038893	0.000000	4.565404	0.000000	0.000000	0.000000	0.189224	-0.025295	0.069111	0.000000	1.000000	3.000000	18.000000	0.000000
1604.561728	0.008493	0.551018	0.240113	78.017937	103.850708	155.378235	2.050702	0.000000	4.560112	0.000000	0.000000	0.000000	0.240486	0.020478	0.192567	0.000000	1.000000	3.000000	18.000000	0.000000
1604.565061	0.008493	0.551018	0.240113	78.017937	103.850708	155.378235	2.050702	0.000000	4.560112	0.000000	0.000000	0.000000	0.240486	0.020478	0.192567	0.000000	1.000000	3.000000	18.000000	0.000000
1604.568394	0.008493	0.551018	0.240113	78.017937	103.850708	155.378235	2.050702	0.000000	4.560112	0.000000	0.000000	0.000000	0.240486	0.020478	0.192567	0.000000	1.000000	3.000000	18.000000	0.000000
1604.571728	0.009167	0.550968	0.241027	78.049469	103.595207	155.056976	2.058795	0.000000	4.556463	0.000000	0.000000	0.000000	0.202242	-0.015176	0.274468	0.000000	1.000000	3.000000	18.000000	0.000000
1604.575061	0.009167	0.550968	0.241027	78.049469	103.595207	155.056976	2.058795	0.000000	4.556463	0.000000	0.000000	0.000000	0.202242	-0.015176	0.274468	0.000000	1.000000	3.000000	18.000000	0.000000
1604.578394	0.009167	0.550968	0.241027	78.049469	103.595207	155.056976	2.058795	0.000000	4.556463	0.000000	0.000000	0.000000	0.202242	-0.015176	0.274468	0.000000	1.000000	3.000000	18.000000	0.000000
1604.581728	0.009878	0.551205	0.242061	78.154732	103.276009	154.611511	2.062887	0.000000	4.554613	0.000000	0.000000	0.000000	0.213229	0.071215	0.310096	0.000000	1.000000	3.000000	18.000000	0.000000
1604.585061	0.009878	0.551205	0.242061	78.154732	103.276009	154.611511	2.062887	0.000000	4.554613	0.000000	0.000000	0.000000	0.213229	0.071215	0.310096	0.000000	1.000000	3.000000	18.000000	0.000000
1604.588394	0.009878	0.551205	0.242061	78.154732	103.276009	154.611511	2.062887	0.000000	4.554613	0.000000	0.000000	0.000000	0.213229	0.071215	0.310096	0.000000	1.000000	3.000000	18.000000	0.000000
1604.591728	0.010224	0.551413	0.243021	78.369781	103.178665	154.355621	2.066672	0.000000	4.552896	0.000000	0.000000	0.000000	0.103806	0.062268	0.288003	0.000000	1.000000	3.000000	18.000000	0.000000
1604.595061	0.010224	0.551413	0.243021	78.369781	103.178665	154.355621	2.066672	0.000000	4.552896	0.000000	0.000000	0.000000	0.103806	0.062268	0.288003	0.000000	1.000000	3.000000	18.000000	0.000000
1604.598394	0.010224	0.551413	0.243021	78.369781	103.178665	154.355621	2.066672	0.000000	4.552896	0.000000	0.000000	0.000000	0.103806	0.062268	0.288003	0.000000	1.000000	3.000000	18.000000	0.000000
1604.601728	0.010471	0.551739	0.243996	78.673035	103.241966	154.212784	2.065278	0.000000	4.553529	0.000000	0.000000	0.000000	0.074186	0.098021	0.292544	0.000000	1.000000	3.000000	18.000000	0.000000
1604.605061	0.010471	0.551739	0.243996	78.673035	103.241966	154.212784	2.065278	0.000000	4.553529	0.000000	0.000000	0.000000	0.074186	0.098021	0.292544	0.000000	1.000000	3.000000	18.000000	0.000000
1604.608394	0.010471	0.551739	0.243996	78.673035	103.241966	154.212784	2.065278	0.000000	4.553529	0.000000	0.000000	0.000000	0.074186	0.098021	0.292544	0.000000	1.000000	3.000000	18.000000	0.000000
1604.611728	0.010685	0.552024	0.244943	78.951950	104.093269	154.833267	2.062258	0.000000	4.554897	0.000000	0.000000	0.000000	0.064252	0.085304	0.284161	0.000000	1.000000	3.000000	18.000000	0.000000
1604.615061	0.010685	0.552024	0.244943	78.951950	104.093269	154.833267	2.062258	0.000000	4.554897	0.000000	0.000000	0.000000	0.064252	0.085304	0.284161	0.000000	1.000000	3.000000	18.000000	0.000000
1604.618394	0.010685	0.552024	0.244943	78.951950	104.093269	154.833267	2.062258	0.000000	4.554897	0.000000	0.000000	0.000000	0.064252	0.085304	0.284161	0.000000	1.000000	3.000000	18.000000	0.000000
1604.621728	0.010966	0.552385	0.245877	79.105339	105.828667	156.351288	2.058944	0.000000	4.556397	0.000000	0.000000	0.000000	0.084380	0.108391	0.280077	0.000000	1.000000	3.000000	18.000000	0.000000
1604.625061	0.010966	0.552385	0.245877	79.105339	105.828667	156.351288	2.058944	0.000000	4.556397	0.000000	0.000000	0.000000	0.084380	0.108391	0.280077	0.000000	1.000000	3.000000	18.000000	0.000000
1604.628394	0.010966	0.552385	0.245877	79.105339	105.828667	156.351288	2.058944	0.000000	4.556397	0.000000	0.000000	0.000000	0.084380	0.108391	0.280077	0.000000	1.000000	3.000000	18.000000	0.000000
1604.631728	0.011248	0.552721	0.246764	79.104996	107.892166	158.255280	2.056779	0.000000	4.557374	0.000000	0.000000	0.000000	0.084372	0.100830	0.266154	0.000000	1.000000	3.000000	18.000000	0.000000
1604.635061	0.011248	0.552721	0.246764	79.104996	107.892166	158.255280	2.056779	0.000000	4.557374	0.000000	0.000000	0.000000	0.084372	0.100830	0.266154	0.000000	1.000000	3.000000	18.000000	0.000000
1604.638394	0.011248	0.552721	0.246764	79.104996	107.892166	158.255280	2.056779	0.000000	4.557374	0.000000	0.000000	0.000000	0.084372	0.100830	0.266154	0.000000	1.000000	3.000000	18.000000	0.000000
1604.641728	0.011596	0.553096	0.247643	78.982063	109.743179	160.006332	2.054950	0.000000	4.558199	0.000000	0.000000	0.000000	0.104614	0.112478	0.263629	0.000000	1.000000	3.000000	18.000000	0.000000
1604.645061	0.011596	0.553096	0.247643	78.982063	109.743179	160.006332	2.054950	0.000000	4.558199	0.000000	0.000000	0.000000	0.104614	0.112478	0.263629	0.000000	1.000000	3.000000	18.000000	0.000000
1604.648394	0.011596	0.553096	0.247643	78.982063	109.743179	160.006332	2.054950	0.000000	4.558199	0.000000	0.000000	0.000000	0.104614	0.112478	0.263629	0.000000	1.000000	3.000000	18.000000	0.000000
1604.651728	0.011596	0.553096	0.247643	78.819664	111.409637	161.599899	2.054224	0.000000	4.558526	0.000000	0.000000	0.000000	0.104614	0.112478	0.263629	0.000000	0.000000	3.000000	18.000000	0.000000
1604.655061	0.011911	0.553403	0.248450	78.819664	111.409637	161.599899	2.054224	0.000000	4.558526	0.000000	0.000000	0.000000	0.094452	0.092070	0.242234	0.000000	0.000000	3.000000	18.000000	0.000000
1604.658394	0.011911	0.553403	0.248450	78.819664	111.409637	161.599899	2.054224	0.000000	4.558526	0.000000	0.000000	0.000000	0.094452	0.092070	0.242234	0.000000	0.000000	3.000000	18.000000	0.000000
1604.661728	0.012291	0.553672	0.249118	78.648926	113.073982	163.187485	2.054224	0.000000	4.558526	0.000000	0.000000	0.000000	0.114058	0.080638	0.200317	0.000000	0.000000	3.000000	18.000000	0.000000
1604.665061	0.012291	0.553672	0.249118	78.648926	113.073982	163.187485	2.054224	0.000000	4.558526	0.000000	0.000000	0.000000	0.114058	0.080638	0.200317	0.000000	0.000000	3.000000	18.000000	0.000000
1604.668394	0.012291	0.553672	0.249118	78.648926	113.073982	163.187485	2.054224	0.000000	4.558526	0.000000	0.000000	0.000000	0.114058	0.080638	0.200317	0.000000	0.000000	3.000000	18.000000	0.000000
1604.671728	0.012670	0.553902	0.249648	78.474823	114.657761	164.694672	2.054685	0.000000	4.558319	0.000000	0.000000	0.000000	0.113528	0.069170	0.158931	0.000000	0.000000	3.000000	18.000000	0.000000
1604.675061	0.012670	0.553902	0.249648	78.474823	114.657761	164.694672	2.054685	0.000000	4.558319	0.000000	0.000000	0.000000	0.113528	0.069170	0.158931	0.000000	0.000000	3.000000	18.000000	0.000000
1604.678394	0.012670	0.553902	0.249648	78.474823	114.657761	164.694672	2.054685	0.000000	4.558319	0.000000	0.000000	0.000000	0.113528	0.069170	0.158931	0.000000	0.000000	3.000000	18.000000	0.000000
1604.681728	0.012979	0.554155	0.250049	78.307655	116.074951	166.048004	2.056803	0.000000	4.557363	0.000000	0.000000	0.000000	0.092833	0.075756	0.120334	0.000000	0.000000	3.000000	18.000000	0.000000
1604.685061	0.012979	0.554155	0.250049	78.307655	116.074951	166.048004	2.056803	0.000000	4.557363	0.000000	0.000000	0.000000	0.092833	0.075756	0.120334	0.000000	0.000000	3.000000	18.000000	0.000000
1604.688394	0.012979	0.554155	0.250049	78.307655	116.074951	166.048004	2.056803	0.000000	4.557363	0.000000	0.000000	0.000000	0.092833	0.075756	0.120334	0.000000	0.000000	3.000000	18.000000	0.000000
1604.691728	0.012979	0.554155	0.250049	78.158325	117.254272	167.178848	2.058747	0.000000	4.556486	0.000000	0.000000	0.000000	0.092833	0.075756	0.120334	0.000000	0.000000	3.000000	18.000000	0.000000
1604.695061	0.013187	0.554455	0.250366	78.158325	117.254272	167.178848	2.058747	0.000000	4.556486	0.000000	0.000000	0.000000	0.062225	0.089989	0.095156	0.000000	0.000000	3.000000	18.000000	0.000000
1604.698394	0.013187	0.554455	0.250366	78.158325	117.254272	167.178848	2.058747	0.000000	4.556486	0.000000	0.000000	0.000000	0.062225	0.089989	0.095156	0.000000	0.000000	3.000000	18.000000	0.000000
1604.701728	0.013187	0.554455	0.250366	78.029282	118.215385	168.101486	2.058747	0.000000	4.556486	0.000000	0.000000	0.000000	0.062225	0.089989	0.095156	0.000000	0.000000	3.000000	18.000000	0.000000
1604.705061	0.013187	0.554455	0.250366	78.029282	118.215385	168.101486	2.058747	0.000000	4.556486	0.000000	0.000000	0.000000	0.062225	0.089989	0.095156	0.000000	0.000000	3.000000	18.000000	0.000000
1604.708394	0.013258	0.554820	0.250582	78.029282	118.215385	168.101486	2.058747	0.000000	4.556486	0.000000	0.000000	0.000000	0.021374	0.109452	0.064797	0.000000	0.000000	3.000000	18.000000	0.000000
1604.711728	0.013362	0.555198	0.250748	77.926331	118.945099	168.800644	2.059716	0.000000	4.556048	0.000000	0.000000	0.000000	0.031189	0.113379	0.049817	0.000000	0.000000	3.000000	18.000000	0.000000
1604.715061	0.013362	0.555198	0.250748	77.926331	118.945099	168.800644	2.059716	0.000000	4.556048	0.000000	0.000000	0.000000	0.031189	0.113379	0.049817	0.000000	0.000000	3.000000	18.000000	0.000000
1604.718394	0.013362	0.555198	0.250748	77.926331	118.945099	168.800644	2.059716	0.000000	4.556048	0.000000	0.000000	0.000000	0.031189	0.113379	0.049817	0.000000	0.000000	3.000000	18.000000	0.000000
1604.721728	0.013566	0.555610	0.250876	77.854103	119.441963	169.260620	2.059753	0.000000	4.556031	0.000000	0.000000	0.000000	0.061246	0.123754	0.038278	0.000000	0.000000	3.000000	18.000000	0.000000
1604.725061	0.013566	0.555610	0.250876	77.854103	119.441963	169.260620	2.059753	0.000000	4.556031	0.000000	0.000000	0.000000	0.061246	0.123754	0.038278	0.000000	0.000000	3.000000	18.000000	0.000000
1604.728394	0.013566	0.555610	0.250876	77.854103	119.441963	169.260620	2.059753	0.000000	4.556031	0.000000	0.000000	0.000000	0.061246	0.123754	0.038278	0.000000	0.000000	3.000000	18.000000	0.000000
1604.731728	0.013871	0.556044	0.251014	77.813385	119.718330	169.497574	2.061961	0.000000	4.555032	0.000000	0.000000	0.000000	0.091597	0.130258	0.041389	0.000000	0.000000	3.000000	18.000000	0.000000
1604.735061	0.013871	0.556044	0.251014	77.813385	119.718330	169.497574	2.061961	0.000000	4.555032	0.000000	0.000000	0.000000	0.091597	0.130258	0.041389	0.000000	0.000000	3.000000	18.000000	0.000000
1604.738394	0.013871	0.556044	0.251014	77.813385	119.718330	169.497574	2.061961	0.000000	4.555032	0.000000	0.000000	0.000000	0.091597	0.130258	0.041389	0.000000	0.000000	3.000000	18.000000	0.000000
1604.741728	0.013871	0.556044	0.251014	77.800201	119.828415	169.560410	2.065617	0.000000	4.553375	0.000000	0.000000	0.000000	0.091597	0.130258	0.041389	0.000000	0.000000	3.000000	18.000000	0.000000
1604.745061	0.014344	0.556453	0.251104	77.800201	119.828415	169.560410	2.065617	0.000000	4.553375	0.000000	0.000000	0.000000	0.141804	0.122563	0.027185	0.000000	0.000000	3.000000	18.000000	0.000000
1604.748394	0.014344	0.556453	0.251104	77.800201	119.828415	169.560410	2.065617	0.000000	4.553375	0.000000	0.000000	0.000000	0.141804	0.122563	0.027185	0.000000	0.000000	3.000000	18.000000	0.000000
1604.751728	0.014884	0.556844	0.251211	77.823158	119.859032	169.530197	2.065617	0.000000	4.553375	0.000000	0.000000	0.000000	0.162131	0.117448	0.032003	0.000000	0.000000	3.000000	18.000000	0.000000
1604.755061	0.014884	0.556844	0.251211	77.823158	119.859032	169.530197	2.065617	0.000000	4.553375	0.000000	0.000000	0.000000	0.162131	0.117448	0.032003	0.000000	0.000000	3.000000	18.000000	0.000000
1604.758394	0.014884	0.556844	0.251211	77.823158	119.859032	169.530197	2.065617	0.000000	4.553375	0.000000	0.000000	0.000000	0.162131	0.117448	0.032003	0.000000	0.000000	3.000000	18.000000	0.000000
1604.761728	0.014884	0.556844	0.251211	77.910980	119.958885	169.538147	2.079472	0.000000	4.547064	0.000000	0.000000	0.000000	0.162131	0.117448	0.032003	0.000000	0.000000	3.000000	18.000000	0.000000
1604.765061	0.015425	0.557154	0.251297	77.910980	119.958885	169.538147	2.079472	0.000000	4.547064	0.000000	0.000000	0.000000	0.162050	0.092966	0.025850	0.000000	0.000000	3.000000	18.000000	0.000000
1604.768394	0.015425	0.557154	0.251297	77.910980	119.958885	169.538147	2.079472	0.000000	4.547064	0.000000	0.000000	0.000000	0.162050	0.092966	0.025850	0.000000	0.000000	3.000000	18.000000	0.000000
1604.771728	0.015964	0.557421	0.251358	78.088669	120.402359	169.838211	2.079472	0.000000	4.547064	0.000000	0.000000	0.000000	0.161920	0.080072	0.018084	0.000000	0.000000	3.000000	18.000000	0.000000
1604.775061	0.015964	0.557421	0.251358	78.088669	120.402359	169.838211	2.079472	0.000000	4.547064	0.000000	0.000000	0.000000	0.161920	0.080072	0.018084	0.000000	0.000000	3.000000	18.000000	0.000000
1604.778394	0.015964	0.557421	0.251358	78.088669	120.402359	169.838211	2.079472	0.000000	4.547064	0.000000	0.000000	0.000000	0.161920	0.080072	0.018084	0.000000	0.000000	3.000000	18.000000	0.000000
1604.781728	0.015964	0.557421	0.251358	78.358284	121.205025	170.444672	2.094592	0.000000	4.540120	0.000000	0.000000	0.000000	0.161920	0.080072	0.018084	0.000000	0.000000	3.000000	18.000000	0.000000
1604.785061	0.016369	0.557606	0.251401	78.358284	121.205025	170.444672	2.094592	0.000000	4.540120	0.000000	0.000000	0.000000	0.121447	0.055535	0.012915	0.000000	0.000000	3.000000	18.000000	0.000000
1604.788394	0.016369	0.557606	0.251401	78.358284	121.205025	170.444672	2.094592	0.000000	4.540120	0.000000	0.000000	0.000000	0.121447	0.055535	0.012915	0.000000	0.000000	3.000000	18.000000	0.000000
1604.791728	0.016706	0.557748	0.251420	78.671211	122.256508	171.275375	2.094592	0.000000	4.540120	0.000000	0.000000	0.000000	0.101101	0.042623	0.005722	0.000000	0.000000	3.000000	18.000000	0.000000
1604.795061	0.016706	0.557748	0.251420	78.671211	122.256508	171.275375	2.094592	0.000000	4.540120	0.000000	0.000000	0.000000	0.101101	0.042623	0.005722	0.000000	0.000000	3.000000	18.000000	0.000000
1604.798394	0.016706	0.557748	0.251420	78.671211	122.256508	171.275375	2.094592	0.000000	4.540120	0.000000	0.000000	0.000000	0.101101	0.042623	0.005722	0.000000	0.000000	3.000000	18.000000	0.000000
1604.801728	0.017009	0.557830	0.251432	78.948959	123.267174	172.092346	2.105193	0.000000	4.535213	0.000000	0.000000	0.000000	0.090964	0.024529	0.003768	0.000000	0.000000	3.000000	18.000000	0.000000
1604.805061	0.017009	0.557830	0.251432	78.948959	123.267174	172.092346	2.105193	0.000000	4.535213	0.000000	0.000000	0.000000	0.090964	0.024529	0.003768	0.000000	0.000000	3.000000	18.000000	0.000000
1604.808394	0.017009	0.557830	0.251432	78.948959	123.267174	172.092346	2.105193	0.000000	4.535213	0.000000	0.000000	0.000000	0.090964	0.024529	0.003768	0.000000	0.000000	3.000000	18.000000	0.000000
1604.811728	0.017009	0.557830	0.251432	79.084274	123.777519	172.499725	2.109603	0.000000	4.533164	0.000000	0.000000	0.000000	0.090964	0.024529	0.003768	0.000000	0.000000	3.000000	18.000000	0.000000
1604.815061	0.017245	0.557890	0.251434	79.084274	123.777519	172.499725	2.109603	0.000000	4.533164	0.000000	0.000000	0.000000	0.070693	0.018069	0.000438	0.000000	0.000000	3.000000	18.000000	0.000000
1604.818394	0.017245	0.557890	0.251434	79.084274	123.777519	172.499725	2.109603	0.000000	4.533164	0.000000	0.000000	0.000000	0.070693	0.018069	0.000438	0.000000	0.000000	3.000000	18.000000	0.000000
1604.821728	0.017245	0.557890	0.251434	79.057259	123.686531	172.409515	2.109603	0.000000	4.533164	0.000000	0.000000	0.000000	0.070693	0.018069	0.000438	0.000000	0.000000	3.000000	18.000000	0.000000
1604.825061	0.017245	0.557890	0.251434	79.057259	123.686531	172.409515	2.109603	0.000000	4.533164	0.000000	0.000000	0.000000	0.070693	0.018069	0.000438	0.000000	0.000000	3.000000	18.000000	0.000000
1604.828394	0.017446	0.557908	0.251411	79.057259	123.686531	172.409515	2.109603	0.000000	4.533164	0.000000	0.000000	0.000000	0.060415	0.005172	-0.006921	0.000000	0.000000	3.000000	18.000000	0.000000
1604.831728	0.017446	0.557908	0.251411	79.016747	123.580734	172.314148	2.113083	0.000000	4.531543	0.000000	0.000000	0.000000	0.060415	0.005172	-0.006921	0.000000	0.000000	3.000000	18.000000	0.000000
1604.835061	0.017446	0.557908	0.251411	79.016747	123.580734	172.314148	2.113083	0.000000	4.531543	0.000000	0.000000	0.000000	0.060415	0.005172	-0.006921	0.000000	0.000000	3.000000	18.000000	0.000000
1604.838394	0.017446	0.557908	0.251411	79.016747	123.580734	172.314148	2.113083	0.000000	4.531543	0.000000	0.000000	0.000000	0.060415	0.005172	-0.006921	0.000000	0.000000	3.000000	18.000000	0.000000
1604.841728	0.017713	0.557813	0.251292	79.004959	123.605949	172.333542	2.116223	0.000000	4.530077	0.000000	0.000000	0.000000	0.079889	-0.028469	-0.035620	0.000000	0.000000	3.000000	18.000000	0.000000
1604.845061	0.017713	0.557813	0.251292	79.004959	123.605949	172.333542	2.116223	0.000000	4.530077	0.000000	0.000000	0.000000	0.079889	-0.028469	-0.035620	0.000000	0.000000	3.000000	18.000000	0.000000
1604.848394	0.017713	0.557813	0.251292	79.004959	123.605949	172.333542	2.116223	0.000000	4.530077	0.000000	0.000000	0.000000	0.079889	-0.028469	-0.035620	0.000000	0.000000	3.000000	18.000000	0.000000
1604.851728	0.017713	0.557813	0.251292	78.994949	123.695847	172.416809	2.120981	0.000000	4.527852	0.000000	0.000000	0.000000	0.079889	-0.028469	-0.035620	0.000000	0.000000	3.000000	18.000000	0.000000
1604.855061	0.017844	0.557718	0.251176	78.994949	123.695847	172.416809	2.120981	0.000000	4.527852	0.000000	0.000000	0.000000	0.039511	-0.028474	-0.034639	0.000000	0.000000	3.000000	18.000000	0.000000
1604.858394	0.017844	0.557718	0.251176	78.994949	123.695847	172.416809	2.120981	0.000000	4.527852	0.000000	0.000000	0.000000	0.039511	-0.028474	-0.034639	0.000000	0.000000	3.000000	18.000000	0.000000
1604.861728	0.017907	0.557631	0.250983	78.981552	123.812737	172.527603	2.120981	0.000000	4.527852	0.000000	0.000000	0.000000	0.018720	-0.025935	-0.058070	0.000000	0.000000	3.000000	18.000000	0.000000
1604.865061	0.017907	0.557631	0.250983	78.981552	123.812737	172.527603	2.120981	0.000000	4.527852	0.000000	0.000000	0.000000	0.018720	-0.025935	-0.058070	0.000000	0.000000	3.000000	18.000000	0.000000
1604.868394	0.017907	0.557631	0.250983	78.981552	123.812737	172.527603	2.120981	0.000000	4.527852	0.000000	0.000000	0.000000	0.018720	-0.025935	-0.058070	0.000000	0.000000	3.000000	18.000000	0.000000
1604.871728	0.017907	0.557631	0.250983	78.966431	123.934792	172.651932	2.125990	0.000000	4.525502	0.000000	0.000000	0.000000	0.018720	-0.025935	-0.058070	0.000000	0.000000	3.000000	18.000000	0.000000
1604.875061	0.017901	0.557541	0.250760	78.966431	123.934792	172.651932	2.125990	0.000000	4.525502	0.000000	0.000000	0.000000	-0.001690	-0.027253	-0.066824	0.000000	0.000000	3.000000	18.000000	0.000000
1604.878394	0.017901	0.557541	0.250760	78.966431	123.934792	172.651932	2.125990	0.000000	4.525502	0.000000	0.000000	0.000000	-0.001690	-0.027253	-0.066824	0.000000	0.000000	3.000000	18.000000	0.000000
1604.881728	0.017901	0.557541	0.250760	78.947914	124.080757	172.803436	2.125990	0.000000	4.525502	0.000000	0.000000	0.000000	-0.001690	-0.027253	-0.066824	0.000000	0.000000	3.000000	18.000000	0.000000
1604.885061	0.017901	0.557541	0.250760	78.947914	124.080757	172.803436	2.125990	0.000000	4.525502	0.000000	0.000000	0.000000	-0.001690	-0.027253	-0.066824	0.000000	0.000000	3.000000	18.000000	0.000000
1604.888394	0.017860	0.557441	0.250476	78.947914	124.080757	172.803436	2.125990	0.000000	4.525502	0.000000	0.000000	0.000000	-0.012236	-0.029848	-0.085104	0.000000	0.000000	3.000000	18.000000	0.000000
1604.891728	0.017860	0.557441	0.250476	78.925911	124.247696	172.981842	2.127453	0.000000	4.524814	0.000000	0.000000	0.000000	-0.012236	-0.029848	-0.085104	0.000000	0.000000	3.000000	18.000000	0.000000
1604.895061	0.017860	0.557441	0.250476	78.925911	124.247696	172.981842	2.127453	0.000000	4.524814	0.000000	0.000000	0.000000	-0.012236	-0.029848	-0.085104	0.000000	0.000000	3.000000	18.000000	0.000000
1604.898394	0.017860	0.557441	0.250476	78.925911	124.247696	172.981842	2.127453	0.000000	4.524814	0.000000	0.000000	0.000000	-0.012236	-0.029848	-0.085104	0.000000	0.000000	3.000000	18.000000	0.000000
1604.901728	0.017541	0.557165	0.249784	78.897057	124.421844	173.175552	2.128823	0.000000	4.524170	0.000000	0.000000	0.000000	-0.095915	-0.082969	-0.207846	0.000000	0.000000	3.000000	18.000000	0.000000
1604.905061	0.017541	0.557165	0.249784	78.897057	124.421844	173.175552	2.128823	0.000000	4.524170	0.000000	0.000000	0.000000	-0.095915	-0.082969	-0.207846	0.000000	0.000000	3.000000	18.000000	0.000000
1604.908394	0.017541	0.557165	0.249784	78.897057	124.421844	173.175552	2.128823	0.000000	4.524170	0.000000	0.000000	0.000000	-0.095915	-0.082969	-0.207846	0.000000	0.000000	3.000000	18.000000	0.000000
1604.911728	0.017541	0.557165	0.249784	78.856346	124.585304	173.367172	2.128916	0.000000	4.524126	0.000000	0.000000	0.000000	-0.095915	-0.082969	-0.207846	0.000000	0.000000	3.000000	18.000000	0.000000
1604.915061	0.017329	0.556988	0.249373	78.856346	124.585304	173.367172	2.128916	0.000000	4.524126	0.000000	0.000000	0.000000	-0.063470	-0.053100	-0.123346	0.000000	0.000000	3.000000	18.000000	0.000000
1604.918394	0.017329	0.556988	0.249373	78.856346	124.585304	173.367172	2.128916	0.000000	4.524126	0.000000	0.000000	0.000000	-0.063470	-0.053100	-0.123346	0.000000	0.000000	3.000000	18.000000	0.000000
1604.921728	0.017083	0.556785	0.248918	78.795456	124.684067	173.508942	2.128916	0.000000	4.524126	0.000000	0.000000	0.000000	-0.073776	-0.060820	-0.136363	0.000000	0.000000	3.000000	18.000000	0.000000
1604.925061	0.017083	0.556785	0.248918	78.795456	124.684067	173.508942	2.128916	0.000000	4.524126	0.000000	0.000000	0.000000	-0.073776	-0.060820	-0.136363	0.000000	0.000000	3.000000	18.000000	0.000000
1604.928394	0.017083	0.556785	0.248918	78.795456	124.684067	173.508942	2.128916	0.000000	4.524126	0.000000	0.000000	0.000000	-0.073776	-0.060820	-0.136363	0.000000	0.000000	3.000000	18.000000	0.000000
1604.931728	0.017083	0.556785	0.248918	78.706245	124.676895	173.573151	2.128170	0.000000	4.524477	0.000000	0.000000	0.000000	-0.073776	-0.060820	-0.136363	0.000000	0.000000	3.000000	18.000000	0.000000
1604.935061	0.016703	0.556578	0.248435	78.706245	124.676895	173.573151	2.128170	0.000000	4.524477	0.000000	0.000000	0.000000	-0.114106	-0.062096	-0.144895	0.000000	0.000000	3.000000	18.000000	0.000000
1604.938394	0.016703	0.556578	0.248435	78.706245	124.676895	173.573151	2.128170	0.000000	4.524477	0.000000	0.000000	0.000000	-0.114106	-0.062096	-0.144895	0.000000	0.000000	3.000000	18.000000	0.000000
1604.941728	0.016289	0.556367	0.247921	78.581993	124.569595	173.558365	2.128170	0.000000	4.524477	0.000000	0.000000	0.000000	-0.124214	-0.063367	-0.154209	0.000000	0.000000	3.000000	18.000000	0.000000
1604.945061	0.016289	0.556367	0.247921	78.581993	124.569595	173.558365	2.128170	0.000000	4.524477	0.000000	0.000000	0.000000	-0.124214	-0.063367	-0.154209	0.000000	0.000000	3.000000	18.000000	0.000000
1604.948394	0.016289	0.556367	0.247921	78.581993	124.569595	173.558365	2.128170	0.000000	4.524477	0.000000	0.000000	0.000000	-0.124214	-0.063367	-0.154209	0.000000	0.000000	3.000000	18.000000	0.000000
1604.951728	0.016289	0.556367	0.247921	78.431076	124.387115	173.495010	2.123303	0.000000	4.526762	0.000000	0.000000	0.000000	-0.124214	-0.063367	-0.154209	0.000000	0.000000	3.000000	18.000000	0.000000
1604.955061	0.015774	0.556168	0.247359	78.431076	124.387115	173.495010	2.123303	0.000000	4.526762	0.000000	0.000000	0.000000	-0.154475	-0.059523	-0.168608	0.000000	0.000000	3.000000	18.000000	0.000000
1604.958394	0.015774	0.556168	0.247359	78.431076	124.387115	173.495010	2.123303	0.000000	4.526762	0.000000	0.000000	0.000000	-0.154475	-0.059523	-0.168608	0.000000	0.000000	3.000000	18.000000	0.000000
1604.961728	0.015158	0.555923	0.246741	78.255211	124.122391	173.373169	2.123303	0.000000	4.526762	0.000000	0.000000	0.000000	-0.184682	-0.073659	-0.185353	0.000000	0.000000	3.000000	18.000000	0.000000
1604.965061	0.015158	0.555923	0.246741	78.255211	124.122391	173.373169	2.123303	0.000000	4.526762	0.000000	0.000000	0.000000	-0.184682	-0.073659	-0.185353	0.000000	0.000000	3.000000	18.000000	0.000000
1604.968394	0.015158	0.555923	0.246741	78.255211	124.122391	173.373169	2.123303	0.000000	4.526762	0.000000	0.000000	0.000000	-0.184682	-0.073659	-0.185353	0.000000	0.000000	3.000000	18.000000	0.000000
1604.971728	0.015158	0.555923	0.246741	78.060921	123.844612	173.253433	2.114614	0.000000	4.530828	0.000000	0.000000	0.000000	-0.184682	-0.073659	-0.185353	0.000000	0.000000	3.000000	18.000000	0.000000
1604.975061	0.014476	0.555690	0.246074	78.060921	123.844612	173.253433	2.114614	0.000000	4.530828	0.000000	0.000000	0.000000	-0.204704	-0.069824	-0.200221	0.000000	0.000000	3.000000	18.000000	0.000000
1604.978394	0.014476	0.555690	0.246074	78.060921	123.844612	173.253433	2.114614	0.000000	4.530828	0.000000	0.000000	0.000000	-0.204704	-0.069824	-0.200221	0.000000	0.000000	3.000000	18.000000	0.000000
1604.981728	0.013727	0.555372	0.245354	77.839859	123.505630	173.094009	2.114614	0.000000	4.530828	0.000000	0.000000	0.000000	-0.224641	-0.095431	-0.215866	0.000000	0.000000	3.000000	18.000000	0.000000
1604.985061	0.013727	0.555372	0.245354	77.839859	123.505630	173.094009	2.114614	0.000000	4.530828	0.000000	0.000000	0.000000	-0.224641	-0.095431	-0.215866	0.000000	0.000000	3.000000	18.000000	0.000000
1604.988394	0.013727	0.555372	0.245354	77.839859	123.505630	173.094009	2.114614	0.000000	4.530828	0.000000	0.000000	0.000000	-0.224641	-0.095431	-0.215866	0.000000	0.000000	3.000000	18.000000	0.000000
1604.991728	0.012945	0.555024	0.244557	77.590355	123.142258	172.928604	2.102706	0.000000	4.536367	0.000000	0.000000	0.000000	-0.234605	-0.104369	-0.238986	0.000000	0.000000	3.000000	18.000000	0.000000
1604.995061	0.012945	0.555024	0.244557	77.590355	123.142258	172.928604	2.102706	0.000000	4.536367	0.000000	0.000000	0.000000	-0.234605	-0.104369	-0.238986	0.000000	0.000000	3.000000	18.000000	0.000000
1604.998394	0.012945	0.555024	0.244557	77.590355	123.142258	172.928604	2.102706	0.000000	4.536367	0.000000	0.000000	0.000000	-0.234605	-0.104369	-0.238986	0.000000	0.000000	3.000000	18.000000	0.000000
1605.001728	0.012098	0.554634	0.243733	77.302269	122.686699	172.697693	2.096397	0.000000	4.539286	0.000000	0.000000	0.000000	-0.254187	-0.117054	-0.247203	0.000000	0.000000	3.000000	18.000000	0.000000
1605.005061	0.012098	0.554634	0.243733	77.302269	122.686699	172.697693	2.096397	0.000000	4.539286	0.000000	0.000000	0.000000	-0.254187	-0.117054	-0.247203	0.000000	0.000000	3.000000	18.000000	0.000000
1605.008394	0.012098	0.554634	0.243733	77.302269	122.686699	172.697693	2.096397	0.000000	4.539286	0.000000	0.000000	0.000000	-0.254187	-0.117054	-0.247203	0.000000	0.000000	3.000000	18.000000	0.000000
1605.011728	0.011252	0.554201	0.242881	76.982178	122.166718	172.427597	2.089225	0.000000	4.542592	0.000000	0.000000	0.000000	-0.253729	-0.129733	-0.255887	0.000000	0.000000	3.000000	18.000000	0.000000
1605.015061	0.011252	0.554201	0.242881	76.982178	122.166718	172.427597	2.089225	0.000000	4.542592	0.000000	0.000000	0.000000	-0.253729	-0.129733	-0.255887	0.000000	0.000000	3.000000	18.000000	0.000000
1605.018394	0.011252	0.554201	0.242881	76.982178	122.166718	172.427597	2.089225	0.000000	4.542592	0.000000	0.000000	0.000000	-0.253729	-0.129733	-0.255887	0.000000	0.000000	3.000000	18.000000	0.000000
1605.021728	0.010375	0.553765	0.241994	76.655167	121.642189	172.158066	2.082217	0.000000	4.545808	0.000000	0.000000	0.000000	-0.263223	-0.130850	-0.266075	0.000000	0.000000	3.000000	18.000000	0.000000
1605.025061	0.010375	0.553765	0.241994	76.655167	121.642189	172.158066	2.082217	0.000000	4.545808	0.000000	0.000000	0.000000	-0.263223	-0.130850	-0.266075	0.000000	0.000000	3.000000	18.000000	0.000000
1605.028394	0.010375	0.553765	0.241994	76.655167	121.642189	172.158066	2.082217	0.000000	4.545808	0.000000	0.000000	0.000000	-0.263223	-0.130850	-0.266075	0.000000	0.000000	3.000000	18.000000	0.000000
1605.031728	0.009466	0.553329	0.241104	76.312981	121.120064	171.892105	2.074893	0.000000	4.549156	0.000000	0.000000	0.000000	-0.272514	-0.130695	-0.266908	0.000000	0.000000	3.000000	18.000000	0.000000
1605.035061	0.009466	0.553329	0.241104	76.312981	121.120064	171.892105	2.074893	0.000000	4.549156	0.000000	0.000000	0.000000	-0.272514	-0.130695	-0.266908	0.000000	0.000000	3.000000	18.000000	0.000000
1605.038394	0.009466	0.553329	0.241104	76.312981	121.120064	171.892105	2.074893	0.000000	4.549156	0.000000	0.000000	0.000000	-0.272514	-0.130695	-0.266908	0.000000	0.000000	3.000000	18.000000	0.000000
1605.041728	0.008626	0.552877	0.240229	75.972069	120.588402	171.617905	2.067034	0.000000	4.552732	0.000000	0.000000	0.000000	-0.251901	-0.135608	-0.262625	0.000000	0.000000	3.000000	18.000000	0.000000
1605.045061	0.008626	0.552877	0.240229	75.972069	120.588402	171.617905	2.067034	0.000000	4.552732	0.000000	0.000000	0.000000	-0.251901	-0.135608	-0.262625	0.000000	0.000000	3.000000	18.000000	0.000000
1605.048394	0.008626	0.552877	0.240229	75.972069	120.588402	171.617905	2.067034	0.000000	4.552732	0.000000	0.000000	0.000000	-0.251901	-0.135608	-0.262625	0.000000	0.000000	3.000000	18.000000	0.000000
1605.051728	0.007756	0.552409	0.239369	75.658592	120.172424	171.415131	2.060079	0.000000	4.555884	0.000000	0.000000	0.000000	-0.261138	-0.140474	-0.257914	0.000000	0.000000	3.000000	18.000000	0.000000
1605.055061	0.007756	0.552409	0.239369	75.658592	120.172424	171.415131	2.060079	0.000000	4.555884	0.000000	0.000000	0.000000	-0.261138	-0.140474	-0.257914	0.000000	0.000000	3.000000	18.000000	0.000000
1605.058394	0.007756	0.552409	0.239369	75.658592	120.172424	171.415131	2.060079	0.000000	4.555884	0.000000	0.000000	0.000000	-0.261138	-0.140474	-0.257914	0.000000	0.000000	3.000000	18.000000	0.000000
1605.061728	0.006954	0.551980	0.238500	75.375854	119.843086	171.158188	2.052458	0.000000	4.559322	0.000000	0.000000	0.000000	-0.240705	-0.128867	-0.260602	0.000000	0.000000	3.000000	18.000000	0.000000
1605.065061	0.006954	0.551980	0.238500	75.375854	119.843086	171.158188	2.052458	0.000000	4.559322	0.000000	0.000000	0.000000	-0.240705	-0.128867	-0.260602	0.000000	0.000000	3.000000	18.000000	0.000000
1605.068394	0.006954	0.551980	0.238500	75.375854	119.843086	171.158188	2.052458	0.000000	4.559322	0.000000	0.000000	0.000000	-0.240705	-0.128867	-0.260602	0.000000	0.000000	3.000000	18.000000	0.000000
1605.071728	0.006219	0.551610	0.237636	75.141090	119.643234	170.870728	2.045914	0.000000	4.562263	0.000000	0.000000	0.000000	-0.220301	-0.110995	-0.259203	0.000000	0.000000	3.000000	18.000000	0.000000
1605.075061	0.006219	0.551610	0.237636	75.141090	119.643234	170.870728	2.045914	0.000000	4.562263	0.000000	0.000000	0.000000	-0.220301	-0.110995	-0.259203	0.000000	0.000000	3.000000	18.000000	0.000000
1605.078394	0.006219	0.551610	0.237636	75.141090	119.643234	170.870728	2.045914	0.000000	4.562263	0.000000	0.000000	0.000000	-0.220301	-0.110995	-0.259203	0.000000	0.000000	3.000000	18.000000	0.000000
1605.081728	0.005519	0.551269	0.236700	74.973076	119.622360	170.706680	2.040365	0.000000	4.564746	0.000000	0.000000	0.000000	-0.210044	-0.102086	-0.280713	0.000000	0.000000	3.000000	18.000000	0.000000
1605.085061	0.005519	0.551269	0.236700	74.973076	119.622360	170.706680	2.040365	0.000000	4.564746	0.000000	0.000000	0.000000	-0.210044	-0.102086	-0.280713	0.000000	0.000000	3.000000	18.000000	0.000000
1605.088394	0.005519	0.551269	0.236700	74.973076	119.622360	170.706680	2.040365	0.000000	4.564746	0.000000	0.000000	0.000000	-0.210044	-0.102086	-0.280713	0.000000	0.000000	3.000000	18.000000	0.000000
1605.091728	0.004985	0.551001	0.235719	74.874771	119.794350	170.760406	2.035831	0.000000	4.566771	0.000000	0.000000	0.000000	-0.160236	-0.080568	-0.294536	0.000000	0.000000	3.000000	18.000000	0.000000
1605.095061	0.004985	0.551001	0.235719	74.874771	119.794350	170.760406	2.035831	0.000000	4.566771	0.000000	0.000000	0.000000	-0.160236	-0.080568	-0.294536	0.000000	0.000000	3.000000	18.000000	0.000000
1605.098394	0.004985	0.551001	0.235719	74.874771	119.794350	170.760406	2.035831	0.000000	4.566771	0.000000	0.000000	0.000000	-0.160236	-0.080568	-0.294536	0.000000	0.000000	3.000000	18.000000	0.000000
1605.101728	0.004583	0.550783	0.234678	74.828903	120.125801	171.077118	2.034271	0.000000	4.567465	0.000000	0.000000	0.000000	-0.120487	-0.065473	-0.312239	0.000000	0.000000	3.000000	18.000000	0.000000
1605.105061	0.004583	0.550783	0.234678	74.828903	120.125801	171.077118	2.034271	0.000000	4.567465	0.000000	0.000000	0.000000	-0.120487	-0.065473	-0.312239	0.000000	0.000000	3.000000	18.000000	0.000000
1605.108394	0.004583	0.550783	0.234678	74.828903	120.125801	171.077118	2.034271	0.000000	4.567465	0.000000	0.000000	0.000000	-0.120487	-0.065473	-0.312239	0.000000	0.000000	3.000000	18.000000	0.000000
1605.111728	0.004314	0.550614	0.233578	74.787994	120.437714	171.420227	2.035277	0.000000	4.567017	0.000000	0.000000	0.000000	-0.080887	-0.050473	-0.329950	0.000000	0.000000	3.000000	18.000000	0.000000
1605.115061	0.004314	0.550614	0.233578	74.787994	120.437714	171.420227	2.035277	0.000000	4.567017	0.000000	0.000000	0.000000	-0.080887	-0.050473	-0.329950	0.000000	0.000000	3.000000	18.000000	0.000000
1605.118394	0.004314	0.550614	0.233578	74.787994	120.437714	171.420227	2.035277	0.000000	4.567017	0.000000	0.000000	0.000000	-0.080887	-0.050473	-0.329950	0.000000	0.000000	3.000000	18.000000	0.000000
1605.121728	0.004012	0.550479	0.232439	74.803528	120.780914	171.773987	2.038873	0.000000	4.565413	0.000000	0.000000	0.000000	-0.090527	-0.040533	-0.341819	0.000000	0.000000	3.000000	18.000000	0.000000
1605.125061	0.004012	0.550479	0.232439	74.803528	120.780914	171.773987	2.038873	0.000000	4.565413	0.000000	0.000000	0.000000	-0.090527	-0.040533	-0.341819	0.000000	0.000000	3.000000	18.000000	0.000000
1605.128394	0.004012	0.550479	0.232439	74.803528	120.780914	171.773987	2.038873	0.000000	4.565413	0.000000	0.000000	0.000000	-0.090527	-0.040533	-0.341819	0.000000	0.000000	3.000000	18.000000	0.000000
1605.131728	0.003679	0.550285	0.231288	74.927216	121.231216	172.186951	2.042262	0.000000	4.563898	0.000000	0.000000	0.000000	-0.100057	-0.058242	-0.345125	0.000000	0.000000	3.000000	18.000000	0.000000
1605.135061	0.003679	0.550285	0.231288	74.927216	121.231216	172.186951	2.042262	0.000000	4.563898	0.000000	0.000000	0.000000	-0.100057	-0.058242	-0.345125	0.000000	0.000000	3.000000	18.000000	0.000000
1605.138394	0.003679	0.550285	0.231288	74.927216	121.231216	172.186951	2.042262	0.000000	4.563898	0.000000	0.000000	0.000000	-0.100057	-0.058242	-0.345125	0.000000	0.000000	3.000000	18.000000	0.000000
1605.141728	0.003248	0.550070	0.230122	75.155106	121.826736	172.701431	2.045241	0.000000	4.562564	0.000000	0.000000	0.000000	-0.129117	-0.064602	-0.349915	0.000000	0.000000	3.000000	18.000000	0.000000
1605.145061	0.003248	0.550070	0.230122	75.155106	121.826736	172.701431	2.045241	0.000000	4.562564	0.000000	0.000000	0.000000	-0.129117	-0.064602	-0.349915	0.000000	0.000000	3.000000	18.000000	0.000000
1605.148394	0.003248	0.550070	0.230122	75.155106	121.826736	172.701431	2.045241	0.000000	4.562564	0.000000	0.000000	0.000000	-0.129117	-0.064602	-0.349915	0.000000	0.000000	3.000000	18.000000	0.000000
1605.151728	0.002754	0.549817	0.228958	75.408539	122.407074	173.198868	2.046767	0.000000	4.561879	0.000000	0.000000	0.000000	-0.148225	-0.075893	-0.349227	0.000000	0.000000	3.000000	18.000000	0.000000
1605.155061	0.002754	0.549817	0.228958	75.408539	122.407074	173.198868	2.046767	0.000000	4.561879	0.000000	0.000000	0.000000	-0.148225	-0.075893	-0.349227	0.000000	0.000000	3.000000	18.000000	0.000000
1605.158394	0.002754	0.549817	0.228958	75.408539	122.407074	173.198868	2.046767	0.000000	4.561879	0.000000	0.000000	0.000000	-0.148225	-0.075893	-0.349227	0.000000	0.000000	3.000000	18.000000	0.000000
1605.161728	0.002164	0.549501	0.227750	75.588303	122.808823	173.568924	2.047235	0.000000	4.561669	0.000000	0.000000	0.000000	-0.177034	-0.094725	-0.362392	0.000000	0.000000	3.000000	18.000000	0.000000
1605.165061	0.002164	0.549501	0.227750	75.588303	122.808823	173.568924	2.047235	0.000000	4.561669	0.000000	0.000000	0.000000	-0.177034	-0.094725	-0.362392	0.000000	0.000000	3.000000	18.000000	0.000000
1605.168394	0.002164	0.549501	0.227750	75.588303	122.808823	173.568924	2.047235	0.000000	4.561669	0.000000	0.000000	0.000000	-0.177034	-0.094725	-0.362392	0.000000	0.000000	3.000000	18.000000	0.000000
1605.171728	0.001479	0.549194	0.226603	75.608040	122.829941	173.662125	2.046435	0.000000	4.562029	0.000000	0.000000	0.000000	-0.205585	-0.092073	-0.343898	0.000000	0.000000	3.000000	18.000000	0.000000
1605.175061	0.001479	0.549194	0.226603	75.608040	122.829941	173.662125	2.046435	0.000000	4.562029	0.000000	0.000000	0.000000	-0.205585	-0.092073	-0.343898	0.000000	0.000000	3.000000	18.000000	0.000000
1605.178394	0.001479	0.549194	0.226603	75.608040	122.829941	173.662125	2.046435	0.000000	4.562029	0.000000	0.000000	0.000000	-0.205585	-0.092073	-0.343898	0.000000	0.000000	3.000000	18.000000	0.000000
1605.181728	0.000763	0.548899	0.225402	75.559875	122.776474	173.712280	2.043567	0.000000	4.563314	0.000000	0.000000	0.000000	-0.214638	-0.088387	-0.360323	0.000000	0.000000	3.000000	18.000000	0.000000
1605.185061	0.000763	0.548899	0.225402	75.559875	122.776474	173.712280	2.043567	0.000000	4.563314	0.000000	0.000000	0.000000	-0.214638	-0.088387	-0.360323	0.000000	0.000000	3.000000	18.000000	0.000000
1605.188394	0.000763	0.548899	0.225402	75.559875	122.776474	173.712280	2.043567	0.000000	4.563314	0.000000	0.000000	0.000000	-0.214638	-0.088387	-0.360323	0.000000	0.000000	3.000000	18.000000	0.000000
1605.191728	0.000083	0.548659	0.224174	75.449287	122.687546	173.739807	2.040570	0.000000	4.564655	0.000000	0.000000	0.000000	-0.204182	-0.072271	-0.368577	0.000000	0.000000	3.000000	18.000000	0.000000
1605.195061	0.000083	0.548659	0.224174	75.449287	122.687546	173.739807	2.040570	0.000000	4.564655	0.000000	0.000000	0.000000	-0.204182	-0.072271	-0.368577	0.000000	0.000000	3.000000	18.000000	0.000000
1605.198394	0.000083	0.548659	0.224174	75.449287	122.687546	173.739807	2.040570	0.000000	4.564655	0.000000	0.000000	0.000000	-0.204182	-0.072271	-0.368577	0.000000	0.000000	3.000000	18.000000	0.000000
1605.201728	-0.000499	0.548430	0.222890	75.243637	122.477425	173.681931	2.038340	0.000000	4.565651	0.000000	0.000000	0.000000	-0.174378	-0.068695	-0.385131	0.000000	0.000000	3.000000	18.000000	0.000000
1605.205061	-0.000499	0.548430	0.222890	75.243637	122.477425	173.681931	2.038340	0.000000	4.565651	0.000000	0.000000	0.000000	-0.174378	-0.068695	-0.385131	0.000000	0.000000	3.000000	18.000000	0.000000
1605.208394	-0.000499	0.548430	0.222890	75.243637	122.477425	173.681931	2.038340	0.000000	4.565651	0.000000	0.000000	0.000000	-0.174378	-0.068695	-0.385131	0.000000	0.000000	3.000000	18.000000	0.000000
1605.211728	-0.000981	0.548270	0.221560	74.982933	122.209778	173.580887	2.038202	0.000000	4.565713	0.000000	0.000000	0.000000	-0.144699	-0.047840	-0.399016	0.000000	0.000000	3.000000	18.000000	0.000000
1605.215061	-0.000981	0.548270	0.221560	74.982933	122.209778	173.580887	2.038202	0.000000	4.565713	0.000000	0.000000	0.000000	-0.144699	-0.047840	-0.399016	0.000000	0.000000	3.000000	18.000000	0.000000
1605.218394	-0.000981	0.548270	0.221560	74.982933	122.209778	173.580887	2.038202	0.000000	4.565713	0.000000	0.000000	0.000000	-0.144699	-0.047840	-0.399016	0.000000	0.000000	3.000000	18.000000	0.000000
1605.221728	-0.001300	0.548134	0.220123	74.711174	121.961746	173.512970	2.040115	0.000000	4.564858	0.000000	0.000000	0.000000	-0.095834	-0.040877	-0.431115	0.000000	0.000000	3.000000	18.000000	0.000000
1605.225061	-0.001300	0.548134	0.220123	74.711174	121.961746	173.512970	2.040115	0.000000	4.564858	0.000000	0.000000	0.000000	-0.095834	-0.040877	-0.431115	0.000000	0.000000	3.000000	18.000000	0.000000
1605.228394	-0.001300	0.548134	0.220123	74.711174	121.961746	173.512970	2.040115	0.000000	4.564858	0.000000	0.000000	0.000000	-0.095834	-0.040877	-0.431115	0.000000	0.000000	3.000000	18.000000	0.000000
1605.231728	-0.001522	0.547988	0.218616	74.479973	121.858894	173.560181	2.045691	0.000000	4.562362	0.000000	0.000000	0.000000	-0.066502	-0.043744	-0.452013	0.000000	0.000000	3.000000	18.000000	0.000000
1605.235061	-0.001522	0.547988	0.218616	74.479973	121.858894	173.560181	2.045691	0.000000	4.562362	0.000000	0.000000	0.000000	-0.066502	-0.043744	-0.452013	0.000000	0.000000	3.000000	18.000000	0.000000
1605.238394	-0.001522	0.547988	0.218616	74.479973	121.858894	173.560181	2.045691	0.000000	4.562362	0.000000	0.000000	0.000000	-0.066502	-0.043744	-0.452013	0.000000	0.000000	3.000000	18.000000	0.000000
1605.241728	-0.001646	0.547828	0.217006	74.321266	121.954071	173.753662	2.053569	0.000000	4.558822	0.000000	0.000000	0.000000	-0.037317	-0.048016	-0.482984	0.000000	0.000000	3.000000	18.000000	0.000000
1605.245061	-0.001646	0.547828	0.217006	74.321266	121.954071	173.753662	2.053569	0.000000	4.558822	0.000000	0.000000	0.000000	-0.037317	-0.048016	-0.482984	0.000000	0.000000	3.000000	18.000000	0.000000
1605.248394	-0.001646	0.547828	0.217006	74.321266	121.954071	173.753662	2.053569	0.000000	4.558822	0.000000	0.000000	0.000000	-0.037317	-0.048016	-0.482984	0.000000	0.000000	3.000000	18.000000	0.000000
1605.251728	-0.001706	0.547658	0.215325	74.257629	122.243393	174.079407	2.064045	0.000000	4.554088	0.000000	0.000000	0.000000	-0.017923	-0.050945	-0.504258	0.000000	0.000000	3.000000	18.000000	0.000000
1605.255061	-0.001706	0.547658	0.215325	74.257629	122.243393	174.079407	2.064045	0.000000	4.554088	0.000000	0.000000	0.000000	-0.017923	-0.050945	-0.504258	0.000000	0.000000	3.000000	18.000000	0.000000
1605.258394	-0.001706	0.547658	0.215325	74.257629	122.243393	174.079407	2.064045	0.000000	4.554088	0.000000	0.000000	0.000000	-0.017923	-0.050945	-0.504258	0.000000	0.000000	3.000000	18.000000	0.000000
1605.261728	-0.001702	0.547478	0.213573	74.247566	122.386688	174.253860	2.076341	0.000000	4.548495	0.000000	0.000000	0.000000	0.001334	-0.053925	-0.525712	0.000000	0.000000	3.000000	18.000000	0.000000
1605.265061	-0.001702	0.547478	0.213573	74.247566	122.386688	174.253860	2.076341	0.000000	4.548495	0.000000	0.000000	0.000000	0.001334	-0.053925	-0.525712	0.000000	0.000000	3.000000	18.000000	0.000000
1605.268394	-0.001702	0.547478	0.213573	74.247566	122.386688	174.253860	2.076341	0.000000	4.548495	0.000000	0.000000	0.000000	0.001334	-0.053925	-0.525712	0.000000	0.000000	3.000000	18.000000	0.000000
1605.271728	-0.001634	0.547293	0.211782	74.292290	122.293213	174.198486	2.090487	0.000000	4.542011	0.000000	0.000000	0.000000	0.020417	-0.055567	-0.537327	0.000000	0.000000	3.000000	18.000000	0.000000
1605.275061	-0.001634	0.547293	0.211782	74.292290	122.293213	174.198486	2.090487	0.000000	4.542011	0.000000	0.000000	0.000000	0.020417	-0.055567	-0.537327	0.000000	0.000000	3.000000	18.000000	0.000000
1605.278394	-0.001634	0.547293	0.211782	74.292290	122.293213	174.198486	2.090487	0.000000	4.542011	0.000000	0.000000	0.000000	0.020417	-0.055567	-0.537327	0.000000	0.000000	3.000000	18.000000	0.000000
1605.281728	-0.001534	0.547155	0.209928	74.402077	121.913773	173.862427	2.106243	0.000000	4.534726	0.000000	0.000000	0.000000	0.029860	-0.041520	-0.556297	0.000000	0.000000	3.000000	18.000000	0.000000
1605.285061	-0.001534	0.547155	0.209928	74.402077	121.913773	173.862427	2.106243	0.000000	4.534726	0.000000	0.000000	0.000000	0.029860	-0.041520	-0.556297	0.000000	0.000000	3.000000	18.000000	0.000000
1605.288394	-0.001534	0.547155	0.209928	74.402077	121.913773	173.862427	2.106243	0.000000	4.534726	0.000000	0.000000	0.000000	0.029860	-0.041520	-0.556297	0.000000	0.000000	3.000000	18.000000	0.000000
1605.291728	-0.001372	0.547051	0.208062	74.575905	121.246819	173.241943	2.123270	0.000000	4.526778	0.000000	0.000000	0.000000	0.048656	-0.031054	-0.559527	0.000000	0.000000	3.000000	18.000000	0.000000
1605.295061	-0.001372	0.547051	0.208062	74.575905	121.246819	173.241943	2.123270	0.000000	4.526778	0.000000	0.000000	0.000000	0.048656	-0.031054	-0.559527	0.000000	0.000000	3.000000	18.000000	0.000000
1605.298394	-0.001372	0.547051	0.208062	74.575905	121.246819	173.241943	2.123270	0.000000	4.526778	0.000000	0.000000	0.000000	0.048656	-0.031054	-0.559527	0.000000	0.000000	3.000000	18.000000	0.000000
1605.301728	-0.001179	0.547014	0.206148	74.803459	120.363686	172.401077	2.141711	0.000000	4.518084	0.000000	0.000000	0.000000	0.057864	-0.011164	-0.574357	0.000000	0.000000	3.000000	18.000000	0.000000
1605.305061	-0.001179	0.547014	0.206148	74.803459	120.363686	172.401077	2.141711	0.000000	4.518084	0.000000	0.000000	0.000000	0.057864	-0.011164	-0.574357	0.000000	0.000000	3.000000	18.000000	0.000000
1605.308394	-0.001179	0.547014	0.206148	74.803459	120.363686	172.401077	2.141711	0.000000	4.518084	0.000000	0.000000	0.000000	0.057864	-0.011164	-0.574357	0.000000	0.000000	3.000000	18.000000	0.000000
1605.311728	-0.000925	0.546954	0.204213	75.110237	119.351669	171.409821	2.161342	0.000000	4.508725	0.000000	0.000000	0.000000	0.076385	-0.017895	-0.580524	0.000000	0.000000	3.000000	18.000000	0.000000
1605.315061	-0.000925	0.546954	0.204213	75.110237	119.351669	171.409821	2.161342	0.000000	4.508725	0.000000	0.000000	0.000000	0.076385	-0.017895	-0.580524	0.000000	0.000000	3.000000	18.000000	0.000000
1605.318394	-0.000925	0.546954	0.204213	75.110237	119.351669	171.409821	2.161342	0.000000	4.508725	0.000000	0.000000	0.000000	0.076385	-0.017895	-0.580524	0.000000	0.000000	3.000000	18.000000	0.000000
1605.321728	-0.000671	0.546908	0.202252	75.519325	118.268280	170.301407	2.182495	0.000000	4.498524	0.000000	0.000000	0.000000	0.075952	-0.013784	-0.588235	0.000000	0.000000	3.000000	18.000000	0.000000
1605.325061	-0.000671	0.546908	0.202252	75.519325	118.268280	170.301407	2.182495	0.000000	4.498524	0.000000	0.000000	0.000000	0.075952	-0.013784	-0.588235	0.000000	0.000000	3.000000	18.000000	0.000000
1605.328394	-0.000671	0.546908	0.202252	75.519325	118.268280	170.301407	2.182495	0.000000	4.498524	0.000000	0.000000	0.000000	0.075952	-0.013784	-0.588235	0.000000	0.000000	3.000000	18.000000	0.000000
1605.331728	-0.000420	0.546820	0.200256	75.982040	117.120697	169.100876	2.204104	0.000000	4.487975	0.000000	0.000000	0.000000	0.075512	-0.026603	-0.598902	0.000000	0.000000	3.000000	18.000000	0.000000
1605.335061	-0.000420	0.546820	0.200256	75.982040	117.120697	169.100876	2.204104	0.000000	4.487975	0.000000	0.000000	0.000000	0.075512	-0.026603	-0.598902	0.000000	0.000000	3.000000	18.000000	0.000000
1605.338394	-0.000420	0.546820	0.200256	75.982040	117.120697	169.100876	2.204104	0.000000	4.487975	0.000000	0.000000	0.000000	0.075512	-0.026603	-0.598902	0.000000	0.000000	3.000000	18.000000	0.000000
1605.341728	-0.000169	0.546678	0.198277	76.438126	115.876755	167.803986	2.226271	0.000000	4.477021	0.000000	0.000000	0.000000	0.075055	-0.042622	-0.593559	0.000000	0.000000	3.000000	18.000000	0.000000
1605.345061	-0.000169	0.546678	0.198277	76.438126	115.876755	167.803986	2.226271	0.000000	4.477021	0.000000	0.000000	0.000000	0.075055	-0.042622	-0.593559	0.000000	0.000000	3.000000	18.000000	0.000000
1605.348394	-0.000169	0.546678	0.198277	76.438126	115.876755	167.803986	2.226271	0.000000	4.477021	0.000000	0.000000	0.000000	0.075055	-0.042622	-0.593559	0.000000	0.000000	3.000000	18.000000	0.000000
1605.351728	0.000079	0.546427	0.196307	76.846207	114.564613	166.455780	2.248528	0.000000	4.465884	0.000000	0.000000	0.000000	0.074605	-0.075231	-0.591110	0.000000	0.000000	3.000000	18.000000	0.000000
1605.355061	0.000079	0.546427	0.196307	76.846207	114.564613	166.455780	2.248528	0.000000	4.465884	0.000000	0.000000	0.000000	0.074605	-0.075231	-0.591110	0.000000	0.000000	3.000000	18.000000	0.000000
1605.358394	0.000079	0.546427	0.196307	76.846207	114.564613	166.455780	2.248528	0.000000	4.465884	0.000000	0.000000	0.000000	0.074605	-0.075231	-0.591110	0.000000	0.000000	3.000000	18.000000	0.000000
1605.361728	0.000234	0.546109	0.194374	77.173744	113.133400	165.032150	2.270960	0.000000	4.454519	0.000000	0.000000	0.000000	0.046325	-0.095475	-0.579827	0.000000	0.000000	3.000000	18.000000	0.000000
1605.365061	0.000234	0.546109	0.194374	77.173744	113.133400	165.032150	2.270960	0.000000	4.454519	0.000000	0.000000	0.000000	0.046325	-0.095475	-0.579827	0.000000	0.000000	3.000000	18.000000	0.000000
1605.368394	0.000234	0.546109	0.194374	77.173744	113.133400	165.032150	2.270960	0.000000	4.454519	0.000000	0.000000	0.000000	0.046325	-0.095475	-0.579827	0.000000	0.000000	3.000000	18.000000	0.000000
1605.371728	0.000295	0.545714	0.192410	77.412743	111.659653	163.614395	2.291618	0.000000	4.443927	0.000000	0.000000	0.000000	0.018291	-0.118347	-0.589147	0.000000	0.000000	3.000000	18.000000	0.000000
1605.375061	0.000295	0.545714	0.192410	77.412743	111.659653	163.614395	2.291618	0.000000	4.443927	0.000000	0.000000	0.000000	0.018291	-0.118347	-0.589147	0.000000	0.000000	3.000000	18.000000	0.000000
1605.378394	0.000295	0.545714	0.192410	77.412743	111.659653	163.614395	2.291618	0.000000	4.443927	0.000000	0.000000	0.000000	0.018291	-0.118347	-0.589147	0.000000	0.000000	3.000000	18.000000	0.000000
1605.381728	0.000294	0.545269	0.190464	77.595612	110.317123	162.343430	2.311139	0.000000	4.433806	0.000000	0.000000	0.000000	-0.000265	-0.133620	-0.583744	0.000000	0.000000	3.000000	18.000000	0.000000
1605.385061	0.000294	0.545269	0.190464	77.595612	110.317123	162.343430	2.311139	0.000000	4.433806	0.000000	0.000000	0.000000	-0.000265	-0.133620	-0.583744	0.000000	0.000000	3.000000	18.000000	0.000000
1605.388394	0.000294	0.545269	0.190464	77.595612	110.317123	162.343430	2.311139	0.000000	4.433806	0.000000	0.000000	0.000000	-0.000265	-0.133620	-0.583744	0.000000	0.000000	3.000000	18.000000	0.000000
1605.391728	0.000262	0.544833	0.188582	77.745087	109.187935	161.282547	2.329629	0.000000	4.424119	0.000000	0.000000	0.000000	-0.009453	-0.130693	-0.564845	0.000000	0.000000	3.000000	18.000000	0.000000
1605.395061	0.000262	0.544833	0.188582	77.745087	109.187935	161.282547	2.329629	0.000000	4.424119	0.000000	0.000000	0.000000	-0.009453	-0.130693	-0.564845	0.000000	0.000000	3.000000	18.000000	0.000000
1605.398394	0.000262	0.544833	0.188582	77.745087	109.187935	161.282547	2.329629	0.000000	4.424119	0.000000	0.000000	0.000000	-0.009453	-0.130693	-0.564845	0.000000	0.000000	3.000000	18.000000	0.000000
1605.401728	0.000231	0.544438	0.186723	77.864883	108.269135	160.424683	2.347204	0.000000	4.414819	0.000000	0.000000	0.000000	-0.009396	-0.118650	-0.557633	0.000000	0.000000	3.000000	18.000000	0.000000
1605.405061	0.000231	0.544438	0.186723	77.864883	108.269135	160.424683	2.347204	0.000000	4.414819	0.000000	0.000000	0.000000	-0.009396	-0.118650	-0.557633	0.000000	0.000000	3.000000	18.000000	0.000000
1605.408394	0.000231	0.544438	0.186723	77.864883	108.269135	160.424683	2.347204	0.000000	4.414819	0.000000	0.000000	0.000000	-0.009396	-0.118650	-0.557633	0.000000	0.000000	3.000000	18.000000	0.000000
1605.411728	0.000261	0.544082	0.184888	77.957176	107.586067	159.790909	2.364788	0.000000	4.405426	0.000000	0.000000	0.000000	0.008947	-0.106721	-0.550312	0.000000	0.000000	3.000000	18.000000	0.000000
1605.415061	0.000261	0.544082	0.184888	77.957176	107.586067	159.790909	2.364788	0.000000	4.405426	0.000000	0.000000	0.000000	0.008947	-0.106721	-0.550312	0.000000	0.000000	3.000000	18.000000	0.000000
1605.418394	0.000261	0.544082	0.184888	77.957176	107.586067	159.790909	2.364788	0.000000	4.405426	0.000000	0.000000	0.000000	0.008947	-0.106721	-0.550312	0.000000	0.000000	3.000000	18.000000	0.000000
1605.421728	0.000290	0.543716	0.183104	78.029182	107.098297	159.344711	2.383489	0.000000	4.395337	0.000000	0.000000	0.000000	0.008901	-0.109868	-0.535476	0.000000	0.000000	3.000000	18.000000	0.000000
1605.425061	0.000290	0.543716	0.183104	78.029182	107.098297	159.344711	2.383489	0.000000	4.395337	0.000000	0.000000	0.000000	0.008901	-0.109868	-0.535476	0.000000	0.000000	3.000000	18.000000	0.000000
1605.428394	0.000290	0.543716	0.183104	78.029182	107.098297	159.344711	2.383489	0.000000	4.395337	0.000000	0.000000	0.000000	0.008901	-0.109868	-0.535476	0.000000	0.000000	3.000000	18.000000	0.000000
1605.431728	0.000350	0.543374	0.181364	78.078308	106.842575	159.122681	2.401931	0.000000	4.385285	0.000000	0.000000	0.000000	0.017951	-0.102489	-0.521942	0.000000	0.000000	3.000000	18.000000	0.000000
1605.435061	0.000350	0.543374	0.181364	78.078308	106.842575	159.122681	2.401931	0.000000	4.385285	0.000000	0.000000	0.000000	0.017951	-0.102489	-0.521942	0.000000	0.000000	3.000000	18.000000	0.000000
1605.438394	0.000350	0.543374	0.181364	78.078308	106.842575	159.122681	2.401931	0.000000	4.385285	0.000000	0.000000	0.000000	0.017951	-0.102489	-0.521942	0.000000	0.000000	3.000000	18.000000	0.000000
1605.441728	0.000380	0.543037	0.179654	78.101280	106.825974	159.137207	2.420702	0.000000	4.374952	0.000000	0.000000	0.000000	0.008788	-0.101086	-0.512821	0.000000	0.000000	3.000000	18.000000	0.000000
1605.445061	0.000380	0.543037	0.179654	78.101280	106.825974	159.137207	2.420702	0.000000	4.374952	0.000000	0.000000	0.000000	0.008788	-0.101086	-0.512821	0.000000	0.000000	3.000000	18.000000	0.000000
1605.448394	0.000380	0.543037	0.179654	78.101280	106.825974	159.137207	2.420702	0.000000	4.374952	0.000000	0.000000	0.000000	0.008788	-0.101086	-0.512821	0.000000	0.000000	3.000000	18.000000	0.000000
1605.451728	0.000409	0.542646	0.177930	78.102989	107.038017	159.376038	2.438819	0.000000	4.364878	0.000000	0.000000	0.000000	0.008736	-0.117428	-0.517420	0.000000	0.000000	3.000000	18.000000	0.000000
1605.455061	0.000409	0.542646	0.177930	78.102989	107.038017	159.376038	2.438819	0.000000	4.364878	0.000000	0.000000	0.000000	0.008736	-0.117428	-0.517420	0.000000	0.000000	3.000000	18.000000	0.000000
1605.458394	0.000409	0.542646	0.177930	78.102989	107.038017	159.376038	2.438819	0.000000	4.364878	0.000000	0.000000	0.000000	0.008736	-0.117428	-0.517420	0.000000	0.000000	3.000000	18.000000	0.000000
1605.461728	0.000377	0.542309	0.176211	78.078529	107.445847	159.815567	2.457314	0.000000	4.354493	0.000000	0.000000	0.000000	-0.009352	-0.101075	-0.515629	0.000000	0.000000	3.000000	18.000000	0.000000
1605.465061	0.000377	0.542309	0.176211	78.078529	107.445847	159.815567	2.457314	0.000000	4.354493	0.000000	0.000000	0.000000	-0.009352	-0.101075	-0.515629	0.000000	0.000000	3.000000	18.000000	0.000000
1605.468394	0.000377	0.542309	0.176211	78.078529	107.445847	159.815567	2.457314	0.000000	4.354493	0.000000	0.000000	0.000000	-0.009352	-0.101075	-0.515629	0.000000	0.000000	3.000000	18.000000	0.000000
1605.471728	0.000316	0.541972	0.174487	78.014900	108.077827	160.485397	2.474849	0.000000	4.344551	0.000000	0.000000	0.000000	-0.018300	-0.101084	-0.517018	0.000000	0.000000	3.000000	18.000000	0.000000
1605.475061	0.000316	0.541972	0.174487	78.014900	108.077827	160.485397	2.474849	0.000000	4.344551	0.000000	0.000000	0.000000	-0.018300	-0.101084	-0.517018	0.000000	0.000000	3.000000	18.000000	0.000000
1605.478394	0.000316	0.541972	0.174487	78.014900	108.077827	160.485397	2.474849	0.000000	4.344551	0.000000	0.000000	0.000000	-0.018300	-0.101084	-0.517018	0.000000	0.000000	3.000000	18.000000	0.000000
1605.481728	0.000196	0.541704	0.172750	77.936241	108.696938	161.151642	2.492098	0.000000	4.334680	0.000000	0.000000	0.000000	-0.036145	-0.080457	-0.521164	0.000000	0.000000	3.000000	18.000000	0.000000
1605.485061	0.000196	0.541704	0.172750	77.936241	108.696938	161.151642	2.492098	0.000000	4.334680	0.000000	0.000000	0.000000	-0.036145	-0.080457	-0.521164	0.000000	0.000000	3.000000	18.000000	0.000000
1605.488394	0.000196	0.541704	0.172750	77.936241	108.696938	161.151642	2.492098	0.000000	4.334680	0.000000	0.000000	0.000000	-0.036145	-0.080457	-0.521164	0.000000	0.000000	3.000000	18.000000	0.000000
1605.491728	0.000106	0.541455	0.171024	77.866577	109.268654	161.770294	2.508606	0.000000	4.325146	0.000000	0.000000	0.000000	-0.027000	-0.074715	-0.517874	0.000000	0.000000	3.000000	18.000000	0.000000
1605.495061	0.000106	0.541455	0.171024	77.866577	109.268654	161.770294	2.508606	0.000000	4.325146	0.000000	0.000000	0.000000	-0.027000	-0.074715	-0.517874	0.000000	0.000000	3.000000	18.000000	0.000000
1605.498394	0.000106	0.541455	0.171024	77.866577	109.268654	161.770294	2.508606	0.000000	4.325146	0.000000	0.000000	0.000000	-0.027000	-0.074715	-0.517874	0.000000	0.000000	3.000000	18.000000	0.000000
1605.501728	-0.000013	0.541264	0.169340	77.840927	109.511841	162.056137	2.525791	0.000000	4.315134	0.000000	0.000000	0.000000	-0.035775	-0.057301	-0.505168	0.000000	0.000000	3.000000	18.000000	0.000000
1605.505061	-0.000013	0.541264	0.169340	77.840927	109.511841	162.056137	2.525791	0.000000	4.315134	0.000000	0.000000	0.000000	-0.035775	-0.057301	-0.505168	0.000000	0.000000	3.000000	18.000000	0.000000
1605.508394	-0.000013	0.541264	0.169340	77.840927	109.511841	162.056137	2.525791	0.000000	4.315134	0.000000	0.000000	0.000000	-0.035775	-0.057301	-0.505168	0.000000	0.000000	3.000000	18.000000	0.000000
1605.511728	-0.000132	0.541096	0.167704	77.874878	109.221748	161.820816	2.542179	0.000000	4.305499	0.000000	0.000000	0.000000	-0.035586	-0.050235	-0.490961	0.000000	0.000000	3.000000	18.000000	0.000000
1605.515061	-0.000132	0.541096	0.167704	77.874878	109.221748	161.820816	2.542179	0.000000	4.305499	0.000000	0.000000	0.000000	-0.035586	-0.050235	-0.490961	0.000000	0.000000	3.000000	18.000000	0.000000
1605.518394	-0.000132	0.541096	0.167704	77.874878	109.221748	161.820816	2.542179	0.000000	4.305499	0.000000	0.000000	0.000000	-0.035586	-0.050235	-0.490961	0.000000	0.000000	3.000000	18.000000	0.000000
1605.521728	-0.000250	0.540904	0.166140	77.957283	108.506386	161.165756	2.558262	0.000000	4.295962	0.000000	0.000000	0.000000	-0.035409	-0.057794	-0.469181	0.000000	0.000000	3.000000	18.000000	0.000000
1605.525061	-0.000250	0.540904	0.166140	77.957283	108.506386	161.165756	2.558262	0.000000	4.295962	0.000000	0.000000	0.000000	-0.035409	-0.057794	-0.469181	0.000000	0.000000	3.000000	18.000000	0.000000
1605.528394	-0.000250	0.540904	0.166140	77.957283	108.506386	161.165756	2.558262	0.000000	4.295962	0.000000	0.000000	0.000000	-0.035409	-0.057794	-0.469181	0.000000	0.000000	3.000000	18.000000	0.000000
1605.531728	-0.000367	0.540696	0.164592	78.037895	107.749313	160.476227	2.573737	0.000000	4.286709	0.000000	0.000000	0.000000	-0.035233	-0.062330	-0.464149	0.000000	0.000000	3.000000	18.000000	0.000000
1605.535061	-0.000367	0.540696	0.164592	78.037895	107.749313	160.476227	2.573737	0.000000	4.286709	0.000000	0.000000	0.000000	-0.035233	-0.062330	-0.464149	0.000000	0.000000	3.000000	18.000000	0.000000
1605.538394	-0.000367	0.540696	0.164592	78.037895	107.749313	160.476227	2.573737	0.000000	4.286709	0.000000	0.000000	0.000000	-0.035233	-0.062330	-0.464149	0.000000	0.000000	3.000000	18.000000	0.000000
1605.541728	-0.000514	0.540449	0.163010	78.104218	107.093498	159.884216	2.589221	0.000000	4.277375	0.000000	0.000000	0.000000	-0.043881	-0.074080	-0.474662	0.000000	0.000000	3.000000	18.000000	0.000000
1605.545061	-0.000514	0.540449	0.163010	78.104218	107.093498	159.884216	2.589221	0.000000	4.277375	0.000000	0.000000	0.000000	-0.043881	-0.074080	-0.474662	0.000000	0.000000	3.000000	18.000000	0.000000
1605.548394	-0.000514	0.540449	0.163010	78.104218	107.093498	159.884216	2.589221	0.000000	4.277375	0.000000	0.000000	0.000000	-0.043881	-0.074080	-0.474662	0.000000	0.000000	3.000000	18.000000	0.000000
1605.551728	-0.000659	0.540216	0.161404	78.145470	106.640907	159.500214	2.604753	0.000000	4.267935	0.000000	0.000000	0.000000	-0.043648	-0.069834	-0.481861	0.000000	0.000000	3.000000	18.000000	0.000000
1605.555061	-0.000659	0.540216	0.161404	78.145470	106.640907	159.500214	2.604753	0.000000	4.267935	0.000000	0.000000	0.000000	-0.043648	-0.069834	-0.481861	0.000000	0.000000	3.000000	18.000000	0.000000
1605.558394	-0.000659	0.540216	0.161404	78.145470	106.640907	159.500214	2.604753	0.000000	4.267935	0.000000	0.000000	0.000000	-0.043648	-0.069834	-0.481861	0.000000	0.000000	3.000000	18.000000	0.000000
1605.561728	-0.000804	0.539983	0.159665	78.161827	106.476097	159.391830	2.620780	0.000000	4.258111	0.000000	0.000000	0.000000	-0.043368	-0.070008	-0.521733	0.000000	0.000000	3.000000	18.000000	0.000000
1605.565061	-0.000804	0.539983	0.159665	78.161827	106.476097	159.391830	2.620780	0.000000	4.258111	0.000000	0.000000	0.000000	-0.043368	-0.070008	-0.521733	0.000000	0.000000	3.000000	18.000000	0.000000
1605.568394	-0.000804	0.539983	0.159665	78.161827	106.476097	159.391830	2.620780	0.000000	4.258111	0.000000	0.000000	0.000000	-0.043368	-0.070008	-0.521733	0.000000	0.000000	3.000000	18.000000	0.000000
1605.571728	-0.000860	0.539758	0.157865	78.158630	106.642448	159.600098	2.638618	0.000000	4.247081	0.000000	0.000000	0.000000	-0.016815	-0.067349	-0.540014	0.000000	0.000000	3.000000	18.000000	0.000000
1605.575061	-0.000860	0.539758	0.157865	78.158630	106.642448	159.600098	2.638618	0.000000	4.247081	0.000000	0.000000	0.000000	-0.016815	-0.067349	-0.540014	0.000000	0.000000	3.000000	18.000000	0.000000
1605.578394	-0.000860	0.539758	0.157865	78.158630	106.642448	159.600098	2.638618	0.000000	4.247081	0.000000	0.000000	0.000000	-0.016815	-0.067349	-0.540014	0.000000	0.000000	3.000000	18.000000	0.000000
1605.581728	-0.000857	0.539585	0.155942	78.148880	106.985458	159.965897	2.659145	0.000000	4.234259	0.000000	0.000000	0.000000	0.000806	-0.051863	-0.576846	0.000000	0.000000	3.000000	18.000000	0.000000
1605.585061	-0.000857	0.539585	0.155942	78.148880	106.985458	159.965897	2.659145	0.000000	4.234259	0.000000	0.000000	0.000000	0.000806	-0.051863	-0.576846	0.000000	0.000000	3.000000	18.000000	0.000000
1605.588394	-0.000857	0.539585	0.155942	78.148880	106.985458	159.965897	2.659145	0.000000	4.234259	0.000000	0.000000	0.000000	0.000806	-0.051863	-0.576846	0.000000	0.000000	3.000000	18.000000	0.000000
1605.591728	-0.000825	0.539492	0.153985	78.135651	107.361053	160.360931	2.682588	0.000000	4.219445	0.000000	0.000000	0.000000	0.009525	-0.027912	-0.587184	0.000000	0.000000	3.000000	18.000000	0.000000
1605.595061	-0.000825	0.539492	0.153985	78.135651	107.361053	160.360931	2.682588	0.000000	4.219445	0.000000	0.000000	0.000000	0.009525	-0.027912	-0.587184	0.000000	0.000000	3.000000	18.000000	0.000000
1605.598394	-0.000825	0.539492	0.153985	78.135651	107.361053	160.360931	2.682588	0.000000	4.219445	0.000000	0.000000	0.000000	0.009525	-0.027912	-0.587184	0.000000	0.000000	3.000000	18.000000	0.000000
1605.601728	-0.000794	0.539464	0.152013	78.146317	107.478432	160.504013	2.707350	0.000000	4.203600	0.000000	0.000000	0.000000	0.009474	-0.008459	-0.591389	0.000000	0.000000	3.000000	18.000000	0.000000
1605.605061	-0.000794	0.539464	0.152013	78.146317	107.478432	160.504013	2.707350	0.000000	4.203600	0.000000	0.000000	0.000000	0.009474	-0.008459	-0.591389	0.000000	0.000000	3.000000	18.000000	0.000000
1605.608394	-0.000794	0.539464	0.152013	78.146317	107.478432	160.504013	2.707350	0.000000	4.203600	0.000000	0.000000	0.000000	0.009474	-0.008459	-0.591389	0.000000	0.000000	3.000000	18.000000	0.000000
1605.611728	-0.000791	0.539463	0.150127	78.211235	107.061958	160.118698	2.732635	0.000000	4.187208	0.000000	0.000000	0.000000	0.000737	-0.000422	-0.566018	0.000000	0.000000	3.000000	18.000000	0.000000
1605.615061	-0.000791	0.539463	0.150127	78.211235	107.061958	160.118698	2.732635	0.000000	4.187208	0.000000	0.000000	0.000000	0.000737	-0.000422	-0.566018	0.000000	0.000000	3.000000	18.000000	0.000000
1605.618394	-0.000791	0.539463	0.150127	78.211235	107.061958	160.118698	2.732635	0.000000	4.187208	0.000000	0.000000	0.000000	0.000737	-0.000422	-0.566018	0.000000	0.000000	3.000000	18.000000	0.000000
1605.621728	-0.000789	0.539493	0.148362	78.332184	106.021645	159.122513	2.756632	0.000000	4.171449	0.000000	0.000000	0.000000	0.000690	0.009162	-0.529381	0.000000	0.000000	3.000000	18.000000	0.000000
1605.625061	-0.000789	0.539493	0.148362	78.332184	106.021645	159.122513	2.756632	0.000000	4.171449	0.000000	0.000000	0.000000	0.000690	0.009162	-0.529381	0.000000	0.000000	3.000000	18.000000	0.000000
1605.628394	-0.000789	0.539493	0.148362	78.332184	106.021645	159.122513	2.756632	0.000000	4.171449	0.000000	0.000000	0.000000	0.000690	0.009162	-0.529381	0.000000	0.000000	3.000000	18.000000	0.000000
1605.631728	-0.000844	0.539523	0.146725	78.485512	104.507622	157.667114	2.779373	0.000000	4.156330	0.000000	0.000000	0.000000	-0.016561	0.008888	-0.491155	0.000000	0.000000	3.000000	18.000000	0.000000
1605.635061	-0.000844	0.539523	0.146725	78.485512	104.507622	157.667114	2.779373	0.000000	4.156330	0.000000	0.000000	0.000000	-0.016561	0.008888	-0.491155	0.000000	0.000000	3.000000	18.000000	0.000000
1605.638394	-0.000844	0.539523	0.146725	78.485512	104.507622	157.667114	2.779373	0.000000	4.156330	0.000000	0.000000	0.000000	-0.016561	0.008888	-0.491155	0.000000	0.000000	3.000000	18.000000	0.000000
1605.641728	-0.000956	0.539504	0.145110	78.641243	102.817047	156.039795	2.799623	0.000000	4.142718	0.000000	0.000000	0.000000	-0.033632	-0.005731	-0.484614	0.000000	0.000000	3.000000	18.000000	0.000000
1605.645061	-0.000956	0.539504	0.145110	78.641243	102.817047	156.039795	2.799623	0.000000	4.142718	0.000000	0.000000	0.000000	-0.033632	-0.005731	-0.484614	0.000000	0.000000	3.000000	18.000000	0.000000
1605.648394	-0.000956	0.539504	0.145110	78.641243	102.817047	156.039795	2.799623	0.000000	4.142718	0.000000	0.000000	0.000000	-0.033632	-0.005731	-0.484614	0.000000	0.000000	3.000000	18.000000	0.000000
1605.651728	-0.001096	0.539456	0.143532	78.774139	101.268562	154.559479	2.818731	0.000000	4.129740	0.000000	0.000000	0.000000	-0.042024	-0.014492	-0.473146	0.000000	0.000000	3.000000	18.000000	0.000000
1605.655061	-0.001096	0.539456	0.143532	78.774139	101.268562	154.559479	2.818731	0.000000	4.129740	0.000000	0.000000	0.000000	-0.042024	-0.014492	-0.473146	0.000000	0.000000	3.000000	18.000000	0.000000
1605.658394	-0.001096	0.539456	0.143532	78.774139	101.268562	154.559479	2.818731	0.000000	4.129740	0.000000	0.000000	0.000000	-0.042024	-0.014492	-0.473146	0.000000	0.000000	3.000000	18.000000	0.000000
1605.661728	-0.001321	0.539354	0.141940	78.883301	99.941818	153.299774	2.837027	0.000000	4.117193	0.000000	0.000000	0.000000	-0.067387	-0.030385	-0.477685	0.000000	0.000000	3.000000	18.000000	0.000000
1605.665061	-0.001321	0.539354	0.141940	78.883301	99.941818	153.299774	2.837027	0.000000	4.117193	0.000000	0.000000	0.000000	-0.067387	-0.030385	-0.477685	0.000000	0.000000	3.000000	18.000000	0.000000
1605.668394	-0.001321	0.539354	0.141940	78.883301	99.941818	153.299774	2.837027	0.000000	4.117193	0.000000	0.000000	0.000000	-0.067387	-0.030385	-0.477685	0.000000	0.000000	3.000000	18.000000	0.000000
1605.671728	-0.001573	0.539228	0.140291	78.969719	98.882210	152.300262	2.854115	0.000000	4.105366	0.000000	0.000000	0.000000	-0.075489	-0.037890	-0.494748	0.000000	0.000000	3.000000	18.000000	0.000000
1605.675061	-0.001573	0.539228	0.140291	78.969719	98.882210	152.300262	2.854115	0.000000	4.105366	0.000000	0.000000	0.000000	-0.075489	-0.037890	-0.494748	0.000000	0.000000	3.000000	18.000000	0.000000
1605.678394	-0.001573	0.539228	0.140291	78.969719	98.882210	152.300262	2.854115	0.000000	4.105366	0.000000	0.000000	0.000000	-0.075489	-0.037890	-0.494748	0.000000	0.000000	3.000000	18.000000	0.000000
1605.681728	-0.001879	0.539101	0.138638	79.037811	98.060875	151.513000	2.871690	0.000000	4.093091	0.000000	0.000000	0.000000	-0.092033	-0.038195	-0.495856	0.000000	0.000000	3.000000	18.000000	0.000000
1605.685061	-0.001879	0.539101	0.138638	79.037811	98.060875	151.513000	2.871690	0.000000	4.093091	0.000000	0.000000	0.000000	-0.092033	-0.038195	-0.495856	0.000000	0.000000	3.000000	18.000000	0.000000
1605.688394	-0.001879	0.539101	0.138638	79.037811	98.060875	151.513000	2.871690	0.000000	4.093091	0.000000	0.000000	0.000000	-0.092033	-0.038195	-0.495856	0.000000	0.000000	3.000000	18.000000	0.000000
1605.691728	-0.002212	0.539000	0.136940	79.087830	97.477562	150.888840	2.888491	0.000000	4.081253	0.000000	0.000000	0.000000	-0.099927	-0.030286	-0.509496	0.000000	0.000000	3.000000	18.000000	0.000000
1605.695061	-0.002212	0.539000	0.136940	79.087830	97.477562	150.888840	2.888491	0.000000	4.081253	0.000000	0.000000	0.000000	-0.099927	-0.030286	-0.509496	0.000000	0.000000	3.000000	18.000000	0.000000
1605.698394	-0.002212	0.539000	0.136940	79.087830	97.477562	150.888840	2.888491	0.000000	4.081253	0.000000	0.000000	0.000000	-0.099927	-0.030286	-0.509496	0.000000	0.000000	3.000000	18.000000	0.000000
1605.701728	-0.002600	0.538903	0.135275	79.122009	97.118309	150.413681	2.905667	0.000000	4.069042	0.000000	0.000000	0.000000	-0.116265	-0.029108	-0.499449	0.000000	0.000000	3.000000	18.000000	0.000000
1605.705061	-0.002600	0.538903	0.135275	79.122009	97.118309	150.413681	2.905667	0.000000	4.069042	0.000000	0.000000	0.000000	-0.116265	-0.029108	-0.499449	0.000000	0.000000	3.000000	18.000000	0.000000
1605.708394	-0.002600	0.538903	0.135275	79.122009	97.118309	150.413681	2.905667	0.000000	4.069042	0.000000	0.000000	0.000000	-0.116265	-0.029108	-0.499449	0.000000	0.000000	3.000000	18.000000	0.000000
1605.711728	-0.003042	0.538791	0.133627	79.122353	96.953293	150.314331	2.921562	0.000000	4.057643	0.000000	0.000000	0.000000	-0.132456	-0.033542	-0.494320	0.000000	0.000000	3.000000	18.000000	0.000000
1605.715061	-0.003042	0.538791	0.133627	79.122353	96.953293	150.314331	2.921562	0.000000	4.057643	0.000000	0.000000	0.000000	-0.132456	-0.033542	-0.494320	0.000000	0.000000	3.000000	18.000000	0.000000
1605.718394	-0.003042	0.538791	0.133627	79.122353	96.953293	150.314331	2.921562	0.000000	4.057643	0.000000	0.000000	0.000000	-0.132456	-0.033542	-0.494320	0.000000	0.000000	3.000000	18.000000	0.000000
1605.721728	-0.003481	0.538726	0.132084	79.082596	96.835342	150.297424	2.936399	0.000000	4.046919	0.000000	0.000000	0.000000	-0.131892	-0.019534	-0.462911	0.000000	0.000000	3.000000	18.000000	0.000000
1605.725061	-0.003481	0.538726	0.132084	79.082596	96.835342	150.297424	2.936399	0.000000	4.046919	0.000000	0.000000	0.000000	-0.131892	-0.019534	-0.462911	0.000000	0.000000	3.000000	18.000000	0.000000
1605.728394	-0.003481	0.538726	0.132084	79.082596	96.835342	150.297424	2.936399	0.000000	4.046919	0.000000	0.000000	0.000000	-0.131892	-0.019534	-0.462911	0.000000	0.000000	3.000000	18.000000	0.000000
1605.731728	-0.003975	0.538651	0.130596	79.004669	96.937370	150.469376	2.949998	0.000000	4.037018	0.000000	0.000000	0.000000	-0.148042	-0.022347	-0.446363	0.000000	0.000000	3.000000	18.000000	0.000000
1605.735061	-0.003975	0.538651	0.130596	79.004669	96.937370	150.469376	2.949998	0.000000	4.037018	0.000000	0.000000	0.000000	-0.148042	-0.022347	-0.446363	0.000000	0.000000	3.000000	18.000000	0.000000
1605.738394	-0.003975	0.538651	0.130596	79.004669	96.937370	150.469376	2.949998	0.000000	4.037018	0.000000	0.000000	0.000000	-0.148042	-0.022347	-0.446363	0.000000	0.000000	3.000000	18.000000	0.000000
1605.741728	-0.004438	0.538586	0.129181	78.909798	97.234718	150.589752	2.961925	0.000000	4.028275	0.000000	0.000000	0.000000	-0.139096	-0.019514	-0.424574	0.000000	0.000000	3.000000	18.000000	0.000000
1605.745061	-0.004438	0.538586	0.129181	78.909798	97.234718	150.589752	2.961925	0.000000	4.028275	0.000000	0.000000	0.000000	-0.139096	-0.019514	-0.424574	0.000000	0.000000	3.000000	18.000000	0.000000
1605.748394	-0.004438	0.538586	0.129181	78.909798	97.234718	150.589752	2.961925	0.000000	4.028275	0.000000	0.000000	0.000000	-0.139096	-0.019514	-0.424574	0.000000	0.000000	3.000000	18.000000	0.000000
1605.751728	-0.004956	0.538531	0.127838	78.810333	97.548325	150.670502	2.973565	0.000000	4.019691	0.000000	0.000000	0.000000	-0.155258	-0.016650	-0.402862	0.000000	0.000000	3.000000	18.000000	0.000000
1605.755061	-0.004956	0.538531	0.127838	78.810333	97.548325	150.670502	2.973565	0.000000	4.019691	0.000000	0.000000	0.000000	-0.155258	-0.016650	-0.402862	0.000000	0.000000	3.000000	18.000000	0.000000
1605.758394	-0.004956	0.538531	0.127838	78.810333	97.548325	150.670502	2.973565	0.000000	4.019691	0.000000	0.000000	0.000000	-0.155258	-0.016650	-0.402862	0.000000	0.000000	3.000000	18.000000	0.000000
1605.761728	-0.005444	0.538485	0.126569	78.713776	97.815247	150.998001	2.983210	0.000000	4.012537	0.000000	0.000000	0.000000	-0.146426	-0.013735	-0.380854	0.000000	0.000000	3.000000	18.000000	0.000000
1605.765061	-0.005444	0.538485	0.126569	78.713776	97.815247	150.998001	2.983210	0.000000	4.012537	0.000000	0.000000	0.000000	-0.146426	-0.013735	-0.380854	0.000000	0.000000	3.000000	18.000000	0.000000
1605.768394	-0.005444	0.538485	0.126569	78.713776	97.815247	150.998001	2.983210	0.000000	4.012537	0.000000	0.000000	0.000000	-0.146426	-0.013735	-0.380854	0.000000	0.000000	3.000000	18.000000	0.000000
1605.771728	-0.005958	0.538457	0.125313	78.640724	98.113144	151.393845	2.992491	0.000000	4.005621	0.000000	0.000000	0.000000	-0.154117	-0.008443	-0.376596	0.000000	0.000000	3.000000	18.000000	0.000000
1605.775061	-0.005958	0.538457	0.125313	78.640724	98.113144	151.393845	2.992491	0.000000	4.005621	0.000000	0.000000	0.000000	-0.154117	-0.008443	-0.376596	0.000000	0.000000	3.000000	18.000000	0.000000
1605.778394	-0.005958	0.538457	0.125313	78.640724	98.113144	151.393845	2.992491	0.000000	4.005621	0.000000	0.000000	0.000000	-0.154117	-0.008443	-0.376596	0.000000	0.000000	3.000000	18.000000	0.000000
1605.781728	-0.006413	0.538423	0.124019	78.605080	98.459869	151.751450	3.001170	0.000000	3.999122	0.000000	0.000000	0.000000	-0.136753	-0.010275	-0.388468	0.000000	0.000000	3.000000	18.000000	0.000000
1605.785061	-0.006413	0.538423	0.124019	78.605080	98.459869	151.751450	3.001170	0.000000	3.999122	0.000000	0.000000	0.000000	-0.136753	-0.010275	-0.388468	0.000000	0.000000	3.000000	18.000000	0.000000
1605.788394	-0.006413	0.538423	0.124019	78.605080	98.459869	151.751450	3.001170	0.000000	3.999122	0.000000	0.000000	0.000000	-0.136753	-0.010275	-0.388468	0.000000	0.000000	3.000000	18.000000	0.000000
1605.791728	-0.006812	0.538369	0.122705	78.589890	98.878563	152.012756	3.011781	0.000000	3.991137	0.000000	0.000000	0.000000	-0.119544	-0.016089	-0.393980	0.000000	0.000000	3.000000	18.000000	0.000000
1605.795061	-0.006812	0.538369	0.122705	78.589890	98.878563	152.012756	3.011781	0.000000	3.991137	0.000000	0.000000	0.000000	-0.119544	-0.016089	-0.393980	0.000000	0.000000	3.000000	18.000000	0.000000
1605.798394	-0.006812	0.538369	0.122705	78.589890	98.878563	152.012756	3.011781	0.000000	3.991137	0.000000	0.000000	0.000000	-0.119544	-0.016089	-0.393980	0.000000	0.000000	3.000000	18.000000	0.000000
1605.801728	-0.007181	0.538328	0.121369	78.574715	99.284920	152.301865	3.024018	0.000000	3.981873	0.000000	0.000000	0.000000	-0.110658	-0.012410	-0.400918	0.000000	0.000000	3.000000	18.000000	0.000000
1605.805061	-0.007181	0.538328	0.121369	78.574715	99.284920	152.301865	3.024018	0.000000	3.981873	0.000000	0.000000	0.000000	-0.110658	-0.012410	-0.400918	0.000000	0.000000	3.000000	18.000000	0.000000
1605.808394	-0.007181	0.538328	0.121369	78.574715	99.284920	152.301865	3.024018	0.000000	3.981873	0.000000	0.000000	0.000000	-0.110658	-0.012410	-0.400918	0.000000	0.000000	3.000000	18.000000	0.000000
1605.811728	-0.007575	0.538285	0.120030	78.558052	99.703804	152.736160	3.037410	0.000000	3.971668	0.000000	0.000000	0.000000	-0.118338	-0.012689	-0.401693	0.000000	0.000000	3.000000	18.000000	0.000000
1605.815061	-0.007575	0.538285	0.120030	78.558052	99.703804	152.736160	3.037410	0.000000	3.971668	0.000000	0.000000	0.000000	-0.118338	-0.012689	-0.401693	0.000000	0.000000	3.000000	18.000000	0.000000
1605.818394	-0.007575	0.538285	0.120030	78.558052	99.703804	152.736160	3.037410	0.000000	3.971668	0.000000	0.000000	0.000000	-0.118338	-0.012689	-0.401693	0.000000	0.000000	3.000000	18.000000	0.000000
1605.821728	-0.007995	0.538229	0.118710	78.544701	100.058510	153.147446	3.050503	0.000000	3.961619	0.000000	0.000000	0.000000	-0.126049	-0.016876	-0.396098	0.000000	0.000000	3.000000	18.000000	0.000000
1605.825061	-0.007995	0.538229	0.118710	78.544701	100.058510	153.147446	3.050503	0.000000	3.961619	0.000000	0.000000	0.000000	-0.126049	-0.016876	-0.396098	0.000000	0.000000	3.000000	18.000000	0.000000
1605.828394	-0.007995	0.538229	0.118710	78.544701	100.058510	153.147446	3.050503	0.000000	3.961619	0.000000	0.000000	0.000000	-0.126049	-0.016876	-0.396098	0.000000	0.000000	3.000000	18.000000	0.000000
1605.831728	-0.008468	0.538159	0.117408	78.537361	100.325150	153.456451	3.062955	0.000000	3.952000	0.000000	0.000000	0.000000	-0.141899	-0.021035	-0.390614	0.000000	0.000000	3.000000	18.000000	0.000000
1605.835061	-0.008468	0.538159	0.117408	78.537361	100.325150	153.456451	3.062955	0.000000	3.952000	0.000000	0.000000	0.000000	-0.141899	-0.021035	-0.390614	0.000000	0.000000	3.000000	18.000000	0.000000
1605.838394	-0.008468	0.538159	0.117408	78.537361	100.325150	153.456451	3.062955	0.000000	3.952000	0.000000	0.000000	0.000000	-0.141899	-0.021035	-0.390614	0.000000	0.000000	3.000000	18.000000	0.000000
1605.841728	-0.008940	0.538080	0.116163	78.546097	100.366783	153.538986	3.074193	0.000000	3.943265	0.000000	0.000000	0.000000	-0.141504	-0.023554	-0.373405	0.000000	0.000000	3.000000	18.000000	0.000000
1605.845061	-0.008940	0.538080	0.116163	78.546097	100.366783	153.538986	3.074193	0.000000	3.943265	0.000000	0.000000	0.000000	-0.141504	-0.023554	-0.373405	0.000000	0.000000	3.000000	18.000000	0.000000
1605.848394	-0.008940	0.538080	0.116163	78.546097	100.366783	153.538986	3.074193	0.000000	3.943265	0.000000	0.000000	0.000000	-0.141504	-0.023554	-0.373405	0.000000	0.000000	3.000000	18.000000	0.000000
1605.851728	-0.009438	0.537975	0.114958	78.565575	100.264099	153.474731	3.084689	0.000000	3.935060	0.000000	0.000000	0.000000	-0.149218	-0.031498	-0.361346	0.000000	0.000000	3.000000	18.000000	0.000000
1605.855061	-0.009438	0.537975	0.114958	78.565575	100.264099	153.474731	3.084689	0.000000	3.935060	0.000000	0.000000	0.000000	-0.149218	-0.031498	-0.361346	0.000000	0.000000	3.000000	18.000000	0.000000
1605.858394	-0.009438	0.537975	0.114958	78.565575	100.264099	153.474731	3.084689	0.000000	3.935060	0.000000	0.000000	0.000000	-0.149218	-0.031498	-0.361346	0.000000	0.000000	3.000000	18.000000	0.000000
1605.861728	-0.009933	0.537870	0.113752	78.589958	100.095634	153.306091	3.094135	0.000000	3.927637	0.000000	0.000000	0.000000	-0.148560	-0.031649	-0.361959	0.000000	0.000000	3.000000	18.000000	0.000000
1605.865061	-0.009933	0.537870	0.113752	78.589958	100.095634	153.306091	3.094135	0.000000	3.927637	0.000000	0.000000	0.000000	-0.148560	-0.031649	-0.361959	0.000000	0.000000	3.000000	18.000000	0.000000
1605.868394	-0.009933	0.537870	0.113752	78.589958	100.095634	153.306091	3.094135	0.000000	3.927637	0.000000	0.000000	0.000000	-0.148560	-0.031649	-0.361959	0.000000	0.000000	3.000000	18.000000	0.000000
1605.871728	-0.010398	0.537758	0.112505	78.614601	99.933815	153.022217	3.103807	0.000000	3.919998	0.000000	0.000000	0.000000	-0.139576	-0.033416	-0.373949	0.000000	0.000000	3.000000	18.000000	0.000000
1605.875061	-0.010398	0.537758	0.112505	78.614601	99.933815	153.022217	3.103807	0.000000	3.919998	0.000000	0.000000	0.000000	-0.139576	-0.033416	-0.373949	0.000000	0.000000	3.000000	18.000000	0.000000
1605.878394	-0.010398	0.537758	0.112505	78.614601	99.933815	153.022217	3.103807	0.000000	3.919998	0.000000	0.000000	0.000000	-0.139576	-0.033416	-0.373949	0.000000	0.000000	3.000000	18.000000	0.000000
1605.881728	-0.010887	0.537610	0.111222	78.630699	99.873276	152.858902	3.114942	0.000000	3.911155	0.000000	0.000000	0.000000	-0.146829	-0.044509	-0.384961	0.000000	0.000000	3.000000	18.000000	0.000000
1605.885061	-0.010887	0.537610	0.111222	78.630699	99.873276	152.858902	3.114942	0.000000	3.911155	0.000000	0.000000	0.000000	-0.146829	-0.044509	-0.384961	0.000000	0.000000	3.000000	18.000000	0.000000
1605.888394	-0.010887	0.537610	0.111222	78.630699	99.873276	152.858902	3.114942	0.000000	3.911155	0.000000	0.000000	0.000000	-0.146829	-0.044509	-0.384961	0.000000	0.000000	3.000000	18.000000	0.000000
1605.891728	-0.011374	0.537474	0.109915	78.638588	99.922821	152.955063	3.126361	0.000000	3.902034	0.000000	0.000000	0.000000	-0.145997	-0.040816	-0.392073	0.000000	0.000000	3.000000	18.000000	0.000000
1605.895061	-0.011374	0.537474	0.109915	78.638588	99.922821	152.955063	3.126361	0.000000	3.902034	0.000000	0.000000	0.000000	-0.145997	-0.040816	-0.392073	0.000000	0.000000	3.000000	18.000000	0.000000
1605.898394	-0.011374	0.537474	0.109915	78.638588	99.922821	152.955063	3.126361	0.000000	3.902034	0.000000	0.000000	0.000000	-0.145997	-0.040816	-0.392073	0.000000	0.000000	3.000000	18.000000	0.000000
1605.901728	-0.011885	0.537338	0.108605	78.644020	100.002831	153.107666	3.138433	0.000000	3.892331	0.000000	0.000000	0.000000	-0.153338	-0.040954	-0.392928	0.000000	0.000000	3.000000	18.000000	0.000000
1605.905061	-0.011885	0.537338	0.108605	78.644020	100.002831	153.107666	3.138433	0.000000	3.892331	0.000000	0.000000	0.000000	-0.153338	-0.040954	-0.392928	0.000000	0.000000	3.000000	18.000000	0.000000
1605.908394	-0.011885	0.537338	0.108605	78.644020	100.002831	153.107666	3.138433	0.000000	3.892331	0.000000	0.000000	0.000000	-0.153338	-0.040954	-0.392928	0.000000	0.000000	3.000000	18.000000	0.000000
1605.911728	-0.012421	0.537250	0.107306	78.645683	99.989616	153.177811	3.150225	0.000000	3.882793	0.000000	0.000000	0.000000	-0.160706	-0.026409	-0.389971	0.000000	0.000000	3.000000	18.000000	0.000000
1605.915061	-0.012421	0.537250	0.107306	78.645683	99.989616	153.177811	3.150225	0.000000	3.882793	0.000000	0.000000	0.000000	-0.160706	-0.026409	-0.389971	0.000000	0.000000	3.000000	18.000000	0.000000
1605.918394	-0.012421	0.537250	0.107306	78.645683	99.989616	153.177811	3.150225	0.000000	3.882793	0.000000	0.000000	0.000000	-0.160706	-0.026409	-0.389971	0.000000	0.000000	3.000000	18.000000	0.000000
1605.921728	-0.012956	0.537141	0.106085	78.648857	99.899841	153.175278	3.161510	0.000000	3.873611	0.000000	0.000000	0.000000	-0.160484	-0.032536	-0.366126	0.000000	0.000000	3.000000	18.000000	0.000000
1605.925061	-0.012956	0.537141	0.106085	78.648857	99.899841	153.175278	3.161510	0.000000	3.873611	0.000000	0.000000	0.000000	-0.160484	-0.032536	-0.366126	0.000000	0.000000	3.000000	18.000000	0.000000
1605.928394	-0.012956	0.537141	0.106085	78.648857	99.899841	153.175278	3.161510	0.000000	3.873611	0.000000	0.000000	0.000000	-0.160484	-0.032536	-0.366126	0.000000	0.000000	3.000000	18.000000	0.000000
1605.931728	-0.013462	0.537050	0.104880	78.645233	99.871239	153.223007	3.171583	0.000000	3.865367	0.000000	0.000000	0.000000	-0.151866	-0.027238	-0.361402	0.000000	0.000000	3.000000	18.000000	0.000000
1605.935061	-0.013462	0.537050	0.104880	78.645233	99.871239	153.223007	3.171583	0.000000	3.865367	0.000000	0.000000	0.000000	-0.151866	-0.027238	-0.361402	0.000000	0.000000	3.000000	18.000000	0.000000
1605.938394	-0.013462	0.537050	0.104880	78.645233	99.871239	153.223007	3.171583	0.000000	3.865367	0.000000	0.000000	0.000000	-0.151866	-0.027238	-0.361402	0.000000	0.000000	3.000000	18.000000	0.000000
1605.941728	-0.013967	0.536964	0.103713	78.641273	99.989388	153.412979	3.182168	0.000000	3.856657	0.000000	0.000000	0.000000	-0.151462	-0.025768	-0.350355	0.000000	0.000000	3.000000	18.000000	0.000000
1605.945061	-0.013967	0.536964	0.103713	78.641273	99.989388	153.412979	3.182168	0.000000	3.856657	0.000000	0.000000	0.000000	-0.151462	-0.025768	-0.350355	0.000000	0.000000	3.000000	18.000000	0.000000
1605.948394	-0.013967	0.536964	0.103713	78.641273	99.989388	153.412979	3.182168	0.000000	3.856657	0.000000	0.000000	0.000000	-0.151462	-0.025768	-0.350355	0.000000	0.000000	3.000000	18.000000	0.000000
1605.951728	-0.014442	0.536890	0.102522	78.629402	100.284012	153.760803	3.192285	0.000000	3.848288	0.000000	0.000000	0.000000	-0.142650	-0.022175	-0.357194	0.000000	0.000000	3.000000	18.000000	0.000000
1605.955061	-0.014442	0.536890	0.102522	78.629402	100.284012	153.760803	3.192285	0.000000	3.848288	0.000000	0.000000	0.000000	-0.142650	-0.022175	-0.357194	0.000000	0.000000	3.000000	18.000000	0.000000
1605.958394	-0.014442	0.536890	0.102522	78.629402	100.284012	153.760803	3.192285	0.000000	3.848288	0.000000	0.000000	0.000000	-0.142650	-0.022175	-0.357194	0.000000	0.000000	3.000000	18.000000	0.000000
1605.961728	-0.014861	0.536823	0.101270	78.611198	100.661003	154.179382	3.203632	0.000000	3.838847	0.000000	0.000000	0.000000	-0.125607	-0.020253	-0.375483	0.000000	0.000000	3.000000	18.000000	0.000000
1605.965061	-0.014861	0.536823	0.101270	78.611198	100.661003	154.179382	3.203632	0.000000	3.838847	0.000000	0.000000	0.000000	-0.125607	-0.020253	-0.375483	0.000000	0.000000	3.000000	18.000000	0.000000
1605.968394	-0.014861	0.536823	0.101270	78.611198	100.661003	154.179382	3.203632	0.000000	3.838847	0.000000	0.000000	0.000000	-0.125607	-0.020253	-0.375483	0.000000	0.000000	3.000000	18.000000	0.000000
1605.971728	-0.015303	0.536762	0.099955	78.591743	101.054573	154.612061	3.217552	0.000000	3.827188	0.000000	0.000000	0.000000	-0.132426	-0.018396	-0.394457	0.000000	0.000000	3.000000	18.000000	0.000000
1605.975061	-0.015303	0.536762	0.099955	78.591743	101.054573	154.612061	3.217552	0.000000	3.827188	0.000000	0.000000	0.000000	-0.132426	-0.018396	-0.394457	0.000000	0.000000	3.000000	18.000000	0.000000
1605.978394	-0.015303	0.536762	0.099955	78.591743	101.054573	154.612061	3.217552	0.000000	3.827188	0.000000	0.000000	0.000000	-0.132426	-0.018396	-0.394457	0.000000	0.000000	3.000000	18.000000	0.000000
1605.981728	-0.015687	0.536688	0.098562	78.575333	101.410461	155.013733	3.232374	0.000000	3.814677	0.000000	0.000000	0.000000	-0.115249	-0.022005	-0.418046	0.000000	0.000000	3.000000	18.000000	0.000000
1605.985061	-0.015687	0.536688	0.098562	78.575333	101.410461	155.013733	3.232374	0.000000	3.814677	0.000000	0.000000	0.000000	-0.115249	-0.022005	-0.418046	0.000000	0.000000	3.000000	18.000000	0.000000
1605.988394	-0.015687	0.536688	0.098562	78.575333	101.410461	155.013733	3.232374	0.000000	3.814677	0.000000	0.000000	0.000000	-0.115249	-0.022005	-0.418046	0.000000	0.000000	3.000000	18.000000	0.000000
1605.991728	-0.016067	0.536621	0.097106	78.569077	101.660187	155.321060	3.250214	0.000000	3.799489	0.000000	0.000000	0.000000	-0.114071	-0.020226	-0.436946	0.000000	0.000000	3.000000	18.000000	0.000000
1605.995061	-0.016067	0.536621	0.097106	78.569077	101.660187	155.321060	3.250214	0.000000	3.799489	0.000000	0.000000	0.000000	-0.114071	-0.020226	-0.436946	0.000000	0.000000	3.000000	18.000000	0.000000
1605.998394	-0.016067	0.536621	0.097106	78.569077	101.660187	155.321060	3.250214	0.000000	3.799489	0.000000	0.000000	0.000000	-0.114071	-0.020226	-0.436946	0.000000	0.000000	3.000000	18.000000	0.000000
1606.001728	-0.016470	0.536486	0.095615	78.587273	101.646416	155.363922	3.269644	0.000000	3.782781	0.000000	0.000000	0.000000	-0.120992	-0.040377	-0.447037	0.000000	0.000000	3.000000	18.000000	0.000000
1606.005061	-0.016470	0.536486	0.095615	78.587273	101.646416	155.363922	3.269644	0.000000	3.782781	0.000000	0.000000	0.000000	-0.120992	-0.040377	-0.447037	0.000000	0.000000	3.000000	18.000000	0.000000
1606.008394	-0.016470	0.536486	0.095615	78.587273	101.646416	155.363922	3.269644	0.000000	3.782781	0.000000	0.000000	0.000000	-0.120992	-0.040377	-0.447037	0.000000	0.000000	3.000000	18.000000	0.000000
1606.011728	-0.016896	0.536315	0.094087	78.628212	101.359207	155.152618	3.289540	0.000000	3.765491	0.000000	0.000000	0.000000	-0.127783	-0.051307	-0.458508	0.000000	0.000000	3.000000	18.000000	0.000000
1606.015061	-0.016896	0.536315	0.094087	78.628212	101.359207	155.152618	3.289540	0.000000	3.765491	0.000000	0.000000	0.000000	-0.127783	-0.051307	-0.458508	0.000000	0.000000	3.000000	18.000000	0.000000
1606.018394	-0.016896	0.536315	0.094087	78.628212	101.359207	155.152618	3.289540	0.000000	3.765491	0.000000	0.000000	0.000000	-0.127783	-0.051307	-0.458508	0.000000	0.000000	3.000000	18.000000	0.000000
1606.021728	-0.017344	0.536108	0.092520	78.684692	100.891624	154.744308	3.310031	0.000000	3.747492	0.000000	0.000000	0.000000	-0.134478	-0.062188	-0.470054	0.000000	0.000000	3.000000	18.000000	0.000000
1606.025061	-0.017344	0.536108	0.092520	78.684692	100.891624	154.744308	3.310031	0.000000	3.747492	0.000000	0.000000	0.000000	-0.134478	-0.062188	-0.470054	0.000000	0.000000	3.000000	18.000000	0.000000
1606.028394	-0.017344	0.536108	0.092520	78.684692	100.891624	154.744308	3.310031	0.000000	3.747492	0.000000	0.000000	0.000000	-0.134478	-0.062188	-0.470054	0.000000	0.000000	3.000000	18.000000	0.000000
1606.031728	-0.017841	0.535864	0.090914	78.751602	100.291702	154.140793	3.331161	0.000000	3.728721	0.000000	0.000000	0.000000	-0.148880	-0.073019	-0.481942	0.000000	0.000000	3.000000	18.000000	0.000000
1606.035061	-0.017841	0.535864	0.090914	78.751602	100.291702	154.140793	3.331161	0.000000	3.728721	0.000000	0.000000	0.000000	-0.148880	-0.073019	-0.481942	0.000000	0.000000	3.000000	18.000000	0.000000
1606.038394	-0.017841	0.535864	0.090914	78.751602	100.291702	154.140793	3.331161	0.000000	3.728721	0.000000	0.000000	0.000000	-0.148880	-0.073019	-0.481942	0.000000	0.000000	3.000000	18.000000	0.000000
1606.041728	-0.018330	0.535574	0.089190	78.820068	99.676773	153.324646	3.352413	0.000000	3.709626	0.000000	0.000000	0.000000	-0.146751	-0.087131	-0.517047	0.000000	0.000000	3.000000	18.000000	0.000000
1606.045061	-0.018330	0.535574	0.089190	78.820068	99.676773	153.324646	3.352413	0.000000	3.709626	0.000000	0.000000	0.000000	-0.146751	-0.087131	-0.517047	0.000000	0.000000	3.000000	18.000000	0.000000
1606.048394	-0.018330	0.535574	0.089190	78.820068	99.676773	153.324646	3.352413	0.000000	3.709626	0.000000	0.000000	0.000000	-0.146751	-0.087131	-0.517047	0.000000	0.000000	3.000000	18.000000	0.000000
1606.051728	-0.018787	0.535242	0.087389	78.887009	99.072746	152.440445	3.376656	0.000000	3.687573	0.000000	0.000000	0.000000	-0.137164	-0.099513	-0.540243	0.000000	0.000000	3.000000	18.000000	0.000000
1606.055061	-0.018787	0.535242	0.087389	78.887009	99.072746	152.440445	3.376656	0.000000	3.687573	0.000000	0.000000	0.000000	-0.137164	-0.099513	-0.540243	0.000000	0.000000	3.000000	18.000000	0.000000
1606.058394	-0.018787	0.535242	0.087389	78.887009	99.072746	152.440445	3.376656	0.000000	3.687573	0.000000	0.000000	0.000000	-0.137164	-0.099513	-0.540243	0.000000	0.000000	3.000000	18.000000	0.000000
1606.061728	-0.019211	0.534894	0.085467	78.952751	98.459709	151.690857	3.403732	0.000000	3.662596	0.000000	0.000000	0.000000	-0.127118	-0.104629	-0.576699	0.000000	0.000000	3.000000	18.000000	0.000000
1606.065061	-0.019211	0.534894	0.085467	78.952751	98.459709	151.690857	3.403732	0.000000	3.662596	0.000000	0.000000	0.000000	-0.127118	-0.104629	-0.576699	0.000000	0.000000	3.000000	18.000000	0.000000
1606.068394	-0.019211	0.534894	0.085467	78.952751	98.459709	151.690857	3.403732	0.000000	3.662596	0.000000	0.000000	0.000000	-0.127118	-0.104629	-0.576699	0.000000	0.000000	3.000000	18.000000	0.000000
1606.071728	-0.019603	0.534551	0.083480	79.006920	97.752930	151.054520	3.434697	0.000000	3.633573	0.000000	0.000000	0.000000	-0.117669	-0.102727	-0.596148	0.000000	0.000000	3.000000	18.000000	0.000000
1606.075061	-0.019603	0.534551	0.083480	79.006920	97.752930	151.054520	3.434697	0.000000	3.633573	0.000000	0.000000	0.000000	-0.117669	-0.102727	-0.596148	0.000000	0.000000	3.000000	18.000000	0.000000
1606.078394	-0.019603	0.534551	0.083480	79.006920	97.752930	151.054520	3.434697	0.000000	3.633573	0.000000	0.000000	0.000000	-0.117669	-0.102727	-0.596148	0.000000	0.000000	3.000000	18.000000	0.000000
1606.081728	-0.019966	0.534208	0.081489	79.050148	96.847862	150.281616	3.468408	0.000000	3.601409	0.000000	0.000000	0.000000	-0.108938	-0.102794	-0.597175	0.000000	0.000000	3.000000	18.000000	0.000000
1606.085061	-0.019966	0.534208	0.081489	79.050148	96.847862	150.281616	3.468408	0.000000	3.601409	0.000000	0.000000	0.000000	-0.108938	-0.102794	-0.597175	0.000000	0.000000	3.000000	18.000000	0.000000
1606.088394	-0.019966	0.534208	0.081489	79.050148	96.847862	150.281616	3.468408	0.000000	3.601409	0.000000	0.000000	0.000000	-0.108938	-0.102794	-0.597175	0.000000	0.000000	3.000000	18.000000	0.000000
1606.091728	-0.020301	0.533836	0.079500	79.095970	95.633926	149.206924	3.503534	0.000000	3.567248	0.000000	0.000000	0.000000	-0.100336	-0.111615	-0.596926	0.000000	0.000000	3.000000	18.000000	0.000000
1606.095061	-0.020301	0.533836	0.079500	79.095970	95.633926	149.206924	3.503534	0.000000	3.567248	0.000000	0.000000	0.000000	-0.100336	-0.111615	-0.596926	0.000000	0.000000	3.000000	18.000000	0.000000
1606.098394	-0.020301	0.533836	0.079500	79.095970	95.633926	149.206924	3.503534	0.000000	3.567248	0.000000	0.000000	0.000000	-0.100336	-0.111615	-0.596926	0.000000	0.000000	3.000000	18.000000	0.000000
1606.101728	-0.020582	0.533499	0.077543	79.164200	94.147751	147.852768	3.539969	0.000000	3.531093	0.000000	0.000000	0.000000	-0.084567	-0.101129	-0.586924	0.000000	0.000000	3.000000	18.000000	0.000000
1606.105061	-0.020582	0.533499	0.077543	79.164200	94.147751	147.852768	3.539969	0.000000	3.531093	0.000000	0.000000	0.000000	-0.084567	-0.101129	-0.586924	0.000000	0.000000	3.000000	18.000000	0.000000
1606.108394	-0.020582	0.533499	0.077543	79.164200	94.147751	147.852768	3.539969	0.000000	3.531093	0.000000	0.000000	0.000000	-0.084567	-0.101129	-0.586924	0.000000	0.000000	3.000000	18.000000	0.000000
1606.111728	-0.020839	0.533185	0.075642	79.275246	92.478935	146.273514	3.577499	0.000000	3.493066	0.000000	0.000000	0.000000	-0.076835	-0.094218	-0.570491	0.000000	0.000000	3.000000	18.000000	0.000000
1606.115061	-0.020839	0.533185	0.075642	79.275246	92.478935	146.273514	3.577499	0.000000	3.493066	0.000000	0.000000	0.000000	-0.076835	-0.094218	-0.570491	0.000000	0.000000	3.000000	18.000000	0.000000
1606.118394	-0.020839	0.533185	0.075642	79.275246	92.478935	146.273514	3.577499	0.000000	3.493066	0.000000	0.000000	0.000000	-0.076835	-0.094218	-0.570491	0.000000	0.000000	3.000000	18.000000	0.000000
1606.121728	-0.021041	0.532854	0.073720	79.381660	90.831230	144.712616	3.614989	0.000000	3.454251	0.000000	0.000000	0.000000	-0.060756	-0.099500	-0.576394	0.000000	0.000000	3.000000	18.000000	0.000000
1606.125061	-0.021041	0.532854	0.073720	79.381660	90.831230	144.712616	3.614989	0.000000	3.454251	0.000000	0.000000	0.000000	-0.060756	-0.099500	-0.576394	0.000000	0.000000	3.000000	18.000000	0.000000
1606.128394	-0.021041	0.532854	0.073720	79.381660	90.831230	144.712616	3.614989	0.000000	3.454251	0.000000	0.000000	0.000000	-0.060756	-0.099500	-0.576394	0.000000	0.000000	3.000000	18.000000	0.000000
1606.131728	-0.021217	0.532539	0.071814	79.474213	89.287682	143.234161	3.654693	0.000000	3.412216	0.000000	0.000000	0.000000	-0.052793	-0.094344	-0.571832	0.000000	0.000000	3.000000	18.000000	0.000000
1606.135061	-0.021217	0.532539	0.071814	79.474213	89.287682	143.234161	3.654693	0.000000	3.412216	0.000000	0.000000	0.000000	-0.052793	-0.094344	-0.571832	0.000000	0.000000	3.000000	18.000000	0.000000
1606.138394	-0.021217	0.532539	0.071814	79.474213	89.287682	143.234161	3.654693	0.000000	3.412216	0.000000	0.000000	0.000000	-0.052793	-0.094344	-0.571832	0.000000	0.000000	3.000000	18.000000	0.000000
1606.141728	-0.021315	0.532190	0.069871	79.552322	87.974434	141.990616	3.695184	0.000000	3.368325	0.000000	0.000000	0.000000	-0.029251	-0.104756	-0.582839	0.000000	0.000000	3.000000	18.000000	0.000000
1606.145061	-0.021315	0.532190	0.069871	79.552322	87.974434	141.990616	3.695184	0.000000	3.368325	0.000000	0.000000	0.000000	-0.029251	-0.104756	-0.582839	0.000000	0.000000	3.000000	18.000000	0.000000
1606.148394	-0.021315	0.532190	0.069871	79.552322	87.974434	141.990616	3.695184	0.000000	3.368325	0.000000	0.000000	0.000000	-0.029251	-0.104756	-0.582839	0.000000	0.000000	3.000000	18.000000	0.000000
1606.151728	-0.021358	0.531847	0.067864	79.617630	86.916168	140.987274	3.738727	0.000000	3.319927	0.000000	0.000000	0.000000	-0.013100	-0.103022	-0.602082	0.000000	0.000000	3.000000	18.000000	0.000000
1606.155061	-0.021358	0.531847	0.067864	79.617630	86.916168	140.987274	3.738727	0.000000	3.319927	0.000000	0.000000	0.000000	-0.013100	-0.103022	-0.602082	0.000000	0.000000	3.000000	18.000000	0.000000
1606.158394	-0.021358	0.531847	0.067864	79.617630	86.916168	140.987274	3.738727	0.000000	3.319927	0.000000	0.000000	0.000000	-0.013100	-0.103022	-0.602082	0.000000	0.000000	3.000000	18.000000	0.000000
1606.161728	-0.021400	0.531486	0.065835	79.672478	86.123314	140.247849	3.785388	0.000000	3.266625	0.000000	0.000000	0.000000	-0.012543	-0.108205	-0.608716	0.000000	0.000000	3.000000	18.000000	0.000000
1606.165061	-0.021400	0.531486	0.065835	79.672478	86.123314	140.247849	3.785388	0.000000	3.266625	0.000000	0.000000	0.000000	-0.012543	-0.108205	-0.608716	0.000000	0.000000	3.000000	18.000000	0.000000
1606.168394	-0.021400	0.531486	0.065835	79.672478	86.123314	140.247849	3.785388	0.000000	3.266625	0.000000	0.000000	0.000000	-0.012543	-0.108205	-0.608716	0.000000	0.000000	3.000000	18.000000	0.000000
1606.171728	-0.021415	0.531108	0.063785	79.720116	85.527962	139.702484	3.833050	0.000000	3.210565	0.000000	0.000000	0.000000	-0.004561	-0.113347	-0.615084	0.000000	0.000000	3.000000	18.000000	0.000000
1606.175061	-0.021415	0.531108	0.063785	79.720116	85.527962	139.702484	3.833050	0.000000	3.210565	0.000000	0.000000	0.000000	-0.004561	-0.113347	-0.615084	0.000000	0.000000	3.000000	18.000000	0.000000
1606.178394	-0.021415	0.531108	0.063785	79.720116	85.527962	139.702484	3.833050	0.000000	3.210565	0.000000	0.000000	0.000000	-0.004561	-0.113347	-0.615084	0.000000	0.000000	3.000000	18.000000	0.000000
1606.181728	-0.021407	0.530782	0.061786	79.765129	84.974808	139.197815	3.882142	0.000000	3.151027	0.000000	0.000000	0.000000	0.002437	-0.097958	-0.599613	0.000000	0.000000	3.000000	18.000000	0.000000
1606.185061	-0.021407	0.530782	0.061786	79.765129	84.974808	139.197815	3.882142	0.000000	3.151027	0.000000	0.000000	0.000000	0.002437	-0.097958	-0.599613	0.000000	0.000000	3.000000	18.000000	0.000000
1606.188394	-0.021407	0.530782	0.061786	79.765129	84.974808	139.197815	3.882142	0.000000	3.151027	0.000000	0.000000	0.000000	0.002437	-0.097958	-0.599613	0.000000	0.000000	3.000000	18.000000	0.000000
1606.191728	-0.021375	0.530489	0.059821	79.810684	84.292580	138.558914	3.929642	0.000000	3.089316	0.000000	0.000000	0.000000	0.009565	-0.087821	-0.589492	0.000000	0.000000	3.000000	18.000000	0.000000
1606.195061	-0.021375	0.530489	0.059821	79.810684	84.292580	138.558914	3.929642	0.000000	3.089316	0.000000	0.000000	0.000000	0.009565	-0.087821	-0.589492	0.000000	0.000000	3.000000	18.000000	0.000000
1606.198394	-0.021375	0.530489	0.059821	79.810684	84.292580	138.558914	3.929642	0.000000	3.089316	0.000000	0.000000	0.000000	0.009565	-0.087821	-0.589492	0.000000	0.000000	3.000000	18.000000	0.000000
1606.201728	-0.021348	0.530241	0.057971	79.859604	83.306877	137.616699	3.931236	0.000000	2.991068	0.000000	0.000000	0.000000	0.008256	-0.074310	-0.555215	0.000000	0.000000	3.000000	18.000000	0.000000
1606.205061	-0.021348	0.530241	0.057971	79.859604	83.306877	137.616699	3.931236	0.000000	2.991068	0.000000	0.000000	0.000000	0.008256	-0.074310	-0.555215	0.000000	0.000000	3.000000	18.000000	0.000000
1606.208394	-0.021348	0.530241	0.057971	79.859604	83.306877	137.616699	3.931236	0.000000	2.991068	0.000000	0.000000	0.000000	0.008256	-0.074310	-0.555215	0.000000	0.000000	3.000000	18.000000	0.000000
1606.211728	-0.021274	0.530004	0.056200	79.908585	82.005402	136.361130	3.932612	0.000000	2.898532	0.000000	0.000000	0.000000	0.022009	-0.071003	-0.531145	0.000000	0.000000	3.000000	18.000000	0.000000
1606.215061	-0.021274	0.530004	0.056200	79.908585	82.005402	136.361130	3.932612	0.000000	2.898532	0.000000	0.000000	0.000000	0.022009	-0.071003	-0.531145	0.000000	0.000000	3.000000	18.000000	0.000000
1606.218394	-0.021274	0.530004	0.056200	79.908585	82.005402	136.361130	3.932612	0.000000	2.898532	0.000000	0.000000	0.000000	0.022009	-0.071003	-0.531145	0.000000	0.000000	3.000000	18.000000	0.000000
1606.221728	-0.021181	0.529796	0.054528	79.953079	80.613838	135.010635	3.936280	0.000000	2.810008	0.000000	0.000000	0.000000	0.028091	-0.062636	-0.501738	0.000000	0.000000	3.000000	18.000000	0.000000
1606.225061	-0.021181	0.529796	0.054528	79.953079	80.613838	135.010635	3.936280	0.000000	2.810008	0.000000	0.000000	0.000000	0.028091	-0.062636	-0.501738	0.000000	0.000000	3.000000	18.000000	0.000000
1606.228394	-0.021181	0.529796	0.054528	79.953079	80.613838	135.010635	3.936280	0.000000	2.810008	0.000000	0.000000	0.000000	0.028091	-0.062636	-0.501738	0.000000	0.000000	3.000000	18.000000	0.000000
1606.231728	-0.021064	0.529547	0.052880	79.990967	79.333504	133.766632	3.940962	0.000000	2.726385	0.000000	0.000000	0.000000	0.035012	-0.074467	-0.494304	0.000000	0.000000	3.000000	18.000000	0.000000
1606.235061	-0.021064	0.529547	0.052880	79.990967	79.333504	133.766632	3.940962	0.000000	2.726385	0.000000	0.000000	0.000000	0.035012	-0.074467	-0.494304	0.000000	0.000000	3.000000	18.000000	0.000000
1606.238394	-0.021064	0.529547	0.052880	79.990967	79.333504	133.766632	3.940962	0.000000	2.726385	0.000000	0.000000	0.000000	0.035012	-0.074467	-0.494304	0.000000	0.000000	3.000000	18.000000	0.000000
1606.241728	-0.020948	0.529271	0.051234	80.025162	78.259735	132.727295	3.946797	0.000000	2.644001	0.000000	0.000000	0.000000	0.034901	-0.082900	-0.493881	0.000000	0.000000	3.000000	18.000000	0.000000
1606.245061	-0.020948	0.529271	0.051234	80.025162	78.259735	132.727295	3.946797	0.000000	2.644001	0.000000	0.000000	0.000000	0.034901	-0.082900	-0.493881	0.000000	0.000000	3.000000	18.000000	0.000000
1606.248394	-0.020948	0.529271	0.051234	80.025162	78.259735	132.727295	3.946797	0.000000	2.644001	0.000000	0.000000	0.000000	0.034901	-0.082900	-0.493881	0.000000	0.000000	3.000000	18.000000	0.000000
1606.251728	-0.020856	0.528967	0.049588	80.054283	77.507721	132.004196	3.952614	0.000000	2.561687	0.000000	0.000000	0.000000	0.027573	-0.091244	-0.493767	0.000000	0.000000	3.000000	18.000000	0.000000
1606.255061	-0.020856	0.528967	0.049588	80.054283	77.507721	132.004196	3.952614	0.000000	2.561687	0.000000	0.000000	0.000000	0.027573	-0.091244	-0.493767	0.000000	0.000000	3.000000	18.000000	0.000000
1606.258394	-0.020856	0.528967	0.049588	80.054283	77.507721	132.004196	3.952614	0.000000	2.561687	0.000000	0.000000	0.000000	0.027573	-0.091244	-0.493767	0.000000	0.000000	3.000000	18.000000	0.000000
1606.261728	-0.020761	0.528624	0.047861	80.082771	76.999146	131.524460	3.957210	0.000000	2.479393	0.000000	0.000000	0.000000	0.028521	-0.102955	-0.517967	0.000000	0.000000	3.000000	18.000000	0.000000
1606.265061	-0.020761	0.528624	0.047861	80.082771	76.999146	131.524460	3.957210	0.000000	2.479393	0.000000	0.000000	0.000000	0.028521	-0.102955	-0.517967	0.000000	0.000000	3.000000	18.000000	0.000000
1606.268394	-0.020761	0.528624	0.047861	80.082771	76.999146	131.524460	3.957210	0.000000	2.479393	0.000000	0.000000	0.000000	0.028521	-0.102955	-0.517967	0.000000	0.000000	3.000000	18.000000	0.000000
1606.271728	-0.020689	0.528264	0.046112	80.111664	76.749535	131.303436	3.961963	0.000000	2.393065	0.000000	0.000000	0.000000	0.021568	-0.107880	-0.524692	0.000000	0.000000	3.000000	18.000000	0.000000
1606.275061	-0.020689	0.528264	0.046112	80.111664	76.749535	131.303436	3.961963	0.000000	2.393065	0.000000	0.000000	0.000000	0.021568	-0.107880	-0.524692	0.000000	0.000000	3.000000	18.000000	0.000000
1606.278394	-0.020689	0.528264	0.046112	80.111664	76.749535	131.303436	3.961963	0.000000	2.393065	0.000000	0.000000	0.000000	0.021568	-0.107880	-0.524692	0.000000	0.000000	3.000000	18.000000	0.000000
1606.281728	-0.020664	0.527861	0.044344	80.141602	76.677338	131.263458	3.965558	0.000000	2.305616	0.000000	0.000000	0.000000	0.007501	-0.120979	-0.530589	0.000000	0.000000	3.000000	18.000000	0.000000
1606.285061	-0.020664	0.527861	0.044344	80.141602	76.677338	131.263458	3.965558	0.000000	2.305616	0.000000	0.000000	0.000000	0.007501	-0.120979	-0.530589	0.000000	0.000000	3.000000	18.000000	0.000000
1606.288394	-0.020664	0.527861	0.044344	80.141602	76.677338	131.263458	3.965558	0.000000	2.305616	0.000000	0.000000	0.000000	0.007501	-0.120979	-0.530589	0.000000	0.000000	3.000000	18.000000	0.000000
1606.291728	-0.020686	0.527458	0.042570	80.171608	76.545029	131.169571	3.966808	0.000000	2.217185	0.000000	0.000000	0.000000	-0.006595	-0.120770	-0.532081	0.000000	0.000000	3.000000	18.000000	0.000000
1606.295061	-0.020686	0.527458	0.042570	80.171608	76.545029	131.169571	3.966808	0.000000	2.217185	0.000000	0.000000	0.000000	-0.006595	-0.120770	-0.532081	0.000000	0.000000	3.000000	18.000000	0.000000
1606.298394	-0.020686	0.527458	0.042570	80.171608	76.545029	131.169571	3.966808	0.000000	2.217185	0.000000	0.000000	0.000000	-0.006595	-0.120770	-0.532081	0.000000	0.000000	3.000000	18.000000	0.000000
1606.301728	-0.020734	0.527068	0.040875	80.200417	76.199608	130.864532	3.965709	0.000000	2.128505	0.000000	0.000000	0.000000	-0.014478	-0.117113	-0.508519	0.000000	0.000000	3.000000	18.000000	0.000000
1606.305061	-0.020734	0.527068	0.040875	80.200417	76.199608	130.864532	3.965709	0.000000	2.128505	0.000000	0.000000	0.000000	-0.014478	-0.117113	-0.508519	0.000000	0.000000	3.000000	18.000000	0.000000
1606.308394	-0.020734	0.527068	0.040875	80.200417	76.199608	130.864532	3.965709	0.000000	2.128505	0.000000	0.000000	0.000000	-0.014478	-0.117113	-0.508519	0.000000	0.000000	3.000000	18.000000	0.000000
1606.311728	-0.020787	0.526739	0.039316	80.225754	75.407349	130.114288	3.963296	0.000000	2.043751	0.000000	0.000000	0.000000	-0.015948	-0.098610	-0.467658	0.000000	0.000000	3.000000	18.000000	0.000000
1606.315061	-0.020787	0.526739	0.039316	80.225754	75.407349	130.114288	3.963296	0.000000	2.043751	0.000000	0.000000	0.000000	-0.015948	-0.098610	-0.467658	0.000000	0.000000	3.000000	18.000000	0.000000
1606.318394	-0.020787	0.526739	0.039316	80.225754	75.407349	130.114288	3.963296	0.000000	2.043751	0.000000	0.000000	0.000000	-0.015948	-0.098610	-0.467658	0.000000	0.000000	3.000000	18.000000	0.000000
1606.321728	-0.020844	0.526439	0.037857	80.242767	74.119736	128.880707	3.960638	0.000000	1.965809	0.000000	0.000000	0.000000	-0.016980	-0.090101	-0.437870	0.000000	0.000000	3.000000	18.000000	0.000000
1606.325061	-0.020844	0.526439	0.037857	80.242767	74.119736	128.880707	3.960638	0.000000	1.965809	0.000000	0.000000	0.000000	-0.016980	-0.090101	-0.437870	0.000000	0.000000	3.000000	18.000000	0.000000
1606.328394	-0.020844	0.526439	0.037857	80.242767	74.119736	128.880707	3.960638	0.000000	1.965809	0.000000	0.000000	0.000000	-0.016980	-0.090101	-0.437870	0.000000	0.000000	3.000000	18.000000	0.000000
1606.331728	-0.020859	0.526216	0.036555	80.250626	72.540367	127.349670	3.957808	0.000000	1.892830	0.000000	0.000000	0.000000	-0.004695	-0.066867	-0.390410	0.000000	0.000000	3.000000	18.000000	0.000000
1606.335061	-0.020859	0.526216	0.036555	80.250626	72.540367	127.349670	3.957808	0.000000	1.892830	0.000000	0.000000	0.000000	-0.004695	-0.066867	-0.390410	0.000000	0.000000	3.000000	18.000000	0.000000
1606.338394	-0.020859	0.526216	0.036555	80.250626	72.540367	127.349670	3.957808	0.000000	1.892830	0.000000	0.000000	0.000000	-0.004695	-0.066867	-0.390410	0.000000	0.000000	3.000000	18.000000	0.000000
1606.341728	-0.020832	0.526021	0.035356	80.249397	70.953499	125.796227	3.957025	0.000000	1.827762	0.000000	0.000000	0.000000	0.008170	-0.058474	-0.359727	0.000000	0.000000	3.000000	18.000000	0.000000
1606.345061	-0.020832	0.526021	0.035356	80.249397	70.953499	125.796227	3.957025	0.000000	1.827762	0.000000	0.000000	0.000000	0.008170	-0.058474	-0.359727	0.000000	0.000000	3.000000	18.000000	0.000000
1606.348394	-0.020832	0.526021	0.035356	80.249397	70.953499	125.796227	3.957025	0.000000	1.827762	0.000000	0.000000	0.000000	0.008170	-0.058474	-0.359727	0.000000	0.000000	3.000000	18.000000	0.000000
1606.351728	-0.020829	0.525869	0.034170	80.241417	69.513359	124.395927	3.958387	0.000000	1.767807	0.000000	0.000000	0.000000	0.001030	-0.045540	-0.355860	0.000000	0.000000	3.000000	18.000000	0.000000
1606.355061	-0.020829	0.525869	0.034170	80.241417	69.513359	124.395927	3.958387	0.000000	1.767807	0.000000	0.000000	0.000000	0.001030	-0.045540	-0.355860	0.000000	0.000000	3.000000	18.000000	0.000000
1606.358394	-0.020829	0.525869	0.034170	80.241417	69.513359	124.395927	3.958387	0.000000	1.767807	0.000000	0.000000	0.000000	0.001030	-0.045540	-0.355860	0.000000	0.000000	3.000000	18.000000	0.000000
1606.361728	-0.020874	0.525766	0.033037	80.233459	68.353951	123.266464	3.958559	0.000000	1.708497	0.000000	0.000000	0.000000	-0.013572	-0.030922	-0.339795	0.000000	0.000000	3.000000	18.000000	0.000000
1606.365061	-0.020874	0.525766	0.033037	80.233459	68.353951	123.266464	3.958559	0.000000	1.708497	0.000000	0.000000	0.000000	-0.013572	-0.030922	-0.339795	0.000000	0.000000	3.000000	18.000000	0.000000
1606.368394	-0.020874	0.525766	0.033037	80.233459	68.353951	123.266464	3.958559	0.000000	1.708497	0.000000	0.000000	0.000000	-0.013572	-0.030922	-0.339795	0.000000	0.000000	3.000000	18.000000	0.000000
1606.371728	-0.020967	0.525669	0.031943	80.227341	67.451271	122.396980	3.956297	0.000000	1.651865	0.000000	0.000000	0.000000	-0.027895	-0.029284	-0.328227	0.000000	0.000000	3.000000	18.000000	0.000000
1606.375061	-0.020967	0.525669	0.031943	80.227341	67.451271	122.396980	3.956297	0.000000	1.651865	0.000000	0.000000	0.000000	-0.027895	-0.029284	-0.328227	0.000000	0.000000	3.000000	18.000000	0.000000
1606.378394	-0.020967	0.525669	0.031943	80.227341	67.451271	122.396980	3.956297	0.000000	1.651865	0.000000	0.000000	0.000000	-0.027895	-0.029284	-0.328227	0.000000	0.000000	3.000000	18.000000	0.000000
1606.381728	-0.021107	0.525587	0.030865	80.225754	66.865273	121.854195	3.951648	0.000000	1.597160	0.000000	0.000000	0.000000	-0.041842	-0.024530	-0.323436	0.000000	0.000000	3.000000	18.000000	0.000000
1606.385061	-0.021107	0.525587	0.030865	80.225754	66.865273	121.854195	3.951648	0.000000	1.597160	0.000000	0.000000	0.000000	-0.041842	-0.024530	-0.323436	0.000000	0.000000	3.000000	18.000000	0.000000
1606.388394	-0.021107	0.525587	0.030865	80.225754	66.865273	121.854195	3.951648	0.000000	1.597160	0.000000	0.000000	0.000000	-0.041842	-0.024530	-0.323436	0.000000	0.000000	3.000000	18.000000	0.000000
1606.391728	-0.021247	0.525510	0.029828	80.223846	66.523674	121.535118	3.944674	0.000000	1.543254	0.000000	0.000000	0.000000	-0.042131	-0.022904	-0.311226	0.000000	0.000000	3.000000	18.000000	0.000000
1606.395061	-0.021247	0.525510	0.029828	80.223846	66.523674	121.535118	3.944674	0.000000	1.543254	0.000000	0.000000	0.000000	-0.042131	-0.022904	-0.311226	0.000000	0.000000	3.000000	18.000000	0.000000
1606.398394	-0.021247	0.525510	0.029828	80.223846	66.523674	121.535118	3.944674	0.000000	1.543254	0.000000	0.000000	0.000000	-0.042131	-0.022904	-0.311226	0.000000	0.000000	3.000000	18.000000	0.000000
1606.401728	-0.021386	0.525444	0.028767	80.224808	66.441833	121.453575	3.937652	0.000000	1.491383	0.000000	0.000000	0.000000	-0.041584	-0.019919	-0.318301	0.000000	0.000000	3.000000	18.000000	0.000000
1606.405061	-0.021386	0.525444	0.028767	80.224808	66.441833	121.453575	3.937652	0.000000	1.491383	0.000000	0.000000	0.000000	-0.041584	-0.019919	-0.318301	0.000000	0.000000	3.000000	18.000000	0.000000
1606.408394	-0.021386	0.525444	0.028767	80.224808	66.441833	121.453575	3.937652	0.000000	1.491383	0.000000	0.000000	0.000000	-0.041584	-0.019919	-0.318301	0.000000	0.000000	3.000000	18.000000	0.000000
1606.411728	-0.021547	0.525393	0.027723	80.228767	66.695770	121.672554	3.930721	0.000000	1.438333	0.000000	0.000000	0.000000	-0.048491	-0.015197	-0.313179	0.000000	0.000000	3.000000	18.000000	0.000000
1606.415061	-0.021547	0.525393	0.027723	80.228767	66.695770	121.672554	3.930721	0.000000	1.438333	0.000000	0.000000	0.000000	-0.048491	-0.015197	-0.313179	0.000000	0.000000	3.000000	18.000000	0.000000
1606.418394	-0.021547	0.525393	0.027723	80.228767	66.695770	121.672554	3.930721	0.000000	1.438333	0.000000	0.000000	0.000000	-0.048491	-0.015197	-0.313179	0.000000	0.000000	3.000000	18.000000	0.000000
1606.421728	-0.021710	0.525375	0.026716	80.230080	67.044640	121.982109	3.922639	0.000000	1.386136	0.000000	0.000000	0.000000	-0.048725	-0.005656	-0.302034	0.000000	0.000000	3.000000	18.000000	0.000000
1606.425061	-0.021710	0.525375	0.026716	80.230080	67.044640	121.982109	3.922639	0.000000	1.386136	0.000000	0.000000	0.000000	-0.048725	-0.005656	-0.302034	0.000000	0.000000	3.000000	18.000000	0.000000
1606.428394	-0.021710	0.525375	0.026716	80.230080	67.044640	121.982109	3.922639	0.000000	1.386136	0.000000	0.000000	0.000000	-0.048725	-0.005656	-0.302034	0.000000	0.000000	3.000000	18.000000	0.000000
1606.431728	-0.021848	0.525382	0.025706	80.228447	67.348541	122.251701	3.914519	0.000000	1.335797	0.000000	0.000000	0.000000	-0.041531	0.002100	-0.303082	0.000000	0.000000	3.000000	18.000000	0.000000
1606.435061	-0.021848	0.525382	0.025706	80.228447	67.348541	122.251701	3.914519	0.000000	1.335797	0.000000	0.000000	0.000000	-0.041531	0.002100	-0.303082	0.000000	0.000000	3.000000	18.000000	0.000000
1606.438394	-0.021848	0.525382	0.025706	80.228447	67.348541	122.251701	3.914519	0.000000	1.335797	0.000000	0.000000	0.000000	-0.041531	0.002100	-0.303082	0.000000	0.000000	3.000000	18.000000	0.000000
1606.441728	-0.022008	0.525414	0.024690	80.239922	67.602463	122.493484	3.907597	0.000000	1.285284	0.000000	0.000000	0.000000	-0.048103	0.009786	-0.304749	0.000000	0.000000	3.000000	18.000000	0.000000
1606.445061	-0.022008	0.525414	0.024690	80.239922	67.602463	122.493484	3.907597	0.000000	1.285284	0.000000	0.000000	0.000000	-0.048103	0.009786	-0.304749	0.000000	0.000000	3.000000	18.000000	0.000000
1606.448394	-0.022008	0.525414	0.024690	80.239922	67.602463	122.493484	3.907597	0.000000	1.285284	0.000000	0.000000	0.000000	-0.048103	0.009786	-0.304749	0.000000	0.000000	3.000000	18.000000	0.000000
1606.451728	-0.022008	0.525414	0.024690	80.256737	67.846970	122.732056	3.899580	0.000000	1.234492	0.000000	0.000000	0.000000	-0.048103	0.009786	-0.304749	0.000000	0.000000	3.000000	18.000000	0.000000
1606.455061	-0.022216	0.525468	0.023732	80.256737	67.846970	122.732056	3.899580	0.000000	1.234492	0.000000	0.000000	0.000000	-0.062373	0.016155	-0.287352	0.000000	0.000000	3.000000	18.000000	0.000000
1606.458394	-0.022216	0.525468	0.023732	80.256737	67.846970	122.732056	3.899580	0.000000	1.234492	0.000000	0.000000	0.000000	-0.062373	0.016155	-0.287352	0.000000	0.000000	3.000000	18.000000	0.000000
1606.461728	-0.022470	0.525511	0.022794	80.272293	68.069717	122.954033	3.889184	0.000000	1.186600	0.000000	0.000000	0.000000	-0.076056	0.012880	-0.281377	0.000000	0.000000	3.000000	18.000000	0.000000
1606.465061	-0.022470	0.525511	0.022794	80.272293	68.069717	122.954033	3.889184	0.000000	1.186600	0.000000	0.000000	0.000000	-0.076056	0.012880	-0.281377	0.000000	0.000000	3.000000	18.000000	0.000000
1606.468394	-0.022470	0.525511	0.022794	80.272293	68.069717	122.954033	3.889184	0.000000	1.186600	0.000000	0.000000	0.000000	-0.076056	0.012880	-0.281377	0.000000	0.000000	3.000000	18.000000	0.000000
1606.471728	-0.022812	0.525537	0.021832	80.286285	68.286285	123.155884	3.876508	0.000000	1.139704	0.000000	0.000000	0.000000	-0.102718	0.007824	-0.288627	0.000000	0.000000	3.000000	18.000000	0.000000
1606.475061	-0.022812	0.525537	0.021832	80.286285	68.286285	123.155884	3.876508	0.000000	1.139704	0.000000	0.000000	0.000000	-0.102718	0.007824	-0.288627	0.000000	0.000000	3.000000	18.000000	0.000000
1606.478394	-0.022812	0.525537	0.021832	80.286285	68.286285	123.155884	3.876508	0.000000	1.139704	0.000000	0.000000	0.000000	-0.102718	0.007824	-0.288627	0.000000	0.000000	3.000000	18.000000	0.000000
1606.481728	-0.023177	0.525552	0.020891	80.286934	68.522942	123.428307	3.859389	0.000000	1.091600	0.000000	0.000000	0.000000	-0.109387	0.004570	-0.282378	0.000000	0.000000	3.000000	18.000000	0.000000
1606.485061	-0.023177	0.525552	0.020891	80.286934	68.522942	123.428307	3.859389	0.000000	1.091600	0.000000	0.000000	0.000000	-0.109387	0.004570	-0.282378	0.000000	0.000000	3.000000	18.000000	0.000000
1606.488394	-0.023177	0.525552	0.020891	80.286934	68.522942	123.428307	3.859389	0.000000	1.091600	0.000000	0.000000	0.000000	-0.109387	0.004570	-0.282378	0.000000	0.000000	3.000000	18.000000	0.000000
1606.491728	-0.023584	0.525577	0.019923	80.244537	68.806892	123.772606	3.841157	0.000000	1.044537	0.000000	0.000000	0.000000	-0.122152	0.007389	-0.290171	0.000000	0.000000	3.000000	18.000000	0.000000
1606.495061	-0.023584	0.525577	0.019923	80.244537	68.806892	123.772606	3.841157	0.000000	1.044537	0.000000	0.000000	0.000000	-0.122152	0.007389	-0.290171	0.000000	0.000000	3.000000	18.000000	0.000000
1606.498394	-0.023584	0.525577	0.019923	80.244537	68.806892	123.772606	3.841157	0.000000	1.044537	0.000000	0.000000	0.000000	-0.122152	0.007389	-0.290171	0.000000	0.000000	3.000000	18.000000	0.000000
1606.501728	-0.023941	0.525579	0.018896	80.142380	69.126976	124.106956	3.820799	0.000000	0.996175	0.000000	0.000000	0.000000	-0.107113	0.000572	-0.308118	0.000000	0.000000	3.000000	18.000000	0.000000
1606.505061	-0.023941	0.525579	0.018896	80.142380	69.126976	124.106956	3.820799	0.000000	0.996175	0.000000	0.000000	0.000000	-0.107113	0.000572	-0.308118	0.000000	0.000000	3.000000	18.000000	0.000000
1606.508394	-0.023941	0.525579	0.018896	80.142380	69.126976	124.106956	3.820799	0.000000	0.996175	0.000000	0.000000	0.000000	-0.107113	0.000572	-0.308118	0.000000	0.000000	3.000000	18.000000	0.000000
1606.511728	-0.024316	0.525584	0.017802	79.986473	69.498955	124.439781	3.802947	0.000000	0.944822	0.000000	0.000000	0.000000	-0.112350	0.001538	-0.328231	0.000000	0.000000	3.000000	18.000000	0.000000
1606.515061	-0.024316	0.525584	0.017802	79.986473	69.498955	124.439781	3.802947	0.000000	0.944822	0.000000	0.000000	0.000000	-0.112350	0.001538	-0.328231	0.000000	0.000000	3.000000	18.000000	0.000000
1606.518394	-0.024316	0.525584	0.017802	79.986473	69.498955	124.439781	3.802947	0.000000	0.944822	0.000000	0.000000	0.000000	-0.112350	0.001538	-0.328231	0.000000	0.000000	3.000000	18.000000	0.000000
1606.521728	-0.024730	0.525592	0.016640	79.796837	69.880753	124.752220	3.784221	0.000000	0.890117	0.000000	0.000000	0.000000	-0.124231	0.002435	-0.348753	0.000000	0.000000	3.000000	18.000000	0.000000
1606.525061	-0.024730	0.525592	0.016640	79.796837	69.880753	124.752220	3.784221	0.000000	0.890117	0.000000	0.000000	0.000000	-0.124231	0.002435	-0.348753	0.000000	0.000000	3.000000	18.000000	0.000000
1606.528394	-0.024730	0.525592	0.016640	79.796837	69.880753	124.752220	3.784221	0.000000	0.890117	0.000000	0.000000	0.000000	-0.124231	0.002435	-0.348753	0.000000	0.000000	3.000000	18.000000	0.000000
1606.531728	-0.025227	0.525587	0.015387	79.588371	70.260185	125.192711	3.763516	0.000000	0.831991	0.000000	0.000000	0.000000	-0.149106	-0.001480	-0.375824	0.000000	0.000000	3.000000	18.000000	0.000000
1606.535061	-0.025227	0.525587	0.015387	79.588371	70.260185	125.192711	3.763516	0.000000	0.831991	0.000000	0.000000	0.000000	-0.149106	-0.001480	-0.375824	0.000000	0.000000	3.000000	18.000000	0.000000
1606.538394	-0.025227	0.525587	0.015387	79.588371	70.260185	125.192711	3.763516	0.000000	0.831991	0.000000	0.000000	0.000000	-0.149106	-0.001480	-0.375824	0.000000	0.000000	3.000000	18.000000	0.000000
1606.541728	-0.025791	0.525603	0.014190	79.364037	70.513687	125.639175	3.738665	0.000000	0.769354	0.000000	0.000000	0.000000	-0.169349	0.004820	-0.359009	0.000000	0.000000	3.000000	18.000000	0.000000
1606.545061	-0.025791	0.525603	0.014190	79.364037	70.513687	125.639175	3.738665	0.000000	0.769354	0.000000	0.000000	0.000000	-0.169349	0.004820	-0.359009	0.000000	0.000000	3.000000	18.000000	0.000000
1606.548394	-0.025791	0.525603	0.014190	79.364037	70.513687	125.639175	3.738665	0.000000	0.769354	0.000000	0.000000	0.000000	-0.169349	0.004820	-0.359009	0.000000	0.000000	3.000000	18.000000	0.000000
1606.551728	-0.026397	0.525618	0.012990	79.151657	70.516083	125.770271	3.710441	0.000000	0.709519	0.000000	0.000000	0.000000	-0.181784	0.004497	-0.360250	0.000000	0.000000	3.000000	18.000000	0.000000
1606.555061	-0.026397	0.525618	0.012990	79.151657	70.516083	125.770271	3.710441	0.000000	0.709519	0.000000	0.000000	0.000000	-0.181784	0.004497	-0.360250	0.000000	0.000000	3.000000	18.000000	0.000000
1606.558394	-0.026397	0.525618	0.012990	79.151657	70.516083	125.770271	3.710441	0.000000	0.709519	0.000000	0.000000	0.000000	-0.181784	0.004497	-0.360250	0.000000	0.000000	3.000000	18.000000	0.000000
1606.561728	-0.027049	0.525644	0.011869	78.956749	70.189674	125.475983	3.680143	0.000000	0.649477	0.000000	0.000000	0.000000	-0.195573	0.007900	-0.336233	0.000000	0.000000	3.000000	18.000000	0.000000
1606.565061	-0.027049	0.525644	0.011869	78.956749	70.189674	125.475983	3.680143	0.000000	0.649477	0.000000	0.000000	0.000000	-0.195573	0.007900	-0.336233	0.000000	0.000000	3.000000	18.000000	0.000000
1606.568394	-0.027049	0.525644	0.011869	78.956749	70.189674	125.475983	3.680143	0.000000	0.649477	0.000000	0.000000	0.000000	-0.195573	0.007900	-0.336233	0.000000	0.000000	3.000000	18.000000	0.000000
1606.571728	-0.027726	0.525698	0.010849	78.768700	69.628616	124.829224	3.647548	0.000000	0.593439	0.000000	0.000000	0.000000	-0.203062	0.016073	-0.306050	0.000000	0.000000	3.000000	18.000000	0.000000
1606.575061	-0.027726	0.525698	0.010849	78.768700	69.628616	124.829224	3.647548	0.000000	0.593439	0.000000	0.000000	0.000000	-0.203062	0.016073	-0.306050	0.000000	0.000000	3.000000	18.000000	0.000000
1606.578394	-0.027726	0.525698	0.010849	78.768700	69.628616	124.829224	3.647548	0.000000	0.593439	0.000000	0.000000	0.000000	-0.203062	0.016073	-0.306050	0.000000	0.000000	3.000000	18.000000	0.000000
1606.581728	-0.028402	0.525731	0.009873	78.591011	69.013115	124.242355	3.613704	0.000000	0.542430	0.000000	0.000000	0.000000	-0.202948	0.009996	-0.292753	0.000000	0.000000	3.000000	18.000000	0.000000
1606.585061	-0.028402	0.525731	0.009873	78.591011	69.013115	124.242355	3.613704	0.000000	0.542430	0.000000	0.000000	0.000000	-0.202948	0.009996	-0.292753	0.000000	0.000000	3.000000	18.000000	0.000000
1606.588394	-0.028402	0.525731	0.009873	78.591011	69.013115	124.242355	3.613704	0.000000	0.542430	0.000000	0.000000	0.000000	-0.202948	0.009996	-0.292753	0.000000	0.000000	3.000000	18.000000	0.000000
1606.591728	-0.029100	0.525796	0.008932	78.427505	68.511192	124.069839	3.579879	0.000000	0.493638	0.000000	0.000000	0.000000	-0.209399	0.019299	-0.282088	0.000000	0.000000	3.000000	18.000000	0.000000
1606.595061	-0.029100	0.525796	0.008932	78.427505	68.511192	124.069839	3.579879	0.000000	0.493638	0.000000	0.000000	0.000000	-0.209399	0.019299	-0.282088	0.000000	0.000000	3.000000	18.000000	0.000000
1606.598394	-0.029100	0.525796	0.008932	78.427505	68.511192	124.069839	3.579879	0.000000	0.493638	0.000000	0.000000	0.000000	-0.209399	0.019299	-0.282088	0.000000	0.000000	3.000000	18.000000	0.000000
1606.601728	-0.029795	0.525859	0.007991	78.306358	68.232597	124.049088	3.544980	0.000000	0.446623	0.000000	0.000000	0.000000	-0.208500	0.019048	-0.282566	0.000000	0.000000	3.000000	18.000000	0.000000
1606.605061	-0.029795	0.525859	0.007991	78.306358	68.232597	124.049088	3.544980	0.000000	0.446623	0.000000	0.000000	0.000000	-0.208500	0.019048	-0.282566	0.000000	0.000000	3.000000	18.000000	0.000000
1606.608394	-0.029795	0.525859	0.007991	78.306358	68.232597	124.049088	3.544980	0.000000	0.446623	0.000000	0.000000	0.000000	-0.208500	0.019048	-0.282566	0.000000	0.000000	3.000000	18.000000	0.000000
1606.611728	-0.030509	0.525973	0.007038	78.225868	68.173225	124.192978	3.510229	0.000000	0.399529	0.000000	0.000000	0.000000	-0.214063	0.034062	-0.285724	0.000000	0.000000	3.000000	18.000000	0.000000
1606.615061	-0.030509	0.525973	0.007038	78.225868	68.173225	124.192978	3.510229	0.000000	0.399529	0.000000	0.000000	0.000000	-0.214063	0.034062	-0.285724	0.000000	0.000000	3.000000	18.000000	0.000000
1606.618394	-0.030509	0.525973	0.007038	78.225868	68.173225	124.192978	3.510229	0.000000	0.399529	0.000000	0.000000	0.000000	-0.214063	0.034062	-0.285724	0.000000	0.000000	3.000000	18.000000	0.000000
1606.621728	-0.031173	0.526079	0.006045	78.181602	68.269714	124.432495	3.474552	0.000000	0.351908	0.000000	0.000000	0.000000	-0.199078	0.031877	-0.298026	0.000000	0.000000	3.000000	18.000000	0.000000
1606.625061	-0.031173	0.526079	0.006045	78.181602	68.269714	124.432495	3.474552	0.000000	0.351908	0.000000	0.000000	0.000000	-0.199078	0.031877	-0.298026	0.000000	0.000000	3.000000	18.000000	0.000000
1606.628394	-0.031173	0.526079	0.006045	78.181602	68.269714	124.432495	3.474552	0.000000	0.351908	0.000000	0.000000	0.000000	-0.199078	0.031877	-0.298026	0.000000	0.000000	3.000000	18.000000	0.000000
1606.631728	-0.031764	0.526203	0.005008	78.162773	68.352020	124.582558	3.441373	0.000000	0.302237	0.000000	0.000000	0.000000	-0.177455	0.037238	-0.310964	0.000000	0.000000	3.000000	18.000000	0.000000
1606.635061	-0.031764	0.526203	0.005008	78.162773	68.352020	124.582558	3.441373	0.000000	0.302237	0.000000	0.000000	0.000000	-0.177455	0.037238	-0.310964	0.000000	0.000000	3.000000	18.000000	0.000000
1606.638394	-0.031764	0.526203	0.005008	78.162773	68.352020	124.582558	3.441373	0.000000	0.302237	0.000000	0.000000	0.000000	-0.177455	0.037238	-0.310964	0.000000	0.000000	3.000000	18.000000	0.000000
1606.641728	-0.032287	0.526351	0.003971	78.165787	68.448639	124.674355	3.411797	0.000000	0.250410	0.000000	0.000000	0.000000	-0.156792	0.044467	-0.311143	0.000000	0.000000	3.000000	18.000000	0.000000
1606.645061	-0.032287	0.526351	0.003971	78.165787	68.448639	124.674355	3.411797	0.000000	0.250410	0.000000	0.000000	0.000000	-0.156792	0.044467	-0.311143	0.000000	0.000000	3.000000	18.000000	0.000000
1606.648394	-0.032287	0.526351	0.003971	78.165787	68.448639	124.674355	3.411797	0.000000	0.250410	0.000000	0.000000	0.000000	-0.156792	0.044467	-0.311143	0.000000	0.000000	3.000000	18.000000	0.000000
1606.651728	-0.032783	0.526558	0.002904	78.174271	68.508942	124.685760	3.385665	0.000000	0.198553	0.000000	0.000000	0.000000	-0.148789	0.062014	-0.320251	0.000000	0.000000	3.000000	18.000000	0.000000
1606.655061	-0.032783	0.526558	0.002904	78.174271	68.508942	124.685760	3.385665	0.000000	0.198553	0.000000	0.000000	0.000000	-0.148789	0.062014	-0.320251	0.000000	0.000000	3.000000	18.000000	0.000000
1606.658394	-0.032783	0.526558	0.002904	78.174271	68.508942	124.685760	3.385665	0.000000	0.198553	0.000000	0.000000	0.000000	-0.148789	0.062014	-0.320251	0.000000	0.000000	3.000000	18.000000	0.000000
1606.661728	-0.033234	0.526804	0.001853	78.180817	68.543587	124.620316	3.360867	0.000000	0.145178	0.000000	0.000000	0.000000	-0.135257	0.073792	-0.315036	0.000000	0.000000	3.000000	18.000000	0.000000
1606.665061	-0.033234	0.526804	0.001853	78.180817	68.543587	124.620316	3.360867	0.000000	0.145178	0.000000	0.000000	0.000000	-0.135257	0.073792	-0.315036	0.000000	0.000000	3.000000	18.000000	0.000000
1606.668394	-0.033234	0.526804	0.001853	78.180817	68.543587	124.620316	3.360867	0.000000	0.145178	0.000000	0.000000	0.000000	-0.135257	0.073792	-0.315036	0.000000	0.000000	3.000000	18.000000	0.000000
1606.671728	-0.033661	0.527089	0.000819	78.186150	68.541367	124.597954	3.338324	0.000000	0.092672	0.000000	0.000000	0.000000	-0.128356	0.085506	-0.310268	0.000000	0.000000	3.000000	18.000000	0.000000
1606.675061	-0.033661	0.527089	0.000819	78.186150	68.541367	124.597954	3.338324	0.000000	0.092672	0.000000	0.000000	0.000000	-0.128356	0.085506	-0.310268	0.000000	0.000000	3.000000	18.000000	0.000000
1606.678394	-0.033661	0.527089	0.000819	78.186150	68.541367	124.597954	3.338324	0.000000	0.092672	0.000000	0.000000	0.000000	-0.128356	0.085506	-0.310268	0.000000	0.000000	3.000000	18.000000	0.000000
1606.681728	-0.034088	0.527413	-0.000201	78.188293	68.445282	124.556328	3.316931	0.000000	0.040960	0.000000	0.000000	0.000000	-0.128018	0.097190	-0.305976	0.000000	0.000000	3.000000	18.000000	0.000000
1606.685061	-0.034088	0.527413	-0.000201	78.188293	68.445282	124.556328	3.316931	0.000000	0.040960	0.000000	0.000000	0.000000	-0.128018	0.097190	-0.305976	0.000000	0.000000	3.000000	18.000000	0.000000
1606.688394	-0.034088	0.527413	-0.000201	78.188293	68.445282	124.556328	3.316931	0.000000	0.040960	0.000000	0.000000	0.000000	-0.128018	0.097190	-0.305976	0.000000	0.000000	3.000000	18.000000	0.000000
1606.691728	-0.034451	0.527767	-0.001178	78.187737	68.230164	124.396965	3.295594	0.000000	-0.010036	0.000000	0.000000	0.000000	-0.108738	0.106059	-0.293277	0.000000	0.000000	3.000000	18.000000	0.000000
1606.695061	-0.034451	0.527767	-0.001178	78.187737	68.230164	124.396965	3.295594	0.000000	-0.010036	0.000000	0.000000	0.000000	-0.108738	0.106059	-0.293277	0.000000	0.000000	3.000000	18.000000	0.000000
1606.698394	-0.034451	0.527767	-0.001178	78.187737	68.230164	124.396965	3.295594	0.000000	-0.010036	0.000000	0.000000	0.000000	-0.108738	0.106059	-0.293277	0.000000	0.000000	3.000000	18.000000	0.000000
1606.701728	-0.034787	0.528152	-0.002182	78.185158	67.907249	124.131462	3.277472	0.000000	-0.058915	0.000000	0.000000	0.000000	-0.101073	0.115672	-0.301216	0.000000	0.000000	3.000000	18.000000	0.000000
1606.705061	-0.034787	0.528152	-0.002182	78.185158	67.907249	124.131462	3.277472	0.000000	-0.058915	0.000000	0.000000	0.000000	-0.101073	0.115672	-0.301216	0.000000	0.000000	3.000000	18.000000	0.000000
1606.708394	-0.034787	0.528152	-0.002182	78.185158	67.907249	124.131462	3.277472	0.000000	-0.058915	0.000000	0.000000	0.000000	-0.101073	0.115672	-0.301216	0.000000	0.000000	3.000000	18.000000	0.000000
1606.711728	-0.035056	0.528520	-0.003202	78.182800	67.513191	123.786499	3.260626	0.000000	-0.109118	0.000000	0.000000	0.000000	-0.080673	0.110264	-0.305843	0.000000	0.000000	3.000000	18.000000	0.000000
1606.715061	-0.035056	0.528520	-0.003202	78.182800	67.513191	123.786499	3.260626	0.000000	-0.109118	0.000000	0.000000	0.000000	-0.080673	0.110264	-0.305843	0.000000	0.000000	3.000000	18.000000	0.000000
1606.718394	-0.035056	0.528520	-0.003202	78.182800	67.513191	123.786499	3.260626	0.000000	-0.109118	0.000000	0.000000	0.000000	-0.080673	0.110264	-0.305843	0.000000	0.000000	3.000000	18.000000	0.000000
1606.721728	-0.035259	0.528910	-0.004221	78.182831	67.175087	123.487076	3.247180	0.000000	-0.160092	0.000000	0.000000	0.000000	-0.060750	0.117048	-0.305814	0.000000	0.000000	3.000000	18.000000	0.000000
1606.725061	-0.035259	0.528910	-0.004221	78.182831	67.175087	123.487076	3.247180	0.000000	-0.160092	0.000000	0.000000	0.000000	-0.060750	0.117048	-0.305814	0.000000	0.000000	3.000000	18.000000	0.000000
1606.728394	-0.035259	0.528910	-0.004221	78.182831	67.175087	123.487076	3.247180	0.000000	-0.160092	0.000000	0.000000	0.000000	-0.060750	0.117048	-0.305814	0.000000	0.000000	3.000000	18.000000	0.000000
1606.731728	-0.035391	0.529250	-0.005294	78.192612	66.913170	123.243729	3.237056	0.000000	-0.211061	0.000000	0.000000	0.000000	-0.039686	0.102133	-0.321972	0.000000	0.000000	3.000000	18.000000	0.000000
1606.735061	-0.035391	0.529250	-0.005294	78.192612	66.913170	123.243729	3.237056	0.000000	-0.211061	0.000000	0.000000	0.000000	-0.039686	0.102133	-0.321972	0.000000	0.000000	3.000000	18.000000	0.000000
1606.738394	-0.035391	0.529250	-0.005294	78.192612	66.913170	123.243729	3.237056	0.000000	-0.211061	0.000000	0.000000	0.000000	-0.039686	0.102133	-0.321972	0.000000	0.000000	3.000000	18.000000	0.000000
1606.741728	-0.035519	0.529581	-0.006411	78.238770	66.667557	122.971153	3.230441	0.000000	-0.264723	0.000000	0.000000	0.000000	-0.038355	0.099365	-0.335022	0.000000	0.000000	3.000000	18.000000	0.000000
1606.745061	-0.035519	0.529581	-0.006411	78.238770	66.667557	122.971153	3.230441	0.000000	-0.264723	0.000000	0.000000	0.000000	-0.038355	0.099365	-0.335022	0.000000	0.000000	3.000000	18.000000	0.000000
1606.748394	-0.035519	0.529581	-0.006411	78.238770	66.667557	122.971153	3.230441	0.000000	-0.264723	0.000000	0.000000	0.000000	-0.038355	0.099365	-0.335022	0.000000	0.000000	3.000000	18.000000	0.000000
1606.751728	-0.035691	0.529877	-0.007505	78.317451	66.325455	122.565384	3.224049	0.000000	-0.320560	0.000000	0.000000	0.000000	-0.051473	0.088603	-0.328161	0.000000	0.000000	3.000000	18.000000	0.000000
1606.755061	-0.035691	0.529877	-0.007505	78.317451	66.325455	122.565384	3.224049	0.000000	-0.320560	0.000000	0.000000	0.000000	-0.051473	0.088603	-0.328161	0.000000	0.000000	3.000000	18.000000	0.000000
1606.758394	-0.035691	0.529877	-0.007505	78.317451	66.325455	122.565384	3.224049	0.000000	-0.320560	0.000000	0.000000	0.000000	-0.051473	0.088603	-0.328161	0.000000	0.000000	3.000000	18.000000	0.000000
1606.761728	-0.035881	0.530154	-0.008621	78.400734	65.907677	122.081085	3.215470	0.000000	-0.375253	0.000000	0.000000	0.000000	-0.057006	0.083186	-0.334744	0.000000	0.000000	3.000000	18.000000	0.000000
1606.765061	-0.035881	0.530154	-0.008621	78.400734	65.907677	122.081085	3.215470	0.000000	-0.375253	0.000000	0.000000	0.000000	-0.057006	0.083186	-0.334744	0.000000	0.000000	3.000000	18.000000	0.000000
1606.768394	-0.035881	0.530154	-0.008621	78.400734	65.907677	122.081085	3.215470	0.000000	-0.375253	0.000000	0.000000	0.000000	-0.057006	0.083186	-0.334744	0.000000	0.000000	3.000000	18.000000	0.000000
1606.771728	-0.036071	0.530396	-0.009710	78.477814	65.411346	121.528175	3.205969	0.000000	-0.431044	0.000000	0.000000	0.000000	-0.057236	0.072548	-0.326838	0.000000	0.000000	3.000000	18.000000	0.000000
1606.775061	-0.036071	0.530396	-0.009710	78.477814	65.411346	121.528175	3.205969	0.000000	-0.431044	0.000000	0.000000	0.000000	-0.057236	0.072548	-0.326838	0.000000	0.000000	3.000000	18.000000	0.000000
1606.778394	-0.036071	0.530396	-0.009710	78.477814	65.411346	121.528175	3.205969	0.000000	-0.431044	0.000000	0.000000	0.000000	-0.057236	0.072548	-0.326838	0.000000	0.000000	3.000000	18.000000	0.000000
1606.781728	-0.036261	0.530587	-0.010793	78.539787	64.836479	120.912094	3.196430	0.000000	-0.485517	0.000000	0.000000	0.000000	-0.057011	0.057260	-0.324701	0.000000	0.000000	3.000000	18.000000	0.000000
1606.785061	-0.036261	0.530587	-0.010793	78.539787	64.836479	120.912094	3.196430	0.000000	-0.485517	0.000000	0.000000	0.000000	-0.057011	0.057260	-0.324701	0.000000	0.000000	3.000000	18.000000	0.000000
1606.788394	-0.036261	0.530587	-0.010793	78.539787	64.836479	120.912094	3.196430	0.000000	-0.485517	0.000000	0.000000	0.000000	-0.057011	0.057260	-0.324701	0.000000	0.000000	3.000000	18.000000	0.000000
1606.791728	-0.036427	0.530760	-0.011893	78.596321	64.282272	120.326653	3.186928	0.000000	-0.539634	0.000000	0.000000	0.000000	-0.049780	0.052024	-0.330228	0.000000	0.000000	3.000000	18.000000	0.000000
1606.795061	-0.036427	0.530760	-0.011893	78.596321	64.282272	120.326653	3.186928	0.000000	-0.539634	0.000000	0.000000	0.000000	-0.049780	0.052024	-0.330228	0.000000	0.000000	3.000000	18.000000	0.000000
1606.798394	-0.036427	0.530760	-0.011893	78.596321	64.282272	120.326653	3.186928	0.000000	-0.539634	0.000000	0.000000	0.000000	-0.049780	0.052024	-0.330228	0.000000	0.000000	3.000000	18.000000	0.000000
1606.801728	-0.036633	0.530916	-0.013018	78.643867	63.761524	119.790443	3.178632	0.000000	-0.594672	0.000000	0.000000	0.000000	-0.061561	0.046791	-0.337319	0.000000	0.000000	3.000000	18.000000	0.000000
1606.805061	-0.036633	0.530916	-0.013018	78.643867	63.761524	119.790443	3.178632	0.000000	-0.594672	0.000000	0.000000	0.000000	-0.061561	0.046791	-0.337319	0.000000	0.000000	3.000000	18.000000	0.000000
1606.808394	-0.036633	0.530916	-0.013018	78.643867	63.761524	119.790443	3.178632	0.000000	-0.594672	0.000000	0.000000	0.000000	-0.061561	0.046791	-0.337319	0.000000	0.000000	3.000000	18.000000	0.000000
1606.811728	-0.036835	0.531055	-0.014162	78.677925	63.227985	119.263641	3.168371	0.000000	-0.650892	0.000000	0.000000	0.000000	-0.060616	0.041542	-0.343382	0.000000	0.000000	3.000000	18.000000	0.000000
1606.815061	-0.036835	0.531055	-0.014162	78.677925	63.227985	119.263641	3.168371	0.000000	-0.650892	0.000000	0.000000	0.000000	-0.060616	0.041542	-0.343382	0.000000	0.000000	3.000000	18.000000	0.000000
1606.818394	-0.036835	0.531055	-0.014162	78.677925	63.227985	119.263641	3.168371	0.000000	-0.650892	0.000000	0.000000	0.000000	-0.060616	0.041542	-0.343382	0.000000	0.000000	3.000000	18.000000	0.000000
1606.821728	-0.037054	0.531176	-0.015329	78.695351	62.694511	118.759804	3.158269	0.000000	-0.708122	0.000000	0.000000	0.000000	-0.065951	0.036331	-0.349981	0.000000	0.000000	3.000000	18.000000	0.000000
1606.825061	-0.037054	0.531176	-0.015329	78.695351	62.694511	118.759804	3.158269	0.000000	-0.708122	0.000000	0.000000	0.000000	-0.065951	0.036331	-0.349981	0.000000	0.000000	3.000000	18.000000	0.000000
1606.828394	-0.037054	0.531176	-0.015329	78.695351	62.694511	118.759804	3.158269	0.000000	-0.708122	0.000000	0.000000	0.000000	-0.065951	0.036331	-0.349981	0.000000	0.000000	3.000000	18.000000	0.000000
1606.831728	-0.037274	0.531311	-0.016477	78.693779	62.250462	118.368721	3.147277	0.000000	-0.766452	0.000000	0.000000	0.000000	-0.065927	0.040536	-0.344439	0.000000	0.000000	3.000000	18.000000	0.000000
1606.835061	-0.037274	0.531311	-0.016477	78.693779	62.250462	118.368721	3.147277	0.000000	-0.766452	0.000000	0.000000	0.000000	-0.065927	0.040536	-0.344439	0.000000	0.000000	3.000000	18.000000	0.000000
1606.838394	-0.037274	0.531311	-0.016477	78.693779	62.250462	118.368721	3.147277	0.000000	-0.766452	0.000000	0.000000	0.000000	-0.065927	0.040536	-0.344439	0.000000	0.000000	3.000000	18.000000	0.000000
1606.841728	-0.037452	0.531460	-0.017603	78.694473	61.920849	118.086967	3.136289	0.000000	-0.823859	0.000000	0.000000	0.000000	-0.053398	0.044713	-0.337820	0.000000	0.000000	3.000000	18.000000	0.000000
1606.845061	-0.037452	0.531460	-0.017603	78.694473	61.920849	118.086967	3.136289	0.000000	-0.823859	0.000000	0.000000	0.000000	-0.053398	0.044713	-0.337820	0.000000	0.000000	3.000000	18.000000	0.000000
1606.848394	-0.037452	0.531460	-0.017603	78.694473	61.920849	118.086967	3.136289	0.000000	-0.823859	0.000000	0.000000	0.000000	-0.053398	0.044713	-0.337820	0.000000	0.000000	3.000000	18.000000	0.000000
1606.851728	-0.037606	0.531592	-0.018748	78.697807	61.687210	117.896622	3.127389	0.000000	-0.880162	0.000000	0.000000	0.000000	-0.046223	0.039506	-0.343347	0.000000	0.000000	3.000000	18.000000	0.000000
1606.855061	-0.037606	0.531592	-0.018748	78.697807	61.687210	117.896622	3.127389	0.000000	-0.880162	0.000000	0.000000	0.000000	-0.046223	0.039506	-0.343347	0.000000	0.000000	3.000000	18.000000	0.000000
1606.858394	-0.037606	0.531592	-0.018748	78.697807	61.687210	117.896622	3.127389	0.000000	-0.880162	0.000000	0.000000	0.000000	-0.046223	0.039506	-0.343347	0.000000	0.000000	3.000000	18.000000	0.000000
1606.861728	-0.037717	0.531722	-0.019889	78.703987	61.552315	117.797760	3.119686	0.000000	-0.937387	0.000000	0.000000	0.000000	-0.033360	0.039007	-0.342517	0.000000	0.000000	3.000000	18.000000	0.000000
1606.865061	-0.037717	0.531722	-0.019889	78.703987	61.552315	117.797760	3.119686	0.000000	-0.937387	0.000000	0.000000	0.000000	-0.033360	0.039007	-0.342517	0.000000	0.000000	3.000000	18.000000	0.000000
1606.868394	-0.037717	0.531722	-0.019889	78.703987	61.552315	117.797760	3.119686	0.000000	-0.937387	0.000000	0.000000	0.000000	-0.033360	0.039007	-0.342517	0.000000	0.000000	3.000000	18.000000	0.000000
1606.871728	-0.037788	0.531866	-0.021009	78.714790	61.595284	117.867416	3.114126	0.000000	-0.994473	0.000000	0.000000	0.000000	-0.021098	0.043184	-0.335852	0.000000	0.000000	3.000000	18.000000	0.000000
1606.875061	-0.037788	0.531866	-0.021009	78.714790	61.595284	117.867416	3.114126	0.000000	-0.994473	0.000000	0.000000	0.000000	-0.021098	0.043184	-0.335852	0.000000	0.000000	3.000000	18.000000	0.000000
1606.878394	-0.037788	0.531866	-0.021009	78.714790	61.595284	117.867416	3.114126	0.000000	-0.994473	0.000000	0.000000	0.000000	-0.021098	0.043184	-0.335852	0.000000	0.000000	3.000000	18.000000	0.000000
1606.881728	-0.037791	0.532024	-0.022171	78.729805	61.739090	118.026070	3.110609	0.000000	-1.050448	0.000000	0.000000	0.000000	-0.001013	0.047608	-0.348554	0.000000	0.000000	3.000000	18.000000	0.000000
1606.885061	-0.037791	0.532024	-0.022171	78.729805	61.739090	118.026070	3.110609	0.000000	-1.050448	0.000000	0.000000	0.000000	-0.001013	0.047608	-0.348554	0.000000	0.000000	3.000000	18.000000	0.000000
1606.888394	-0.037791	0.532024	-0.022171	78.729805	61.739090	118.026070	3.110609	0.000000	-1.050448	0.000000	0.000000	0.000000	-0.001013	0.047608	-0.348554	0.000000	0.000000	3.000000	18.000000	0.000000
1606.891728	-0.037749	0.532174	-0.023373	78.745895	61.903214	118.199905	3.110440	0.000000	-1.108541	0.000000	0.000000	0.000000	0.012651	0.044795	-0.360599	0.000000	0.000000	3.000000	18.000000	0.000000
1606.895061	-0.037749	0.532174	-0.023373	78.745895	61.903214	118.199905	3.110440	0.000000	-1.108541	0.000000	0.000000	0.000000	0.012651	0.044795	-0.360599	0.000000	0.000000	3.000000	18.000000	0.000000
1606.898394	-0.037749	0.532174	-0.023373	78.745895	61.903214	118.199905	3.110440	0.000000	-1.108541	0.000000	0.000000	0.000000	0.012651	0.044795	-0.360599	0.000000	0.000000	3.000000	18.000000	0.000000
1606.901728	-0.037682	0.532313	-0.024617	78.775787	62.048534	118.337006	3.112549	0.000000	-1.168640	0.000000	0.000000	0.000000	0.020060	0.041952	-0.373207	0.000000	0.000000	3.000000	18.000000	0.000000
1606.905061	-0.037682	0.532313	-0.024617	78.775787	62.048534	118.337006	3.112549	0.000000	-1.168640	0.000000	0.000000	0.000000	0.020060	0.041952	-0.373207	0.000000	0.000000	3.000000	18.000000	0.000000
1606.908394	-0.037682	0.532313	-0.024617	78.775787	62.048534	118.337006	3.112549	0.000000	-1.168640	0.000000	0.000000	0.000000	0.020060	0.041952	-0.373207	0.000000	0.000000	3.000000	18.000000	0.000000
1606.911728	-0.037613	0.532459	-0.025885	78.813873	62.045391	118.303711	3.115892	0.000000	-1.230842	0.000000	0.000000	0.000000	0.020771	0.043764	-0.380544	0.000000	0.000000	3.000000	18.000000	0.000000
1606.915061	-0.037613	0.532459	-0.025885	78.813873	62.045391	118.303711	3.115892	0.000000	-1.230842	0.000000	0.000000	0.000000	0.020771	0.043764	-0.380544	0.000000	0.000000	3.000000	18.000000	0.000000
1606.918394	-0.037613	0.532459	-0.025885	78.813873	62.045391	118.303711	3.115892	0.000000	-1.230842	0.000000	0.000000	0.000000	0.020771	0.043764	-0.380544	0.000000	0.000000	3.000000	18.000000	0.000000
1606.921728	-0.037525	0.532618	-0.027133	78.861168	61.865868	118.081688	3.119354	0.000000	-1.294266	0.000000	0.000000	0.000000	0.026483	0.047763	-0.374452	0.000000	0.000000	3.000000	18.000000	0.000000
1606.925061	-0.037525	0.532618	-0.027133	78.861168	61.865868	118.081688	3.119354	0.000000	-1.294266	0.000000	0.000000	0.000000	0.026483	0.047763	-0.374452	0.000000	0.000000	3.000000	18.000000	0.000000
1606.928394	-0.037525	0.532618	-0.027133	78.861168	61.865868	118.081688	3.119354	0.000000	-1.294266	0.000000	0.000000	0.000000	0.026483	0.047763	-0.374452	0.000000	0.000000	3.000000	18.000000	0.000000
1606.931728	-0.037462	0.532822	-0.028326	78.919868	61.481380	117.628456	3.123768	0.000000	-1.356674	0.000000	0.000000	0.000000	0.018907	0.061085	-0.357739	0.000000	0.000000	3.000000	18.000000	0.000000
1606.935061	-0.037462	0.532822	-0.028326	78.919868	61.481380	117.628456	3.123768	0.000000	-1.356674	0.000000	0.000000	0.000000	0.018907	0.061085	-0.357739	0.000000	0.000000	3.000000	18.000000	0.000000
1606.938394	-0.037462	0.532822	-0.028326	78.919868	61.481380	117.628456	3.123768	0.000000	-1.356674	0.000000	0.000000	0.000000	0.018907	0.061085	-0.357739	0.000000	0.000000	3.000000	18.000000	0.000000
1606.941728	-0.037341	0.533031	-0.029471	78.983253	61.048512	117.104591	3.126919	0.000000	-1.416297	0.000000	0.000000	0.000000	0.036139	0.062680	-0.343475	0.000000	0.000000	3.000000	18.000000	0.000000
1606.945061	-0.037341	0.533031	-0.029471	78.983253	61.048512	117.104591	3.126919	0.000000	-1.416297	0.000000	0.000000	0.000000	0.036139	0.062680	-0.343475	0.000000	0.000000	3.000000	18.000000	0.000000
1606.948394	-0.037341	0.533031	-0.029471	78.983253	61.048512	117.104591	3.126919	0.000000	-1.416297	0.000000	0.000000	0.000000	0.036139	0.062680	-0.343475	0.000000	0.000000	3.000000	18.000000	0.000000
1606.951728	-0.037202	0.533277	-0.030599	79.038651	60.628666	116.599541	3.132942	0.000000	-1.473543	0.000000	0.000000	0.000000	0.041802	0.073705	-0.338590	0.000000	0.000000	3.000000	18.000000	0.000000
1606.955061	-0.037202	0.533277	-0.030599	79.038651	60.628666	116.599541	3.132942	0.000000	-1.473543	0.000000	0.000000	0.000000	0.041802	0.073705	-0.338590	0.000000	0.000000	3.000000	18.000000	0.000000
1606.958394	-0.037202	0.533277	-0.030599	79.038651	60.628666	116.599541	3.132942	0.000000	-1.473543	0.000000	0.000000	0.000000	0.041802	0.073705	-0.338590	0.000000	0.000000	3.000000	18.000000	0.000000
1606.961728	-0.037006	0.533528	-0.031681	79.086639	60.275143	116.164894	3.139909	0.000000	-1.529975	0.000000	0.000000	0.000000	0.058812	0.075309	-0.324323	0.000000	0.000000	3.000000	18.000000	0.000000
1606.965061	-0.037006	0.533528	-0.031681	79.086639	60.275143	116.164894	3.139909	0.000000	-1.529975	0.000000	0.000000	0.000000	0.058812	0.075309	-0.324323	0.000000	0.000000	3.000000	18.000000	0.000000
1606.968394	-0.037006	0.533528	-0.031681	79.086639	60.275143	116.164894	3.139909	0.000000	-1.529975	0.000000	0.000000	0.000000	0.058812	0.075309	-0.324323	0.000000	0.000000	3.000000	18.000000	0.000000
1606.971728	-0.036808	0.533784	-0.032786	79.132355	60.079220	115.891457	3.149711	0.000000	-1.584029	0.000000	0.000000	0.000000	0.059292	0.076934	-0.331673	0.000000	0.000000	3.000000	18.000000	0.000000
1606.975061	-0.036808	0.533784	-0.032786	79.132355	60.079220	115.891457	3.149711	0.000000	-1.584029	0.000000	0.000000	0.000000	0.059292	0.076934	-0.331673	0.000000	0.000000	3.000000	18.000000	0.000000
1606.978394	-0.036808	0.533784	-0.032786	79.132355	60.079220	115.891457	3.149711	0.000000	-1.584029	0.000000	0.000000	0.000000	0.059292	0.076934	-0.331673	0.000000	0.000000	3.000000	18.000000	0.000000
1606.981728	-0.036585	0.534015	-0.033954	79.189011	60.105961	115.835503	3.159593	0.000000	-1.639307	0.000000	0.000000	0.000000	0.066809	0.069259	-0.350212	0.000000	0.000000	3.000000	18.000000	0.000000
1606.985061	-0.036585	0.534015	-0.033954	79.189011	60.105961	115.835503	3.159593	0.000000	-1.639307	0.000000	0.000000	0.000000	0.066809	0.069259	-0.350212	0.000000	0.000000	3.000000	18.000000	0.000000
1606.988394	-0.036585	0.534015	-0.033954	79.189011	60.105961	115.835503	3.159593	0.000000	-1.639307	0.000000	0.000000	0.000000	0.066809	0.069259	-0.350212	0.000000	0.000000	3.000000	18.000000	0.000000
1606.991728	-0.036425	0.534259	-0.035108	79.246536	60.170471	115.821747	3.170728	0.000000	-1.697676	0.000000	0.000000	0.000000	0.048094	0.073155	-0.346200	0.000000	0.000000	3.000000	18.000000	0.000000
1606.995061	-0.036425	0.534259	-0.035108	79.246536	60.170471	115.821747	3.170728	0.000000	-1.697676	0.000000	0.000000	0.000000	0.048094	0.073155	-0.346200	0.000000	0.000000	3.000000	18.000000	0.000000
1606.998394	-0.036425	0.534259	-0.035108	79.246536	60.170471	115.821747	3.170728	0.000000	-1.697676	0.000000	0.000000	0.000000	0.048094	0.073155	-0.346200	0.000000	0.000000	3.000000	18.000000	0.000000
1607.001728	-0.036243	0.534485	-0.036280	79.292313	60.245022	115.837578	3.178743	0.000000	-1.755376	0.000000	0.000000	0.000000	0.054514	0.067751	-0.351796	0.000000	0.000000	3.000000	18.000000	0.000000
1607.005061	-0.036243	0.534485	-0.036280	79.292313	60.245022	115.837578	3.178743	0.000000	-1.755376	0.000000	0.000000	0.000000	0.054514	0.067751	-0.351796	0.000000	0.000000	3.000000	18.000000	0.000000
1607.008394	-0.036243	0.534485	-0.036280	79.292313	60.245022	115.837578	3.178743	0.000000	-1.755376	0.000000	0.000000	0.000000	0.054514	0.067751	-0.351796	0.000000	0.000000	3.000000	18.000000	0.000000
1607.011728	-0.036086	0.534716	-0.037412	79.307114	60.296951	115.867279	3.187829	0.000000	-1.814009	0.000000	0.000000	0.000000	0.047309	0.069414	-0.339606	0.000000	0.000000	3.000000	18.000000	0.000000
1607.015061	-0.036086	0.534716	-0.037412	79.307114	60.296951	115.867279	3.187829	0.000000	-1.814009	0.000000	0.000000	0.000000	0.047309	0.069414	-0.339606	0.000000	0.000000	3.000000	18.000000	0.000000
1607.018394	-0.036086	0.534716	-0.037412	79.307114	60.296951	115.867279	3.187829	0.000000	-1.814009	0.000000	0.000000	0.000000	0.047309	0.069414	-0.339606	0.000000	0.000000	3.000000	18.000000	0.000000
1607.021728	-0.035915	0.534984	-0.038461	79.310135	60.304062	115.868370	3.195714	0.000000	-1.870610	0.000000	0.000000	0.000000	0.051076	0.080418	-0.314650	0.000000	0.000000	3.000000	18.000000	0.000000
1607.025061	-0.035915	0.534984	-0.038461	79.310135	60.304062	115.868370	3.195714	0.000000	-1.870610	0.000000	0.000000	0.000000	0.051076	0.080418	-0.314650	0.000000	0.000000	3.000000	18.000000	0.000000
1607.028394	-0.035915	0.534984	-0.038461	79.310135	60.304062	115.868370	3.195714	0.000000	-1.870610	0.000000	0.000000	0.000000	0.051076	0.080418	-0.314650	0.000000	0.000000	3.000000	18.000000	0.000000
1607.031728	-0.035771	0.535273	-0.039450	79.308319	60.241505	115.799400	3.204226	0.000000	-1.923051	0.000000	0.000000	0.000000	0.043415	0.086797	-0.296549	0.000000	0.000000	3.000000	18.000000	0.000000
1607.035061	-0.035771	0.535273	-0.039450	79.308319	60.241505	115.799400	3.204226	0.000000	-1.923051	0.000000	0.000000	0.000000	0.043415	0.086797	-0.296549	0.000000	0.000000	3.000000	18.000000	0.000000
1607.038394	-0.035771	0.535273	-0.039450	79.308319	60.241505	115.799400	3.204226	0.000000	-1.923051	0.000000	0.000000	0.000000	0.043415	0.086797	-0.296549	0.000000	0.000000	3.000000	18.000000	0.000000
1607.041728	-0.035771	0.535273	-0.039450	79.307892	60.237419	115.787376	3.211462	0.000000	-1.972476	0.000000	0.000000	0.000000	0.043415	0.086797	-0.296549	0.000000	0.000000	3.000000	18.000000	0.000000
1607.045061	-0.035634	0.535554	-0.040348	79.307892	60.237419	115.787376	3.211462	0.000000	-1.972476	0.000000	0.000000	0.000000	0.041015	0.084175	-0.269504	0.000000	0.000000	3.000000	18.000000	0.000000
1607.048394	-0.035634	0.535554	-0.040348	79.307892	60.237419	115.787376	3.211462	0.000000	-1.972476	0.000000	0.000000	0.000000	0.041015	0.084175	-0.269504	0.000000	0.000000	3.000000	18.000000	0.000000
1607.051728	-0.035501	0.535841	-0.041204	79.306587	60.233269	115.772079	3.218298	0.000000	-2.017394	0.000000	0.000000	0.000000	0.039845	0.086066	-0.256692	0.000000	0.000000	3.000000	18.000000	0.000000
1607.055061	-0.035501	0.535841	-0.041204	79.306587	60.233269	115.772079	3.218298	0.000000	-2.017394	0.000000	0.000000	0.000000	0.039845	0.086066	-0.256692	0.000000	0.000000	3.000000	18.000000	0.000000
1607.058394	-0.035501	0.535841	-0.041204	79.306587	60.233269	115.772079	3.218298	0.000000	-2.017394	0.000000	0.000000	0.000000	0.039845	0.086066	-0.256692	0.000000	0.000000	3.000000	18.000000	0.000000
1607.061728	-0.035501	0.535841	-0.041204	79.307877	60.242748	115.768799	3.224939	0.000000	-2.060175	0.000000	0.000000	0.000000	0.039845	0.086066	-0.256692	0.000000	0.000000	3.000000	18.000000	0.000000
1607.065061	-0.035332	0.536096	-0.042028	79.307877	60.242748	115.768799	3.224939	0.000000	-2.060175	0.000000	0.000000	0.000000	0.050891	0.076523	-0.247426	0.000000	0.000000	3.000000	18.000000	0.000000
1607.068394	-0.035332	0.536096	-0.042028	79.307877	60.242748	115.768799	3.224939	0.000000	-2.060175	0.000000	0.000000	0.000000	0.050891	0.076523	-0.247426	0.000000	0.000000	3.000000	18.000000	0.000000
1607.071728	-0.035186	0.536335	-0.042808	79.310471	60.253540	115.762238	3.233421	0.000000	-2.101413	0.000000	0.000000	0.000000	0.043672	0.071731	-0.233794	0.000000	0.000000	3.000000	18.000000	0.000000
1607.075061	-0.035186	0.536335	-0.042808	79.310471	60.253540	115.762238	3.233421	0.000000	-2.101413	0.000000	0.000000	0.000000	0.043672	0.071731	-0.233794	0.000000	0.000000	3.000000	18.000000	0.000000
1607.078394	-0.035186	0.536335	-0.042808	79.310471	60.253540	115.762238	3.233421	0.000000	-2.101413	0.000000	0.000000	0.000000	0.043672	0.071731	-0.233794	0.000000	0.000000	3.000000	18.000000	0.000000
1607.081728	-0.035186	0.536335	-0.042808	79.319603	60.254726	115.739441	3.240700	0.000000	-2.140379	0.000000	0.000000	0.000000	0.043672	0.071731	-0.233794	0.000000	0.000000	3.000000	18.000000	0.000000
1607.085061	-0.035043	0.536565	-0.043564	79.319603	60.254726	115.739441	3.240700	0.000000	-2.140379	0.000000	0.000000	0.000000	0.042988	0.069131	-0.226783	0.000000	0.000000	3.000000	18.000000	0.000000
1607.088394	-0.035043	0.536565	-0.043564	79.319603	60.254726	115.739441	3.240700	0.000000	-2.140379	0.000000	0.000000	0.000000	0.042988	0.069131	-0.226783	0.000000	0.000000	3.000000	18.000000	0.000000
1607.091728	-0.034918	0.536779	-0.044341	79.348320	60.248615	115.686096	3.247864	0.000000	-2.178176	0.000000	0.000000	0.000000	0.037527	0.064070	-0.233267	0.000000	0.000000	3.000000	18.000000	0.000000
1607.095061	-0.034918	0.536779	-0.044341	79.348320	60.248615	115.686096	3.247864	0.000000	-2.178176	0.000000	0.000000	0.000000	0.037527	0.064070	-0.233267	0.000000	0.000000	3.000000	18.000000	0.000000
1607.098394	-0.034918	0.536779	-0.044341	79.348320	60.248615	115.686096	3.247864	0.000000	-2.178176	0.000000	0.000000	0.000000	0.037527	0.064070	-0.233267	0.000000	0.000000	3.000000	18.000000	0.000000
1607.101728	-0.034918	0.536779	-0.044341	79.399132	60.198891	115.557907	3.254119	0.000000	-2.217054	0.000000	0.000000	0.000000	0.037527	0.064070	-0.233267	0.000000	0.000000	3.000000	18.000000	0.000000
1607.105061	-0.034816	0.537000	-0.045077	79.399132	60.198891	115.557907	3.254119	0.000000	-2.217054	0.000000	0.000000	0.000000	0.030503	0.066212	-0.220875	0.000000	0.000000	3.000000	18.000000	0.000000
1607.108394	-0.034816	0.537000	-0.045077	79.399132	60.198891	115.557907	3.254119	0.000000	-2.217054	0.000000	0.000000	0.000000	0.030503	0.066212	-0.220875	0.000000	0.000000	3.000000	18.000000	0.000000
1607.111728	-0.034716	0.537212	-0.045790	79.468155	60.127953	115.382278	3.259202	0.000000	-2.253866	0.000000	0.000000	0.000000	0.029864	0.063700	-0.213829	0.000000	0.000000	3.000000	18.000000	0.000000
1607.115061	-0.034716	0.537212	-0.045790	79.468155	60.127953	115.382278	3.259202	0.000000	-2.253866	0.000000	0.000000	0.000000	0.029864	0.063700	-0.213829	0.000000	0.000000	3.000000	18.000000	0.000000
1607.118394	-0.034716	0.537212	-0.045790	79.468155	60.127953	115.382278	3.259202	0.000000	-2.253866	0.000000	0.000000	0.000000	0.029864	0.063700	-0.213829	0.000000	0.000000	3.000000	18.000000	0.000000
1607.121728	-0.034716	0.537212	-0.045790	79.543648	60.047951	115.188217	3.264180	0.000000	-2.289505	0.000000	0.000000	0.000000	0.029864	0.063700	-0.213829	0.000000	0.000000	3.000000	18.000000	0.000000
1607.125061	-0.034617	0.537423	-0.046503	79.543648	60.047951	115.188217	3.264180	0.000000	-2.289505	0.000000	0.000000	0.000000	0.029834	0.063342	-0.213939	0.000000	0.000000	3.000000	18.000000	0.000000
1607.128394	-0.034617	0.537423	-0.046503	79.543648	60.047951	115.188217	3.264180	0.000000	-2.289505	0.000000	0.000000	0.000000	0.029834	0.063342	-0.213939	0.000000	0.000000	3.000000	18.000000	0.000000
1607.131728	-0.034483	0.537619	-0.047166	79.608688	59.980797	115.019295	3.269152	0.000000	-2.325161	0.000000	0.000000	0.000000	0.040273	0.058820	-0.198723	0.000000	0.000000	3.000000	18.000000	0.000000
1607.135061	-0.034483	0.537619	-0.047166	79.608688	59.980797	115.019295	3.269152	0.000000	-2.325161	0.000000	0.000000	0.000000	0.040273	0.058820	-0.198723	0.000000	0.000000	3.000000	18.000000	0.000000
1607.138394	-0.034483	0.537619	-0.047166	79.608688	59.980797	115.019295	3.269152	0.000000	-2.325161	0.000000	0.000000	0.000000	0.040273	0.058820	-0.198723	0.000000	0.000000	3.000000	18.000000	0.000000
1607.141728	-0.034483	0.537619	-0.047166	79.654175	59.940758	114.900131	3.275865	0.000000	-2.358281	0.000000	0.000000	0.000000	0.040273	0.058820	-0.198723	0.000000	0.000000	3.000000	18.000000	0.000000
1607.145061	-0.034351	0.537807	-0.047804	79.654175	59.940758	114.900131	3.275865	0.000000	-2.358281	0.000000	0.000000	0.000000	0.039602	0.056423	-0.191652	0.000000	0.000000	3.000000	18.000000	0.000000
1607.148394	-0.034351	0.537807	-0.047804	79.654175	59.940758	114.900131	3.275865	0.000000	-2.358281	0.000000	0.000000	0.000000	0.039602	0.056423	-0.191652	0.000000	0.000000	3.000000	18.000000	0.000000
1607.151728	-0.034203	0.538003	-0.048399	79.677528	59.909351	114.819305	3.282465	0.000000	-2.390224	0.000000	0.000000	0.000000	0.044267	0.058711	-0.178227	0.000000	0.000000	3.000000	18.000000	0.000000
1607.155061	-0.034203	0.538003	-0.048399	79.677528	59.909351	114.819305	3.282465	0.000000	-2.390224	0.000000	0.000000	0.000000	0.044267	0.058711	-0.178227	0.000000	0.000000	3.000000	18.000000	0.000000
1607.158394	-0.034203	0.538003	-0.048399	79.677528	59.909351	114.819305	3.282465	0.000000	-2.390224	0.000000	0.000000	0.000000	0.044267	0.058711	-0.178227	0.000000	0.000000	3.000000	18.000000	0.000000
1607.161728	-0.034203	0.538003	-0.048399	79.680122	59.919899	114.812500	3.289843	0.000000	-2.419928	0.000000	0.000000	0.000000	0.044267	0.058711	-0.178227	0.000000	0.000000	3.000000	18.000000	0.000000
1607.165061	-0.034037	0.538175	-0.048987	79.680122	59.919899	114.812500	3.289843	0.000000	-2.419928	0.000000	0.000000	0.000000	0.049892	0.051715	-0.176511	0.000000	0.000000	3.000000	18.000000	0.000000
1607.168394	-0.034037	0.538175	-0.048987	79.680122	59.919899	114.812500	3.289843	0.000000	-2.419928	0.000000	0.000000	0.000000	0.049892	0.051715	-0.176511	0.000000	0.000000	3.000000	18.000000	0.000000
1607.171728	-0.033890	0.538347	-0.049577	79.681419	59.931885	114.809036	3.298158	0.000000	-2.449346	0.000000	0.000000	0.000000	0.043990	0.051491	-0.177080	0.000000	0.000000	3.000000	18.000000	0.000000
1607.175061	-0.033890	0.538347	-0.049577	79.681419	59.931885	114.809036	3.298158	0.000000	-2.449346	0.000000	0.000000	0.000000	0.043990	0.051491	-0.177080	0.000000	0.000000	3.000000	18.000000	0.000000
1607.178394	-0.033890	0.538347	-0.049577	79.681419	59.931885	114.809036	3.298158	0.000000	-2.449346	0.000000	0.000000	0.000000	0.043990	0.051491	-0.177080	0.000000	0.000000	3.000000	18.000000	0.000000
1607.181728	-0.033890	0.538347	-0.049577	79.681442	59.942806	114.809059	3.305490	0.000000	-2.478860	0.000000	0.000000	0.000000	0.043990	0.051491	-0.177080	0.000000	0.000000	3.000000	18.000000	0.000000
1607.185061	-0.033761	0.538524	-0.050193	79.681442	59.942806	114.809059	3.305490	0.000000	-2.478860	0.000000	0.000000	0.000000	0.038712	0.053258	-0.184830	0.000000	0.000000	3.000000	18.000000	0.000000
1607.188394	-0.033761	0.538524	-0.050193	79.681442	59.942806	114.809059	3.305490	0.000000	-2.478860	0.000000	0.000000	0.000000	0.038712	0.053258	-0.184830	0.000000	0.000000	3.000000	18.000000	0.000000
1607.191728	-0.033634	0.538694	-0.050786	79.681396	59.953651	114.809036	3.311942	0.000000	-2.509665	0.000000	0.000000	0.000000	0.038052	0.050984	-0.177728	0.000000	0.000000	3.000000	18.000000	0.000000
1607.195061	-0.033634	0.538694	-0.050786	79.681396	59.953651	114.809036	3.311942	0.000000	-2.509665	0.000000	0.000000	0.000000	0.038052	0.050984	-0.177728	0.000000	0.000000	3.000000	18.000000	0.000000
1607.198394	-0.033634	0.538694	-0.050786	79.681396	59.953651	114.809036	3.311942	0.000000	-2.509665	0.000000	0.000000	0.000000	0.038052	0.050984	-0.177728	0.000000	0.000000	3.000000	18.000000	0.000000
1607.201728	-0.033634	0.538694	-0.050786	79.682770	59.980091	114.824852	3.318284	0.000000	-2.539286	0.000000	0.000000	0.000000	0.038052	0.050984	-0.177728	0.000000	0.000000	3.000000	18.000000	0.000000
1607.205061	-0.033504	0.538855	-0.051422	79.682770	59.980091	114.824852	3.318284	0.000000	-2.539286	0.000000	0.000000	0.000000	0.039068	0.048106	-0.190854	0.000000	0.000000	3.000000	18.000000	0.000000
1607.208394	-0.033504	0.538855	-0.051422	79.682770	59.980091	114.824852	3.318284	0.000000	-2.539286	0.000000	0.000000	0.000000	0.039068	0.048106	-0.190854	0.000000	0.000000	3.000000	18.000000	0.000000
1607.211728	-0.033376	0.539030	-0.052039	79.682770	59.990993	114.824867	3.324795	0.000000	-2.571095	0.000000	0.000000	0.000000	0.038518	0.052501	-0.185081	0.000000	0.000000	3.000000	18.000000	0.000000
1607.215061	-0.033376	0.539030	-0.052039	79.682770	59.990993	114.824867	3.324795	0.000000	-2.571095	0.000000	0.000000	0.000000	0.038518	0.052501	-0.185081	0.000000	0.000000	3.000000	18.000000	0.000000
1607.218394	-0.033376	0.539030	-0.052039	79.682770	59.990993	114.824867	3.324795	0.000000	-2.571095	0.000000	0.000000	0.000000	0.038518	0.052501	-0.185081	0.000000	0.000000	3.000000	18.000000	0.000000
1607.221728	-0.033376	0.539030	-0.052039	79.684090	60.017384	114.840645	3.331214	0.000000	-2.601942	0.000000	0.000000	0.000000	0.038518	0.052501	-0.185081	0.000000	0.000000	3.000000	18.000000	0.000000
1607.225061	-0.033248	0.539182	-0.052652	79.684090	60.017384	114.840645	3.331214	0.000000	-2.601942	0.000000	0.000000	0.000000	0.038345	0.045577	-0.183828	0.000000	0.000000	3.000000	18.000000	0.000000
1607.228394	-0.033248	0.539182	-0.052652	79.684090	60.017384	114.840645	3.331214	0.000000	-2.601942	0.000000	0.000000	0.000000	0.038345	0.045577	-0.183828	0.000000	0.000000	3.000000	18.000000	0.000000
1607.231728	-0.033158	0.539355	-0.053272	79.684090	60.025555	114.840660	3.337605	0.000000	-2.632580	0.000000	0.000000	0.000000	0.026884	0.051944	-0.186192	0.000000	0.000000	3.000000	18.000000	0.000000
1607.235061	-0.033158	0.539355	-0.053272	79.684090	60.025555	114.840660	3.337605	0.000000	-2.632580	0.000000	0.000000	0.000000	0.026884	0.051944	-0.186192	0.000000	0.000000	3.000000	18.000000	0.000000
1607.238394	-0.033158	0.539355	-0.053272	79.684090	60.025555	114.840660	3.337605	0.000000	-2.632580	0.000000	0.000000	0.000000	0.026884	0.051944	-0.186192	0.000000	0.000000	3.000000	18.000000	0.000000
1607.241728	-0.033158	0.539355	-0.053272	79.681419	59.994469	114.809059	3.342086	0.000000	-2.663612	0.000000	0.000000	0.000000	0.026884	0.051944	-0.186192	0.000000	0.000000	3.000000	18.000000	0.000000
1607.245061	-0.033114	0.539545	-0.053809	79.681419	59.994469	114.809059	3.342086	0.000000	-2.663612	0.000000	0.000000	0.000000	0.013225	0.057036	-0.161094	0.000000	0.000000	3.000000	18.000000	0.000000
1607.248394	-0.033114	0.539545	-0.053809	79.681419	59.994469	114.809059	3.342086	0.000000	-2.663612	0.000000	0.000000	0.000000	0.013225	0.057036	-0.161094	0.000000	0.000000	3.000000	18.000000	0.000000
1607.251728	-0.033075	0.539759	-0.054283	79.683914	59.940022	114.744476	3.344290	0.000000	-2.690461	0.000000	0.000000	0.000000	0.011677	0.064118	-0.142242	0.000000	0.000000	3.000000	18.000000	0.000000
1607.255061	-0.033075	0.539759	-0.054283	79.683914	59.940022	114.744476	3.344290	0.000000	-2.690461	0.000000	0.000000	0.000000	0.011677	0.064118	-0.142242	0.000000	0.000000	3.000000	18.000000	0.000000
1607.258394	-0.033075	0.539759	-0.054283	79.683914	59.940022	114.744476	3.344290	0.000000	-2.690461	0.000000	0.000000	0.000000	0.011677	0.064118	-0.142242	0.000000	0.000000	3.000000	18.000000	0.000000
1607.261728	-0.033075	0.539759	-0.054283	79.695389	59.837559	114.617256	3.346236	0.000000	-2.714168	0.000000	0.000000	0.000000	0.011677	0.064118	-0.142242	0.000000	0.000000	3.000000	18.000000	0.000000
1607.265061	-0.033059	0.539981	-0.054716	79.695389	59.837559	114.617256	3.346236	0.000000	-2.714168	0.000000	0.000000	0.000000	0.004878	0.066609	-0.129712	0.000000	0.000000	3.000000	18.000000	0.000000
1607.268394	-0.033059	0.539981	-0.054716	79.695389	59.837559	114.617256	3.346236	0.000000	-2.714168	0.000000	0.000000	0.000000	0.004878	0.066609	-0.129712	0.000000	0.000000	3.000000	18.000000	0.000000
1607.271728	-0.033059	0.539981	-0.054716	79.726074	59.656326	114.379547	3.347049	0.000000	-2.735787	0.000000	0.000000	0.000000	0.004878	0.066609	-0.129712	0.000000	0.000000	3.000000	18.000000	0.000000
1607.275061	-0.033059	0.539981	-0.054716	79.726074	59.656326	114.379547	3.347049	0.000000	-2.735787	0.000000	0.000000	0.000000	0.004878	0.066609	-0.129712	0.000000	0.000000	3.000000	18.000000	0.000000
1607.278394	-0.033075	0.540200	-0.054991	79.726074	59.656326	114.379547	3.347049	0.000000	-2.735787	0.000000	0.000000	0.000000	-0.004758	0.065955	-0.082493	0.000000	0.000000	3.000000	18.000000	0.000000
1607.281728	-0.033119	0.540431	-0.055156	79.783928	59.436279	114.066490	3.347049	0.000000	-2.735787	0.000000	0.000000	0.000000	-0.013208	0.069296	-0.049676	0.000000	0.000000	3.000000	18.000000	0.000000
1607.285061	-0.033119	0.540431	-0.055156	79.783928	59.436279	114.066490	3.347049	0.000000	-2.735787	0.000000	0.000000	0.000000	-0.013208	0.069296	-0.049676	0.000000	0.000000	3.000000	18.000000	0.000000
1607.288394	-0.033119	0.540431	-0.055156	79.783928	59.436279	114.066490	3.347049	0.000000	-2.735787	0.000000	0.000000	0.000000	-0.013208	0.069296	-0.049676	0.000000	0.000000	3.000000	18.000000	0.000000
1607.291728	-0.033119	0.540431	-0.055156	79.873810	59.149670	113.640739	3.344055	0.000000	-2.757815	0.000000	0.000000	0.000000	-0.013208	0.069296	-0.049676	0.000000	0.000000	3.000000	18.000000	0.000000
1607.295061	-0.033188	0.540643	-0.055251	79.873810	59.149670	113.640739	3.344055	0.000000	-2.757815	0.000000	0.000000	0.000000	-0.020699	0.063415	-0.028560	0.000000	0.000000	3.000000	18.000000	0.000000
1607.298394	-0.033188	0.540643	-0.055251	79.873810	59.149670	113.640739	3.344055	0.000000	-2.757815	0.000000	0.000000	0.000000	-0.020699	0.063415	-0.028560	0.000000	0.000000	3.000000	18.000000	0.000000
1607.301728	-0.033188	0.540643	-0.055251	79.994415	58.812889	113.120033	3.340605	0.000000	-2.762575	0.000000	0.000000	0.000000	-0.020699	0.063415	-0.028560	0.000000	0.000000	3.000000	18.000000	0.000000
1607.305061	-0.033188	0.540643	-0.055251	79.994415	58.812889	113.120033	3.340605	0.000000	-2.762575	0.000000	0.000000	0.000000	-0.020699	0.063415	-0.028560	0.000000	0.000000	3.000000	18.000000	0.000000
1607.308394	-0.033266	0.540844	-0.055231	79.994415	58.812889	113.120033	3.340605	0.000000	-2.762575	0.000000	0.000000	0.000000	-0.023558	0.060267	0.006094	0.000000	0.000000	3.000000	18.000000	0.000000
1607.311728	-0.033370	0.541025	-0.055140	80.121994	58.418076	112.525970	3.340605	0.000000	-2.762575	0.000000	0.000000	0.000000	-0.031078	0.054444	0.027220	0.000000	0.000000	3.000000	18.000000	0.000000
1607.315061	-0.033370	0.541025	-0.055140	80.121994	58.418076	112.525970	3.340605	0.000000	-2.762575	0.000000	0.000000	0.000000	-0.031078	0.054444	0.027220	0.000000	0.000000	3.000000	18.000000	0.000000
1607.318394	-0.033370	0.541025	-0.055140	80.121994	58.418076	112.525970	3.340605	0.000000	-2.762575	0.000000	0.000000	0.000000	-0.031078	0.054444	0.027220	0.000000	0.000000	3.000000	18.000000	0.000000
1607.321728	-0.033370	0.541025	-0.055140	80.234932	58.029732	111.961777	3.331499	0.000000	-2.757023	0.000000	0.000000	0.000000	-0.031078	0.054444	0.027220	0.000000	0.000000	3.000000	18.000000	0.000000
1607.325061	-0.033481	0.541203	-0.054958	80.234932	58.029732	111.961777	3.331499	0.000000	-2.757023	0.000000	0.000000	0.000000	-0.033376	0.053297	0.054660	0.000000	0.000000	3.000000	18.000000	0.000000
1607.328394	-0.033481	0.541203	-0.054958	80.234932	58.029732	111.961777	3.331499	0.000000	-2.757023	0.000000	0.000000	0.000000	-0.033376	0.053297	0.054660	0.000000	0.000000	3.000000	18.000000	0.000000
1607.331728	-0.033635	0.541368	-0.054731	80.325508	57.660572	111.454056	3.325936	0.000000	-2.747913	0.000000	0.000000	0.000000	-0.046067	0.049431	0.068084	0.000000	0.000000	3.000000	18.000000	0.000000
1607.335061	-0.033635	0.541368	-0.054731	80.325508	57.660572	111.454056	3.325936	0.000000	-2.747913	0.000000	0.000000	0.000000	-0.046067	0.049431	0.068084	0.000000	0.000000	3.000000	18.000000	0.000000
1607.338394	-0.033635	0.541368	-0.054731	80.325508	57.660572	111.454056	3.325936	0.000000	-2.747913	0.000000	0.000000	0.000000	-0.046067	0.049431	0.068084	0.000000	0.000000	3.000000	18.000000	0.000000
1607.341728	-0.033635	0.541368	-0.054731	80.399948	57.266846	110.945503	3.318259	0.000000	-2.736566	0.000000	0.000000	0.000000	-0.046067	0.049431	0.068084	0.000000	0.000000	3.000000	18.000000	0.000000
1607.345061	-0.033815	0.541551	-0.054419	80.399948	57.266846	110.945503	3.318259	0.000000	-2.736566	0.000000	0.000000	0.000000	-0.054034	0.054957	0.093644	0.000000	0.000000	3.000000	18.000000	0.000000
1607.348394	-0.033815	0.541551	-0.054419	80.399948	57.266846	110.945503	3.318259	0.000000	-2.736566	0.000000	0.000000	0.000000	-0.054034	0.054957	0.093644	0.000000	0.000000	3.000000	18.000000	0.000000
1607.351728	-0.033815	0.541551	-0.054419	80.468796	56.869614	110.446426	3.309253	0.000000	-2.720958	0.000000	0.000000	0.000000	-0.054034	0.054957	0.093644	0.000000	0.000000	3.000000	18.000000	0.000000
1607.355061	-0.033815	0.541551	-0.054419	80.468796	56.869614	110.446426	3.309253	0.000000	-2.720958	0.000000	0.000000	0.000000	-0.054034	0.054957	0.093644	0.000000	0.000000	3.000000	18.000000	0.000000
1607.358394	-0.034074	0.541728	-0.054090	80.468796	56.869614	110.446426	3.309253	0.000000	-2.720958	0.000000	0.000000	0.000000	-0.077676	0.053072	0.098846	0.000000	0.000000	3.000000	18.000000	0.000000
1607.361728	-0.034393	0.541898	-0.053741	80.537155	56.457630	109.940842	3.309253	0.000000	-2.720958	0.000000	0.000000	0.000000	-0.095637	0.051141	0.104495	0.000000	0.000000	3.000000	18.000000	0.000000
1607.365061	-0.034393	0.541898	-0.053741	80.537155	56.457630	109.940842	3.309253	0.000000	-2.720958	0.000000	0.000000	0.000000	-0.095637	0.051141	0.104495	0.000000	0.000000	3.000000	18.000000	0.000000
1607.368394	-0.034393	0.541898	-0.053741	80.537155	56.457630	109.940842	3.309253	0.000000	-2.720958	0.000000	0.000000	0.000000	-0.095637	0.051141	0.104495	0.000000	0.000000	3.000000	18.000000	0.000000
1607.371728	-0.034393	0.541898	-0.053741	80.606651	56.047405	109.445480	3.280367	0.000000	-2.687068	0.000000	0.000000	0.000000	-0.095637	0.051141	0.104495	0.000000	0.000000	3.000000	18.000000	0.000000
1607.375061	-0.034752	0.542062	-0.053373	80.606651	56.047405	109.445480	3.280367	0.000000	-2.687068	0.000000	0.000000	0.000000	-0.107908	0.049256	0.110591	0.000000	0.000000	3.000000	18.000000	0.000000
1607.378394	-0.034752	0.542062	-0.053373	80.606651	56.047405	109.445480	3.280367	0.000000	-2.687068	0.000000	0.000000	0.000000	-0.107908	0.049256	0.110591	0.000000	0.000000	3.000000	18.000000	0.000000
1607.381728	-0.035149	0.542211	-0.053027	80.655128	55.646259	108.992455	3.262383	0.000000	-2.668636	0.000000	0.000000	0.000000	-0.119096	0.044579	0.103631	0.000000	0.000000	3.000000	18.000000	0.000000
1607.385061	-0.035149	0.542211	-0.053027	80.655128	55.646259	108.992455	3.262383	0.000000	-2.668636	0.000000	0.000000	0.000000	-0.119096	0.044579	0.103631	0.000000	0.000000	3.000000	18.000000	0.000000
1607.388394	-0.035149	0.542211	-0.053027	80.655128	55.646259	108.992455	3.262383	0.000000	-2.668636	0.000000	0.000000	0.000000	-0.119096	0.044579	0.103631	0.000000	0.000000	3.000000	18.000000	0.000000
1607.391728	-0.035149	0.542211	-0.053027	80.662575	55.304279	108.656174	3.242533	0.000000	-2.651364	0.000000	0.000000	0.000000	-0.119096	0.044579	0.103631	0.000000	0.000000	3.000000	18.000000	0.000000
1607.395061	-0.035550	0.542391	-0.052644	80.662575	55.304279	108.656174	3.242533	0.000000	-2.651364	0.000000	0.000000	0.000000	-0.120309	0.054016	0.115103	0.000000	0.000000	3.000000	18.000000	0.000000
1607.398394	-0.035550	0.542391	-0.052644	80.662575	55.304279	108.656174	3.242533	0.000000	-2.651364	0.000000	0.000000	0.000000	-0.120309	0.054016	0.115103	0.000000	0.000000	3.000000	18.000000	0.000000
1607.401728	-0.035933	0.542571	-0.052259	80.642075	55.021706	108.417572	3.222481	0.000000	-2.632181	0.000000	0.000000	0.000000	-0.114754	0.054068	0.115442	0.000000	0.000000	3.000000	18.000000	0.000000
1607.405061	-0.035933	0.542571	-0.052259	80.642075	55.021706	108.417572	3.222481	0.000000	-2.632181	0.000000	0.000000	0.000000	-0.114754	0.054068	0.115442	0.000000	0.000000	3.000000	18.000000	0.000000
1607.408394	-0.035933	0.542571	-0.052259	80.642075	55.021706	108.417572	3.222481	0.000000	-2.632181	0.000000	0.000000	0.000000	-0.114754	0.054068	0.115442	0.000000	0.000000	3.000000	18.000000	0.000000
1607.411728	-0.035933	0.542571	-0.052259	80.620880	54.750839	108.197830	3.203356	0.000000	-2.612940	0.000000	0.000000	0.000000	-0.114754	0.054068	0.115442	0.000000	0.000000	3.000000	18.000000	0.000000
1607.415061	-0.036355	0.542752	-0.051878	80.620880	54.750839	108.197830	3.203356	0.000000	-2.612940	0.000000	0.000000	0.000000	-0.126500	0.054102	0.114246	0.000000	0.000000	3.000000	18.000000	0.000000
1607.418394	-0.036355	0.542752	-0.051878	80.620880	54.750839	108.197830	3.203356	0.000000	-2.612940	0.000000	0.000000	0.000000	-0.126500	0.054102	0.114246	0.000000	0.000000	3.000000	18.000000	0.000000
1607.421728	-0.036796	0.542932	-0.051500	80.600037	54.462097	107.961235	3.182272	0.000000	-2.593899	0.000000	0.000000	0.000000	-0.132499	0.054156	0.113537	0.000000	0.000000	3.000000	18.000000	0.000000
1607.425061	-0.036796	0.542932	-0.051500	80.600037	54.462097	107.961235	3.182272	0.000000	-2.593899	0.000000	0.000000	0.000000	-0.132499	0.054156	0.113537	0.000000	0.000000	3.000000	18.000000	0.000000
1607.428394	-0.036796	0.542932	-0.051500	80.600037	54.462097	107.961235	3.182272	0.000000	-2.593899	0.000000	0.000000	0.000000	-0.132499	0.054156	0.113537	0.000000	0.000000	3.000000	18.000000	0.000000
1607.431728	-0.036796	0.542932	-0.051500	80.590805	54.313763	107.865173	3.160189	0.000000	-2.574976	0.000000	0.000000	0.000000	-0.132499	0.054156	0.113537	0.000000	0.000000	3.000000	18.000000	0.000000
1607.435061	-0.037297	0.543091	-0.051122	80.590805	54.313763	107.865173	3.160189	0.000000	-2.574976	0.000000	0.000000	0.000000	-0.150207	0.047509	0.113150	0.000000	0.000000	3.000000	18.000000	0.000000
1607.438394	-0.037297	0.543091	-0.051122	80.590805	54.313763	107.865173	3.160189	0.000000	-2.574976	0.000000	0.000000	0.000000	-0.150207	0.047509	0.113150	0.000000	0.000000	3.000000	18.000000	0.000000
1607.441728	-0.037855	0.543211	-0.050766	80.613579	54.501114	108.096756	3.135155	0.000000	-2.556118	0.000000	0.000000	0.000000	-0.167431	0.036161	0.106909	0.000000	0.000000	3.000000	18.000000	0.000000
1607.445061	-0.037855	0.543211	-0.050766	80.613579	54.501114	108.096756	3.135155	0.000000	-2.556118	0.000000	0.000000	0.000000	-0.167431	0.036161	0.106909	0.000000	0.000000	3.000000	18.000000	0.000000
1607.448394	-0.037855	0.543211	-0.050766	80.613579	54.501114	108.096756	3.135155	0.000000	-2.556118	0.000000	0.000000	0.000000	-0.167431	0.036161	0.106909	0.000000	0.000000	3.000000	18.000000	0.000000
1607.451728	-0.037855	0.543211	-0.050766	80.673126	54.878094	108.492607	3.107250	0.000000	-2.538300	0.000000	0.000000	0.000000	-0.167431	0.036161	0.106909	0.000000	0.000000	3.000000	18.000000	0.000000
1607.455061	-0.038509	0.543316	-0.050439	80.673126	54.878094	108.492607	3.107250	0.000000	-2.538300	0.000000	0.000000	0.000000	-0.196137	0.031444	0.098111	0.000000	0.000000	3.000000	18.000000	0.000000
1607.458394	-0.038509	0.543316	-0.050439	80.673126	54.878094	108.492607	3.107250	0.000000	-2.538300	0.000000	0.000000	0.000000	-0.196137	0.031444	0.098111	0.000000	0.000000	3.000000	18.000000	0.000000
1607.461728	-0.039216	0.543373	-0.050177	80.777908	55.380768	108.978302	3.074560	0.000000	-2.521948	0.000000	0.000000	0.000000	-0.212176	0.017276	0.078726	0.000000	0.000000	3.000000	18.000000	0.000000
1607.465061	-0.039216	0.543373	-0.050177	80.777908	55.380768	108.978302	3.074560	0.000000	-2.521948	0.000000	0.000000	0.000000	-0.212176	0.017276	0.078726	0.000000	0.000000	3.000000	18.000000	0.000000
1607.468394	-0.039216	0.543373	-0.050177	80.777908	55.380768	108.978302	3.074560	0.000000	-2.521948	0.000000	0.000000	0.000000	-0.212176	0.017276	0.078726	0.000000	0.000000	3.000000	18.000000	0.000000
1607.471728	-0.039216	0.543373	-0.050177	80.888374	56.017998	109.599937	3.039197	0.000000	-2.508827	0.000000	0.000000	0.000000	-0.212176	0.017276	0.078726	0.000000	0.000000	3.000000	18.000000	0.000000
1607.475061	-0.039980	0.543415	-0.049940	80.888374	56.017998	109.599937	3.039197	0.000000	-2.508827	0.000000	0.000000	0.000000	-0.229300	0.012527	0.070844	0.000000	0.000000	3.000000	18.000000	0.000000
1607.478394	-0.039980	0.543415	-0.049940	80.888374	56.017998	109.599937	3.039197	0.000000	-2.508827	0.000000	0.000000	0.000000	-0.229300	0.012527	0.070844	0.000000	0.000000	3.000000	18.000000	0.000000
1607.481728	-0.040709	0.543450	-0.049678	80.959343	56.815613	110.443329	3.000981	0.000000	-2.497020	0.000000	0.000000	0.000000	-0.218704	0.010539	0.078748	0.000000	0.000000	3.000000	18.000000	0.000000
1607.485061	-0.040709	0.543450	-0.049678	80.959343	56.815613	110.443329	3.000981	0.000000	-2.497020	0.000000	0.000000	0.000000	-0.218704	0.010539	0.078748	0.000000	0.000000	3.000000	18.000000	0.000000
1607.488394	-0.040709	0.543450	-0.049678	80.959343	56.815613	110.443329	3.000981	0.000000	-2.497020	0.000000	0.000000	0.000000	-0.218704	0.010539	0.078748	0.000000	0.000000	3.000000	18.000000	0.000000
1607.491728	-0.040709	0.543450	-0.049678	80.995010	57.591656	111.295868	2.964530	0.000000	-2.483895	0.000000	0.000000	0.000000	-0.218704	0.010539	0.078748	0.000000	0.000000	3.000000	18.000000	0.000000
1607.495061	-0.041457	0.543470	-0.049438	80.995010	57.591656	111.295868	2.964530	0.000000	-2.483895	0.000000	0.000000	0.000000	-0.224227	0.005793	0.071968	0.000000	0.000000	3.000000	18.000000	0.000000
1607.498394	-0.041457	0.543470	-0.049438	80.995010	57.591656	111.295868	2.964530	0.000000	-2.483895	0.000000	0.000000	0.000000	-0.224227	0.005793	0.071968	0.000000	0.000000	3.000000	18.000000	0.000000
1607.501728	-0.042205	0.543511	-0.049204	81.027618	58.332096	112.108467	2.927159	0.000000	-2.471900	0.000000	0.000000	0.000000	-0.224368	0.012468	0.070135	0.000000	0.000000	3.000000	18.000000	0.000000
1607.505061	-0.042205	0.543511	-0.049204	81.027618	58.332096	112.108467	2.927159	0.000000	-2.471900	0.000000	0.000000	0.000000	-0.224368	0.012468	0.070135	0.000000	0.000000	3.000000	18.000000	0.000000
1607.508394	-0.042205	0.543511	-0.049204	81.027618	58.332096	112.108467	2.927159	0.000000	-2.471900	0.000000	0.000000	0.000000	-0.224368	0.012468	0.070135	0.000000	0.000000	3.000000	18.000000	0.000000
1607.511728	-0.042205	0.543511	-0.049204	81.052513	58.944786	112.786507	2.889764	0.000000	-2.460211	0.000000	0.000000	0.000000	-0.224368	0.012468	0.070135	0.000000	0.000000	3.000000	18.000000	0.000000
1607.515061	-0.042952	0.543537	-0.048991	81.052513	58.944786	112.786507	2.889764	0.000000	-2.460211	0.000000	0.000000	0.000000	-0.224046	0.007751	0.063931	0.000000	0.000000	3.000000	18.000000	0.000000
1607.518394	-0.042952	0.543537	-0.048991	81.052513	58.944786	112.786507	2.889764	0.000000	-2.460211	0.000000	0.000000	0.000000	-0.224046	0.007751	0.063931	0.000000	0.000000	3.000000	18.000000	0.000000
1607.521728	-0.043721	0.543579	-0.048762	81.070862	59.402485	113.306625	2.852423	0.000000	-2.449555	0.000000	0.000000	0.000000	-0.230740	0.012459	0.068659	0.000000	0.000000	3.000000	18.000000	0.000000
1607.525061	-0.043721	0.543579	-0.048762	81.070862	59.402485	113.306625	2.852423	0.000000	-2.449555	0.000000	0.000000	0.000000	-0.230740	0.012459	0.068659	0.000000	0.000000	3.000000	18.000000	0.000000
1607.528394	-0.043721	0.543579	-0.048762	81.070862	59.402485	113.306625	2.852423	0.000000	-2.449555	0.000000	0.000000	0.000000	-0.230740	0.012459	0.068659	0.000000	0.000000	3.000000	18.000000	0.000000
1607.531728	-0.043721	0.543579	-0.048762	81.081078	59.632961	113.541534	2.813967	0.000000	-2.438112	0.000000	0.000000	0.000000	-0.230740	0.012459	0.068659	0.000000	0.000000	3.000000	18.000000	0.000000
1607.535061	-0.044527	0.543627	-0.048563	81.081078	59.632961	113.541534	2.813967	0.000000	-2.438112	0.000000	0.000000	0.000000	-0.241885	0.014443	0.059763	0.000000	0.000000	3.000000	18.000000	0.000000
1607.538394	-0.044527	0.543627	-0.048563	81.081078	59.632961	113.541534	2.813967	0.000000	-2.438112	0.000000	0.000000	0.000000	-0.241885	0.014443	0.059763	0.000000	0.000000	3.000000	18.000000	0.000000
1607.541728	-0.045371	0.543659	-0.048389	81.088264	59.663357	113.554626	2.773653	0.000000	-2.428152	0.000000	0.000000	0.000000	-0.253163	0.009681	0.052211	0.000000	0.000000	3.000000	18.000000	0.000000
1607.545061	-0.045371	0.543659	-0.048389	81.088264	59.663357	113.554626	2.773653	0.000000	-2.428152	0.000000	0.000000	0.000000	-0.253163	0.009681	0.052211	0.000000	0.000000	3.000000	18.000000	0.000000
1607.548394	-0.045371	0.543659	-0.048389	81.088264	59.663357	113.554626	2.773653	0.000000	-2.428152	0.000000	0.000000	0.000000	-0.253163	0.009681	0.052211	0.000000	0.000000	3.000000	18.000000	0.000000
1607.551728	-0.045371	0.543659	-0.048389	81.098122	59.548191	113.303444	2.731459	0.000000	-2.419450	0.000000	0.000000	0.000000	-0.253163	0.009681	0.052211	0.000000	0.000000	3.000000	18.000000	0.000000
1607.555061	-0.046277	0.543684	-0.048199	81.098122	59.548191	113.303444	2.731459	0.000000	-2.419450	0.000000	0.000000	0.000000	-0.271706	0.007679	0.056875	0.000000	0.000000	3.000000	18.000000	0.000000
1607.558394	-0.046277	0.543684	-0.048199	81.098122	59.548191	113.303444	2.731459	0.000000	-2.419450	0.000000	0.000000	0.000000	-0.271706	0.007679	0.056875	0.000000	0.000000	3.000000	18.000000	0.000000
1607.561728	-0.047241	0.543710	-0.048019	81.110939	59.335602	112.699059	2.686174	0.000000	-2.409971	0.000000	0.000000	0.000000	-0.289492	0.007662	0.054244	0.000000	0.000000	3.000000	18.000000	0.000000
1607.565061	-0.047241	0.543710	-0.048019	81.110939	59.335602	112.699059	2.686174	0.000000	-2.409971	0.000000	0.000000	0.000000	-0.289492	0.007662	0.054244	0.000000	0.000000	3.000000	18.000000	0.000000
1607.568394	-0.047241	0.543710	-0.048019	81.110939	59.335602	112.699059	2.686174	0.000000	-2.409971	0.000000	0.000000	0.000000	-0.289492	0.007662	0.054244	0.000000	0.000000	3.000000	18.000000	0.000000
1607.571728	-0.048245	0.543675	-0.047855	81.113785	59.134632	111.938110	2.637925	0.000000	-2.400930	0.000000	0.000000	0.000000	-0.301121	-0.010593	0.049229	0.000000	0.000000	3.000000	18.000000	0.000000
1607.575061	-0.048245	0.543675	-0.047855	81.113785	59.134632	111.938110	2.637925	0.000000	-2.400930	0.000000	0.000000	0.000000	-0.301121	-0.010593	0.049229	0.000000	0.000000	3.000000	18.000000	0.000000
1607.578394	-0.048245	0.543675	-0.047855	81.113785	59.134632	111.938110	2.637925	0.000000	-2.400930	0.000000	0.000000	0.000000	-0.301121	-0.010593	0.049229	0.000000	0.000000	3.000000	18.000000	0.000000
1607.581728	-0.049328	0.543639	-0.047702	81.111267	58.951225	111.374611	2.587739	0.000000	-2.392725	0.000000	0.000000	0.000000	-0.324760	-0.010664	0.045672	0.000000	0.000000	3.000000	18.000000	0.000000
1607.585061	-0.049328	0.543639	-0.047702	81.111267	58.951225	111.374611	2.587739	0.000000	-2.392725	0.000000	0.000000	0.000000	-0.324760	-0.010664	0.045672	0.000000	0.000000	3.000000	18.000000	0.000000
1607.588394	-0.049328	0.543639	-0.047702	81.111267	58.951225	111.374611	2.587739	0.000000	-2.392725	0.000000	0.000000	0.000000	-0.324760	-0.010664	0.045672	0.000000	0.000000	3.000000	18.000000	0.000000
1607.591728	-0.050515	0.543567	-0.047512	81.109169	58.791870	111.262756	2.533612	0.000000	-2.385113	0.000000	0.000000	0.000000	-0.356196	-0.021503	0.056936	0.000000	0.000000	3.000000	18.000000	0.000000
1607.595061	-0.050515	0.543567	-0.047512	81.109169	58.791870	111.262756	2.533612	0.000000	-2.385113	0.000000	0.000000	0.000000	-0.356196	-0.021503	0.056936	0.000000	0.000000	3.000000	18.000000	0.000000
1607.598394	-0.050515	0.543567	-0.047512	81.109169	58.791870	111.262756	2.533612	0.000000	-2.385113	0.000000	0.000000	0.000000	-0.356196	-0.021503	0.056936	0.000000	0.000000	3.000000	18.000000	0.000000
1607.601728	-0.051756	0.543530	-0.047226	81.105568	58.616997	111.222534	2.474246	0.000000	-2.375624	0.000000	0.000000	0.000000	-0.372288	-0.011381	0.085988	0.000000	0.000000	3.000000	18.000000	0.000000
1607.605061	-0.051756	0.543530	-0.047226	81.105568	58.616997	111.222534	2.474246	0.000000	-2.375624	0.000000	0.000000	0.000000	-0.372288	-0.011381	0.085988	0.000000	0.000000	3.000000	18.000000	0.000000
1607.608394	-0.051756	0.543530	-0.047226	81.105568	58.616997	111.222534	2.474246	0.000000	-2.375624	0.000000	0.000000	0.000000	-0.372288	-0.011381	0.085988	0.000000	0.000000	3.000000	18.000000	0.000000
1607.611728	-0.053002	0.543485	-0.046919	81.111069	58.669804	111.245377	2.412198	0.000000	-2.361293	0.000000	0.000000	0.000000	-0.373833	-0.013504	0.091984	0.000000	0.000000	3.000000	18.000000	0.000000
1607.615061	-0.053002	0.543485	-0.046919	81.111069	58.669804	111.245377	2.412198	0.000000	-2.361293	0.000000	0.000000	0.000000	-0.373833	-0.013504	0.091984	0.000000	0.000000	3.000000	18.000000	0.000000
1607.618394	-0.053002	0.543485	-0.046919	81.111069	58.669804	111.245377	2.412198	0.000000	-2.361293	0.000000	0.000000	0.000000	-0.373833	-0.013504	0.091984	0.000000	0.000000	3.000000	18.000000	0.000000
1607.621728	-0.054256	0.543448	-0.046574	81.131218	59.250374	111.370132	2.349893	0.000000	-2.345962	0.000000	0.000000	0.000000	-0.376196	-0.010880	0.103712	0.000000	0.000000	3.000000	18.000000	0.000000
1607.625061	-0.054256	0.543448	-0.046574	81.131218	59.250374	111.370132	2.349893	0.000000	-2.345962	0.000000	0.000000	0.000000	-0.376196	-0.010880	0.103712	0.000000	0.000000	3.000000	18.000000	0.000000
1607.628394	-0.054256	0.543448	-0.046574	81.131218	59.250374	111.370132	2.349893	0.000000	-2.345962	0.000000	0.000000	0.000000	-0.376196	-0.010880	0.103712	0.000000	0.000000	3.000000	18.000000	0.000000
1607.631728	-0.055499	0.543421	-0.046186	81.161537	60.416241	111.806274	2.287193	0.000000	-2.328677	0.000000	0.000000	0.000000	-0.372812	-0.008302	0.116203	0.000000	0.000000	3.000000	18.000000	0.000000
1607.635061	-0.055499	0.543421	-0.046186	81.161537	60.416241	111.806274	2.287193	0.000000	-2.328677	0.000000	0.000000	0.000000	-0.372812	-0.008302	0.116203	0.000000	0.000000	3.000000	18.000000	0.000000
1607.638394	-0.055499	0.543421	-0.046186	81.161537	60.416241	111.806274	2.287193	0.000000	-2.328677	0.000000	0.000000	0.000000	-0.372812	-0.008302	0.116203	0.000000	0.000000	3.000000	18.000000	0.000000
1607.641728	-0.056767	0.543386	-0.045782	81.167664	61.991699	112.983902	2.225058	0.000000	-2.309310	0.000000	0.000000	0.000000	-0.380442	-0.010461	0.121362	0.000000	0.000000	3.000000	18.000000	0.000000
1607.645061	-0.056767	0.543386	-0.045782	81.167664	61.991699	112.983902	2.225058	0.000000	-2.309310	0.000000	0.000000	0.000000	-0.380442	-0.010461	0.121362	0.000000	0.000000	3.000000	18.000000	0.000000
1607.648394	-0.056767	0.543386	-0.045782	81.167664	61.991699	112.983902	2.225058	0.000000	-2.309310	0.000000	0.000000	0.000000	-0.380442	-0.010461	0.121362	0.000000	0.000000	3.000000	18.000000	0.000000
1607.651728	-0.058057	0.543351	-0.045384	81.145103	63.691742	114.768616	2.161651	0.000000	-2.289083	0.000000	0.000000	0.000000	-0.387142	-0.010584	0.119316	0.000000	0.000000	3.000000	18.000000	0.000000
1607.655061	-0.058057	0.543351	-0.045384	81.145103	63.691742	114.768616	2.161651	0.000000	-2.289083	0.000000	0.000000	0.000000	-0.387142	-0.010584	0.119316	0.000000	0.000000	3.000000	18.000000	0.000000
1607.658394	-0.058057	0.543351	-0.045384	81.145103	63.691742	114.768616	2.161651	0.000000	-2.289083	0.000000	0.000000	0.000000	-0.387142	-0.010584	0.119316	0.000000	0.000000	3.000000	18.000000	0.000000
1607.661728	-0.059315	0.543308	-0.044961	81.122894	65.313698	116.524849	2.097127	0.000000	-2.269197	0.000000	0.000000	0.000000	-0.377270	-0.012797	0.126874	0.000000	0.000000	3.000000	18.000000	0.000000
1607.665061	-0.059315	0.543308	-0.044961	81.122894	65.313698	116.524849	2.097127	0.000000	-2.269197	0.000000	0.000000	0.000000	-0.377270	-0.012797	0.126874	0.000000	0.000000	3.000000	18.000000	0.000000
1607.668394	-0.059315	0.543308	-0.044961	81.122894	65.313698	116.524849	2.097127	0.000000	-2.269197	0.000000	0.000000	0.000000	-0.377270	-0.012797	0.126874	0.000000	0.000000	3.000000	18.000000	0.000000
1607.671728	-0.060575	0.543265	-0.044542	81.131355	66.760384	117.748680	2.034249	0.000000	-2.248051	0.000000	0.000000	0.000000	-0.378125	-0.012921	0.125671	0.000000	0.000000	3.000000	18.000000	0.000000
1607.675061	-0.060575	0.543265	-0.044542	81.131355	66.760384	117.748680	2.034249	0.000000	-2.248051	0.000000	0.000000	0.000000	-0.378125	-0.012921	0.125671	0.000000	0.000000	3.000000	18.000000	0.000000
1607.678394	-0.060575	0.543265	-0.044542	81.131355	66.760384	117.748680	2.034249	0.000000	-2.248051	0.000000	0.000000	0.000000	-0.378125	-0.012921	0.125671	0.000000	0.000000	3.000000	18.000000	0.000000
1607.681728	-0.061839	0.543221	-0.044127	81.139572	67.936142	118.366798	1.971228	0.000000	-2.227106	0.000000	0.000000	0.000000	-0.378978	-0.013085	0.124465	0.000000	0.000000	3.000000	18.000000	0.000000
1607.685061	-0.061839	0.543221	-0.044127	81.139572	67.936142	118.366798	1.971228	0.000000	-2.227106	0.000000	0.000000	0.000000	-0.378978	-0.013085	0.124465	0.000000	0.000000	3.000000	18.000000	0.000000
1607.688394	-0.061839	0.543221	-0.044127	81.139572	67.936142	118.366798	1.971228	0.000000	-2.227106	0.000000	0.000000	0.000000	-0.378978	-0.013085	0.124465	0.000000	0.000000	3.000000	18.000000	0.000000
1607.691728	-0.063122	0.543161	-0.043738	81.127762	68.872803	119.144440	1.908065	0.000000	-2.206362	0.000000	0.000000	0.000000	-0.384842	-0.017977	0.116636	0.000000	0.000000	3.000000	18.000000	0.000000
1607.695061	-0.063122	0.543161	-0.043738	81.127762	68.872803	119.144440	1.908065	0.000000	-2.206362	0.000000	0.000000	0.000000	-0.384842	-0.017977	0.116636	0.000000	0.000000	3.000000	18.000000	0.000000
1607.698394	-0.063122	0.543161	-0.043738	81.127762	68.872803	119.144440	1.908065	0.000000	-2.206362	0.000000	0.000000	0.000000	-0.384842	-0.017977	0.116636	0.000000	0.000000	3.000000	18.000000	0.000000
1607.701728	-0.064390	0.543139	-0.043336	81.098679	69.532646	119.983475	1.843924	0.000000	-2.186923	0.000000	0.000000	0.000000	-0.380441	-0.006524	0.120635	0.000000	0.000000	3.000000	18.000000	0.000000
1607.705061	-0.064390	0.543139	-0.043336	81.098679	69.532646	119.983475	1.843924	0.000000	-2.186923	0.000000	0.000000	0.000000	-0.380441	-0.006524	0.120635	0.000000	0.000000	3.000000	18.000000	0.000000
1607.708394	-0.064390	0.543139	-0.043336	81.098679	69.532646	119.983475	1.843924	0.000000	-2.186923	0.000000	0.000000	0.000000	-0.380441	-0.006524	0.120635	0.000000	0.000000	3.000000	18.000000	0.000000
1607.711728	-0.065653	0.543131	-0.042986	81.079185	69.908737	120.522171	1.780518	0.000000	-2.166817	0.000000	0.000000	0.000000	-0.379024	-0.002415	0.105215	0.000000	0.000000	3.000000	18.000000	0.000000
1607.715061	-0.065653	0.543131	-0.042986	81.079185	69.908737	120.522171	1.780518	0.000000	-2.166817	0.000000	0.000000	0.000000	-0.379024	-0.002415	0.105215	0.000000	0.000000	3.000000	18.000000	0.000000
1607.718394	-0.065653	0.543131	-0.042986	81.079185	69.908737	120.522171	1.780518	0.000000	-2.166817	0.000000	0.000000	0.000000	-0.379024	-0.002415	0.105215	0.000000	0.000000	3.000000	18.000000	0.000000
1607.721728	-0.066876	0.543130	-0.042656	81.075531	70.096474	120.844666	1.717347	0.000000	-2.149281	0.000000	0.000000	0.000000	-0.366821	-0.000404	0.098824	0.000000	0.000000	3.000000	18.000000	0.000000
1607.725061	-0.066876	0.543130	-0.042656	81.075531	70.096474	120.844666	1.717347	0.000000	-2.149281	0.000000	0.000000	0.000000	-0.366821	-0.000404	0.098824	0.000000	0.000000	3.000000	18.000000	0.000000
1607.728394	-0.066876	0.543130	-0.042656	81.075531	70.096474	120.844666	1.717347	0.000000	-2.149281	0.000000	0.000000	0.000000	-0.366821	-0.000404	0.098824	0.000000	0.000000	3.000000	18.000000	0.000000
1607.731728	-0.068028	0.543111	-0.042406	81.072403	70.159775	120.999428	1.656210	0.000000	-2.132810	0.000000	0.000000	0.000000	-0.345584	-0.005778	0.075022	0.000000	0.000000	3.000000	18.000000	0.000000
1607.735061	-0.068028	0.543111	-0.042406	81.072403	70.159775	120.999428	1.656210	0.000000	-2.132810	0.000000	0.000000	0.000000	-0.345584	-0.005778	0.075022	0.000000	0.000000	3.000000	18.000000	0.000000
1607.738394	-0.068028	0.543111	-0.042406	81.072403	70.159775	120.999428	1.656210	0.000000	-2.132810	0.000000	0.000000	0.000000	-0.345584	-0.005778	0.075022	0.000000	0.000000	3.000000	18.000000	0.000000
1607.741728	-0.069151	0.543067	-0.042218	81.070381	70.177940	120.881813	1.598613	0.000000	-2.120306	0.000000	0.000000	0.000000	-0.337117	-0.013278	0.056532	0.000000	0.000000	3.000000	18.000000	0.000000
1607.745061	-0.069151	0.543067	-0.042218	81.070381	70.177940	120.881813	1.598613	0.000000	-2.120306	0.000000	0.000000	0.000000	-0.337117	-0.013278	0.056532	0.000000	0.000000	3.000000	18.000000	0.000000
1607.748394	-0.069151	0.543067	-0.042218	81.070381	70.177940	120.881813	1.598613	0.000000	-2.120306	0.000000	0.000000	0.000000	-0.337117	-0.013278	0.056532	0.000000	0.000000	3.000000	18.000000	0.000000
1607.751728	-0.070269	0.543013	-0.042075	81.068443	70.124245	120.124069	1.542426	0.000000	-2.110884	0.000000	0.000000	0.000000	-0.335373	-0.015977	0.042820	0.000000	0.000000	3.000000	18.000000	0.000000
1607.755061	-0.070269	0.543013	-0.042075	81.068443	70.124245	120.124069	1.542426	0.000000	-2.110884	0.000000	0.000000	0.000000	-0.335373	-0.015977	0.042820	0.000000	0.000000	3.000000	18.000000	0.000000
1607.758394	-0.070269	0.543013	-0.042075	81.068443	70.124245	120.124069	1.542426	0.000000	-2.110884	0.000000	0.000000	0.000000	-0.335373	-0.015977	0.042820	0.000000	0.000000	3.000000	18.000000	0.000000
1607.761728	-0.071405	0.542944	-0.041958	81.067833	69.984848	119.080605	1.486531	0.000000	-2.103748	0.000000	0.000000	0.000000	-0.340662	-0.020792	0.035189	0.000000	0.000000	3.000000	18.000000	0.000000
1607.765061	-0.071405	0.542944	-0.041958	81.067833	69.984848	119.080605	1.486531	0.000000	-2.103748	0.000000	0.000000	0.000000	-0.340662	-0.020792	0.035189	0.000000	0.000000	3.000000	18.000000	0.000000
1607.768394	-0.071405	0.542944	-0.041958	81.067833	69.984848	119.080605	1.486531	0.000000	-2.103748	0.000000	0.000000	0.000000	-0.340662	-0.020792	0.035189	0.000000	0.000000	3.000000	18.000000	0.000000
1607.771728	-0.072588	0.542883	-0.041808	81.066711	69.790672	118.291054	1.429754	0.000000	-2.097883	0.000000	0.000000	0.000000	-0.355047	-0.018233	0.044941	0.000000	0.000000	3.000000	18.000000	0.000000
1607.775061	-0.072588	0.542883	-0.041808	81.066711	69.790672	118.291054	1.429754	0.000000	-2.097883	0.000000	0.000000	0.000000	-0.355047	-0.018233	0.044941	0.000000	0.000000	3.000000	18.000000	0.000000
1607.778394	-0.072588	0.542883	-0.041808	81.066711	69.790672	118.291054	1.429754	0.000000	-2.097883	0.000000	0.000000	0.000000	-0.355047	-0.018233	0.044941	0.000000	0.000000	3.000000	18.000000	0.000000
1607.781728	-0.073820	0.542831	-0.041626	81.065582	69.591011	117.972145	1.370580	0.000000	-2.090393	0.000000	0.000000	0.000000	-0.369544	-0.015668	0.054564	0.000000	0.000000	3.000000	18.000000	0.000000
1607.785061	-0.073820	0.542831	-0.041626	81.065582	69.591011	117.972145	1.370580	0.000000	-2.090393	0.000000	0.000000	0.000000	-0.369544	-0.015668	0.054564	0.000000	0.000000	3.000000	18.000000	0.000000
1607.788394	-0.073820	0.542831	-0.041626	81.065582	69.591011	117.972145	1.370580	0.000000	-2.090393	0.000000	0.000000	0.000000	-0.369544	-0.015668	0.054564	0.000000	0.000000	3.000000	18.000000	0.000000
1607.791728	-0.075038	0.542771	-0.041421	81.063919	69.374504	117.793007	1.308989	0.000000	-2.081299	0.000000	0.000000	0.000000	-0.365372	-0.017893	0.061579	0.000000	0.000000	3.000000	18.000000	0.000000
1607.795061	-0.075038	0.542771	-0.041421	81.063919	69.374504	117.793007	1.308989	0.000000	-2.081299	0.000000	0.000000	0.000000	-0.365372	-0.017893	0.061579	0.000000	0.000000	3.000000	18.000000	0.000000
1607.798394	-0.075038	0.542771	-0.041421	81.063919	69.374504	117.793007	1.308989	0.000000	-2.081299	0.000000	0.000000	0.000000	-0.365372	-0.017893	0.061579	0.000000	0.000000	3.000000	18.000000	0.000000
1607.801728	-0.076246	0.542720	-0.041173	81.061035	69.118881	117.406731	1.248094	0.000000	-2.071036	0.000000	0.000000	0.000000	-0.362280	-0.015357	0.074308	0.000000	0.000000	3.000000	18.000000	0.000000
1607.805061	-0.076246	0.542720	-0.041173	81.061035	69.118881	117.406731	1.248094	0.000000	-2.071036	0.000000	0.000000	0.000000	-0.362280	-0.015357	0.074308	0.000000	0.000000	3.000000	18.000000	0.000000
1607.808394	-0.076246	0.542720	-0.041173	81.061035	69.118881	117.406731	1.248094	0.000000	-2.071036	0.000000	0.000000	0.000000	-0.362280	-0.015357	0.074308	0.000000	0.000000	3.000000	18.000000	0.000000
1607.811728	-0.077427	0.542693	-0.040860	81.056755	68.871445	116.806892	1.187714	0.000000	-2.058651	0.000000	0.000000	0.000000	-0.354410	-0.008053	0.093837	0.000000	0.000000	3.000000	18.000000	0.000000
1607.815061	-0.077427	0.542693	-0.040860	81.056755	68.871445	116.806892	1.187714	0.000000	-2.058651	0.000000	0.000000	0.000000	-0.354410	-0.008053	0.093837	0.000000	0.000000	3.000000	18.000000	0.000000
1607.818394	-0.077427	0.542693	-0.040860	81.056755	68.871445	116.806892	1.187714	0.000000	-2.058651	0.000000	0.000000	0.000000	-0.354410	-0.008053	0.093837	0.000000	0.000000	3.000000	18.000000	0.000000
1607.821728	-0.078595	0.542659	-0.040524	81.050362	68.607262	116.109352	1.128645	0.000000	-2.043012	0.000000	0.000000	0.000000	-0.350442	-0.010334	0.100959	0.000000	0.000000	3.000000	18.000000	0.000000
1607.825061	-0.078595	0.542659	-0.040524	81.050362	68.607262	116.109352	1.128645	0.000000	-2.043012	0.000000	0.000000	0.000000	-0.350442	-0.010334	0.100959	0.000000	0.000000	3.000000	18.000000	0.000000
1607.828394	-0.078595	0.542659	-0.040524	81.050362	68.607262	116.109352	1.128645	0.000000	-2.043012	0.000000	0.000000	0.000000	-0.350442	-0.010334	0.100959	0.000000	0.000000	3.000000	18.000000	0.000000
1607.831728	-0.079749	0.542640	-0.040168	81.037575	68.326363	115.702515	1.070238	0.000000	-2.026185	0.000000	0.000000	0.000000	-0.346248	-0.005674	0.106738	0.000000	0.000000	3.000000	18.000000	0.000000
1607.835061	-0.079749	0.542640	-0.040168	81.037575	68.326363	115.702515	1.070238	0.000000	-2.026185	0.000000	0.000000	0.000000	-0.346248	-0.005674	0.106738	0.000000	0.000000	3.000000	18.000000	0.000000
1607.838394	-0.079749	0.542640	-0.040168	81.037575	68.326363	115.702515	1.070238	0.000000	-2.026185	0.000000	0.000000	0.000000	-0.346248	-0.005674	0.106738	0.000000	0.000000	3.000000	18.000000	0.000000
1607.841728	-0.080891	0.542613	-0.039788	81.030472	68.048538	115.544128	1.012530	0.000000	-2.008395	0.000000	0.000000	0.000000	-0.342345	-0.007971	0.113926	0.000000	0.000000	3.000000	18.000000	0.000000
1607.845061	-0.080891	0.542613	-0.039788	81.030472	68.048538	115.544128	1.012530	0.000000	-2.008395	0.000000	0.000000	0.000000	-0.342345	-0.007971	0.113926	0.000000	0.000000	3.000000	18.000000	0.000000
1607.848394	-0.080891	0.542613	-0.039788	81.030472	68.048538	115.544128	1.012530	0.000000	-2.008395	0.000000	0.000000	0.000000	-0.342345	-0.007971	0.113926	0.000000	0.000000	3.000000	18.000000	0.000000
1607.851728	-0.082014	0.542586	-0.039408	81.026306	67.818192	115.378456	0.955472	0.000000	-1.989408	0.000000	0.000000	0.000000	-0.337092	-0.008089	0.114109	0.000000	0.000000	3.000000	18.000000	0.000000
1607.855061	-0.082014	0.542586	-0.039408	81.026306	67.818192	115.378456	0.955472	0.000000	-1.989408	0.000000	0.000000	0.000000	-0.337092	-0.008089	0.114109	0.000000	0.000000	3.000000	18.000000	0.000000
1607.858394	-0.082014	0.542586	-0.039408	81.026306	67.818192	115.378456	0.955472	0.000000	-1.989408	0.000000	0.000000	0.000000	-0.337092	-0.008089	0.114109	0.000000	0.000000	3.000000	18.000000	0.000000
1607.861728	-0.083144	0.542575	-0.039012	81.021538	67.657532	115.097649	0.899291	0.000000	-1.970389	0.000000	0.000000	0.000000	-0.338902	-0.003431	0.118809	0.000000	0.000000	3.000000	18.000000	0.000000
1607.865061	-0.083144	0.542575	-0.039012	81.021538	67.657532	115.097649	0.899291	0.000000	-1.970389	0.000000	0.000000	0.000000	-0.338902	-0.003431	0.118809	0.000000	0.000000	3.000000	18.000000	0.000000
1607.868394	-0.083144	0.542575	-0.039012	81.021538	67.657532	115.097649	0.899291	0.000000	-1.970389	0.000000	0.000000	0.000000	-0.338902	-0.003431	0.118809	0.000000	0.000000	3.000000	18.000000	0.000000
1607.871728	-0.084252	0.542547	-0.038634	81.017365	67.726700	114.842201	0.842807	0.000000	-1.950588	0.000000	0.000000	0.000000	-0.332508	-0.008347	0.113394	0.000000	0.000000	3.000000	18.000000	0.000000
1607.875061	-0.084252	0.542547	-0.038634	81.017365	67.726700	114.842201	0.842807	0.000000	-1.950588	0.000000	0.000000	0.000000	-0.332508	-0.008347	0.113394	0.000000	0.000000	3.000000	18.000000	0.000000
1607.878394	-0.084252	0.542547	-0.038634	81.017365	67.726700	114.842201	0.842807	0.000000	-1.950588	0.000000	0.000000	0.000000	-0.332508	-0.008347	0.113394	0.000000	0.000000	3.000000	18.000000	0.000000
1607.881728	-0.085386	0.542558	-0.038249	81.010361	67.931961	114.716713	0.787389	0.000000	-1.931689	0.000000	0.000000	0.000000	-0.340014	0.003336	0.115524	0.000000	0.000000	3.000000	18.000000	0.000000
1607.885061	-0.085386	0.542558	-0.038249	81.010361	67.931961	114.716713	0.787389	0.000000	-1.931689	0.000000	0.000000	0.000000	-0.340014	0.003336	0.115524	0.000000	0.000000	3.000000	18.000000	0.000000
1607.888394	-0.085386	0.542558	-0.038249	81.010361	67.931961	114.716713	0.787389	0.000000	-1.931689	0.000000	0.000000	0.000000	-0.340014	0.003336	0.115524	0.000000	0.000000	3.000000	18.000000	0.000000
1607.891728	-0.086477	0.542576	-0.037882	81.002647	68.304993	114.966949	0.730720	0.000000	-1.912435	0.000000	0.000000	0.000000	-0.327319	0.005449	0.110007	0.000000	0.000000	3.000000	18.000000	0.000000
1607.895061	-0.086477	0.542576	-0.037882	81.002647	68.304993	114.966949	0.730720	0.000000	-1.912435	0.000000	0.000000	0.000000	-0.327319	0.005449	0.110007	0.000000	0.000000	3.000000	18.000000	0.000000
1607.898394	-0.086477	0.542576	-0.037882	81.002647	68.304993	114.966949	0.730720	0.000000	-1.912435	0.000000	0.000000	0.000000	-0.327319	0.005449	0.110007	0.000000	0.000000	3.000000	18.000000	0.000000
1607.901728	-0.087538	0.542626	-0.037472	80.992874	68.882271	115.631119	0.676167	0.000000	-1.894101	0.000000	0.000000	0.000000	-0.318354	0.014954	0.122869	0.000000	0.000000	3.000000	18.000000	0.000000
1607.905061	-0.087538	0.542626	-0.037472	80.992874	68.882271	115.631119	0.676167	0.000000	-1.894101	0.000000	0.000000	0.000000	-0.318354	0.014954	0.122869	0.000000	0.000000	3.000000	18.000000	0.000000
1607.908394	-0.087538	0.542626	-0.037472	80.992874	68.882271	115.631119	0.676167	0.000000	-1.894101	0.000000	0.000000	0.000000	-0.318354	0.014954	0.122869	0.000000	0.000000	3.000000	18.000000	0.000000
1607.911728	-0.088516	0.542707	-0.037077	80.980125	69.679176	116.463562	0.623108	0.000000	-1.873622	0.000000	0.000000	0.000000	-0.293324	0.024176	0.118683	0.000000	0.000000	3.000000	18.000000	0.000000
1607.915061	-0.088516	0.542707	-0.037077	80.980125	69.679176	116.463562	0.623108	0.000000	-1.873622	0.000000	0.000000	0.000000	-0.293324	0.024176	0.118683	0.000000	0.000000	3.000000	18.000000	0.000000
1607.918394	-0.088516	0.542707	-0.037077	80.980125	69.679176	116.463562	0.623108	0.000000	-1.873622	0.000000	0.000000	0.000000	-0.293324	0.024176	0.118683	0.000000	0.000000	3.000000	18.000000	0.000000
1607.921728	-0.089423	0.542819	-0.036629	80.963844	70.616615	117.344223	0.574220	0.000000	-1.853842	0.000000	0.000000	0.000000	-0.272340	0.033728	0.134286	0.000000	0.000000	3.000000	18.000000	0.000000
1607.925061	-0.089423	0.542819	-0.036629	80.963844	70.616615	117.344223	0.574220	0.000000	-1.853842	0.000000	0.000000	0.000000	-0.272340	0.033728	0.134286	0.000000	0.000000	3.000000	18.000000	0.000000
1607.928394	-0.089423	0.542819	-0.036629	80.963844	70.616615	117.344223	0.574220	0.000000	-1.853842	0.000000	0.000000	0.000000	-0.272340	0.033728	0.134286	0.000000	0.000000	3.000000	18.000000	0.000000
1607.931728	-0.089423	0.542819	-0.036629	80.942535	71.639267	118.353065	0.528830	0.000000	-1.831461	0.000000	0.000000	0.000000	-0.272340	0.033728	0.134286	0.000000	0.000000	3.000000	18.000000	0.000000
1607.935061	-0.090247	0.542963	-0.036195	80.942535	71.639267	118.353065	0.528830	0.000000	-1.831461	0.000000	0.000000	0.000000	-0.247132	0.043015	0.130411	0.000000	0.000000	3.000000	18.000000	0.000000
1607.938394	-0.090247	0.542963	-0.036195	80.942535	71.639267	118.353065	0.528830	0.000000	-1.831461	0.000000	0.000000	0.000000	-0.247132	0.043015	0.130411	0.000000	0.000000	3.000000	18.000000	0.000000
1607.941728	-0.091024	0.543097	-0.035795	80.916046	72.775826	119.551384	0.487642	0.000000	-1.809726	0.000000	0.000000	0.000000	-0.232901	0.040422	0.119855	0.000000	0.000000	3.000000	18.000000	0.000000
1607.945061	-0.091024	0.543097	-0.035795	80.916046	72.775826	119.551384	0.487642	0.000000	-1.809726	0.000000	0.000000	0.000000	-0.232901	0.040422	0.119855	0.000000	0.000000	3.000000	18.000000	0.000000
1607.948394	-0.091024	0.543097	-0.035795	80.916046	72.775826	119.551384	0.487642	0.000000	-1.809726	0.000000	0.000000	0.000000	-0.232901	0.040422	0.119855	0.000000	0.000000	3.000000	18.000000	0.000000
1607.951728	-0.091024	0.543097	-0.035795	80.886604	73.888893	120.726791	0.448825	0.000000	-1.789750	0.000000	0.000000	0.000000	-0.232901	0.040422	0.119855	0.000000	0.000000	3.000000	18.000000	0.000000
1607.955061	-0.091750	0.543271	-0.035440	80.886604	73.888893	120.726791	0.448825	0.000000	-1.789750	0.000000	0.000000	0.000000	-0.217976	0.052031	0.106638	0.000000	0.000000	3.000000	18.000000	0.000000
1607.958394	-0.091750	0.543271	-0.035440	80.886604	73.888893	120.726791	0.448825	0.000000	-1.789750	0.000000	0.000000	0.000000	-0.217976	0.052031	0.106638	0.000000	0.000000	3.000000	18.000000	0.000000
1607.961728	-0.092459	0.543427	-0.035169	80.856987	74.854523	121.757004	0.412495	0.000000	-1.771977	0.000000	0.000000	0.000000	-0.212821	0.046926	0.081042	0.000000	0.000000	3.000000	18.000000	0.000000
1607.965061	-0.092459	0.543427	-0.035169	80.856987	74.854523	121.757004	0.412495	0.000000	-1.771977	0.000000	0.000000	0.000000	-0.212821	0.046926	0.081042	0.000000	0.000000	3.000000	18.000000	0.000000
1607.968394	-0.092459	0.543427	-0.035169	80.856987	74.854523	121.757004	0.412495	0.000000	-1.771977	0.000000	0.000000	0.000000	-0.212821	0.046926	0.081042	0.000000	0.000000	3.000000	18.000000	0.000000
1607.971728	-0.093116	0.543559	-0.034952	80.831024	75.616470	122.581573	0.377025	0.000000	-1.758470	0.000000	0.000000	0.000000	-0.197077	0.039556	0.065126	0.000000	0.000000	3.000000	18.000000	0.000000
1607.975061	-0.093116	0.543559	-0.034952	80.831024	75.616470	122.581573	0.377025	0.000000	-1.758470	0.000000	0.000000	0.000000	-0.197077	0.039556	0.065126	0.000000	0.000000	3.000000	18.000000	0.000000
1607.978394	-0.093116	0.543559	-0.034952	80.831024	75.616470	122.581573	0.377025	0.000000	-1.758470	0.000000	0.000000	0.000000	-0.197077	0.039556	0.065126	0.000000	0.000000	3.000000	18.000000	0.000000
1607.981728	-0.093739	0.543714	-0.034802	80.808006	76.206680	123.234413	0.344179	0.000000	-1.747615	0.000000	0.000000	0.000000	-0.186637	0.046365	0.045199	0.000000	0.000000	3.000000	18.000000	0.000000
1607.985061	-0.093739	0.543714	-0.034802	80.808006	76.206680	123.234413	0.344179	0.000000	-1.747615	0.000000	0.000000	0.000000	-0.186637	0.046365	0.045199	0.000000	0.000000	3.000000	18.000000	0.000000
1607.988394	-0.093739	0.543714	-0.034802	80.808006	76.206680	123.234413	0.344179	0.000000	-1.747615	0.000000	0.000000	0.000000	-0.186637	0.046365	0.045199	0.000000	0.000000	3.000000	18.000000	0.000000
1607.991728	-0.093739	0.543714	-0.034802	80.792221	76.502457	123.580513	0.313073	0.000000	-1.740082	0.000000	0.000000	0.000000	-0.186637	0.046365	0.045199	0.000000	0.000000	3.000000	18.000000	0.000000
1607.995061	-0.094307	0.543867	-0.034708	80.792221	76.502457	123.580513	0.313073	0.000000	-1.740082	0.000000	0.000000	0.000000	-0.170407	0.046086	0.028048	0.000000	0.000000	3.000000	18.000000	0.000000
1607.998394	-0.094307	0.543867	-0.034708	80.792221	76.502457	123.580513	0.313073	0.000000	-1.740082	0.000000	0.000000	0.000000	-0.170407	0.046086	0.028048	0.000000	0.000000	3.000000	18.000000	0.000000
1608.001728	-0.094800	0.544020	-0.034667	80.786552	76.507446	123.635635	0.284672	0.000000	-1.735408	0.000000	0.000000	0.000000	-0.148077	0.045800	0.012322	0.000000	0.000000	3.000000	18.000000	0.000000
1608.005061	-0.094800	0.544020	-0.034667	80.786552	76.507446	123.635635	0.284672	0.000000	-1.735408	0.000000	0.000000	0.000000	-0.148077	0.045800	0.012322	0.000000	0.000000	3.000000	18.000000	0.000000
1608.008394	-0.094800	0.544020	-0.034667	80.786552	76.507446	123.635635	0.284672	0.000000	-1.735408	0.000000	0.000000	0.000000	-0.148077	0.045800	0.012322	0.000000	0.000000	3.000000	18.000000	0.000000
1608.011728	-0.094800	0.544020	-0.034667	80.785355	76.329918	123.499428	0.259992	0.000000	-1.733354	0.000000	0.000000	0.000000	-0.148077	0.045800	0.012322	0.000000	0.000000	3.000000	18.000000	0.000000
1608.015061	-0.095200	0.544148	-0.034669	80.785355	76.329918	123.499428	0.259992	0.000000	-1.733354	0.000000	0.000000	0.000000	-0.119976	0.038403	-0.000576	0.000000	0.000000	3.000000	18.000000	0.000000
1608.018394	-0.095200	0.544148	-0.034669	80.785355	76.329918	123.499428	0.259992	0.000000	-1.733354	0.000000	0.000000	0.000000	-0.119976	0.038403	-0.000576	0.000000	0.000000	3.000000	18.000000	0.000000
1608.021728	-0.095200	0.544148	-0.034669	80.786461	76.174934	123.373970	0.239996	0.000000	-1.733450	0.000000	0.000000	0.000000	-0.119976	0.038403	-0.000576	0.000000	0.000000	3.000000	18.000000	0.000000
1608.025061	-0.095200	0.544148	-0.034669	80.786461	76.174934	123.373970	0.239996	0.000000	-1.733450	0.000000	0.000000	0.000000	-0.119976	0.038403	-0.000576	0.000000	0.000000	3.000000	18.000000	0.000000
1608.028394	-0.095500	0.544282	-0.034741	80.786461	76.174934	123.373970	0.239996	0.000000	-1.733450	0.000000	0.000000	0.000000	-0.089938	0.040332	-0.021745	0.000000	0.000000	3.000000	18.000000	0.000000
1608.031728	-0.095730	0.544408	-0.034842	80.789230	76.068306	123.295418	0.239996	0.000000	-1.733450	0.000000	0.000000	0.000000	-0.069030	0.037730	-0.030274	0.000000	0.000000	3.000000	18.000000	0.000000
1608.035061	-0.095730	0.544408	-0.034842	80.789230	76.068306	123.295418	0.239996	0.000000	-1.733450	0.000000	0.000000	0.000000	-0.069030	0.037730	-0.030274	0.000000	0.000000	3.000000	18.000000	0.000000
1608.038394	-0.095730	0.544408	-0.034842	80.789230	76.068306	123.295418	0.239996	0.000000	-1.733450	0.000000	0.000000	0.000000	-0.069030	0.037730	-0.030274	0.000000	0.000000	3.000000	18.000000	0.000000
1608.041728	-0.095730	0.544408	-0.034842	80.799500	75.991486	123.235382	0.213501	0.000000	-1.742120	0.000000	0.000000	0.000000	-0.069030	0.037730	-0.030274	0.000000	0.000000	3.000000	18.000000	0.000000
1608.045061	-0.095902	0.544493	-0.035013	80.799500	75.991486	123.235382	0.213501	0.000000	-1.742120	0.000000	0.000000	0.000000	-0.051596	0.025452	-0.051283	0.000000	0.000000	3.000000	18.000000	0.000000
1608.048394	-0.095902	0.544493	-0.035013	80.799500	75.991486	123.235382	0.213501	0.000000	-1.742120	0.000000	0.000000	0.000000	-0.051596	0.025452	-0.051283	0.000000	0.000000	3.000000	18.000000	0.000000
1608.051728	-0.095902	0.544493	-0.035013	80.830956	76.000061	123.231285	0.204902	0.000000	-1.750667	0.000000	0.000000	0.000000	-0.051596	0.025452	-0.051283	0.000000	0.000000	3.000000	18.000000	0.000000
1608.055061	-0.095902	0.544493	-0.035013	80.830956	76.000061	123.231285	0.204902	0.000000	-1.750667	0.000000	0.000000	0.000000	-0.051596	0.025452	-0.051283	0.000000	0.000000	3.000000	18.000000	0.000000
1608.058394	-0.096029	0.544568	-0.035287	80.830956	76.000061	123.231285	0.204902	0.000000	-1.750667	0.000000	0.000000	0.000000	-0.038247	0.022510	-0.081999	0.000000	0.000000	3.000000	18.000000	0.000000
1608.061728	-0.096029	0.544568	-0.035287	80.883415	76.050369	123.244385	0.204902	0.000000	-1.750667	0.000000	0.000000	0.000000	-0.038247	0.022510	-0.081999	0.000000	0.000000	3.000000	18.000000	0.000000
1608.065061	-0.096029	0.544568	-0.035287	80.883415	76.050369	123.244385	0.204902	0.000000	-1.750667	0.000000	0.000000	0.000000	-0.038247	0.022510	-0.081999	0.000000	0.000000	3.000000	18.000000	0.000000
1608.068394	-0.096029	0.544568	-0.035287	80.883415	76.050369	123.244385	0.204902	0.000000	-1.750667	0.000000	0.000000	0.000000	-0.038247	0.022510	-0.081999	0.000000	0.000000	3.000000	18.000000	0.000000
1608.071728	-0.096195	0.544698	-0.036038	80.930000	76.136726	123.298401	0.198527	0.000000	-1.764333	0.000000	0.000000	0.000000	-0.049639	0.038907	-0.225443	0.000000	0.000000	3.000000	18.000000	0.000000
1608.075061	-0.096195	0.544698	-0.036038	80.930000	76.136726	123.298401	0.198527	0.000000	-1.764333	0.000000	0.000000	0.000000	-0.049639	0.038907	-0.225443	0.000000	0.000000	3.000000	18.000000	0.000000
1608.078394	-0.096195	0.544698	-0.036038	80.930000	76.136726	123.298401	0.198527	0.000000	-1.764333	0.000000	0.000000	0.000000	-0.049639	0.038907	-0.225443	0.000000	0.000000	3.000000	18.000000	0.000000
1608.081728	-0.096195	0.544698	-0.036038	80.937759	76.229256	123.396919	0.190254	0.000000	-1.801907	0.000000	0.000000	0.000000	-0.049639	0.038907	-0.225443	0.000000	0.000000	3.000000	18.000000	0.000000
1608.085061	-0.096174	0.544735	-0.036591	80.937759	76.229256	123.396919	0.190254	0.000000	-1.801907	0.000000	0.000000	0.000000	0.006358	0.011148	-0.165809	0.000000	0.000000	3.000000	18.000000	0.000000
1608.088394	-0.096174	0.544735	-0.036591	80.937759	76.229256	123.396919	0.190254	0.000000	-1.801907	0.000000	0.000000	0.000000	0.006358	0.011148	-0.165809	0.000000	0.000000	3.000000	18.000000	0.000000
1608.091728	-0.096068	0.544762	-0.037237	80.938110	76.380821	123.555908	0.191314	0.000000	-1.829542	0.000000	0.000000	0.000000	0.031731	0.008028	-0.193821	0.000000	0.000000	3.000000	18.000000	0.000000
1608.095061	-0.096068	0.544762	-0.037237	80.938110	76.380821	123.555908	0.191314	0.000000	-1.829542	0.000000	0.000000	0.000000	0.031731	0.008028	-0.193821	0.000000	0.000000	3.000000	18.000000	0.000000
1608.098394	-0.096068	0.544762	-0.037237	80.938110	76.380821	123.555908	0.191314	0.000000	-1.829542	0.000000	0.000000	0.000000	0.031731	0.008028	-0.193821	0.000000	0.000000	3.000000	18.000000	0.000000
1608.101728	-0.096068	0.544762	-0.037237	80.938438	76.577072	123.754639	0.196602	0.000000	-1.861846	0.000000	0.000000	0.000000	0.031731	0.008028	-0.193821	0.000000	0.000000	3.000000	18.000000	0.000000
1608.105061	-0.095898	0.544778	-0.037981	80.938438	76.577072	123.754639	0.196602	0.000000	-1.861846	0.000000	0.000000	0.000000	0.051069	0.004834	-0.223247	0.000000	0.000000	3.000000	18.000000	0.000000
1608.108394	-0.095898	0.544778	-0.037981	80.938438	76.577072	123.754639	0.196602	0.000000	-1.861846	0.000000	0.000000	0.000000	0.051069	0.004834	-0.223247	0.000000	0.000000	3.000000	18.000000	0.000000
1608.111728	-0.095648	0.544782	-0.038889	80.938759	76.815331	123.993164	0.205114	0.000000	-1.899054	0.000000	0.000000	0.000000	0.074821	0.001159	-0.272274	0.000000	0.000000	3.000000	18.000000	0.000000
1608.115061	-0.095648	0.544782	-0.038889	80.938759	76.815331	123.993164	0.205114	0.000000	-1.899054	0.000000	0.000000	0.000000	0.074821	0.001159	-0.272274	0.000000	0.000000	3.000000	18.000000	0.000000
1608.118394	-0.095648	0.544782	-0.038889	80.938759	76.815331	123.993164	0.205114	0.000000	-1.899054	0.000000	0.000000	0.000000	0.074821	0.001159	-0.272274	0.000000	0.000000	3.000000	18.000000	0.000000
1608.121728	-0.095373	0.544798	-0.039909	80.938850	77.098228	124.271362	0.217584	0.000000	-1.944432	0.000000	0.000000	0.000000	0.082465	0.004794	-0.305961	0.000000	0.000000	3.000000	18.000000	0.000000
1608.125061	-0.095373	0.544798	-0.039909	80.938850	77.098228	124.271362	0.217584	0.000000	-1.944432	0.000000	0.000000	0.000000	0.082465	0.004794	-0.305961	0.000000	0.000000	3.000000	18.000000	0.000000
1608.128394	-0.095373	0.544798	-0.039909	80.938850	77.098228	124.271362	0.217584	0.000000	-1.944432	0.000000	0.000000	0.000000	0.082465	0.004794	-0.305961	0.000000	0.000000	3.000000	18.000000	0.000000
1608.131728	-0.095028	0.544833	-0.041055	80.938782	77.400833	124.569527	0.231328	0.000000	-1.995426	0.000000	0.000000	0.000000	0.103562	0.010494	-0.343990	0.000000	0.000000	3.000000	18.000000	0.000000
1608.135061	-0.095028	0.544833	-0.041055	80.938782	77.400833	124.569527	0.231328	0.000000	-1.995426	0.000000	0.000000	0.000000	0.103562	0.010494	-0.343990	0.000000	0.000000	3.000000	18.000000	0.000000
1608.138394	-0.095028	0.544833	-0.041055	80.938782	77.400833	124.569527	0.231328	0.000000	-1.995426	0.000000	0.000000	0.000000	0.103562	0.010494	-0.343990	0.000000	0.000000	3.000000	18.000000	0.000000
1608.141728	-0.094628	0.544887	-0.042264	80.938416	77.733925	124.887550	0.248589	0.000000	-2.052758	0.000000	0.000000	0.000000	0.120090	0.016459	-0.362543	0.000000	0.000000	3.000000	18.000000	0.000000
1608.145061	-0.094628	0.544887	-0.042264	80.938416	77.733925	124.887550	0.248589	0.000000	-2.052758	0.000000	0.000000	0.000000	0.120090	0.016459	-0.362543	0.000000	0.000000	3.000000	18.000000	0.000000
1608.148394	-0.094628	0.544887	-0.042264	80.938416	77.733925	124.887550	0.248589	0.000000	-2.052758	0.000000	0.000000	0.000000	0.120090	0.016459	-0.362543	0.000000	0.000000	3.000000	18.000000	0.000000
1608.151728	-0.094153	0.544962	-0.043530	80.937813	78.050034	125.185623	0.268603	0.000000	-2.113182	0.000000	0.000000	0.000000	0.142395	0.022310	-0.379834	0.000000	0.000000	3.000000	18.000000	0.000000
1608.155061	-0.094153	0.544962	-0.043530	80.937813	78.050034	125.185623	0.268603	0.000000	-2.113182	0.000000	0.000000	0.000000	0.142395	0.022310	-0.379834	0.000000	0.000000	3.000000	18.000000	0.000000
1608.158394	-0.094153	0.544962	-0.043530	80.937813	78.050034	125.185623	0.268603	0.000000	-2.113182	0.000000	0.000000	0.000000	0.142395	0.022310	-0.379834	0.000000	0.000000	3.000000	18.000000	0.000000
1608.161728	-0.093690	0.545025	-0.044844	80.936897	78.385696	125.503494	0.292336	0.000000	-2.176487	0.000000	0.000000	0.000000	0.139120	0.018909	-0.394158	0.000000	0.000000	3.000000	18.000000	0.000000
1608.165061	-0.093690	0.545025	-0.044844	80.936897	78.385696	125.503494	0.292336	0.000000	-2.176487	0.000000	0.000000	0.000000	0.139120	0.018909	-0.394158	0.000000	0.000000	3.000000	18.000000	0.000000
1608.168394	-0.093690	0.545025	-0.044844	80.936897	78.385696	125.503494	0.292336	0.000000	-2.176487	0.000000	0.000000	0.000000	0.139120	0.018909	-0.394158	0.000000	0.000000	3.000000	18.000000	0.000000
1608.171728	-0.093201	0.545116	-0.046182	80.935791	78.704437	125.801476	0.315522	0.000000	-2.242180	0.000000	0.000000	0.000000	0.146647	0.027236	-0.401630	0.000000	0.000000	3.000000	18.000000	0.000000
1608.175061	-0.093201	0.545116	-0.046182	80.935791	78.704437	125.801476	0.315522	0.000000	-2.242180	0.000000	0.000000	0.000000	0.146647	0.027236	-0.401630	0.000000	0.000000	3.000000	18.000000	0.000000
1608.178394	-0.093201	0.545116	-0.046182	80.935791	78.704437	125.801476	0.315522	0.000000	-2.242180	0.000000	0.000000	0.000000	0.146647	0.027236	-0.401630	0.000000	0.000000	3.000000	18.000000	0.000000
1608.181728	-0.092732	0.545204	-0.047527	80.934471	79.020386	126.099380	0.339964	0.000000	-2.309119	0.000000	0.000000	0.000000	0.140531	0.026425	-0.403359	0.000000	0.000000	3.000000	18.000000	0.000000
1608.185061	-0.092732	0.545204	-0.047527	80.934471	79.020386	126.099380	0.339964	0.000000	-2.309119	0.000000	0.000000	0.000000	0.140531	0.026425	-0.403359	0.000000	0.000000	3.000000	18.000000	0.000000
1608.188394	-0.092732	0.545204	-0.047527	80.934471	79.020386	126.099380	0.339964	0.000000	-2.309119	0.000000	0.000000	0.000000	0.140531	0.026425	-0.403359	0.000000	0.000000	3.000000	18.000000	0.000000
1608.191728	-0.092294	0.545298	-0.048835	80.933014	79.313881	126.377312	0.363385	0.000000	-2.376345	0.000000	0.000000	0.000000	0.131619	0.028341	-0.392423	0.000000	0.000000	3.000000	18.000000	0.000000
1608.195061	-0.092294	0.545298	-0.048835	80.933014	79.313881	126.377312	0.363385	0.000000	-2.376345	0.000000	0.000000	0.000000	0.131619	0.028341	-0.392423	0.000000	0.000000	3.000000	18.000000	0.000000
1608.198394	-0.092294	0.545298	-0.048835	80.933014	79.313881	126.377312	0.363385	0.000000	-2.376345	0.000000	0.000000	0.000000	0.131619	0.028341	-0.392423	0.000000	0.000000	3.000000	18.000000	0.000000
1608.201728	-0.091883	0.545422	-0.050111	80.931587	79.565392	126.615494	0.385322	0.000000	-2.441749	0.000000	0.000000	0.000000	0.123082	0.037151	-0.382847	0.000000	0.000000	3.000000	18.000000	0.000000
1608.205061	-0.091883	0.545422	-0.050111	80.931587	79.565392	126.615494	0.385322	0.000000	-2.441749	0.000000	0.000000	0.000000	0.123082	0.037151	-0.382847	0.000000	0.000000	3.000000	18.000000	0.000000
1608.208394	-0.091883	0.545422	-0.050111	80.931587	79.565392	126.615494	0.385322	0.000000	-2.441749	0.000000	0.000000	0.000000	0.123082	0.037151	-0.382847	0.000000	0.000000	3.000000	18.000000	0.000000
1608.211728	-0.091531	0.545562	-0.051313	80.930870	79.715485	126.756958	0.405836	0.000000	-2.505557	0.000000	0.000000	0.000000	0.105657	0.041888	-0.360461	0.000000	0.000000	3.000000	18.000000	0.000000
1608.215061	-0.091531	0.545562	-0.051313	80.930870	79.715485	126.756958	0.405836	0.000000	-2.505557	0.000000	0.000000	0.000000	0.105657	0.041888	-0.360461	0.000000	0.000000	3.000000	18.000000	0.000000
1608.218394	-0.091531	0.545562	-0.051313	80.930870	79.715485	126.756958	0.405836	0.000000	-2.505557	0.000000	0.000000	0.000000	0.105657	0.041888	-0.360461	0.000000	0.000000	3.000000	18.000000	0.000000
1608.221728	-0.091225	0.545772	-0.052402	80.941605	79.480812	126.521866	0.423445	0.000000	-2.565633	0.000000	0.000000	0.000000	0.091885	0.063053	-0.326864	0.000000	0.000000	3.000000	18.000000	0.000000
1608.225061	-0.091225	0.545772	-0.052402	80.941605	79.480812	126.521866	0.423445	0.000000	-2.565633	0.000000	0.000000	0.000000	0.091885	0.063053	-0.326864	0.000000	0.000000	3.000000	18.000000	0.000000
1608.228394	-0.091225	0.545772	-0.052402	80.941605	79.480812	126.521866	0.423445	0.000000	-2.565633	0.000000	0.000000	0.000000	0.091885	0.063053	-0.326864	0.000000	0.000000	3.000000	18.000000	0.000000
1608.231728	-0.090956	0.546039	-0.053328	80.969955	78.623428	125.668831	0.438759	0.000000	-2.620111	0.000000	0.000000	0.000000	0.080739	0.080277	-0.277828	0.000000	0.000000	3.000000	18.000000	0.000000
1608.235061	-0.090956	0.546039	-0.053328	80.969955	78.623428	125.668831	0.438759	0.000000	-2.620111	0.000000	0.000000	0.000000	0.080739	0.080277	-0.277828	0.000000	0.000000	3.000000	18.000000	0.000000
1608.238394	-0.090956	0.546039	-0.053328	80.969955	78.623428	125.668831	0.438759	0.000000	-2.620111	0.000000	0.000000	0.000000	0.080739	0.080277	-0.277828	0.000000	0.000000	3.000000	18.000000	0.000000
1608.241728	-0.090956	0.546039	-0.053328	81.000290	77.553658	124.601326	0.452216	0.000000	-2.666415	0.000000	0.000000	0.000000	0.080739	0.080277	-0.277828	0.000000	0.000000	3.000000	18.000000	0.000000
1608.245061	-0.090685	0.546365	-0.054082	81.000290	77.553658	124.601326	0.452216	0.000000	-2.666415	0.000000	0.000000	0.000000	0.081093	0.097639	-0.226166	0.000000	0.000000	3.000000	18.000000	0.000000
1608.248394	-0.090685	0.546365	-0.054082	81.000290	77.553658	124.601326	0.452216	0.000000	-2.666415	0.000000	0.000000	0.000000	0.081093	0.097639	-0.226166	0.000000	0.000000	3.000000	18.000000	0.000000
1608.251728	-0.090392	0.546710	-0.054674	81.021561	76.507835	123.548218	0.465731	0.000000	-2.704110	0.000000	0.000000	0.000000	0.088086	0.103590	-0.177404	0.000000	0.000000	3.000000	18.000000	0.000000
1608.255061	-0.090392	0.546710	-0.054674	81.021561	76.507835	123.548218	0.465731	0.000000	-2.704110	0.000000	0.000000	0.000000	0.088086	0.103590	-0.177404	0.000000	0.000000	3.000000	18.000000	0.000000
1608.258394	-0.090392	0.546710	-0.054674	81.021561	76.507835	123.548218	0.465731	0.000000	-2.704110	0.000000	0.000000	0.000000	0.088086	0.103590	-0.177404	0.000000	0.000000	3.000000	18.000000	0.000000
1608.261728	-0.090392	0.546710	-0.054674	81.036385	75.615501	122.638588	0.480412	0.000000	-2.733677	0.000000	0.000000	0.000000	0.088086	0.103590	-0.177404	0.000000	0.000000	3.000000	18.000000	0.000000
1608.265061	-0.090079	0.547073	-0.055172	81.036385	75.615501	122.638588	0.480412	0.000000	-2.733677	0.000000	0.000000	0.000000	0.093741	0.108841	-0.149663	0.000000	0.000000	3.000000	18.000000	0.000000
1608.268394	-0.090079	0.547073	-0.055172	81.036385	75.615501	122.638588	0.480412	0.000000	-2.733677	0.000000	0.000000	0.000000	0.093741	0.108841	-0.149663	0.000000	0.000000	3.000000	18.000000	0.000000
1608.271728	-0.089773	0.547425	-0.055555	81.045181	75.000687	121.996376	0.496036	0.000000	-2.758621	0.000000	0.000000	0.000000	0.091770	0.105502	-0.114706	0.000000	0.000000	3.000000	18.000000	0.000000
1608.275061	-0.089773	0.547425	-0.055555	81.045181	75.000687	121.996376	0.496036	0.000000	-2.758621	0.000000	0.000000	0.000000	0.091770	0.105502	-0.114706	0.000000	0.000000	3.000000	18.000000	0.000000
1608.278394	-0.089773	0.547425	-0.055555	81.045181	75.000687	121.996376	0.496036	0.000000	-2.758621	0.000000	0.000000	0.000000	0.091770	0.105502	-0.114706	0.000000	0.000000	3.000000	18.000000	0.000000
1608.281728	-0.089773	0.547425	-0.055555	81.046432	74.806412	121.771439	0.511331	0.000000	-2.777739	0.000000	0.000000	0.000000	0.091770	0.105502	-0.114706	0.000000	0.000000	3.000000	18.000000	0.000000
1608.285061	-0.089519	0.547718	-0.055889	81.046432	74.806412	121.771439	0.511331	0.000000	-2.777739	0.000000	0.000000	0.000000	0.076440	0.087892	-0.100401	0.000000	0.000000	3.000000	18.000000	0.000000
1608.288394	-0.089519	0.547718	-0.055889	81.046432	74.806412	121.771439	0.511331	0.000000	-2.777739	0.000000	0.000000	0.000000	0.076440	0.087892	-0.100401	0.000000	0.000000	3.000000	18.000000	0.000000
1608.291728	-0.089519	0.547718	-0.055889	81.045113	74.646935	121.590714	0.524071	0.000000	-2.794472	0.000000	0.000000	0.000000	0.076440	0.087892	-0.100401	0.000000	0.000000	3.000000	18.000000	0.000000
1608.295061	-0.089519	0.547718	-0.055889	81.045113	74.646935	121.590714	0.524071	0.000000	-2.794472	0.000000	0.000000	0.000000	0.076440	0.087892	-0.100401	0.000000	0.000000	3.000000	18.000000	0.000000
1608.298394	-0.089318	0.547991	-0.056162	81.045113	74.646935	121.590714	0.524071	0.000000	-2.794472	0.000000	0.000000	0.000000	0.060223	0.081927	-0.081860	0.000000	0.000000	3.000000	18.000000	0.000000
1608.301728	-0.089197	0.548196	-0.056438	81.044022	74.513512	121.450134	0.524071	0.000000	-2.794472	0.000000	0.000000	0.000000	0.036382	0.061591	-0.082658	0.000000	0.000000	3.000000	18.000000	0.000000
1608.305061	-0.089197	0.548196	-0.056438	81.044022	74.513512	121.450134	0.524071	0.000000	-2.794472	0.000000	0.000000	0.000000	0.036382	0.061591	-0.082658	0.000000	0.000000	3.000000	18.000000	0.000000
1608.308394	-0.089197	0.548196	-0.056438	81.044022	74.513512	121.450134	0.524071	0.000000	-2.794472	0.000000	0.000000	0.000000	0.036382	0.061591	-0.082658	0.000000	0.000000	3.000000	18.000000	0.000000
1608.311728	-0.089197	0.548196	-0.056438	81.042877	74.429070	121.364311	0.540172	0.000000	-2.821892	0.000000	0.000000	0.000000	0.036382	0.061591	-0.082658	0.000000	0.000000	3.000000	18.000000	0.000000
1608.315061	-0.089172	0.548375	-0.056636	81.042877	74.429070	121.364311	0.540172	0.000000	-2.821892	0.000000	0.000000	0.000000	0.007255	0.053822	-0.059500	0.000000	0.000000	3.000000	18.000000	0.000000
1608.318394	-0.089172	0.548375	-0.056636	81.042877	74.429070	121.364311	0.540172	0.000000	-2.821892	0.000000	0.000000	0.000000	0.007255	0.053822	-0.059500	0.000000	0.000000	3.000000	18.000000	0.000000
1608.321728	-0.089172	0.548375	-0.056636	81.041870	74.310066	121.243835	0.541381	0.000000	-2.831808	0.000000	0.000000	0.000000	0.007255	0.053822	-0.059500	0.000000	0.000000	3.000000	18.000000	0.000000
1608.325061	-0.089172	0.548375	-0.056636	81.041870	74.310066	121.243835	0.541381	0.000000	-2.831808	0.000000	0.000000	0.000000	0.007255	0.053822	-0.059500	0.000000	0.000000	3.000000	18.000000	0.000000
1608.328394	-0.089141	0.548519	-0.056778	81.041870	74.310066	121.243835	0.541381	0.000000	-2.831808	0.000000	0.000000	0.000000	0.009494	0.043212	-0.042652	0.000000	0.000000	3.000000	18.000000	0.000000
1608.331728	-0.089141	0.548519	-0.056778	81.036743	74.227028	121.165169	0.541381	0.000000	-2.831808	0.000000	0.000000	0.000000	0.009494	0.043212	-0.042652	0.000000	0.000000	3.000000	18.000000	0.000000
1608.335061	-0.089141	0.548519	-0.056778	81.036743	74.227028	121.165169	0.541381	0.000000	-2.831808	0.000000	0.000000	0.000000	0.009494	0.043212	-0.042652	0.000000	0.000000	3.000000	18.000000	0.000000
1608.338394	-0.089141	0.548519	-0.056778	81.036743	74.227028	121.165169	0.541381	0.000000	-2.831808	0.000000	0.000000	0.000000	0.009494	0.043212	-0.042652	0.000000	0.000000	3.000000	18.000000	0.000000
1608.341728	-0.089128	0.548702	-0.056747	81.025436	74.122086	121.068748	0.542963	0.000000	-2.838917	0.000000	0.000000	0.000000	0.003913	0.054759	0.009322	0.000000	0.000000	3.000000	18.000000	0.000000
1608.345061	-0.089128	0.548702	-0.056747	81.025436	74.122086	121.068748	0.542963	0.000000	-2.838917	0.000000	0.000000	0.000000	0.003913	0.054759	0.009322	0.000000	0.000000	3.000000	18.000000	0.000000
1608.348394	-0.089128	0.548702	-0.056747	81.025436	74.122086	121.068748	0.542963	0.000000	-2.838917	0.000000	0.000000	0.000000	0.003913	0.054759	0.009322	0.000000	0.000000	3.000000	18.000000	0.000000
1608.351728	-0.089128	0.548702	-0.056747	81.006714	74.014061	120.975449	0.543615	0.000000	-2.837363	0.000000	0.000000	0.000000	0.003913	0.054759	0.009322	0.000000	0.000000	3.000000	18.000000	0.000000
1608.355061	-0.089120	0.548792	-0.056603	81.006714	74.014061	120.975449	0.543615	0.000000	-2.837363	0.000000	0.000000	0.000000	0.002347	0.026960	0.043254	0.000000	0.000000	3.000000	18.000000	0.000000
1608.358394	-0.089120	0.548792	-0.056603	81.006714	74.014061	120.975449	0.543615	0.000000	-2.837363	0.000000	0.000000	0.000000	0.002347	0.026960	0.043254	0.000000	0.000000	3.000000	18.000000	0.000000
1608.361728	-0.089120	0.548792	-0.056603	80.998138	73.895103	120.858490	0.544006	0.000000	-2.830154	0.000000	0.000000	0.000000	0.002347	0.026960	0.043254	0.000000	0.000000	3.000000	18.000000	0.000000
1608.365061	-0.089120	0.548792	-0.056603	80.998138	73.895103	120.858490	0.544006	0.000000	-2.830154	0.000000	0.000000	0.000000	0.002347	0.026960	0.043254	0.000000	0.000000	3.000000	18.000000	0.000000
1608.368394	-0.089129	0.548840	-0.056383	80.998138	73.895103	120.858490	0.544006	0.000000	-2.830154	0.000000	0.000000	0.000000	-0.002685	0.014497	0.065927	0.000000	0.000000	3.000000	18.000000	0.000000
1608.371728	-0.089129	0.548840	-0.056383	80.996956	73.779549	120.738731	0.544006	0.000000	-2.830154	0.000000	0.000000	0.000000	-0.002685	0.014497	0.065927	0.000000	0.000000	3.000000	18.000000	0.000000
1608.375061	-0.089129	0.548840	-0.056383	80.996956	73.779549	120.738731	0.544006	0.000000	-2.830154	0.000000	0.000000	0.000000	-0.002685	0.014497	0.065927	0.000000	0.000000	3.000000	18.000000	0.000000
1608.378394	-0.089129	0.548840	-0.056383	80.996956	73.779549	120.738731	0.544006	0.000000	-2.830154	0.000000	0.000000	0.000000	-0.002685	0.014497	0.065927	0.000000	0.000000	3.000000	18.000000	0.000000
1608.381728	-0.089234	0.548940	-0.055731	80.995728	73.663971	120.618973	0.543559	0.000000	-2.819166	0.000000	0.000000	0.000000	-0.031494	0.029969	0.195593	0.000000	0.000000	3.000000	18.000000	0.000000
1608.385061	-0.089234	0.548940	-0.055731	80.995728	73.663971	120.618973	0.543559	0.000000	-2.819166	0.000000	0.000000	0.000000	-0.031494	0.029969	0.195593	0.000000	0.000000	3.000000	18.000000	0.000000
1608.388394	-0.089234	0.548940	-0.055731	80.995728	73.663971	120.618973	0.543559	0.000000	-2.819166	0.000000	0.000000	0.000000	-0.031494	0.029969	0.195593	0.000000	0.000000	3.000000	18.000000	0.000000
1608.391728	-0.089234	0.548940	-0.055731	80.994011	73.506332	120.459366	0.538310	0.000000	-2.786567	0.000000	0.000000	0.000000	-0.031494	0.029969	0.195593	0.000000	0.000000	3.000000	18.000000	0.000000
1608.395061	-0.089330	0.548992	-0.055299	80.994011	73.506332	120.459366	0.538310	0.000000	-2.786567	0.000000	0.000000	0.000000	-0.028817	0.015454	0.129641	0.000000	0.000000	3.000000	18.000000	0.000000
1608.398394	-0.089330	0.548992	-0.055299	80.994011	73.506332	120.459366	0.538310	0.000000	-2.786567	0.000000	0.000000	0.000000	-0.028817	0.015454	0.129641	0.000000	0.000000	3.000000	18.000000	0.000000
1608.401728	-0.089330	0.548992	-0.055299	80.991806	73.303917	120.259918	0.533507	0.000000	-2.764961	0.000000	0.000000	0.000000	-0.028817	0.015454	0.129641	0.000000	0.000000	3.000000	18.000000	0.000000
1608.405061	-0.089330	0.548992	-0.055299	80.991806	73.303917	120.259918	0.533507	0.000000	-2.764961	0.000000	0.000000	0.000000	-0.028817	0.015454	0.129641	0.000000	0.000000	3.000000	18.000000	0.000000
1608.408394	-0.089478	0.549069	-0.054815	80.991806	73.303917	120.259918	0.533507	0.000000	-2.764961	0.000000	0.000000	0.000000	-0.044329	0.023149	0.145327	0.000000	0.000000	3.000000	18.000000	0.000000
1608.411728	-0.089639	0.549171	-0.054270	80.988991	73.064926	120.020699	0.533507	0.000000	-2.764961	0.000000	0.000000	0.000000	-0.048409	0.030809	0.163529	0.000000	0.000000	3.000000	18.000000	0.000000
1608.415061	-0.089639	0.549171	-0.054270	80.988991	73.064926	120.020699	0.533507	0.000000	-2.764961	0.000000	0.000000	0.000000	-0.048409	0.030809	0.163529	0.000000	0.000000	3.000000	18.000000	0.000000
1608.418394	-0.089639	0.549171	-0.054270	80.988991	73.064926	120.020699	0.533507	0.000000	-2.764961	0.000000	0.000000	0.000000	-0.048409	0.030809	0.163529	0.000000	0.000000	3.000000	18.000000	0.000000
1608.421728	-0.089639	0.549171	-0.054270	80.985550	72.784096	119.741867	0.518051	0.000000	-2.713485	0.000000	0.000000	0.000000	-0.048409	0.030809	0.163529	0.000000	0.000000	3.000000	18.000000	0.000000
1608.425061	-0.089809	0.549303	-0.053594	80.985550	72.784096	119.741867	0.518051	0.000000	-2.713485	0.000000	0.000000	0.000000	-0.051127	0.039440	0.202708	0.000000	0.000000	3.000000	18.000000	0.000000
1608.428394	-0.089809	0.549303	-0.053594	80.985550	72.784096	119.741867	0.518051	0.000000	-2.713485	0.000000	0.000000	0.000000	-0.051127	0.039440	0.202708	0.000000	0.000000	3.000000	18.000000	0.000000
1608.431728	-0.090022	0.549450	-0.052909	80.981300	72.464119	119.423401	0.509529	0.000000	-2.679700	0.000000	0.000000	0.000000	-0.063885	0.044251	0.205636	0.000000	0.000000	3.000000	18.000000	0.000000
1608.435061	-0.090022	0.549450	-0.052909	80.981300	72.464119	119.423401	0.509529	0.000000	-2.679700	0.000000	0.000000	0.000000	-0.063885	0.044251	0.205636	0.000000	0.000000	3.000000	18.000000	0.000000
1608.438394	-0.090022	0.549450	-0.052909	80.981300	72.464119	119.423401	0.509529	0.000000	-2.679700	0.000000	0.000000	0.000000	-0.063885	0.044251	0.205636	0.000000	0.000000	3.000000	18.000000	0.000000
1608.441728	-0.090022	0.549450	-0.052909	80.977837	72.135040	119.099060	0.498882	0.000000	-2.645427	0.000000	0.000000	0.000000	-0.063885	0.044251	0.205636	0.000000	0.000000	3.000000	18.000000	0.000000
1608.445061	-0.090250	0.549601	-0.052158	80.977837	72.135040	119.099060	0.498882	0.000000	-2.645427	0.000000	0.000000	0.000000	-0.068314	0.045111	0.225227	0.000000	0.000000	3.000000	18.000000	0.000000
1608.448394	-0.090250	0.549601	-0.052158	80.977837	72.135040	119.099060	0.498882	0.000000	-2.645427	0.000000	0.000000	0.000000	-0.068314	0.045111	0.225227	0.000000	0.000000	3.000000	18.000000	0.000000
1608.451728	-0.090505	0.549783	-0.051375	80.970062	71.898438	118.866852	0.487496	0.000000	-2.607889	0.000000	0.000000	0.000000	-0.076619	0.054782	0.234962	0.000000	0.000000	3.000000	18.000000	0.000000
1608.455061	-0.090505	0.549783	-0.051375	80.970062	71.898438	118.866852	0.487496	0.000000	-2.607889	0.000000	0.000000	0.000000	-0.076619	0.054782	0.234962	0.000000	0.000000	3.000000	18.000000	0.000000
1608.458394	-0.090505	0.549783	-0.051375	80.970062	71.898438	118.866852	0.487496	0.000000	-2.607889	0.000000	0.000000	0.000000	-0.076619	0.054782	0.234962	0.000000	0.000000	3.000000	18.000000	0.000000
1608.461728	-0.090505	0.549783	-0.051375	80.957954	71.993774	118.957008	0.474726	0.000000	-2.568729	0.000000	0.000000	0.000000	-0.076619	0.054782	0.234962	0.000000	0.000000	3.000000	18.000000	0.000000
1608.465061	-0.090780	0.549985	-0.050508	80.957954	71.993774	118.957008	0.474726	0.000000	-2.568729	0.000000	0.000000	0.000000	-0.082316	0.060491	0.260058	0.000000	0.000000	3.000000	18.000000	0.000000
1608.468394	-0.090780	0.549985	-0.050508	80.957954	71.993774	118.957008	0.474726	0.000000	-2.568729	0.000000	0.000000	0.000000	-0.082316	0.060491	0.260058	0.000000	0.000000	3.000000	18.000000	0.000000
1608.471728	-0.091031	0.550170	-0.049656	80.939438	72.633751	119.586426	0.461007	0.000000	-2.525386	0.000000	0.000000	0.000000	-0.075334	0.055608	0.255601	0.000000	0.000000	3.000000	18.000000	0.000000
1608.475061	-0.091031	0.550170	-0.049656	80.939438	72.633751	119.586426	0.461007	0.000000	-2.525386	0.000000	0.000000	0.000000	-0.075334	0.055608	0.255601	0.000000	0.000000	3.000000	18.000000	0.000000
1608.478394	-0.091031	0.550170	-0.049656	80.939438	72.633751	119.586426	0.461007	0.000000	-2.525386	0.000000	0.000000	0.000000	-0.075334	0.055608	0.255601	0.000000	0.000000	3.000000	18.000000	0.000000
1608.481728	-0.091031	0.550170	-0.049656	80.913795	73.987869	120.914894	0.448451	0.000000	-2.482786	0.000000	0.000000	0.000000	-0.075334	0.055608	0.255601	0.000000	0.000000	3.000000	18.000000	0.000000
1608.485061	-0.091340	0.550356	-0.048817	80.913795	73.987869	120.914894	0.448451	0.000000	-2.482786	0.000000	0.000000	0.000000	-0.092820	0.055569	0.251532	0.000000	0.000000	3.000000	18.000000	0.000000
1608.488394	-0.091340	0.550356	-0.048817	80.913795	73.987869	120.914894	0.448451	0.000000	-2.482786	0.000000	0.000000	0.000000	-0.092820	0.055569	0.251532	0.000000	0.000000	3.000000	18.000000	0.000000
1608.491728	-0.091685	0.550524	-0.048007	80.885765	75.939247	122.822319	0.432981	0.000000	-2.440864	0.000000	0.000000	0.000000	-0.103342	0.050622	0.243172	0.000000	0.000000	3.000000	18.000000	0.000000
1608.495061	-0.091685	0.550524	-0.048007	80.885765	75.939247	122.822319	0.432981	0.000000	-2.440864	0.000000	0.000000	0.000000	-0.103342	0.050622	0.243172	0.000000	0.000000	3.000000	18.000000	0.000000
1608.498394	-0.091685	0.550524	-0.048007	80.885765	75.939247	122.822319	0.432981	0.000000	-2.440864	0.000000	0.000000	0.000000	-0.103342	0.050622	0.243172	0.000000	0.000000	3.000000	18.000000	0.000000
1608.501728	-0.091685	0.550524	-0.048007	80.850861	78.150055	124.979538	0.415757	0.000000	-2.400335	0.000000	0.000000	0.000000	-0.103342	0.050622	0.243172	0.000000	0.000000	3.000000	18.000000	0.000000
1608.505061	-0.092091	0.550732	-0.047196	80.850861	78.150055	124.979538	0.415757	0.000000	-2.400335	0.000000	0.000000	0.000000	-0.121927	0.062348	0.243092	0.000000	0.000000	3.000000	18.000000	0.000000
1608.508394	-0.092091	0.550732	-0.047196	80.850861	78.150055	124.979538	0.415757	0.000000	-2.400335	0.000000	0.000000	0.000000	-0.121927	0.062348	0.243092	0.000000	0.000000	3.000000	18.000000	0.000000
1608.511728	-0.092533	0.550924	-0.046414	80.803391	80.439011	127.210922	0.395436	0.000000	-2.359820	0.000000	0.000000	0.000000	-0.132603	0.057435	0.234662	0.000000	0.000000	3.000000	18.000000	0.000000
1608.515061	-0.092533	0.550924	-0.046414	80.803391	80.439011	127.210922	0.395436	0.000000	-2.359820	0.000000	0.000000	0.000000	-0.132603	0.057435	0.234662	0.000000	0.000000	3.000000	18.000000	0.000000
1608.518394	-0.092533	0.550924	-0.046414	80.803391	80.439011	127.210922	0.395436	0.000000	-2.359820	0.000000	0.000000	0.000000	-0.132603	0.057435	0.234662	0.000000	0.000000	3.000000	18.000000	0.000000
1608.521728	-0.092533	0.550924	-0.046414	80.732697	82.625565	129.354843	0.373335	0.000000	-2.320710	0.000000	0.000000	0.000000	-0.132603	0.057435	0.234662	0.000000	0.000000	3.000000	18.000000	0.000000
1608.525061	-0.092950	0.551145	-0.045657	80.732697	82.625565	129.354843	0.373335	0.000000	-2.320710	0.000000	0.000000	0.000000	-0.125081	0.066339	0.227183	0.000000	0.000000	3.000000	18.000000	0.000000
1608.528394	-0.092950	0.551145	-0.045657	80.732697	82.625565	129.354843	0.373335	0.000000	-2.320710	0.000000	0.000000	0.000000	-0.125081	0.066339	0.227183	0.000000	0.000000	3.000000	18.000000	0.000000
1608.531728	-0.093340	0.551333	-0.044933	80.633469	84.590942	131.308426	0.352489	0.000000	-2.282846	0.000000	0.000000	0.000000	-0.116941	0.056542	0.217199	0.000000	0.000000	3.000000	18.000000	0.000000
1608.535061	-0.093340	0.551333	-0.044933	80.633469	84.590942	131.308426	0.352489	0.000000	-2.282846	0.000000	0.000000	0.000000	-0.116941	0.056542	0.217199	0.000000	0.000000	3.000000	18.000000	0.000000
1608.538394	-0.093340	0.551333	-0.044933	80.633469	84.590942	131.308426	0.352489	0.000000	-2.282846	0.000000	0.000000	0.000000	-0.116941	0.056542	0.217199	0.000000	0.000000	3.000000	18.000000	0.000000
1608.541728	-0.093340	0.551333	-0.044933	80.530373	86.271957	132.984451	0.332999	0.000000	-2.246646	0.000000	0.000000	0.000000	-0.116941	0.056542	0.217199	0.000000	0.000000	3.000000	18.000000	0.000000
1608.545061	-0.093724	0.551552	-0.044238	80.530373	86.271957	132.984451	0.332999	0.000000	-2.246646	0.000000	0.000000	0.000000	-0.115208	0.065517	0.208441	0.000000	0.000000	3.000000	18.000000	0.000000
1608.548394	-0.093724	0.551552	-0.044238	80.530373	86.271957	132.984451	0.332999	0.000000	-2.246646	0.000000	0.000000	0.000000	-0.115208	0.065517	0.208441	0.000000	0.000000	3.000000	18.000000	0.000000
1608.551728	-0.094085	0.551754	-0.043558	80.444199	87.666756	134.367126	0.313798	0.000000	-2.211906	0.000000	0.000000	0.000000	-0.108257	0.060625	0.204043	0.000000	0.000000	3.000000	18.000000	0.000000
1608.555061	-0.094085	0.551754	-0.043558	80.444199	87.666756	134.367126	0.313798	0.000000	-2.211906	0.000000	0.000000	0.000000	-0.108257	0.060625	0.204043	0.000000	0.000000	3.000000	18.000000	0.000000
1608.558394	-0.094085	0.551754	-0.043558	80.444199	87.666756	134.367126	0.313798	0.000000	-2.211906	0.000000	0.000000	0.000000	-0.108257	0.060625	0.204043	0.000000	0.000000	3.000000	18.000000	0.000000
1608.561728	-0.094085	0.551754	-0.043558	80.387962	88.824463	135.498779	0.295754	0.000000	-2.177898	0.000000	0.000000	0.000000	-0.108257	0.060625	0.204043	0.000000	0.000000	3.000000	18.000000	0.000000
1608.565061	-0.094451	0.551953	-0.042948	80.387962	88.824463	135.498779	0.295754	0.000000	-2.177898	0.000000	0.000000	0.000000	-0.109865	0.059810	0.182933	0.000000	0.000000	3.000000	18.000000	0.000000
1608.568394	-0.094451	0.551953	-0.042948	80.387962	88.824463	135.498779	0.295754	0.000000	-2.177898	0.000000	0.000000	0.000000	-0.109865	0.059810	0.182933	0.000000	0.000000	3.000000	18.000000	0.000000
1608.571728	-0.094873	0.552136	-0.042371	80.387405	89.769188	136.385651	0.277444	0.000000	-2.147410	0.000000	0.000000	0.000000	-0.126504	0.054928	0.173185	0.000000	0.000000	3.000000	18.000000	0.000000
1608.575061	-0.094873	0.552136	-0.042371	80.387405	89.769188	136.385651	0.277444	0.000000	-2.147410	0.000000	0.000000	0.000000	-0.126504	0.054928	0.173185	0.000000	0.000000	3.000000	18.000000	0.000000
1608.578394	-0.094873	0.552136	-0.042371	80.387405	89.769188	136.385651	0.277444	0.000000	-2.147410	0.000000	0.000000	0.000000	-0.126504	0.054928	0.173185	0.000000	0.000000	3.000000	18.000000	0.000000
1608.581728	-0.094873	0.552136	-0.042371	80.451447	90.645348	137.152908	0.256360	0.000000	-2.118546	0.000000	0.000000	0.000000	-0.126504	0.054928	0.173185	0.000000	0.000000	3.000000	18.000000	0.000000
1608.585061	-0.095339	0.552317	-0.041873	80.451447	90.645348	137.152908	0.256360	0.000000	-2.118546	0.000000	0.000000	0.000000	-0.139984	0.054104	0.149355	0.000000	0.000000	3.000000	18.000000	0.000000
1608.588394	-0.095339	0.552317	-0.041873	80.451447	90.645348	137.152908	0.256360	0.000000	-2.118546	0.000000	0.000000	0.000000	-0.139984	0.054104	0.149355	0.000000	0.000000	3.000000	18.000000	0.000000
1608.591728	-0.095825	0.552520	-0.041386	80.564156	91.367065	137.736832	0.233029	0.000000	-2.093653	0.000000	0.000000	0.000000	-0.145795	0.061134	0.146240	0.000000	0.000000	3.000000	18.000000	0.000000
1608.595061	-0.095825	0.552520	-0.041386	80.564156	91.367065	137.736832	0.233029	0.000000	-2.093653	0.000000	0.000000	0.000000	-0.145795	0.061134	0.146240	0.000000	0.000000	3.000000	18.000000	0.000000
1608.598394	-0.095825	0.552520	-0.041386	80.564156	91.367065	137.736832	0.233029	0.000000	-2.093653	0.000000	0.000000	0.000000	-0.145795	0.061134	0.146240	0.000000	0.000000	3.000000	18.000000	0.000000
1608.601728	-0.096286	0.552755	-0.040923	80.681099	91.913628	138.153702	0.208729	0.000000	-2.069280	0.000000	0.000000	0.000000	-0.138141	0.070237	0.138821	0.000000	0.000000	3.000000	18.000000	0.000000
1608.605061	-0.096286	0.552755	-0.040923	80.681099	91.913628	138.153702	0.208729	0.000000	-2.069280	0.000000	0.000000	0.000000	-0.138141	0.070237	0.138821	0.000000	0.000000	3.000000	18.000000	0.000000
1608.608394	-0.096286	0.552755	-0.040923	80.681099	91.913628	138.153702	0.208729	0.000000	-2.069280	0.000000	0.000000	0.000000	-0.138141	0.070237	0.138821	0.000000	0.000000	3.000000	18.000000	0.000000
1608.611728	-0.096720	0.553043	-0.040490	80.765366	92.195404	138.356827	0.185706	0.000000	-2.046143	0.000000	0.000000	0.000000	-0.130090	0.086406	0.129887	0.000000	0.000000	3.000000	18.000000	0.000000
1608.615061	-0.096720	0.553043	-0.040490	80.765366	92.195404	138.356827	0.185706	0.000000	-2.046143	0.000000	0.000000	0.000000	-0.130090	0.086406	0.129887	0.000000	0.000000	3.000000	18.000000	0.000000
1608.618394	-0.096720	0.553043	-0.040490	80.765366	92.195404	138.356827	0.185706	0.000000	-2.046143	0.000000	0.000000	0.000000	-0.130090	0.086406	0.129887	0.000000	0.000000	3.000000	18.000000	0.000000
1608.621728	-0.096720	0.553043	-0.040490	80.804611	92.420921	138.545563	0.164024	0.000000	-2.024495	0.000000	0.000000	0.000000	-0.130090	0.086406	0.129887	0.000000	0.000000	3.000000	18.000000	0.000000
1608.625061	-0.097148	0.553338	-0.040081	80.804611	92.420921	138.545563	0.164024	0.000000	-2.024495	0.000000	0.000000	0.000000	-0.128646	0.088571	0.122638	0.000000	0.000000	3.000000	18.000000	0.000000
1608.628394	-0.097148	0.553338	-0.040081	80.804611	92.420921	138.545563	0.164024	0.000000	-2.024495	0.000000	0.000000	0.000000	-0.128646	0.088571	0.122638	0.000000	0.000000	3.000000	18.000000	0.000000
1608.631728	-0.097580	0.553678	-0.039753	80.809311	92.761330	138.875900	0.142584	0.000000	-2.004056	0.000000	0.000000	0.000000	-0.129490	0.101958	0.098440	0.000000	0.000000	3.000000	18.000000	0.000000
1608.635061	-0.097580	0.553678	-0.039753	80.809311	92.761330	138.875900	0.142584	0.000000	-2.004056	0.000000	0.000000	0.000000	-0.129490	0.101958	0.098440	0.000000	0.000000	3.000000	18.000000	0.000000
1608.638394	-0.097580	0.553678	-0.039753	80.809311	92.761330	138.875900	0.142584	0.000000	-2.004056	0.000000	0.000000	0.000000	-0.129490	0.101958	0.098440	0.000000	0.000000	3.000000	18.000000	0.000000
1608.641728	-0.097580	0.553678	-0.039753	80.805290	93.226814	139.338898	0.121002	0.000000	-1.987649	0.000000	0.000000	0.000000	-0.129490	0.101958	0.098440	0.000000	0.000000	3.000000	18.000000	0.000000
1608.645061	-0.098080	0.554032	-0.039491	80.805290	93.226814	139.338898	0.121002	0.000000	-1.987649	0.000000	0.000000	0.000000	-0.150147	0.106199	0.078590	0.000000	0.000000	3.000000	18.000000	0.000000
1608.648394	-0.098080	0.554032	-0.039491	80.805290	93.226814	139.338898	0.121002	0.000000	-1.987649	0.000000	0.000000	0.000000	-0.150147	0.106199	0.078590	0.000000	0.000000	3.000000	18.000000	0.000000
1608.651728	-0.098659	0.554414	-0.039347	80.825920	93.871910	139.953995	0.095978	0.000000	-1.974551	0.000000	0.000000	0.000000	-0.173445	0.114626	0.043238	0.000000	0.000000	3.000000	18.000000	0.000000
1608.655061	-0.098659	0.554414	-0.039347	80.825920	93.871910	139.953995	0.095978	0.000000	-1.974551	0.000000	0.000000	0.000000	-0.173445	0.114626	0.043238	0.000000	0.000000	3.000000	18.000000	0.000000
1608.658394	-0.098659	0.554414	-0.039347	80.825920	93.871910	139.953995	0.095978	0.000000	-1.974551	0.000000	0.000000	0.000000	-0.173445	0.114626	0.043238	0.000000	0.000000	3.000000	18.000000	0.000000
1608.661728	-0.098659	0.554414	-0.039347	80.849869	94.689194	140.736954	0.067070	0.000000	-1.967344	0.000000	0.000000	0.000000	-0.173445	0.114626	0.043238	0.000000	0.000000	3.000000	18.000000	0.000000
1608.665061	-0.099307	0.554787	-0.039264	80.849869	94.689194	140.736954	0.067070	0.000000	-1.967344	0.000000	0.000000	0.000000	-0.194419	0.111847	0.024766	0.000000	0.000000	3.000000	18.000000	0.000000
1608.668394	-0.099307	0.554787	-0.039264	80.849869	94.689194	140.736954	0.067070	0.000000	-1.967344	0.000000	0.000000	0.000000	-0.194419	0.111847	0.024766	0.000000	0.000000	3.000000	18.000000	0.000000
1608.671728	-0.099994	0.555183	-0.039198	80.877533	95.438873	141.455795	0.034667	0.000000	-1.963217	0.000000	0.000000	0.000000	-0.206053	0.118981	0.019948	0.000000	0.000000	3.000000	18.000000	0.000000
1608.675061	-0.099994	0.555183	-0.039198	80.877533	95.438873	141.455795	0.034667	0.000000	-1.963217	0.000000	0.000000	0.000000	-0.206053	0.118981	0.019948	0.000000	0.000000	3.000000	18.000000	0.000000
1608.678394	-0.099994	0.555183	-0.039198	80.877533	95.438873	141.455795	0.034667	0.000000	-1.963217	0.000000	0.000000	0.000000	-0.206053	0.118981	0.019948	0.000000	0.000000	3.000000	18.000000	0.000000
1608.681728	-0.099994	0.555183	-0.039198	80.881844	95.961121	141.988480	0.000325	0.000000	-1.959892	0.000000	0.000000	0.000000	-0.206053	0.118981	0.019948	0.000000	0.000000	3.000000	18.000000	0.000000
1608.685061	-0.100689	0.555613	-0.039097	80.881844	95.961121	141.988480	0.000325	0.000000	-1.959892	0.000000	0.000000	0.000000	-0.208773	0.129087	0.030362	0.000000	0.000000	3.000000	18.000000	0.000000
1608.688394	-0.100689	0.555613	-0.039097	80.881844	95.961121	141.988480	0.000325	0.000000	-1.959892	0.000000	0.000000	0.000000	-0.208773	0.129087	0.030362	0.000000	0.000000	3.000000	18.000000	0.000000
1608.691728	-0.101365	0.556068	-0.038997	80.856903	96.258499	142.338959	-0.034471	0.000000	-1.954832	0.000000	0.000000	0.000000	-0.202562	0.136269	0.029741	0.000000	0.000000	3.000000	18.000000	0.000000
1608.695061	-0.101365	0.556068	-0.038997	80.856903	96.258499	142.338959	-0.034471	0.000000	-1.954832	0.000000	0.000000	0.000000	-0.202562	0.136269	0.029741	0.000000	0.000000	3.000000	18.000000	0.000000
1608.698394	-0.101365	0.556068	-0.038997	80.856903	96.258499	142.338959	-0.034471	0.000000	-1.954832	0.000000	0.000000	0.000000	-0.202562	0.136269	0.029741	0.000000	0.000000	3.000000	18.000000	0.000000
1608.701728	-0.101365	0.556068	-0.038997	80.830162	96.319809	142.467926	-0.068231	0.000000	-1.949875	0.000000	0.000000	0.000000	-0.202562	0.136269	0.029741	0.000000	0.000000	3.000000	18.000000	0.000000
1608.705061	-0.102100	0.556542	-0.038827	80.830162	96.319809	142.467926	-0.068231	0.000000	-1.949875	0.000000	0.000000	0.000000	-0.220648	0.142322	0.051189	0.000000	0.000000	3.000000	18.000000	0.000000
1608.708394	-0.102100	0.556542	-0.038827	80.830162	96.319809	142.467926	-0.068231	0.000000	-1.949875	0.000000	0.000000	0.000000	-0.220648	0.142322	0.051189	0.000000	0.000000	3.000000	18.000000	0.000000
1608.711728	-0.102920	0.557034	-0.038660	80.809311	96.320885	142.551392	-0.105006	0.000000	-1.941343	0.000000	0.000000	0.000000	-0.246014	0.147532	0.050171	0.000000	0.000000	3.000000	18.000000	0.000000
1608.715061	-0.102920	0.557034	-0.038660	80.809311	96.320885	142.551392	-0.105006	0.000000	-1.941343	0.000000	0.000000	0.000000	-0.246014	0.147532	0.050171	0.000000	0.000000	3.000000	18.000000	0.000000
1608.718394	-0.102920	0.557034	-0.038660	80.809311	96.320885	142.551392	-0.105006	0.000000	-1.941343	0.000000	0.000000	0.000000	-0.246014	0.147532	0.050171	0.000000	0.000000	3.000000	18.000000	0.000000
1608.721728	-0.103785	0.557543	-0.038486	80.786934	96.303047	142.617340	-0.146008	0.000000	-1.932981	0.000000	0.000000	0.000000	-0.259497	0.152740	0.051941	0.000000	0.000000	3.000000	18.000000	0.000000
1608.725061	-0.103785	0.557543	-0.038486	80.786934	96.303047	142.617340	-0.146008	0.000000	-1.932981	0.000000	0.000000	0.000000	-0.259497	0.152740	0.051941	0.000000	0.000000	3.000000	18.000000	0.000000
1608.728394	-0.103785	0.557543	-0.038486	80.786934	96.303047	142.617340	-0.146008	0.000000	-1.932981	0.000000	0.000000	0.000000	-0.259497	0.152740	0.051941	0.000000	0.000000	3.000000	18.000000	0.000000
1608.731728	-0.104665	0.558060	-0.038344	80.746529	96.483742	142.873947	-0.189258	0.000000	-1.924324	0.000000	0.000000	0.000000	-0.263960	0.155032	0.042714	0.000000	0.000000	3.000000	18.000000	0.000000
1608.735061	-0.104665	0.558060	-0.038344	80.746529	96.483742	142.873947	-0.189258	0.000000	-1.924324	0.000000	0.000000	0.000000	-0.263960	0.155032	0.042714	0.000000	0.000000	3.000000	18.000000	0.000000
1608.738394	-0.104665	0.558060	-0.038344	80.746529	96.483742	142.873947	-0.189258	0.000000	-1.924324	0.000000	0.000000	0.000000	-0.263960	0.155032	0.042714	0.000000	0.000000	3.000000	18.000000	0.000000
1608.741728	-0.105585	0.558577	-0.038214	80.685379	96.880959	143.309616	-0.233251	0.000000	-1.917205	0.000000	0.000000	0.000000	-0.276113	0.155237	0.038943	0.000000	0.000000	3.000000	18.000000	0.000000
1608.745061	-0.105585	0.558577	-0.038214	80.685379	96.880959	143.309616	-0.233251	0.000000	-1.917205	0.000000	0.000000	0.000000	-0.276113	0.155237	0.038943	0.000000	0.000000	3.000000	18.000000	0.000000
1608.748394	-0.105585	0.558577	-0.038214	80.685379	96.880959	143.309616	-0.233251	0.000000	-1.917205	0.000000	0.000000	0.000000	-0.276113	0.155237	0.038943	0.000000	0.000000	3.000000	18.000000	0.000000
1608.751728	-0.106472	0.559069	-0.038141	80.609581	97.427040	143.802078	-0.279270	0.000000	-1.910715	0.000000	0.000000	0.000000	-0.265867	0.147427	0.021917	0.000000	0.000000	3.000000	18.000000	0.000000
1608.755061	-0.106472	0.559069	-0.038141	80.609581	97.427040	143.802078	-0.279270	0.000000	-1.910715	0.000000	0.000000	0.000000	-0.265867	0.147427	0.021917	0.000000	0.000000	3.000000	18.000000	0.000000
1608.758394	-0.106472	0.559069	-0.038141	80.609581	97.427040	143.802078	-0.279270	0.000000	-1.910715	0.000000	0.000000	0.000000	-0.265867	0.147427	0.021917	0.000000	0.000000	3.000000	18.000000	0.000000
1608.761728	-0.107374	0.559544	-0.038094	80.531448	97.982796	144.347397	-0.323581	0.000000	-1.907062	0.000000	0.000000	0.000000	-0.270620	0.142543	0.014281	0.000000	0.000000	3.000000	18.000000	0.000000
1608.765061	-0.107374	0.559544	-0.038094	80.531448	97.982796	144.347397	-0.323581	0.000000	-1.907062	0.000000	0.000000	0.000000	-0.270620	0.142543	0.014281	0.000000	0.000000	3.000000	18.000000	0.000000
1608.768394	-0.107374	0.559544	-0.038094	80.531448	97.982796	144.347397	-0.323581	0.000000	-1.907062	0.000000	0.000000	0.000000	-0.270620	0.142543	0.014281	0.000000	0.000000	3.000000	18.000000	0.000000
1608.771728	-0.107374	0.559544	-0.038094	80.466629	98.398094	144.808167	-0.368685	0.000000	-1.904682	0.000000	0.000000	0.000000	-0.270620	0.142543	0.014281	0.000000	0.000000	3.000000	18.000000	0.000000
1608.775061	-0.108252	0.560003	-0.038061	80.466629	98.398094	144.808167	-0.368685	0.000000	-1.904682	0.000000	0.000000	0.000000	-0.263407	0.137633	0.009718	0.000000	0.000000	3.000000	18.000000	0.000000
1608.778394	-0.108252	0.560003	-0.038061	80.466629	98.398094	144.808167	-0.368685	0.000000	-1.904682	0.000000	0.000000	0.000000	-0.263407	0.137633	0.009718	0.000000	0.000000	3.000000	18.000000	0.000000
1608.781728	-0.109122	0.560404	-0.038061	80.414581	98.681976	145.147675	-0.412586	0.000000	-1.903062	0.000000	0.000000	0.000000	-0.261171	0.120556	-0.000038	0.000000	0.000000	3.000000	18.000000	0.000000
1608.785061	-0.109122	0.560404	-0.038061	80.414581	98.681976	145.147675	-0.412586	0.000000	-1.903062	0.000000	0.000000	0.000000	-0.261171	0.120556	-0.000038	0.000000	0.000000	3.000000	18.000000	0.000000
1608.788394	-0.109122	0.560404	-0.038061	80.414581	98.681976	145.147675	-0.412586	0.000000	-1.903062	0.000000	0.000000	0.000000	-0.261171	0.120556	-0.000038	0.000000	0.000000	3.000000	18.000000	0.000000
1608.791728	-0.109122	0.560404	-0.038061	80.381783	98.787209	145.253357	-0.456114	0.000000	-1.903068	0.000000	0.000000	0.000000	-0.261171	0.120556	-0.000038	0.000000	0.000000	3.000000	18.000000	0.000000
1608.795061	-0.109981	0.560776	-0.038030	80.381783	98.787209	145.253357	-0.456114	0.000000	-1.903068	0.000000	0.000000	0.000000	-0.257552	0.111548	0.009481	0.000000	0.000000	3.000000	18.000000	0.000000
1608.798394	-0.109981	0.560776	-0.038030	80.381783	98.787209	145.253357	-0.456114	0.000000	-1.903068	0.000000	0.000000	0.000000	-0.257552	0.111548	0.009481	0.000000	0.000000	3.000000	18.000000	0.000000
1608.801728	-0.110832	0.561091	-0.038030	80.372307	98.678978	145.125610	-0.499040	0.000000	-1.901488	0.000000	0.000000	0.000000	-0.255296	0.094394	-0.000161	0.000000	0.000000	3.000000	18.000000	0.000000
1608.805061	-0.110832	0.561091	-0.038030	80.372307	98.678978	145.125610	-0.499040	0.000000	-1.901488	0.000000	0.000000	0.000000	-0.255296	0.094394	-0.000161	0.000000	0.000000	3.000000	18.000000	0.000000
1608.808394	-0.110832	0.561091	-0.038030	80.372307	98.678978	145.125610	-0.499040	0.000000	-1.901488	0.000000	0.000000	0.000000	-0.255296	0.094394	-0.000161	0.000000	0.000000	3.000000	18.000000	0.000000
1608.811728	-0.110832	0.561091	-0.038030	80.378677	98.433586	144.880005	-0.541589	0.000000	-1.901515	0.000000	0.000000	0.000000	-0.255296	0.094394	-0.000161	0.000000	0.000000	3.000000	18.000000	0.000000
1608.815061	-0.111692	0.561352	-0.037999	80.378677	98.433586	144.880005	-0.541589	0.000000	-1.901515	0.000000	0.000000	0.000000	-0.258130	0.078221	0.009515	0.000000	0.000000	3.000000	18.000000	0.000000
1608.818394	-0.111692	0.561352	-0.037999	80.378677	98.433586	144.880005	-0.541589	0.000000	-1.901515	0.000000	0.000000	0.000000	-0.258130	0.078221	0.009515	0.000000	0.000000	3.000000	18.000000	0.000000
1608.821728	-0.112515	0.561589	-0.037953	80.394730	98.101540	144.538788	-0.584611	0.000000	-1.899929	0.000000	0.000000	0.000000	-0.246772	0.071199	0.013784	0.000000	0.000000	3.000000	18.000000	0.000000
1608.825061	-0.112515	0.561589	-0.037953	80.394730	98.101540	144.538788	-0.584611	0.000000	-1.899929	0.000000	0.000000	0.000000	-0.246772	0.071199	0.013784	0.000000	0.000000	3.000000	18.000000	0.000000
1608.828394	-0.112515	0.561589	-0.037953	80.394730	98.101540	144.538788	-0.584611	0.000000	-1.899929	0.000000	0.000000	0.000000	-0.246772	0.071199	0.013784	0.000000	0.000000	3.000000	18.000000	0.000000
1608.831728	-0.112515	0.561589	-0.037953	80.406754	97.810928	144.233398	-0.625739	0.000000	-1.897632	0.000000	0.000000	0.000000	-0.246772	0.071199	0.013784	0.000000	0.000000	3.000000	18.000000	0.000000
1608.835061	-0.113310	0.561769	-0.037933	80.406754	97.810928	144.233398	-0.625739	0.000000	-1.897632	0.000000	0.000000	0.000000	-0.238524	0.053920	0.005900	0.000000	0.000000	3.000000	18.000000	0.000000
1608.838394	-0.113310	0.561769	-0.037933	80.406754	97.810928	144.233398	-0.625739	0.000000	-1.897632	0.000000	0.000000	0.000000	-0.238524	0.053920	0.005900	0.000000	0.000000	3.000000	18.000000	0.000000
1608.841728	-0.114027	0.561925	-0.037888	80.416489	97.571434	143.963959	-0.665493	0.000000	-1.896649	0.000000	0.000000	0.000000	-0.215204	0.046864	0.013574	0.000000	0.000000	3.000000	18.000000	0.000000
1608.845061	-0.114027	0.561925	-0.037888	80.416489	97.571434	143.963959	-0.665493	0.000000	-1.896649	0.000000	0.000000	0.000000	-0.215204	0.046864	0.013574	0.000000	0.000000	3.000000	18.000000	0.000000
1608.848394	-0.114027	0.561925	-0.037888	80.416489	97.571434	143.963959	-0.665493	0.000000	-1.896649	0.000000	0.000000	0.000000	-0.215204	0.046864	0.013574	0.000000	0.000000	3.000000	18.000000	0.000000
1608.851728	-0.114027	0.561925	-0.037888	80.418930	97.424095	143.813385	-0.701361	0.000000	-1.894386	0.000000	0.000000	0.000000	-0.215204	0.046864	0.013574	0.000000	0.000000	3.000000	18.000000	0.000000
1608.855061	-0.114711	0.562030	-0.037891	80.418930	97.424095	143.813385	-0.701361	0.000000	-1.894386	0.000000	0.000000	0.000000	-0.205002	0.031601	-0.001086	0.000000	0.000000	3.000000	18.000000	0.000000
1608.858394	-0.114711	0.562030	-0.037891	80.418930	97.424095	143.813385	-0.701361	0.000000	-1.894386	0.000000	0.000000	0.000000	-0.205002	0.031601	-0.001086	0.000000	0.000000	3.000000	18.000000	0.000000
1608.861728	-0.115294	0.562091	-0.037950	80.406670	97.423553	143.855209	-0.735528	0.000000	-1.894567	0.000000	0.000000	0.000000	-0.174907	0.018352	-0.017705	0.000000	0.000000	3.000000	18.000000	0.000000
1608.865061	-0.115294	0.562091	-0.037950	80.406670	97.423553	143.855209	-0.735528	0.000000	-1.894567	0.000000	0.000000	0.000000	-0.174907	0.018352	-0.017705	0.000000	0.000000	3.000000	18.000000	0.000000
1608.868394	-0.115294	0.562091	-0.037950	80.406670	97.423553	143.855209	-0.735528	0.000000	-1.894567	0.000000	0.000000	0.000000	-0.174907	0.018352	-0.017705	0.000000	0.000000	3.000000	18.000000	0.000000
1608.871728	-0.115294	0.562091	-0.037950	80.382500	97.584442	144.067123	-0.764679	0.000000	-1.897518	0.000000	0.000000	0.000000	-0.174907	0.018352	-0.017705	0.000000	0.000000	3.000000	18.000000	0.000000
1608.875061	-0.115802	0.562102	-0.038047	80.382500	97.584442	144.067123	-0.764679	0.000000	-1.897518	0.000000	0.000000	0.000000	-0.152621	0.003064	-0.028888	0.000000	0.000000	3.000000	18.000000	0.000000
1608.878394	-0.115802	0.562102	-0.038047	80.382500	97.584442	144.067123	-0.764679	0.000000	-1.897518	0.000000	0.000000	0.000000	-0.152621	0.003064	-0.028888	0.000000	0.000000	3.000000	18.000000	0.000000
1608.881728	-0.115802	0.562102	-0.038047	80.360611	97.739220	144.257935	-0.790116	0.000000	-1.902333	0.000000	0.000000	0.000000	-0.152621	0.003064	-0.028888	0.000000	0.000000	3.000000	18.000000	0.000000
1608.885061	-0.115802	0.562102	-0.038047	80.360611	97.739220	144.257935	-0.790116	0.000000	-1.902333	0.000000	0.000000	0.000000	-0.152621	0.003064	-0.028888	0.000000	0.000000	3.000000	18.000000	0.000000
1608.888394	-0.116261	0.562078	-0.038168	80.360611	97.739220	144.257935	-0.790116	0.000000	-1.902333	0.000000	0.000000	0.000000	-0.137726	-0.007117	-0.036347	0.000000	0.000000	3.000000	18.000000	0.000000
1608.891728	-0.116663	0.561983	-0.038418	80.344574	97.862953	144.433823	-0.790116	0.000000	-1.902333	0.000000	0.000000	0.000000	-0.120481	-0.028546	-0.075200	0.000000	0.000000	3.000000	18.000000	0.000000
1608.895061	-0.116663	0.561983	-0.038418	80.344574	97.862953	144.433823	-0.790116	0.000000	-1.902333	0.000000	0.000000	0.000000	-0.120481	-0.028546	-0.075200	0.000000	0.000000	3.000000	18.000000	0.000000
1608.898394	-0.116663	0.561983	-0.038418	80.344574	97.862953	144.433823	-0.790116	0.000000	-1.902333	0.000000	0.000000	0.000000	-0.120481	-0.028546	-0.075200	0.000000	0.000000	3.000000	18.000000	0.000000
1608.901728	-0.116663	0.561983	-0.038418	80.334625	97.938087	144.570709	-0.833150	0.000000	-1.920924	0.000000	0.000000	0.000000	-0.120481	-0.028546	-0.075200	0.000000	0.000000	3.000000	18.000000	0.000000
1608.905061	-0.117044	0.561820	-0.038740	80.334625	97.938087	144.570709	-0.833150	0.000000	-1.920924	0.000000	0.000000	0.000000	-0.114434	-0.048897	-0.096503	0.000000	0.000000	3.000000	18.000000	0.000000
1608.908394	-0.117044	0.561820	-0.038740	80.334625	97.938087	144.570709	-0.833150	0.000000	-1.920924	0.000000	0.000000	0.000000	-0.114434	-0.048897	-0.096503	0.000000	0.000000	3.000000	18.000000	0.000000
1608.911728	-0.117397	0.561620	-0.039162	80.318298	98.096863	144.784515	-0.852223	0.000000	-1.937008	0.000000	0.000000	0.000000	-0.105901	-0.060050	-0.126409	0.000000	0.000000	3.000000	18.000000	0.000000
1608.915061	-0.117397	0.561620	-0.039162	80.318298	98.096863	144.784515	-0.852223	0.000000	-1.937008	0.000000	0.000000	0.000000	-0.105901	-0.060050	-0.126409	0.000000	0.000000	3.000000	18.000000	0.000000
1608.918394	-0.117397	0.561620	-0.039162	80.318298	98.096863	144.784515	-0.852223	0.000000	-1.937008	0.000000	0.000000	0.000000	-0.105901	-0.060050	-0.126409	0.000000	0.000000	3.000000	18.000000	0.000000
1608.921728	-0.117397	0.561620	-0.039162	80.299271	98.288376	145.039505	-0.869873	0.000000	-1.958076	0.000000	0.000000	0.000000	-0.105901	-0.060050	-0.126409	0.000000	0.000000	3.000000	18.000000	0.000000
1608.925061	-0.117740	0.561386	-0.039619	80.299271	98.288376	145.039505	-0.869873	0.000000	-1.958076	0.000000	0.000000	0.000000	-0.102675	-0.070207	-0.137138	0.000000	0.000000	3.000000	18.000000	0.000000
1608.928394	-0.117740	0.561386	-0.039619	80.299271	98.288376	145.039505	-0.869873	0.000000	-1.958076	0.000000	0.000000	0.000000	-0.102675	-0.070207	-0.137138	0.000000	0.000000	3.000000	18.000000	0.000000
1608.931728	-0.118063	0.561148	-0.040140	80.277344	98.490128	145.306610	-0.886985	0.000000	-1.980932	0.000000	0.000000	0.000000	-0.096980	-0.071141	-0.156461	0.000000	0.000000	3.000000	18.000000	0.000000
1608.935061	-0.118063	0.561148	-0.040140	80.277344	98.490128	145.306610	-0.886985	0.000000	-1.980932	0.000000	0.000000	0.000000	-0.096980	-0.071141	-0.156461	0.000000	0.000000	3.000000	18.000000	0.000000
1608.938394	-0.118063	0.561148	-0.040140	80.277344	98.490128	145.306610	-0.886985	0.000000	-1.980932	0.000000	0.000000	0.000000	-0.096980	-0.071141	-0.156461	0.000000	0.000000	3.000000	18.000000	0.000000
1608.941728	-0.118063	0.561148	-0.040140	80.249237	98.632668	145.515762	-0.903149	0.000000	-2.007009	0.000000	0.000000	0.000000	-0.096980	-0.071141	-0.156461	0.000000	0.000000	3.000000	18.000000	0.000000
1608.945061	-0.118334	0.560969	-0.040615	80.249237	98.632668	145.515762	-0.903149	0.000000	-2.007009	0.000000	0.000000	0.000000	-0.081422	-0.053842	-0.142567	0.000000	0.000000	3.000000	18.000000	0.000000
1608.948394	-0.118334	0.560969	-0.040615	80.249237	98.632668	145.515762	-0.903149	0.000000	-2.007009	0.000000	0.000000	0.000000	-0.081422	-0.053842	-0.142567	0.000000	0.000000	3.000000	18.000000	0.000000
1608.951728	-0.118457	0.560823	-0.041011	80.216385	98.710670	145.642548	-0.916719	0.000000	-2.030771	0.000000	0.000000	0.000000	-0.036792	-0.043671	-0.118546	0.000000	0.000000	3.000000	18.000000	0.000000
1608.955061	-0.118457	0.560823	-0.041011	80.216385	98.710670	145.642548	-0.916719	0.000000	-2.030771	0.000000	0.000000	0.000000	-0.036792	-0.043671	-0.118546	0.000000	0.000000	3.000000	18.000000	0.000000
1608.958394	-0.118457	0.560823	-0.041011	80.216385	98.710670	145.642548	-0.916719	0.000000	-2.030771	0.000000	0.000000	0.000000	-0.036792	-0.043671	-0.118546	0.000000	0.000000	3.000000	18.000000	0.000000
1608.961728	-0.118457	0.560823	-0.041011	80.200256	98.809647	145.752991	-0.922851	0.000000	-2.050528	0.000000	0.000000	0.000000	-0.036792	-0.043671	-0.118546	0.000000	0.000000	3.000000	18.000000	0.000000
1608.965061	-0.118436	0.560729	-0.041308	80.200256	98.809647	145.752991	-0.922851	0.000000	-2.050528	0.000000	0.000000	0.000000	0.006169	-0.028423	-0.089159	0.000000	0.000000	3.000000	18.000000	0.000000
1608.968394	-0.118436	0.560729	-0.041308	80.200256	98.809647	145.752991	-0.922851	0.000000	-2.050528	0.000000	0.000000	0.000000	0.006169	-0.028423	-0.089159	0.000000	0.000000	3.000000	18.000000	0.000000
1608.971728	-0.118436	0.560729	-0.041308	80.193817	98.927490	145.857040	-0.921823	0.000000	-2.065388	0.000000	0.000000	0.000000	0.006169	-0.028423	-0.089159	0.000000	0.000000	3.000000	18.000000	0.000000
1608.975061	-0.118436	0.560729	-0.041308	80.193817	98.927490	145.857040	-0.921823	0.000000	-2.065388	0.000000	0.000000	0.000000	0.006169	-0.028423	-0.089159	0.000000	0.000000	3.000000	18.000000	0.000000
1608.978394	-0.118242	0.560674	-0.041542	80.193817	98.927490	145.857040	-0.921823	0.000000	-2.065388	0.000000	0.000000	0.000000	0.058420	-0.016288	-0.070330	0.000000	0.000000	3.000000	18.000000	0.000000
1608.981728	-0.118242	0.560674	-0.041542	80.188652	99.045052	145.944260	-0.921823	0.000000	-2.065388	0.000000	0.000000	0.000000	0.058420	-0.016288	-0.070330	0.000000	0.000000	3.000000	18.000000	0.000000
1608.985061	-0.118242	0.560674	-0.041542	80.188652	99.045052	145.944260	-0.921823	0.000000	-2.065388	0.000000	0.000000	0.000000	0.058420	-0.016288	-0.070330	0.000000	0.000000	3.000000	18.000000	0.000000
1608.988394	-0.118242	0.560674	-0.041542	80.188652	99.045052	145.944260	-0.921823	0.000000	-2.065388	0.000000	0.000000	0.000000	0.058420	-0.016288	-0.070330	0.000000	0.000000	3.000000	18.000000	0.000000
1608.991728	-0.117579	0.560630	-0.041926	80.190475	99.176414	146.030258	-0.912086	0.000000	-2.077110	0.000000	0.000000	0.000000	0.198930	-0.013365	-0.115252	0.000000	0.000000	3.000000	18.000000	0.000000
1608.995061	-0.117579	0.560630	-0.041926	80.190475	99.176414	146.030258	-0.912086	0.000000	-2.077110	0.000000	0.000000	0.000000	0.198930	-0.013365	-0.115252	0.000000	0.000000	3.000000	18.000000	0.000000
1608.998394	-0.117579	0.560630	-0.041926	80.190475	99.176414	146.030258	-0.912086	0.000000	-2.077110	0.000000	0.000000	0.000000	0.198930	-0.013365	-0.115252	0.000000	0.000000	3.000000	18.000000	0.000000
1609.001728	-0.117579	0.560630	-0.041926	80.216324	99.407372	146.188187	-0.878931	0.000000	-2.096318	0.000000	0.000000	0.000000	0.198930	-0.013365	-0.115252	0.000000	0.000000	3.000000	18.000000	0.000000
1609.005061	-0.117219	0.560606	-0.042145	80.216324	99.407372	146.188187	-0.878931	0.000000	-2.096318	0.000000	0.000000	0.000000	0.107967	-0.007240	-0.065692	0.000000	0.000000	3.000000	18.000000	0.000000
1609.008394	-0.117219	0.560606	-0.042145	80.216324	99.407372	146.188187	-0.878931	0.000000	-2.096318	0.000000	0.000000	0.000000	0.107967	-0.007240	-0.065692	0.000000	0.000000	3.000000	18.000000	0.000000
1609.011728	-0.117219	0.560606	-0.042145	80.257324	99.661583	146.360306	-0.860937	0.000000	-2.107267	0.000000	0.000000	0.000000	0.107967	-0.007240	-0.065692	0.000000	0.000000	3.000000	18.000000	0.000000
1609.015061	-0.117219	0.560606	-0.042145	80.257324	99.661583	146.360306	-0.860937	0.000000	-2.107267	0.000000	0.000000	0.000000	0.107967	-0.007240	-0.065692	0.000000	0.000000	3.000000	18.000000	0.000000
1609.018394	-0.116912	0.560588	-0.042404	80.257324	99.661583	146.360306	-0.860937	0.000000	-2.107267	0.000000	0.000000	0.000000	0.092104	-0.005271	-0.077740	0.000000	0.000000	3.000000	18.000000	0.000000
1609.021728	-0.116605	0.560570	-0.042664	80.294449	99.772179	146.409698	-0.860937	0.000000	-2.107267	0.000000	0.000000	0.000000	0.092019	-0.005288	-0.077821	0.000000	0.000000	3.000000	18.000000	0.000000
1609.025061	-0.116605	0.560570	-0.042664	80.294449	99.772179	146.409698	-0.860937	0.000000	-2.107267	0.000000	0.000000	0.000000	0.092019	-0.005288	-0.077821	0.000000	0.000000	3.000000	18.000000	0.000000
1609.028394	-0.116605	0.560570	-0.042664	80.294449	99.772179	146.409698	-0.860937	0.000000	-2.107267	0.000000	0.000000	0.000000	0.092019	-0.005288	-0.077821	0.000000	0.000000	3.000000	18.000000	0.000000
1609.031728	-0.116605	0.560570	-0.042664	80.332359	99.604149	146.202164	-0.830250	0.000000	-2.133194	0.000000	0.000000	0.000000	0.092019	-0.005288	-0.077821	0.000000	0.000000	3.000000	18.000000	0.000000
1609.035061	-0.116259	0.560553	-0.042913	80.332359	99.604149	146.202164	-0.830250	0.000000	-2.133194	0.000000	0.000000	0.000000	0.103732	-0.005324	-0.074587	0.000000	0.000000	3.000000	18.000000	0.000000
1609.038394	-0.116259	0.560553	-0.042913	80.332359	99.604149	146.202164	-0.830250	0.000000	-2.133194	0.000000	0.000000	0.000000	0.103732	-0.005324	-0.074587	0.000000	0.000000	3.000000	18.000000	0.000000
1609.041728	-0.116259	0.560553	-0.042913	80.384689	99.193298	145.752960	-0.812961	0.000000	-2.145625	0.000000	0.000000	0.000000	0.103732	-0.005324	-0.074587	0.000000	0.000000	3.000000	18.000000	0.000000
1609.045061	-0.116259	0.560553	-0.042913	80.384689	99.193298	145.752960	-0.812961	0.000000	-2.145625	0.000000	0.000000	0.000000	0.103732	-0.005324	-0.074587	0.000000	0.000000	3.000000	18.000000	0.000000
1609.048394	-0.115845	0.560569	-0.043104	80.384689	99.193298	145.752960	-0.812961	0.000000	-2.145625	0.000000	0.000000	0.000000	0.124240	0.004766	-0.057433	0.000000	0.000000	3.000000	18.000000	0.000000
1609.051728	-0.115310	0.560611	-0.043199	80.454086	98.616447	145.125626	-0.812961	0.000000	-2.145625	0.000000	0.000000	0.000000	0.160480	0.012845	-0.028451	0.000000	0.000000	3.000000	18.000000	0.000000
1609.055061	-0.115310	0.560611	-0.043199	80.454086	98.616447	145.125626	-0.812961	0.000000	-2.145625	0.000000	0.000000	0.000000	0.160480	0.012845	-0.028451	0.000000	0.000000	3.000000	18.000000	0.000000
1609.058394	-0.115310	0.560611	-0.043199	80.454086	98.616447	145.125626	-0.812961	0.000000	-2.145625	0.000000	0.000000	0.000000	0.160480	0.012845	-0.028451	0.000000	0.000000	3.000000	18.000000	0.000000
1609.061728	-0.115310	0.560611	-0.043199	80.547493	97.973946	144.394058	-0.765507	0.000000	-2.159939	0.000000	0.000000	0.000000	0.160480	0.012845	-0.028451	0.000000	0.000000	3.000000	18.000000	0.000000
1609.065061	-0.114641	0.560694	-0.043244	80.547493	97.973946	144.394058	-0.765507	0.000000	-2.159939	0.000000	0.000000	0.000000	0.200614	0.024909	-0.013534	0.000000	0.000000	3.000000	18.000000	0.000000
1609.068394	-0.114641	0.560694	-0.043244	80.547493	97.973946	144.394058	-0.765507	0.000000	-2.159939	0.000000	0.000000	0.000000	0.200614	0.024909	-0.013534	0.000000	0.000000	3.000000	18.000000	0.000000
1609.071728	-0.113860	0.560794	-0.043240	80.672432	97.454437	143.733704	-0.732072	0.000000	-2.162195	0.000000	0.000000	0.000000	0.234403	0.029920	0.001199	0.000000	0.000000	3.000000	18.000000	0.000000
1609.075061	-0.113860	0.560794	-0.043240	80.672432	97.454437	143.733704	-0.732072	0.000000	-2.162195	0.000000	0.000000	0.000000	0.234403	0.029920	0.001199	0.000000	0.000000	3.000000	18.000000	0.000000
1609.078394	-0.113860	0.560794	-0.043240	80.672432	97.454437	143.733704	-0.732072	0.000000	-2.162195	0.000000	0.000000	0.000000	0.234403	0.029920	0.001199	0.000000	0.000000	3.000000	18.000000	0.000000
1609.081728	-0.113860	0.560794	-0.043240	80.855629	97.164185	143.224350	-0.693005	0.000000	-2.161995	0.000000	0.000000	0.000000	0.234403	0.029920	0.001199	0.000000	0.000000	3.000000	18.000000	0.000000
1609.085061	-0.113024	0.560867	-0.043285	80.855629	97.164185	143.224350	-0.693005	0.000000	-2.161995	0.000000	0.000000	0.000000	0.250912	0.021757	-0.013673	0.000000	0.000000	3.000000	18.000000	0.000000
1609.088394	-0.113024	0.560867	-0.043285	80.855629	97.164185	143.224350	-0.693005	0.000000	-2.161995	0.000000	0.000000	0.000000	0.250912	0.021757	-0.013673	0.000000	0.000000	3.000000	18.000000	0.000000
1609.091728	-0.112199	0.560949	-0.043292	81.104637	97.105713	142.870026	-0.651186	0.000000	-2.164274	0.000000	0.000000	0.000000	0.247410	0.024788	-0.001874	0.000000	0.000000	3.000000	18.000000	0.000000
1609.095061	-0.112199	0.560949	-0.043292	81.104637	97.105713	142.870026	-0.651186	0.000000	-2.164274	0.000000	0.000000	0.000000	0.247410	0.024788	-0.001874	0.000000	0.000000	3.000000	18.000000	0.000000
1609.098394	-0.112199	0.560949	-0.043292	81.104637	97.105713	142.870026	-0.651186	0.000000	-2.164274	0.000000	0.000000	0.000000	0.247410	0.024788	-0.001874	0.000000	0.000000	3.000000	18.000000	0.000000
1609.101728	-0.111382	0.561045	-0.043351	81.403877	97.422287	142.818146	-0.609951	0.000000	-2.164586	0.000000	0.000000	0.000000	0.245154	0.028678	-0.017926	0.000000	0.000000	3.000000	18.000000	0.000000
1609.105061	-0.111382	0.561045	-0.043351	81.403877	97.422287	142.818146	-0.609951	0.000000	-2.164586	0.000000	0.000000	0.000000	0.245154	0.028678	-0.017926	0.000000	0.000000	3.000000	18.000000	0.000000
1609.108394	-0.111382	0.561045	-0.043351	81.403877	97.422287	142.818146	-0.609951	0.000000	-2.164586	0.000000	0.000000	0.000000	0.245154	0.028678	-0.017926	0.000000	0.000000	3.000000	18.000000	0.000000
1609.111728	-0.110508	0.561117	-0.043392	81.710037	98.103683	143.088745	-0.569092	0.000000	-2.167574	0.000000	0.000000	0.000000	0.262221	0.021603	-0.012053	0.000000	0.000000	3.000000	18.000000	0.000000
1609.115061	-0.110508	0.561117	-0.043392	81.710037	98.103683	143.088745	-0.569092	0.000000	-2.167574	0.000000	0.000000	0.000000	0.262221	0.021603	-0.012053	0.000000	0.000000	3.000000	18.000000	0.000000
1609.118394	-0.110508	0.561117	-0.043392	81.710037	98.103683	143.088745	-0.569092	0.000000	-2.167574	0.000000	0.000000	0.000000	0.262221	0.021603	-0.012053	0.000000	0.000000	3.000000	18.000000	0.000000
1609.121728	-0.110508	0.561117	-0.043392	81.976593	98.859848	143.450729	-0.525389	0.000000	-2.169583	0.000000	0.000000	0.000000	0.262221	0.021603	-0.012053	0.000000	0.000000	3.000000	18.000000	0.000000
1609.125061	-0.109539	0.561229	-0.043395	81.976593	98.859848	143.450729	-0.525389	0.000000	-2.169583	0.000000	0.000000	0.000000	0.290535	0.033639	-0.001117	0.000000	0.000000	3.000000	18.000000	0.000000
1609.128394	-0.109539	0.561229	-0.043395	81.976593	98.859848	143.450729	-0.525389	0.000000	-2.169583	0.000000	0.000000	0.000000	0.290535	0.033639	-0.001117	0.000000	0.000000	3.000000	18.000000	0.000000
1609.131728	-0.108457	0.561381	-0.043358	82.169395	99.550491	143.798782	-0.476966	0.000000	-2.169769	0.000000	0.000000	0.000000	0.324768	0.045652	0.011158	0.000000	0.000000	3.000000	18.000000	0.000000
1609.135061	-0.108457	0.561381	-0.043358	82.169395	99.550491	143.798782	-0.476966	0.000000	-2.169769	0.000000	0.000000	0.000000	0.324768	0.045652	0.011158	0.000000	0.000000	3.000000	18.000000	0.000000
1609.138394	-0.108457	0.561381	-0.043358	82.169395	99.550491	143.798782	-0.476966	0.000000	-2.169769	0.000000	0.000000	0.000000	0.324768	0.045652	0.011158	0.000000	0.000000	3.000000	18.000000	0.000000
1609.141728	-0.107242	0.561550	-0.043270	82.314537	100.006721	143.948273	-0.422838	0.000000	-2.167909	0.000000	0.000000	0.000000	0.364500	0.050630	0.026336	0.000000	0.000000	3.000000	18.000000	0.000000
1609.145061	-0.107242	0.561550	-0.043270	82.314537	100.006721	143.948273	-0.422838	0.000000	-2.167909	0.000000	0.000000	0.000000	0.364500	0.050630	0.026336	0.000000	0.000000	3.000000	18.000000	0.000000
1609.148394	-0.107242	0.561550	-0.043270	82.314537	100.006721	143.948273	-0.422838	0.000000	-2.167909	0.000000	0.000000	0.000000	0.364500	0.050630	0.026336	0.000000	0.000000	3.000000	18.000000	0.000000
1609.151728	-0.105914	0.561735	-0.043138	82.474831	100.369576	143.986954	-0.362088	0.000000	-2.163520	0.000000	0.000000	0.000000	0.398407	0.055672	0.039652	0.000000	0.000000	3.000000	18.000000	0.000000
1609.155061	-0.105914	0.561735	-0.043138	82.474831	100.369576	143.986954	-0.362088	0.000000	-2.163520	0.000000	0.000000	0.000000	0.398407	0.055672	0.039652	0.000000	0.000000	3.000000	18.000000	0.000000
1609.158394	-0.105914	0.561735	-0.043138	82.474831	100.369576	143.986954	-0.362088	0.000000	-2.163520	0.000000	0.000000	0.000000	0.398407	0.055672	0.039652	0.000000	0.000000	3.000000	18.000000	0.000000
1609.161728	-0.104511	0.561917	-0.043060	82.712502	100.640106	143.864624	-0.295687	0.000000	-2.156911	0.000000	0.000000	0.000000	0.420942	0.054407	0.023422	0.000000	0.000000	3.000000	18.000000	0.000000
1609.165061	-0.104511	0.561917	-0.043060	82.712502	100.640106	143.864624	-0.295687	0.000000	-2.156911	0.000000	0.000000	0.000000	0.420942	0.054407	0.023422	0.000000	0.000000	3.000000	18.000000	0.000000
1609.168394	-0.104511	0.561917	-0.043060	82.712502	100.640106	143.864624	-0.295687	0.000000	-2.156911	0.000000	0.000000	0.000000	0.420942	0.054407	0.023422	0.000000	0.000000	3.000000	18.000000	0.000000
1609.171728	-0.103054	0.562070	-0.043036	83.057793	101.198677	143.919418	-0.225530	0.000000	-2.153008	0.000000	0.000000	0.000000	0.436981	0.046100	0.007164	0.000000	0.000000	3.000000	18.000000	0.000000
1609.175061	-0.103054	0.562070	-0.043036	83.057793	101.198677	143.919418	-0.225530	0.000000	-2.153008	0.000000	0.000000	0.000000	0.436981	0.046100	0.007164	0.000000	0.000000	3.000000	18.000000	0.000000
1609.178394	-0.103054	0.562070	-0.043036	83.057793	101.198677	143.919418	-0.225530	0.000000	-2.153008	0.000000	0.000000	0.000000	0.436981	0.046100	0.007164	0.000000	0.000000	3.000000	18.000000	0.000000
1609.181728	-0.101569	0.562213	-0.043054	83.516716	102.067924	144.171158	-0.152700	0.000000	-2.151814	0.000000	0.000000	0.000000	0.445626	0.042885	-0.005345	0.000000	0.000000	3.000000	18.000000	0.000000
1609.185061	-0.101569	0.562213	-0.043054	83.516716	102.067924	144.171158	-0.152700	0.000000	-2.151814	0.000000	0.000000	0.000000	0.445626	0.042885	-0.005345	0.000000	0.000000	3.000000	18.000000	0.000000
1609.188394	-0.101569	0.562213	-0.043054	83.516716	102.067924	144.171158	-0.152700	0.000000	-2.151814	0.000000	0.000000	0.000000	0.445626	0.042885	-0.005345	0.000000	0.000000	3.000000	18.000000	0.000000
1609.191728	-0.100056	0.562322	-0.043108	84.058449	102.979797	144.391586	-0.078429	0.000000	-2.152704	0.000000	0.000000	0.000000	0.453740	0.032635	-0.016275	0.000000	0.000000	3.000000	18.000000	0.000000
1609.195061	-0.100056	0.562322	-0.043108	84.058449	102.979797	144.391586	-0.078429	0.000000	-2.152704	0.000000	0.000000	0.000000	0.453740	0.032635	-0.016275	0.000000	0.000000	3.000000	18.000000	0.000000
1609.198394	-0.100056	0.562322	-0.043108	84.058449	102.979797	144.391586	-0.078429	0.000000	-2.152704	0.000000	0.000000	0.000000	0.453740	0.032635	-0.016275	0.000000	0.000000	3.000000	18.000000	0.000000
1609.201728	-0.098462	0.562414	-0.043167	84.643211	103.651718	144.374710	-0.002805	0.000000	-2.155417	0.000000	0.000000	0.000000	0.478140	0.027449	-0.017713	0.000000	0.000000	3.000000	18.000000	0.000000
1609.205061	-0.098462	0.562414	-0.043167	84.643211	103.651718	144.374710	-0.002805	0.000000	-2.155417	0.000000	0.000000	0.000000	0.478140	0.027449	-0.017713	0.000000	0.000000	3.000000	18.000000	0.000000
1609.208394	-0.098462	0.562414	-0.043167	84.643211	103.651718	144.374710	-0.002805	0.000000	-2.155417	0.000000	0.000000	0.000000	0.478140	0.027449	-0.017713	0.000000	0.000000	3.000000	18.000000	0.000000
1609.211728	-0.096783	0.562492	-0.043163	85.200943	103.476013	143.619339	0.076885	0.000000	-2.158369	0.000000	0.000000	0.000000	0.503806	0.023530	0.001434	0.000000	0.000000	3.000000	18.000000	0.000000
1609.215061	-0.096783	0.562492	-0.043163	85.200943	103.476013	143.619339	0.076885	0.000000	-2.158369	0.000000	0.000000	0.000000	0.503806	0.023530	0.001434	0.000000	0.000000	3.000000	18.000000	0.000000
1609.218394	-0.096783	0.562492	-0.043163	85.200943	103.476013	143.619339	0.076885	0.000000	-2.158369	0.000000	0.000000	0.000000	0.503806	0.023530	0.001434	0.000000	0.000000	3.000000	18.000000	0.000000
1609.221728	-0.095036	0.562581	-0.043105	85.679581	102.145401	141.874252	0.160852	0.000000	-2.158130	0.000000	0.000000	0.000000	0.524115	0.026604	0.017238	0.000000	0.000000	3.000000	18.000000	0.000000
1609.225061	-0.095036	0.562581	-0.043105	85.679581	102.145401	141.874252	0.160852	0.000000	-2.158130	0.000000	0.000000	0.000000	0.524115	0.026604	0.017238	0.000000	0.000000	3.000000	18.000000	0.000000
1609.228394	-0.095036	0.562581	-0.043105	85.679581	102.145401	141.874252	0.160852	0.000000	-2.158130	0.000000	0.000000	0.000000	0.524115	0.026604	0.017238	0.000000	0.000000	3.000000	18.000000	0.000000
1609.231728	-0.093231	0.562667	-0.042949	86.085632	99.916733	139.192871	0.248205	0.000000	-2.155257	0.000000	0.000000	0.000000	0.541388	0.025924	0.046931	0.000000	0.000000	3.000000	18.000000	0.000000
1609.235061	-0.093231	0.562667	-0.042949	86.085632	99.916733	139.192871	0.248205	0.000000	-2.155257	0.000000	0.000000	0.000000	0.541388	0.025924	0.046931	0.000000	0.000000	3.000000	18.000000	0.000000
1609.238394	-0.093231	0.562667	-0.042949	86.085632	99.916733	139.192871	0.248205	0.000000	-2.155257	0.000000	0.000000	0.000000	0.541388	0.025924	0.046931	0.000000	0.000000	3.000000	18.000000	0.000000
1609.241728	-0.091413	0.562747	-0.042772	86.424728	97.072784	135.894882	0.338436	0.000000	-2.147435	0.000000	0.000000	0.000000	0.545617	0.023964	0.052945	0.000000	0.000000	3.000000	18.000000	0.000000
1609.245061	-0.091413	0.562747	-0.042772	86.424728	97.072784	135.894882	0.338436	0.000000	-2.147435	0.000000	0.000000	0.000000	0.545617	0.023964	0.052945	0.000000	0.000000	3.000000	18.000000	0.000000
1609.248394	-0.091413	0.562747	-0.042772	86.424728	97.072784	135.894882	0.338436	0.000000	-2.147435	0.000000	0.000000	0.000000	0.545617	0.023964	0.052945	0.000000	0.000000	3.000000	18.000000	0.000000
1609.251728	-0.089581	0.562797	-0.042570	86.710327	94.247025	132.643402	0.429372	0.000000	-2.138611	0.000000	0.000000	0.000000	0.549568	0.015109	0.060599	0.000000	0.000000	3.000000	18.000000	0.000000
1609.255061	-0.089581	0.562797	-0.042570	86.710327	94.247025	132.643402	0.429372	0.000000	-2.138611	0.000000	0.000000	0.000000	0.549568	0.015109	0.060599	0.000000	0.000000	3.000000	18.000000	0.000000
1609.258394	-0.089581	0.562797	-0.042570	86.710327	94.247025	132.643402	0.429372	0.000000	-2.138611	0.000000	0.000000	0.000000	0.549568	0.015109	0.060599	0.000000	0.000000	3.000000	18.000000	0.000000
1609.261728	-0.087785	0.562808	-0.042397	86.948280	91.891418	129.923889	0.520967	0.000000	-2.128511	0.000000	0.000000	0.000000	0.538551	0.003057	0.051958	0.000000	0.000000	3.000000	18.000000	0.000000
1609.265061	-0.087785	0.562808	-0.042397	86.948280	91.891418	129.923889	0.520967	0.000000	-2.128511	0.000000	0.000000	0.000000	0.538551	0.003057	0.051958	0.000000	0.000000	3.000000	18.000000	0.000000
1609.268394	-0.087785	0.562808	-0.042397	86.948280	91.891418	129.923889	0.520967	0.000000	-2.128511	0.000000	0.000000	0.000000	0.538551	0.003057	0.051958	0.000000	0.000000	3.000000	18.000000	0.000000
1609.271728	-0.086091	0.562772	-0.042241	87.140282	90.121147	127.848167	0.610726	0.000000	-2.119852	0.000000	0.000000	0.000000	0.508261	-0.010840	0.046885	0.000000	0.000000	3.000000	18.000000	0.000000
1609.275061	-0.086091	0.562772	-0.042241	87.140282	90.121147	127.848167	0.610726	0.000000	-2.119852	0.000000	0.000000	0.000000	0.508261	-0.010840	0.046885	0.000000	0.000000	3.000000	18.000000	0.000000
1609.278394	-0.086091	0.562772	-0.042241	87.140282	90.121147	127.848167	0.610726	0.000000	-2.119852	0.000000	0.000000	0.000000	0.508261	-0.010840	0.046885	0.000000	0.000000	3.000000	18.000000	0.000000
1609.281728	-0.084471	0.562655	-0.042132	87.290291	89.127190	126.649315	0.695436	0.000000	-2.112038	0.000000	0.000000	0.000000	0.486088	-0.034867	0.032555	0.000000	0.000000	3.000000	18.000000	0.000000
1609.285061	-0.084471	0.562655	-0.042132	87.290291	89.127190	126.649315	0.695436	0.000000	-2.112038	0.000000	0.000000	0.000000	0.486088	-0.034867	0.032555	0.000000	0.000000	3.000000	18.000000	0.000000
1609.288394	-0.084471	0.562655	-0.042132	87.290291	89.127190	126.649315	0.695436	0.000000	-2.112038	0.000000	0.000000	0.000000	0.486088	-0.034867	0.032555	0.000000	0.000000	3.000000	18.000000	0.000000
1609.291728	-0.082969	0.562453	-0.042055	87.367455	89.429245	127.342308	0.776451	0.000000	-2.106612	0.000000	0.000000	0.000000	0.450561	-0.060716	0.023213	0.000000	0.000000	3.000000	18.000000	0.000000
1609.295061	-0.082969	0.562453	-0.042055	87.367455	89.429245	127.342308	0.776451	0.000000	-2.106612	0.000000	0.000000	0.000000	0.450561	-0.060716	0.023213	0.000000	0.000000	3.000000	18.000000	0.000000
1609.298394	-0.082969	0.562453	-0.042055	87.367455	89.429245	127.342308	0.776451	0.000000	-2.106612	0.000000	0.000000	0.000000	0.450561	-0.060716	0.023213	0.000000	0.000000	3.000000	18.000000	0.000000
1609.301728	-0.081588	0.562204	-0.041995	87.372513	90.503593	129.955490	0.851544	0.000000	-2.102743	0.000000	0.000000	0.000000	0.414278	-0.074533	0.017958	0.000000	0.000000	3.000000	18.000000	0.000000
1609.305061	-0.081588	0.562204	-0.041995	87.372513	90.503593	129.955490	0.851544	0.000000	-2.102743	0.000000	0.000000	0.000000	0.414278	-0.074533	0.017958	0.000000	0.000000	3.000000	18.000000	0.000000
1609.308394	-0.081588	0.562204	-0.041995	87.372513	90.503593	129.955490	0.851544	0.000000	-2.102743	0.000000	0.000000	0.000000	0.414278	-0.074533	0.017958	0.000000	0.000000	3.000000	18.000000	0.000000
1609.311728	-0.080314	0.561881	-0.041918	87.367081	91.842567	133.303467	0.920591	0.000000	-2.099750	0.000000	0.000000	0.000000	0.382221	-0.097178	0.022990	0.000000	0.000000	3.000000	18.000000	0.000000
1609.315061	-0.080314	0.561881	-0.041918	87.367081	91.842567	133.303467	0.920591	0.000000	-2.099750	0.000000	0.000000	0.000000	0.382221	-0.097178	0.022990	0.000000	0.000000	3.000000	18.000000	0.000000
1609.318394	-0.080314	0.561881	-0.041918	87.367081	91.842567	133.303467	0.920591	0.000000	-2.099750	0.000000	0.000000	0.000000	0.382221	-0.097178	0.022990	0.000000	0.000000	3.000000	18.000000	0.000000
1609.321728	-0.079093	0.561538	-0.041782	87.359505	93.161423	135.944290	0.984294	0.000000	-2.095918	0.000000	0.000000	0.000000	0.366256	-0.102751	0.040857	0.000000	0.000000	3.000000	18.000000	0.000000
1609.325061	-0.079093	0.561538	-0.041782	87.359505	93.161423	135.944290	0.984294	0.000000	-2.095918	0.000000	0.000000	0.000000	0.366256	-0.102751	0.040857	0.000000	0.000000	3.000000	18.000000	0.000000
1609.328394	-0.079093	0.561538	-0.041782	87.359505	93.161423	135.944290	0.984294	0.000000	-2.095918	0.000000	0.000000	0.000000	0.366256	-0.102751	0.040857	0.000000	0.000000	3.000000	18.000000	0.000000
1609.331728	-0.077990	0.561147	-0.041568	87.341484	94.539871	137.547424	1.045337	0.000000	-2.089109	0.000000	0.000000	0.000000	0.331057	-0.117192	0.064325	0.000000	0.000000	3.000000	18.000000	0.000000
1609.335061	-0.077990	0.561147	-0.041568	87.341484	94.539871	137.547424	1.045337	0.000000	-2.089109	0.000000	0.000000	0.000000	0.331057	-0.117192	0.064325	0.000000	0.000000	3.000000	18.000000	0.000000
1609.338394	-0.077990	0.561147	-0.041568	87.341484	94.539871	137.547424	1.045337	0.000000	-2.089109	0.000000	0.000000	0.000000	0.331057	-0.117192	0.064325	0.000000	0.000000	3.000000	18.000000	0.000000
1609.341728	-0.077028	0.560765	-0.041247	87.325775	95.625183	138.501236	1.100513	0.000000	-2.078388	0.000000	0.000000	0.000000	0.288420	-0.114713	0.096191	0.000000	0.000000	3.000000	18.000000	0.000000
1609.345061	-0.077028	0.560765	-0.041247	87.325775	95.625183	138.501236	1.100513	0.000000	-2.078388	0.000000	0.000000	0.000000	0.288420	-0.114713	0.096191	0.000000	0.000000	3.000000	18.000000	0.000000
1609.348394	-0.077028	0.560765	-0.041247	87.325775	95.625183	138.501236	1.100513	0.000000	-2.078388	0.000000	0.000000	0.000000	0.288420	-0.114713	0.096191	0.000000	0.000000	3.000000	18.000000	0.000000
1609.351728	-0.076096	0.560424	-0.040761	87.297882	96.470032	139.229752	1.148583	0.000000	-2.062356	0.000000	0.000000	0.000000	0.279558	-0.102268	0.145791	0.000000	0.000000	3.000000	18.000000	0.000000
1609.355061	-0.076096	0.560424	-0.040761	87.297882	96.470032	139.229752	1.148583	0.000000	-2.062356	0.000000	0.000000	0.000000	0.279558	-0.102268	0.145791	0.000000	0.000000	3.000000	18.000000	0.000000
1609.358394	-0.076096	0.560424	-0.040761	87.297882	96.470032	139.229752	1.148583	0.000000	-2.062356	0.000000	0.000000	0.000000	0.279558	-0.102268	0.145791	0.000000	0.000000	3.000000	18.000000	0.000000
1609.361728	-0.075167	0.560091	-0.040142	87.214485	96.677277	139.384323	1.195176	0.000000	-2.038058	0.000000	0.000000	0.000000	0.278964	-0.100035	0.185603	0.000000	0.000000	3.000000	18.000000	0.000000
1609.365061	-0.075167	0.560091	-0.040142	87.214485	96.677277	139.384323	1.195176	0.000000	-2.038058	0.000000	0.000000	0.000000	0.278964	-0.100035	0.185603	0.000000	0.000000	3.000000	18.000000	0.000000
1609.368394	-0.075167	0.560091	-0.040142	87.214485	96.677277	139.384323	1.195176	0.000000	-2.038058	0.000000	0.000000	0.000000	0.278964	-0.100035	0.185603	0.000000	0.000000	3.000000	18.000000	0.000000
1609.371728	-0.074195	0.559747	-0.039402	87.047127	96.230766	138.974274	1.241670	0.000000	-2.007124	0.000000	0.000000	0.000000	0.291553	-0.102985	0.222048	0.000000	0.000000	3.000000	18.000000	0.000000
1609.375061	-0.074195	0.559747	-0.039402	87.047127	96.230766	138.974274	1.241670	0.000000	-2.007124	0.000000	0.000000	0.000000	0.291553	-0.102985	0.222048	0.000000	0.000000	3.000000	18.000000	0.000000
1609.378394	-0.074195	0.559747	-0.039402	87.047127	96.230766	138.974274	1.241670	0.000000	-2.007124	0.000000	0.000000	0.000000	0.291553	-0.102985	0.222048	0.000000	0.000000	3.000000	18.000000	0.000000
1609.381728	-0.073213	0.559447	-0.038583	86.838882	95.406548	138.233109	1.290262	0.000000	-1.970116	0.000000	0.000000	0.000000	0.294403	-0.090186	0.245865	0.000000	0.000000	3.000000	18.000000	0.000000
1609.385061	-0.073213	0.559447	-0.038583	86.838882	95.406548	138.233109	1.290262	0.000000	-1.970116	0.000000	0.000000	0.000000	0.294403	-0.090186	0.245865	0.000000	0.000000	3.000000	18.000000	0.000000
1609.388394	-0.073213	0.559447	-0.038583	86.838882	95.406548	138.233109	1.290262	0.000000	-1.970116	0.000000	0.000000	0.000000	0.294403	-0.090186	0.245865	0.000000	0.000000	3.000000	18.000000	0.000000
1609.391728	-0.072338	0.559172	-0.037723	86.630760	94.623573	137.546875	1.339329	0.000000	-1.929138	0.000000	0.000000	0.000000	0.262572	-0.082444	0.258016	0.000000	0.000000	3.000000	18.000000	0.000000
1609.395061	-0.072338	0.559172	-0.037723	86.630760	94.623573	137.546875	1.339329	0.000000	-1.929138	0.000000	0.000000	0.000000	0.262572	-0.082444	0.258016	0.000000	0.000000	3.000000	18.000000	0.000000
1609.398394	-0.072338	0.559172	-0.037723	86.630760	94.623573	137.546875	1.339329	0.000000	-1.929138	0.000000	0.000000	0.000000	0.262572	-0.082444	0.258016	0.000000	0.000000	3.000000	18.000000	0.000000
1609.401728	-0.071567	0.558883	-0.036834	86.454529	94.034065	137.029068	1.383091	0.000000	-1.886136	0.000000	0.000000	0.000000	0.231333	-0.086804	0.266526	0.000000	0.000000	3.000000	18.000000	0.000000
1609.405061	-0.071567	0.558883	-0.036834	86.454529	94.034065	137.029068	1.383091	0.000000	-1.886136	0.000000	0.000000	0.000000	0.231333	-0.086804	0.266526	0.000000	0.000000	3.000000	18.000000	0.000000
1609.408394	-0.071567	0.558883	-0.036834	86.454529	94.034065	137.029068	1.383091	0.000000	-1.886136	0.000000	0.000000	0.000000	0.231333	-0.086804	0.266526	0.000000	0.000000	3.000000	18.000000	0.000000
1609.411728	-0.070928	0.558598	-0.035995	86.316559	93.613190	136.658905	1.421646	0.000000	-1.841715	0.000000	0.000000	0.000000	0.191603	-0.085261	0.251795	0.000000	0.000000	3.000000	18.000000	0.000000
1609.415061	-0.070928	0.558598	-0.035995	86.316559	93.613190	136.658905	1.421646	0.000000	-1.841715	0.000000	0.000000	0.000000	0.191603	-0.085261	0.251795	0.000000	0.000000	3.000000	18.000000	0.000000
1609.418394	-0.070928	0.558598	-0.035995	86.316559	93.613190	136.658905	1.421646	0.000000	-1.841715	0.000000	0.000000	0.000000	0.191603	-0.085261	0.251795	0.000000	0.000000	3.000000	18.000000	0.000000
1609.421728	-0.070410	0.558330	-0.035159	86.189827	93.311783	136.408264	1.453580	0.000000	-1.799749	0.000000	0.000000	0.000000	0.155485	-0.080679	0.250872	0.000000	0.000000	3.000000	18.000000	0.000000
1609.425061	-0.070410	0.558330	-0.035159	86.189827	93.311783	136.408264	1.453580	0.000000	-1.799749	0.000000	0.000000	0.000000	0.155485	-0.080679	0.250872	0.000000	0.000000	3.000000	18.000000	0.000000
1609.428394	-0.070410	0.558330	-0.035159	86.189827	93.311783	136.408264	1.453580	0.000000	-1.799749	0.000000	0.000000	0.000000	0.155485	-0.080679	0.250872	0.000000	0.000000	3.000000	18.000000	0.000000
1609.431728	-0.070410	0.558330	-0.035159	86.045517	92.889275	136.075974	1.479494	0.000000	-1.757937	0.000000	0.000000	0.000000	0.155485	-0.080679	0.250872	0.000000	0.000000	3.000000	18.000000	0.000000
1609.435061	-0.070010	0.558059	-0.034343	86.045517	92.889275	136.075974	1.479494	0.000000	-1.757937	0.000000	0.000000	0.000000	0.120085	-0.081114	0.244594	0.000000	0.000000	3.000000	18.000000	0.000000
1609.438394	-0.070010	0.558059	-0.034343	86.045517	92.889275	136.075974	1.479494	0.000000	-1.757937	0.000000	0.000000	0.000000	0.120085	-0.081114	0.244594	0.000000	0.000000	3.000000	18.000000	0.000000
1609.441728	-0.069701	0.557777	-0.033587	85.874596	92.423317	135.740356	1.499508	0.000000	-1.717171	0.000000	0.000000	0.000000	0.092588	-0.084525	0.226795	0.000000	0.000000	3.000000	18.000000	0.000000
1609.445061	-0.069701	0.557777	-0.033587	85.874596	92.423317	135.740356	1.499508	0.000000	-1.717171	0.000000	0.000000	0.000000	0.092588	-0.084525	0.226795	0.000000	0.000000	3.000000	18.000000	0.000000
1609.448394	-0.069701	0.557777	-0.033587	85.874596	92.423317	135.740356	1.499508	0.000000	-1.717171	0.000000	0.000000	0.000000	0.092588	-0.084525	0.226795	0.000000	0.000000	3.000000	18.000000	0.000000
1609.451728	-0.069701	0.557777	-0.033587	85.668175	91.759888	135.261734	1.514940	0.000000	-1.679372	0.000000	0.000000	0.000000	0.092588	-0.084525	0.226795	0.000000	0.000000	3.000000	18.000000	0.000000
1609.455061	-0.069494	0.557535	-0.032836	85.668175	91.759888	135.261734	1.514940	0.000000	-1.679372	0.000000	0.000000	0.000000	0.062187	-0.072858	0.225551	0.000000	0.000000	3.000000	18.000000	0.000000
1609.458394	-0.069494	0.557535	-0.032836	85.668175	91.759888	135.261734	1.514940	0.000000	-1.679372	0.000000	0.000000	0.000000	0.062187	-0.072858	0.225551	0.000000	0.000000	3.000000	18.000000	0.000000
1609.461728	-0.069345	0.557314	-0.032099	85.426285	91.009171	134.745865	1.525304	0.000000	-1.641780	0.000000	0.000000	0.000000	0.044637	-0.066183	0.220841	0.000000	0.000000	3.000000	18.000000	0.000000
1609.465061	-0.069345	0.557314	-0.032099	85.426285	91.009171	134.745865	1.525304	0.000000	-1.641780	0.000000	0.000000	0.000000	0.044637	-0.066183	0.220841	0.000000	0.000000	3.000000	18.000000	0.000000
1609.468394	-0.069345	0.557314	-0.032099	85.426285	91.009171	134.745865	1.525304	0.000000	-1.641780	0.000000	0.000000	0.000000	0.044637	-0.066183	0.220841	0.000000	0.000000	3.000000	18.000000	0.000000
1609.471728	-0.069258	0.557132	-0.031361	85.153740	90.174545	134.188156	1.532743	0.000000	-1.604973	0.000000	0.000000	0.000000	0.026093	-0.054460	0.221656	0.000000	0.000000	3.000000	18.000000	0.000000
1609.475061	-0.069258	0.557132	-0.031361	85.153740	90.174545	134.188156	1.532743	0.000000	-1.604973	0.000000	0.000000	0.000000	0.026093	-0.054460	0.221656	0.000000	0.000000	3.000000	18.000000	0.000000
1609.478394	-0.069258	0.557132	-0.031361	85.153740	90.174545	134.188156	1.532743	0.000000	-1.604973	0.000000	0.000000	0.000000	0.026093	-0.054460	0.221656	0.000000	0.000000	3.000000	18.000000	0.000000
1609.481728	-0.069230	0.556973	-0.030637	84.851974	89.593071	133.916412	1.537092	0.000000	-1.568031	0.000000	0.000000	0.000000	0.008351	-0.047692	0.216997	0.000000	0.000000	3.000000	18.000000	0.000000
1609.485061	-0.069230	0.556973	-0.030637	84.851974	89.593071	133.916412	1.537092	0.000000	-1.568031	0.000000	0.000000	0.000000	0.008351	-0.047692	0.216997	0.000000	0.000000	3.000000	18.000000	0.000000
1609.488394	-0.069230	0.556973	-0.030637	84.851974	89.593071	133.916412	1.537092	0.000000	-1.568031	0.000000	0.000000	0.000000	0.008351	-0.047692	0.216997	0.000000	0.000000	3.000000	18.000000	0.000000
1609.491728	-0.069230	0.556973	-0.030637	84.556442	89.354271	133.978256	1.538484	0.000000	-1.531864	0.000000	0.000000	0.000000	0.008351	-0.047692	0.216997	0.000000	0.000000	3.000000	18.000000	0.000000
1609.495061	-0.069279	0.556820	-0.029951	84.556442	89.354271	133.978256	1.538484	0.000000	-1.531864	0.000000	0.000000	0.000000	-0.014678	-0.045925	0.205866	0.000000	0.000000	3.000000	18.000000	0.000000
1609.498394	-0.069279	0.556820	-0.029951	84.556442	89.354271	133.978256	1.538484	0.000000	-1.531864	0.000000	0.000000	0.000000	-0.014678	-0.045925	0.205866	0.000000	0.000000	3.000000	18.000000	0.000000
1609.501728	-0.069391	0.556707	-0.029262	84.300781	89.691978	134.566620	1.536038	0.000000	-1.497553	0.000000	0.000000	0.000000	-0.033517	-0.034100	0.206712	0.000000	0.000000	3.000000	18.000000	0.000000
1609.505061	-0.069391	0.556707	-0.029262	84.300781	89.691978	134.566620	1.536038	0.000000	-1.497553	0.000000	0.000000	0.000000	-0.033517	-0.034100	0.206712	0.000000	0.000000	3.000000	18.000000	0.000000
1609.508394	-0.069391	0.556707	-0.029262	84.300781	89.691978	134.566620	1.536038	0.000000	-1.497553	0.000000	0.000000	0.000000	-0.033517	-0.034100	0.206712	0.000000	0.000000	3.000000	18.000000	0.000000
1609.511728	-0.069391	0.556707	-0.029262	84.103394	90.402626	135.455490	1.530452	0.000000	-1.463101	0.000000	0.000000	0.000000	-0.033517	-0.034100	0.206712	0.000000	0.000000	3.000000	18.000000	0.000000
1609.515061	-0.069522	0.556616	-0.028582	84.103394	90.402626	135.455490	1.530452	0.000000	-1.463101	0.000000	0.000000	0.000000	-0.039350	-0.027228	0.204034	0.000000	0.000000	3.000000	18.000000	0.000000
1609.518394	-0.069522	0.556616	-0.028582	84.103394	90.402626	135.455490	1.530452	0.000000	-1.463101	0.000000	0.000000	0.000000	-0.039350	-0.027228	0.204034	0.000000	0.000000	3.000000	18.000000	0.000000
1609.521728	-0.069711	0.556531	-0.027936	83.961159	91.338852	136.505569	1.523893	0.000000	-1.429096	0.000000	0.000000	0.000000	-0.056542	-0.025355	0.193877	0.000000	0.000000	3.000000	18.000000	0.000000
1609.525061	-0.069711	0.556531	-0.027936	83.961159	91.338852	136.505569	1.523893	0.000000	-1.429096	0.000000	0.000000	0.000000	-0.056542	-0.025355	0.193877	0.000000	0.000000	3.000000	18.000000	0.000000
1609.528394	-0.069711	0.556531	-0.027936	83.961159	91.338852	136.505569	1.523893	0.000000	-1.429096	0.000000	0.000000	0.000000	-0.056542	-0.025355	0.193877	0.000000	0.000000	3.000000	18.000000	0.000000
1609.531728	-0.069711	0.556531	-0.027936	83.852798	92.436958	137.677490	1.514469	0.000000	-1.396783	0.000000	0.000000	0.000000	-0.056542	-0.025355	0.193877	0.000000	0.000000	3.000000	18.000000	0.000000
1609.535061	-0.069930	0.556473	-0.027233	83.852798	92.436958	137.677490	1.514469	0.000000	-1.396783	0.000000	0.000000	0.000000	-0.065668	-0.017650	0.210866	0.000000	0.000000	3.000000	18.000000	0.000000
1609.538394	-0.069930	0.556473	-0.027233	83.852798	92.436958	137.677490	1.514469	0.000000	-1.396783	0.000000	0.000000	0.000000	-0.065668	-0.017650	0.210866	0.000000	0.000000	3.000000	18.000000	0.000000
1609.541728	-0.070149	0.556413	-0.026530	83.764702	93.439728	138.734482	1.503525	0.000000	-1.361639	0.000000	0.000000	0.000000	-0.065756	-0.017891	0.210758	0.000000	0.000000	3.000000	18.000000	0.000000
1609.545061	-0.070149	0.556413	-0.026530	83.764702	93.439728	138.734482	1.503525	0.000000	-1.361639	0.000000	0.000000	0.000000	-0.065756	-0.017891	0.210758	0.000000	0.000000	3.000000	18.000000	0.000000
1609.548394	-0.070149	0.556413	-0.026530	83.764702	93.439728	138.734482	1.503525	0.000000	-1.361639	0.000000	0.000000	0.000000	-0.065756	-0.017891	0.210758	0.000000	0.000000	3.000000	18.000000	0.000000
1609.551728	-0.070149	0.556413	-0.026530	83.686020	94.281479	139.629547	1.492565	0.000000	-1.326512	0.000000	0.000000	0.000000	-0.065756	-0.017891	0.210758	0.000000	0.000000	3.000000	18.000000	0.000000
1609.555061	-0.070389	0.556353	-0.025831	83.686020	94.281479	139.629547	1.492565	0.000000	-1.326512	0.000000	0.000000	0.000000	-0.071985	-0.018119	0.209647	0.000000	0.000000	3.000000	18.000000	0.000000
1609.558394	-0.070389	0.556353	-0.025831	83.686020	94.281479	139.629547	1.492565	0.000000	-1.326512	0.000000	0.000000	0.000000	-0.071985	-0.018119	0.209647	0.000000	0.000000	3.000000	18.000000	0.000000
1609.561728	-0.070639	0.556289	-0.025202	83.610237	95.171158	140.562912	1.480568	0.000000	-1.291571	0.000000	0.000000	0.000000	-0.075031	-0.019085	0.188871	0.000000	0.000000	3.000000	18.000000	0.000000
1609.565061	-0.070639	0.556289	-0.025202	83.610237	95.171158	140.562912	1.480568	0.000000	-1.291571	0.000000	0.000000	0.000000	-0.075031	-0.019085	0.188871	0.000000	0.000000	3.000000	18.000000	0.000000
1609.568394	-0.070639	0.556289	-0.025202	83.610237	95.171158	140.562912	1.480568	0.000000	-1.291571	0.000000	0.000000	0.000000	-0.075031	-0.019085	0.188871	0.000000	0.000000	3.000000	18.000000	0.000000
1609.571728	-0.070850	0.556237	-0.024682	83.537041	96.103111	141.534500	1.468063	0.000000	-1.260093	0.000000	0.000000	0.000000	-0.063449	-0.015697	0.155963	0.000000	0.000000	3.000000	18.000000	0.000000
1609.575061	-0.070850	0.556237	-0.024682	83.537041	96.103111	141.534500	1.468063	0.000000	-1.260093	0.000000	0.000000	0.000000	-0.063449	-0.015697	0.155963	0.000000	0.000000	3.000000	18.000000	0.000000
1609.578394	-0.070850	0.556237	-0.024682	83.537041	96.103111	141.534500	1.468063	0.000000	-1.260093	0.000000	0.000000	0.000000	-0.063449	-0.015697	0.155963	0.000000	0.000000	3.000000	18.000000	0.000000
1609.581728	-0.071062	0.556155	-0.024291	83.483894	96.979042	142.429947	1.457488	0.000000	-1.234099	0.000000	0.000000	0.000000	-0.063512	-0.024442	0.117195	0.000000	0.000000	3.000000	18.000000	0.000000
1609.585061	-0.071062	0.556155	-0.024291	83.483894	96.979042	142.429947	1.457488	0.000000	-1.234099	0.000000	0.000000	0.000000	-0.063512	-0.024442	0.117195	0.000000	0.000000	3.000000	18.000000	0.000000
1609.588394	-0.071062	0.556155	-0.024291	83.483894	96.979042	142.429947	1.457488	0.000000	-1.234099	0.000000	0.000000	0.000000	-0.063512	-0.024442	0.117195	0.000000	0.000000	3.000000	18.000000	0.000000
1609.591728	-0.071062	0.556155	-0.024291	83.450150	97.642311	143.110184	1.446902	0.000000	-1.214566	0.000000	0.000000	0.000000	-0.063512	-0.024442	0.117195	0.000000	0.000000	3.000000	18.000000	0.000000
1609.595061	-0.071276	0.556085	-0.024017	83.450150	97.642311	143.110184	1.446902	0.000000	-1.214566	0.000000	0.000000	0.000000	-0.064198	-0.020909	0.082328	0.000000	0.000000	3.000000	18.000000	0.000000
1609.598394	-0.071276	0.556085	-0.024017	83.450150	97.642311	143.110184	1.446902	0.000000	-1.214566	0.000000	0.000000	0.000000	-0.064198	-0.020909	0.082328	0.000000	0.000000	3.000000	18.000000	0.000000
1609.601728	-0.071276	0.556085	-0.024017	83.426842	98.081726	143.571045	1.436203	0.000000	-1.200845	0.000000	0.000000	0.000000	-0.064198	-0.020909	0.082328	0.000000	0.000000	3.000000	18.000000	0.000000
1609.605061	-0.071276	0.556085	-0.024017	83.426842	98.081726	143.571045	1.436203	0.000000	-1.200845	0.000000	0.000000	0.000000	-0.064198	-0.020909	0.082328	0.000000	0.000000	3.000000	18.000000	0.000000
1609.608394	-0.071488	0.556035	-0.023882	83.426842	98.081726	143.571045	1.436203	0.000000	-1.200845	0.000000	0.000000	0.000000	-0.063690	-0.015148	0.040398	0.000000	0.000000	3.000000	18.000000	0.000000
1609.611728	-0.071488	0.556035	-0.023882	83.414597	98.312050	143.824829	1.436203	0.000000	-1.200845	0.000000	0.000000	0.000000	-0.063690	-0.015148	0.040398	0.000000	0.000000	3.000000	18.000000	0.000000
1609.615061	-0.071488	0.556035	-0.023882	83.414597	98.312050	143.824829	1.436203	0.000000	-1.200845	0.000000	0.000000	0.000000	-0.063690	-0.015148	0.040398	0.000000	0.000000	3.000000	18.000000	0.000000
1609.618394	-0.071488	0.556035	-0.023882	83.414597	98.312050	143.824829	1.436203	0.000000	-1.200845	0.000000	0.000000	0.000000	-0.063690	-0.015148	0.040398	0.000000	0.000000	3.000000	18.000000	0.000000
1609.621728	-0.071845	0.555932	-0.023895	83.411674	98.357498	143.895020	1.425587	0.000000	-1.194112	0.000000	0.000000	0.000000	-0.107130	-0.030966	-0.003884	0.000000	0.000000	3.000000	18.000000	0.000000
1609.625061	-0.071845	0.555932	-0.023895	83.411674	98.357498	143.895020	1.425587	0.000000	-1.194112	0.000000	0.000000	0.000000	-0.107130	-0.030966	-0.003884	0.000000	0.000000	3.000000	18.000000	0.000000
1609.628394	-0.071845	0.555932	-0.023895	83.411674	98.357498	143.895020	1.425587	0.000000	-1.194112	0.000000	0.000000	0.000000	-0.107130	-0.030966	-0.003884	0.000000	0.000000	3.000000	18.000000	0.000000
1609.631728	-0.071845	0.555932	-0.023895	83.409325	98.447548	144.003082	1.407732	0.000000	-1.194759	0.000000	0.000000	0.000000	-0.107130	-0.030966	-0.003884	0.000000	0.000000	3.000000	18.000000	0.000000
1609.635061	-0.071970	0.555855	-0.024034	83.409325	98.447548	144.003082	1.407732	0.000000	-1.194759	0.000000	0.000000	0.000000	-0.037466	-0.022975	-0.041644	0.000000	0.000000	3.000000	18.000000	0.000000
1609.638394	-0.071970	0.555855	-0.024034	83.409325	98.447548	144.003082	1.407732	0.000000	-1.194759	0.000000	0.000000	0.000000	-0.037466	-0.022975	-0.041644	0.000000	0.000000	3.000000	18.000000	0.000000
1609.641728	-0.072043	0.555776	-0.024231	83.403557	98.588493	144.158646	1.401488	0.000000	-1.201700	0.000000	0.000000	0.000000	-0.021837	-0.023655	-0.059242	0.000000	0.000000	3.000000	18.000000	0.000000
1609.645061	-0.072043	0.555776	-0.024231	83.403557	98.588493	144.158646	1.401488	0.000000	-1.201700	0.000000	0.000000	0.000000	-0.021837	-0.023655	-0.059242	0.000000	0.000000	3.000000	18.000000	0.000000
1609.648394	-0.072043	0.555776	-0.024231	83.403557	98.588493	144.158646	1.401488	0.000000	-1.201700	0.000000	0.000000	0.000000	-0.021837	-0.023655	-0.059242	0.000000	0.000000	3.000000	18.000000	0.000000
1609.651728	-0.072043	0.555776	-0.024231	83.398239	98.771683	144.344070	1.397848	0.000000	-1.211574	0.000000	0.000000	0.000000	-0.021837	-0.023655	-0.059242	0.000000	0.000000	3.000000	18.000000	0.000000
1609.655061	-0.072047	0.555688	-0.024461	83.398239	98.771683	144.344070	1.397848	0.000000	-1.211574	0.000000	0.000000	0.000000	-0.001229	-0.026511	-0.068736	0.000000	0.000000	3.000000	18.000000	0.000000
1609.658394	-0.072047	0.555688	-0.024461	83.398239	98.771683	144.344070	1.397848	0.000000	-1.211574	0.000000	0.000000	0.000000	-0.001229	-0.026511	-0.068736	0.000000	0.000000	3.000000	18.000000	0.000000
1609.661728	-0.072047	0.555688	-0.024461	83.389832	99.034187	144.606598	1.397644	0.000000	-1.223030	0.000000	0.000000	0.000000	-0.001229	-0.026511	-0.068736	0.000000	0.000000	3.000000	18.000000	0.000000
1609.665061	-0.072047	0.555688	-0.024461	83.389832	99.034187	144.606598	1.397644	0.000000	-1.223030	0.000000	0.000000	0.000000	-0.001229	-0.026511	-0.068736	0.000000	0.000000	3.000000	18.000000	0.000000
1609.668394	-0.071973	0.555564	-0.024782	83.389832	99.034187	144.606598	1.397644	0.000000	-1.223030	0.000000	0.000000	0.000000	0.022360	-0.037237	-0.096285	0.000000	0.000000	3.000000	18.000000	0.000000
1609.671728	-0.071973	0.555564	-0.024782	83.382782	99.307388	144.872696	1.397644	0.000000	-1.223030	0.000000	0.000000	0.000000	0.022360	-0.037237	-0.096285	0.000000	0.000000	3.000000	18.000000	0.000000
1609.675061	-0.071973	0.555564	-0.024782	83.382782	99.307388	144.872696	1.397644	0.000000	-1.223030	0.000000	0.000000	0.000000	0.022360	-0.037237	-0.096285	0.000000	0.000000	3.000000	18.000000	0.000000
1609.678394	-0.071973	0.555564	-0.024782	83.382782	99.307388	144.872696	1.397644	0.000000	-1.223030	0.000000	0.000000	0.000000	0.022360	-0.037237	-0.096285	0.000000	0.000000	3.000000	18.000000	0.000000
1609.681728	-0.071725	0.555280	-0.025512	83.384224	99.707970	145.250427	1.401370	0.000000	-1.239077	0.000000	0.000000	0.000000	0.074391	-0.085170	-0.219216	0.000000	0.000000	3.000000	18.000000	0.000000
1609.685061	-0.071725	0.555280	-0.025512	83.384224	99.707970	145.250427	1.401370	0.000000	-1.239077	0.000000	0.000000	0.000000	0.074391	-0.085170	-0.219216	0.000000	0.000000	3.000000	18.000000	0.000000
1609.688394	-0.071725	0.555280	-0.025512	83.384224	99.707970	145.250427	1.401370	0.000000	-1.239077	0.000000	0.000000	0.000000	0.074391	-0.085170	-0.219216	0.000000	0.000000	3.000000	18.000000	0.000000
1609.691728	-0.071725	0.555280	-0.025512	83.413521	100.255722	145.744354	1.413769	0.000000	-1.275613	0.000000	0.000000	0.000000	0.074391	-0.085170	-0.219216	0.000000	0.000000	3.000000	18.000000	0.000000
1609.695061	-0.071603	0.555094	-0.025993	83.413521	100.255722	145.744354	1.413769	0.000000	-1.275613	0.000000	0.000000	0.000000	0.036564	-0.055775	-0.144100	0.000000	0.000000	3.000000	18.000000	0.000000
1609.698394	-0.071603	0.555094	-0.025993	83.413521	100.255722	145.744354	1.413769	0.000000	-1.275613	0.000000	0.000000	0.000000	0.036564	-0.055775	-0.144100	0.000000	0.000000	3.000000	18.000000	0.000000
1609.701728	-0.071516	0.554875	-0.026517	83.472313	101.029587	146.428650	1.419863	0.000000	-1.299630	0.000000	0.000000	0.000000	0.026107	-0.065738	-0.157216	0.000000	0.000000	3.000000	18.000000	0.000000
1609.705061	-0.071516	0.554875	-0.026517	83.472313	101.029587	146.428650	1.419863	0.000000	-1.299630	0.000000	0.000000	0.000000	0.026107	-0.065738	-0.157216	0.000000	0.000000	3.000000	18.000000	0.000000
1609.708394	-0.071516	0.554875	-0.026517	83.472313	101.029587	146.428650	1.419863	0.000000	-1.299630	0.000000	0.000000	0.000000	0.026107	-0.065738	-0.157216	0.000000	0.000000	3.000000	18.000000	0.000000
1609.711728	-0.071516	0.554875	-0.026517	83.548981	101.927475	147.221512	1.424214	0.000000	-1.325833	0.000000	0.000000	0.000000	0.026107	-0.065738	-0.157216	0.000000	0.000000	3.000000	18.000000	0.000000
1609.715061	-0.071459	0.554654	-0.027113	83.548981	101.927475	147.221512	1.424214	0.000000	-1.325833	0.000000	0.000000	0.000000	0.017136	-0.066418	-0.179008	0.000000	0.000000	3.000000	18.000000	0.000000
1609.718394	-0.071459	0.554654	-0.027113	83.548981	101.927475	147.221512	1.424214	0.000000	-1.325833	0.000000	0.000000	0.000000	0.017136	-0.066418	-0.179008	0.000000	0.000000	3.000000	18.000000	0.000000
1609.721728	-0.071408	0.554442	-0.027668	83.586937	102.665024	147.897995	1.427070	0.000000	-1.355667	0.000000	0.000000	0.000000	0.015094	-0.063489	-0.166511	0.000000	0.000000	3.000000	18.000000	0.000000
1609.725061	-0.071408	0.554442	-0.027668	83.586937	102.665024	147.897995	1.427070	0.000000	-1.355667	0.000000	0.000000	0.000000	0.015094	-0.063489	-0.166511	0.000000	0.000000	3.000000	18.000000	0.000000
1609.728394	-0.071408	0.554442	-0.027668	83.586937	102.665024	147.897995	1.427070	0.000000	-1.355667	0.000000	0.000000	0.000000	0.015094	-0.063489	-0.166511	0.000000	0.000000	3.000000	18.000000	0.000000
1609.731728	-0.071408	0.554442	-0.027668	83.570992	103.120491	148.353851	1.429586	0.000000	-1.383419	0.000000	0.000000	0.000000	0.015094	-0.063489	-0.166511	0.000000	0.000000	3.000000	18.000000	0.000000
1609.735061	-0.071337	0.554230	-0.028220	83.570992	103.120491	148.353851	1.429586	0.000000	-1.383419	0.000000	0.000000	0.000000	0.021247	-0.063438	-0.165580	0.000000	0.000000	3.000000	18.000000	0.000000
1609.738394	-0.071337	0.554230	-0.028220	83.570992	103.120491	148.353851	1.429586	0.000000	-1.383419	0.000000	0.000000	0.000000	0.021247	-0.063438	-0.165580	0.000000	0.000000	3.000000	18.000000	0.000000
1609.741728	-0.071253	0.554029	-0.028727	83.551651	103.529770	148.765732	1.433127	0.000000	-1.411016	0.000000	0.000000	0.000000	0.025286	-0.060548	-0.152047	0.000000	0.000000	3.000000	18.000000	0.000000
1609.745061	-0.071253	0.554029	-0.028727	83.551651	103.529770	148.765732	1.433127	0.000000	-1.411016	0.000000	0.000000	0.000000	0.025286	-0.060548	-0.152047	0.000000	0.000000	3.000000	18.000000	0.000000
1609.748394	-0.071253	0.554029	-0.028727	83.551651	103.529770	148.765732	1.433127	0.000000	-1.411016	0.000000	0.000000	0.000000	0.025286	-0.060548	-0.152047	0.000000	0.000000	3.000000	18.000000	0.000000
1609.751728	-0.071253	0.554029	-0.028727	83.533157	103.911140	149.149551	1.437341	0.000000	-1.436357	0.000000	0.000000	0.000000	0.025286	-0.060548	-0.152047	0.000000	0.000000	3.000000	18.000000	0.000000
1609.755061	-0.071176	0.553836	-0.029192	83.533157	103.911140	149.149551	1.437341	0.000000	-1.436357	0.000000	0.000000	0.000000	0.023199	-0.057643	-0.139515	0.000000	0.000000	3.000000	18.000000	0.000000
1609.758394	-0.071176	0.553836	-0.029192	83.533157	103.911140	149.149551	1.437341	0.000000	-1.436357	0.000000	0.000000	0.000000	0.023199	-0.057643	-0.139515	0.000000	0.000000	3.000000	18.000000	0.000000
1609.761728	-0.071176	0.553836	-0.029192	83.516922	104.242592	149.480392	1.441208	0.000000	-1.459610	0.000000	0.000000	0.000000	0.023199	-0.057643	-0.139515	0.000000	0.000000	3.000000	18.000000	0.000000
1609.765061	-0.071176	0.553836	-0.029192	83.516922	104.242592	149.480392	1.441208	0.000000	-1.459610	0.000000	0.000000	0.000000	0.023199	-0.057643	-0.139515	0.000000	0.000000	3.000000	18.000000	0.000000
1609.768394	-0.071084	0.553678	-0.029617	83.516922	104.242592	149.480392	1.441208	0.000000	-1.459610	0.000000	0.000000	0.000000	0.027464	-0.047656	-0.127515	0.000000	0.000000	3.000000	18.000000	0.000000
1609.771728	-0.070959	0.553528	-0.029994	83.502907	104.535019	149.766724	1.441208	0.000000	-1.459610	0.000000	0.000000	0.000000	0.037530	-0.044790	-0.112929	0.000000	0.000000	3.000000	18.000000	0.000000
1609.775061	-0.070959	0.553528	-0.029994	83.502907	104.535019	149.766724	1.441208	0.000000	-1.459610	0.000000	0.000000	0.000000	0.037530	-0.044790	-0.112929	0.000000	0.000000	3.000000	18.000000	0.000000
1609.778394	-0.070959	0.553528	-0.029994	83.502907	104.535019	149.766724	1.441208	0.000000	-1.459610	0.000000	0.000000	0.000000	0.037530	-0.044790	-0.112929	0.000000	0.000000	3.000000	18.000000	0.000000
1609.781728	-0.070959	0.553528	-0.029994	83.488831	104.816170	150.044220	1.452040	0.000000	-1.499683	0.000000	0.000000	0.000000	0.037530	-0.044790	-0.112929	0.000000	0.000000	3.000000	18.000000	0.000000
1609.785061	-0.070837	0.553396	-0.030352	83.488831	104.816170	150.044220	1.452040	0.000000	-1.499683	0.000000	0.000000	0.000000	0.036584	-0.039804	-0.107447	0.000000	0.000000	3.000000	18.000000	0.000000
1609.788394	-0.070837	0.553396	-0.030352	83.488831	104.816170	150.044220	1.452040	0.000000	-1.499683	0.000000	0.000000	0.000000	0.036584	-0.039804	-0.107447	0.000000	0.000000	3.000000	18.000000	0.000000
1609.791728	-0.070837	0.553396	-0.030352	83.477097	105.056412	150.278030	1.458137	0.000000	-1.517591	0.000000	0.000000	0.000000	0.036584	-0.039804	-0.107447	0.000000	0.000000	3.000000	18.000000	0.000000
1609.795061	-0.070837	0.553396	-0.030352	83.477097	105.056412	150.278030	1.458137	0.000000	-1.517591	0.000000	0.000000	0.000000	0.036584	-0.039804	-0.107447	0.000000	0.000000	3.000000	18.000000	0.000000
1609.798394	-0.070746	0.553289	-0.030653	83.477097	105.056412	150.278030	1.458137	0.000000	-1.517591	0.000000	0.000000	0.000000	0.027476	-0.031952	-0.090338	0.000000	0.000000	3.000000	18.000000	0.000000
1609.801728	-0.070650	0.553190	-0.030978	83.468925	105.230476	150.451202	1.458137	0.000000	-1.517591	0.000000	0.000000	0.000000	0.028639	-0.029844	-0.097458	0.000000	0.000000	3.000000	18.000000	0.000000
1609.805061	-0.070650	0.553190	-0.030978	83.468925	105.230476	150.451202	1.458137	0.000000	-1.517591	0.000000	0.000000	0.000000	0.028639	-0.029844	-0.097458	0.000000	0.000000	3.000000	18.000000	0.000000
1609.808394	-0.070650	0.553190	-0.030978	83.468925	105.230476	150.451202	1.458137	0.000000	-1.517591	0.000000	0.000000	0.000000	0.028639	-0.029844	-0.097458	0.000000	0.000000	3.000000	18.000000	0.000000
1609.811728	-0.070650	0.553190	-0.030978	83.470398	105.257248	150.477646	1.467490	0.000000	-1.548890	0.000000	0.000000	0.000000	0.028639	-0.029844	-0.097458	0.000000	0.000000	3.000000	18.000000	0.000000
1609.815061	-0.070599	0.553083	-0.031286	83.470398	105.257248	150.477646	1.467490	0.000000	-1.548890	0.000000	0.000000	0.000000	0.015316	-0.031952	-0.092408	0.000000	0.000000	3.000000	18.000000	0.000000
1609.818394	-0.070599	0.553083	-0.031286	83.470398	105.257248	150.477646	1.467490	0.000000	-1.548890	0.000000	0.000000	0.000000	0.015316	-0.031952	-0.092408	0.000000	0.000000	3.000000	18.000000	0.000000
1609.821728	-0.070599	0.553083	-0.031286	83.485847	105.048912	150.272217	1.470042	0.000000	-1.564292	0.000000	0.000000	0.000000	0.015316	-0.031952	-0.092408	0.000000	0.000000	3.000000	18.000000	0.000000
1609.825061	-0.070599	0.553083	-0.031286	83.485847	105.048912	150.272217	1.470042	0.000000	-1.564292	0.000000	0.000000	0.000000	0.015316	-0.031952	-0.092408	0.000000	0.000000	3.000000	18.000000	0.000000
1609.828394	-0.070527	0.553000	-0.031596	83.485847	105.048912	150.272217	1.470042	0.000000	-1.564292	0.000000	0.000000	0.000000	0.021641	-0.024864	-0.092978	0.000000	0.000000	3.000000	18.000000	0.000000
1609.831728	-0.070527	0.553000	-0.031596	83.523521	104.490387	149.723892	1.470042	0.000000	-1.564292	0.000000	0.000000	0.000000	0.021641	-0.024864	-0.092978	0.000000	0.000000	3.000000	18.000000	0.000000
1609.835061	-0.070527	0.553000	-0.031596	83.523521	104.490387	149.723892	1.470042	0.000000	-1.564292	0.000000	0.000000	0.000000	0.021641	-0.024864	-0.092978	0.000000	0.000000	3.000000	18.000000	0.000000
1609.838394	-0.070527	0.553000	-0.031596	83.523521	104.490387	149.723892	1.470042	0.000000	-1.564292	0.000000	0.000000	0.000000	0.021641	-0.024864	-0.092978	0.000000	0.000000	3.000000	18.000000	0.000000
1609.841728	-0.070444	0.552863	-0.032096	83.572121	103.743523	148.982635	1.473649	0.000000	-1.579788	0.000000	0.000000	0.000000	0.024875	-0.041207	-0.150111	0.000000	0.000000	3.000000	18.000000	0.000000
1609.845061	-0.070444	0.552863	-0.032096	83.572121	103.743523	148.982635	1.473649	0.000000	-1.579788	0.000000	0.000000	0.000000	0.024875	-0.041207	-0.150111	0.000000	0.000000	3.000000	18.000000	0.000000
1609.848394	-0.070444	0.552863	-0.032096	83.572121	103.743523	148.982635	1.473649	0.000000	-1.579788	0.000000	0.000000	0.000000	0.024875	-0.041207	-0.150111	0.000000	0.000000	3.000000	18.000000	0.000000
1609.851728	-0.070444	0.552863	-0.032096	83.623787	102.879333	148.126099	1.477795	0.000000	-1.604806	0.000000	0.000000	0.000000	0.024875	-0.041207	-0.150111	0.000000	0.000000	3.000000	18.000000	0.000000
1609.855061	-0.070393	0.552808	-0.032280	83.623787	102.879333	148.126099	1.477795	0.000000	-1.604806	0.000000	0.000000	0.000000	0.015349	-0.016342	-0.055111	0.000000	0.000000	3.000000	18.000000	0.000000
1609.858394	-0.070393	0.552808	-0.032280	83.623787	102.879333	148.126099	1.477795	0.000000	-1.604806	0.000000	0.000000	0.000000	0.015349	-0.016342	-0.055111	0.000000	0.000000	3.000000	18.000000	0.000000
1609.861728	-0.070393	0.552808	-0.032280	83.664009	102.054077	147.309402	1.480353	0.000000	-1.613991	0.000000	0.000000	0.000000	0.015349	-0.016342	-0.055111	0.000000	0.000000	3.000000	18.000000	0.000000
1609.865061	-0.070393	0.552808	-0.032280	83.664009	102.054077	147.309402	1.480353	0.000000	-1.613991	0.000000	0.000000	0.000000	0.015349	-0.016342	-0.055111	0.000000	0.000000	3.000000	18.000000	0.000000
1609.868394	-0.070309	0.552740	-0.032410	83.664009	102.054077	147.309402	1.480353	0.000000	-1.613991	0.000000	0.000000	0.000000	0.025095	-0.020542	-0.038928	0.000000	0.000000	3.000000	18.000000	0.000000
1609.871728	-0.070309	0.552740	-0.032410	83.683197	101.513535	146.779312	1.480353	0.000000	-1.613991	0.000000	0.000000	0.000000	0.025095	-0.020542	-0.038928	0.000000	0.000000	3.000000	18.000000	0.000000
1609.875061	-0.070309	0.552740	-0.032410	83.683197	101.513535	146.779312	1.480353	0.000000	-1.613991	0.000000	0.000000	0.000000	0.025095	-0.020542	-0.038928	0.000000	0.000000	3.000000	18.000000	0.000000
1609.878394	-0.070309	0.552740	-0.032410	83.683197	101.513535	146.779312	1.480353	0.000000	-1.613991	0.000000	0.000000	0.000000	0.025095	-0.020542	-0.038928	0.000000	0.000000	3.000000	18.000000	0.000000
1609.881728	-0.070086	0.552573	-0.032630	83.685493	101.301788	146.568924	1.484536	0.000000	-1.620480	0.000000	0.000000	0.000000	0.066870	-0.050204	-0.066258	0.000000	0.000000	3.000000	18.000000	0.000000
1609.885061	-0.070086	0.552573	-0.032630	83.685493	101.301788	146.568924	1.484536	0.000000	-1.620480	0.000000	0.000000	0.000000	0.066870	-0.050204	-0.066258	0.000000	0.000000	3.000000	18.000000	0.000000
1609.888394	-0.070086	0.552573	-0.032630	83.685493	101.301788	146.568924	1.484536	0.000000	-1.620480	0.000000	0.000000	0.000000	0.066870	-0.050204	-0.066258	0.000000	0.000000	3.000000	18.000000	0.000000
1609.891728	-0.070086	0.552573	-0.032630	83.672684	101.429779	146.693222	1.495681	0.000000	-1.631523	0.000000	0.000000	0.000000	0.066870	-0.050204	-0.066258	0.000000	0.000000	3.000000	18.000000	0.000000
1609.895061	-0.069981	0.552441	-0.032765	83.672684	101.429779	146.693222	1.495681	0.000000	-1.631523	0.000000	0.000000	0.000000	0.031511	-0.039562	-0.040445	0.000000	0.000000	3.000000	18.000000	0.000000
1609.898394	-0.069981	0.552441	-0.032765	83.672684	101.429779	146.693222	1.495681	0.000000	-1.631523	0.000000	0.000000	0.000000	0.031511	-0.039562	-0.040445	0.000000	0.000000	3.000000	18.000000	0.000000
1609.901728	-0.069859	0.552325	-0.032878	83.650597	101.561325	146.829422	1.500932	0.000000	-1.638263	0.000000	0.000000	0.000000	0.036627	-0.034616	-0.033916	0.000000	0.000000	3.000000	18.000000	0.000000
1609.905061	-0.069859	0.552325	-0.032878	83.650597	101.561325	146.829422	1.500932	0.000000	-1.638263	0.000000	0.000000	0.000000	0.036627	-0.034616	-0.033916	0.000000	0.000000	3.000000	18.000000	0.000000
1609.908394	-0.069859	0.552325	-0.032878	83.650597	101.561325	146.829422	1.500932	0.000000	-1.638263	0.000000	0.000000	0.000000	0.036627	-0.034616	-0.033916	0.000000	0.000000	3.000000	18.000000	0.000000
1609.911728	-0.069859	0.552325	-0.032878	83.600922	101.654854	146.959900	1.507037	0.000000	-1.643916	0.000000	0.000000	0.000000	0.036627	-0.034616	-0.033916	0.000000	0.000000	3.000000	18.000000	0.000000
1609.915061	-0.069728	0.552161	-0.033047	83.600922	101.654854	146.959900	1.507037	0.000000	-1.643916	0.000000	0.000000	0.000000	0.039351	-0.049399	-0.050619	0.000000	0.000000	3.000000	18.000000	0.000000
1609.918394	-0.069728	0.552161	-0.033047	83.600922	101.654854	146.959900	1.507037	0.000000	-1.643916	0.000000	0.000000	0.000000	0.039351	-0.049399	-0.050619	0.000000	0.000000	3.000000	18.000000	0.000000
1609.921728	-0.069728	0.552161	-0.033047	83.501274	101.522903	146.919388	1.513595	0.000000	-1.652353	0.000000	0.000000	0.000000	0.039351	-0.049399	-0.050619	0.000000	0.000000	3.000000	18.000000	0.000000
1609.925061	-0.069728	0.552161	-0.033047	83.501274	101.522903	146.919388	1.513595	0.000000	-1.652353	0.000000	0.000000	0.000000	0.039351	-0.049399	-0.050619	0.000000	0.000000	3.000000	18.000000	0.000000
1609.928394	-0.069574	0.551980	-0.033231	83.501274	101.522903	146.919388	1.513595	0.000000	-1.652353	0.000000	0.000000	0.000000	0.046283	-0.054320	-0.055230	0.000000	0.000000	3.000000	18.000000	0.000000
1609.931728	-0.069574	0.551980	-0.033231	83.368149	101.316826	146.837677	1.513595	0.000000	-1.652353	0.000000	0.000000	0.000000	0.046283	-0.054320	-0.055230	0.000000	0.000000	3.000000	18.000000	0.000000
1609.935061	-0.069574	0.551980	-0.033231	83.368149	101.316826	146.837677	1.513595	0.000000	-1.652353	0.000000	0.000000	0.000000	0.046283	-0.054320	-0.055230	0.000000	0.000000	3.000000	18.000000	0.000000
1609.938394	-0.069574	0.551980	-0.033231	83.368149	101.316826	146.837677	1.513595	0.000000	-1.652353	0.000000	0.000000	0.000000	0.046283	-0.054320	-0.055230	0.000000	0.000000	3.000000	18.000000	0.000000
1609.941728	-0.069170	0.551536	-0.033680	83.223961	101.098267	146.755768	1.521309	0.000000	-1.661558	0.000000	0.000000	0.000000	0.121160	-0.133151	-0.134515	0.000000	0.000000	3.000000	18.000000	0.000000
1609.945061	-0.069170	0.551536	-0.033680	83.223961	101.098267	146.755768	1.521309	0.000000	-1.661558	0.000000	0.000000	0.000000	0.121160	-0.133151	-0.134515	0.000000	0.000000	3.000000	18.000000	0.000000
1609.948394	-0.069170	0.551536	-0.033680	83.223961	101.098267	146.755768	1.521309	0.000000	-1.661558	0.000000	0.000000	0.000000	0.121160	-0.133151	-0.134515	0.000000	0.000000	3.000000	18.000000	0.000000
1609.951728	-0.069170	0.551536	-0.033680	83.075165	100.869431	146.668854	1.541503	0.000000	-1.683977	0.000000	0.000000	0.000000	0.121160	-0.133151	-0.134515	0.000000	0.000000	3.000000	18.000000	0.000000
1609.955061	-0.068941	0.551273	-0.033947	83.075165	100.869431	146.668854	1.541503	0.000000	-1.683977	0.000000	0.000000	0.000000	0.068811	-0.078796	-0.080329	0.000000	0.000000	3.000000	18.000000	0.000000
1609.958394	-0.068941	0.551273	-0.033947	83.075165	100.869431	146.668854	1.541503	0.000000	-1.683977	0.000000	0.000000	0.000000	0.068811	-0.078796	-0.080329	0.000000	0.000000	3.000000	18.000000	0.000000
1609.961728	-0.068941	0.551273	-0.033947	82.946617	100.596054	146.517975	1.552971	0.000000	-1.697365	0.000000	0.000000	0.000000	0.068811	-0.078796	-0.080329	0.000000	0.000000	3.000000	18.000000	0.000000
1609.965061	-0.068941	0.551273	-0.033947	82.946617	100.596054	146.517975	1.552971	0.000000	-1.697365	0.000000	0.000000	0.000000	0.068811	-0.078796	-0.080329	0.000000	0.000000	3.000000	18.000000	0.000000
1609.968394	-0.068662	0.550961	-0.034265	82.946617	100.596054	146.517975	1.552971	0.000000	-1.697365	0.000000	0.000000	0.000000	0.083514	-0.093468	-0.095219	0.000000	0.000000	3.000000	18.000000	0.000000
1609.971728	-0.068335	0.550601	-0.034632	82.839851	100.296646	146.323196	1.552971	0.000000	-1.697365	0.000000	0.000000	0.000000	0.098173	-0.108108	-0.110184	0.000000	0.000000	3.000000	18.000000	0.000000
1609.975061	-0.068335	0.550601	-0.034632	82.839851	100.296646	146.323196	1.552971	0.000000	-1.697365	0.000000	0.000000	0.000000	0.098173	-0.108108	-0.110184	0.000000	0.000000	3.000000	18.000000	0.000000
1609.978394	-0.068335	0.550601	-0.034632	82.839851	100.296646	146.323196	1.552971	0.000000	-1.697365	0.000000	0.000000	0.000000	0.098173	-0.108108	-0.110184	0.000000	0.000000	3.000000	18.000000	0.000000
1609.981728	-0.067945	0.550225	-0.035009	82.749229	99.895432	146.011383	1.583252	0.000000	-1.731599	0.000000	0.000000	0.000000	0.116986	-0.112845	-0.113074	0.000000	0.000000	3.000000	18.000000	0.000000
1609.985061	-0.067945	0.550225	-0.035009	82.749229	99.895432	146.011383	1.583252	0.000000	-1.731599	0.000000	0.000000	0.000000	0.116986	-0.112845	-0.113074	0.000000	0.000000	3.000000	18.000000	0.000000
1609.988394	-0.067945	0.550225	-0.035009	82.749229	99.895432	146.011383	1.583252	0.000000	-1.731599	0.000000	0.000000	0.000000	0.116986	-0.112845	-0.113074	0.000000	0.000000	3.000000	18.000000	0.000000
1609.991728	-0.067467	0.549800	-0.035430	82.673325	99.315590	145.510727	1.602750	0.000000	-1.750445	0.000000	0.000000	0.000000	0.143542	-0.127363	-0.126279	0.000000	0.000000	3.000000	18.000000	0.000000
1609.995061	-0.067467	0.549800	-0.035430	82.673325	99.315590	145.510727	1.602750	0.000000	-1.750445	0.000000	0.000000	0.000000	0.143542	-0.127363	-0.126279	0.000000	0.000000	3.000000	18.000000	0.000000
1609.998394	-0.067467	0.549800	-0.035430	82.673325	99.315590	145.510727	1.602750	0.000000	-1.750445	0.000000	0.000000	0.000000	0.143542	-0.127363	-0.126279	0.000000	0.000000	3.000000	18.000000	0.000000
1610.001728	-0.067467	0.549800	-0.035430	82.604263	98.594200	144.868927	1.626674	0.000000	-1.771491	0.000000	0.000000	0.000000	0.143542	-0.127363	-0.126279	0.000000	0.000000	3.000000	18.000000	0.000000
1610.005061	-0.066918	0.549374	-0.035908	82.604263	98.594200	144.868927	1.626674	0.000000	-1.771491	0.000000	0.000000	0.000000	0.164460	-0.127820	-0.143571	0.000000	0.000000	3.000000	18.000000	0.000000
1610.008394	-0.066918	0.549374	-0.035908	82.604263	98.594200	144.868927	1.626674	0.000000	-1.771491	0.000000	0.000000	0.000000	0.164460	-0.127820	-0.143571	0.000000	0.000000	3.000000	18.000000	0.000000
1610.011728	-0.066332	0.548926	-0.036377	82.549049	97.717697	144.062775	1.654084	0.000000	-1.795419	0.000000	0.000000	0.000000	0.175905	-0.134605	-0.140596	0.000000	0.000000	3.000000	18.000000	0.000000
1610.015061	-0.066332	0.548926	-0.036377	82.549049	97.717697	144.062775	1.654084	0.000000	-1.795419	0.000000	0.000000	0.000000	0.175905	-0.134605	-0.140596	0.000000	0.000000	3.000000	18.000000	0.000000
1610.018394	-0.066332	0.548926	-0.036377	82.549049	97.717697	144.062775	1.654084	0.000000	-1.795419	0.000000	0.000000	0.000000	0.175905	-0.134605	-0.140596	0.000000	0.000000	3.000000	18.000000	0.000000
1610.021728	-0.066332	0.548926	-0.036377	82.511879	96.615234	143.022720	1.683402	0.000000	-1.818852	0.000000	0.000000	0.000000	0.175905	-0.134605	-0.140596	0.000000	0.000000	3.000000	18.000000	0.000000
1610.025061	-0.065699	0.548492	-0.036888	82.511879	96.615234	143.022720	1.683402	0.000000	-1.818852	0.000000	0.000000	0.000000	0.189770	-0.130127	-0.153381	0.000000	0.000000	3.000000	18.000000	0.000000
1610.028394	-0.065699	0.548492	-0.036888	82.511879	96.615234	143.022720	1.683402	0.000000	-1.818852	0.000000	0.000000	0.000000	0.189770	-0.130127	-0.153381	0.000000	0.000000	3.000000	18.000000	0.000000
1610.031728	-0.065029	0.548036	-0.037390	82.477936	95.439583	141.905716	1.715030	0.000000	-1.844416	0.000000	0.000000	0.000000	0.201104	-0.136875	-0.150543	0.000000	0.000000	3.000000	18.000000	0.000000
1610.035061	-0.065029	0.548036	-0.037390	82.477936	95.439583	141.905716	1.715030	0.000000	-1.844416	0.000000	0.000000	0.000000	0.201104	-0.136875	-0.150543	0.000000	0.000000	3.000000	18.000000	0.000000
1610.038394	-0.065029	0.548036	-0.037390	82.477936	95.439583	141.905716	1.715030	0.000000	-1.844416	0.000000	0.000000	0.000000	0.201104	-0.136875	-0.150543	0.000000	0.000000	3.000000	18.000000	0.000000
1610.041728	-0.065029	0.548036	-0.037390	82.463570	94.176994	140.680740	1.748547	0.000000	-1.869506	0.000000	0.000000	0.000000	0.201104	-0.136875	-0.150543	0.000000	0.000000	3.000000	18.000000	0.000000
1610.045061	-0.064320	0.547580	-0.037888	82.463570	94.176994	140.680740	1.748547	0.000000	-1.869506	0.000000	0.000000	0.000000	0.212630	-0.136590	-0.149247	0.000000	0.000000	3.000000	18.000000	0.000000
1610.048394	-0.064320	0.547580	-0.037888	82.463570	94.176994	140.680740	1.748547	0.000000	-1.869506	0.000000	0.000000	0.000000	0.212630	-0.136590	-0.149247	0.000000	0.000000	3.000000	18.000000	0.000000
1610.051728	-0.063574	0.547103	-0.038376	82.459389	93.004189	139.533844	1.783986	0.000000	-1.894381	0.000000	0.000000	0.000000	0.223887	-0.143292	-0.146551	0.000000	0.000000	3.000000	18.000000	0.000000
1610.055061	-0.063574	0.547103	-0.038376	82.459389	93.004189	139.533844	1.783986	0.000000	-1.894381	0.000000	0.000000	0.000000	0.223887	-0.143292	-0.146551	0.000000	0.000000	3.000000	18.000000	0.000000
1610.058394	-0.063574	0.547103	-0.038376	82.459389	93.004189	139.533844	1.783986	0.000000	-1.894381	0.000000	0.000000	0.000000	0.223887	-0.143292	-0.146551	0.000000	0.000000	3.000000	18.000000	0.000000
1610.061728	-0.062793	0.546619	-0.038837	82.468498	91.884331	138.404877	1.821300	0.000000	-1.918806	0.000000	0.000000	0.000000	0.234266	-0.145101	-0.138277	0.000000	0.000000	3.000000	18.000000	0.000000
1610.065061	-0.062793	0.546619	-0.038837	82.468498	91.884331	138.404877	1.821300	0.000000	-1.918806	0.000000	0.000000	0.000000	0.234266	-0.145101	-0.138277	0.000000	0.000000	3.000000	18.000000	0.000000
1610.068394	-0.062793	0.546619	-0.038837	82.468498	91.884331	138.404877	1.821300	0.000000	-1.918806	0.000000	0.000000	0.000000	0.234266	-0.145101	-0.138277	0.000000	0.000000	3.000000	18.000000	0.000000
1610.071728	-0.061974	0.546136	-0.039294	82.486237	91.000595	137.482422	1.860344	0.000000	-1.941852	0.000000	0.000000	0.000000	0.245690	-0.144830	-0.137178	0.000000	0.000000	3.000000	18.000000	0.000000
1610.075061	-0.061974	0.546136	-0.039294	82.486237	91.000595	137.482422	1.860344	0.000000	-1.941852	0.000000	0.000000	0.000000	0.245690	-0.144830	-0.137178	0.000000	0.000000	3.000000	18.000000	0.000000
1610.078394	-0.061974	0.546136	-0.039294	82.486237	91.000595	137.482422	1.860344	0.000000	-1.941852	0.000000	0.000000	0.000000	0.245690	-0.144830	-0.137178	0.000000	0.000000	3.000000	18.000000	0.000000
1610.081728	-0.061140	0.545670	-0.039732	82.521790	90.379082	136.784073	1.901293	0.000000	-1.964715	0.000000	0.000000	0.000000	0.250298	-0.139737	-0.131335	0.000000	0.000000	3.000000	18.000000	0.000000
1610.085061	-0.061140	0.545670	-0.039732	82.521790	90.379082	136.784073	1.901293	0.000000	-1.964715	0.000000	0.000000	0.000000	0.250298	-0.139737	-0.131335	0.000000	0.000000	3.000000	18.000000	0.000000
1610.088394	-0.061140	0.545670	-0.039732	82.521790	90.379082	136.784073	1.901293	0.000000	-1.964715	0.000000	0.000000	0.000000	0.250298	-0.139737	-0.131335	0.000000	0.000000	3.000000	18.000000	0.000000
1610.091728	-0.060272	0.545261	-0.040133	82.550964	90.061882	136.388107	1.943009	0.000000	-1.986604	0.000000	0.000000	0.000000	0.260233	-0.122931	-0.120378	0.000000	0.000000	3.000000	18.000000	0.000000
1610.095061	-0.060272	0.545261	-0.040133	82.550964	90.061882	136.388107	1.943009	0.000000	-1.986604	0.000000	0.000000	0.000000	0.260233	-0.122931	-0.120378	0.000000	0.000000	3.000000	18.000000	0.000000
1610.098394	-0.060272	0.545261	-0.040133	82.550964	90.061882	136.388107	1.943009	0.000000	-1.986604	0.000000	0.000000	0.000000	0.260233	-0.122931	-0.120378	0.000000	0.000000	3.000000	18.000000	0.000000
1610.101728	-0.059359	0.544892	-0.040448	82.570145	89.974365	136.213638	1.986381	0.000000	-2.006667	0.000000	0.000000	0.000000	0.274087	-0.110445	-0.094337	0.000000	0.000000	3.000000	18.000000	0.000000
1610.105061	-0.059359	0.544892	-0.040448	82.570145	89.974365	136.213638	1.986381	0.000000	-2.006667	0.000000	0.000000	0.000000	0.274087	-0.110445	-0.094337	0.000000	0.000000	3.000000	18.000000	0.000000
1610.108394	-0.059359	0.544892	-0.040448	82.570145	89.974365	136.213638	1.986381	0.000000	-2.006667	0.000000	0.000000	0.000000	0.274087	-0.110445	-0.094337	0.000000	0.000000	3.000000	18.000000	0.000000
1610.111728	-0.058446	0.544548	-0.040769	82.582909	90.033043	136.185898	2.032062	0.000000	-2.022390	0.000000	0.000000	0.000000	0.273846	-0.103373	-0.096488	0.000000	0.000000	3.000000	18.000000	0.000000
1610.115061	-0.058446	0.544548	-0.040769	82.582909	90.033043	136.185898	2.032062	0.000000	-2.022390	0.000000	0.000000	0.000000	0.273846	-0.103373	-0.096488	0.000000	0.000000	3.000000	18.000000	0.000000
1610.118394	-0.058446	0.544548	-0.040769	82.582909	90.033043	136.185898	2.032062	0.000000	-2.022390	0.000000	0.000000	0.000000	0.273846	-0.103373	-0.096488	0.000000	0.000000	3.000000	18.000000	0.000000
1610.121728	-0.058446	0.544548	-0.040769	82.597633	90.002777	136.076721	2.077703	0.000000	-2.038472	0.000000	0.000000	0.000000	0.273846	-0.103373	-0.096488	0.000000	0.000000	3.000000	18.000000	0.000000
1610.125061	-0.057529	0.544261	-0.040991	82.597633	90.002777	136.076721	2.077703	0.000000	-2.038472	0.000000	0.000000	0.000000	0.275177	-0.086207	-0.066418	0.000000	0.000000	3.000000	18.000000	0.000000
1610.128394	-0.057529	0.544261	-0.040991	82.597633	90.002777	136.076721	2.077703	0.000000	-2.038472	0.000000	0.000000	0.000000	0.275177	-0.086207	-0.066418	0.000000	0.000000	3.000000	18.000000	0.000000
1610.131728	-0.056640	0.544021	-0.041160	82.613609	89.828964	135.819656	2.123566	0.000000	-2.049541	0.000000	0.000000	0.000000	0.266575	-0.071741	-0.050760	0.000000	0.000000	3.000000	18.000000	0.000000
1610.135061	-0.056640	0.544021	-0.041160	82.613609	89.828964	135.819656	2.123566	0.000000	-2.049541	0.000000	0.000000	0.000000	0.266575	-0.071741	-0.050760	0.000000	0.000000	3.000000	18.000000	0.000000
1610.138394	-0.056640	0.544021	-0.041160	82.613609	89.828964	135.819656	2.123566	0.000000	-2.049541	0.000000	0.000000	0.000000	0.266575	-0.071741	-0.050760	0.000000	0.000000	3.000000	18.000000	0.000000
1610.141728	-0.056640	0.544021	-0.041160	82.632065	89.585136	135.474213	2.167995	0.000000	-2.058001	0.000000	0.000000	0.000000	0.266575	-0.071741	-0.050760	0.000000	0.000000	3.000000	18.000000	0.000000
1610.145061	-0.055768	0.543855	-0.041212	82.632065	89.585136	135.474213	2.167995	0.000000	-2.058001	0.000000	0.000000	0.000000	0.261513	-0.049898	-0.015648	0.000000	0.000000	3.000000	18.000000	0.000000
1610.148394	-0.055768	0.543855	-0.041212	82.632065	89.585136	135.474213	2.167995	0.000000	-2.058001	0.000000	0.000000	0.000000	0.261513	-0.049898	-0.015648	0.000000	0.000000	3.000000	18.000000	0.000000
1610.151728	-0.054972	0.543761	-0.041155	82.650246	89.263275	135.057465	2.211581	0.000000	-2.060609	0.000000	0.000000	0.000000	0.238887	-0.028097	0.017187	0.000000	0.000000	3.000000	18.000000	0.000000
1610.155061	-0.054972	0.543761	-0.041155	82.650246	89.263275	135.057465	2.211581	0.000000	-2.060609	0.000000	0.000000	0.000000	0.238887	-0.028097	0.017187	0.000000	0.000000	3.000000	18.000000	0.000000
1610.158394	-0.054972	0.543761	-0.041155	82.650246	89.263275	135.057465	2.211581	0.000000	-2.060609	0.000000	0.000000	0.000000	0.238887	-0.028097	0.017187	0.000000	0.000000	3.000000	18.000000	0.000000
1610.161728	-0.054972	0.543761	-0.041155	82.666420	88.953629	134.657196	2.251395	0.000000	-2.057745	0.000000	0.000000	0.000000	0.238887	-0.028097	0.017187	0.000000	0.000000	3.000000	18.000000	0.000000
1610.165061	-0.054251	0.543718	-0.040983	82.666420	88.953629	134.657196	2.251395	0.000000	-2.057745	0.000000	0.000000	0.000000	0.216272	-0.013189	0.051575	0.000000	0.000000	3.000000	18.000000	0.000000
1610.168394	-0.054251	0.543718	-0.040983	82.666420	88.953629	134.657196	2.251395	0.000000	-2.057745	0.000000	0.000000	0.000000	0.216272	-0.013189	0.051575	0.000000	0.000000	3.000000	18.000000	0.000000
1610.171728	-0.053673	0.543728	-0.040797	82.678604	88.694038	134.321533	2.287440	0.000000	-2.049149	0.000000	0.000000	0.000000	0.173601	0.003249	0.055903	0.000000	0.000000	3.000000	18.000000	0.000000
1610.175061	-0.053673	0.543728	-0.040797	82.678604	88.694038	134.321533	2.287440	0.000000	-2.049149	0.000000	0.000000	0.000000	0.173601	0.003249	0.055903	0.000000	0.000000	3.000000	18.000000	0.000000
1610.178394	-0.053673	0.543728	-0.040797	82.678604	88.694038	134.321533	2.287440	0.000000	-2.049149	0.000000	0.000000	0.000000	0.173601	0.003249	0.055903	0.000000	0.000000	3.000000	18.000000	0.000000
1610.181728	-0.053673	0.543728	-0.040797	82.682541	88.573135	134.129501	2.316374	0.000000	-2.039832	0.000000	0.000000	0.000000	0.173601	0.003249	0.055903	0.000000	0.000000	3.000000	18.000000	0.000000
1610.185061	-0.053208	0.543789	-0.040500	82.682541	88.573135	134.129501	2.316374	0.000000	-2.039832	0.000000	0.000000	0.000000	0.139318	0.018122	0.089046	0.000000	0.000000	3.000000	18.000000	0.000000
1610.188394	-0.053208	0.543789	-0.040500	82.682541	88.573135	134.129501	2.316374	0.000000	-2.039832	0.000000	0.000000	0.000000	0.139318	0.018122	0.089046	0.000000	0.000000	3.000000	18.000000	0.000000
1610.191728	-0.053208	0.543789	-0.040500	82.684738	88.455032	133.958313	2.339593	0.000000	-2.024991	0.000000	0.000000	0.000000	0.139318	0.018122	0.089046	0.000000	0.000000	3.000000	18.000000	0.000000
1610.195061	-0.053208	0.543789	-0.040500	82.684738	88.455032	133.958313	2.339593	0.000000	-2.024991	0.000000	0.000000	0.000000	0.139318	0.018122	0.089046	0.000000	0.000000	3.000000	18.000000	0.000000
1610.198394	-0.052881	0.543872	-0.040226	82.684738	88.455032	133.958313	2.339593	0.000000	-2.024991	0.000000	0.000000	0.000000	0.098120	0.025038	0.082204	0.000000	0.000000	3.000000	18.000000	0.000000
1610.201728	-0.052654	0.543995	-0.039950	82.687477	88.271942	133.738068	2.339593	0.000000	-2.024991	0.000000	0.000000	0.000000	0.067996	0.036717	0.082680	0.000000	0.000000	3.000000	18.000000	0.000000
1610.205061	-0.052654	0.543995	-0.039950	82.687477	88.271942	133.738068	2.339593	0.000000	-2.024991	0.000000	0.000000	0.000000	0.067996	0.036717	0.082680	0.000000	0.000000	3.000000	18.000000	0.000000
1610.208394	-0.052654	0.543995	-0.039950	82.687477	88.271942	133.738068	2.339593	0.000000	-2.024991	0.000000	0.000000	0.000000	0.067996	0.036717	0.082680	0.000000	0.000000	3.000000	18.000000	0.000000
1610.211728	-0.052654	0.543995	-0.039950	82.690109	88.069618	133.517639	2.367280	0.000000	-1.997510	0.000000	0.000000	0.000000	0.067996	0.036717	0.082680	0.000000	0.000000	3.000000	18.000000	0.000000
1610.215061	-0.052569	0.544110	-0.039668	82.690109	88.069618	133.517639	2.367280	0.000000	-1.997510	0.000000	0.000000	0.000000	0.025576	0.034632	0.084522	0.000000	0.000000	3.000000	18.000000	0.000000
1610.218394	-0.052569	0.544110	-0.039668	82.690109	88.069618	133.517639	2.367280	0.000000	-1.997510	0.000000	0.000000	0.000000	0.025576	0.034632	0.084522	0.000000	0.000000	3.000000	18.000000	0.000000
1610.221728	-0.052608	0.544234	-0.039359	82.692902	87.829247	133.272568	2.371542	0.000000	-1.983423	0.000000	0.000000	0.000000	-0.011691	0.037312	0.092856	0.000000	0.000000	3.000000	18.000000	0.000000
1610.225061	-0.052608	0.544234	-0.039359	82.692902	87.829247	133.272568	2.371542	0.000000	-1.983423	0.000000	0.000000	0.000000	-0.011691	0.037312	0.092856	0.000000	0.000000	3.000000	18.000000	0.000000
1610.228394	-0.052608	0.544234	-0.039359	82.692902	87.829247	133.272568	2.371542	0.000000	-1.983423	0.000000	0.000000	0.000000	-0.011691	0.037312	0.092856	0.000000	0.000000	3.000000	18.000000	0.000000
1610.231728	-0.052734	0.544384	-0.038998	82.695824	87.553513	133.002792	2.369594	0.000000	-1.967947	0.000000	0.000000	0.000000	-0.037846	0.044818	0.108387	0.000000	0.000000	3.000000	18.000000	0.000000
1610.235061	-0.052734	0.544384	-0.038998	82.695824	87.553513	133.002792	2.369594	0.000000	-1.967947	0.000000	0.000000	0.000000	-0.037846	0.044818	0.108387	0.000000	0.000000	3.000000	18.000000	0.000000
1610.238394	-0.052734	0.544384	-0.038998	82.695824	87.553513	133.002792	2.369594	0.000000	-1.967947	0.000000	0.000000	0.000000	-0.037846	0.044818	0.108387	0.000000	0.000000	3.000000	18.000000	0.000000
1610.241728	-0.052734	0.544384	-0.038998	82.699104	87.215263	132.683701	2.363286	0.000000	-1.949883	0.000000	0.000000	0.000000	-0.037846	0.044818	0.108387	0.000000	0.000000	3.000000	18.000000	0.000000
1610.245061	-0.052965	0.544542	-0.038606	82.699104	87.215263	132.683701	2.363286	0.000000	-1.949883	0.000000	0.000000	0.000000	-0.069312	0.047523	0.117411	0.000000	0.000000	3.000000	18.000000	0.000000
1610.248394	-0.052965	0.544542	-0.038606	82.699104	87.215263	132.683701	2.363286	0.000000	-1.949883	0.000000	0.000000	0.000000	-0.069312	0.047523	0.117411	0.000000	0.000000	3.000000	18.000000	0.000000
1610.251728	-0.053306	0.544742	-0.038147	82.702759	86.787170	132.290512	2.351734	0.000000	-1.930314	0.000000	0.000000	0.000000	-0.102325	0.059833	0.137781	0.000000	0.000000	3.000000	18.000000	0.000000
1610.255061	-0.053306	0.544742	-0.038147	82.702759	86.787170	132.290512	2.351734	0.000000	-1.930314	0.000000	0.000000	0.000000	-0.102325	0.059833	0.137781	0.000000	0.000000	3.000000	18.000000	0.000000
1610.258394	-0.053306	0.544742	-0.038147	82.702759	86.787170	132.290512	2.351734	0.000000	-1.930314	0.000000	0.000000	0.000000	-0.102325	0.059833	0.137781	0.000000	0.000000	3.000000	18.000000	0.000000
1610.261728	-0.053306	0.544742	-0.038147	82.706688	86.277390	131.823196	2.334680	0.000000	-1.907351	0.000000	0.000000	0.000000	-0.102325	0.059833	0.137781	0.000000	0.000000	3.000000	18.000000	0.000000
1610.265061	-0.053721	0.544975	-0.037591	82.706688	86.277390	131.823196	2.334680	0.000000	-1.907351	0.000000	0.000000	0.000000	-0.124444	0.070077	0.166692	0.000000	0.000000	3.000000	18.000000	0.000000
1610.268394	-0.053721	0.544975	-0.037591	82.706688	86.277390	131.823196	2.334680	0.000000	-1.907351	0.000000	0.000000	0.000000	-0.124444	0.070077	0.166692	0.000000	0.000000	3.000000	18.000000	0.000000
1610.271728	-0.054225	0.545234	-0.036985	82.710510	85.707420	131.306152	2.313939	0.000000	-1.879569	0.000000	0.000000	0.000000	-0.151032	0.077655	0.181895	0.000000	0.000000	3.000000	18.000000	0.000000
1610.275061	-0.054225	0.545234	-0.036985	82.710510	85.707420	131.306152	2.313939	0.000000	-1.879569	0.000000	0.000000	0.000000	-0.151032	0.077655	0.181895	0.000000	0.000000	3.000000	18.000000	0.000000
1610.278394	-0.054225	0.545234	-0.036985	82.710510	85.707420	131.306152	2.313939	0.000000	-1.879569	0.000000	0.000000	0.000000	-0.151032	0.077655	0.181895	0.000000	0.000000	3.000000	18.000000	0.000000
1610.281728	-0.054225	0.545234	-0.036985	82.714119	85.055397	130.714615	2.288767	0.000000	-1.849253	0.000000	0.000000	0.000000	-0.151032	0.077655	0.181895	0.000000	0.000000	3.000000	18.000000	0.000000
1610.285061	-0.054799	0.545557	-0.036312	82.714119	85.055397	130.714615	2.288767	0.000000	-1.849253	0.000000	0.000000	0.000000	-0.172334	0.097023	0.202001	0.000000	0.000000	3.000000	18.000000	0.000000
1610.288394	-0.054799	0.545557	-0.036312	82.714119	85.055397	130.714615	2.288767	0.000000	-1.849253	0.000000	0.000000	0.000000	-0.172334	0.097023	0.202001	0.000000	0.000000	3.000000	18.000000	0.000000
1610.291728	-0.055418	0.545897	-0.035626	82.716751	84.366417	130.091019	2.260045	0.000000	-1.815586	0.000000	0.000000	0.000000	-0.185546	0.101989	0.205697	0.000000	0.000000	3.000000	18.000000	0.000000
1610.295061	-0.055418	0.545897	-0.035626	82.716751	84.366417	130.091019	2.260045	0.000000	-1.815586	0.000000	0.000000	0.000000	-0.185546	0.101989	0.205697	0.000000	0.000000	3.000000	18.000000	0.000000
1610.298394	-0.055418	0.545897	-0.035626	82.716751	84.366417	130.091019	2.260045	0.000000	-1.815586	0.000000	0.000000	0.000000	-0.185546	0.101989	0.205697	0.000000	0.000000	3.000000	18.000000	0.000000
1610.301728	-0.055418	0.545897	-0.035626	82.715866	83.773186	129.567413	2.229120	0.000000	-1.781303	0.000000	0.000000	0.000000	-0.185546	0.101989	0.205697	0.000000	0.000000	3.000000	18.000000	0.000000
1610.305061	-0.056071	0.546276	-0.035000	82.715866	83.773186	129.567413	2.229120	0.000000	-1.781303	0.000000	0.000000	0.000000	-0.195998	0.113427	0.187960	0.000000	0.000000	3.000000	18.000000	0.000000
1610.308394	-0.056071	0.546276	-0.035000	82.715866	83.773186	129.567413	2.229120	0.000000	-1.781303	0.000000	0.000000	0.000000	-0.195998	0.113427	0.187960	0.000000	0.000000	3.000000	18.000000	0.000000
1610.311728	-0.056797	0.546653	-0.034452	82.701149	83.810875	129.675415	2.196454	0.000000	-1.749977	0.000000	0.000000	0.000000	-0.217911	0.113091	0.164334	0.000000	0.000000	3.000000	18.000000	0.000000
1610.315061	-0.056797	0.546653	-0.034452	82.701149	83.810875	129.675415	2.196454	0.000000	-1.749977	0.000000	0.000000	0.000000	-0.217911	0.113091	0.164334	0.000000	0.000000	3.000000	18.000000	0.000000
1610.318394	-0.056797	0.546653	-0.034452	82.701149	83.810875	129.675415	2.196454	0.000000	-1.749977	0.000000	0.000000	0.000000	-0.217911	0.113091	0.164334	0.000000	0.000000	3.000000	18.000000	0.000000
1610.321728	-0.056797	0.546653	-0.034452	82.663803	84.832611	130.770996	2.160136	0.000000	-1.722588	0.000000	0.000000	0.000000	-0.217911	0.113091	0.164334	0.000000	0.000000	3.000000	18.000000	0.000000
1610.325061	-0.057548	0.547026	-0.034044	82.663803	84.832611	130.770996	2.160136	0.000000	-1.722588	0.000000	0.000000	0.000000	-0.225072	0.112125	0.122375	0.000000	0.000000	3.000000	18.000000	0.000000
1610.328394	-0.057548	0.547026	-0.034044	82.663803	84.832611	130.770996	2.160136	0.000000	-1.722588	0.000000	0.000000	0.000000	-0.225072	0.112125	0.122375	0.000000	0.000000	3.000000	18.000000	0.000000
1610.331728	-0.058402	0.547397	-0.033787	82.605087	86.501678	132.524963	2.122624	0.000000	-1.702192	0.000000	0.000000	0.000000	-0.256200	0.111191	0.077094	0.000000	0.000000	3.000000	18.000000	0.000000
1610.335061	-0.058402	0.547397	-0.033787	82.605087	86.501678	132.524963	2.122624	0.000000	-1.702192	0.000000	0.000000	0.000000	-0.256200	0.111191	0.077094	0.000000	0.000000	3.000000	18.000000	0.000000
1610.338394	-0.058402	0.547397	-0.033787	82.605087	86.501678	132.524963	2.122624	0.000000	-1.702192	0.000000	0.000000	0.000000	-0.256200	0.111191	0.077094	0.000000	0.000000	3.000000	18.000000	0.000000
1610.341728	-0.059374	0.547775	-0.033573	82.538994	88.206390	134.326157	2.079924	0.000000	-1.689343	0.000000	0.000000	0.000000	-0.291739	0.113474	0.064272	0.000000	0.000000	3.000000	18.000000	0.000000
1610.345061	-0.059374	0.547775	-0.033573	82.538994	88.206390	134.326157	2.079924	0.000000	-1.689343	0.000000	0.000000	0.000000	-0.291739	0.113474	0.064272	0.000000	0.000000	3.000000	18.000000	0.000000
1610.348394	-0.059374	0.547775	-0.033573	82.538994	88.206390	134.326157	2.079924	0.000000	-1.689343	0.000000	0.000000	0.000000	-0.291739	0.113474	0.064272	0.000000	0.000000	3.000000	18.000000	0.000000
1610.351728	-0.060462	0.548145	-0.033421	82.472717	89.643867	135.880356	2.031300	0.000000	-1.678631	0.000000	0.000000	0.000000	-0.326480	0.110870	0.045570	0.000000	0.000000	3.000000	18.000000	0.000000
1610.355061	-0.060462	0.548145	-0.033421	82.472717	89.643867	135.880356	2.031300	0.000000	-1.678631	0.000000	0.000000	0.000000	-0.326480	0.110870	0.045570	0.000000	0.000000	3.000000	18.000000	0.000000
1610.358394	-0.060462	0.548145	-0.033421	82.472717	89.643867	135.880356	2.031300	0.000000	-1.678631	0.000000	0.000000	0.000000	-0.326480	0.110870	0.045570	0.000000	0.000000	3.000000	18.000000	0.000000
1610.361728	-0.061670	0.548475	-0.033303	82.413948	90.746109	137.121658	1.976887	0.000000	-1.671036	0.000000	0.000000	0.000000	-0.362417	0.099102	0.035204	0.000000	0.000000	3.000000	18.000000	0.000000
1610.365061	-0.061670	0.548475	-0.033303	82.413948	90.746109	137.121658	1.976887	0.000000	-1.671036	0.000000	0.000000	0.000000	-0.362417	0.099102	0.035204	0.000000	0.000000	3.000000	18.000000	0.000000
1610.368394	-0.061670	0.548475	-0.033303	82.413948	90.746109	137.121658	1.976887	0.000000	-1.671036	0.000000	0.000000	0.000000	-0.362417	0.099102	0.035204	0.000000	0.000000	3.000000	18.000000	0.000000
1610.371728	-0.062984	0.548775	-0.033176	82.369202	91.420906	137.949905	1.916484	0.000000	-1.665169	0.000000	0.000000	0.000000	-0.394200	0.090054	0.038184	0.000000	0.000000	3.000000	18.000000	0.000000
1610.375061	-0.062984	0.548775	-0.033176	82.369202	91.420906	137.949905	1.916484	0.000000	-1.665169	0.000000	0.000000	0.000000	-0.394200	0.090054	0.038184	0.000000	0.000000	3.000000	18.000000	0.000000
1610.378394	-0.062984	0.548775	-0.033176	82.369202	91.420906	137.949905	1.916484	0.000000	-1.665169	0.000000	0.000000	0.000000	-0.394200	0.090054	0.038184	0.000000	0.000000	3.000000	18.000000	0.000000
1610.381728	-0.064380	0.549076	-0.033065	82.333023	91.871788	138.570404	1.850784	0.000000	-1.658805	0.000000	0.000000	0.000000	-0.418741	0.090165	0.033211	0.000000	0.000000	3.000000	18.000000	0.000000
1610.385061	-0.064380	0.549076	-0.033065	82.333023	91.871788	138.570404	1.850784	0.000000	-1.658805	0.000000	0.000000	0.000000	-0.418741	0.090165	0.033211	0.000000	0.000000	3.000000	18.000000	0.000000
1610.388394	-0.064380	0.549076	-0.033065	82.333023	91.871788	138.570404	1.850784	0.000000	-1.658805	0.000000	0.000000	0.000000	-0.418741	0.090165	0.033211	0.000000	0.000000	3.000000	18.000000	0.000000
1610.391728	-0.065802	0.549346	-0.032934	82.312546	91.911804	138.787674	1.780994	0.000000	-1.653270	0.000000	0.000000	0.000000	-0.426506	0.081067	0.039400	0.000000	0.000000	3.000000	18.000000	0.000000
1610.395061	-0.065802	0.549346	-0.032934	82.312546	91.911804	138.787674	1.780994	0.000000	-1.653270	0.000000	0.000000	0.000000	-0.426506	0.081067	0.039400	0.000000	0.000000	3.000000	18.000000	0.000000
1610.398394	-0.065802	0.549346	-0.032934	82.312546	91.911804	138.787674	1.780994	0.000000	-1.653270	0.000000	0.000000	0.000000	-0.426506	0.081067	0.039400	0.000000	0.000000	3.000000	18.000000	0.000000
1610.401728	-0.067268	0.549633	-0.032795	82.308846	91.628761	138.688843	1.709910	0.000000	-1.646703	0.000000	0.000000	0.000000	-0.439919	0.086071	0.041575	0.000000	0.000000	3.000000	18.000000	0.000000
1610.405061	-0.067268	0.549633	-0.032795	82.308846	91.628761	138.688843	1.709910	0.000000	-1.646703	0.000000	0.000000	0.000000	-0.439919	0.086071	0.041575	0.000000	0.000000	3.000000	18.000000	0.000000
1610.408394	-0.067268	0.549633	-0.032795	82.308846	91.628761	138.688843	1.709910	0.000000	-1.646703	0.000000	0.000000	0.000000	-0.439919	0.086071	0.041575	0.000000	0.000000	3.000000	18.000000	0.000000
1610.411728	-0.068747	0.549894	-0.032726	82.316994	91.080727	138.330109	1.636590	0.000000	-1.639773	0.000000	0.000000	0.000000	-0.443492	0.078487	0.020725	0.000000	0.000000	3.000000	18.000000	0.000000
1610.415061	-0.068747	0.549894	-0.032726	82.316994	91.080727	138.330109	1.636590	0.000000	-1.639773	0.000000	0.000000	0.000000	-0.443492	0.078487	0.020725	0.000000	0.000000	3.000000	18.000000	0.000000
1610.418394	-0.068747	0.549894	-0.032726	82.316994	91.080727	138.330109	1.636590	0.000000	-1.639773	0.000000	0.000000	0.000000	-0.443492	0.078487	0.020725	0.000000	0.000000	3.000000	18.000000	0.000000
1610.421728	-0.070186	0.550156	-0.032656	82.325760	90.524597	137.961060	1.562675	0.000000	-1.636319	0.000000	0.000000	0.000000	-0.431753	0.078576	0.021114	0.000000	0.000000	3.000000	18.000000	0.000000
1610.425061	-0.070186	0.550156	-0.032656	82.325760	90.524597	137.961060	1.562675	0.000000	-1.636319	0.000000	0.000000	0.000000	-0.431753	0.078576	0.021114	0.000000	0.000000	3.000000	18.000000	0.000000
1610.428394	-0.070186	0.550156	-0.032656	82.325760	90.524597	137.961060	1.562675	0.000000	-1.636319	0.000000	0.000000	0.000000	-0.431753	0.078576	0.021114	0.000000	0.000000	3.000000	18.000000	0.000000
1610.431728	-0.071659	0.550409	-0.032640	82.333687	89.990562	137.614288	1.490716	0.000000	-1.632800	0.000000	0.000000	0.000000	-0.442060	0.075884	0.004886	0.000000	0.000000	3.000000	18.000000	0.000000
1610.435061	-0.071659	0.550409	-0.032640	82.333687	89.990562	137.614288	1.490716	0.000000	-1.632800	0.000000	0.000000	0.000000	-0.442060	0.075884	0.004886	0.000000	0.000000	3.000000	18.000000	0.000000
1610.438394	-0.071659	0.550409	-0.032640	82.333687	89.990562	137.614288	1.490716	0.000000	-1.632800	0.000000	0.000000	0.000000	-0.442060	0.075884	0.004886	0.000000	0.000000	3.000000	18.000000	0.000000
1610.441728	-0.073127	0.550630	-0.032666	82.339630	89.515678	137.329681	1.417039	0.000000	-1.631986	0.000000	0.000000	0.000000	-0.440404	0.066096	-0.007845	0.000000	0.000000	3.000000	18.000000	0.000000
1610.445061	-0.073127	0.550630	-0.032666	82.339630	89.515678	137.329681	1.417039	0.000000	-1.631986	0.000000	0.000000	0.000000	-0.440404	0.066096	-0.007845	0.000000	0.000000	3.000000	18.000000	0.000000
1610.448394	-0.073127	0.550630	-0.032666	82.339630	89.515678	137.329681	1.417039	0.000000	-1.631986	0.000000	0.000000	0.000000	-0.440404	0.066096	-0.007845	0.000000	0.000000	3.000000	18.000000	0.000000
1610.451728	-0.074609	0.550841	-0.032743	82.344246	89.077248	137.084274	1.343639	0.000000	-1.633294	0.000000	0.000000	0.000000	-0.444414	0.063361	-0.023110	0.000000	0.000000	3.000000	18.000000	0.000000
1610.455061	-0.074609	0.550841	-0.032743	82.344246	89.077248	137.084274	1.343639	0.000000	-1.633294	0.000000	0.000000	0.000000	-0.444414	0.063361	-0.023110	0.000000	0.000000	3.000000	18.000000	0.000000
1610.458394	-0.074609	0.550841	-0.032743	82.344246	89.077248	137.084274	1.343639	0.000000	-1.633294	0.000000	0.000000	0.000000	-0.444414	0.063361	-0.023110	0.000000	0.000000	3.000000	18.000000	0.000000
1610.461728	-0.076127	0.551036	-0.032851	82.348244	88.656082	136.837875	1.269570	0.000000	-1.637146	0.000000	0.000000	0.000000	-0.455592	0.058473	-0.032421	0.000000	0.000000	3.000000	18.000000	0.000000
1610.465061	-0.076127	0.551036	-0.032851	82.348244	88.656082	136.837875	1.269570	0.000000	-1.637146	0.000000	0.000000	0.000000	-0.455592	0.058473	-0.032421	0.000000	0.000000	3.000000	18.000000	0.000000
1610.468394	-0.076127	0.551036	-0.032851	82.348244	88.656082	136.837875	1.269570	0.000000	-1.637146	0.000000	0.000000	0.000000	-0.455592	0.058473	-0.032421	0.000000	0.000000	3.000000	18.000000	0.000000
1610.471728	-0.077639	0.551198	-0.033002	82.348366	88.347313	136.528198	1.193638	0.000000	-1.642549	0.000000	0.000000	0.000000	-0.453604	0.048652	-0.045184	0.000000	0.000000	3.000000	18.000000	0.000000
1610.475061	-0.077639	0.551198	-0.033002	82.348366	88.347313	136.528198	1.193638	0.000000	-1.642549	0.000000	0.000000	0.000000	-0.453604	0.048652	-0.045184	0.000000	0.000000	3.000000	18.000000	0.000000
1610.478394	-0.077639	0.551198	-0.033002	82.348366	88.347313	136.528198	1.193638	0.000000	-1.642549	0.000000	0.000000	0.000000	-0.453604	0.048652	-0.045184	0.000000	0.000000	3.000000	18.000000	0.000000
1610.481728	-0.079147	0.551367	-0.033181	82.345863	88.105133	136.428101	1.118037	0.000000	-1.650079	0.000000	0.000000	0.000000	-0.452245	0.050790	-0.053881	0.000000	0.000000	3.000000	18.000000	0.000000
1610.485061	-0.079147	0.551367	-0.033181	82.345863	88.105133	136.428101	1.118037	0.000000	-1.650079	0.000000	0.000000	0.000000	-0.452245	0.050790	-0.053881	0.000000	0.000000	3.000000	18.000000	0.000000
1610.488394	-0.079147	0.551367	-0.033181	82.345863	88.105133	136.428101	1.118037	0.000000	-1.650079	0.000000	0.000000	0.000000	-0.452245	0.050790	-0.053881	0.000000	0.000000	3.000000	18.000000	0.000000
1610.491728	-0.080607	0.551504	-0.033395	82.342194	87.908051	136.423553	1.042663	0.000000	-1.659060	0.000000	0.000000	0.000000	-0.437973	0.040968	-0.064292	0.000000	0.000000	3.000000	18.000000	0.000000
1610.495061	-0.080607	0.551504	-0.033395	82.342194	87.908051	136.423553	1.042663	0.000000	-1.659060	0.000000	0.000000	0.000000	-0.437973	0.040968	-0.064292	0.000000	0.000000	3.000000	18.000000	0.000000
1610.498394	-0.080607	0.551504	-0.033395	82.342194	87.908051	136.423553	1.042663	0.000000	-1.659060	0.000000	0.000000	0.000000	-0.437973	0.040968	-0.064292	0.000000	0.000000	3.000000	18.000000	0.000000
1610.501728	-0.081962	0.551624	-0.033614	82.340324	87.704155	136.391617	0.969667	0.000000	-1.669775	0.000000	0.000000	0.000000	-0.406576	0.036018	-0.065506	0.000000	0.000000	3.000000	18.000000	0.000000
1610.505061	-0.081962	0.551624	-0.033614	82.340324	87.704155	136.391617	0.969667	0.000000	-1.669775	0.000000	0.000000	0.000000	-0.406576	0.036018	-0.065506	0.000000	0.000000	3.000000	18.000000	0.000000
1610.508394	-0.081962	0.551624	-0.033614	82.340324	87.704155	136.391617	0.969667	0.000000	-1.669775	0.000000	0.000000	0.000000	-0.406576	0.036018	-0.065506	0.000000	0.000000	3.000000	18.000000	0.000000
1610.511728	-0.083225	0.551695	-0.033876	82.341064	87.477722	136.322525	0.901905	0.000000	-1.680693	0.000000	0.000000	0.000000	-0.379021	0.021227	-0.078659	0.000000	0.000000	3.000000	18.000000	0.000000
1610.515061	-0.083225	0.551695	-0.033876	82.341064	87.477722	136.322525	0.901905	0.000000	-1.680693	0.000000	0.000000	0.000000	-0.379021	0.021227	-0.078659	0.000000	0.000000	3.000000	18.000000	0.000000
1610.518394	-0.083225	0.551695	-0.033876	82.341064	87.477722	136.322525	0.901905	0.000000	-1.680693	0.000000	0.000000	0.000000	-0.379021	0.021227	-0.078659	0.000000	0.000000	3.000000	18.000000	0.000000
1610.521728	-0.084425	0.551725	-0.034143	82.344551	87.298355	136.238861	0.838735	0.000000	-1.693802	0.000000	0.000000	0.000000	-0.359901	0.009194	-0.080191	0.000000	0.000000	3.000000	18.000000	0.000000
1610.525061	-0.084425	0.551725	-0.034143	82.344551	87.298355	136.238861	0.838735	0.000000	-1.693802	0.000000	0.000000	0.000000	-0.359901	0.009194	-0.080191	0.000000	0.000000	3.000000	18.000000	0.000000
1610.528394	-0.084425	0.551725	-0.034143	82.344551	87.298355	136.238861	0.838735	0.000000	-1.693802	0.000000	0.000000	0.000000	-0.359901	0.009194	-0.080191	0.000000	0.000000	3.000000	18.000000	0.000000
1610.531728	-0.085535	0.551746	-0.034440	82.358124	87.174271	136.134613	0.778751	0.000000	-1.707168	0.000000	0.000000	0.000000	-0.333016	0.006393	-0.088900	0.000000	0.000000	3.000000	18.000000	0.000000
1610.535061	-0.085535	0.551746	-0.034440	82.358124	87.174271	136.134613	0.778751	0.000000	-1.707168	0.000000	0.000000	0.000000	-0.333016	0.006393	-0.088900	0.000000	0.000000	3.000000	18.000000	0.000000
1610.538394	-0.085535	0.551746	-0.034440	82.358124	87.174271	136.134613	0.778751	0.000000	-1.707168	0.000000	0.000000	0.000000	-0.333016	0.006393	-0.088900	0.000000	0.000000	3.000000	18.000000	0.000000
1610.541728	-0.086609	0.551702	-0.034808	82.400490	87.194511	136.039566	0.723248	0.000000	-1.721984	0.000000	0.000000	0.000000	-0.322181	-0.013375	-0.110623	0.000000	0.000000	3.000000	18.000000	0.000000
1610.545061	-0.086609	0.551702	-0.034808	82.400490	87.194511	136.039566	0.723248	0.000000	-1.721984	0.000000	0.000000	0.000000	-0.322181	-0.013375	-0.110623	0.000000	0.000000	3.000000	18.000000	0.000000
1610.548394	-0.086609	0.551702	-0.034808	82.400490	87.194511	136.039566	0.723248	0.000000	-1.721984	0.000000	0.000000	0.000000	-0.322181	-0.013375	-0.110623	0.000000	0.000000	3.000000	18.000000	0.000000
1610.551728	-0.087677	0.551664	-0.035203	82.468941	87.326927	135.890427	0.669552	0.000000	-1.740422	0.000000	0.000000	0.000000	-0.320316	-0.011242	-0.118480	0.000000	0.000000	3.000000	18.000000	0.000000
1610.555061	-0.087677	0.551664	-0.035203	82.468941	87.326927	135.890427	0.669552	0.000000	-1.740422	0.000000	0.000000	0.000000	-0.320316	-0.011242	-0.118480	0.000000	0.000000	3.000000	18.000000	0.000000
1610.558394	-0.087677	0.551664	-0.035203	82.468941	87.326927	135.890427	0.669552	0.000000	-1.740422	0.000000	0.000000	0.000000	-0.320316	-0.011242	-0.118480	0.000000	0.000000	3.000000	18.000000	0.000000
1610.561728	-0.088710	0.551601	-0.035657	82.544754	87.484596	135.755173	0.616166	0.000000	-1.760168	0.000000	0.000000	0.000000	-0.310066	-0.018965	-0.136098	0.000000	0.000000	3.000000	18.000000	0.000000
1610.565061	-0.088710	0.551601	-0.035657	82.544754	87.484596	135.755173	0.616166	0.000000	-1.760168	0.000000	0.000000	0.000000	-0.310066	-0.018965	-0.136098	0.000000	0.000000	3.000000	18.000000	0.000000
1610.568394	-0.088710	0.551601	-0.035657	82.544754	87.484596	135.755173	0.616166	0.000000	-1.760168	0.000000	0.000000	0.000000	-0.310066	-0.018965	-0.136098	0.000000	0.000000	3.000000	18.000000	0.000000
1610.571728	-0.089686	0.551554	-0.036082	82.612892	87.637146	135.734909	0.564488	0.000000	-1.782851	0.000000	0.000000	0.000000	-0.292725	-0.014055	-0.127518	0.000000	0.000000	3.000000	18.000000	0.000000
1610.575061	-0.089686	0.551554	-0.036082	82.612892	87.637146	135.734909	0.564488	0.000000	-1.782851	0.000000	0.000000	0.000000	-0.292725	-0.014055	-0.127518	0.000000	0.000000	3.000000	18.000000	0.000000
1610.578394	-0.089686	0.551554	-0.036082	82.612892	87.637146	135.734909	0.564488	0.000000	-1.782851	0.000000	0.000000	0.000000	-0.292725	-0.014055	-0.127518	0.000000	0.000000	3.000000	18.000000	0.000000
1610.581728	-0.089686	0.551554	-0.036082	82.659279	87.776192	135.842285	0.515700	0.000000	-1.804104	0.000000	0.000000	0.000000	-0.292725	-0.014055	-0.127518	0.000000	0.000000	3.000000	18.000000	0.000000
1610.585061	-0.090571	0.551498	-0.036534	82.659279	87.776192	135.842285	0.515700	0.000000	-1.804104	0.000000	0.000000	0.000000	-0.265596	-0.016864	-0.135581	0.000000	0.000000	3.000000	18.000000	0.000000
1610.588394	-0.090571	0.551498	-0.036534	82.659279	87.776192	135.842285	0.515700	0.000000	-1.804104	0.000000	0.000000	0.000000	-0.265596	-0.016864	-0.135581	0.000000	0.000000	3.000000	18.000000	0.000000
1610.591728	-0.091315	0.551442	-0.036957	82.693573	87.901169	136.007599	0.471434	0.000000	-1.826701	0.000000	0.000000	0.000000	-0.223230	-0.016866	-0.127042	0.000000	0.000000	3.000000	18.000000	0.000000
1610.595061	-0.091315	0.551442	-0.036957	82.693573	87.901169	136.007599	0.471434	0.000000	-1.826701	0.000000	0.000000	0.000000	-0.223230	-0.016866	-0.127042	0.000000	0.000000	3.000000	18.000000	0.000000
1610.598394	-0.091315	0.551442	-0.036957	82.693573	87.901169	136.007599	0.471434	0.000000	-1.826701	0.000000	0.000000	0.000000	-0.223230	-0.016866	-0.127042	0.000000	0.000000	3.000000	18.000000	0.000000
1610.601728	-0.091315	0.551442	-0.036957	82.721504	88.107758	136.257187	0.434229	0.000000	-1.847875	0.000000	0.000000	0.000000	-0.223230	-0.016866	-0.127042	0.000000	0.000000	3.000000	18.000000	0.000000
1610.605061	-0.091941	0.551343	-0.037439	82.721504	88.107758	136.257187	0.434229	0.000000	-1.847875	0.000000	0.000000	0.000000	-0.187789	-0.029557	-0.144463	0.000000	0.000000	3.000000	18.000000	0.000000
1610.608394	-0.091941	0.551343	-0.037439	82.721504	88.107758	136.257187	0.434229	0.000000	-1.847875	0.000000	0.000000	0.000000	-0.187789	-0.029557	-0.144463	0.000000	0.000000	3.000000	18.000000	0.000000
1610.611728	-0.092502	0.551229	-0.037927	82.774086	88.416824	136.579880	0.402931	0.000000	-1.871952	0.000000	0.000000	0.000000	-0.168248	-0.034441	-0.146325	0.000000	0.000000	3.000000	18.000000	0.000000
1610.615061	-0.092502	0.551229	-0.037927	82.774086	88.416824	136.579880	0.402931	0.000000	-1.871952	0.000000	0.000000	0.000000	-0.168248	-0.034441	-0.146325	0.000000	0.000000	3.000000	18.000000	0.000000
1610.618394	-0.092502	0.551229	-0.037927	82.774086	88.416824	136.579880	0.402931	0.000000	-1.871952	0.000000	0.000000	0.000000	-0.168248	-0.034441	-0.146325	0.000000	0.000000	3.000000	18.000000	0.000000
1610.621728	-0.092502	0.551229	-0.037927	82.884125	88.975601	137.086243	0.374890	0.000000	-1.896339	0.000000	0.000000	0.000000	-0.168248	-0.034441	-0.146325	0.000000	0.000000	3.000000	18.000000	0.000000
1610.625061	-0.093035	0.551058	-0.038443	82.884125	88.975601	137.086243	0.374890	0.000000	-1.896339	0.000000	0.000000	0.000000	-0.159780	-0.051326	-0.154784	0.000000	0.000000	3.000000	18.000000	0.000000
1610.628394	-0.093035	0.551058	-0.038443	82.884125	88.975601	137.086243	0.374890	0.000000	-1.896339	0.000000	0.000000	0.000000	-0.159780	-0.051326	-0.154784	0.000000	0.000000	3.000000	18.000000	0.000000
1610.631728	-0.093577	0.550877	-0.039006	83.046837	89.701653	137.705734	0.348260	0.000000	-1.922137	0.000000	0.000000	0.000000	-0.162525	-0.054096	-0.168899	0.000000	0.000000	3.000000	18.000000	0.000000
1610.635061	-0.093577	0.550877	-0.039006	83.046837	89.701653	137.705734	0.348260	0.000000	-1.922137	0.000000	0.000000	0.000000	-0.162525	-0.054096	-0.168899	0.000000	0.000000	3.000000	18.000000	0.000000
1610.638394	-0.093577	0.550877	-0.039006	83.046837	89.701653	137.705734	0.348260	0.000000	-1.922137	0.000000	0.000000	0.000000	-0.162525	-0.054096	-0.168899	0.000000	0.000000	3.000000	18.000000	0.000000
1610.641728	-0.093577	0.550877	-0.039006	83.224480	90.507515	138.391403	0.321172	0.000000	-1.950287	0.000000	0.000000	0.000000	-0.162525	-0.054096	-0.168899	0.000000	0.000000	3.000000	18.000000	0.000000
1610.645061	-0.094190	0.550723	-0.039523	83.224480	90.507515	138.391403	0.321172	0.000000	-1.950287	0.000000	0.000000	0.000000	-0.183976	-0.046331	-0.155126	0.000000	0.000000	3.000000	18.000000	0.000000
1610.648394	-0.094190	0.550723	-0.039523	83.224480	90.507515	138.391403	0.321172	0.000000	-1.950287	0.000000	0.000000	0.000000	-0.183976	-0.046331	-0.155126	0.000000	0.000000	3.000000	18.000000	0.000000
1610.651728	-0.094826	0.550585	-0.040027	83.387550	91.253899	139.034409	0.290510	0.000000	-1.976141	0.000000	0.000000	0.000000	-0.190724	-0.041400	-0.151261	0.000000	0.000000	3.000000	18.000000	0.000000
1610.655061	-0.094826	0.550585	-0.040027	83.387550	91.253899	139.034409	0.290510	0.000000	-1.976141	0.000000	0.000000	0.000000	-0.190724	-0.041400	-0.151261	0.000000	0.000000	3.000000	18.000000	0.000000
1610.658394	-0.094826	0.550585	-0.040027	83.387550	91.253899	139.034409	0.290510	0.000000	-1.976141	0.000000	0.000000	0.000000	-0.190724	-0.041400	-0.151261	0.000000	0.000000	3.000000	18.000000	0.000000
1610.661728	-0.094826	0.550585	-0.040027	83.489464	91.716743	139.467773	0.258722	0.000000	-2.001351	0.000000	0.000000	0.000000	-0.190724	-0.041400	-0.151261	0.000000	0.000000	3.000000	18.000000	0.000000
1610.665061	-0.095462	0.550505	-0.040431	83.489464	91.716743	139.467773	0.258722	0.000000	-2.001351	0.000000	0.000000	0.000000	-0.191014	-0.023845	-0.121129	0.000000	0.000000	3.000000	18.000000	0.000000
1610.668394	-0.095462	0.550505	-0.040431	83.489464	91.716743	139.467773	0.258722	0.000000	-2.001351	0.000000	0.000000	0.000000	-0.191014	-0.023845	-0.121129	0.000000	0.000000	3.000000	18.000000	0.000000
1610.671728	-0.096051	0.550475	-0.040767	83.520012	91.851471	139.653168	0.226887	0.000000	-2.021539	0.000000	0.000000	0.000000	-0.176716	-0.009110	-0.100767	0.000000	0.000000	3.000000	18.000000	0.000000
1610.675061	-0.096051	0.550475	-0.040767	83.520012	91.851471	139.653168	0.226887	0.000000	-2.021539	0.000000	0.000000	0.000000	-0.176716	-0.009110	-0.100767	0.000000	0.000000	3.000000	18.000000	0.000000
1610.678394	-0.096051	0.550475	-0.040767	83.520012	91.851471	139.653168	0.226887	0.000000	-2.021539	0.000000	0.000000	0.000000	-0.176716	-0.009110	-0.100767	0.000000	0.000000	3.000000	18.000000	0.000000
1610.681728	-0.096051	0.550475	-0.040767	83.516235	91.777985	139.673080	0.197434	0.000000	-2.038334	0.000000	0.000000	0.000000	-0.176716	-0.009110	-0.100767	0.000000	0.000000	3.000000	18.000000	0.000000
1610.685061	-0.096683	0.550480	-0.041006	83.516235	91.777985	139.673080	0.197434	0.000000	-2.038334	0.000000	0.000000	0.000000	-0.189503	0.001383	-0.071831	0.000000	0.000000	3.000000	18.000000	0.000000
1610.688394	-0.096683	0.550480	-0.041006	83.516235	91.777985	139.673080	0.197434	0.000000	-2.038334	0.000000	0.000000	0.000000	-0.189503	0.001383	-0.071831	0.000000	0.000000	3.000000	18.000000	0.000000
1610.691728	-0.097303	0.550517	-0.041205	83.517044	91.664360	139.646301	0.165851	0.000000	-2.050306	0.000000	0.000000	0.000000	-0.186004	0.011194	-0.059702	0.000000	0.000000	3.000000	18.000000	0.000000
1610.695061	-0.097303	0.550517	-0.041205	83.517044	91.664360	139.646301	0.165851	0.000000	-2.050306	0.000000	0.000000	0.000000	-0.186004	0.011194	-0.059702	0.000000	0.000000	3.000000	18.000000	0.000000
1610.698394	-0.097303	0.550517	-0.041205	83.517044	91.664360	139.646301	0.165851	0.000000	-2.050306	0.000000	0.000000	0.000000	-0.186004	0.011194	-0.059702	0.000000	0.000000	3.000000	18.000000	0.000000
1610.701728	-0.097303	0.550517	-0.041205	83.521706	91.475891	139.518524	0.134850	0.000000	-2.060256	0.000000	0.000000	0.000000	-0.186004	0.011194	-0.059702	0.000000	0.000000	3.000000	18.000000	0.000000
1610.705061	-0.097961	0.550596	-0.041331	83.521706	91.475891	139.518524	0.134850	0.000000	-2.060256	0.000000	0.000000	0.000000	-0.197355	0.023823	-0.037833	0.000000	0.000000	3.000000	18.000000	0.000000
1610.708394	-0.097961	0.550596	-0.041331	83.521706	91.475891	139.518524	0.134850	0.000000	-2.060256	0.000000	0.000000	0.000000	-0.197355	0.023823	-0.037833	0.000000	0.000000	3.000000	18.000000	0.000000
1610.711728	-0.098587	0.550732	-0.041417	83.526497	91.228836	139.285675	0.101957	0.000000	-2.066562	0.000000	0.000000	0.000000	-0.187727	0.040636	-0.025813	0.000000	0.000000	3.000000	18.000000	0.000000
1610.715061	-0.098587	0.550732	-0.041417	83.526497	91.228836	139.285675	0.101957	0.000000	-2.066562	0.000000	0.000000	0.000000	-0.187727	0.040636	-0.025813	0.000000	0.000000	3.000000	18.000000	0.000000
1610.718394	-0.098587	0.550732	-0.041417	83.526497	91.228836	139.285675	0.101957	0.000000	-2.066562	0.000000	0.000000	0.000000	-0.187727	0.040636	-0.025813	0.000000	0.000000	3.000000	18.000000	0.000000
1610.721728	-0.098587	0.550732	-0.041417	83.533524	90.898468	138.836090	0.070669	0.000000	-2.070864	0.000000	0.000000	0.000000	-0.187727	0.040636	-0.025813	0.000000	0.000000	3.000000	18.000000	0.000000
1610.725061	-0.099266	0.550893	-0.041454	83.533524	90.898468	138.836090	0.070669	0.000000	-2.070864	0.000000	0.000000	0.000000	-0.203848	0.048386	-0.010929	0.000000	0.000000	3.000000	18.000000	0.000000
1610.728394	-0.099266	0.550893	-0.041454	83.533524	90.898468	138.836090	0.070669	0.000000	-2.070864	0.000000	0.000000	0.000000	-0.203848	0.048386	-0.010929	0.000000	0.000000	3.000000	18.000000	0.000000
1610.731728	-0.099975	0.551064	-0.041454	83.541168	90.540779	138.398911	0.036695	0.000000	-2.072685	0.000000	0.000000	0.000000	-0.212806	0.051214	-0.000211	0.000000	0.000000	3.000000	18.000000	0.000000
1610.735061	-0.099975	0.551064	-0.041454	83.541168	90.540779	138.398911	0.036695	0.000000	-2.072685	0.000000	0.000000	0.000000	-0.212806	0.051214	-0.000211	0.000000	0.000000	3.000000	18.000000	0.000000
1610.738394	-0.099975	0.551064	-0.041454	83.541168	90.540779	138.398911	0.036695	0.000000	-2.072685	0.000000	0.000000	0.000000	-0.212806	0.051214	-0.000211	0.000000	0.000000	3.000000	18.000000	0.000000
1610.741728	-0.099975	0.551064	-0.041454	83.549438	90.144730	137.934067	0.001227	0.000000	-2.072721	0.000000	0.000000	0.000000	-0.212806	0.051214	-0.000211	0.000000	0.000000	3.000000	18.000000	0.000000
1610.745061	-0.100759	0.551260	-0.041411	83.549438	90.144730	137.934067	0.001227	0.000000	-2.072721	0.000000	0.000000	0.000000	-0.234997	0.058998	0.013080	0.000000	0.000000	3.000000	18.000000	0.000000
1610.748394	-0.100759	0.551260	-0.041411	83.549438	90.144730	137.934067	0.001227	0.000000	-2.072721	0.000000	0.000000	0.000000	-0.234997	0.058998	0.013080	0.000000	0.000000	3.000000	18.000000	0.000000
1610.751728	-0.101574	0.551443	-0.041327	83.559013	89.691223	137.382248	-0.037939	0.000000	-2.070540	0.000000	0.000000	0.000000	-0.244461	0.054866	0.025133	0.000000	0.000000	3.000000	18.000000	0.000000
1610.755061	-0.101574	0.551443	-0.041327	83.559013	89.691223	137.382248	-0.037939	0.000000	-2.070540	0.000000	0.000000	0.000000	-0.244461	0.054866	0.025133	0.000000	0.000000	3.000000	18.000000	0.000000
1610.758394	-0.101574	0.551443	-0.041327	83.559013	89.691223	137.382248	-0.037939	0.000000	-2.070540	0.000000	0.000000	0.000000	-0.244461	0.054866	0.025133	0.000000	0.000000	3.000000	18.000000	0.000000
1610.761728	-0.101574	0.551443	-0.041327	83.566811	89.226509	136.826385	-0.078683	0.000000	-2.066351	0.000000	0.000000	0.000000	-0.244461	0.054866	0.025133	0.000000	0.000000	3.000000	18.000000	0.000000
1610.765061	-0.102439	0.551636	-0.041213	83.566811	89.226509	136.826385	-0.078683	0.000000	-2.066351	0.000000	0.000000	0.000000	-0.259559	0.057739	0.034170	0.000000	0.000000	3.000000	18.000000	0.000000
1610.768394	-0.102439	0.551636	-0.041213	83.566811	89.226509	136.826385	-0.078683	0.000000	-2.066351	0.000000	0.000000	0.000000	-0.259559	0.057739	0.034170	0.000000	0.000000	3.000000	18.000000	0.000000
1610.771728	-0.103311	0.551821	-0.041078	83.574409	88.760963	136.245743	-0.121943	0.000000	-2.060657	0.000000	0.000000	0.000000	-0.261518	0.055664	0.040572	0.000000	0.000000	3.000000	18.000000	0.000000
1610.775061	-0.103311	0.551821	-0.041078	83.574409	88.760963	136.245743	-0.121943	0.000000	-2.060657	0.000000	0.000000	0.000000	-0.261518	0.055664	0.040572	0.000000	0.000000	3.000000	18.000000	0.000000
1610.778394	-0.103311	0.551821	-0.041078	83.574409	88.760963	136.245743	-0.121943	0.000000	-2.060657	0.000000	0.000000	0.000000	-0.261518	0.055664	0.040572	0.000000	0.000000	3.000000	18.000000	0.000000
1610.781728	-0.103311	0.551821	-0.041078	83.578102	88.312492	135.606018	-0.165529	0.000000	-2.053895	0.000000	0.000000	0.000000	-0.261518	0.055664	0.040572	0.000000	0.000000	3.000000	18.000000	0.000000
1610.785061	-0.104183	0.552007	-0.040945	83.578102	88.312492	135.606018	-0.165529	0.000000	-2.053895	0.000000	0.000000	0.000000	-0.261774	0.055736	0.039983	0.000000	0.000000	3.000000	18.000000	0.000000
1610.788394	-0.104183	0.552007	-0.040945	83.578102	88.312492	135.606018	-0.165529	0.000000	-2.053895	0.000000	0.000000	0.000000	-0.261774	0.055736	0.039983	0.000000	0.000000	3.000000	18.000000	0.000000
1610.791728	-0.105008	0.552160	-0.040840	83.566628	87.820717	134.897629	-0.209158	0.000000	-2.047231	0.000000	0.000000	0.000000	-0.247410	0.045886	0.031453	0.000000	0.000000	3.000000	18.000000	0.000000
1610.795061	-0.105008	0.552160	-0.040840	83.566628	87.820717	134.897629	-0.209158	0.000000	-2.047231	0.000000	0.000000	0.000000	-0.247410	0.045886	0.031453	0.000000	0.000000	3.000000	18.000000	0.000000
1610.798394	-0.105008	0.552160	-0.040840	83.566628	87.820717	134.897629	-0.209158	0.000000	-2.047231	0.000000	0.000000	0.000000	-0.247410	0.045886	0.031453	0.000000	0.000000	3.000000	18.000000	0.000000
1610.801728	-0.105008	0.552160	-0.040840	83.521278	87.265060	134.333542	-0.250393	0.000000	-2.041989	0.000000	0.000000	0.000000	-0.247410	0.045886	0.031453	0.000000	0.000000	3.000000	18.000000	0.000000
1610.805061	-0.105813	0.552313	-0.040732	83.521278	87.265060	134.333542	-0.250393	0.000000	-2.041989	0.000000	0.000000	0.000000	-0.241686	0.045925	0.032440	0.000000	0.000000	3.000000	18.000000	0.000000
1610.808394	-0.105813	0.552313	-0.040732	83.521278	87.265060	134.333542	-0.250393	0.000000	-2.041989	0.000000	0.000000	0.000000	-0.241686	0.045925	0.032440	0.000000	0.000000	3.000000	18.000000	0.000000
1610.811728	-0.106565	0.552440	-0.040675	83.445930	86.695564	133.940048	-0.290674	0.000000	-2.036582	0.000000	0.000000	0.000000	-0.225450	0.038183	0.017101	0.000000	0.000000	3.000000	18.000000	0.000000
1610.815061	-0.106565	0.552440	-0.040675	83.445930	86.695564	133.940048	-0.290674	0.000000	-2.036582	0.000000	0.000000	0.000000	-0.225450	0.038183	0.017101	0.000000	0.000000	3.000000	18.000000	0.000000
1610.818394	-0.106565	0.552440	-0.040675	83.445930	86.695564	133.940048	-0.290674	0.000000	-2.036582	0.000000	0.000000	0.000000	-0.225450	0.038183	0.017101	0.000000	0.000000	3.000000	18.000000	0.000000
1610.821728	-0.106565	0.552440	-0.040675	83.372261	86.118935	133.532074	-0.328248	0.000000	-2.033732	0.000000	0.000000	0.000000	-0.225450	0.038183	0.017101	0.000000	0.000000	3.000000	18.000000	0.000000
1610.825061	-0.107232	0.552575	-0.040622	83.372261	86.118935	133.532074	-0.328248	0.000000	-2.033732	0.000000	0.000000	0.000000	-0.200064	0.040308	0.015821	0.000000	0.000000	3.000000	18.000000	0.000000
1610.828394	-0.107232	0.552575	-0.040622	83.372261	86.118935	133.532074	-0.328248	0.000000	-2.033732	0.000000	0.000000	0.000000	-0.200064	0.040308	0.015821	0.000000	0.000000	3.000000	18.000000	0.000000
1610.831728	-0.107834	0.552716	-0.040578	83.318047	85.671867	133.218979	-0.361592	0.000000	-2.031095	0.000000	0.000000	0.000000	-0.180572	0.042429	0.013126	0.000000	0.000000	3.000000	18.000000	0.000000
1610.835061	-0.107834	0.552716	-0.040578	83.318047	85.671867	133.218979	-0.361592	0.000000	-2.031095	0.000000	0.000000	0.000000	-0.180572	0.042429	0.013126	0.000000	0.000000	3.000000	18.000000	0.000000
1610.838394	-0.107834	0.552716	-0.040578	83.318047	85.671867	133.218979	-0.361592	0.000000	-2.031095	0.000000	0.000000	0.000000	-0.180572	0.042429	0.013126	0.000000	0.000000	3.000000	18.000000	0.000000
1610.841728	-0.107834	0.552716	-0.040578	83.290741	85.306885	132.943512	-0.391688	0.000000	-2.028908	0.000000	0.000000	0.000000	-0.180572	0.042429	0.013126	0.000000	0.000000	3.000000	18.000000	0.000000
1610.845061	-0.108386	0.552848	-0.040566	83.290741	85.306885	132.943512	-0.391688	0.000000	-2.028908	0.000000	0.000000	0.000000	-0.165563	0.039602	0.003531	0.000000	0.000000	3.000000	18.000000	0.000000
1610.848394	-0.108386	0.552848	-0.040566	83.290741	85.306885	132.943512	-0.391688	0.000000	-2.028908	0.000000	0.000000	0.000000	-0.165563	0.039602	0.003531	0.000000	0.000000	3.000000	18.000000	0.000000
1610.851728	-0.108863	0.552954	-0.040599	83.291443	85.050133	132.746231	-0.419282	0.000000	-2.028319	0.000000	0.000000	0.000000	-0.143156	0.031819	-0.009890	0.000000	0.000000	3.000000	18.000000	0.000000
1610.855061	-0.108863	0.552954	-0.040599	83.291443	85.050133	132.746231	-0.419282	0.000000	-2.028319	0.000000	0.000000	0.000000	-0.143156	0.031819	-0.009890	0.000000	0.000000	3.000000	18.000000	0.000000
1610.858394	-0.108863	0.552954	-0.040599	83.291443	85.050133	132.746231	-0.419282	0.000000	-2.028319	0.000000	0.000000	0.000000	-0.143156	0.031819	-0.009890	0.000000	0.000000	3.000000	18.000000	0.000000
1610.861728	-0.108863	0.552954	-0.040599	83.294601	84.835617	132.587723	-0.443141	0.000000	-2.029968	0.000000	0.000000	0.000000	-0.143156	0.031819	-0.009890	0.000000	0.000000	3.000000	18.000000	0.000000
1610.865061	-0.109294	0.553067	-0.040646	83.294601	84.835617	132.587723	-0.443141	0.000000	-2.029968	0.000000	0.000000	0.000000	-0.129483	0.033937	-0.013906	0.000000	0.000000	3.000000	18.000000	0.000000
1610.868394	-0.109294	0.553067	-0.040646	83.294601	84.835617	132.587723	-0.443141	0.000000	-2.029968	0.000000	0.000000	0.000000	-0.129483	0.033937	-0.013906	0.000000	0.000000	3.000000	18.000000	0.000000
1610.871728	-0.109294	0.553067	-0.040646	83.296127	84.702362	132.508347	-0.464722	0.000000	-2.032285	0.000000	0.000000	0.000000	-0.129483	0.033937	-0.013906	0.000000	0.000000	3.000000	18.000000	0.000000
1610.875061	-0.109294	0.553067	-0.040646	83.296127	84.702362	132.508347	-0.464722	0.000000	-2.032285	0.000000	0.000000	0.000000	-0.129483	0.033937	-0.013906	0.000000	0.000000	3.000000	18.000000	0.000000
1610.878394	-0.109677	0.553147	-0.040718	83.296127	84.702362	132.508347	-0.464722	0.000000	-2.032285	0.000000	0.000000	0.000000	-0.114756	0.024022	-0.021793	0.000000	0.000000	3.000000	18.000000	0.000000
1610.881728	-0.110033	0.553192	-0.040892	83.297150	84.600883	132.455475	-0.464722	0.000000	-2.032285	0.000000	0.000000	0.000000	-0.106762	0.013374	-0.052108	0.000000	0.000000	3.000000	18.000000	0.000000
1610.885061	-0.110033	0.553192	-0.040892	83.297150	84.600883	132.455475	-0.464722	0.000000	-2.032285	0.000000	0.000000	0.000000	-0.106762	0.013374	-0.052108	0.000000	0.000000	3.000000	18.000000	0.000000
1610.888394	-0.110033	0.553192	-0.040892	83.297150	84.600883	132.455475	-0.464722	0.000000	-2.032285	0.000000	0.000000	0.000000	-0.106762	0.013374	-0.052108	0.000000	0.000000	3.000000	18.000000	0.000000
1610.891728	-0.110033	0.553192	-0.040892	83.297180	84.554649	132.455460	-0.501641	0.000000	-2.044602	0.000000	0.000000	0.000000	-0.106762	0.013374	-0.052108	0.000000	0.000000	3.000000	18.000000	0.000000
1610.895061	-0.110338	0.553227	-0.041097	83.297180	84.554649	132.455460	-0.501641	0.000000	-2.044602	0.000000	0.000000	0.000000	-0.091556	0.010490	-0.061444	0.000000	0.000000	3.000000	18.000000	0.000000
1610.898394	-0.110338	0.553227	-0.041097	83.297180	84.554649	132.455460	-0.501641	0.000000	-2.044602	0.000000	0.000000	0.000000	-0.091556	0.010490	-0.061444	0.000000	0.000000	3.000000	18.000000	0.000000
1610.901728	-0.110338	0.553227	-0.041097	83.291618	84.546600	132.501907	-0.516900	0.000000	-2.054842	0.000000	0.000000	0.000000	-0.091556	0.010490	-0.061444	0.000000	0.000000	3.000000	18.000000	0.000000
1610.905061	-0.110338	0.553227	-0.041097	83.291618	84.546600	132.501907	-0.516900	0.000000	-2.054842	0.000000	0.000000	0.000000	-0.091556	0.010490	-0.061444	0.000000	0.000000	3.000000	18.000000	0.000000
1610.908394	-0.110647	0.553236	-0.041367	83.291618	84.546600	132.501907	-0.516900	0.000000	-2.054842	0.000000	0.000000	0.000000	-0.092664	0.002667	-0.080902	0.000000	0.000000	3.000000	18.000000	0.000000
1610.911728	-0.110925	0.553235	-0.041672	83.281540	84.526886	132.541824	-0.516900	0.000000	-2.054842	0.000000	0.000000	0.000000	-0.083322	-0.000199	-0.091776	0.000000	0.000000	3.000000	18.000000	0.000000
1610.915061	-0.110925	0.553235	-0.041672	83.281540	84.526886	132.541824	-0.516900	0.000000	-2.054842	0.000000	0.000000	0.000000	-0.083322	-0.000199	-0.091776	0.000000	0.000000	3.000000	18.000000	0.000000
1610.918394	-0.110925	0.553235	-0.041672	83.281540	84.526886	132.541824	-0.516900	0.000000	-2.054842	0.000000	0.000000	0.000000	-0.083322	-0.000199	-0.091776	0.000000	0.000000	3.000000	18.000000	0.000000
1610.921728	-0.110925	0.553235	-0.041672	83.254303	84.498734	132.584305	-0.546232	0.000000	-2.083622	0.000000	0.000000	0.000000	-0.083322	-0.000199	-0.091776	0.000000	0.000000	3.000000	18.000000	0.000000
1610.925061	-0.111187	0.553251	-0.041955	83.254303	84.498734	132.584305	-0.546232	0.000000	-2.083622	0.000000	0.000000	0.000000	-0.078732	0.004741	-0.084824	0.000000	0.000000	3.000000	18.000000	0.000000
1610.928394	-0.111187	0.553251	-0.041955	83.254303	84.498734	132.584305	-0.546232	0.000000	-2.083622	0.000000	0.000000	0.000000	-0.078732	0.004741	-0.084824	0.000000	0.000000	3.000000	18.000000	0.000000
1610.931728	-0.111187	0.553251	-0.041955	83.195854	84.368980	132.555771	-0.559354	0.000000	-2.097759	0.000000	0.000000	0.000000	-0.078732	0.004741	-0.084824	0.000000	0.000000	3.000000	18.000000	0.000000
1610.935061	-0.111187	0.553251	-0.041955	83.195854	84.368980	132.555771	-0.559354	0.000000	-2.097759	0.000000	0.000000	0.000000	-0.078732	0.004741	-0.084824	0.000000	0.000000	3.000000	18.000000	0.000000
1610.938394	-0.111372	0.553243	-0.042212	83.195854	84.368980	132.555771	-0.559354	0.000000	-2.097759	0.000000	0.000000	0.000000	-0.055395	-0.002323	-0.077011	0.000000	0.000000	3.000000	18.000000	0.000000
1610.941728	-0.111372	0.553243	-0.042212	83.121796	84.241577	132.533386	-0.559354	0.000000	-2.097759	0.000000	0.000000	0.000000	-0.055395	-0.002323	-0.077011	0.000000	0.000000	3.000000	18.000000	0.000000
1610.945061	-0.111372	0.553243	-0.042212	83.121796	84.241577	132.533386	-0.559354	0.000000	-2.097759	0.000000	0.000000	0.000000	-0.055395	-0.002323	-0.077011	0.000000	0.000000	3.000000	18.000000	0.000000
1610.948394	-0.111372	0.553243	-0.042212	83.121796	84.241577	132.533386	-0.559354	0.000000	-2.097759	0.000000	0.000000	0.000000	-0.055395	-0.002323	-0.077011	0.000000	0.000000	3.000000	18.000000	0.000000
1610.951728	-0.111558	0.553233	-0.042538	83.049805	84.102203	132.488983	-0.568586	0.000000	-2.110595	0.000000	0.000000	0.000000	-0.056019	-0.003130	-0.097959	0.000000	0.000000	3.000000	18.000000	0.000000
1610.955061	-0.111558	0.553233	-0.042538	83.049805	84.102203	132.488983	-0.568586	0.000000	-2.110595	0.000000	0.000000	0.000000	-0.056019	-0.003130	-0.097959	0.000000	0.000000	3.000000	18.000000	0.000000
1610.958394	-0.111558	0.553233	-0.042538	83.049805	84.102203	132.488983	-0.568586	0.000000	-2.110595	0.000000	0.000000	0.000000	-0.056019	-0.003130	-0.097959	0.000000	0.000000	3.000000	18.000000	0.000000
1610.961728	-0.111558	0.553233	-0.042538	83.003441	84.030121	132.479843	-0.577923	0.000000	-2.126921	0.000000	0.000000	0.000000	-0.056019	-0.003130	-0.097959	0.000000	0.000000	3.000000	18.000000	0.000000
1610.965061	-0.111602	0.553207	-0.042614	83.003441	84.030121	132.479843	-0.577923	0.000000	-2.126921	0.000000	0.000000	0.000000	-0.012919	-0.007819	-0.022578	0.000000	0.000000	3.000000	18.000000	0.000000
1610.968394	-0.111602	0.553207	-0.042614	83.003441	84.030121	132.479843	-0.577923	0.000000	-2.126921	0.000000	0.000000	0.000000	-0.012919	-0.007819	-0.022578	0.000000	0.000000	3.000000	18.000000	0.000000
1610.971728	-0.111602	0.553207	-0.042614	83.001930	84.026428	132.477890	-0.580076	0.000000	-2.130684	0.000000	0.000000	0.000000	-0.012919	-0.007819	-0.022578	0.000000	0.000000	3.000000	18.000000	0.000000
1610.975061	-0.111602	0.553207	-0.042614	83.001930	84.026428	132.477890	-0.580076	0.000000	-2.130684	0.000000	0.000000	0.000000	-0.012919	-0.007819	-0.022578	0.000000	0.000000	3.000000	18.000000	0.000000
1610.978394	-0.111608	0.553200	-0.042591	83.001930	84.026428	132.477890	-0.580076	0.000000	-2.130684	0.000000	0.000000	0.000000	-0.001872	-0.002093	0.006950	0.000000	0.000000	3.000000	18.000000	0.000000
1610.981728	-0.111608	0.553200	-0.042591	83.001419	84.051575	132.503220	-0.580076	0.000000	-2.130684	0.000000	0.000000	0.000000	-0.001872	-0.002093	0.006950	0.000000	0.000000	3.000000	18.000000	0.000000
1610.985061	-0.111608	0.553200	-0.042591	83.001419	84.051575	132.503220	-0.580076	0.000000	-2.130684	0.000000	0.000000	0.000000	-0.001872	-0.002093	0.006950	0.000000	0.000000	3.000000	18.000000	0.000000
1610.988394	-0.111608	0.553200	-0.042591	83.001419	84.051575	132.503220	-0.580076	0.000000	-2.130684	0.000000	0.000000	0.000000	-0.001872	-0.002093	0.006950	0.000000	0.000000	3.000000	18.000000	0.000000
1610.991728	-0.111612	0.553151	-0.042418	83.001930	84.031845	132.477859	-0.580388	0.000000	-2.129526	0.000000	0.000000	0.000000	-0.001281	-0.014594	0.051825	0.000000	0.000000	3.000000	18.000000	0.000000
1610.995061	-0.111612	0.553151	-0.042418	83.001930	84.031845	132.477859	-0.580388	0.000000	-2.129526	0.000000	0.000000	0.000000	-0.001281	-0.014594	0.051825	0.000000	0.000000	3.000000	18.000000	0.000000
1610.998394	-0.111612	0.553151	-0.042418	83.001930	84.031845	132.477859	-0.580388	0.000000	-2.129526	0.000000	0.000000	0.000000	-0.001281	-0.014594	0.051825	0.000000	0.000000	3.000000	18.000000	0.000000
1611.001728	-0.111612	0.553151	-0.042418	83.001930	84.031845	132.477859	-0.580601	0.000000	-2.120888	0.000000	0.000000	0.000000	-0.001281	-0.014594	0.051825	0.000000	0.000000	3.000000	18.000000	0.000000
1611.005061	-0.111637	0.553123	-0.042325	83.001930	84.031845	132.477859	-0.580601	0.000000	-2.120888	0.000000	0.000000	0.000000	-0.007478	-0.008371	0.027796	0.000000	0.000000	3.000000	18.000000	0.000000
1611.008394	-0.111637	0.553123	-0.042325	83.001930	84.031845	132.477859	-0.580601	0.000000	-2.120888	0.000000	0.000000	0.000000	-0.007478	-0.008371	0.027796	0.000000	0.000000	3.000000	18.000000	0.000000
1611.011728	-0.111637	0.553123	-0.042325	83.003471	84.035629	132.479904	-0.581848	0.000000	-2.116256	0.000000	0.000000	0.000000	-0.007478	-0.008371	0.027796	0.000000	0.000000	3.000000	18.000000	0.000000
1611.015061	-0.111637	0.553123	-0.042325	83.003471	84.035629	132.479904	-0.581848	0.000000	-2.116256	0.000000	0.000000	0.000000	-0.007478	-0.008371	0.027796	0.000000	0.000000	3.000000	18.000000	0.000000
1611.018394	-0.111668	0.553088	-0.042209	83.003471	84.035629	132.479904	-0.581848	0.000000	-2.116256	0.000000	0.000000	0.000000	-0.009351	-0.010457	0.034744	0.000000	0.000000	3.000000	18.000000	0.000000
1611.021728	-0.111668	0.553088	-0.042209	83.003418	84.032883	132.479889	-0.581848	0.000000	-2.116256	0.000000	0.000000	0.000000	-0.009351	-0.010457	0.034744	0.000000	0.000000	3.000000	18.000000	0.000000
1611.025061	-0.111668	0.553088	-0.042209	83.003418	84.032883	132.479889	-0.581848	0.000000	-2.116256	0.000000	0.000000	0.000000	-0.009351	-0.010457	0.034744	0.000000	0.000000	3.000000	18.000000	0.000000
1611.028394	-0.111668	0.553088	-0.042209	83.003418	84.032883	132.479889	-0.581848	0.000000	-2.116256	0.000000	0.000000	0.000000	-0.009351	-0.010457	0.034744	0.000000	0.000000	3.000000	18.000000	0.000000
1611.031728	-0.111772	0.553038	-0.041900	83.004456	83.982491	132.429123	-0.583406	0.000000	-2.110465	0.000000	0.000000	0.000000	-0.031271	-0.015213	0.092641	0.000000	0.000000	3.000000	18.000000	0.000000
1611.035061	-0.111772	0.553038	-0.041900	83.004456	83.982491	132.429123	-0.583406	0.000000	-2.110465	0.000000	0.000000	0.000000	-0.031271	-0.015213	0.092641	0.000000	0.000000	3.000000	18.000000	0.000000
1611.038394	-0.111772	0.553038	-0.041900	83.004456	83.982491	132.429123	-0.583406	0.000000	-2.110465	0.000000	0.000000	0.000000	-0.031271	-0.015213	0.092641	0.000000	0.000000	3.000000	18.000000	0.000000
1611.041728	-0.111772	0.553038	-0.041900	83.006363	83.884460	132.327606	-0.588618	0.000000	-2.095025	0.000000	0.000000	0.000000	-0.031271	-0.015213	0.092641	0.000000	0.000000	3.000000	18.000000	0.000000
1611.045061	-0.111822	0.553048	-0.041638	83.006363	83.884460	132.327606	-0.588618	0.000000	-2.095025	0.000000	0.000000	0.000000	-0.014883	0.003044	0.078883	0.000000	0.000000	3.000000	18.000000	0.000000
1611.048394	-0.111822	0.553048	-0.041638	83.006363	83.884460	132.327606	-0.588618	0.000000	-2.095025	0.000000	0.000000	0.000000	-0.014883	0.003044	0.078883	0.000000	0.000000	3.000000	18.000000	0.000000
1611.051728	-0.111835	0.553077	-0.041276	83.008774	83.769188	132.200531	-0.591098	0.000000	-2.081877	0.000000	0.000000	0.000000	-0.003764	0.008701	0.108399	0.000000	0.000000	3.000000	18.000000	0.000000
1611.055061	-0.111835	0.553077	-0.041276	83.008774	83.769188	132.200531	-0.591098	0.000000	-2.081877	0.000000	0.000000	0.000000	-0.003764	0.008701	0.108399	0.000000	0.000000	3.000000	18.000000	0.000000
1611.058394	-0.111835	0.553077	-0.041276	83.008774	83.769188	132.200531	-0.591098	0.000000	-2.081877	0.000000	0.000000	0.000000	-0.003764	0.008701	0.108399	0.000000	0.000000	3.000000	18.000000	0.000000
1611.061728	-0.111835	0.553077	-0.041276	83.012115	83.608902	132.022583	-0.591726	0.000000	-2.063811	0.000000	0.000000	0.000000	-0.003764	0.008701	0.108399	0.000000	0.000000	3.000000	18.000000	0.000000
1611.065061	-0.111811	0.553101	-0.040811	83.012115	83.608902	132.022583	-0.591726	0.000000	-2.063811	0.000000	0.000000	0.000000	0.007018	0.007317	0.139422	0.000000	0.000000	3.000000	18.000000	0.000000
1611.068394	-0.111811	0.553101	-0.040811	83.012115	83.608902	132.022583	-0.591726	0.000000	-2.063811	0.000000	0.000000	0.000000	0.007018	0.007317	0.139422	0.000000	0.000000	3.000000	18.000000	0.000000
1611.071728	-0.111811	0.553101	-0.040811	83.016296	83.400566	131.793518	-0.590556	0.000000	-2.040574	0.000000	0.000000	0.000000	0.007018	0.007317	0.139422	0.000000	0.000000	3.000000	18.000000	0.000000
1611.075061	-0.111811	0.553101	-0.040811	83.016296	83.400566	131.793518	-0.590556	0.000000	-2.040574	0.000000	0.000000	0.000000	0.007018	0.007317	0.139422	0.000000	0.000000	3.000000	18.000000	0.000000
1611.078394	-0.111805	0.553128	-0.040282	83.016296	83.400566	131.793518	-0.590556	0.000000	-2.040574	0.000000	0.000000	0.000000	0.001936	0.008006	0.158712	0.000000	0.000000	3.000000	18.000000	0.000000
1611.081728	-0.111856	0.553133	-0.039695	83.021019	83.243378	131.616974	-0.590556	0.000000	-2.040574	0.000000	0.000000	0.000000	-0.015422	0.001569	0.176322	0.000000	0.000000	3.000000	18.000000	0.000000
1611.085061	-0.111856	0.553133	-0.039695	83.021019	83.243378	131.616974	-0.590556	0.000000	-2.040574	0.000000	0.000000	0.000000	-0.015422	0.001569	0.176322	0.000000	0.000000	3.000000	18.000000	0.000000
[truncated: 6,177 more rows]
