# Supplementary material for: Haptic Guidance Needs to Be Intuitive Not Just Informative to Improve Human Motor Accuracy
Source: PLoS One. 2016 Mar 16;11(3):e0150912. doi: 10.1371/journal.pone.0150912 (PMC4794196; doi:10.1371/journal.pone.0150912)
Supplement: S2 Data — (ZIP) [file pone.0150912.s002.zip › Subject10/exp2_0019.txt]

Time	PosX	PosY	PosZ	RotX	RotY	RotZ	ForceX	ForceY	ForceZ	MomentX	MomentY	MomentZ	VelocityX	VelocityY	VelocityZ	CalibratedWeight	ButtonDown	Condition	Trial	Visual
1633.938394	0.006797	0.555190	0.249646	84.515594	76.286026	120.107430	0.000000	0.000000	0.000000	0.000000	0.000000	0.000000	-0.080611	-0.042478	-0.007508	0.000000	1.000000	3.000000	19.000000	0.000000
1633.941728	0.006264	0.555112	0.250087	84.509811	76.099541	119.954048	-1.748806	0.000000	4.684195	0.000000	0.000000	0.000000	-0.159899	-0.023209	0.132346	0.000000	1.000000	3.000000	19.000000	0.000000
1633.945061	0.006264	0.555112	0.250087	84.509811	76.099541	119.954048	-1.748806	0.000000	4.684195	0.000000	0.000000	0.000000	-0.159899	-0.023209	0.132346	0.000000	1.000000	3.000000	19.000000	0.000000
1633.948394	0.006264	0.555112	0.250087	84.509811	76.099541	119.954048	-1.748806	0.000000	4.684195	0.000000	0.000000	0.000000	-0.159899	-0.023209	0.132346	0.000000	1.000000	3.000000	19.000000	0.000000
1633.951728	0.006264	0.555112	0.250087	84.494049	75.567703	119.490448	-1.754856	0.000000	4.681931	0.000000	0.000000	0.000000	-0.159899	-0.023209	0.132346	0.000000	1.000000	3.000000	19.000000	0.000000
1633.955061	0.005360	0.555215	0.250411	84.494049	75.567703	119.490448	-1.754856	0.000000	4.681931	0.000000	0.000000	0.000000	-0.271236	0.030872	0.097153	0.000000	1.000000	3.000000	19.000000	0.000000
1633.958394	0.005360	0.555215	0.250411	84.494049	75.567703	119.490448	-1.754856	0.000000	4.681931	0.000000	0.000000	0.000000	-0.271236	0.030872	0.097153	0.000000	1.000000	3.000000	19.000000	0.000000
1633.961728	0.004625	0.555069	0.251066	84.448334	75.065704	119.080086	-1.754856	0.000000	4.681931	0.000000	0.000000	0.000000	-0.220422	-0.044009	0.196393	0.000000	1.000000	3.000000	19.000000	0.000000
1633.965061	0.004625	0.555069	0.251066	84.448334	75.065704	119.080086	-1.754856	0.000000	4.681931	0.000000	0.000000	0.000000	-0.220422	-0.044009	0.196393	0.000000	1.000000	3.000000	19.000000	0.000000
1633.968394	0.004625	0.555069	0.251066	84.448334	75.065704	119.080086	-1.754856	0.000000	4.681931	0.000000	0.000000	0.000000	-0.220422	-0.044009	0.196393	0.000000	1.000000	3.000000	19.000000	0.000000
1633.971728	0.003891	0.554860	0.252135	84.199539	74.837570	119.050667	-1.775604	0.000000	4.674102	0.000000	0.000000	0.000000	-0.220147	-0.062479	0.320798	0.000000	1.000000	3.000000	19.000000	0.000000
1633.975061	0.003891	0.554860	0.252135	84.199539	74.837570	119.050667	-1.775604	0.000000	4.674102	0.000000	0.000000	0.000000	-0.220147	-0.062479	0.320798	0.000000	1.000000	3.000000	19.000000	0.000000
1633.978394	0.003891	0.554860	0.252135	84.199539	74.837570	119.050667	-1.775604	0.000000	4.674102	0.000000	0.000000	0.000000	-0.220147	-0.062479	0.320798	0.000000	1.000000	3.000000	19.000000	0.000000
1633.981728	0.002818	0.554728	0.253333	83.727715	74.906410	119.476250	-1.780908	0.000000	4.672083	0.000000	0.000000	0.000000	-0.321831	-0.039735	0.359337	0.000000	1.000000	3.000000	19.000000	0.000000
1633.985061	0.002818	0.554728	0.253333	83.727715	74.906410	119.476250	-1.780908	0.000000	4.672083	0.000000	0.000000	0.000000	-0.321831	-0.039735	0.359337	0.000000	1.000000	3.000000	19.000000	0.000000
1633.988394	0.002818	0.554728	0.253333	83.727715	74.906410	119.476250	-1.780908	0.000000	4.672083	0.000000	0.000000	0.000000	-0.321831	-0.039735	0.359337	0.000000	1.000000	3.000000	19.000000	0.000000
1633.991728	0.001742	0.554482	0.254573	83.123055	76.206284	121.231102	-1.790819	0.000000	4.668294	0.000000	0.000000	0.000000	-0.322888	-0.073885	0.371939	0.000000	1.000000	3.000000	19.000000	0.000000
1633.995061	0.001742	0.554482	0.254573	83.123055	76.206284	121.231102	-1.790819	0.000000	4.668294	0.000000	0.000000	0.000000	-0.322888	-0.073885	0.371939	0.000000	1.000000	3.000000	19.000000	0.000000
1633.998394	0.001742	0.554482	0.254573	83.123055	76.206284	121.231102	-1.790819	0.000000	4.668294	0.000000	0.000000	0.000000	-0.322888	-0.073885	0.371939	0.000000	1.000000	3.000000	19.000000	0.000000
1634.001728	0.000425	0.554195	0.255813	82.468391	81.495461	127.017670	-1.800409	0.000000	4.664603	0.000000	0.000000	0.000000	-0.395093	-0.086096	0.372131	0.000000	1.000000	3.000000	19.000000	0.000000
1634.005061	0.000425	0.554195	0.255813	82.468391	81.495461	127.017670	-1.800409	0.000000	4.664603	0.000000	0.000000	0.000000	-0.395093	-0.086096	0.372131	0.000000	1.000000	3.000000	19.000000	0.000000
1634.008394	0.000425	0.554195	0.255813	82.468391	81.495461	127.017670	-1.800409	0.000000	4.664603	0.000000	0.000000	0.000000	-0.395093	-0.086096	0.372131	0.000000	1.000000	3.000000	19.000000	0.000000
1634.011728	-0.001304	0.553853	0.257101	81.665695	88.799232	134.847168	-1.813690	0.000000	4.659456	0.000000	0.000000	0.000000	-0.518555	-0.102389	0.386331	0.000000	1.000000	3.000000	19.000000	0.000000
1634.015061	-0.001304	0.553853	0.257101	81.665695	88.799232	134.847168	-1.813690	0.000000	4.659456	0.000000	0.000000	0.000000	-0.518555	-0.102389	0.386331	0.000000	1.000000	3.000000	19.000000	0.000000
1634.018394	-0.001304	0.553853	0.257101	81.665695	88.799232	134.847168	-1.813690	0.000000	4.659456	0.000000	0.000000	0.000000	-0.518555	-0.102389	0.386331	0.000000	1.000000	3.000000	19.000000	0.000000
1634.021728	-0.003175	0.553444	0.258482	80.744858	95.116394	141.662964	-1.832958	0.000000	4.651909	0.000000	0.000000	0.000000	-0.561317	-0.122864	0.414316	0.000000	1.000000	3.000000	19.000000	0.000000
1634.025061	-0.003175	0.553444	0.258482	80.744858	95.116394	141.662964	-1.832958	0.000000	4.651909	0.000000	0.000000	0.000000	-0.561317	-0.122864	0.414316	0.000000	1.000000	3.000000	19.000000	0.000000
1634.028394	-0.003175	0.553444	0.258482	80.744858	95.116394	141.662964	-1.832958	0.000000	4.651909	0.000000	0.000000	0.000000	-0.561317	-0.122864	0.414316	0.000000	1.000000	3.000000	19.000000	0.000000
1634.031728	-0.005121	0.552953	0.259864	79.781136	100.013252	147.024078	-1.853575	0.000000	4.643734	0.000000	0.000000	0.000000	-0.583920	-0.147163	0.414610	0.000000	1.000000	3.000000	19.000000	0.000000
1634.035061	-0.005121	0.552953	0.259864	79.781136	100.013252	147.024078	-1.853575	0.000000	4.643734	0.000000	0.000000	0.000000	-0.583920	-0.147163	0.414610	0.000000	1.000000	3.000000	19.000000	0.000000
1634.038394	-0.005121	0.552953	0.259864	79.781136	100.013252	147.024078	-1.853575	0.000000	4.643734	0.000000	0.000000	0.000000	-0.583920	-0.147163	0.414610	0.000000	1.000000	3.000000	19.000000	0.000000
1634.041728	-0.007212	0.552432	0.261331	78.833801	103.824120	151.259506	-1.875014	0.000000	4.635118	0.000000	0.000000	0.000000	-0.627371	-0.156261	0.440061	0.000000	1.000000	3.000000	19.000000	0.000000
1634.045061	-0.007212	0.552432	0.261331	78.833801	103.824120	151.259506	-1.875014	0.000000	4.635118	0.000000	0.000000	0.000000	-0.627371	-0.156261	0.440061	0.000000	1.000000	3.000000	19.000000	0.000000
1634.048394	-0.007212	0.552432	0.261331	78.833801	103.824120	151.259506	-1.875014	0.000000	4.635118	0.000000	0.000000	0.000000	-0.627371	-0.156261	0.440061	0.000000	1.000000	3.000000	19.000000	0.000000
1634.051728	-0.009346	0.551947	0.262781	77.920883	106.928520	154.739761	-1.897776	0.000000	4.625845	0.000000	0.000000	0.000000	-0.640146	-0.145473	0.435076	0.000000	1.000000	3.000000	19.000000	0.000000
1634.055061	-0.009346	0.551947	0.262781	77.920883	106.928520	154.739761	-1.897776	0.000000	4.625845	0.000000	0.000000	0.000000	-0.640146	-0.145473	0.435076	0.000000	1.000000	3.000000	19.000000	0.000000
1634.058394	-0.009346	0.551947	0.262781	77.920883	106.928520	154.739761	-1.897776	0.000000	4.625845	0.000000	0.000000	0.000000	-0.640146	-0.145473	0.435076	0.000000	1.000000	3.000000	19.000000	0.000000
1634.061728	-0.011316	0.551473	0.264175	77.021744	109.492416	157.636963	-1.920891	0.000000	4.616295	0.000000	0.000000	0.000000	-0.591111	-0.142318	0.418272	0.000000	1.000000	3.000000	19.000000	0.000000
1634.065061	-0.011316	0.551473	0.264175	77.021744	109.492416	157.636963	-1.920891	0.000000	4.616295	0.000000	0.000000	0.000000	-0.591111	-0.142318	0.418272	0.000000	1.000000	3.000000	19.000000	0.000000
1634.068394	-0.011316	0.551473	0.264175	77.021744	109.492416	157.636963	-1.920891	0.000000	4.616295	0.000000	0.000000	0.000000	-0.591111	-0.142318	0.418272	0.000000	1.000000	3.000000	19.000000	0.000000
1634.071728	-0.013155	0.551059	0.265432	76.111092	111.527603	159.993454	-1.941541	0.000000	4.607648	0.000000	0.000000	0.000000	-0.551489	-0.124200	0.377078	0.000000	0.000000	3.000000	19.000000	0.000000
1634.075061	-0.013155	0.551059	0.265432	76.111092	111.527603	159.993454	-1.941541	0.000000	4.607648	0.000000	0.000000	0.000000	-0.551489	-0.124200	0.377078	0.000000	0.000000	3.000000	19.000000	0.000000
1634.078394	-0.013155	0.551059	0.265432	76.111092	111.527603	159.993454	-1.941541	0.000000	4.607648	0.000000	0.000000	0.000000	-0.551489	-0.124200	0.377078	0.000000	0.000000	3.000000	19.000000	0.000000
1634.081728	-0.014757	0.550710	0.266586	75.215157	113.070557	161.836853	-1.960782	0.000000	4.599493	0.000000	0.000000	0.000000	-0.480614	-0.104641	0.346119	0.000000	0.000000	3.000000	19.000000	0.000000
1634.085061	-0.014757	0.550710	0.266586	75.215157	113.070557	161.836853	-1.960782	0.000000	4.599493	0.000000	0.000000	0.000000	-0.480614	-0.104641	0.346119	0.000000	0.000000	3.000000	19.000000	0.000000
1634.088394	-0.014757	0.550710	0.266586	75.215157	113.070557	161.836853	-1.960782	0.000000	4.599493	0.000000	0.000000	0.000000	-0.480614	-0.104641	0.346119	0.000000	0.000000	3.000000	19.000000	0.000000
1634.091728	-0.016362	0.550370	0.267656	74.430984	114.115402	163.154144	-1.976954	0.000000	4.592565	0.000000	0.000000	0.000000	-0.481602	-0.102172	0.321009	0.000000	0.000000	3.000000	19.000000	0.000000
1634.095061	-0.016362	0.550370	0.267656	74.430984	114.115402	163.154144	-1.976954	0.000000	4.592565	0.000000	0.000000	0.000000	-0.481602	-0.102172	0.321009	0.000000	0.000000	3.000000	19.000000	0.000000
1634.098394	-0.016362	0.550370	0.267656	74.430984	114.115402	163.154144	-1.976954	0.000000	4.592565	0.000000	0.000000	0.000000	-0.481602	-0.102172	0.321009	0.000000	0.000000	3.000000	19.000000	0.000000
1634.101728	-0.018005	0.550081	0.268667	73.941040	114.551735	163.810211	-1.993486	0.000000	4.585413	0.000000	0.000000	0.000000	-0.492954	-0.086551	0.303216	0.000000	0.000000	3.000000	19.000000	0.000000
1634.105061	-0.018005	0.550081	0.268667	73.941040	114.551735	163.810211	-1.993486	0.000000	4.585413	0.000000	0.000000	0.000000	-0.492954	-0.086551	0.303216	0.000000	0.000000	3.000000	19.000000	0.000000
1634.108394	-0.018005	0.550081	0.268667	73.941040	114.551735	163.810211	-1.993486	0.000000	4.585413	0.000000	0.000000	0.000000	-0.492954	-0.086551	0.303216	0.000000	0.000000	3.000000	19.000000	0.000000
1634.111728	-0.019653	0.549831	0.269666	73.854233	114.171783	163.590118	-2.010723	0.000000	4.577880	0.000000	0.000000	0.000000	-0.494270	-0.075097	0.299827	0.000000	0.000000	3.000000	19.000000	0.000000
1634.115061	-0.019653	0.549831	0.269666	73.854233	114.171783	163.590118	-2.010723	0.000000	4.577880	0.000000	0.000000	0.000000	-0.494270	-0.075097	0.299827	0.000000	0.000000	3.000000	19.000000	0.000000
1634.118394	-0.019653	0.549831	0.269666	73.854233	114.171783	163.590118	-2.010723	0.000000	4.577880	0.000000	0.000000	0.000000	-0.494270	-0.075097	0.299827	0.000000	0.000000	3.000000	19.000000	0.000000
1634.121728	-0.021271	0.549583	0.270690	73.922112	113.528809	163.071106	-2.027880	0.000000	4.570307	0.000000	0.000000	0.000000	-0.485506	-0.074354	0.307114	0.000000	0.000000	3.000000	19.000000	0.000000
1634.125061	-0.021271	0.549583	0.270690	73.922112	113.528809	163.071106	-2.027880	0.000000	4.570307	0.000000	0.000000	0.000000	-0.485506	-0.074354	0.307114	0.000000	0.000000	3.000000	19.000000	0.000000
1634.128394	-0.021271	0.549583	0.270690	73.922112	113.528809	163.071106	-2.027880	0.000000	4.570307	0.000000	0.000000	0.000000	-0.485506	-0.074354	0.307114	0.000000	0.000000	3.000000	19.000000	0.000000
1634.131728	-0.022790	0.549475	0.271708	73.999245	112.900078	162.501450	-2.044262	0.000000	4.563002	0.000000	0.000000	0.000000	-0.455682	-0.032413	0.305348	0.000000	0.000000	3.000000	19.000000	0.000000
1634.135061	-0.022790	0.549475	0.271708	73.999245	112.900078	162.501450	-2.044262	0.000000	4.563002	0.000000	0.000000	0.000000	-0.455682	-0.032413	0.305348	0.000000	0.000000	3.000000	19.000000	0.000000
1634.138394	-0.022790	0.549475	0.271708	73.999245	112.900078	162.501450	-2.044262	0.000000	4.563002	0.000000	0.000000	0.000000	-0.455682	-0.032413	0.305348	0.000000	0.000000	3.000000	19.000000	0.000000
1634.141728	-0.024104	0.549420	0.272675	74.059677	112.373993	161.702713	-2.059097	0.000000	4.556328	0.000000	0.000000	0.000000	-0.394049	-0.016400	0.290173	0.000000	0.000000	3.000000	19.000000	0.000000
1634.145061	-0.024104	0.549420	0.272675	74.059677	112.373993	161.702713	-2.059097	0.000000	4.556328	0.000000	0.000000	0.000000	-0.394049	-0.016400	0.290173	0.000000	0.000000	3.000000	19.000000	0.000000
1634.148394	-0.024104	0.549420	0.272675	74.059677	112.373993	161.702713	-2.059097	0.000000	4.556328	0.000000	0.000000	0.000000	-0.394049	-0.016400	0.290173	0.000000	0.000000	3.000000	19.000000	0.000000
1634.151728	-0.025210	0.549499	0.273583	74.113785	111.948837	160.679688	-2.071235	0.000000	4.550822	0.000000	0.000000	0.000000	-0.331980	0.023617	0.272418	0.000000	0.000000	3.000000	19.000000	0.000000
1634.155061	-0.025210	0.549499	0.273583	74.113785	111.948837	160.679688	-2.071235	0.000000	4.550822	0.000000	0.000000	0.000000	-0.331980	0.023617	0.272418	0.000000	0.000000	3.000000	19.000000	0.000000
1634.158394	-0.025210	0.549499	0.273583	74.113785	111.948837	160.679688	-2.071235	0.000000	4.550822	0.000000	0.000000	0.000000	-0.331980	0.023617	0.272418	0.000000	0.000000	3.000000	19.000000	0.000000
1634.161728	-0.026180	0.549675	0.274465	74.241432	111.550110	159.704529	-2.080775	0.000000	4.546468	0.000000	0.000000	0.000000	-0.290801	0.052950	0.264582	0.000000	0.000000	3.000000	19.000000	0.000000
1634.165061	-0.026180	0.549675	0.274465	74.241432	111.550110	159.704529	-2.080775	0.000000	4.546468	0.000000	0.000000	0.000000	-0.290801	0.052950	0.264582	0.000000	0.000000	3.000000	19.000000	0.000000
1634.168394	-0.026180	0.549675	0.274465	74.241432	111.550110	159.704529	-2.080775	0.000000	4.546468	0.000000	0.000000	0.000000	-0.290801	0.052950	0.264582	0.000000	0.000000	3.000000	19.000000	0.000000
1634.171728	-0.027078	0.549943	0.275260	74.580238	111.176872	158.936676	-2.088514	0.000000	4.542919	0.000000	0.000000	0.000000	-0.269655	0.080167	0.238623	0.000000	0.000000	3.000000	19.000000	0.000000
1634.175061	-0.027078	0.549943	0.275260	74.580238	111.176872	158.936676	-2.088514	0.000000	4.542919	0.000000	0.000000	0.000000	-0.269655	0.080167	0.238623	0.000000	0.000000	3.000000	19.000000	0.000000
1634.178394	-0.027078	0.549943	0.275260	74.580238	111.176872	158.936676	-2.088514	0.000000	4.542919	0.000000	0.000000	0.000000	-0.269655	0.080167	0.238623	0.000000	0.000000	3.000000	19.000000	0.000000
1634.181728	-0.027944	0.550228	0.276037	75.237740	110.876938	158.416229	-2.095771	0.000000	4.539576	0.000000	0.000000	0.000000	-0.259572	0.085680	0.232979	0.000000	0.000000	3.000000	19.000000	0.000000
1634.185061	-0.027944	0.550228	0.276037	75.237740	110.876938	158.416229	-2.095771	0.000000	4.539576	0.000000	0.000000	0.000000	-0.259572	0.085680	0.232979	0.000000	0.000000	3.000000	19.000000	0.000000
1634.188394	-0.027944	0.550228	0.276037	75.237740	110.876938	158.416229	-2.095771	0.000000	4.539576	0.000000	0.000000	0.000000	-0.259572	0.085680	0.232979	0.000000	0.000000	3.000000	19.000000	0.000000
1634.191728	-0.028775	0.550532	0.276795	76.131012	110.639275	157.866013	-2.102633	0.000000	4.536402	0.000000	0.000000	0.000000	-0.249437	0.091197	0.227401	0.000000	0.000000	3.000000	19.000000	0.000000
1634.195061	-0.028775	0.550532	0.276795	76.131012	110.639275	157.866013	-2.102633	0.000000	4.536402	0.000000	0.000000	0.000000	-0.249437	0.091197	0.227401	0.000000	0.000000	3.000000	19.000000	0.000000
1634.198394	-0.028775	0.550532	0.276795	76.131012	110.639275	157.866013	-2.102633	0.000000	4.536402	0.000000	0.000000	0.000000	-0.249437	0.091197	0.227401	0.000000	0.000000	3.000000	19.000000	0.000000
1634.201728	-0.029502	0.550771	0.277519	77.070557	110.386421	157.199387	-2.109103	0.000000	4.533397	0.000000	0.000000	0.000000	-0.218100	0.071523	0.217093	0.000000	0.000000	3.000000	19.000000	0.000000
1634.205061	-0.029502	0.550771	0.277519	77.070557	110.386421	157.199387	-2.109103	0.000000	4.533397	0.000000	0.000000	0.000000	-0.218100	0.071523	0.217093	0.000000	0.000000	3.000000	19.000000	0.000000
1634.208394	-0.029502	0.550771	0.277519	77.070557	110.386421	157.199387	-2.109103	0.000000	4.533397	0.000000	0.000000	0.000000	-0.218100	0.071523	0.217093	0.000000	0.000000	3.000000	19.000000	0.000000
1634.211728	-0.029502	0.550771	0.277519	77.913116	109.893753	156.157913	-2.114341	0.000000	4.530956	0.000000	0.000000	0.000000	-0.218100	0.071523	0.217093	0.000000	0.000000	3.000000	19.000000	0.000000
1634.215061	-0.030160	0.551027	0.278226	77.913116	109.893753	156.157913	-2.114341	0.000000	4.530956	0.000000	0.000000	0.000000	-0.197344	0.077030	0.212141	0.000000	0.000000	3.000000	19.000000	0.000000
1634.218394	-0.030160	0.551027	0.278226	77.913116	109.893753	156.157913	-2.114341	0.000000	4.530956	0.000000	0.000000	0.000000	-0.197344	0.077030	0.212141	0.000000	0.000000	3.000000	19.000000	0.000000
1634.221728	-0.030854	0.551244	0.278934	78.583061	109.028275	154.866028	-2.114341	0.000000	4.530956	0.000000	0.000000	0.000000	-0.208242	0.064981	0.212600	0.000000	0.000000	3.000000	19.000000	0.000000
1634.225061	-0.030854	0.551244	0.278934	78.583061	109.028275	154.866028	-2.114341	0.000000	4.530956	0.000000	0.000000	0.000000	-0.208242	0.064981	0.212600	0.000000	0.000000	3.000000	19.000000	0.000000
1634.228394	-0.030854	0.551244	0.278934	78.583061	109.028275	154.866028	-2.114341	0.000000	4.530956	0.000000	0.000000	0.000000	-0.208242	0.064981	0.212600	0.000000	0.000000	3.000000	19.000000	0.000000
1634.231728	-0.030854	0.551244	0.278934	79.048843	107.900810	153.466171	-2.123549	0.000000	4.526648	0.000000	0.000000	0.000000	-0.208242	0.064981	0.212600	0.000000	0.000000	3.000000	19.000000	0.000000
1634.235061	-0.031582	0.551453	0.279582	79.048843	107.900810	153.466171	-2.123549	0.000000	4.526648	0.000000	0.000000	0.000000	-0.218364	0.062805	0.194201	0.000000	0.000000	3.000000	19.000000	0.000000
1634.238394	-0.031582	0.551453	0.279582	79.048843	107.900810	153.466171	-2.123549	0.000000	4.526648	0.000000	0.000000	0.000000	-0.218364	0.062805	0.194201	0.000000	0.000000	3.000000	19.000000	0.000000
1634.241728	-0.032379	0.551615	0.280172	79.350647	106.633926	152.039581	-2.123549	0.000000	4.526648	0.000000	0.000000	0.000000	-0.239038	0.048510	0.176953	0.000000	0.000000	3.000000	19.000000	0.000000
1634.245061	-0.032379	0.551615	0.280172	79.350647	106.633926	152.039581	-2.123549	0.000000	4.526648	0.000000	0.000000	0.000000	-0.239038	0.048510	0.176953	0.000000	0.000000	3.000000	19.000000	0.000000
1634.248394	-0.032379	0.551615	0.280172	79.350647	106.633926	152.039581	-2.123549	0.000000	4.526648	0.000000	0.000000	0.000000	-0.239038	0.048510	0.176953	0.000000	0.000000	3.000000	19.000000	0.000000
1634.251728	-0.033280	0.551751	0.280714	79.507278	105.422661	150.863403	-2.136029	0.000000	4.520772	0.000000	0.000000	0.000000	-0.270382	0.040794	0.162789	0.000000	0.000000	3.000000	19.000000	0.000000
1634.255061	-0.033280	0.551751	0.280714	79.507278	105.422661	150.863403	-2.136029	0.000000	4.520772	0.000000	0.000000	0.000000	-0.270382	0.040794	0.162789	0.000000	0.000000	3.000000	19.000000	0.000000
1634.258394	-0.033280	0.551751	0.280714	79.507278	105.422661	150.863403	-2.136029	0.000000	4.520772	0.000000	0.000000	0.000000	-0.270382	0.040794	0.162789	0.000000	0.000000	3.000000	19.000000	0.000000
1634.261728	-0.034285	0.551858	0.281181	79.578964	104.314789	149.837997	-2.144507	0.000000	4.516756	0.000000	0.000000	0.000000	-0.301355	0.031977	0.139981	0.000000	0.000000	3.000000	19.000000	0.000000
1634.265061	-0.034285	0.551858	0.281181	79.578964	104.314789	149.837997	-2.144507	0.000000	4.516756	0.000000	0.000000	0.000000	-0.301355	0.031977	0.139981	0.000000	0.000000	3.000000	19.000000	0.000000
1634.268394	-0.034285	0.551858	0.281181	79.578964	104.314789	149.837997	-2.144507	0.000000	4.516756	0.000000	0.000000	0.000000	-0.301355	0.031977	0.139981	0.000000	0.000000	3.000000	19.000000	0.000000
1634.271728	-0.035322	0.551975	0.281569	79.620583	103.588181	149.191681	-2.154755	0.000000	4.511877	0.000000	0.000000	0.000000	-0.311191	0.035289	0.116589	0.000000	0.000000	3.000000	19.000000	0.000000
1634.275061	-0.035322	0.551975	0.281569	79.620583	103.588181	149.191681	-2.154755	0.000000	4.511877	0.000000	0.000000	0.000000	-0.311191	0.035289	0.116589	0.000000	0.000000	3.000000	19.000000	0.000000
1634.278394	-0.035322	0.551975	0.281569	79.620583	103.588181	149.191681	-2.154755	0.000000	4.511877	0.000000	0.000000	0.000000	-0.311191	0.035289	0.116589	0.000000	0.000000	3.000000	19.000000	0.000000
1634.281728	-0.036357	0.552104	0.281882	79.638626	103.190804	148.862274	-2.165848	0.000000	4.506562	0.000000	0.000000	0.000000	-0.310430	0.038572	0.093761	0.000000	0.000000	3.000000	19.000000	0.000000
1634.285061	-0.036357	0.552104	0.281882	79.638626	103.190804	148.862274	-2.165848	0.000000	4.506562	0.000000	0.000000	0.000000	-0.310430	0.038572	0.093761	0.000000	0.000000	3.000000	19.000000	0.000000
1634.288394	-0.036357	0.552104	0.281882	79.638626	103.190804	148.862274	-2.165848	0.000000	4.506562	0.000000	0.000000	0.000000	-0.310430	0.038572	0.093761	0.000000	0.000000	3.000000	19.000000	0.000000
1634.291728	-0.036357	0.552104	0.281882	79.648903	102.916946	148.661316	-2.177315	0.000000	4.501033	0.000000	0.000000	0.000000	-0.310430	0.038572	0.093761	0.000000	0.000000	3.000000	19.000000	0.000000
1634.295061	-0.037318	0.552221	0.282110	79.648903	102.916946	148.661316	-2.177315	0.000000	4.501033	0.000000	0.000000	0.000000	-0.288345	0.035286	0.068536	0.000000	0.000000	3.000000	19.000000	0.000000
1634.298394	-0.037318	0.552221	0.282110	79.648903	102.916946	148.661316	-2.177315	0.000000	4.501033	0.000000	0.000000	0.000000	-0.288345	0.035286	0.068536	0.000000	0.000000	3.000000	19.000000	0.000000
1634.301728	-0.038275	0.552328	0.282252	79.656548	102.697739	148.510376	-2.177315	0.000000	4.501033	0.000000	0.000000	0.000000	-0.287203	0.031994	0.042377	0.000000	0.000000	3.000000	19.000000	0.000000
1634.305061	-0.038275	0.552328	0.282252	79.656548	102.697739	148.510376	-2.177315	0.000000	4.501033	0.000000	0.000000	0.000000	-0.287203	0.031994	0.042377	0.000000	0.000000	3.000000	19.000000	0.000000
1634.308394	-0.038275	0.552328	0.282252	79.656548	102.697739	148.510376	-2.177315	0.000000	4.501033	0.000000	0.000000	0.000000	-0.287203	0.031994	0.042377	0.000000	0.000000	3.000000	19.000000	0.000000
1634.311728	-0.038275	0.552328	0.282252	79.664391	102.512695	148.395813	-2.199715	0.000000	4.490129	0.000000	0.000000	0.000000	-0.287203	0.031994	0.042377	0.000000	0.000000	3.000000	19.000000	0.000000
1634.315061	-0.039229	0.552446	0.282318	79.664391	102.512695	148.395813	-2.199715	0.000000	4.490129	0.000000	0.000000	0.000000	-0.286150	0.035307	0.019773	0.000000	0.000000	3.000000	19.000000	0.000000
1634.318394	-0.039229	0.552446	0.282318	79.664391	102.512695	148.395813	-2.199715	0.000000	4.490129	0.000000	0.000000	0.000000	-0.286150	0.035307	0.019773	0.000000	0.000000	3.000000	19.000000	0.000000
1634.321728	-0.040178	0.552552	0.282297	79.678459	102.376999	148.311050	-2.199715	0.000000	4.490129	0.000000	0.000000	0.000000	-0.284824	0.031980	-0.006321	0.000000	0.000000	3.000000	19.000000	0.000000
1634.325061	-0.040178	0.552552	0.282297	79.678459	102.376999	148.311050	-2.199715	0.000000	4.490129	0.000000	0.000000	0.000000	-0.284824	0.031980	-0.006321	0.000000	0.000000	3.000000	19.000000	0.000000
1634.328394	-0.040178	0.552552	0.282297	79.678459	102.376999	148.311050	-2.199715	0.000000	4.490129	0.000000	0.000000	0.000000	-0.284824	0.031980	-0.006321	0.000000	0.000000	3.000000	19.000000	0.000000
1634.331728	-0.040178	0.552552	0.282297	79.715637	102.341347	148.308441	-2.223751	0.000000	4.478273	0.000000	0.000000	0.000000	-0.284824	0.031980	-0.006321	0.000000	0.000000	3.000000	19.000000	0.000000
1634.335061	-0.041160	0.552652	0.282215	79.715637	102.341347	148.308441	-2.223751	0.000000	4.478273	0.000000	0.000000	0.000000	-0.294402	0.029799	-0.024399	0.000000	0.000000	3.000000	19.000000	0.000000
1634.338394	-0.041160	0.552652	0.282215	79.715637	102.341347	148.308441	-2.223751	0.000000	4.478273	0.000000	0.000000	0.000000	-0.294402	0.029799	-0.024399	0.000000	0.000000	3.000000	19.000000	0.000000
1634.341728	-0.042208	0.552744	0.282071	79.796463	102.429077	148.387466	-2.223751	0.000000	4.478273	0.000000	0.000000	0.000000	-0.314438	0.027567	-0.043130	0.000000	0.000000	3.000000	19.000000	0.000000
1634.345061	-0.042208	0.552744	0.282071	79.796463	102.429077	148.387466	-2.223751	0.000000	4.478273	0.000000	0.000000	0.000000	-0.314438	0.027567	-0.043130	0.000000	0.000000	3.000000	19.000000	0.000000
1634.348394	-0.042208	0.552744	0.282071	79.796463	102.429077	148.387466	-2.223751	0.000000	4.478273	0.000000	0.000000	0.000000	-0.314438	0.027567	-0.043130	0.000000	0.000000	3.000000	19.000000	0.000000
1634.351728	-0.043221	0.552836	0.281928	79.926430	102.627808	148.445206	-2.250898	0.000000	4.464690	0.000000	0.000000	0.000000	-0.303814	0.027569	-0.042975	0.000000	0.000000	3.000000	19.000000	0.000000
1634.355061	-0.043221	0.552836	0.281928	79.926430	102.627808	148.445206	-2.250898	0.000000	4.464690	0.000000	0.000000	0.000000	-0.303814	0.027569	-0.042975	0.000000	0.000000	3.000000	19.000000	0.000000
1634.358394	-0.043221	0.552836	0.281928	79.926430	102.627808	148.445206	-2.250898	0.000000	4.464690	0.000000	0.000000	0.000000	-0.303814	0.027569	-0.042975	0.000000	0.000000	3.000000	19.000000	0.000000
1634.361728	-0.044231	0.552861	0.281749	80.093750	102.954620	148.443329	-2.264566	0.000000	4.457773	0.000000	0.000000	0.000000	-0.303091	0.007687	-0.053894	0.000000	0.000000	3.000000	19.000000	0.000000
1634.365061	-0.044231	0.552861	0.281749	80.093750	102.954620	148.443329	-2.264566	0.000000	4.457773	0.000000	0.000000	0.000000	-0.303091	0.007687	-0.053894	0.000000	0.000000	3.000000	19.000000	0.000000
1634.368394	-0.044231	0.552861	0.281749	80.093750	102.954620	148.443329	-2.264566	0.000000	4.457773	0.000000	0.000000	0.000000	-0.303091	0.007687	-0.053894	0.000000	0.000000	3.000000	19.000000	0.000000
1634.371728	-0.044231	0.552861	0.281749	80.283211	103.378609	148.335266	-2.278387	0.000000	4.450725	0.000000	0.000000	0.000000	-0.303091	0.007687	-0.053894	0.000000	0.000000	3.000000	19.000000	0.000000
1634.375061	-0.045137	0.552869	0.281591	80.283211	103.378609	148.335266	-2.278387	0.000000	4.450725	0.000000	0.000000	0.000000	-0.271713	0.002195	-0.047323	0.000000	0.000000	3.000000	19.000000	0.000000
1634.378394	-0.045137	0.552869	0.281591	80.283211	103.378609	148.335266	-2.278387	0.000000	4.450725	0.000000	0.000000	0.000000	-0.271713	0.002195	-0.047323	0.000000	0.000000	3.000000	19.000000	0.000000
1634.381728	-0.046010	0.552758	0.281478	80.480598	103.690155	148.116531	-2.278387	0.000000	4.450725	0.000000	0.000000	0.000000	-0.261924	-0.033110	-0.033746	0.000000	0.000000	3.000000	19.000000	0.000000
1634.385061	-0.046010	0.552758	0.281478	80.480598	103.690155	148.116531	-2.278387	0.000000	4.450725	0.000000	0.000000	0.000000	-0.261924	-0.033110	-0.033746	0.000000	0.000000	3.000000	19.000000	0.000000
1634.388394	-0.046010	0.552758	0.281478	80.480598	103.690155	148.116531	-2.278387	0.000000	4.450725	0.000000	0.000000	0.000000	-0.261924	-0.033110	-0.033746	0.000000	0.000000	3.000000	19.000000	0.000000
1634.391728	-0.046010	0.552758	0.281478	80.639740	103.696510	147.989471	-2.302306	0.000000	4.438399	0.000000	0.000000	0.000000	-0.261924	-0.033110	-0.033746	0.000000	0.000000	3.000000	19.000000	0.000000
1634.395061	-0.046919	0.552630	0.281379	80.639740	103.696510	147.989471	-2.302306	0.000000	4.438399	0.000000	0.000000	0.000000	-0.272702	-0.038592	-0.029667	0.000000	0.000000	3.000000	19.000000	0.000000
1634.398394	-0.046919	0.552630	0.281379	80.639740	103.696510	147.989471	-2.302306	0.000000	4.438399	0.000000	0.000000	0.000000	-0.272702	-0.038592	-0.029667	0.000000	0.000000	3.000000	19.000000	0.000000
1634.401728	-0.047792	0.552438	0.281275	80.722847	103.452156	147.788635	-2.302306	0.000000	4.438399	0.000000	0.000000	0.000000	-0.262007	-0.057353	-0.031276	0.000000	0.000000	3.000000	19.000000	0.000000
1634.405061	-0.047792	0.552438	0.281275	80.722847	103.452156	147.788635	-2.302306	0.000000	4.438399	0.000000	0.000000	0.000000	-0.262007	-0.057353	-0.031276	0.000000	0.000000	3.000000	19.000000	0.000000
1634.408394	-0.047792	0.552438	0.281275	80.722847	103.452156	147.788635	-2.302306	0.000000	4.438399	0.000000	0.000000	0.000000	-0.262007	-0.057353	-0.031276	0.000000	0.000000	3.000000	19.000000	0.000000
1634.411728	-0.047792	0.552438	0.281275	80.739738	103.110977	147.523834	-2.325682	0.000000	4.426195	0.000000	0.000000	0.000000	-0.262007	-0.057353	-0.031276	0.000000	0.000000	3.000000	19.000000	0.000000
1634.415061	-0.048701	0.552207	0.281173	80.739738	103.110977	147.523834	-2.325682	0.000000	4.426195	0.000000	0.000000	0.000000	-0.272568	-0.069477	-0.030754	0.000000	0.000000	3.000000	19.000000	0.000000
1634.418394	-0.048701	0.552207	0.281173	80.739738	103.110977	147.523834	-2.325682	0.000000	4.426195	0.000000	0.000000	0.000000	-0.272568	-0.069477	-0.030754	0.000000	0.000000	3.000000	19.000000	0.000000
1634.421728	-0.049642	0.552012	0.281033	80.752571	102.862343	147.346802	-2.325682	0.000000	4.426195	0.000000	0.000000	0.000000	-0.282345	-0.058437	-0.041939	0.000000	0.000000	3.000000	19.000000	0.000000
1634.425061	-0.049642	0.552012	0.281033	80.752571	102.862343	147.346802	-2.325682	0.000000	4.426195	0.000000	0.000000	0.000000	-0.282345	-0.058437	-0.041939	0.000000	0.000000	3.000000	19.000000	0.000000
1634.428394	-0.049642	0.552012	0.281033	80.752571	102.862343	147.346802	-2.325682	0.000000	4.426195	0.000000	0.000000	0.000000	-0.282345	-0.058437	-0.041939	0.000000	0.000000	3.000000	19.000000	0.000000
1634.431728	-0.049642	0.552012	0.281033	80.753334	102.780525	147.330505	-2.349977	0.000000	4.413344	0.000000	0.000000	0.000000	-0.282345	-0.058437	-0.041939	0.000000	0.000000	3.000000	19.000000	0.000000
1634.435061	-0.050474	0.551832	0.280854	80.753334	102.780525	147.330505	-2.349977	0.000000	4.413344	0.000000	0.000000	0.000000	-0.249794	-0.054017	-0.053803	0.000000	0.000000	3.000000	19.000000	0.000000
1634.438394	-0.050474	0.551832	0.280854	80.753334	102.780525	147.330505	-2.349977	0.000000	4.413344	0.000000	0.000000	0.000000	-0.249794	-0.054017	-0.053803	0.000000	0.000000	3.000000	19.000000	0.000000
1634.441728	-0.051197	0.551663	0.280606	80.742287	102.907646	147.502670	-2.349977	0.000000	4.413344	0.000000	0.000000	0.000000	-0.216621	-0.050681	-0.074165	0.000000	0.000000	3.000000	19.000000	0.000000
1634.445061	-0.051197	0.551663	0.280606	80.742287	102.907646	147.502670	-2.349977	0.000000	4.413344	0.000000	0.000000	0.000000	-0.216621	-0.050681	-0.074165	0.000000	0.000000	3.000000	19.000000	0.000000
1634.448394	-0.051197	0.551663	0.280606	80.742287	102.907646	147.502670	-2.349977	0.000000	4.413344	0.000000	0.000000	0.000000	-0.216621	-0.050681	-0.074165	0.000000	0.000000	3.000000	19.000000	0.000000
1634.451728	-0.051197	0.551663	0.280606	80.738235	102.964645	147.545547	-2.371725	0.000000	4.401695	0.000000	0.000000	0.000000	-0.216621	-0.050681	-0.074165	0.000000	0.000000	3.000000	19.000000	0.000000
1634.455061	-0.051777	0.551553	0.280346	80.738235	102.964645	147.545547	-2.371725	0.000000	4.401695	0.000000	0.000000	0.000000	-0.174007	-0.033037	-0.078087	0.000000	0.000000	3.000000	19.000000	0.000000
1634.458394	-0.051777	0.551553	0.280346	80.738235	102.964645	147.545547	-2.371725	0.000000	4.401695	0.000000	0.000000	0.000000	-0.174007	-0.033037	-0.078087	0.000000	0.000000	3.000000	19.000000	0.000000
1634.461728	-0.052145	0.551461	0.280083	80.753799	102.758163	147.178345	-2.371725	0.000000	4.401695	0.000000	0.000000	0.000000	-0.110531	-0.027495	-0.078863	0.000000	0.000000	3.000000	19.000000	0.000000
1634.465061	-0.052145	0.551461	0.280083	80.753799	102.758163	147.178345	-2.371725	0.000000	4.401695	0.000000	0.000000	0.000000	-0.110531	-0.027495	-0.078863	0.000000	0.000000	3.000000	19.000000	0.000000
1634.468394	-0.052145	0.551461	0.280083	80.753799	102.758163	147.178345	-2.371725	0.000000	4.401695	0.000000	0.000000	0.000000	-0.110531	-0.027495	-0.078863	0.000000	0.000000	3.000000	19.000000	0.000000
1634.471728	-0.052145	0.551461	0.280083	80.788254	102.254112	146.424225	-2.386669	0.000000	4.393610	0.000000	0.000000	0.000000	-0.110531	-0.027495	-0.078863	0.000000	0.000000	3.000000	19.000000	0.000000
1634.475061	-0.052372	0.551388	0.279813	80.788254	102.254112	146.424225	-2.386669	0.000000	4.393610	0.000000	0.000000	0.000000	-0.068106	-0.022002	-0.081058	0.000000	0.000000	3.000000	19.000000	0.000000
1634.478394	-0.052372	0.551388	0.279813	80.788254	102.254112	146.424225	-2.386669	0.000000	4.393610	0.000000	0.000000	0.000000	-0.068106	-0.022002	-0.081058	0.000000	0.000000	3.000000	19.000000	0.000000
1634.481728	-0.052372	0.551388	0.279813	80.828102	101.611092	145.688034	-2.386669	0.000000	4.393610	0.000000	0.000000	0.000000	-0.068106	-0.022002	-0.081058	0.000000	0.000000	3.000000	19.000000	0.000000
1634.485061	-0.052372	0.551388	0.279813	80.828102	101.611092	145.688034	-2.386669	0.000000	4.393610	0.000000	0.000000	0.000000	-0.068106	-0.022002	-0.081058	0.000000	0.000000	3.000000	19.000000	0.000000
1634.488394	-0.052495	0.551296	0.279567	80.828102	101.611092	145.688034	-2.386669	0.000000	4.393610	0.000000	0.000000	0.000000	-0.036936	-0.027511	-0.073811	0.000000	0.000000	3.000000	19.000000	0.000000
1634.491728	-0.052495	0.551296	0.279567	80.862518	101.100418	145.194473	-2.391197	0.000000	4.391148	0.000000	0.000000	0.000000	-0.036936	-0.027511	-0.073811	0.000000	0.000000	3.000000	19.000000	0.000000
1634.495061	-0.052495	0.551296	0.279567	80.862518	101.100418	145.194473	-2.391197	0.000000	4.391148	0.000000	0.000000	0.000000	-0.036936	-0.027511	-0.073811	0.000000	0.000000	3.000000	19.000000	0.000000
1634.498394	-0.052495	0.551296	0.279567	80.862518	101.100418	145.194473	-2.391197	0.000000	4.391148	0.000000	0.000000	0.000000	-0.036936	-0.027511	-0.073811	0.000000	0.000000	3.000000	19.000000	0.000000
1634.501728	-0.052525	0.550937	0.278995	80.876953	100.869026	144.974213	-2.394310	0.000000	4.389451	0.000000	0.000000	0.000000	-0.008845	-0.107767	-0.171649	0.000000	0.000000	3.000000	19.000000	0.000000
1634.505061	-0.052525	0.550937	0.278995	80.876953	100.869026	144.974213	-2.394310	0.000000	4.389451	0.000000	0.000000	0.000000	-0.008845	-0.107767	-0.171649	0.000000	0.000000	3.000000	19.000000	0.000000
1634.508394	-0.052525	0.550937	0.278995	80.876953	100.869026	144.974213	-2.394310	0.000000	4.389451	0.000000	0.000000	0.000000	-0.008845	-0.107767	-0.171649	0.000000	0.000000	3.000000	19.000000	0.000000
1634.511728	-0.052525	0.550937	0.278995	80.867653	101.116325	145.227493	-2.398448	0.000000	4.387191	0.000000	0.000000	0.000000	-0.008845	-0.107767	-0.171649	0.000000	0.000000	3.000000	19.000000	0.000000
1634.515061	-0.052463	0.550684	0.278620	80.867653	101.116325	145.227493	-2.398448	0.000000	4.387191	0.000000	0.000000	0.000000	0.018548	-0.075820	-0.112359	0.000000	0.000000	3.000000	19.000000	0.000000
1634.518394	-0.052463	0.550684	0.278620	80.867653	101.116325	145.227493	-2.398448	0.000000	4.387191	0.000000	0.000000	0.000000	0.018548	-0.075820	-0.112359	0.000000	0.000000	3.000000	19.000000	0.000000
1634.521728	-0.052322	0.550395	0.278123	80.845451	101.530777	145.638489	-2.398448	0.000000	4.387191	0.000000	0.000000	0.000000	0.042209	-0.086758	-0.149159	0.000000	0.000000	3.000000	19.000000	0.000000
1634.525061	-0.052322	0.550395	0.278123	80.845451	101.530777	145.638489	-2.398448	0.000000	4.387191	0.000000	0.000000	0.000000	0.042209	-0.086758	-0.149159	0.000000	0.000000	3.000000	19.000000	0.000000
1634.528394	-0.052322	0.550395	0.278123	80.845451	101.530777	145.638489	-2.398448	0.000000	4.387191	0.000000	0.000000	0.000000	0.042209	-0.086758	-0.149159	0.000000	0.000000	3.000000	19.000000	0.000000
1634.531728	-0.052322	0.550395	0.278123	80.819557	102.065002	146.164200	-2.401775	0.000000	4.385371	0.000000	0.000000	0.000000	0.042209	-0.086758	-0.149159	0.000000	0.000000	3.000000	19.000000	0.000000
1634.535061	-0.052030	0.550146	0.277468	80.819557	102.065002	146.164200	-2.401775	0.000000	4.385371	0.000000	0.000000	0.000000	0.087576	-0.074595	-0.196355	0.000000	0.000000	3.000000	19.000000	0.000000
1634.538394	-0.052030	0.550146	0.277468	80.819557	102.065002	146.164200	-2.401775	0.000000	4.385371	0.000000	0.000000	0.000000	0.087576	-0.074595	-0.196355	0.000000	0.000000	3.000000	19.000000	0.000000
1634.541728	-0.051655	0.549872	0.276615	80.787506	102.715324	146.799316	-2.401775	0.000000	4.385371	0.000000	0.000000	0.000000	0.112655	-0.082226	-0.256054	0.000000	0.000000	3.000000	19.000000	0.000000
1634.545061	-0.051655	0.549872	0.276615	80.787506	102.715324	146.799316	-2.401775	0.000000	4.385371	0.000000	0.000000	0.000000	0.112655	-0.082226	-0.256054	0.000000	0.000000	3.000000	19.000000	0.000000
1634.548394	-0.051655	0.549872	0.276615	80.787506	102.715324	146.799316	-2.401775	0.000000	4.385371	0.000000	0.000000	0.000000	0.112655	-0.082226	-0.256054	0.000000	0.000000	3.000000	19.000000	0.000000
1634.551728	-0.051127	0.549595	0.275578	80.746773	103.477242	147.537689	-2.403707	0.000000	4.384312	0.000000	0.000000	0.000000	0.158231	-0.083302	-0.311189	0.000000	0.000000	3.000000	19.000000	0.000000
1634.555061	-0.051127	0.549595	0.275578	80.746773	103.477242	147.537689	-2.403707	0.000000	4.384312	0.000000	0.000000	0.000000	0.158231	-0.083302	-0.311189	0.000000	0.000000	3.000000	19.000000	0.000000
1634.558394	-0.051127	0.549595	0.275578	80.746773	103.477242	147.537689	-2.403707	0.000000	4.384312	0.000000	0.000000	0.000000	0.158231	-0.083302	-0.311189	0.000000	0.000000	3.000000	19.000000	0.000000
1634.561728	-0.050517	0.549331	0.274333	80.697685	104.365181	148.398315	-2.404211	0.000000	4.384036	0.000000	0.000000	0.000000	0.183073	-0.078966	-0.373443	0.000000	0.000000	3.000000	19.000000	0.000000
1634.565061	-0.050517	0.549331	0.274333	80.697685	104.365181	148.398315	-2.404211	0.000000	4.384036	0.000000	0.000000	0.000000	0.183073	-0.078966	-0.373443	0.000000	0.000000	3.000000	19.000000	0.000000
1634.568394	-0.050517	0.549331	0.274333	80.697685	104.365181	148.398315	-2.404211	0.000000	4.384036	0.000000	0.000000	0.000000	0.183073	-0.078966	-0.373443	0.000000	0.000000	3.000000	19.000000	0.000000
1634.571728	-0.049828	0.548988	0.272935	80.636612	105.344063	149.350769	-2.405101	0.000000	4.383548	0.000000	0.000000	0.000000	0.206560	-0.103091	-0.419457	0.000000	0.000000	3.000000	19.000000	0.000000
1634.575061	-0.049828	0.548988	0.272935	80.636612	105.344063	149.350769	-2.405101	0.000000	4.383548	0.000000	0.000000	0.000000	0.206560	-0.103091	-0.419457	0.000000	0.000000	3.000000	19.000000	0.000000
1634.578394	-0.049828	0.548988	0.272935	80.636612	105.344063	149.350769	-2.405101	0.000000	4.383548	0.000000	0.000000	0.000000	0.206560	-0.103091	-0.419457	0.000000	0.000000	3.000000	19.000000	0.000000
1634.581728	-0.049099	0.548568	0.271408	80.552292	106.309357	150.297699	-2.406071	0.000000	4.383015	0.000000	0.000000	0.000000	0.218883	-0.126036	-0.457987	0.000000	0.000000	3.000000	19.000000	0.000000
1634.585061	-0.049099	0.548568	0.271408	80.552292	106.309357	150.297699	-2.406071	0.000000	4.383015	0.000000	0.000000	0.000000	0.218883	-0.126036	-0.457987	0.000000	0.000000	3.000000	19.000000	0.000000
1634.588394	-0.049099	0.548568	0.271408	80.552292	106.309357	150.297699	-2.406071	0.000000	4.383015	0.000000	0.000000	0.000000	0.218883	-0.126036	-0.457987	0.000000	0.000000	3.000000	19.000000	0.000000
1634.591728	-0.048333	0.548100	0.269822	80.452850	106.754730	150.753159	-2.407416	0.000000	4.382277	0.000000	0.000000	0.000000	0.229652	-0.140157	-0.475708	0.000000	0.000000	3.000000	19.000000	0.000000
1634.595061	-0.048333	0.548100	0.269822	80.452850	106.754730	150.753159	-2.407416	0.000000	4.382277	0.000000	0.000000	0.000000	0.229652	-0.140157	-0.475708	0.000000	0.000000	3.000000	19.000000	0.000000
1634.598394	-0.048333	0.548100	0.269822	80.452850	106.754730	150.753159	-2.407416	0.000000	4.382277	0.000000	0.000000	0.000000	0.229652	-0.140157	-0.475708	0.000000	0.000000	3.000000	19.000000	0.000000
1634.601728	-0.047535	0.547572	0.268224	80.321991	106.288635	150.355148	-2.408734	0.000000	4.381553	0.000000	0.000000	0.000000	0.239400	-0.158462	-0.479636	0.000000	0.000000	3.000000	19.000000	0.000000
1634.605061	-0.047535	0.547572	0.268224	80.321991	106.288635	150.355148	-2.408734	0.000000	4.381553	0.000000	0.000000	0.000000	0.239400	-0.158462	-0.479636	0.000000	0.000000	3.000000	19.000000	0.000000
1634.608394	-0.047535	0.547572	0.268224	80.321991	106.288635	150.355148	-2.408734	0.000000	4.381553	0.000000	0.000000	0.000000	0.239400	-0.158462	-0.479636	0.000000	0.000000	3.000000	19.000000	0.000000
1634.611728	-0.046703	0.547019	0.266577	80.093513	105.187759	149.397430	-2.409748	0.000000	4.380994	0.000000	0.000000	0.000000	0.249742	-0.165909	-0.494086	0.000000	0.000000	3.000000	19.000000	0.000000
1634.615061	-0.046703	0.547019	0.266577	80.093513	105.187759	149.397430	-2.409748	0.000000	4.380994	0.000000	0.000000	0.000000	0.249742	-0.165909	-0.494086	0.000000	0.000000	3.000000	19.000000	0.000000
1634.618394	-0.046703	0.547019	0.266577	80.093513	105.187759	149.397430	-2.409748	0.000000	4.380994	0.000000	0.000000	0.000000	0.249742	-0.165909	-0.494086	0.000000	0.000000	3.000000	19.000000	0.000000
1634.621728	-0.045870	0.546481	0.264874	79.760033	103.862869	148.279572	-2.410675	0.000000	4.380485	0.000000	0.000000	0.000000	0.249791	-0.161431	-0.510852	0.000000	0.000000	3.000000	19.000000	0.000000
1634.625061	-0.045870	0.546481	0.264874	79.760033	103.862869	148.279572	-2.410675	0.000000	4.380485	0.000000	0.000000	0.000000	0.249791	-0.161431	-0.510852	0.000000	0.000000	3.000000	19.000000	0.000000
1634.628394	-0.045870	0.546481	0.264874	79.760033	103.862869	148.279572	-2.410675	0.000000	4.380485	0.000000	0.000000	0.000000	0.249791	-0.161431	-0.510852	0.000000	0.000000	3.000000	19.000000	0.000000
1634.631728	-0.044934	0.546037	0.263111	79.376663	102.606522	147.249130	-2.412000	0.000000	4.379755	0.000000	0.000000	0.000000	0.280754	-0.133335	-0.528779	0.000000	0.000000	3.000000	19.000000	0.000000
1634.635061	-0.044934	0.546037	0.263111	79.376663	102.606522	147.249130	-2.412000	0.000000	4.379755	0.000000	0.000000	0.000000	0.280754	-0.133335	-0.528779	0.000000	0.000000	3.000000	19.000000	0.000000
1634.638394	-0.044934	0.546037	0.263111	79.376663	102.606522	147.249130	-2.412000	0.000000	4.379755	0.000000	0.000000	0.000000	0.280754	-0.133335	-0.528779	0.000000	0.000000	3.000000	19.000000	0.000000
1634.641728	-0.043932	0.545649	0.261321	79.007675	101.543068	146.398712	-2.412445	0.000000	4.379510	0.000000	0.000000	0.000000	0.300559	-0.116174	-0.537066	0.000000	0.000000	3.000000	19.000000	0.000000
1634.645061	-0.043932	0.545649	0.261321	79.007675	101.543068	146.398712	-2.412445	0.000000	4.379510	0.000000	0.000000	0.000000	0.300559	-0.116174	-0.537066	0.000000	0.000000	3.000000	19.000000	0.000000
1634.648394	-0.043932	0.545649	0.261321	79.007675	101.543068	146.398712	-2.412445	0.000000	4.379510	0.000000	0.000000	0.000000	0.300559	-0.116174	-0.537066	0.000000	0.000000	3.000000	19.000000	0.000000
1634.651728	-0.042830	0.545337	0.259487	78.698608	100.745293	145.766876	-2.412243	0.000000	4.379621	0.000000	0.000000	0.000000	0.330699	-0.093804	-0.550130	0.000000	0.000000	3.000000	19.000000	0.000000
1634.655061	-0.042830	0.545337	0.259487	78.698608	100.745293	145.766876	-2.412243	0.000000	4.379621	0.000000	0.000000	0.000000	0.330699	-0.093804	-0.550130	0.000000	0.000000	3.000000	19.000000	0.000000
1634.658394	-0.042830	0.545337	0.259487	78.698608	100.745293	145.766876	-2.412243	0.000000	4.379621	0.000000	0.000000	0.000000	0.330699	-0.093804	-0.550130	0.000000	0.000000	3.000000	19.000000	0.000000
1634.661728	-0.041629	0.545080	0.257627	78.477135	100.194496	145.321136	-2.411047	0.000000	4.380280	0.000000	0.000000	0.000000	0.360241	-0.076957	-0.558133	0.000000	0.000000	3.000000	19.000000	0.000000
1634.665061	-0.041629	0.545080	0.257627	78.477135	100.194496	145.321136	-2.411047	0.000000	4.380280	0.000000	0.000000	0.000000	0.360241	-0.076957	-0.558133	0.000000	0.000000	3.000000	19.000000	0.000000
1634.668394	-0.041629	0.545080	0.257627	78.477135	100.194496	145.321136	-2.411047	0.000000	4.380280	0.000000	0.000000	0.000000	0.360241	-0.076957	-0.558133	0.000000	0.000000	3.000000	19.000000	0.000000
1634.671728	-0.040301	0.544848	0.255807	78.355087	99.825294	144.991364	-2.408740	0.000000	4.381549	0.000000	0.000000	0.000000	0.398537	-0.069704	-0.545989	0.000000	0.000000	3.000000	19.000000	0.000000
1634.675061	-0.040301	0.544848	0.255807	78.355087	99.825294	144.991364	-2.408740	0.000000	4.381549	0.000000	0.000000	0.000000	0.398537	-0.069704	-0.545989	0.000000	0.000000	3.000000	19.000000	0.000000
1634.678394	-0.040301	0.544848	0.255807	78.355087	99.825294	144.991364	-2.408740	0.000000	4.381549	0.000000	0.000000	0.000000	0.398537	-0.069704	-0.545989	0.000000	0.000000	3.000000	19.000000	0.000000
1634.681728	-0.038880	0.544622	0.254043	78.325920	99.626335	144.765427	-2.404423	0.000000	4.383919	0.000000	0.000000	0.000000	0.426146	-0.067733	-0.529100	0.000000	0.000000	3.000000	19.000000	0.000000
1634.685061	-0.038880	0.544622	0.254043	78.325920	99.626335	144.765427	-2.404423	0.000000	4.383919	0.000000	0.000000	0.000000	0.426146	-0.067733	-0.529100	0.000000	0.000000	3.000000	19.000000	0.000000
1634.688394	-0.038880	0.544622	0.254043	78.325920	99.626335	144.765427	-2.404423	0.000000	4.383919	0.000000	0.000000	0.000000	0.426146	-0.067733	-0.529100	0.000000	0.000000	3.000000	19.000000	0.000000
1634.691728	-0.037401	0.544420	0.252316	78.355423	99.574928	144.642761	-2.398405	0.000000	4.387216	0.000000	0.000000	0.000000	0.443781	-0.060496	-0.518018	0.000000	0.000000	3.000000	19.000000	0.000000
1634.695061	-0.037401	0.544420	0.252316	78.355423	99.574928	144.642761	-2.398405	0.000000	4.387216	0.000000	0.000000	0.000000	0.443781	-0.060496	-0.518018	0.000000	0.000000	3.000000	19.000000	0.000000
1634.698394	-0.037401	0.544420	0.252316	78.355423	99.574928	144.642761	-2.398405	0.000000	4.387216	0.000000	0.000000	0.000000	0.443781	-0.060496	-0.518018	0.000000	0.000000	3.000000	19.000000	0.000000
1634.701728	-0.035829	0.544222	0.250615	78.385399	99.549530	144.538437	-2.391229	0.000000	4.391130	0.000000	0.000000	0.000000	0.471599	-0.059659	-0.510295	0.000000	0.000000	3.000000	19.000000	0.000000
1634.705061	-0.035829	0.544222	0.250615	78.385399	99.549530	144.538437	-2.391229	0.000000	4.391130	0.000000	0.000000	0.000000	0.471599	-0.059659	-0.510295	0.000000	0.000000	3.000000	19.000000	0.000000
1634.708394	-0.035829	0.544222	0.250615	78.385399	99.549530	144.538437	-2.391229	0.000000	4.391130	0.000000	0.000000	0.000000	0.471599	-0.059659	-0.510295	0.000000	0.000000	3.000000	19.000000	0.000000
1634.711728	-0.034198	0.544103	0.248929	78.412910	99.552628	144.452103	-2.382489	0.000000	4.395879	0.000000	0.000000	0.000000	0.489316	-0.035621	-0.505976	0.000000	0.000000	3.000000	19.000000	0.000000
1634.715061	-0.034198	0.544103	0.248929	78.412910	99.552628	144.452103	-2.382489	0.000000	4.395879	0.000000	0.000000	0.000000	0.489316	-0.035621	-0.505976	0.000000	0.000000	3.000000	19.000000	0.000000
1634.718394	-0.034198	0.544103	0.248929	78.412910	99.552628	144.452103	-2.382489	0.000000	4.395879	0.000000	0.000000	0.000000	0.489316	-0.035621	-0.505976	0.000000	0.000000	3.000000	19.000000	0.000000
1634.721728	-0.032508	0.544102	0.247252	78.445541	99.476166	144.281219	-2.372685	0.000000	4.401178	0.000000	0.000000	0.000000	0.506978	-0.000184	-0.503086	0.000000	0.000000	3.000000	19.000000	0.000000
1634.725061	-0.032508	0.544102	0.247252	78.445541	99.476166	144.281219	-2.372685	0.000000	4.401178	0.000000	0.000000	0.000000	0.506978	-0.000184	-0.503086	0.000000	0.000000	3.000000	19.000000	0.000000
1634.728394	-0.032508	0.544102	0.247252	78.445541	99.476166	144.281219	-2.372685	0.000000	4.401178	0.000000	0.000000	0.000000	0.506978	-0.000184	-0.503086	0.000000	0.000000	3.000000	19.000000	0.000000
1634.731728	-0.030825	0.544215	0.245550	78.492081	99.194756	143.905228	-2.361825	0.000000	4.407016	0.000000	0.000000	0.000000	0.504903	0.033833	-0.510496	0.000000	0.000000	3.000000	19.000000	0.000000
1634.735061	-0.030825	0.544215	0.245550	78.492081	99.194756	143.905228	-2.361825	0.000000	4.407016	0.000000	0.000000	0.000000	0.504903	0.033833	-0.510496	0.000000	0.000000	3.000000	19.000000	0.000000
1634.738394	-0.030825	0.544215	0.245550	78.492081	99.194756	143.905228	-2.361825	0.000000	4.407016	0.000000	0.000000	0.000000	0.504903	0.033833	-0.510496	0.000000	0.000000	3.000000	19.000000	0.000000
1634.741728	-0.029083	0.544402	0.243831	78.557762	98.596642	143.212143	-2.351053	0.000000	4.412771	0.000000	0.000000	0.000000	0.522691	0.056123	-0.515643	0.000000	0.000000	3.000000	19.000000	0.000000
1634.745061	-0.029083	0.544402	0.243831	78.557762	98.596642	143.212143	-2.351053	0.000000	4.412771	0.000000	0.000000	0.000000	0.522691	0.056123	-0.515643	0.000000	0.000000	3.000000	19.000000	0.000000
1634.748394	-0.029083	0.544402	0.243831	78.557762	98.596642	143.212143	-2.351053	0.000000	4.412771	0.000000	0.000000	0.000000	0.522691	0.056123	-0.515643	0.000000	0.000000	3.000000	19.000000	0.000000
1634.751728	-0.027382	0.544646	0.242109	78.635719	97.706879	142.235474	-2.339377	0.000000	4.418973	0.000000	0.000000	0.000000	0.510207	0.073052	-0.516675	0.000000	0.000000	3.000000	19.000000	0.000000
1634.755061	-0.027382	0.544646	0.242109	78.635719	97.706879	142.235474	-2.339377	0.000000	4.418973	0.000000	0.000000	0.000000	0.510207	0.073052	-0.516675	0.000000	0.000000	3.000000	19.000000	0.000000
1634.758394	-0.027382	0.544646	0.242109	78.635719	97.706879	142.235474	-2.339377	0.000000	4.418973	0.000000	0.000000	0.000000	0.510207	0.073052	-0.516675	0.000000	0.000000	3.000000	19.000000	0.000000
1634.761728	-0.025691	0.544911	0.240422	78.728172	96.538765	141.005859	-2.328106	0.000000	4.424921	0.000000	0.000000	0.000000	0.507328	0.079658	-0.506283	0.000000	0.000000	3.000000	19.000000	0.000000
1634.765061	-0.025691	0.544911	0.240422	78.728172	96.538765	141.005859	-2.328106	0.000000	4.424921	0.000000	0.000000	0.000000	0.507328	0.079658	-0.506283	0.000000	0.000000	3.000000	19.000000	0.000000
1634.768394	-0.025691	0.544911	0.240422	78.728172	96.538765	141.005859	-2.328106	0.000000	4.424921	0.000000	0.000000	0.000000	0.507328	0.079658	-0.506283	0.000000	0.000000	3.000000	19.000000	0.000000
1634.771728	-0.024076	0.545160	0.238772	78.820313	95.190521	139.586304	-2.316505	0.000000	4.431005	0.000000	0.000000	0.000000	0.484650	0.074795	-0.494983	0.000000	0.000000	3.000000	19.000000	0.000000
1634.775061	-0.024076	0.545160	0.238772	78.820313	95.190521	139.586304	-2.316505	0.000000	4.431005	0.000000	0.000000	0.000000	0.484650	0.074795	-0.494983	0.000000	0.000000	3.000000	19.000000	0.000000
1634.778394	-0.024076	0.545160	0.238772	78.820313	95.190521	139.586304	-2.316505	0.000000	4.431005	0.000000	0.000000	0.000000	0.484650	0.074795	-0.494983	0.000000	0.000000	3.000000	19.000000	0.000000
1634.781728	-0.022501	0.545352	0.237134	78.903641	93.815742	138.147278	-2.305511	0.000000	4.436735	0.000000	0.000000	0.000000	0.472345	0.057474	-0.491166	0.000000	0.000000	3.000000	19.000000	0.000000
1634.785061	-0.022501	0.545352	0.237134	78.903641	93.815742	138.147278	-2.305511	0.000000	4.436735	0.000000	0.000000	0.000000	0.472345	0.057474	-0.491166	0.000000	0.000000	3.000000	19.000000	0.000000
1634.788394	-0.022501	0.545352	0.237134	78.903641	93.815742	138.147278	-2.305511	0.000000	4.436735	0.000000	0.000000	0.000000	0.472345	0.057474	-0.491166	0.000000	0.000000	3.000000	19.000000	0.000000
1634.791728	-0.021000	0.545524	0.235505	78.969612	92.576965	136.848969	-2.294829	0.000000	4.442270	0.000000	0.000000	0.000000	0.450319	0.051602	-0.488960	0.000000	0.000000	3.000000	19.000000	0.000000
1634.795061	-0.021000	0.545524	0.235505	78.969612	92.576965	136.848969	-2.294829	0.000000	4.442270	0.000000	0.000000	0.000000	0.450319	0.051602	-0.488960	0.000000	0.000000	3.000000	19.000000	0.000000
1634.798394	-0.021000	0.545524	0.235505	78.969612	92.576965	136.848969	-2.294829	0.000000	4.442270	0.000000	0.000000	0.000000	0.450319	0.051602	-0.488960	0.000000	0.000000	3.000000	19.000000	0.000000
1634.801728	-0.019539	0.545677	0.233884	79.025528	91.563545	135.779770	-2.284998	0.000000	4.447334	0.000000	0.000000	0.000000	0.438295	0.045827	-0.486284	0.000000	0.000000	3.000000	19.000000	0.000000
1634.805061	-0.019539	0.545677	0.233884	79.025528	91.563545	135.779770	-2.284998	0.000000	4.447334	0.000000	0.000000	0.000000	0.438295	0.045827	-0.486284	0.000000	0.000000	3.000000	19.000000	0.000000
1634.808394	-0.019539	0.545677	0.233884	79.025528	91.563545	135.779770	-2.284998	0.000000	4.447334	0.000000	0.000000	0.000000	0.438295	0.045827	-0.486284	0.000000	0.000000	3.000000	19.000000	0.000000
1634.811728	-0.018084	0.545785	0.232227	79.062782	90.902016	135.058838	-2.275533	0.000000	4.452185	0.000000	0.000000	0.000000	0.436539	0.032554	-0.496971	0.000000	0.000000	3.000000	19.000000	0.000000
1634.815061	-0.018084	0.545785	0.232227	79.062782	90.902016	135.058838	-2.275533	0.000000	4.452185	0.000000	0.000000	0.000000	0.436539	0.032554	-0.496971	0.000000	0.000000	3.000000	19.000000	0.000000
1634.818394	-0.018084	0.545785	0.232227	79.062782	90.902016	135.058838	-2.275533	0.000000	4.452185	0.000000	0.000000	0.000000	0.436539	0.032554	-0.496971	0.000000	0.000000	3.000000	19.000000	0.000000
1634.821728	-0.016668	0.545892	0.230561	79.078773	90.583778	134.676910	-2.266270	0.000000	4.456907	0.000000	0.000000	0.000000	0.424731	0.031870	-0.499743	0.000000	0.000000	3.000000	19.000000	0.000000
1634.825061	-0.016668	0.545892	0.230561	79.078773	90.583778	134.676910	-2.266270	0.000000	4.456907	0.000000	0.000000	0.000000	0.424731	0.031870	-0.499743	0.000000	0.000000	3.000000	19.000000	0.000000
1634.828394	-0.016668	0.545892	0.230561	79.078773	90.583778	134.676910	-2.266270	0.000000	4.456907	0.000000	0.000000	0.000000	0.424731	0.031870	-0.499743	0.000000	0.000000	3.000000	19.000000	0.000000
1634.831728	-0.015226	0.545991	0.228855	79.032295	90.559830	134.609497	-2.257521	0.000000	4.461345	0.000000	0.000000	0.000000	0.432739	0.029943	-0.511732	0.000000	0.000000	3.000000	19.000000	0.000000
1634.835061	-0.015226	0.545991	0.228855	79.032295	90.559830	134.609497	-2.257521	0.000000	4.461345	0.000000	0.000000	0.000000	0.432739	0.029943	-0.511732	0.000000	0.000000	3.000000	19.000000	0.000000
1634.838394	-0.015226	0.545991	0.228855	79.032295	90.559830	134.609497	-2.257521	0.000000	4.461345	0.000000	0.000000	0.000000	0.432739	0.029943	-0.511732	0.000000	0.000000	3.000000	19.000000	0.000000
1634.841728	-0.013790	0.546010	0.227118	78.926659	90.831200	134.868423	-2.248517	0.000000	4.465890	0.000000	0.000000	0.000000	0.430800	0.005540	-0.521144	0.000000	0.000000	3.000000	19.000000	0.000000
1634.845061	-0.013790	0.546010	0.227118	78.926659	90.831200	134.868423	-2.248517	0.000000	4.465890	0.000000	0.000000	0.000000	0.430800	0.005540	-0.521144	0.000000	0.000000	3.000000	19.000000	0.000000
1634.848394	-0.013790	0.546010	0.227118	78.926659	90.831200	134.868423	-2.248517	0.000000	4.465890	0.000000	0.000000	0.000000	0.430800	0.005540	-0.521144	0.000000	0.000000	3.000000	19.000000	0.000000
1634.851728	-0.012328	0.546022	0.225340	78.819344	91.419655	135.435120	-2.239697	0.000000	4.470319	0.000000	0.000000	0.000000	0.438582	0.003659	-0.533381	0.000000	0.000000	3.000000	19.000000	0.000000
1634.855061	-0.012328	0.546022	0.225340	78.819344	91.419655	135.435120	-2.239697	0.000000	4.470319	0.000000	0.000000	0.000000	0.438582	0.003659	-0.533381	0.000000	0.000000	3.000000	19.000000	0.000000
1634.858394	-0.012328	0.546022	0.225340	78.819344	91.419655	135.435120	-2.239697	0.000000	4.470319	0.000000	0.000000	0.000000	0.438582	0.003659	-0.533381	0.000000	0.000000	3.000000	19.000000	0.000000
1634.861728	-0.010873	0.545991	0.223525	78.710220	92.221123	136.208282	-2.230626	0.000000	4.474853	0.000000	0.000000	0.000000	0.436498	-0.009382	-0.544466	0.000000	0.000000	3.000000	19.000000	0.000000
1634.865061	-0.010873	0.545991	0.223525	78.710220	92.221123	136.208282	-2.230626	0.000000	4.474853	0.000000	0.000000	0.000000	0.436498	-0.009382	-0.544466	0.000000	0.000000	3.000000	19.000000	0.000000
1634.868394	-0.010873	0.545991	0.223525	78.710220	92.221123	136.208282	-2.230626	0.000000	4.474853	0.000000	0.000000	0.000000	0.436498	-0.009382	-0.544466	0.000000	0.000000	3.000000	19.000000	0.000000
1634.871728	-0.009360	0.545933	0.221655	78.589752	93.016983	136.988159	-2.221789	0.000000	4.479247	0.000000	0.000000	0.000000	0.453763	-0.017462	-0.561021	0.000000	0.000000	3.000000	19.000000	0.000000
1634.875061	-0.009360	0.545933	0.221655	78.589752	93.016983	136.988159	-2.221789	0.000000	4.479247	0.000000	0.000000	0.000000	0.453763	-0.017462	-0.561021	0.000000	0.000000	3.000000	19.000000	0.000000
1634.878394	-0.009360	0.545933	0.221655	78.589752	93.016983	136.988159	-2.221789	0.000000	4.479247	0.000000	0.000000	0.000000	0.453763	-0.017462	-0.561021	0.000000	0.000000	3.000000	19.000000	0.000000
1634.881728	-0.007856	0.545889	0.219757	78.487823	93.722351	137.660049	-2.212287	0.000000	4.483947	0.000000	0.000000	0.000000	0.451386	-0.013102	-0.569652	0.000000	0.000000	3.000000	19.000000	0.000000
1634.885061	-0.007856	0.545889	0.219757	78.487823	93.722351	137.660049	-2.212287	0.000000	4.483947	0.000000	0.000000	0.000000	0.451386	-0.013102	-0.569652	0.000000	0.000000	3.000000	19.000000	0.000000
1634.888394	-0.007856	0.545889	0.219757	78.487823	93.722351	137.660049	-2.212287	0.000000	4.483947	0.000000	0.000000	0.000000	0.451386	-0.013102	-0.569652	0.000000	0.000000	3.000000	19.000000	0.000000
1634.891728	-0.006295	0.545834	0.217782	78.446693	93.922676	137.806931	-2.202956	0.000000	4.488539	0.000000	0.000000	0.000000	0.468315	-0.016328	-0.592277	0.000000	0.000000	3.000000	19.000000	0.000000
1634.895061	-0.006295	0.545834	0.217782	78.446693	93.922676	137.806931	-2.202956	0.000000	4.488539	0.000000	0.000000	0.000000	0.468315	-0.016328	-0.592277	0.000000	0.000000	3.000000	19.000000	0.000000
1634.898394	-0.006295	0.545834	0.217782	78.446693	93.922676	137.806931	-2.202956	0.000000	4.488539	0.000000	0.000000	0.000000	0.468315	-0.016328	-0.592277	0.000000	0.000000	3.000000	19.000000	0.000000
1634.901728	-0.004710	0.545868	0.215769	78.499222	93.217560	137.021042	-2.193106	0.000000	4.493361	0.000000	0.000000	0.000000	0.475263	0.009940	-0.604006	0.000000	0.000000	3.000000	19.000000	0.000000
1634.905061	-0.004710	0.545868	0.215769	78.499222	93.217560	137.021042	-2.193106	0.000000	4.493361	0.000000	0.000000	0.000000	0.475263	0.009940	-0.604006	0.000000	0.000000	3.000000	19.000000	0.000000
1634.908394	-0.004710	0.545868	0.215769	78.499222	93.217560	137.021042	-2.193106	0.000000	4.493361	0.000000	0.000000	0.000000	0.475263	0.009940	-0.604006	0.000000	0.000000	3.000000	19.000000	0.000000
1634.911728	-0.003104	0.545914	0.213726	78.591621	91.402260	135.148880	-2.182972	0.000000	4.498292	0.000000	0.000000	0.000000	0.482034	0.013969	-0.612940	0.000000	0.000000	3.000000	19.000000	0.000000
1634.915061	-0.003104	0.545914	0.213726	78.591621	91.402260	135.148880	-2.182972	0.000000	4.498292	0.000000	0.000000	0.000000	0.482034	0.013969	-0.612940	0.000000	0.000000	3.000000	19.000000	0.000000
1634.918394	-0.003104	0.545914	0.213726	78.591621	91.402260	135.148880	-2.182972	0.000000	4.498292	0.000000	0.000000	0.000000	0.482034	0.013969	-0.612940	0.000000	0.000000	3.000000	19.000000	0.000000
1634.921728	-0.001475	0.545949	0.211605	78.690475	88.886932	132.594116	-2.172473	0.000000	4.503372	0.000000	0.000000	0.000000	0.488691	0.010459	-0.636284	0.000000	0.000000	3.000000	19.000000	0.000000
1634.925061	-0.001475	0.545949	0.211605	78.690475	88.886932	132.594116	-2.172473	0.000000	4.503372	0.000000	0.000000	0.000000	0.488691	0.010459	-0.636284	0.000000	0.000000	3.000000	19.000000	0.000000
1634.928394	-0.001475	0.545949	0.211605	78.690475	88.886932	132.594116	-2.172473	0.000000	4.503372	0.000000	0.000000	0.000000	0.488691	0.010459	-0.636284	0.000000	0.000000	3.000000	19.000000	0.000000
1634.931728	0.000144	0.546013	0.209434	78.768791	86.053757	129.721115	-2.161997	0.000000	4.508411	0.000000	0.000000	0.000000	0.485601	0.019133	-0.651299	0.000000	0.000000	3.000000	19.000000	0.000000
1634.935061	0.000144	0.546013	0.209434	78.768791	86.053757	129.721115	-2.161997	0.000000	4.508411	0.000000	0.000000	0.000000	0.485601	0.019133	-0.651299	0.000000	0.000000	3.000000	19.000000	0.000000
1634.938394	0.000144	0.546013	0.209434	78.768791	86.053757	129.721115	-2.161997	0.000000	4.508411	0.000000	0.000000	0.000000	0.485601	0.019133	-0.651299	0.000000	0.000000	3.000000	19.000000	0.000000
1634.941728	0.001689	0.546017	0.207242	78.818359	83.221596	126.862061	-2.151872	0.000000	4.513252	0.000000	0.000000	0.000000	0.463507	0.001153	-0.657656	0.000000	0.000000	3.000000	19.000000	0.000000
1634.945061	0.001689	0.546017	0.207242	78.818359	83.221596	126.862061	-2.151872	0.000000	4.513252	0.000000	0.000000	0.000000	0.463507	0.001153	-0.657656	0.000000	0.000000	3.000000	19.000000	0.000000
1634.948394	0.001689	0.546017	0.207242	78.818359	83.221596	126.862061	-2.151872	0.000000	4.513252	0.000000	0.000000	0.000000	0.463507	0.001153	-0.657656	0.000000	0.000000	3.000000	19.000000	0.000000
1634.951728	0.003193	0.545965	0.205062	78.840431	80.559784	124.164139	-2.142991	0.000000	4.517476	0.000000	0.000000	0.000000	0.451040	-0.015354	-0.653829	0.000000	0.000000	3.000000	19.000000	0.000000
1634.955061	0.003193	0.545965	0.205062	78.840431	80.559784	124.164139	-2.142991	0.000000	4.517476	0.000000	0.000000	0.000000	0.451040	-0.015354	-0.653829	0.000000	0.000000	3.000000	19.000000	0.000000
1634.958394	0.003193	0.545965	0.205062	78.840431	80.559784	124.164139	-2.142991	0.000000	4.517476	0.000000	0.000000	0.000000	0.451040	-0.015354	-0.653829	0.000000	0.000000	3.000000	19.000000	0.000000
1634.961728	0.004624	0.545916	0.202906	78.840889	78.138428	121.715065	-2.134535	0.000000	4.521478	0.000000	0.000000	0.000000	0.429318	-0.014770	-0.646889	0.000000	0.000000	3.000000	19.000000	0.000000
1634.965061	0.004624	0.545916	0.202906	78.840889	78.138428	121.715065	-2.134535	0.000000	4.521478	0.000000	0.000000	0.000000	0.429318	-0.014770	-0.646889	0.000000	0.000000	3.000000	19.000000	0.000000
1634.968394	0.004624	0.545916	0.202906	78.840889	78.138428	121.715065	-2.134535	0.000000	4.521478	0.000000	0.000000	0.000000	0.429318	-0.014770	-0.646889	0.000000	0.000000	3.000000	19.000000	0.000000
1634.971728	0.006046	0.545838	0.200812	78.826996	76.020958	119.553246	-2.126998	0.000000	4.525028	0.000000	0.000000	0.000000	0.426678	-0.023566	-0.628210	0.000000	0.000000	3.000000	19.000000	0.000000
1634.975061	0.006046	0.545838	0.200812	78.826996	76.020958	119.553246	-2.126998	0.000000	4.525028	0.000000	0.000000	0.000000	0.426678	-0.023566	-0.628210	0.000000	0.000000	3.000000	19.000000	0.000000
1634.978394	0.006046	0.545838	0.200812	78.826996	76.020958	119.553246	-2.126998	0.000000	4.525028	0.000000	0.000000	0.000000	0.426678	-0.023566	-0.628210	0.000000	0.000000	3.000000	19.000000	0.000000
1634.981728	0.007460	0.545786	0.198791	78.798660	74.097710	117.591614	-2.118905	0.000000	4.528823	0.000000	0.000000	0.000000	0.424200	-0.015397	-0.606364	0.000000	0.000000	3.000000	19.000000	0.000000
1634.985061	0.007460	0.545786	0.198791	78.798660	74.097710	117.591614	-2.118905	0.000000	4.528823	0.000000	0.000000	0.000000	0.424200	-0.015397	-0.606364	0.000000	0.000000	3.000000	19.000000	0.000000
1634.988394	0.007460	0.545786	0.198791	78.798660	74.097710	117.591614	-2.118905	0.000000	4.528823	0.000000	0.000000	0.000000	0.424200	-0.015397	-0.606364	0.000000	0.000000	3.000000	19.000000	0.000000
1634.991728	0.008835	0.545762	0.196844	78.765900	72.430084	115.912125	-2.110140	0.000000	4.532914	0.000000	0.000000	0.000000	0.412558	-0.007216	-0.584122	0.000000	0.000000	3.000000	19.000000	0.000000
1634.995061	0.008835	0.545762	0.196844	78.765900	72.430084	115.912125	-2.110140	0.000000	4.532914	0.000000	0.000000	0.000000	0.412558	-0.007216	-0.584122	0.000000	0.000000	3.000000	19.000000	0.000000
1634.998394	0.008835	0.545762	0.196844	78.765900	72.430084	115.912125	-2.110140	0.000000	4.532914	0.000000	0.000000	0.000000	0.412558	-0.007216	-0.584122	0.000000	0.000000	3.000000	19.000000	0.000000
1635.001728	0.010204	0.545750	0.194991	78.726456	70.986092	114.647324	-2.101255	0.000000	4.537040	0.000000	0.000000	0.000000	0.410529	-0.003672	-0.555839	0.000000	0.000000	3.000000	19.000000	0.000000
1635.005061	0.010204	0.545750	0.194991	78.726456	70.986092	114.647324	-2.101255	0.000000	4.537040	0.000000	0.000000	0.000000	0.410529	-0.003672	-0.555839	0.000000	0.000000	3.000000	19.000000	0.000000
1635.008394	0.010204	0.545750	0.194991	78.726456	70.986092	114.647324	-2.101255	0.000000	4.537040	0.000000	0.000000	0.000000	0.410529	-0.003672	-0.555839	0.000000	0.000000	3.000000	19.000000	0.000000
1635.011728	0.011535	0.545750	0.193234	78.687080	69.791084	114.041939	-2.091463	0.000000	4.541562	0.000000	0.000000	0.000000	0.399427	-0.000062	-0.527106	0.000000	0.000000	3.000000	19.000000	0.000000
1635.015061	0.011535	0.545750	0.193234	78.687080	69.791084	114.041939	-2.091463	0.000000	4.541562	0.000000	0.000000	0.000000	0.399427	-0.000062	-0.527106	0.000000	0.000000	3.000000	19.000000	0.000000
1635.018394	0.011535	0.545750	0.193234	78.687080	69.791084	114.041939	-2.091463	0.000000	4.541562	0.000000	0.000000	0.000000	0.399427	-0.000062	-0.527106	0.000000	0.000000	3.000000	19.000000	0.000000
1635.021728	0.012830	0.545742	0.191559	78.653076	68.895622	113.985420	-2.081320	0.000000	4.546219	0.000000	0.000000	0.000000	0.388500	-0.002425	-0.502503	0.000000	0.000000	3.000000	19.000000	0.000000
1635.025061	0.012830	0.545742	0.191559	78.653076	68.895622	113.985420	-2.081320	0.000000	4.546219	0.000000	0.000000	0.000000	0.388500	-0.002425	-0.502503	0.000000	0.000000	3.000000	19.000000	0.000000
1635.028394	0.012830	0.545742	0.191559	78.653076	68.895622	113.985420	-2.081320	0.000000	4.546219	0.000000	0.000000	0.000000	0.388500	-0.002425	-0.502503	0.000000	0.000000	3.000000	19.000000	0.000000
1635.031728	0.014180	0.545717	0.189895	78.652573	68.591949	114.747810	-2.070941	0.000000	4.550957	0.000000	0.000000	0.000000	0.404995	-0.007482	-0.499022	0.000000	0.000000	3.000000	19.000000	0.000000
1635.035061	0.014180	0.545717	0.189895	78.652573	68.591949	114.747810	-2.070941	0.000000	4.550957	0.000000	0.000000	0.000000	0.404995	-0.007482	-0.499022	0.000000	0.000000	3.000000	19.000000	0.000000
1635.038394	0.014180	0.545717	0.189895	78.652573	68.591949	114.747810	-2.070941	0.000000	4.550957	0.000000	0.000000	0.000000	0.404995	-0.007482	-0.499022	0.000000	0.000000	3.000000	19.000000	0.000000
1635.041728	0.015584	0.545690	0.188224	78.689407	69.057152	115.599190	-2.059146	0.000000	4.556305	0.000000	0.000000	0.000000	0.421234	-0.007954	-0.501537	0.000000	0.000000	3.000000	19.000000	0.000000
1635.045061	0.015584	0.545690	0.188224	78.689407	69.057152	115.599190	-2.059146	0.000000	4.556305	0.000000	0.000000	0.000000	0.421234	-0.007954	-0.501537	0.000000	0.000000	3.000000	19.000000	0.000000
1635.048394	0.015584	0.545690	0.188224	78.689407	69.057152	115.599190	-2.059146	0.000000	4.556305	0.000000	0.000000	0.000000	0.421234	-0.007954	-0.501537	0.000000	0.000000	3.000000	19.000000	0.000000
1635.051728	0.017072	0.545713	0.186518	78.746071	69.934837	116.351021	-2.046083	0.000000	4.562186	0.000000	0.000000	0.000000	0.446291	0.006686	-0.511793	0.000000	0.000000	3.000000	19.000000	0.000000
1635.055061	0.017072	0.545713	0.186518	78.746071	69.934837	116.351021	-2.046083	0.000000	4.562186	0.000000	0.000000	0.000000	0.446291	0.006686	-0.511793	0.000000	0.000000	3.000000	19.000000	0.000000
1635.058394	0.017072	0.545713	0.186518	78.746071	69.934837	116.351021	-2.046083	0.000000	4.562186	0.000000	0.000000	0.000000	0.446291	0.006686	-0.511793	0.000000	0.000000	3.000000	19.000000	0.000000
1635.061728	0.018580	0.545758	0.184729	78.798409	70.741455	117.031197	-2.031338	0.000000	4.568770	0.000000	0.000000	0.000000	0.452346	0.013768	-0.536720	0.000000	0.000000	3.000000	19.000000	0.000000
1635.065061	0.018580	0.545758	0.184729	78.798409	70.741455	117.031197	-2.031338	0.000000	4.568770	0.000000	0.000000	0.000000	0.452346	0.013768	-0.536720	0.000000	0.000000	3.000000	19.000000	0.000000
1635.068394	0.018580	0.545758	0.184729	78.798409	70.741455	117.031197	-2.031338	0.000000	4.568770	0.000000	0.000000	0.000000	0.452346	0.013768	-0.536720	0.000000	0.000000	3.000000	19.000000	0.000000
1635.071728	0.020107	0.545883	0.182866	78.878822	71.436775	117.573868	-2.016596	0.000000	4.575297	0.000000	0.000000	0.000000	0.458242	0.037206	-0.558779	0.000000	0.000000	3.000000	19.000000	0.000000
1635.075061	0.020107	0.545883	0.182866	78.878822	71.436775	117.573868	-2.016596	0.000000	4.575297	0.000000	0.000000	0.000000	0.458242	0.037206	-0.558779	0.000000	0.000000	3.000000	19.000000	0.000000
1635.078394	0.020107	0.545883	0.182866	78.878822	71.436775	117.573868	-2.016596	0.000000	4.575297	0.000000	0.000000	0.000000	0.458242	0.037206	-0.558779	0.000000	0.000000	3.000000	19.000000	0.000000
1635.081728	0.021621	0.546004	0.180870	79.049889	72.093079	118.027679	-2.001763	0.000000	4.581806	0.000000	0.000000	0.000000	0.454197	0.036470	-0.598859	0.000000	0.000000	3.000000	19.000000	0.000000
1635.085061	0.021621	0.546004	0.180870	79.049889	72.093079	118.027679	-2.001763	0.000000	4.581806	0.000000	0.000000	0.000000	0.454197	0.036470	-0.598859	0.000000	0.000000	3.000000	19.000000	0.000000
1635.088394	0.021621	0.546004	0.180870	79.049889	72.093079	118.027679	-2.001763	0.000000	4.581806	0.000000	0.000000	0.000000	0.454197	0.036470	-0.598859	0.000000	0.000000	3.000000	19.000000	0.000000
1635.091728	0.023033	0.546083	0.178837	79.369621	72.633125	118.376907	-1.988083	0.000000	4.587759	0.000000	0.000000	0.000000	0.423714	0.023649	-0.609679	0.000000	0.000000	3.000000	19.000000	0.000000
1635.095061	0.023033	0.546083	0.178837	79.369621	72.633125	118.376907	-1.988083	0.000000	4.587759	0.000000	0.000000	0.000000	0.423714	0.023649	-0.609679	0.000000	0.000000	3.000000	19.000000	0.000000
1635.098394	0.023033	0.546083	0.178837	79.369621	72.633125	118.376907	-1.988083	0.000000	4.587759	0.000000	0.000000	0.000000	0.423714	0.023649	-0.609679	0.000000	0.000000	3.000000	19.000000	0.000000
1635.101728	0.024343	0.546129	0.176714	79.787849	73.111435	118.829819	-1.976580	0.000000	4.592726	0.000000	0.000000	0.000000	0.392774	0.013853	-0.636987	0.000000	0.000000	3.000000	19.000000	0.000000
1635.105061	0.024343	0.546129	0.176714	79.787849	73.111435	118.829819	-1.976580	0.000000	4.592726	0.000000	0.000000	0.000000	0.392774	0.013853	-0.636987	0.000000	0.000000	3.000000	19.000000	0.000000
1635.108394	0.024343	0.546129	0.176714	79.787849	73.111435	118.829819	-1.976580	0.000000	4.592726	0.000000	0.000000	0.000000	0.392774	0.013853	-0.636987	0.000000	0.000000	3.000000	19.000000	0.000000
1635.111728	0.025613	0.546158	0.174603	80.223618	73.606712	119.300453	-1.967898	0.000000	4.596452	0.000000	0.000000	0.000000	0.381198	0.008509	-0.633223	0.000000	0.000000	3.000000	19.000000	0.000000
1635.115061	0.025613	0.546158	0.174603	80.223618	73.606712	119.300453	-1.967898	0.000000	4.596452	0.000000	0.000000	0.000000	0.381198	0.008509	-0.633223	0.000000	0.000000	3.000000	19.000000	0.000000
1635.118394	0.025613	0.546158	0.174603	80.223618	73.606712	119.300453	-1.967898	0.000000	4.596452	0.000000	0.000000	0.000000	0.381198	0.008509	-0.633223	0.000000	0.000000	3.000000	19.000000	0.000000
1635.121728	0.026904	0.546109	0.172457	80.607674	74.239372	119.789063	-1.959725	0.000000	4.599944	0.000000	0.000000	0.000000	0.387086	-0.014504	-0.643902	0.000000	0.000000	3.000000	19.000000	0.000000
1635.125061	0.026904	0.546109	0.172457	80.607674	74.239372	119.789063	-1.959725	0.000000	4.599944	0.000000	0.000000	0.000000	0.387086	-0.014504	-0.643902	0.000000	0.000000	3.000000	19.000000	0.000000
1635.128394	0.026904	0.546109	0.172457	80.607674	74.239372	119.789063	-1.959725	0.000000	4.599944	0.000000	0.000000	0.000000	0.387086	-0.014504	-0.643902	0.000000	0.000000	3.000000	19.000000	0.000000
1635.131728	0.028183	0.546073	0.170282	80.887901	75.028999	120.414108	-1.951229	0.000000	4.603554	0.000000	0.000000	0.000000	0.383955	-0.010860	-0.652608	0.000000	0.000000	3.000000	19.000000	0.000000
1635.135061	0.028183	0.546073	0.170282	80.887901	75.028999	120.414108	-1.951229	0.000000	4.603554	0.000000	0.000000	0.000000	0.383955	-0.010860	-0.652608	0.000000	0.000000	3.000000	19.000000	0.000000
1635.138394	0.028183	0.546073	0.170282	80.887901	75.028999	120.414108	-1.951229	0.000000	4.603554	0.000000	0.000000	0.000000	0.383955	-0.010860	-0.652608	0.000000	0.000000	3.000000	19.000000	0.000000
1635.141728	0.029454	0.546034	0.168098	81.042152	75.963760	121.320473	-1.943019	0.000000	4.607025	0.000000	0.000000	0.000000	0.381055	-0.011652	-0.655261	0.000000	0.000000	3.000000	19.000000	0.000000
1635.145061	0.029454	0.546034	0.168098	81.042152	75.963760	121.320473	-1.943019	0.000000	4.607025	0.000000	0.000000	0.000000	0.381055	-0.011652	-0.655261	0.000000	0.000000	3.000000	19.000000	0.000000
1635.148394	0.029454	0.546034	0.168098	81.042152	75.963760	121.320473	-1.943019	0.000000	4.607025	0.000000	0.000000	0.000000	0.381055	-0.011652	-0.655261	0.000000	0.000000	3.000000	19.000000	0.000000
1635.151728	0.030743	0.546007	0.165883	81.099693	76.932617	122.329155	-1.934890	0.000000	4.610445	0.000000	0.000000	0.000000	0.386714	-0.008087	-0.664432	0.000000	0.000000	3.000000	19.000000	0.000000
1635.155061	0.030743	0.546007	0.165883	81.099693	76.932617	122.329155	-1.934890	0.000000	4.610445	0.000000	0.000000	0.000000	0.386714	-0.008087	-0.664432	0.000000	0.000000	3.000000	19.000000	0.000000
1635.158394	0.030743	0.546007	0.165883	81.099693	76.932617	122.329155	-1.934890	0.000000	4.610445	0.000000	0.000000	0.000000	0.386714	-0.008087	-0.664432	0.000000	0.000000	3.000000	19.000000	0.000000
1635.161728	0.031962	0.545958	0.163647	81.130600	77.496712	122.962601	-1.926383	0.000000	4.614006	0.000000	0.000000	0.000000	0.365773	-0.014799	-0.670871	0.000000	0.000000	3.000000	19.000000	0.000000
1635.165061	0.031962	0.545958	0.163647	81.130600	77.496712	122.962601	-1.926383	0.000000	4.614006	0.000000	0.000000	0.000000	0.365773	-0.014799	-0.670871	0.000000	0.000000	3.000000	19.000000	0.000000
1635.168394	0.031962	0.545958	0.163647	81.130600	77.496712	122.962601	-1.926383	0.000000	4.614006	0.000000	0.000000	0.000000	0.365773	-0.014799	-0.670871	0.000000	0.000000	3.000000	19.000000	0.000000
1635.171728	0.033173	0.545858	0.161427	81.148102	77.454269	123.079628	-1.919520	0.000000	4.616865	0.000000	0.000000	0.000000	0.363251	-0.030041	-0.665919	0.000000	0.000000	3.000000	19.000000	0.000000
1635.175061	0.033173	0.545858	0.161427	81.148102	77.454269	123.079628	-1.919520	0.000000	4.616865	0.000000	0.000000	0.000000	0.363251	-0.030041	-0.665919	0.000000	0.000000	3.000000	19.000000	0.000000
1635.178394	0.033173	0.545858	0.161427	81.148102	77.454269	123.079628	-1.919520	0.000000	4.616865	0.000000	0.000000	0.000000	0.363251	-0.030041	-0.665919	0.000000	0.000000	3.000000	19.000000	0.000000
1635.181728	0.034347	0.545693	0.159246	81.155067	76.948372	122.720566	-1.912491	0.000000	4.619781	0.000000	0.000000	0.000000	0.352332	-0.049439	-0.654289	0.000000	0.000000	3.000000	19.000000	0.000000
1635.185061	0.034347	0.545693	0.159246	81.155067	76.948372	122.720566	-1.912491	0.000000	4.619781	0.000000	0.000000	0.000000	0.352332	-0.049439	-0.654289	0.000000	0.000000	3.000000	19.000000	0.000000
1635.188394	0.034347	0.545693	0.159246	81.155067	76.948372	122.720566	-1.912491	0.000000	4.619781	0.000000	0.000000	0.000000	0.352332	-0.049439	-0.654289	0.000000	0.000000	3.000000	19.000000	0.000000
1635.191728	0.035455	0.545459	0.157070	81.161064	76.405670	122.174355	-1.905760	0.000000	4.622562	0.000000	0.000000	0.000000	0.332209	-0.070144	-0.652876	0.000000	0.000000	3.000000	19.000000	0.000000
1635.195061	0.035455	0.545459	0.157070	81.161064	76.405670	122.174355	-1.905760	0.000000	4.622562	0.000000	0.000000	0.000000	0.332209	-0.070144	-0.652876	0.000000	0.000000	3.000000	19.000000	0.000000
1635.198394	0.035455	0.545459	0.157070	81.161064	76.405670	122.174355	-1.905760	0.000000	4.622562	0.000000	0.000000	0.000000	0.332209	-0.070144	-0.652876	0.000000	0.000000	3.000000	19.000000	0.000000
1635.201728	0.036613	0.545143	0.154912	81.166954	75.942642	121.636940	-1.900469	0.000000	4.624740	0.000000	0.000000	0.000000	0.347511	-0.094899	-0.647291	0.000000	0.000000	3.000000	19.000000	0.000000
1635.205061	0.036613	0.545143	0.154912	81.166954	75.942642	121.636940	-1.900469	0.000000	4.624740	0.000000	0.000000	0.000000	0.347511	-0.094899	-0.647291	0.000000	0.000000	3.000000	19.000000	0.000000
1635.208394	0.036613	0.545143	0.154912	81.166954	75.942642	121.636940	-1.900469	0.000000	4.624740	0.000000	0.000000	0.000000	0.347511	-0.094899	-0.647291	0.000000	0.000000	3.000000	19.000000	0.000000
1635.211728	0.037793	0.544864	0.152776	81.179283	75.685539	121.303535	-1.893523	0.000000	4.627588	0.000000	0.000000	0.000000	0.354017	-0.083535	-0.640803	0.000000	0.000000	3.000000	19.000000	0.000000
1635.215061	0.037793	0.544864	0.152776	81.179283	75.685539	121.303535	-1.893523	0.000000	4.627588	0.000000	0.000000	0.000000	0.354017	-0.083535	-0.640803	0.000000	0.000000	3.000000	19.000000	0.000000
1635.218394	0.037793	0.544864	0.152776	81.179283	75.685539	121.303535	-1.893523	0.000000	4.627588	0.000000	0.000000	0.000000	0.354017	-0.083535	-0.640803	0.000000	0.000000	3.000000	19.000000	0.000000
1635.221728	0.039107	0.544685	0.150608	81.192459	75.506500	121.056747	-1.885574	0.000000	4.630833	0.000000	0.000000	0.000000	0.394220	-0.053863	-0.650286	0.000000	0.000000	3.000000	19.000000	0.000000
1635.225061	0.039107	0.544685	0.150608	81.192459	75.506500	121.056747	-1.885574	0.000000	4.630833	0.000000	0.000000	0.000000	0.394220	-0.053863	-0.650286	0.000000	0.000000	3.000000	19.000000	0.000000
1635.228394	0.039107	0.544685	0.150608	81.192459	75.506500	121.056747	-1.885574	0.000000	4.630833	0.000000	0.000000	0.000000	0.394220	-0.053863	-0.650286	0.000000	0.000000	3.000000	19.000000	0.000000
1635.231728	0.040553	0.544603	0.148408	81.203278	75.247833	120.789314	-1.874177	0.000000	4.635456	0.000000	0.000000	0.000000	0.433921	-0.024522	-0.659993	0.000000	0.000000	3.000000	19.000000	0.000000
1635.235061	0.040553	0.544603	0.148408	81.203278	75.247833	120.789314	-1.874177	0.000000	4.635456	0.000000	0.000000	0.000000	0.433921	-0.024522	-0.659993	0.000000	0.000000	3.000000	19.000000	0.000000
1635.238394	0.040553	0.544603	0.148408	81.203278	75.247833	120.789314	-1.874177	0.000000	4.635456	0.000000	0.000000	0.000000	0.433921	-0.024522	-0.659993	0.000000	0.000000	3.000000	19.000000	0.000000
1635.241728	0.042077	0.544610	0.146236	81.218819	74.455460	120.015388	-1.859197	0.000000	4.641485	0.000000	0.000000	0.000000	0.457117	0.001971	-0.651566	0.000000	0.000000	3.000000	19.000000	0.000000
1635.245061	0.042077	0.544610	0.146236	81.218819	74.455460	120.015388	-1.859197	0.000000	4.641485	0.000000	0.000000	0.000000	0.457117	0.001971	-0.651566	0.000000	0.000000	3.000000	19.000000	0.000000
1635.248394	0.042077	0.544610	0.146236	81.218819	74.455460	120.015388	-1.859197	0.000000	4.641485	0.000000	0.000000	0.000000	0.457117	0.001971	-0.651566	0.000000	0.000000	3.000000	19.000000	0.000000
1635.251728	0.043596	0.544695	0.144156	81.313614	72.468262	118.076469	-1.841275	0.000000	4.648624	0.000000	0.000000	0.000000	0.455698	0.025694	-0.624055	0.000000	0.000000	3.000000	19.000000	0.000000
1635.255061	0.043596	0.544695	0.144156	81.313614	72.468262	118.076469	-1.841275	0.000000	4.648624	0.000000	0.000000	0.000000	0.455698	0.025694	-0.624055	0.000000	0.000000	3.000000	19.000000	0.000000
1635.258394	0.043596	0.544695	0.144156	81.313614	72.468262	118.076469	-1.841275	0.000000	4.648624	0.000000	0.000000	0.000000	0.455698	0.025694	-0.624055	0.000000	0.000000	3.000000	19.000000	0.000000
1635.261728	0.045056	0.544846	0.142194	81.491302	68.980400	114.788246	-1.821853	0.000000	4.656270	0.000000	0.000000	0.000000	0.437931	0.045225	-0.588784	0.000000	0.000000	3.000000	19.000000	0.000000
1635.265061	0.045056	0.544846	0.142194	81.491302	68.980400	114.788246	-1.821853	0.000000	4.656270	0.000000	0.000000	0.000000	0.437931	0.045225	-0.588784	0.000000	0.000000	3.000000	19.000000	0.000000
1635.268394	0.045056	0.544846	0.142194	81.491302	68.980400	114.788246	-1.821853	0.000000	4.656270	0.000000	0.000000	0.000000	0.437931	0.045225	-0.588784	0.000000	0.000000	3.000000	19.000000	0.000000
1635.271728	0.046430	0.545029	0.140357	81.677437	64.209465	110.283272	-1.802157	0.000000	4.663929	0.000000	0.000000	0.000000	0.412228	0.054898	-0.551036	0.000000	0.000000	3.000000	19.000000	0.000000
1635.275061	0.046430	0.545029	0.140357	81.677437	64.209465	110.283272	-1.802157	0.000000	4.663929	0.000000	0.000000	0.000000	0.412228	0.054898	-0.551036	0.000000	0.000000	3.000000	19.000000	0.000000
1635.278394	0.046430	0.545029	0.140357	81.677437	64.209465	110.283272	-1.802157	0.000000	4.663929	0.000000	0.000000	0.000000	0.412228	0.054898	-0.551036	0.000000	0.000000	3.000000	19.000000	0.000000
1635.281728	0.047832	0.545225	0.138622	81.816887	58.947758	104.980080	-1.782903	0.000000	4.671322	0.000000	0.000000	0.000000	0.420612	0.058925	-0.520440	0.000000	0.000000	3.000000	19.000000	0.000000
1635.285061	0.047832	0.545225	0.138622	81.816887	58.947758	104.980080	-1.782903	0.000000	4.671322	0.000000	0.000000	0.000000	0.420612	0.058925	-0.520440	0.000000	0.000000	3.000000	19.000000	0.000000
1635.288394	0.047832	0.545225	0.138622	81.816887	58.947758	104.980080	-1.782903	0.000000	4.671322	0.000000	0.000000	0.000000	0.420612	0.058925	-0.520440	0.000000	0.000000	3.000000	19.000000	0.000000
1635.291728	0.049263	0.545436	0.136990	81.849625	54.067455	99.776466	-1.761082	0.000000	4.679593	0.000000	0.000000	0.000000	0.429181	0.063068	-0.489722	0.000000	0.000000	3.000000	19.000000	0.000000
1635.295061	0.049263	0.545436	0.136990	81.849625	54.067455	99.776466	-1.761082	0.000000	4.679593	0.000000	0.000000	0.000000	0.429181	0.063068	-0.489722	0.000000	0.000000	3.000000	19.000000	0.000000
1635.298394	0.049263	0.545436	0.136990	81.849625	54.067455	99.776466	-1.761082	0.000000	4.679593	0.000000	0.000000	0.000000	0.429181	0.063068	-0.489722	0.000000	0.000000	3.000000	19.000000	0.000000
1635.301728	0.050691	0.545654	0.135425	81.715469	50.143459	95.745430	-1.736585	0.000000	4.688739	0.000000	0.000000	0.000000	0.428557	0.065643	-0.469290	0.000000	0.000000	3.000000	19.000000	0.000000
1635.305061	0.050691	0.545654	0.135425	81.715469	50.143459	95.745430	-1.736585	0.000000	4.688739	0.000000	0.000000	0.000000	0.428557	0.065643	-0.469290	0.000000	0.000000	3.000000	19.000000	0.000000
1635.308394	0.050691	0.545654	0.135425	81.715469	50.143459	95.745430	-1.736585	0.000000	4.688739	0.000000	0.000000	0.000000	0.428557	0.065643	-0.469290	0.000000	0.000000	3.000000	19.000000	0.000000
1635.311728	0.052117	0.545863	0.133913	81.441154	47.502251	93.322067	-1.710653	0.000000	4.698262	0.000000	0.000000	0.000000	0.427681	0.062568	-0.453604	0.000000	0.000000	3.000000	19.000000	0.000000
1635.315061	0.052117	0.545863	0.133913	81.441154	47.502251	93.322067	-1.710653	0.000000	4.698262	0.000000	0.000000	0.000000	0.427681	0.062568	-0.453604	0.000000	0.000000	3.000000	19.000000	0.000000
1635.318394	0.052117	0.545863	0.133913	81.441154	47.502251	93.322067	-1.710653	0.000000	4.698262	0.000000	0.000000	0.000000	0.427681	0.062568	-0.453604	0.000000	0.000000	3.000000	19.000000	0.000000
1635.321728	0.053507	0.546037	0.132403	81.152153	45.510906	91.518814	-1.683460	0.000000	4.708075	0.000000	0.000000	0.000000	0.417091	0.052223	-0.453074	0.000000	0.000000	3.000000	19.000000	0.000000
1635.325061	0.053507	0.546037	0.132403	81.152153	45.510906	91.518814	-1.683460	0.000000	4.708075	0.000000	0.000000	0.000000	0.417091	0.052223	-0.453074	0.000000	0.000000	3.000000	19.000000	0.000000
1635.328394	0.053507	0.546037	0.132403	81.152153	45.510906	91.518814	-1.683460	0.000000	4.708075	0.000000	0.000000	0.000000	0.417091	0.052223	-0.453074	0.000000	0.000000	3.000000	19.000000	0.000000
1635.331728	0.054857	0.546152	0.130841	80.904739	43.964462	89.971664	-1.656571	0.000000	4.717602	0.000000	0.000000	0.000000	0.405074	0.034525	-0.468507	0.000000	0.000000	3.000000	19.000000	0.000000
1635.335061	0.054857	0.546152	0.130841	80.904739	43.964462	89.971664	-1.656571	0.000000	4.717602	0.000000	0.000000	0.000000	0.405074	0.034525	-0.468507	0.000000	0.000000	3.000000	19.000000	0.000000
1635.338394	0.054857	0.546152	0.130841	80.904739	43.964462	89.971664	-1.656571	0.000000	4.717602	0.000000	0.000000	0.000000	0.405074	0.034525	-0.468507	0.000000	0.000000	3.000000	19.000000	0.000000
1635.341728	0.056086	0.546195	0.129257	80.718353	42.888771	88.808701	-1.630759	0.000000	4.726587	0.000000	0.000000	0.000000	0.368551	0.012960	-0.475215	0.000000	0.000000	3.000000	19.000000	0.000000
1635.345061	0.056086	0.546195	0.129257	80.718353	42.888771	88.808701	-1.630759	0.000000	4.726587	0.000000	0.000000	0.000000	0.368551	0.012960	-0.475215	0.000000	0.000000	3.000000	19.000000	0.000000
1635.348394	0.056086	0.546195	0.129257	80.718353	42.888771	88.808701	-1.630759	0.000000	4.726587	0.000000	0.000000	0.000000	0.368551	0.012960	-0.475215	0.000000	0.000000	3.000000	19.000000	0.000000
1635.351728	0.057214	0.546124	0.127579	80.636391	42.441029	88.341896	-1.608419	0.000000	4.734236	0.000000	0.000000	0.000000	0.338505	-0.021537	-0.503530	0.000000	0.000000	3.000000	19.000000	0.000000
1635.355061	0.057214	0.546124	0.127579	80.636391	42.441029	88.341896	-1.608419	0.000000	4.734236	0.000000	0.000000	0.000000	0.338505	-0.021537	-0.503530	0.000000	0.000000	3.000000	19.000000	0.000000
1635.358394	0.057214	0.546124	0.127579	80.636391	42.441029	88.341896	-1.608419	0.000000	4.734236	0.000000	0.000000	0.000000	0.338505	-0.021537	-0.503530	0.000000	0.000000	3.000000	19.000000	0.000000
1635.361728	0.058220	0.545962	0.125863	80.653885	42.556446	88.577690	-1.589815	0.000000	4.740515	0.000000	0.000000	0.000000	0.301768	-0.048513	-0.514921	0.000000	0.000000	3.000000	19.000000	0.000000
1635.365061	0.058220	0.545962	0.125863	80.653885	42.556446	88.577690	-1.589815	0.000000	4.740515	0.000000	0.000000	0.000000	0.301768	-0.048513	-0.514921	0.000000	0.000000	3.000000	19.000000	0.000000
1635.368394	0.058220	0.545962	0.125863	80.653885	42.556446	88.577690	-1.589815	0.000000	4.740515	0.000000	0.000000	0.000000	0.301768	-0.048513	-0.514921	0.000000	0.000000	3.000000	19.000000	0.000000
1635.371728	0.059187	0.545711	0.124100	80.731194	43.012447	89.197784	-1.575225	0.000000	4.745384	0.000000	0.000000	0.000000	0.290057	-0.075275	-0.528771	0.000000	0.000000	3.000000	19.000000	0.000000
1635.375061	0.059187	0.545711	0.124100	80.731194	43.012447	89.197784	-1.575225	0.000000	4.745384	0.000000	0.000000	0.000000	0.290057	-0.075275	-0.528771	0.000000	0.000000	3.000000	19.000000	0.000000
1635.378394	0.059187	0.545711	0.124100	80.731194	43.012447	89.197784	-1.575225	0.000000	4.745384	0.000000	0.000000	0.000000	0.290057	-0.075275	-0.528771	0.000000	0.000000	3.000000	19.000000	0.000000
1635.381728	0.060085	0.545384	0.122273	80.838196	43.692627	90.012558	-1.562058	0.000000	4.749734	0.000000	0.000000	0.000000	0.269417	-0.097974	-0.548198	0.000000	0.000000	3.000000	19.000000	0.000000
1635.385061	0.060085	0.545384	0.122273	80.838196	43.692627	90.012558	-1.562058	0.000000	4.749734	0.000000	0.000000	0.000000	0.269417	-0.097974	-0.548198	0.000000	0.000000	3.000000	19.000000	0.000000
1635.388394	0.060085	0.545384	0.122273	80.838196	43.692627	90.012558	-1.562058	0.000000	4.749734	0.000000	0.000000	0.000000	0.269417	-0.097974	-0.548198	0.000000	0.000000	3.000000	19.000000	0.000000
1635.391728	0.061085	0.545007	0.120417	80.927841	44.626522	90.954559	-1.551632	0.000000	4.753150	0.000000	0.000000	0.000000	0.299864	-0.113161	-0.556686	0.000000	0.000000	3.000000	19.000000	0.000000
1635.395061	0.061085	0.545007	0.120417	80.927841	44.626522	90.954559	-1.551632	0.000000	4.753150	0.000000	0.000000	0.000000	0.299864	-0.113161	-0.556686	0.000000	0.000000	3.000000	19.000000	0.000000
1635.398394	0.061085	0.545007	0.120417	80.927841	44.626522	90.954559	-1.551632	0.000000	4.753150	0.000000	0.000000	0.000000	0.299864	-0.113161	-0.556686	0.000000	0.000000	3.000000	19.000000	0.000000
1635.401728	0.062176	0.544600	0.118452	80.989754	45.837440	92.183212	-1.537564	0.000000	4.757720	0.000000	0.000000	0.000000	0.327360	-0.122176	-0.589455	0.000000	0.000000	3.000000	19.000000	0.000000
1635.405061	0.062176	0.544600	0.118452	80.989754	45.837440	92.183212	-1.537564	0.000000	4.757720	0.000000	0.000000	0.000000	0.327360	-0.122176	-0.589455	0.000000	0.000000	3.000000	19.000000	0.000000
1635.408394	0.062176	0.544600	0.118452	80.989754	45.837440	92.183212	-1.537564	0.000000	4.757720	0.000000	0.000000	0.000000	0.327360	-0.122176	-0.589455	0.000000	0.000000	3.000000	19.000000	0.000000
1635.411728	0.063363	0.544156	0.116436	81.040527	47.167645	93.640129	-1.520945	0.000000	4.763059	0.000000	0.000000	0.000000	0.356262	-0.133275	-0.604859	0.000000	0.000000	3.000000	19.000000	0.000000
1635.415061	0.063363	0.544156	0.116436	81.040527	47.167645	93.640129	-1.520945	0.000000	4.763059	0.000000	0.000000	0.000000	0.356262	-0.133275	-0.604859	0.000000	0.000000	3.000000	19.000000	0.000000
1635.418394	0.063363	0.544156	0.116436	81.040527	47.167645	93.640129	-1.520945	0.000000	4.763059	0.000000	0.000000	0.000000	0.356262	-0.133275	-0.604859	0.000000	0.000000	3.000000	19.000000	0.000000
1635.421728	0.064530	0.543682	0.114321	81.121834	48.366634	95.016685	-1.500720	0.000000	4.769469	0.000000	0.000000	0.000000	0.350163	-0.142205	-0.634616	0.000000	0.000000	3.000000	19.000000	0.000000
1635.425061	0.064530	0.543682	0.114321	81.121834	48.366634	95.016685	-1.500720	0.000000	4.769469	0.000000	0.000000	0.000000	0.350163	-0.142205	-0.634616	0.000000	0.000000	3.000000	19.000000	0.000000
1635.428394	0.064530	0.543682	0.114321	81.121834	48.366634	95.016685	-1.500720	0.000000	4.769469	0.000000	0.000000	0.000000	0.350163	-0.142205	-0.634616	0.000000	0.000000	3.000000	19.000000	0.000000
1635.431728	0.065712	0.543190	0.112178	81.254845	49.330585	96.148918	-1.481643	0.000000	4.775430	0.000000	0.000000	0.000000	0.354566	-0.147595	-0.642709	0.000000	0.000000	3.000000	19.000000	0.000000
1635.435061	0.065712	0.543190	0.112178	81.254845	49.330585	96.148918	-1.481643	0.000000	4.775430	0.000000	0.000000	0.000000	0.354566	-0.147595	-0.642709	0.000000	0.000000	3.000000	19.000000	0.000000
1635.438394	0.065712	0.543190	0.112178	81.254845	49.330585	96.148918	-1.481643	0.000000	4.775430	0.000000	0.000000	0.000000	0.354566	-0.147595	-0.642709	0.000000	0.000000	3.000000	19.000000	0.000000
1635.441728	0.066885	0.542636	0.110038	81.387787	50.262619	97.235649	-1.461520	0.000000	4.781627	0.000000	0.000000	0.000000	0.351661	-0.166152	-0.642135	0.000000	0.000000	3.000000	19.000000	0.000000
1635.445061	0.066885	0.542636	0.110038	81.387787	50.262619	97.235649	-1.461520	0.000000	4.781627	0.000000	0.000000	0.000000	0.351661	-0.166152	-0.642135	0.000000	0.000000	3.000000	19.000000	0.000000
1635.448394	0.066885	0.542636	0.110038	81.387787	50.262619	97.235649	-1.461520	0.000000	4.781627	0.000000	0.000000	0.000000	0.351661	-0.166152	-0.642135	0.000000	0.000000	3.000000	19.000000	0.000000
1635.451728	0.068025	0.542027	0.107940	81.461441	50.773426	97.697121	-1.440894	0.000000	4.787883	0.000000	0.000000	0.000000	0.342086	-0.182774	-0.629201	0.000000	0.000000	3.000000	19.000000	0.000000
1635.455061	0.068025	0.542027	0.107940	81.461441	50.773426	97.697121	-1.440894	0.000000	4.787883	0.000000	0.000000	0.000000	0.342086	-0.182774	-0.629201	0.000000	0.000000	3.000000	19.000000	0.000000
1635.458394	0.068025	0.542027	0.107940	81.461441	50.773426	97.697121	-1.440894	0.000000	4.787883	0.000000	0.000000	0.000000	0.342086	-0.182774	-0.629201	0.000000	0.000000	3.000000	19.000000	0.000000
1635.461728	0.069038	0.541392	0.105993	81.444756	50.570614	97.408882	-1.420147	0.000000	4.794078	0.000000	0.000000	0.000000	0.304051	-0.190291	-0.584287	0.000000	0.000000	3.000000	19.000000	0.000000
1635.465061	0.069038	0.541392	0.105993	81.444756	50.570614	97.408882	-1.420147	0.000000	4.794078	0.000000	0.000000	0.000000	0.304051	-0.190291	-0.584287	0.000000	0.000000	3.000000	19.000000	0.000000
1635.468394	0.069038	0.541392	0.105993	81.444756	50.570614	97.408882	-1.420147	0.000000	4.794078	0.000000	0.000000	0.000000	0.304051	-0.190291	-0.584287	0.000000	0.000000	3.000000	19.000000	0.000000
1635.471728	0.069980	0.540795	0.104181	81.322685	49.796879	96.596504	-1.401964	0.000000	4.799427	0.000000	0.000000	0.000000	0.282374	-0.179148	-0.543669	0.000000	0.000000	3.000000	19.000000	0.000000
1635.475061	0.069980	0.540795	0.104181	81.322685	49.796879	96.596504	-1.401964	0.000000	4.799427	0.000000	0.000000	0.000000	0.282374	-0.179148	-0.543669	0.000000	0.000000	3.000000	19.000000	0.000000
1635.478394	0.069980	0.540795	0.104181	81.322685	49.796879	96.596504	-1.401964	0.000000	4.799427	0.000000	0.000000	0.000000	0.282374	-0.179148	-0.543669	0.000000	0.000000	3.000000	19.000000	0.000000
1635.481728	0.070845	0.540229	0.102467	81.077377	49.112652	95.978821	-1.384454	0.000000	4.804507	0.000000	0.000000	0.000000	0.259739	-0.169788	-0.514181	0.000000	0.000000	3.000000	19.000000	0.000000
1635.485061	0.070845	0.540229	0.102467	81.077377	49.112652	95.978821	-1.384454	0.000000	4.804507	0.000000	0.000000	0.000000	0.259739	-0.169788	-0.514181	0.000000	0.000000	3.000000	19.000000	0.000000
1635.488394	0.070845	0.540229	0.102467	81.077377	49.112652	95.978821	-1.384454	0.000000	4.804507	0.000000	0.000000	0.000000	0.259739	-0.169788	-0.514181	0.000000	0.000000	3.000000	19.000000	0.000000
1635.491728	0.071766	0.539768	0.100805	80.733841	48.860889	95.919678	-1.368329	0.000000	4.809124	0.000000	0.000000	0.000000	0.276064	-0.138304	-0.498635	0.000000	0.000000	3.000000	19.000000	0.000000
1635.495061	0.071766	0.539768	0.100805	80.733841	48.860889	95.919678	-1.368329	0.000000	4.809124	0.000000	0.000000	0.000000	0.276064	-0.138304	-0.498635	0.000000	0.000000	3.000000	19.000000	0.000000
1635.498394	0.071766	0.539768	0.100805	80.733841	48.860889	95.919678	-1.368329	0.000000	4.809124	0.000000	0.000000	0.000000	0.276064	-0.138304	-0.498635	0.000000	0.000000	3.000000	19.000000	0.000000
1635.501728	0.072683	0.539375	0.099167	80.373711	48.883072	96.176086	-1.348553	0.000000	4.814707	0.000000	0.000000	0.000000	0.275203	-0.117948	-0.491106	0.000000	0.000000	3.000000	19.000000	0.000000
1635.505061	0.072683	0.539375	0.099167	80.373711	48.883072	96.176086	-1.348553	0.000000	4.814707	0.000000	0.000000	0.000000	0.275203	-0.117948	-0.491106	0.000000	0.000000	3.000000	19.000000	0.000000
1635.508394	0.072683	0.539375	0.099167	80.373711	48.883072	96.176086	-1.348553	0.000000	4.814707	0.000000	0.000000	0.000000	0.275203	-0.117948	-0.491106	0.000000	0.000000	3.000000	19.000000	0.000000
1635.511728	0.073571	0.539049	0.097559	80.044777	48.999344	96.516472	-1.327860	0.000000	4.820455	0.000000	0.000000	0.000000	0.266498	-0.097744	-0.482426	0.000000	0.000000	3.000000	19.000000	0.000000
1635.515061	0.073571	0.539049	0.097559	80.044777	48.999344	96.516472	-1.327860	0.000000	4.820455	0.000000	0.000000	0.000000	0.266498	-0.097744	-0.482426	0.000000	0.000000	3.000000	19.000000	0.000000
1635.518394	0.073571	0.539049	0.097559	80.044777	48.999344	96.516472	-1.327860	0.000000	4.820455	0.000000	0.000000	0.000000	0.266498	-0.097744	-0.482426	0.000000	0.000000	3.000000	19.000000	0.000000
1635.521728	0.074408	0.538778	0.096006	79.780457	49.045719	96.725250	-1.307371	0.000000	4.826053	0.000000	0.000000	0.000000	0.250912	-0.081413	-0.466113	0.000000	0.000000	3.000000	19.000000	0.000000
1635.525061	0.074408	0.538778	0.096006	79.780457	49.045719	96.725250	-1.307371	0.000000	4.826053	0.000000	0.000000	0.000000	0.250912	-0.081413	-0.466113	0.000000	0.000000	3.000000	19.000000	0.000000
1635.528394	0.074408	0.538778	0.096006	79.780457	49.045719	96.725250	-1.307371	0.000000	4.826053	0.000000	0.000000	0.000000	0.250912	-0.081413	-0.466113	0.000000	0.000000	3.000000	19.000000	0.000000
1635.531728	0.075249	0.538518	0.094526	79.606834	48.978691	96.729507	-1.279617	0.000000	4.800284	0.000000	0.000000	0.000000	0.252327	-0.077983	-0.443999	0.000000	0.000000	3.000000	19.000000	0.000000
1635.535061	0.075249	0.538518	0.094526	79.606834	48.978691	96.729507	-1.279617	0.000000	4.800284	0.000000	0.000000	0.000000	0.252327	-0.077983	-0.443999	0.000000	0.000000	3.000000	19.000000	0.000000
1635.538394	0.075249	0.538518	0.094526	79.606834	48.978691	96.729507	-1.279617	0.000000	4.800284	0.000000	0.000000	0.000000	0.252327	-0.077983	-0.443999	0.000000	0.000000	3.000000	19.000000	0.000000
1635.541728	0.076017	0.538269	0.093131	79.517448	48.809071	96.542091	-1.237562	0.000000	4.726285	0.000000	0.000000	0.000000	0.230370	-0.074582	-0.418547	0.000000	0.000000	3.000000	19.000000	0.000000
1635.545061	0.076017	0.538269	0.093131	79.517448	48.809071	96.542091	-1.237562	0.000000	4.726285	0.000000	0.000000	0.000000	0.230370	-0.074582	-0.418547	0.000000	0.000000	3.000000	19.000000	0.000000
1635.548394	0.076017	0.538269	0.093131	79.517448	48.809071	96.542091	-1.237562	0.000000	4.726285	0.000000	0.000000	0.000000	0.230370	-0.074582	-0.418547	0.000000	0.000000	3.000000	19.000000	0.000000
1635.551728	0.076762	0.538014	0.091796	79.493240	48.667572	96.337250	-1.199167	0.000000	4.656527	0.000000	0.000000	0.000000	0.223638	-0.076555	-0.400236	0.000000	0.000000	3.000000	19.000000	0.000000
1635.555061	0.076762	0.538014	0.091796	79.493240	48.667572	96.337250	-1.199167	0.000000	4.656527	0.000000	0.000000	0.000000	0.223638	-0.076555	-0.400236	0.000000	0.000000	3.000000	19.000000	0.000000
1635.558394	0.076762	0.538014	0.091796	79.493240	48.667572	96.337250	-1.199167	0.000000	4.656527	0.000000	0.000000	0.000000	0.223638	-0.076555	-0.400236	0.000000	0.000000	3.000000	19.000000	0.000000
1635.561728	0.077512	0.537752	0.090520	79.497978	48.733555	96.334358	-1.161894	0.000000	4.589821	0.000000	0.000000	0.000000	0.224855	-0.078502	-0.382943	0.000000	0.000000	3.000000	19.000000	0.000000
1635.565061	0.077512	0.537752	0.090520	79.497978	48.733555	96.334358	-1.161894	0.000000	4.589821	0.000000	0.000000	0.000000	0.224855	-0.078502	-0.382943	0.000000	0.000000	3.000000	19.000000	0.000000
1635.568394	0.077512	0.537752	0.090520	79.497978	48.733555	96.334358	-1.161894	0.000000	4.589821	0.000000	0.000000	0.000000	0.224855	-0.078502	-0.382943	0.000000	0.000000	3.000000	19.000000	0.000000
1635.571728	0.078287	0.537557	0.089267	79.510422	49.021336	96.566681	-1.124418	0.000000	4.525997	0.000000	0.000000	0.000000	0.232657	-0.058633	-0.375787	0.000000	0.000000	3.000000	19.000000	0.000000
1635.575061	0.078287	0.537557	0.089267	79.510422	49.021336	96.566681	-1.124418	0.000000	4.525997	0.000000	0.000000	0.000000	0.232657	-0.058633	-0.375787	0.000000	0.000000	3.000000	19.000000	0.000000
1635.578394	0.078287	0.537557	0.089267	79.510422	49.021336	96.566681	-1.124418	0.000000	4.525997	0.000000	0.000000	0.000000	0.232657	-0.058633	-0.375787	0.000000	0.000000	3.000000	19.000000	0.000000
1635.581728	0.079135	0.537422	0.087992	79.528954	49.462090	96.955238	-1.085642	0.000000	4.463366	0.000000	0.000000	0.000000	0.254297	-0.040613	-0.382499	0.000000	0.000000	3.000000	19.000000	0.000000
1635.585061	0.079135	0.537422	0.087992	79.528954	49.462090	96.955238	-1.085642	0.000000	4.463366	0.000000	0.000000	0.000000	0.254297	-0.040613	-0.382499	0.000000	0.000000	3.000000	19.000000	0.000000
1635.588394	0.079135	0.537422	0.087992	79.528954	49.462090	96.955238	-1.085642	0.000000	4.463366	0.000000	0.000000	0.000000	0.254297	-0.040613	-0.382499	0.000000	0.000000	3.000000	19.000000	0.000000
1635.591728	0.080009	0.537322	0.086745	79.575226	49.864681	97.276413	-1.043259	0.000000	4.399616	0.000000	0.000000	0.000000	0.262167	-0.029978	-0.374069	0.000000	0.000000	3.000000	19.000000	0.000000
1635.595061	0.080009	0.537322	0.086745	79.575226	49.864681	97.276413	-1.043259	0.000000	4.399616	0.000000	0.000000	0.000000	0.262167	-0.029978	-0.374069	0.000000	0.000000	3.000000	19.000000	0.000000
1635.598394	0.080009	0.537322	0.086745	79.575226	49.864681	97.276413	-1.043259	0.000000	4.399616	0.000000	0.000000	0.000000	0.262167	-0.029978	-0.374069	0.000000	0.000000	3.000000	19.000000	0.000000
1635.601728	0.080850	0.537204	0.085483	79.636536	50.254921	97.577522	-0.999564	0.000000	4.337271	0.000000	0.000000	0.000000	0.252277	-0.035440	-0.378878	0.000000	0.000000	3.000000	19.000000	0.000000
1635.605061	0.080850	0.537204	0.085483	79.636536	50.254921	97.577522	-0.999564	0.000000	4.337271	0.000000	0.000000	0.000000	0.252277	-0.035440	-0.378878	0.000000	0.000000	3.000000	19.000000	0.000000
1635.608394	0.080850	0.537204	0.085483	79.636536	50.254921	97.577522	-0.999564	0.000000	4.337271	0.000000	0.000000	0.000000	0.252277	-0.035440	-0.378878	0.000000	0.000000	3.000000	19.000000	0.000000
1635.611728	0.081651	0.537091	0.084160	79.693954	50.614689	98.013985	-0.957518	0.000000	4.274125	0.000000	0.000000	0.000000	0.240449	-0.033673	-0.396635	0.000000	0.000000	3.000000	19.000000	0.000000
1635.615061	0.081651	0.537091	0.084160	79.693954	50.614689	98.013985	-0.957518	0.000000	4.274125	0.000000	0.000000	0.000000	0.240449	-0.033673	-0.396635	0.000000	0.000000	3.000000	19.000000	0.000000
1635.618394	0.081651	0.537091	0.084160	79.693954	50.614689	98.013985	-0.957518	0.000000	4.274125	0.000000	0.000000	0.000000	0.240449	-0.033673	-0.396635	0.000000	0.000000	3.000000	19.000000	0.000000
1635.621728	0.082397	0.536949	0.082848	79.740616	50.905525	98.975243	-0.917443	0.000000	4.208019	0.000000	0.000000	0.000000	0.223852	-0.042775	-0.393758	0.000000	0.000000	3.000000	19.000000	0.000000
1635.625061	0.082397	0.536949	0.082848	79.740616	50.905525	98.975243	-0.917443	0.000000	4.208019	0.000000	0.000000	0.000000	0.223852	-0.042775	-0.393758	0.000000	0.000000	3.000000	19.000000	0.000000
1635.628394	0.082397	0.536949	0.082848	79.740616	50.905525	98.975243	-0.917443	0.000000	4.208019	0.000000	0.000000	0.000000	0.223852	-0.042775	-0.393758	0.000000	0.000000	3.000000	19.000000	0.000000
1635.631728	0.083108	0.536770	0.081502	79.773804	51.085125	99.985550	-0.880134	0.000000	4.142393	0.000000	0.000000	0.000000	0.213230	-0.053525	-0.403704	0.000000	0.000000	3.000000	19.000000	0.000000
1635.635061	0.083108	0.536770	0.081502	79.773804	51.085125	99.985550	-0.880134	0.000000	4.142393	0.000000	0.000000	0.000000	0.213230	-0.053525	-0.403704	0.000000	0.000000	3.000000	19.000000	0.000000
1635.638394	0.083108	0.536770	0.081502	79.773804	51.085125	99.985550	-0.880134	0.000000	4.142393	0.000000	0.000000	0.000000	0.213230	-0.053525	-0.403704	0.000000	0.000000	3.000000	19.000000	0.000000
1635.641728	0.083857	0.536568	0.080090	79.781113	51.097088	100.133995	-0.844596	0.000000	4.075109	0.000000	0.000000	0.000000	0.224548	-0.060650	-0.423736	0.000000	0.000000	3.000000	19.000000	0.000000
1635.645061	0.083857	0.536568	0.080090	79.781113	51.097088	100.133995	-0.844596	0.000000	4.075109	0.000000	0.000000	0.000000	0.224548	-0.060650	-0.423736	0.000000	0.000000	3.000000	19.000000	0.000000
1635.648394	0.083857	0.536568	0.080090	79.781113	51.097088	100.133995	-0.844596	0.000000	4.075109	0.000000	0.000000	0.000000	0.224548	-0.060650	-0.423736	0.000000	0.000000	3.000000	19.000000	0.000000
1635.651728	0.084640	0.536295	0.078597	79.761475	50.917923	99.866714	-0.807172	0.000000	4.004487	0.000000	0.000000	0.000000	0.235020	-0.081955	-0.447834	0.000000	0.000000	3.000000	19.000000	0.000000
1635.655061	0.084640	0.536295	0.078597	79.761475	50.917923	99.866714	-0.807172	0.000000	4.004487	0.000000	0.000000	0.000000	0.235020	-0.081955	-0.447834	0.000000	0.000000	3.000000	19.000000	0.000000
1635.658394	0.084640	0.536295	0.078597	79.761475	50.917923	99.866714	-0.807172	0.000000	4.004487	0.000000	0.000000	0.000000	0.235020	-0.081955	-0.447834	0.000000	0.000000	3.000000	19.000000	0.000000
1635.661728	0.085412	0.536016	0.077062	79.695534	50.425125	99.299515	-0.768002	0.000000	3.929848	0.000000	0.000000	0.000000	0.231480	-0.083647	-0.460477	0.000000	0.000000	3.000000	19.000000	0.000000
1635.665061	0.085412	0.536016	0.077062	79.695534	50.425125	99.299515	-0.768002	0.000000	3.929848	0.000000	0.000000	0.000000	0.231480	-0.083647	-0.460477	0.000000	0.000000	3.000000	19.000000	0.000000
1635.668394	0.085412	0.536016	0.077062	79.695534	50.425125	99.299515	-0.768002	0.000000	3.929848	0.000000	0.000000	0.000000	0.231480	-0.083647	-0.460477	0.000000	0.000000	3.000000	19.000000	0.000000
1635.671728	0.086174	0.535749	0.075502	79.575417	49.603416	98.430107	-0.729421	0.000000	3.853102	0.000000	0.000000	0.000000	0.228705	-0.080070	-0.467914	0.000000	0.000000	3.000000	19.000000	0.000000
1635.675061	0.086174	0.535749	0.075502	79.575417	49.603416	98.430107	-0.729421	0.000000	3.853102	0.000000	0.000000	0.000000	0.228705	-0.080070	-0.467914	0.000000	0.000000	3.000000	19.000000	0.000000
1635.678394	0.086174	0.535749	0.075502	79.575417	49.603416	98.430107	-0.729421	0.000000	3.853102	0.000000	0.000000	0.000000	0.228705	-0.080070	-0.467914	0.000000	0.000000	3.000000	19.000000	0.000000
1635.681728	0.086934	0.535471	0.073961	79.402924	48.500423	97.327011	-0.691304	0.000000	3.775116	0.000000	0.000000	0.000000	0.228023	-0.083621	-0.462328	0.000000	0.000000	3.000000	19.000000	0.000000
1635.685061	0.086934	0.535471	0.073961	79.402924	48.500423	97.327011	-0.691304	0.000000	3.775116	0.000000	0.000000	0.000000	0.228023	-0.083621	-0.462328	0.000000	0.000000	3.000000	19.000000	0.000000
1635.688394	0.086934	0.535471	0.073961	79.402924	48.500423	97.327011	-0.691304	0.000000	3.775116	0.000000	0.000000	0.000000	0.228023	-0.083621	-0.462328	0.000000	0.000000	3.000000	19.000000	0.000000
1635.691728	0.087698	0.535186	0.072478	79.203804	47.307354	96.146660	-0.653300	0.000000	3.698061	0.000000	0.000000	0.000000	0.229328	-0.085390	-0.444944	0.000000	0.000000	3.000000	19.000000	0.000000
1635.695061	0.087698	0.535186	0.072478	79.203804	47.307354	96.146660	-0.653300	0.000000	3.698061	0.000000	0.000000	0.000000	0.229328	-0.085390	-0.444944	0.000000	0.000000	3.000000	19.000000	0.000000
1635.698394	0.087698	0.535186	0.072478	79.203804	47.307354	96.146660	-0.653300	0.000000	3.698061	0.000000	0.000000	0.000000	0.229328	-0.085390	-0.444944	0.000000	0.000000	3.000000	19.000000	0.000000
1635.701728	0.088437	0.534860	0.071022	79.011742	46.228588	95.078880	-0.615079	0.000000	3.623904	0.000000	0.000000	0.000000	0.221458	-0.097638	-0.436777	0.000000	0.000000	3.000000	19.000000	0.000000
1635.705061	0.088437	0.534860	0.071022	79.011742	46.228588	95.078880	-0.615079	0.000000	3.623904	0.000000	0.000000	0.000000	0.221458	-0.097638	-0.436777	0.000000	0.000000	3.000000	19.000000	0.000000
1635.708394	0.088437	0.534860	0.071022	79.011742	46.228588	95.078880	-0.615079	0.000000	3.623904	0.000000	0.000000	0.000000	0.221458	-0.097638	-0.436777	0.000000	0.000000	3.000000	19.000000	0.000000
1635.711728	0.089165	0.534524	0.069690	78.832817	45.277817	94.251328	-0.578169	0.000000	3.551108	0.000000	0.000000	0.000000	0.218570	-0.101080	-0.399698	0.000000	0.000000	3.000000	19.000000	0.000000
1635.715061	0.089165	0.534524	0.069690	78.832817	45.277817	94.251328	-0.578169	0.000000	3.551108	0.000000	0.000000	0.000000	0.218570	-0.101080	-0.399698	0.000000	0.000000	3.000000	19.000000	0.000000
1635.718394	0.089165	0.534524	0.069690	78.832817	45.277817	94.251328	-0.578169	0.000000	3.551108	0.000000	0.000000	0.000000	0.218570	-0.101080	-0.399698	0.000000	0.000000	3.000000	19.000000	0.000000
1635.721728	0.089876	0.534123	0.068429	78.683319	44.513981	93.711655	-0.541741	0.000000	3.484491	0.000000	0.000000	0.000000	0.213243	-0.120168	-0.378353	0.000000	0.000000	3.000000	19.000000	0.000000
1635.725061	0.089876	0.534123	0.068429	78.683319	44.513981	93.711655	-0.541741	0.000000	3.484491	0.000000	0.000000	0.000000	0.213243	-0.120168	-0.378353	0.000000	0.000000	3.000000	19.000000	0.000000
1635.728394	0.089876	0.534123	0.068429	78.683319	44.513981	93.711655	-0.541741	0.000000	3.484491	0.000000	0.000000	0.000000	0.213243	-0.120168	-0.378353	0.000000	0.000000	3.000000	19.000000	0.000000
1635.731728	0.090619	0.533659	0.067230	78.576630	43.975861	93.300812	-0.506201	0.000000	3.421432	0.000000	0.000000	0.000000	0.223017	-0.139165	-0.359553	0.000000	0.000000	3.000000	19.000000	0.000000
1635.735061	0.090619	0.533659	0.067230	78.576630	43.975861	93.300812	-0.506201	0.000000	3.421432	0.000000	0.000000	0.000000	0.223017	-0.139165	-0.359553	0.000000	0.000000	3.000000	19.000000	0.000000
1635.738394	0.090619	0.533659	0.067230	78.576630	43.975861	93.300812	-0.506201	0.000000	3.421432	0.000000	0.000000	0.000000	0.223017	-0.139165	-0.359553	0.000000	0.000000	3.000000	19.000000	0.000000
1635.741728	0.091355	0.533179	0.066011	78.510727	43.639923	92.990204	-0.469031	0.000000	3.361507	0.000000	0.000000	0.000000	0.220827	-0.144025	-0.365616	0.000000	0.000000	3.000000	19.000000	0.000000
1635.745061	0.091355	0.533179	0.066011	78.510727	43.639923	92.990204	-0.469031	0.000000	3.361507	0.000000	0.000000	0.000000	0.220827	-0.144025	-0.365616	0.000000	0.000000	3.000000	19.000000	0.000000
1635.748394	0.091355	0.533179	0.066011	78.510727	43.639923	92.990204	-0.469031	0.000000	3.361507	0.000000	0.000000	0.000000	0.220827	-0.144025	-0.365616	0.000000	0.000000	3.000000	19.000000	0.000000
1635.751728	0.092148	0.532660	0.064702	78.494156	43.535522	92.843346	-0.432227	0.000000	3.300571	0.000000	0.000000	0.000000	0.237876	-0.155831	-0.392791	0.000000	0.000000	3.000000	19.000000	0.000000
1635.755061	0.092148	0.532660	0.064702	78.494156	43.535522	92.843346	-0.432227	0.000000	3.300571	0.000000	0.000000	0.000000	0.237876	-0.155831	-0.392791	0.000000	0.000000	3.000000	19.000000	0.000000
1635.758394	0.092148	0.532660	0.064702	78.494156	43.535522	92.843346	-0.432227	0.000000	3.300571	0.000000	0.000000	0.000000	0.237876	-0.155831	-0.392791	0.000000	0.000000	3.000000	19.000000	0.000000
1635.761728	0.092953	0.532165	0.063342	78.523109	43.625336	92.986557	-0.392581	0.000000	3.235106	0.000000	0.000000	0.000000	0.241463	-0.148439	-0.408069	0.000000	0.000000	3.000000	19.000000	0.000000
1635.765061	0.092953	0.532165	0.063342	78.523109	43.625336	92.986557	-0.392581	0.000000	3.235106	0.000000	0.000000	0.000000	0.241463	-0.148439	-0.408069	0.000000	0.000000	3.000000	19.000000	0.000000
1635.768394	0.092953	0.532165	0.063342	78.523109	43.625336	92.986557	-0.392581	0.000000	3.235106	0.000000	0.000000	0.000000	0.241463	-0.148439	-0.408069	0.000000	0.000000	3.000000	19.000000	0.000000
1635.771728	0.093762	0.531689	0.061891	78.594437	43.812756	93.417168	-0.352337	0.000000	3.167094	0.000000	0.000000	0.000000	0.242767	-0.142846	-0.435257	0.000000	0.000000	3.000000	19.000000	0.000000
1635.775061	0.093762	0.531689	0.061891	78.594437	43.812756	93.417168	-0.352337	0.000000	3.167094	0.000000	0.000000	0.000000	0.242767	-0.142846	-0.435257	0.000000	0.000000	3.000000	19.000000	0.000000
1635.778394	0.093762	0.531689	0.061891	78.594437	43.812756	93.417168	-0.352337	0.000000	3.167094	0.000000	0.000000	0.000000	0.242767	-0.142846	-0.435257	0.000000	0.000000	3.000000	19.000000	0.000000
1635.781728	0.094586	0.531254	0.060407	78.712227	43.824280	93.540466	-0.311876	0.000000	3.094552	0.000000	0.000000	0.000000	0.246989	-0.130381	-0.445293	0.000000	0.000000	3.000000	19.000000	0.000000
1635.785061	0.094586	0.531254	0.060407	78.712227	43.824280	93.540466	-0.311876	0.000000	3.094552	0.000000	0.000000	0.000000	0.246989	-0.130381	-0.445293	0.000000	0.000000	3.000000	19.000000	0.000000
1635.788394	0.094586	0.531254	0.060407	78.712227	43.824280	93.540466	-0.311876	0.000000	3.094552	0.000000	0.000000	0.000000	0.246989	-0.130381	-0.445293	0.000000	0.000000	3.000000	19.000000	0.000000
1635.791728	0.095347	0.530849	0.059030	78.864632	43.445213	93.503242	-0.270711	0.000000	3.020336	0.000000	0.000000	0.000000	0.228509	-0.121571	-0.413045	0.000000	0.000000	3.000000	19.000000	0.000000
1635.795061	0.095347	0.530849	0.059030	78.864632	43.445213	93.503242	-0.270711	0.000000	3.020336	0.000000	0.000000	0.000000	0.228509	-0.121571	-0.413045	0.000000	0.000000	3.000000	19.000000	0.000000
1635.798394	0.095347	0.530849	0.059030	78.864632	43.445213	93.503242	-0.270711	0.000000	3.020336	0.000000	0.000000	0.000000	0.228509	-0.121571	-0.413045	0.000000	0.000000	3.000000	19.000000	0.000000
1635.801728	0.096073	0.530473	0.057757	79.021263	42.518299	93.217598	-0.232626	0.000000	2.951495	0.000000	0.000000	0.000000	0.217724	-0.112752	-0.381968	0.000000	0.000000	3.000000	19.000000	0.000000
1635.805061	0.096073	0.530473	0.057757	79.021263	42.518299	93.217598	-0.232626	0.000000	2.951495	0.000000	0.000000	0.000000	0.217724	-0.112752	-0.381968	0.000000	0.000000	3.000000	19.000000	0.000000
1635.808394	0.096073	0.530473	0.057757	79.021263	42.518299	93.217598	-0.232626	0.000000	2.951495	0.000000	0.000000	0.000000	0.217724	-0.112752	-0.381968	0.000000	0.000000	3.000000	19.000000	0.000000
1635.811728	0.096803	0.530137	0.056662	79.167747	41.054771	91.955345	-0.196339	0.000000	2.887834	0.000000	0.000000	0.000000	0.219027	-0.100645	-0.328302	0.000000	0.000000	3.000000	19.000000	0.000000
1635.815061	0.096803	0.530137	0.056662	79.167747	41.054771	91.955345	-0.196339	0.000000	2.887834	0.000000	0.000000	0.000000	0.219027	-0.100645	-0.328302	0.000000	0.000000	3.000000	19.000000	0.000000
1635.818394	0.096803	0.530137	0.056662	79.167747	41.054771	91.955345	-0.196339	0.000000	2.887834	0.000000	0.000000	0.000000	0.219027	-0.100645	-0.328302	0.000000	0.000000	3.000000	19.000000	0.000000
1635.821728	0.097626	0.529791	0.055675	79.287483	39.350742	89.953781	-0.159834	0.000000	2.833117	0.000000	0.000000	0.000000	0.246835	-0.103976	-0.296162	0.000000	0.000000	3.000000	19.000000	0.000000
1635.825061	0.097626	0.529791	0.055675	79.287483	39.350742	89.953781	-0.159834	0.000000	2.833117	0.000000	0.000000	0.000000	0.246835	-0.103976	-0.296162	0.000000	0.000000	3.000000	19.000000	0.000000
1635.828394	0.097626	0.529791	0.055675	79.287483	39.350742	89.953781	-0.159834	0.000000	2.833117	0.000000	0.000000	0.000000	0.246835	-0.103976	-0.296162	0.000000	0.000000	3.000000	19.000000	0.000000
1635.831728	0.098431	0.529496	0.054744	79.379662	37.887844	88.270821	-0.118695	0.000000	2.783757	0.000000	0.000000	0.000000	0.241578	-0.088435	-0.279266	0.000000	0.000000	3.000000	19.000000	0.000000
1635.835061	0.098431	0.529496	0.054744	79.379662	37.887844	88.270821	-0.118695	0.000000	2.783757	0.000000	0.000000	0.000000	0.241578	-0.088435	-0.279266	0.000000	0.000000	3.000000	19.000000	0.000000
1635.838394	0.098431	0.529496	0.054744	79.379662	37.887844	88.270821	-0.118695	0.000000	2.783757	0.000000	0.000000	0.000000	0.241578	-0.088435	-0.279266	0.000000	0.000000	3.000000	19.000000	0.000000
1635.841728	0.099330	0.529202	0.053793	79.424782	36.942749	87.028847	-0.078432	0.000000	2.737212	0.000000	0.000000	0.000000	0.269713	-0.088287	-0.285505	0.000000	0.000000	3.000000	19.000000	0.000000
1635.845061	0.099330	0.529202	0.053793	79.424782	36.942749	87.028847	-0.078432	0.000000	2.737212	0.000000	0.000000	0.000000	0.269713	-0.088287	-0.285505	0.000000	0.000000	3.000000	19.000000	0.000000
1635.848394	0.099330	0.529202	0.053793	79.424782	36.942749	87.028847	-0.078432	0.000000	2.737212	0.000000	0.000000	0.000000	0.269713	-0.088287	-0.285505	0.000000	0.000000	3.000000	19.000000	0.000000
1635.851728	0.100226	0.528920	0.052711	79.443329	36.631016	86.588570	-0.033480	0.000000	2.689628	0.000000	0.000000	0.000000	0.268628	-0.084675	-0.324554	0.000000	0.000000	3.000000	19.000000	0.000000
1635.855061	0.100226	0.528920	0.052711	79.443329	36.631016	86.588570	-0.033480	0.000000	2.689628	0.000000	0.000000	0.000000	0.268628	-0.084675	-0.324554	0.000000	0.000000	3.000000	19.000000	0.000000
1635.858394	0.100226	0.528920	0.052711	79.443329	36.631016	86.588570	-0.033480	0.000000	2.689628	0.000000	0.000000	0.000000	0.268628	-0.084675	-0.324554	0.000000	0.000000	3.000000	19.000000	0.000000
1635.861728	0.101142	0.528621	0.051497	79.479836	36.803787	86.893082	0.011291	0.000000	2.635536	0.000000	0.000000	0.000000	0.274720	-0.089563	-0.363967	0.000000	0.000000	3.000000	19.000000	0.000000
1635.865061	0.101142	0.528621	0.051497	79.479836	36.803787	86.893082	0.011291	0.000000	2.635536	0.000000	0.000000	0.000000	0.274720	-0.089563	-0.363967	0.000000	0.000000	3.000000	19.000000	0.000000
1635.868394	0.101142	0.528621	0.051497	79.479836	36.803787	86.893082	0.011291	0.000000	2.635536	0.000000	0.000000	0.000000	0.274720	-0.089563	-0.363967	0.000000	0.000000	3.000000	19.000000	0.000000
1635.871728	0.101972	0.528301	0.050132	79.553017	37.063251	87.818321	0.057078	0.000000	2.574875	0.000000	0.000000	0.000000	0.249149	-0.096108	-0.409650	0.000000	0.000000	3.000000	19.000000	0.000000
1635.875061	0.101972	0.528301	0.050132	79.553017	37.063251	87.818321	0.057078	0.000000	2.574875	0.000000	0.000000	0.000000	0.249149	-0.096108	-0.409650	0.000000	0.000000	3.000000	19.000000	0.000000
1635.878394	0.101972	0.528301	0.050132	79.553017	37.063251	87.818321	0.057078	0.000000	2.574875	0.000000	0.000000	0.000000	0.249149	-0.096108	-0.409650	0.000000	0.000000	3.000000	19.000000	0.000000
1635.881728	0.102821	0.527964	0.048634	79.663132	37.175827	89.104691	0.098603	0.000000	2.506600	0.000000	0.000000	0.000000	0.254600	-0.100978	-0.449260	0.000000	0.000000	3.000000	19.000000	0.000000
1635.885061	0.102821	0.527964	0.048634	79.663132	37.175827	89.104691	0.098603	0.000000	2.506600	0.000000	0.000000	0.000000	0.254600	-0.100978	-0.449260	0.000000	0.000000	3.000000	19.000000	0.000000
1635.888394	0.102821	0.527964	0.048634	79.663132	37.175827	89.104691	0.098603	0.000000	2.506600	0.000000	0.000000	0.000000	0.254600	-0.100978	-0.449260	0.000000	0.000000	3.000000	19.000000	0.000000
1635.891728	0.103695	0.527589	0.047048	79.807671	36.631405	89.335770	0.141036	0.000000	2.431723	0.000000	0.000000	0.000000	0.262351	-0.112593	-0.475926	0.000000	0.000000	3.000000	19.000000	0.000000
1635.895061	0.103695	0.527589	0.047048	79.807671	36.631405	89.335770	0.141036	0.000000	2.431723	0.000000	0.000000	0.000000	0.262351	-0.112593	-0.475926	0.000000	0.000000	3.000000	19.000000	0.000000
1635.898394	0.103695	0.527589	0.047048	79.807671	36.631405	89.335770	0.141036	0.000000	2.431723	0.000000	0.000000	0.000000	0.262351	-0.112593	-0.475926	0.000000	0.000000	3.000000	19.000000	0.000000
1635.901728	0.104659	0.527186	0.045442	79.934677	35.063831	87.719147	0.184761	0.000000	2.352402	0.000000	0.000000	0.000000	0.289087	-0.120789	-0.481765	0.000000	0.000000	3.000000	19.000000	0.000000
1635.905061	0.104659	0.527186	0.045442	79.934677	35.063831	87.719147	0.184761	0.000000	2.352402	0.000000	0.000000	0.000000	0.289087	-0.120789	-0.481765	0.000000	0.000000	3.000000	19.000000	0.000000
1635.908394	0.104659	0.527186	0.045442	79.934677	35.063831	87.719147	0.184761	0.000000	2.352402	0.000000	0.000000	0.000000	0.289087	-0.120789	-0.481765	0.000000	0.000000	3.000000	19.000000	0.000000
1635.911728	0.105667	0.526773	0.043844	79.988373	32.764103	85.199654	0.232942	0.000000	2.272108	0.000000	0.000000	0.000000	0.302422	-0.123871	-0.479330	0.000000	0.000000	3.000000	19.000000	0.000000
1635.915061	0.105667	0.526773	0.043844	79.988373	32.764103	85.199654	0.232942	0.000000	2.272108	0.000000	0.000000	0.000000	0.302422	-0.123871	-0.479330	0.000000	0.000000	3.000000	19.000000	0.000000
1635.918394	0.105667	0.526773	0.043844	79.988373	32.764103	85.199654	0.232942	0.000000	2.272108	0.000000	0.000000	0.000000	0.302422	-0.123871	-0.479330	0.000000	0.000000	3.000000	19.000000	0.000000
1635.921728	0.106748	0.526339	0.042271	79.967827	30.230055	82.850479	0.283346	0.000000	2.192220	0.000000	0.000000	0.000000	0.324182	-0.130304	-0.471937	0.000000	0.000000	3.000000	19.000000	0.000000
1635.925061	0.106748	0.526339	0.042271	79.967827	30.230055	82.850479	0.283346	0.000000	2.192220	0.000000	0.000000	0.000000	0.324182	-0.130304	-0.471937	0.000000	0.000000	3.000000	19.000000	0.000000
1635.928394	0.106748	0.526339	0.042271	79.967827	30.230055	82.850479	0.283346	0.000000	2.192220	0.000000	0.000000	0.000000	0.324182	-0.130304	-0.471937	0.000000	0.000000	3.000000	19.000000	0.000000
1635.931728	0.107887	0.525889	0.040661	79.898956	27.854845	80.792854	0.337376	0.000000	2.113564	0.000000	0.000000	0.000000	0.341823	-0.134988	-0.483224	0.000000	0.000000	3.000000	19.000000	0.000000
1635.935061	0.107887	0.525889	0.040661	79.898956	27.854845	80.792854	0.337376	0.000000	2.113564	0.000000	0.000000	0.000000	0.341823	-0.134988	-0.483224	0.000000	0.000000	3.000000	19.000000	0.000000
1635.938394	0.107887	0.525889	0.040661	79.898956	27.854845	80.792854	0.337376	0.000000	2.113564	0.000000	0.000000	0.000000	0.341823	-0.134988	-0.483224	0.000000	0.000000	3.000000	19.000000	0.000000
1635.941728	0.109098	0.525446	0.038963	79.813614	25.732450	78.689674	0.394347	0.000000	2.033026	0.000000	0.000000	0.000000	0.363386	-0.132936	-0.509326	0.000000	0.000000	3.000000	19.000000	0.000000
1635.945061	0.109098	0.525446	0.038963	79.813614	25.732450	78.689674	0.394347	0.000000	2.033026	0.000000	0.000000	0.000000	0.363386	-0.132936	-0.509326	0.000000	0.000000	3.000000	19.000000	0.000000
1635.948394	0.109098	0.525446	0.038963	79.813614	25.732450	78.689674	0.394347	0.000000	2.033026	0.000000	0.000000	0.000000	0.363386	-0.132936	-0.509326	0.000000	0.000000	3.000000	19.000000	0.000000
1635.951728	0.110381	0.524982	0.037181	79.728996	23.948801	76.823914	0.454911	0.000000	1.948139	0.000000	0.000000	0.000000	0.384712	-0.139221	-0.534562	0.000000	0.000000	3.000000	19.000000	0.000000
1635.955061	0.110381	0.524982	0.037181	79.728996	23.948801	76.823914	0.454911	0.000000	1.948139	0.000000	0.000000	0.000000	0.384712	-0.139221	-0.534562	0.000000	0.000000	3.000000	19.000000	0.000000
1635.958394	0.110381	0.524982	0.037181	79.728996	23.948801	76.823914	0.454911	0.000000	1.948139	0.000000	0.000000	0.000000	0.384712	-0.139221	-0.534562	0.000000	0.000000	3.000000	19.000000	0.000000
1635.961728	0.111681	0.524508	0.035303	79.657120	22.504032	75.505203	0.519029	0.000000	1.859045	0.000000	0.000000	0.000000	0.390020	-0.142122	-0.563421	0.000000	0.000000	3.000000	19.000000	0.000000
1635.965061	0.111681	0.524508	0.035303	79.657120	22.504032	75.505203	0.519029	0.000000	1.859045	0.000000	0.000000	0.000000	0.390020	-0.142122	-0.563421	0.000000	0.000000	3.000000	19.000000	0.000000
1635.968394	0.111681	0.524508	0.035303	79.657120	22.504032	75.505203	0.519029	0.000000	1.859045	0.000000	0.000000	0.000000	0.390020	-0.142122	-0.563421	0.000000	0.000000	3.000000	19.000000	0.000000
1635.971728	0.113028	0.524085	0.033356	79.590790	21.256258	74.567863	0.584033	0.000000	1.765141	0.000000	0.000000	0.000000	0.404162	-0.126875	-0.584130	0.000000	0.000000	3.000000	19.000000	0.000000
1635.975061	0.113028	0.524085	0.033356	79.590790	21.256258	74.567863	0.584033	0.000000	1.765141	0.000000	0.000000	0.000000	0.404162	-0.126875	-0.584130	0.000000	0.000000	3.000000	19.000000	0.000000
1635.978394	0.113028	0.524085	0.033356	79.590790	21.256258	74.567863	0.584033	0.000000	1.765141	0.000000	0.000000	0.000000	0.404162	-0.126875	-0.584130	0.000000	0.000000	3.000000	19.000000	0.000000
1635.981728	0.114454	0.523691	0.031377	79.522591	19.957094	73.272743	0.651393	0.000000	1.667786	0.000000	0.000000	0.000000	0.427922	-0.118348	-0.593490	0.000000	0.000000	3.000000	19.000000	0.000000
1635.985061	0.114454	0.523691	0.031377	79.522591	19.957094	73.272743	0.651393	0.000000	1.667786	0.000000	0.000000	0.000000	0.427922	-0.118348	-0.593490	0.000000	0.000000	3.000000	19.000000	0.000000
1635.988394	0.114454	0.523691	0.031377	79.522591	19.957094	73.272743	0.651393	0.000000	1.667786	0.000000	0.000000	0.000000	0.427922	-0.118348	-0.593490	0.000000	0.000000	3.000000	19.000000	0.000000
1635.991728	0.115945	0.523330	0.029413	79.428802	18.518681	71.700211	0.722713	0.000000	1.568871	0.000000	0.000000	0.000000	0.447269	-0.108260	-0.589344	0.000000	0.000000	3.000000	19.000000	0.000000
1635.995061	0.115945	0.523330	0.029413	79.428802	18.518681	71.700211	0.722713	0.000000	1.568871	0.000000	0.000000	0.000000	0.447269	-0.108260	-0.589344	0.000000	0.000000	3.000000	19.000000	0.000000
1635.998394	0.115945	0.523330	0.029413	79.428802	18.518681	71.700211	0.722713	0.000000	1.568871	0.000000	0.000000	0.000000	0.447269	-0.108260	-0.589344	0.000000	0.000000	3.000000	19.000000	0.000000
1636.001728	0.117373	0.522981	0.027539	79.289131	16.908329	70.340591	0.797258	0.000000	1.470647	0.000000	0.000000	0.000000	0.428254	-0.104779	-0.562182	0.000000	0.000000	3.000000	19.000000	0.000000
1636.005061	0.117373	0.522981	0.027539	79.289131	16.908329	70.340591	0.797258	0.000000	1.470647	0.000000	0.000000	0.000000	0.428254	-0.104779	-0.562182	0.000000	0.000000	3.000000	19.000000	0.000000
1636.008394	0.117373	0.522981	0.027539	79.289131	16.908329	70.340591	0.797258	0.000000	1.470647	0.000000	0.000000	0.000000	0.428254	-0.104779	-0.562182	0.000000	0.000000	3.000000	19.000000	0.000000
1636.011728	0.118752	0.522637	0.025711	79.112717	15.100809	68.755302	0.868634	0.000000	1.376951	0.000000	0.000000	0.000000	0.413673	-0.102955	-0.548535	0.000000	0.000000	3.000000	19.000000	0.000000
1636.015061	0.118752	0.522637	0.025711	79.112717	15.100809	68.755302	0.868634	0.000000	1.376951	0.000000	0.000000	0.000000	0.413673	-0.102955	-0.548535	0.000000	0.000000	3.000000	19.000000	0.000000
1636.018394	0.118752	0.522637	0.025711	79.112717	15.100809	68.755302	0.868634	0.000000	1.376951	0.000000	0.000000	0.000000	0.413673	-0.102955	-0.548535	0.000000	0.000000	3.000000	19.000000	0.000000
1636.021728	0.120107	0.522273	0.023926	78.919212	13.248094	66.355026	0.937580	0.000000	1.285528	0.000000	0.000000	0.000000	0.406485	-0.109253	-0.535409	0.000000	0.000000	3.000000	19.000000	0.000000
1636.025061	0.120107	0.522273	0.023926	78.919212	13.248094	66.355026	0.937580	0.000000	1.285528	0.000000	0.000000	0.000000	0.406485	-0.109253	-0.535409	0.000000	0.000000	3.000000	19.000000	0.000000
1636.028394	0.120107	0.522273	0.023926	78.919212	13.248094	66.355026	0.937580	0.000000	1.285528	0.000000	0.000000	0.000000	0.406485	-0.109253	-0.535409	0.000000	0.000000	3.000000	19.000000	0.000000
1636.031728	0.121377	0.521894	0.022135	78.729355	11.661140	64.009720	1.005327	0.000000	1.196293	0.000000	0.000000	0.000000	0.381144	-0.113889	-0.537377	0.000000	0.000000	3.000000	19.000000	0.000000
1636.035061	0.121377	0.521894	0.022135	78.729355	11.661140	64.009720	1.005327	0.000000	1.196293	0.000000	0.000000	0.000000	0.381144	-0.113889	-0.537377	0.000000	0.000000	3.000000	19.000000	0.000000
1636.038394	0.121377	0.521894	0.022135	78.729355	11.661140	64.009720	1.005327	0.000000	1.196293	0.000000	0.000000	0.000000	0.381144	-0.113889	-0.537377	0.000000	0.000000	3.000000	19.000000	0.000000
1636.041728	0.122513	0.521509	0.020327	78.573715	10.732768	62.722706	1.068851	0.000000	1.106730	0.000000	0.000000	0.000000	0.340679	-0.115267	-0.542243	0.000000	0.000000	3.000000	19.000000	0.000000
1636.045061	0.122513	0.521509	0.020327	78.573715	10.732768	62.722706	1.068851	0.000000	1.106730	0.000000	0.000000	0.000000	0.340679	-0.115267	-0.542243	0.000000	0.000000	3.000000	19.000000	0.000000
1636.048394	0.122513	0.521509	0.020327	78.573715	10.732768	62.722706	1.068851	0.000000	1.106730	0.000000	0.000000	0.000000	0.340679	-0.115267	-0.542243	0.000000	0.000000	3.000000	19.000000	0.000000
1636.051728	0.123552	0.521142	0.018557	78.467781	10.684885	63.082809	1.125631	0.000000	1.016356	0.000000	0.000000	0.000000	0.311818	-0.110160	-0.531003	0.000000	0.000000	3.000000	19.000000	0.000000
1636.055061	0.123552	0.521142	0.018557	78.467781	10.684885	63.082809	1.125631	0.000000	1.016356	0.000000	0.000000	0.000000	0.311818	-0.110160	-0.531003	0.000000	0.000000	3.000000	19.000000	0.000000
1636.058394	0.123552	0.521142	0.018557	78.467781	10.684885	63.082809	1.125631	0.000000	1.016356	0.000000	0.000000	0.000000	0.311818	-0.110160	-0.531003	0.000000	0.000000	3.000000	19.000000	0.000000
1636.061728	0.124564	0.520808	0.016718	78.401558	10.954803	64.349411	1.177601	0.000000	0.927856	0.000000	0.000000	0.000000	0.303690	-0.100298	-0.551842	0.000000	0.000000	3.000000	19.000000	0.000000
1636.065061	0.124564	0.520808	0.016718	78.401558	10.954803	64.349411	1.177601	0.000000	0.927856	0.000000	0.000000	0.000000	0.303690	-0.100298	-0.551842	0.000000	0.000000	3.000000	19.000000	0.000000
1636.068394	0.124564	0.520808	0.016718	78.401558	10.954803	64.349411	1.177601	0.000000	0.927856	0.000000	0.000000	0.000000	0.303690	-0.100298	-0.551842	0.000000	0.000000	3.000000	19.000000	0.000000
1636.071728	0.125594	0.520490	0.014887	78.360992	11.148456	65.067566	1.228216	0.000000	0.835882	0.000000	0.000000	0.000000	0.308797	-0.095326	-0.549250	0.000000	0.000000	3.000000	19.000000	0.000000
1636.075061	0.125594	0.520490	0.014887	78.360992	11.148456	65.067566	1.228216	0.000000	0.835882	0.000000	0.000000	0.000000	0.308797	-0.095326	-0.549250	0.000000	0.000000	3.000000	19.000000	0.000000
1636.078394	0.125594	0.520490	0.014887	78.360992	11.148456	65.067566	1.228216	0.000000	0.835882	0.000000	0.000000	0.000000	0.308797	-0.095326	-0.549250	0.000000	0.000000	3.000000	19.000000	0.000000
1636.081728	0.126700	0.520226	0.013021	78.338280	11.353044	65.162285	1.279682	0.000000	0.744341	0.000000	0.000000	0.000000	0.331935	-0.079193	-0.559630	0.000000	0.000000	3.000000	19.000000	0.000000
1636.085061	0.126700	0.520226	0.013021	78.338280	11.353044	65.162285	1.279682	0.000000	0.744341	0.000000	0.000000	0.000000	0.331935	-0.079193	-0.559630	0.000000	0.000000	3.000000	19.000000	0.000000
1636.088394	0.126700	0.520226	0.013021	78.338280	11.353044	65.162285	1.279682	0.000000	0.744341	0.000000	0.000000	0.000000	0.331935	-0.079193	-0.559630	0.000000	0.000000	3.000000	19.000000	0.000000
1636.091728	0.127772	0.520000	0.011241	78.296135	11.564410	65.287758	1.335004	0.000000	0.651069	0.000000	0.000000	0.000000	0.321600	-0.067947	-0.534015	0.000000	0.000000	3.000000	19.000000	0.000000
1636.095061	0.127772	0.520000	0.011241	78.296135	11.564410	65.287758	1.335004	0.000000	0.651069	0.000000	0.000000	0.000000	0.321600	-0.067947	-0.534015	0.000000	0.000000	3.000000	19.000000	0.000000
1636.098394	0.127772	0.520000	0.011241	78.296135	11.564410	65.287758	1.335004	0.000000	0.651069	0.000000	0.000000	0.000000	0.321600	-0.067947	-0.534015	0.000000	0.000000	3.000000	19.000000	0.000000
1636.101728	0.128732	0.519842	0.009609	78.196732	11.776378	65.603439	1.388604	0.000000	0.562066	0.000000	0.000000	0.000000	0.288121	-0.047202	-0.489792	0.000000	0.000000	3.000000	19.000000	0.000000
1636.105061	0.128732	0.519842	0.009609	78.196732	11.776378	65.603439	1.388604	0.000000	0.562066	0.000000	0.000000	0.000000	0.288121	-0.047202	-0.489792	0.000000	0.000000	3.000000	19.000000	0.000000
1636.108394	0.128732	0.519842	0.009609	78.196732	11.776378	65.603439	1.388604	0.000000	0.562066	0.000000	0.000000	0.000000	0.288121	-0.047202	-0.489792	0.000000	0.000000	3.000000	19.000000	0.000000
1636.111728	0.129656	0.519743	0.008128	78.066444	11.990617	65.984741	1.436624	0.000000	0.480434	0.000000	0.000000	0.000000	0.277097	-0.029695	-0.444243	0.000000	0.000000	3.000000	19.000000	0.000000
1636.115061	0.129656	0.519743	0.008128	78.066444	11.990617	65.984741	1.436624	0.000000	0.480434	0.000000	0.000000	0.000000	0.277097	-0.029695	-0.444243	0.000000	0.000000	3.000000	19.000000	0.000000
1636.118394	0.129656	0.519743	0.008128	78.066444	11.990617	65.984741	1.436624	0.000000	0.480434	0.000000	0.000000	0.000000	0.277097	-0.029695	-0.444243	0.000000	0.000000	3.000000	19.000000	0.000000
1636.121728	0.130490	0.519660	0.006688	77.919983	12.205909	66.082016	1.482807	0.000000	0.406394	0.000000	0.000000	0.000000	0.250069	-0.025061	-0.432040	0.000000	0.000000	3.000000	19.000000	0.000000
1636.125061	0.130490	0.519660	0.006688	77.919983	12.205909	66.082016	1.482807	0.000000	0.406394	0.000000	0.000000	0.000000	0.250069	-0.025061	-0.432040	0.000000	0.000000	3.000000	19.000000	0.000000
1636.128394	0.130490	0.519660	0.006688	77.919983	12.205909	66.082016	1.482807	0.000000	0.406394	0.000000	0.000000	0.000000	0.250069	-0.025061	-0.432040	0.000000	0.000000	3.000000	19.000000	0.000000
1636.131728	0.131239	0.519607	0.005307	77.788811	12.404833	66.147346	1.524485	0.000000	0.334387	0.000000	0.000000	0.000000	0.224897	-0.015684	-0.414110	0.000000	0.000000	3.000000	19.000000	0.000000
1636.135061	0.131239	0.519607	0.005307	77.788811	12.404833	66.147346	1.524485	0.000000	0.334387	0.000000	0.000000	0.000000	0.224897	-0.015684	-0.414110	0.000000	0.000000	3.000000	19.000000	0.000000
1636.138394	0.131239	0.519607	0.005307	77.788811	12.404833	66.147346	1.524485	0.000000	0.334387	0.000000	0.000000	0.000000	0.224897	-0.015684	-0.414110	0.000000	0.000000	3.000000	19.000000	0.000000
1636.141728	0.131905	0.519612	0.003984	77.683685	12.580749	66.208862	1.561968	0.000000	0.265369	0.000000	0.000000	0.000000	0.199771	0.001518	-0.397015	0.000000	0.000000	3.000000	19.000000	0.000000
1636.145061	0.131905	0.519612	0.003984	77.683685	12.580749	66.208862	1.561968	0.000000	0.265369	0.000000	0.000000	0.000000	0.199771	0.001518	-0.397015	0.000000	0.000000	3.000000	19.000000	0.000000
1636.148394	0.131905	0.519612	0.003984	77.683685	12.580749	66.208862	1.561968	0.000000	0.265369	0.000000	0.000000	0.000000	0.199771	0.001518	-0.397015	0.000000	0.000000	3.000000	19.000000	0.000000
1636.151728	0.132542	0.519669	0.002659	77.611473	12.732184	66.241829	1.595264	0.000000	0.199200	0.000000	0.000000	0.000000	0.191098	0.016954	-0.397578	0.000000	0.000000	3.000000	19.000000	0.000000
1636.155061	0.132542	0.519669	0.002659	77.611473	12.732184	66.241829	1.595264	0.000000	0.199200	0.000000	0.000000	0.000000	0.191098	0.016954	-0.397578	0.000000	0.000000	3.000000	19.000000	0.000000
1636.158394	0.132542	0.519669	0.002659	77.611473	12.732184	66.241829	1.595264	0.000000	0.199200	0.000000	0.000000	0.000000	0.191098	0.016954	-0.397578	0.000000	0.000000	3.000000	19.000000	0.000000
1636.161728	0.133172	0.519777	0.001325	77.580269	12.888054	66.292206	1.627113	0.000000	0.132937	0.000000	0.000000	0.000000	0.188997	0.032320	-0.400007	0.000000	0.000000	3.000000	19.000000	0.000000
1636.165061	0.133172	0.519777	0.001325	77.580269	12.888054	66.292206	1.627113	0.000000	0.132937	0.000000	0.000000	0.000000	0.188997	0.032320	-0.400007	0.000000	0.000000	3.000000	19.000000	0.000000
1636.168394	0.133172	0.519777	0.001325	77.580269	12.888054	66.292206	1.627113	0.000000	0.132937	0.000000	0.000000	0.000000	0.188997	0.032320	-0.400007	0.000000	0.000000	3.000000	19.000000	0.000000
1636.171728	0.133790	0.519982	0.000046	77.596107	13.086373	66.406349	1.658613	0.000000	0.066269	0.000000	0.000000	0.000000	0.185252	0.061770	-0.383814	0.000000	0.000000	3.000000	19.000000	0.000000
1636.175061	0.133790	0.519982	0.000046	77.596107	13.086373	66.406349	1.658613	0.000000	0.066269	0.000000	0.000000	0.000000	0.185252	0.061770	-0.383814	0.000000	0.000000	3.000000	19.000000	0.000000
1636.178394	0.133790	0.519982	0.000046	77.596107	13.086373	66.406349	1.658613	0.000000	0.066269	0.000000	0.000000	0.000000	0.185252	0.061770	-0.383814	0.000000	0.000000	3.000000	19.000000	0.000000
1636.181728	0.134425	0.520224	-0.001157	77.624298	13.388765	66.680504	1.689488	0.000000	0.002300	0.000000	0.000000	0.000000	0.190673	0.072444	-0.360979	0.000000	0.000000	3.000000	19.000000	0.000000
1636.185061	0.134425	0.520224	-0.001157	77.624298	13.388765	66.680504	1.689488	0.000000	0.002300	0.000000	0.000000	0.000000	0.190673	0.072444	-0.360979	0.000000	0.000000	3.000000	19.000000	0.000000
1636.188394	0.134425	0.520224	-0.001157	77.624298	13.388765	66.680504	1.689488	0.000000	0.002300	0.000000	0.000000	0.000000	0.190673	0.072444	-0.360979	0.000000	0.000000	3.000000	19.000000	0.000000
1636.191728	0.135035	0.520527	-0.002275	77.641388	13.801505	67.107460	1.721267	0.000000	-0.057863	0.000000	0.000000	0.000000	0.182981	0.090919	-0.335292	0.000000	0.000000	3.000000	19.000000	0.000000
1636.195061	0.135035	0.520527	-0.002275	77.641388	13.801505	67.107460	1.721267	0.000000	-0.057863	0.000000	0.000000	0.000000	0.182981	0.090919	-0.335292	0.000000	0.000000	3.000000	19.000000	0.000000
1636.198394	0.135035	0.520527	-0.002275	77.641388	13.801505	67.107460	1.721267	0.000000	-0.057863	0.000000	0.000000	0.000000	0.182981	0.090919	-0.335292	0.000000	0.000000	3.000000	19.000000	0.000000
1636.201728	0.135627	0.520881	-0.003285	77.649452	14.274981	67.626068	1.751764	0.000000	-0.113745	0.000000	0.000000	0.000000	0.177480	0.106303	-0.303009	0.000000	0.000000	3.000000	19.000000	0.000000
1636.205061	0.135627	0.520881	-0.003285	77.649452	14.274981	67.626068	1.751764	0.000000	-0.113745	0.000000	0.000000	0.000000	0.177480	0.106303	-0.303009	0.000000	0.000000	3.000000	19.000000	0.000000
1636.208394	0.135627	0.520881	-0.003285	77.649452	14.274981	67.626068	1.751764	0.000000	-0.113745	0.000000	0.000000	0.000000	0.177480	0.106303	-0.303009	0.000000	0.000000	3.000000	19.000000	0.000000
1636.211728	0.136142	0.521214	-0.004227	77.653793	14.755912	68.166145	1.781344	0.000000	-0.164247	0.000000	0.000000	0.000000	0.154608	0.099827	-0.282505	0.000000	0.000000	3.000000	19.000000	0.000000
1636.215061	0.136142	0.521214	-0.004227	77.653793	14.755912	68.166145	1.781344	0.000000	-0.164247	0.000000	0.000000	0.000000	0.154608	0.099827	-0.282505	0.000000	0.000000	3.000000	19.000000	0.000000
1636.218394	0.136142	0.521214	-0.004227	77.653793	14.755912	68.166145	1.781344	0.000000	-0.164247	0.000000	0.000000	0.000000	0.154608	0.099827	-0.282505	0.000000	0.000000	3.000000	19.000000	0.000000
1636.221728	0.136602	0.521577	-0.005113	77.651253	15.241721	68.727875	1.807112	0.000000	-0.211331	0.000000	0.000000	0.000000	0.137802	0.108888	-0.265863	0.000000	0.000000	3.000000	19.000000	0.000000
1636.225061	0.136602	0.521577	-0.005113	77.651253	15.241721	68.727875	1.807112	0.000000	-0.211331	0.000000	0.000000	0.000000	0.137802	0.108888	-0.265863	0.000000	0.000000	3.000000	19.000000	0.000000
1636.228394	0.136602	0.521577	-0.005113	77.651253	15.241721	68.727875	1.807112	0.000000	-0.211331	0.000000	0.000000	0.000000	0.137802	0.108888	-0.265863	0.000000	0.000000	3.000000	19.000000	0.000000
1636.231728	0.137016	0.521939	-0.005987	77.647919	15.739307	69.309944	1.830079	0.000000	-0.255641	0.000000	0.000000	0.000000	0.124199	0.108480	-0.262243	0.000000	0.000000	3.000000	19.000000	0.000000
1636.235061	0.137016	0.521939	-0.005987	77.647919	15.739307	69.309944	1.830079	0.000000	-0.255641	0.000000	0.000000	0.000000	0.124199	0.108480	-0.262243	0.000000	0.000000	3.000000	19.000000	0.000000
1636.238394	0.137016	0.521939	-0.005987	77.647919	15.739307	69.309944	1.830079	0.000000	-0.255641	0.000000	0.000000	0.000000	0.124199	0.108480	-0.262243	0.000000	0.000000	3.000000	19.000000	0.000000
1636.241728	0.137372	0.522293	-0.006889	77.646500	16.140413	69.768539	1.850779	0.000000	-0.299348	0.000000	0.000000	0.000000	0.106979	0.106304	-0.270716	0.000000	0.000000	3.000000	19.000000	0.000000
1636.245061	0.137372	0.522293	-0.006889	77.646500	16.140413	69.768539	1.850779	0.000000	-0.299348	0.000000	0.000000	0.000000	0.106979	0.106304	-0.270716	0.000000	0.000000	3.000000	19.000000	0.000000
1636.248394	0.137372	0.522293	-0.006889	77.646500	16.140413	69.768539	1.850779	0.000000	-0.299348	0.000000	0.000000	0.000000	0.106979	0.106304	-0.270716	0.000000	0.000000	3.000000	19.000000	0.000000
1636.251728	0.137372	0.522293	-0.006889	77.644249	16.455050	70.117531	1.868609	0.000000	-0.344468	0.000000	0.000000	0.000000	0.106979	0.106304	-0.270716	0.000000	0.000000	3.000000	19.000000	0.000000
1636.255061	0.137663	0.522646	-0.007773	77.644249	16.455050	70.117531	1.868609	0.000000	-0.344468	0.000000	0.000000	0.000000	0.087098	0.105889	-0.265065	0.000000	0.000000	3.000000	19.000000	0.000000
1636.258394	0.137663	0.522646	-0.007773	77.644249	16.455050	70.117531	1.868609	0.000000	-0.344468	0.000000	0.000000	0.000000	0.087098	0.105889	-0.265065	0.000000	0.000000	3.000000	19.000000	0.000000
1636.261728	0.137857	0.523003	-0.008584	77.641579	16.695232	70.377548	1.868609	0.000000	-0.344468	0.000000	0.000000	0.000000	0.058284	0.107222	-0.243315	0.000000	0.000000	3.000000	19.000000	0.000000
1636.265061	0.137857	0.523003	-0.008584	77.641579	16.695232	70.377548	1.868609	0.000000	-0.344468	0.000000	0.000000	0.000000	0.058284	0.107222	-0.243315	0.000000	0.000000	3.000000	19.000000	0.000000
1636.268394	0.137857	0.523003	-0.008584	77.641579	16.695232	70.377548	1.868609	0.000000	-0.344468	0.000000	0.000000	0.000000	0.058284	0.107222	-0.243315	0.000000	0.000000	3.000000	19.000000	0.000000
1636.271728	0.137857	0.523003	-0.008584	77.635567	16.887602	70.589699	1.892839	0.000000	-0.429198	0.000000	0.000000	0.000000	0.058284	0.107222	-0.243315	0.000000	0.000000	3.000000	19.000000	0.000000
1636.275061	0.137959	0.523344	-0.009388	77.635567	16.887602	70.589699	1.892839	0.000000	-0.429198	0.000000	0.000000	0.000000	0.030606	0.102087	-0.241167	0.000000	0.000000	3.000000	19.000000	0.000000
1636.278394	0.137959	0.523344	-0.009388	77.635567	16.887602	70.589699	1.892839	0.000000	-0.429198	0.000000	0.000000	0.000000	0.030606	0.102087	-0.241167	0.000000	0.000000	3.000000	19.000000	0.000000
1636.281728	0.137987	0.523689	-0.010126	77.629433	17.073816	70.808495	1.892839	0.000000	-0.429198	0.000000	0.000000	0.000000	0.008512	0.103493	-0.221311	0.000000	0.000000	3.000000	19.000000	0.000000
1636.285061	0.137987	0.523689	-0.010126	77.629433	17.073816	70.808495	1.892839	0.000000	-0.429198	0.000000	0.000000	0.000000	0.008512	0.103493	-0.221311	0.000000	0.000000	3.000000	19.000000	0.000000
1636.288394	0.137987	0.523689	-0.010126	77.629433	17.073816	70.808495	1.892839	0.000000	-0.429198	0.000000	0.000000	0.000000	0.008512	0.103493	-0.221311	0.000000	0.000000	3.000000	19.000000	0.000000
1636.291728	0.137987	0.523689	-0.010126	77.626228	17.349916	71.157036	1.899358	0.000000	-0.506277	0.000000	0.000000	0.000000	0.008512	0.103493	-0.221311	0.000000	0.000000	3.000000	19.000000	0.000000
1636.295061	0.137995	0.524007	-0.010854	77.626228	17.349916	71.157036	1.899358	0.000000	-0.506277	0.000000	0.000000	0.000000	0.002216	0.095430	-0.218429	0.000000	0.000000	3.000000	19.000000	0.000000
1636.298394	0.137995	0.524007	-0.010854	77.626228	17.349916	71.157036	1.899358	0.000000	-0.506277	0.000000	0.000000	0.000000	0.002216	0.095430	-0.218429	0.000000	0.000000	3.000000	19.000000	0.000000
1636.301728	0.138007	0.524339	-0.011564	77.619102	17.806213	71.758018	1.899358	0.000000	-0.506277	0.000000	0.000000	0.000000	0.003683	0.099808	-0.213002	0.000000	0.000000	3.000000	19.000000	0.000000
1636.305061	0.138007	0.524339	-0.011564	77.619102	17.806213	71.758018	1.899358	0.000000	-0.506277	0.000000	0.000000	0.000000	0.003683	0.099808	-0.213002	0.000000	0.000000	3.000000	19.000000	0.000000
1636.308394	0.138007	0.524339	-0.011564	77.619102	17.806213	71.758018	1.899358	0.000000	-0.506277	0.000000	0.000000	0.000000	0.003683	0.099808	-0.213002	0.000000	0.000000	3.000000	19.000000	0.000000
1636.311728	0.138007	0.524339	-0.011564	77.613152	18.435482	72.597641	1.900342	0.000000	-0.578183	0.000000	0.000000	0.000000	0.003683	0.099808	-0.213002	0.000000	0.000000	3.000000	19.000000	0.000000
1636.315061	0.138027	0.524665	-0.012321	77.613152	18.435482	72.597641	1.900342	0.000000	-0.578183	0.000000	0.000000	0.000000	0.006015	0.097608	-0.227233	0.000000	0.000000	3.000000	19.000000	0.000000
1636.318394	0.138027	0.524665	-0.012321	77.613152	18.435482	72.597641	1.900342	0.000000	-0.578183	0.000000	0.000000	0.000000	0.006015	0.097608	-0.227233	0.000000	0.000000	3.000000	19.000000	0.000000
1636.321728	0.138105	0.525036	-0.013037	77.598282	19.146400	73.544678	1.900342	0.000000	-0.578183	0.000000	0.000000	0.000000	0.023559	0.111431	-0.214661	0.000000	0.000000	3.000000	19.000000	0.000000
1636.325061	0.138105	0.525036	-0.013037	77.598282	19.146400	73.544678	1.900342	0.000000	-0.578183	0.000000	0.000000	0.000000	0.023559	0.111431	-0.214661	0.000000	0.000000	3.000000	19.000000	0.000000
1636.328394	0.138105	0.525036	-0.013037	77.598282	19.146400	73.544678	1.900342	0.000000	-0.578183	0.000000	0.000000	0.000000	0.023559	0.111431	-0.214661	0.000000	0.000000	3.000000	19.000000	0.000000
1636.331728	0.138105	0.525036	-0.013037	77.577774	19.859089	74.502792	1.905271	0.000000	-0.651832	0.000000	0.000000	0.000000	0.023559	0.111431	-0.214661	0.000000	0.000000	3.000000	19.000000	0.000000
1636.335061	0.138114	0.525391	-0.013751	77.577774	19.859089	74.502792	1.905271	0.000000	-0.651832	0.000000	0.000000	0.000000	0.002591	0.106305	-0.214436	0.000000	0.000000	3.000000	19.000000	0.000000
1636.338394	0.138114	0.525391	-0.013751	77.577774	19.859089	74.502792	1.905271	0.000000	-0.651832	0.000000	0.000000	0.000000	0.002591	0.106305	-0.214436	0.000000	0.000000	3.000000	19.000000	0.000000
1636.341728	0.138091	0.525775	-0.014417	77.552429	20.516726	75.396408	1.905271	0.000000	-0.651832	0.000000	0.000000	0.000000	-0.006809	0.115412	-0.199552	0.000000	0.000000	3.000000	19.000000	0.000000
1636.345061	0.138091	0.525775	-0.014417	77.552429	20.516726	75.396408	1.905271	0.000000	-0.651832	0.000000	0.000000	0.000000	-0.006809	0.115412	-0.199552	0.000000	0.000000	3.000000	19.000000	0.000000
1636.348394	0.138091	0.525775	-0.014417	77.552429	20.516726	75.396408	1.905271	0.000000	-0.651832	0.000000	0.000000	0.000000	-0.006809	0.115412	-0.199552	0.000000	0.000000	3.000000	19.000000	0.000000
1636.351728	0.138091	0.525775	-0.014417	77.526413	21.090981	76.185478	1.904569	0.000000	-0.720830	0.000000	0.000000	0.000000	-0.006809	0.115412	-0.199552	0.000000	0.000000	3.000000	19.000000	0.000000
1636.355061	0.138011	0.526175	-0.015044	77.526413	21.090981	76.185478	1.904569	0.000000	-0.720830	0.000000	0.000000	0.000000	-0.024161	0.119793	-0.188253	0.000000	0.000000	3.000000	19.000000	0.000000
1636.358394	0.138011	0.526175	-0.015044	77.526413	21.090981	76.185478	1.904569	0.000000	-0.720830	0.000000	0.000000	0.000000	-0.024161	0.119793	-0.188253	0.000000	0.000000	3.000000	19.000000	0.000000
1636.361728	0.137923	0.526554	-0.015621	77.496132	21.634867	76.937065	1.904569	0.000000	-0.720830	0.000000	0.000000	0.000000	-0.026453	0.113732	-0.173189	0.000000	0.000000	3.000000	19.000000	0.000000
1636.365061	0.137923	0.526554	-0.015621	77.496132	21.634867	76.937065	1.904569	0.000000	-0.720830	0.000000	0.000000	0.000000	-0.026453	0.113732	-0.173189	0.000000	0.000000	3.000000	19.000000	0.000000
1636.368394	0.137923	0.526554	-0.015621	77.496132	21.634867	76.937065	1.904569	0.000000	-0.720830	0.000000	0.000000	0.000000	-0.026453	0.113732	-0.173189	0.000000	0.000000	3.000000	19.000000	0.000000
1636.371728	0.137856	0.526907	-0.016202	77.465866	22.242039	77.774605	1.896133	0.000000	-0.781070	0.000000	0.000000	0.000000	-0.019942	0.105842	-0.174189	0.000000	0.000000	3.000000	19.000000	0.000000
1636.375061	0.137856	0.526907	-0.016202	77.465866	22.242039	77.774605	1.896133	0.000000	-0.781070	0.000000	0.000000	0.000000	-0.019942	0.105842	-0.174189	0.000000	0.000000	3.000000	19.000000	0.000000
1636.378394	0.137856	0.526907	-0.016202	77.465866	22.242039	77.774605	1.896133	0.000000	-0.781070	0.000000	0.000000	0.000000	-0.019942	0.105842	-0.174189	0.000000	0.000000	3.000000	19.000000	0.000000
1636.381728	0.137860	0.527224	-0.016777	77.431625	22.922869	78.709618	1.892809	0.000000	-0.810101	0.000000	0.000000	0.000000	0.001172	0.095143	-0.172467	0.000000	0.000000	3.000000	19.000000	0.000000
1636.385061	0.137860	0.527224	-0.016777	77.431625	22.922869	78.709618	1.892809	0.000000	-0.810101	0.000000	0.000000	0.000000	0.001172	0.095143	-0.172467	0.000000	0.000000	3.000000	19.000000	0.000000
1636.388394	0.137860	0.527224	-0.016777	77.431625	22.922869	78.709618	1.892809	0.000000	-0.810101	0.000000	0.000000	0.000000	0.001172	0.095143	-0.172467	0.000000	0.000000	3.000000	19.000000	0.000000
1636.391728	0.137860	0.527224	-0.016777	77.404930	23.686909	79.753777	1.893004	0.000000	-0.838846	0.000000	0.000000	0.000000	0.001172	0.095143	-0.172467	0.000000	0.000000	3.000000	19.000000	0.000000
1636.395061	0.137867	0.527492	-0.017414	77.404930	23.686909	79.753777	1.893004	0.000000	-0.838846	0.000000	0.000000	0.000000	0.002079	0.080618	-0.191115	0.000000	0.000000	3.000000	19.000000	0.000000
1636.398394	0.137867	0.527492	-0.017414	77.404930	23.686909	79.753777	1.893004	0.000000	-0.838846	0.000000	0.000000	0.000000	0.002079	0.080618	-0.191115	0.000000	0.000000	3.000000	19.000000	0.000000
1636.401728	0.137876	0.527710	-0.018044	77.382530	24.485287	80.846001	1.893004	0.000000	-0.838846	0.000000	0.000000	0.000000	0.002578	0.065267	-0.188994	0.000000	0.000000	3.000000	19.000000	0.000000
1636.405061	0.137876	0.527710	-0.018044	77.382530	24.485287	80.846001	1.893004	0.000000	-0.838846	0.000000	0.000000	0.000000	0.002578	0.065267	-0.188994	0.000000	0.000000	3.000000	19.000000	0.000000
1636.408394	0.137876	0.527710	-0.018044	77.382530	24.485287	80.846001	1.893004	0.000000	-0.838846	0.000000	0.000000	0.000000	0.002578	0.065267	-0.188994	0.000000	0.000000	3.000000	19.000000	0.000000
1636.411728	0.137825	0.527879	-0.018716	77.367203	25.256886	81.907257	1.893781	0.000000	-0.902197	0.000000	0.000000	0.000000	-0.015314	0.050775	-0.201729	0.000000	0.000000	3.000000	19.000000	0.000000
1636.415061	0.137825	0.527879	-0.018716	77.367203	25.256886	81.907257	1.893781	0.000000	-0.902197	0.000000	0.000000	0.000000	-0.015314	0.050775	-0.201729	0.000000	0.000000	3.000000	19.000000	0.000000
1636.418394	0.137825	0.527879	-0.018716	77.367203	25.256886	81.907257	1.893781	0.000000	-0.902197	0.000000	0.000000	0.000000	-0.015314	0.050775	-0.201729	0.000000	0.000000	3.000000	19.000000	0.000000
1636.421728	0.137699	0.528016	-0.019406	77.357285	25.959249	82.877411	1.891228	0.000000	-0.935819	0.000000	0.000000	0.000000	-0.037650	0.041044	-0.206977	0.000000	0.000000	3.000000	19.000000	0.000000
1636.425061	0.137699	0.528016	-0.019406	77.357285	25.959249	82.877411	1.891228	0.000000	-0.935819	0.000000	0.000000	0.000000	-0.037650	0.041044	-0.206977	0.000000	0.000000	3.000000	19.000000	0.000000
1636.428394	0.137699	0.528016	-0.019406	77.357285	25.959249	82.877411	1.891228	0.000000	-0.935819	0.000000	0.000000	0.000000	-0.037650	0.041044	-0.206977	0.000000	0.000000	3.000000	19.000000	0.000000
1636.431728	0.137699	0.528016	-0.019406	77.358727	26.565229	83.720497	1.884953	0.000000	-0.970315	0.000000	0.000000	0.000000	-0.037650	0.041044	-0.206977	0.000000	0.000000	3.000000	19.000000	0.000000
1636.435061	0.137533	0.528127	-0.020080	77.358727	26.565229	83.720497	1.884953	0.000000	-0.970315	0.000000	0.000000	0.000000	-0.049865	0.033332	-0.202031	0.000000	0.000000	3.000000	19.000000	0.000000
1636.438394	0.137533	0.528127	-0.020080	77.358727	26.565229	83.720497	1.884953	0.000000	-0.970315	0.000000	0.000000	0.000000	-0.049865	0.033332	-0.202031	0.000000	0.000000	3.000000	19.000000	0.000000
1636.441728	0.137346	0.528237	-0.020747	77.360634	27.107834	84.477455	1.884953	0.000000	-0.970315	0.000000	0.000000	0.000000	-0.056143	0.033106	-0.200159	0.000000	0.000000	3.000000	19.000000	0.000000
1636.445061	0.137346	0.528237	-0.020747	77.360634	27.107834	84.477455	1.884953	0.000000	-0.970315	0.000000	0.000000	0.000000	-0.056143	0.033106	-0.200159	0.000000	0.000000	3.000000	19.000000	0.000000
1636.448394	0.137346	0.528237	-0.020747	77.360634	27.107834	84.477455	1.884953	0.000000	-0.970315	0.000000	0.000000	0.000000	-0.056143	0.033106	-0.200159	0.000000	0.000000	3.000000	19.000000	0.000000
1636.451728	0.137346	0.528237	-0.020747	77.370285	27.609028	85.176033	1.867285	0.000000	-1.037347	0.000000	0.000000	0.000000	-0.056143	0.033106	-0.200159	0.000000	0.000000	3.000000	19.000000	0.000000
1636.455061	0.137139	0.528322	-0.021404	77.370285	27.609028	85.176033	1.867285	0.000000	-1.037347	0.000000	0.000000	0.000000	-0.062049	0.025441	-0.197183	0.000000	0.000000	3.000000	19.000000	0.000000
1636.458394	0.137139	0.528322	-0.021404	77.370285	27.609028	85.176033	1.867285	0.000000	-1.037347	0.000000	0.000000	0.000000	-0.062049	0.025441	-0.197183	0.000000	0.000000	3.000000	19.000000	0.000000
1636.461728	0.136944	0.528438	-0.022025	77.383583	28.093399	85.847763	1.867285	0.000000	-1.037347	0.000000	0.000000	0.000000	-0.058595	0.034694	-0.186197	0.000000	0.000000	3.000000	19.000000	0.000000
1636.465061	0.136944	0.528438	-0.022025	77.383583	28.093399	85.847763	1.867285	0.000000	-1.037347	0.000000	0.000000	0.000000	-0.058595	0.034694	-0.186197	0.000000	0.000000	3.000000	19.000000	0.000000
1636.468394	0.136944	0.528438	-0.022025	77.383583	28.093399	85.847763	1.867285	0.000000	-1.037347	0.000000	0.000000	0.000000	-0.058595	0.034694	-0.186197	0.000000	0.000000	3.000000	19.000000	0.000000
1636.471728	0.136944	0.528438	-0.022025	77.428017	28.600479	86.533432	1.847178	0.000000	-1.101243	0.000000	0.000000	0.000000	-0.058595	0.034694	-0.186197	0.000000	0.000000	3.000000	19.000000	0.000000
1636.475061	0.136741	0.528562	-0.022668	77.428017	28.600479	86.533432	1.847178	0.000000	-1.101243	0.000000	0.000000	0.000000	-0.060720	0.037266	-0.192937	0.000000	0.000000	3.000000	19.000000	0.000000
1636.478394	0.136741	0.528562	-0.022668	77.428017	28.600479	86.533432	1.847178	0.000000	-1.101243	0.000000	0.000000	0.000000	-0.060720	0.037266	-0.192937	0.000000	0.000000	3.000000	19.000000	0.000000
1636.481728	0.136557	0.528708	-0.023252	77.499748	29.128220	87.228691	1.847178	0.000000	-1.101243	0.000000	0.000000	0.000000	-0.055159	0.043782	-0.175286	0.000000	0.000000	3.000000	19.000000	0.000000
1636.485061	0.136557	0.528708	-0.023252	77.499748	29.128220	87.228691	1.847178	0.000000	-1.101243	0.000000	0.000000	0.000000	-0.055159	0.043782	-0.175286	0.000000	0.000000	3.000000	19.000000	0.000000
1636.488394	0.136557	0.528708	-0.023252	77.499748	29.128220	87.228691	1.847178	0.000000	-1.101243	0.000000	0.000000	0.000000	-0.055159	0.043782	-0.175286	0.000000	0.000000	3.000000	19.000000	0.000000
1636.491728	0.136557	0.528708	-0.023252	77.606339	29.611431	87.841766	1.827865	0.000000	-1.162614	0.000000	0.000000	0.000000	-0.055159	0.043782	-0.175286	0.000000	0.000000	3.000000	19.000000	0.000000
1636.495061	0.136352	0.528878	-0.023834	77.606339	29.611431	87.841766	1.827865	0.000000	-1.162614	0.000000	0.000000	0.000000	-0.061706	0.051058	-0.174544	0.000000	0.000000	3.000000	19.000000	0.000000
1636.498394	0.136352	0.528878	-0.023834	77.606339	29.611431	87.841766	1.827865	0.000000	-1.162614	0.000000	0.000000	0.000000	-0.061706	0.051058	-0.174544	0.000000	0.000000	3.000000	19.000000	0.000000
1636.501728	0.136130	0.529088	-0.024395	77.746025	29.976635	88.272133	1.827865	0.000000	-1.162614	0.000000	0.000000	0.000000	-0.066492	0.062995	-0.168275	0.000000	0.000000	3.000000	19.000000	0.000000
1636.505061	0.136130	0.529088	-0.024395	77.746025	29.976635	88.272133	1.827865	0.000000	-1.162614	0.000000	0.000000	0.000000	-0.066492	0.062995	-0.168275	0.000000	0.000000	3.000000	19.000000	0.000000
1636.508394	0.136130	0.529088	-0.024395	77.746025	29.976635	88.272133	1.827865	0.000000	-1.162614	0.000000	0.000000	0.000000	-0.066492	0.062995	-0.168275	0.000000	0.000000	3.000000	19.000000	0.000000
1636.511728	0.136130	0.529088	-0.024395	77.902893	30.202578	88.500961	1.806499	0.000000	-1.219750	0.000000	0.000000	0.000000	-0.066492	0.062995	-0.168275	0.000000	0.000000	3.000000	19.000000	0.000000
1636.515061	0.135887	0.529322	-0.024954	77.902893	30.202578	88.500961	1.806499	0.000000	-1.219750	0.000000	0.000000	0.000000	-0.073000	0.070165	-0.167567	0.000000	0.000000	3.000000	19.000000	0.000000
1636.518394	0.135887	0.529322	-0.024954	77.902893	30.202578	88.500961	1.806499	0.000000	-1.219750	0.000000	0.000000	0.000000	-0.073000	0.070165	-0.167567	0.000000	0.000000	3.000000	19.000000	0.000000
1636.521728	0.135675	0.529587	-0.025482	78.055672	30.434072	88.732399	1.806499	0.000000	-1.219750	0.000000	0.000000	0.000000	-0.063344	0.079393	-0.158527	0.000000	0.000000	3.000000	19.000000	0.000000
1636.525061	0.135675	0.529587	-0.025482	78.055672	30.434072	88.732399	1.806499	0.000000	-1.219750	0.000000	0.000000	0.000000	-0.063344	0.079393	-0.158527	0.000000	0.000000	3.000000	19.000000	0.000000
1636.528394	0.135675	0.529587	-0.025482	78.055672	30.434072	88.732399	1.806499	0.000000	-1.219750	0.000000	0.000000	0.000000	-0.063344	0.079393	-0.158527	0.000000	0.000000	3.000000	19.000000	0.000000
1636.531728	0.135675	0.529587	-0.025482	78.190605	30.643538	88.942413	1.783774	0.000000	-1.274099	0.000000	0.000000	0.000000	-0.063344	0.079393	-0.158527	0.000000	0.000000	3.000000	19.000000	0.000000
1636.535061	0.135450	0.529868	-0.026055	78.190605	30.643538	88.942413	1.783774	0.000000	-1.274099	0.000000	0.000000	0.000000	-0.067543	0.084466	-0.171988	0.000000	0.000000	3.000000	19.000000	0.000000
1636.538394	0.135450	0.529868	-0.026055	78.190605	30.643538	88.942413	1.783774	0.000000	-1.274099	0.000000	0.000000	0.000000	-0.067543	0.084466	-0.171988	0.000000	0.000000	3.000000	19.000000	0.000000
1636.541728	0.135201	0.530221	-0.026565	78.303070	30.823200	89.125572	1.783774	0.000000	-1.274099	0.000000	0.000000	0.000000	-0.074950	0.105774	-0.152778	0.000000	0.000000	3.000000	19.000000	0.000000
1636.545061	0.135201	0.530221	-0.026565	78.303070	30.823200	89.125572	1.783774	0.000000	-1.274099	0.000000	0.000000	0.000000	-0.074950	0.105774	-0.152778	0.000000	0.000000	3.000000	19.000000	0.000000
1636.548394	0.135201	0.530221	-0.026565	78.303070	30.823200	89.125572	1.783774	0.000000	-1.274099	0.000000	0.000000	0.000000	-0.074950	0.105774	-0.152778	0.000000	0.000000	3.000000	19.000000	0.000000
1636.551728	0.135201	0.530221	-0.026565	78.388687	30.961189	89.272865	1.760026	0.000000	-1.328227	0.000000	0.000000	0.000000	-0.074950	0.105774	-0.152778	0.000000	0.000000	3.000000	19.000000	0.000000
1636.555061	0.134942	0.530604	-0.027031	78.388687	30.961189	89.272865	1.760026	0.000000	-1.328227	0.000000	0.000000	0.000000	-0.077577	0.114941	-0.139926	0.000000	0.000000	3.000000	19.000000	0.000000
1636.558394	0.134942	0.530604	-0.027031	78.388687	30.961189	89.272865	1.760026	0.000000	-1.328227	0.000000	0.000000	0.000000	-0.077577	0.114941	-0.139926	0.000000	0.000000	3.000000	19.000000	0.000000
1636.561728	0.134661	0.531009	-0.027426	78.437737	31.032187	89.357552	1.760026	0.000000	-1.328227	0.000000	0.000000	0.000000	-0.084218	0.121490	-0.118485	0.000000	0.000000	3.000000	19.000000	0.000000
1636.565061	0.134661	0.531009	-0.027426	78.437737	31.032187	89.357552	1.760026	0.000000	-1.328227	0.000000	0.000000	0.000000	-0.084218	0.121490	-0.118485	0.000000	0.000000	3.000000	19.000000	0.000000
1636.568394	0.134661	0.531009	-0.027426	78.437737	31.032187	89.357552	1.760026	0.000000	-1.328227	0.000000	0.000000	0.000000	-0.084218	0.121490	-0.118485	0.000000	0.000000	3.000000	19.000000	0.000000
1636.571728	0.134661	0.531009	-0.027426	78.451263	31.046171	89.388596	1.733060	0.000000	-1.371295	0.000000	0.000000	0.000000	-0.084218	0.121490	-0.118485	0.000000	0.000000	3.000000	19.000000	0.000000
1636.575061	0.134392	0.531443	-0.027715	78.451263	31.046171	89.388596	1.733060	0.000000	-1.371295	0.000000	0.000000	0.000000	-0.080911	0.130192	-0.086747	0.000000	0.000000	3.000000	19.000000	0.000000
1636.578394	0.134392	0.531443	-0.027715	78.451263	31.046171	89.388596	1.733060	0.000000	-1.371295	0.000000	0.000000	0.000000	-0.080911	0.130192	-0.086747	0.000000	0.000000	3.000000	19.000000	0.000000
1636.581728	0.134133	0.531906	-0.027898	78.449951	31.035501	89.397865	1.733060	0.000000	-1.371295	0.000000	0.000000	0.000000	-0.077620	0.138975	-0.055018	0.000000	0.000000	3.000000	19.000000	0.000000
1636.585061	0.134133	0.531906	-0.027898	78.449951	31.035501	89.397865	1.733060	0.000000	-1.371295	0.000000	0.000000	0.000000	-0.077620	0.138975	-0.055018	0.000000	0.000000	3.000000	19.000000	0.000000
1636.588394	0.134133	0.531906	-0.027898	78.449951	31.035501	89.397865	1.733060	0.000000	-1.371295	0.000000	0.000000	0.000000	-0.077620	0.138975	-0.055018	0.000000	0.000000	3.000000	19.000000	0.000000
1636.591728	0.134133	0.531906	-0.027898	78.447350	30.958450	89.331902	1.706639	0.000000	-1.394923	0.000000	0.000000	0.000000	-0.077620	0.138975	-0.055018	0.000000	0.000000	3.000000	19.000000	0.000000
1636.595061	0.133825	0.532375	-0.027953	78.447350	30.958450	89.331902	1.706639	0.000000	-1.394923	0.000000	0.000000	0.000000	-0.092333	0.140516	-0.016408	0.000000	0.000000	3.000000	19.000000	0.000000
1636.598394	0.133825	0.532375	-0.027953	78.447350	30.958450	89.331902	1.706639	0.000000	-1.394923	0.000000	0.000000	0.000000	-0.092333	0.140516	-0.016408	0.000000	0.000000	3.000000	19.000000	0.000000
1636.601728	0.133426	0.532873	-0.027871	78.471436	30.794497	89.150879	1.706639	0.000000	-1.394923	0.000000	0.000000	0.000000	-0.119698	0.149528	0.024783	0.000000	0.000000	3.000000	19.000000	0.000000
1636.605061	0.133426	0.532873	-0.027871	78.471436	30.794497	89.150879	1.706639	0.000000	-1.394923	0.000000	0.000000	0.000000	-0.119698	0.149528	0.024783	0.000000	0.000000	3.000000	19.000000	0.000000
1636.608394	0.133426	0.532873	-0.027871	78.471436	30.794497	89.150879	1.706639	0.000000	-1.394923	0.000000	0.000000	0.000000	-0.119698	0.149528	0.024783	0.000000	0.000000	3.000000	19.000000	0.000000
1636.611728	0.133426	0.532873	-0.027871	78.539993	30.471302	88.761757	1.671301	0.000000	-1.393527	0.000000	0.000000	0.000000	-0.119698	0.149528	0.024783	0.000000	0.000000	3.000000	19.000000	0.000000
1636.615061	0.132897	0.533353	-0.027630	78.539993	30.471302	88.761757	1.671301	0.000000	-1.393527	0.000000	0.000000	0.000000	-0.158666	0.143906	0.072037	0.000000	0.000000	3.000000	19.000000	0.000000
1636.618394	0.132897	0.533353	-0.027630	78.539993	30.471302	88.761757	1.671301	0.000000	-1.393527	0.000000	0.000000	0.000000	-0.158666	0.143906	0.072037	0.000000	0.000000	3.000000	19.000000	0.000000
1636.621728	0.132298	0.533838	-0.027256	78.639168	30.005148	88.189537	1.671301	0.000000	-1.393527	0.000000	0.000000	0.000000	-0.179837	0.145730	0.112304	0.000000	0.000000	3.000000	19.000000	0.000000
1636.625061	0.132298	0.533838	-0.027256	78.639168	30.005148	88.189537	1.671301	0.000000	-1.393527	0.000000	0.000000	0.000000	-0.179837	0.145730	0.112304	0.000000	0.000000	3.000000	19.000000	0.000000
1636.628394	0.132298	0.533838	-0.027256	78.639168	30.005148	88.189537	1.671301	0.000000	-1.393527	0.000000	0.000000	0.000000	-0.179837	0.145730	0.112304	0.000000	0.000000	3.000000	19.000000	0.000000
1636.631728	0.132298	0.533838	-0.027256	78.770050	29.511816	87.585716	1.614883	0.000000	-1.362804	0.000000	0.000000	0.000000	-0.179837	0.145730	0.112304	0.000000	0.000000	3.000000	19.000000	0.000000
1636.635061	0.131621	0.534289	-0.026693	78.770050	29.511816	87.585716	1.614883	0.000000	-1.362804	0.000000	0.000000	0.000000	-0.202884	0.135074	0.168994	0.000000	0.000000	3.000000	19.000000	0.000000
1636.638394	0.131621	0.534289	-0.026693	78.770050	29.511816	87.585716	1.614883	0.000000	-1.362804	0.000000	0.000000	0.000000	-0.202884	0.135074	0.168994	0.000000	0.000000	3.000000	19.000000	0.000000
1636.641728	0.130881	0.534712	-0.025969	78.924988	29.050707	87.035202	1.614883	0.000000	-1.362804	0.000000	0.000000	0.000000	-0.222228	0.127109	0.216991	0.000000	0.000000	3.000000	19.000000	0.000000
1636.645061	0.130881	0.534712	-0.025969	78.924988	29.050707	87.035202	1.614883	0.000000	-1.362804	0.000000	0.000000	0.000000	-0.222228	0.127109	0.216991	0.000000	0.000000	3.000000	19.000000	0.000000
1636.648394	0.130881	0.534712	-0.025969	78.924988	29.050707	87.035202	1.614883	0.000000	-1.362804	0.000000	0.000000	0.000000	-0.222228	0.127109	0.216991	0.000000	0.000000	3.000000	19.000000	0.000000
1636.651728	0.130133	0.535133	-0.025040	79.089233	28.783329	86.752312	1.544031	0.000000	-1.298473	0.000000	0.000000	0.000000	-0.224316	0.126168	0.278924	0.000000	0.000000	3.000000	19.000000	0.000000
1636.655061	0.130133	0.535133	-0.025040	79.089233	28.783329	86.752312	1.544031	0.000000	-1.298473	0.000000	0.000000	0.000000	-0.224316	0.126168	0.278924	0.000000	0.000000	3.000000	19.000000	0.000000
1636.658394	0.130133	0.535133	-0.025040	79.089233	28.783329	86.752312	1.544031	0.000000	-1.298473	0.000000	0.000000	0.000000	-0.224316	0.126168	0.278924	0.000000	0.000000	3.000000	19.000000	0.000000
1636.661728	0.129364	0.535543	-0.023945	79.280609	28.820505	86.865471	1.506645	0.000000	-1.251985	0.000000	0.000000	0.000000	-0.230574	0.123044	0.328553	0.000000	0.000000	3.000000	19.000000	0.000000
1636.665061	0.129364	0.535543	-0.023945	79.280609	28.820505	86.865471	1.506645	0.000000	-1.251985	0.000000	0.000000	0.000000	-0.230574	0.123044	0.328553	0.000000	0.000000	3.000000	19.000000	0.000000
1636.668394	0.129364	0.535543	-0.023945	79.280609	28.820505	86.865471	1.506645	0.000000	-1.251985	0.000000	0.000000	0.000000	-0.230574	0.123044	0.328553	0.000000	0.000000	3.000000	19.000000	0.000000
1636.671728	0.128510	0.535968	-0.022670	79.502022	29.068647	87.251671	1.468216	0.000000	-1.197226	0.000000	0.000000	0.000000	-0.256231	0.127370	0.382360	0.000000	0.000000	3.000000	19.000000	0.000000
1636.675061	0.128510	0.535968	-0.022670	79.502022	29.068647	87.251671	1.468216	0.000000	-1.197226	0.000000	0.000000	0.000000	-0.256231	0.127370	0.382360	0.000000	0.000000	3.000000	19.000000	0.000000
1636.678394	0.128510	0.535968	-0.022670	79.502022	29.068647	87.251671	1.468216	0.000000	-1.197226	0.000000	0.000000	0.000000	-0.256231	0.127370	0.382360	0.000000	0.000000	3.000000	19.000000	0.000000
1636.681728	0.127604	0.536391	-0.021247	79.775841	29.413410	87.746155	1.425510	0.000000	-1.133500	0.000000	0.000000	0.000000	-0.271772	0.126875	0.426812	0.000000	0.000000	3.000000	19.000000	0.000000
1636.685061	0.127604	0.536391	-0.021247	79.775841	29.413410	87.746155	1.425510	0.000000	-1.133500	0.000000	0.000000	0.000000	-0.271772	0.126875	0.426812	0.000000	0.000000	3.000000	19.000000	0.000000
1636.688394	0.127604	0.536391	-0.021247	79.775841	29.413410	87.746155	1.425510	0.000000	-1.133500	0.000000	0.000000	0.000000	-0.271772	0.126875	0.426812	0.000000	0.000000	3.000000	19.000000	0.000000
1636.691728	0.126652	0.536829	-0.019728	80.098053	29.869381	88.358337	1.380215	0.000000	-1.062364	0.000000	0.000000	0.000000	-0.285575	0.131604	0.455817	0.000000	0.000000	3.000000	19.000000	0.000000
1636.695061	0.126652	0.536829	-0.019728	80.098053	29.869381	88.358337	1.380215	0.000000	-1.062364	0.000000	0.000000	0.000000	-0.285575	0.131604	0.455817	0.000000	0.000000	3.000000	19.000000	0.000000
1636.698394	0.126652	0.536829	-0.019728	80.098053	29.869381	88.358337	1.380215	0.000000	-1.062364	0.000000	0.000000	0.000000	-0.285575	0.131604	0.455817	0.000000	0.000000	3.000000	19.000000	0.000000
1636.701728	0.125770	0.537266	-0.018097	80.441978	30.409536	89.049110	1.332619	0.000000	-0.986395	0.000000	0.000000	0.000000	-0.264670	0.131119	0.489217	0.000000	0.000000	3.000000	19.000000	0.000000
1636.705061	0.125770	0.537266	-0.018097	80.441978	30.409536	89.049110	1.332619	0.000000	-0.986395	0.000000	0.000000	0.000000	-0.264670	0.131119	0.489217	0.000000	0.000000	3.000000	19.000000	0.000000
1636.708394	0.125770	0.537266	-0.018097	80.441978	30.409536	89.049110	1.332619	0.000000	-0.986395	0.000000	0.000000	0.000000	-0.264670	0.131119	0.489217	0.000000	0.000000	3.000000	19.000000	0.000000
1636.711728	0.124974	0.537712	-0.016453	80.787933	31.026678	89.688545	1.288508	0.000000	-0.904859	0.000000	0.000000	0.000000	-0.238718	0.133625	0.493393	0.000000	0.000000	3.000000	19.000000	0.000000
1636.715061	0.124974	0.537712	-0.016453	80.787933	31.026678	89.688545	1.288508	0.000000	-0.904859	0.000000	0.000000	0.000000	-0.238718	0.133625	0.493393	0.000000	0.000000	3.000000	19.000000	0.000000
1636.718394	0.124974	0.537712	-0.016453	80.787933	31.026678	89.688545	1.288508	0.000000	-0.904859	0.000000	0.000000	0.000000	-0.238718	0.133625	0.493393	0.000000	0.000000	3.000000	19.000000	0.000000
1636.721728	0.124324	0.538149	-0.014830	81.116928	31.680664	90.447334	1.248721	0.000000	-0.822627	0.000000	0.000000	0.000000	-0.195226	0.131247	0.486898	0.000000	0.000000	3.000000	19.000000	0.000000
1636.725061	0.124324	0.538149	-0.014830	81.116928	31.680664	90.447334	1.248721	0.000000	-0.822627	0.000000	0.000000	0.000000	-0.195226	0.131247	0.486898	0.000000	0.000000	3.000000	19.000000	0.000000
1636.728394	0.124324	0.538149	-0.014830	81.116928	31.680664	90.447334	1.248721	0.000000	-0.822627	0.000000	0.000000	0.000000	-0.195226	0.131247	0.486898	0.000000	0.000000	3.000000	19.000000	0.000000
1636.731728	0.123730	0.538562	-0.013222	81.428932	32.335842	91.210052	1.216184	0.000000	-0.741477	0.000000	0.000000	0.000000	-0.178108	0.123979	0.482177	0.000000	0.000000	3.000000	19.000000	0.000000
1636.735061	0.123730	0.538562	-0.013222	81.428932	32.335842	91.210052	1.216184	0.000000	-0.741477	0.000000	0.000000	0.000000	-0.178108	0.123979	0.482177	0.000000	0.000000	3.000000	19.000000	0.000000
1636.738394	0.123730	0.538562	-0.013222	81.428932	32.335842	91.210052	1.216184	0.000000	-0.741477	0.000000	0.000000	0.000000	-0.178108	0.123979	0.482177	0.000000	0.000000	3.000000	19.000000	0.000000
1636.741728	0.123158	0.538942	-0.011596	81.732384	32.835739	91.773705	1.186499	0.000000	-0.661114	0.000000	0.000000	0.000000	-0.171614	0.113935	0.487803	0.000000	0.000000	3.000000	19.000000	0.000000
1636.745061	0.123158	0.538942	-0.011596	81.732384	32.835739	91.773705	1.186499	0.000000	-0.661114	0.000000	0.000000	0.000000	-0.171614	0.113935	0.487803	0.000000	0.000000	3.000000	19.000000	0.000000
1636.748394	0.123158	0.538942	-0.011596	81.732384	32.835739	91.773705	1.186499	0.000000	-0.661114	0.000000	0.000000	0.000000	-0.171614	0.113935	0.487803	0.000000	0.000000	3.000000	19.000000	0.000000
1636.751728	0.122543	0.539273	-0.010021	82.044800	32.924068	91.830170	1.157897	0.000000	-0.579814	0.000000	0.000000	0.000000	-0.184517	0.099330	0.472555	0.000000	0.000000	3.000000	19.000000	0.000000
1636.755061	0.122543	0.539273	-0.010021	82.044800	32.924068	91.830170	1.157897	0.000000	-0.579814	0.000000	0.000000	0.000000	-0.184517	0.099330	0.472555	0.000000	0.000000	3.000000	19.000000	0.000000
1636.758394	0.122543	0.539273	-0.010021	82.044800	32.924068	91.830170	1.157897	0.000000	-0.579814	0.000000	0.000000	0.000000	-0.184517	0.099330	0.472555	0.000000	0.000000	3.000000	19.000000	0.000000
1636.761728	0.121812	0.539538	-0.008429	82.366112	32.520115	91.331818	1.127144	0.000000	-0.501055	0.000000	0.000000	0.000000	-0.219254	0.079247	0.477768	0.000000	0.000000	3.000000	19.000000	0.000000
1636.765061	0.121812	0.539538	-0.008429	82.366112	32.520115	91.331818	1.127144	0.000000	-0.501055	0.000000	0.000000	0.000000	-0.219254	0.079247	0.477768	0.000000	0.000000	3.000000	19.000000	0.000000
1636.768394	0.121812	0.539538	-0.008429	82.366112	32.520115	91.331818	1.127144	0.000000	-0.501055	0.000000	0.000000	0.000000	-0.219254	0.079247	0.477768	0.000000	0.000000	3.000000	19.000000	0.000000
1636.771728	0.120986	0.539734	-0.006825	82.693436	31.576685	90.216637	1.090602	0.000000	-0.421427	0.000000	0.000000	0.000000	-0.247882	0.058975	0.481136	0.000000	0.000000	3.000000	19.000000	0.000000
1636.775061	0.120986	0.539734	-0.006825	82.693436	31.576685	90.216637	1.090602	0.000000	-0.421427	0.000000	0.000000	0.000000	-0.247882	0.058975	0.481136	0.000000	0.000000	3.000000	19.000000	0.000000
1636.778394	0.120986	0.539734	-0.006825	82.693436	31.576685	90.216637	1.090602	0.000000	-0.421427	0.000000	0.000000	0.000000	-0.247882	0.058975	0.481136	0.000000	0.000000	3.000000	19.000000	0.000000
1636.781728	0.120082	0.539914	-0.005225	83.002129	30.297972	88.741470	1.049288	0.000000	-0.341237	0.000000	0.000000	0.000000	-0.271002	0.053890	0.480060	0.000000	0.000000	3.000000	19.000000	0.000000
1636.785061	0.120082	0.539914	-0.005225	83.002129	30.297972	88.741470	1.049288	0.000000	-0.341237	0.000000	0.000000	0.000000	-0.271002	0.053890	0.480060	0.000000	0.000000	3.000000	19.000000	0.000000
1636.788394	0.120082	0.539914	-0.005225	83.002129	30.297972	88.741470	1.049288	0.000000	-0.341237	0.000000	0.000000	0.000000	-0.271002	0.053890	0.480060	0.000000	0.000000	3.000000	19.000000	0.000000
1636.791728	0.119141	0.540034	-0.003653	83.280670	29.078512	87.332855	1.004121	0.000000	-0.261227	0.000000	0.000000	0.000000	-0.282441	0.036140	0.471351	0.000000	0.000000	3.000000	19.000000	0.000000
1636.795061	0.119141	0.540034	-0.003653	83.280670	29.078512	87.332855	1.004121	0.000000	-0.261227	0.000000	0.000000	0.000000	-0.282441	0.036140	0.471351	0.000000	0.000000	3.000000	19.000000	0.000000
1636.798394	0.119141	0.540034	-0.003653	83.280670	29.078512	87.332855	1.004121	0.000000	-0.261227	0.000000	0.000000	0.000000	-0.282441	0.036140	0.471351	0.000000	0.000000	3.000000	19.000000	0.000000
1636.801728	0.118191	0.540154	-0.002085	83.521042	28.315878	86.287201	0.957048	0.000000	-0.182669	0.000000	0.000000	0.000000	-0.284889	0.035909	0.470486	0.000000	0.000000	3.000000	19.000000	0.000000
1636.805061	0.118191	0.540154	-0.002085	83.521042	28.315878	86.287201	0.957048	0.000000	-0.182669	0.000000	0.000000	0.000000	-0.284889	0.035909	0.470486	0.000000	0.000000	3.000000	19.000000	0.000000
1636.808394	0.118191	0.540154	-0.002085	83.521042	28.315878	86.287201	0.957048	0.000000	-0.182669	0.000000	0.000000	0.000000	-0.284889	0.035909	0.470486	0.000000	0.000000	3.000000	19.000000	0.000000
1636.811728	0.117192	0.540232	-0.000591	83.717186	28.394478	85.955505	0.909566	0.000000	-0.104254	0.000000	0.000000	0.000000	-0.299751	0.023514	0.448236	0.000000	0.000000	3.000000	19.000000	0.000000
1636.815061	0.117192	0.540232	-0.000591	83.717186	28.394478	85.955505	0.909566	0.000000	-0.104254	0.000000	0.000000	0.000000	-0.299751	0.023514	0.448236	0.000000	0.000000	3.000000	19.000000	0.000000
1636.818394	0.117192	0.540232	-0.000591	83.717186	28.394478	85.955505	0.909566	0.000000	-0.104254	0.000000	0.000000	0.000000	-0.299751	0.023514	0.448236	0.000000	0.000000	3.000000	19.000000	0.000000
1636.821728	0.116083	0.540286	0.000864	83.901627	28.852749	85.932602	0.859608	0.000000	-0.029548	0.000000	0.000000	0.000000	-0.332651	0.016076	0.436342	0.000000	0.000000	3.000000	19.000000	0.000000
1636.825061	0.116083	0.540286	0.000864	83.901627	28.852749	85.932602	0.859608	0.000000	-0.029548	0.000000	0.000000	0.000000	-0.332651	0.016076	0.436342	0.000000	0.000000	3.000000	19.000000	0.000000
1636.828394	0.116083	0.540286	0.000864	83.901627	28.852749	85.932602	0.859608	0.000000	-0.029548	0.000000	0.000000	0.000000	-0.332651	0.016076	0.436342	0.000000	0.000000	3.000000	19.000000	0.000000
1636.831728	0.114918	0.540322	0.002307	84.083847	29.334812	86.064117	0.804166	0.000000	0.043175	0.000000	0.000000	0.000000	-0.349492	0.010841	0.433160	0.000000	0.000000	3.000000	19.000000	0.000000
1636.835061	0.114918	0.540322	0.002307	84.083847	29.334812	86.064117	0.804166	0.000000	0.043175	0.000000	0.000000	0.000000	-0.349492	0.010841	0.433160	0.000000	0.000000	3.000000	19.000000	0.000000
1636.838394	0.114918	0.540322	0.002307	84.083847	29.334812	86.064117	0.804166	0.000000	0.043175	0.000000	0.000000	0.000000	-0.349492	0.010841	0.433160	0.000000	0.000000	3.000000	19.000000	0.000000
1636.841728	0.113633	0.540326	0.003670	84.258949	30.046803	86.633705	0.745918	0.000000	0.115369	0.000000	0.000000	0.000000	-0.385529	0.001195	0.408747	0.000000	0.000000	3.000000	19.000000	0.000000
1636.845061	0.113633	0.540326	0.003670	84.258949	30.046803	86.633705	0.745918	0.000000	0.115369	0.000000	0.000000	0.000000	-0.385529	0.001195	0.408747	0.000000	0.000000	3.000000	19.000000	0.000000
1636.848394	0.113633	0.540326	0.003670	84.258949	30.046803	86.633705	0.745918	0.000000	0.115369	0.000000	0.000000	0.000000	-0.385529	0.001195	0.408747	0.000000	0.000000	3.000000	19.000000	0.000000
1636.851728	0.112326	0.540305	0.004969	84.407181	31.171755	87.697067	0.681663	0.000000	0.183493	0.000000	0.000000	0.000000	-0.392197	-0.006247	0.389883	0.000000	0.000000	3.000000	19.000000	0.000000
1636.855061	0.112326	0.540305	0.004969	84.407181	31.171755	87.697067	0.681663	0.000000	0.183493	0.000000	0.000000	0.000000	-0.392197	-0.006247	0.389883	0.000000	0.000000	3.000000	19.000000	0.000000
1636.858394	0.112326	0.540305	0.004969	84.407181	31.171755	87.697067	0.681663	0.000000	0.183493	0.000000	0.000000	0.000000	-0.392197	-0.006247	0.389883	0.000000	0.000000	3.000000	19.000000	0.000000
1636.861728	0.110958	0.540250	0.006239	84.512665	33.064903	89.446678	0.616296	0.000000	0.248474	0.000000	0.000000	0.000000	-0.410257	-0.016504	0.380916	0.000000	0.000000	3.000000	19.000000	0.000000
1636.865061	0.110958	0.540250	0.006239	84.512665	33.064903	89.446678	0.616296	0.000000	0.248474	0.000000	0.000000	0.000000	-0.410257	-0.016504	0.380916	0.000000	0.000000	3.000000	19.000000	0.000000
1636.868394	0.110958	0.540250	0.006239	84.512665	33.064903	89.446678	0.616296	0.000000	0.248474	0.000000	0.000000	0.000000	-0.410257	-0.016504	0.380916	0.000000	0.000000	3.000000	19.000000	0.000000
1636.871728	0.109475	0.540206	0.007440	84.551292	35.497414	91.903488	0.547920	0.000000	0.311960	0.000000	0.000000	0.000000	-0.445036	-0.013293	0.360097	0.000000	0.000000	3.000000	19.000000	0.000000
1636.875061	0.109475	0.540206	0.007440	84.551292	35.497414	91.903488	0.547920	0.000000	0.311960	0.000000	0.000000	0.000000	-0.445036	-0.013293	0.360097	0.000000	0.000000	3.000000	19.000000	0.000000
1636.878394	0.109475	0.540206	0.007440	84.551292	35.497414	91.903488	0.547920	0.000000	0.311960	0.000000	0.000000	0.000000	-0.445036	-0.013293	0.360097	0.000000	0.000000	3.000000	19.000000	0.000000
1636.881728	0.107891	0.540170	0.008633	84.537399	38.289700	94.558418	0.473747	0.000000	0.371976	0.000000	0.000000	0.000000	-0.475334	-0.010682	0.357943	0.000000	0.000000	3.000000	19.000000	0.000000
1636.885061	0.107891	0.540170	0.008633	84.537399	38.289700	94.558418	0.473747	0.000000	0.371976	0.000000	0.000000	0.000000	-0.475334	-0.010682	0.357943	0.000000	0.000000	3.000000	19.000000	0.000000
1636.888394	0.107891	0.540170	0.008633	84.537399	38.289700	94.558418	0.473747	0.000000	0.371976	0.000000	0.000000	0.000000	-0.475334	-0.010682	0.357943	0.000000	0.000000	3.000000	19.000000	0.000000
1636.891728	0.106199	0.540122	0.009691	84.471001	41.290028	97.044304	0.394525	0.000000	0.431633	0.000000	0.000000	0.000000	-0.507424	-0.014509	0.317396	0.000000	0.000000	3.000000	19.000000	0.000000
1636.895061	0.106199	0.540122	0.009691	84.471001	41.290028	97.044304	0.394525	0.000000	0.431633	0.000000	0.000000	0.000000	-0.507424	-0.014509	0.317396	0.000000	0.000000	3.000000	19.000000	0.000000
1636.898394	0.106199	0.540122	0.009691	84.471001	41.290028	97.044304	0.394525	0.000000	0.431633	0.000000	0.000000	0.000000	-0.507424	-0.014509	0.317396	0.000000	0.000000	3.000000	19.000000	0.000000
1636.901728	0.104428	0.540078	0.010626	84.343758	44.490253	99.822952	0.309954	0.000000	0.484532	0.000000	0.000000	0.000000	-0.531238	-0.013301	0.280516	0.000000	0.000000	3.000000	19.000000	0.000000
1636.905061	0.104428	0.540078	0.010626	84.343758	44.490253	99.822952	0.309954	0.000000	0.484532	0.000000	0.000000	0.000000	-0.531238	-0.013301	0.280516	0.000000	0.000000	3.000000	19.000000	0.000000
1636.908394	0.104428	0.540078	0.010626	84.343758	44.490253	99.822952	0.309954	0.000000	0.484532	0.000000	0.000000	0.000000	-0.531238	-0.013301	0.280516	0.000000	0.000000	3.000000	19.000000	0.000000
1636.911728	0.102593	0.540030	0.011391	84.142113	47.877728	103.144379	0.221415	0.000000	0.531285	0.000000	0.000000	0.000000	-0.550658	-0.014151	0.229739	0.000000	0.000000	3.000000	19.000000	0.000000
1636.915061	0.102593	0.540030	0.011391	84.142113	47.877728	103.144379	0.221415	0.000000	0.531285	0.000000	0.000000	0.000000	-0.550658	-0.014151	0.229739	0.000000	0.000000	3.000000	19.000000	0.000000
1636.918394	0.102593	0.540030	0.011391	84.142113	47.877728	103.144379	0.221415	0.000000	0.531285	0.000000	0.000000	0.000000	-0.550658	-0.014151	0.229739	0.000000	0.000000	3.000000	19.000000	0.000000
1636.921728	0.100722	0.539971	0.012005	83.876244	51.169720	106.579773	0.129638	0.000000	0.569575	0.000000	0.000000	0.000000	-0.561342	-0.017823	0.184119	0.000000	0.000000	3.000000	19.000000	0.000000
1636.925061	0.100722	0.539971	0.012005	83.876244	51.169720	106.579773	0.129638	0.000000	0.569575	0.000000	0.000000	0.000000	-0.561342	-0.017823	0.184119	0.000000	0.000000	3.000000	19.000000	0.000000
1636.928394	0.100722	0.539971	0.012005	83.876244	51.169720	106.579773	0.129638	0.000000	0.569575	0.000000	0.000000	0.000000	-0.561342	-0.017823	0.184119	0.000000	0.000000	3.000000	19.000000	0.000000
1636.931728	0.098833	0.539935	0.012435	83.573799	54.018158	109.314278	0.036081	0.000000	0.600261	0.000000	0.000000	0.000000	-0.566499	-0.010725	0.128881	0.000000	0.000000	3.000000	19.000000	0.000000
1636.935061	0.098833	0.539935	0.012435	83.573799	54.018158	109.314278	0.036081	0.000000	0.600261	0.000000	0.000000	0.000000	-0.566499	-0.010725	0.128881	0.000000	0.000000	3.000000	19.000000	0.000000
1636.938394	0.098833	0.539935	0.012435	83.573799	54.018158	109.314278	0.036081	0.000000	0.600261	0.000000	0.000000	0.000000	-0.566499	-0.010725	0.128881	0.000000	0.000000	3.000000	19.000000	0.000000
1636.941728	0.096896	0.539878	0.012739	83.249390	56.458813	111.741104	-0.058335	0.000000	0.621741	0.000000	0.000000	0.000000	-0.581313	-0.017172	0.091252	0.000000	0.000000	3.000000	19.000000	0.000000
1636.945061	0.096896	0.539878	0.012739	83.249390	56.458813	111.741104	-0.058335	0.000000	0.621741	0.000000	0.000000	0.000000	-0.581313	-0.017172	0.091252	0.000000	0.000000	3.000000	19.000000	0.000000
1636.948394	0.096896	0.539878	0.012739	83.249390	56.458813	111.741104	-0.058335	0.000000	0.621741	0.000000	0.000000	0.000000	-0.581313	-0.017172	0.091252	0.000000	0.000000	3.000000	19.000000	0.000000
1636.951728	0.094945	0.539797	0.012976	82.932175	58.462418	113.707397	-0.155220	0.000000	0.636950	0.000000	0.000000	0.000000	-0.585143	-0.024340	0.071131	0.000000	0.000000	3.000000	19.000000	0.000000
1636.955061	0.094945	0.539797	0.012976	82.932175	58.462418	113.707397	-0.155220	0.000000	0.636950	0.000000	0.000000	0.000000	-0.585143	-0.024340	0.071131	0.000000	0.000000	3.000000	19.000000	0.000000
1636.958394	0.094945	0.539797	0.012976	82.932175	58.462418	113.707397	-0.155220	0.000000	0.636950	0.000000	0.000000	0.000000	-0.585143	-0.024340	0.071131	0.000000	0.000000	3.000000	19.000000	0.000000
1636.961728	0.092942	0.539709	0.013173	82.640221	60.049980	115.081070	-0.252744	0.000000	0.648805	0.000000	0.000000	0.000000	-0.601065	-0.026499	0.059073	0.000000	0.000000	3.000000	19.000000	0.000000
1636.965061	0.092942	0.539709	0.013173	82.640221	60.049980	115.081070	-0.252744	0.000000	0.648805	0.000000	0.000000	0.000000	-0.601065	-0.026499	0.059073	0.000000	0.000000	3.000000	19.000000	0.000000
1636.968394	0.092942	0.539709	0.013173	82.640221	60.049980	115.081070	-0.252744	0.000000	0.648805	0.000000	0.000000	0.000000	-0.601065	-0.026499	0.059073	0.000000	0.000000	3.000000	19.000000	0.000000
1636.971728	0.090942	0.539611	0.013384	82.388199	61.273102	115.903984	-0.352922	0.000000	0.658651	0.000000	0.000000	0.000000	-0.599748	-0.029314	0.063302	0.000000	0.000000	3.000000	19.000000	0.000000
1636.975061	0.090942	0.539611	0.013384	82.388199	61.273102	115.903984	-0.352922	0.000000	0.658651	0.000000	0.000000	0.000000	-0.599748	-0.029314	0.063302	0.000000	0.000000	3.000000	19.000000	0.000000
1636.978394	0.090942	0.539611	0.013384	82.388199	61.273102	115.903984	-0.352922	0.000000	0.658651	0.000000	0.000000	0.000000	-0.599748	-0.029314	0.063302	0.000000	0.000000	3.000000	19.000000	0.000000
1636.981728	0.088923	0.539582	0.013600	82.164139	62.186878	116.500282	-0.452880	0.000000	0.669201	0.000000	0.000000	0.000000	-0.605960	-0.008612	0.064838	0.000000	0.000000	3.000000	19.000000	0.000000
1636.985061	0.088923	0.539582	0.013600	82.164139	62.186878	116.500282	-0.452880	0.000000	0.669201	0.000000	0.000000	0.000000	-0.605960	-0.008612	0.064838	0.000000	0.000000	3.000000	19.000000	0.000000
1636.988394	0.088923	0.539582	0.013600	82.164139	62.186878	116.500282	-0.452880	0.000000	0.669201	0.000000	0.000000	0.000000	-0.605960	-0.008612	0.064838	0.000000	0.000000	3.000000	19.000000	0.000000
1636.991728	0.086935	0.539604	0.013858	81.954285	62.854576	117.056946	-0.553873	0.000000	0.680008	0.000000	0.000000	0.000000	-0.596280	0.006415	0.077458	0.000000	0.000000	3.000000	19.000000	0.000000
1636.995061	0.086935	0.539604	0.013858	81.954285	62.854576	117.056946	-0.553873	0.000000	0.680008	0.000000	0.000000	0.000000	-0.596280	0.006415	0.077458	0.000000	0.000000	3.000000	19.000000	0.000000
1636.998394	0.086935	0.539604	0.013858	81.954285	62.854576	117.056946	-0.553873	0.000000	0.680008	0.000000	0.000000	0.000000	-0.596280	0.006415	0.077458	0.000000	0.000000	3.000000	19.000000	0.000000
1637.001728	0.085037	0.539720	0.014097	81.746788	63.360340	117.783989	-0.653253	0.000000	0.692917	0.000000	0.000000	0.000000	-0.569342	0.034932	0.071597	0.000000	0.000000	3.000000	19.000000	0.000000
1637.005061	0.085037	0.539720	0.014097	81.746788	63.360340	117.783989	-0.653253	0.000000	0.692917	0.000000	0.000000	0.000000	-0.569342	0.034932	0.071597	0.000000	0.000000	3.000000	19.000000	0.000000
1637.008394	0.085037	0.539720	0.014097	81.746788	63.360340	117.783989	-0.653253	0.000000	0.692917	0.000000	0.000000	0.000000	-0.569342	0.034932	0.071597	0.000000	0.000000	3.000000	19.000000	0.000000
1637.011728	0.083252	0.539905	0.014318	81.551804	63.717396	118.364677	-0.748143	0.000000	0.704850	0.000000	0.000000	0.000000	-0.535429	0.055619	0.066195	0.000000	0.000000	3.000000	19.000000	0.000000
1637.015061	0.083252	0.539905	0.014318	81.551804	63.717396	118.364677	-0.748143	0.000000	0.704850	0.000000	0.000000	0.000000	-0.535429	0.055619	0.066195	0.000000	0.000000	3.000000	19.000000	0.000000
1637.018394	0.083252	0.539905	0.014318	81.551804	63.717396	118.364677	-0.748143	0.000000	0.704850	0.000000	0.000000	0.000000	-0.535429	0.055619	0.066195	0.000000	0.000000	3.000000	19.000000	0.000000
1637.021728	0.081685	0.540179	0.014457	81.389557	63.906521	118.666901	-0.837381	0.000000	0.715882	0.000000	0.000000	0.000000	-0.470274	0.081985	0.041677	0.000000	0.000000	3.000000	19.000000	0.000000
1637.025061	0.081685	0.540179	0.014457	81.389557	63.906521	118.666901	-0.837381	0.000000	0.715882	0.000000	0.000000	0.000000	-0.470274	0.081985	0.041677	0.000000	0.000000	3.000000	19.000000	0.000000
1637.028394	0.081685	0.540179	0.014457	81.389557	63.906521	118.666901	-0.837381	0.000000	0.715882	0.000000	0.000000	0.000000	-0.470274	0.081985	0.041677	0.000000	0.000000	3.000000	19.000000	0.000000
1637.031728	0.080260	0.540437	0.014481	81.272041	63.948055	118.841675	-0.915760	0.000000	0.722829	0.000000	0.000000	0.000000	-0.427453	0.077580	0.007407	0.000000	0.000000	3.000000	19.000000	0.000000
1637.035061	0.080260	0.540437	0.014481	81.272041	63.948055	118.841675	-0.915760	0.000000	0.722829	0.000000	0.000000	0.000000	-0.427453	0.077580	0.007407	0.000000	0.000000	3.000000	19.000000	0.000000
1637.038394	0.080260	0.540437	0.014481	81.272041	63.948055	118.841675	-0.915760	0.000000	0.722829	0.000000	0.000000	0.000000	-0.427453	0.077580	0.007407	0.000000	0.000000	3.000000	19.000000	0.000000
1637.041728	0.078978	0.540707	0.014389	81.232697	63.812832	118.884827	-0.987003	0.000000	0.724063	0.000000	0.000000	0.000000	-0.384631	0.080980	-0.027825	0.000000	0.000000	3.000000	19.000000	0.000000
1637.045061	0.078978	0.540707	0.014389	81.232697	63.812832	118.884827	-0.987003	0.000000	0.724063	0.000000	0.000000	0.000000	-0.384631	0.080980	-0.027825	0.000000	0.000000	3.000000	19.000000	0.000000
1637.048394	0.078978	0.540707	0.014389	81.232697	63.812832	118.884827	-0.987003	0.000000	0.724063	0.000000	0.000000	0.000000	-0.384631	0.080980	-0.027825	0.000000	0.000000	3.000000	19.000000	0.000000
1637.051728	0.077803	0.540944	0.014237	81.227303	63.582054	118.775719	-1.051108	0.000000	0.719426	0.000000	0.000000	0.000000	-0.352575	0.070857	-0.045455	0.000000	0.000000	3.000000	19.000000	0.000000
1637.055061	0.077803	0.540944	0.014237	81.227303	63.582054	118.775719	-1.051108	0.000000	0.719426	0.000000	0.000000	0.000000	-0.352575	0.070857	-0.045455	0.000000	0.000000	3.000000	19.000000	0.000000
1637.058394	0.077803	0.540944	0.014237	81.227303	63.582054	118.775719	-1.051108	0.000000	0.719426	0.000000	0.000000	0.000000	-0.352575	0.070857	-0.045455	0.000000	0.000000	3.000000	19.000000	0.000000
1637.061728	0.076746	0.541148	0.013960	81.226784	63.439114	118.753181	-1.109870	0.000000	0.711850	0.000000	0.000000	0.000000	-0.316885	0.061297	-0.083140	0.000000	0.000000	3.000000	19.000000	0.000000
1637.065061	0.076746	0.541148	0.013960	81.226784	63.439114	118.753181	-1.109870	0.000000	0.711850	0.000000	0.000000	0.000000	-0.316885	0.061297	-0.083140	0.000000	0.000000	3.000000	19.000000	0.000000
1637.068394	0.076746	0.541148	0.013960	81.226784	63.439114	118.753181	-1.109870	0.000000	0.711850	0.000000	0.000000	0.000000	-0.316885	0.061297	-0.083140	0.000000	0.000000	3.000000	19.000000	0.000000
1637.071728	0.075762	0.541342	0.013692	81.224945	63.311153	118.736542	-1.162684	0.000000	0.697993	0.000000	0.000000	0.000000	-0.295225	0.058374	-0.080281	0.000000	0.000000	3.000000	19.000000	0.000000
1637.075061	0.075762	0.541342	0.013692	81.224945	63.311153	118.736542	-1.162684	0.000000	0.697993	0.000000	0.000000	0.000000	-0.295225	0.058374	-0.080281	0.000000	0.000000	3.000000	19.000000	0.000000
1637.078394	0.075762	0.541342	0.013692	81.224945	63.311153	118.736542	-1.162684	0.000000	0.697993	0.000000	0.000000	0.000000	-0.295225	0.058374	-0.080281	0.000000	0.000000	3.000000	19.000000	0.000000
1637.081728	0.075762	0.541342	0.013692	81.231773	63.213066	118.729385	-1.211889	0.000000	0.684613	0.000000	0.000000	0.000000	-0.295225	0.058374	-0.080281	0.000000	0.000000	3.000000	19.000000	0.000000
1637.085061	0.074885	0.541503	0.013368	81.231773	63.213066	118.729385	-1.211889	0.000000	0.684613	0.000000	0.000000	0.000000	-0.263074	0.048202	-0.097279	0.000000	0.000000	3.000000	19.000000	0.000000
1637.088394	0.074885	0.541503	0.013368	81.231773	63.213066	118.729385	-1.211889	0.000000	0.684613	0.000000	0.000000	0.000000	-0.263074	0.048202	-0.097279	0.000000	0.000000	3.000000	19.000000	0.000000
1637.091728	0.074147	0.541654	0.013044	81.237381	63.132683	118.728157	-1.211889	0.000000	0.684613	0.000000	0.000000	0.000000	-0.221423	0.045258	-0.097280	0.000000	0.000000	3.000000	19.000000	0.000000
1637.095061	0.074147	0.541654	0.013044	81.237381	63.132683	118.728157	-1.211889	0.000000	0.684613	0.000000	0.000000	0.000000	-0.221423	0.045258	-0.097280	0.000000	0.000000	3.000000	19.000000	0.000000
1637.098394	0.074147	0.541654	0.013044	81.237381	63.132683	118.728157	-1.211889	0.000000	0.684613	0.000000	0.000000	0.000000	-0.221423	0.045258	-0.097280	0.000000	0.000000	3.000000	19.000000	0.000000
1637.101728	0.074147	0.541654	0.013044	81.239220	63.086620	118.744835	-1.292638	0.000000	0.652186	0.000000	0.000000	0.000000	-0.221423	0.045258	-0.097280	0.000000	0.000000	3.000000	19.000000	0.000000
1637.105061	0.073589	0.541804	0.012690	81.239220	63.086620	118.744835	-1.292638	0.000000	0.652186	0.000000	0.000000	0.000000	-0.167571	0.045154	-0.106047	0.000000	0.000000	3.000000	19.000000	0.000000
1637.108394	0.073589	0.541804	0.012690	81.239220	63.086620	118.744835	-1.292638	0.000000	0.652186	0.000000	0.000000	0.000000	-0.167571	0.045154	-0.106047	0.000000	0.000000	3.000000	19.000000	0.000000
1637.111728	0.073187	0.541955	0.012312	81.242264	63.055359	118.755493	-1.292638	0.000000	0.652186	0.000000	0.000000	0.000000	-0.120529	0.045029	-0.113580	0.000000	0.000000	3.000000	19.000000	0.000000
1637.115061	0.073187	0.541955	0.012312	81.242264	63.055359	118.755493	-1.292638	0.000000	0.652186	0.000000	0.000000	0.000000	-0.120529	0.045029	-0.113580	0.000000	0.000000	3.000000	19.000000	0.000000
1637.118394	0.073187	0.541955	0.012312	81.242264	63.055359	118.755493	-1.292638	0.000000	0.652186	0.000000	0.000000	0.000000	-0.120529	0.045029	-0.113580	0.000000	0.000000	3.000000	19.000000	0.000000
1637.121728	0.073187	0.541955	0.012312	81.260452	63.001377	118.694725	-1.340655	0.000000	0.615582	0.000000	0.000000	0.000000	-0.120529	0.045029	-0.113580	0.000000	0.000000	3.000000	19.000000	0.000000
1637.125061	0.073009	0.542078	0.011903	81.260452	63.001377	118.694725	-1.340655	0.000000	0.615582	0.000000	0.000000	0.000000	-0.053345	0.037137	-0.122735	0.000000	0.000000	3.000000	19.000000	0.000000
1637.128394	0.073009	0.542078	0.011903	81.260452	63.001377	118.694725	-1.340655	0.000000	0.615582	0.000000	0.000000	0.000000	-0.053345	0.037137	-0.122735	0.000000	0.000000	3.000000	19.000000	0.000000
1637.131728	0.073009	0.542078	0.011903	81.322975	62.885136	118.497719	-1.340655	0.000000	0.615582	0.000000	0.000000	0.000000	-0.053345	0.037137	-0.122735	0.000000	0.000000	3.000000	19.000000	0.000000
1637.135061	0.073009	0.542078	0.011903	81.322975	62.885136	118.497719	-1.340655	0.000000	0.615582	0.000000	0.000000	0.000000	-0.053345	0.037137	-0.122735	0.000000	0.000000	3.000000	19.000000	0.000000
1637.138394	0.072966	0.542150	0.011482	81.322975	62.885136	118.497719	-1.340655	0.000000	0.615582	0.000000	0.000000	0.000000	-0.012816	0.021458	-0.126273	0.000000	0.000000	3.000000	19.000000	0.000000
1637.141728	0.073011	0.542153	0.011038	81.442276	62.647785	118.098549	-1.349546	0.000000	0.595126	0.000000	0.000000	0.000000	0.013409	0.000842	-0.133221	0.000000	0.000000	3.000000	19.000000	0.000000
1637.145061	0.073011	0.542153	0.011038	81.442276	62.647785	118.098549	-1.349546	0.000000	0.595126	0.000000	0.000000	0.000000	0.013409	0.000842	-0.133221	0.000000	0.000000	3.000000	19.000000	0.000000
1637.148394	0.073011	0.542153	0.011038	81.442276	62.647785	118.098549	-1.349546	0.000000	0.595126	0.000000	0.000000	0.000000	0.013409	0.000842	-0.133221	0.000000	0.000000	3.000000	19.000000	0.000000
1637.151728	0.073011	0.542153	0.011038	81.607239	62.290676	117.510902	-1.349447	0.000000	0.551877	0.000000	0.000000	0.000000	0.013409	0.000842	-0.133221	0.000000	0.000000	3.000000	19.000000	0.000000
1637.155061	0.073079	0.542104	0.010599	81.607239	62.290676	117.510902	-1.349447	0.000000	0.551877	0.000000	0.000000	0.000000	0.020434	-0.014720	-0.131548	0.000000	0.000000	3.000000	19.000000	0.000000
1637.158394	0.073079	0.542104	0.010599	81.607239	62.290676	117.510902	-1.349447	0.000000	0.551877	0.000000	0.000000	0.000000	0.020434	-0.014720	-0.131548	0.000000	0.000000	3.000000	19.000000	0.000000
1637.161728	0.073079	0.542104	0.010599	81.802353	61.802006	116.741417	-1.349447	0.000000	0.551877	0.000000	0.000000	0.000000	0.020434	-0.014720	-0.131548	0.000000	0.000000	3.000000	19.000000	0.000000
1637.165061	0.073079	0.542104	0.010599	81.802353	61.802006	116.741417	-1.349447	0.000000	0.551877	0.000000	0.000000	0.000000	0.020434	-0.014720	-0.131548	0.000000	0.000000	3.000000	19.000000	0.000000
1637.168394	0.073243	0.542036	0.010192	81.802353	61.802006	116.741417	-1.349447	0.000000	0.551877	0.000000	0.000000	0.000000	0.049132	-0.020255	-0.121986	0.000000	0.000000	3.000000	19.000000	0.000000
1637.171728	0.073456	0.542002	0.009815	81.996216	61.240734	115.885414	-1.346041	0.000000	0.529952	0.000000	0.000000	0.000000	0.064053	-0.010249	-0.113098	0.000000	0.000000	3.000000	19.000000	0.000000
1637.175061	0.073456	0.542002	0.009815	81.996216	61.240734	115.885414	-1.346041	0.000000	0.529952	0.000000	0.000000	0.000000	0.064053	-0.010249	-0.113098	0.000000	0.000000	3.000000	19.000000	0.000000
1637.178394	0.073456	0.542002	0.009815	81.996216	61.240734	115.885414	-1.346041	0.000000	0.529952	0.000000	0.000000	0.000000	0.064053	-0.010249	-0.113098	0.000000	0.000000	3.000000	19.000000	0.000000
1637.181728	0.073775	0.541974	0.009530	82.169044	60.684837	115.049568	-1.327177	0.000000	0.490772	0.000000	0.000000	0.000000	0.095517	-0.008518	-0.085661	0.000000	0.000000	3.000000	19.000000	0.000000
1637.185061	0.073775	0.541974	0.009530	82.169044	60.684837	115.049568	-1.327177	0.000000	0.490772	0.000000	0.000000	0.000000	0.095517	-0.008518	-0.085661	0.000000	0.000000	3.000000	19.000000	0.000000
1637.188394	0.073775	0.541974	0.009530	82.169044	60.684837	115.049568	-1.327177	0.000000	0.490772	0.000000	0.000000	0.000000	0.095517	-0.008518	-0.085661	0.000000	0.000000	3.000000	19.000000	0.000000
1637.191728	0.073775	0.541974	0.009530	82.319397	60.188290	114.279778	-1.311257	0.000000	0.476495	0.000000	0.000000	0.000000	0.095517	-0.008518	-0.085661	0.000000	0.000000	3.000000	19.000000	0.000000
1637.195061	0.074257	0.541969	0.009279	82.319397	60.188290	114.279778	-1.311257	0.000000	0.476495	0.000000	0.000000	0.000000	0.144744	-0.001270	-0.075217	0.000000	0.000000	3.000000	19.000000	0.000000
1637.198394	0.074257	0.541969	0.009279	82.319397	60.188290	114.279778	-1.311257	0.000000	0.476495	0.000000	0.000000	0.000000	0.144744	-0.001270	-0.075217	0.000000	0.000000	3.000000	19.000000	0.000000
1637.201728	0.074812	0.541973	0.009059	82.457504	59.671352	113.491882	-1.311257	0.000000	0.476495	0.000000	0.000000	0.000000	0.166517	0.000970	-0.066167	0.000000	0.000000	3.000000	19.000000	0.000000
1637.205061	0.074812	0.541973	0.009059	82.457504	59.671352	113.491882	-1.311257	0.000000	0.476495	0.000000	0.000000	0.000000	0.166517	0.000970	-0.066167	0.000000	0.000000	3.000000	19.000000	0.000000
1637.208394	0.074812	0.541973	0.009059	82.457504	59.671352	113.491882	-1.311257	0.000000	0.476495	0.000000	0.000000	0.000000	0.166517	0.000970	-0.066167	0.000000	0.000000	3.000000	19.000000	0.000000
1637.211728	0.074812	0.541973	0.009059	82.606705	59.042130	112.567345	-1.259381	0.000000	0.452931	0.000000	0.000000	0.000000	0.166517	0.000970	-0.066167	0.000000	0.000000	3.000000	19.000000	0.000000
1637.215061	0.075400	0.541974	0.008898	82.606705	59.042130	112.567345	-1.259381	0.000000	0.452931	0.000000	0.000000	0.000000	0.176139	0.000499	-0.048161	0.000000	0.000000	3.000000	19.000000	0.000000
1637.218394	0.075400	0.541974	0.008898	82.606705	59.042130	112.567345	-1.259381	0.000000	0.452931	0.000000	0.000000	0.000000	0.176139	0.000499	-0.048161	0.000000	0.000000	3.000000	19.000000	0.000000
1637.221728	0.076030	0.542002	0.008725	82.779114	58.219940	111.405815	-1.259381	0.000000	0.452931	0.000000	0.000000	0.000000	0.189103	0.008220	-0.051920	0.000000	0.000000	3.000000	19.000000	0.000000
1637.225061	0.076030	0.542002	0.008725	82.779114	58.219940	111.405815	-1.259381	0.000000	0.452931	0.000000	0.000000	0.000000	0.189103	0.008220	-0.051920	0.000000	0.000000	3.000000	19.000000	0.000000
1637.228394	0.076030	0.542002	0.008725	82.779114	58.219940	111.405815	-1.259381	0.000000	0.452931	0.000000	0.000000	0.000000	0.189103	0.008220	-0.051920	0.000000	0.000000	3.000000	19.000000	0.000000
1637.231728	0.076030	0.542002	0.008725	82.970940	57.224163	110.034027	-1.198507	0.000000	0.436251	0.000000	0.000000	0.000000	0.189103	0.008220	-0.051920	0.000000	0.000000	3.000000	19.000000	0.000000
1637.235061	0.076664	0.542020	0.008574	82.970940	57.224163	110.034027	-1.198507	0.000000	0.436251	0.000000	0.000000	0.000000	0.190133	0.005469	-0.045295	0.000000	0.000000	3.000000	19.000000	0.000000
1637.238394	0.076664	0.542020	0.008574	82.970940	57.224163	110.034027	-1.198507	0.000000	0.436251	0.000000	0.000000	0.000000	0.190133	0.005469	-0.045295	0.000000	0.000000	3.000000	19.000000	0.000000
1637.241728	0.077381	0.542073	0.008380	83.149399	56.201908	108.677231	-1.198507	0.000000	0.436251	0.000000	0.000000	0.000000	0.215201	0.015965	-0.058212	0.000000	0.000000	3.000000	19.000000	0.000000
1637.245061	0.077381	0.542073	0.008380	83.149399	56.201908	108.677231	-1.198507	0.000000	0.436251	0.000000	0.000000	0.000000	0.215201	0.015965	-0.058212	0.000000	0.000000	3.000000	19.000000	0.000000
1637.248394	0.077381	0.542073	0.008380	83.149399	56.201908	108.677231	-1.198507	0.000000	0.436251	0.000000	0.000000	0.000000	0.215201	0.015965	-0.058212	0.000000	0.000000	3.000000	19.000000	0.000000
1637.251728	0.078234	0.542117	0.008186	83.289345	55.422607	107.596535	-1.130952	0.000000	0.419000	0.000000	0.000000	0.000000	0.255999	0.013198	-0.058346	0.000000	0.000000	3.000000	19.000000	0.000000
1637.255061	0.078234	0.542117	0.008186	83.289345	55.422607	107.596535	-1.130952	0.000000	0.419000	0.000000	0.000000	0.000000	0.255999	0.013198	-0.058346	0.000000	0.000000	3.000000	19.000000	0.000000
1637.258394	0.078234	0.542117	0.008186	83.289345	55.422607	107.596535	-1.130952	0.000000	0.419000	0.000000	0.000000	0.000000	0.255999	0.013198	-0.058346	0.000000	0.000000	3.000000	19.000000	0.000000
1637.261728	0.079198	0.542135	0.007975	83.392181	54.904934	106.904083	-1.088285	0.000000	0.409275	0.000000	0.000000	0.000000	0.289215	0.005477	-0.063079	0.000000	0.000000	3.000000	19.000000	0.000000
1637.265061	0.079198	0.542135	0.007975	83.392181	54.904934	106.904083	-1.088285	0.000000	0.409275	0.000000	0.000000	0.000000	0.289215	0.005477	-0.063079	0.000000	0.000000	3.000000	19.000000	0.000000
1637.268394	0.079198	0.542135	0.007975	83.392181	54.904934	106.904083	-1.088285	0.000000	0.409275	0.000000	0.000000	0.000000	0.289215	0.005477	-0.063079	0.000000	0.000000	3.000000	19.000000	0.000000
1637.271728	0.080177	0.542146	0.007718	83.496758	54.526966	106.693336	-1.040083	0.000000	0.398762	0.000000	0.000000	0.000000	0.293544	0.003209	-0.077198	0.000000	0.000000	3.000000	19.000000	0.000000
1637.275061	0.080177	0.542146	0.007718	83.496758	54.526966	106.693336	-1.040083	0.000000	0.398762	0.000000	0.000000	0.000000	0.293544	0.003209	-0.077198	0.000000	0.000000	3.000000	19.000000	0.000000
1637.278394	0.080177	0.542146	0.007718	83.496758	54.526966	106.693336	-1.040083	0.000000	0.398762	0.000000	0.000000	0.000000	0.293544	0.003209	-0.077198	0.000000	0.000000	3.000000	19.000000	0.000000
1637.281728	0.080177	0.542146	0.007718	83.641373	54.054543	106.630547	-0.991159	0.000000	0.385896	0.000000	0.000000	0.000000	0.293544	0.003209	-0.077198	0.000000	0.000000	3.000000	19.000000	0.000000
1637.285061	0.081114	0.542148	0.007489	83.641373	54.054543	106.630547	-0.991159	0.000000	0.385896	0.000000	0.000000	0.000000	0.281285	0.000485	-0.068633	0.000000	0.000000	3.000000	19.000000	0.000000
1637.288394	0.081114	0.542148	0.007489	83.641373	54.054543	106.630547	-0.991159	0.000000	0.385896	0.000000	0.000000	0.000000	0.281285	0.000485	-0.068633	0.000000	0.000000	3.000000	19.000000	0.000000
1637.291728	0.082047	0.542158	0.007236	83.825935	53.081196	105.918159	-0.991159	0.000000	0.385896	0.000000	0.000000	0.000000	0.279893	0.003206	-0.076071	0.000000	0.000000	3.000000	19.000000	0.000000
1637.295061	0.082047	0.542158	0.007236	83.825935	53.081196	105.918159	-0.991159	0.000000	0.385896	0.000000	0.000000	0.000000	0.279893	0.003206	-0.076071	0.000000	0.000000	3.000000	19.000000	0.000000
1637.298394	0.082047	0.542158	0.007236	83.825935	53.081196	105.918159	-0.991159	0.000000	0.385896	0.000000	0.000000	0.000000	0.279893	0.003206	-0.076071	0.000000	0.000000	3.000000	19.000000	0.000000
1637.301728	0.082047	0.542158	0.007236	84.026604	51.685604	104.611229	-0.897629	0.000000	0.361778	0.000000	0.000000	0.000000	0.279893	0.003206	-0.076071	0.000000	0.000000	3.000000	19.000000	0.000000
1637.305061	0.082954	0.542178	0.006961	84.026604	51.685604	104.611229	-0.897629	0.000000	0.361778	0.000000	0.000000	0.000000	0.271845	0.005938	-0.082322	0.000000	0.000000	3.000000	19.000000	0.000000
1637.308394	0.082954	0.542178	0.006961	84.026604	51.685604	104.611229	-0.897629	0.000000	0.361778	0.000000	0.000000	0.000000	0.271845	0.005938	-0.082322	0.000000	0.000000	3.000000	19.000000	0.000000
1637.311728	0.083851	0.542190	0.006644	84.212364	50.140579	103.056931	-0.897629	0.000000	0.361778	0.000000	0.000000	0.000000	0.269379	0.003664	-0.095217	0.000000	0.000000	3.000000	19.000000	0.000000
1637.315061	0.083851	0.542190	0.006644	84.212364	50.140579	103.056931	-0.897629	0.000000	0.361778	0.000000	0.000000	0.000000	0.269379	0.003664	-0.095217	0.000000	0.000000	3.000000	19.000000	0.000000
1637.318394	0.083851	0.542190	0.006644	84.212364	50.140579	103.056931	-0.897629	0.000000	0.361778	0.000000	0.000000	0.000000	0.269379	0.003664	-0.095217	0.000000	0.000000	3.000000	19.000000	0.000000
1637.321728	0.083851	0.542190	0.006644	84.355309	48.806686	101.832878	-0.807426	0.000000	0.332189	0.000000	0.000000	0.000000	0.269379	0.003664	-0.095217	0.000000	0.000000	3.000000	19.000000	0.000000
1637.325061	0.084796	0.542219	0.006335	84.355309	48.806686	101.832878	-0.807426	0.000000	0.332189	0.000000	0.000000	0.000000	0.283303	0.008659	-0.092662	0.000000	0.000000	3.000000	19.000000	0.000000
1637.328394	0.084796	0.542219	0.006335	84.355309	48.806686	101.832878	-0.807426	0.000000	0.332189	0.000000	0.000000	0.000000	0.283303	0.008659	-0.092662	0.000000	0.000000	3.000000	19.000000	0.000000
1637.331728	0.085753	0.542266	0.005974	84.462036	47.766407	101.042984	-0.807426	0.000000	0.332189	0.000000	0.000000	0.000000	0.287081	0.014085	-0.108190	0.000000	0.000000	3.000000	19.000000	0.000000
1637.335061	0.085753	0.542266	0.005974	84.462036	47.766407	101.042984	-0.807426	0.000000	0.332189	0.000000	0.000000	0.000000	0.287081	0.014085	-0.108190	0.000000	0.000000	3.000000	19.000000	0.000000
1637.338394	0.085753	0.542266	0.005974	84.462036	47.766407	101.042984	-0.807426	0.000000	0.332189	0.000000	0.000000	0.000000	0.287081	0.014085	-0.108190	0.000000	0.000000	3.000000	19.000000	0.000000
1637.341728	0.086729	0.542364	0.005598	84.545479	46.839840	100.332977	-0.712361	0.000000	0.298713	0.000000	0.000000	0.000000	0.292811	0.029511	-0.112767	0.000000	0.000000	3.000000	19.000000	0.000000
1637.345061	0.086729	0.542364	0.005598	84.545479	46.839840	100.332977	-0.712361	0.000000	0.298713	0.000000	0.000000	0.000000	0.292811	0.029511	-0.112767	0.000000	0.000000	3.000000	19.000000	0.000000
1637.348394	0.086729	0.542364	0.005598	84.545479	46.839840	100.332977	-0.712361	0.000000	0.298713	0.000000	0.000000	0.000000	0.292811	0.029511	-0.112767	0.000000	0.000000	3.000000	19.000000	0.000000
1637.351728	0.087783	0.542481	0.005158	84.625824	45.895523	99.410118	-0.663560	0.000000	0.279919	0.000000	0.000000	0.000000	0.316173	0.034925	-0.132114	0.000000	0.000000	3.000000	19.000000	0.000000
1637.355061	0.087783	0.542481	0.005158	84.625824	45.895523	99.410118	-0.663560	0.000000	0.279919	0.000000	0.000000	0.000000	0.316173	0.034925	-0.132114	0.000000	0.000000	3.000000	19.000000	0.000000
1637.358394	0.087783	0.542481	0.005158	84.625824	45.895523	99.410118	-0.663560	0.000000	0.279919	0.000000	0.000000	0.000000	0.316173	0.034925	-0.132114	0.000000	0.000000	3.000000	19.000000	0.000000
1637.361728	0.088883	0.542588	0.004730	84.721176	44.737495	98.115456	-0.610864	0.000000	0.257900	0.000000	0.000000	0.000000	0.330166	0.032156	-0.128523	0.000000	0.000000	3.000000	19.000000	0.000000
1637.365061	0.088883	0.542588	0.004730	84.721176	44.737495	98.115456	-0.610864	0.000000	0.257900	0.000000	0.000000	0.000000	0.330166	0.032156	-0.128523	0.000000	0.000000	3.000000	19.000000	0.000000
1637.368394	0.088883	0.542588	0.004730	84.721176	44.737495	98.115456	-0.610864	0.000000	0.257900	0.000000	0.000000	0.000000	0.330166	0.032156	-0.128523	0.000000	0.000000	3.000000	19.000000	0.000000
1637.371728	0.089927	0.542671	0.004248	84.826530	43.321072	96.531334	-0.555836	0.000000	0.236479	0.000000	0.000000	0.000000	0.313071	0.024834	-0.144581	0.000000	0.000000	3.000000	19.000000	0.000000
1637.375061	0.089927	0.542671	0.004248	84.826530	43.321072	96.531334	-0.555836	0.000000	0.236479	0.000000	0.000000	0.000000	0.313071	0.024834	-0.144581	0.000000	0.000000	3.000000	19.000000	0.000000
1637.378394	0.089927	0.542671	0.004248	84.826530	43.321072	96.531334	-0.555836	0.000000	0.236479	0.000000	0.000000	0.000000	0.313071	0.024834	-0.144581	0.000000	0.000000	3.000000	19.000000	0.000000
1637.381728	0.090934	0.542735	0.003818	84.937164	41.730347	94.722443	-0.503658	0.000000	0.212382	0.000000	0.000000	0.000000	0.302109	0.019388	-0.129002	0.000000	0.000000	3.000000	19.000000	0.000000
1637.385061	0.090934	0.542735	0.003818	84.937164	41.730347	94.722443	-0.503658	0.000000	0.212382	0.000000	0.000000	0.000000	0.302109	0.019388	-0.129002	0.000000	0.000000	3.000000	19.000000	0.000000
1637.388394	0.090934	0.542735	0.003818	84.937164	41.730347	94.722443	-0.503658	0.000000	0.212382	0.000000	0.000000	0.000000	0.302109	0.019388	-0.129002	0.000000	0.000000	3.000000	19.000000	0.000000
1637.391728	0.091901	0.542765	0.003422	85.038406	40.196297	93.103539	-0.453307	0.000000	0.190882	0.000000	0.000000	0.000000	0.290181	0.008940	-0.118825	0.000000	0.000000	3.000000	19.000000	0.000000
1637.395061	0.091901	0.542765	0.003422	85.038406	40.196297	93.103539	-0.453307	0.000000	0.190882	0.000000	0.000000	0.000000	0.290181	0.008940	-0.118825	0.000000	0.000000	3.000000	19.000000	0.000000
1637.398394	0.091901	0.542765	0.003422	85.038406	40.196297	93.103539	-0.453307	0.000000	0.190882	0.000000	0.000000	0.000000	0.290181	0.008940	-0.118825	0.000000	0.000000	3.000000	19.000000	0.000000
1637.401728	0.091901	0.542765	0.003422	85.108276	39.188965	92.289459	-0.404943	0.000000	0.171078	0.000000	0.000000	0.000000	0.290181	0.008940	-0.118825	0.000000	0.000000	3.000000	19.000000	0.000000
1637.405061	0.092834	0.542751	0.003082	85.108276	39.188965	92.289459	-0.404943	0.000000	0.171078	0.000000	0.000000	0.000000	0.279723	-0.004176	-0.101719	0.000000	0.000000	3.000000	19.000000	0.000000
1637.408394	0.092834	0.542751	0.003082	85.108276	39.188965	92.289459	-0.404943	0.000000	0.171078	0.000000	0.000000	0.000000	0.279723	-0.004176	-0.101719	0.000000	0.000000	3.000000	19.000000	0.000000
1637.411728	0.093744	0.542712	0.002751	85.133125	39.031189	92.465782	-0.404943	0.000000	0.171078	0.000000	0.000000	0.000000	0.273148	-0.011857	-0.099580	0.000000	0.000000	3.000000	19.000000	0.000000
1637.415061	0.093744	0.542712	0.002751	85.133125	39.031189	92.465782	-0.404943	0.000000	0.171078	0.000000	0.000000	0.000000	0.273148	-0.011857	-0.099580	0.000000	0.000000	3.000000	19.000000	0.000000
1637.418394	0.093744	0.542712	0.002751	85.133125	39.031189	92.465782	-0.404943	0.000000	0.171078	0.000000	0.000000	0.000000	0.273148	-0.011857	-0.099580	0.000000	0.000000	3.000000	19.000000	0.000000
1637.421728	0.094750	0.542654	0.002444	85.144821	39.284527	92.918793	-0.312798	0.000000	0.137528	0.000000	0.000000	0.000000	0.301859	-0.017268	-0.091828	0.000000	0.000000	3.000000	19.000000	0.000000
1637.425061	0.094750	0.542654	0.002444	85.144821	39.284527	92.918793	-0.312798	0.000000	0.137528	0.000000	0.000000	0.000000	0.301859	-0.017268	-0.091828	0.000000	0.000000	3.000000	19.000000	0.000000
1637.428394	0.094750	0.542654	0.002444	85.144821	39.284527	92.918793	-0.312798	0.000000	0.137528	0.000000	0.000000	0.000000	0.301859	-0.017268	-0.091828	0.000000	0.000000	3.000000	19.000000	0.000000
1637.431728	0.095818	0.542554	0.002109	85.161469	39.523502	93.245514	-0.262488	0.000000	0.122223	0.000000	0.000000	0.000000	0.320358	-0.029932	-0.100687	0.000000	0.000000	3.000000	19.000000	0.000000
1637.435061	0.095818	0.542554	0.002109	85.161469	39.523502	93.245514	-0.262488	0.000000	0.122223	0.000000	0.000000	0.000000	0.320358	-0.029932	-0.100687	0.000000	0.000000	3.000000	19.000000	0.000000
1637.438394	0.095818	0.542554	0.002109	85.161469	39.523502	93.245514	-0.262488	0.000000	0.122223	0.000000	0.000000	0.000000	0.320358	-0.029932	-0.100687	0.000000	0.000000	3.000000	19.000000	0.000000
1637.441728	0.096947	0.542412	0.001743	85.182243	39.757034	93.661575	-0.209095	0.000000	0.105442	0.000000	0.000000	0.000000	0.338776	-0.042607	-0.109686	0.000000	0.000000	3.000000	19.000000	0.000000
1637.445061	0.096947	0.542412	0.001743	85.182243	39.757034	93.661575	-0.209095	0.000000	0.105442	0.000000	0.000000	0.000000	0.338776	-0.042607	-0.109686	0.000000	0.000000	3.000000	19.000000	0.000000
1637.448394	0.096947	0.542412	0.001743	85.182243	39.757034	93.661575	-0.209095	0.000000	0.105442	0.000000	0.000000	0.000000	0.338776	-0.042607	-0.109686	0.000000	0.000000	3.000000	19.000000	0.000000
1637.451728	0.098050	0.542254	0.001361	85.210052	40.000118	94.136871	-0.152633	0.000000	0.087161	0.000000	0.000000	0.000000	0.330704	-0.047567	-0.114611	0.000000	0.000000	3.000000	19.000000	0.000000
1637.455061	0.098050	0.542254	0.001361	85.210052	40.000118	94.136871	-0.152633	0.000000	0.087161	0.000000	0.000000	0.000000	0.330704	-0.047567	-0.114611	0.000000	0.000000	3.000000	19.000000	0.000000
1637.458394	0.098050	0.542254	0.001361	85.210052	40.000118	94.136871	-0.152633	0.000000	0.087161	0.000000	0.000000	0.000000	0.330704	-0.047567	-0.114611	0.000000	0.000000	3.000000	19.000000	0.000000
1637.461728	0.099135	0.542061	0.001008	85.254959	39.963837	94.270615	-0.097515	0.000000	0.068059	0.000000	0.000000	0.000000	0.325556	-0.057919	-0.105824	0.000000	0.000000	3.000000	19.000000	0.000000
1637.465061	0.099135	0.542061	0.001008	85.254959	39.963837	94.270615	-0.097515	0.000000	0.068059	0.000000	0.000000	0.000000	0.325556	-0.057919	-0.105824	0.000000	0.000000	3.000000	19.000000	0.000000
1637.468394	0.099135	0.542061	0.001008	85.254959	39.963837	94.270615	-0.097515	0.000000	0.068059	0.000000	0.000000	0.000000	0.325556	-0.057919	-0.105824	0.000000	0.000000	3.000000	19.000000	0.000000
1637.471728	0.099135	0.542061	0.001008	85.334396	39.246288	93.361336	-0.043256	0.000000	0.050422	0.000000	0.000000	0.000000	0.325556	-0.057919	-0.105824	0.000000	0.000000	3.000000	19.000000	0.000000
1637.475061	0.099998	0.541851	0.000682	85.334396	39.246288	93.361336	-0.043256	0.000000	0.050422	0.000000	0.000000	0.000000	0.258811	-0.062898	-0.097837	0.000000	0.000000	3.000000	19.000000	0.000000
1637.478394	0.099998	0.541851	0.000682	85.418495	38.239403	92.132294	-0.043256	0.000000	0.050422	0.000000	0.000000	0.000000	0.258811	-0.062898	-0.097837	0.000000	0.000000	3.000000	19.000000	0.000000
1637.481728	0.100565	0.541624	0.000467	85.418495	38.239403	92.132294	-0.043256	0.000000	0.050422	0.000000	0.000000	0.000000	0.170305	-0.068252	-0.064628	0.000000	0.000000	3.000000	19.000000	0.000000
1637.485061	0.100565	0.541624	0.000467	85.418495	38.239403	92.132294	-0.043256	0.000000	0.050422	0.000000	0.000000	0.000000	0.170305	-0.068252	-0.064628	0.000000	0.000000	3.000000	19.000000	0.000000
1637.488394	0.100565	0.541624	0.000467	85.418495	38.239403	92.132294	-0.043256	0.000000	0.050422	0.000000	0.000000	0.000000	0.170305	-0.068252	-0.064628	0.000000	0.000000	3.000000	19.000000	0.000000
1637.491728	0.100565	0.541624	0.000467	85.506035	37.118740	90.806786	0.028263	0.000000	0.023345	0.000000	0.000000	0.000000	0.170305	-0.068252	-0.064628	0.000000	0.000000	3.000000	19.000000	0.000000
1637.495061	0.100968	0.541404	0.000330	85.506035	37.118740	90.806786	0.028263	0.000000	0.023345	0.000000	0.000000	0.000000	0.120776	-0.065972	-0.041065	0.000000	0.000000	3.000000	19.000000	0.000000
1637.498394	0.100968	0.541404	0.000330	85.506035	37.118740	90.806786	0.028263	0.000000	0.023345	0.000000	0.000000	0.000000	0.120776	-0.065972	-0.041065	0.000000	0.000000	3.000000	19.000000	0.000000
1637.501728	0.100968	0.541404	0.000330	85.569817	36.501720	90.079941	0.028263	0.000000	0.023345	0.000000	0.000000	0.000000	0.120776	-0.065972	-0.041065	0.000000	0.000000	3.000000	19.000000	0.000000
1637.505061	0.100968	0.541404	0.000330	85.569817	36.501720	90.079941	0.028263	0.000000	0.023345	0.000000	0.000000	0.000000	0.120776	-0.065972	-0.041065	0.000000	0.000000	3.000000	19.000000	0.000000
1637.508394	0.101137	0.541149	0.000273	85.569817	36.501720	90.079941	0.028263	0.000000	0.023345	0.000000	0.000000	0.000000	0.050872	-0.076344	-0.017177	0.000000	0.000000	3.000000	19.000000	0.000000
1637.511728	0.101137	0.541149	0.000273	85.587845	36.847649	90.447754	0.048393	0.000000	0.016500	0.000000	0.000000	0.000000	0.050872	-0.076344	-0.017177	0.000000	0.000000	3.000000	19.000000	0.000000
1637.515061	0.101137	0.541149	0.000273	85.587845	36.847649	90.447754	0.048393	0.000000	0.016500	0.000000	0.000000	0.000000	0.050872	-0.076344	-0.017177	0.000000	0.000000	3.000000	19.000000	0.000000
1637.518394	0.101137	0.541149	0.000273	85.587845	36.847649	90.447754	0.048393	0.000000	0.016500	0.000000	0.000000	0.000000	0.050872	-0.076344	-0.017177	0.000000	0.000000	3.000000	19.000000	0.000000
1637.521728	0.100995	0.540774	0.000351	85.573578	37.813335	91.524940	0.056871	0.000000	0.013637	0.000000	0.000000	0.000000	-0.042673	-0.112490	0.023362	0.000000	0.000000	3.000000	19.000000	0.000000
1637.525061	0.100995	0.540774	0.000351	85.573578	37.813335	91.524940	0.056871	0.000000	0.013637	0.000000	0.000000	0.000000	-0.042673	-0.112490	0.023362	0.000000	0.000000	3.000000	19.000000	0.000000
1637.528394	0.100995	0.540774	0.000351	85.573578	37.813335	91.524940	0.056871	0.000000	0.013637	0.000000	0.000000	0.000000	-0.042673	-0.112490	0.023362	0.000000	0.000000	3.000000	19.000000	0.000000
1637.531728	0.100995	0.540774	0.000351	85.503075	39.604610	93.541130	0.049759	0.000000	0.017531	0.000000	0.000000	0.000000	-0.042673	-0.112490	0.023362	0.000000	0.000000	3.000000	19.000000	0.000000
1637.535061	0.100822	0.540687	0.000494	85.503075	39.604610	93.541130	0.049759	0.000000	0.017531	0.000000	0.000000	0.000000	-0.052047	-0.026219	0.042884	0.000000	0.000000	3.000000	19.000000	0.000000
1637.538394	0.100822	0.540687	0.000494	85.503075	39.604610	93.541130	0.049759	0.000000	0.017531	0.000000	0.000000	0.000000	-0.052047	-0.026219	0.042884	0.000000	0.000000	3.000000	19.000000	0.000000
1637.541728	0.100822	0.540687	0.000494	85.367226	42.247807	96.518997	0.049759	0.000000	0.017531	0.000000	0.000000	0.000000	-0.052047	-0.026219	0.042884	0.000000	0.000000	3.000000	19.000000	0.000000
1637.545061	0.100822	0.540687	0.000494	85.367226	42.247807	96.518997	0.049759	0.000000	0.017531	0.000000	0.000000	0.000000	-0.052047	-0.026219	0.042884	0.000000	0.000000	3.000000	19.000000	0.000000
1637.548394	0.100719	0.540684	0.000650	85.186478	45.102551	99.765457	0.041085	0.000000	0.024679	0.000000	0.000000	0.000000	-0.030696	-0.000957	0.046853	0.000000	0.000000	3.000000	19.000000	0.000000
1637.551728	0.100719	0.540684	0.000650	85.186478	45.102551	99.765457	0.041085	0.000000	0.024679	0.000000	0.000000	0.000000	-0.030696	-0.000957	0.046853	0.000000	0.000000	3.000000	19.000000	0.000000
1637.555061	0.100719	0.540684	0.000650	85.186478	45.102551	99.765457	0.041085	0.000000	0.024679	0.000000	0.000000	0.000000	-0.030696	-0.000957	0.046853	0.000000	0.000000	3.000000	19.000000	0.000000
1637.558394	0.100719	0.540684	0.000650	85.186478	45.102551	99.765457	0.041085	0.000000	0.024679	0.000000	0.000000	0.000000	-0.030696	-0.000957	0.046853	0.000000	0.000000	3.000000	19.000000	0.000000
1637.561728	0.100533	0.540843	0.001149	84.983665	47.687454	102.750824	0.035969	0.000000	0.032487	0.000000	0.000000	0.000000	-0.055969	0.047744	0.149919	0.000000	0.000000	3.000000	19.000000	0.000000
1637.565061	0.100533	0.540843	0.001149	84.983665	47.687454	102.750824	0.035969	0.000000	0.032487	0.000000	0.000000	0.000000	-0.055969	0.047744	0.149919	0.000000	0.000000	3.000000	19.000000	0.000000
1637.568394	0.100533	0.540843	0.001149	84.983665	47.687454	102.750824	0.035969	0.000000	0.032487	0.000000	0.000000	0.000000	-0.055969	0.047744	0.149919	0.000000	0.000000	3.000000	19.000000	0.000000
1637.571728	0.100533	0.540843	0.001149	84.795273	49.681858	105.091820	0.026641	0.000000	0.057474	0.000000	0.000000	0.000000	-0.055969	0.047744	0.149919	0.000000	0.000000	3.000000	19.000000	0.000000
1637.575061	0.100388	0.540965	0.001425	84.795273	49.681858	105.091820	0.026641	0.000000	0.057474	0.000000	0.000000	0.000000	-0.043479	0.036549	0.082643	0.000000	0.000000	3.000000	19.000000	0.000000
1637.578394	0.100388	0.540965	0.001425	84.641525	51.051689	106.731293	0.026641	0.000000	0.057474	0.000000	0.000000	0.000000	-0.043479	0.036549	0.082643	0.000000	0.000000	3.000000	19.000000	0.000000
1637.581728	0.100388	0.540965	0.001425	84.641525	51.051689	106.731293	0.026641	0.000000	0.057474	0.000000	0.000000	0.000000	-0.043479	0.036549	0.082643	0.000000	0.000000	3.000000	19.000000	0.000000
1637.585061	0.100388	0.540965	0.001425	84.641525	51.051689	106.731293	0.026641	0.000000	0.057474	0.000000	0.000000	0.000000	-0.043479	0.036549	0.082643	0.000000	0.000000	3.000000	19.000000	0.000000
1637.588394	0.100286	0.541087	0.001691	84.641525	51.051689	106.731293	0.026641	0.000000	0.057474	0.000000	0.000000	0.000000	-0.030476	0.036565	0.079752	0.000000	0.000000	3.000000	19.000000	0.000000
1637.591728	0.100286	0.541087	0.001691	84.539162	51.752808	107.593613	0.019394	0.000000	0.071248	0.000000	0.000000	0.000000	-0.030476	0.036565	0.079752	0.000000	0.000000	3.000000	19.000000	0.000000
1637.595061	0.100286	0.541087	0.001691	84.539162	51.752808	107.593613	0.019394	0.000000	0.071248	0.000000	0.000000	0.000000	-0.030476	0.036565	0.079752	0.000000	0.000000	3.000000	19.000000	0.000000
1637.598394	0.100286	0.541087	0.001691	84.539162	51.752808	107.593613	0.019394	0.000000	0.071248	0.000000	0.000000	0.000000	-0.030476	0.036565	0.079752	0.000000	0.000000	3.000000	19.000000	0.000000
1637.601728	0.100199	0.541270	0.002230	84.501068	51.792896	107.679779	0.014315	0.000000	0.084540	0.000000	0.000000	0.000000	-0.026330	0.055058	0.161802	0.000000	0.000000	3.000000	19.000000	0.000000
1637.605061	0.100199	0.541270	0.002230	84.501068	51.792896	107.679779	0.014315	0.000000	0.084540	0.000000	0.000000	0.000000	-0.026330	0.055058	0.161802	0.000000	0.000000	3.000000	19.000000	0.000000
1637.608394	0.100199	0.541270	0.002230	84.501068	51.792896	107.679779	0.014315	0.000000	0.084540	0.000000	0.000000	0.000000	-0.026330	0.055058	0.161802	0.000000	0.000000	3.000000	19.000000	0.000000
1637.611728	0.100199	0.541270	0.002230	84.488503	51.647968	107.530685	0.009926	0.000000	0.111507	0.000000	0.000000	0.000000	-0.026330	0.055058	0.161802	0.000000	0.000000	3.000000	19.000000	0.000000
1637.615061	0.100265	0.541308	0.002430	84.488503	51.647968	107.530685	0.009926	0.000000	0.111507	0.000000	0.000000	0.000000	0.019948	0.011244	0.060020	0.000000	0.000000	3.000000	19.000000	0.000000
1637.618394	0.100265	0.541308	0.002430	84.488503	51.647968	107.530685	0.009926	0.000000	0.111507	0.000000	0.000000	0.000000	0.019948	0.011244	0.060020	0.000000	0.000000	3.000000	19.000000	0.000000
1637.621728	0.100265	0.541308	0.002430	84.481216	51.594524	107.468803	0.009926	0.000000	0.111507	0.000000	0.000000	0.000000	0.019948	0.011244	0.060020	0.000000	0.000000	3.000000	19.000000	0.000000
1637.625061	0.100265	0.541308	0.002430	84.481216	51.594524	107.468803	0.009926	0.000000	0.111507	0.000000	0.000000	0.000000	0.019948	0.011244	0.060020	0.000000	0.000000	3.000000	19.000000	0.000000
1637.628394	0.100458	0.541266	0.002684	84.482178	51.594791	107.456398	0.013251	0.000000	0.121510	0.000000	0.000000	0.000000	0.057748	-0.012382	0.076002	0.000000	0.000000	3.000000	19.000000	0.000000
1637.631728	0.100458	0.541266	0.002684	84.482178	51.594791	107.456398	0.013251	0.000000	0.121510	0.000000	0.000000	0.000000	0.057748	-0.012382	0.076002	0.000000	0.000000	3.000000	19.000000	0.000000
1637.635061	0.100458	0.541266	0.002684	84.482178	51.594791	107.456398	0.013251	0.000000	0.121510	0.000000	0.000000	0.000000	0.057748	-0.012382	0.076002	0.000000	0.000000	3.000000	19.000000	0.000000
1637.638394	0.100458	0.541266	0.002684	84.482178	51.594791	107.456398	0.013251	0.000000	0.121510	0.000000	0.000000	0.000000	0.057748	-0.012382	0.076002	0.000000	0.000000	3.000000	19.000000	0.000000
1637.641728	0.100518	0.541188	0.002751	84.484627	51.620731	107.476997	0.022876	0.000000	0.134177	0.000000	0.000000	0.000000	0.018155	-0.023647	0.020275	0.000000	0.000000	3.000000	19.000000	0.000000
1637.645061	0.100518	0.541188	0.002751	84.484627	51.620731	107.476997	0.022876	0.000000	0.134177	0.000000	0.000000	0.000000	0.018155	-0.023647	0.020275	0.000000	0.000000	3.000000	19.000000	0.000000
1637.648394	0.100518	0.541188	0.002751	84.484627	51.620731	107.476997	0.022876	0.000000	0.134177	0.000000	0.000000	0.000000	0.018155	-0.023647	0.020275	0.000000	0.000000	3.000000	19.000000	0.000000
1637.651728	0.100518	0.541188	0.002751	84.499146	51.744228	107.601059	0.025901	0.000000	0.137556	0.000000	0.000000	0.000000	0.018155	-0.023647	0.020275	0.000000	0.000000	3.000000	19.000000	0.000000
1637.655061	0.100523	0.541059	0.002774	84.499146	51.744228	107.601059	0.025901	0.000000	0.137556	0.000000	0.000000	0.000000	0.001468	-0.038588	0.006719	0.000000	0.000000	3.000000	19.000000	0.000000
1637.658394	0.100523	0.541059	0.002774	84.499146	51.744228	107.601059	0.025901	0.000000	0.137556	0.000000	0.000000	0.000000	0.001468	-0.038588	0.006719	0.000000	0.000000	3.000000	19.000000	0.000000
1637.661728	0.100523	0.541059	0.002774	84.518448	51.904491	107.767540	0.025901	0.000000	0.137556	0.000000	0.000000	0.000000	0.001468	-0.038588	0.006719	0.000000	0.000000	3.000000	19.000000	0.000000
1637.665061	0.100523	0.541059	0.002774	84.518448	51.904491	107.767540	0.025901	0.000000	0.137556	0.000000	0.000000	0.000000	0.001468	-0.038588	0.006719	0.000000	0.000000	3.000000	19.000000	0.000000
1637.668394	0.100478	0.540846	0.002778	84.543999	52.136738	108.010803	0.026146	0.000000	0.138676	0.000000	0.000000	0.000000	-0.013440	-0.063977	0.001304	0.000000	0.000000	3.000000	19.000000	0.000000
1637.671728	0.100478	0.540846	0.002778	84.543999	52.136738	108.010803	0.026146	0.000000	0.138676	0.000000	0.000000	0.000000	-0.013440	-0.063977	0.001304	0.000000	0.000000	3.000000	19.000000	0.000000
1637.675061	0.100478	0.540846	0.002778	84.543999	52.136738	108.010803	0.026146	0.000000	0.138676	0.000000	0.000000	0.000000	-0.013440	-0.063977	0.001304	0.000000	0.000000	3.000000	19.000000	0.000000
1637.678394	0.100478	0.540846	0.002778	84.543999	52.136738	108.010803	0.026146	0.000000	0.138676	0.000000	0.000000	0.000000	-0.013440	-0.063977	0.001304	0.000000	0.000000	3.000000	19.000000	0.000000
1637.681728	0.100341	0.540283	0.002777	84.574181	52.413570	108.298820	0.023906	0.000000	0.138893	0.000000	0.000000	0.000000	-0.041233	-0.168711	-0.000257	0.000000	0.000000	3.000000	19.000000	0.000000
1637.685061	0.100341	0.540283	0.002777	84.574181	52.413570	108.298820	0.023906	0.000000	0.138893	0.000000	0.000000	0.000000	-0.041233	-0.168711	-0.000257	0.000000	0.000000	3.000000	19.000000	0.000000
1637.688394	0.100341	0.540283	0.002777	84.574181	52.413570	108.298820	0.023906	0.000000	0.138893	0.000000	0.000000	0.000000	-0.041233	-0.168711	-0.000257	0.000000	0.000000	3.000000	19.000000	0.000000
1637.691728	0.100341	0.540283	0.002777	84.606606	52.715145	108.611671	0.017034	0.000000	0.138851	0.000000	0.000000	0.000000	-0.041233	-0.168711	-0.000257	0.000000	0.000000	3.000000	19.000000	0.000000
1637.695061	0.100248	0.539934	0.002772	84.606606	52.715145	108.611671	0.017034	0.000000	0.138851	0.000000	0.000000	0.000000	-0.027797	-0.104736	-0.001614	0.000000	0.000000	3.000000	19.000000	0.000000
1637.698394	0.100248	0.539934	0.002772	84.606606	52.715145	108.611671	0.017034	0.000000	0.138851	0.000000	0.000000	0.000000	-0.027797	-0.104736	-0.001614	0.000000	0.000000	3.000000	19.000000	0.000000
1637.701728	0.100248	0.539934	0.002772	84.642700	53.074738	108.984520	0.017034	0.000000	0.138851	0.000000	0.000000	0.000000	-0.027797	-0.104736	-0.001614	0.000000	0.000000	3.000000	19.000000	0.000000
1637.705061	0.100248	0.539934	0.002772	84.642700	53.074738	108.984520	0.017034	0.000000	0.138851	0.000000	0.000000	0.000000	-0.027797	-0.104736	-0.001614	0.000000	0.000000	3.000000	19.000000	0.000000
1637.708394	0.100205	0.539550	0.002784	84.642700	53.074738	108.984520	0.017034	0.000000	0.138851	0.000000	0.000000	0.000000	-0.012943	-0.115196	0.003577	0.000000	0.000000	3.000000	19.000000	0.000000
1637.711728	0.100184	0.539141	0.002795	84.672768	53.551735	109.483795	0.012401	0.000000	0.138582	0.000000	0.000000	0.000000	-0.006129	-0.122905	0.003369	0.000000	0.000000	3.000000	19.000000	0.000000
1637.715061	0.100184	0.539141	0.002795	84.672768	53.551735	109.483795	0.012401	0.000000	0.138582	0.000000	0.000000	0.000000	-0.006129	-0.122905	0.003369	0.000000	0.000000	3.000000	19.000000	0.000000
1637.718394	0.100184	0.539141	0.002795	84.672768	53.551735	109.483795	0.012401	0.000000	0.138582	0.000000	0.000000	0.000000	-0.006129	-0.122905	0.003369	0.000000	0.000000	3.000000	19.000000	0.000000
1637.721728	0.100184	0.539141	0.002795	84.688171	54.184364	110.161072	0.009222	0.000000	0.139739	0.000000	0.000000	0.000000	-0.006129	-0.122905	0.003369	0.000000	0.000000	3.000000	19.000000	0.000000
1637.725061	0.100186	0.538731	0.002801	84.688171	54.184364	110.161072	0.009222	0.000000	0.139739	0.000000	0.000000	0.000000	0.000401	-0.122870	0.001837	0.000000	0.000000	3.000000	19.000000	0.000000
1637.728394	0.100186	0.538731	0.002801	84.688171	54.184364	110.161072	0.009222	0.000000	0.139739	0.000000	0.000000	0.000000	0.000401	-0.122870	0.001837	0.000000	0.000000	3.000000	19.000000	0.000000
1637.731728	0.100186	0.538347	0.002802	84.695633	54.893112	110.927017	0.009222	0.000000	0.139739	0.000000	0.000000	0.000000	0.000094	-0.115162	0.000432	0.000000	0.000000	3.000000	19.000000	0.000000
1637.735061	0.100186	0.538347	0.002802	84.695633	54.893112	110.927017	0.009222	0.000000	0.139739	0.000000	0.000000	0.000000	0.000094	-0.115162	0.000432	0.000000	0.000000	3.000000	19.000000	0.000000
1637.738394	0.100186	0.538347	0.002802	84.695633	54.893112	110.927017	0.009304	0.000000	0.140117	0.000000	0.000000	0.000000	0.000094	-0.115162	0.000432	0.000000	0.000000	3.000000	19.000000	0.000000
1637.741728	0.100194	0.537965	0.002735	84.719955	55.387821	111.442116	0.009304	0.000000	0.140117	0.000000	0.000000	0.000000	0.002463	-0.114520	-0.020194	0.000000	0.000000	3.000000	19.000000	0.000000
1637.745061	0.100194	0.537965	0.002735	84.719955	55.387821	111.442116	0.009304	0.000000	0.140117	0.000000	0.000000	0.000000	0.002463	-0.114520	-0.020194	0.000000	0.000000	3.000000	19.000000	0.000000
1637.748394	0.100194	0.537965	0.002735	84.719955	55.387821	111.442116	0.009715	0.000000	0.136752	0.000000	0.000000	0.000000	0.002463	-0.114520	-0.020194	0.000000	0.000000	3.000000	19.000000	0.000000
1637.751728	0.100194	0.537965	0.002735	84.754097	55.739838	111.792892	0.009715	0.000000	0.136752	0.000000	0.000000	0.000000	0.002463	-0.114520	-0.020194	0.000000	0.000000	3.000000	19.000000	0.000000
1637.755061	0.100201	0.537635	0.002659	84.754097	55.739838	111.792892	0.009715	0.000000	0.136752	0.000000	0.000000	0.000000	0.001879	-0.099049	-0.022864	0.000000	0.000000	3.000000	19.000000	0.000000
1637.758394	0.100201	0.537635	0.002659	84.754097	55.739838	111.792892	0.009715	0.000000	0.136752	0.000000	0.000000	0.000000	0.001879	-0.099049	-0.022864	0.000000	0.000000	3.000000	19.000000	0.000000
1637.761728	0.100201	0.537635	0.002659	84.785866	56.072807	112.124527	0.009715	0.000000	0.136752	0.000000	0.000000	0.000000	0.001879	-0.099049	-0.022864	0.000000	0.000000	3.000000	19.000000	0.000000
1637.765061	0.100201	0.537635	0.002659	84.785866	56.072807	112.124527	0.009715	0.000000	0.136752	0.000000	0.000000	0.000000	0.001879	-0.099049	-0.022864	0.000000	0.000000	3.000000	19.000000	0.000000
1637.768394	0.100200	0.537366	0.002551	84.785866	56.072807	112.124527	0.010028	0.000000	0.132941	0.000000	0.000000	0.000000	-0.000179	-0.080790	-0.032299	0.000000	0.000000	3.000000	19.000000	0.000000
1637.771728	0.100200	0.537366	0.002551	84.815147	56.385773	112.436058	0.010028	0.000000	0.132941	0.000000	0.000000	0.000000	-0.000179	-0.080790	-0.032299	0.000000	0.000000	3.000000	19.000000	0.000000
1637.775061	0.100200	0.537366	0.002551	84.815147	56.385773	112.436058	0.010028	0.000000	0.132941	0.000000	0.000000	0.000000	-0.000179	-0.080790	-0.032299	0.000000	0.000000	3.000000	19.000000	0.000000
1637.778394	0.100200	0.537366	0.002551	84.815147	56.385773	112.436058	0.010028	0.000000	0.132941	0.000000	0.000000	0.000000	-0.000179	-0.080790	-0.032299	0.000000	0.000000	3.000000	19.000000	0.000000
1637.781728	0.100161	0.536881	0.002268	84.842087	56.675354	112.726799	0.009998	0.000000	0.127558	0.000000	0.000000	0.000000	-0.011669	-0.145424	-0.084984	0.000000	0.000000	3.000000	19.000000	0.000000
1637.785061	0.100161	0.536881	0.002268	84.842087	56.675354	112.726799	0.009998	0.000000	0.127558	0.000000	0.000000	0.000000	-0.011669	-0.145424	-0.084984	0.000000	0.000000	3.000000	19.000000	0.000000
1637.788394	0.100161	0.536881	0.002268	84.866608	56.940674	112.995949	0.008053	0.000000	0.113394	0.000000	0.000000	0.000000	-0.011669	-0.145424	-0.084984	0.000000	0.000000	3.000000	19.000000	0.000000
1637.791728	0.100161	0.536881	0.002268	84.866608	56.940674	112.995949	0.008053	0.000000	0.113394	0.000000	0.000000	0.000000	-0.011669	-0.145424	-0.084984	0.000000	0.000000	3.000000	19.000000	0.000000
1637.795061	0.100095	0.536701	0.002070	84.866608	56.940674	112.995949	0.008053	0.000000	0.113394	0.000000	0.000000	0.000000	-0.019781	-0.054103	-0.059318	0.000000	0.000000	3.000000	19.000000	0.000000
1637.798394	0.100095	0.536701	0.002070	84.866608	56.940674	112.995949	0.008053	0.000000	0.113394	0.000000	0.000000	0.000000	-0.019781	-0.054103	-0.059318	0.000000	0.000000	3.000000	19.000000	0.000000
1637.801728	0.100095	0.536701	0.002070	84.891129	57.205894	113.267677	0.008053	0.000000	0.113394	0.000000	0.000000	0.000000	-0.019781	-0.054103	-0.059318	0.000000	0.000000	3.000000	19.000000	0.000000
1637.805061	0.100095	0.536701	0.002070	84.891129	57.205894	113.267677	0.008053	0.000000	0.113394	0.000000	0.000000	0.000000	-0.019781	-0.054103	-0.059318	0.000000	0.000000	3.000000	19.000000	0.000000
1637.808394	0.100007	0.536521	0.001877	84.891129	57.205894	113.267677	0.008053	0.000000	0.113394	0.000000	0.000000	0.000000	-0.026321	-0.054083	-0.057927	0.000000	0.000000	3.000000	19.000000	0.000000
1637.811728	0.100007	0.536521	0.001877	84.910957	57.423710	113.491821	0.004757	0.000000	0.103508	0.000000	0.000000	0.000000	-0.026321	-0.054083	-0.057927	0.000000	0.000000	3.000000	19.000000	0.000000
1637.815061	0.100007	0.536521	0.001877	84.910957	57.423710	113.491821	0.004757	0.000000	0.103508	0.000000	0.000000	0.000000	-0.026321	-0.054083	-0.057927	0.000000	0.000000	3.000000	19.000000	0.000000
1637.818394	0.100007	0.536521	0.001877	84.930824	57.643425	113.717865	0.000370	0.000000	0.093853	0.000000	0.000000	0.000000	-0.026321	-0.054083	-0.057927	0.000000	0.000000	3.000000	19.000000	0.000000
1637.821728	0.099838	0.536244	0.001519	84.930824	57.643425	113.717865	0.000370	0.000000	0.093853	0.000000	0.000000	0.000000	-0.050770	-0.082828	-0.107426	0.000000	0.000000	3.000000	19.000000	0.000000
1637.825061	0.099838	0.536244	0.001519	84.930824	57.643425	113.717865	0.000370	0.000000	0.093853	0.000000	0.000000	0.000000	-0.050770	-0.082828	-0.107426	0.000000	0.000000	3.000000	19.000000	0.000000
1637.828394	0.099838	0.536244	0.001519	84.946190	57.814274	113.894836	-0.008092	0.000000	0.075949	0.000000	0.000000	0.000000	-0.050770	-0.082828	-0.107426	0.000000	0.000000	3.000000	19.000000	0.000000
1637.831728	0.099838	0.536244	0.001519	84.946190	57.814274	113.894836	-0.008092	0.000000	0.075949	0.000000	0.000000	0.000000	-0.050770	-0.082828	-0.107426	0.000000	0.000000	3.000000	19.000000	0.000000
1637.835061	0.099757	0.536148	0.001354	84.946190	57.814274	113.894836	-0.008092	0.000000	0.075949	0.000000	0.000000	0.000000	-0.024450	-0.028804	-0.049481	0.000000	0.000000	3.000000	19.000000	0.000000
1637.838394	0.099757	0.536148	0.001354	84.946190	57.814274	113.894836	-0.008092	0.000000	0.075949	0.000000	0.000000	0.000000	-0.024450	-0.028804	-0.049481	0.000000	0.000000	3.000000	19.000000	0.000000
1637.841728	0.099757	0.536148	0.001354	84.962578	57.975952	114.060852	-0.008092	0.000000	0.075949	0.000000	0.000000	0.000000	-0.024450	-0.028804	-0.049481	0.000000	0.000000	3.000000	19.000000	0.000000
1637.845061	0.099757	0.536148	0.001354	84.962578	57.975952	114.060852	-0.008092	0.000000	0.075949	0.000000	0.000000	0.000000	-0.024450	-0.028804	-0.049481	0.000000	0.000000	3.000000	19.000000	0.000000
1637.848394	0.099653	0.536053	0.001194	84.977890	58.146255	114.240013	-0.012167	0.000000	0.067702	0.000000	0.000000	0.000000	-0.030967	-0.028763	-0.048078	0.000000	0.000000	3.000000	19.000000	0.000000
1637.851728	0.099653	0.536053	0.001194	84.977890	58.146255	114.240013	-0.012167	0.000000	0.067702	0.000000	0.000000	0.000000	-0.030967	-0.028763	-0.048078	0.000000	0.000000	3.000000	19.000000	0.000000
1637.855061	0.099653	0.536053	0.001194	84.977890	58.146255	114.240013	-0.012167	0.000000	0.067702	0.000000	0.000000	0.000000	-0.030967	-0.028763	-0.048078	0.000000	0.000000	3.000000	19.000000	0.000000
1637.858394	0.099653	0.536053	0.001194	84.977890	58.146255	114.240013	-0.012167	0.000000	0.067702	0.000000	0.000000	0.000000	-0.030967	-0.028763	-0.048078	0.000000	0.000000	3.000000	19.000000	0.000000
1637.861728	0.099499	0.535893	0.000901	84.990891	58.294701	114.394478	-0.017328	0.000000	0.059689	0.000000	0.000000	0.000000	-0.046452	-0.047709	-0.087970	0.000000	0.000000	3.000000	19.000000	0.000000
1637.865061	0.099499	0.535893	0.000901	84.990891	58.294701	114.394478	-0.017328	0.000000	0.059689	0.000000	0.000000	0.000000	-0.046452	-0.047709	-0.087970	0.000000	0.000000	3.000000	19.000000	0.000000
1637.868394	0.099499	0.535893	0.000901	84.990891	58.294701	114.394478	-0.017328	0.000000	0.059689	0.000000	0.000000	0.000000	-0.046452	-0.047709	-0.087970	0.000000	0.000000	3.000000	19.000000	0.000000
1637.871728	0.099391	0.535807	0.000717	85.003937	58.441181	114.549713	-0.025070	0.000000	0.045028	0.000000	0.000000	0.000000	-0.032418	-0.025948	-0.054929	0.000000	0.000000	3.000000	19.000000	0.000000
1637.875061	0.099391	0.535807	0.000717	85.003937	58.441181	114.549713	-0.025070	0.000000	0.045028	0.000000	0.000000	0.000000	-0.032418	-0.025948	-0.054929	0.000000	0.000000	3.000000	19.000000	0.000000
1637.878394	0.099391	0.535807	0.000717	85.003937	58.441181	114.549713	-0.025070	0.000000	0.045028	0.000000	0.000000	0.000000	-0.032418	-0.025948	-0.054929	0.000000	0.000000	3.000000	19.000000	0.000000
1637.881728	0.099391	0.535807	0.000717	85.019096	58.617191	114.731850	-0.030473	0.000000	0.035873	0.000000	0.000000	0.000000	-0.032418	-0.025948	-0.054929	0.000000	0.000000	3.000000	19.000000	0.000000
1637.885061	0.099287	0.535711	0.000557	85.019096	58.617191	114.731850	-0.030473	0.000000	0.035873	0.000000	0.000000	0.000000	-0.030930	-0.028731	-0.048150	0.000000	0.000000	3.000000	19.000000	0.000000
1637.888394	0.099287	0.535711	0.000557	85.019096	58.617191	114.731850	-0.030473	0.000000	0.035873	0.000000	0.000000	0.000000	-0.030930	-0.028731	-0.048150	0.000000	0.000000	3.000000	19.000000	0.000000
1637.891728	0.099287	0.535711	0.000557	85.034180	58.791557	114.915077	-0.030473	0.000000	0.035873	0.000000	0.000000	0.000000	-0.030930	-0.028731	-0.048150	0.000000	0.000000	3.000000	19.000000	0.000000
1637.895061	0.099287	0.535711	0.000557	85.034180	58.791557	114.915077	-0.030473	0.000000	0.035873	0.000000	0.000000	0.000000	-0.030930	-0.028731	-0.048150	0.000000	0.000000	3.000000	19.000000	0.000000
1637.898394	0.099179	0.535625	0.000374	85.034180	58.791557	114.915077	-0.035628	0.000000	0.027848	0.000000	0.000000	0.000000	-0.032388	-0.025924	-0.054970	0.000000	0.000000	3.000000	19.000000	0.000000
1637.901728	0.099179	0.535625	0.000374	85.049240	58.967052	115.099411	-0.035628	0.000000	0.027848	0.000000	0.000000	0.000000	-0.032388	-0.025924	-0.054970	0.000000	0.000000	3.000000	19.000000	0.000000
1637.905061	0.099179	0.535625	0.000374	85.049240	58.967052	115.099411	-0.035628	0.000000	0.027848	0.000000	0.000000	0.000000	-0.032388	-0.025924	-0.054970	0.000000	0.000000	3.000000	19.000000	0.000000
1637.908394	0.099179	0.535625	0.000374	85.049240	58.967052	115.099411	-0.041026	0.000000	0.018686	0.000000	0.000000	0.000000	-0.032388	-0.025924	-0.054970	0.000000	0.000000	3.000000	19.000000	0.000000
1637.911728	0.098997	0.535471	-0.000048	85.064178	59.146374	115.284866	-0.041026	0.000000	0.018686	0.000000	0.000000	0.000000	-0.054667	-0.046285	-0.126426	0.000000	0.000000	3.000000	19.000000	0.000000
1637.915061	0.098997	0.535471	-0.000048	85.064178	59.146374	115.284866	-0.041026	0.000000	0.018686	0.000000	0.000000	0.000000	-0.054667	-0.046285	-0.126426	0.000000	0.000000	3.000000	19.000000	0.000000
1637.918394	0.098997	0.535471	-0.000048	85.064178	59.146374	115.284866	-0.041026	0.000000	0.018686	0.000000	0.000000	0.000000	-0.054667	-0.046285	-0.126426	0.000000	0.000000	3.000000	19.000000	0.000000
1637.921728	0.098918	0.535412	-0.000309	85.079086	59.329529	115.471436	-0.050137	0.000000	-0.002385	0.000000	0.000000	0.000000	-0.023759	-0.017586	-0.078257	0.000000	0.000000	3.000000	19.000000	0.000000
1637.925061	0.098918	0.535412	-0.000309	85.079086	59.329529	115.471436	-0.050137	0.000000	-0.002385	0.000000	0.000000	0.000000	-0.023759	-0.017586	-0.078257	0.000000	0.000000	3.000000	19.000000	0.000000
1637.928394	0.098918	0.535412	-0.000309	85.079086	59.329529	115.471436	-0.054097	0.000000	-0.015428	0.000000	0.000000	0.000000	-0.023759	-0.017586	-0.078257	0.000000	0.000000	3.000000	19.000000	0.000000
1637.931728	0.098918	0.535412	-0.000309	85.094032	59.513939	115.659241	-0.054097	0.000000	-0.015428	0.000000	0.000000	0.000000	-0.023759	-0.017586	-0.078257	0.000000	0.000000	3.000000	19.000000	0.000000
1637.935061	0.098843	0.535370	-0.000551	85.094032	59.513939	115.659241	-0.054097	0.000000	-0.015428	0.000000	0.000000	0.000000	-0.022551	-0.012698	-0.072725	0.000000	0.000000	3.000000	19.000000	0.000000
1637.938394	0.098843	0.535370	-0.000551	85.094032	59.513939	115.659241	-0.054097	0.000000	-0.015428	0.000000	0.000000	0.000000	-0.022551	-0.012698	-0.072725	0.000000	0.000000	3.000000	19.000000	0.000000
1637.941728	0.098843	0.535370	-0.000551	85.106712	59.675110	115.821007	-0.054097	0.000000	-0.015428	0.000000	0.000000	0.000000	-0.022551	-0.012698	-0.072725	0.000000	0.000000	3.000000	19.000000	0.000000
1637.945061	0.098843	0.535370	-0.000551	85.106712	59.675110	115.821007	-0.054097	0.000000	-0.015428	0.000000	0.000000	0.000000	-0.022551	-0.012698	-0.072725	0.000000	0.000000	3.000000	19.000000	0.000000
1637.948394	0.098785	0.535311	-0.000817	85.106712	59.675110	115.821007	-0.057856	0.000000	-0.027549	0.000000	0.000000	0.000000	-0.017251	-0.017580	-0.079702	0.000000	0.000000	3.000000	19.000000	0.000000
1637.951728	0.098785	0.535311	-0.000817	85.123634	59.891342	116.038033	-0.057856	0.000000	-0.027549	0.000000	0.000000	0.000000	-0.017251	-0.017580	-0.079702	0.000000	0.000000	3.000000	19.000000	0.000000
1637.955061	0.098785	0.535311	-0.000817	85.123634	59.891342	116.038033	-0.057856	0.000000	-0.027549	0.000000	0.000000	0.000000	-0.017251	-0.017580	-0.079702	0.000000	0.000000	3.000000	19.000000	0.000000
1637.958394	0.098785	0.535311	-0.000817	85.123634	59.891342	116.038033	-0.057856	0.000000	-0.027549	0.000000	0.000000	0.000000	-0.017251	-0.017580	-0.079702	0.000000	0.000000	3.000000	19.000000	0.000000
1637.961728	0.098652	0.535205	-0.001435	85.140457	60.109142	116.256607	-0.060731	0.000000	-0.040832	0.000000	0.000000	0.000000	-0.040139	-0.031735	-0.185438	0.000000	0.000000	3.000000	19.000000	0.000000
1637.965061	0.098652	0.535205	-0.001435	85.140457	60.109142	116.256607	-0.060731	0.000000	-0.040832	0.000000	0.000000	0.000000	-0.040139	-0.031735	-0.185438	0.000000	0.000000	3.000000	19.000000	0.000000
1637.968394	0.098652	0.535205	-0.001435	85.140457	60.109142	116.256607	-0.060731	0.000000	-0.040832	0.000000	0.000000	0.000000	-0.040139	-0.031735	-0.185438	0.000000	0.000000	3.000000	19.000000	0.000000
1637.971728	0.098652	0.535205	-0.001435	85.155121	60.303631	116.449074	-0.067421	0.000000	-0.071739	0.000000	0.000000	0.000000	-0.040139	-0.031735	-0.185438	0.000000	0.000000	3.000000	19.000000	0.000000
1637.975061	0.098601	0.535174	-0.001773	85.155121	60.303631	116.449074	-0.067421	0.000000	-0.071739	0.000000	0.000000	0.000000	-0.015200	-0.009297	-0.101591	0.000000	0.000000	3.000000	19.000000	0.000000
1637.978394	0.098601	0.535174	-0.001773	85.155121	60.303631	116.449074	-0.067421	0.000000	-0.071739	0.000000	0.000000	0.000000	-0.015200	-0.009297	-0.101591	0.000000	0.000000	3.000000	19.000000	0.000000
1637.981728	0.098601	0.535174	-0.001773	85.167664	60.471729	116.615044	-0.067421	0.000000	-0.071739	0.000000	0.000000	0.000000	-0.015200	-0.009297	-0.101591	0.000000	0.000000	3.000000	19.000000	0.000000
1637.985061	0.098601	0.535174	-0.001773	85.167664	60.471729	116.615044	-0.067421	0.000000	-0.071739	0.000000	0.000000	0.000000	-0.015200	-0.009297	-0.101591	0.000000	0.000000	3.000000	19.000000	0.000000
1637.988394	0.098550	0.535143	-0.002112	85.167664	60.471729	116.615044	-0.069954	0.000000	-0.088670	0.000000	0.000000	0.000000	-0.015217	-0.009300	-0.101614	0.000000	0.000000	3.000000	19.000000	0.000000
1637.991728	0.098550	0.535143	-0.002112	85.178093	60.612835	116.753929	-0.069954	0.000000	-0.088670	0.000000	0.000000	0.000000	-0.015217	-0.009300	-0.101614	0.000000	0.000000	3.000000	19.000000	0.000000
1637.995061	0.098550	0.535143	-0.002112	85.178093	60.612835	116.753929	-0.069954	0.000000	-0.088670	0.000000	0.000000	0.000000	-0.015217	-0.009300	-0.101614	0.000000	0.000000	3.000000	19.000000	0.000000
1637.998394	0.098550	0.535143	-0.002112	85.178093	60.612835	116.753929	-0.072490	0.000000	-0.105606	0.000000	0.000000	0.000000	-0.015217	-0.009300	-0.101614	0.000000	0.000000	3.000000	19.000000	0.000000
1638.001728	0.098527	0.535222	-0.002742	85.182892	60.684956	116.815552	-0.072490	0.000000	-0.105606	0.000000	0.000000	0.000000	-0.007047	0.023674	-0.188993	0.000000	0.000000	3.000000	19.000000	0.000000
1638.005061	0.098527	0.535222	-0.002742	85.182892	60.684956	116.815552	-0.072490	0.000000	-0.105606	0.000000	0.000000	0.000000	-0.007047	0.023674	-0.188993	0.000000	0.000000	3.000000	19.000000	0.000000
1638.008394	0.098527	0.535222	-0.002742	85.182892	60.684956	116.815552	-0.073665	0.000000	-0.137105	0.000000	0.000000	0.000000	-0.007047	0.023674	-0.188993	0.000000	0.000000	3.000000	19.000000	0.000000
1638.011728	0.098527	0.535222	-0.002742	85.185654	60.732185	116.849457	-0.073665	0.000000	-0.137105	0.000000	0.000000	0.000000	-0.007047	0.023674	-0.188993	0.000000	0.000000	3.000000	19.000000	0.000000
1638.015061	0.098572	0.535290	-0.003052	85.185654	60.732185	116.849457	-0.073665	0.000000	-0.137105	0.000000	0.000000	0.000000	0.013676	0.020451	-0.093091	0.000000	0.000000	3.000000	19.000000	0.000000
1638.018394	0.098572	0.535290	-0.003052	85.185654	60.732185	116.849457	-0.073665	0.000000	-0.137105	0.000000	0.000000	0.000000	0.013676	0.020451	-0.093091	0.000000	0.000000	3.000000	19.000000	0.000000
1638.021728	0.098572	0.535290	-0.003052	85.185005	60.726753	116.833382	-0.073665	0.000000	-0.137105	0.000000	0.000000	0.000000	0.013676	0.020451	-0.093091	0.000000	0.000000	3.000000	19.000000	0.000000
1638.025061	0.098572	0.535290	-0.003052	85.185005	60.726753	116.833382	-0.073665	0.000000	-0.137105	0.000000	0.000000	0.000000	0.013676	0.020451	-0.093091	0.000000	0.000000	3.000000	19.000000	0.000000
1638.028394	0.098627	0.535366	-0.003321	85.182159	60.693504	116.789436	-0.071385	0.000000	-0.152620	0.000000	0.000000	0.000000	0.016321	0.022554	-0.080730	0.000000	0.000000	3.000000	19.000000	0.000000
1638.031728	0.098627	0.535366	-0.003321	85.182159	60.693504	116.789436	-0.071385	0.000000	-0.152620	0.000000	0.000000	0.000000	0.016321	0.022554	-0.080730	0.000000	0.000000	3.000000	19.000000	0.000000
1638.035061	0.098627	0.535366	-0.003321	85.182159	60.693504	116.789436	-0.071385	0.000000	-0.152620	0.000000	0.000000	0.000000	0.016321	0.022554	-0.080730	0.000000	0.000000	3.000000	19.000000	0.000000
1638.038394	0.098627	0.535366	-0.003321	85.182159	60.693504	116.789436	-0.071385	0.000000	-0.152620	0.000000	0.000000	0.000000	0.016321	0.022554	-0.080730	0.000000	0.000000	3.000000	19.000000	0.000000
1638.041728	0.098652	0.535557	-0.003827	85.180779	60.679680	116.767525	-0.068665	0.000000	-0.166075	0.000000	0.000000	0.000000	0.007633	0.057464	-0.151575	0.000000	0.000000	3.000000	19.000000	0.000000
1638.045061	0.098652	0.535557	-0.003827	85.180779	60.679680	116.767525	-0.068665	0.000000	-0.166075	0.000000	0.000000	0.000000	0.007633	0.057464	-0.151575	0.000000	0.000000	3.000000	19.000000	0.000000
1638.048394	0.098652	0.535557	-0.003827	85.180779	60.679680	116.767525	-0.067393	0.000000	-0.191337	0.000000	0.000000	0.000000	0.007633	0.057464	-0.151575	0.000000	0.000000	3.000000	19.000000	0.000000
1638.051728	0.098652	0.535557	-0.003827	85.182816	60.712875	116.795364	-0.067393	0.000000	-0.191337	0.000000	0.000000	0.000000	0.007633	0.057464	-0.151575	0.000000	0.000000	3.000000	19.000000	0.000000
1638.055061	0.098642	0.535632	-0.004082	85.182816	60.712875	116.795364	-0.067393	0.000000	-0.191337	0.000000	0.000000	0.000000	-0.003143	0.022423	-0.076557	0.000000	0.000000	3.000000	19.000000	0.000000
1638.058394	0.098642	0.535632	-0.004082	85.182816	60.712875	116.795364	-0.067393	0.000000	-0.191337	0.000000	0.000000	0.000000	-0.003143	0.022423	-0.076557	0.000000	0.000000	3.000000	19.000000	0.000000
1638.061728	0.098642	0.535632	-0.004082	85.184921	60.743401	116.823273	-0.067393	0.000000	-0.191337	0.000000	0.000000	0.000000	-0.003143	0.022423	-0.076557	0.000000	0.000000	3.000000	19.000000	0.000000
1638.065061	0.098642	0.535632	-0.004082	85.184921	60.743401	116.823273	-0.067393	0.000000	-0.191337	0.000000	0.000000	0.000000	-0.003143	0.022423	-0.076557	0.000000	0.000000	3.000000	19.000000	0.000000
1638.068394	0.098610	0.535706	-0.004332	85.184921	60.743401	116.823273	-0.067916	0.000000	-0.204097	0.000000	0.000000	0.000000	-0.009609	0.022394	-0.075166	0.000000	0.000000	3.000000	19.000000	0.000000
1638.071728	0.098610	0.535706	-0.004332	85.190010	60.836987	116.918961	-0.067916	0.000000	-0.204097	0.000000	0.000000	0.000000	-0.009609	0.022394	-0.075166	0.000000	0.000000	3.000000	19.000000	0.000000
1638.075061	0.098610	0.535706	-0.004332	85.190010	60.836987	116.918961	-0.067916	0.000000	-0.204097	0.000000	0.000000	0.000000	-0.009609	0.022394	-0.075166	0.000000	0.000000	3.000000	19.000000	0.000000
1638.078394	0.098610	0.535706	-0.004332	85.190010	60.836987	116.918961	-0.067916	0.000000	-0.204097	0.000000	0.000000	0.000000	-0.009609	0.022394	-0.075166	0.000000	0.000000	3.000000	19.000000	0.000000
1638.081728	0.098486	0.535790	-0.004899	85.194176	60.892948	116.975121	-0.069518	0.000000	-0.216625	0.000000	0.000000	0.000000	-0.036978	0.025202	-0.169824	0.000000	0.000000	3.000000	19.000000	0.000000
1638.085061	0.098486	0.535790	-0.004899	85.194176	60.892948	116.975121	-0.069518	0.000000	-0.216625	0.000000	0.000000	0.000000	-0.036978	0.025202	-0.169824	0.000000	0.000000	3.000000	19.000000	0.000000
1638.088394	0.098486	0.535790	-0.004899	85.194176	60.892948	116.975121	-0.075681	0.000000	-0.244929	0.000000	0.000000	0.000000	-0.036978	0.025202	-0.169824	0.000000	0.000000	3.000000	19.000000	0.000000
1638.091728	0.098486	0.535790	-0.004899	85.197144	60.958805	117.042969	-0.075681	0.000000	-0.244929	0.000000	0.000000	0.000000	-0.036978	0.025202	-0.169824	0.000000	0.000000	3.000000	19.000000	0.000000
1638.095061	0.098428	0.535874	-0.005167	85.197144	60.958805	117.042969	-0.075681	0.000000	-0.244929	0.000000	0.000000	0.000000	-0.017557	0.025001	-0.080632	0.000000	0.000000	3.000000	19.000000	0.000000
1638.098394	0.098428	0.535874	-0.005167	85.197144	60.958805	117.042969	-0.075681	0.000000	-0.244929	0.000000	0.000000	0.000000	-0.017557	0.025001	-0.080632	0.000000	0.000000	3.000000	19.000000	0.000000
1638.101728	0.098428	0.535874	-0.005167	85.196739	60.974686	117.060822	-0.075681	0.000000	-0.244929	0.000000	0.000000	0.000000	-0.017557	0.025001	-0.080632	0.000000	0.000000	3.000000	19.000000	0.000000
1638.105061	0.098428	0.535874	-0.005167	85.196739	60.974686	117.060822	-0.075681	0.000000	-0.244929	0.000000	0.000000	0.000000	-0.017557	0.025001	-0.080632	0.000000	0.000000	3.000000	19.000000	0.000000
1638.108394	0.098363	0.535991	-0.005463	85.196739	60.974686	117.060822	-0.078607	0.000000	-0.258367	0.000000	0.000000	0.000000	-0.019322	0.035250	-0.088738	0.000000	0.000000	3.000000	19.000000	0.000000
1638.111728	0.098363	0.535991	-0.005463	85.191895	60.902470	116.988655	-0.078607	0.000000	-0.258367	0.000000	0.000000	0.000000	-0.019322	0.035250	-0.088738	0.000000	0.000000	3.000000	19.000000	0.000000
1638.115061	0.098363	0.535991	-0.005463	85.191895	60.902470	116.988655	-0.078607	0.000000	-0.258367	0.000000	0.000000	0.000000	-0.019322	0.035250	-0.088738	0.000000	0.000000	3.000000	19.000000	0.000000
1638.118394	0.098363	0.535991	-0.005463	85.191895	60.902470	116.988655	-0.081827	0.000000	-0.273157	0.000000	0.000000	0.000000	-0.019322	0.035250	-0.088738	0.000000	0.000000	3.000000	19.000000	0.000000
1638.121728	0.098252	0.536265	-0.005977	85.177322	60.686493	116.772865	-0.081827	0.000000	-0.273157	0.000000	0.000000	0.000000	-0.033539	0.082184	-0.154024	0.000000	0.000000	3.000000	19.000000	0.000000
1638.125061	0.098252	0.536265	-0.005977	85.177322	60.686493	116.772865	-0.081827	0.000000	-0.273157	0.000000	0.000000	0.000000	-0.033539	0.082184	-0.154024	0.000000	0.000000	3.000000	19.000000	0.000000
1638.128394	0.098252	0.536265	-0.005977	85.177322	60.686493	116.772865	-0.081827	0.000000	-0.273157	0.000000	0.000000	0.000000	-0.033539	0.082184	-0.154024	0.000000	0.000000	3.000000	19.000000	0.000000
1638.131728	0.098252	0.536265	-0.005977	85.151474	60.297298	116.384468	-0.087417	0.000000	-0.298828	0.000000	0.000000	0.000000	-0.033539	0.082184	-0.154024	0.000000	0.000000	3.000000	19.000000	0.000000
1638.135061	0.098204	0.536422	-0.006194	85.151474	60.297298	116.384468	-0.087417	0.000000	-0.298828	0.000000	0.000000	0.000000	-0.014216	0.046968	-0.065285	0.000000	0.000000	3.000000	19.000000	0.000000
1638.138394	0.098204	0.536422	-0.006194	85.151474	60.297298	116.384468	-0.087417	0.000000	-0.298828	0.000000	0.000000	0.000000	-0.014216	0.046968	-0.065285	0.000000	0.000000	3.000000	19.000000	0.000000
1638.141728	0.098204	0.536422	-0.006194	85.128220	59.952595	116.043129	-0.087417	0.000000	-0.298828	0.000000	0.000000	0.000000	-0.014216	0.046968	-0.065285	0.000000	0.000000	3.000000	19.000000	0.000000
1638.145061	0.098204	0.536422	-0.006194	85.128220	59.952595	116.043129	-0.087417	0.000000	-0.298828	0.000000	0.000000	0.000000	-0.014216	0.046968	-0.065285	0.000000	0.000000	3.000000	19.000000	0.000000
1638.148394	0.098140	0.536569	-0.006384	85.128220	59.952595	116.043129	-0.089786	0.000000	-0.309708	0.000000	0.000000	0.000000	-0.019151	0.044213	-0.057076	0.000000	0.000000	3.000000	19.000000	0.000000
1638.151728	0.098140	0.536569	-0.006384	85.112640	59.720940	115.817322	-0.089786	0.000000	-0.309708	0.000000	0.000000	0.000000	-0.019151	0.044213	-0.057076	0.000000	0.000000	3.000000	19.000000	0.000000
1638.155061	0.098140	0.536569	-0.006384	85.112640	59.720940	115.817322	-0.089786	0.000000	-0.309708	0.000000	0.000000	0.000000	-0.019151	0.044213	-0.057076	0.000000	0.000000	3.000000	19.000000	0.000000
1638.158394	0.098140	0.536569	-0.006384	85.112640	59.720940	115.817322	-0.092978	0.000000	-0.319221	0.000000	0.000000	0.000000	-0.019151	0.044213	-0.057076	0.000000	0.000000	3.000000	19.000000	0.000000
1638.161728	0.097970	0.536777	-0.006652	85.104149	59.594769	115.699348	-0.092978	0.000000	-0.319221	0.000000	0.000000	0.000000	-0.051045	0.062468	-0.080132	0.000000	0.000000	3.000000	19.000000	0.000000
1638.165061	0.097970	0.536777	-0.006652	85.104149	59.594769	115.699348	-0.092978	0.000000	-0.319221	0.000000	0.000000	0.000000	-0.051045	0.062468	-0.080132	0.000000	0.000000	3.000000	19.000000	0.000000
1638.168394	0.097970	0.536777	-0.006652	85.104149	59.594769	115.699348	-0.101486	0.000000	-0.332576	0.000000	0.000000	0.000000	-0.051045	0.062468	-0.080132	0.000000	0.000000	3.000000	19.000000	0.000000
1638.171728	0.097855	0.536831	-0.006770	85.100555	59.535618	115.651062	-0.101486	0.000000	-0.332576	0.000000	0.000000	0.000000	-0.034577	0.016103	-0.035445	0.000000	0.000000	3.000000	19.000000	0.000000
1638.175061	0.097855	0.536831	-0.006770	85.100555	59.535618	115.651062	-0.101486	0.000000	-0.332576	0.000000	0.000000	0.000000	-0.034577	0.016103	-0.035445	0.000000	0.000000	3.000000	19.000000	0.000000
1638.178394	0.097855	0.536831	-0.006770	85.100555	59.535618	115.651062	-0.101486	0.000000	-0.332576	0.000000	0.000000	0.000000	-0.034577	0.016103	-0.035445	0.000000	0.000000	3.000000	19.000000	0.000000
1638.181728	0.097855	0.536831	-0.006770	85.102707	59.554279	115.677994	-0.107249	0.000000	-0.338484	0.000000	0.000000	0.000000	-0.034577	0.016103	-0.035445	0.000000	0.000000	3.000000	19.000000	0.000000
1638.185061	0.097771	0.536867	-0.006847	85.102707	59.554279	115.677994	-0.107249	0.000000	-0.338484	0.000000	0.000000	0.000000	-0.025181	0.010722	-0.023173	0.000000	0.000000	3.000000	19.000000	0.000000
1638.188394	0.097771	0.536867	-0.006847	85.102707	59.554279	115.677994	-0.107249	0.000000	-0.338484	0.000000	0.000000	0.000000	-0.025181	0.010722	-0.023173	0.000000	0.000000	3.000000	19.000000	0.000000
1638.191728	0.097771	0.536867	-0.006847	85.106911	59.602615	115.731956	-0.107249	0.000000	-0.338484	0.000000	0.000000	0.000000	-0.025181	0.010722	-0.023173	0.000000	0.000000	3.000000	19.000000	0.000000
1638.195061	0.097771	0.536867	-0.006847	85.106911	59.602615	115.731956	-0.107249	0.000000	-0.338484	0.000000	0.000000	0.000000	-0.025181	0.010722	-0.023173	0.000000	0.000000	3.000000	19.000000	0.000000
1638.198394	0.097700	0.536870	-0.006966	85.109077	59.626759	115.758934	-0.111446	0.000000	-0.342346	0.000000	0.000000	0.000000	-0.021178	0.000964	-0.035697	0.000000	0.000000	3.000000	19.000000	0.000000
1638.201728	0.097700	0.536870	-0.006966	85.109077	59.626759	115.758934	-0.111446	0.000000	-0.342346	0.000000	0.000000	0.000000	-0.021178	0.000964	-0.035697	0.000000	0.000000	3.000000	19.000000	0.000000
1638.205061	0.097700	0.536870	-0.006966	85.109077	59.626759	115.758934	-0.111446	0.000000	-0.342346	0.000000	0.000000	0.000000	-0.021178	0.000964	-0.035697	0.000000	0.000000	3.000000	19.000000	0.000000
1638.208394	0.097700	0.536870	-0.006966	85.109077	59.626759	115.758934	-0.114975	0.000000	-0.348296	0.000000	0.000000	0.000000	-0.021178	0.000964	-0.035697	0.000000	0.000000	3.000000	19.000000	0.000000
1638.211728	0.097637	0.536875	-0.007154	85.113281	59.678013	115.813095	-0.114975	0.000000	-0.348296	0.000000	0.000000	0.000000	-0.018935	0.001445	-0.056338	0.000000	0.000000	3.000000	19.000000	0.000000
1638.215061	0.097637	0.536875	-0.007154	85.113281	59.678013	115.813095	-0.114975	0.000000	-0.348296	0.000000	0.000000	0.000000	-0.018935	0.001445	-0.056338	0.000000	0.000000	3.000000	19.000000	0.000000
1638.218394	0.097637	0.536875	-0.007154	85.113281	59.678013	115.813095	-0.118131	0.000000	-0.357685	0.000000	0.000000	0.000000	-0.018935	0.001445	-0.056338	0.000000	0.000000	3.000000	19.000000	0.000000
1638.221728	0.097637	0.536875	-0.007154	85.115364	59.707623	115.840050	-0.118131	0.000000	-0.357685	0.000000	0.000000	0.000000	-0.018935	0.001445	-0.056338	0.000000	0.000000	3.000000	19.000000	0.000000
1638.225061	0.097614	0.536894	-0.007263	85.115364	59.707623	115.840050	-0.118131	0.000000	-0.357685	0.000000	0.000000	0.000000	-0.007144	0.005819	-0.032926	0.000000	0.000000	3.000000	19.000000	0.000000
1638.228394	0.097614	0.536894	-0.007263	85.115364	59.707623	115.840050	-0.118131	0.000000	-0.357685	0.000000	0.000000	0.000000	-0.007144	0.005819	-0.032926	0.000000	0.000000	3.000000	19.000000	0.000000
1638.231728	0.097614	0.536894	-0.007263	85.117531	59.740170	115.867279	-0.118131	0.000000	-0.357685	0.000000	0.000000	0.000000	-0.007144	0.005819	-0.032926	0.000000	0.000000	3.000000	19.000000	0.000000
1638.235061	0.097614	0.536894	-0.007263	85.117531	59.740170	115.867279	-0.118131	0.000000	-0.357685	0.000000	0.000000	0.000000	-0.007144	0.005819	-0.032926	0.000000	0.000000	3.000000	19.000000	0.000000
1638.238394	0.097642	0.536896	-0.007337	85.119621	59.772549	115.894341	-0.119322	0.000000	-0.363173	0.000000	0.000000	0.000000	0.008637	0.000484	-0.022026	0.000000	0.000000	3.000000	19.000000	0.000000
1638.241728	0.097642	0.536896	-0.007337	85.119621	59.772549	115.894341	-0.119322	0.000000	-0.363173	0.000000	0.000000	0.000000	0.008637	0.000484	-0.022026	0.000000	0.000000	3.000000	19.000000	0.000000
1638.245061	0.097642	0.536896	-0.007337	85.119621	59.772549	115.894341	-0.119322	0.000000	-0.363173	0.000000	0.000000	0.000000	0.008637	0.000484	-0.022026	0.000000	0.000000	3.000000	19.000000	0.000000
1638.248394	0.097642	0.536896	-0.007337	85.119621	59.772549	115.894341	-0.119322	0.000000	-0.363173	0.000000	0.000000	0.000000	0.008637	0.000484	-0.022026	0.000000	0.000000	3.000000	19.000000	0.000000
1638.251728	0.097731	0.536881	-0.007443	85.121712	59.805027	115.921455	-0.117882	0.000000	-0.366844	0.000000	0.000000	0.000000	0.026640	-0.004394	-0.031766	0.000000	0.000000	3.000000	19.000000	0.000000
1638.255061	0.097731	0.536881	-0.007443	85.121712	59.805027	115.921455	-0.117882	0.000000	-0.366844	0.000000	0.000000	0.000000	0.026640	-0.004394	-0.031766	0.000000	0.000000	3.000000	19.000000	0.000000
1638.258394	0.097731	0.536881	-0.007443	85.121712	59.805027	115.921455	-0.117882	0.000000	-0.366844	0.000000	0.000000	0.000000	0.026640	-0.004394	-0.031766	0.000000	0.000000	3.000000	19.000000	0.000000
1638.261728	0.097731	0.536881	-0.007443	85.121071	59.794613	115.905853	-0.113442	0.000000	-0.372138	0.000000	0.000000	0.000000	0.026640	-0.004394	-0.031766	0.000000	0.000000	3.000000	19.000000	0.000000
1638.265061	0.097753	0.536856	-0.007443	85.121071	59.794613	115.905853	-0.113442	0.000000	-0.372138	0.000000	0.000000	0.000000	0.006683	-0.007539	-0.000116	0.000000	0.000000	3.000000	19.000000	0.000000
1638.268394	0.097753	0.536856	-0.007443	85.121071	59.794613	115.905853	-0.113442	0.000000	-0.372138	0.000000	0.000000	0.000000	0.006683	-0.007539	-0.000116	0.000000	0.000000	3.000000	19.000000	0.000000
1638.271728	0.097753	0.536856	-0.007443	85.120308	59.778576	115.890091	-0.113442	0.000000	-0.372138	0.000000	0.000000	0.000000	0.006683	-0.007539	-0.000116	0.000000	0.000000	3.000000	19.000000	0.000000
1638.275061	0.097753	0.536856	-0.007443	85.120308	59.778576	115.890091	-0.113442	0.000000	-0.372138	0.000000	0.000000	0.000000	0.006683	-0.007539	-0.000116	0.000000	0.000000	3.000000	19.000000	0.000000
1638.278394	0.097755	0.536806	-0.007435	85.120308	59.778576	115.890091	-0.112328	0.000000	-0.372158	0.000000	0.000000	0.000000	0.000553	-0.015081	0.002551	0.000000	0.000000	3.000000	19.000000	0.000000
1638.281728	0.097755	0.536806	-0.007435	85.122353	59.795235	115.907257	-0.112328	0.000000	-0.372158	0.000000	0.000000	0.000000	0.000553	-0.015081	0.002551	0.000000	0.000000	3.000000	19.000000	0.000000
1638.285061	0.097755	0.536806	-0.007435	85.122353	59.795235	115.907257	-0.112328	0.000000	-0.372158	0.000000	0.000000	0.000000	0.000553	-0.015081	0.002551	0.000000	0.000000	3.000000	19.000000	0.000000
1638.288394	0.097755	0.536806	-0.007435	85.122353	59.795235	115.907257	-0.112328	0.000000	-0.372158	0.000000	0.000000	0.000000	0.000553	-0.015081	0.002551	0.000000	0.000000	3.000000	19.000000	0.000000
1638.291728	0.097726	0.536687	-0.007363	85.125160	59.822357	115.940102	-0.112236	0.000000	-0.371733	0.000000	0.000000	0.000000	-0.008733	-0.035529	0.021560	0.000000	0.000000	3.000000	19.000000	0.000000
1638.295061	0.097726	0.536687	-0.007363	85.125160	59.822357	115.940102	-0.112236	0.000000	-0.371733	0.000000	0.000000	0.000000	-0.008733	-0.035529	0.021560	0.000000	0.000000	3.000000	19.000000	0.000000
1638.298394	0.097726	0.536687	-0.007363	85.125160	59.822357	115.940102	-0.112236	0.000000	-0.371733	0.000000	0.000000	0.000000	-0.008733	-0.035529	0.021560	0.000000	0.000000	3.000000	19.000000	0.000000
1638.301728	0.097726	0.536687	-0.007363	85.131523	59.898376	116.021858	-0.113691	0.000000	-0.368139	0.000000	0.000000	0.000000	-0.008733	-0.035529	0.021560	0.000000	0.000000	3.000000	19.000000	0.000000
1638.305061	0.097670	0.536603	-0.007313	85.131523	59.898376	116.021858	-0.113691	0.000000	-0.368139	0.000000	0.000000	0.000000	-0.016905	-0.025322	0.014830	0.000000	0.000000	3.000000	19.000000	0.000000
1638.308394	0.097670	0.536603	-0.007313	85.131523	59.898376	116.021858	-0.113691	0.000000	-0.368139	0.000000	0.000000	0.000000	-0.016905	-0.025322	0.014830	0.000000	0.000000	3.000000	19.000000	0.000000
1638.311728	0.097670	0.536603	-0.007313	85.137794	59.971828	116.103767	-0.113691	0.000000	-0.368139	0.000000	0.000000	0.000000	-0.016905	-0.025322	0.014830	0.000000	0.000000	3.000000	19.000000	0.000000
1638.315061	0.097670	0.536603	-0.007313	85.137794	59.971828	116.103767	-0.113691	0.000000	-0.368139	0.000000	0.000000	0.000000	-0.016905	-0.025322	0.014830	0.000000	0.000000	3.000000	19.000000	0.000000
1638.318394	0.097630	0.536528	-0.007291	85.137794	59.971828	116.103767	-0.116509	0.000000	-0.365667	0.000000	0.000000	0.000000	-0.011985	-0.022634	0.006595	0.000000	0.000000	3.000000	19.000000	0.000000
1638.321728	0.097630	0.536528	-0.007291	85.142029	60.023560	116.158409	-0.116509	0.000000	-0.365667	0.000000	0.000000	0.000000	-0.011985	-0.022634	0.006595	0.000000	0.000000	3.000000	19.000000	0.000000
1638.325061	0.097630	0.536528	-0.007291	85.142029	60.023560	116.158409	-0.116509	0.000000	-0.365667	0.000000	0.000000	0.000000	-0.011985	-0.022634	0.006595	0.000000	0.000000	3.000000	19.000000	0.000000
1638.328394	0.097630	0.536528	-0.007291	85.142029	60.023560	116.158409	-0.116509	0.000000	-0.365667	0.000000	0.000000	0.000000	-0.011985	-0.022634	0.006595	0.000000	0.000000	3.000000	19.000000	0.000000
1638.331728	0.097607	0.536436	-0.007293	85.143967	60.098427	116.237091	-0.118506	0.000000	-0.364568	0.000000	0.000000	0.000000	-0.006791	-0.027499	-0.000369	0.000000	0.000000	3.000000	19.000000	0.000000
1638.335061	0.097607	0.536436	-0.007293	85.143967	60.098427	116.237091	-0.118506	0.000000	-0.364568	0.000000	0.000000	0.000000	-0.006791	-0.027499	-0.000369	0.000000	0.000000	3.000000	19.000000	0.000000
1638.338394	0.097607	0.536436	-0.007293	85.143967	60.098427	116.237091	-0.118506	0.000000	-0.364568	0.000000	0.000000	0.000000	-0.006791	-0.027499	-0.000369	0.000000	0.000000	3.000000	19.000000	0.000000
1638.341728	0.097607	0.536436	-0.007293	85.144974	60.138531	116.276360	-0.119638	0.000000	-0.364630	0.000000	0.000000	0.000000	-0.006791	-0.027499	-0.000369	0.000000	0.000000	3.000000	19.000000	0.000000
1638.345061	0.097641	0.536429	-0.007343	85.144974	60.138531	116.276360	-0.119638	0.000000	-0.364630	0.000000	0.000000	0.000000	0.010121	-0.002176	-0.015189	0.000000	0.000000	3.000000	19.000000	0.000000
1638.348394	0.097641	0.536429	-0.007343	85.144974	60.138531	116.276360	-0.119638	0.000000	-0.364630	0.000000	0.000000	0.000000	0.010121	-0.002176	-0.015189	0.000000	0.000000	3.000000	19.000000	0.000000
1638.351728	0.097641	0.536429	-0.007343	85.145668	60.149605	116.282181	-0.119638	0.000000	-0.364630	0.000000	0.000000	0.000000	0.010121	-0.002176	-0.015189	0.000000	0.000000	3.000000	19.000000	0.000000
1638.355061	0.097641	0.536429	-0.007343	85.145668	60.149605	116.282181	-0.119638	0.000000	-0.364630	0.000000	0.000000	0.000000	0.010121	-0.002176	-0.015189	0.000000	0.000000	3.000000	19.000000	0.000000
1638.358394	0.097658	0.536412	-0.007366	85.145668	60.149605	116.282181	-0.117951	0.000000	-0.367161	0.000000	0.000000	0.000000	0.005198	-0.004865	-0.006960	0.000000	0.000000	3.000000	19.000000	0.000000
1638.361728	0.097658	0.536412	-0.007366	85.142151	60.105953	116.233063	-0.117951	0.000000	-0.367161	0.000000	0.000000	0.000000	0.005198	-0.004865	-0.006960	0.000000	0.000000	3.000000	19.000000	0.000000
1638.365061	0.097658	0.536412	-0.007366	85.142151	60.105953	116.233063	-0.117951	0.000000	-0.367161	0.000000	0.000000	0.000000	0.005198	-0.004865	-0.006960	0.000000	0.000000	3.000000	19.000000	0.000000
1638.368394	0.097658	0.536412	-0.007366	85.142151	60.105953	116.233063	-0.117951	0.000000	-0.367161	0.000000	0.000000	0.000000	0.005198	-0.004865	-0.006960	0.000000	0.000000	3.000000	19.000000	0.000000
1638.371728	0.097773	0.536445	-0.007352	85.135826	60.021935	116.141014	-0.117085	0.000000	-0.368321	0.000000	0.000000	0.000000	0.034452	0.009740	0.004181	0.000000	0.000000	3.000000	19.000000	0.000000
1638.375061	0.097773	0.536445	-0.007352	85.135826	60.021935	116.141014	-0.117085	0.000000	-0.368321	0.000000	0.000000	0.000000	0.034452	0.009740	0.004181	0.000000	0.000000	3.000000	19.000000	0.000000
1638.378394	0.097773	0.536445	-0.007352	85.135826	60.021935	116.141014	-0.111343	0.000000	-0.367625	0.000000	0.000000	0.000000	0.034452	0.009740	0.004181	0.000000	0.000000	3.000000	19.000000	0.000000
1638.381728	0.097773	0.536445	-0.007352	85.124519	59.865017	115.978867	-0.111343	0.000000	-0.367625	0.000000	0.000000	0.000000	0.034452	0.009740	0.004181	0.000000	0.000000	3.000000	19.000000	0.000000
1638.385061	0.097829	0.536468	-0.007302	85.124519	59.865017	115.978867	-0.111343	0.000000	-0.367625	0.000000	0.000000	0.000000	0.016719	0.007044	0.015190	0.000000	0.000000	3.000000	19.000000	0.000000
1638.388394	0.097829	0.536468	-0.007302	85.124519	59.865017	115.978867	-0.111343	0.000000	-0.367625	0.000000	0.000000	0.000000	0.016719	0.007044	0.015190	0.000000	0.000000	3.000000	19.000000	0.000000
1638.391728	0.097829	0.536468	-0.007302	85.113243	59.709064	115.817665	-0.111343	0.000000	-0.367625	0.000000	0.000000	0.000000	0.016719	0.007044	0.015190	0.000000	0.000000	3.000000	19.000000	0.000000
1638.395061	0.097829	0.536468	-0.007302	85.113243	59.709064	115.817665	-0.111343	0.000000	-0.367625	0.000000	0.000000	0.000000	0.016719	0.007044	0.015190	0.000000	0.000000	3.000000	19.000000	0.000000
1638.398394	0.097894	0.536499	-0.007210	85.113243	59.709064	115.817665	-0.108556	0.000000	-0.365093	0.000000	0.000000	0.000000	0.019423	0.009227	0.027592	0.000000	0.000000	3.000000	19.000000	0.000000
1638.401728	0.097894	0.536499	-0.007210	85.102554	59.564140	115.672668	-0.108556	0.000000	-0.365093	0.000000	0.000000	0.000000	0.019423	0.009227	0.027592	0.000000	0.000000	3.000000	19.000000	0.000000
1638.405061	0.097894	0.536499	-0.007210	85.102554	59.564140	115.672668	-0.108556	0.000000	-0.365093	0.000000	0.000000	0.000000	0.019423	0.009227	0.027592	0.000000	0.000000	3.000000	19.000000	0.000000
1638.408394	0.097894	0.536499	-0.007210	85.102554	59.564140	115.672668	-0.108556	0.000000	-0.365093	0.000000	0.000000	0.000000	0.019423	0.009227	0.027592	0.000000	0.000000	3.000000	19.000000	0.000000
1638.411728	0.097904	0.536512	-0.007058	85.100426	59.537216	115.645653	-0.105319	0.000000	-0.360494	0.000000	0.000000	0.000000	0.003172	0.003882	0.045444	0.000000	0.000000	3.000000	19.000000	0.000000
1638.415061	0.097904	0.536512	-0.007058	85.100426	59.537216	115.645653	-0.105319	0.000000	-0.360494	0.000000	0.000000	0.000000	0.003172	0.003882	0.045444	0.000000	0.000000	3.000000	19.000000	0.000000
1638.418394	0.097904	0.536512	-0.007058	85.100426	59.537216	115.645653	-0.105319	0.000000	-0.360494	0.000000	0.000000	0.000000	0.003172	0.003882	0.045444	0.000000	0.000000	3.000000	19.000000	0.000000
1638.421728	0.097904	0.536512	-0.007058	85.098312	59.507778	115.618835	-0.104790	0.000000	-0.352920	0.000000	0.000000	0.000000	0.003172	0.003882	0.045444	0.000000	0.000000	3.000000	19.000000	0.000000
1638.425061	0.097918	0.536510	-0.006994	85.098312	59.507778	115.618835	-0.104790	0.000000	-0.352920	0.000000	0.000000	0.000000	0.004184	-0.000492	0.019240	0.000000	0.000000	3.000000	19.000000	0.000000
1638.428394	0.097918	0.536510	-0.006994	85.098312	59.507778	115.618835	-0.104790	0.000000	-0.352920	0.000000	0.000000	0.000000	0.004184	-0.000492	0.019240	0.000000	0.000000	3.000000	19.000000	0.000000
1638.431728	0.097918	0.536510	-0.006994	85.098274	59.505005	115.618797	-0.104790	0.000000	-0.352920	0.000000	0.000000	0.000000	0.004184	-0.000492	0.019240	0.000000	0.000000	3.000000	19.000000	0.000000
1638.435061	0.097918	0.536510	-0.006994	85.098274	59.505005	115.618797	-0.104790	0.000000	-0.352920	0.000000	0.000000	0.000000	0.004184	-0.000492	0.019240	0.000000	0.000000	3.000000	19.000000	0.000000
1638.438394	0.097902	0.536501	-0.006967	85.098274	59.505005	115.618797	-0.104093	0.000000	-0.349714	0.000000	0.000000	0.000000	-0.004924	-0.002683	0.008231	0.000000	0.000000	3.000000	19.000000	0.000000
1638.441728	0.097902	0.536501	-0.006967	85.100426	59.531853	115.645729	-0.104093	0.000000	-0.349714	0.000000	0.000000	0.000000	-0.004924	-0.002683	0.008231	0.000000	0.000000	3.000000	19.000000	0.000000
1638.445061	0.097902	0.536501	-0.006967	85.100426	59.531853	115.645729	-0.104093	0.000000	-0.349714	0.000000	0.000000	0.000000	-0.004924	-0.002683	0.008231	0.000000	0.000000	3.000000	19.000000	0.000000
1638.448394	0.097902	0.536501	-0.006967	85.100426	59.531853	115.645729	-0.104093	0.000000	-0.349714	0.000000	0.000000	0.000000	-0.004924	-0.002683	0.008231	0.000000	0.000000	3.000000	19.000000	0.000000
1638.451728	0.097873	0.536444	-0.006995	85.101112	59.534622	115.651390	-0.104914	0.000000	-0.348342	0.000000	0.000000	0.000000	-0.008557	-0.017286	-0.008470	0.000000	0.000000	3.000000	19.000000	0.000000
1638.455061	0.097873	0.536444	-0.006995	85.101112	59.534622	115.651390	-0.104914	0.000000	-0.348342	0.000000	0.000000	0.000000	-0.008557	-0.017286	-0.008470	0.000000	0.000000	3.000000	19.000000	0.000000
1638.458394	0.097873	0.536444	-0.006995	85.101112	59.534622	115.651390	-0.104914	0.000000	-0.348342	0.000000	0.000000	0.000000	-0.008557	-0.017286	-0.008470	0.000000	0.000000	3.000000	19.000000	0.000000
1638.461728	0.097873	0.536444	-0.006995	85.095352	59.438984	115.556503	-0.106340	0.000000	-0.349753	0.000000	0.000000	0.000000	-0.008557	-0.017286	-0.008470	0.000000	0.000000	3.000000	19.000000	0.000000
1638.465061	0.097864	0.536436	-0.007036	85.095352	59.438984	115.556503	-0.106340	0.000000	-0.349753	0.000000	0.000000	0.000000	-0.002695	-0.002174	-0.012404	0.000000	0.000000	3.000000	19.000000	0.000000
1638.468394	0.097864	0.536436	-0.007036	85.095352	59.438984	115.556503	-0.106340	0.000000	-0.349753	0.000000	0.000000	0.000000	-0.002695	-0.002174	-0.012404	0.000000	0.000000	3.000000	19.000000	0.000000
1638.471728	0.097864	0.536436	-0.007036	85.073753	59.110683	115.229797	-0.106340	0.000000	-0.349753	0.000000	0.000000	0.000000	-0.002695	-0.002174	-0.012404	0.000000	0.000000	3.000000	19.000000	0.000000
1638.475061	0.097864	0.536436	-0.007036	85.073753	59.110683	115.229797	-0.106340	0.000000	-0.349753	0.000000	0.000000	0.000000	-0.002695	-0.002174	-0.012404	0.000000	0.000000	3.000000	19.000000	0.000000
1638.478394	0.097856	0.536404	-0.007074	85.073753	59.110683	115.229797	-0.106340	0.000000	-0.349753	0.000000	0.000000	0.000000	-0.002421	-0.009734	-0.011136	0.000000	0.000000	3.000000	19.000000	0.000000
1638.481728	0.097856	0.536404	-0.007074	85.039635	58.613091	114.734253	-0.106789	0.000000	-0.351821	0.000000	0.000000	0.000000	-0.002421	-0.009734	-0.011136	0.000000	0.000000	3.000000	19.000000	0.000000
1638.485061	0.097856	0.536404	-0.007074	85.039635	58.613091	114.734253	-0.106789	0.000000	-0.351821	0.000000	0.000000	0.000000	-0.002421	-0.009734	-0.011136	0.000000	0.000000	3.000000	19.000000	0.000000
1638.488394	0.097856	0.536404	-0.007074	85.039635	58.613091	114.734253	-0.106789	0.000000	-0.351821	0.000000	0.000000	0.000000	-0.002421	-0.009734	-0.011136	0.000000	0.000000	3.000000	19.000000	0.000000
1638.491728	0.097873	0.536388	-0.007097	84.997467	58.048065	114.170494	-0.107193	0.000000	-0.353677	0.000000	0.000000	0.000000	0.005200	-0.004858	-0.006962	0.000000	0.000000	3.000000	19.000000	0.000000
1638.495061	0.097873	0.536388	-0.007097	84.997467	58.048065	114.170494	-0.107193	0.000000	-0.353677	0.000000	0.000000	0.000000	0.005200	-0.004858	-0.006962	0.000000	0.000000	3.000000	19.000000	0.000000
1638.498394	0.097873	0.536388	-0.007097	84.997467	58.048065	114.170494	-0.107193	0.000000	-0.353677	0.000000	0.000000	0.000000	0.005200	-0.004858	-0.006962	0.000000	0.000000	3.000000	19.000000	0.000000
1638.501728	0.097873	0.536388	-0.007097	84.962311	57.593441	113.716736	-0.106326	0.000000	-0.354837	0.000000	0.000000	0.000000	0.005200	-0.004858	-0.006962	0.000000	0.000000	3.000000	19.000000	0.000000
1638.505061	0.097911	0.536397	-0.007129	84.962311	57.593441	113.716736	-0.106326	0.000000	-0.354837	0.000000	0.000000	0.000000	0.011333	0.002679	-0.009625	0.000000	0.000000	3.000000	19.000000	0.000000
1638.508394	0.097911	0.536397	-0.007129	84.962311	57.593441	113.716736	-0.106326	0.000000	-0.354837	0.000000	0.000000	0.000000	0.011333	0.002679	-0.009625	0.000000	0.000000	3.000000	19.000000	0.000000
1638.511728	0.097911	0.536397	-0.007129	84.935387	57.239967	113.356529	-0.106326	0.000000	-0.354837	0.000000	0.000000	0.000000	0.011333	0.002679	-0.009625	0.000000	0.000000	3.000000	19.000000	0.000000
1638.515061	0.097911	0.536397	-0.007129	84.935387	57.239967	113.356529	-0.106326	0.000000	-0.354837	0.000000	0.000000	0.000000	0.011333	0.002679	-0.009625	0.000000	0.000000	3.000000	19.000000	0.000000
1638.518394	0.097949	0.536406	-0.007161	84.935387	57.239967	113.356529	-0.106326	0.000000	-0.354837	0.000000	0.000000	0.000000	0.011332	0.002688	-0.009626	0.000000	0.000000	3.000000	19.000000	0.000000
1638.521728	0.097949	0.536406	-0.007161	84.918823	57.029091	113.138359	-0.104438	0.000000	-0.356441	0.000000	0.000000	0.000000	0.011332	0.002688	-0.009626	0.000000	0.000000	3.000000	19.000000	0.000000
1638.525061	0.097949	0.536406	-0.007161	84.918823	57.029091	113.138359	-0.104438	0.000000	-0.356441	0.000000	0.000000	0.000000	0.011332	0.002688	-0.009626	0.000000	0.000000	3.000000	19.000000	0.000000
1638.528394	0.097949	0.536406	-0.007161	84.918823	57.029091	113.138359	-0.104438	0.000000	-0.356441	0.000000	0.000000	0.000000	0.011332	0.002688	-0.009626	0.000000	0.000000	3.000000	19.000000	0.000000
1638.531728	0.098062	0.536433	-0.007257	84.911224	56.935410	113.039619	-0.102549	0.000000	-0.358046	0.000000	0.000000	0.000000	0.033982	0.008044	-0.028884	0.000000	0.000000	3.000000	19.000000	0.000000
1638.535061	0.098062	0.536433	-0.007257	84.911224	56.935410	113.039619	-0.102549	0.000000	-0.358046	0.000000	0.000000	0.000000	0.033982	0.008044	-0.028884	0.000000	0.000000	3.000000	19.000000	0.000000
1638.538394	0.098062	0.536433	-0.007257	84.911224	56.935410	113.039619	-0.102549	0.000000	-0.358046	0.000000	0.000000	0.000000	0.033982	0.008044	-0.028884	0.000000	0.000000	3.000000	19.000000	0.000000
1638.541728	0.098062	0.536433	-0.007257	84.913544	56.965591	113.064468	-0.096885	0.000000	-0.362859	0.000000	0.000000	0.000000	0.033982	0.008044	-0.028884	0.000000	0.000000	3.000000	19.000000	0.000000
1638.545061	0.098075	0.536425	-0.007303	84.913544	56.965591	113.064468	-0.096885	0.000000	-0.362859	0.000000	0.000000	0.000000	0.003704	-0.002181	-0.013801	0.000000	0.000000	3.000000	19.000000	0.000000
1638.548394	0.098075	0.536425	-0.007303	84.913544	56.965591	113.064468	-0.096885	0.000000	-0.362859	0.000000	0.000000	0.000000	0.003704	-0.002181	-0.013801	0.000000	0.000000	3.000000	19.000000	0.000000
1638.551728	0.098075	0.536425	-0.007303	84.913155	56.983410	113.081566	-0.096885	0.000000	-0.362859	0.000000	0.000000	0.000000	0.003704	-0.002181	-0.013801	0.000000	0.000000	3.000000	19.000000	0.000000
1638.555061	0.098075	0.536425	-0.007303	84.913155	56.983410	113.081566	-0.096885	0.000000	-0.362859	0.000000	0.000000	0.000000	0.003704	-0.002181	-0.013801	0.000000	0.000000	3.000000	19.000000	0.000000
1638.558394	0.098087	0.536418	-0.007349	84.913155	56.983410	113.081566	-0.096885	0.000000	-0.362859	0.000000	0.000000	0.000000	0.003701	-0.002197	-0.013802	0.000000	0.000000	3.000000	19.000000	0.000000
1638.561728	0.098087	0.536418	-0.007349	84.916550	57.040478	113.143326	-0.096268	0.000000	-0.365160	0.000000	0.000000	0.000000	0.003701	-0.002197	-0.013802	0.000000	0.000000	3.000000	19.000000	0.000000
1638.565061	0.098087	0.536418	-0.007349	84.916550	57.040478	113.143326	-0.096268	0.000000	-0.365160	0.000000	0.000000	0.000000	0.003701	-0.002197	-0.013802	0.000000	0.000000	3.000000	19.000000	0.000000
1638.568394	0.098087	0.536418	-0.007349	84.916550	57.040478	113.143326	-0.096268	0.000000	-0.365160	0.000000	0.000000	0.000000	0.003701	-0.002197	-0.013802	0.000000	0.000000	3.000000	19.000000	0.000000
1638.571728	0.098040	0.536346	-0.007460	84.920052	57.145599	113.254173	-0.095651	0.000000	-0.367460	0.000000	0.000000	0.000000	-0.013966	-0.021622	-0.033284	0.000000	0.000000	3.000000	19.000000	0.000000
1638.575061	0.098040	0.536346	-0.007460	84.920052	57.145599	113.254173	-0.095651	0.000000	-0.367460	0.000000	0.000000	0.000000	-0.013966	-0.021622	-0.033284	0.000000	0.000000	3.000000	19.000000	0.000000
1638.578394	0.098040	0.536346	-0.007460	84.920052	57.145599	113.254173	-0.095651	0.000000	-0.367460	0.000000	0.000000	0.000000	-0.013966	-0.021622	-0.033284	0.000000	0.000000	3.000000	19.000000	0.000000
1638.581728	0.098040	0.536346	-0.007460	84.919281	57.291698	113.413239	-0.097979	0.000000	-0.373007	0.000000	0.000000	0.000000	-0.013966	-0.021622	-0.033284	0.000000	0.000000	3.000000	19.000000	0.000000
1638.585061	0.098014	0.536299	-0.007580	84.919281	57.291698	113.413239	-0.097979	0.000000	-0.373007	0.000000	0.000000	0.000000	-0.007836	-0.014103	-0.035954	0.000000	0.000000	3.000000	19.000000	0.000000
1638.588394	0.098014	0.536299	-0.007580	84.919281	57.291698	113.413239	-0.097979	0.000000	-0.373007	0.000000	0.000000	0.000000	-0.007836	-0.014103	-0.035954	0.000000	0.000000	3.000000	19.000000	0.000000
1638.591728	0.097992	0.536268	-0.007681	84.915314	57.513336	113.656982	-0.097979	0.000000	-0.373007	0.000000	0.000000	0.000000	-0.006623	-0.009223	-0.030387	0.000000	0.000000	3.000000	19.000000	0.000000
1638.595061	0.097992	0.536268	-0.007681	84.915314	57.513336	113.656982	-0.097979	0.000000	-0.373007	0.000000	0.000000	0.000000	-0.006623	-0.009223	-0.030387	0.000000	0.000000	3.000000	19.000000	0.000000
1638.598394	0.097992	0.536268	-0.007681	84.915314	57.513336	113.656982	-0.097979	0.000000	-0.373007	0.000000	0.000000	0.000000	-0.006623	-0.009223	-0.030387	0.000000	0.000000	3.000000	19.000000	0.000000
1638.601728	0.097992	0.536268	-0.007681	84.905457	57.709709	113.879066	-0.100389	0.000000	-0.384064	0.000000	0.000000	0.000000	-0.006623	-0.009223	-0.030387	0.000000	0.000000	3.000000	19.000000	0.000000
1638.605061	0.097970	0.536237	-0.007783	84.905457	57.709709	113.879066	-0.100389	0.000000	-0.384064	0.000000	0.000000	0.000000	-0.006626	-0.009225	-0.030390	0.000000	0.000000	3.000000	19.000000	0.000000
1638.608394	0.097970	0.536237	-0.007783	84.905457	57.709709	113.879066	-0.100389	0.000000	-0.384064	0.000000	0.000000	0.000000	-0.006626	-0.009225	-0.030390	0.000000	0.000000	3.000000	19.000000	0.000000
1638.611728	0.097970	0.536237	-0.007783	84.891510	57.875217	114.072258	-0.100389	0.000000	-0.384064	0.000000	0.000000	0.000000	-0.006626	-0.009225	-0.030390	0.000000	0.000000	3.000000	19.000000	0.000000
1638.615061	0.097970	0.536237	-0.007783	84.891510	57.875217	114.072258	-0.100389	0.000000	-0.384064	0.000000	0.000000	0.000000	-0.006626	-0.009225	-0.030390	0.000000	0.000000	3.000000	19.000000	0.000000
1638.618394	0.097938	0.536224	-0.007929	84.891510	57.875217	114.072258	-0.100389	0.000000	-0.384064	0.000000	0.000000	0.000000	-0.009605	-0.003862	-0.044070	0.000000	0.000000	3.000000	19.000000	0.000000
1638.621728	0.097938	0.536224	-0.007929	84.870125	57.897560	114.116257	-0.101494	0.000000	-0.389129	0.000000	0.000000	0.000000	-0.009605	-0.003862	-0.044070	0.000000	0.000000	3.000000	19.000000	0.000000
1638.625061	0.097938	0.536224	-0.007929	84.870125	57.897560	114.116257	-0.101494	0.000000	-0.389129	0.000000	0.000000	0.000000	-0.009605	-0.003862	-0.044070	0.000000	0.000000	3.000000	19.000000	0.000000
1638.628394	0.097938	0.536224	-0.007929	84.870125	57.897560	114.116257	-0.101494	0.000000	-0.389129	0.000000	0.000000	0.000000	-0.009605	-0.003862	-0.044070	0.000000	0.000000	3.000000	19.000000	0.000000
1638.631728	0.097905	0.536181	-0.008182	84.846794	57.857304	114.099159	-0.103094	0.000000	-0.396474	0.000000	0.000000	0.000000	-0.009840	-0.013109	-0.075869	0.000000	0.000000	3.000000	19.000000	0.000000
1638.635061	0.097905	0.536181	-0.008182	84.846794	57.857304	114.099159	-0.103094	0.000000	-0.396474	0.000000	0.000000	0.000000	-0.009840	-0.013109	-0.075869	0.000000	0.000000	3.000000	19.000000	0.000000
1638.638394	0.097905	0.536181	-0.008182	84.846794	57.857304	114.099159	-0.103094	0.000000	-0.396474	0.000000	0.000000	0.000000	-0.009840	-0.013109	-0.075869	0.000000	0.000000	3.000000	19.000000	0.000000
1638.641728	0.097905	0.536181	-0.008182	84.828995	57.824928	114.081490	-0.104735	0.000000	-0.409119	0.000000	0.000000	0.000000	-0.009840	-0.013109	-0.075869	0.000000	0.000000	3.000000	19.000000	0.000000
1638.645061	0.097922	0.536134	-0.008312	84.828995	57.824928	114.081490	-0.104735	0.000000	-0.409119	0.000000	0.000000	0.000000	0.004940	-0.014083	-0.038767	0.000000	0.000000	3.000000	19.000000	0.000000
1638.648394	0.097922	0.536134	-0.008312	84.828995	57.824928	114.081490	-0.104735	0.000000	-0.409119	0.000000	0.000000	0.000000	0.004940	-0.014083	-0.038767	0.000000	0.000000	3.000000	19.000000	0.000000
1638.651728	0.097922	0.536134	-0.008312	84.825813	57.980328	114.251198	-0.104735	0.000000	-0.409119	0.000000	0.000000	0.000000	0.004940	-0.014083	-0.038767	0.000000	0.000000	3.000000	19.000000	0.000000
1638.655061	0.097922	0.536134	-0.008312	84.825813	57.980328	114.251198	-0.104735	0.000000	-0.409119	0.000000	0.000000	0.000000	0.004940	-0.014083	-0.038767	0.000000	0.000000	3.000000	19.000000	0.000000
1638.658394	0.097923	0.536053	-0.008409	84.825813	57.980328	114.251198	-0.104735	0.000000	-0.409119	0.000000	0.000000	0.000000	0.000310	-0.024272	-0.029274	0.000000	0.000000	3.000000	19.000000	0.000000
1638.661728	0.097923	0.536053	-0.008409	84.827095	58.242111	114.528084	-0.103911	0.000000	-0.415580	0.000000	0.000000	0.000000	0.000310	-0.024272	-0.029274	0.000000	0.000000	3.000000	19.000000	0.000000
1638.665061	0.097923	0.536053	-0.008409	84.827095	58.242111	114.528084	-0.103911	0.000000	-0.415580	0.000000	0.000000	0.000000	0.000310	-0.024272	-0.029274	0.000000	0.000000	3.000000	19.000000	0.000000
1638.668394	0.097923	0.536053	-0.008409	84.827095	58.242111	114.528084	-0.103911	0.000000	-0.415580	0.000000	0.000000	0.000000	0.000310	-0.024272	-0.029274	0.000000	0.000000	3.000000	19.000000	0.000000
1638.671728	0.097930	0.535827	-0.008683	84.830399	58.573441	114.878334	-0.103860	0.000000	-0.420459	0.000000	0.000000	0.000000	0.002121	-0.067940	-0.082280	0.000000	0.000000	3.000000	19.000000	0.000000
1638.675061	0.097930	0.535827	-0.008683	84.830399	58.573441	114.878334	-0.103860	0.000000	-0.420459	0.000000	0.000000	0.000000	0.002121	-0.067940	-0.082280	0.000000	0.000000	3.000000	19.000000	0.000000
1638.678394	0.097930	0.535827	-0.008683	84.830399	58.573441	114.878334	-0.103860	0.000000	-0.420459	0.000000	0.000000	0.000000	0.002121	-0.067940	-0.082280	0.000000	0.000000	3.000000	19.000000	0.000000
1638.681728	0.097930	0.535827	-0.008683	84.829109	59.032150	115.370720	-0.103506	0.000000	-0.434172	0.000000	0.000000	0.000000	0.002121	-0.067940	-0.082280	0.000000	0.000000	3.000000	19.000000	0.000000
1638.685061	0.097932	0.535665	-0.008879	84.829109	59.032150	115.370720	-0.103506	0.000000	-0.434172	0.000000	0.000000	0.000000	0.000583	-0.048494	-0.058602	0.000000	0.000000	3.000000	19.000000	0.000000
1638.688394	0.097932	0.535665	-0.008879	84.829109	59.032150	115.370720	-0.103506	0.000000	-0.434172	0.000000	0.000000	0.000000	0.000583	-0.048494	-0.058602	0.000000	0.000000	3.000000	19.000000	0.000000
1638.691728	0.097932	0.535665	-0.008879	84.817642	59.575668	115.964195	-0.103506	0.000000	-0.434172	0.000000	0.000000	0.000000	0.000583	-0.048494	-0.058602	0.000000	0.000000	3.000000	19.000000	0.000000
1638.695061	0.097932	0.535665	-0.008879	84.817642	59.575668	115.964195	-0.103506	0.000000	-0.434172	0.000000	0.000000	0.000000	0.000583	-0.048494	-0.058602	0.000000	0.000000	3.000000	19.000000	0.000000
1638.698394	0.097955	0.535503	-0.009079	84.817642	59.575668	115.964195	-0.103506	0.000000	-0.434172	0.000000	0.000000	0.000000	0.006949	-0.048468	-0.060021	0.000000	0.000000	3.000000	19.000000	0.000000
1638.701728	0.097955	0.535503	-0.009079	84.800919	60.126614	116.567955	-0.103409	0.000000	-0.443939	0.000000	0.000000	0.000000	0.006949	-0.048468	-0.060021	0.000000	0.000000	3.000000	19.000000	0.000000
1638.705061	0.097955	0.535503	-0.009079	84.800919	60.126614	116.567955	-0.103409	0.000000	-0.443939	0.000000	0.000000	0.000000	0.006949	-0.048468	-0.060021	0.000000	0.000000	3.000000	19.000000	0.000000
1638.708394	0.097955	0.535503	-0.009079	84.800919	60.126614	116.567955	-0.103409	0.000000	-0.443939	0.000000	0.000000	0.000000	0.006949	-0.048468	-0.060021	0.000000	0.000000	3.000000	19.000000	0.000000
1638.711728	0.097905	0.535223	-0.009510	84.792259	60.489044	116.969681	-0.102251	0.000000	-0.453943	0.000000	0.000000	0.000000	-0.014940	-0.083964	-0.129464	0.000000	0.000000	3.000000	19.000000	0.000000
1638.715061	0.097905	0.535223	-0.009510	84.792259	60.489044	116.969681	-0.102251	0.000000	-0.453943	0.000000	0.000000	0.000000	-0.014940	-0.083964	-0.129464	0.000000	0.000000	3.000000	19.000000	0.000000
1638.718394	0.097905	0.535223	-0.009510	84.792259	60.489044	116.969681	-0.102251	0.000000	-0.453943	0.000000	0.000000	0.000000	-0.014940	-0.083964	-0.129464	0.000000	0.000000	3.000000	19.000000	0.000000
1638.721728	0.097905	0.535223	-0.009510	84.790977	60.759418	117.262207	-0.104741	0.000000	-0.475520	0.000000	0.000000	0.000000	-0.014940	-0.083964	-0.129464	0.000000	0.000000	3.000000	19.000000	0.000000
1638.725061	0.097880	0.535096	-0.009728	84.790977	60.759418	117.262207	-0.104741	0.000000	-0.475520	0.000000	0.000000	0.000000	-0.007624	-0.038170	-0.065389	0.000000	0.000000	3.000000	19.000000	0.000000
1638.728394	0.097880	0.535096	-0.009728	84.790977	60.759418	117.262207	-0.104741	0.000000	-0.475520	0.000000	0.000000	0.000000	-0.007624	-0.038170	-0.065389	0.000000	0.000000	3.000000	19.000000	0.000000
1638.731728	0.097880	0.535096	-0.009728	84.791054	61.000851	117.527451	-0.104741	0.000000	-0.475520	0.000000	0.000000	0.000000	-0.007624	-0.038170	-0.065389	0.000000	0.000000	3.000000	19.000000	0.000000
1638.735061	0.097880	0.535096	-0.009728	84.791054	61.000851	117.527451	-0.104741	0.000000	-0.475520	0.000000	0.000000	0.000000	-0.007624	-0.038170	-0.065389	0.000000	0.000000	3.000000	19.000000	0.000000
1638.738394	0.097816	0.534985	-0.009918	84.791054	61.000851	117.527451	-0.104741	0.000000	-0.475520	0.000000	0.000000	0.000000	-0.019148	-0.033337	-0.057029	0.000000	0.000000	3.000000	19.000000	0.000000
1638.741728	0.097816	0.534985	-0.009918	84.791840	61.333920	117.886787	-0.106011	0.000000	-0.486418	0.000000	0.000000	0.000000	-0.019148	-0.033337	-0.057029	0.000000	0.000000	3.000000	19.000000	0.000000
1638.745061	0.097816	0.534985	-0.009918	84.791840	61.333920	117.886787	-0.106011	0.000000	-0.486418	0.000000	0.000000	0.000000	-0.019148	-0.033337	-0.057029	0.000000	0.000000	3.000000	19.000000	0.000000
1638.748394	0.097816	0.534985	-0.009918	84.791840	61.333920	117.886787	-0.106011	0.000000	-0.486418	0.000000	0.000000	0.000000	-0.019148	-0.033337	-0.057029	0.000000	0.000000	3.000000	19.000000	0.000000
1638.751728	0.097729	0.534813	-0.010316	84.780197	61.720875	118.316238	-0.109203	0.000000	-0.495923	0.000000	0.000000	0.000000	-0.026108	-0.051605	-0.119382	0.000000	0.000000	3.000000	19.000000	0.000000
1638.755061	0.097729	0.534813	-0.010316	84.780197	61.720875	118.316238	-0.109203	0.000000	-0.495923	0.000000	0.000000	0.000000	-0.026108	-0.051605	-0.119382	0.000000	0.000000	3.000000	19.000000	0.000000
1638.758394	0.097729	0.534813	-0.010316	84.780197	61.720875	118.316238	-0.109203	0.000000	-0.495923	0.000000	0.000000	0.000000	-0.026108	-0.051605	-0.119382	0.000000	0.000000	3.000000	19.000000	0.000000
1638.761728	0.097696	0.534770	-0.010570	84.751404	62.195923	118.854568	-0.113554	0.000000	-0.515820	0.000000	0.000000	0.000000	-0.009962	-0.012963	-0.076026	0.000000	0.000000	3.000000	19.000000	0.000000
1638.765061	0.097696	0.534770	-0.010570	84.751404	62.195923	118.854568	-0.113554	0.000000	-0.515820	0.000000	0.000000	0.000000	-0.009962	-0.012963	-0.076026	0.000000	0.000000	3.000000	19.000000	0.000000
1638.768394	0.097696	0.534770	-0.010570	84.751404	62.195923	118.854568	-0.113554	0.000000	-0.515820	0.000000	0.000000	0.000000	-0.009962	-0.012963	-0.076026	0.000000	0.000000	3.000000	19.000000	0.000000
1638.771728	0.097696	0.534770	-0.010570	84.705612	62.706787	119.448524	-0.115214	0.000000	-0.528491	0.000000	0.000000	0.000000	-0.009962	-0.012963	-0.076026	0.000000	0.000000	3.000000	19.000000	0.000000
1638.775061	0.097662	0.534752	-0.010827	84.705612	62.706787	119.448524	-0.115214	0.000000	-0.528491	0.000000	0.000000	0.000000	-0.010242	-0.005474	-0.077281	0.000000	0.000000	3.000000	19.000000	0.000000
1638.778394	0.097662	0.534752	-0.010827	84.705612	62.706787	119.448524	-0.115214	0.000000	-0.528491	0.000000	0.000000	0.000000	-0.010242	-0.005474	-0.077281	0.000000	0.000000	3.000000	19.000000	0.000000
1638.781728	0.097647	0.534783	-0.011098	84.642075	63.334862	120.184204	-0.115214	0.000000	-0.528491	0.000000	0.000000	0.000000	-0.004445	0.009464	-0.081167	0.000000	0.000000	3.000000	19.000000	0.000000
1638.785061	0.097647	0.534783	-0.011098	84.642075	63.334862	120.184204	-0.115214	0.000000	-0.528491	0.000000	0.000000	0.000000	-0.004445	0.009464	-0.081167	0.000000	0.000000	3.000000	19.000000	0.000000
1638.788394	0.097647	0.534783	-0.011098	84.642075	63.334862	120.184204	-0.115214	0.000000	-0.528491	0.000000	0.000000	0.000000	-0.004445	0.009464	-0.081167	0.000000	0.000000	3.000000	19.000000	0.000000
1638.791728	0.097647	0.534783	-0.011098	84.575806	63.920860	120.877708	-0.117662	0.000000	-0.554899	0.000000	0.000000	0.000000	-0.004445	0.009464	-0.081167	0.000000	0.000000	3.000000	19.000000	0.000000
1638.795061	0.097622	0.534832	-0.011414	84.575806	63.920860	120.877708	-0.117662	0.000000	-0.554899	0.000000	0.000000	0.000000	-0.007461	0.014781	-0.094868	0.000000	0.000000	3.000000	19.000000	0.000000
1638.798394	0.097622	0.534832	-0.011414	84.575806	63.920860	120.877708	-0.117662	0.000000	-0.554899	0.000000	0.000000	0.000000	-0.007461	0.014781	-0.094868	0.000000	0.000000	3.000000	19.000000	0.000000
1638.801728	0.097570	0.534915	-0.011753	84.516411	64.400757	121.453209	-0.117662	0.000000	-0.554899	0.000000	0.000000	0.000000	-0.015599	0.024841	-0.101585	0.000000	0.000000	3.000000	19.000000	0.000000
1638.805061	0.097570	0.534915	-0.011753	84.516411	64.400757	121.453209	-0.117662	0.000000	-0.554899	0.000000	0.000000	0.000000	-0.015599	0.024841	-0.101585	0.000000	0.000000	3.000000	19.000000	0.000000
1638.808394	0.097570	0.534915	-0.011753	84.516411	64.400757	121.453209	-0.117662	0.000000	-0.554899	0.000000	0.000000	0.000000	-0.015599	0.024841	-0.101585	0.000000	0.000000	3.000000	19.000000	0.000000
1638.811728	0.097570	0.534915	-0.011753	84.461723	64.798080	121.935158	-0.121505	0.000000	-0.587641	0.000000	0.000000	0.000000	-0.015599	0.024841	-0.101585	0.000000	0.000000	3.000000	19.000000	0.000000
1638.815061	0.097513	0.535007	-0.012114	84.461723	64.798080	121.935158	-0.121505	0.000000	-0.587641	0.000000	0.000000	0.000000	-0.017113	0.027433	-0.108456	0.000000	0.000000	3.000000	19.000000	0.000000
1638.818394	0.097513	0.535007	-0.012114	84.461723	64.798080	121.935158	-0.121505	0.000000	-0.587641	0.000000	0.000000	0.000000	-0.017113	0.027433	-0.108456	0.000000	0.000000	3.000000	19.000000	0.000000
1638.821728	0.097513	0.535007	-0.012114	84.427574	65.037491	122.226768	-0.121505	0.000000	-0.587641	0.000000	0.000000	0.000000	-0.017113	0.027433	-0.108456	0.000000	0.000000	3.000000	19.000000	0.000000
1638.825061	0.097513	0.535007	-0.012114	84.427574	65.037491	122.226768	-0.121505	0.000000	-0.587641	0.000000	0.000000	0.000000	-0.017113	0.027433	-0.108456	0.000000	0.000000	3.000000	19.000000	0.000000
1638.828394	0.097455	0.535123	-0.012480	84.427574	65.037491	122.226768	-0.121505	0.000000	-0.587641	0.000000	0.000000	0.000000	-0.017402	0.034829	-0.109730	0.000000	0.000000	3.000000	19.000000	0.000000
1638.831728	0.097397	0.535238	-0.012846	84.413910	64.910370	122.107910	-0.124358	0.000000	-0.605718	0.000000	0.000000	0.000000	-0.017419	0.034713	-0.109761	0.000000	0.000000	3.000000	19.000000	0.000000
1638.835061	0.097397	0.535238	-0.012846	84.413910	64.910370	122.107910	-0.124358	0.000000	-0.605718	0.000000	0.000000	0.000000	-0.017419	0.034713	-0.109761	0.000000	0.000000	3.000000	19.000000	0.000000
1638.838394	0.097397	0.535238	-0.012846	84.413910	64.910370	122.107910	-0.124358	0.000000	-0.605718	0.000000	0.000000	0.000000	-0.017419	0.034713	-0.109761	0.000000	0.000000	3.000000	19.000000	0.000000
1638.841728	0.097397	0.535238	-0.012846	84.391289	64.534851	121.731720	-0.130161	0.000000	-0.642299	0.000000	0.000000	0.000000	-0.017419	0.034713	-0.109761	0.000000	0.000000	3.000000	19.000000	0.000000
1638.845061	0.097318	0.535354	-0.013207	84.391289	64.534851	121.731720	-0.130161	0.000000	-0.642299	0.000000	0.000000	0.000000	-0.023763	0.034667	-0.108404	0.000000	0.000000	3.000000	19.000000	0.000000
1638.848394	0.097318	0.535354	-0.013207	84.391289	64.534851	121.731720	-0.130161	0.000000	-0.642299	0.000000	0.000000	0.000000	-0.023763	0.034667	-0.108404	0.000000	0.000000	3.000000	19.000000	0.000000
1638.851728	0.097318	0.535354	-0.013207	84.358612	64.000549	121.200218	-0.130161	0.000000	-0.642299	0.000000	0.000000	0.000000	-0.023763	0.034667	-0.108404	0.000000	0.000000	3.000000	19.000000	0.000000
1638.855061	0.097318	0.535354	-0.013207	84.358612	64.000549	121.200218	-0.130161	0.000000	-0.642299	0.000000	0.000000	0.000000	-0.023763	0.034667	-0.108404	0.000000	0.000000	3.000000	19.000000	0.000000
1638.858394	0.097239	0.535444	-0.013565	84.358612	64.000549	121.200218	-0.130161	0.000000	-0.642299	0.000000	0.000000	0.000000	-0.023493	0.027113	-0.107183	0.000000	0.000000	3.000000	19.000000	0.000000
1638.861728	0.097155	0.535568	-0.013949	84.326118	63.477272	120.679977	-0.134122	0.000000	-0.660367	0.000000	0.000000	0.000000	-0.025277	0.037102	-0.115325	0.000000	0.000000	3.000000	19.000000	0.000000
1638.865061	0.097155	0.535568	-0.013949	84.326118	63.477272	120.679977	-0.134122	0.000000	-0.660367	0.000000	0.000000	0.000000	-0.025277	0.037102	-0.115325	0.000000	0.000000	3.000000	19.000000	0.000000
1638.868394	0.097155	0.535568	-0.013949	84.326118	63.477272	120.679977	-0.134122	0.000000	-0.660367	0.000000	0.000000	0.000000	-0.025277	0.037102	-0.115325	0.000000	0.000000	3.000000	19.000000	0.000000
1638.871728	0.097155	0.535568	-0.013949	84.298820	63.052299	120.257355	-0.142250	0.000000	-0.697452	0.000000	0.000000	0.000000	-0.025277	0.037102	-0.115325	0.000000	0.000000	3.000000	19.000000	0.000000
1638.875061	0.097076	0.535683	-0.014311	84.298820	63.052299	120.257355	-0.142250	0.000000	-0.697452	0.000000	0.000000	0.000000	-0.023783	0.034385	-0.108500	0.000000	0.000000	3.000000	19.000000	0.000000
1638.878394	0.097076	0.535683	-0.014311	84.298820	63.052299	120.257355	-0.142250	0.000000	-0.697452	0.000000	0.000000	0.000000	-0.023783	0.034385	-0.108500	0.000000	0.000000	3.000000	19.000000	0.000000
1638.881728	0.097076	0.535683	-0.014311	84.282135	62.800243	120.006531	-0.142250	0.000000	-0.697452	0.000000	0.000000	0.000000	-0.023783	0.034385	-0.108500	0.000000	0.000000	3.000000	19.000000	0.000000
1638.885061	0.097076	0.535683	-0.014311	84.282135	62.800243	120.006531	-0.142250	0.000000	-0.697452	0.000000	0.000000	0.000000	-0.023783	0.034385	-0.108500	0.000000	0.000000	3.000000	19.000000	0.000000
1638.888394	0.096990	0.535830	-0.014700	84.282135	62.800243	120.006531	-0.142250	0.000000	-0.697452	0.000000	0.000000	0.000000	-0.025569	0.044329	-0.116653	0.000000	0.000000	3.000000	19.000000	0.000000
1638.891728	0.096909	0.535994	-0.015070	84.272545	62.687408	119.895882	-0.146214	0.000000	-0.715535	0.000000	0.000000	0.000000	-0.024349	0.049037	-0.111089	0.000000	0.000000	3.000000	19.000000	0.000000
1638.895061	0.096909	0.535994	-0.015070	84.272545	62.687408	119.895882	-0.146214	0.000000	-0.715535	0.000000	0.000000	0.000000	-0.024349	0.049037	-0.111089	0.000000	0.000000	3.000000	19.000000	0.000000
1638.898394	0.096909	0.535994	-0.015070	84.272545	62.687408	119.895882	-0.146214	0.000000	-0.715535	0.000000	0.000000	0.000000	-0.024349	0.049037	-0.111089	0.000000	0.000000	3.000000	19.000000	0.000000
1638.901728	0.096909	0.535994	-0.015070	84.265984	62.697006	119.909927	-0.154534	0.000000	-0.753492	0.000000	0.000000	0.000000	-0.024349	0.049037	-0.111089	0.000000	0.000000	3.000000	19.000000	0.000000
1638.905061	0.096844	0.536166	-0.015468	84.265984	62.697006	119.909927	-0.154534	0.000000	-0.753492	0.000000	0.000000	0.000000	-0.019573	0.051532	-0.119376	0.000000	0.000000	3.000000	19.000000	0.000000
1638.908394	0.096844	0.536166	-0.015468	84.265984	62.697006	119.909927	-0.154534	0.000000	-0.753492	0.000000	0.000000	0.000000	-0.019573	0.051532	-0.119376	0.000000	0.000000	3.000000	19.000000	0.000000
1638.911728	0.096844	0.536166	-0.015468	84.248207	62.749336	119.975700	-0.154534	0.000000	-0.753492	0.000000	0.000000	0.000000	-0.019573	0.051532	-0.119376	0.000000	0.000000	3.000000	19.000000	0.000000
1638.915061	0.096844	0.536166	-0.015468	84.248207	62.749336	119.975700	-0.154534	0.000000	-0.753492	0.000000	0.000000	0.000000	-0.019573	0.051532	-0.119376	0.000000	0.000000	3.000000	19.000000	0.000000
1638.918394	0.096820	0.536362	-0.015879	84.248207	62.749336	119.975700	-0.154534	0.000000	-0.753492	0.000000	0.000000	0.000000	-0.007301	0.058811	-0.123443	0.000000	0.000000	3.000000	19.000000	0.000000
1638.921728	0.096807	0.536550	-0.016337	84.217453	62.926853	120.187752	-0.157796	0.000000	-0.773388	0.000000	0.000000	0.000000	-0.003810	0.056414	-0.137343	0.000000	0.000000	3.000000	19.000000	0.000000
1638.925061	0.096807	0.536550	-0.016337	84.217453	62.926853	120.187752	-0.157796	0.000000	-0.773388	0.000000	0.000000	0.000000	-0.003810	0.056414	-0.137343	0.000000	0.000000	3.000000	19.000000	0.000000
1638.928394	0.096807	0.536550	-0.016337	84.217453	62.926853	120.187752	-0.157796	0.000000	-0.773388	0.000000	0.000000	0.000000	-0.003810	0.056414	-0.137343	0.000000	0.000000	3.000000	19.000000	0.000000
1638.931728	0.096807	0.536550	-0.016337	84.178596	63.160236	120.462944	-0.159647	0.000000	-0.816852	0.000000	0.000000	0.000000	-0.003810	0.056414	-0.137343	0.000000	0.000000	3.000000	19.000000	0.000000
1638.935061	0.096831	0.536746	-0.016827	84.178596	63.160236	120.462944	-0.159647	0.000000	-0.816852	0.000000	0.000000	0.000000	0.007159	0.058830	-0.147024	0.000000	0.000000	3.000000	19.000000	0.000000
1638.938394	0.096831	0.536746	-0.016827	84.178596	63.160236	120.462944	-0.159647	0.000000	-0.816852	0.000000	0.000000	0.000000	0.007159	0.058830	-0.147024	0.000000	0.000000	3.000000	19.000000	0.000000
1638.941728	0.096841	0.536918	-0.017378	84.143578	63.437775	120.782570	-0.159647	0.000000	-0.816852	0.000000	0.000000	0.000000	0.003085	0.051581	-0.165160	0.000000	0.000000	3.000000	19.000000	0.000000
1638.945061	0.096841	0.536918	-0.017378	84.143578	63.437775	120.782570	-0.159647	0.000000	-0.816852	0.000000	0.000000	0.000000	0.003085	0.051581	-0.165160	0.000000	0.000000	3.000000	19.000000	0.000000
1638.948394	0.096841	0.536918	-0.017378	84.143578	63.437775	120.782570	-0.159647	0.000000	-0.816852	0.000000	0.000000	0.000000	0.003085	0.051581	-0.165160	0.000000	0.000000	3.000000	19.000000	0.000000
1638.951728	0.096841	0.536918	-0.017378	84.112999	63.656525	121.034393	-0.157940	0.000000	-0.868883	0.000000	0.000000	0.000000	0.003085	0.051581	-0.165160	0.000000	0.000000	3.000000	19.000000	0.000000
1638.955061	0.096846	0.537098	-0.017951	84.112999	63.656525	121.034393	-0.157940	0.000000	-0.868883	0.000000	0.000000	0.000000	0.001460	0.053955	-0.172098	0.000000	0.000000	3.000000	19.000000	0.000000
1638.958394	0.096846	0.537098	-0.017951	84.112999	63.656525	121.034393	-0.157940	0.000000	-0.868883	0.000000	0.000000	0.000000	0.001460	0.053955	-0.172098	0.000000	0.000000	3.000000	19.000000	0.000000
1638.961728	0.096851	0.537277	-0.018525	84.086891	63.841282	121.247673	-0.157940	0.000000	-0.868883	0.000000	0.000000	0.000000	0.001349	0.053748	-0.172160	0.000000	0.000000	3.000000	19.000000	0.000000
1638.965061	0.096851	0.537277	-0.018525	84.086891	63.841282	121.247673	-0.157940	0.000000	-0.868883	0.000000	0.000000	0.000000	0.001349	0.053748	-0.172160	0.000000	0.000000	3.000000	19.000000	0.000000
1638.968394	0.096851	0.537277	-0.018525	84.086891	63.841282	121.247673	-0.157940	0.000000	-0.868883	0.000000	0.000000	0.000000	0.001349	0.053748	-0.172160	0.000000	0.000000	3.000000	19.000000	0.000000
1638.971728	0.096851	0.537277	-0.018525	84.059044	63.993916	121.426529	-0.157472	0.000000	-0.926259	0.000000	0.000000	0.000000	0.001349	0.053748	-0.172160	0.000000	0.000000	3.000000	19.000000	0.000000
1638.975061	0.096840	0.537456	-0.019164	84.059044	63.993916	121.426529	-0.157472	0.000000	-0.926259	0.000000	0.000000	0.000000	-0.003045	0.053775	-0.191595	0.000000	0.000000	3.000000	19.000000	0.000000
1638.978394	0.096840	0.537456	-0.019164	84.059044	63.993916	121.426529	-0.157472	0.000000	-0.926259	0.000000	0.000000	0.000000	-0.003045	0.053775	-0.191595	0.000000	0.000000	3.000000	19.000000	0.000000
1638.981728	0.096860	0.537642	-0.019766	84.032181	63.921581	121.360085	-0.157472	0.000000	-0.926259	0.000000	0.000000	0.000000	0.005822	0.055852	-0.180557	0.000000	0.000000	3.000000	19.000000	0.000000
1638.985061	0.096860	0.537642	-0.019766	84.032181	63.921581	121.360085	-0.157472	0.000000	-0.926259	0.000000	0.000000	0.000000	0.005822	0.055852	-0.180557	0.000000	0.000000	3.000000	19.000000	0.000000
1638.988394	0.096860	0.537642	-0.019766	84.032181	63.921581	121.360085	-0.157472	0.000000	-0.926259	0.000000	0.000000	0.000000	0.005822	0.055852	-0.180557	0.000000	0.000000	3.000000	19.000000	0.000000
1638.991728	0.096860	0.537642	-0.019766	84.006912	63.606171	121.028740	-0.157009	0.000000	-0.988285	0.000000	0.000000	0.000000	0.005822	0.055852	-0.180557	0.000000	0.000000	3.000000	19.000000	0.000000
1638.995061	0.096894	0.537836	-0.020395	84.006912	63.606171	121.028740	-0.157009	0.000000	-0.988285	0.000000	0.000000	0.000000	0.010381	0.058145	-0.188895	0.000000	0.000000	3.000000	19.000000	0.000000
1638.998394	0.096894	0.537836	-0.020395	84.006912	63.606171	121.028740	-0.157009	0.000000	-0.988285	0.000000	0.000000	0.000000	0.010381	0.058145	-0.188895	0.000000	0.000000	3.000000	19.000000	0.000000
1639.001728	0.096954	0.538021	-0.021007	83.972305	63.115620	120.516792	-0.157009	0.000000	-0.988285	0.000000	0.000000	0.000000	0.017966	0.055384	-0.183455	0.000000	0.000000	3.000000	19.000000	0.000000
1639.005061	0.096954	0.538021	-0.021007	83.972305	63.115620	120.516792	-0.157009	0.000000	-0.988285	0.000000	0.000000	0.000000	0.017966	0.055384	-0.183455	0.000000	0.000000	3.000000	19.000000	0.000000
1639.008394	0.096954	0.538021	-0.021007	83.972305	63.115620	120.516792	-0.157009	0.000000	-0.988285	0.000000	0.000000	0.000000	0.017966	0.055384	-0.183455	0.000000	0.000000	3.000000	19.000000	0.000000
1639.011728	0.096954	0.538021	-0.021007	83.938515	62.649185	120.028885	-0.152284	0.000000	-1.050343	0.000000	0.000000	0.000000	0.017966	0.055384	-0.183455	0.000000	0.000000	3.000000	19.000000	0.000000
1639.015061	0.097009	0.538188	-0.021637	83.938515	62.649185	120.028885	-0.152284	0.000000	-1.050343	0.000000	0.000000	0.000000	0.016550	0.050359	-0.189124	0.000000	0.000000	3.000000	19.000000	0.000000
1639.018394	0.097009	0.538188	-0.021637	83.938515	62.649185	120.028885	-0.152284	0.000000	-1.050343	0.000000	0.000000	0.000000	0.016550	0.050359	-0.189124	0.000000	0.000000	3.000000	19.000000	0.000000
1639.021728	0.097049	0.538347	-0.022240	83.914848	62.320538	119.681183	-0.152284	0.000000	-1.050343	0.000000	0.000000	0.000000	0.011724	0.047649	-0.180911	0.000000	0.000000	3.000000	19.000000	0.000000
1639.025061	0.097049	0.538347	-0.022240	83.914848	62.320538	119.681183	-0.152284	0.000000	-1.050343	0.000000	0.000000	0.000000	0.011724	0.047649	-0.180911	0.000000	0.000000	3.000000	19.000000	0.000000
1639.028394	0.097049	0.538347	-0.022240	83.914848	62.320538	119.681183	-0.152284	0.000000	-1.050343	0.000000	0.000000	0.000000	0.011724	0.047649	-0.180911	0.000000	0.000000	3.000000	19.000000	0.000000
1639.031728	0.097049	0.538347	-0.022240	83.895775	62.075321	119.421295	-0.147572	0.000000	-1.112016	0.000000	0.000000	0.000000	0.011724	0.047649	-0.180911	0.000000	0.000000	3.000000	19.000000	0.000000
1639.035061	0.097063	0.538465	-0.022853	83.895775	62.075321	119.421295	-0.147572	0.000000	-1.112016	0.000000	0.000000	0.000000	0.004427	0.035316	-0.183890	0.000000	0.000000	3.000000	19.000000	0.000000
1639.038394	0.097063	0.538465	-0.022853	83.895775	62.075321	119.421295	-0.147572	0.000000	-1.112016	0.000000	0.000000	0.000000	0.004427	0.035316	-0.183890	0.000000	0.000000	3.000000	19.000000	0.000000
1639.041728	0.097053	0.538566	-0.023481	83.876633	61.831764	119.163063	-0.147572	0.000000	-1.112016	0.000000	0.000000	0.000000	-0.003136	0.030323	-0.188168	0.000000	0.000000	3.000000	19.000000	0.000000
1639.045061	0.097053	0.538566	-0.023481	83.876633	61.831764	119.163063	-0.147572	0.000000	-1.112016	0.000000	0.000000	0.000000	-0.003136	0.030323	-0.188168	0.000000	0.000000	3.000000	19.000000	0.000000
1639.048394	0.097053	0.538566	-0.023481	83.876633	61.831764	119.163063	-0.147572	0.000000	-1.112016	0.000000	0.000000	0.000000	-0.003136	0.030323	-0.188168	0.000000	0.000000	3.000000	19.000000	0.000000
1639.051728	0.097053	0.538566	-0.023481	83.855537	61.642307	118.969353	-0.147356	0.000000	-1.174025	0.000000	0.000000	0.000000	-0.003136	0.030323	-0.188168	0.000000	0.000000	3.000000	19.000000	0.000000
1639.055061	0.097038	0.538651	-0.024127	83.855537	61.642307	118.969353	-0.147356	0.000000	-1.174025	0.000000	0.000000	0.000000	-0.004514	0.025338	-0.193829	0.000000	0.000000	3.000000	19.000000	0.000000
1639.058394	0.097038	0.538651	-0.024127	83.855537	61.642307	118.969353	-0.147356	0.000000	-1.174025	0.000000	0.000000	0.000000	-0.004514	0.025338	-0.193829	0.000000	0.000000	3.000000	19.000000	0.000000
1639.061728	0.097047	0.538750	-0.024759	83.805588	61.379898	118.729286	-0.147356	0.000000	-1.174025	0.000000	0.000000	0.000000	0.002775	0.029974	-0.189666	0.000000	0.000000	3.000000	19.000000	0.000000
1639.065061	0.097047	0.538750	-0.024759	83.805588	61.379898	118.729286	-0.147356	0.000000	-1.174025	0.000000	0.000000	0.000000	0.002775	0.029974	-0.189666	0.000000	0.000000	3.000000	19.000000	0.000000
1639.068394	0.097047	0.538750	-0.024759	83.805588	61.379898	118.729286	-0.147356	0.000000	-1.174025	0.000000	0.000000	0.000000	0.002775	0.029974	-0.189666	0.000000	0.000000	3.000000	19.000000	0.000000
1639.071728	0.097047	0.538750	-0.024759	83.715714	60.982868	118.384361	-0.147646	0.000000	-1.237941	0.000000	0.000000	0.000000	0.002775	0.029974	-0.189666	0.000000	0.000000	3.000000	19.000000	0.000000
1639.075061	0.097056	0.538850	-0.025391	83.715714	60.982868	118.384361	-0.147646	0.000000	-1.237941	0.000000	0.000000	0.000000	0.002641	0.029796	-0.189723	0.000000	0.000000	3.000000	19.000000	0.000000
1639.078394	0.097056	0.538850	-0.025391	83.715714	60.982868	118.384361	-0.147646	0.000000	-1.237941	0.000000	0.000000	0.000000	0.002641	0.029796	-0.189723	0.000000	0.000000	3.000000	19.000000	0.000000
1639.081728	0.097094	0.538956	-0.025987	83.591248	60.632923	118.124710	-0.147646	0.000000	-1.237941	0.000000	0.000000	0.000000	0.011461	0.031995	-0.178642	0.000000	0.000000	3.000000	19.000000	0.000000
1639.085061	0.097094	0.538956	-0.025987	83.591248	60.632923	118.124710	-0.147646	0.000000	-1.237941	0.000000	0.000000	0.000000	0.011461	0.031995	-0.178642	0.000000	0.000000	3.000000	19.000000	0.000000
1639.088394	0.097094	0.538956	-0.025987	83.591248	60.632923	118.124710	-0.147646	0.000000	-1.237941	0.000000	0.000000	0.000000	0.011461	0.031995	-0.178642	0.000000	0.000000	3.000000	19.000000	0.000000
1639.091728	0.097094	0.538956	-0.025987	83.445847	60.526329	118.152191	-0.145296	0.000000	-1.299335	0.000000	0.000000	0.000000	0.011461	0.031995	-0.178642	0.000000	0.000000	3.000000	19.000000	0.000000
1639.095061	0.097128	0.539046	-0.026601	83.445847	60.526329	118.152191	-0.145296	0.000000	-1.299335	0.000000	0.000000	0.000000	0.010049	0.027031	-0.184300	0.000000	0.000000	3.000000	19.000000	0.000000
1639.098394	0.097128	0.539046	-0.026601	83.445847	60.526329	118.152191	-0.145296	0.000000	-1.299335	0.000000	0.000000	0.000000	0.010049	0.027031	-0.184300	0.000000	0.000000	3.000000	19.000000	0.000000
1639.101728	0.097166	0.539128	-0.027192	83.291153	60.559505	118.343475	-0.145296	0.000000	-1.299335	0.000000	0.000000	0.000000	0.011462	0.024421	-0.177435	0.000000	0.000000	3.000000	19.000000	0.000000
1639.105061	0.097166	0.539128	-0.027192	83.291153	60.559505	118.343475	-0.145296	0.000000	-1.299335	0.000000	0.000000	0.000000	0.011462	0.024421	-0.177435	0.000000	0.000000	3.000000	19.000000	0.000000
1639.108394	0.097166	0.539128	-0.027192	83.291153	60.559505	118.343475	-0.145296	0.000000	-1.299335	0.000000	0.000000	0.000000	0.011462	0.024421	-0.177435	0.000000	0.000000	3.000000	19.000000	0.000000
1639.111728	0.097166	0.539128	-0.027192	83.133675	60.660378	118.613861	-0.141710	0.000000	-1.359625	0.000000	0.000000	0.000000	0.011462	0.024421	-0.177435	0.000000	0.000000	3.000000	19.000000	0.000000
1639.115061	0.097205	0.539185	-0.027780	83.133675	60.660378	118.613861	-0.141710	0.000000	-1.359625	0.000000	0.000000	0.000000	0.011616	0.017060	-0.176172	0.000000	0.000000	3.000000	19.000000	0.000000
1639.118394	0.097205	0.539185	-0.027780	83.133675	60.660378	118.613861	-0.141710	0.000000	-1.359625	0.000000	0.000000	0.000000	0.011616	0.017060	-0.176172	0.000000	0.000000	3.000000	19.000000	0.000000
1639.121728	0.097222	0.539241	-0.028363	82.983932	60.801052	118.920181	-0.141710	0.000000	-1.359625	0.000000	0.000000	0.000000	0.005367	0.016957	-0.174834	0.000000	0.000000	3.000000	19.000000	0.000000
1639.125061	0.097222	0.539241	-0.028363	82.983932	60.801052	118.920181	-0.141710	0.000000	-1.359625	0.000000	0.000000	0.000000	0.005367	0.016957	-0.174834	0.000000	0.000000	3.000000	19.000000	0.000000
1639.128394	0.097222	0.539241	-0.028363	82.983932	60.801052	118.920181	-0.141710	0.000000	-1.359625	0.000000	0.000000	0.000000	0.005367	0.016957	-0.174834	0.000000	0.000000	3.000000	19.000000	0.000000
1639.131728	0.097222	0.539241	-0.028363	82.860260	60.996307	119.261223	-0.138880	0.000000	-1.418126	0.000000	0.000000	0.000000	0.005367	0.016957	-0.174834	0.000000	0.000000	3.000000	19.000000	0.000000
1639.135061	0.097241	0.539273	-0.028941	82.860260	60.996307	119.261223	-0.138880	0.000000	-1.418126	0.000000	0.000000	0.000000	0.005542	0.009618	-0.173567	0.000000	0.000000	3.000000	19.000000	0.000000
1639.138394	0.097241	0.539273	-0.028941	82.860260	60.996307	119.261223	-0.138880	0.000000	-1.418126	0.000000	0.000000	0.000000	0.005542	0.009618	-0.173567	0.000000	0.000000	3.000000	19.000000	0.000000
1639.141728	0.097243	0.539321	-0.029496	82.758492	61.098412	119.478394	-0.138880	0.000000	-1.418126	0.000000	0.000000	0.000000	0.000600	0.014299	-0.166612	0.000000	0.000000	3.000000	19.000000	0.000000
1639.145061	0.097243	0.539321	-0.029496	82.758492	61.098412	119.478394	-0.138880	0.000000	-1.418126	0.000000	0.000000	0.000000	0.000600	0.014299	-0.166612	0.000000	0.000000	3.000000	19.000000	0.000000
1639.148394	0.097243	0.539321	-0.029496	82.758492	61.098412	119.478394	-0.138880	0.000000	-1.418126	0.000000	0.000000	0.000000	0.000600	0.014299	-0.166612	0.000000	0.000000	3.000000	19.000000	0.000000
1639.151728	0.097243	0.539321	-0.029496	82.686562	60.899223	119.337944	-0.137856	0.000000	-1.474822	0.000000	0.000000	0.000000	0.000600	0.014299	-0.166612	0.000000	0.000000	3.000000	19.000000	0.000000
1639.155061	0.097244	0.539360	-0.029959	82.686562	60.899223	119.337944	-0.137856	0.000000	-1.474822	0.000000	0.000000	0.000000	0.000420	0.011822	-0.138875	0.000000	0.000000	3.000000	19.000000	0.000000
1639.158394	0.097244	0.539360	-0.029959	82.686562	60.899223	119.337944	-0.137856	0.000000	-1.474822	0.000000	0.000000	0.000000	0.000420	0.011822	-0.138875	0.000000	0.000000	3.000000	19.000000	0.000000
1639.161728	0.097244	0.539360	-0.029959	82.628662	60.273205	118.713631	-0.137856	0.000000	-1.474822	0.000000	0.000000	0.000000	0.000420	0.011822	-0.138875	0.000000	0.000000	3.000000	19.000000	0.000000
1639.165061	0.097244	0.539360	-0.029959	82.628662	60.273205	118.713631	-0.137856	0.000000	-1.474822	0.000000	0.000000	0.000000	0.000420	0.011822	-0.138875	0.000000	0.000000	3.000000	19.000000	0.000000
1639.168394	0.097189	0.539416	-0.030390	82.628662	60.273205	118.713631	-0.137856	0.000000	-1.474822	0.000000	0.000000	0.000000	-0.016605	0.016555	-0.129135	0.000000	0.000000	3.000000	19.000000	0.000000
1639.171728	0.097142	0.539495	-0.030690	82.563148	59.549328	117.993690	-0.137786	0.000000	-1.497968	0.000000	0.000000	0.000000	-0.014138	0.023709	-0.090146	0.000000	0.000000	3.000000	19.000000	0.000000
1639.175061	0.097142	0.539495	-0.030690	82.563148	59.549328	117.993690	-0.137786	0.000000	-1.497968	0.000000	0.000000	0.000000	-0.014138	0.023709	-0.090146	0.000000	0.000000	3.000000	19.000000	0.000000
1639.178394	0.097142	0.539495	-0.030690	82.563148	59.549328	117.993690	-0.137786	0.000000	-1.497968	0.000000	0.000000	0.000000	-0.014138	0.023709	-0.090146	0.000000	0.000000	3.000000	19.000000	0.000000
1639.181728	0.097142	0.539495	-0.030690	82.506081	58.938221	117.385666	-0.142910	0.000000	-1.534515	0.000000	0.000000	0.000000	-0.014138	0.023709	-0.090146	0.000000	0.000000	3.000000	19.000000	0.000000
1639.185061	0.097090	0.539558	-0.031010	82.506081	58.938221	117.385666	-0.142910	0.000000	-1.534515	0.000000	0.000000	0.000000	-0.015432	0.018877	-0.095777	0.000000	0.000000	3.000000	19.000000	0.000000
1639.188394	0.097090	0.539558	-0.031010	82.506081	58.938221	117.385666	-0.142910	0.000000	-1.534515	0.000000	0.000000	0.000000	-0.015432	0.018877	-0.095777	0.000000	0.000000	3.000000	19.000000	0.000000
1639.191728	0.097090	0.539558	-0.031010	82.466858	58.525803	116.979790	-0.142910	0.000000	-1.534515	0.000000	0.000000	0.000000	-0.015432	0.018877	-0.095777	0.000000	0.000000	3.000000	19.000000	0.000000
1639.195061	0.097090	0.539558	-0.031010	82.466858	58.525803	116.979790	-0.142910	0.000000	-1.534515	0.000000	0.000000	0.000000	-0.015432	0.018877	-0.095777	0.000000	0.000000	3.000000	19.000000	0.000000
1639.198394	0.097013	0.539621	-0.031255	82.466858	58.525803	116.979790	-0.142910	0.000000	-1.534515	0.000000	0.000000	0.000000	-0.023136	0.018890	-0.073551	0.000000	0.000000	3.000000	19.000000	0.000000
1639.201728	0.097013	0.539621	-0.031255	82.452354	58.373207	116.828789	-0.145482	0.000000	-1.550478	0.000000	0.000000	0.000000	-0.023136	0.018890	-0.073551	0.000000	0.000000	3.000000	19.000000	0.000000
1639.205061	0.097013	0.539621	-0.031255	82.452354	58.373207	116.828789	-0.145482	0.000000	-1.550478	0.000000	0.000000	0.000000	-0.023136	0.018890	-0.073551	0.000000	0.000000	3.000000	19.000000	0.000000
1639.208394	0.097013	0.539621	-0.031255	82.452354	58.373207	116.828789	-0.145482	0.000000	-1.550478	0.000000	0.000000	0.000000	-0.023136	0.018890	-0.073551	0.000000	0.000000	3.000000	19.000000	0.000000
1639.211728	0.096905	0.539738	-0.031731	82.452126	58.382019	116.839729	-0.149338	0.000000	-1.562736	0.000000	0.000000	0.000000	-0.032562	0.035292	-0.142971	0.000000	0.000000	3.000000	19.000000	0.000000
1639.215061	0.096905	0.539738	-0.031731	82.452126	58.382019	116.839729	-0.149338	0.000000	-1.562736	0.000000	0.000000	0.000000	-0.032562	0.035292	-0.142971	0.000000	0.000000	3.000000	19.000000	0.000000
1639.218394	0.096905	0.539738	-0.031731	82.452126	58.382019	116.839729	-0.149338	0.000000	-1.562736	0.000000	0.000000	0.000000	-0.032562	0.035292	-0.142971	0.000000	0.000000	3.000000	19.000000	0.000000
1639.221728	0.096905	0.539738	-0.031731	82.454308	58.396187	116.856750	-0.154765	0.000000	-1.586564	0.000000	0.000000	0.000000	-0.032562	0.035292	-0.142971	0.000000	0.000000	3.000000	19.000000	0.000000
1639.225061	0.096833	0.539793	-0.031953	82.454308	58.396187	116.856750	-0.154765	0.000000	-1.586564	0.000000	0.000000	0.000000	-0.021552	0.016419	-0.066655	0.000000	0.000000	3.000000	19.000000	0.000000
1639.228394	0.096833	0.539793	-0.031953	82.454308	58.396187	116.856750	-0.154765	0.000000	-1.586564	0.000000	0.000000	0.000000	-0.021552	0.016419	-0.066655	0.000000	0.000000	3.000000	19.000000	0.000000
1639.231728	0.096833	0.539793	-0.031953	82.454338	58.393433	116.856728	-0.154765	0.000000	-1.586564	0.000000	0.000000	0.000000	-0.021552	0.016419	-0.066655	0.000000	0.000000	3.000000	19.000000	0.000000
1639.235061	0.096833	0.539793	-0.031953	82.454338	58.393433	116.856728	-0.154765	0.000000	-1.586564	0.000000	0.000000	0.000000	-0.021552	0.016419	-0.066655	0.000000	0.000000	3.000000	19.000000	0.000000
1639.238394	0.096771	0.539856	-0.032134	82.454338	58.393433	116.856728	-0.154765	0.000000	-1.586564	0.000000	0.000000	0.000000	-0.018691	0.018827	-0.054114	0.000000	0.000000	3.000000	19.000000	0.000000
1639.241728	0.096771	0.539856	-0.032134	82.452904	58.373890	116.842735	-0.158357	0.000000	-1.597674	0.000000	0.000000	0.000000	-0.018691	0.018827	-0.054114	0.000000	0.000000	3.000000	19.000000	0.000000
1639.245061	0.096771	0.539856	-0.032134	82.452904	58.373890	116.842735	-0.158357	0.000000	-1.597674	0.000000	0.000000	0.000000	-0.018691	0.018827	-0.054114	0.000000	0.000000	3.000000	19.000000	0.000000
1639.248394	0.096771	0.539856	-0.032134	82.452904	58.373890	116.842735	-0.158357	0.000000	-1.597674	0.000000	0.000000	0.000000	-0.018691	0.018827	-0.054114	0.000000	0.000000	3.000000	19.000000	0.000000
1639.251728	0.096615	0.539982	-0.032351	82.447159	58.317959	116.794785	-0.161472	0.000000	-1.606693	0.000000	0.000000	0.000000	-0.046646	0.037791	-0.065138	0.000000	0.000000	3.000000	19.000000	0.000000
1639.255061	0.096615	0.539982	-0.032351	82.447159	58.317959	116.794785	-0.161472	0.000000	-1.606693	0.000000	0.000000	0.000000	-0.046646	0.037791	-0.065138	0.000000	0.000000	3.000000	19.000000	0.000000
1639.258394	0.096615	0.539982	-0.032351	82.447159	58.317959	116.794785	-0.161472	0.000000	-1.606693	0.000000	0.000000	0.000000	-0.046646	0.037791	-0.065138	0.000000	0.000000	3.000000	19.000000	0.000000
1639.261728	0.096615	0.539982	-0.032351	82.442749	58.278862	116.760857	-0.169246	0.000000	-1.617549	0.000000	0.000000	0.000000	-0.046646	0.037791	-0.065138	0.000000	0.000000	3.000000	19.000000	0.000000
1639.265061	0.096567	0.540037	-0.032374	82.442749	58.278862	116.760857	-0.169246	0.000000	-1.617549	0.000000	0.000000	0.000000	-0.014281	0.016633	-0.006835	0.000000	0.000000	3.000000	19.000000	0.000000
1639.268394	0.096567	0.540037	-0.032374	82.442749	58.278862	116.760857	-0.169246	0.000000	-1.617549	0.000000	0.000000	0.000000	-0.014281	0.016633	-0.006835	0.000000	0.000000	3.000000	19.000000	0.000000
1639.271728	0.096567	0.540037	-0.032374	82.438385	58.239799	116.726921	-0.169246	0.000000	-1.617549	0.000000	0.000000	0.000000	-0.014281	0.016633	-0.006835	0.000000	0.000000	3.000000	19.000000	0.000000
1639.275061	0.096567	0.540037	-0.032374	82.438385	58.239799	116.726921	-0.169246	0.000000	-1.617549	0.000000	0.000000	0.000000	-0.014281	0.016633	-0.006835	0.000000	0.000000	3.000000	19.000000	0.000000
1639.278394	0.096515	0.540069	-0.032323	82.438385	58.239799	116.726921	-0.169246	0.000000	-1.617549	0.000000	0.000000	0.000000	-0.015598	0.009580	0.015356	0.000000	0.000000	3.000000	19.000000	0.000000
1639.281728	0.096515	0.540069	-0.032323	82.436157	58.214809	116.709961	-0.171626	0.000000	-1.618688	0.000000	0.000000	0.000000	-0.015598	0.009580	0.015356	0.000000	0.000000	3.000000	19.000000	0.000000
1639.285061	0.096515	0.540069	-0.032323	82.436157	58.214809	116.709961	-0.171626	0.000000	-1.618688	0.000000	0.000000	0.000000	-0.015598	0.009580	0.015356	0.000000	0.000000	3.000000	19.000000	0.000000
1639.288394	0.096515	0.540069	-0.032323	82.436157	58.214809	116.709961	-0.171626	0.000000	-1.618688	0.000000	0.000000	0.000000	-0.015598	0.009580	0.015356	0.000000	0.000000	3.000000	19.000000	0.000000
1639.291728	0.096455	0.540062	-0.032216	82.436203	58.209393	116.709969	-0.174226	0.000000	-1.616129	0.000000	0.000000	0.000000	-0.018202	-0.002238	0.031930	0.000000	0.000000	3.000000	19.000000	0.000000
1639.295061	0.096455	0.540062	-0.032216	82.436203	58.209393	116.709969	-0.174226	0.000000	-1.616129	0.000000	0.000000	0.000000	-0.018202	-0.002238	0.031930	0.000000	0.000000	3.000000	19.000000	0.000000
1639.298394	0.096455	0.540062	-0.032216	82.436203	58.209393	116.709969	-0.174226	0.000000	-1.616129	0.000000	0.000000	0.000000	-0.018202	-0.002238	0.031930	0.000000	0.000000	3.000000	19.000000	0.000000
1639.301728	0.096455	0.540062	-0.032216	82.436157	58.201218	116.709961	-0.177260	0.000000	-1.610807	0.000000	0.000000	0.000000	-0.018202	-0.002238	0.031930	0.000000	0.000000	3.000000	19.000000	0.000000
1639.305061	0.096410	0.540038	-0.032133	82.436157	58.201218	116.709961	-0.177260	0.000000	-1.610807	0.000000	0.000000	0.000000	-0.013436	-0.007053	0.024938	0.000000	0.000000	3.000000	19.000000	0.000000
1639.308394	0.096410	0.540038	-0.032133	82.436157	58.201218	116.709961	-0.177260	0.000000	-1.610807	0.000000	0.000000	0.000000	-0.013436	-0.007053	0.024938	0.000000	0.000000	3.000000	19.000000	0.000000
1639.311728	0.096410	0.540038	-0.032133	82.436157	58.193016	116.709900	-0.177260	0.000000	-1.610807	0.000000	0.000000	0.000000	-0.013436	-0.007053	0.024938	0.000000	0.000000	3.000000	19.000000	0.000000
1639.315061	0.096410	0.540038	-0.032133	82.436157	58.193016	116.709900	-0.177260	0.000000	-1.610807	0.000000	0.000000	0.000000	-0.013436	-0.007053	0.024938	0.000000	0.000000	3.000000	19.000000	0.000000
1639.318394	0.096345	0.540015	-0.032045	82.436157	58.193016	116.709900	-0.177260	0.000000	-1.610807	0.000000	0.000000	0.000000	-0.019497	-0.007057	0.026307	0.000000	0.000000	3.000000	19.000000	0.000000
1639.321728	0.096345	0.540015	-0.032045	82.431747	58.148590	116.676079	-0.179499	0.000000	-1.606651	0.000000	0.000000	0.000000	-0.019497	-0.007057	0.026307	0.000000	0.000000	3.000000	19.000000	0.000000
1639.325061	0.096345	0.540015	-0.032045	82.431747	58.148590	116.676079	-0.179499	0.000000	-1.606651	0.000000	0.000000	0.000000	-0.019497	-0.007057	0.026307	0.000000	0.000000	3.000000	19.000000	0.000000
1639.328394	0.096345	0.540015	-0.032045	82.431747	58.148590	116.676079	-0.179499	0.000000	-1.606651	0.000000	0.000000	0.000000	-0.019497	-0.007057	0.026307	0.000000	0.000000	3.000000	19.000000	0.000000
1639.331728	0.096271	0.540048	-0.031716	82.425186	58.087467	116.625389	-0.182749	0.000000	-1.602266	0.000000	0.000000	0.000000	-0.022199	0.009986	0.098806	0.000000	0.000000	3.000000	19.000000	0.000000
1639.335061	0.096271	0.540048	-0.031716	82.425186	58.087467	116.625389	-0.182749	0.000000	-1.602266	0.000000	0.000000	0.000000	-0.022199	0.009986	0.098806	0.000000	0.000000	3.000000	19.000000	0.000000
1639.338394	0.096271	0.540048	-0.031716	82.425186	58.087467	116.625389	-0.182749	0.000000	-1.602266	0.000000	0.000000	0.000000	-0.022199	0.009986	0.098806	0.000000	0.000000	3.000000	19.000000	0.000000
1639.341728	0.096271	0.540048	-0.031716	82.411987	57.976353	116.524269	-0.186448	0.000000	-1.585799	0.000000	0.000000	0.000000	-0.022199	0.009986	0.098806	0.000000	0.000000	3.000000	19.000000	0.000000
1639.345061	0.096238	0.540088	-0.031488	82.411987	57.976353	116.524269	-0.186448	0.000000	-1.585799	0.000000	0.000000	0.000000	-0.010047	0.012221	0.068247	0.000000	0.000000	3.000000	19.000000	0.000000
1639.348394	0.096238	0.540088	-0.031488	82.411987	57.976353	116.524269	-0.186448	0.000000	-1.585799	0.000000	0.000000	0.000000	-0.010047	0.012221	0.068247	0.000000	0.000000	3.000000	19.000000	0.000000
1639.351728	0.096238	0.540088	-0.031488	82.396484	57.848869	116.406631	-0.186448	0.000000	-1.585799	0.000000	0.000000	0.000000	-0.010047	0.012221	0.068247	0.000000	0.000000	3.000000	19.000000	0.000000
1639.355061	0.096238	0.540088	-0.031488	82.396484	57.848869	116.406631	-0.186448	0.000000	-1.585799	0.000000	0.000000	0.000000	-0.010047	0.012221	0.068247	0.000000	0.000000	3.000000	19.000000	0.000000
1639.358394	0.096227	0.540161	-0.031159	82.396484	57.848869	116.406631	-0.186448	0.000000	-1.585799	0.000000	0.000000	0.000000	-0.003138	0.021907	0.098951	0.000000	0.000000	3.000000	19.000000	0.000000
1639.361728	0.096252	0.540211	-0.030764	82.379913	57.704784	116.264954	-0.188123	0.000000	-1.574424	0.000000	0.000000	0.000000	0.007588	0.014834	0.118373	0.000000	0.000000	3.000000	19.000000	0.000000
1639.365061	0.096252	0.540211	-0.030764	82.379913	57.704784	116.264954	-0.188123	0.000000	-1.574424	0.000000	0.000000	0.000000	0.007588	0.014834	0.118373	0.000000	0.000000	3.000000	19.000000	0.000000
1639.368394	0.096252	0.540211	-0.030764	82.379913	57.704784	116.264954	-0.188123	0.000000	-1.574424	0.000000	0.000000	0.000000	0.007588	0.014834	0.118373	0.000000	0.000000	3.000000	19.000000	0.000000
1639.371728	0.096252	0.540211	-0.030764	82.362129	57.567295	116.131729	-0.187381	0.000000	-1.538203	0.000000	0.000000	0.000000	0.007588	0.014834	0.118373	0.000000	0.000000	3.000000	19.000000	0.000000
1639.375061	0.096318	0.540260	-0.030379	82.362129	57.567295	116.131729	-0.187381	0.000000	-1.538203	0.000000	0.000000	0.000000	0.019706	0.014806	0.115607	0.000000	0.000000	3.000000	19.000000	0.000000
1639.378394	0.096318	0.540260	-0.030379	82.362129	57.567295	116.131729	-0.187381	0.000000	-1.538203	0.000000	0.000000	0.000000	0.019706	0.014806	0.115607	0.000000	0.000000	3.000000	19.000000	0.000000
1639.381728	0.096318	0.540260	-0.030379	82.345421	57.427151	115.991287	-0.187381	0.000000	-1.538203	0.000000	0.000000	0.000000	0.019706	0.014806	0.115607	0.000000	0.000000	3.000000	19.000000	0.000000
1639.385061	0.096318	0.540260	-0.030379	82.345421	57.427151	115.991287	-0.187381	0.000000	-1.538203	0.000000	0.000000	0.000000	0.019706	0.014806	0.115607	0.000000	0.000000	3.000000	19.000000	0.000000
1639.388394	0.096399	0.540286	-0.029924	82.345421	57.427151	115.991287	-0.187381	0.000000	-1.538203	0.000000	0.000000	0.000000	0.024384	0.007672	0.136383	0.000000	0.000000	3.000000	19.000000	0.000000
1639.391728	0.096497	0.540295	-0.029493	82.329849	57.312706	115.875801	-0.184097	0.000000	-1.518936	0.000000	0.000000	0.000000	0.029187	0.002821	0.129370	0.000000	0.000000	3.000000	19.000000	0.000000
1639.395061	0.096497	0.540295	-0.029493	82.329849	57.312706	115.875801	-0.184097	0.000000	-1.518936	0.000000	0.000000	0.000000	0.029187	0.002821	0.129370	0.000000	0.000000	3.000000	19.000000	0.000000
1639.398394	0.096497	0.540295	-0.029493	82.329849	57.312706	115.875801	-0.184097	0.000000	-1.518936	0.000000	0.000000	0.000000	0.029187	0.002821	0.129370	0.000000	0.000000	3.000000	19.000000	0.000000
1639.401728	0.096497	0.540295	-0.029493	82.314201	57.195942	115.760727	-0.175169	0.000000	-1.474643	0.000000	0.000000	0.000000	0.029187	0.002821	0.129370	0.000000	0.000000	3.000000	19.000000	0.000000
1639.405061	0.096580	0.540273	-0.029030	82.314201	57.195942	115.760727	-0.175169	0.000000	-1.474643	0.000000	0.000000	0.000000	0.024946	-0.006798	0.138971	0.000000	0.000000	3.000000	19.000000	0.000000
1639.408394	0.096580	0.540273	-0.029030	82.314201	57.195942	115.760727	-0.175169	0.000000	-1.474643	0.000000	0.000000	0.000000	0.024946	-0.006798	0.138971	0.000000	0.000000	3.000000	19.000000	0.000000
1639.411728	0.096580	0.540273	-0.029030	82.301834	57.089764	115.654541	-0.175169	0.000000	-1.474643	0.000000	0.000000	0.000000	0.024946	-0.006798	0.138971	0.000000	0.000000	3.000000	19.000000	0.000000
1639.415061	0.096580	0.540273	-0.029030	82.301834	57.089764	115.654541	-0.175169	0.000000	-1.474643	0.000000	0.000000	0.000000	0.024946	-0.006798	0.138971	0.000000	0.000000	3.000000	19.000000	0.000000
1639.418394	0.096663	0.540250	-0.028567	82.301834	57.089764	115.654541	-0.175169	0.000000	-1.474643	0.000000	0.000000	0.000000	0.024925	-0.006887	0.138935	0.000000	0.000000	3.000000	19.000000	0.000000
1639.421728	0.096782	0.540203	-0.028039	82.288429	56.992798	115.556694	-0.171011	0.000000	-1.451482	0.000000	0.000000	0.000000	0.035699	-0.014139	0.158303	0.000000	0.000000	3.000000	19.000000	0.000000
1639.425061	0.096782	0.540203	-0.028039	82.288429	56.992798	115.556694	-0.171011	0.000000	-1.451482	0.000000	0.000000	0.000000	0.035699	-0.014139	0.158303	0.000000	0.000000	3.000000	19.000000	0.000000
1639.428394	0.096782	0.540203	-0.028039	82.288429	56.992798	115.556694	-0.171011	0.000000	-1.451482	0.000000	0.000000	0.000000	0.035699	-0.014139	0.158303	0.000000	0.000000	3.000000	19.000000	0.000000
1639.431728	0.096782	0.540203	-0.028039	82.274933	56.893375	115.459114	-0.160907	0.000000	-1.401942	0.000000	0.000000	0.000000	0.035699	-0.014139	0.158303	0.000000	0.000000	3.000000	19.000000	0.000000
1639.435061	0.096895	0.540155	-0.027442	82.274933	56.893375	115.459114	-0.160907	0.000000	-1.401942	0.000000	0.000000	0.000000	0.033956	-0.014222	0.179078	0.000000	0.000000	3.000000	19.000000	0.000000
1639.438394	0.096895	0.540155	-0.027442	82.274933	56.893375	115.459114	-0.160907	0.000000	-1.401942	0.000000	0.000000	0.000000	0.033956	-0.014222	0.179078	0.000000	0.000000	3.000000	19.000000	0.000000
1639.441728	0.097044	0.540083	-0.026781	82.259224	56.780983	115.345680	-0.160907	0.000000	-1.401942	0.000000	0.000000	0.000000	0.044731	-0.021594	0.198402	0.000000	0.000000	3.000000	19.000000	0.000000
1639.445061	0.097044	0.540083	-0.026781	82.259224	56.780983	115.345680	-0.160907	0.000000	-1.401942	0.000000	0.000000	0.000000	0.044731	-0.021594	0.198402	0.000000	0.000000	3.000000	19.000000	0.000000
1639.448394	0.097044	0.540083	-0.026781	82.259224	56.780983	115.345680	-0.160907	0.000000	-1.401942	0.000000	0.000000	0.000000	0.044731	-0.021594	0.198402	0.000000	0.000000	3.000000	19.000000	0.000000
1639.451728	0.097044	0.540083	-0.026781	82.240028	56.628437	115.192673	-0.147793	0.000000	-1.339029	0.000000	0.000000	0.000000	0.044731	-0.021594	0.198402	0.000000	0.000000	3.000000	19.000000	0.000000
1639.455061	0.097193	0.540002	-0.026027	82.240028	56.628437	115.192673	-0.147793	0.000000	-1.339029	0.000000	0.000000	0.000000	0.044516	-0.024237	0.226053	0.000000	0.000000	3.000000	19.000000	0.000000
1639.458394	0.097193	0.540002	-0.026027	82.240028	56.628437	115.192673	-0.147793	0.000000	-1.339029	0.000000	0.000000	0.000000	0.044516	-0.024237	0.226053	0.000000	0.000000	3.000000	19.000000	0.000000
1639.461728	0.097355	0.539921	-0.025209	82.221931	56.498486	115.064278	-0.147793	0.000000	-1.339029	0.000000	0.000000	0.000000	0.048849	-0.024507	0.245375	0.000000	0.000000	3.000000	19.000000	0.000000
1639.465061	0.097355	0.539921	-0.025209	82.221931	56.498486	115.064278	-0.147793	0.000000	-1.339029	0.000000	0.000000	0.000000	0.048849	-0.024507	0.245375	0.000000	0.000000	3.000000	19.000000	0.000000
1639.468394	0.097355	0.539921	-0.025209	82.221931	56.498486	115.064278	-0.147793	0.000000	-1.339029	0.000000	0.000000	0.000000	0.048849	-0.024507	0.245375	0.000000	0.000000	3.000000	19.000000	0.000000
1639.471728	0.097355	0.539921	-0.025209	82.201576	56.356098	114.920555	-0.132232	0.000000	-1.260457	0.000000	0.000000	0.000000	0.048849	-0.024507	0.245375	0.000000	0.000000	3.000000	19.000000	0.000000
1639.475061	0.097554	0.539814	-0.024327	82.201576	56.356098	114.920555	-0.132232	0.000000	-1.260457	0.000000	0.000000	0.000000	0.059632	-0.032108	0.264600	0.000000	0.000000	3.000000	19.000000	0.000000
1639.478394	0.097554	0.539814	-0.024327	82.201576	56.356098	114.920555	-0.132232	0.000000	-1.260457	0.000000	0.000000	0.000000	0.059632	-0.032108	0.264600	0.000000	0.000000	3.000000	19.000000	0.000000
1639.481728	0.097758	0.539697	-0.023423	82.181183	56.214508	114.777641	-0.132232	0.000000	-1.260457	0.000000	0.000000	0.000000	0.061154	-0.034893	0.271361	0.000000	0.000000	3.000000	19.000000	0.000000
1639.485061	0.097758	0.539697	-0.023423	82.181183	56.214508	114.777641	-0.132232	0.000000	-1.260457	0.000000	0.000000	0.000000	0.061154	-0.034893	0.271361	0.000000	0.000000	3.000000	19.000000	0.000000
1639.488394	0.097758	0.539697	-0.023423	82.181183	56.214508	114.777641	-0.132232	0.000000	-1.260457	0.000000	0.000000	0.000000	0.061154	-0.034893	0.271361	0.000000	0.000000	3.000000	19.000000	0.000000
1639.491728	0.097758	0.539697	-0.023423	82.158424	56.058006	114.619675	-0.112101	0.000000	-1.171130	0.000000	0.000000	0.000000	0.061154	-0.034893	0.271361	0.000000	0.000000	3.000000	19.000000	0.000000
1639.495061	0.097966	0.539596	-0.022500	82.158424	56.058006	114.619675	-0.112101	0.000000	-1.171130	0.000000	0.000000	0.000000	0.062379	-0.030457	0.276791	0.000000	0.000000	3.000000	19.000000	0.000000
1639.498394	0.097966	0.539596	-0.022500	82.158424	56.058006	114.619675	-0.112101	0.000000	-1.171130	0.000000	0.000000	0.000000	0.062379	-0.030457	0.276791	0.000000	0.000000	3.000000	19.000000	0.000000
1639.501728	0.098170	0.539477	-0.021596	82.137932	55.917919	114.478264	-0.112101	0.000000	-1.171130	0.000000	0.000000	0.000000	0.061084	-0.035674	0.271048	0.000000	0.000000	3.000000	19.000000	0.000000
1639.505061	0.098170	0.539477	-0.021596	82.137932	55.917919	114.478264	-0.112101	0.000000	-1.171130	0.000000	0.000000	0.000000	0.061084	-0.035674	0.271048	0.000000	0.000000	3.000000	19.000000	0.000000
1639.508394	0.098170	0.539477	-0.021596	82.137932	55.917919	114.478264	-0.112101	0.000000	-1.171130	0.000000	0.000000	0.000000	0.061084	-0.035674	0.271048	0.000000	0.000000	3.000000	19.000000	0.000000
1639.511728	0.098170	0.539477	-0.021596	82.115120	55.763199	114.322067	-0.091524	0.000000	-1.079824	0.000000	0.000000	0.000000	0.061084	-0.035674	0.271048	0.000000	0.000000	3.000000	19.000000	0.000000
1639.515061	0.098377	0.539373	-0.020675	82.115120	55.763199	114.322067	-0.091524	0.000000	-1.079824	0.000000	0.000000	0.000000	0.062305	-0.031165	0.276472	0.000000	0.000000	3.000000	19.000000	0.000000
1639.518394	0.098377	0.539373	-0.020675	82.115120	55.763199	114.322067	-0.091524	0.000000	-1.079824	0.000000	0.000000	0.000000	0.062305	-0.031165	0.276472	0.000000	0.000000	3.000000	19.000000	0.000000
1639.521728	0.098589	0.539284	-0.019735	82.089890	55.593929	114.151169	-0.091524	0.000000	-1.079824	0.000000	0.000000	0.000000	0.063528	-0.026713	0.281887	0.000000	0.000000	3.000000	19.000000	0.000000
1639.525061	0.098589	0.539284	-0.019735	82.089890	55.593929	114.151169	-0.091524	0.000000	-1.079824	0.000000	0.000000	0.000000	0.063528	-0.026713	0.281887	0.000000	0.000000	3.000000	19.000000	0.000000
1639.528394	0.098589	0.539284	-0.019735	82.089890	55.593929	114.151169	-0.091524	0.000000	-1.079824	0.000000	0.000000	0.000000	0.063528	-0.026713	0.281887	0.000000	0.000000	3.000000	19.000000	0.000000
1639.531728	0.098836	0.539193	-0.018736	82.062340	55.413334	113.966087	-0.070552	0.000000	-0.986764	0.000000	0.000000	0.000000	0.074092	-0.027244	0.299655	0.000000	0.000000	3.000000	19.000000	0.000000
1639.535061	0.098836	0.539193	-0.018736	82.062340	55.413334	113.966087	-0.070552	0.000000	-0.986764	0.000000	0.000000	0.000000	0.074092	-0.027244	0.299655	0.000000	0.000000	3.000000	19.000000	0.000000
1639.538394	0.098836	0.539193	-0.018736	82.062340	55.413334	113.966087	-0.070552	0.000000	-0.986764	0.000000	0.000000	0.000000	0.074092	-0.027244	0.299655	0.000000	0.000000	3.000000	19.000000	0.000000
1639.541728	0.099058	0.539085	-0.017752	82.037010	55.246334	113.797470	-0.058203	0.000000	-0.936822	0.000000	0.000000	0.000000	0.066566	-0.032494	0.295296	0.000000	0.000000	3.000000	19.000000	0.000000
1639.545061	0.099058	0.539085	-0.017752	82.037010	55.246334	113.797470	-0.058203	0.000000	-0.936822	0.000000	0.000000	0.000000	0.066566	-0.032494	0.295296	0.000000	0.000000	3.000000	19.000000	0.000000
1639.548394	0.099058	0.539085	-0.017752	82.037010	55.246334	113.797470	-0.058203	0.000000	-0.936822	0.000000	0.000000	0.000000	0.066566	-0.032494	0.295296	0.000000	0.000000	3.000000	19.000000	0.000000
1639.551728	0.099295	0.538950	-0.016700	82.012589	55.074280	113.621948	-0.047109	0.000000	-0.887606	0.000000	0.000000	0.000000	0.071171	-0.040543	0.315735	0.000000	0.000000	3.000000	19.000000	0.000000
1639.555061	0.099295	0.538950	-0.016700	82.012589	55.074280	113.621948	-0.047109	0.000000	-0.887606	0.000000	0.000000	0.000000	0.071171	-0.040543	0.315735	0.000000	0.000000	3.000000	19.000000	0.000000
1639.558394	0.099295	0.538950	-0.016700	82.012589	55.074280	113.621948	-0.047109	0.000000	-0.887606	0.000000	0.000000	0.000000	0.071171	-0.040543	0.315735	0.000000	0.000000	3.000000	19.000000	0.000000
1639.561728	0.099525	0.538756	-0.015681	81.994133	54.954308	113.500809	-0.035247	0.000000	-0.834983	0.000000	0.000000	0.000000	0.068908	-0.058179	0.305690	0.000000	0.000000	3.000000	19.000000	0.000000
1639.565061	0.099525	0.538756	-0.015681	81.994133	54.954308	113.500809	-0.035247	0.000000	-0.834983	0.000000	0.000000	0.000000	0.068908	-0.058179	0.305690	0.000000	0.000000	3.000000	19.000000	0.000000
1639.568394	0.099525	0.538756	-0.015681	81.994133	54.954308	113.500809	-0.035247	0.000000	-0.834983	0.000000	0.000000	0.000000	0.068908	-0.058179	0.305690	0.000000	0.000000	3.000000	19.000000	0.000000
1639.571728	0.099730	0.538519	-0.014672	81.980194	54.864700	113.410316	-0.023762	0.000000	-0.784035	0.000000	0.000000	0.000000	0.061594	-0.070983	0.302634	0.000000	0.000000	3.000000	19.000000	0.000000
1639.575061	0.099730	0.538519	-0.014672	81.980194	54.864700	113.410316	-0.023762	0.000000	-0.784035	0.000000	0.000000	0.000000	0.061594	-0.070983	0.302634	0.000000	0.000000	3.000000	19.000000	0.000000
1639.578394	0.099730	0.538519	-0.014672	81.980194	54.864700	113.410316	-0.023762	0.000000	-0.784035	0.000000	0.000000	0.000000	0.061594	-0.070983	0.302634	0.000000	0.000000	3.000000	19.000000	0.000000
1639.581728	0.099917	0.538241	-0.013742	81.970917	54.799679	113.350151	-0.013497	0.000000	-0.733596	0.000000	0.000000	0.000000	0.056213	-0.083563	0.278873	0.000000	0.000000	3.000000	19.000000	0.000000
1639.585061	0.099917	0.538241	-0.013742	81.970917	54.799679	113.350151	-0.013497	0.000000	-0.733596	0.000000	0.000000	0.000000	0.056213	-0.083563	0.278873	0.000000	0.000000	3.000000	19.000000	0.000000
1639.588394	0.099917	0.538241	-0.013742	81.970917	54.799679	113.350151	-0.013497	0.000000	-0.733596	0.000000	0.000000	0.000000	0.056213	-0.083563	0.278873	0.000000	0.000000	3.000000	19.000000	0.000000
1639.591728	0.100053	0.537953	-0.012845	81.967278	54.755630	113.312126	-0.004128	0.000000	-0.687117	0.000000	0.000000	0.000000	0.040686	-0.086374	0.269109	0.000000	0.000000	3.000000	19.000000	0.000000
1639.595061	0.100053	0.537953	-0.012845	81.967278	54.755630	113.312126	-0.004128	0.000000	-0.687117	0.000000	0.000000	0.000000	0.040686	-0.086374	0.269109	0.000000	0.000000	3.000000	19.000000	0.000000
1639.598394	0.100053	0.537953	-0.012845	81.967278	54.755630	113.312126	-0.004128	0.000000	-0.687117	0.000000	0.000000	0.000000	0.040686	-0.086374	0.269109	0.000000	0.000000	3.000000	19.000000	0.000000
1639.601728	0.100053	0.537953	-0.012845	81.966423	54.742481	113.309578	0.002653	0.000000	-0.642265	0.000000	0.000000	0.000000	0.040686	-0.086374	0.269109	0.000000	0.000000	3.000000	19.000000	0.000000
1639.605061	0.100137	0.537656	-0.011981	81.966423	54.742481	113.309578	0.002653	0.000000	-0.642265	0.000000	0.000000	0.000000	0.025094	-0.089143	0.259372	0.000000	0.000000	3.000000	19.000000	0.000000
1639.608394	0.100137	0.537656	-0.011981	81.966423	54.742481	113.309578	0.002653	0.000000	-0.642265	0.000000	0.000000	0.000000	0.025094	-0.089143	0.259372	0.000000	0.000000	3.000000	19.000000	0.000000
1639.611728	0.100196	0.537351	-0.011222	81.968765	54.741062	113.324631	0.002653	0.000000	-0.642265	0.000000	0.000000	0.000000	0.017818	-0.091465	0.227547	0.000000	0.000000	3.000000	19.000000	0.000000
1639.615061	0.100196	0.537351	-0.011222	81.968765	54.741062	113.324631	0.002653	0.000000	-0.642265	0.000000	0.000000	0.000000	0.017818	-0.091465	0.227547	0.000000	0.000000	3.000000	19.000000	0.000000
1639.618394	0.100196	0.537351	-0.011222	81.968765	54.741062	113.324631	0.002653	0.000000	-0.642265	0.000000	0.000000	0.000000	0.017818	-0.091465	0.227547	0.000000	0.000000	3.000000	19.000000	0.000000
1639.621728	0.100196	0.537351	-0.011222	81.968719	54.724709	113.324593	0.009805	0.000000	-0.561112	0.000000	0.000000	0.000000	0.017818	-0.091465	0.227547	0.000000	0.000000	3.000000	19.000000	0.000000
1639.625061	0.100212	0.537069	-0.010459	81.968719	54.724709	113.324593	0.009805	0.000000	-0.561112	0.000000	0.000000	0.000000	0.004669	-0.084377	0.228987	0.000000	0.000000	3.000000	19.000000	0.000000
1639.628394	0.100212	0.537069	-0.010459	81.968719	54.724709	113.324593	0.009805	0.000000	-0.561112	0.000000	0.000000	0.000000	0.004669	-0.084377	0.228987	0.000000	0.000000	3.000000	19.000000	0.000000
1639.631728	0.100260	0.536780	-0.009747	81.970085	54.729397	113.347588	0.009805	0.000000	-0.561112	0.000000	0.000000	0.000000	0.014451	-0.086970	0.213603	0.000000	0.000000	3.000000	19.000000	0.000000
1639.635061	0.100260	0.536780	-0.009747	81.970085	54.729397	113.347588	0.009805	0.000000	-0.561112	0.000000	0.000000	0.000000	0.014451	-0.086970	0.213603	0.000000	0.000000	3.000000	19.000000	0.000000
1639.638394	0.100260	0.536780	-0.009747	81.970085	54.729397	113.347588	0.009805	0.000000	-0.561112	0.000000	0.000000	0.000000	0.014451	-0.086970	0.213603	0.000000	0.000000	3.000000	19.000000	0.000000
1639.641728	0.100260	0.536780	-0.009747	81.969063	54.727375	113.355560	0.012992	0.000000	-0.487347	0.000000	0.000000	0.000000	0.014451	-0.086970	0.213603	0.000000	0.000000	3.000000	19.000000	0.000000
1639.645061	0.100349	0.536514	-0.009049	81.969063	54.727375	113.355560	0.012992	0.000000	-0.487347	0.000000	0.000000	0.000000	0.026805	-0.079810	0.209355	0.000000	0.000000	3.000000	19.000000	0.000000
1639.648394	0.100349	0.536514	-0.009049	81.969063	54.727375	113.355560	0.012992	0.000000	-0.487347	0.000000	0.000000	0.000000	0.026805	-0.079810	0.209355	0.000000	0.000000	3.000000	19.000000	0.000000
1639.651728	0.100502	0.536246	-0.008366	81.969063	54.727375	113.355560	0.012992	0.000000	-0.487347	0.000000	0.000000	0.000000	0.045891	-0.080169	0.204946	0.000000	0.000000	3.000000	19.000000	0.000000
1639.655061	0.100502	0.536246	-0.008366	81.969063	54.727375	113.355560	0.012992	0.000000	-0.487347	0.000000	0.000000	0.000000	0.045891	-0.080169	0.204946	0.000000	0.000000	3.000000	19.000000	0.000000
1639.658394	0.100502	0.536246	-0.008366	81.969063	54.727375	113.355560	0.012992	0.000000	-0.487347	0.000000	0.000000	0.000000	0.045891	-0.080169	0.204946	0.000000	0.000000	3.000000	19.000000	0.000000
1639.661728	0.100502	0.536246	-0.008366	81.969109	54.730160	113.355621	0.025108	0.000000	-0.418297	0.000000	0.000000	0.000000	0.045891	-0.080169	0.204946	0.000000	0.000000	3.000000	19.000000	0.000000
1639.665061	0.100702	0.535994	-0.007674	81.969109	54.730160	113.355621	0.025108	0.000000	-0.418297	0.000000	0.000000	0.000000	0.059913	-0.075648	0.207515	0.000000	0.000000	3.000000	19.000000	0.000000
1639.668394	0.100702	0.535994	-0.007674	81.969109	54.730160	113.355621	0.025108	0.000000	-0.418297	0.000000	0.000000	0.000000	0.059913	-0.075648	0.207515	0.000000	0.000000	3.000000	19.000000	0.000000
1639.671728	0.100926	0.535726	-0.007075	81.969063	54.740997	113.355583	0.025108	0.000000	-0.418297	0.000000	0.000000	0.000000	0.067190	-0.080302	0.179731	0.000000	0.000000	3.000000	19.000000	0.000000
1639.675061	0.100926	0.535726	-0.007075	81.969063	54.740997	113.355583	0.025108	0.000000	-0.418297	0.000000	0.000000	0.000000	0.067190	-0.080302	0.179731	0.000000	0.000000	3.000000	19.000000	0.000000
1639.678394	0.100926	0.535726	-0.007075	81.969063	54.740997	113.355583	0.025108	0.000000	-0.418297	0.000000	0.000000	0.000000	0.067190	-0.080302	0.179731	0.000000	0.000000	3.000000	19.000000	0.000000
1639.681728	0.100926	0.535726	-0.007075	81.971550	54.761047	113.360069	0.046292	0.000000	-0.353756	0.000000	0.000000	0.000000	0.067190	-0.080302	0.179731	0.000000	0.000000	3.000000	19.000000	0.000000
1639.685061	0.101149	0.535483	-0.006481	81.971550	54.761047	113.360069	0.046292	0.000000	-0.353756	0.000000	0.000000	0.000000	0.066955	-0.073019	0.178345	0.000000	0.000000	3.000000	19.000000	0.000000
1639.688394	0.101149	0.535483	-0.006481	81.971550	54.761047	113.360069	0.046292	0.000000	-0.353756	0.000000	0.000000	0.000000	0.066955	-0.073019	0.178345	0.000000	0.000000	3.000000	19.000000	0.000000
1639.691728	0.101318	0.535226	-0.006028	81.984085	54.801994	113.385818	0.046292	0.000000	-0.353756	0.000000	0.000000	0.000000	0.050705	-0.077024	0.135718	0.000000	0.000000	3.000000	19.000000	0.000000
1639.695061	0.101318	0.535226	-0.006028	81.984085	54.801994	113.385818	0.046292	0.000000	-0.353756	0.000000	0.000000	0.000000	0.050705	-0.077024	0.135718	0.000000	0.000000	3.000000	19.000000	0.000000
1639.698394	0.101318	0.535226	-0.006028	81.984085	54.801994	113.385818	0.046292	0.000000	-0.353756	0.000000	0.000000	0.000000	0.050705	-0.077024	0.135718	0.000000	0.000000	3.000000	19.000000	0.000000
1639.701728	0.101318	0.535226	-0.006028	82.004089	54.813305	113.376190	0.065902	0.000000	-0.301412	0.000000	0.000000	0.000000	0.050705	-0.077024	0.135718	0.000000	0.000000	3.000000	19.000000	0.000000
1639.705061	0.101425	0.534980	-0.005653	82.004089	54.813305	113.376190	0.065902	0.000000	-0.301412	0.000000	0.000000	0.000000	0.032023	-0.073891	0.112522	0.000000	0.000000	3.000000	19.000000	0.000000
1639.708394	0.101425	0.534980	-0.005653	82.004089	54.813305	113.376190	0.065902	0.000000	-0.301412	0.000000	0.000000	0.000000	0.032023	-0.073891	0.112522	0.000000	0.000000	3.000000	19.000000	0.000000
1639.711728	0.101425	0.534980	-0.005653	82.027161	54.850452	113.394928	0.065902	0.000000	-0.301412	0.000000	0.000000	0.000000	0.032023	-0.073891	0.112522	0.000000	0.000000	3.000000	19.000000	0.000000
1639.715061	0.101425	0.534980	-0.005653	82.027161	54.850452	113.394928	0.065902	0.000000	-0.301412	0.000000	0.000000	0.000000	0.032023	-0.073891	0.112522	0.000000	0.000000	3.000000	19.000000	0.000000
1639.718394	0.101498	0.534746	-0.005429	82.027161	54.850452	113.394928	0.065902	0.000000	-0.301412	0.000000	0.000000	0.000000	0.021871	-0.070098	0.067286	0.000000	0.000000	3.000000	19.000000	0.000000
1639.721728	0.101529	0.534549	-0.005291	82.044357	54.949505	113.493156	0.071239	0.000000	-0.282659	0.000000	0.000000	0.000000	0.009316	-0.059201	0.041465	0.000000	0.000000	3.000000	19.000000	0.000000
1639.725061	0.101529	0.534549	-0.005291	82.044357	54.949505	113.493156	0.071239	0.000000	-0.282659	0.000000	0.000000	0.000000	0.009316	-0.059201	0.041465	0.000000	0.000000	3.000000	19.000000	0.000000
1639.728394	0.101529	0.534549	-0.005291	82.044357	54.949505	113.493156	0.071239	0.000000	-0.282659	0.000000	0.000000	0.000000	0.009316	-0.059201	0.041465	0.000000	0.000000	3.000000	19.000000	0.000000
1639.731728	0.101529	0.534549	-0.005291	82.060509	55.060619	113.599861	0.076437	0.000000	-0.264533	0.000000	0.000000	0.000000	0.009316	-0.059201	0.041465	0.000000	0.000000	3.000000	19.000000	0.000000
1639.735061	0.101574	0.534356	-0.005290	82.060509	55.060619	113.599861	0.076437	0.000000	-0.264533	0.000000	0.000000	0.000000	0.013563	-0.058004	0.000185	0.000000	0.000000	3.000000	19.000000	0.000000
1639.738394	0.101574	0.534356	-0.005290	82.060509	55.060619	113.599861	0.076437	0.000000	-0.264533	0.000000	0.000000	0.000000	0.013563	-0.058004	0.000185	0.000000	0.000000	3.000000	19.000000	0.000000
1639.741728	0.101574	0.534356	-0.005290	82.074425	55.157024	113.691704	0.076437	0.000000	-0.264533	0.000000	0.000000	0.000000	0.013563	-0.058004	0.000185	0.000000	0.000000	3.000000	19.000000	0.000000
1639.745061	0.101574	0.534356	-0.005290	82.074425	55.157024	113.691704	0.076437	0.000000	-0.264533	0.000000	0.000000	0.000000	0.013563	-0.058004	0.000185	0.000000	0.000000	3.000000	19.000000	0.000000
1639.748394	0.101629	0.534231	-0.005348	82.074425	55.157024	113.691704	0.076437	0.000000	-0.264533	0.000000	0.000000	0.000000	0.016379	-0.037313	-0.017358	0.000000	0.000000	3.000000	19.000000	0.000000
1639.751728	0.101629	0.534231	-0.005348	82.085945	55.243969	113.768509	0.078697	0.000000	-0.264503	0.000000	0.000000	0.000000	0.016379	-0.037313	-0.017358	0.000000	0.000000	3.000000	19.000000	0.000000
1639.755061	0.101629	0.534231	-0.005348	82.085945	55.243969	113.768509	0.078697	0.000000	-0.264503	0.000000	0.000000	0.000000	0.016379	-0.037313	-0.017358	0.000000	0.000000	3.000000	19.000000	0.000000
1639.758394	0.101629	0.534231	-0.005348	82.085945	55.243969	113.768509	0.078697	0.000000	-0.264503	0.000000	0.000000	0.000000	0.016379	-0.037313	-0.017358	0.000000	0.000000	3.000000	19.000000	0.000000
1639.761728	0.101810	0.534102	-0.005545	82.095154	55.321262	113.830063	0.081427	0.000000	-0.267396	0.000000	0.000000	0.000000	0.054292	-0.038795	-0.059072	0.000000	0.000000	3.000000	19.000000	0.000000
1639.765061	0.101810	0.534102	-0.005545	82.095154	55.321262	113.830063	0.081427	0.000000	-0.267396	0.000000	0.000000	0.000000	0.054292	-0.038795	-0.059072	0.000000	0.000000	3.000000	19.000000	0.000000
1639.768394	0.101810	0.534102	-0.005545	82.095154	55.321262	113.830063	0.081427	0.000000	-0.267396	0.000000	0.000000	0.000000	0.054292	-0.038795	-0.059072	0.000000	0.000000	3.000000	19.000000	0.000000
1639.771728	0.101810	0.534102	-0.005545	82.097458	55.352856	113.845482	0.090476	0.000000	-0.277241	0.000000	0.000000	0.000000	0.054292	-0.038795	-0.059072	0.000000	0.000000	3.000000	19.000000	0.000000
1639.775061	0.101929	0.534095	-0.005615	82.097458	55.352856	113.845482	0.090476	0.000000	-0.277241	0.000000	0.000000	0.000000	0.035797	-0.002098	-0.021081	0.000000	0.000000	3.000000	19.000000	0.000000
1639.778394	0.101929	0.534095	-0.005615	82.097458	55.352856	113.845482	0.090476	0.000000	-0.277241	0.000000	0.000000	0.000000	0.035797	-0.002098	-0.021081	0.000000	0.000000	3.000000	19.000000	0.000000
1639.781728	0.101929	0.534095	-0.005615	82.097458	55.363724	113.845482	0.090476	0.000000	-0.277241	0.000000	0.000000	0.000000	0.035797	-0.002098	-0.021081	0.000000	0.000000	3.000000	19.000000	0.000000
1639.785061	0.101929	0.534095	-0.005615	82.097458	55.363724	113.845482	0.090476	0.000000	-0.277241	0.000000	0.000000	0.000000	0.035797	-0.002098	-0.021081	0.000000	0.000000	3.000000	19.000000	0.000000
1639.788394	0.102004	0.534113	-0.005680	82.097458	55.363724	113.845482	0.090476	0.000000	-0.277241	0.000000	0.000000	0.000000	0.022651	0.005469	-0.019415	0.000000	0.000000	3.000000	19.000000	0.000000
1639.791728	0.102004	0.534113	-0.005680	82.092873	55.338661	113.814682	0.096442	0.000000	-0.280754	0.000000	0.000000	0.000000	0.022651	0.005469	-0.019415	0.000000	0.000000	3.000000	19.000000	0.000000
1639.795061	0.102004	0.534113	-0.005680	82.092873	55.338661	113.814682	0.096442	0.000000	-0.280754	0.000000	0.000000	0.000000	0.022651	0.005469	-0.019415	0.000000	0.000000	3.000000	19.000000	0.000000
1639.798394	0.102004	0.534113	-0.005680	82.092873	55.338661	113.814682	0.096442	0.000000	-0.280754	0.000000	0.000000	0.000000	0.022651	0.005469	-0.019415	0.000000	0.000000	3.000000	19.000000	0.000000
1639.801728	0.102036	0.534238	-0.005641	82.085945	55.292938	113.768509	0.100217	0.000000	-0.283990	0.000000	0.000000	0.000000	0.009373	0.037314	0.011574	0.000000	0.000000	3.000000	19.000000	0.000000
1639.805061	0.102036	0.534238	-0.005641	82.085945	55.292938	113.768509	0.100217	0.000000	-0.283990	0.000000	0.000000	0.000000	0.009373	0.037314	0.011574	0.000000	0.000000	3.000000	19.000000	0.000000
1639.808394	0.102036	0.534238	-0.005641	82.085945	55.292938	113.768509	0.100217	0.000000	-0.283990	0.000000	0.000000	0.000000	0.009373	0.037314	0.011574	0.000000	0.000000	3.000000	19.000000	0.000000
1639.811728	0.102036	0.534238	-0.005641	82.074394	55.211464	113.691742	0.101779	0.000000	-0.282061	0.000000	0.000000	0.000000	0.009373	0.037314	0.011574	0.000000	0.000000	3.000000	19.000000	0.000000
1639.815061	0.101999	0.534320	-0.005603	82.074394	55.211464	113.691742	0.101779	0.000000	-0.282061	0.000000	0.000000	0.000000	-0.010901	0.024861	0.011584	0.000000	0.000000	3.000000	19.000000	0.000000
1639.818394	0.101999	0.534320	-0.005603	82.074394	55.211464	113.691742	0.101779	0.000000	-0.282061	0.000000	0.000000	0.000000	-0.010901	0.024861	0.011584	0.000000	0.000000	3.000000	19.000000	0.000000
1639.821728	0.101999	0.534320	-0.005603	82.065163	55.145344	113.630486	0.101779	0.000000	-0.282061	0.000000	0.000000	0.000000	-0.010901	0.024861	0.011584	0.000000	0.000000	3.000000	19.000000	0.000000
1639.825061	0.101999	0.534320	-0.005603	82.065163	55.145344	113.630486	0.101779	0.000000	-0.282061	0.000000	0.000000	0.000000	-0.010901	0.024861	0.011584	0.000000	0.000000	3.000000	19.000000	0.000000
1639.828394	0.101941	0.534429	-0.005563	82.065163	55.145344	113.630486	0.101779	0.000000	-0.282061	0.000000	0.000000	0.000000	-0.017613	0.032471	0.011796	0.000000	0.000000	3.000000	19.000000	0.000000
1639.831728	0.101941	0.534429	-0.005563	82.055916	55.073891	113.569321	0.099962	0.000000	-0.280131	0.000000	0.000000	0.000000	-0.017613	0.032471	0.011796	0.000000	0.000000	3.000000	19.000000	0.000000
1639.835061	0.101941	0.534429	-0.005563	82.055916	55.073891	113.569321	0.099962	0.000000	-0.280131	0.000000	0.000000	0.000000	-0.017613	0.032471	0.011796	0.000000	0.000000	3.000000	19.000000	0.000000
1639.838394	0.101941	0.534429	-0.005563	82.055916	55.073891	113.569321	0.099962	0.000000	-0.280131	0.000000	0.000000	0.000000	-0.017613	0.032471	0.011796	0.000000	0.000000	3.000000	19.000000	0.000000
1639.841728	0.101801	0.534590	-0.005582	82.048973	55.020470	113.523621	0.097027	0.000000	-0.278165	0.000000	0.000000	0.000000	-0.041798	0.048265	-0.005517	0.000000	0.000000	3.000000	19.000000	0.000000
1639.845061	0.101801	0.534590	-0.005582	82.048973	55.020470	113.523621	0.097027	0.000000	-0.278165	0.000000	0.000000	0.000000	-0.041798	0.048265	-0.005517	0.000000	0.000000	3.000000	19.000000	0.000000
1639.848394	0.101801	0.534590	-0.005582	82.048973	55.020470	113.523621	0.097027	0.000000	-0.278165	0.000000	0.000000	0.000000	-0.041798	0.048265	-0.005517	0.000000	0.000000	3.000000	19.000000	0.000000
1639.851728	0.101801	0.534590	-0.005582	82.049004	55.015026	113.523621	0.090060	0.000000	-0.279084	0.000000	0.000000	0.000000	-0.041798	0.048265	-0.005517	0.000000	0.000000	3.000000	19.000000	0.000000
1639.855061	0.101733	0.534635	-0.005685	82.049004	55.015026	113.523621	0.090060	0.000000	-0.279084	0.000000	0.000000	0.000000	-0.020531	0.013663	-0.031134	0.000000	0.000000	3.000000	19.000000	0.000000
1639.858394	0.101733	0.534635	-0.005685	82.049004	55.015026	113.523621	0.090060	0.000000	-0.279084	0.000000	0.000000	0.000000	-0.020531	0.013663	-0.031134	0.000000	0.000000	3.000000	19.000000	0.000000
1639.861728	0.101733	0.534635	-0.005685	82.051323	55.024673	113.538857	0.090060	0.000000	-0.279084	0.000000	0.000000	0.000000	-0.020531	0.013663	-0.031134	0.000000	0.000000	3.000000	19.000000	0.000000
1639.865061	0.101733	0.534635	-0.005685	82.051323	55.024673	113.538857	0.090060	0.000000	-0.279084	0.000000	0.000000	0.000000	-0.020531	0.013663	-0.031134	0.000000	0.000000	3.000000	19.000000	0.000000
1639.868394	0.101660	0.534664	-0.005808	82.051323	55.024673	113.538857	0.090060	0.000000	-0.279084	0.000000	0.000000	0.000000	-0.021781	0.008809	-0.036710	0.000000	0.000000	3.000000	19.000000	0.000000
1639.871728	0.101660	0.534664	-0.005808	82.057228	55.070705	113.592606	0.086639	0.000000	-0.284273	0.000000	0.000000	0.000000	-0.021781	0.008809	-0.036710	0.000000	0.000000	3.000000	19.000000	0.000000
1639.875061	0.101660	0.534664	-0.005808	82.057228	55.070705	113.592606	0.086639	0.000000	-0.284273	0.000000	0.000000	0.000000	-0.021781	0.008809	-0.036710	0.000000	0.000000	3.000000	19.000000	0.000000
1639.878394	0.101660	0.534664	-0.005808	82.057228	55.070705	113.592606	0.086639	0.000000	-0.284273	0.000000	0.000000	0.000000	-0.021781	0.008809	-0.036710	0.000000	0.000000	3.000000	19.000000	0.000000
1639.881728	0.101530	0.534702	-0.006186	82.059525	55.085850	113.607880	0.083008	0.000000	-0.290391	0.000000	0.000000	0.000000	-0.039051	0.011181	-0.113472	0.000000	0.000000	3.000000	19.000000	0.000000
1639.885061	0.101530	0.534702	-0.006186	82.059525	55.085850	113.607880	0.083008	0.000000	-0.290391	0.000000	0.000000	0.000000	-0.039051	0.011181	-0.113472	0.000000	0.000000	3.000000	19.000000	0.000000
1639.888394	0.101530	0.534702	-0.006186	82.059525	55.085850	113.607880	0.083008	0.000000	-0.290391	0.000000	0.000000	0.000000	-0.039051	0.011181	-0.113472	0.000000	0.000000	3.000000	19.000000	0.000000
1639.891728	0.101485	0.534758	-0.006386	82.064171	55.116135	113.638466	0.076500	0.000000	-0.309303	0.000000	0.000000	0.000000	-0.013521	0.016942	-0.060055	0.000000	0.000000	3.000000	19.000000	0.000000
1639.895061	0.101485	0.534758	-0.006386	82.064171	55.116135	113.638466	0.076500	0.000000	-0.309303	0.000000	0.000000	0.000000	-0.013521	0.016942	-0.060055	0.000000	0.000000	3.000000	19.000000	0.000000
1639.898394	0.101485	0.534758	-0.006386	82.064171	55.116135	113.638466	0.076500	0.000000	-0.309303	0.000000	0.000000	0.000000	-0.013521	0.016942	-0.060055	0.000000	0.000000	3.000000	19.000000	0.000000
1639.901728	0.101485	0.534758	-0.006386	82.064171	55.116135	113.638466	0.074247	0.000000	-0.319313	0.000000	0.000000	0.000000	-0.013521	0.016942	-0.060055	0.000000	0.000000	3.000000	19.000000	0.000000
1639.905061	0.101449	0.534822	-0.006545	82.064171	55.116135	113.638466	0.074247	0.000000	-0.319313	0.000000	0.000000	0.000000	-0.010735	0.019051	-0.047681	0.000000	0.000000	3.000000	19.000000	0.000000
1639.908394	0.101449	0.534822	-0.006545	82.064171	55.116135	113.638466	0.074247	0.000000	-0.319313	0.000000	0.000000	0.000000	-0.010735	0.019051	-0.047681	0.000000	0.000000	3.000000	19.000000	0.000000
1639.911728	0.101449	0.534822	-0.006545	82.061821	55.103691	113.623161	0.074247	0.000000	-0.319313	0.000000	0.000000	0.000000	-0.010735	0.019051	-0.047681	0.000000	0.000000	3.000000	19.000000	0.000000
1639.915061	0.101449	0.534822	-0.006545	82.061821	55.103691	113.623161	0.074247	0.000000	-0.319313	0.000000	0.000000	0.000000	-0.010735	0.019051	-0.047681	0.000000	0.000000	3.000000	19.000000	0.000000
1639.918394	0.101439	0.534901	-0.006690	82.061821	55.103691	113.623161	0.074247	0.000000	-0.319313	0.000000	0.000000	0.000000	-0.003064	0.023885	-0.043562	0.000000	0.000000	3.000000	19.000000	0.000000
1639.921728	0.101439	0.534901	-0.006690	82.059525	55.088604	113.607918	0.072457	0.000000	-0.327259	0.000000	0.000000	0.000000	-0.003064	0.023885	-0.043562	0.000000	0.000000	3.000000	19.000000	0.000000
1639.925061	0.101439	0.534901	-0.006690	82.059525	55.088604	113.607918	0.072457	0.000000	-0.327259	0.000000	0.000000	0.000000	-0.003064	0.023885	-0.043562	0.000000	0.000000	3.000000	19.000000	0.000000
1639.928394	0.101439	0.534901	-0.006690	82.059525	55.088604	113.607918	0.072457	0.000000	-0.327259	0.000000	0.000000	0.000000	-0.003064	0.023885	-0.043562	0.000000	0.000000	3.000000	19.000000	0.000000
1639.931728	0.101395	0.535049	-0.006885	82.054932	55.058353	113.577393	0.071947	0.000000	-0.334520	0.000000	0.000000	0.000000	-0.013112	0.044398	-0.058241	0.000000	0.000000	3.000000	19.000000	0.000000
1639.935061	0.101395	0.535049	-0.006885	82.054932	55.058353	113.577393	0.071947	0.000000	-0.334520	0.000000	0.000000	0.000000	-0.013112	0.044398	-0.058241	0.000000	0.000000	3.000000	19.000000	0.000000
1639.938394	0.101395	0.535049	-0.006885	82.054932	55.058353	113.577393	0.071947	0.000000	-0.334520	0.000000	0.000000	0.000000	-0.013112	0.044398	-0.058241	0.000000	0.000000	3.000000	19.000000	0.000000
1639.941728	0.101395	0.535049	-0.006885	82.050308	55.028141	113.546875	0.069761	0.000000	-0.344227	0.000000	0.000000	0.000000	-0.013112	0.044398	-0.058241	0.000000	0.000000	3.000000	19.000000	0.000000
1639.945061	0.101378	0.535127	-0.006961	82.050308	55.028141	113.546875	0.069761	0.000000	-0.344227	0.000000	0.000000	0.000000	-0.005166	0.023271	-0.022936	0.000000	0.000000	3.000000	19.000000	0.000000
1639.948394	0.101378	0.535127	-0.006961	82.050308	55.028141	113.546875	0.069761	0.000000	-0.344227	0.000000	0.000000	0.000000	-0.005166	0.023271	-0.022936	0.000000	0.000000	3.000000	19.000000	0.000000
1639.951728	0.101378	0.535127	-0.006961	82.047966	55.010284	113.531601	0.069761	0.000000	-0.344227	0.000000	0.000000	0.000000	-0.005166	0.023271	-0.022936	0.000000	0.000000	3.000000	19.000000	0.000000
1639.955061	0.101378	0.535127	-0.006961	82.047966	55.010284	113.531601	0.069761	0.000000	-0.344227	0.000000	0.000000	0.000000	-0.005166	0.023271	-0.022936	0.000000	0.000000	3.000000	19.000000	0.000000
1639.958394	0.101345	0.535195	-0.007010	82.047966	55.010284	113.531601	0.069761	0.000000	-0.344227	0.000000	0.000000	0.000000	-0.010042	0.020552	-0.014681	0.000000	0.000000	3.000000	19.000000	0.000000
1639.961728	0.101345	0.535195	-0.007010	82.043373	54.980194	113.501213	0.068900	0.000000	-0.348049	0.000000	0.000000	0.000000	-0.010042	0.020552	-0.014681	0.000000	0.000000	3.000000	19.000000	0.000000
1639.965061	0.101345	0.535195	-0.007010	82.043373	54.980194	113.501213	0.068900	0.000000	-0.348049	0.000000	0.000000	0.000000	-0.010042	0.020552	-0.014681	0.000000	0.000000	3.000000	19.000000	0.000000
1639.968394	0.101345	0.535195	-0.007010	82.043373	54.980194	113.501213	0.068900	0.000000	-0.348049	0.000000	0.000000	0.000000	-0.010042	0.020552	-0.014681	0.000000	0.000000	3.000000	19.000000	0.000000
1639.971728	0.101301	0.535282	-0.007104	82.041000	54.962368	113.485962	0.067227	0.000000	-0.350496	0.000000	0.000000	0.000000	-0.013110	0.025952	-0.028319	0.000000	0.000000	3.000000	19.000000	0.000000
1639.975061	0.101301	0.535282	-0.007104	82.041000	54.962368	113.485962	0.067227	0.000000	-0.350496	0.000000	0.000000	0.000000	-0.013110	0.025952	-0.028319	0.000000	0.000000	3.000000	19.000000	0.000000
1639.978394	0.101301	0.535282	-0.007104	82.041000	54.962368	113.485962	0.067227	0.000000	-0.350496	0.000000	0.000000	0.000000	-0.013110	0.025952	-0.028319	0.000000	0.000000	3.000000	19.000000	0.000000
1639.981728	0.101301	0.535282	-0.007104	82.038734	54.944595	113.470764	0.065042	0.000000	-0.355216	0.000000	0.000000	0.000000	-0.013110	0.025952	-0.028319	0.000000	0.000000	3.000000	19.000000	0.000000
1639.985061	0.101252	0.535316	-0.007122	82.038734	54.944595	113.470764	0.065042	0.000000	-0.355216	0.000000	0.000000	0.000000	-0.014633	0.010279	-0.005181	0.000000	0.000000	3.000000	19.000000	0.000000
1639.988394	0.101252	0.535316	-0.007122	82.038734	54.944595	113.470764	0.065042	0.000000	-0.355216	0.000000	0.000000	0.000000	-0.014633	0.010279	-0.005181	0.000000	0.000000	3.000000	19.000000	0.000000
1639.991728	0.101252	0.535316	-0.007122	82.036392	54.924118	113.455574	0.065042	0.000000	-0.355216	0.000000	0.000000	0.000000	-0.014633	0.010279	-0.005181	0.000000	0.000000	3.000000	19.000000	0.000000
1639.995061	0.101252	0.535316	-0.007122	82.036392	54.924118	113.455574	0.065042	0.000000	-0.355216	0.000000	0.000000	0.000000	-0.014633	0.010279	-0.005181	0.000000	0.000000	3.000000	19.000000	0.000000
1639.998394	0.101225	0.535350	-0.007144	82.036392	54.924118	113.455574	0.065042	0.000000	-0.355216	0.000000	0.000000	0.000000	-0.008225	0.010269	-0.006625	0.000000	0.000000	3.000000	19.000000	0.000000
1640.001728	0.101181	0.535375	-0.007138	82.034050	54.903584	113.440338	0.062603	0.000000	-0.356079	0.000000	0.000000	0.000000	-0.013098	0.007568	0.001633	0.000000	0.000000	3.000000	19.000000	0.000000
1640.005061	0.101181	0.535375	-0.007138	82.034050	54.903584	113.440338	0.062603	0.000000	-0.356079	0.000000	0.000000	0.000000	-0.013098	0.007568	0.001633	0.000000	0.000000	3.000000	19.000000	0.000000
1640.008394	0.101181	0.535375	-0.007138	82.034050	54.903584	113.440338	0.062603	0.000000	-0.356079	0.000000	0.000000	0.000000	-0.013098	0.007568	0.001633	0.000000	0.000000	3.000000	19.000000	0.000000
1640.011728	0.101181	0.535375	-0.007138	82.034103	54.900906	113.440376	0.059049	0.000000	-0.356912	0.000000	0.000000	0.000000	-0.013098	0.007568	0.001633	0.000000	0.000000	3.000000	19.000000	0.000000
1640.015061	0.101155	0.535384	-0.007156	82.034103	54.900906	113.440376	0.059049	0.000000	-0.356912	0.000000	0.000000	0.000000	-0.007943	0.002695	-0.005377	0.000000	0.000000	3.000000	19.000000	0.000000
1640.018394	0.101155	0.535384	-0.007156	82.034103	54.900906	113.440376	0.059049	0.000000	-0.356912	0.000000	0.000000	0.000000	-0.007943	0.002695	-0.005377	0.000000	0.000000	3.000000	19.000000	0.000000
1640.021728	0.101155	0.535384	-0.007156	82.031731	54.885868	113.425194	0.059049	0.000000	-0.356912	0.000000	0.000000	0.000000	-0.007943	0.002695	-0.005377	0.000000	0.000000	3.000000	19.000000	0.000000
1640.025061	0.101155	0.535384	-0.007156	82.031731	54.885868	113.425194	0.059049	0.000000	-0.356912	0.000000	0.000000	0.000000	-0.007943	0.002695	-0.005377	0.000000	0.000000	3.000000	19.000000	0.000000
1640.028394	0.101154	0.535410	-0.007160	82.031731	54.885868	113.425194	0.059049	0.000000	-0.356912	0.000000	0.000000	0.000000	-0.000280	0.007558	-0.001251	0.000000	0.000000	3.000000	19.000000	0.000000
1640.031728	0.101154	0.535410	-0.007160	82.031731	54.885868	113.425194	0.057725	0.000000	-0.357808	0.000000	0.000000	0.000000	-0.000280	0.007558	-0.001251	0.000000	0.000000	3.000000	19.000000	0.000000
1640.035061	0.101154	0.535410	-0.007160	82.031731	54.885868	113.425194	0.057725	0.000000	-0.357808	0.000000	0.000000	0.000000	-0.000280	0.007558	-0.001251	0.000000	0.000000	3.000000	19.000000	0.000000
1640.038394	0.101154	0.535410	-0.007160	82.031731	54.885868	113.425194	0.057725	0.000000	-0.357808	0.000000	0.000000	0.000000	-0.000280	0.007558	-0.001251	0.000000	0.000000	3.000000	19.000000	0.000000
1640.041728	0.101161	0.535411	-0.007229	82.034050	54.903584	113.440338	0.057679	0.000000	-0.358016	0.000000	0.000000	0.000000	0.002089	0.000543	-0.020645	0.000000	0.000000	3.000000	19.000000	0.000000
1640.045061	0.101161	0.535411	-0.007229	82.034050	54.903584	113.440338	0.057679	0.000000	-0.358016	0.000000	0.000000	0.000000	0.002089	0.000543	-0.020645	0.000000	0.000000	3.000000	19.000000	0.000000
1640.048394	0.101161	0.535411	-0.007229	82.034050	54.903584	113.440338	0.057679	0.000000	-0.358016	0.000000	0.000000	0.000000	0.002089	0.000543	-0.020645	0.000000	0.000000	3.000000	19.000000	0.000000
1640.051728	0.101161	0.535411	-0.007229	82.036423	54.921383	113.455559	0.058027	0.000000	-0.361457	0.000000	0.000000	0.000000	0.002089	0.000543	-0.020645	0.000000	0.000000	3.000000	19.000000	0.000000
1640.055061	0.101173	0.535404	-0.007275	82.036423	54.921383	113.455559	0.058027	0.000000	-0.361457	0.000000	0.000000	0.000000	0.003622	-0.002136	-0.013827	0.000000	0.000000	3.000000	19.000000	0.000000
1640.058394	0.101173	0.535404	-0.007275	82.036423	54.921383	113.455559	0.058027	0.000000	-0.361457	0.000000	0.000000	0.000000	0.003622	-0.002136	-0.013827	0.000000	0.000000	3.000000	19.000000	0.000000
1640.061728	0.101173	0.535404	-0.007275	82.038734	54.936474	113.470802	0.058027	0.000000	-0.361457	0.000000	0.000000	0.000000	0.003622	-0.002136	-0.013827	0.000000	0.000000	3.000000	19.000000	0.000000
1640.065061	0.101173	0.535404	-0.007275	82.038734	54.936474	113.470802	0.058027	0.000000	-0.361457	0.000000	0.000000	0.000000	0.003622	-0.002136	-0.013827	0.000000	0.000000	3.000000	19.000000	0.000000
1640.068394	0.101175	0.535390	-0.007363	82.038734	54.936474	113.470802	0.058027	0.000000	-0.361457	0.000000	0.000000	0.000000	0.000834	-0.004329	-0.026215	0.000000	0.000000	3.000000	19.000000	0.000000
1640.071728	0.101175	0.535390	-0.007363	82.043343	54.969315	113.501205	0.058631	0.000000	-0.363762	0.000000	0.000000	0.000000	0.000834	-0.004329	-0.026215	0.000000	0.000000	3.000000	19.000000	0.000000
1640.075061	0.101175	0.535390	-0.007363	82.043343	54.969315	113.501205	0.058631	0.000000	-0.363762	0.000000	0.000000	0.000000	0.000834	-0.004329	-0.026215	0.000000	0.000000	3.000000	19.000000	0.000000
1640.078394	0.101175	0.535390	-0.007363	82.043343	54.969315	113.501205	0.058631	0.000000	-0.363762	0.000000	0.000000	0.000000	0.000834	-0.004329	-0.026215	0.000000	0.000000	3.000000	19.000000	0.000000
1640.081728	0.101131	0.535359	-0.007459	82.047989	54.996723	113.531631	0.058770	0.000000	-0.368131	0.000000	0.000000	0.000000	-0.013229	-0.009157	-0.028905	0.000000	0.000000	3.000000	19.000000	0.000000
1640.085061	0.101131	0.535359	-0.007459	82.047989	54.996723	113.531631	0.058770	0.000000	-0.368131	0.000000	0.000000	0.000000	-0.013229	-0.009157	-0.028905	0.000000	0.000000	3.000000	19.000000	0.000000
1640.088394	0.101131	0.535359	-0.007459	82.047989	54.996723	113.531631	0.058770	0.000000	-0.368131	0.000000	0.000000	0.000000	-0.013229	-0.009157	-0.028905	0.000000	0.000000	3.000000	19.000000	0.000000
1640.091728	0.101131	0.535359	-0.007459	82.050255	55.011784	113.546822	0.056565	0.000000	-0.372948	0.000000	0.000000	0.000000	-0.013229	-0.009157	-0.028905	0.000000	0.000000	3.000000	19.000000	0.000000
1640.095061	0.101123	0.535327	-0.007496	82.050255	55.011784	113.546822	0.056565	0.000000	-0.372948	0.000000	0.000000	0.000000	-0.002507	-0.009706	-0.011139	0.000000	0.000000	3.000000	19.000000	0.000000
1640.098394	0.101123	0.535327	-0.007496	82.050255	55.011784	113.546822	0.056565	0.000000	-0.372948	0.000000	0.000000	0.000000	-0.002507	-0.009706	-0.011139	0.000000	0.000000	3.000000	19.000000	0.000000
1640.101728	0.101123	0.535327	-0.007496	82.052605	55.024174	113.562103	0.056565	0.000000	-0.372948	0.000000	0.000000	0.000000	-0.002507	-0.009706	-0.011139	0.000000	0.000000	3.000000	19.000000	0.000000
1640.105061	0.101123	0.535327	-0.007496	82.052605	55.024174	113.562103	0.056565	0.000000	-0.372948	0.000000	0.000000	0.000000	-0.002507	-0.009706	-0.011139	0.000000	0.000000	3.000000	19.000000	0.000000
1640.108394	0.101092	0.535320	-0.007533	82.052605	55.024174	113.562103	0.056565	0.000000	-0.372948	0.000000	0.000000	0.000000	-0.009189	-0.002157	-0.010950	0.000000	0.000000	3.000000	19.000000	0.000000
1640.111728	0.101092	0.535320	-0.007533	82.054932	55.036591	113.577377	0.056147	0.000000	-0.374805	0.000000	0.000000	0.000000	-0.009189	-0.002157	-0.010950	0.000000	0.000000	3.000000	19.000000	0.000000
1640.115061	0.101092	0.535320	-0.007533	82.054932	55.036591	113.577377	0.056147	0.000000	-0.374805	0.000000	0.000000	0.000000	-0.009189	-0.002157	-0.010950	0.000000	0.000000	3.000000	19.000000	0.000000
1640.118394	0.101092	0.535320	-0.007533	82.054932	55.036591	113.577377	0.056147	0.000000	-0.374805	0.000000	0.000000	0.000000	-0.009189	-0.002157	-0.010950	0.000000	0.000000	3.000000	19.000000	0.000000
1640.121728	0.101051	0.535295	-0.007519	82.057228	55.049000	113.592667	0.054616	0.000000	-0.376630	0.000000	0.000000	0.000000	-0.012527	-0.007538	0.004128	0.000000	0.000000	3.000000	19.000000	0.000000
1640.125061	0.101051	0.535295	-0.007519	82.057228	55.049000	113.592667	0.054616	0.000000	-0.376630	0.000000	0.000000	0.000000	-0.012527	-0.007538	0.004128	0.000000	0.000000	3.000000	19.000000	0.000000
1640.128394	0.101051	0.535295	-0.007519	82.057228	55.049000	113.592667	0.054616	0.000000	-0.376630	0.000000	0.000000	0.000000	-0.012527	-0.007538	0.004128	0.000000	0.000000	3.000000	19.000000	0.000000
1640.131728	0.101051	0.535295	-0.007519	82.057228	55.046253	113.592628	0.052528	0.000000	-0.375942	0.000000	0.000000	0.000000	-0.012527	-0.007538	0.004128	0.000000	0.000000	3.000000	19.000000	0.000000
1640.135061	0.101025	0.535279	-0.007533	82.057228	55.046253	113.592628	0.052528	0.000000	-0.375942	0.000000	0.000000	0.000000	-0.007655	-0.004844	-0.004132	0.000000	0.000000	3.000000	19.000000	0.000000
1640.138394	0.101025	0.535279	-0.007533	82.057228	55.046253	113.592628	0.052528	0.000000	-0.375942	0.000000	0.000000	0.000000	-0.007655	-0.004844	-0.004132	0.000000	0.000000	3.000000	19.000000	0.000000
1640.141728	0.101025	0.535279	-0.007533	82.061852	55.073780	113.623169	0.052528	0.000000	-0.375942	0.000000	0.000000	0.000000	-0.007655	-0.004844	-0.004132	0.000000	0.000000	3.000000	19.000000	0.000000
1640.145061	0.101025	0.535279	-0.007533	82.061852	55.073780	113.623169	0.052528	0.000000	-0.375942	0.000000	0.000000	0.000000	-0.007655	-0.004844	-0.004132	0.000000	0.000000	3.000000	19.000000	0.000000
1640.148394	0.101000	0.535262	-0.007546	82.061852	55.073780	113.623169	0.052528	0.000000	-0.375942	0.000000	0.000000	0.000000	-0.007655	-0.004851	-0.004133	0.000000	0.000000	3.000000	19.000000	0.000000
1640.151728	0.101000	0.535262	-0.007546	82.066475	55.101406	113.653809	0.051252	0.000000	-0.376631	0.000000	0.000000	0.000000	-0.007655	-0.004851	-0.004133	0.000000	0.000000	3.000000	19.000000	0.000000
1640.155061	0.101000	0.535262	-0.007546	82.066475	55.101406	113.653809	0.051252	0.000000	-0.376631	0.000000	0.000000	0.000000	-0.007655	-0.004851	-0.004133	0.000000	0.000000	3.000000	19.000000	0.000000
1640.158394	0.101000	0.535262	-0.007546	82.066475	55.101406	113.653809	0.051252	0.000000	-0.376631	0.000000	0.000000	0.000000	-0.007655	-0.004851	-0.004133	0.000000	0.000000	3.000000	19.000000	0.000000
1640.161728	0.100943	0.535183	-0.007699	82.073380	55.146893	113.699738	0.049976	0.000000	-0.377319	0.000000	0.000000	0.000000	-0.016974	-0.023717	-0.045634	0.000000	0.000000	3.000000	19.000000	0.000000
1640.165061	0.100943	0.535183	-0.007699	82.073380	55.146893	113.699738	0.049976	0.000000	-0.377319	0.000000	0.000000	0.000000	-0.016974	-0.023717	-0.045634	0.000000	0.000000	3.000000	19.000000	0.000000
1640.168394	0.100943	0.535183	-0.007699	82.073380	55.146893	113.699738	0.049976	0.000000	-0.377319	0.000000	0.000000	0.000000	-0.016974	-0.023717	-0.045634	0.000000	0.000000	3.000000	19.000000	0.000000
1640.171728	0.100943	0.535183	-0.007699	82.080338	55.192505	113.745789	0.047147	0.000000	-0.384925	0.000000	0.000000	0.000000	-0.016974	-0.023717	-0.045634	0.000000	0.000000	3.000000	19.000000	0.000000
1640.175061	0.100924	0.535169	-0.007781	82.080338	55.192505	113.745789	0.047147	0.000000	-0.384925	0.000000	0.000000	0.000000	-0.005566	-0.004309	-0.024787	0.000000	0.000000	3.000000	19.000000	0.000000
1640.178394	0.100924	0.535169	-0.007781	82.080338	55.192505	113.745789	0.047147	0.000000	-0.384925	0.000000	0.000000	0.000000	-0.005566	-0.004309	-0.024787	0.000000	0.000000	3.000000	19.000000	0.000000
1640.181728	0.100924	0.535169	-0.007781	82.083908	55.229080	113.784485	0.047147	0.000000	-0.384925	0.000000	0.000000	0.000000	-0.005566	-0.004309	-0.024787	0.000000	0.000000	3.000000	19.000000	0.000000
1640.185061	0.100924	0.535169	-0.007781	82.083908	55.229080	113.784485	0.047147	0.000000	-0.384925	0.000000	0.000000	0.000000	-0.005566	-0.004309	-0.024787	0.000000	0.000000	3.000000	19.000000	0.000000
1640.188394	0.100927	0.535155	-0.007869	82.083908	55.229080	113.784485	0.047147	0.000000	-0.384925	0.000000	0.000000	0.000000	0.000832	-0.004303	-0.026225	0.000000	0.000000	3.000000	19.000000	0.000000
1640.191728	0.100927	0.535155	-0.007869	82.083939	55.234558	113.784531	0.046220	0.000000	-0.389056	0.000000	0.000000	0.000000	0.000832	-0.004303	-0.026225	0.000000	0.000000	3.000000	19.000000	0.000000
1640.195061	0.100927	0.535155	-0.007869	82.083939	55.234558	113.784531	0.046220	0.000000	-0.389056	0.000000	0.000000	0.000000	0.000832	-0.004303	-0.026225	0.000000	0.000000	3.000000	19.000000	0.000000
1640.198394	0.100927	0.535155	-0.007869	82.083939	55.234558	113.784531	0.046220	0.000000	-0.389056	0.000000	0.000000	0.000000	0.000832	-0.004303	-0.026225	0.000000	0.000000	3.000000	19.000000	0.000000
1640.201728	0.100966	0.535200	-0.007997	82.083939	55.239986	113.784523	0.046358	0.000000	-0.393427	0.000000	0.000000	0.000000	0.011532	0.013502	-0.038416	0.000000	0.000000	3.000000	19.000000	0.000000
1640.205061	0.100966	0.535200	-0.007997	82.083939	55.239986	113.784523	0.046358	0.000000	-0.393427	0.000000	0.000000	0.000000	0.011532	0.013502	-0.038416	0.000000	0.000000	3.000000	19.000000	0.000000
1640.208394	0.100966	0.535200	-0.007997	82.083939	55.239986	113.784523	0.046358	0.000000	-0.393427	0.000000	0.000000	0.000000	0.011532	0.013502	-0.038416	0.000000	0.000000	3.000000	19.000000	0.000000
1640.211728	0.100966	0.535200	-0.007997	82.081612	55.230202	113.769157	0.048280	0.000000	-0.399830	0.000000	0.000000	0.000000	0.011532	0.013502	-0.038416	0.000000	0.000000	3.000000	19.000000	0.000000
1640.215061	0.100997	0.535243	-0.008056	82.081612	55.230202	113.769157	0.048280	0.000000	-0.399830	0.000000	0.000000	0.000000	0.009447	0.012947	-0.017766	0.000000	0.000000	3.000000	19.000000	0.000000
1640.218394	0.100997	0.535243	-0.008056	82.081612	55.230202	113.769157	0.048280	0.000000	-0.399830	0.000000	0.000000	0.000000	0.009447	0.012947	-0.017766	0.000000	0.000000	3.000000	19.000000	0.000000
1640.221728	0.100997	0.535243	-0.008056	82.079330	55.220417	113.753777	0.048280	0.000000	-0.399830	0.000000	0.000000	0.000000	0.009447	0.012947	-0.017766	0.000000	0.000000	3.000000	19.000000	0.000000
1640.225061	0.100997	0.535243	-0.008056	82.079330	55.220417	113.753777	0.048280	0.000000	-0.399830	0.000000	0.000000	0.000000	0.009447	0.012947	-0.017766	0.000000	0.000000	3.000000	19.000000	0.000000
1640.228394	0.101034	0.535277	-0.008092	82.079330	55.220417	113.753777	0.048280	0.000000	-0.399830	0.000000	0.000000	0.000000	0.010976	0.010236	-0.010947	0.000000	0.000000	3.000000	19.000000	0.000000
1640.231728	0.101067	0.535270	-0.008143	82.081612	55.238358	113.769157	0.049855	0.000000	-0.402791	0.000000	0.000000	0.000000	0.010003	-0.002153	-0.015272	0.000000	0.000000	3.000000	19.000000	0.000000
1640.235061	0.101067	0.535270	-0.008143	82.081612	55.238358	113.769157	0.049855	0.000000	-0.402791	0.000000	0.000000	0.000000	0.010003	-0.002153	-0.015272	0.000000	0.000000	3.000000	19.000000	0.000000
1640.238394	0.101067	0.535270	-0.008143	82.081612	55.238358	113.769157	0.049855	0.000000	-0.402791	0.000000	0.000000	0.000000	0.010003	-0.002153	-0.015272	0.000000	0.000000	3.000000	19.000000	0.000000
1640.241728	0.101067	0.535270	-0.008143	82.081612	55.241096	113.769165	0.053351	0.000000	-0.407161	0.000000	0.000000	0.000000	0.010003	-0.002153	-0.015272	0.000000	0.000000	3.000000	19.000000	0.000000
1640.245061	0.101062	0.535279	-0.008166	82.081612	55.241096	113.769165	0.053351	0.000000	-0.407161	0.000000	0.000000	0.000000	-0.001535	0.002685	-0.006821	0.000000	0.000000	3.000000	19.000000	0.000000
1640.248394	0.101062	0.535279	-0.008166	82.081612	55.241096	113.769165	0.053351	0.000000	-0.407161	0.000000	0.000000	0.000000	-0.001535	0.002685	-0.006821	0.000000	0.000000	3.000000	19.000000	0.000000
1640.251728	0.101062	0.535279	-0.008166	82.083908	55.253563	113.784492	0.053351	0.000000	-0.407161	0.000000	0.000000	0.000000	-0.001535	0.002685	-0.006821	0.000000	0.000000	3.000000	19.000000	0.000000
1640.255061	0.101062	0.535279	-0.008166	82.083908	55.253563	113.784492	0.053351	0.000000	-0.407161	0.000000	0.000000	0.000000	-0.001535	0.002685	-0.006821	0.000000	0.000000	3.000000	19.000000	0.000000
1640.258394	0.101005	0.535281	-0.008220	82.083908	55.253563	113.784492	0.053351	0.000000	-0.407161	0.000000	0.000000	0.000000	-0.017111	0.000552	-0.016339	0.000000	0.000000	3.000000	19.000000	0.000000
1640.261728	0.101005	0.535281	-0.008220	82.086220	55.263344	113.799873	0.053095	0.000000	-0.408298	0.000000	0.000000	0.000000	-0.017111	0.000552	-0.016339	0.000000	0.000000	3.000000	19.000000	0.000000
1640.265061	0.101005	0.535281	-0.008220	82.086220	55.263344	113.799873	0.053095	0.000000	-0.408298	0.000000	0.000000	0.000000	-0.017111	0.000552	-0.016339	0.000000	0.000000	3.000000	19.000000	0.000000
1640.268394	0.101005	0.535281	-0.008220	82.086220	55.263344	113.799873	0.053095	0.000000	-0.408298	0.000000	0.000000	0.000000	-0.017111	0.000552	-0.016339	0.000000	0.000000	3.000000	19.000000	0.000000
1640.271728	0.100927	0.535282	-0.008270	82.086220	55.257938	113.799904	0.050243	0.000000	-0.411021	0.000000	0.000000	0.000000	-0.023504	0.000529	-0.014904	0.000000	0.000000	3.000000	19.000000	0.000000
1640.275061	0.100927	0.535282	-0.008270	82.086220	55.257938	113.799904	0.050243	0.000000	-0.411021	0.000000	0.000000	0.000000	-0.023504	0.000529	-0.014904	0.000000	0.000000	3.000000	19.000000	0.000000
1640.278394	0.100927	0.535282	-0.008270	82.086220	55.257938	113.799904	0.050243	0.000000	-0.411021	0.000000	0.000000	0.000000	-0.023504	0.000529	-0.014904	0.000000	0.000000	3.000000	19.000000	0.000000
1640.281728	0.100927	0.535282	-0.008270	82.083939	55.239986	113.784523	0.046326	0.000000	-0.413505	0.000000	0.000000	0.000000	-0.023504	0.000529	-0.014904	0.000000	0.000000	3.000000	19.000000	0.000000
1640.285061	0.100899	0.535316	-0.008292	82.083939	55.239986	113.784523	0.046326	0.000000	-0.413505	0.000000	0.000000	0.000000	-0.008205	0.010228	-0.006634	0.000000	0.000000	3.000000	19.000000	0.000000
1640.288394	0.100899	0.535316	-0.008292	82.083939	55.239986	113.784523	0.046326	0.000000	-0.413505	0.000000	0.000000	0.000000	-0.008205	0.010228	-0.006634	0.000000	0.000000	3.000000	19.000000	0.000000
1640.291728	0.100899	0.535316	-0.008292	82.081612	55.222050	113.769150	0.046326	0.000000	-0.413505	0.000000	0.000000	0.000000	-0.008205	0.010228	-0.006634	0.000000	0.000000	3.000000	19.000000	0.000000
1640.295061	0.100899	0.535316	-0.008292	82.081612	55.222050	113.769150	0.046326	0.000000	-0.413505	0.000000	0.000000	0.000000	-0.008205	0.010228	-0.006634	0.000000	0.000000	3.000000	19.000000	0.000000
1640.298394	0.100877	0.535342	-0.008292	82.081612	55.222050	113.769150	0.046326	0.000000	-0.413505	0.000000	0.000000	0.000000	-0.006673	0.007544	0.000187	0.000000	0.000000	3.000000	19.000000	0.000000
1640.301728	0.100877	0.535342	-0.008292	82.076996	55.191631	113.738441	0.044958	0.000000	-0.414611	0.000000	0.000000	0.000000	-0.006673	0.007544	0.000187	0.000000	0.000000	3.000000	19.000000	0.000000
1640.305061	0.100877	0.535342	-0.008292	82.076996	55.191631	113.738441	0.044958	0.000000	-0.414611	0.000000	0.000000	0.000000	-0.006673	0.007544	0.000187	0.000000	0.000000	3.000000	19.000000	0.000000
1640.308394	0.100877	0.535342	-0.008292	82.076996	55.191631	113.738441	0.044958	0.000000	-0.414611	0.000000	0.000000	0.000000	-0.006673	0.007544	0.000187	0.000000	0.000000	3.000000	19.000000	0.000000
1640.311728	0.100858	0.535408	-0.008277	82.074715	55.173710	113.723099	0.043846	0.000000	-0.414579	0.000000	0.000000	0.000000	-0.005703	0.019919	0.004509	0.000000	0.000000	3.000000	19.000000	0.000000
1640.315061	0.100858	0.535408	-0.008277	82.074715	55.173710	113.723099	0.043846	0.000000	-0.414579	0.000000	0.000000	0.000000	-0.005703	0.019919	0.004509	0.000000	0.000000	3.000000	19.000000	0.000000
1640.318394	0.100858	0.535408	-0.008277	82.074715	55.173710	113.723099	0.043846	0.000000	-0.414579	0.000000	0.000000	0.000000	-0.005703	0.019919	0.004509	0.000000	0.000000	3.000000	19.000000	0.000000
1640.321728	0.100858	0.535408	-0.008277	82.072388	55.158504	113.707756	0.042895	0.000000	-0.413828	0.000000	0.000000	0.000000	-0.005703	0.019919	0.004509	0.000000	0.000000	3.000000	19.000000	0.000000
1640.325061	0.100857	0.535433	-0.008281	82.072388	55.158504	113.707756	0.042895	0.000000	-0.413828	0.000000	0.000000	0.000000	-0.000280	0.007544	-0.001251	0.000000	0.000000	3.000000	19.000000	0.000000
1640.328394	0.100857	0.535433	-0.008281	82.072388	55.158504	113.707756	0.042895	0.000000	-0.413828	0.000000	0.000000	0.000000	-0.000280	0.007544	-0.001251	0.000000	0.000000	3.000000	19.000000	0.000000
1640.331728	0.100857	0.535433	-0.008281	82.072388	55.158504	113.707756	0.042895	0.000000	-0.413828	0.000000	0.000000	0.000000	-0.000280	0.007544	-0.001251	0.000000	0.000000	3.000000	19.000000	0.000000
1640.335061	0.100857	0.535433	-0.008281	82.072388	55.158504	113.707756	0.042895	0.000000	-0.413828	0.000000	0.000000	0.000000	-0.000280	0.007544	-0.001251	0.000000	0.000000	3.000000	19.000000	0.000000
1640.338394	0.100857	0.535433	-0.008281	82.072388	55.158504	113.707756	0.042895	0.000000	-0.413828	0.000000	0.000000	0.000000	-0.000001	-0.000002	-0.000000	0.000000	0.000000	3.000000	19.000000	0.000000
1640.341728	0.100857	0.535433	-0.008281	82.072388	55.158504	113.707756	0.042849	0.000000	-0.414036	0.000000	0.000000	0.000000	-0.000001	-0.000002	-0.000000	0.000000	0.000000	3.000000	19.000000	0.000000
1640.345061	0.100857	0.535433	-0.008281	82.072388	55.158504	113.707756	0.042849	0.000000	-0.414036	0.000000	0.000000	0.000000	-0.000001	-0.000002	-0.000000	0.000000	0.000000	3.000000	19.000000	0.000000
1640.348394	0.100857	0.535433	-0.008281	82.072388	55.158504	113.707756	0.042849	0.000000	-0.414036	0.000000	0.000000	0.000000	-0.000001	-0.000002	-0.000000	0.000000	0.000000	3.000000	19.000000	0.000000
1640.351728	0.100883	0.535424	-0.008263	82.072388	55.161236	113.707764	0.042849	0.000000	-0.414036	0.000000	0.000000	0.000000	0.007925	-0.002694	0.005387	0.000000	0.000000	3.000000	19.000000	0.000000
1640.355061	0.100883	0.535424	-0.008263	82.072388	55.161236	113.707764	0.042849	0.000000	-0.414036	0.000000	0.000000	0.000000	0.007925	-0.002694	0.005387	0.000000	0.000000	3.000000	19.000000	0.000000
1640.358394	0.100883	0.535424	-0.008263	82.072388	55.161236	113.707764	0.042849	0.000000	-0.414036	0.000000	0.000000	0.000000	0.007925	-0.002694	0.005387	0.000000	0.000000	3.000000	19.000000	0.000000
1640.361728	0.100883	0.535424	-0.008263	82.072388	55.161236	113.707764	0.044170	0.000000	-0.413138	0.000000	0.000000	0.000000	0.007925	-0.002694	0.005387	0.000000	0.000000	3.000000	19.000000	0.000000
1640.365061	0.100888	0.535440	-0.008244	82.072388	55.161236	113.707764	0.044170	0.000000	-0.413138	0.000000	0.000000	0.000000	0.001251	0.004858	0.005572	0.000000	0.000000	3.000000	19.000000	0.000000
1640.368394	0.100888	0.535440	-0.008244	82.072388	55.161236	113.707764	0.044170	0.000000	-0.413138	0.000000	0.000000	0.000000	0.001251	0.004858	0.005572	0.000000	0.000000	3.000000	19.000000	0.000000
1640.371728	0.100888	0.535440	-0.008244	82.070084	55.146099	113.692482	0.044170	0.000000	-0.413138	0.000000	0.000000	0.000000	0.001251	0.004858	0.005572	0.000000	0.000000	3.000000	19.000000	0.000000
1640.375061	0.100888	0.535440	-0.008244	82.070084	55.146099	113.692482	0.044170	0.000000	-0.413138	0.000000	0.000000	0.000000	0.001251	0.004858	0.005572	0.000000	0.000000	3.000000	19.000000	0.000000
1640.378394	0.100888	0.535440	-0.008244	82.070084	55.146099	113.692482	0.044170	0.000000	-0.413138	0.000000	0.000000	0.000000	-0.000000	-0.000005	0.000000	0.000000	0.000000	3.000000	19.000000	0.000000
1640.381728	0.100888	0.535440	-0.008244	82.067757	55.130875	113.677101	0.044378	0.000000	-0.412210	0.000000	0.000000	0.000000	-0.000000	-0.000005	0.000000	0.000000	0.000000	3.000000	19.000000	0.000000
1640.385061	0.100888	0.535440	-0.008244	82.067757	55.130875	113.677101	0.044378	0.000000	-0.412210	0.000000	0.000000	0.000000	-0.000000	-0.000005	0.000000	0.000000	0.000000	3.000000	19.000000	0.000000
1640.388394	0.100888	0.535440	-0.008244	82.067757	55.130875	113.677101	0.044378	0.000000	-0.412210	0.000000	0.000000	0.000000	-0.000000	-0.000005	0.000000	0.000000	0.000000	3.000000	19.000000	0.000000
1640.391728	0.100918	0.535448	-0.008208	82.067787	55.133617	113.677124	0.044378	0.000000	-0.412210	0.000000	0.000000	0.000000	0.009178	0.002155	0.010959	0.000000	0.000000	3.000000	19.000000	0.000000
1640.395061	0.100918	0.535448	-0.008208	82.067787	55.133617	113.677124	0.044378	0.000000	-0.412210	0.000000	0.000000	0.000000	0.009178	0.002155	0.010959	0.000000	0.000000	3.000000	19.000000	0.000000
1640.398394	0.100918	0.535448	-0.008208	82.067787	55.133617	113.677124	0.044378	0.000000	-0.412210	0.000000	0.000000	0.000000	0.009178	0.002155	0.010959	0.000000	0.000000	3.000000	19.000000	0.000000
1640.401728	0.100918	0.535448	-0.008208	82.065460	55.123898	113.661827	0.045908	0.000000	-0.410383	0.000000	0.000000	0.000000	0.009178	0.002155	0.010959	0.000000	0.000000	3.000000	19.000000	0.000000
1640.405061	0.100965	0.535464	-0.008199	82.065460	55.123898	113.661827	0.045908	0.000000	-0.410383	0.000000	0.000000	0.000000	0.014042	0.004844	0.002697	0.000000	0.000000	3.000000	19.000000	0.000000
1640.408394	0.100965	0.535464	-0.008199	82.065460	55.123898	113.661827	0.045908	0.000000	-0.410383	0.000000	0.000000	0.000000	0.014042	0.004844	0.002697	0.000000	0.000000	3.000000	19.000000	0.000000
1640.411728	0.100965	0.535464	-0.008199	82.067757	55.144428	113.677063	0.045908	0.000000	-0.410383	0.000000	0.000000	0.000000	0.014042	0.004844	0.002697	0.000000	0.000000	3.000000	19.000000	0.000000
1640.415061	0.100965	0.535464	-0.008199	82.067757	55.144428	113.677063	0.045908	0.000000	-0.410383	0.000000	0.000000	0.000000	0.014042	0.004844	0.002697	0.000000	0.000000	3.000000	19.000000	0.000000
1640.418394	0.101003	0.535448	-0.008227	82.067757	55.144428	113.677063	0.045908	0.000000	-0.410383	0.000000	0.000000	0.000000	0.011534	-0.004854	-0.008448	0.000000	0.000000	3.000000	19.000000	0.000000
1640.421728	0.101003	0.535448	-0.008227	82.067787	55.147179	113.677086	0.048248	0.000000	-0.409934	0.000000	0.000000	0.000000	0.011534	-0.004854	-0.008448	0.000000	0.000000	3.000000	19.000000	0.000000
1640.425061	0.101003	0.535448	-0.008227	82.067787	55.147179	113.677086	0.048248	0.000000	-0.409934	0.000000	0.000000	0.000000	0.011534	-0.004854	-0.008448	0.000000	0.000000	3.000000	19.000000	0.000000
1640.428394	0.101003	0.535448	-0.008227	82.067787	55.147179	113.677086	0.048248	0.000000	-0.409934	0.000000	0.000000	0.000000	0.011534	-0.004854	-0.008448	0.000000	0.000000	3.000000	19.000000	0.000000
1640.431728	0.101063	0.535431	-0.008260	82.070084	55.167801	113.692421	0.050170	0.000000	-0.411342	0.000000	0.000000	0.000000	0.017929	-0.004861	-0.009888	0.000000	0.000000	3.000000	19.000000	0.000000
1640.435061	0.101063	0.535431	-0.008260	82.070084	55.167801	113.692421	0.050170	0.000000	-0.411342	0.000000	0.000000	0.000000	0.017929	-0.004861	-0.009888	0.000000	0.000000	3.000000	19.000000	0.000000
1640.438394	0.101063	0.535431	-0.008260	82.070084	55.167801	113.692421	0.050170	0.000000	-0.411342	0.000000	0.000000	0.000000	0.017929	-0.004861	-0.009888	0.000000	0.000000	3.000000	19.000000	0.000000
1640.441728	0.101063	0.535431	-0.008260	82.072388	55.185684	113.707733	0.053158	0.000000	-0.412990	0.000000	0.000000	0.000000	0.017929	-0.004861	-0.009888	0.000000	0.000000	3.000000	19.000000	0.000000
1640.445061	0.101085	0.535406	-0.008260	82.072388	55.185684	113.707733	0.053158	0.000000	-0.412990	0.000000	0.000000	0.000000	0.006675	-0.007541	-0.000189	0.000000	0.000000	3.000000	19.000000	0.000000
1640.448394	0.101085	0.535406	-0.008260	82.072388	55.185684	113.707733	0.053158	0.000000	-0.412990	0.000000	0.000000	0.000000	0.006675	-0.007541	-0.000189	0.000000	0.000000	3.000000	19.000000	0.000000
1640.451728	0.101085	0.535406	-0.008260	82.072388	55.188442	113.707771	0.053158	0.000000	-0.412990	0.000000	0.000000	0.000000	0.006675	-0.007541	-0.000189	0.000000	0.000000	3.000000	19.000000	0.000000
1640.455061	0.101085	0.535406	-0.008260	82.072388	55.188442	113.707771	0.053158	0.000000	-0.412990	0.000000	0.000000	0.000000	0.006675	-0.007541	-0.000189	0.000000	0.000000	3.000000	19.000000	0.000000
1640.458394	0.101107	0.535406	-0.008265	82.072388	55.188442	113.707771	0.053158	0.000000	-0.412990	0.000000	0.000000	0.000000	0.006393	0.000005	-0.001440	0.000000	0.000000	3.000000	19.000000	0.000000
1640.461728	0.101107	0.535406	-0.008265	82.072388	55.185684	113.707733	0.054271	0.000000	-0.413021	0.000000	0.000000	0.000000	0.006393	0.000005	-0.001440	0.000000	0.000000	3.000000	19.000000	0.000000
1640.465061	0.101107	0.535406	-0.008265	82.072388	55.185684	113.707733	0.054271	0.000000	-0.413021	0.000000	0.000000	0.000000	0.006393	0.000005	-0.001440	0.000000	0.000000	3.000000	19.000000	0.000000
1640.468394	0.101107	0.535406	-0.008265	82.072388	55.185684	113.707733	0.054271	0.000000	-0.413021	0.000000	0.000000	0.000000	0.006393	0.000005	-0.001440	0.000000	0.000000	3.000000	19.000000	0.000000
1640.471728	0.101079	0.535404	-0.008192	82.070084	55.167801	113.692421	0.055336	0.000000	-0.413261	0.000000	0.000000	0.000000	-0.008459	-0.000526	0.022096	0.000000	0.000000	3.000000	19.000000	0.000000
1640.475061	0.101079	0.535404	-0.008192	82.070084	55.167801	113.692421	0.055336	0.000000	-0.413261	0.000000	0.000000	0.000000	-0.008459	-0.000526	0.022096	0.000000	0.000000	3.000000	19.000000	0.000000
1640.478394	0.101079	0.535404	-0.008192	82.070084	55.167801	113.692421	0.055336	0.000000	-0.413261	0.000000	0.000000	0.000000	-0.008459	-0.000526	0.022096	0.000000	0.000000	3.000000	19.000000	0.000000
1640.481728	0.101079	0.535404	-0.008192	82.067757	55.149902	113.677094	0.053927	0.000000	-0.409579	0.000000	0.000000	0.000000	-0.008459	-0.000526	0.022096	0.000000	0.000000	3.000000	19.000000	0.000000
1640.485061	0.101072	0.535403	-0.008123	82.067757	55.149902	113.677094	0.053927	0.000000	-0.409579	0.000000	0.000000	0.000000	-0.002070	-0.000538	0.020655	0.000000	0.000000	3.000000	19.000000	0.000000
1640.488394	0.101072	0.535403	-0.008123	82.067757	55.149902	113.677094	0.053927	0.000000	-0.409579	0.000000	0.000000	0.000000	-0.002070	-0.000538	0.020655	0.000000	0.000000	3.000000	19.000000	0.000000
1640.491728	0.101072	0.535403	-0.008123	82.065460	55.129311	113.661789	0.053927	0.000000	-0.409579	0.000000	0.000000	0.000000	-0.002070	-0.000538	0.020655	0.000000	0.000000	3.000000	19.000000	0.000000
1640.495061	0.101072	0.535403	-0.008123	82.065460	55.129311	113.661789	0.053927	0.000000	-0.409579	0.000000	0.000000	0.000000	-0.002070	-0.000538	0.020655	0.000000	0.000000	3.000000	19.000000	0.000000
1640.498394	0.101043	0.535401	-0.008049	82.065460	55.129311	113.661789	0.053927	0.000000	-0.409579	0.000000	0.000000	0.000000	-0.008469	-0.000533	0.022094	0.000000	0.000000	3.000000	19.000000	0.000000
1640.501728	0.101043	0.535401	-0.008049	82.060814	55.096279	113.631180	0.053582	0.000000	-0.406136	0.000000	0.000000	0.000000	-0.008469	-0.000533	0.022094	0.000000	0.000000	3.000000	19.000000	0.000000
1640.505061	0.101043	0.535401	-0.008049	82.060814	55.096279	113.631180	0.053582	0.000000	-0.406136	0.000000	0.000000	0.000000	-0.008469	-0.000533	0.022094	0.000000	0.000000	3.000000	19.000000	0.000000
1640.508394	0.101043	0.535401	-0.008049	82.060814	55.096279	113.631180	0.053582	0.000000	-0.406136	0.000000	0.000000	0.000000	-0.008469	-0.000533	0.022094	0.000000	0.000000	3.000000	19.000000	0.000000
1640.511728	0.101013	0.535388	-0.007884	82.060829	55.090858	113.631210	0.052170	0.000000	-0.402454	0.000000	0.000000	0.000000	-0.009016	-0.003769	0.049567	0.000000	0.000000	3.000000	19.000000	0.000000
1640.515061	0.101013	0.535388	-0.007884	82.060829	55.090858	113.631210	0.052170	0.000000	-0.402454	0.000000	0.000000	0.000000	-0.009016	-0.003769	0.049567	0.000000	0.000000	3.000000	19.000000	0.000000
1640.518394	0.101013	0.535388	-0.007884	82.060829	55.090858	113.631210	0.052170	0.000000	-0.402454	0.000000	0.000000	0.000000	-0.009016	-0.003769	0.049567	0.000000	0.000000	3.000000	19.000000	0.000000
[truncated: 83 more rows]
