# Supplementary material for: Haptic Guidance Needs to Be Intuitive Not Just Informative to Improve Human Motor Accuracy
Source: PLoS One. 2016 Mar 16;11(3):e0150912. doi: 10.1371/journal.pone.0150912 (PMC4794196; doi:10.1371/journal.pone.0150912)
Supplement: S2 Data — (ZIP) [file pone.0150912.s002.zip › Subject10/exp2_0020.txt]

Time	PosX	PosY	PosZ	RotX	RotY	RotZ	ForceX	ForceY	ForceZ	MomentX	MomentY	MomentZ	VelocityX	VelocityY	VelocityZ	CalibratedWeight	ButtonDown	Condition	Trial	Visual
1643.488394	0.001904	0.567856	0.252209	78.609016	117.329468	162.071609	0.000000	0.000000	0.000000	0.000000	0.000000	0.000000	-0.000118	-0.018775	-0.044025	0.000000	1.000000	3.000000	20.000000	0.000000
1643.491728	0.001904	0.567856	0.252209	78.583130	117.226990	161.968964	1.872187	0.000000	4.636261	0.000000	0.000000	0.000000	-0.000118	-0.018775	-0.044025	0.000000	1.000000	3.000000	20.000000	0.000000
1643.495061	0.001904	0.567856	0.252209	78.583130	117.226990	161.968964	1.872187	0.000000	4.636261	0.000000	0.000000	0.000000	-0.000118	-0.018775	-0.044025	0.000000	1.000000	3.000000	20.000000	0.000000
1643.498394	0.001904	0.567856	0.252209	78.583130	117.226990	161.968964	1.872187	0.000000	4.636261	0.000000	0.000000	0.000000	-0.000118	-0.018775	-0.044025	0.000000	1.000000	3.000000	20.000000	0.000000
1643.501728	0.002714	0.568005	0.252653	78.577362	116.981071	161.688293	1.873117	0.000000	4.635885	0.000000	0.000000	0.000000	0.242973	0.044714	0.133048	0.000000	1.000000	3.000000	20.000000	0.000000
1643.505061	0.002714	0.568005	0.252653	78.577362	116.981071	161.688293	1.873117	0.000000	4.635885	0.000000	0.000000	0.000000	0.242973	0.044714	0.133048	0.000000	1.000000	3.000000	20.000000	0.000000
1643.508394	0.002714	0.568005	0.252653	78.577362	116.981071	161.688293	1.873117	0.000000	4.635885	0.000000	0.000000	0.000000	0.242973	0.044714	0.133048	0.000000	1.000000	3.000000	20.000000	0.000000
1643.511728	0.002714	0.568005	0.252653	78.600250	116.833214	161.480804	1.883053	0.000000	4.631858	0.000000	0.000000	0.000000	0.242973	0.044714	0.133048	0.000000	1.000000	3.000000	20.000000	0.000000
1643.515061	0.003391	0.568095	0.253230	78.600250	116.833214	161.480804	1.883053	0.000000	4.631858	0.000000	0.000000	0.000000	0.203008	0.027129	0.173050	0.000000	1.000000	3.000000	20.000000	0.000000
1643.518394	0.003391	0.568095	0.253230	78.600250	116.833214	161.480804	1.883053	0.000000	4.631858	0.000000	0.000000	0.000000	0.203008	0.027129	0.173050	0.000000	1.000000	3.000000	20.000000	0.000000
1643.521728	0.004105	0.568140	0.254279	78.696114	116.613586	161.167450	1.883053	0.000000	4.631858	0.000000	0.000000	0.000000	0.214283	0.013516	0.314985	0.000000	1.000000	3.000000	20.000000	0.000000
1643.525061	0.004105	0.568140	0.254279	78.696114	116.613586	161.167450	1.883053	0.000000	4.631858	0.000000	0.000000	0.000000	0.214283	0.013516	0.314985	0.000000	1.000000	3.000000	20.000000	0.000000
1643.528394	0.004105	0.568140	0.254279	78.696114	116.613586	161.167450	1.883053	0.000000	4.631858	0.000000	0.000000	0.000000	0.214283	0.013516	0.314985	0.000000	1.000000	3.000000	20.000000	0.000000
1643.531728	0.005059	0.568403	0.255446	78.907166	117.040619	161.395508	1.894441	0.000000	4.627213	0.000000	0.000000	0.000000	0.286194	0.078788	0.349951	0.000000	1.000000	3.000000	20.000000	0.000000
1643.535061	0.005059	0.568403	0.255446	78.907166	117.040619	161.395508	1.894441	0.000000	4.627213	0.000000	0.000000	0.000000	0.286194	0.078788	0.349951	0.000000	1.000000	3.000000	20.000000	0.000000
1643.538394	0.005059	0.568403	0.255446	78.907166	117.040619	161.395508	1.894441	0.000000	4.627213	0.000000	0.000000	0.000000	0.286194	0.078788	0.349951	0.000000	1.000000	3.000000	20.000000	0.000000
1643.541728	0.005643	0.568561	0.256581	79.103912	119.408455	163.469543	1.901825	0.000000	4.624182	0.000000	0.000000	0.000000	0.175229	0.047336	0.340456	0.000000	1.000000	3.000000	20.000000	0.000000
1643.545061	0.005643	0.568561	0.256581	79.103912	119.408455	163.469543	1.901825	0.000000	4.624182	0.000000	0.000000	0.000000	0.175229	0.047336	0.340456	0.000000	1.000000	3.000000	20.000000	0.000000
1643.548394	0.005643	0.568561	0.256581	79.103912	119.408455	163.469543	1.901825	0.000000	4.624182	0.000000	0.000000	0.000000	0.175229	0.047336	0.340456	0.000000	1.000000	3.000000	20.000000	0.000000
1643.551728	0.006161	0.568870	0.257658	79.149178	123.967209	167.660095	1.903633	0.000000	4.623438	0.000000	0.000000	0.000000	0.155269	0.092637	0.323221	0.000000	1.000000	3.000000	20.000000	0.000000
1643.555061	0.006161	0.568870	0.257658	79.149178	123.967209	167.660095	1.903633	0.000000	4.623438	0.000000	0.000000	0.000000	0.155269	0.092637	0.323221	0.000000	1.000000	3.000000	20.000000	0.000000
1643.558394	0.006161	0.568870	0.257658	79.149178	123.967209	167.660095	1.903633	0.000000	4.623438	0.000000	0.000000	0.000000	0.155269	0.092637	0.323221	0.000000	1.000000	3.000000	20.000000	0.000000
1643.561728	0.006681	0.569210	0.258805	79.086693	129.052597	172.358780	1.904768	0.000000	4.622971	0.000000	0.000000	0.000000	0.155924	0.102001	0.343878	0.000000	1.000000	3.000000	20.000000	0.000000
1643.565061	0.006681	0.569210	0.258805	79.086693	129.052597	172.358780	1.904768	0.000000	4.622971	0.000000	0.000000	0.000000	0.155924	0.102001	0.343878	0.000000	1.000000	3.000000	20.000000	0.000000
1643.568394	0.006681	0.569210	0.258805	79.086693	129.052597	172.358780	1.904768	0.000000	4.622971	0.000000	0.000000	0.000000	0.155924	0.102001	0.343878	0.000000	1.000000	3.000000	20.000000	0.000000
1643.571728	0.007271	0.569637	0.259994	78.909531	133.489471	176.466522	1.905493	0.000000	4.622672	0.000000	0.000000	0.000000	0.176975	0.128363	0.356874	0.000000	1.000000	3.000000	20.000000	0.000000
1643.575061	0.007271	0.569637	0.259994	78.909531	133.489471	176.466522	1.905493	0.000000	4.622672	0.000000	0.000000	0.000000	0.176975	0.128363	0.356874	0.000000	1.000000	3.000000	20.000000	0.000000
1643.578394	0.007271	0.569637	0.259994	78.909531	133.489471	176.466522	1.905493	0.000000	4.622672	0.000000	0.000000	0.000000	0.176975	0.128363	0.356874	0.000000	1.000000	3.000000	20.000000	0.000000
1643.581728	0.007965	0.570088	0.261190	78.619728	136.902573	179.630905	1.907005	0.000000	4.622048	0.000000	0.000000	0.000000	0.208270	0.135014	0.358810	0.000000	1.000000	3.000000	20.000000	0.000000
1643.585061	0.007965	0.570088	0.261190	78.619728	136.902573	179.630905	1.907005	0.000000	4.622048	0.000000	0.000000	0.000000	0.208270	0.135014	0.358810	0.000000	1.000000	3.000000	20.000000	0.000000
1643.588394	0.007965	0.570088	0.261190	78.619728	136.902573	179.630905	1.907005	0.000000	4.622048	0.000000	0.000000	0.000000	0.208270	0.135014	0.358810	0.000000	1.000000	3.000000	20.000000	0.000000
1643.591728	0.008730	0.570577	0.262375	78.251457	139.471741	-177.987640	1.910040	0.000000	4.620795	0.000000	0.000000	0.000000	0.229411	0.146879	0.355328	0.000000	1.000000	3.000000	20.000000	0.000000
1643.595061	0.008730	0.570577	0.262375	78.251457	139.471741	-177.987640	1.910040	0.000000	4.620795	0.000000	0.000000	0.000000	0.229411	0.146879	0.355328	0.000000	1.000000	3.000000	20.000000	0.000000
1643.598394	0.008730	0.570577	0.262375	78.251457	139.471741	-177.987640	1.910040	0.000000	4.620795	0.000000	0.000000	0.000000	0.229411	0.146879	0.355328	0.000000	1.000000	3.000000	20.000000	0.000000
1643.601728	0.009394	0.571124	0.263531	77.898460	141.567535	-176.058655	1.914176	0.000000	4.619083	0.000000	0.000000	0.000000	0.199254	0.164045	0.347028	0.000000	0.000000	3.000000	20.000000	0.000000
1643.605061	0.009394	0.571124	0.263531	77.898460	141.567535	-176.058655	1.914176	0.000000	4.619083	0.000000	0.000000	0.000000	0.199254	0.164045	0.347028	0.000000	0.000000	3.000000	20.000000	0.000000
1643.608394	0.009394	0.571124	0.263531	77.898460	141.567535	-176.058655	1.914176	0.000000	4.619083	0.000000	0.000000	0.000000	0.199254	0.164045	0.347028	0.000000	0.000000	3.000000	20.000000	0.000000
1643.611728	0.010093	0.571657	0.264594	77.603111	143.651123	-174.157059	1.916940	0.000000	4.617937	0.000000	0.000000	0.000000	0.209772	0.159981	0.318836	0.000000	0.000000	3.000000	20.000000	0.000000
1643.615061	0.010093	0.571657	0.264594	77.603111	143.651123	-174.157059	1.916940	0.000000	4.617937	0.000000	0.000000	0.000000	0.209772	0.159981	0.318836	0.000000	0.000000	3.000000	20.000000	0.000000
1643.618394	0.010093	0.571657	0.264594	77.603111	143.651123	-174.157059	1.916940	0.000000	4.617937	0.000000	0.000000	0.000000	0.209772	0.159981	0.318836	0.000000	0.000000	3.000000	20.000000	0.000000
1643.621728	0.010793	0.572133	0.265541	77.385925	145.955643	-172.068405	1.920780	0.000000	4.616341	0.000000	0.000000	0.000000	0.209863	0.142653	0.283999	0.000000	0.000000	3.000000	20.000000	0.000000
1643.625061	0.010793	0.572133	0.265541	77.385925	145.955643	-172.068405	1.920780	0.000000	4.616341	0.000000	0.000000	0.000000	0.209863	0.142653	0.283999	0.000000	0.000000	3.000000	20.000000	0.000000
1643.628394	0.010793	0.572133	0.265541	77.385925	145.955643	-172.068405	1.920780	0.000000	4.616341	0.000000	0.000000	0.000000	0.209863	0.142653	0.283999	0.000000	0.000000	3.000000	20.000000	0.000000
1643.631728	0.011389	0.572573	0.266385	77.215385	148.380203	-169.874466	1.925306	0.000000	4.614455	0.000000	0.000000	0.000000	0.179001	0.131941	0.253416	0.000000	0.000000	3.000000	20.000000	0.000000
1643.635061	0.011389	0.572573	0.266385	77.215385	148.380203	-169.874466	1.925306	0.000000	4.614455	0.000000	0.000000	0.000000	0.179001	0.131941	0.253416	0.000000	0.000000	3.000000	20.000000	0.000000
1643.638394	0.011389	0.572573	0.266385	77.215385	148.380203	-169.874466	1.925306	0.000000	4.614455	0.000000	0.000000	0.000000	0.179001	0.131941	0.253416	0.000000	0.000000	3.000000	20.000000	0.000000
1643.641728	0.011389	0.572573	0.266385	77.042305	150.522598	-167.933716	1.928908	0.000000	4.612951	0.000000	0.000000	0.000000	0.179001	0.131941	0.253416	0.000000	0.000000	3.000000	20.000000	0.000000
1643.645061	0.011882	0.573034	0.267105	77.042305	150.522598	-167.933716	1.928908	0.000000	4.612951	0.000000	0.000000	0.000000	0.147841	0.138276	0.215882	0.000000	0.000000	3.000000	20.000000	0.000000
1643.648394	0.011882	0.573034	0.267105	77.042305	150.522598	-167.933716	1.928908	0.000000	4.612951	0.000000	0.000000	0.000000	0.147841	0.138276	0.215882	0.000000	0.000000	3.000000	20.000000	0.000000
1643.651728	0.012305	0.573533	0.267682	76.832832	152.090652	-166.514252	1.928908	0.000000	4.612951	0.000000	0.000000	0.000000	0.126749	0.149871	0.173071	0.000000	0.000000	3.000000	20.000000	0.000000
1643.655061	0.012305	0.573533	0.267682	76.832832	152.090652	-166.514252	1.928908	0.000000	4.612951	0.000000	0.000000	0.000000	0.126749	0.149871	0.173071	0.000000	0.000000	3.000000	20.000000	0.000000
1643.658394	0.012305	0.573533	0.267682	76.832832	152.090652	-166.514252	1.928908	0.000000	4.612951	0.000000	0.000000	0.000000	0.126749	0.149871	0.173071	0.000000	0.000000	3.000000	20.000000	0.000000
1643.661728	0.012305	0.573533	0.267682	76.606628	152.915359	-165.762375	1.934378	0.000000	4.610660	0.000000	0.000000	0.000000	0.126749	0.149871	0.173071	0.000000	0.000000	3.000000	20.000000	0.000000
1643.665061	0.012588	0.574076	0.268147	76.606628	152.915359	-165.762375	1.934378	0.000000	4.610660	0.000000	0.000000	0.000000	0.085030	0.162916	0.139606	0.000000	0.000000	3.000000	20.000000	0.000000
1643.668394	0.012588	0.574076	0.268147	76.606628	152.915359	-165.762375	1.934378	0.000000	4.610660	0.000000	0.000000	0.000000	0.085030	0.162916	0.139606	0.000000	0.000000	3.000000	20.000000	0.000000
1643.671728	0.012836	0.574667	0.268529	76.423645	153.275055	-165.439774	1.934378	0.000000	4.610660	0.000000	0.000000	0.000000	0.074355	0.177336	0.114557	0.000000	0.000000	3.000000	20.000000	0.000000
1643.675061	0.012836	0.574667	0.268529	76.423645	153.275055	-165.439774	1.934378	0.000000	4.610660	0.000000	0.000000	0.000000	0.074355	0.177336	0.114557	0.000000	0.000000	3.000000	20.000000	0.000000
1643.678394	0.012836	0.574667	0.268529	76.423645	153.275055	-165.439774	1.934378	0.000000	4.610660	0.000000	0.000000	0.000000	0.074355	0.177336	0.114557	0.000000	0.000000	3.000000	20.000000	0.000000
1643.681728	0.012836	0.574667	0.268529	76.356102	153.412720	-165.328430	1.936944	0.000000	4.609582	0.000000	0.000000	0.000000	0.074355	0.177336	0.114557	0.000000	0.000000	3.000000	20.000000	0.000000
1643.685061	0.013013	0.575302	0.268799	76.356102	153.412720	-165.328430	1.936944	0.000000	4.609582	0.000000	0.000000	0.000000	0.053142	0.190363	0.080951	0.000000	0.000000	3.000000	20.000000	0.000000
1643.688394	0.013013	0.575302	0.268799	76.356102	153.412720	-165.328430	1.936944	0.000000	4.609582	0.000000	0.000000	0.000000	0.053142	0.190363	0.080951	0.000000	0.000000	3.000000	20.000000	0.000000
1643.691728	0.013013	0.575302	0.268799	76.394318	153.342667	-165.410538	1.936944	0.000000	4.609582	0.000000	0.000000	0.000000	0.053142	0.190363	0.080951	0.000000	0.000000	3.000000	20.000000	0.000000
1643.695061	0.013013	0.575302	0.268799	76.394318	153.342667	-165.410538	1.936944	0.000000	4.609582	0.000000	0.000000	0.000000	0.053142	0.190363	0.080951	0.000000	0.000000	3.000000	20.000000	0.000000
1643.698394	0.013117	0.575492	0.268841	76.394318	153.342667	-165.410538	1.936944	0.000000	4.609582	0.000000	0.000000	0.000000	0.031256	0.057126	0.012682	0.000000	0.000000	3.000000	20.000000	0.000000
1643.701728	0.013187	0.575564	0.268904	76.468330	153.175308	-165.578659	1.937873	0.000000	4.609191	0.000000	0.000000	0.000000	0.021025	0.021437	0.018671	0.000000	0.000000	3.000000	20.000000	0.000000
1643.705061	0.013187	0.575564	0.268904	76.468330	153.175308	-165.578659	1.937873	0.000000	4.609191	0.000000	0.000000	0.000000	0.021025	0.021437	0.018671	0.000000	0.000000	3.000000	20.000000	0.000000
1643.708394	0.013187	0.575564	0.268904	76.468330	153.175308	-165.578659	1.937873	0.000000	4.609191	0.000000	0.000000	0.000000	0.021025	0.021437	0.018671	0.000000	0.000000	3.000000	20.000000	0.000000
1643.711728	0.013187	0.575564	0.268904	76.565605	152.731735	-165.999069	1.939771	0.000000	4.608393	0.000000	0.000000	0.000000	0.021025	0.021437	0.018671	0.000000	0.000000	3.000000	20.000000	0.000000
1643.715061	0.013223	0.575534	0.268968	76.565605	152.731735	-165.999069	1.939771	0.000000	4.608393	0.000000	0.000000	0.000000	0.010695	-0.009048	0.019312	0.000000	0.000000	3.000000	20.000000	0.000000
1643.718394	0.013223	0.575534	0.268968	76.565605	152.731735	-165.999069	1.939771	0.000000	4.608393	0.000000	0.000000	0.000000	0.010695	-0.009048	0.019312	0.000000	0.000000	3.000000	20.000000	0.000000
1643.721728	0.013223	0.575534	0.268968	76.660492	151.879837	-166.788956	1.939771	0.000000	4.608393	0.000000	0.000000	0.000000	0.010695	-0.009048	0.019312	0.000000	0.000000	3.000000	20.000000	0.000000
1643.725061	0.013223	0.575534	0.268968	76.660492	151.879837	-166.788956	1.939771	0.000000	4.608393	0.000000	0.000000	0.000000	0.010695	-0.009048	0.019312	0.000000	0.000000	3.000000	20.000000	0.000000
1643.728394	0.013189	0.575543	0.269027	76.660492	151.879837	-166.788956	1.939771	0.000000	4.608393	0.000000	0.000000	0.000000	-0.010023	0.002856	0.017752	0.000000	0.000000	3.000000	20.000000	0.000000
1643.731728	0.013189	0.575543	0.269027	76.795883	150.770996	-167.818832	1.939896	0.000000	4.608341	0.000000	0.000000	0.000000	-0.010023	0.002856	0.017752	0.000000	0.000000	3.000000	20.000000	0.000000
1643.735061	0.013189	0.575543	0.269027	76.795883	150.770996	-167.818832	1.939896	0.000000	4.608341	0.000000	0.000000	0.000000	-0.010023	0.002856	0.017752	0.000000	0.000000	3.000000	20.000000	0.000000
1643.738394	0.013189	0.575543	0.269027	76.795883	150.770996	-167.818832	1.939896	0.000000	4.608341	0.000000	0.000000	0.000000	-0.010023	0.002856	0.017752	0.000000	0.000000	3.000000	20.000000	0.000000
1643.741728	0.013122	0.575575	0.269098	76.954857	149.568039	-168.944305	1.939047	0.000000	4.608698	0.000000	0.000000	0.000000	-0.020305	0.009517	0.021345	0.000000	0.000000	3.000000	20.000000	0.000000
1643.745061	0.013122	0.575575	0.269098	76.954857	149.568039	-168.944305	1.939047	0.000000	4.608698	0.000000	0.000000	0.000000	-0.020305	0.009517	0.021345	0.000000	0.000000	3.000000	20.000000	0.000000
1643.748394	0.013122	0.575575	0.269098	76.954857	149.568039	-168.944305	1.939047	0.000000	4.608698	0.000000	0.000000	0.000000	-0.020305	0.009517	0.021345	0.000000	0.000000	3.000000	20.000000	0.000000
1643.751728	0.013122	0.575575	0.269098	77.116531	148.282928	-170.147537	1.937626	0.000000	4.609296	0.000000	0.000000	0.000000	-0.020305	0.009517	0.021345	0.000000	0.000000	3.000000	20.000000	0.000000
1643.755061	0.013121	0.575592	0.269080	77.116531	148.282928	-170.147537	1.937626	0.000000	4.609296	0.000000	0.000000	0.000000	-0.000097	0.005241	-0.005352	0.000000	0.000000	3.000000	20.000000	0.000000
1643.758394	0.013121	0.575592	0.269080	77.116531	148.282928	-170.147537	1.937626	0.000000	4.609296	0.000000	0.000000	0.000000	-0.000097	0.005241	-0.005352	0.000000	0.000000	3.000000	20.000000	0.000000
1643.761728	0.013155	0.575583	0.269021	77.254410	146.973511	-171.373642	1.937626	0.000000	4.609296	0.000000	0.000000	0.000000	0.010025	-0.002855	-0.017739	0.000000	0.000000	3.000000	20.000000	0.000000
1643.765061	0.013155	0.575583	0.269021	77.254410	146.973511	-171.373642	1.937626	0.000000	4.609296	0.000000	0.000000	0.000000	0.010025	-0.002855	-0.017739	0.000000	0.000000	3.000000	20.000000	0.000000
1643.768394	0.013155	0.575583	0.269021	77.254410	146.973511	-171.373642	1.937626	0.000000	4.609296	0.000000	0.000000	0.000000	0.010025	-0.002855	-0.017739	0.000000	0.000000	3.000000	20.000000	0.000000
1643.771728	0.013155	0.575583	0.269021	77.369316	145.677917	-172.588089	1.938579	0.000000	4.608894	0.000000	0.000000	0.000000	0.010025	-0.002855	-0.017739	0.000000	0.000000	3.000000	20.000000	0.000000
1643.775061	0.013222	0.575608	0.268926	77.369316	145.677917	-172.588089	1.938579	0.000000	4.608894	0.000000	0.000000	0.000000	0.020169	0.007623	-0.028648	0.000000	0.000000	3.000000	20.000000	0.000000
1643.778394	0.013222	0.575608	0.268926	77.369316	145.677917	-172.588089	1.938579	0.000000	4.608894	0.000000	0.000000	0.000000	0.020169	0.007623	-0.028648	0.000000	0.000000	3.000000	20.000000	0.000000
1643.781728	0.013222	0.575608	0.268926	77.455948	144.374817	-173.801559	1.938579	0.000000	4.608894	0.000000	0.000000	0.000000	0.020169	0.007623	-0.028648	0.000000	0.000000	3.000000	20.000000	0.000000
1643.785061	0.013222	0.575608	0.268926	77.455948	144.374817	-173.801559	1.938579	0.000000	4.608894	0.000000	0.000000	0.000000	0.020169	0.007623	-0.028648	0.000000	0.000000	3.000000	20.000000	0.000000
1643.788394	0.013221	0.575576	0.268856	77.455948	144.374817	-173.801559	1.938579	0.000000	4.608894	0.000000	0.000000	0.000000	-0.000382	-0.009534	-0.020986	0.000000	0.000000	3.000000	20.000000	0.000000
1643.791728	0.013221	0.575576	0.268856	77.510780	143.115295	-174.970306	1.940143	0.000000	4.608237	0.000000	0.000000	0.000000	-0.000382	-0.009534	-0.020986	0.000000	0.000000	3.000000	20.000000	0.000000
1643.795061	0.013221	0.575576	0.268856	77.510780	143.115295	-174.970306	1.940143	0.000000	4.608237	0.000000	0.000000	0.000000	-0.000382	-0.009534	-0.020986	0.000000	0.000000	3.000000	20.000000	0.000000
1643.798394	0.013221	0.575576	0.268856	77.510780	143.115295	-174.970306	1.940143	0.000000	4.608237	0.000000	0.000000	0.000000	-0.000382	-0.009534	-0.020986	0.000000	0.000000	3.000000	20.000000	0.000000
1643.801728	0.013218	0.575535	0.268727	77.533348	141.949585	-176.047699	1.940553	0.000000	4.608064	0.000000	0.000000	0.000000	-0.000702	-0.012400	-0.038555	0.000000	0.000000	3.000000	20.000000	0.000000
1643.805061	0.013218	0.575535	0.268727	77.533348	141.949585	-176.047699	1.940553	0.000000	4.608064	0.000000	0.000000	0.000000	-0.000702	-0.012400	-0.038555	0.000000	0.000000	3.000000	20.000000	0.000000
1643.808394	0.013218	0.575535	0.268727	77.533348	141.949585	-176.047699	1.940553	0.000000	4.608064	0.000000	0.000000	0.000000	-0.000702	-0.012400	-0.038555	0.000000	0.000000	3.000000	20.000000	0.000000
1643.811728	0.013218	0.575535	0.268727	77.542801	140.761200	-177.138977	1.941307	0.000000	4.607747	0.000000	0.000000	0.000000	-0.000702	-0.012400	-0.038555	0.000000	0.000000	3.000000	20.000000	0.000000
1643.815061	0.013252	0.575486	0.268675	77.542801	140.761200	-177.138977	1.941307	0.000000	4.607747	0.000000	0.000000	0.000000	0.010053	-0.014766	-0.015823	0.000000	0.000000	3.000000	20.000000	0.000000
1643.818394	0.013252	0.575486	0.268675	77.542801	140.761200	-177.138977	1.941307	0.000000	4.607747	0.000000	0.000000	0.000000	0.010053	-0.014766	-0.015823	0.000000	0.000000	3.000000	20.000000	0.000000
1643.821728	0.013252	0.575486	0.268675	77.584320	139.633392	-178.189056	1.941307	0.000000	4.607747	0.000000	0.000000	0.000000	0.010053	-0.014766	-0.015823	0.000000	0.000000	3.000000	20.000000	0.000000
1643.825061	0.013252	0.575486	0.268675	77.584320	139.633392	-178.189056	1.941307	0.000000	4.607747	0.000000	0.000000	0.000000	0.010053	-0.014766	-0.015823	0.000000	0.000000	3.000000	20.000000	0.000000
1643.828394	0.013320	0.575459	0.268633	77.584320	139.633392	-178.189056	1.941307	0.000000	4.607747	0.000000	0.000000	0.000000	0.020450	-0.008089	-0.012586	0.000000	0.000000	3.000000	20.000000	0.000000
1643.831728	0.013320	0.575459	0.268633	77.677109	138.575607	-179.192749	1.942119	0.000000	4.607404	0.000000	0.000000	0.000000	0.020450	-0.008089	-0.012586	0.000000	0.000000	3.000000	20.000000	0.000000
1643.835061	0.013320	0.575459	0.268633	77.677109	138.575607	-179.192749	1.942119	0.000000	4.607404	0.000000	0.000000	0.000000	0.020450	-0.008089	-0.012586	0.000000	0.000000	3.000000	20.000000	0.000000
1643.838394	0.013320	0.575459	0.268633	77.677109	138.575607	-179.192749	1.942119	0.000000	4.607404	0.000000	0.000000	0.000000	0.020450	-0.008089	-0.012586	0.000000	0.000000	3.000000	20.000000	0.000000
1643.841728	0.013524	0.575395	0.268489	77.850533	137.641174	179.902206	1.943369	0.000000	4.606877	0.000000	0.000000	0.000000	0.061236	-0.019068	-0.043147	0.000000	0.000000	3.000000	20.000000	0.000000
1643.845061	0.013524	0.575395	0.268489	77.850533	137.641174	179.902206	1.943369	0.000000	4.606877	0.000000	0.000000	0.000000	0.061236	-0.019068	-0.043147	0.000000	0.000000	3.000000	20.000000	0.000000
1643.848394	0.013524	0.575395	0.268489	77.850533	137.641174	179.902206	1.943369	0.000000	4.606877	0.000000	0.000000	0.000000	0.061236	-0.019068	-0.043147	0.000000	0.000000	3.000000	20.000000	0.000000
1643.851728	0.013660	0.575337	0.268375	78.079971	136.745438	179.016312	1.947224	0.000000	4.605249	0.000000	0.000000	0.000000	0.040712	-0.017621	-0.034001	0.000000	0.000000	3.000000	20.000000	0.000000
1643.855061	0.013660	0.575337	0.268375	78.079971	136.745438	179.016312	1.947224	0.000000	4.605249	0.000000	0.000000	0.000000	0.040712	-0.017621	-0.034001	0.000000	0.000000	3.000000	20.000000	0.000000
1643.858394	0.013660	0.575337	0.268375	78.079971	136.745438	179.016312	1.947224	0.000000	4.605249	0.000000	0.000000	0.000000	0.040712	-0.017621	-0.034001	0.000000	0.000000	3.000000	20.000000	0.000000
1643.861728	0.013660	0.575337	0.268375	78.320709	135.717026	178.006546	1.949896	0.000000	4.604118	0.000000	0.000000	0.000000	0.040712	-0.017621	-0.034001	0.000000	0.000000	3.000000	20.000000	0.000000
1643.865061	0.013727	0.575278	0.268263	78.320709	135.717026	178.006546	1.949896	0.000000	4.604118	0.000000	0.000000	0.000000	0.020037	-0.017623	-0.033627	0.000000	0.000000	3.000000	20.000000	0.000000
1643.868394	0.013727	0.575278	0.268263	78.320709	135.717026	178.006546	1.949896	0.000000	4.604118	0.000000	0.000000	0.000000	0.020037	-0.017623	-0.033627	0.000000	0.000000	3.000000	20.000000	0.000000
1643.871728	0.013727	0.575278	0.268263	78.554901	134.637344	176.951324	1.949896	0.000000	4.604118	0.000000	0.000000	0.000000	0.020037	-0.017623	-0.033627	0.000000	0.000000	3.000000	20.000000	0.000000
1643.875061	0.013727	0.575278	0.268263	78.554901	134.637344	176.951324	1.949896	0.000000	4.604118	0.000000	0.000000	0.000000	0.020037	-0.017623	-0.033627	0.000000	0.000000	3.000000	20.000000	0.000000
1643.878394	0.013725	0.575219	0.268152	78.554901	134.637344	176.951324	1.949896	0.000000	4.604118	0.000000	0.000000	0.000000	-0.000629	-0.017607	-0.033253	0.000000	0.000000	3.000000	20.000000	0.000000
1643.881728	0.013723	0.575143	0.268059	78.760780	133.636124	175.973129	1.951558	0.000000	4.603414	0.000000	0.000000	0.000000	-0.000528	-0.022845	-0.027899	0.000000	0.000000	3.000000	20.000000	0.000000
1643.885061	0.013723	0.575143	0.268059	78.760780	133.636124	175.973129	1.951558	0.000000	4.603414	0.000000	0.000000	0.000000	-0.000528	-0.022845	-0.027899	0.000000	0.000000	3.000000	20.000000	0.000000
1643.888394	0.013723	0.575143	0.268059	78.760780	133.636124	175.973129	1.951558	0.000000	4.603414	0.000000	0.000000	0.000000	-0.000528	-0.022845	-0.027899	0.000000	0.000000	3.000000	20.000000	0.000000
1643.891728	0.013756	0.574988	0.267979	78.925858	132.731018	175.089020	1.952760	0.000000	4.602904	0.000000	0.000000	0.000000	0.009872	-0.046611	-0.024247	0.000000	0.000000	3.000000	20.000000	0.000000
1643.895061	0.013756	0.574988	0.267979	78.925858	132.731018	175.089020	1.952760	0.000000	4.602904	0.000000	0.000000	0.000000	0.009872	-0.046611	-0.024247	0.000000	0.000000	3.000000	20.000000	0.000000
1643.898394	0.013756	0.574988	0.267979	78.925858	132.731018	175.089020	1.952760	0.000000	4.602904	0.000000	0.000000	0.000000	0.009872	-0.046611	-0.024247	0.000000	0.000000	3.000000	20.000000	0.000000
1643.901728	0.013756	0.574988	0.267979	79.023270	131.874557	174.266998	1.953738	0.000000	4.602490	0.000000	0.000000	0.000000	0.009872	-0.046611	-0.024247	0.000000	0.000000	3.000000	20.000000	0.000000
1643.905061	0.013823	0.574793	0.267904	79.023270	131.874557	174.266998	1.953738	0.000000	4.602490	0.000000	0.000000	0.000000	0.020232	-0.058478	-0.022522	0.000000	0.000000	3.000000	20.000000	0.000000
1643.908394	0.013823	0.574793	0.267904	79.023270	131.874557	174.266998	1.953738	0.000000	4.602490	0.000000	0.000000	0.000000	0.020232	-0.058478	-0.022522	0.000000	0.000000	3.000000	20.000000	0.000000
1643.911728	0.013823	0.574793	0.267904	79.060745	131.080139	173.512863	1.953738	0.000000	4.602490	0.000000	0.000000	0.000000	0.020232	-0.058478	-0.022522	0.000000	0.000000	3.000000	20.000000	0.000000
1643.915061	0.013823	0.574793	0.267904	79.060745	131.080139	173.512863	1.953738	0.000000	4.602490	0.000000	0.000000	0.000000	0.020232	-0.058478	-0.022522	0.000000	0.000000	3.000000	20.000000	0.000000
1643.918394	0.013890	0.574549	0.267776	79.060745	131.080139	173.512863	1.953738	0.000000	4.602490	0.000000	0.000000	0.000000	0.019927	-0.073230	-0.038251	0.000000	0.000000	3.000000	20.000000	0.000000
1643.921728	0.013990	0.574260	0.267625	79.052826	130.429306	172.905594	1.955183	0.000000	4.601875	0.000000	0.000000	0.000000	0.030108	-0.086505	-0.045385	0.000000	0.000000	3.000000	20.000000	0.000000
1643.925061	0.013990	0.574260	0.267625	79.052826	130.429306	172.905594	1.955183	0.000000	4.601875	0.000000	0.000000	0.000000	0.030108	-0.086505	-0.045385	0.000000	0.000000	3.000000	20.000000	0.000000
1643.928394	0.013990	0.574260	0.267625	79.052826	130.429306	172.905594	1.955183	0.000000	4.601875	0.000000	0.000000	0.000000	0.030108	-0.086505	-0.045385	0.000000	0.000000	3.000000	20.000000	0.000000
1643.931728	0.013990	0.574260	0.267625	79.020828	130.033157	172.544418	1.959335	0.000000	4.600109	0.000000	0.000000	0.000000	0.030108	-0.086505	-0.045385	0.000000	0.000000	3.000000	20.000000	0.000000
1643.935061	0.014124	0.573985	0.267425	79.020828	130.033157	172.544418	1.959335	0.000000	4.600109	0.000000	0.000000	0.000000	0.040138	-0.082649	-0.059841	0.000000	0.000000	3.000000	20.000000	0.000000
1643.938394	0.014124	0.573985	0.267425	79.020828	130.033157	172.544418	1.959335	0.000000	4.600109	0.000000	0.000000	0.000000	0.040138	-0.082649	-0.059841	0.000000	0.000000	3.000000	20.000000	0.000000
1643.941728	0.014124	0.573985	0.267425	78.973984	129.879501	172.412506	1.959335	0.000000	4.600109	0.000000	0.000000	0.000000	0.040138	-0.082649	-0.059841	0.000000	0.000000	3.000000	20.000000	0.000000
1643.945061	0.014124	0.573985	0.267425	78.973984	129.879501	172.412506	1.959335	0.000000	4.600109	0.000000	0.000000	0.000000	0.040138	-0.082649	-0.059841	0.000000	0.000000	3.000000	20.000000	0.000000
1643.948394	0.014255	0.573690	0.267108	78.973984	129.879501	172.412506	1.959335	0.000000	4.600109	0.000000	0.000000	0.000000	0.039419	-0.088312	-0.095234	0.000000	0.000000	3.000000	20.000000	0.000000
1643.951728	0.014386	0.573409	0.266743	78.923920	130.066254	172.600403	1.962519	0.000000	4.598752	0.000000	0.000000	0.000000	0.039098	-0.084426	-0.109559	0.000000	0.000000	3.000000	20.000000	0.000000
1643.955061	0.014386	0.573409	0.266743	78.923920	130.066254	172.600403	1.962519	0.000000	4.598752	0.000000	0.000000	0.000000	0.039098	-0.084426	-0.109559	0.000000	0.000000	3.000000	20.000000	0.000000
1643.958394	0.014386	0.573409	0.266743	78.923920	130.066254	172.600403	1.962519	0.000000	4.598752	0.000000	0.000000	0.000000	0.039098	-0.084426	-0.109559	0.000000	0.000000	3.000000	20.000000	0.000000
1643.961728	0.014386	0.573409	0.266743	78.880524	130.349731	172.878174	1.970576	0.000000	4.595305	0.000000	0.000000	0.000000	0.039098	-0.084426	-0.109559	0.000000	0.000000	3.000000	20.000000	0.000000
1643.965061	0.014514	0.573113	0.266288	78.880524	130.349731	172.878174	1.970576	0.000000	4.595305	0.000000	0.000000	0.000000	0.038521	-0.088668	-0.136267	0.000000	0.000000	3.000000	20.000000	0.000000
1643.968394	0.014514	0.573113	0.266288	78.880524	130.349731	172.878174	1.970576	0.000000	4.595305	0.000000	0.000000	0.000000	0.038521	-0.088668	-0.136267	0.000000	0.000000	3.000000	20.000000	0.000000
1643.971728	0.014607	0.572809	0.265775	78.831329	130.645126	173.172028	1.970576	0.000000	4.595305	0.000000	0.000000	0.000000	0.027811	-0.091419	-0.153994	0.000000	0.000000	3.000000	20.000000	0.000000
1643.975061	0.014607	0.572809	0.265775	78.831329	130.645126	173.172028	1.970576	0.000000	4.595305	0.000000	0.000000	0.000000	0.027811	-0.091419	-0.153994	0.000000	0.000000	3.000000	20.000000	0.000000
1643.978394	0.014607	0.572809	0.265775	78.831329	130.645126	173.172028	1.970576	0.000000	4.595305	0.000000	0.000000	0.000000	0.027811	-0.091419	-0.153994	0.000000	0.000000	3.000000	20.000000	0.000000
1643.981728	0.014607	0.572809	0.265775	78.777794	130.962189	173.488052	1.979852	0.000000	4.591317	0.000000	0.000000	0.000000	0.027811	-0.091419	-0.153994	0.000000	0.000000	3.000000	20.000000	0.000000
1643.985061	0.014663	0.572473	0.265191	78.777794	130.962189	173.488052	1.979852	0.000000	4.591317	0.000000	0.000000	0.000000	0.017042	-0.100827	-0.175277	0.000000	0.000000	3.000000	20.000000	0.000000
1643.988394	0.014663	0.572473	0.265191	78.777794	130.962189	173.488052	1.979852	0.000000	4.591317	0.000000	0.000000	0.000000	0.017042	-0.100827	-0.175277	0.000000	0.000000	3.000000	20.000000	0.000000
1643.991728	0.014720	0.572132	0.264576	78.703796	131.237686	173.777206	1.979852	0.000000	4.591317	0.000000	0.000000	0.000000	0.016821	-0.102166	-0.184510	0.000000	0.000000	3.000000	20.000000	0.000000
1643.995061	0.014720	0.572132	0.264576	78.703796	131.237686	173.777206	1.979852	0.000000	4.591317	0.000000	0.000000	0.000000	0.016821	-0.102166	-0.184510	0.000000	0.000000	3.000000	20.000000	0.000000
1643.998394	0.014720	0.572132	0.264576	78.703796	131.237686	173.777206	1.979852	0.000000	4.591317	0.000000	0.000000	0.000000	0.016821	-0.102166	-0.184510	0.000000	0.000000	3.000000	20.000000	0.000000
1644.001728	0.014720	0.572132	0.264576	78.600380	131.344635	173.916672	1.989059	0.000000	4.587335	0.000000	0.000000	0.000000	0.016821	-0.102166	-0.184510	0.000000	0.000000	3.000000	20.000000	0.000000
1644.005061	0.014706	0.571787	0.263931	78.600380	131.344635	173.916672	1.989059	0.000000	4.587335	0.000000	0.000000	0.000000	-0.003943	-0.103502	-0.193341	0.000000	0.000000	3.000000	20.000000	0.000000
1644.008394	0.014706	0.571787	0.263931	78.600380	131.344635	173.916672	1.989059	0.000000	4.587335	0.000000	0.000000	0.000000	-0.003943	-0.103502	-0.193341	0.000000	0.000000	3.000000	20.000000	0.000000
1644.011728	0.014693	0.571459	0.263268	78.469955	131.337387	173.960327	1.989059	0.000000	4.587335	0.000000	0.000000	0.000000	-0.004061	-0.098240	-0.199126	0.000000	0.000000	3.000000	20.000000	0.000000
1644.015061	0.014693	0.571459	0.263268	78.469955	131.337387	173.960327	1.989059	0.000000	4.587335	0.000000	0.000000	0.000000	-0.004061	-0.098240	-0.199126	0.000000	0.000000	3.000000	20.000000	0.000000
1644.018394	0.014693	0.571459	0.263268	78.469955	131.337387	173.960327	1.989059	0.000000	4.587335	0.000000	0.000000	0.000000	-0.004061	-0.098240	-0.199126	0.000000	0.000000	3.000000	20.000000	0.000000
1644.021728	0.014693	0.571459	0.263268	78.331779	131.289749	173.971252	1.996979	0.000000	4.583893	0.000000	0.000000	0.000000	-0.004061	-0.098240	-0.199126	0.000000	0.000000	3.000000	20.000000	0.000000
1644.025061	0.014645	0.571150	0.262585	78.331779	131.289749	173.971252	1.996979	0.000000	4.583893	0.000000	0.000000	0.000000	-0.014429	-0.092981	-0.204711	0.000000	0.000000	3.000000	20.000000	0.000000
1644.028394	0.014645	0.571150	0.262585	78.331779	131.289749	173.971252	1.996979	0.000000	4.583893	0.000000	0.000000	0.000000	-0.014429	-0.092981	-0.204711	0.000000	0.000000	3.000000	20.000000	0.000000
1644.031728	0.014528	0.570879	0.261897	78.205055	131.254486	173.995316	1.996979	0.000000	4.583893	0.000000	0.000000	0.000000	-0.034937	-0.081132	-0.206557	0.000000	0.000000	3.000000	20.000000	0.000000
1644.035061	0.014528	0.570879	0.261897	78.205055	131.254486	173.995316	1.996979	0.000000	4.583893	0.000000	0.000000	0.000000	-0.034937	-0.081132	-0.206557	0.000000	0.000000	3.000000	20.000000	0.000000
1644.038394	0.014528	0.570879	0.261897	78.205055	131.254486	173.995316	1.996979	0.000000	4.583893	0.000000	0.000000	0.000000	-0.034937	-0.081132	-0.206557	0.000000	0.000000	3.000000	20.000000	0.000000
1644.041728	0.014528	0.570879	0.261897	78.089066	131.240402	174.039429	2.003338	0.000000	4.581118	0.000000	0.000000	0.000000	-0.034937	-0.081132	-0.206557	0.000000	0.000000	3.000000	20.000000	0.000000
1644.045061	0.014343	0.570626	0.261190	78.089066	131.240402	174.039429	2.003338	0.000000	4.581118	0.000000	0.000000	0.000000	-0.055456	-0.075919	-0.211972	0.000000	0.000000	3.000000	20.000000	0.000000
1644.048394	0.014343	0.570626	0.261190	78.089066	131.240402	174.039429	2.003338	0.000000	4.581118	0.000000	0.000000	0.000000	-0.055456	-0.075919	-0.211972	0.000000	0.000000	3.000000	20.000000	0.000000
1644.051728	0.014193	0.570351	0.260470	77.989685	131.124908	173.987457	2.003338	0.000000	4.581118	0.000000	0.000000	0.000000	-0.045213	-0.082484	-0.216162	0.000000	0.000000	3.000000	20.000000	0.000000
1644.055061	0.014193	0.570351	0.260470	77.989685	131.124908	173.987457	2.003338	0.000000	4.581118	0.000000	0.000000	0.000000	-0.045213	-0.082484	-0.216162	0.000000	0.000000	3.000000	20.000000	0.000000
1644.058394	0.014193	0.570351	0.260470	77.989685	131.124908	173.987457	2.003338	0.000000	4.581118	0.000000	0.000000	0.000000	-0.045213	-0.082484	-0.216162	0.000000	0.000000	3.000000	20.000000	0.000000
1644.061728	0.013939	0.570089	0.259702	77.916992	130.849045	173.784149	2.007595	0.000000	4.579254	0.000000	0.000000	0.000000	-0.076050	-0.078696	-0.230432	0.000000	0.000000	3.000000	20.000000	0.000000
1644.065061	0.013939	0.570089	0.259702	77.916992	130.849045	173.784149	2.007595	0.000000	4.579254	0.000000	0.000000	0.000000	-0.076050	-0.078696	-0.230432	0.000000	0.000000	3.000000	20.000000	0.000000
1644.068394	0.013939	0.570089	0.259702	77.916992	130.849045	173.784149	2.007595	0.000000	4.579254	0.000000	0.000000	0.000000	-0.076050	-0.078696	-0.230432	0.000000	0.000000	3.000000	20.000000	0.000000
1644.071728	0.013685	0.569800	0.258890	77.872597	130.418091	173.433548	2.008826	0.000000	4.578713	0.000000	0.000000	0.000000	-0.076146	-0.086682	-0.243534	0.000000	0.000000	3.000000	20.000000	0.000000
1644.075061	0.013685	0.569800	0.258890	77.872597	130.418091	173.433548	2.008826	0.000000	4.578713	0.000000	0.000000	0.000000	-0.076146	-0.086682	-0.243534	0.000000	0.000000	3.000000	20.000000	0.000000
1644.078394	0.013685	0.569800	0.258890	77.872597	130.418091	173.433548	2.008826	0.000000	4.578713	0.000000	0.000000	0.000000	-0.076146	-0.086682	-0.243534	0.000000	0.000000	3.000000	20.000000	0.000000
1644.081728	0.013685	0.569800	0.258890	77.817177	129.945724	173.047562	2.010344	0.000000	4.578047	0.000000	0.000000	0.000000	-0.076146	-0.086682	-0.243534	0.000000	0.000000	3.000000	20.000000	0.000000
1644.085061	0.013465	0.569523	0.258027	77.817177	129.945724	173.047562	2.010344	0.000000	4.578047	0.000000	0.000000	0.000000	-0.066080	-0.082903	-0.258754	0.000000	0.000000	3.000000	20.000000	0.000000
1644.088394	0.013465	0.569523	0.258027	77.817177	129.945724	173.047562	2.010344	0.000000	4.578047	0.000000	0.000000	0.000000	-0.066080	-0.082903	-0.258754	0.000000	0.000000	3.000000	20.000000	0.000000
1644.091728	0.013210	0.569199	0.257109	77.754578	129.462830	172.660141	2.010344	0.000000	4.578047	0.000000	0.000000	0.000000	-0.076417	-0.097472	-0.275456	0.000000	0.000000	3.000000	20.000000	0.000000
1644.095061	0.013210	0.569199	0.257109	77.754578	129.462830	172.660141	2.010344	0.000000	4.578047	0.000000	0.000000	0.000000	-0.076417	-0.097472	-0.275456	0.000000	0.000000	3.000000	20.000000	0.000000
1644.098394	0.013210	0.569199	0.257109	77.754578	129.462830	172.660141	2.010344	0.000000	4.578047	0.000000	0.000000	0.000000	-0.076417	-0.097472	-0.275456	0.000000	0.000000	3.000000	20.000000	0.000000
1644.101728	0.012922	0.568947	0.256147	77.685509	129.108902	172.391647	2.014923	0.000000	4.576034	0.000000	0.000000	0.000000	-0.086636	-0.075440	-0.288713	0.000000	0.000000	3.000000	20.000000	0.000000
1644.105061	0.012922	0.568947	0.256147	77.685509	129.108902	172.391647	2.014923	0.000000	4.576034	0.000000	0.000000	0.000000	-0.086636	-0.075440	-0.288713	0.000000	0.000000	3.000000	20.000000	0.000000
1644.108394	0.012922	0.568947	0.256147	77.685509	129.108902	172.391647	2.014923	0.000000	4.576034	0.000000	0.000000	0.000000	-0.086636	-0.075440	-0.288713	0.000000	0.000000	3.000000	20.000000	0.000000
1644.111728	0.012667	0.568669	0.255139	77.598557	128.897430	172.261368	2.016942	0.000000	4.575145	0.000000	0.000000	0.000000	-0.076510	-0.083458	-0.302353	0.000000	0.000000	3.000000	20.000000	0.000000
1644.115061	0.012667	0.568669	0.255139	77.598557	128.897430	172.261368	2.016942	0.000000	4.575145	0.000000	0.000000	0.000000	-0.076510	-0.083458	-0.302353	0.000000	0.000000	3.000000	20.000000	0.000000
1644.118394	0.012667	0.568669	0.255139	77.598557	128.897430	172.261368	2.016942	0.000000	4.575145	0.000000	0.000000	0.000000	-0.076510	-0.083458	-0.302353	0.000000	0.000000	3.000000	20.000000	0.000000
1644.121728	0.012411	0.568459	0.254055	77.510040	128.802231	172.239731	2.019782	0.000000	4.573891	0.000000	0.000000	0.000000	-0.076704	-0.063012	-0.325032	0.000000	0.000000	3.000000	20.000000	0.000000
1644.125061	0.012411	0.568459	0.254055	77.510040	128.802231	172.239731	2.019782	0.000000	4.573891	0.000000	0.000000	0.000000	-0.076704	-0.063012	-0.325032	0.000000	0.000000	3.000000	20.000000	0.000000
1644.128394	0.012411	0.568459	0.254055	77.510040	128.802231	172.239731	2.019782	0.000000	4.573891	0.000000	0.000000	0.000000	-0.076704	-0.063012	-0.325032	0.000000	0.000000	3.000000	20.000000	0.000000
1644.131728	0.012189	0.568200	0.252914	77.414955	128.713669	172.227020	2.023137	0.000000	4.572409	0.000000	0.000000	0.000000	-0.066671	-0.077598	-0.342551	0.000000	0.000000	3.000000	20.000000	0.000000
1644.135061	0.012189	0.568200	0.252914	77.414955	128.713669	172.227020	2.023137	0.000000	4.572409	0.000000	0.000000	0.000000	-0.066671	-0.077598	-0.342551	0.000000	0.000000	3.000000	20.000000	0.000000
1644.138394	0.012189	0.568200	0.252914	77.414955	128.713669	172.227020	2.023137	0.000000	4.572409	0.000000	0.000000	0.000000	-0.066671	-0.077598	-0.342551	0.000000	0.000000	3.000000	20.000000	0.000000
1644.141728	0.011933	0.568014	0.251726	77.338806	128.578262	172.163742	2.027412	0.000000	4.570514	0.000000	0.000000	0.000000	-0.076803	-0.055840	-0.356133	0.000000	0.000000	3.000000	20.000000	0.000000
1644.145061	0.011933	0.568014	0.251726	77.338806	128.578262	172.163742	2.027412	0.000000	4.570514	0.000000	0.000000	0.000000	-0.076803	-0.055840	-0.356133	0.000000	0.000000	3.000000	20.000000	0.000000
1644.148394	0.011933	0.568014	0.251726	77.338806	128.578262	172.163742	2.027412	0.000000	4.570514	0.000000	0.000000	0.000000	-0.076803	-0.055840	-0.356133	0.000000	0.000000	3.000000	20.000000	0.000000
1644.151728	0.011710	0.567801	0.250492	77.284088	128.424973	172.082077	2.031515	0.000000	4.568692	0.000000	0.000000	0.000000	-0.066717	-0.063973	-0.370191	0.000000	0.000000	3.000000	20.000000	0.000000
1644.155061	0.011710	0.567801	0.250492	77.284088	128.424973	172.082077	2.031515	0.000000	4.568692	0.000000	0.000000	0.000000	-0.066717	-0.063973	-0.370191	0.000000	0.000000	3.000000	20.000000	0.000000
1644.158394	0.011710	0.567801	0.250492	77.284088	128.424973	172.082077	2.031515	0.000000	4.568692	0.000000	0.000000	0.000000	-0.066717	-0.063973	-0.370191	0.000000	0.000000	3.000000	20.000000	0.000000
1644.161728	0.011521	0.567594	0.249175	77.242981	128.286362	172.006561	2.036480	0.000000	4.566481	0.000000	0.000000	0.000000	-0.056853	-0.061902	-0.395391	0.000000	0.000000	3.000000	20.000000	0.000000
1644.165061	0.011521	0.567594	0.249175	77.242981	128.286362	172.006561	2.036480	0.000000	4.566481	0.000000	0.000000	0.000000	-0.056853	-0.061902	-0.395391	0.000000	0.000000	3.000000	20.000000	0.000000
1644.168394	0.011521	0.567594	0.249175	77.242981	128.286362	172.006561	2.036480	0.000000	4.566481	0.000000	0.000000	0.000000	-0.056853	-0.061902	-0.395391	0.000000	0.000000	3.000000	20.000000	0.000000
1644.171728	0.011364	0.567378	0.247790	77.201447	128.097641	171.883728	2.042563	0.000000	4.563764	0.000000	0.000000	0.000000	-0.046942	-0.064999	-0.415248	0.000000	0.000000	3.000000	20.000000	0.000000
1644.175061	0.011364	0.567378	0.247790	77.201447	128.097641	171.883728	2.042563	0.000000	4.563764	0.000000	0.000000	0.000000	-0.046942	-0.064999	-0.415248	0.000000	0.000000	3.000000	20.000000	0.000000
1644.178394	0.011364	0.567378	0.247790	77.201447	128.097641	171.883728	2.042563	0.000000	4.563764	0.000000	0.000000	0.000000	-0.046942	-0.064999	-0.415248	0.000000	0.000000	3.000000	20.000000	0.000000
1644.181728	0.011241	0.567177	0.246383	77.171791	127.811325	171.666565	2.049660	0.000000	4.560580	0.000000	0.000000	0.000000	-0.036873	-0.060150	-0.422239	0.000000	0.000000	3.000000	20.000000	0.000000
1644.185061	0.011241	0.567177	0.246383	77.171791	127.811325	171.666565	2.049660	0.000000	4.560580	0.000000	0.000000	0.000000	-0.036873	-0.060150	-0.422239	0.000000	0.000000	3.000000	20.000000	0.000000
1644.188394	0.011241	0.567177	0.246383	77.171791	127.811325	171.666565	2.049660	0.000000	4.560580	0.000000	0.000000	0.000000	-0.036873	-0.060150	-0.422239	0.000000	0.000000	3.000000	20.000000	0.000000
1644.191728	0.011152	0.566993	0.244952	77.140419	127.508842	171.433090	2.057499	0.000000	4.557049	0.000000	0.000000	0.000000	-0.026862	-0.055368	-0.429264	0.000000	0.000000	3.000000	20.000000	0.000000
1644.195061	0.011152	0.566993	0.244952	77.140419	127.508842	171.433090	2.057499	0.000000	4.557049	0.000000	0.000000	0.000000	-0.026862	-0.055368	-0.429264	0.000000	0.000000	3.000000	20.000000	0.000000
1644.198394	0.011152	0.566993	0.244952	77.140419	127.508842	171.433090	2.057499	0.000000	4.557049	0.000000	0.000000	0.000000	-0.026862	-0.055368	-0.429264	0.000000	0.000000	3.000000	20.000000	0.000000
1644.201728	0.011095	0.566879	0.243473	77.135780	127.219704	171.201706	2.066088	0.000000	4.553162	0.000000	0.000000	0.000000	-0.017028	-0.034102	-0.443682	0.000000	0.000000	3.000000	20.000000	0.000000
1644.205061	0.011095	0.566879	0.243473	77.135780	127.219704	171.201706	2.066088	0.000000	4.553162	0.000000	0.000000	0.000000	-0.017028	-0.034102	-0.443682	0.000000	0.000000	3.000000	20.000000	0.000000
1644.208394	0.011095	0.566879	0.243473	77.135780	127.219704	171.201706	2.066088	0.000000	4.553162	0.000000	0.000000	0.000000	-0.017028	-0.034102	-0.443682	0.000000	0.000000	3.000000	20.000000	0.000000
1644.211728	0.011138	0.566759	0.241957	77.188332	126.976906	170.989670	2.075602	0.000000	4.548832	0.000000	0.000000	0.000000	0.012715	-0.035945	-0.454898	0.000000	0.000000	3.000000	20.000000	0.000000
1644.215061	0.011138	0.566759	0.241957	77.188332	126.976906	170.989670	2.075602	0.000000	4.548832	0.000000	0.000000	0.000000	0.012715	-0.035945	-0.454898	0.000000	0.000000	3.000000	20.000000	0.000000
1644.218394	0.011138	0.566759	0.241957	77.188332	126.976906	170.989670	2.075602	0.000000	4.548832	0.000000	0.000000	0.000000	0.012715	-0.035945	-0.454898	0.000000	0.000000	3.000000	20.000000	0.000000
1644.221728	0.011245	0.566693	0.240410	77.260452	126.683548	170.718170	2.087008	0.000000	4.543611	0.000000	0.000000	0.000000	0.032356	-0.019889	-0.464035	0.000000	0.000000	3.000000	20.000000	0.000000
1644.225061	0.011245	0.566693	0.240410	77.260452	126.683548	170.718170	2.087008	0.000000	4.543611	0.000000	0.000000	0.000000	0.032356	-0.019889	-0.464035	0.000000	0.000000	3.000000	20.000000	0.000000
1644.228394	0.011245	0.566693	0.240410	77.260452	126.683548	170.718170	2.087008	0.000000	4.543611	0.000000	0.000000	0.000000	0.032356	-0.019889	-0.464035	0.000000	0.000000	3.000000	20.000000	0.000000
1644.231728	0.011385	0.566577	0.238801	77.359215	126.265556	170.319305	2.099755	0.000000	4.537735	0.000000	0.000000	0.000000	0.041790	-0.034722	-0.482725	0.000000	0.000000	3.000000	20.000000	0.000000
1644.235061	0.011385	0.566577	0.238801	77.359215	126.265556	170.319305	2.099755	0.000000	4.537735	0.000000	0.000000	0.000000	0.041790	-0.034722	-0.482725	0.000000	0.000000	3.000000	20.000000	0.000000
1644.238394	0.011385	0.566577	0.238801	77.359215	126.265556	170.319305	2.099755	0.000000	4.537735	0.000000	0.000000	0.000000	0.041790	-0.034722	-0.482725	0.000000	0.000000	3.000000	20.000000	0.000000
1644.241728	0.011555	0.566472	0.237136	77.489449	125.667870	169.745911	2.113559	0.000000	4.531321	0.000000	0.000000	0.000000	0.051172	-0.031710	-0.499556	0.000000	0.000000	3.000000	20.000000	0.000000
1644.245061	0.011555	0.566472	0.237136	77.489449	125.667870	169.745911	2.113559	0.000000	4.531321	0.000000	0.000000	0.000000	0.051172	-0.031710	-0.499556	0.000000	0.000000	3.000000	20.000000	0.000000
1644.248394	0.011555	0.566472	0.237136	77.489449	125.667870	169.745911	2.113559	0.000000	4.531321	0.000000	0.000000	0.000000	0.051172	-0.031710	-0.499556	0.000000	0.000000	3.000000	20.000000	0.000000
1644.251728	0.011724	0.566354	0.235402	77.653702	124.919693	169.025208	2.128391	0.000000	4.524373	0.000000	0.000000	0.000000	0.050538	-0.035181	-0.520225	0.000000	0.000000	3.000000	20.000000	0.000000
1644.255061	0.011724	0.566354	0.235402	77.653702	124.919693	169.025208	2.128391	0.000000	4.524373	0.000000	0.000000	0.000000	0.050538	-0.035181	-0.520225	0.000000	0.000000	3.000000	20.000000	0.000000
1644.258394	0.011724	0.566354	0.235402	77.653702	124.919693	169.025208	2.128391	0.000000	4.524373	0.000000	0.000000	0.000000	0.050538	-0.035181	-0.520225	0.000000	0.000000	3.000000	20.000000	0.000000
1644.261728	0.011825	0.566193	0.233637	77.850662	124.106735	168.234879	2.143843	0.000000	4.517072	0.000000	0.000000	0.000000	0.030402	-0.048513	-0.529428	0.000000	0.000000	3.000000	20.000000	0.000000
1644.265061	0.011825	0.566193	0.233637	77.850662	124.106735	168.234879	2.143843	0.000000	4.517072	0.000000	0.000000	0.000000	0.030402	-0.048513	-0.529428	0.000000	0.000000	3.000000	20.000000	0.000000
1644.268394	0.011825	0.566193	0.233637	77.850662	124.106735	168.234879	2.143843	0.000000	4.517072	0.000000	0.000000	0.000000	0.030402	-0.048513	-0.529428	0.000000	0.000000	3.000000	20.000000	0.000000
1644.271728	0.011794	0.566046	0.231849	78.070480	123.183868	167.339233	2.158623	0.000000	4.510027	0.000000	0.000000	0.000000	-0.009180	-0.044092	-0.536284	0.000000	0.000000	3.000000	20.000000	0.000000
1644.275061	0.011794	0.566046	0.231849	78.070480	123.183868	167.339233	2.158623	0.000000	4.510027	0.000000	0.000000	0.000000	-0.009180	-0.044092	-0.536284	0.000000	0.000000	3.000000	20.000000	0.000000
1644.278394	0.011794	0.566046	0.231849	78.070480	123.183868	167.339233	2.158623	0.000000	4.510027	0.000000	0.000000	0.000000	-0.009180	-0.044092	-0.536284	0.000000	0.000000	3.000000	20.000000	0.000000
1644.281728	0.011732	0.565902	0.230088	78.266205	122.098595	166.302689	2.171654	0.000000	4.503768	0.000000	0.000000	0.000000	-0.018835	-0.043081	-0.528386	0.000000	0.000000	3.000000	20.000000	0.000000
1644.285061	0.011732	0.565902	0.230088	78.266205	122.098595	166.302689	2.171654	0.000000	4.503768	0.000000	0.000000	0.000000	-0.018835	-0.043081	-0.528386	0.000000	0.000000	3.000000	20.000000	0.000000
1644.288394	0.011732	0.565902	0.230088	78.266205	122.098595	166.302689	2.171654	0.000000	4.503768	0.000000	0.000000	0.000000	-0.018835	-0.043081	-0.528386	0.000000	0.000000	3.000000	20.000000	0.000000
1644.291728	0.011606	0.565798	0.228463	78.448586	120.924141	165.184296	2.184119	0.000000	4.497736	0.000000	0.000000	0.000000	-0.037622	-0.031096	-0.487408	0.000000	0.000000	3.000000	20.000000	0.000000
1644.295061	0.011606	0.565798	0.228463	78.448586	120.924141	165.184296	2.184119	0.000000	4.497736	0.000000	0.000000	0.000000	-0.037622	-0.031096	-0.487408	0.000000	0.000000	3.000000	20.000000	0.000000
1644.298394	0.011606	0.565798	0.228463	78.448586	120.924141	165.184296	2.184119	0.000000	4.497736	0.000000	0.000000	0.000000	-0.037622	-0.031096	-0.487408	0.000000	0.000000	3.000000	20.000000	0.000000
1644.301728	0.011548	0.565709	0.226929	78.619896	119.772491	164.084259	2.194671	0.000000	4.492596	0.000000	0.000000	0.000000	-0.017536	-0.026936	-0.460274	0.000000	0.000000	3.000000	20.000000	0.000000
1644.305061	0.011548	0.565709	0.226929	78.619896	119.772491	164.084259	2.194671	0.000000	4.492596	0.000000	0.000000	0.000000	-0.017536	-0.026936	-0.460274	0.000000	0.000000	3.000000	20.000000	0.000000
1644.308394	0.011548	0.565709	0.226929	78.619896	119.772491	164.084259	2.194671	0.000000	4.492596	0.000000	0.000000	0.000000	-0.017536	-0.026936	-0.460274	0.000000	0.000000	3.000000	20.000000	0.000000
1644.311728	0.011492	0.565643	0.225552	78.765831	118.724014	163.080353	2.205697	0.000000	4.487193	0.000000	0.000000	0.000000	-0.016700	-0.019672	-0.413171	0.000000	0.000000	3.000000	20.000000	0.000000
1644.315061	0.011492	0.565643	0.225552	78.765831	118.724014	163.080353	2.205697	0.000000	4.487193	0.000000	0.000000	0.000000	-0.016700	-0.019672	-0.413171	0.000000	0.000000	3.000000	20.000000	0.000000
1644.318394	0.011492	0.565643	0.225552	78.765831	118.724014	163.080353	2.205697	0.000000	4.487193	0.000000	0.000000	0.000000	-0.016700	-0.019672	-0.413171	0.000000	0.000000	3.000000	20.000000	0.000000
1644.321728	0.011536	0.565597	0.224299	78.883392	117.872261	162.260941	2.215636	0.000000	4.482294	0.000000	0.000000	0.000000	0.013089	-0.013845	-0.375891	0.000000	0.000000	3.000000	20.000000	0.000000
1644.325061	0.011536	0.565597	0.224299	78.883392	117.872261	162.260941	2.215636	0.000000	4.482294	0.000000	0.000000	0.000000	0.013089	-0.013845	-0.375891	0.000000	0.000000	3.000000	20.000000	0.000000
1644.328394	0.011536	0.565597	0.224299	78.883392	117.872261	162.260941	2.215636	0.000000	4.482294	0.000000	0.000000	0.000000	0.013089	-0.013845	-0.375891	0.000000	0.000000	3.000000	20.000000	0.000000
1644.331728	0.011581	0.565544	0.223127	78.969948	117.244011	161.653580	2.226264	0.000000	4.477025	0.000000	0.000000	0.000000	0.013432	-0.015843	-0.351546	0.000000	0.000000	3.000000	20.000000	0.000000
1644.335061	0.011581	0.565544	0.223127	78.969948	117.244011	161.653580	2.226264	0.000000	4.477025	0.000000	0.000000	0.000000	0.013432	-0.015843	-0.351546	0.000000	0.000000	3.000000	20.000000	0.000000
1644.338394	0.011581	0.565544	0.223127	78.969948	117.244011	161.653580	2.226264	0.000000	4.477025	0.000000	0.000000	0.000000	0.013432	-0.015843	-0.351546	0.000000	0.000000	3.000000	20.000000	0.000000
1644.341728	0.011690	0.565458	0.221990	79.020432	116.908241	161.333160	2.236341	0.000000	4.472000	0.000000	0.000000	0.000000	0.032894	-0.025672	-0.341101	0.000000	0.000000	3.000000	20.000000	0.000000
1644.345061	0.011690	0.565458	0.221990	79.020432	116.908241	161.333160	2.236341	0.000000	4.472000	0.000000	0.000000	0.000000	0.032894	-0.025672	-0.341101	0.000000	0.000000	3.000000	20.000000	0.000000
1644.348394	0.011690	0.565458	0.221990	79.020432	116.908241	161.333160	2.236341	0.000000	4.472000	0.000000	0.000000	0.000000	0.032894	-0.025672	-0.341101	0.000000	0.000000	3.000000	20.000000	0.000000
1644.351728	0.011767	0.565351	0.220838	79.041672	116.824196	161.260315	2.247251	0.000000	4.466527	0.000000	0.000000	0.000000	0.023027	-0.032221	-0.345657	0.000000	0.000000	3.000000	20.000000	0.000000
1644.355061	0.011767	0.565351	0.220838	79.041672	116.824196	161.260315	2.247251	0.000000	4.466527	0.000000	0.000000	0.000000	0.023027	-0.032221	-0.345657	0.000000	0.000000	3.000000	20.000000	0.000000
1644.358394	0.011767	0.565351	0.220838	79.041672	116.824196	161.260315	2.247251	0.000000	4.466527	0.000000	0.000000	0.000000	0.023027	-0.032221	-0.345657	0.000000	0.000000	3.000000	20.000000	0.000000
1644.361728	0.011842	0.565190	0.219591	79.020134	117.116234	161.558258	2.257827	0.000000	4.461190	0.000000	0.000000	0.000000	0.022432	-0.048210	-0.374003	0.000000	0.000000	3.000000	20.000000	0.000000
1644.365061	0.011842	0.565190	0.219591	79.020134	117.116234	161.558258	2.257827	0.000000	4.461190	0.000000	0.000000	0.000000	0.022432	-0.048210	-0.374003	0.000000	0.000000	3.000000	20.000000	0.000000
1644.368394	0.011842	0.565190	0.219591	79.020134	117.116234	161.558258	2.257827	0.000000	4.461190	0.000000	0.000000	0.000000	0.022432	-0.048210	-0.374003	0.000000	0.000000	3.000000	20.000000	0.000000
1644.371728	0.011882	0.564971	0.218217	78.964279	117.702286	162.150162	2.269219	0.000000	4.455406	0.000000	0.000000	0.000000	0.012030	-0.065718	-0.412207	0.000000	0.000000	3.000000	20.000000	0.000000
1644.375061	0.011882	0.564971	0.218217	78.964279	117.702286	162.150162	2.269219	0.000000	4.455406	0.000000	0.000000	0.000000	0.012030	-0.065718	-0.412207	0.000000	0.000000	3.000000	20.000000	0.000000
1644.378394	0.011882	0.564971	0.218217	78.964279	117.702286	162.150162	2.269219	0.000000	4.455406	0.000000	0.000000	0.000000	0.012030	-0.065718	-0.412207	0.000000	0.000000	3.000000	20.000000	0.000000
1644.381728	0.011856	0.564736	0.216742	78.900269	118.346512	162.803833	2.281190	0.000000	4.449289	0.000000	0.000000	0.000000	-0.007784	-0.070591	-0.442475	0.000000	0.000000	3.000000	20.000000	0.000000
1644.385061	0.011856	0.564736	0.216742	78.900269	118.346512	162.803833	2.281190	0.000000	4.449289	0.000000	0.000000	0.000000	-0.007784	-0.070591	-0.442475	0.000000	0.000000	3.000000	20.000000	0.000000
1644.388394	0.011856	0.564736	0.216742	78.900269	118.346512	162.803833	2.281190	0.000000	4.449289	0.000000	0.000000	0.000000	-0.007784	-0.070591	-0.442475	0.000000	0.000000	3.000000	20.000000	0.000000
1644.391728	0.011795	0.564474	0.215099	78.827332	119.027977	163.502396	2.293036	0.000000	4.443196	0.000000	0.000000	0.000000	-0.018248	-0.078676	-0.492897	0.000000	0.000000	3.000000	20.000000	0.000000
1644.395061	0.011795	0.564474	0.215099	78.827332	119.027977	163.502396	2.293036	0.000000	4.443196	0.000000	0.000000	0.000000	-0.018248	-0.078676	-0.492897	0.000000	0.000000	3.000000	20.000000	0.000000
1644.398394	0.011795	0.564474	0.215099	78.827332	119.027977	163.502396	2.293036	0.000000	4.443196	0.000000	0.000000	0.000000	-0.018248	-0.078676	-0.492897	0.000000	0.000000	3.000000	20.000000	0.000000
1644.401728	0.011701	0.564216	0.213366	78.745018	119.749573	164.243393	2.305846	0.000000	4.436562	0.000000	0.000000	0.000000	-0.028226	-0.077378	-0.519888	0.000000	0.000000	3.000000	20.000000	0.000000
1644.405061	0.011701	0.564216	0.213366	78.745018	119.749573	164.243393	2.305846	0.000000	4.436562	0.000000	0.000000	0.000000	-0.028226	-0.077378	-0.519888	0.000000	0.000000	3.000000	20.000000	0.000000
1644.408394	0.011701	0.564216	0.213366	78.745018	119.749573	164.243393	2.305846	0.000000	4.436562	0.000000	0.000000	0.000000	-0.028226	-0.077378	-0.519888	0.000000	0.000000	3.000000	20.000000	0.000000
1644.411728	0.011607	0.563952	0.211595	78.647415	120.406937	164.934952	2.319020	0.000000	4.429689	0.000000	0.000000	0.000000	-0.028328	-0.079254	-0.531477	0.000000	0.000000	3.000000	20.000000	0.000000
1644.415061	0.011607	0.563952	0.211595	78.647415	120.406937	164.934952	2.319020	0.000000	4.429689	0.000000	0.000000	0.000000	-0.028328	-0.079254	-0.531477	0.000000	0.000000	3.000000	20.000000	0.000000
1644.418394	0.011607	0.563952	0.211595	78.647415	120.406937	164.934952	2.319020	0.000000	4.429689	0.000000	0.000000	0.000000	-0.028328	-0.079254	-0.531477	0.000000	0.000000	3.000000	20.000000	0.000000
1644.421728	0.011481	0.563723	0.209812	78.544243	120.846909	165.426422	2.332675	0.000000	4.422514	0.000000	0.000000	0.000000	-0.037786	-0.068613	-0.534780	0.000000	0.000000	3.000000	20.000000	0.000000
1644.425061	0.011481	0.563723	0.209812	78.544243	120.846909	165.426422	2.332675	0.000000	4.422514	0.000000	0.000000	0.000000	-0.037786	-0.068613	-0.534780	0.000000	0.000000	3.000000	20.000000	0.000000
1644.428394	0.011481	0.563723	0.209812	78.544243	120.846909	165.426422	2.332675	0.000000	4.422514	0.000000	0.000000	0.000000	-0.037786	-0.068613	-0.534780	0.000000	0.000000	3.000000	20.000000	0.000000
1644.431728	0.011388	0.563540	0.208084	78.491539	120.723785	165.373535	2.346070	0.000000	4.415422	0.000000	0.000000	0.000000	-0.027876	-0.054897	-0.518372	0.000000	0.000000	3.000000	20.000000	0.000000
1644.435061	0.011388	0.563540	0.208084	78.491539	120.723785	165.373535	2.346070	0.000000	4.415422	0.000000	0.000000	0.000000	-0.027876	-0.054897	-0.518372	0.000000	0.000000	3.000000	20.000000	0.000000
1644.438394	0.011388	0.563540	0.208084	78.491539	120.723785	165.373535	2.346070	0.000000	4.415422	0.000000	0.000000	0.000000	-0.027876	-0.054897	-0.518372	0.000000	0.000000	3.000000	20.000000	0.000000
1644.441728	0.011328	0.563387	0.206431	78.508942	119.849716	164.596359	2.359691	0.000000	4.408157	0.000000	0.000000	0.000000	-0.017942	-0.045814	-0.495891	0.000000	0.000000	3.000000	20.000000	0.000000
1644.445061	0.011328	0.563387	0.206431	78.508942	119.849716	164.596359	2.359691	0.000000	4.408157	0.000000	0.000000	0.000000	-0.017942	-0.045814	-0.495891	0.000000	0.000000	3.000000	20.000000	0.000000
1644.448394	0.011328	0.563387	0.206431	78.508942	119.849716	164.596359	2.359691	0.000000	4.408157	0.000000	0.000000	0.000000	-0.017942	-0.045814	-0.495891	0.000000	0.000000	3.000000	20.000000	0.000000
1644.451728	0.011331	0.563290	0.204781	78.601967	118.552963	163.388794	2.373351	0.000000	4.400818	0.000000	0.000000	0.000000	0.000977	-0.029134	-0.495199	0.000000	0.000000	3.000000	20.000000	0.000000
1644.455061	0.011331	0.563290	0.204781	78.601967	118.552963	163.388794	2.373351	0.000000	4.400818	0.000000	0.000000	0.000000	0.000977	-0.029134	-0.495199	0.000000	0.000000	3.000000	20.000000	0.000000
1644.458394	0.011331	0.563290	0.204781	78.601967	118.552963	163.388794	2.373351	0.000000	4.400818	0.000000	0.000000	0.000000	0.000977	-0.029134	-0.495199	0.000000	0.000000	3.000000	20.000000	0.000000
1644.461728	0.011366	0.563233	0.203153	78.747017	117.160149	162.064224	2.388185	0.000000	4.392787	0.000000	0.000000	0.000000	0.010454	-0.017144	-0.488375	0.000000	0.000000	3.000000	20.000000	0.000000
1644.465061	0.011366	0.563233	0.203153	78.747017	117.160149	162.064224	2.388185	0.000000	4.392787	0.000000	0.000000	0.000000	0.010454	-0.017144	-0.488375	0.000000	0.000000	3.000000	20.000000	0.000000
1644.468394	0.011366	0.563233	0.203153	78.747017	117.160149	162.064224	2.388185	0.000000	4.392787	0.000000	0.000000	0.000000	0.010454	-0.017144	-0.488375	0.000000	0.000000	3.000000	20.000000	0.000000
1644.471728	0.011431	0.563184	0.201466	78.914925	115.857002	160.801834	2.403494	0.000000	4.384429	0.000000	0.000000	0.000000	0.019441	-0.014699	-0.505882	0.000000	0.000000	3.000000	20.000000	0.000000
1644.475061	0.011431	0.563184	0.201466	78.914925	115.857002	160.801834	2.403494	0.000000	4.384429	0.000000	0.000000	0.000000	0.019441	-0.014699	-0.505882	0.000000	0.000000	3.000000	20.000000	0.000000
1644.478394	0.011431	0.563184	0.201466	78.914925	115.857002	160.801834	2.403494	0.000000	4.384429	0.000000	0.000000	0.000000	0.019441	-0.014699	-0.505882	0.000000	0.000000	3.000000	20.000000	0.000000
1644.481728	0.011494	0.563164	0.199736	79.066238	114.648849	159.629196	2.419996	0.000000	4.375342	0.000000	0.000000	0.000000	0.019065	-0.006116	-0.519154	0.000000	0.000000	3.000000	20.000000	0.000000
1644.485061	0.011494	0.563164	0.199736	79.066238	114.648849	159.629196	2.419996	0.000000	4.375342	0.000000	0.000000	0.000000	0.019065	-0.006116	-0.519154	0.000000	0.000000	3.000000	20.000000	0.000000
1644.488394	0.011494	0.563164	0.199736	79.066238	114.648849	159.629196	2.419996	0.000000	4.375342	0.000000	0.000000	0.000000	0.019065	-0.006116	-0.519154	0.000000	0.000000	3.000000	20.000000	0.000000
1644.491728	0.011525	0.563151	0.197947	79.197426	113.550545	158.568604	2.437062	0.000000	4.365860	0.000000	0.000000	0.000000	0.009277	-0.003864	-0.536553	0.000000	0.000000	3.000000	20.000000	0.000000
1644.495061	0.011525	0.563151	0.197947	79.197426	113.550545	158.568604	2.437062	0.000000	4.365860	0.000000	0.000000	0.000000	0.009277	-0.003864	-0.536553	0.000000	0.000000	3.000000	20.000000	0.000000
1644.498394	0.011525	0.563151	0.197947	79.197426	113.550545	158.568604	2.437062	0.000000	4.365860	0.000000	0.000000	0.000000	0.009277	-0.003864	-0.536553	0.000000	0.000000	3.000000	20.000000	0.000000
1644.501728	0.011493	0.563166	0.196115	79.306496	112.613594	157.671890	2.454313	0.000000	4.356185	0.000000	0.000000	0.000000	-0.009670	0.004521	-0.549686	0.000000	0.000000	3.000000	20.000000	0.000000
1644.505061	0.011493	0.563166	0.196115	79.306496	112.613594	157.671890	2.454313	0.000000	4.356185	0.000000	0.000000	0.000000	-0.009670	0.004521	-0.549686	0.000000	0.000000	3.000000	20.000000	0.000000
1644.508394	0.011493	0.563166	0.196115	79.306496	112.613594	157.671890	2.454313	0.000000	4.356185	0.000000	0.000000	0.000000	-0.009670	0.004521	-0.549686	0.000000	0.000000	3.000000	20.000000	0.000000
1644.511728	0.011462	0.563204	0.194326	79.399315	111.800041	156.895538	2.471120	0.000000	4.346673	0.000000	0.000000	0.000000	-0.009443	0.011587	-0.536777	0.000000	0.000000	3.000000	20.000000	0.000000
1644.515061	0.011462	0.563204	0.194326	79.399315	111.800041	156.895538	2.471120	0.000000	4.346673	0.000000	0.000000	0.000000	-0.009443	0.011587	-0.536777	0.000000	0.000000	3.000000	20.000000	0.000000
1644.518394	0.011462	0.563204	0.194326	79.399315	111.800041	156.895538	2.471120	0.000000	4.346673	0.000000	0.000000	0.000000	-0.009443	0.011587	-0.536777	0.000000	0.000000	3.000000	20.000000	0.000000
1644.521728	0.011431	0.563302	0.192574	79.470963	111.072403	156.205872	2.487728	0.000000	4.337189	0.000000	0.000000	0.000000	-0.009244	0.029315	-0.525472	0.000000	0.000000	3.000000	20.000000	0.000000
1644.525061	0.011431	0.563302	0.192574	79.470963	111.072403	156.205872	2.487728	0.000000	4.337189	0.000000	0.000000	0.000000	-0.009244	0.029315	-0.525472	0.000000	0.000000	3.000000	20.000000	0.000000
1644.528394	0.011431	0.563302	0.192574	79.470963	111.072403	156.205872	2.487728	0.000000	4.337189	0.000000	0.000000	0.000000	-0.009244	0.029315	-0.525472	0.000000	0.000000	3.000000	20.000000	0.000000
1644.531728	0.011432	0.563485	0.190909	79.531021	110.462967	155.626297	2.504179	0.000000	4.327713	0.000000	0.000000	0.000000	0.000443	0.054793	-0.499649	0.000000	0.000000	3.000000	20.000000	0.000000
1644.535061	0.011432	0.563485	0.190909	79.531021	110.462967	155.626297	2.504179	0.000000	4.327713	0.000000	0.000000	0.000000	0.000443	0.054793	-0.499649	0.000000	0.000000	3.000000	20.000000	0.000000
1644.538394	0.011432	0.563485	0.190909	79.531021	110.462967	155.626297	2.504179	0.000000	4.327713	0.000000	0.000000	0.000000	0.000443	0.054793	-0.499649	0.000000	0.000000	3.000000	20.000000	0.000000
1644.541728	0.011497	0.563717	0.189335	79.579987	110.001556	155.181763	2.520516	0.000000	4.318217	0.000000	0.000000	0.000000	0.019304	0.069621	-0.472026	0.000000	0.000000	3.000000	20.000000	0.000000
1644.545061	0.011497	0.563717	0.189335	79.579987	110.001556	155.181763	2.520516	0.000000	4.318217	0.000000	0.000000	0.000000	0.019304	0.069621	-0.472026	0.000000	0.000000	3.000000	20.000000	0.000000
1644.548394	0.011497	0.563717	0.189335	79.579987	110.001556	155.181763	2.520516	0.000000	4.318217	0.000000	0.000000	0.000000	0.019304	0.069621	-0.472026	0.000000	0.000000	3.000000	20.000000	0.000000
1644.551728	0.011623	0.563978	0.187840	79.615601	109.704674	154.893509	2.537177	0.000000	4.308449	0.000000	0.000000	0.000000	0.037969	0.078323	-0.448491	0.000000	0.000000	3.000000	20.000000	0.000000
1644.555061	0.011623	0.563978	0.187840	79.615601	109.704674	154.893509	2.537177	0.000000	4.308449	0.000000	0.000000	0.000000	0.037969	0.078323	-0.448491	0.000000	0.000000	3.000000	20.000000	0.000000
1644.558394	0.011623	0.563978	0.187840	79.615601	109.704674	154.893509	2.537177	0.000000	4.308449	0.000000	0.000000	0.000000	0.037969	0.078323	-0.448491	0.000000	0.000000	3.000000	20.000000	0.000000
1644.561728	0.011750	0.564283	0.186405	79.638458	109.547119	154.737946	2.554266	0.000000	4.298340	0.000000	0.000000	0.000000	0.038085	0.091482	-0.430512	0.000000	0.000000	3.000000	20.000000	0.000000
1644.565061	0.011750	0.564283	0.186405	79.638458	109.547119	154.737946	2.554266	0.000000	4.298340	0.000000	0.000000	0.000000	0.038085	0.091482	-0.430512	0.000000	0.000000	3.000000	20.000000	0.000000
1644.568394	0.011750	0.564283	0.186405	79.638458	109.547119	154.737946	2.554266	0.000000	4.298340	0.000000	0.000000	0.000000	0.038085	0.091482	-0.430512	0.000000	0.000000	3.000000	20.000000	0.000000
1644.571728	0.011877	0.564591	0.185002	79.647652	109.552864	154.743042	2.570904	0.000000	4.288409	0.000000	0.000000	0.000000	0.038056	0.092377	-0.421046	0.000000	0.000000	3.000000	20.000000	0.000000
1644.575061	0.011877	0.564591	0.185002	79.647652	109.552864	154.743042	2.570904	0.000000	4.288409	0.000000	0.000000	0.000000	0.038056	0.092377	-0.421046	0.000000	0.000000	3.000000	20.000000	0.000000
1644.578394	0.011877	0.564591	0.185002	79.647652	109.552864	154.743042	2.570904	0.000000	4.288409	0.000000	0.000000	0.000000	0.038056	0.092377	-0.421046	0.000000	0.000000	3.000000	20.000000	0.000000
1644.581728	0.011943	0.564846	0.183623	79.638306	109.778023	154.966660	2.587357	0.000000	4.278503	0.000000	0.000000	0.000000	0.019736	0.076705	-0.413724	0.000000	0.000000	3.000000	20.000000	0.000000
1644.585061	0.011943	0.564846	0.183623	79.638306	109.778023	154.966660	2.587357	0.000000	4.278503	0.000000	0.000000	0.000000	0.019736	0.076705	-0.413724	0.000000	0.000000	3.000000	20.000000	0.000000
1644.588394	0.011943	0.564846	0.183623	79.638306	109.778023	154.966660	2.587357	0.000000	4.278503	0.000000	0.000000	0.000000	0.019736	0.076705	-0.413724	0.000000	0.000000	3.000000	20.000000	0.000000
1644.591728	0.011977	0.565038	0.182198	79.611908	110.203972	155.394135	2.602658	0.000000	4.269212	0.000000	0.000000	0.000000	0.010253	0.057599	-0.427334	0.000000	0.000000	3.000000	20.000000	0.000000
1644.595061	0.011977	0.565038	0.182198	79.611908	110.203972	155.394135	2.602658	0.000000	4.269212	0.000000	0.000000	0.000000	0.010253	0.057599	-0.427334	0.000000	0.000000	3.000000	20.000000	0.000000
1644.598394	0.011977	0.565038	0.182198	79.611908	110.203972	155.394135	2.602658	0.000000	4.269212	0.000000	0.000000	0.000000	0.010253	0.057599	-0.427334	0.000000	0.000000	3.000000	20.000000	0.000000
1644.601728	0.011980	0.565173	0.180763	79.581833	110.673195	155.868423	2.618026	0.000000	4.259805	0.000000	0.000000	0.000000	0.001023	0.040359	-0.430591	0.000000	0.000000	3.000000	20.000000	0.000000
1644.605061	0.011980	0.565173	0.180763	79.581833	110.673195	155.868423	2.618026	0.000000	4.259805	0.000000	0.000000	0.000000	0.001023	0.040359	-0.430591	0.000000	0.000000	3.000000	20.000000	0.000000
1644.608394	0.011980	0.565173	0.180763	79.581833	110.673195	155.868423	2.618026	0.000000	4.259805	0.000000	0.000000	0.000000	0.001023	0.040359	-0.430591	0.000000	0.000000	3.000000	20.000000	0.000000
1644.611728	0.011922	0.565259	0.179262	79.548882	111.166084	156.372375	2.633123	0.000000	4.250489	0.000000	0.000000	0.000000	-0.017522	0.025727	-0.450273	0.000000	0.000000	3.000000	20.000000	0.000000
1644.615061	0.011922	0.565259	0.179262	79.548882	111.166084	156.372375	2.633123	0.000000	4.250489	0.000000	0.000000	0.000000	-0.017522	0.025727	-0.450273	0.000000	0.000000	3.000000	20.000000	0.000000
1644.618394	0.011922	0.565259	0.179262	79.548882	111.166084	156.372375	2.633123	0.000000	4.250489	0.000000	0.000000	0.000000	-0.017522	0.025727	-0.450273	0.000000	0.000000	3.000000	20.000000	0.000000
1644.621728	0.011863	0.565336	0.177723	79.512901	111.691971	156.910309	2.648006	0.000000	4.241234	0.000000	0.000000	0.000000	-0.017694	0.023305	-0.461720	0.000000	0.000000	3.000000	20.000000	0.000000
1644.625061	0.011863	0.565336	0.177723	79.512901	111.691971	156.910309	2.648006	0.000000	4.241234	0.000000	0.000000	0.000000	-0.017694	0.023305	-0.461720	0.000000	0.000000	3.000000	20.000000	0.000000
1644.628394	0.011863	0.565336	0.177723	79.512901	111.691971	156.910309	2.648006	0.000000	4.241234	0.000000	0.000000	0.000000	-0.017694	0.023305	-0.461720	0.000000	0.000000	3.000000	20.000000	0.000000
1644.631728	0.011803	0.565420	0.176125	79.475311	112.197906	157.429779	2.663440	0.000000	4.231559	0.000000	0.000000	0.000000	-0.017979	0.025165	-0.479366	0.000000	0.000000	3.000000	20.000000	0.000000
1644.635061	0.011803	0.565420	0.176125	79.475311	112.197906	157.429779	2.663440	0.000000	4.231559	0.000000	0.000000	0.000000	-0.017979	0.025165	-0.479366	0.000000	0.000000	3.000000	20.000000	0.000000
1644.638394	0.011803	0.565420	0.176125	79.475311	112.197906	157.429779	2.663440	0.000000	4.231559	0.000000	0.000000	0.000000	-0.017979	0.025165	-0.479366	0.000000	0.000000	3.000000	20.000000	0.000000
1644.641728	0.011772	0.565510	0.174467	79.456017	112.529144	157.773560	2.679657	0.000000	4.221308	0.000000	0.000000	0.000000	-0.009268	0.026940	-0.497288	0.000000	0.000000	3.000000	20.000000	0.000000
1644.645061	0.011772	0.565510	0.174467	79.456017	112.529144	157.773560	2.679657	0.000000	4.221308	0.000000	0.000000	0.000000	-0.009268	0.026940	-0.497288	0.000000	0.000000	3.000000	20.000000	0.000000
1644.648394	0.011772	0.565510	0.174467	79.456017	112.529144	157.773560	2.679657	0.000000	4.221308	0.000000	0.000000	0.000000	-0.009268	0.026940	-0.497288	0.000000	0.000000	3.000000	20.000000	0.000000
1644.651728	0.011771	0.565597	0.172805	79.468979	112.531212	157.791580	2.697201	0.000000	4.210120	0.000000	0.000000	0.000000	-0.000317	0.026177	-0.498594	0.000000	0.000000	3.000000	20.000000	0.000000
1644.655061	0.011771	0.565597	0.172805	79.468979	112.531212	157.791580	2.697201	0.000000	4.210120	0.000000	0.000000	0.000000	-0.000317	0.026177	-0.498594	0.000000	0.000000	3.000000	20.000000	0.000000
1644.658394	0.011771	0.565597	0.172805	79.468979	112.531212	157.791580	2.697201	0.000000	4.210120	0.000000	0.000000	0.000000	-0.000317	0.026177	-0.498594	0.000000	0.000000	3.000000	20.000000	0.000000
1644.661728	0.011770	0.565682	0.171140	79.513153	112.207199	157.488953	2.715498	0.000000	4.198341	0.000000	0.000000	0.000000	-0.000386	0.025395	-0.499725	0.000000	0.000000	3.000000	20.000000	0.000000
1644.665061	0.011770	0.565682	0.171140	79.513153	112.207199	157.488953	2.715498	0.000000	4.198341	0.000000	0.000000	0.000000	-0.000386	0.025395	-0.499725	0.000000	0.000000	3.000000	20.000000	0.000000
1644.668394	0.011770	0.565682	0.171140	79.513153	112.207199	157.488953	2.715498	0.000000	4.198341	0.000000	0.000000	0.000000	-0.000386	0.025395	-0.499725	0.000000	0.000000	3.000000	20.000000	0.000000
1644.671728	0.011738	0.565744	0.169456	79.579231	111.643394	156.953598	2.734031	0.000000	4.186296	0.000000	0.000000	0.000000	-0.009461	0.018589	-0.505104	0.000000	0.000000	3.000000	20.000000	0.000000
1644.675061	0.011738	0.565744	0.169456	79.579231	111.643394	156.953598	2.734031	0.000000	4.186296	0.000000	0.000000	0.000000	-0.009461	0.018589	-0.505104	0.000000	0.000000	3.000000	20.000000	0.000000
1644.678394	0.011738	0.565744	0.169456	79.579231	111.643394	156.953598	2.734031	0.000000	4.186296	0.000000	0.000000	0.000000	-0.009461	0.018589	-0.505104	0.000000	0.000000	3.000000	20.000000	0.000000
1644.681728	0.011706	0.565797	0.167733	79.659821	110.904152	156.246033	2.752447	0.000000	4.174211	0.000000	0.000000	0.000000	-0.009682	0.015996	-0.516887	0.000000	0.000000	3.000000	20.000000	0.000000
1644.685061	0.011706	0.565797	0.167733	79.659821	110.904152	156.246033	2.752447	0.000000	4.174211	0.000000	0.000000	0.000000	-0.009682	0.015996	-0.516887	0.000000	0.000000	3.000000	20.000000	0.000000
1644.688394	0.011706	0.565797	0.167733	79.659821	110.904152	156.246033	2.752447	0.000000	4.174211	0.000000	0.000000	0.000000	-0.009682	0.015996	-0.516887	0.000000	0.000000	3.000000	20.000000	0.000000
1644.691728	0.011704	0.565820	0.166047	79.745811	110.074440	155.446548	2.771506	0.000000	4.161581	0.000000	0.000000	0.000000	-0.000596	0.006858	-0.505814	0.000000	0.000000	3.000000	20.000000	0.000000
1644.695061	0.011704	0.565820	0.166047	79.745811	110.074440	155.446548	2.771506	0.000000	4.161581	0.000000	0.000000	0.000000	-0.000596	0.006858	-0.505814	0.000000	0.000000	3.000000	20.000000	0.000000
1644.698394	0.011704	0.565820	0.166047	79.745811	110.074440	155.446548	2.771506	0.000000	4.161581	0.000000	0.000000	0.000000	-0.000596	0.006858	-0.505814	0.000000	0.000000	3.000000	20.000000	0.000000
1644.701728	0.011672	0.565801	0.164328	79.825081	109.269165	154.675781	2.790876	0.000000	4.148615	0.000000	0.000000	0.000000	-0.009684	-0.005904	-0.515688	0.000000	0.000000	3.000000	20.000000	0.000000
1644.705061	0.011672	0.565801	0.164328	79.825081	109.269165	154.675781	2.790876	0.000000	4.148615	0.000000	0.000000	0.000000	-0.009684	-0.005904	-0.515688	0.000000	0.000000	3.000000	20.000000	0.000000
1644.708394	0.011672	0.565801	0.164328	79.825081	109.269165	154.675781	2.790876	0.000000	4.148615	0.000000	0.000000	0.000000	-0.009684	-0.005904	-0.515688	0.000000	0.000000	3.000000	20.000000	0.000000
1644.711728	0.011698	0.565779	0.162604	79.890511	108.556839	153.993469	2.810321	0.000000	4.135468	0.000000	0.000000	0.000000	0.007947	-0.006540	-0.517215	0.000000	0.000000	3.000000	20.000000	0.000000
1644.715061	0.011698	0.565779	0.162604	79.890511	108.556839	153.993469	2.810321	0.000000	4.135468	0.000000	0.000000	0.000000	0.007947	-0.006540	-0.517215	0.000000	0.000000	3.000000	20.000000	0.000000
1644.718394	0.011698	0.565779	0.162604	79.890511	108.556839	153.993469	2.810321	0.000000	4.135468	0.000000	0.000000	0.000000	0.007947	-0.006540	-0.517215	0.000000	0.000000	3.000000	20.000000	0.000000
1644.721728	0.011754	0.565775	0.160890	79.948967	107.906967	153.369263	2.831059	0.000000	4.121299	0.000000	0.000000	0.000000	0.016713	-0.001204	-0.514087	0.000000	0.000000	3.000000	20.000000	0.000000
1644.725061	0.011754	0.565775	0.160890	79.948967	107.906967	153.369263	2.831059	0.000000	4.121299	0.000000	0.000000	0.000000	0.016713	-0.001204	-0.514087	0.000000	0.000000	3.000000	20.000000	0.000000
1644.728394	0.011754	0.565775	0.160890	79.948967	107.906967	153.369263	2.831059	0.000000	4.121299	0.000000	0.000000	0.000000	0.016713	-0.001204	-0.514087	0.000000	0.000000	3.000000	20.000000	0.000000
1644.731728	0.011868	0.565828	0.159217	79.995377	107.417427	152.894653	2.852399	0.000000	4.106558	0.000000	0.000000	0.000000	0.034359	0.016107	-0.502113	0.000000	0.000000	3.000000	20.000000	0.000000
1644.735061	0.011868	0.565828	0.159217	79.995377	107.417427	152.894653	2.852399	0.000000	4.106558	0.000000	0.000000	0.000000	0.034359	0.016107	-0.502113	0.000000	0.000000	3.000000	20.000000	0.000000
1644.738394	0.011868	0.565828	0.159217	79.995377	107.417427	152.894653	2.852399	0.000000	4.106558	0.000000	0.000000	0.000000	0.034359	0.016107	-0.502113	0.000000	0.000000	3.000000	20.000000	0.000000
1644.741728	0.012042	0.565946	0.157619	80.036560	107.034523	152.515488	2.874493	0.000000	4.091123	0.000000	0.000000	0.000000	0.052084	0.035262	-0.479269	0.000000	0.000000	3.000000	20.000000	0.000000
1644.745061	0.012042	0.565946	0.157619	80.036560	107.034523	152.515488	2.874493	0.000000	4.091123	0.000000	0.000000	0.000000	0.052084	0.035262	-0.479269	0.000000	0.000000	3.000000	20.000000	0.000000
1644.748394	0.012042	0.565946	0.157619	80.036560	107.034523	152.515488	2.874493	0.000000	4.091123	0.000000	0.000000	0.000000	0.052084	0.035262	-0.479269	0.000000	0.000000	3.000000	20.000000	0.000000
1644.751728	0.012274	0.566087	0.156068	80.065872	106.803291	152.281921	2.896886	0.000000	4.075298	0.000000	0.000000	0.000000	0.069518	0.042408	-0.465283	0.000000	0.000000	3.000000	20.000000	0.000000
1644.755061	0.012274	0.566087	0.156068	80.065872	106.803291	152.281921	2.896886	0.000000	4.075298	0.000000	0.000000	0.000000	0.069518	0.042408	-0.465283	0.000000	0.000000	3.000000	20.000000	0.000000
1644.758394	0.012274	0.566087	0.156068	80.065872	106.803291	152.281921	2.896886	0.000000	4.075298	0.000000	0.000000	0.000000	0.069518	0.042408	-0.465283	0.000000	0.000000	3.000000	20.000000	0.000000
1644.761728	0.012535	0.566239	0.154586	80.087074	106.669128	152.136475	2.919890	0.000000	4.058847	0.000000	0.000000	0.000000	0.078258	0.045495	-0.444754	0.000000	0.000000	3.000000	20.000000	0.000000
1644.765061	0.012535	0.566239	0.154586	80.087074	106.669128	152.136475	2.919890	0.000000	4.058847	0.000000	0.000000	0.000000	0.078258	0.045495	-0.444754	0.000000	0.000000	3.000000	20.000000	0.000000
1644.768394	0.012535	0.566239	0.154586	80.087074	106.669128	152.136475	2.919890	0.000000	4.058847	0.000000	0.000000	0.000000	0.078258	0.045495	-0.444754	0.000000	0.000000	3.000000	20.000000	0.000000
1644.771728	0.012824	0.566401	0.153172	80.105568	106.628120	152.077011	2.942717	0.000000	4.042328	0.000000	0.000000	0.000000	0.086966	0.048674	-0.424104	0.000000	0.000000	3.000000	20.000000	0.000000
1644.775061	0.012824	0.566401	0.153172	80.105568	106.628120	152.077011	2.942717	0.000000	4.042328	0.000000	0.000000	0.000000	0.086966	0.048674	-0.424104	0.000000	0.000000	3.000000	20.000000	0.000000
1644.778394	0.012824	0.566401	0.153172	80.105568	106.628120	152.077011	2.942717	0.000000	4.042328	0.000000	0.000000	0.000000	0.086966	0.048674	-0.424104	0.000000	0.000000	3.000000	20.000000	0.000000
1644.781728	0.013172	0.566554	0.151812	80.117119	106.684883	152.110596	2.965330	0.000000	4.025770	0.000000	0.000000	0.000000	0.104224	0.045923	-0.408070	0.000000	0.000000	3.000000	20.000000	0.000000
1644.785061	0.013172	0.566554	0.151812	80.117119	106.684883	152.110596	2.965330	0.000000	4.025770	0.000000	0.000000	0.000000	0.104224	0.045923	-0.408070	0.000000	0.000000	3.000000	20.000000	0.000000
1644.788394	0.013172	0.566554	0.151812	80.117119	106.684883	152.110596	2.965330	0.000000	4.025770	0.000000	0.000000	0.000000	0.104224	0.045923	-0.408070	0.000000	0.000000	3.000000	20.000000	0.000000
1644.791728	0.013519	0.566665	0.150512	80.126968	106.891228	152.284225	2.988379	0.000000	4.008689	0.000000	0.000000	0.000000	0.104130	0.033293	-0.389799	0.000000	0.000000	3.000000	20.000000	0.000000
1644.795061	0.013519	0.566665	0.150512	80.126968	106.891228	152.284225	2.988379	0.000000	4.008689	0.000000	0.000000	0.000000	0.104130	0.033293	-0.389799	0.000000	0.000000	3.000000	20.000000	0.000000
1644.798394	0.013519	0.566665	0.150512	80.126968	106.891228	152.284225	2.988379	0.000000	4.008689	0.000000	0.000000	0.000000	0.104130	0.033293	-0.389799	0.000000	0.000000	3.000000	20.000000	0.000000
1644.801728	0.013865	0.566695	0.149244	80.141083	107.328270	152.672104	3.010762	0.000000	3.991905	0.000000	0.000000	0.000000	0.103863	0.008896	-0.380541	0.000000	0.000000	3.000000	20.000000	0.000000
1644.805061	0.013865	0.566695	0.149244	80.141083	107.328270	152.672104	3.010762	0.000000	3.991905	0.000000	0.000000	0.000000	0.103863	0.008896	-0.380541	0.000000	0.000000	3.000000	20.000000	0.000000
1644.808394	0.013865	0.566695	0.149244	80.141083	107.328270	152.672104	3.010762	0.000000	3.991905	0.000000	0.000000	0.000000	0.103863	0.008896	-0.380541	0.000000	0.000000	3.000000	20.000000	0.000000
1644.811728	0.014181	0.566703	0.147959	80.180893	107.989380	153.255753	3.032837	0.000000	3.975161	0.000000	0.000000	0.000000	0.094656	0.002537	-0.385531	0.000000	0.000000	3.000000	20.000000	0.000000
1644.815061	0.014181	0.566703	0.147959	80.180893	107.989380	153.255753	3.032837	0.000000	3.975161	0.000000	0.000000	0.000000	0.094656	0.002537	-0.385531	0.000000	0.000000	3.000000	20.000000	0.000000
1644.818394	0.014181	0.566703	0.147959	80.180893	107.989380	153.255753	3.032837	0.000000	3.975161	0.000000	0.000000	0.000000	0.094656	0.002537	-0.385531	0.000000	0.000000	3.000000	20.000000	0.000000
1644.821728	0.014495	0.566697	0.146693	80.233543	108.686440	153.869812	3.054706	0.000000	3.958380	0.000000	0.000000	0.000000	0.094357	-0.001834	-0.379829	0.000000	0.000000	3.000000	20.000000	0.000000
1644.825061	0.014495	0.566697	0.146693	80.233543	108.686440	153.869812	3.054706	0.000000	3.958380	0.000000	0.000000	0.000000	0.094357	-0.001834	-0.379829	0.000000	0.000000	3.000000	20.000000	0.000000
1644.828394	0.014495	0.566697	0.146693	80.233543	108.686440	153.869812	3.054706	0.000000	3.958380	0.000000	0.000000	0.000000	0.094357	-0.001834	-0.379829	0.000000	0.000000	3.000000	20.000000	0.000000
1644.831728	0.014751	0.566690	0.145426	80.268204	109.365280	154.478058	3.076410	0.000000	3.941535	0.000000	0.000000	0.000000	0.076748	-0.002189	-0.380037	0.000000	0.000000	3.000000	20.000000	0.000000
1644.835061	0.014751	0.566690	0.145426	80.268204	109.365280	154.478058	3.076410	0.000000	3.941535	0.000000	0.000000	0.000000	0.076748	-0.002189	-0.380037	0.000000	0.000000	3.000000	20.000000	0.000000
1644.838394	0.014751	0.566690	0.145426	80.268204	109.365280	154.478058	3.076410	0.000000	3.941535	0.000000	0.000000	0.000000	0.076748	-0.002189	-0.380037	0.000000	0.000000	3.000000	20.000000	0.000000
1644.841728	0.015034	0.566694	0.144135	80.273087	109.949043	155.014130	3.097242	0.000000	3.925187	0.000000	0.000000	0.000000	0.084777	0.001347	-0.387240	0.000000	0.000000	3.000000	20.000000	0.000000
1644.845061	0.015034	0.566694	0.144135	80.273087	109.949043	155.014130	3.097242	0.000000	3.925187	0.000000	0.000000	0.000000	0.084777	0.001347	-0.387240	0.000000	0.000000	3.000000	20.000000	0.000000
1644.848394	0.015034	0.566694	0.144135	80.273087	109.949043	155.014130	3.097242	0.000000	3.925187	0.000000	0.000000	0.000000	0.084777	0.001347	-0.387240	0.000000	0.000000	3.000000	20.000000	0.000000
1644.851728	0.015285	0.566704	0.142785	80.252098	110.444733	155.485535	3.118936	0.000000	3.907971	0.000000	0.000000	0.000000	0.075371	0.002881	-0.405025	0.000000	0.000000	3.000000	20.000000	0.000000
1644.855061	0.015285	0.566704	0.142785	80.252098	110.444733	155.485535	3.118936	0.000000	3.907971	0.000000	0.000000	0.000000	0.075371	0.002881	-0.405025	0.000000	0.000000	3.000000	20.000000	0.000000
1644.858394	0.015285	0.566704	0.142785	80.252098	110.444733	155.485535	3.118936	0.000000	3.907971	0.000000	0.000000	0.000000	0.075371	0.002881	-0.405025	0.000000	0.000000	3.000000	20.000000	0.000000
1644.861728	0.015507	0.566719	0.141470	80.226334	110.908600	155.932068	3.141001	0.000000	3.890259	0.000000	0.000000	0.000000	0.066731	0.004433	-0.394480	0.000000	0.000000	3.000000	20.000000	0.000000
1644.865061	0.015507	0.566719	0.141470	80.226334	110.908600	155.932068	3.141001	0.000000	3.890259	0.000000	0.000000	0.000000	0.066731	0.004433	-0.394480	0.000000	0.000000	3.000000	20.000000	0.000000
1644.868394	0.015507	0.566719	0.141470	80.226334	110.908600	155.932068	3.141001	0.000000	3.890259	0.000000	0.000000	0.000000	0.066731	0.004433	-0.394480	0.000000	0.000000	3.000000	20.000000	0.000000
1644.871728	0.015701	0.566719	0.140175	80.207123	111.289543	156.297379	3.162236	0.000000	3.873017	0.000000	0.000000	0.000000	0.058040	0.000109	-0.388494	0.000000	0.000000	3.000000	20.000000	0.000000
1644.875061	0.015701	0.566719	0.140175	80.207123	111.289543	156.297379	3.162236	0.000000	3.873017	0.000000	0.000000	0.000000	0.058040	0.000109	-0.388494	0.000000	0.000000	3.000000	20.000000	0.000000
1644.878394	0.015701	0.566719	0.140175	80.207123	111.289543	156.297379	3.162236	0.000000	3.873017	0.000000	0.000000	0.000000	0.058040	0.000109	-0.388494	0.000000	0.000000	3.000000	20.000000	0.000000
1644.881728	0.015865	0.566686	0.138885	80.199020	111.525093	156.524277	3.182837	0.000000	3.856106	0.000000	0.000000	0.000000	0.049289	-0.010070	-0.387079	0.000000	0.000000	3.000000	20.000000	0.000000
1644.885061	0.015865	0.566686	0.138885	80.199020	111.525093	156.524277	3.182837	0.000000	3.856106	0.000000	0.000000	0.000000	0.049289	-0.010070	-0.387079	0.000000	0.000000	3.000000	20.000000	0.000000
1644.888394	0.015865	0.566686	0.138885	80.199020	111.525093	156.524277	3.182837	0.000000	3.856106	0.000000	0.000000	0.000000	0.049289	-0.010070	-0.387079	0.000000	0.000000	3.000000	20.000000	0.000000
1644.891728	0.016002	0.566632	0.137673	80.204292	111.599648	156.595184	3.203005	0.000000	3.839370	0.000000	0.000000	0.000000	0.041188	-0.016116	-0.363574	0.000000	0.000000	3.000000	20.000000	0.000000
1644.895061	0.016002	0.566632	0.137673	80.204292	111.599648	156.595184	3.203005	0.000000	3.839370	0.000000	0.000000	0.000000	0.041188	-0.016116	-0.363574	0.000000	0.000000	3.000000	20.000000	0.000000
1644.898394	0.016002	0.566632	0.137673	80.204292	111.599648	156.595184	3.203005	0.000000	3.839370	0.000000	0.000000	0.000000	0.041188	-0.016116	-0.363574	0.000000	0.000000	3.000000	20.000000	0.000000
1644.901728	0.016112	0.566571	0.136518	80.216881	111.586380	156.582214	3.221772	0.000000	3.823635	0.000000	0.000000	0.000000	0.032988	-0.018223	-0.346381	0.000000	0.000000	3.000000	20.000000	0.000000
1644.905061	0.016112	0.566571	0.136518	80.216881	111.586380	156.582214	3.221772	0.000000	3.823635	0.000000	0.000000	0.000000	0.032988	-0.018223	-0.346381	0.000000	0.000000	3.000000	20.000000	0.000000
1644.908394	0.016112	0.566571	0.136518	80.216881	111.586380	156.582214	3.221772	0.000000	3.823635	0.000000	0.000000	0.000000	0.032988	-0.018223	-0.346381	0.000000	0.000000	3.000000	20.000000	0.000000
1644.911728	0.016222	0.566464	0.135390	80.228508	111.577736	156.575943	3.239404	0.000000	3.808708	0.000000	0.000000	0.000000	0.033036	-0.032046	-0.338641	0.000000	0.000000	3.000000	20.000000	0.000000
1644.915061	0.016222	0.566464	0.135390	80.228508	111.577736	156.575943	3.239404	0.000000	3.808708	0.000000	0.000000	0.000000	0.033036	-0.032046	-0.338641	0.000000	0.000000	3.000000	20.000000	0.000000
1644.918394	0.016222	0.566464	0.135390	80.228508	111.577736	156.575943	3.239404	0.000000	3.808708	0.000000	0.000000	0.000000	0.033036	-0.032046	-0.338641	0.000000	0.000000	3.000000	20.000000	0.000000
1644.921728	0.016305	0.566364	0.134297	80.232841	111.662170	156.659210	3.256772	0.000000	3.793869	0.000000	0.000000	0.000000	0.024746	-0.030178	-0.327776	0.000000	0.000000	3.000000	20.000000	0.000000
1644.925061	0.016305	0.566364	0.134297	80.232841	111.662170	156.659210	3.256772	0.000000	3.793869	0.000000	0.000000	0.000000	0.024746	-0.030178	-0.327776	0.000000	0.000000	3.000000	20.000000	0.000000
1644.928394	0.016305	0.566364	0.134297	80.232841	111.662170	156.659210	3.256772	0.000000	3.793869	0.000000	0.000000	0.000000	0.024746	-0.030178	-0.327776	0.000000	0.000000	3.000000	20.000000	0.000000
1644.931728	0.016387	0.566243	0.133187	80.228790	111.836502	156.833267	3.273275	0.000000	3.779640	0.000000	0.000000	0.000000	0.024480	-0.036231	-0.332877	0.000000	0.000000	3.000000	20.000000	0.000000
1644.935061	0.016387	0.566243	0.133187	80.228790	111.836502	156.833267	3.273275	0.000000	3.779640	0.000000	0.000000	0.000000	0.024480	-0.036231	-0.332877	0.000000	0.000000	3.000000	20.000000	0.000000
1644.938394	0.016387	0.566243	0.133187	80.228790	111.836502	156.833267	3.273275	0.000000	3.779640	0.000000	0.000000	0.000000	0.024480	-0.036231	-0.332877	0.000000	0.000000	3.000000	20.000000	0.000000
1644.941728	0.016439	0.566115	0.132040	80.200714	112.267174	157.264893	3.290082	0.000000	3.765018	0.000000	0.000000	0.000000	0.015639	-0.038474	-0.344217	0.000000	0.000000	3.000000	20.000000	0.000000
1644.945061	0.016439	0.566115	0.132040	80.200714	112.267174	157.264893	3.290082	0.000000	3.765018	0.000000	0.000000	0.000000	0.015639	-0.038474	-0.344217	0.000000	0.000000	3.000000	20.000000	0.000000
1644.948394	0.016439	0.566115	0.132040	80.200714	112.267174	157.264893	3.290082	0.000000	3.765018	0.000000	0.000000	0.000000	0.015639	-0.038474	-0.344217	0.000000	0.000000	3.000000	20.000000	0.000000
1644.951728	0.016517	0.565992	0.130832	80.168289	112.765427	157.762283	3.307035	0.000000	3.750136	0.000000	0.000000	0.000000	0.023409	-0.036925	-0.362526	0.000000	0.000000	3.000000	20.000000	0.000000
1644.955061	0.016517	0.565992	0.130832	80.168289	112.765427	157.762283	3.307035	0.000000	3.750136	0.000000	0.000000	0.000000	0.023409	-0.036925	-0.362526	0.000000	0.000000	3.000000	20.000000	0.000000
1644.958394	0.016517	0.565992	0.130832	80.168289	112.765427	157.762283	3.307035	0.000000	3.750136	0.000000	0.000000	0.000000	0.023409	-0.036925	-0.362526	0.000000	0.000000	3.000000	20.000000	0.000000
1644.961728	0.016565	0.565829	0.129591	80.132271	113.279404	158.274734	3.325357	0.000000	3.733899	0.000000	0.000000	0.000000	0.014635	-0.048816	-0.372197	0.000000	0.000000	3.000000	20.000000	0.000000
1644.965061	0.016565	0.565829	0.129591	80.132271	113.279404	158.274734	3.325357	0.000000	3.733899	0.000000	0.000000	0.000000	0.014635	-0.048816	-0.372197	0.000000	0.000000	3.000000	20.000000	0.000000
1644.968394	0.016565	0.565829	0.129591	80.132271	113.279404	158.274734	3.325357	0.000000	3.733899	0.000000	0.000000	0.000000	0.014635	-0.048816	-0.372197	0.000000	0.000000	3.000000	20.000000	0.000000
1644.971728	0.016641	0.565659	0.128310	80.093803	113.781647	158.779572	3.343773	0.000000	3.717417	0.000000	0.000000	0.000000	0.022534	-0.051086	-0.384165	0.000000	0.000000	3.000000	20.000000	0.000000
1644.975061	0.016641	0.565659	0.128310	80.093803	113.781647	158.779572	3.343773	0.000000	3.717417	0.000000	0.000000	0.000000	0.022534	-0.051086	-0.384165	0.000000	0.000000	3.000000	20.000000	0.000000
1644.978394	0.016641	0.565659	0.128310	80.093803	113.781647	158.779572	3.343773	0.000000	3.717417	0.000000	0.000000	0.000000	0.022534	-0.051086	-0.384165	0.000000	0.000000	3.000000	20.000000	0.000000
1644.981728	0.016716	0.565475	0.127049	80.054581	114.249100	159.248337	3.363282	0.000000	3.699775	0.000000	0.000000	0.000000	0.022557	-0.055041	-0.378281	0.000000	0.000000	3.000000	20.000000	0.000000
1644.985061	0.016716	0.565475	0.127049	80.054581	114.249100	159.248337	3.363282	0.000000	3.699775	0.000000	0.000000	0.000000	0.022557	-0.055041	-0.378281	0.000000	0.000000	3.000000	20.000000	0.000000
1644.988394	0.016716	0.565475	0.127049	80.054581	114.249100	159.248337	3.363282	0.000000	3.699775	0.000000	0.000000	0.000000	0.022557	-0.055041	-0.378281	0.000000	0.000000	3.000000	20.000000	0.000000
1644.991728	0.016874	0.565342	0.125794	80.022789	114.465805	159.475159	3.382619	0.000000	3.682104	0.000000	0.000000	0.000000	0.047389	-0.039827	-0.376628	0.000000	0.000000	3.000000	20.000000	0.000000
1644.995061	0.016874	0.565342	0.125794	80.022789	114.465805	159.475159	3.382619	0.000000	3.682104	0.000000	0.000000	0.000000	0.047389	-0.039827	-0.376628	0.000000	0.000000	3.000000	20.000000	0.000000
1644.998394	0.016874	0.565342	0.125794	80.022789	114.465805	159.475159	3.382619	0.000000	3.682104	0.000000	0.000000	0.000000	0.047389	-0.039827	-0.376628	0.000000	0.000000	3.000000	20.000000	0.000000
1645.001728	0.017088	0.565255	0.124604	80.001976	114.388390	159.413345	3.403273	0.000000	3.663023	0.000000	0.000000	0.000000	0.064299	-0.026354	-0.356997	0.000000	0.000000	3.000000	20.000000	0.000000
1645.005061	0.017088	0.565255	0.124604	80.001976	114.388390	159.413345	3.403273	0.000000	3.663023	0.000000	0.000000	0.000000	0.064299	-0.026354	-0.356997	0.000000	0.000000	3.000000	20.000000	0.000000
1645.008394	0.017088	0.565255	0.124604	80.001976	114.388390	159.413345	3.403273	0.000000	3.663023	0.000000	0.000000	0.000000	0.064299	-0.026354	-0.356997	0.000000	0.000000	3.000000	20.000000	0.000000
1645.011728	0.017359	0.565199	0.123501	80.012291	114.098877	159.132477	3.423934	0.000000	3.643718	0.000000	0.000000	0.000000	0.081331	-0.016605	-0.330777	0.000000	0.000000	3.000000	20.000000	0.000000
1645.015061	0.017359	0.565199	0.123501	80.012291	114.098877	159.132477	3.423934	0.000000	3.643718	0.000000	0.000000	0.000000	0.081331	-0.016605	-0.330777	0.000000	0.000000	3.000000	20.000000	0.000000
1645.018394	0.017359	0.565199	0.123501	80.012291	114.098877	159.132477	3.423934	0.000000	3.643718	0.000000	0.000000	0.000000	0.081331	-0.016605	-0.330777	0.000000	0.000000	3.000000	20.000000	0.000000
1645.021728	0.017659	0.565189	0.122466	80.061577	113.707901	158.723099	3.444254	0.000000	3.624516	0.000000	0.000000	0.000000	0.089861	-0.003142	-0.310733	0.000000	0.000000	3.000000	20.000000	0.000000
1645.025061	0.017659	0.565189	0.122466	80.061577	113.707901	158.723099	3.444254	0.000000	3.624516	0.000000	0.000000	0.000000	0.089861	-0.003142	-0.310733	0.000000	0.000000	3.000000	20.000000	0.000000
1645.028394	0.017659	0.565189	0.122466	80.061577	113.707901	158.723099	3.444254	0.000000	3.624516	0.000000	0.000000	0.000000	0.089861	-0.003142	-0.310733	0.000000	0.000000	3.000000	20.000000	0.000000
1645.031728	0.018013	0.565153	0.121470	80.115868	113.302277	158.293884	3.464064	0.000000	3.605587	0.000000	0.000000	0.000000	0.106383	-0.010780	-0.298607	0.000000	0.000000	3.000000	20.000000	0.000000
1645.035061	0.018013	0.565153	0.121470	80.115868	113.302277	158.293884	3.464064	0.000000	3.605587	0.000000	0.000000	0.000000	0.106383	-0.010780	-0.298607	0.000000	0.000000	3.000000	20.000000	0.000000
1645.038394	0.018013	0.565153	0.121470	80.115868	113.302277	158.293884	3.464064	0.000000	3.605587	0.000000	0.000000	0.000000	0.106383	-0.010780	-0.298607	0.000000	0.000000	3.000000	20.000000	0.000000
1645.041728	0.018367	0.565116	0.120474	80.155975	113.018448	157.985886	3.484136	0.000000	3.586196	0.000000	0.000000	0.000000	0.105979	-0.010984	-0.298987	0.000000	0.000000	3.000000	20.000000	0.000000
1645.045061	0.018367	0.565116	0.120474	80.155975	113.018448	157.985886	3.484136	0.000000	3.586196	0.000000	0.000000	0.000000	0.105979	-0.010984	-0.298987	0.000000	0.000000	3.000000	20.000000	0.000000
1645.048394	0.018367	0.565116	0.120474	80.155975	113.018448	157.985886	3.484136	0.000000	3.586196	0.000000	0.000000	0.000000	0.105979	-0.010984	-0.298987	0.000000	0.000000	3.000000	20.000000	0.000000
1645.051728	0.018690	0.565040	0.119445	80.185585	112.922989	157.863098	3.504207	0.000000	3.566586	0.000000	0.000000	0.000000	0.097052	-0.022765	-0.308630	0.000000	0.000000	3.000000	20.000000	0.000000
1645.055061	0.018690	0.565040	0.119445	80.185585	112.922989	157.863098	3.504207	0.000000	3.566586	0.000000	0.000000	0.000000	0.097052	-0.022765	-0.308630	0.000000	0.000000	3.000000	20.000000	0.000000
1645.058394	0.018690	0.565040	0.119445	80.185585	112.922989	157.863098	3.504207	0.000000	3.566586	0.000000	0.000000	0.000000	0.097052	-0.022765	-0.308630	0.000000	0.000000	3.000000	20.000000	0.000000
1645.061728	0.018929	0.564875	0.118376	80.202591	112.948540	157.870377	3.524310	0.000000	3.546722	0.000000	0.000000	0.000000	0.071658	-0.049715	-0.320766	0.000000	0.000000	3.000000	20.000000	0.000000
1645.065061	0.018929	0.564875	0.118376	80.202591	112.948540	157.870377	3.524310	0.000000	3.546722	0.000000	0.000000	0.000000	0.071658	-0.049715	-0.320766	0.000000	0.000000	3.000000	20.000000	0.000000
1645.068394	0.018929	0.564875	0.118376	80.202591	112.948540	157.870377	3.524310	0.000000	3.546722	0.000000	0.000000	0.000000	0.071658	-0.049715	-0.320766	0.000000	0.000000	3.000000	20.000000	0.000000
1645.071728	0.019083	0.564632	0.117244	80.195320	113.208351	158.121689	3.543768	0.000000	3.527281	0.000000	0.000000	0.000000	0.046161	-0.072917	-0.339494	0.000000	0.000000	3.000000	20.000000	0.000000
1645.075061	0.019083	0.564632	0.117244	80.195320	113.208351	158.121689	3.543768	0.000000	3.527281	0.000000	0.000000	0.000000	0.046161	-0.072917	-0.339494	0.000000	0.000000	3.000000	20.000000	0.000000
1645.078394	0.019083	0.564632	0.117244	80.195320	113.208351	158.121689	3.543768	0.000000	3.527281	0.000000	0.000000	0.000000	0.046161	-0.072917	-0.339494	0.000000	0.000000	3.000000	20.000000	0.000000
1645.081728	0.019124	0.564324	0.116029	80.163933	113.707466	158.619675	3.562936	0.000000	3.507918	0.000000	0.000000	0.000000	0.012405	-0.092355	-0.364591	0.000000	0.000000	3.000000	20.000000	0.000000
1645.085061	0.019124	0.564324	0.116029	80.163933	113.707466	158.619675	3.562936	0.000000	3.507918	0.000000	0.000000	0.000000	0.012405	-0.092355	-0.364591	0.000000	0.000000	3.000000	20.000000	0.000000
1645.088394	0.019124	0.564324	0.116029	80.163933	113.707466	158.619675	3.562936	0.000000	3.507918	0.000000	0.000000	0.000000	0.012405	-0.092355	-0.364591	0.000000	0.000000	3.000000	20.000000	0.000000
1645.091728	0.019135	0.563983	0.114721	80.120964	114.306358	159.224564	3.581764	0.000000	3.488691	0.000000	0.000000	0.000000	0.003216	-0.102335	-0.392391	0.000000	0.000000	3.000000	20.000000	0.000000
1645.095061	0.019135	0.563983	0.114721	80.120964	114.306358	159.224564	3.581764	0.000000	3.488691	0.000000	0.000000	0.000000	0.003216	-0.102335	-0.392391	0.000000	0.000000	3.000000	20.000000	0.000000
1645.098394	0.019135	0.563983	0.114721	80.120964	114.306358	159.224564	3.581764	0.000000	3.488691	0.000000	0.000000	0.000000	0.003216	-0.102335	-0.392391	0.000000	0.000000	3.000000	20.000000	0.000000
1645.101728	0.019089	0.563615	0.113358	80.085953	114.810905	159.742798	3.601628	0.000000	3.468181	0.000000	0.000000	0.000000	-0.013673	-0.110193	-0.408693	0.000000	0.000000	3.000000	20.000000	0.000000
1645.105061	0.019089	0.563615	0.113358	80.085953	114.810905	159.742798	3.601628	0.000000	3.468181	0.000000	0.000000	0.000000	-0.013673	-0.110193	-0.408693	0.000000	0.000000	3.000000	20.000000	0.000000
1645.108394	0.019089	0.563615	0.113358	80.085953	114.810905	159.742798	3.601628	0.000000	3.468181	0.000000	0.000000	0.000000	-0.013673	-0.110193	-0.408693	0.000000	0.000000	3.000000	20.000000	0.000000
1645.111728	0.019016	0.563260	0.111973	80.080002	114.990196	159.944656	3.621601	0.000000	3.447319	0.000000	0.000000	0.000000	-0.022023	-0.106557	-0.415702	0.000000	0.000000	3.000000	20.000000	0.000000
1645.115061	0.019016	0.563260	0.111973	80.080002	114.990196	159.944656	3.621601	0.000000	3.447319	0.000000	0.000000	0.000000	-0.022023	-0.106557	-0.415702	0.000000	0.000000	3.000000	20.000000	0.000000
1645.118394	0.019016	0.563260	0.111973	80.080002	114.990196	159.944656	3.621601	0.000000	3.447319	0.000000	0.000000	0.000000	-0.022023	-0.106557	-0.415702	0.000000	0.000000	3.000000	20.000000	0.000000
1645.121728	0.018969	0.562917	0.110562	80.116478	114.677460	159.663177	3.641645	0.000000	3.426138	0.000000	0.000000	0.000000	-0.014142	-0.102962	-0.423274	0.000000	0.000000	3.000000	20.000000	0.000000
1645.125061	0.018969	0.562917	0.110562	80.116478	114.677460	159.663177	3.641645	0.000000	3.426138	0.000000	0.000000	0.000000	-0.014142	-0.102962	-0.423274	0.000000	0.000000	3.000000	20.000000	0.000000
1645.128394	0.018969	0.562917	0.110562	80.116478	114.677460	159.663177	3.641645	0.000000	3.426138	0.000000	0.000000	0.000000	-0.014142	-0.102962	-0.423274	0.000000	0.000000	3.000000	20.000000	0.000000
1645.131728	0.018924	0.562569	0.109209	80.185760	113.719780	158.763443	3.662573	0.000000	3.403757	0.000000	0.000000	0.000000	-0.013565	-0.104426	-0.406003	0.000000	0.000000	3.000000	20.000000	0.000000
1645.135061	0.018924	0.562569	0.109209	80.185760	113.719780	158.763443	3.662573	0.000000	3.403757	0.000000	0.000000	0.000000	-0.013565	-0.104426	-0.406003	0.000000	0.000000	3.000000	20.000000	0.000000
1645.138394	0.018924	0.562569	0.109209	80.185760	113.719780	158.763443	3.662573	0.000000	3.403757	0.000000	0.000000	0.000000	-0.013565	-0.104426	-0.406003	0.000000	0.000000	3.000000	20.000000	0.000000
1645.141728	0.018904	0.562233	0.107830	80.272171	112.225258	157.349808	3.682758	0.000000	3.381907	0.000000	0.000000	0.000000	-0.005761	-0.100853	-0.413545	0.000000	0.000000	3.000000	20.000000	0.000000
1645.145061	0.018904	0.562233	0.107830	80.272171	112.225258	157.349808	3.682758	0.000000	3.381907	0.000000	0.000000	0.000000	-0.005761	-0.100853	-0.413545	0.000000	0.000000	3.000000	20.000000	0.000000
1645.148394	0.018904	0.562233	0.107830	80.272171	112.225258	157.349808	3.682758	0.000000	3.381907	0.000000	0.000000	0.000000	-0.005761	-0.100853	-0.413545	0.000000	0.000000	3.000000	20.000000	0.000000
1645.151728	0.018859	0.561885	0.106472	80.359833	110.384224	155.612503	3.703804	0.000000	3.358845	0.000000	0.000000	0.000000	-0.013630	-0.104409	-0.407380	0.000000	0.000000	3.000000	20.000000	0.000000
1645.155061	0.018859	0.561885	0.106472	80.359833	110.384224	155.612503	3.703804	0.000000	3.358845	0.000000	0.000000	0.000000	-0.013630	-0.104409	-0.407380	0.000000	0.000000	3.000000	20.000000	0.000000
1645.158394	0.018859	0.561885	0.106472	80.359833	110.384224	155.612503	3.703804	0.000000	3.358845	0.000000	0.000000	0.000000	-0.013630	-0.104409	-0.407380	0.000000	0.000000	3.000000	20.000000	0.000000
1645.161728	0.018784	0.561522	0.105036	80.415939	108.480988	153.830658	3.724265	0.000000	3.336142	0.000000	0.000000	0.000000	-0.022428	-0.108673	-0.430773	0.000000	0.000000	3.000000	20.000000	0.000000
1645.165061	0.018784	0.561522	0.105036	80.415939	108.480988	153.830658	3.724265	0.000000	3.336142	0.000000	0.000000	0.000000	-0.022428	-0.108673	-0.430773	0.000000	0.000000	3.000000	20.000000	0.000000
1645.168394	0.018784	0.561522	0.105036	80.415939	108.480988	153.830658	3.724265	0.000000	3.336142	0.000000	0.000000	0.000000	-0.022428	-0.108673	-0.430773	0.000000	0.000000	3.000000	20.000000	0.000000
1645.171728	0.018735	0.561172	0.103575	80.433060	106.622185	152.111633	3.745642	0.000000	3.312124	0.000000	0.000000	0.000000	-0.014647	-0.105128	-0.438402	0.000000	0.000000	3.000000	20.000000	0.000000
1645.175061	0.018735	0.561172	0.103575	80.433060	106.622185	152.111633	3.745642	0.000000	3.312124	0.000000	0.000000	0.000000	-0.014647	-0.105128	-0.438402	0.000000	0.000000	3.000000	20.000000	0.000000
1645.178394	0.018735	0.561172	0.103575	80.433060	106.622185	152.111633	3.745642	0.000000	3.312124	0.000000	0.000000	0.000000	-0.014647	-0.105128	-0.438402	0.000000	0.000000	3.000000	20.000000	0.000000
1645.181728	0.018633	0.560833	0.102091	80.429565	104.893707	150.527634	3.767889	0.000000	3.286793	0.000000	0.000000	0.000000	-0.030823	-0.101627	-0.445255	0.000000	0.000000	3.000000	20.000000	0.000000
1645.185061	0.018633	0.560833	0.102091	80.429565	104.893707	150.527634	3.767889	0.000000	3.286793	0.000000	0.000000	0.000000	-0.030823	-0.101627	-0.445255	0.000000	0.000000	3.000000	20.000000	0.000000
1645.188394	0.018633	0.560833	0.102091	80.429565	104.893707	150.527634	3.767889	0.000000	3.286793	0.000000	0.000000	0.000000	-0.030823	-0.101627	-0.445255	0.000000	0.000000	3.000000	20.000000	0.000000
1645.191728	0.018556	0.560537	0.100575	80.408165	103.315826	149.096786	3.789874	0.000000	3.261419	0.000000	0.000000	0.000000	-0.023097	-0.089033	-0.454616	0.000000	0.000000	3.000000	20.000000	0.000000
1645.195061	0.018556	0.560537	0.100575	80.408165	103.315826	149.096786	3.789874	0.000000	3.261419	0.000000	0.000000	0.000000	-0.023097	-0.089033	-0.454616	0.000000	0.000000	3.000000	20.000000	0.000000
1645.198394	0.018556	0.560537	0.100575	80.408165	103.315826	149.096786	3.789874	0.000000	3.261419	0.000000	0.000000	0.000000	-0.023097	-0.089033	-0.454616	0.000000	0.000000	3.000000	20.000000	0.000000
1645.201728	0.018478	0.560270	0.099052	80.388000	101.932808	147.842834	3.812821	0.000000	3.234562	0.000000	0.000000	0.000000	-0.023137	-0.080019	-0.457092	0.000000	0.000000	3.000000	20.000000	0.000000
1645.205061	0.018478	0.560270	0.099052	80.388000	101.932808	147.842834	3.812821	0.000000	3.234562	0.000000	0.000000	0.000000	-0.023137	-0.080019	-0.457092	0.000000	0.000000	3.000000	20.000000	0.000000
1645.208394	0.018478	0.560270	0.099052	80.388000	101.932808	147.842834	3.812821	0.000000	3.234562	0.000000	0.000000	0.000000	-0.023137	-0.080019	-0.457092	0.000000	0.000000	3.000000	20.000000	0.000000
1645.211728	0.018403	0.560040	0.097558	80.385048	100.745468	146.756699	3.836014	0.000000	3.207024	0.000000	0.000000	0.000000	-0.022790	-0.068938	-0.447962	0.000000	0.000000	3.000000	20.000000	0.000000
1645.215061	0.018403	0.560040	0.097558	80.385048	100.745468	146.756699	3.836014	0.000000	3.207024	0.000000	0.000000	0.000000	-0.022790	-0.068938	-0.447962	0.000000	0.000000	3.000000	20.000000	0.000000
1645.218394	0.018403	0.560040	0.097558	80.385048	100.745468	146.756699	3.836014	0.000000	3.207024	0.000000	0.000000	0.000000	-0.022790	-0.068938	-0.447962	0.000000	0.000000	3.000000	20.000000	0.000000
1645.221728	0.018381	0.559835	0.096116	80.403694	99.660393	145.742432	3.858844	0.000000	3.179516	0.000000	0.000000	0.000000	-0.006463	-0.061383	-0.432646	0.000000	0.000000	3.000000	20.000000	0.000000
1645.225061	0.018381	0.559835	0.096116	80.403694	99.660393	145.742432	3.858844	0.000000	3.179516	0.000000	0.000000	0.000000	-0.006463	-0.061383	-0.432646	0.000000	0.000000	3.000000	20.000000	0.000000
1645.228394	0.018381	0.559835	0.096116	80.403694	99.660393	145.742432	3.858844	0.000000	3.179516	0.000000	0.000000	0.000000	-0.006463	-0.061383	-0.432646	0.000000	0.000000	3.000000	20.000000	0.000000
1645.231728	0.018360	0.559619	0.094694	80.450516	98.638260	144.763901	3.881665	0.000000	3.151614	0.000000	0.000000	0.000000	-0.006305	-0.065053	-0.426657	0.000000	0.000000	3.000000	20.000000	0.000000
1645.235061	0.018360	0.559619	0.094694	80.450516	98.638260	144.763901	3.881665	0.000000	3.151614	0.000000	0.000000	0.000000	-0.006305	-0.065053	-0.426657	0.000000	0.000000	3.000000	20.000000	0.000000
1645.238394	0.018360	0.559619	0.094694	80.450516	98.638260	144.763901	3.881665	0.000000	3.151614	0.000000	0.000000	0.000000	-0.006305	-0.065053	-0.426657	0.000000	0.000000	3.000000	20.000000	0.000000
1645.241728	0.018315	0.559415	0.093348	80.506195	97.684654	143.838257	3.904246	0.000000	3.123598	0.000000	0.000000	0.000000	-0.013433	-0.060920	-0.403764	0.000000	0.000000	3.000000	20.000000	0.000000
1645.245061	0.018315	0.559415	0.093348	80.506195	97.684654	143.838257	3.904246	0.000000	3.123598	0.000000	0.000000	0.000000	-0.013433	-0.060920	-0.403764	0.000000	0.000000	3.000000	20.000000	0.000000
1645.248394	0.018315	0.559415	0.093348	80.506195	97.684654	143.838257	3.904246	0.000000	3.123598	0.000000	0.000000	0.000000	-0.013433	-0.060920	-0.403764	0.000000	0.000000	3.000000	20.000000	0.000000
1645.251728	0.018272	0.559189	0.092045	80.557480	96.753845	142.937057	3.925358	0.000000	3.097024	0.000000	0.000000	0.000000	-0.013008	-0.067930	-0.391015	0.000000	0.000000	3.000000	20.000000	0.000000
1645.255061	0.018272	0.559189	0.092045	80.557480	96.753845	142.937057	3.925358	0.000000	3.097024	0.000000	0.000000	0.000000	-0.013008	-0.067930	-0.391015	0.000000	0.000000	3.000000	20.000000	0.000000
1645.258394	0.018272	0.559189	0.092045	80.557480	96.753845	142.937057	3.925358	0.000000	3.097024	0.000000	0.000000	0.000000	-0.013008	-0.067930	-0.391015	0.000000	0.000000	3.000000	20.000000	0.000000
1645.261728	0.018230	0.558969	0.090779	80.599823	95.988708	142.198578	3.945862	0.000000	3.070859	0.000000	0.000000	0.000000	-0.012638	-0.065898	-0.379889	0.000000	0.000000	3.000000	20.000000	0.000000
1645.265061	0.018230	0.558969	0.090779	80.599823	95.988708	142.198578	3.945862	0.000000	3.070859	0.000000	0.000000	0.000000	-0.012638	-0.065898	-0.379889	0.000000	0.000000	3.000000	20.000000	0.000000
1645.268394	0.018230	0.558969	0.090779	80.599823	95.988708	142.198578	3.945862	0.000000	3.070859	0.000000	0.000000	0.000000	-0.012638	-0.065898	-0.379889	0.000000	0.000000	3.000000	20.000000	0.000000
1645.271728	0.018189	0.558757	0.089549	80.629944	95.416847	141.653152	3.965833	0.000000	3.045025	0.000000	0.000000	0.000000	-0.012266	-0.063836	-0.368718	0.000000	0.000000	3.000000	20.000000	0.000000
1645.275061	0.018189	0.558757	0.089549	80.629944	95.416847	141.653152	3.965833	0.000000	3.045025	0.000000	0.000000	0.000000	-0.012266	-0.063836	-0.368718	0.000000	0.000000	3.000000	20.000000	0.000000
1645.278394	0.018189	0.558757	0.089549	80.629944	95.416847	141.653152	3.965833	0.000000	3.045025	0.000000	0.000000	0.000000	-0.012266	-0.063836	-0.368718	0.000000	0.000000	3.000000	20.000000	0.000000
1645.281728	0.018148	0.558592	0.088330	80.646530	95.092934	141.354370	3.985259	0.000000	3.019556	0.000000	0.000000	0.000000	-0.012170	-0.049438	-0.365840	0.000000	0.000000	3.000000	20.000000	0.000000
1645.285061	0.018148	0.558592	0.088330	80.646530	95.092934	141.354370	3.985259	0.000000	3.019556	0.000000	0.000000	0.000000	-0.012170	-0.049438	-0.365840	0.000000	0.000000	3.000000	20.000000	0.000000
1645.288394	0.018148	0.558592	0.088330	80.646530	95.092934	141.354370	3.985259	0.000000	3.019556	0.000000	0.000000	0.000000	-0.012170	-0.049438	-0.365840	0.000000	0.000000	3.000000	20.000000	0.000000
1645.291728	0.018108	0.558475	0.087120	80.651154	95.049751	141.333054	4.004570	0.000000	2.993896	0.000000	0.000000	0.000000	-0.012074	-0.035134	-0.362924	0.000000	0.000000	3.000000	20.000000	0.000000
1645.295061	0.018108	0.558475	0.087120	80.651154	95.049751	141.333054	4.004570	0.000000	2.993896	0.000000	0.000000	0.000000	-0.012074	-0.035134	-0.362924	0.000000	0.000000	3.000000	20.000000	0.000000
1645.298394	0.018108	0.558475	0.087120	80.651154	95.049751	141.333054	4.004570	0.000000	2.993896	0.000000	0.000000	0.000000	-0.012074	-0.035134	-0.362924	0.000000	0.000000	3.000000	20.000000	0.000000
1645.301728	0.018094	0.558375	0.085925	80.656219	95.252647	141.543777	4.023761	0.000000	2.968055	0.000000	0.000000	0.000000	-0.004185	-0.029806	-0.358581	0.000000	0.000000	3.000000	20.000000	0.000000
1645.305061	0.018094	0.558375	0.085925	80.656219	95.252647	141.543777	4.023761	0.000000	2.968055	0.000000	0.000000	0.000000	-0.004185	-0.029806	-0.358581	0.000000	0.000000	3.000000	20.000000	0.000000
1645.308394	0.018094	0.558375	0.085925	80.656219	95.252647	141.543777	4.023761	0.000000	2.968055	0.000000	0.000000	0.000000	-0.004185	-0.029806	-0.358581	0.000000	0.000000	3.000000	20.000000	0.000000
1645.311728	0.018080	0.558305	0.084723	80.655678	95.604355	141.900818	4.043055	0.000000	2.941718	0.000000	0.000000	0.000000	-0.004289	-0.021165	-0.360655	0.000000	0.000000	3.000000	20.000000	0.000000
1645.315061	0.018080	0.558305	0.084723	80.655678	95.604355	141.900818	4.043055	0.000000	2.941718	0.000000	0.000000	0.000000	-0.004289	-0.021165	-0.360655	0.000000	0.000000	3.000000	20.000000	0.000000
1645.318394	0.018080	0.558305	0.084723	80.655678	95.604355	141.900818	4.043055	0.000000	2.941718	0.000000	0.000000	0.000000	-0.004289	-0.021165	-0.360655	0.000000	0.000000	3.000000	20.000000	0.000000
1645.321728	0.018044	0.558274	0.083655	80.654472	95.924248	142.227615	4.062473	0.000000	2.914844	0.000000	0.000000	0.000000	-0.010692	-0.009295	-0.320485	0.000000	0.000000	3.000000	20.000000	0.000000
1645.325061	0.018044	0.558274	0.083655	80.654472	95.924248	142.227615	4.062473	0.000000	2.914844	0.000000	0.000000	0.000000	-0.010692	-0.009295	-0.320485	0.000000	0.000000	3.000000	20.000000	0.000000
1645.328394	0.018044	0.558274	0.083655	80.654472	95.924248	142.227615	4.062473	0.000000	2.914844	0.000000	0.000000	0.000000	-0.010692	-0.009295	-0.320485	0.000000	0.000000	3.000000	20.000000	0.000000
1645.331728	0.017975	0.558257	0.082340	80.658829	96.117279	142.433426	4.079471	0.000000	2.891005	0.000000	0.000000	0.000000	-0.020853	-0.005087	-0.394477	0.000000	0.000000	3.000000	20.000000	0.000000
1645.335061	0.017975	0.558257	0.082340	80.658829	96.117279	142.433426	4.079471	0.000000	2.891005	0.000000	0.000000	0.000000	-0.020853	-0.005087	-0.394477	0.000000	0.000000	3.000000	20.000000	0.000000
1645.338394	0.017975	0.558257	0.082340	80.658829	96.117279	142.433426	4.079471	0.000000	2.891005	0.000000	0.000000	0.000000	-0.020853	-0.005087	-0.394477	0.000000	0.000000	3.000000	20.000000	0.000000
1645.341728	0.017909	0.558319	0.081130	80.680359	95.813034	142.144501	4.100118	0.000000	2.861650	0.000000	0.000000	0.000000	-0.019766	0.018795	-0.362915	0.000000	0.000000	3.000000	20.000000	0.000000
1645.345061	0.017909	0.558319	0.081130	80.680359	95.813034	142.144501	4.100118	0.000000	2.861650	0.000000	0.000000	0.000000	-0.019766	0.018795	-0.362915	0.000000	0.000000	3.000000	20.000000	0.000000
1645.348394	0.017909	0.558319	0.081130	80.680359	95.813034	142.144501	4.100118	0.000000	2.861650	0.000000	0.000000	0.000000	-0.019766	0.018795	-0.362915	0.000000	0.000000	3.000000	20.000000	0.000000
1645.351728	0.017818	0.558447	0.079948	80.718414	94.974800	141.330200	4.119106	0.000000	2.834248	0.000000	0.000000	0.000000	-0.027111	0.038180	-0.354573	0.000000	0.000000	3.000000	20.000000	0.000000
1645.355061	0.017818	0.558447	0.079948	80.718414	94.974800	141.330200	4.119106	0.000000	2.834248	0.000000	0.000000	0.000000	-0.027111	0.038180	-0.354573	0.000000	0.000000	3.000000	20.000000	0.000000
1645.358394	0.017818	0.558447	0.079948	80.718414	94.974800	141.330200	4.119106	0.000000	2.834248	0.000000	0.000000	0.000000	-0.027111	0.038180	-0.354573	0.000000	0.000000	3.000000	20.000000	0.000000
1645.361728	0.017704	0.558609	0.078799	80.768967	93.508812	139.898422	4.137383	0.000000	2.807502	0.000000	0.000000	0.000000	-0.034354	0.048709	-0.344558	0.000000	0.000000	3.000000	20.000000	0.000000
1645.365061	0.017704	0.558609	0.078799	80.768967	93.508812	139.898422	4.137383	0.000000	2.807502	0.000000	0.000000	0.000000	-0.034354	0.048709	-0.344558	0.000000	0.000000	3.000000	20.000000	0.000000
1645.368394	0.017704	0.558609	0.078799	80.768967	93.508812	139.898422	4.137383	0.000000	2.807502	0.000000	0.000000	0.000000	-0.034354	0.048709	-0.344558	0.000000	0.000000	3.000000	20.000000	0.000000
1645.371728	0.017591	0.558836	0.077678	80.823135	91.679871	138.106033	4.154864	0.000000	2.781565	0.000000	0.000000	0.000000	-0.033988	0.067950	-0.336425	0.000000	0.000000	3.000000	20.000000	0.000000
1645.375061	0.017591	0.558836	0.077678	80.823135	91.679871	138.106033	4.154864	0.000000	2.781565	0.000000	0.000000	0.000000	-0.033988	0.067950	-0.336425	0.000000	0.000000	3.000000	20.000000	0.000000
1645.378394	0.017591	0.558836	0.077678	80.823135	91.679871	138.106033	4.154864	0.000000	2.781565	0.000000	0.000000	0.000000	-0.033988	0.067950	-0.336425	0.000000	0.000000	3.000000	20.000000	0.000000
1645.381728	0.017479	0.559068	0.076595	80.866173	89.791222	136.254974	4.171933	0.000000	2.755898	0.000000	0.000000	0.000000	-0.033516	0.069636	-0.324941	0.000000	0.000000	3.000000	20.000000	0.000000
1645.385061	0.017479	0.559068	0.076595	80.866173	89.791222	136.254974	4.171933	0.000000	2.755898	0.000000	0.000000	0.000000	-0.033516	0.069636	-0.324941	0.000000	0.000000	3.000000	20.000000	0.000000
1645.388394	0.017479	0.559068	0.076595	80.866173	89.791222	136.254974	4.171933	0.000000	2.755898	0.000000	0.000000	0.000000	-0.033516	0.069636	-0.324941	0.000000	0.000000	3.000000	20.000000	0.000000
1645.391728	0.017393	0.559316	0.075527	80.900436	87.914841	134.411041	4.188408	0.000000	2.730795	0.000000	0.000000	0.000000	-0.025682	0.074585	-0.320435	0.000000	0.000000	3.000000	20.000000	0.000000
1645.395061	0.017393	0.559316	0.075527	80.900436	87.914841	134.411041	4.188408	0.000000	2.730795	0.000000	0.000000	0.000000	-0.025682	0.074585	-0.320435	0.000000	0.000000	3.000000	20.000000	0.000000
1645.398394	0.017393	0.559316	0.075527	80.900436	87.914841	134.411041	4.188408	0.000000	2.730795	0.000000	0.000000	0.000000	-0.025682	0.074585	-0.320435	0.000000	0.000000	3.000000	20.000000	0.000000
1645.401728	0.017308	0.559581	0.074475	80.926674	86.213341	132.735977	4.204919	0.000000	2.705301	0.000000	0.000000	0.000000	-0.025465	0.079524	-0.315663	0.000000	0.000000	3.000000	20.000000	0.000000
1645.405061	0.017308	0.559581	0.074475	80.926674	86.213341	132.735977	4.204919	0.000000	2.705301	0.000000	0.000000	0.000000	-0.025465	0.079524	-0.315663	0.000000	0.000000	3.000000	20.000000	0.000000
1645.408394	0.017308	0.559581	0.074475	80.926674	86.213341	132.735977	4.204919	0.000000	2.705301	0.000000	0.000000	0.000000	-0.025465	0.079524	-0.315663	0.000000	0.000000	3.000000	20.000000	0.000000
1645.411728	0.017199	0.559834	0.073445	80.947502	84.780930	131.325989	4.221177	0.000000	2.679863	0.000000	0.000000	0.000000	-0.032752	0.075738	-0.308959	0.000000	0.000000	3.000000	20.000000	0.000000
1645.415061	0.017199	0.559834	0.073445	80.947502	84.780930	131.325989	4.221177	0.000000	2.679863	0.000000	0.000000	0.000000	-0.032752	0.075738	-0.308959	0.000000	0.000000	3.000000	20.000000	0.000000
1645.418394	0.017199	0.559834	0.073445	80.947502	84.780930	131.325989	4.221177	0.000000	2.679863	0.000000	0.000000	0.000000	-0.032752	0.075738	-0.308959	0.000000	0.000000	3.000000	20.000000	0.000000
1645.421728	0.017064	0.560048	0.072381	80.965164	83.691505	130.253998	4.236817	0.000000	2.655068	0.000000	0.000000	0.000000	-0.040544	0.064208	-0.319194	0.000000	0.000000	3.000000	20.000000	0.000000
1645.425061	0.017064	0.560048	0.072381	80.965164	83.691505	130.253998	4.236817	0.000000	2.655068	0.000000	0.000000	0.000000	-0.040544	0.064208	-0.319194	0.000000	0.000000	3.000000	20.000000	0.000000
1645.428394	0.017064	0.560048	0.072381	80.965164	83.691505	130.253998	4.236817	0.000000	2.655068	0.000000	0.000000	0.000000	-0.040544	0.064208	-0.319194	0.000000	0.000000	3.000000	20.000000	0.000000
1645.431728	0.016904	0.560213	0.071305	80.975616	82.878471	129.465515	4.252748	0.000000	2.629475	0.000000	0.000000	0.000000	-0.048068	0.049526	-0.322671	0.000000	0.000000	3.000000	20.000000	0.000000
1645.435061	0.016904	0.560213	0.071305	80.975616	82.878471	129.465515	4.252748	0.000000	2.629475	0.000000	0.000000	0.000000	-0.048068	0.049526	-0.322671	0.000000	0.000000	3.000000	20.000000	0.000000
1645.438394	0.016904	0.560213	0.071305	80.975616	82.878471	129.465515	4.252748	0.000000	2.629475	0.000000	0.000000	0.000000	-0.048068	0.049526	-0.322671	0.000000	0.000000	3.000000	20.000000	0.000000
1645.441728	0.016718	0.560369	0.070190	80.981468	82.514290	129.128723	4.268618	0.000000	2.603632	0.000000	0.000000	0.000000	-0.055812	0.046704	-0.334640	0.000000	0.000000	3.000000	20.000000	0.000000
1645.445061	0.016718	0.560369	0.070190	80.981468	82.514290	129.128723	4.268618	0.000000	2.603632	0.000000	0.000000	0.000000	-0.055812	0.046704	-0.334640	0.000000	0.000000	3.000000	20.000000	0.000000
1645.448394	0.016718	0.560369	0.070190	80.981468	82.514290	129.128723	4.268618	0.000000	2.603632	0.000000	0.000000	0.000000	-0.055812	0.046704	-0.334640	0.000000	0.000000	3.000000	20.000000	0.000000
1645.451728	0.016532	0.560504	0.069056	80.988487	82.536034	129.176285	4.284886	0.000000	2.576771	0.000000	0.000000	0.000000	-0.055791	0.040721	-0.340087	0.000000	0.000000	3.000000	20.000000	0.000000
1645.455061	0.016532	0.560504	0.069056	80.988487	82.536034	129.176285	4.284886	0.000000	2.576771	0.000000	0.000000	0.000000	-0.055791	0.040721	-0.340087	0.000000	0.000000	3.000000	20.000000	0.000000
1645.458394	0.016532	0.560504	0.069056	80.988487	82.536034	129.176285	4.284886	0.000000	2.576771	0.000000	0.000000	0.000000	-0.055791	0.040721	-0.340087	0.000000	0.000000	3.000000	20.000000	0.000000
1645.461728	0.016345	0.560612	0.067865	80.996887	82.839134	129.497299	4.301455	0.000000	2.549017	0.000000	0.000000	0.000000	-0.056137	0.032396	-0.357457	0.000000	0.000000	3.000000	20.000000	0.000000
1645.465061	0.016345	0.560612	0.067865	80.996887	82.839134	129.497299	4.301455	0.000000	2.549017	0.000000	0.000000	0.000000	-0.056137	0.032396	-0.357457	0.000000	0.000000	3.000000	20.000000	0.000000
1645.468394	0.016345	0.560612	0.067865	80.996887	82.839134	129.497299	4.301455	0.000000	2.549017	0.000000	0.000000	0.000000	-0.056137	0.032396	-0.357457	0.000000	0.000000	3.000000	20.000000	0.000000
1645.471728	0.016208	0.560747	0.066665	81.004532	83.138039	129.813690	4.318946	0.000000	2.519267	0.000000	0.000000	0.000000	-0.041076	0.040461	-0.359989	0.000000	0.000000	3.000000	20.000000	0.000000
1645.475061	0.016208	0.560747	0.066665	81.004532	83.138039	129.813690	4.318946	0.000000	2.519267	0.000000	0.000000	0.000000	-0.041076	0.040461	-0.359989	0.000000	0.000000	3.000000	20.000000	0.000000
1645.478394	0.016208	0.560747	0.066665	81.004532	83.138039	129.813690	4.318946	0.000000	2.519267	0.000000	0.000000	0.000000	-0.041076	0.040461	-0.359989	0.000000	0.000000	3.000000	20.000000	0.000000
1645.481728	0.016100	0.560894	0.065605	81.011017	83.406517	130.091019	4.337027	0.000000	2.488011	0.000000	0.000000	0.000000	-0.032194	0.043905	-0.317966	0.000000	0.000000	3.000000	20.000000	0.000000
1645.485061	0.016100	0.560894	0.065605	81.011017	83.406517	130.091019	4.337027	0.000000	2.488011	0.000000	0.000000	0.000000	-0.032194	0.043905	-0.317966	0.000000	0.000000	3.000000	20.000000	0.000000
1645.488394	0.016100	0.560894	0.065605	81.011017	83.406517	130.091019	4.337027	0.000000	2.488011	0.000000	0.000000	0.000000	-0.032194	0.043905	-0.317966	0.000000	0.000000	3.000000	20.000000	0.000000
1645.491728	0.016014	0.561129	0.064401	81.016418	83.633415	130.328995	4.353092	0.000000	2.459795	0.000000	0.000000	0.000000	-0.025992	0.070538	-0.361131	0.000000	0.000000	3.000000	20.000000	0.000000
1645.495061	0.016014	0.561129	0.064401	81.016418	83.633415	130.328995	4.353092	0.000000	2.459795	0.000000	0.000000	0.000000	-0.025992	0.070538	-0.361131	0.000000	0.000000	3.000000	20.000000	0.000000
1645.498394	0.016014	0.561129	0.064401	81.016418	83.633415	130.328995	4.353092	0.000000	2.459795	0.000000	0.000000	0.000000	-0.025992	0.070538	-0.361131	0.000000	0.000000	3.000000	20.000000	0.000000
1645.501728	0.015910	0.561363	0.063424	81.023293	83.767502	130.470154	4.371604	0.000000	2.426741	0.000000	0.000000	0.000000	-0.031257	0.070198	-0.292950	0.000000	0.000000	3.000000	20.000000	0.000000
1645.505061	0.015910	0.561363	0.063424	81.023293	83.767502	130.470154	4.371604	0.000000	2.426741	0.000000	0.000000	0.000000	-0.031257	0.070198	-0.292950	0.000000	0.000000	3.000000	20.000000	0.000000
1645.508394	0.015910	0.561363	0.063424	81.023293	83.767502	130.470154	4.371604	0.000000	2.426741	0.000000	0.000000	0.000000	-0.031257	0.070198	-0.292950	0.000000	0.000000	3.000000	20.000000	0.000000
1645.511728	0.015910	0.561363	0.063424	81.047195	83.859009	130.550186	4.386276	0.000000	2.400121	0.000000	0.000000	0.000000	-0.031257	0.070198	-0.292950	0.000000	0.000000	3.000000	20.000000	0.000000
1645.515061	0.015809	0.561629	0.062544	81.047195	83.859009	130.550186	4.386276	0.000000	2.400121	0.000000	0.000000	0.000000	-0.030298	0.079995	-0.264148	0.000000	0.000000	3.000000	20.000000	0.000000
1645.518394	0.015809	0.561629	0.062544	81.047195	83.859009	130.550186	4.386276	0.000000	2.400121	0.000000	0.000000	0.000000	-0.030298	0.079995	-0.264148	0.000000	0.000000	3.000000	20.000000	0.000000
1645.521728	0.015686	0.561872	0.061772	81.092812	83.949921	130.611526	4.386276	0.000000	2.400121	0.000000	0.000000	0.000000	-0.036635	0.072796	-0.231643	0.000000	0.000000	3.000000	20.000000	0.000000
1645.525061	0.015686	0.561872	0.061772	81.092812	83.949921	130.611526	4.386276	0.000000	2.400121	0.000000	0.000000	0.000000	-0.036635	0.072796	-0.231643	0.000000	0.000000	3.000000	20.000000	0.000000
1645.528394	0.015686	0.561872	0.061772	81.092812	83.949921	130.611526	4.386276	0.000000	2.400121	0.000000	0.000000	0.000000	-0.036635	0.072796	-0.231643	0.000000	0.000000	3.000000	20.000000	0.000000
1645.531728	0.015686	0.561872	0.061772	81.146347	84.019760	130.646210	4.410619	0.000000	2.355088	0.000000	0.000000	0.000000	-0.036635	0.072796	-0.231643	0.000000	0.000000	3.000000	20.000000	0.000000
1645.535061	0.015516	0.562103	0.061023	81.146347	84.019760	130.646210	4.410619	0.000000	2.355088	0.000000	0.000000	0.000000	-0.051107	0.069416	-0.224527	0.000000	0.000000	3.000000	20.000000	0.000000
1645.538394	0.015516	0.562103	0.061023	81.146347	84.019760	130.646210	4.410619	0.000000	2.355088	0.000000	0.000000	0.000000	-0.051107	0.069416	-0.224527	0.000000	0.000000	3.000000	20.000000	0.000000
1645.541728	0.015322	0.562295	0.060304	81.193192	84.084389	130.687531	4.410619	0.000000	2.355088	0.000000	0.000000	0.000000	-0.058098	0.057569	-0.215906	0.000000	0.000000	3.000000	20.000000	0.000000
1645.545061	0.015322	0.562295	0.060304	81.193192	84.084389	130.687531	4.410619	0.000000	2.355088	0.000000	0.000000	0.000000	-0.058098	0.057569	-0.215906	0.000000	0.000000	3.000000	20.000000	0.000000
1645.548394	0.015322	0.562295	0.060304	81.193192	84.084389	130.687531	4.410619	0.000000	2.355088	0.000000	0.000000	0.000000	-0.058098	0.057569	-0.215906	0.000000	0.000000	3.000000	20.000000	0.000000
1645.551728	0.015322	0.562295	0.060304	81.212395	84.184494	130.794785	4.430789	0.000000	2.316919	0.000000	0.000000	0.000000	-0.058098	0.057569	-0.215906	0.000000	0.000000	3.000000	20.000000	0.000000
1645.555061	0.015104	0.562478	0.059544	81.212395	84.184494	130.794785	4.430789	0.000000	2.316919	0.000000	0.000000	0.000000	-0.065668	0.054831	-0.227837	0.000000	0.000000	3.000000	20.000000	0.000000
1645.558394	0.015104	0.562478	0.059544	81.212395	84.184494	130.794785	4.430789	0.000000	2.316919	0.000000	0.000000	0.000000	-0.065668	0.054831	-0.227837	0.000000	0.000000	3.000000	20.000000	0.000000
1645.561728	0.014883	0.562662	0.058721	81.215218	84.303284	130.937012	4.430789	0.000000	2.316919	0.000000	0.000000	0.000000	-0.066042	0.055103	-0.246872	0.000000	0.000000	3.000000	20.000000	0.000000
1645.565061	0.014883	0.562662	0.058721	81.215218	84.303284	130.937012	4.430789	0.000000	2.316919	0.000000	0.000000	0.000000	-0.066042	0.055103	-0.246872	0.000000	0.000000	3.000000	20.000000	0.000000
1645.568394	0.014883	0.562662	0.058721	81.215218	84.303284	130.937012	4.430789	0.000000	2.316919	0.000000	0.000000	0.000000	-0.066042	0.055103	-0.246872	0.000000	0.000000	3.000000	20.000000	0.000000
1645.571728	0.014883	0.562662	0.058721	81.218819	84.462410	131.120026	4.452125	0.000000	2.275651	0.000000	0.000000	0.000000	-0.066042	0.055103	-0.246872	0.000000	0.000000	3.000000	20.000000	0.000000
1645.575061	0.014662	0.562828	0.057818	81.218819	84.462410	131.120026	4.452125	0.000000	2.275651	0.000000	0.000000	0.000000	-0.066543	0.049816	-0.271081	0.000000	0.000000	3.000000	20.000000	0.000000
1645.578394	0.014662	0.562828	0.057818	81.218819	84.462410	131.120026	4.452125	0.000000	2.275651	0.000000	0.000000	0.000000	-0.066543	0.049816	-0.271081	0.000000	0.000000	3.000000	20.000000	0.000000
1645.581728	0.014413	0.562958	0.056817	81.223000	84.659180	131.343918	4.452125	0.000000	2.275651	0.000000	0.000000	0.000000	-0.074481	0.039036	-0.300274	0.000000	0.000000	3.000000	20.000000	0.000000
1645.585061	0.014413	0.562958	0.056817	81.223000	84.659180	131.343918	4.452125	0.000000	2.275651	0.000000	0.000000	0.000000	-0.074481	0.039036	-0.300274	0.000000	0.000000	3.000000	20.000000	0.000000
1645.588394	0.014413	0.562958	0.056817	81.223000	84.659180	131.343918	4.452125	0.000000	2.275651	0.000000	0.000000	0.000000	-0.074481	0.039036	-0.300274	0.000000	0.000000	3.000000	20.000000	0.000000
1645.591728	0.014142	0.563059	0.055821	81.229492	84.894066	131.607483	4.478223	0.000000	2.223851	0.000000	0.000000	0.000000	-0.081489	0.030214	-0.298614	0.000000	0.000000	3.000000	20.000000	0.000000
1645.595061	0.014142	0.563059	0.055821	81.229492	84.894066	131.607483	4.478223	0.000000	2.223851	0.000000	0.000000	0.000000	-0.081489	0.030214	-0.298614	0.000000	0.000000	3.000000	20.000000	0.000000
1645.598394	0.014142	0.563059	0.055821	81.229492	84.894066	131.607483	4.478223	0.000000	2.223851	0.000000	0.000000	0.000000	-0.081489	0.030214	-0.298614	0.000000	0.000000	3.000000	20.000000	0.000000
1645.601728	0.013791	0.563136	0.054581	81.235901	85.221695	131.974762	4.491630	0.000000	2.196648	0.000000	0.000000	0.000000	-0.105078	0.023267	-0.372247	0.000000	0.000000	3.000000	20.000000	0.000000
1645.605061	0.013791	0.563136	0.054581	81.235901	85.221695	131.974762	4.491630	0.000000	2.196648	0.000000	0.000000	0.000000	-0.105078	0.023267	-0.372247	0.000000	0.000000	3.000000	20.000000	0.000000
1645.608394	0.013791	0.563136	0.054581	81.235901	85.221695	131.974762	4.491630	0.000000	2.196648	0.000000	0.000000	0.000000	-0.105078	0.023267	-0.372247	0.000000	0.000000	3.000000	20.000000	0.000000
1645.611728	0.013420	0.563164	0.053391	81.243927	85.567795	132.361862	4.508223	0.000000	2.162390	0.000000	0.000000	0.000000	-0.111489	0.008481	-0.356972	0.000000	0.000000	3.000000	20.000000	0.000000
1645.615061	0.013420	0.563164	0.053391	81.243927	85.567795	132.361862	4.508223	0.000000	2.162390	0.000000	0.000000	0.000000	-0.111489	0.008481	-0.356972	0.000000	0.000000	3.000000	20.000000	0.000000
1645.618394	0.013420	0.563164	0.053391	81.243927	85.567795	132.361862	4.508223	0.000000	2.162390	0.000000	0.000000	0.000000	-0.111489	0.008481	-0.356972	0.000000	0.000000	3.000000	20.000000	0.000000
1645.621728	0.013001	0.563191	0.052201	81.250015	85.896126	132.735703	4.523838	0.000000	2.129529	0.000000	0.000000	0.000000	-0.125530	0.008062	-0.357021	0.000000	0.000000	3.000000	20.000000	0.000000
1645.625061	0.013001	0.563191	0.052201	81.250015	85.896126	132.735703	4.523838	0.000000	2.129529	0.000000	0.000000	0.000000	-0.125530	0.008062	-0.357021	0.000000	0.000000	3.000000	20.000000	0.000000
1645.628394	0.013001	0.563191	0.052201	81.250015	85.896126	132.735703	4.523838	0.000000	2.129529	0.000000	0.000000	0.000000	-0.125530	0.008062	-0.357021	0.000000	0.000000	3.000000	20.000000	0.000000
1645.631728	0.012585	0.563179	0.051038	81.258797	86.106117	132.994125	4.539092	0.000000	2.096818	0.000000	0.000000	0.000000	-0.124780	-0.003647	-0.348818	0.000000	0.000000	3.000000	20.000000	0.000000
1645.635061	0.012585	0.563179	0.051038	81.258797	86.106117	132.994125	4.539092	0.000000	2.096818	0.000000	0.000000	0.000000	-0.124780	-0.003647	-0.348818	0.000000	0.000000	3.000000	20.000000	0.000000
1645.638394	0.012585	0.563179	0.051038	81.258797	86.106117	132.994125	4.539092	0.000000	2.096818	0.000000	0.000000	0.000000	-0.124780	-0.003647	-0.348818	0.000000	0.000000	3.000000	20.000000	0.000000
1645.641728	0.012196	0.563174	0.049913	81.268959	85.871895	132.811935	4.553923	0.000000	2.064410	0.000000	0.000000	0.000000	-0.116744	-0.001482	-0.337336	0.000000	0.000000	3.000000	20.000000	0.000000
1645.645061	0.012196	0.563174	0.049913	81.268959	85.871895	132.811935	4.553923	0.000000	2.064410	0.000000	0.000000	0.000000	-0.116744	-0.001482	-0.337336	0.000000	0.000000	3.000000	20.000000	0.000000
1645.648394	0.012196	0.563174	0.049913	81.268959	85.871895	132.811935	4.553923	0.000000	2.064410	0.000000	0.000000	0.000000	-0.116744	-0.001482	-0.337336	0.000000	0.000000	3.000000	20.000000	0.000000
1645.651728	0.011810	0.563177	0.048828	81.285355	85.180099	132.174225	4.568326	0.000000	2.032338	0.000000	0.000000	0.000000	-0.115986	0.000680	-0.325630	0.000000	0.000000	3.000000	20.000000	0.000000
1645.655061	0.011810	0.563177	0.048828	81.285355	85.180099	132.174225	4.568326	0.000000	2.032338	0.000000	0.000000	0.000000	-0.115986	0.000680	-0.325630	0.000000	0.000000	3.000000	20.000000	0.000000
1645.658394	0.011810	0.563177	0.048828	81.285355	85.180099	132.174225	4.568326	0.000000	2.032338	0.000000	0.000000	0.000000	-0.115986	0.000680	-0.325630	0.000000	0.000000	3.000000	20.000000	0.000000
1645.661728	0.011449	0.563178	0.047741	81.322281	84.249741	131.278717	4.582121	0.000000	2.001041	0.000000	0.000000	0.000000	-0.108336	0.000348	-0.326157	0.000000	0.000000	3.000000	20.000000	0.000000
1645.665061	0.011449	0.563178	0.047741	81.322281	84.249741	131.278717	4.582121	0.000000	2.001041	0.000000	0.000000	0.000000	-0.108336	0.000348	-0.326157	0.000000	0.000000	3.000000	20.000000	0.000000
1645.668394	0.011449	0.563178	0.047741	81.322281	84.249741	131.278717	4.582121	0.000000	2.001041	0.000000	0.000000	0.000000	-0.108336	0.000348	-0.326157	0.000000	0.000000	3.000000	20.000000	0.000000
1645.671728	0.011066	0.563204	0.046711	81.383453	83.282425	130.320496	4.596066	0.000000	1.968800	0.000000	0.000000	0.000000	-0.114702	0.007955	-0.309050	0.000000	0.000000	3.000000	20.000000	0.000000
1645.675061	0.011066	0.563204	0.046711	81.383453	83.282425	130.320496	4.596066	0.000000	1.968800	0.000000	0.000000	0.000000	-0.114702	0.007955	-0.309050	0.000000	0.000000	3.000000	20.000000	0.000000
1645.678394	0.011066	0.563204	0.046711	81.383453	83.282425	130.320496	4.596066	0.000000	1.968800	0.000000	0.000000	0.000000	-0.114702	0.007955	-0.309050	0.000000	0.000000	3.000000	20.000000	0.000000
1645.681728	0.010637	0.563239	0.045657	81.455994	82.225914	129.260818	4.608979	0.000000	1.938378	0.000000	0.000000	0.000000	-0.128735	0.010453	-0.316008	0.000000	0.000000	3.000000	20.000000	0.000000
1645.685061	0.010637	0.563239	0.045657	81.455994	82.225914	129.260818	4.608979	0.000000	1.938378	0.000000	0.000000	0.000000	-0.128735	0.010453	-0.316008	0.000000	0.000000	3.000000	20.000000	0.000000
1645.688394	0.010637	0.563239	0.045657	81.455994	82.225914	129.260818	4.608979	0.000000	1.938378	0.000000	0.000000	0.000000	-0.128735	0.010453	-0.316008	0.000000	0.000000	3.000000	20.000000	0.000000
1645.691728	0.010258	0.563281	0.044642	81.532478	81.260925	128.284622	4.621906	0.000000	1.907350	0.000000	0.000000	0.000000	-0.113688	0.012645	-0.304530	0.000000	0.000000	3.000000	20.000000	0.000000
1645.695061	0.010258	0.563281	0.044642	81.532478	81.260925	128.284622	4.621906	0.000000	1.907350	0.000000	0.000000	0.000000	-0.113688	0.012645	-0.304530	0.000000	0.000000	3.000000	20.000000	0.000000
1645.698394	0.010258	0.563281	0.044642	81.532478	81.260925	128.284622	4.621906	0.000000	1.907350	0.000000	0.000000	0.000000	-0.113688	0.012645	-0.304530	0.000000	0.000000	3.000000	20.000000	0.000000
1645.701728	0.009833	0.563340	0.043644	81.604897	80.311295	127.324799	4.634531	0.000000	1.876465	0.000000	0.000000	0.000000	-0.127420	0.017691	-0.299367	0.000000	0.000000	3.000000	20.000000	0.000000
1645.705061	0.009833	0.563340	0.043644	81.604897	80.311295	127.324799	4.634531	0.000000	1.876465	0.000000	0.000000	0.000000	-0.127420	0.017691	-0.299367	0.000000	0.000000	3.000000	20.000000	0.000000
1645.708394	0.009833	0.563340	0.043644	81.604897	80.311295	127.324799	4.634531	0.000000	1.876465	0.000000	0.000000	0.000000	-0.127420	0.017691	-0.299367	0.000000	0.000000	3.000000	20.000000	0.000000
1645.711728	0.009434	0.563389	0.042668	81.694756	79.294731	126.276062	4.646588	0.000000	1.846406	0.000000	0.000000	0.000000	-0.119689	0.014545	-0.292885	0.000000	0.000000	3.000000	20.000000	0.000000
1645.715061	0.009434	0.563389	0.042668	81.694756	79.294731	126.276062	4.646588	0.000000	1.846406	0.000000	0.000000	0.000000	-0.119689	0.014545	-0.292885	0.000000	0.000000	3.000000	20.000000	0.000000
1645.718394	0.009434	0.563389	0.042668	81.694756	79.294731	126.276062	4.646588	0.000000	1.846406	0.000000	0.000000	0.000000	-0.119689	0.014545	-0.292885	0.000000	0.000000	3.000000	20.000000	0.000000
1645.721728	0.009061	0.563454	0.041708	81.810867	78.345619	125.263252	4.658437	0.000000	1.816304	0.000000	0.000000	0.000000	-0.112047	0.019581	-0.288114	0.000000	0.000000	3.000000	20.000000	0.000000
1645.725061	0.009061	0.563454	0.041708	81.810867	78.345619	125.263252	4.658437	0.000000	1.816304	0.000000	0.000000	0.000000	-0.112047	0.019581	-0.288114	0.000000	0.000000	3.000000	20.000000	0.000000
1645.728394	0.009061	0.563454	0.041708	81.810867	78.345619	125.263252	4.658437	0.000000	1.816304	0.000000	0.000000	0.000000	-0.112047	0.019581	-0.288114	0.000000	0.000000	3.000000	20.000000	0.000000
1645.731728	0.009061	0.563454	0.041708	81.955559	77.339119	124.156349	4.670147	0.000000	1.785980	0.000000	0.000000	0.000000	-0.112047	0.019581	-0.288114	0.000000	0.000000	3.000000	20.000000	0.000000
1645.735061	0.008738	0.563481	0.040838	81.955559	77.339119	124.156349	4.670147	0.000000	1.785980	0.000000	0.000000	0.000000	-0.096969	0.008113	-0.260826	0.000000	0.000000	3.000000	20.000000	0.000000
1645.738394	0.008738	0.563481	0.040838	81.955559	77.339119	124.156349	4.670147	0.000000	1.785980	0.000000	0.000000	0.000000	-0.096969	0.008113	-0.260826	0.000000	0.000000	3.000000	20.000000	0.000000
1645.741728	0.008342	0.563517	0.039818	82.173355	76.075417	122.718681	4.670147	0.000000	1.785980	0.000000	0.000000	0.000000	-0.118648	0.010963	-0.305941	0.000000	0.000000	3.000000	20.000000	0.000000
1645.745061	0.008342	0.563517	0.039818	82.173355	76.075417	122.718681	4.670147	0.000000	1.785980	0.000000	0.000000	0.000000	-0.118648	0.010963	-0.305941	0.000000	0.000000	3.000000	20.000000	0.000000
1645.748394	0.008342	0.563517	0.039818	82.173355	76.075417	122.718681	4.670147	0.000000	1.785980	0.000000	0.000000	0.000000	-0.118648	0.010963	-0.305941	0.000000	0.000000	3.000000	20.000000	0.000000
1645.751728	0.008342	0.563517	0.039818	82.409508	74.825478	121.266281	4.693079	0.000000	1.724821	0.000000	0.000000	0.000000	-0.118648	0.010963	-0.305941	0.000000	0.000000	3.000000	20.000000	0.000000
1645.755061	0.008020	0.563516	0.038889	82.409508	74.825478	121.266281	4.693079	0.000000	1.724821	0.000000	0.000000	0.000000	-0.096545	-0.000420	-0.278743	0.000000	0.000000	3.000000	20.000000	0.000000
1645.758394	0.008020	0.563516	0.038889	82.409508	74.825478	121.266281	4.693079	0.000000	1.724821	0.000000	0.000000	0.000000	-0.096545	-0.000420	-0.278743	0.000000	0.000000	3.000000	20.000000	0.000000
1645.761728	0.007701	0.563531	0.038041	82.653587	73.495399	119.716797	4.693079	0.000000	1.724821	0.000000	0.000000	0.000000	-0.095824	0.004551	-0.254603	0.000000	0.000000	3.000000	20.000000	0.000000
1645.765061	0.007701	0.563531	0.038041	82.653587	73.495399	119.716797	4.693079	0.000000	1.724821	0.000000	0.000000	0.000000	-0.095824	0.004551	-0.254603	0.000000	0.000000	3.000000	20.000000	0.000000
1645.768394	0.007701	0.563531	0.038041	82.653587	73.495399	119.716797	4.693079	0.000000	1.724821	0.000000	0.000000	0.000000	-0.095824	0.004551	-0.254603	0.000000	0.000000	3.000000	20.000000	0.000000
1645.771728	0.007701	0.563531	0.038041	82.872169	72.360710	118.382851	4.714560	0.000000	1.665208	0.000000	0.000000	0.000000	-0.095824	0.004551	-0.254603	0.000000	0.000000	3.000000	20.000000	0.000000
1645.775061	0.007407	0.563554	0.037232	82.872169	72.360710	118.382851	4.714560	0.000000	1.665208	0.000000	0.000000	0.000000	-0.088287	0.006949	-0.242724	0.000000	0.000000	3.000000	20.000000	0.000000
1645.778394	0.007407	0.563554	0.037232	82.872169	72.360710	118.382851	4.714560	0.000000	1.665208	0.000000	0.000000	0.000000	-0.088287	0.006949	-0.242724	0.000000	0.000000	3.000000	20.000000	0.000000
1645.781728	0.007138	0.563594	0.036503	83.047989	71.567566	117.433495	4.714560	0.000000	1.665208	0.000000	0.000000	0.000000	-0.080630	0.012005	-0.218597	0.000000	0.000000	3.000000	20.000000	0.000000
1645.785061	0.007138	0.563594	0.036503	83.047989	71.567566	117.433495	4.714560	0.000000	1.665208	0.000000	0.000000	0.000000	-0.080630	0.012005	-0.218597	0.000000	0.000000	3.000000	20.000000	0.000000
1645.788394	0.007138	0.563594	0.036503	83.047989	71.567566	117.433495	4.714560	0.000000	1.665208	0.000000	0.000000	0.000000	-0.080630	0.012005	-0.218597	0.000000	0.000000	3.000000	20.000000	0.000000
1645.791728	0.007138	0.563594	0.036503	83.176880	71.195740	116.960075	4.732841	0.000000	1.612521	0.000000	0.000000	0.000000	-0.080630	0.012005	-0.218597	0.000000	0.000000	3.000000	20.000000	0.000000
1645.795061	0.006847	0.563652	0.035791	83.176880	71.195740	116.960075	4.732841	0.000000	1.612521	0.000000	0.000000	0.000000	-0.087350	0.017182	-0.213423	0.000000	0.000000	3.000000	20.000000	0.000000
1645.798394	0.006847	0.563652	0.035791	83.176880	71.195740	116.960075	4.732841	0.000000	1.612521	0.000000	0.000000	0.000000	-0.087350	0.017182	-0.213423	0.000000	0.000000	3.000000	20.000000	0.000000
1645.801728	0.006557	0.563717	0.035120	83.279968	71.203239	116.902664	4.732841	0.000000	1.612521	0.000000	0.000000	0.000000	-0.086945	0.019627	-0.201358	0.000000	0.000000	3.000000	20.000000	0.000000
1645.805061	0.006557	0.563717	0.035120	83.279968	71.203239	116.902664	4.732841	0.000000	1.612521	0.000000	0.000000	0.000000	-0.086945	0.019627	-0.201358	0.000000	0.000000	3.000000	20.000000	0.000000
1645.808394	0.006557	0.563717	0.035120	83.279968	71.203239	116.902664	4.732841	0.000000	1.612521	0.000000	0.000000	0.000000	-0.086945	0.019627	-0.201358	0.000000	0.000000	3.000000	20.000000	0.000000
1645.811728	0.006557	0.563717	0.035120	83.358521	71.226814	116.891342	4.748721	0.000000	1.565137	0.000000	0.000000	0.000000	-0.086945	0.019627	-0.201358	0.000000	0.000000	3.000000	20.000000	0.000000
1645.815061	0.006244	0.563773	0.034408	83.358521	71.226814	116.891342	4.748721	0.000000	1.565137	0.000000	0.000000	0.000000	-0.093873	0.016765	-0.213648	0.000000	0.000000	3.000000	20.000000	0.000000
1645.818394	0.006244	0.563773	0.034408	83.358521	71.226814	116.891342	4.748721	0.000000	1.565137	0.000000	0.000000	0.000000	-0.093873	0.016765	-0.213648	0.000000	0.000000	3.000000	20.000000	0.000000
1645.821728	0.005909	0.563802	0.033701	83.420998	71.311523	116.959480	4.748721	0.000000	1.565137	0.000000	0.000000	0.000000	-0.100579	0.008544	-0.211985	0.000000	0.000000	3.000000	20.000000	0.000000
1645.825061	0.005909	0.563802	0.033701	83.420998	71.311523	116.959480	4.748721	0.000000	1.565137	0.000000	0.000000	0.000000	-0.100579	0.008544	-0.211985	0.000000	0.000000	3.000000	20.000000	0.000000
1645.828394	0.005909	0.563802	0.033701	83.420998	71.311523	116.959480	4.748721	0.000000	1.565137	0.000000	0.000000	0.000000	-0.100579	0.008544	-0.211985	0.000000	0.000000	3.000000	20.000000	0.000000
1645.831728	0.005909	0.563802	0.033701	83.463043	71.522591	117.179245	4.764587	0.000000	1.516150	0.000000	0.000000	0.000000	-0.100579	0.008544	-0.211985	0.000000	0.000000	3.000000	20.000000	0.000000
1645.835061	0.005574	0.563821	0.032953	83.463043	71.522591	117.179245	4.764587	0.000000	1.516150	0.000000	0.000000	0.000000	-0.100437	0.005709	-0.224402	0.000000	0.000000	3.000000	20.000000	0.000000
1645.838394	0.005574	0.563821	0.032953	83.463043	71.522591	117.179245	4.764587	0.000000	1.516150	0.000000	0.000000	0.000000	-0.100437	0.005709	-0.224402	0.000000	0.000000	3.000000	20.000000	0.000000
1645.841728	0.005240	0.563803	0.032170	83.476227	71.820602	117.517548	4.764587	0.000000	1.516150	0.000000	0.000000	0.000000	-0.100252	-0.005158	-0.235093	0.000000	0.000000	3.000000	20.000000	0.000000
1645.845061	0.005240	0.563803	0.032170	83.476227	71.820602	117.517548	4.764587	0.000000	1.516150	0.000000	0.000000	0.000000	-0.100252	-0.005158	-0.235093	0.000000	0.000000	3.000000	20.000000	0.000000
1645.848394	0.005240	0.563803	0.032170	83.476227	71.820602	117.517548	4.764587	0.000000	1.516150	0.000000	0.000000	0.000000	-0.100252	-0.005158	-0.235093	0.000000	0.000000	3.000000	20.000000	0.000000
1645.851728	0.005240	0.563803	0.032170	83.491211	72.172165	117.909706	4.781590	0.000000	1.461641	0.000000	0.000000	0.000000	-0.100252	-0.005158	-0.235093	0.000000	0.000000	3.000000	20.000000	0.000000
1645.855061	0.004906	0.563759	0.031327	83.491211	72.172165	117.909706	4.781590	0.000000	1.461641	0.000000	0.000000	0.000000	-0.100116	-0.013375	-0.252810	0.000000	0.000000	3.000000	20.000000	0.000000
1645.858394	0.004906	0.563759	0.031327	83.491211	72.172165	117.909706	4.781590	0.000000	1.461641	0.000000	0.000000	0.000000	-0.100116	-0.013375	-0.252810	0.000000	0.000000	3.000000	20.000000	0.000000
1645.861728	0.004551	0.563732	0.030501	83.503937	72.473167	118.250984	4.781590	0.000000	1.461641	0.000000	0.000000	0.000000	-0.106677	-0.008185	-0.247709	0.000000	0.000000	3.000000	20.000000	0.000000
1645.865061	0.004551	0.563732	0.030501	83.503937	72.473167	118.250984	4.781590	0.000000	1.461641	0.000000	0.000000	0.000000	-0.106677	-0.008185	-0.247709	0.000000	0.000000	3.000000	20.000000	0.000000
1645.868394	0.004551	0.563732	0.030501	83.503937	72.473167	118.250984	4.781590	0.000000	1.461641	0.000000	0.000000	0.000000	-0.106677	-0.008185	-0.247709	0.000000	0.000000	3.000000	20.000000	0.000000
1645.871728	0.004551	0.563732	0.030501	83.517113	72.727028	118.549149	4.799907	0.000000	1.400318	0.000000	0.000000	0.000000	-0.106677	-0.008185	-0.247709	0.000000	0.000000	3.000000	20.000000	0.000000
1645.875061	0.004174	0.563730	0.029734	83.517113	72.727028	118.549149	4.799907	0.000000	1.400318	0.000000	0.000000	0.000000	-0.113107	-0.000361	-0.230337	0.000000	0.000000	3.000000	20.000000	0.000000
1645.878394	0.004174	0.563730	0.029734	83.517113	72.727028	118.549149	4.799907	0.000000	1.400318	0.000000	0.000000	0.000000	-0.113107	-0.000361	-0.230337	0.000000	0.000000	3.000000	20.000000	0.000000
1645.881728	0.003775	0.563702	0.029035	83.531769	72.794693	118.657669	4.799907	0.000000	1.400318	0.000000	0.000000	0.000000	-0.119518	-0.008445	-0.209457	0.000000	0.000000	3.000000	20.000000	0.000000
1645.885061	0.003775	0.563702	0.029035	83.531769	72.794693	118.657669	4.799907	0.000000	1.400318	0.000000	0.000000	0.000000	-0.119518	-0.008445	-0.209457	0.000000	0.000000	3.000000	20.000000	0.000000
1645.888394	0.003775	0.563702	0.029035	83.531769	72.794693	118.657669	4.799907	0.000000	1.400318	0.000000	0.000000	0.000000	-0.119518	-0.008445	-0.209457	0.000000	0.000000	3.000000	20.000000	0.000000
1645.891728	0.003775	0.563702	0.029035	83.552261	72.681786	118.579376	4.815080	0.000000	1.347221	0.000000	0.000000	0.000000	-0.119518	-0.008445	-0.209457	0.000000	0.000000	3.000000	20.000000	0.000000
1645.895061	0.003355	0.563700	0.028395	83.552261	72.681786	118.579376	4.815080	0.000000	1.347221	0.000000	0.000000	0.000000	-0.125973	-0.000572	-0.192056	0.000000	0.000000	3.000000	20.000000	0.000000
1645.898394	0.003355	0.563700	0.028395	83.552261	72.681786	118.579376	4.815080	0.000000	1.347221	0.000000	0.000000	0.000000	-0.125973	-0.000572	-0.192056	0.000000	0.000000	3.000000	20.000000	0.000000
1645.901728	0.002891	0.563681	0.027866	83.565140	72.478081	118.420631	4.815080	0.000000	1.347221	0.000000	0.000000	0.000000	-0.139258	-0.005860	-0.158822	0.000000	0.000000	3.000000	20.000000	0.000000
1645.905061	0.002891	0.563681	0.027866	83.565140	72.478081	118.420631	4.815080	0.000000	1.347221	0.000000	0.000000	0.000000	-0.139258	-0.005860	-0.158822	0.000000	0.000000	3.000000	20.000000	0.000000
1645.908394	0.002891	0.563681	0.027866	83.565140	72.478081	118.420631	4.815080	0.000000	1.347221	0.000000	0.000000	0.000000	-0.139258	-0.005860	-0.158822	0.000000	0.000000	3.000000	20.000000	0.000000
1645.911728	0.002891	0.563681	0.027866	83.567764	72.395355	118.398178	4.826137	0.000000	1.307057	0.000000	0.000000	0.000000	-0.139258	-0.005860	-0.158822	0.000000	0.000000	3.000000	20.000000	0.000000
1645.915061	0.002405	0.563644	0.027383	83.567764	72.395355	118.398178	4.826137	0.000000	1.307057	0.000000	0.000000	0.000000	-0.145786	-0.011182	-0.144941	0.000000	0.000000	3.000000	20.000000	0.000000
1645.918394	0.002405	0.563644	0.027383	83.567764	72.395355	118.398178	4.826137	0.000000	1.307057	0.000000	0.000000	0.000000	-0.145786	-0.011182	-0.144941	0.000000	0.000000	3.000000	20.000000	0.000000
1645.921728	0.001966	0.563580	0.026905	83.576881	72.588081	118.644379	4.826137	0.000000	1.307057	0.000000	0.000000	0.000000	-0.131702	-0.019159	-0.143450	0.000000	0.000000	3.000000	20.000000	0.000000
1645.925061	0.001966	0.563580	0.026905	83.576881	72.588081	118.644379	4.826137	0.000000	1.307057	0.000000	0.000000	0.000000	-0.131702	-0.019159	-0.143450	0.000000	0.000000	3.000000	20.000000	0.000000
1645.928394	0.001966	0.563580	0.026905	83.576881	72.588081	118.644379	4.826137	0.000000	1.307057	0.000000	0.000000	0.000000	-0.131702	-0.019159	-0.143450	0.000000	0.000000	3.000000	20.000000	0.000000
1645.931728	0.001966	0.563580	0.026905	83.586258	72.798973	118.911339	4.834538	0.000000	1.275631	0.000000	0.000000	0.000000	-0.131702	-0.019159	-0.143450	0.000000	0.000000	3.000000	20.000000	0.000000
1645.935061	0.001505	0.563489	0.026432	83.586258	72.798973	118.911339	4.834538	0.000000	1.275631	0.000000	0.000000	0.000000	-0.138324	-0.027145	-0.141858	0.000000	0.000000	3.000000	20.000000	0.000000
1645.938394	0.001505	0.563489	0.026432	83.586258	72.798973	118.911339	4.834538	0.000000	1.275631	0.000000	0.000000	0.000000	-0.138324	-0.027145	-0.141858	0.000000	0.000000	3.000000	20.000000	0.000000
1645.941728	0.001068	0.563407	0.025935	83.595810	73.069473	119.237198	4.834538	0.000000	1.275631	0.000000	0.000000	0.000000	-0.131189	-0.024537	-0.149086	0.000000	0.000000	3.000000	20.000000	0.000000
1645.945061	0.001068	0.563407	0.025935	83.595810	73.069473	119.237198	4.834538	0.000000	1.275631	0.000000	0.000000	0.000000	-0.131189	-0.024537	-0.149086	0.000000	0.000000	3.000000	20.000000	0.000000
1645.948394	0.001068	0.563407	0.025935	83.595810	73.069473	119.237198	4.834538	0.000000	1.275631	0.000000	0.000000	0.000000	-0.131189	-0.024537	-0.149086	0.000000	0.000000	3.000000	20.000000	0.000000
1645.951728	0.001068	0.563407	0.025935	83.606743	73.340919	119.559593	4.843089	0.000000	1.242774	0.000000	0.000000	0.000000	-0.131189	-0.024537	-0.149086	0.000000	0.000000	3.000000	20.000000	0.000000
1645.955061	0.000654	0.563307	0.025355	83.606743	73.340919	119.559593	4.843089	0.000000	1.242774	0.000000	0.000000	0.000000	-0.124081	-0.029996	-0.173904	0.000000	0.000000	3.000000	20.000000	0.000000
1645.958394	0.000654	0.563307	0.025355	83.606743	73.340919	119.559593	4.843089	0.000000	1.242774	0.000000	0.000000	0.000000	-0.124081	-0.029996	-0.173904	0.000000	0.000000	3.000000	20.000000	0.000000
1645.961728	0.000241	0.563225	0.024792	83.618317	73.640358	119.910172	4.843089	0.000000	1.242774	0.000000	0.000000	0.000000	-0.123780	-0.024710	-0.168799	0.000000	0.000000	3.000000	20.000000	0.000000
1645.965061	0.000241	0.563225	0.024792	83.618317	73.640358	119.910172	4.843089	0.000000	1.242774	0.000000	0.000000	0.000000	-0.123780	-0.024710	-0.168799	0.000000	0.000000	3.000000	20.000000	0.000000
1645.968394	0.000241	0.563225	0.024792	83.618317	73.640358	119.910172	4.843089	0.000000	1.242774	0.000000	0.000000	0.000000	-0.123780	-0.024710	-0.168799	0.000000	0.000000	3.000000	20.000000	0.000000
1645.971728	0.000241	0.563225	0.024792	83.628830	73.914146	120.234924	4.853750	0.000000	1.200462	0.000000	0.000000	0.000000	-0.123780	-0.024710	-0.168799	0.000000	0.000000	3.000000	20.000000	0.000000
1645.975061	-0.000170	0.563133	0.024188	83.628830	73.914146	120.234924	4.853750	0.000000	1.200462	0.000000	0.000000	0.000000	-0.123488	-0.027464	-0.181307	0.000000	0.000000	3.000000	20.000000	0.000000
1645.978394	-0.000170	0.563133	0.024188	83.628830	73.914146	120.234924	4.853750	0.000000	1.200462	0.000000	0.000000	0.000000	-0.123488	-0.027464	-0.181307	0.000000	0.000000	3.000000	20.000000	0.000000
1645.981728	-0.000604	0.563033	0.023606	83.640846	74.240326	120.615120	4.853750	0.000000	1.200462	0.000000	0.000000	0.000000	-0.130033	-0.030119	-0.174471	0.000000	0.000000	3.000000	20.000000	0.000000
1645.985061	-0.000604	0.563033	0.023606	83.640846	74.240326	120.615120	4.853750	0.000000	1.200462	0.000000	0.000000	0.000000	-0.130033	-0.030119	-0.174471	0.000000	0.000000	3.000000	20.000000	0.000000
1645.988394	-0.000604	0.563033	0.023606	83.640846	74.240326	120.615120	4.853750	0.000000	1.200462	0.000000	0.000000	0.000000	-0.130033	-0.030119	-0.174471	0.000000	0.000000	3.000000	20.000000	0.000000
1645.991728	-0.000604	0.563033	0.023606	83.654114	74.565628	120.992790	4.864685	0.000000	1.155354	0.000000	0.000000	0.000000	-0.130033	-0.030119	-0.174471	0.000000	0.000000	3.000000	20.000000	0.000000
1645.995061	-0.001036	0.562898	0.023053	83.654114	74.565628	120.992790	4.864685	0.000000	1.155354	0.000000	0.000000	0.000000	-0.129737	-0.040601	-0.165900	0.000000	0.000000	3.000000	20.000000	0.000000
1645.998394	-0.001036	0.562898	0.023053	83.654114	74.565628	120.992790	4.864685	0.000000	1.155354	0.000000	0.000000	0.000000	-0.129737	-0.040601	-0.165900	0.000000	0.000000	3.000000	20.000000	0.000000
1646.001728	-0.001445	0.562745	0.022547	83.664787	74.870193	121.348488	4.864685	0.000000	1.155354	0.000000	0.000000	0.000000	-0.122649	-0.045732	-0.152001	0.000000	0.000000	3.000000	20.000000	0.000000
1646.005061	-0.001445	0.562745	0.022547	83.664787	74.870193	121.348488	4.864685	0.000000	1.155354	0.000000	0.000000	0.000000	-0.122649	-0.045732	-0.152001	0.000000	0.000000	3.000000	20.000000	0.000000
1646.008394	-0.001445	0.562745	0.022547	83.664787	74.870193	121.348488	4.864685	0.000000	1.155354	0.000000	0.000000	0.000000	-0.122649	-0.045732	-0.152001	0.000000	0.000000	3.000000	20.000000	0.000000
1646.011728	-0.001445	0.562745	0.022547	83.678329	75.269012	121.815414	4.874078	0.000000	1.115060	0.000000	0.000000	0.000000	-0.122649	-0.045732	-0.152001	0.000000	0.000000	3.000000	20.000000	0.000000
1646.015061	-0.001989	0.562566	0.021980	83.678329	75.269012	121.815414	4.874078	0.000000	1.115060	0.000000	0.000000	0.000000	-0.163264	-0.053733	-0.170006	0.000000	0.000000	3.000000	20.000000	0.000000
1646.018394	-0.001989	0.562566	0.021980	83.678329	75.269012	121.815414	4.874078	0.000000	1.115060	0.000000	0.000000	0.000000	-0.163264	-0.053733	-0.170006	0.000000	0.000000	3.000000	20.000000	0.000000
1646.021728	-0.002419	0.562388	0.021542	83.689125	75.600952	122.201378	4.874078	0.000000	1.115060	0.000000	0.000000	0.000000	-0.128994	-0.053412	-0.131314	0.000000	0.000000	3.000000	20.000000	0.000000
1646.025061	-0.002419	0.562388	0.021542	83.689125	75.600952	122.201378	4.874078	0.000000	1.115060	0.000000	0.000000	0.000000	-0.128994	-0.053412	-0.131314	0.000000	0.000000	3.000000	20.000000	0.000000
1646.028394	-0.002419	0.562388	0.021542	83.689125	75.600952	122.201378	4.874078	0.000000	1.115060	0.000000	0.000000	0.000000	-0.128994	-0.053412	-0.131314	0.000000	0.000000	3.000000	20.000000	0.000000
1646.031728	-0.002870	0.562192	0.021022	83.700386	75.958992	122.616333	4.879046	0.000000	1.077120	0.000000	0.000000	0.000000	-0.135420	-0.058832	-0.156259	0.000000	0.000000	3.000000	20.000000	0.000000
1646.035061	-0.002870	0.562192	0.021022	83.700386	75.958992	122.616333	4.879046	0.000000	1.077120	0.000000	0.000000	0.000000	-0.135420	-0.058832	-0.156259	0.000000	0.000000	3.000000	20.000000	0.000000
1646.038394	-0.002870	0.562192	0.021022	83.700386	75.958992	122.616333	4.879046	0.000000	1.077120	0.000000	0.000000	0.000000	-0.135420	-0.058832	-0.156259	0.000000	0.000000	3.000000	20.000000	0.000000
1646.041728	-0.003320	0.561969	0.020441	83.713501	76.401466	123.116211	4.856476	0.000000	1.051077	0.000000	0.000000	0.000000	-0.135000	-0.066762	-0.174169	0.000000	0.000000	3.000000	20.000000	0.000000
1646.045061	-0.003320	0.561969	0.020441	83.713501	76.401466	123.116211	4.856476	0.000000	1.051077	0.000000	0.000000	0.000000	-0.135000	-0.066762	-0.174169	0.000000	0.000000	3.000000	20.000000	0.000000
1646.048394	-0.003320	0.561969	0.020441	83.713501	76.401466	123.116211	4.856476	0.000000	1.051077	0.000000	0.000000	0.000000	-0.135000	-0.066762	-0.174169	0.000000	0.000000	3.000000	20.000000	0.000000
1646.051728	-0.003320	0.561969	0.020441	83.724777	76.795990	123.562370	4.833976	0.000000	1.022049	0.000000	0.000000	0.000000	-0.135000	-0.066762	-0.174169	0.000000	0.000000	3.000000	20.000000	0.000000
1646.055061	-0.003724	0.561791	0.019872	83.724777	76.795990	123.562370	4.833976	0.000000	1.022049	0.000000	0.000000	0.000000	-0.121110	-0.053625	-0.170683	0.000000	0.000000	3.000000	20.000000	0.000000
1646.058394	-0.003724	0.561791	0.019872	83.724777	76.795990	123.562370	4.833976	0.000000	1.022049	0.000000	0.000000	0.000000	-0.121110	-0.053625	-0.170683	0.000000	0.000000	3.000000	20.000000	0.000000
1646.061728	-0.004082	0.561594	0.019285	83.736969	77.253143	124.066040	4.833976	0.000000	1.022049	0.000000	0.000000	0.000000	-0.107201	-0.058867	-0.176096	0.000000	0.000000	3.000000	20.000000	0.000000
1646.065061	-0.004082	0.561594	0.019285	83.736969	77.253143	124.066040	4.833976	0.000000	1.022049	0.000000	0.000000	0.000000	-0.107201	-0.058867	-0.176096	0.000000	0.000000	3.000000	20.000000	0.000000
1646.068394	-0.004082	0.561594	0.019285	83.736969	77.253143	124.066040	4.833976	0.000000	1.022049	0.000000	0.000000	0.000000	-0.107201	-0.058867	-0.176096	0.000000	0.000000	3.000000	20.000000	0.000000
1646.071728	-0.004082	0.561594	0.019285	83.748718	77.709564	124.571724	4.795924	0.000000	0.964252	0.000000	0.000000	0.000000	-0.107201	-0.058867	-0.176096	0.000000	0.000000	3.000000	20.000000	0.000000
1646.075061	-0.004460	0.561389	0.018591	83.748718	77.709564	124.571724	4.795924	0.000000	0.964252	0.000000	0.000000	0.000000	-0.113413	-0.061726	-0.208169	0.000000	0.000000	3.000000	20.000000	0.000000
1646.078394	-0.004460	0.561389	0.018591	83.748718	77.709564	124.571724	4.795924	0.000000	0.964252	0.000000	0.000000	0.000000	-0.113413	-0.061726	-0.208169	0.000000	0.000000	3.000000	20.000000	0.000000
1646.081728	-0.004903	0.561182	0.017831	83.761177	78.215729	125.135628	4.795924	0.000000	0.964252	0.000000	0.000000	0.000000	-0.133172	-0.061889	-0.228050	0.000000	0.000000	3.000000	20.000000	0.000000
1646.085061	-0.004903	0.561182	0.017831	83.761177	78.215729	125.135628	4.795924	0.000000	0.964252	0.000000	0.000000	0.000000	-0.133172	-0.061889	-0.228050	0.000000	0.000000	3.000000	20.000000	0.000000
1646.088394	-0.004903	0.561182	0.017831	83.761177	78.215729	125.135628	4.795924	0.000000	0.964252	0.000000	0.000000	0.000000	-0.133172	-0.061889	-0.228050	0.000000	0.000000	3.000000	20.000000	0.000000
1646.091728	-0.004903	0.561182	0.017831	83.773575	78.752426	125.730232	4.754827	0.000000	0.891549	0.000000	0.000000	0.000000	-0.133172	-0.061889	-0.228050	0.000000	0.000000	3.000000	20.000000	0.000000
1646.095061	-0.005368	0.560967	0.017028	83.773575	78.752426	125.730232	4.754827	0.000000	0.891549	0.000000	0.000000	0.000000	-0.139353	-0.064601	-0.240810	0.000000	0.000000	3.000000	20.000000	0.000000
1646.098394	-0.005368	0.560967	0.017028	83.773575	78.752426	125.730232	4.754827	0.000000	0.891549	0.000000	0.000000	0.000000	-0.139353	-0.064601	-0.240810	0.000000	0.000000	3.000000	20.000000	0.000000
1646.101728	-0.005876	0.560760	0.016200	83.785362	79.283211	126.319107	4.754827	0.000000	0.891549	0.000000	0.000000	0.000000	-0.152268	-0.062050	-0.248339	0.000000	0.000000	3.000000	20.000000	0.000000
1646.105061	-0.005876	0.560760	0.016200	83.785362	79.283211	126.319107	4.754827	0.000000	0.891549	0.000000	0.000000	0.000000	-0.152268	-0.062050	-0.248339	0.000000	0.000000	3.000000	20.000000	0.000000
1646.108394	-0.005876	0.560760	0.016200	83.785362	79.283211	126.319107	4.754827	0.000000	0.891549	0.000000	0.000000	0.000000	-0.152268	-0.062050	-0.248339	0.000000	0.000000	3.000000	20.000000	0.000000
1646.111728	-0.006381	0.560570	0.015325	83.796165	79.770645	126.875587	4.706223	0.000000	0.810024	0.000000	0.000000	0.000000	-0.151535	-0.057057	-0.262795	0.000000	0.000000	3.000000	20.000000	0.000000
1646.115061	-0.006381	0.560570	0.015325	83.796165	79.770645	126.875587	4.706223	0.000000	0.810024	0.000000	0.000000	0.000000	-0.151535	-0.057057	-0.262795	0.000000	0.000000	3.000000	20.000000	0.000000
1646.118394	-0.006381	0.560570	0.015325	83.796165	79.770645	126.875587	4.706223	0.000000	0.810024	0.000000	0.000000	0.000000	-0.151535	-0.057057	-0.262795	0.000000	0.000000	3.000000	20.000000	0.000000
1646.121728	-0.006381	0.560570	0.015325	83.804291	79.967125	127.142159	4.680968	0.000000	0.766225	0.000000	0.000000	0.000000	-0.151535	-0.057057	-0.262795	0.000000	0.000000	3.000000	20.000000	0.000000
1646.125061	-0.006907	0.560406	0.014506	83.804291	79.967125	127.142159	4.680968	0.000000	0.766225	0.000000	0.000000	0.000000	-0.157938	-0.049143	-0.245439	0.000000	0.000000	3.000000	20.000000	0.000000
1646.128394	-0.006907	0.560406	0.014506	83.804291	79.967125	127.142159	4.680968	0.000000	0.766225	0.000000	0.000000	0.000000	-0.157938	-0.049143	-0.245439	0.000000	0.000000	3.000000	20.000000	0.000000
1646.131728	-0.007432	0.560285	0.013699	83.807106	79.614616	126.863937	4.680968	0.000000	0.766225	0.000000	0.000000	0.000000	-0.157437	-0.036260	-0.242087	0.000000	0.000000	3.000000	20.000000	0.000000
1646.135061	-0.007432	0.560285	0.013699	83.807106	79.614616	126.863937	4.680968	0.000000	0.766225	0.000000	0.000000	0.000000	-0.157437	-0.036260	-0.242087	0.000000	0.000000	3.000000	20.000000	0.000000
1646.138394	-0.007432	0.560285	0.013699	83.807106	79.614616	126.863937	4.680968	0.000000	0.766225	0.000000	0.000000	0.000000	-0.157437	-0.036260	-0.242087	0.000000	0.000000	3.000000	20.000000	0.000000
1646.141728	-0.007432	0.560285	0.013699	83.807137	78.696686	126.021568	4.628406	0.000000	0.684971	0.000000	0.000000	0.000000	-0.157437	-0.036260	-0.242087	0.000000	0.000000	3.000000	20.000000	0.000000
1646.145061	-0.007956	0.560191	0.012951	83.807137	78.696686	126.021568	4.628406	0.000000	0.684971	0.000000	0.000000	0.000000	-0.157187	-0.028396	-0.224580	0.000000	0.000000	3.000000	20.000000	0.000000
1646.148394	-0.007956	0.560191	0.012951	83.807137	78.696686	126.021568	4.628406	0.000000	0.684971	0.000000	0.000000	0.000000	-0.157187	-0.028396	-0.224580	0.000000	0.000000	3.000000	20.000000	0.000000
1646.151728	-0.008479	0.560105	0.012243	83.801788	77.422974	124.824852	4.628406	0.000000	0.684971	0.000000	0.000000	0.000000	-0.156901	-0.025745	-0.212422	0.000000	0.000000	3.000000	20.000000	0.000000
1646.155061	-0.008479	0.560105	0.012243	83.801788	77.422974	124.824852	4.628406	0.000000	0.684971	0.000000	0.000000	0.000000	-0.156901	-0.025745	-0.212422	0.000000	0.000000	3.000000	20.000000	0.000000
1646.158394	-0.008479	0.560105	0.012243	83.801788	77.422974	124.824852	4.628406	0.000000	0.684971	0.000000	0.000000	0.000000	-0.156901	-0.025745	-0.212422	0.000000	0.000000	3.000000	20.000000	0.000000
1646.161728	-0.008479	0.560105	0.012243	83.794075	76.217140	123.687149	4.576057	0.000000	0.612137	0.000000	0.000000	0.000000	-0.156901	-0.025745	-0.212422	0.000000	0.000000	3.000000	20.000000	0.000000
1646.165061	-0.008934	0.560028	0.011577	83.794075	76.217140	123.687149	4.576057	0.000000	0.612137	0.000000	0.000000	0.000000	-0.136630	-0.023104	-0.199860	0.000000	0.000000	3.000000	20.000000	0.000000
1646.168394	-0.008934	0.560028	0.011577	83.794075	76.217140	123.687149	4.576057	0.000000	0.612137	0.000000	0.000000	0.000000	-0.136630	-0.023104	-0.199860	0.000000	0.000000	3.000000	20.000000	0.000000
1646.171728	-0.009520	0.559941	0.010800	83.784103	74.983826	122.538673	4.576057	0.000000	0.612137	0.000000	0.000000	0.000000	-0.175579	-0.026185	-0.232892	0.000000	0.000000	3.000000	20.000000	0.000000
1646.175061	-0.009520	0.559941	0.010800	83.784103	74.983826	122.538673	4.576057	0.000000	0.612137	0.000000	0.000000	0.000000	-0.175579	-0.026185	-0.232892	0.000000	0.000000	3.000000	20.000000	0.000000
1646.178394	-0.009520	0.559941	0.010800	83.784103	74.983826	122.538673	4.576057	0.000000	0.612137	0.000000	0.000000	0.000000	-0.175579	-0.026185	-0.232892	0.000000	0.000000	3.000000	20.000000	0.000000
1646.181728	-0.009520	0.559941	0.010800	83.777290	74.119217	121.743385	4.524023	0.000000	0.540012	0.000000	0.000000	0.000000	-0.175579	-0.026185	-0.232892	0.000000	0.000000	3.000000	20.000000	0.000000
1646.185061	-0.010059	0.559870	0.010042	83.777290	74.119217	121.743385	4.524023	0.000000	0.540012	0.000000	0.000000	0.000000	-0.161792	-0.021101	-0.227553	0.000000	0.000000	3.000000	20.000000	0.000000
1646.188394	-0.010059	0.559870	0.010042	83.777290	74.119217	121.743385	4.524023	0.000000	0.540012	0.000000	0.000000	0.000000	-0.161792	-0.021101	-0.227553	0.000000	0.000000	3.000000	20.000000	0.000000
1646.191728	-0.010619	0.559817	0.009300	83.772888	73.467445	121.167641	4.524023	0.000000	0.540012	0.000000	0.000000	0.000000	-0.168020	-0.016004	-0.222607	0.000000	0.000000	3.000000	20.000000	0.000000
1646.195061	-0.010619	0.559817	0.009300	83.772888	73.467445	121.167641	4.524023	0.000000	0.540012	0.000000	0.000000	0.000000	-0.168020	-0.016004	-0.222607	0.000000	0.000000	3.000000	20.000000	0.000000
1646.198394	-0.010619	0.559817	0.009300	83.772888	73.467445	121.167641	4.524023	0.000000	0.540012	0.000000	0.000000	0.000000	-0.168020	-0.016004	-0.222607	0.000000	0.000000	3.000000	20.000000	0.000000
1646.201728	-0.010619	0.559817	0.009300	83.773697	73.173752	120.942131	4.469054	0.000000	0.464985	0.000000	0.000000	0.000000	-0.168020	-0.016004	-0.222607	0.000000	0.000000	3.000000	20.000000	0.000000
1646.205061	-0.011112	0.559747	0.008605	83.773697	73.173752	120.942131	4.469054	0.000000	0.464985	0.000000	0.000000	0.000000	-0.147911	-0.021021	-0.208276	0.000000	0.000000	3.000000	20.000000	0.000000
1646.208394	-0.011112	0.559747	0.008605	83.773697	73.173752	120.942131	4.469054	0.000000	0.464985	0.000000	0.000000	0.000000	-0.147911	-0.021021	-0.208276	0.000000	0.000000	3.000000	20.000000	0.000000
1646.211728	-0.011690	0.559650	0.007848	83.777916	73.027191	120.869049	4.469054	0.000000	0.464985	0.000000	0.000000	0.000000	-0.173502	-0.029033	-0.227085	0.000000	0.000000	3.000000	20.000000	0.000000
1646.215061	-0.011690	0.559650	0.007848	83.777916	73.027191	120.869049	4.469054	0.000000	0.464985	0.000000	0.000000	0.000000	-0.173502	-0.029033	-0.227085	0.000000	0.000000	3.000000	20.000000	0.000000
1646.218394	-0.011690	0.559650	0.007848	83.777916	73.027191	120.869049	4.469054	0.000000	0.464985	0.000000	0.000000	0.000000	-0.173502	-0.029033	-0.227085	0.000000	0.000000	3.000000	20.000000	0.000000
1646.221728	-0.012352	0.559543	0.006981	83.783340	72.923790	120.844627	4.415485	0.000000	0.392425	0.000000	0.000000	0.000000	-0.198517	-0.032202	-0.260197	0.000000	0.000000	3.000000	20.000000	0.000000
1646.225061	-0.012352	0.559543	0.006981	83.783340	72.923790	120.844627	4.415485	0.000000	0.392425	0.000000	0.000000	0.000000	-0.198517	-0.032202	-0.260197	0.000000	0.000000	3.000000	20.000000	0.000000
1646.228394	-0.012352	0.559543	0.006981	83.783340	72.923790	120.844627	4.415485	0.000000	0.392425	0.000000	0.000000	0.000000	-0.198517	-0.032202	-0.260197	0.000000	0.000000	3.000000	20.000000	0.000000
1646.231728	-0.012352	0.559543	0.006981	83.786278	72.733620	120.698524	4.382399	0.000000	0.349059	0.000000	0.000000	0.000000	-0.198517	-0.032202	-0.260197	0.000000	0.000000	3.000000	20.000000	0.000000
1646.235061	-0.012907	0.559464	0.006306	83.786278	72.733620	120.698524	4.382399	0.000000	0.349059	0.000000	0.000000	0.000000	-0.166354	-0.023728	-0.202606	0.000000	0.000000	3.000000	20.000000	0.000000
1646.238394	-0.012907	0.559464	0.006306	83.786278	72.733620	120.698524	4.382399	0.000000	0.349059	0.000000	0.000000	0.000000	-0.166354	-0.023728	-0.202606	0.000000	0.000000	3.000000	20.000000	0.000000
1646.241728	-0.013523	0.559341	0.005550	83.784798	72.353989	120.310425	4.382399	0.000000	0.349059	0.000000	0.000000	0.000000	-0.184948	-0.036895	-0.226815	0.000000	0.000000	3.000000	20.000000	0.000000
1646.245061	-0.013523	0.559341	0.005550	83.784798	72.353989	120.310425	4.382399	0.000000	0.349059	0.000000	0.000000	0.000000	-0.184948	-0.036895	-0.226815	0.000000	0.000000	3.000000	20.000000	0.000000
1646.248394	-0.013523	0.559341	0.005550	83.784798	72.353989	120.310425	4.382399	0.000000	0.349059	0.000000	0.000000	0.000000	-0.184948	-0.036895	-0.226815	0.000000	0.000000	3.000000	20.000000	0.000000
1646.251728	-0.014157	0.559224	0.004703	83.779404	71.732048	119.660820	4.323849	0.000000	0.277489	0.000000	0.000000	0.000000	-0.190088	-0.034924	-0.254084	0.000000	0.000000	3.000000	20.000000	0.000000
1646.255061	-0.014157	0.559224	0.004703	83.779404	71.732048	119.660820	4.323849	0.000000	0.277489	0.000000	0.000000	0.000000	-0.190088	-0.034924	-0.254084	0.000000	0.000000	3.000000	20.000000	0.000000
1646.258394	-0.014157	0.559224	0.004703	83.779404	71.732048	119.660820	4.323849	0.000000	0.277489	0.000000	0.000000	0.000000	-0.190088	-0.034924	-0.254084	0.000000	0.000000	3.000000	20.000000	0.000000
1646.261728	-0.014157	0.559224	0.004703	83.775650	71.311592	119.297722	4.292167	0.000000	0.235141	0.000000	0.000000	0.000000	-0.190088	-0.034924	-0.254084	0.000000	0.000000	3.000000	20.000000	0.000000
1646.265061	-0.014663	0.559136	0.004049	83.775650	71.311592	119.297722	4.292167	0.000000	0.235141	0.000000	0.000000	0.000000	-0.151791	-0.026350	-0.196045	0.000000	0.000000	3.000000	20.000000	0.000000
1646.268394	-0.014663	0.559136	0.004049	83.775650	71.311592	119.297722	4.292167	0.000000	0.235141	0.000000	0.000000	0.000000	-0.151791	-0.026350	-0.196045	0.000000	0.000000	3.000000	20.000000	0.000000
1646.271728	-0.015207	0.559038	0.003286	83.780128	71.187714	119.244476	4.292167	0.000000	0.235141	0.000000	0.000000	0.000000	-0.163404	-0.029565	-0.228881	0.000000	0.000000	3.000000	20.000000	0.000000
1646.275061	-0.015207	0.559038	0.003286	83.780128	71.187714	119.244476	4.292167	0.000000	0.235141	0.000000	0.000000	0.000000	-0.163404	-0.029565	-0.228881	0.000000	0.000000	3.000000	20.000000	0.000000
1646.278394	-0.015207	0.559038	0.003286	83.780128	71.187714	119.244476	4.292167	0.000000	0.235141	0.000000	0.000000	0.000000	-0.163404	-0.029565	-0.228881	0.000000	0.000000	3.000000	20.000000	0.000000
1646.281728	-0.015207	0.559038	0.003286	83.789024	71.335480	119.457771	4.239635	0.000000	0.164320	0.000000	0.000000	0.000000	-0.163404	-0.029565	-0.228881	0.000000	0.000000	3.000000	20.000000	0.000000
1646.285061	-0.015689	0.558967	0.002650	83.789024	71.335480	119.457771	4.239635	0.000000	0.164320	0.000000	0.000000	0.000000	-0.144484	-0.021339	-0.190917	0.000000	0.000000	3.000000	20.000000	0.000000
1646.288394	-0.015689	0.558967	0.002650	83.789024	71.335480	119.457771	4.239635	0.000000	0.164320	0.000000	0.000000	0.000000	-0.144484	-0.021339	-0.190917	0.000000	0.000000	3.000000	20.000000	0.000000
1646.291728	-0.016169	0.558895	0.002013	83.798782	71.576370	119.763008	4.239635	0.000000	0.164320	0.000000	0.000000	0.000000	-0.144070	-0.021393	-0.191146	0.000000	0.000000	3.000000	20.000000	0.000000
1646.295061	-0.016169	0.558895	0.002013	83.798782	71.576370	119.763008	4.239635	0.000000	0.164320	0.000000	0.000000	0.000000	-0.144070	-0.021393	-0.191146	0.000000	0.000000	3.000000	20.000000	0.000000
1646.298394	-0.016169	0.558895	0.002013	83.798782	71.576370	119.763008	4.239635	0.000000	0.164320	0.000000	0.000000	0.000000	-0.144070	-0.021393	-0.191146	0.000000	0.000000	3.000000	20.000000	0.000000
1646.301728	-0.016169	0.558895	0.002013	83.810181	71.873764	120.125069	4.191543	0.000000	0.100643	0.000000	0.000000	0.000000	-0.144070	-0.021393	-0.191146	0.000000	0.000000	3.000000	20.000000	0.000000
1646.305061	-0.016649	0.558816	0.001399	83.810181	71.873764	120.125069	4.191543	0.000000	0.100643	0.000000	0.000000	0.000000	-0.143912	-0.023847	-0.184270	0.000000	0.000000	3.000000	20.000000	0.000000
1646.308394	-0.016649	0.558816	0.001399	83.810181	71.873764	120.125069	4.191543	0.000000	0.100643	0.000000	0.000000	0.000000	-0.143912	-0.023847	-0.184270	0.000000	0.000000	3.000000	20.000000	0.000000
1646.311728	-0.017170	0.558719	0.000764	83.820480	72.139160	120.452423	4.191543	0.000000	0.100643	0.000000	0.000000	0.000000	-0.156354	-0.029034	-0.190425	0.000000	0.000000	3.000000	20.000000	0.000000
1646.315061	-0.017170	0.558719	0.000764	83.820480	72.139160	120.452423	4.191543	0.000000	0.100643	0.000000	0.000000	0.000000	-0.156354	-0.029034	-0.190425	0.000000	0.000000	3.000000	20.000000	0.000000
1646.318394	-0.017170	0.558719	0.000764	83.820480	72.139160	120.452423	4.191543	0.000000	0.100643	0.000000	0.000000	0.000000	-0.156354	-0.029034	-0.190425	0.000000	0.000000	3.000000	20.000000	0.000000
1646.321728	-0.017170	0.558719	0.000764	83.831375	72.436333	120.801033	4.141498	0.000000	0.038194	0.000000	0.000000	0.000000	-0.156354	-0.029034	-0.190425	0.000000	0.000000	3.000000	20.000000	0.000000
1646.325061	-0.017671	0.558616	0.000218	83.831375	72.436333	120.801033	4.141498	0.000000	0.038194	0.000000	0.000000	0.000000	-0.150427	-0.031031	-0.163664	0.000000	0.000000	3.000000	20.000000	0.000000
1646.328394	-0.017671	0.558616	0.000218	83.831375	72.436333	120.801033	4.141498	0.000000	0.038194	0.000000	0.000000	0.000000	-0.150427	-0.031031	-0.163664	0.000000	0.000000	3.000000	20.000000	0.000000
1646.331728	-0.018276	0.558502	-0.000440	83.842857	72.751877	121.131195	4.141498	0.000000	0.038194	0.000000	0.000000	0.000000	-0.181300	-0.034265	-0.197411	0.000000	0.000000	3.000000	20.000000	0.000000
1646.335061	-0.018276	0.558502	-0.000440	83.842857	72.751877	121.131195	4.141498	0.000000	0.038194	0.000000	0.000000	0.000000	-0.181300	-0.034265	-0.197411	0.000000	0.000000	3.000000	20.000000	0.000000
1646.338394	-0.018276	0.558502	-0.000440	83.842857	72.751877	121.131195	4.141498	0.000000	0.038194	0.000000	0.000000	0.000000	-0.181300	-0.034265	-0.197411	0.000000	0.000000	3.000000	20.000000	0.000000
1646.341728	-0.018939	0.558352	-0.001203	83.855576	73.114243	121.431610	4.086210	0.000000	-0.021985	0.000000	0.000000	0.000000	-0.198978	-0.045012	-0.229126	0.000000	0.000000	3.000000	20.000000	0.000000
1646.345061	-0.018939	0.558352	-0.001203	83.855576	73.114243	121.431610	4.086210	0.000000	-0.021985	0.000000	0.000000	0.000000	-0.198978	-0.045012	-0.229126	0.000000	0.000000	3.000000	20.000000	0.000000
1646.348394	-0.018939	0.558352	-0.001203	83.855576	73.114243	121.431610	4.086210	0.000000	-0.021985	0.000000	0.000000	0.000000	-0.198978	-0.045012	-0.229126	0.000000	0.000000	3.000000	20.000000	0.000000
1646.351728	-0.018939	0.558352	-0.001203	83.867165	73.463821	121.729424	4.053047	0.000000	-0.060173	0.000000	0.000000	0.000000	-0.198978	-0.045012	-0.229126	0.000000	0.000000	3.000000	20.000000	0.000000
1646.355061	-0.019495	0.558245	-0.001886	83.867165	73.463821	121.729424	4.053047	0.000000	-0.060173	0.000000	0.000000	0.000000	-0.166881	-0.032011	-0.204659	0.000000	0.000000	3.000000	20.000000	0.000000
1646.358394	-0.019495	0.558245	-0.001886	83.867165	73.463821	121.729424	4.053047	0.000000	-0.060173	0.000000	0.000000	0.000000	-0.166881	-0.032011	-0.204659	0.000000	0.000000	3.000000	20.000000	0.000000
1646.361728	-0.020111	0.558119	-0.002656	83.873245	73.769188	122.076324	4.053047	0.000000	-0.060173	0.000000	0.000000	0.000000	-0.184672	-0.037650	-0.230962	0.000000	0.000000	3.000000	20.000000	0.000000
1646.365061	-0.020111	0.558119	-0.002656	83.873245	73.769188	122.076324	4.053047	0.000000	-0.060173	0.000000	0.000000	0.000000	-0.184672	-0.037650	-0.230962	0.000000	0.000000	3.000000	20.000000	0.000000
1646.368394	-0.020111	0.558119	-0.002656	83.873245	73.769188	122.076324	4.053047	0.000000	-0.060173	0.000000	0.000000	0.000000	-0.184672	-0.037650	-0.230962	0.000000	0.000000	3.000000	20.000000	0.000000
1646.371728	-0.020786	0.558017	-0.003501	83.868607	74.049622	122.459145	3.994455	0.000000	-0.132777	0.000000	0.000000	0.000000	-0.202428	-0.030735	-0.253563	0.000000	0.000000	3.000000	20.000000	0.000000
1646.375061	-0.020786	0.558017	-0.003501	83.868607	74.049622	122.459145	3.994455	0.000000	-0.132777	0.000000	0.000000	0.000000	-0.202428	-0.030735	-0.253563	0.000000	0.000000	3.000000	20.000000	0.000000
1646.378394	-0.020786	0.558017	-0.003501	83.868607	74.049622	122.459145	3.994455	0.000000	-0.132777	0.000000	0.000000	0.000000	-0.202428	-0.030735	-0.253563	0.000000	0.000000	3.000000	20.000000	0.000000
1646.381728	-0.020786	0.558017	-0.003501	83.856491	74.127945	122.634911	3.960717	0.000000	-0.175037	0.000000	0.000000	0.000000	-0.202428	-0.030735	-0.253563	0.000000	0.000000	3.000000	20.000000	0.000000
1646.385061	-0.021337	0.557927	-0.004168	83.856491	74.127945	122.634911	3.960717	0.000000	-0.175037	0.000000	0.000000	0.000000	-0.165398	-0.027079	-0.200167	0.000000	0.000000	3.000000	20.000000	0.000000
1646.388394	-0.021337	0.557927	-0.004168	83.856491	74.127945	122.634911	3.960717	0.000000	-0.175037	0.000000	0.000000	0.000000	-0.165398	-0.027079	-0.200167	0.000000	0.000000	3.000000	20.000000	0.000000
1646.391728	-0.021928	0.557844	-0.004862	83.834778	73.928017	122.538391	3.960717	0.000000	-0.175037	0.000000	0.000000	0.000000	-0.177429	-0.024835	-0.208194	0.000000	0.000000	3.000000	20.000000	0.000000
1646.395061	-0.021928	0.557844	-0.004862	83.834778	73.928017	122.538391	3.960717	0.000000	-0.175037	0.000000	0.000000	0.000000	-0.177429	-0.024835	-0.208194	0.000000	0.000000	3.000000	20.000000	0.000000
1646.398394	-0.021928	0.557844	-0.004862	83.834778	73.928017	122.538391	3.960717	0.000000	-0.175037	0.000000	0.000000	0.000000	-0.177429	-0.024835	-0.208194	0.000000	0.000000	3.000000	20.000000	0.000000
1646.401728	-0.021928	0.557844	-0.004862	83.808212	73.463593	122.167549	3.903579	0.000000	-0.243097	0.000000	0.000000	0.000000	-0.177429	-0.024835	-0.208194	0.000000	0.000000	3.000000	20.000000	0.000000
1646.405061	-0.022604	0.557761	-0.005561	83.808212	73.463593	122.167549	3.903579	0.000000	-0.243097	0.000000	0.000000	0.000000	-0.202592	-0.024900	-0.209798	0.000000	0.000000	3.000000	20.000000	0.000000
1646.408394	-0.022604	0.557761	-0.005561	83.808212	73.463593	122.167549	3.903579	0.000000	-0.243097	0.000000	0.000000	0.000000	-0.202592	-0.024900	-0.209798	0.000000	0.000000	3.000000	20.000000	0.000000
1646.411728	-0.023180	0.557683	-0.006059	83.783440	73.121155	121.822037	3.903579	0.000000	-0.243097	0.000000	0.000000	0.000000	-0.172877	-0.023447	-0.149361	0.000000	0.000000	3.000000	20.000000	0.000000
1646.415061	-0.023180	0.557683	-0.006059	83.783440	73.121155	121.822037	3.903579	0.000000	-0.243097	0.000000	0.000000	0.000000	-0.172877	-0.023447	-0.149361	0.000000	0.000000	3.000000	20.000000	0.000000
1646.418394	-0.023180	0.557683	-0.006059	83.783440	73.121155	121.822037	3.903579	0.000000	-0.243097	0.000000	0.000000	0.000000	-0.172877	-0.023447	-0.149361	0.000000	0.000000	3.000000	20.000000	0.000000
1646.421728	-0.023180	0.557683	-0.006059	83.754906	72.841438	121.384674	3.841001	0.000000	-0.302957	0.000000	0.000000	0.000000	-0.172877	-0.023447	-0.149361	0.000000	0.000000	3.000000	20.000000	0.000000
1646.425061	-0.023817	0.557620	-0.006609	83.754906	72.841438	121.384674	3.841001	0.000000	-0.302957	0.000000	0.000000	0.000000	-0.190989	-0.018901	-0.164890	0.000000	0.000000	3.000000	20.000000	0.000000
1646.428394	-0.023817	0.557620	-0.006609	83.754906	72.841438	121.384674	3.841001	0.000000	-0.302957	0.000000	0.000000	0.000000	-0.190989	-0.018901	-0.164890	0.000000	0.000000	3.000000	20.000000	0.000000
1646.431728	-0.024454	0.557566	-0.007117	83.718460	72.800339	121.164413	3.841001	0.000000	-0.302957	0.000000	0.000000	0.000000	-0.191201	-0.016132	-0.152603	0.000000	0.000000	3.000000	20.000000	0.000000
1646.435061	-0.024454	0.557566	-0.007117	83.718460	72.800339	121.164413	3.841001	0.000000	-0.302957	0.000000	0.000000	0.000000	-0.191201	-0.016132	-0.152603	0.000000	0.000000	3.000000	20.000000	0.000000
1646.438394	-0.024454	0.557566	-0.007117	83.718460	72.800339	121.164413	3.841001	0.000000	-0.302957	0.000000	0.000000	0.000000	-0.191201	-0.016132	-0.152603	0.000000	0.000000	3.000000	20.000000	0.000000
1646.441728	-0.024454	0.557566	-0.007117	83.667885	73.056831	121.476456	3.777303	0.000000	-0.355873	0.000000	0.000000	0.000000	-0.191201	-0.016132	-0.152603	0.000000	0.000000	3.000000	20.000000	0.000000
1646.445061	-0.025089	0.557495	-0.007645	83.667885	73.056831	121.476456	3.777303	0.000000	-0.355873	0.000000	0.000000	0.000000	-0.190459	-0.021280	-0.158402	0.000000	0.000000	3.000000	20.000000	0.000000
1646.448394	-0.025089	0.557495	-0.007645	83.667885	73.056831	121.476456	3.777303	0.000000	-0.355873	0.000000	0.000000	0.000000	-0.190459	-0.021280	-0.158402	0.000000	0.000000	3.000000	20.000000	0.000000
1646.451728	-0.025743	0.557424	-0.008176	83.620102	73.301453	121.863716	3.777303	0.000000	-0.355873	0.000000	0.000000	0.000000	-0.196400	-0.021296	-0.159085	0.000000	0.000000	3.000000	20.000000	0.000000
1646.455061	-0.025743	0.557424	-0.008176	83.620102	73.301453	121.863716	3.777303	0.000000	-0.355873	0.000000	0.000000	0.000000	-0.196400	-0.021296	-0.159085	0.000000	0.000000	3.000000	20.000000	0.000000
1646.458394	-0.025743	0.557424	-0.008176	83.620102	73.301453	121.863716	3.777303	0.000000	-0.355873	0.000000	0.000000	0.000000	-0.196400	-0.021296	-0.159085	0.000000	0.000000	3.000000	20.000000	0.000000
1646.461728	-0.025743	0.557424	-0.008176	83.581367	73.528999	122.202385	3.712826	0.000000	-0.408787	0.000000	0.000000	0.000000	-0.196400	-0.021296	-0.159085	0.000000	0.000000	3.000000	20.000000	0.000000
1646.465061	-0.026415	0.557368	-0.008756	83.581367	73.528999	122.202385	3.712826	0.000000	-0.408787	0.000000	0.000000	0.000000	-0.201478	-0.016790	-0.174051	0.000000	0.000000	3.000000	20.000000	0.000000
1646.468394	-0.026415	0.557368	-0.008756	83.581367	73.528999	122.202385	3.712826	0.000000	-0.408787	0.000000	0.000000	0.000000	-0.201478	-0.016790	-0.174051	0.000000	0.000000	3.000000	20.000000	0.000000
1646.471728	-0.027105	0.557319	-0.009362	83.546944	73.748138	122.487617	3.712826	0.000000	-0.408787	0.000000	0.000000	0.000000	-0.206896	-0.014593	-0.181922	0.000000	0.000000	3.000000	20.000000	0.000000
1646.475061	-0.027105	0.557319	-0.009362	83.546944	73.748138	122.487617	3.712826	0.000000	-0.408787	0.000000	0.000000	0.000000	-0.206896	-0.014593	-0.181922	0.000000	0.000000	3.000000	20.000000	0.000000
1646.478394	-0.027105	0.557319	-0.009362	83.546944	73.748138	122.487617	3.712826	0.000000	-0.408787	0.000000	0.000000	0.000000	-0.206896	-0.014593	-0.181922	0.000000	0.000000	3.000000	20.000000	0.000000
1646.481728	-0.027105	0.557319	-0.009362	83.498589	73.975266	122.740524	3.644764	0.000000	-0.468116	0.000000	0.000000	0.000000	-0.206896	-0.014593	-0.181922	0.000000	0.000000	3.000000	20.000000	0.000000
1646.485061	-0.027750	0.557271	-0.009967	83.498589	73.975266	122.740524	3.644764	0.000000	-0.468116	0.000000	0.000000	0.000000	-0.193587	-0.014651	-0.181507	0.000000	0.000000	3.000000	20.000000	0.000000
1646.488394	-0.027750	0.557271	-0.009967	83.498589	73.975266	122.740524	3.644764	0.000000	-0.468116	0.000000	0.000000	0.000000	-0.193587	-0.014651	-0.181507	0.000000	0.000000	3.000000	20.000000	0.000000
1646.491728	-0.028415	0.557221	-0.010575	83.433113	74.210068	122.972206	3.644764	0.000000	-0.468116	0.000000	0.000000	0.000000	-0.199411	-0.014727	-0.182249	0.000000	0.000000	3.000000	20.000000	0.000000
1646.495061	-0.028415	0.557221	-0.010575	83.433113	74.210068	122.972206	3.644764	0.000000	-0.468116	0.000000	0.000000	0.000000	-0.199411	-0.014727	-0.182249	0.000000	0.000000	3.000000	20.000000	0.000000
1646.498394	-0.028415	0.557221	-0.010575	83.433113	74.210068	122.972206	3.644764	0.000000	-0.468116	0.000000	0.000000	0.000000	-0.199411	-0.014727	-0.182249	0.000000	0.000000	3.000000	20.000000	0.000000
1646.501728	-0.028415	0.557221	-0.010575	83.345245	74.428848	123.201126	3.579264	0.000000	-0.528742	0.000000	0.000000	0.000000	-0.199411	-0.014727	-0.182249	0.000000	0.000000	3.000000	20.000000	0.000000
1646.505061	-0.029058	0.557189	-0.011164	83.345245	74.428848	123.201126	3.579264	0.000000	-0.528742	0.000000	0.000000	0.000000	-0.192863	-0.009716	-0.176691	0.000000	0.000000	3.000000	20.000000	0.000000
1646.508394	-0.029058	0.557189	-0.011164	83.345245	74.428848	123.201126	3.579264	0.000000	-0.528742	0.000000	0.000000	0.000000	-0.192863	-0.009716	-0.176691	0.000000	0.000000	3.000000	20.000000	0.000000
1646.511728	-0.029700	0.557173	-0.011736	83.251945	74.615089	123.434471	3.579264	0.000000	-0.528742	0.000000	0.000000	0.000000	-0.192709	-0.004731	-0.171522	0.000000	0.000000	3.000000	20.000000	0.000000
1646.515061	-0.029700	0.557173	-0.011736	83.251945	74.615089	123.434471	3.579264	0.000000	-0.528742	0.000000	0.000000	0.000000	-0.192709	-0.004731	-0.171522	0.000000	0.000000	3.000000	20.000000	0.000000
1646.518394	-0.029700	0.557173	-0.011736	83.251945	74.615089	123.434471	3.579264	0.000000	-0.528742	0.000000	0.000000	0.000000	-0.192709	-0.004731	-0.171522	0.000000	0.000000	3.000000	20.000000	0.000000
1646.521728	-0.030360	0.557165	-0.012334	83.158508	74.789520	123.802368	3.515002	0.000000	-0.586777	0.000000	0.000000	0.000000	-0.198053	-0.002537	-0.179414	0.000000	0.000000	3.000000	20.000000	0.000000
1646.525061	-0.030360	0.557165	-0.012334	83.158508	74.789520	123.802368	3.515002	0.000000	-0.586777	0.000000	0.000000	0.000000	-0.198053	-0.002537	-0.179414	0.000000	0.000000	3.000000	20.000000	0.000000
1646.528394	-0.030360	0.557165	-0.012334	83.158508	74.789520	123.802368	3.515002	0.000000	-0.586777	0.000000	0.000000	0.000000	-0.198053	-0.002537	-0.179414	0.000000	0.000000	3.000000	20.000000	0.000000
1646.531728	-0.030917	0.557182	-0.012865	83.097603	74.898277	124.055496	3.481993	0.000000	-0.616680	0.000000	0.000000	0.000000	-0.167138	0.005257	-0.159412	0.000000	0.000000	3.000000	20.000000	0.000000
1646.535061	-0.030917	0.557182	-0.012865	83.097603	74.898277	124.055496	3.481993	0.000000	-0.616680	0.000000	0.000000	0.000000	-0.167138	0.005257	-0.159412	0.000000	0.000000	3.000000	20.000000	0.000000
1646.538394	-0.030917	0.557182	-0.012865	83.097603	74.898277	124.055496	3.481993	0.000000	-0.616680	0.000000	0.000000	0.000000	-0.167138	0.005257	-0.159412	0.000000	0.000000	3.000000	20.000000	0.000000
1646.541728	-0.030917	0.557182	-0.012865	83.084259	74.988159	124.228195	3.454137	0.000000	-0.643248	0.000000	0.000000	0.000000	-0.167138	0.005257	-0.159412	0.000000	0.000000	3.000000	20.000000	0.000000
1646.545061	-0.031452	0.557200	-0.013396	83.084259	74.988159	124.228195	3.454137	0.000000	-0.643248	0.000000	0.000000	0.000000	-0.160407	0.005164	-0.159213	0.000000	0.000000	3.000000	20.000000	0.000000
1646.548394	-0.031452	0.557200	-0.013396	83.084259	74.988159	124.228195	3.454137	0.000000	-0.643248	0.000000	0.000000	0.000000	-0.160407	0.005164	-0.159213	0.000000	0.000000	3.000000	20.000000	0.000000
1646.551728	-0.031964	0.557241	-0.013931	83.087234	75.041504	124.355904	3.454137	0.000000	-0.643248	0.000000	0.000000	0.000000	-0.153581	0.012355	-0.160626	0.000000	0.000000	3.000000	20.000000	0.000000
1646.555061	-0.031964	0.557241	-0.013931	83.087234	75.041504	124.355904	3.454137	0.000000	-0.643248	0.000000	0.000000	0.000000	-0.153581	0.012355	-0.160626	0.000000	0.000000	3.000000	20.000000	0.000000
1646.558394	-0.031964	0.557241	-0.013931	83.087234	75.041504	124.355904	3.454137	0.000000	-0.643248	0.000000	0.000000	0.000000	-0.153581	0.012355	-0.160626	0.000000	0.000000	3.000000	20.000000	0.000000
1646.561728	-0.031964	0.557241	-0.013931	83.088974	75.054993	124.432495	3.401806	0.000000	-0.696555	0.000000	0.000000	0.000000	-0.153581	0.012355	-0.160626	0.000000	0.000000	3.000000	20.000000	0.000000
1646.565061	-0.032439	0.557301	-0.014380	83.088974	75.054993	124.432495	3.401806	0.000000	-0.696555	0.000000	0.000000	0.000000	-0.142439	0.017980	-0.134627	0.000000	0.000000	3.000000	20.000000	0.000000
1646.568394	-0.032439	0.557301	-0.014380	83.088974	75.054993	124.432495	3.401806	0.000000	-0.696555	0.000000	0.000000	0.000000	-0.142439	0.017980	-0.134627	0.000000	0.000000	3.000000	20.000000	0.000000
1646.571728	-0.032969	0.557431	-0.014916	83.090134	75.032318	124.483627	3.401806	0.000000	-0.696555	0.000000	0.000000	0.000000	-0.159199	0.039030	-0.160918	0.000000	0.000000	3.000000	20.000000	0.000000
1646.575061	-0.032969	0.557431	-0.014916	83.090134	75.032318	124.483627	3.401806	0.000000	-0.696555	0.000000	0.000000	0.000000	-0.159199	0.039030	-0.160918	0.000000	0.000000	3.000000	20.000000	0.000000
1646.578394	-0.032969	0.557431	-0.014916	83.090134	75.032318	124.483627	3.401806	0.000000	-0.696555	0.000000	0.000000	0.000000	-0.159199	0.039030	-0.160918	0.000000	0.000000	3.000000	20.000000	0.000000
1646.581728	-0.032969	0.557431	-0.014916	83.088631	74.973175	124.486046	3.351533	0.000000	-0.745812	0.000000	0.000000	0.000000	-0.159199	0.039030	-0.160918	0.000000	0.000000	3.000000	20.000000	0.000000
1646.585061	-0.033399	0.557563	-0.015380	83.088631	74.973175	124.486046	3.351533	0.000000	-0.745812	0.000000	0.000000	0.000000	-0.128841	0.039564	-0.138982	0.000000	0.000000	3.000000	20.000000	0.000000
1646.588394	-0.033399	0.557563	-0.015380	83.088631	74.973175	124.486046	3.351533	0.000000	-0.745812	0.000000	0.000000	0.000000	-0.128841	0.039564	-0.138982	0.000000	0.000000	3.000000	20.000000	0.000000
1646.591728	-0.033889	0.557767	-0.015865	83.085335	74.829803	124.411842	3.351533	0.000000	-0.745812	0.000000	0.000000	0.000000	-0.147037	0.061186	-0.145519	0.000000	0.000000	3.000000	20.000000	0.000000
1646.595061	-0.033889	0.557767	-0.015865	83.085335	74.829803	124.411842	3.351533	0.000000	-0.745812	0.000000	0.000000	0.000000	-0.147037	0.061186	-0.145519	0.000000	0.000000	3.000000	20.000000	0.000000
1646.598394	-0.033889	0.557767	-0.015865	83.085335	74.829803	124.411842	3.351533	0.000000	-0.745812	0.000000	0.000000	0.000000	-0.147037	0.061186	-0.145519	0.000000	0.000000	3.000000	20.000000	0.000000
1646.601728	-0.033889	0.557767	-0.015865	83.081451	74.672081	124.312187	3.305553	0.000000	-0.793229	0.000000	0.000000	0.000000	-0.147037	0.061186	-0.145519	0.000000	0.000000	3.000000	20.000000	0.000000
1646.605061	-0.034275	0.557987	-0.016324	83.081451	74.672081	124.312187	3.305553	0.000000	-0.793229	0.000000	0.000000	0.000000	-0.115737	0.066097	-0.137791	0.000000	0.000000	3.000000	20.000000	0.000000
1646.608394	-0.034275	0.557987	-0.016324	83.081451	74.672081	124.312187	3.305553	0.000000	-0.793229	0.000000	0.000000	0.000000	-0.115737	0.066097	-0.137791	0.000000	0.000000	3.000000	20.000000	0.000000
1646.611728	-0.034583	0.558202	-0.016687	83.079041	74.527252	124.210144	3.305553	0.000000	-0.793229	0.000000	0.000000	0.000000	-0.092509	0.064497	-0.109026	0.000000	0.000000	3.000000	20.000000	0.000000
1646.615061	-0.034583	0.558202	-0.016687	83.079041	74.527252	124.210144	3.305553	0.000000	-0.793229	0.000000	0.000000	0.000000	-0.092509	0.064497	-0.109026	0.000000	0.000000	3.000000	20.000000	0.000000
1646.618394	-0.034583	0.558202	-0.016687	83.079041	74.527252	124.210144	3.305553	0.000000	-0.793229	0.000000	0.000000	0.000000	-0.092509	0.064497	-0.109026	0.000000	0.000000	3.000000	20.000000	0.000000
1646.621728	-0.034583	0.558202	-0.016687	83.075447	74.331940	124.057236	3.270845	0.000000	-0.834365	0.000000	0.000000	0.000000	-0.092509	0.064497	-0.109026	0.000000	0.000000	3.000000	20.000000	0.000000
1646.625061	-0.034870	0.558441	-0.017055	83.075447	74.331940	124.057236	3.270845	0.000000	-0.834365	0.000000	0.000000	0.000000	-0.085946	0.071612	-0.110292	0.000000	0.000000	3.000000	20.000000	0.000000
1646.628394	-0.034870	0.558441	-0.017055	83.075447	74.331940	124.057236	3.270845	0.000000	-0.834365	0.000000	0.000000	0.000000	-0.085946	0.071612	-0.110292	0.000000	0.000000	3.000000	20.000000	0.000000
1646.631728	-0.035150	0.558676	-0.017489	83.073288	74.138603	123.901863	3.270845	0.000000	-0.834365	0.000000	0.000000	0.000000	-0.084208	0.070712	-0.130203	0.000000	0.000000	3.000000	20.000000	0.000000
1646.635061	-0.035150	0.558676	-0.017489	83.073288	74.138603	123.901863	3.270845	0.000000	-0.834365	0.000000	0.000000	0.000000	-0.084208	0.070712	-0.130203	0.000000	0.000000	3.000000	20.000000	0.000000
1646.638394	-0.035150	0.558676	-0.017489	83.073288	74.138603	123.901863	3.270845	0.000000	-0.834365	0.000000	0.000000	0.000000	-0.084208	0.070712	-0.130203	0.000000	0.000000	3.000000	20.000000	0.000000
1646.641728	-0.035150	0.558676	-0.017489	83.073013	74.029419	123.823029	3.242486	0.000000	-0.874448	0.000000	0.000000	0.000000	-0.084208	0.070712	-0.130203	0.000000	0.000000	3.000000	20.000000	0.000000
1646.645061	-0.035373	0.558849	-0.017860	83.073013	74.029419	123.823029	3.242486	0.000000	-0.874448	0.000000	0.000000	0.000000	-0.066675	0.051809	-0.111169	0.000000	0.000000	3.000000	20.000000	0.000000
1646.648394	-0.035373	0.558849	-0.017860	83.073013	74.029419	123.823029	3.242486	0.000000	-0.874448	0.000000	0.000000	0.000000	-0.066675	0.051809	-0.111169	0.000000	0.000000	3.000000	20.000000	0.000000
1646.651728	-0.035373	0.558849	-0.017860	83.073288	73.942657	123.769531	3.242486	0.000000	-0.874448	0.000000	0.000000	0.000000	-0.066675	0.051809	-0.111169	0.000000	0.000000	3.000000	20.000000	0.000000
1646.655061	-0.035373	0.558849	-0.017860	83.073288	73.942657	123.769531	3.242486	0.000000	-0.874448	0.000000	0.000000	0.000000	-0.066675	0.051809	-0.111169	0.000000	0.000000	3.000000	20.000000	0.000000
1646.658394	-0.035633	0.559012	-0.018276	83.073288	73.942657	123.769531	3.242486	0.000000	-0.874448	0.000000	0.000000	0.000000	-0.078024	0.048768	-0.124904	0.000000	0.000000	3.000000	20.000000	0.000000
1646.661728	-0.035889	0.559164	-0.018735	83.072723	73.879333	123.736130	3.231374	0.000000	-0.892976	0.000000	0.000000	0.000000	-0.076825	0.045690	-0.137640	0.000000	0.000000	3.000000	20.000000	0.000000
1646.665061	-0.035889	0.559164	-0.018735	83.072723	73.879333	123.736130	3.231374	0.000000	-0.892976	0.000000	0.000000	0.000000	-0.076825	0.045690	-0.137640	0.000000	0.000000	3.000000	20.000000	0.000000
1646.668394	-0.035889	0.559164	-0.018735	83.072723	73.879333	123.736130	3.231374	0.000000	-0.892976	0.000000	0.000000	0.000000	-0.076825	0.045690	-0.137640	0.000000	0.000000	3.000000	20.000000	0.000000
1646.671728	-0.035889	0.559164	-0.018735	83.073326	73.861084	123.761581	3.205565	0.000000	-0.936734	0.000000	0.000000	0.000000	-0.076825	0.045690	-0.137640	0.000000	0.000000	3.000000	20.000000	0.000000
1646.675061	-0.036158	0.559296	-0.019280	83.073326	73.861084	123.761581	3.205565	0.000000	-0.936734	0.000000	0.000000	0.000000	-0.080791	0.039664	-0.163550	0.000000	0.000000	3.000000	20.000000	0.000000
1646.678394	-0.036158	0.559296	-0.019280	83.073326	73.861084	123.761581	3.205565	0.000000	-0.936734	0.000000	0.000000	0.000000	-0.080791	0.039664	-0.163550	0.000000	0.000000	3.000000	20.000000	0.000000
1646.681728	-0.036406	0.559404	-0.019818	83.073944	73.848267	123.787018	3.205565	0.000000	-0.936734	0.000000	0.000000	0.000000	-0.074469	0.032284	-0.161461	0.000000	0.000000	3.000000	20.000000	0.000000
1646.685061	-0.036406	0.559404	-0.019818	83.073944	73.848267	123.787018	3.205565	0.000000	-0.936734	0.000000	0.000000	0.000000	-0.074469	0.032284	-0.161461	0.000000	0.000000	3.000000	20.000000	0.000000
1646.688394	-0.036406	0.559404	-0.019818	83.073944	73.848267	123.787018	3.205565	0.000000	-0.936734	0.000000	0.000000	0.000000	-0.074469	0.032284	-0.161461	0.000000	0.000000	3.000000	20.000000	0.000000
1646.691728	-0.036406	0.559404	-0.019818	83.075813	73.891418	123.863396	3.179689	0.000000	-0.990902	0.000000	0.000000	0.000000	-0.074469	0.032284	-0.161461	0.000000	0.000000	3.000000	20.000000	0.000000
1646.695061	-0.036605	0.559515	-0.020443	83.075813	73.891418	123.863396	3.179689	0.000000	-0.990902	0.000000	0.000000	0.000000	-0.059552	0.033389	-0.187496	0.000000	0.000000	3.000000	20.000000	0.000000
1646.698394	-0.036605	0.559515	-0.020443	83.075813	73.891418	123.863396	3.179689	0.000000	-0.990902	0.000000	0.000000	0.000000	-0.059552	0.033389	-0.187496	0.000000	0.000000	3.000000	20.000000	0.000000
1646.701728	-0.036716	0.559616	-0.021104	83.078819	73.996048	123.990692	3.179689	0.000000	-0.990902	0.000000	0.000000	0.000000	-0.033427	0.030217	-0.198153	0.000000	0.000000	3.000000	20.000000	0.000000
1646.705061	-0.036716	0.559616	-0.021104	83.078819	73.996048	123.990692	3.179689	0.000000	-0.990902	0.000000	0.000000	0.000000	-0.033427	0.030217	-0.198153	0.000000	0.000000	3.000000	20.000000	0.000000
1646.708394	-0.036716	0.559616	-0.021104	83.078819	73.996048	123.990692	3.179689	0.000000	-0.990902	0.000000	0.000000	0.000000	-0.033427	0.030217	-0.198153	0.000000	0.000000	3.000000	20.000000	0.000000
1646.711728	-0.036716	0.559616	-0.021104	83.081879	74.109024	124.118187	3.164192	0.000000	-1.055177	0.000000	0.000000	0.000000	-0.033427	0.030217	-0.198153	0.000000	0.000000	3.000000	20.000000	0.000000
1646.715061	-0.036768	0.559685	-0.021730	83.081879	74.109024	124.118187	3.164192	0.000000	-1.055177	0.000000	0.000000	0.000000	-0.015415	0.020725	-0.187813	0.000000	0.000000	3.000000	20.000000	0.000000
1646.718394	-0.036768	0.559685	-0.021730	83.081879	74.109024	124.118187	3.164192	0.000000	-1.055177	0.000000	0.000000	0.000000	-0.015415	0.020725	-0.187813	0.000000	0.000000	3.000000	20.000000	0.000000
1646.721728	-0.036759	0.559751	-0.022575	83.087608	74.274750	124.294365	3.164192	0.000000	-1.055177	0.000000	0.000000	0.000000	0.002705	0.019904	-0.253533	0.000000	0.000000	3.000000	20.000000	0.000000
1646.725061	-0.036759	0.559751	-0.022575	83.087608	74.274750	124.294365	3.164192	0.000000	-1.055177	0.000000	0.000000	0.000000	0.002705	0.019904	-0.253533	0.000000	0.000000	3.000000	20.000000	0.000000
1646.728394	-0.036759	0.559751	-0.022575	83.087608	74.274750	124.294365	3.164192	0.000000	-1.055177	0.000000	0.000000	0.000000	0.002705	0.019904	-0.253533	0.000000	0.000000	3.000000	20.000000	0.000000
1646.731728	-0.036759	0.559751	-0.022575	83.101501	74.468102	124.484314	3.162074	0.000000	-1.128734	0.000000	0.000000	0.000000	0.002705	0.019904	-0.253533	0.000000	0.000000	3.000000	20.000000	0.000000
1646.735061	-0.036733	0.559803	-0.023371	83.101501	74.468102	124.484314	3.162074	0.000000	-1.128734	0.000000	0.000000	0.000000	0.007749	0.015456	-0.238766	0.000000	0.000000	3.000000	20.000000	0.000000
1646.738394	-0.036733	0.559803	-0.023371	83.101501	74.468102	124.484314	3.162074	0.000000	-1.128734	0.000000	0.000000	0.000000	0.007749	0.015456	-0.238766	0.000000	0.000000	3.000000	20.000000	0.000000
1646.741728	-0.036689	0.559823	-0.024136	83.128242	74.685265	124.681717	3.162074	0.000000	-1.128734	0.000000	0.000000	0.000000	0.013219	0.006012	-0.229485	0.000000	0.000000	3.000000	20.000000	0.000000
1646.745061	-0.036689	0.559823	-0.024136	83.128242	74.685265	124.681717	3.162074	0.000000	-1.128734	0.000000	0.000000	0.000000	0.013219	0.006012	-0.229485	0.000000	0.000000	3.000000	20.000000	0.000000
1646.748394	-0.036689	0.559823	-0.024136	83.128242	74.685265	124.681717	3.162074	0.000000	-1.128734	0.000000	0.000000	0.000000	0.013219	0.006012	-0.229485	0.000000	0.000000	3.000000	20.000000	0.000000
1646.751728	-0.036689	0.559823	-0.024136	83.202049	74.914848	124.843033	3.165569	0.000000	-1.206776	0.000000	0.000000	0.000000	0.013219	0.006012	-0.229485	0.000000	0.000000	3.000000	20.000000	0.000000
1646.755061	-0.036648	0.559856	-0.025107	83.202049	74.914848	124.843033	3.165569	0.000000	-1.206776	0.000000	0.000000	0.000000	0.012291	0.009983	-0.291386	0.000000	0.000000	3.000000	20.000000	0.000000
1646.758394	-0.036648	0.559856	-0.025107	83.202049	74.914848	124.843033	3.165569	0.000000	-1.206776	0.000000	0.000000	0.000000	0.012291	0.009983	-0.291386	0.000000	0.000000	3.000000	20.000000	0.000000
1646.761728	-0.036627	0.559908	-0.025837	83.273636	74.991432	124.851311	3.165569	0.000000	-1.206776	0.000000	0.000000	0.000000	0.006216	0.015624	-0.219194	0.000000	0.000000	3.000000	20.000000	0.000000
1646.765061	-0.036627	0.559908	-0.025837	83.273636	74.991432	124.851311	3.165569	0.000000	-1.206776	0.000000	0.000000	0.000000	0.006216	0.015624	-0.219194	0.000000	0.000000	3.000000	20.000000	0.000000
1646.768394	-0.036627	0.559908	-0.025837	83.273636	74.991432	124.851311	3.165569	0.000000	-1.206776	0.000000	0.000000	0.000000	0.006216	0.015624	-0.219194	0.000000	0.000000	3.000000	20.000000	0.000000
1646.771728	-0.036627	0.559908	-0.025837	83.362152	74.563126	124.332848	3.168653	0.000000	-1.291873	0.000000	0.000000	0.000000	0.006216	0.015624	-0.219194	0.000000	0.000000	3.000000	20.000000	0.000000
1646.775061	-0.036574	0.559953	-0.026699	83.362152	74.563126	124.332848	3.168653	0.000000	-1.291873	0.000000	0.000000	0.000000	0.015777	0.013381	-0.258528	0.000000	0.000000	3.000000	20.000000	0.000000
1646.778394	-0.036574	0.559953	-0.026699	83.362152	74.563126	124.332848	3.168653	0.000000	-1.291873	0.000000	0.000000	0.000000	0.015777	0.013381	-0.258528	0.000000	0.000000	3.000000	20.000000	0.000000
1646.781728	-0.036493	0.560043	-0.027412	83.440102	73.602448	123.286736	3.168653	0.000000	-1.291873	0.000000	0.000000	0.000000	0.024344	0.027233	-0.213976	0.000000	0.000000	3.000000	20.000000	0.000000
1646.785061	-0.036493	0.560043	-0.027412	83.440102	73.602448	123.286736	3.168653	0.000000	-1.291873	0.000000	0.000000	0.000000	0.024344	0.027233	-0.213976	0.000000	0.000000	3.000000	20.000000	0.000000
1646.788394	-0.036493	0.560043	-0.027412	83.440102	73.602448	123.286736	3.168653	0.000000	-1.291873	0.000000	0.000000	0.000000	0.024344	0.027233	-0.213976	0.000000	0.000000	3.000000	20.000000	0.000000
1646.791728	-0.036493	0.560043	-0.027412	83.506287	72.466835	122.069733	3.175340	0.000000	-1.370623	0.000000	0.000000	0.000000	0.024344	0.027233	-0.213976	0.000000	0.000000	3.000000	20.000000	0.000000
1646.795061	-0.036401	0.560123	-0.028010	83.506287	72.466835	122.069733	3.175340	0.000000	-1.370623	0.000000	0.000000	0.000000	0.027532	0.024023	-0.179251	0.000000	0.000000	3.000000	20.000000	0.000000
1646.798394	-0.036401	0.560123	-0.028010	83.506287	72.466835	122.069733	3.175340	0.000000	-1.370623	0.000000	0.000000	0.000000	0.027532	0.024023	-0.179251	0.000000	0.000000	3.000000	20.000000	0.000000
1646.801728	-0.036261	0.560229	-0.028700	83.558922	70.800179	120.319725	3.175340	0.000000	-1.370623	0.000000	0.000000	0.000000	0.042146	0.031814	-0.207065	0.000000	0.000000	3.000000	20.000000	0.000000
1646.805061	-0.036261	0.560229	-0.028700	83.558922	70.800179	120.319725	3.175340	0.000000	-1.370623	0.000000	0.000000	0.000000	0.042146	0.031814	-0.207065	0.000000	0.000000	3.000000	20.000000	0.000000
1646.808394	-0.036261	0.560229	-0.028700	83.558922	70.800179	120.319725	3.175340	0.000000	-1.370623	0.000000	0.000000	0.000000	0.042146	0.031814	-0.207065	0.000000	0.000000	3.000000	20.000000	0.000000
1646.811728	-0.036261	0.560229	-0.028700	83.588577	69.461563	118.926926	3.186953	0.000000	-1.435010	0.000000	0.000000	0.000000	0.042146	0.031814	-0.207065	0.000000	0.000000	3.000000	20.000000	0.000000
1646.815061	-0.036151	0.560302	-0.029272	83.588577	69.461563	118.926926	3.186953	0.000000	-1.435010	0.000000	0.000000	0.000000	0.032939	0.021628	-0.171672	0.000000	0.000000	3.000000	20.000000	0.000000
1646.818394	-0.036151	0.560302	-0.029272	83.588577	69.461563	118.926926	3.186953	0.000000	-1.435010	0.000000	0.000000	0.000000	0.032939	0.021628	-0.171672	0.000000	0.000000	3.000000	20.000000	0.000000
1646.821728	-0.036097	0.560369	-0.029916	83.619858	67.988716	117.399834	3.186953	0.000000	-1.435010	0.000000	0.000000	0.000000	0.016321	0.020353	-0.193192	0.000000	0.000000	3.000000	20.000000	0.000000
1646.825061	-0.036097	0.560369	-0.029916	83.619858	67.988716	117.399834	3.186953	0.000000	-1.435010	0.000000	0.000000	0.000000	0.016321	0.020353	-0.193192	0.000000	0.000000	3.000000	20.000000	0.000000
1646.828394	-0.036097	0.560369	-0.029916	83.619858	67.988716	117.399834	3.186953	0.000000	-1.435010	0.000000	0.000000	0.000000	0.016321	0.020353	-0.193192	0.000000	0.000000	3.000000	20.000000	0.000000
1646.831728	-0.036097	0.560369	-0.029916	83.663795	66.835823	116.185684	3.195163	0.000000	-1.495820	0.000000	0.000000	0.000000	0.016321	0.020353	-0.193192	0.000000	0.000000	3.000000	20.000000	0.000000
1646.835061	-0.036109	0.560440	-0.030499	83.663795	66.835823	116.185684	3.195163	0.000000	-1.495820	0.000000	0.000000	0.000000	-0.003588	0.021262	-0.174871	0.000000	0.000000	3.000000	20.000000	0.000000
1646.838394	-0.036109	0.560440	-0.030499	83.663795	66.835823	116.185684	3.195163	0.000000	-1.495820	0.000000	0.000000	0.000000	-0.003588	0.021262	-0.174871	0.000000	0.000000	3.000000	20.000000	0.000000
1646.841728	-0.036149	0.560484	-0.030988	83.704933	66.015190	115.315071	3.195163	0.000000	-1.495820	0.000000	0.000000	0.000000	-0.012046	0.013258	-0.146612	0.000000	0.000000	3.000000	20.000000	0.000000
1646.845061	-0.036149	0.560484	-0.030988	83.704933	66.015190	115.315071	3.195163	0.000000	-1.495820	0.000000	0.000000	0.000000	-0.012046	0.013258	-0.146612	0.000000	0.000000	3.000000	20.000000	0.000000
1646.848394	-0.036149	0.560484	-0.030988	83.704933	66.015190	115.315071	3.195163	0.000000	-1.495820	0.000000	0.000000	0.000000	-0.012046	0.013258	-0.146612	0.000000	0.000000	3.000000	20.000000	0.000000
1646.851728	-0.036149	0.560484	-0.030988	83.728897	65.521217	114.805603	3.192558	0.000000	-1.549401	0.000000	0.000000	0.000000	-0.012046	0.013258	-0.146612	0.000000	0.000000	3.000000	20.000000	0.000000
1646.855061	-0.036225	0.560565	-0.031534	83.728897	65.521217	114.805603	3.192558	0.000000	-1.549401	0.000000	0.000000	0.000000	-0.022743	0.024050	-0.163781	0.000000	0.000000	3.000000	20.000000	0.000000
1646.858394	-0.036225	0.560565	-0.031534	83.728897	65.521217	114.805603	3.192558	0.000000	-1.549401	0.000000	0.000000	0.000000	-0.022743	0.024050	-0.163781	0.000000	0.000000	3.000000	20.000000	0.000000
1646.861728	-0.036225	0.560565	-0.031534	83.726303	65.389702	114.688713	3.192558	0.000000	-1.549401	0.000000	0.000000	0.000000	-0.022743	0.024050	-0.163781	0.000000	0.000000	3.000000	20.000000	0.000000
1646.865061	-0.036225	0.560565	-0.031534	83.726303	65.389702	114.688713	3.192558	0.000000	-1.549401	0.000000	0.000000	0.000000	-0.022743	0.024050	-0.163781	0.000000	0.000000	3.000000	20.000000	0.000000
1646.868394	-0.036312	0.560629	-0.031941	83.726303	65.389702	114.688713	3.192558	0.000000	-1.549401	0.000000	0.000000	0.000000	-0.026195	0.019207	-0.122262	0.000000	0.000000	3.000000	20.000000	0.000000
1646.871728	-0.036419	0.560716	-0.032356	83.728394	65.424286	114.742645	3.188767	0.000000	-1.576697	0.000000	0.000000	0.000000	-0.032030	0.026095	-0.124501	0.000000	0.000000	3.000000	20.000000	0.000000
1646.875061	-0.036419	0.560716	-0.032356	83.728394	65.424286	114.742645	3.188767	0.000000	-1.576697	0.000000	0.000000	0.000000	-0.032030	0.026095	-0.124501	0.000000	0.000000	3.000000	20.000000	0.000000
1646.878394	-0.036419	0.560716	-0.032356	83.728394	65.424286	114.742645	3.188767	0.000000	-1.576697	0.000000	0.000000	0.000000	-0.032030	0.026095	-0.124501	0.000000	0.000000	3.000000	20.000000	0.000000
1646.881728	-0.036419	0.560716	-0.032356	83.730522	65.458923	114.796646	3.179063	0.000000	-1.617824	0.000000	0.000000	0.000000	-0.032030	0.026095	-0.124501	0.000000	0.000000	3.000000	20.000000	0.000000
1646.885061	-0.036508	0.560773	-0.032740	83.730522	65.458923	114.796646	3.179063	0.000000	-1.617824	0.000000	0.000000	0.000000	-0.026668	0.017090	-0.115112	0.000000	0.000000	3.000000	20.000000	0.000000
1646.888394	-0.036508	0.560773	-0.032740	83.730522	65.458923	114.796646	3.179063	0.000000	-1.617824	0.000000	0.000000	0.000000	-0.026668	0.017090	-0.115112	0.000000	0.000000	3.000000	20.000000	0.000000
1646.891728	-0.036508	0.560773	-0.032740	83.733650	65.523132	114.877663	3.179063	0.000000	-1.617824	0.000000	0.000000	0.000000	-0.026668	0.017090	-0.115112	0.000000	0.000000	3.000000	20.000000	0.000000
1646.895061	-0.036508	0.560773	-0.032740	83.733650	65.523132	114.877663	3.179063	0.000000	-1.617824	0.000000	0.000000	0.000000	-0.026668	0.017090	-0.115112	0.000000	0.000000	3.000000	20.000000	0.000000
1646.898394	-0.036595	0.560789	-0.033137	83.733650	65.523132	114.877663	3.179063	0.000000	-1.617824	0.000000	0.000000	0.000000	-0.026270	0.004976	-0.118968	0.000000	0.000000	3.000000	20.000000	0.000000
1646.901728	-0.036705	0.560799	-0.033511	83.738907	65.641304	115.012970	3.174618	0.000000	-1.637010	0.000000	0.000000	0.000000	-0.032861	0.002989	-0.112304	0.000000	0.000000	3.000000	20.000000	0.000000
1646.905061	-0.036705	0.560799	-0.033511	83.738907	65.641304	115.012970	3.174618	0.000000	-1.637010	0.000000	0.000000	0.000000	-0.032861	0.002989	-0.112304	0.000000	0.000000	3.000000	20.000000	0.000000
1646.908394	-0.036705	0.560799	-0.033511	83.738907	65.641304	115.012970	3.174618	0.000000	-1.637010	0.000000	0.000000	0.000000	-0.032861	0.002989	-0.112304	0.000000	0.000000	3.000000	20.000000	0.000000
1646.911728	-0.036705	0.560799	-0.033511	83.743042	65.727249	115.121307	3.164763	0.000000	-1.675555	0.000000	0.000000	0.000000	-0.032861	0.002989	-0.112304	0.000000	0.000000	3.000000	20.000000	0.000000
1646.915061	-0.036837	0.560779	-0.033858	83.743042	65.727249	115.121307	3.164763	0.000000	-1.675555	0.000000	0.000000	0.000000	-0.039589	-0.005948	-0.103947	0.000000	0.000000	3.000000	20.000000	0.000000
1646.918394	-0.036837	0.560779	-0.033858	83.743042	65.727249	115.121307	3.164763	0.000000	-1.675555	0.000000	0.000000	0.000000	-0.039589	-0.005948	-0.103947	0.000000	0.000000	3.000000	20.000000	0.000000
1646.921728	-0.036837	0.560779	-0.033858	83.750259	65.880722	115.311256	3.164763	0.000000	-1.675555	0.000000	0.000000	0.000000	-0.039589	-0.005948	-0.103947	0.000000	0.000000	3.000000	20.000000	0.000000
1646.925061	-0.036837	0.560779	-0.033858	83.750259	65.880722	115.311256	3.164763	0.000000	-1.675555	0.000000	0.000000	0.000000	-0.039589	-0.005948	-0.103947	0.000000	0.000000	3.000000	20.000000	0.000000
1646.928394	-0.037065	0.560749	-0.034255	83.750259	65.880722	115.311256	3.164763	0.000000	-1.675555	0.000000	0.000000	0.000000	-0.068512	-0.009094	-0.119353	0.000000	0.000000	3.000000	20.000000	0.000000
1646.931728	-0.037337	0.560706	-0.034609	83.755341	65.975021	115.447182	3.158165	0.000000	-1.692880	0.000000	0.000000	0.000000	-0.081677	-0.012956	-0.106042	0.000000	0.000000	3.000000	20.000000	0.000000
1646.935061	-0.037337	0.560706	-0.034609	83.755341	65.975021	115.447182	3.158165	0.000000	-1.692880	0.000000	0.000000	0.000000	-0.081677	-0.012956	-0.106042	0.000000	0.000000	3.000000	20.000000	0.000000
1646.938394	-0.037337	0.560706	-0.034609	83.755341	65.975021	115.447182	3.158165	0.000000	-1.692880	0.000000	0.000000	0.000000	-0.081677	-0.012956	-0.106042	0.000000	0.000000	3.000000	20.000000	0.000000
1646.941728	-0.037337	0.560706	-0.034609	83.760429	66.072304	115.583328	3.133134	0.000000	-1.730446	0.000000	0.000000	0.000000	-0.081677	-0.012956	-0.106042	0.000000	0.000000	3.000000	20.000000	0.000000
1646.945061	-0.037613	0.560673	-0.034920	83.760429	66.072304	115.583328	3.133134	0.000000	-1.730446	0.000000	0.000000	0.000000	-0.082665	-0.009861	-0.093369	0.000000	0.000000	3.000000	20.000000	0.000000
1646.948394	-0.037613	0.560673	-0.034920	83.760429	66.072304	115.583328	3.133134	0.000000	-1.730446	0.000000	0.000000	0.000000	-0.082665	-0.009861	-0.093369	0.000000	0.000000	3.000000	20.000000	0.000000
1646.951728	-0.037613	0.560673	-0.034920	83.764015	66.161804	115.724350	3.133134	0.000000	-1.730446	0.000000	0.000000	0.000000	-0.082665	-0.009861	-0.093369	0.000000	0.000000	3.000000	20.000000	0.000000
1646.955061	-0.037613	0.560673	-0.034920	83.764015	66.161804	115.724350	3.133134	0.000000	-1.730446	0.000000	0.000000	0.000000	-0.082665	-0.009861	-0.093369	0.000000	0.000000	3.000000	20.000000	0.000000
1646.958394	-0.037928	0.560663	-0.035241	83.764015	66.161804	115.724350	3.133134	0.000000	-1.730446	0.000000	0.000000	0.000000	-0.094402	-0.002938	-0.096204	0.000000	0.000000	3.000000	20.000000	0.000000
1646.961728	-0.038188	0.560657	-0.035490	83.765488	66.207985	115.810844	3.119356	0.000000	-1.746007	0.000000	0.000000	0.000000	-0.078048	-0.001745	-0.074691	0.000000	0.000000	3.000000	20.000000	0.000000
1646.965061	-0.038188	0.560657	-0.035490	83.765488	66.207985	115.810844	3.119356	0.000000	-1.746007	0.000000	0.000000	0.000000	-0.078048	-0.001745	-0.074691	0.000000	0.000000	3.000000	20.000000	0.000000
1646.968394	-0.038188	0.560657	-0.035490	83.765488	66.207985	115.810844	3.119356	0.000000	-1.746007	0.000000	0.000000	0.000000	-0.078048	-0.001745	-0.074691	0.000000	0.000000	3.000000	20.000000	0.000000
1646.971728	-0.038188	0.560657	-0.035490	83.766525	66.197090	115.838181	3.090614	0.000000	-1.774490	0.000000	0.000000	0.000000	-0.078048	-0.001745	-0.074691	0.000000	0.000000	3.000000	20.000000	0.000000
1646.975061	-0.038449	0.560691	-0.035726	83.766525	66.197090	115.838181	3.090614	0.000000	-1.774490	0.000000	0.000000	0.000000	-0.078303	0.010206	-0.070907	0.000000	0.000000	3.000000	20.000000	0.000000
1646.978394	-0.038449	0.560691	-0.035726	83.766525	66.197090	115.838181	3.090614	0.000000	-1.774490	0.000000	0.000000	0.000000	-0.078303	0.010206	-0.070907	0.000000	0.000000	3.000000	20.000000	0.000000
1646.981728	-0.038449	0.560691	-0.035726	83.766525	66.161720	115.838165	3.090614	0.000000	-1.774490	0.000000	0.000000	0.000000	-0.078303	0.010206	-0.070907	0.000000	0.000000	3.000000	20.000000	0.000000
1646.985061	-0.038449	0.560691	-0.035726	83.766525	66.161720	115.838165	3.090614	0.000000	-1.774490	0.000000	0.000000	0.000000	-0.078303	0.010206	-0.070907	0.000000	0.000000	3.000000	20.000000	0.000000
1646.988394	-0.038691	0.560742	-0.035942	83.766525	66.161720	115.838165	3.090614	0.000000	-1.774490	0.000000	0.000000	0.000000	-0.072723	0.015212	-0.064883	0.000000	0.000000	3.000000	20.000000	0.000000
1646.991728	-0.038691	0.560742	-0.035942	83.767532	66.161720	115.865524	3.077564	0.000000	-1.786308	0.000000	0.000000	0.000000	-0.072723	0.015212	-0.064883	0.000000	0.000000	3.000000	20.000000	0.000000
1646.995061	-0.038691	0.560742	-0.035942	83.767532	66.161720	115.865524	3.077564	0.000000	-1.786308	0.000000	0.000000	0.000000	-0.072723	0.015212	-0.064883	0.000000	0.000000	3.000000	20.000000	0.000000
1646.998394	-0.038691	0.560742	-0.035942	83.767532	66.161720	115.865524	3.077564	0.000000	-1.786308	0.000000	0.000000	0.000000	-0.072723	0.015212	-0.064883	0.000000	0.000000	3.000000	20.000000	0.000000
1647.001728	-0.039140	0.560831	-0.036324	83.766525	66.096375	115.838097	3.065443	0.000000	-1.797121	0.000000	0.000000	0.000000	-0.134572	0.026563	-0.114356	0.000000	0.000000	3.000000	20.000000	0.000000
1647.005061	-0.039140	0.560831	-0.036324	83.766525	66.096375	115.838097	3.065443	0.000000	-1.797121	0.000000	0.000000	0.000000	-0.134572	0.026563	-0.114356	0.000000	0.000000	3.000000	20.000000	0.000000
1647.008394	-0.039140	0.560831	-0.036324	83.766525	66.096375	115.838097	3.065443	0.000000	-1.797121	0.000000	0.000000	0.000000	-0.134572	0.026563	-0.114356	0.000000	0.000000	3.000000	20.000000	0.000000
1647.011728	-0.039140	0.560831	-0.036324	83.765114	66.069366	115.842743	3.043015	0.000000	-1.816181	0.000000	0.000000	0.000000	-0.134572	0.026563	-0.114356	0.000000	0.000000	3.000000	20.000000	0.000000
1647.015061	-0.039366	0.560868	-0.036490	83.765114	66.069366	115.842743	3.043015	0.000000	-1.816181	0.000000	0.000000	0.000000	-0.067869	0.011344	-0.050021	0.000000	0.000000	3.000000	20.000000	0.000000
1647.018394	-0.039366	0.560868	-0.036490	83.765114	66.069366	115.842743	3.043015	0.000000	-1.816181	0.000000	0.000000	0.000000	-0.067869	0.011344	-0.050021	0.000000	0.000000	3.000000	20.000000	0.000000
1647.021728	-0.039366	0.560868	-0.036490	83.765076	66.028549	115.842728	3.043015	0.000000	-1.816181	0.000000	0.000000	0.000000	-0.067869	0.011344	-0.050021	0.000000	0.000000	3.000000	20.000000	0.000000
1647.025061	-0.039366	0.560868	-0.036490	83.765076	66.028549	115.842728	3.043015	0.000000	-1.816181	0.000000	0.000000	0.000000	-0.067869	0.011344	-0.050021	0.000000	0.000000	3.000000	20.000000	0.000000
1647.028394	-0.039645	0.560925	-0.036735	83.765076	66.028549	115.842728	3.043015	0.000000	-1.816181	0.000000	0.000000	0.000000	-0.083740	0.017018	-0.073411	0.000000	0.000000	3.000000	20.000000	0.000000
1647.031728	-0.039923	0.561005	-0.036986	83.764038	65.957848	115.815376	3.031703	0.000000	-1.824517	0.000000	0.000000	0.000000	-0.083480	0.023890	-0.075168	0.000000	0.000000	3.000000	20.000000	0.000000
1647.035061	-0.039923	0.561005	-0.036986	83.764038	65.957848	115.815376	3.031703	0.000000	-1.824517	0.000000	0.000000	0.000000	-0.083480	0.023890	-0.075168	0.000000	0.000000	3.000000	20.000000	0.000000
1647.038394	-0.039923	0.561005	-0.036986	83.764038	65.957848	115.815376	3.031703	0.000000	-1.824517	0.000000	0.000000	0.000000	-0.083480	0.023890	-0.075168	0.000000	0.000000	3.000000	20.000000	0.000000
1647.041728	-0.039923	0.561005	-0.036986	83.763100	65.887268	115.788155	3.003833	0.000000	-1.849281	0.000000	0.000000	0.000000	-0.083480	0.023890	-0.075168	0.000000	0.000000	3.000000	20.000000	0.000000
1647.045061	-0.040221	0.561084	-0.037238	83.763100	65.887268	115.788155	3.003833	0.000000	-1.849281	0.000000	0.000000	0.000000	-0.089358	0.023877	-0.075806	0.000000	0.000000	3.000000	20.000000	0.000000
1647.048394	-0.040221	0.561084	-0.037238	83.763100	65.887268	115.788155	3.003833	0.000000	-1.849281	0.000000	0.000000	0.000000	-0.089358	0.023877	-0.075806	0.000000	0.000000	3.000000	20.000000	0.000000
1647.051728	-0.040221	0.561084	-0.037238	83.762062	65.816574	115.760818	3.003833	0.000000	-1.849281	0.000000	0.000000	0.000000	-0.089358	0.023877	-0.075806	0.000000	0.000000	3.000000	20.000000	0.000000
1647.055061	-0.040221	0.561084	-0.037238	83.762062	65.816574	115.760818	3.003833	0.000000	-1.849281	0.000000	0.000000	0.000000	-0.089358	0.023877	-0.075806	0.000000	0.000000	3.000000	20.000000	0.000000
1647.058394	-0.040516	0.561170	-0.037515	83.762062	65.816574	115.760818	3.003833	0.000000	-1.849281	0.000000	0.000000	0.000000	-0.088552	0.025695	-0.083100	0.000000	0.000000	3.000000	20.000000	0.000000
1647.061728	-0.040811	0.561255	-0.037793	83.761055	65.748665	115.733551	2.988940	0.000000	-1.861915	0.000000	0.000000	0.000000	-0.088432	0.025653	-0.083174	0.000000	0.000000	3.000000	20.000000	0.000000
1647.065061	-0.040811	0.561255	-0.037793	83.761055	65.748665	115.733551	2.988940	0.000000	-1.861915	0.000000	0.000000	0.000000	-0.088432	0.025653	-0.083174	0.000000	0.000000	3.000000	20.000000	0.000000
1647.068394	-0.040811	0.561255	-0.037793	83.761055	65.748665	115.733551	2.988940	0.000000	-1.861915	0.000000	0.000000	0.000000	-0.088432	0.025653	-0.083174	0.000000	0.000000	3.000000	20.000000	0.000000
1647.071728	-0.040811	0.561255	-0.037793	83.759048	65.650917	115.678993	2.959443	0.000000	-1.889627	0.000000	0.000000	0.000000	-0.088432	0.025653	-0.083174	0.000000	0.000000	3.000000	20.000000	0.000000
1647.075061	-0.041087	0.561358	-0.038050	83.759048	65.650917	115.678993	2.959443	0.000000	-1.889627	0.000000	0.000000	0.000000	-0.082883	0.030627	-0.077141	0.000000	0.000000	3.000000	20.000000	0.000000
1647.078394	-0.041087	0.561358	-0.038050	83.759048	65.650917	115.678993	2.959443	0.000000	-1.889627	0.000000	0.000000	0.000000	-0.082883	0.030627	-0.077141	0.000000	0.000000	3.000000	20.000000	0.000000
1647.081728	-0.041087	0.561358	-0.038050	83.756027	65.520660	115.597198	2.959443	0.000000	-1.889627	0.000000	0.000000	0.000000	-0.082883	0.030627	-0.077141	0.000000	0.000000	3.000000	20.000000	0.000000
1647.085061	-0.041087	0.561358	-0.038050	83.756027	65.520660	115.597198	2.959443	0.000000	-1.889627	0.000000	0.000000	0.000000	-0.082883	0.030627	-0.077141	0.000000	0.000000	3.000000	20.000000	0.000000
1647.088394	-0.041425	0.561476	-0.038295	83.756027	65.520660	115.597198	2.959443	0.000000	-1.889627	0.000000	0.000000	0.000000	-0.101220	0.035628	-0.073454	0.000000	0.000000	3.000000	20.000000	0.000000
1647.091728	-0.041770	0.561553	-0.038462	83.754967	65.447334	115.569946	2.945629	0.000000	-1.902484	0.000000	0.000000	0.000000	-0.103435	0.023116	-0.050179	0.000000	0.000000	3.000000	20.000000	0.000000
1647.095061	-0.041770	0.561553	-0.038462	83.754967	65.447334	115.569946	2.945629	0.000000	-1.902484	0.000000	0.000000	0.000000	-0.103435	0.023116	-0.050179	0.000000	0.000000	3.000000	20.000000	0.000000
1647.098394	-0.041770	0.561553	-0.038462	83.754967	65.447334	115.569946	2.945629	0.000000	-1.902484	0.000000	0.000000	0.000000	-0.103435	0.023116	-0.050179	0.000000	0.000000	3.000000	20.000000	0.000000
1647.101728	-0.041770	0.561553	-0.038462	83.754456	65.338699	115.510918	2.911520	0.000000	-1.923090	0.000000	0.000000	0.000000	-0.103435	0.023116	-0.050179	0.000000	0.000000	3.000000	20.000000	0.000000
1647.105061	-0.042137	0.561601	-0.038602	83.754456	65.338699	115.510918	2.911520	0.000000	-1.923090	0.000000	0.000000	0.000000	-0.110215	0.014333	-0.041945	0.000000	0.000000	3.000000	20.000000	0.000000
1647.108394	-0.042137	0.561601	-0.038602	83.754456	65.338699	115.510918	2.911520	0.000000	-1.923090	0.000000	0.000000	0.000000	-0.110215	0.014333	-0.041945	0.000000	0.000000	3.000000	20.000000	0.000000
1647.111728	-0.042137	0.561601	-0.038602	83.752388	65.224716	115.456436	2.911520	0.000000	-1.923090	0.000000	0.000000	0.000000	-0.110215	0.014333	-0.041945	0.000000	0.000000	3.000000	20.000000	0.000000
1647.115061	-0.042137	0.561601	-0.038602	83.752388	65.224716	115.456436	2.911520	0.000000	-1.923090	0.000000	0.000000	0.000000	-0.110215	0.014333	-0.041945	0.000000	0.000000	3.000000	20.000000	0.000000
1647.118394	-0.042588	0.561659	-0.038707	83.752388	65.224716	115.456436	2.911520	0.000000	-1.923090	0.000000	0.000000	0.000000	-0.135283	0.017497	-0.031726	0.000000	0.000000	3.000000	20.000000	0.000000
1647.121728	-0.043066	0.561699	-0.038743	83.748878	65.108376	115.406815	2.893151	0.000000	-1.930081	0.000000	0.000000	0.000000	-0.143417	0.011929	-0.010822	0.000000	0.000000	3.000000	20.000000	0.000000
1647.125061	-0.043066	0.561699	-0.038743	83.748878	65.108376	115.406815	2.893151	0.000000	-1.930081	0.000000	0.000000	0.000000	-0.143417	0.011929	-0.010822	0.000000	0.000000	3.000000	20.000000	0.000000
1647.128394	-0.043066	0.561699	-0.038743	83.748878	65.108376	115.406815	2.893151	0.000000	-1.930081	0.000000	0.000000	0.000000	-0.143417	0.011929	-0.010822	0.000000	0.000000	3.000000	20.000000	0.000000
1647.131728	-0.043066	0.561699	-0.038743	83.743324	64.935249	115.286835	2.846700	0.000000	-1.937172	0.000000	0.000000	0.000000	-0.143417	0.011929	-0.010822	0.000000	0.000000	3.000000	20.000000	0.000000
1647.135061	-0.043550	0.561766	-0.038719	83.743324	64.935249	115.286835	2.846700	0.000000	-1.937172	0.000000	0.000000	0.000000	-0.145308	0.020162	0.007266	0.000000	0.000000	3.000000	20.000000	0.000000
1647.138394	-0.043550	0.561766	-0.038719	83.743324	64.935249	115.286835	2.846700	0.000000	-1.937172	0.000000	0.000000	0.000000	-0.145308	0.020162	0.007266	0.000000	0.000000	3.000000	20.000000	0.000000
1647.141728	-0.044082	0.561838	-0.038633	83.730835	64.744644	115.166855	2.846700	0.000000	-1.937172	0.000000	0.000000	0.000000	-0.159361	0.021470	0.025791	0.000000	0.000000	3.000000	20.000000	0.000000
1647.145061	-0.044082	0.561838	-0.038633	83.730835	64.744644	115.166855	2.846700	0.000000	-1.937172	0.000000	0.000000	0.000000	-0.159361	0.021470	0.025791	0.000000	0.000000	3.000000	20.000000	0.000000
1647.148394	-0.044082	0.561838	-0.038633	83.730835	64.744644	115.166855	2.846700	0.000000	-1.937172	0.000000	0.000000	0.000000	-0.159361	0.021470	0.025791	0.000000	0.000000	3.000000	20.000000	0.000000
1647.151728	-0.044473	0.561933	-0.038539	83.710976	64.588394	115.078880	2.795922	0.000000	-1.931662	0.000000	0.000000	0.000000	-0.117530	0.028394	0.028316	0.000000	0.000000	3.000000	20.000000	0.000000
1647.155061	-0.044473	0.561933	-0.038539	83.710976	64.588394	115.078880	2.795922	0.000000	-1.931662	0.000000	0.000000	0.000000	-0.117530	0.028394	0.028316	0.000000	0.000000	3.000000	20.000000	0.000000
1647.158394	-0.044473	0.561933	-0.038539	83.710976	64.588394	115.078880	2.795922	0.000000	-1.931662	0.000000	0.000000	0.000000	-0.117530	0.028394	0.028316	0.000000	0.000000	3.000000	20.000000	0.000000
1647.161728	-0.044473	0.561933	-0.038539	83.689003	64.376709	114.929901	2.776334	0.000000	-1.926943	0.000000	0.000000	0.000000	-0.117530	0.028394	0.028316	0.000000	0.000000	3.000000	20.000000	0.000000
1647.165061	-0.044892	0.562032	-0.038381	83.689003	64.376709	114.929901	2.776334	0.000000	-1.926943	0.000000	0.000000	0.000000	-0.125692	0.029735	0.047503	0.000000	0.000000	3.000000	20.000000	0.000000
1647.168394	-0.044892	0.562032	-0.038381	83.689003	64.376709	114.929901	2.776334	0.000000	-1.926943	0.000000	0.000000	0.000000	-0.125692	0.029735	0.047503	0.000000	0.000000	3.000000	20.000000	0.000000
1647.171728	-0.045267	0.562120	-0.038261	83.680161	64.144211	114.746971	2.776334	0.000000	-1.926943	0.000000	0.000000	0.000000	-0.112483	0.026548	0.035928	0.000000	0.000000	3.000000	20.000000	0.000000
1647.175061	-0.045267	0.562120	-0.038261	83.680161	64.144211	114.746971	2.776334	0.000000	-1.926943	0.000000	0.000000	0.000000	-0.112483	0.026548	0.035928	0.000000	0.000000	3.000000	20.000000	0.000000
1647.178394	-0.045267	0.562120	-0.038261	83.680161	64.144211	114.746971	2.776334	0.000000	-1.926943	0.000000	0.000000	0.000000	-0.112483	0.026548	0.035928	0.000000	0.000000	3.000000	20.000000	0.000000
1647.181728	-0.045267	0.562120	-0.038261	83.673767	63.933037	114.586487	2.736638	0.000000	-1.913038	0.000000	0.000000	0.000000	-0.112483	0.026548	0.035928	0.000000	0.000000	3.000000	20.000000	0.000000
1647.185061	-0.045665	0.562203	-0.038119	83.673767	63.933037	114.586487	2.736638	0.000000	-1.913038	0.000000	0.000000	0.000000	-0.119308	0.024695	0.042383	0.000000	0.000000	3.000000	20.000000	0.000000
1647.188394	-0.045665	0.562203	-0.038119	83.673767	63.933037	114.586487	2.736638	0.000000	-1.913038	0.000000	0.000000	0.000000	-0.119308	0.024695	0.042383	0.000000	0.000000	3.000000	20.000000	0.000000
1647.191728	-0.045665	0.562203	-0.038119	83.668472	63.745987	114.445038	2.736638	0.000000	-1.913038	0.000000	0.000000	0.000000	-0.119308	0.024695	0.042383	0.000000	0.000000	3.000000	20.000000	0.000000
1647.195061	-0.045665	0.562203	-0.038119	83.668472	63.745987	114.445038	2.736638	0.000000	-1.913038	0.000000	0.000000	0.000000	-0.119308	0.024695	0.042383	0.000000	0.000000	3.000000	20.000000	0.000000
1647.198394	-0.046097	0.562297	-0.038031	83.668472	63.745987	114.445038	2.736638	0.000000	-1.913038	0.000000	0.000000	0.000000	-0.129747	0.028438	0.026517	0.000000	0.000000	3.000000	20.000000	0.000000
1647.201728	-0.046568	0.562375	-0.037966	83.663086	63.550957	114.311745	2.716753	0.000000	-1.905974	0.000000	0.000000	0.000000	-0.141142	0.023389	0.019548	0.000000	0.000000	3.000000	20.000000	0.000000
1647.205061	-0.046568	0.562375	-0.037966	83.663086	63.550957	114.311745	2.716753	0.000000	-1.905974	0.000000	0.000000	0.000000	-0.141142	0.023389	0.019548	0.000000	0.000000	3.000000	20.000000	0.000000
1647.208394	-0.046568	0.562375	-0.037966	83.663086	63.550957	114.311745	2.716753	0.000000	-1.905974	0.000000	0.000000	0.000000	-0.141142	0.023389	0.019548	0.000000	0.000000	3.000000	20.000000	0.000000
1647.211728	-0.046568	0.562375	-0.037966	83.658752	63.379902	114.197357	2.671605	0.000000	-1.898297	0.000000	0.000000	0.000000	-0.141142	0.023389	0.019548	0.000000	0.000000	3.000000	20.000000	0.000000
1647.215061	-0.047048	0.562455	-0.037994	83.658752	63.379902	114.197357	2.671605	0.000000	-1.898297	0.000000	0.000000	0.000000	-0.144127	0.023932	-0.008426	0.000000	0.000000	3.000000	20.000000	0.000000
1647.218394	-0.047048	0.562455	-0.037994	83.658752	63.379902	114.197357	2.671605	0.000000	-1.898297	0.000000	0.000000	0.000000	-0.144127	0.023932	-0.008426	0.000000	0.000000	3.000000	20.000000	0.000000
1647.221728	-0.047048	0.562455	-0.037994	83.654427	63.206230	114.083038	2.671605	0.000000	-1.898297	0.000000	0.000000	0.000000	-0.144127	0.023932	-0.008426	0.000000	0.000000	3.000000	20.000000	0.000000
1647.225061	-0.047048	0.562455	-0.037994	83.654427	63.206230	114.083038	2.671605	0.000000	-1.898297	0.000000	0.000000	0.000000	-0.144127	0.023932	-0.008426	0.000000	0.000000	3.000000	20.000000	0.000000
1647.228394	-0.047547	0.562518	-0.038043	83.654427	63.206230	114.083038	2.671605	0.000000	-1.898297	0.000000	0.000000	0.000000	-0.149472	0.018885	-0.014769	0.000000	0.000000	3.000000	20.000000	0.000000
1647.231728	-0.048044	0.562604	-0.038099	83.651215	63.059177	113.987541	2.647584	0.000000	-1.899701	0.000000	0.000000	0.000000	-0.149258	0.025801	-0.016668	0.000000	0.000000	3.000000	20.000000	0.000000
1647.235061	-0.048044	0.562604	-0.038099	83.651215	63.059177	113.987541	2.647584	0.000000	-1.899701	0.000000	0.000000	0.000000	-0.149258	0.025801	-0.016668	0.000000	0.000000	3.000000	20.000000	0.000000
1647.238394	-0.048044	0.562604	-0.038099	83.651215	63.059177	113.987541	2.647584	0.000000	-1.899701	0.000000	0.000000	0.000000	-0.149258	0.025801	-0.016668	0.000000	0.000000	3.000000	20.000000	0.000000
1647.241728	-0.048044	0.562604	-0.038099	83.649399	62.908913	113.887100	2.597796	0.000000	-1.904940	0.000000	0.000000	0.000000	-0.149258	0.025801	-0.016668	0.000000	0.000000	3.000000	20.000000	0.000000
1647.245061	-0.048537	0.562656	-0.038192	83.649399	62.908913	113.887100	2.597796	0.000000	-1.904940	0.000000	0.000000	0.000000	-0.147966	0.015691	-0.027837	0.000000	0.000000	3.000000	20.000000	0.000000
1647.248394	-0.048537	0.562656	-0.038192	83.649399	62.908913	113.887100	2.597796	0.000000	-1.904940	0.000000	0.000000	0.000000	-0.147966	0.015691	-0.027837	0.000000	0.000000	3.000000	20.000000	0.000000
1647.251728	-0.049050	0.562709	-0.038287	83.647171	62.785484	113.802147	2.597796	0.000000	-1.904940	0.000000	0.000000	0.000000	-0.153886	0.015683	-0.028712	0.000000	0.000000	3.000000	20.000000	0.000000
1647.255061	-0.049050	0.562709	-0.038287	83.647171	62.785484	113.802147	2.597796	0.000000	-1.904940	0.000000	0.000000	0.000000	-0.153886	0.015683	-0.028712	0.000000	0.000000	3.000000	20.000000	0.000000
1647.258394	-0.049050	0.562709	-0.038287	83.647171	62.785484	113.802147	2.597796	0.000000	-1.904940	0.000000	0.000000	0.000000	-0.153886	0.015683	-0.028712	0.000000	0.000000	3.000000	20.000000	0.000000
1647.261728	-0.049050	0.562709	-0.038287	83.646065	62.685764	113.703880	2.547487	0.000000	-1.914365	0.000000	0.000000	0.000000	-0.153886	0.015683	-0.028712	0.000000	0.000000	3.000000	20.000000	0.000000
1647.265061	-0.049584	0.562738	-0.038380	83.646065	62.685764	113.703880	2.547487	0.000000	-1.914365	0.000000	0.000000	0.000000	-0.160005	0.008771	-0.027890	0.000000	0.000000	3.000000	20.000000	0.000000
1647.268394	-0.049584	0.562738	-0.038380	83.646065	62.685764	113.703880	2.547487	0.000000	-1.914365	0.000000	0.000000	0.000000	-0.160005	0.008771	-0.027890	0.000000	0.000000	3.000000	20.000000	0.000000
1647.271728	-0.050157	0.562744	-0.038473	83.646065	62.606888	113.560287	2.547487	0.000000	-1.914365	0.000000	0.000000	0.000000	-0.172088	0.001859	-0.027804	0.000000	0.000000	3.000000	20.000000	0.000000
1647.275061	-0.050157	0.562744	-0.038473	83.646065	62.606888	113.560287	2.547487	0.000000	-1.914365	0.000000	0.000000	0.000000	-0.172088	0.001859	-0.027804	0.000000	0.000000	3.000000	20.000000	0.000000
1647.278394	-0.050157	0.562744	-0.038473	83.646065	62.606888	113.560287	2.547487	0.000000	-1.914365	0.000000	0.000000	0.000000	-0.172088	0.001859	-0.027804	0.000000	0.000000	3.000000	20.000000	0.000000
1647.281728	-0.050157	0.562744	-0.038473	83.647141	62.537979	113.267609	2.492139	0.000000	-1.923648	0.000000	0.000000	0.000000	-0.172088	0.001859	-0.027804	0.000000	0.000000	3.000000	20.000000	0.000000
1647.285061	-0.050848	0.562733	-0.038599	83.647141	62.537979	113.267609	2.492139	0.000000	-1.923648	0.000000	0.000000	0.000000	-0.207143	-0.003205	-0.037870	0.000000	0.000000	3.000000	20.000000	0.000000
1647.288394	-0.050848	0.562733	-0.038599	83.647141	62.537979	113.267609	2.492139	0.000000	-1.923648	0.000000	0.000000	0.000000	-0.207143	-0.003205	-0.037870	0.000000	0.000000	3.000000	20.000000	0.000000
1647.291728	-0.051442	0.562693	-0.038685	83.648430	62.532597	112.906975	2.492139	0.000000	-1.923648	0.000000	0.000000	0.000000	-0.178357	-0.011979	-0.025625	0.000000	0.000000	3.000000	20.000000	0.000000
1647.295061	-0.051442	0.562693	-0.038685	83.648430	62.532597	112.906975	2.492139	0.000000	-1.923648	0.000000	0.000000	0.000000	-0.178357	-0.011979	-0.025625	0.000000	0.000000	3.000000	20.000000	0.000000
1647.298394	-0.051442	0.562693	-0.038685	83.648430	62.532597	112.906975	2.492139	0.000000	-1.923648	0.000000	0.000000	0.000000	-0.178357	-0.011979	-0.025625	0.000000	0.000000	3.000000	20.000000	0.000000
1647.301728	-0.051442	0.562693	-0.038685	83.647354	62.528770	112.331215	2.427889	0.000000	-1.934230	0.000000	0.000000	0.000000	-0.178357	-0.011979	-0.025625	0.000000	0.000000	3.000000	20.000000	0.000000
1647.305061	-0.052111	0.562643	-0.038823	83.647354	62.528770	112.331215	2.427889	0.000000	-1.934230	0.000000	0.000000	0.000000	-0.200569	-0.015160	-0.041538	0.000000	0.000000	3.000000	20.000000	0.000000
1647.308394	-0.052111	0.562643	-0.038823	83.647354	62.528770	112.331215	2.427889	0.000000	-1.934230	0.000000	0.000000	0.000000	-0.200569	-0.015160	-0.041538	0.000000	0.000000	3.000000	20.000000	0.000000
1647.311728	-0.052797	0.562576	-0.038983	83.615456	62.588078	111.857819	2.427889	0.000000	-1.934230	0.000000	0.000000	0.000000	-0.205738	-0.020211	-0.048101	0.000000	0.000000	3.000000	20.000000	0.000000
1647.315061	-0.052797	0.562576	-0.038983	83.615456	62.588078	111.857819	2.427889	0.000000	-1.934230	0.000000	0.000000	0.000000	-0.205738	-0.020211	-0.048101	0.000000	0.000000	3.000000	20.000000	0.000000
1647.318394	-0.052797	0.562576	-0.038983	83.615456	62.588078	111.857819	2.427889	0.000000	-1.934230	0.000000	0.000000	0.000000	-0.205738	-0.020211	-0.048101	0.000000	0.000000	3.000000	20.000000	0.000000
1647.321728	-0.052797	0.562576	-0.038983	83.546333	62.747547	111.915688	2.360171	0.000000	-1.949170	0.000000	0.000000	0.000000	-0.205738	-0.020211	-0.048101	0.000000	0.000000	3.000000	20.000000	0.000000
1647.325061	-0.053507	0.562519	-0.039105	83.546333	62.747547	111.915688	2.360171	0.000000	-1.949170	0.000000	0.000000	0.000000	-0.213199	-0.017016	-0.036515	0.000000	0.000000	3.000000	20.000000	0.000000
1647.328394	-0.053507	0.562519	-0.039105	83.546333	62.747547	111.915688	2.360171	0.000000	-1.949170	0.000000	0.000000	0.000000	-0.213199	-0.017016	-0.036515	0.000000	0.000000	3.000000	20.000000	0.000000
1647.331728	-0.054237	0.562485	-0.039236	83.476524	62.843586	112.190010	2.360171	0.000000	-1.949170	0.000000	0.000000	0.000000	-0.218849	-0.010100	-0.039363	0.000000	0.000000	3.000000	20.000000	0.000000
1647.335061	-0.054237	0.562485	-0.039236	83.476524	62.843586	112.190010	2.360171	0.000000	-1.949170	0.000000	0.000000	0.000000	-0.218849	-0.010100	-0.039363	0.000000	0.000000	3.000000	20.000000	0.000000
1647.338394	-0.054237	0.562485	-0.039236	83.476524	62.843586	112.190010	2.360171	0.000000	-1.949170	0.000000	0.000000	0.000000	-0.218849	-0.010100	-0.039363	0.000000	0.000000	3.000000	20.000000	0.000000
1647.341728	-0.054237	0.562485	-0.039236	83.437981	62.892056	112.382797	2.288163	0.000000	-1.961816	0.000000	0.000000	0.000000	-0.218849	-0.010100	-0.039363	0.000000	0.000000	3.000000	20.000000	0.000000
1647.345061	-0.055006	0.562451	-0.039374	83.437981	62.892056	112.382797	2.288163	0.000000	-1.961816	0.000000	0.000000	0.000000	-0.230661	-0.010104	-0.041312	0.000000	0.000000	3.000000	20.000000	0.000000
1647.348394	-0.055006	0.562451	-0.039374	83.437981	62.892056	112.382797	2.288163	0.000000	-1.961816	0.000000	0.000000	0.000000	-0.230661	-0.010104	-0.041312	0.000000	0.000000	3.000000	20.000000	0.000000
1647.351728	-0.055796	0.562435	-0.039498	83.435112	62.837189	112.434029	2.288163	0.000000	-1.961816	0.000000	0.000000	0.000000	-0.237246	-0.005055	-0.037046	0.000000	0.000000	3.000000	20.000000	0.000000
1647.355061	-0.055796	0.562435	-0.039498	83.435112	62.837189	112.434029	2.288163	0.000000	-1.961816	0.000000	0.000000	0.000000	-0.237246	-0.005055	-0.037046	0.000000	0.000000	3.000000	20.000000	0.000000
1647.358394	-0.055796	0.562435	-0.039498	83.435112	62.837189	112.434029	2.288163	0.000000	-1.961816	0.000000	0.000000	0.000000	-0.237246	-0.005055	-0.037046	0.000000	0.000000	3.000000	20.000000	0.000000
1647.361728	-0.055796	0.562435	-0.039498	83.436607	62.793217	112.453117	2.210178	0.000000	-1.974876	0.000000	0.000000	0.000000	-0.237246	-0.005055	-0.037046	0.000000	0.000000	3.000000	20.000000	0.000000
1647.365061	-0.056547	0.562441	-0.039623	83.436607	62.793217	112.453117	2.210178	0.000000	-1.974876	0.000000	0.000000	0.000000	-0.225039	0.001873	-0.037591	0.000000	0.000000	3.000000	20.000000	0.000000
1647.368394	-0.056547	0.562441	-0.039623	83.436607	62.793217	112.453117	2.210178	0.000000	-1.974876	0.000000	0.000000	0.000000	-0.225039	0.001873	-0.037591	0.000000	0.000000	3.000000	20.000000	0.000000
1647.371728	-0.057296	0.562447	-0.039749	83.442047	62.893795	112.496498	2.210178	0.000000	-1.974876	0.000000	0.000000	0.000000	-0.224958	0.001845	-0.037997	0.000000	0.000000	3.000000	20.000000	0.000000
1647.375061	-0.057296	0.562447	-0.039749	83.442047	62.893795	112.496498	2.210178	0.000000	-1.974876	0.000000	0.000000	0.000000	-0.224958	0.001845	-0.037997	0.000000	0.000000	3.000000	20.000000	0.000000
1647.378394	-0.057296	0.562447	-0.039749	83.442047	62.893795	112.496498	2.210178	0.000000	-1.974876	0.000000	0.000000	0.000000	-0.224958	0.001845	-0.037997	0.000000	0.000000	3.000000	20.000000	0.000000
1647.381728	-0.057296	0.562447	-0.039749	83.448715	63.150101	112.498787	2.135179	0.000000	-1.987474	0.000000	0.000000	0.000000	-0.224958	0.001845	-0.037997	0.000000	0.000000	3.000000	20.000000	0.000000
1647.385061	-0.058003	0.562459	-0.039896	83.448715	63.150101	112.498787	2.135179	0.000000	-1.987474	0.000000	0.000000	0.000000	-0.211990	0.003720	-0.043940	0.000000	0.000000	3.000000	20.000000	0.000000
1647.388394	-0.058003	0.562459	-0.039896	83.448715	63.150101	112.498787	2.135179	0.000000	-1.987474	0.000000	0.000000	0.000000	-0.211990	0.003720	-0.043940	0.000000	0.000000	3.000000	20.000000	0.000000
1647.391728	-0.058728	0.562495	-0.040052	83.462471	63.660942	112.786842	2.135179	0.000000	-1.987474	0.000000	0.000000	0.000000	-0.217590	0.010603	-0.046842	0.000000	0.000000	3.000000	20.000000	0.000000
1647.395061	-0.058728	0.562495	-0.040052	83.462471	63.660942	112.786842	2.135179	0.000000	-1.987474	0.000000	0.000000	0.000000	-0.217590	0.010603	-0.046842	0.000000	0.000000	3.000000	20.000000	0.000000
1647.398394	-0.058728	0.562495	-0.040052	83.462471	63.660942	112.786842	2.135179	0.000000	-1.987474	0.000000	0.000000	0.000000	-0.217590	0.010603	-0.046842	0.000000	0.000000	3.000000	20.000000	0.000000
1647.401728	-0.058728	0.562495	-0.040052	83.479355	64.351944	113.456024	2.063582	0.000000	-2.002604	0.000000	0.000000	0.000000	-0.217590	0.010603	-0.046842	0.000000	0.000000	3.000000	20.000000	0.000000
1647.405061	-0.059470	0.562536	-0.040236	83.479355	64.351944	113.456024	2.063582	0.000000	-2.002604	0.000000	0.000000	0.000000	-0.222393	0.012468	-0.055258	0.000000	0.000000	3.000000	20.000000	0.000000
1647.408394	-0.059470	0.562536	-0.040236	83.479355	64.351944	113.456024	2.063582	0.000000	-2.002604	0.000000	0.000000	0.000000	-0.222393	0.012468	-0.055258	0.000000	0.000000	3.000000	20.000000	0.000000
1647.411728	-0.060186	0.562607	-0.040449	83.490845	64.859428	114.054260	2.063582	0.000000	-2.002604	0.000000	0.000000	0.000000	-0.215030	0.021209	-0.063693	0.000000	0.000000	3.000000	20.000000	0.000000
1647.415061	-0.060186	0.562607	-0.040449	83.490845	64.859428	114.054260	2.063582	0.000000	-2.002604	0.000000	0.000000	0.000000	-0.215030	0.021209	-0.063693	0.000000	0.000000	3.000000	20.000000	0.000000
1647.418394	-0.060186	0.562607	-0.040449	83.490845	64.859428	114.054260	2.063582	0.000000	-2.002604	0.000000	0.000000	0.000000	-0.215030	0.021209	-0.063693	0.000000	0.000000	3.000000	20.000000	0.000000
1647.421728	-0.060186	0.562607	-0.040449	83.496933	65.095322	114.372330	1.990678	0.000000	-2.022429	0.000000	0.000000	0.000000	-0.215030	0.021209	-0.063693	0.000000	0.000000	3.000000	20.000000	0.000000
1647.425061	-0.060922	0.562678	-0.040665	83.496933	65.095322	114.372330	1.990678	0.000000	-2.022429	0.000000	0.000000	0.000000	-0.220792	0.021187	-0.064934	0.000000	0.000000	3.000000	20.000000	0.000000
1647.428394	-0.060922	0.562678	-0.040665	83.496933	65.095322	114.372330	1.990678	0.000000	-2.022429	0.000000	0.000000	0.000000	-0.220792	0.021187	-0.064934	0.000000	0.000000	3.000000	20.000000	0.000000
1647.431728	-0.061632	0.562737	-0.040922	83.496666	65.022728	114.351639	1.990678	0.000000	-2.022429	0.000000	0.000000	0.000000	-0.212813	0.017960	-0.077109	0.000000	0.000000	3.000000	20.000000	0.000000
1647.435061	-0.061632	0.562737	-0.040922	83.496666	65.022728	114.351639	1.990678	0.000000	-2.022429	0.000000	0.000000	0.000000	-0.212813	0.017960	-0.077109	0.000000	0.000000	3.000000	20.000000	0.000000
1647.438394	-0.061632	0.562737	-0.040922	83.496666	65.022728	114.351639	1.990678	0.000000	-2.022429	0.000000	0.000000	0.000000	-0.212813	0.017960	-0.077109	0.000000	0.000000	3.000000	20.000000	0.000000
1647.441728	-0.061632	0.562737	-0.040922	83.495758	64.895767	114.181534	1.918411	0.000000	-2.046103	0.000000	0.000000	0.000000	-0.212813	0.017960	-0.077109	0.000000	0.000000	3.000000	20.000000	0.000000
1647.445061	-0.062321	0.562797	-0.041177	83.495758	64.895767	114.181534	1.918411	0.000000	-2.046103	0.000000	0.000000	0.000000	-0.206673	0.017970	-0.076589	0.000000	0.000000	3.000000	20.000000	0.000000
1647.448394	-0.062321	0.562797	-0.041177	83.495758	64.895767	114.181534	1.918411	0.000000	-2.046103	0.000000	0.000000	0.000000	-0.206673	0.017970	-0.076589	0.000000	0.000000	3.000000	20.000000	0.000000
1647.451728	-0.063052	0.562851	-0.041416	83.494820	64.768768	113.851852	1.918411	0.000000	-2.046103	0.000000	0.000000	0.000000	-0.219396	0.016094	-0.071548	0.000000	0.000000	3.000000	20.000000	0.000000
1647.455061	-0.063052	0.562851	-0.041416	83.494820	64.768768	113.851852	1.918411	0.000000	-2.046103	0.000000	0.000000	0.000000	-0.219396	0.016094	-0.071548	0.000000	0.000000	3.000000	20.000000	0.000000
1647.458394	-0.063052	0.562851	-0.041416	83.494820	64.768768	113.851852	1.918411	0.000000	-2.046103	0.000000	0.000000	0.000000	-0.219396	0.016094	-0.071548	0.000000	0.000000	3.000000	20.000000	0.000000
1647.461728	-0.063052	0.562851	-0.041416	83.495789	64.689095	113.583229	1.847399	0.000000	-2.070793	0.000000	0.000000	0.000000	-0.219396	0.016094	-0.071548	0.000000	0.000000	3.000000	20.000000	0.000000
1647.465061	-0.063800	0.562865	-0.041671	83.495789	64.689095	113.583229	1.847399	0.000000	-2.070793	0.000000	0.000000	0.000000	-0.224540	0.004139	-0.076602	0.000000	0.000000	3.000000	20.000000	0.000000
1647.468394	-0.063800	0.562865	-0.041671	83.495789	64.689095	113.583229	1.847399	0.000000	-2.070793	0.000000	0.000000	0.000000	-0.224540	0.004139	-0.076602	0.000000	0.000000	3.000000	20.000000	0.000000
1647.471728	-0.064585	0.562862	-0.041952	83.497543	64.630241	113.580383	1.847399	0.000000	-2.070793	0.000000	0.000000	0.000000	-0.235297	-0.000926	-0.084315	0.000000	0.000000	3.000000	20.000000	0.000000
1647.475061	-0.064585	0.562862	-0.041952	83.497543	64.630241	113.580383	1.847399	0.000000	-2.070793	0.000000	0.000000	0.000000	-0.235297	-0.000926	-0.084315	0.000000	0.000000	3.000000	20.000000	0.000000
1647.478394	-0.064585	0.562862	-0.041952	83.497543	64.630241	113.580383	1.847399	0.000000	-2.070793	0.000000	0.000000	0.000000	-0.235297	-0.000926	-0.084315	0.000000	0.000000	3.000000	20.000000	0.000000
1647.481728	-0.064585	0.562862	-0.041952	83.499352	64.565941	113.617424	1.770760	0.000000	-2.097613	0.000000	0.000000	0.000000	-0.235297	-0.000926	-0.084315	0.000000	0.000000	3.000000	20.000000	0.000000
1647.485061	-0.065431	0.562853	-0.042220	83.499352	64.565941	113.617424	1.770760	0.000000	-2.097613	0.000000	0.000000	0.000000	-0.253901	-0.002761	-0.080380	0.000000	0.000000	3.000000	20.000000	0.000000
1647.488394	-0.065431	0.562853	-0.042220	83.499352	64.565941	113.617424	1.770760	0.000000	-2.097613	0.000000	0.000000	0.000000	-0.253901	-0.002761	-0.080380	0.000000	0.000000	3.000000	20.000000	0.000000
1647.491728	-0.066296	0.562843	-0.042493	83.501457	64.516396	113.658577	1.770760	0.000000	-2.097613	0.000000	0.000000	0.000000	-0.259553	-0.002790	-0.081844	0.000000	0.000000	3.000000	20.000000	0.000000
1647.495061	-0.066296	0.562843	-0.042493	83.501457	64.516396	113.658577	1.770760	0.000000	-2.097613	0.000000	0.000000	0.000000	-0.259553	-0.002790	-0.081844	0.000000	0.000000	3.000000	20.000000	0.000000
1647.498394	-0.066296	0.562843	-0.042493	83.501457	64.516396	113.658577	1.770760	0.000000	-2.097613	0.000000	0.000000	0.000000	-0.259553	-0.002790	-0.081844	0.000000	0.000000	3.000000	20.000000	0.000000
1647.501728	-0.066296	0.562843	-0.042493	83.501640	64.462975	113.593559	1.685184	0.000000	-2.124650	0.000000	0.000000	0.000000	-0.259553	-0.002790	-0.081844	0.000000	0.000000	3.000000	20.000000	0.000000
1647.505061	-0.067160	0.562857	-0.042773	83.501640	64.462975	113.593559	1.685184	0.000000	-2.124650	0.000000	0.000000	0.000000	-0.259017	0.004101	-0.084096	0.000000	0.000000	3.000000	20.000000	0.000000
1647.508394	-0.067160	0.562857	-0.042773	83.501640	64.462975	113.593559	1.685184	0.000000	-2.124650	0.000000	0.000000	0.000000	-0.259017	0.004101	-0.084096	0.000000	0.000000	3.000000	20.000000	0.000000
1647.511728	-0.067999	0.562877	-0.043076	83.500587	64.514763	113.492996	1.685184	0.000000	-2.124650	0.000000	0.000000	0.000000	-0.251674	0.005920	-0.090840	0.000000	0.000000	3.000000	20.000000	0.000000
1647.515061	-0.067999	0.562877	-0.043076	83.500587	64.514763	113.492996	1.685184	0.000000	-2.124650	0.000000	0.000000	0.000000	-0.251674	0.005920	-0.090840	0.000000	0.000000	3.000000	20.000000	0.000000
1647.518394	-0.067999	0.562877	-0.043076	83.500587	64.514763	113.492996	1.685184	0.000000	-2.124650	0.000000	0.000000	0.000000	-0.251674	0.005920	-0.090840	0.000000	0.000000	3.000000	20.000000	0.000000
1647.521728	-0.067999	0.562877	-0.043076	83.489853	64.660919	113.540543	1.600069	0.000000	-2.153806	0.000000	0.000000	0.000000	-0.251674	0.005920	-0.090840	0.000000	0.000000	3.000000	20.000000	0.000000
1647.525061	-0.068816	0.562919	-0.043383	83.489853	64.660919	113.540543	1.600069	0.000000	-2.153806	0.000000	0.000000	0.000000	-0.245204	0.012782	-0.092081	0.000000	0.000000	3.000000	20.000000	0.000000
1647.528394	-0.068816	0.562919	-0.043383	83.489853	64.660919	113.540543	1.600069	0.000000	-2.153806	0.000000	0.000000	0.000000	-0.245204	0.012782	-0.092081	0.000000	0.000000	3.000000	20.000000	0.000000
1647.531728	-0.069592	0.562985	-0.043691	83.463310	64.907616	113.829071	1.600069	0.000000	-2.153806	0.000000	0.000000	0.000000	-0.232847	0.019644	-0.092295	0.000000	0.000000	3.000000	20.000000	0.000000
1647.535061	-0.069592	0.562985	-0.043691	83.463310	64.907616	113.829071	1.600069	0.000000	-2.153806	0.000000	0.000000	0.000000	-0.232847	0.019644	-0.092295	0.000000	0.000000	3.000000	20.000000	0.000000
1647.538394	-0.069592	0.562985	-0.043691	83.463310	64.907616	113.829071	1.600069	0.000000	-2.153806	0.000000	0.000000	0.000000	-0.232847	0.019644	-0.092295	0.000000	0.000000	3.000000	20.000000	0.000000
1647.541728	-0.069592	0.562985	-0.043691	83.416527	65.157883	114.212921	1.520394	0.000000	-2.184535	0.000000	0.000000	0.000000	-0.232847	0.019644	-0.092295	0.000000	0.000000	3.000000	20.000000	0.000000
1647.545061	-0.070344	0.563056	-0.044020	83.416527	65.157883	114.212921	1.520394	0.000000	-2.184535	0.000000	0.000000	0.000000	-0.225460	0.021416	-0.098903	0.000000	0.000000	3.000000	20.000000	0.000000
1647.548394	-0.070344	0.563056	-0.044020	83.416527	65.157883	114.212921	1.520394	0.000000	-2.184535	0.000000	0.000000	0.000000	-0.225460	0.021416	-0.098903	0.000000	0.000000	3.000000	20.000000	0.000000
1647.551728	-0.071062	0.563138	-0.044303	83.375229	65.313736	114.424614	1.520394	0.000000	-2.184535	0.000000	0.000000	0.000000	-0.215572	0.024622	-0.084676	0.000000	0.000000	3.000000	20.000000	0.000000
1647.555061	-0.071062	0.563138	-0.044303	83.375229	65.313736	114.424614	1.520394	0.000000	-2.184535	0.000000	0.000000	0.000000	-0.215572	0.024622	-0.084676	0.000000	0.000000	3.000000	20.000000	0.000000
1647.558394	-0.071062	0.563138	-0.044303	83.375229	65.313736	114.424614	1.520394	0.000000	-2.184535	0.000000	0.000000	0.000000	-0.215572	0.024622	-0.084676	0.000000	0.000000	3.000000	20.000000	0.000000
1647.561728	-0.071062	0.563138	-0.044303	83.366295	65.352867	114.325432	1.446889	0.000000	-2.215132	0.000000	0.000000	0.000000	-0.215572	0.024622	-0.084676	0.000000	0.000000	3.000000	20.000000	0.000000
1647.565061	-0.071796	0.563203	-0.044608	83.366295	65.352867	114.325432	1.446889	0.000000	-2.215132	0.000000	0.000000	0.000000	-0.220261	0.019555	-0.091532	0.000000	0.000000	3.000000	20.000000	0.000000
1647.568394	-0.071796	0.563203	-0.044608	83.366295	65.352867	114.325432	1.446889	0.000000	-2.215132	0.000000	0.000000	0.000000	-0.220261	0.019555	-0.091532	0.000000	0.000000	3.000000	20.000000	0.000000
1647.571728	-0.072534	0.563262	-0.044890	83.367027	65.320259	114.070953	1.446889	0.000000	-2.215132	0.000000	0.000000	0.000000	-0.221253	0.017717	-0.084767	0.000000	0.000000	3.000000	20.000000	0.000000
1647.575061	-0.072534	0.563262	-0.044890	83.367027	65.320259	114.070953	1.446889	0.000000	-2.215132	0.000000	0.000000	0.000000	-0.221253	0.017717	-0.084767	0.000000	0.000000	3.000000	20.000000	0.000000
1647.578394	-0.072534	0.563262	-0.044890	83.367027	65.320259	114.070953	1.446889	0.000000	-2.215132	0.000000	0.000000	0.000000	-0.221253	0.017717	-0.084767	0.000000	0.000000	3.000000	20.000000	0.000000
1647.581728	-0.072534	0.563262	-0.044890	83.368210	65.293724	113.910637	1.373303	0.000000	-2.244515	0.000000	0.000000	0.000000	-0.221253	0.017717	-0.084767	0.000000	0.000000	3.000000	20.000000	0.000000
1647.585061	-0.073263	0.563311	-0.045216	83.368210	65.293724	113.910637	1.373303	0.000000	-2.244515	0.000000	0.000000	0.000000	-0.218770	0.014462	-0.097775	0.000000	0.000000	3.000000	20.000000	0.000000
1647.588394	-0.073263	0.563311	-0.045216	83.368210	65.293724	113.910637	1.373303	0.000000	-2.244515	0.000000	0.000000	0.000000	-0.218770	0.014462	-0.097775	0.000000	0.000000	3.000000	20.000000	0.000000
1647.591728	-0.073988	0.563342	-0.045562	83.369278	65.233559	113.940620	1.373303	0.000000	-2.244515	0.000000	0.000000	0.000000	-0.217504	0.009371	-0.103613	0.000000	0.000000	3.000000	20.000000	0.000000
1647.595061	-0.073988	0.563342	-0.045562	83.369278	65.233559	113.940620	1.373303	0.000000	-2.244515	0.000000	0.000000	0.000000	-0.217504	0.009371	-0.103613	0.000000	0.000000	3.000000	20.000000	0.000000
1647.598394	-0.073988	0.563342	-0.045562	83.369278	65.233559	113.940620	1.373303	0.000000	-2.244515	0.000000	0.000000	0.000000	-0.217504	0.009371	-0.103613	0.000000	0.000000	3.000000	20.000000	0.000000
1647.601728	-0.073988	0.563342	-0.045562	83.370102	65.156303	113.966888	1.300591	0.000000	-2.278080	0.000000	0.000000	0.000000	-0.217504	0.009371	-0.103613	0.000000	0.000000	3.000000	20.000000	0.000000
1647.605061	-0.074688	0.563379	-0.045929	83.370102	65.156303	113.966888	1.300591	0.000000	-2.278080	0.000000	0.000000	0.000000	-0.210035	0.011152	-0.110095	0.000000	0.000000	3.000000	20.000000	0.000000
1647.608394	-0.074688	0.563379	-0.045929	83.370102	65.156303	113.966888	1.300591	0.000000	-2.278080	0.000000	0.000000	0.000000	-0.210035	0.011152	-0.110095	0.000000	0.000000	3.000000	20.000000	0.000000
1647.611728	-0.075383	0.563422	-0.046321	83.370872	65.076309	113.985176	1.300591	0.000000	-2.278080	0.000000	0.000000	0.000000	-0.208399	0.012903	-0.117614	0.000000	0.000000	3.000000	20.000000	0.000000
1647.615061	-0.075383	0.563422	-0.046321	83.370872	65.076309	113.985176	1.300591	0.000000	-2.278080	0.000000	0.000000	0.000000	-0.208399	0.012903	-0.117614	0.000000	0.000000	3.000000	20.000000	0.000000
1647.618394	-0.075383	0.563422	-0.046321	83.370872	65.076309	113.985176	1.300591	0.000000	-2.278080	0.000000	0.000000	0.000000	-0.208399	0.012903	-0.117614	0.000000	0.000000	3.000000	20.000000	0.000000
1647.621728	-0.075383	0.563422	-0.046321	83.371643	65.004433	114.011375	1.230852	0.000000	-2.316031	0.000000	0.000000	0.000000	-0.208399	0.012903	-0.117614	0.000000	0.000000	3.000000	20.000000	0.000000
1647.625061	-0.076048	0.563477	-0.046758	83.371643	65.004433	114.011375	1.230852	0.000000	-2.316031	0.000000	0.000000	0.000000	-0.199547	0.016454	-0.131200	0.000000	0.000000	3.000000	20.000000	0.000000
1647.628394	-0.076048	0.563477	-0.046758	83.371643	65.004433	114.011375	1.230852	0.000000	-2.316031	0.000000	0.000000	0.000000	-0.199547	0.016454	-0.131200	0.000000	0.000000	3.000000	20.000000	0.000000
1647.631728	-0.076693	0.563532	-0.047193	83.372475	64.929932	114.029694	1.230852	0.000000	-2.316031	0.000000	0.000000	0.000000	-0.193315	0.016391	-0.130443	0.000000	0.000000	3.000000	20.000000	0.000000
1647.635061	-0.076693	0.563532	-0.047193	83.372475	64.929932	114.029694	1.230852	0.000000	-2.316031	0.000000	0.000000	0.000000	-0.193315	0.016391	-0.130443	0.000000	0.000000	3.000000	20.000000	0.000000
1647.638394	-0.076693	0.563532	-0.047193	83.372475	64.929932	114.029694	1.230852	0.000000	-2.316031	0.000000	0.000000	0.000000	-0.193315	0.016391	-0.130443	0.000000	0.000000	3.000000	20.000000	0.000000
1647.641728	-0.076693	0.563532	-0.047193	83.373985	64.889603	114.066254	1.165375	0.000000	-2.359638	0.000000	0.000000	0.000000	-0.193315	0.016391	-0.130443	0.000000	0.000000	3.000000	20.000000	0.000000
1647.645061	-0.077317	0.563563	-0.047619	83.373985	64.889603	114.066254	1.165375	0.000000	-2.359638	0.000000	0.000000	0.000000	-0.187424	0.009515	-0.127943	0.000000	0.000000	3.000000	20.000000	0.000000
1647.648394	-0.077317	0.563563	-0.047619	83.373985	64.889603	114.066254	1.165375	0.000000	-2.359638	0.000000	0.000000	0.000000	-0.187424	0.009515	-0.127943	0.000000	0.000000	3.000000	20.000000	0.000000
1647.651728	-0.077902	0.563595	-0.048039	83.375580	64.852104	114.039078	1.165375	0.000000	-2.359638	0.000000	0.000000	0.000000	-0.175406	0.009469	-0.126019	0.000000	0.000000	3.000000	20.000000	0.000000
1647.655061	-0.077902	0.563595	-0.048039	83.375580	64.852104	114.039078	1.165375	0.000000	-2.359638	0.000000	0.000000	0.000000	-0.175406	0.009469	-0.126019	0.000000	0.000000	3.000000	20.000000	0.000000
1647.658394	-0.077902	0.563595	-0.048039	83.375580	64.852104	114.039078	1.165375	0.000000	-2.359638	0.000000	0.000000	0.000000	-0.175406	0.009469	-0.126019	0.000000	0.000000	3.000000	20.000000	0.000000
1647.661728	-0.077902	0.563595	-0.048039	83.376343	64.791176	113.818039	1.104903	0.000000	-2.401965	0.000000	0.000000	0.000000	-0.175406	0.009469	-0.126019	0.000000	0.000000	3.000000	20.000000	0.000000
1647.665061	-0.078450	0.563643	-0.048435	83.376343	64.791176	113.818039	1.104903	0.000000	-2.401965	0.000000	0.000000	0.000000	-0.164468	0.014457	-0.118609	0.000000	0.000000	3.000000	20.000000	0.000000
1647.668394	-0.078450	0.563643	-0.048435	83.376343	64.791176	113.818039	1.104903	0.000000	-2.401965	0.000000	0.000000	0.000000	-0.164468	0.014457	-0.118609	0.000000	0.000000	3.000000	20.000000	0.000000
1647.671728	-0.078983	0.563685	-0.048803	83.377121	64.735695	113.796455	1.104903	0.000000	-2.401965	0.000000	0.000000	0.000000	-0.159734	0.012643	-0.110562	0.000000	0.000000	3.000000	20.000000	0.000000
1647.675061	-0.078983	0.563685	-0.048803	83.377121	64.735695	113.796455	1.104903	0.000000	-2.401965	0.000000	0.000000	0.000000	-0.159734	0.012643	-0.110562	0.000000	0.000000	3.000000	20.000000	0.000000
1647.678394	-0.078983	0.563685	-0.048803	83.377121	64.735695	113.796455	1.104903	0.000000	-2.401965	0.000000	0.000000	0.000000	-0.159734	0.012643	-0.110562	0.000000	0.000000	3.000000	20.000000	0.000000
1647.681728	-0.078983	0.563685	-0.048803	83.377121	64.659492	113.788445	1.050869	0.000000	-2.440161	0.000000	0.000000	0.000000	-0.159734	0.012643	-0.110562	0.000000	0.000000	3.000000	20.000000	0.000000
1647.685061	-0.079474	0.563750	-0.049171	83.377121	64.659492	113.788445	1.050869	0.000000	-2.440161	0.000000	0.000000	0.000000	-0.147509	0.019428	-0.110230	0.000000	0.000000	3.000000	20.000000	0.000000
1647.688394	-0.079474	0.563750	-0.049171	83.377121	64.659492	113.788445	1.050869	0.000000	-2.440161	0.000000	0.000000	0.000000	-0.147509	0.019428	-0.110230	0.000000	0.000000	3.000000	20.000000	0.000000
1647.691728	-0.079938	0.563842	-0.049471	83.376343	64.562683	113.762177	1.050869	0.000000	-2.440161	0.000000	0.000000	0.000000	-0.139175	0.027714	-0.090126	0.000000	0.000000	3.000000	20.000000	0.000000
1647.695061	-0.079938	0.563842	-0.049471	83.376343	64.562683	113.762177	1.050869	0.000000	-2.440161	0.000000	0.000000	0.000000	-0.139175	0.027714	-0.090126	0.000000	0.000000	3.000000	20.000000	0.000000
1647.698394	-0.079938	0.563842	-0.049471	83.376343	64.562683	113.762177	1.050869	0.000000	-2.440161	0.000000	0.000000	0.000000	-0.139175	0.027714	-0.090126	0.000000	0.000000	3.000000	20.000000	0.000000
1647.701728	-0.079938	0.563842	-0.049471	83.375580	64.471283	113.735878	1.003088	0.000000	-2.473553	0.000000	0.000000	0.000000	-0.139175	0.027714	-0.090126	0.000000	0.000000	3.000000	20.000000	0.000000
1647.705061	-0.080332	0.563907	-0.049821	83.375580	64.471283	113.735878	1.003088	0.000000	-2.473553	0.000000	0.000000	0.000000	-0.118032	0.019333	-0.104869	0.000000	0.000000	3.000000	20.000000	0.000000
1647.708394	-0.080332	0.563907	-0.049821	83.375580	64.471283	113.735878	1.003088	0.000000	-2.473553	0.000000	0.000000	0.000000	-0.118032	0.019333	-0.104869	0.000000	0.000000	3.000000	20.000000	0.000000
1647.711728	-0.080713	0.563982	-0.050125	83.374748	64.385376	113.709618	1.003088	0.000000	-2.473553	0.000000	0.000000	0.000000	-0.114525	0.022580	-0.091266	0.000000	0.000000	3.000000	20.000000	0.000000
1647.715061	-0.080713	0.563982	-0.050125	83.374748	64.385376	113.709618	1.003088	0.000000	-2.473553	0.000000	0.000000	0.000000	-0.114525	0.022580	-0.091266	0.000000	0.000000	3.000000	20.000000	0.000000
1647.718394	-0.080713	0.563982	-0.050125	83.374748	64.385376	113.709618	1.003088	0.000000	-2.473553	0.000000	0.000000	0.000000	-0.114525	0.022580	-0.091266	0.000000	0.000000	3.000000	20.000000	0.000000
1647.721728	-0.080713	0.563982	-0.050125	83.377892	64.376152	113.758850	0.964329	0.000000	-2.506242	0.000000	0.000000	0.000000	-0.114525	0.022580	-0.091266	0.000000	0.000000	3.000000	20.000000	0.000000
1647.725061	-0.081094	0.564018	-0.050535	83.377892	64.376152	113.758850	0.964329	0.000000	-2.506242	0.000000	0.000000	0.000000	-0.114055	0.010891	-0.123116	0.000000	0.000000	3.000000	20.000000	0.000000
1647.728394	-0.081094	0.564018	-0.050535	83.377892	64.376152	113.758850	0.964329	0.000000	-2.506242	0.000000	0.000000	0.000000	-0.114055	0.010891	-0.123116	0.000000	0.000000	3.000000	20.000000	0.000000
1647.731728	-0.081473	0.564054	-0.050946	83.379402	64.363091	113.811424	0.964329	0.000000	-2.506242	0.000000	0.000000	0.000000	-0.113812	0.010823	-0.123234	0.000000	0.000000	3.000000	20.000000	0.000000
1647.735061	-0.081473	0.564054	-0.050946	83.379402	64.363091	113.811424	0.964329	0.000000	-2.506242	0.000000	0.000000	0.000000	-0.113812	0.010823	-0.123234	0.000000	0.000000	3.000000	20.000000	0.000000
1647.738394	-0.081473	0.564054	-0.050946	83.379402	64.363091	113.811424	0.964329	0.000000	-2.506242	0.000000	0.000000	0.000000	-0.113812	0.010823	-0.123234	0.000000	0.000000	3.000000	20.000000	0.000000
1647.741728	-0.081473	0.564054	-0.050946	83.381683	64.376190	113.890312	0.926351	0.000000	-2.547300	0.000000	0.000000	0.000000	-0.113812	0.010823	-0.123234	0.000000	0.000000	3.000000	20.000000	0.000000
1647.745061	-0.081886	0.564074	-0.051383	83.381683	64.376190	113.890312	0.926351	0.000000	-2.547300	0.000000	0.000000	0.000000	-0.124031	0.005736	-0.131110	0.000000	0.000000	3.000000	20.000000	0.000000
1647.748394	-0.081886	0.564074	-0.051383	83.381683	64.376190	113.890312	0.926351	0.000000	-2.547300	0.000000	0.000000	0.000000	-0.124031	0.005736	-0.131110	0.000000	0.000000	3.000000	20.000000	0.000000
1647.751728	-0.082318	0.564093	-0.051824	83.383987	64.383972	113.969330	0.926351	0.000000	-2.547300	0.000000	0.000000	0.000000	-0.129527	0.005672	-0.132422	0.000000	0.000000	3.000000	20.000000	0.000000
1647.755061	-0.082318	0.564093	-0.051824	83.383987	64.383972	113.969330	0.926351	0.000000	-2.547300	0.000000	0.000000	0.000000	-0.129527	0.005672	-0.132422	0.000000	0.000000	3.000000	20.000000	0.000000
1647.758394	-0.082318	0.564093	-0.051824	83.383987	64.383972	113.969330	0.926351	0.000000	-2.547300	0.000000	0.000000	0.000000	-0.129527	0.005672	-0.132422	0.000000	0.000000	3.000000	20.000000	0.000000
1647.761728	-0.082318	0.564093	-0.051824	83.385529	64.365639	114.022079	0.884091	0.000000	-2.591222	0.000000	0.000000	0.000000	-0.129527	0.005672	-0.132422	0.000000	0.000000	3.000000	20.000000	0.000000
1647.765061	-0.082735	0.564105	-0.052239	83.385529	64.365639	114.022079	0.884091	0.000000	-2.591222	0.000000	0.000000	0.000000	-0.124925	0.003886	-0.124249	0.000000	0.000000	3.000000	20.000000	0.000000
1647.768394	-0.082735	0.564105	-0.052239	83.385529	64.365639	114.022079	0.884091	0.000000	-2.591222	0.000000	0.000000	0.000000	-0.124925	0.003886	-0.124249	0.000000	0.000000	3.000000	20.000000	0.000000
1647.771728	-0.083111	0.564141	-0.052651	83.387848	64.381645	114.101158	0.884091	0.000000	-2.591222	0.000000	0.000000	0.000000	-0.112785	0.010625	-0.123737	0.000000	0.000000	3.000000	20.000000	0.000000
1647.775061	-0.083111	0.564141	-0.052651	83.387848	64.381645	114.101158	0.884091	0.000000	-2.591222	0.000000	0.000000	0.000000	-0.112785	0.010625	-0.123737	0.000000	0.000000	3.000000	20.000000	0.000000
1647.778394	-0.083111	0.564141	-0.052651	83.387848	64.381645	114.101158	0.884091	0.000000	-2.591222	0.000000	0.000000	0.000000	-0.112785	0.010625	-0.123737	0.000000	0.000000	3.000000	20.000000	0.000000
1647.781728	-0.083111	0.564141	-0.052651	83.388557	64.353477	114.127563	0.844473	0.000000	-2.632553	0.000000	0.000000	0.000000	-0.112785	0.010625	-0.123737	0.000000	0.000000	3.000000	20.000000	0.000000
1647.785061	-0.083433	0.564170	-0.053028	83.388557	64.353477	114.127563	0.844473	0.000000	-2.632553	0.000000	0.000000	0.000000	-0.096753	0.008830	-0.113143	0.000000	0.000000	3.000000	20.000000	0.000000
1647.788394	-0.083433	0.564170	-0.053028	83.388557	64.353477	114.127563	0.844473	0.000000	-2.632553	0.000000	0.000000	0.000000	-0.096753	0.008830	-0.113143	0.000000	0.000000	3.000000	20.000000	0.000000
1647.791728	-0.083433	0.564170	-0.053028	83.390839	64.385826	114.206673	0.844473	0.000000	-2.632553	0.000000	0.000000	0.000000	-0.096753	0.008830	-0.113143	0.000000	0.000000	3.000000	20.000000	0.000000
1647.795061	-0.083433	0.564170	-0.053028	83.390839	64.385826	114.206673	0.844473	0.000000	-2.632553	0.000000	0.000000	0.000000	-0.096753	0.008830	-0.113143	0.000000	0.000000	3.000000	20.000000	0.000000
1647.798394	-0.083678	0.564200	-0.053390	83.390839	64.385826	114.206673	0.844473	0.000000	-2.632553	0.000000	0.000000	0.000000	-0.073555	0.008785	-0.108461	0.000000	0.000000	3.000000	20.000000	0.000000
1647.801728	-0.083900	0.564212	-0.053766	83.393066	64.426476	114.285927	0.828347	0.000000	-2.651411	0.000000	0.000000	0.000000	-0.066529	0.003722	-0.112746	0.000000	0.000000	3.000000	20.000000	0.000000
1647.805061	-0.083900	0.564212	-0.053766	83.393066	64.426476	114.285927	0.828347	0.000000	-2.651411	0.000000	0.000000	0.000000	-0.066529	0.003722	-0.112746	0.000000	0.000000	3.000000	20.000000	0.000000
1647.808394	-0.083900	0.564212	-0.053766	83.393066	64.426476	114.285927	0.828347	0.000000	-2.651411	0.000000	0.000000	0.000000	-0.066529	0.003722	-0.112746	0.000000	0.000000	3.000000	20.000000	0.000000
1647.811728	-0.083900	0.564212	-0.053766	83.396095	64.493416	114.391632	0.805000	0.000000	-2.688278	0.000000	0.000000	0.000000	-0.066529	0.003722	-0.112746	0.000000	0.000000	3.000000	20.000000	0.000000
1647.815061	-0.084098	0.564207	-0.054156	83.396095	64.493416	114.391632	0.805000	0.000000	-2.688278	0.000000	0.000000	0.000000	-0.059506	-0.001388	-0.117020	0.000000	0.000000	3.000000	20.000000	0.000000
1647.818394	-0.084098	0.564207	-0.054156	83.396095	64.493416	114.391632	0.805000	0.000000	-2.688278	0.000000	0.000000	0.000000	-0.059506	-0.001388	-0.117020	0.000000	0.000000	3.000000	20.000000	0.000000
1647.821728	-0.084098	0.564207	-0.054156	83.400581	64.556305	114.494301	0.805000	0.000000	-2.688278	0.000000	0.000000	0.000000	-0.059506	-0.001388	-0.117020	0.000000	0.000000	3.000000	20.000000	0.000000
1647.825061	-0.084098	0.564207	-0.054156	83.400581	64.556305	114.494301	0.805000	0.000000	-2.688278	0.000000	0.000000	0.000000	-0.059506	-0.001388	-0.117020	0.000000	0.000000	3.000000	20.000000	0.000000
1647.828394	-0.084292	0.564186	-0.054564	83.400581	64.556305	114.494301	0.805000	0.000000	-2.688278	0.000000	0.000000	0.000000	-0.058222	-0.006476	-0.122488	0.000000	0.000000	3.000000	20.000000	0.000000
1647.831728	-0.084524	0.564164	-0.054980	83.404266	64.647034	114.626694	0.795082	0.000000	-2.707782	0.000000	0.000000	0.000000	-0.069523	-0.006503	-0.124936	0.000000	0.000000	3.000000	20.000000	0.000000
1647.835061	-0.084524	0.564164	-0.054980	83.404266	64.647034	114.626694	0.795082	0.000000	-2.707782	0.000000	0.000000	0.000000	-0.069523	-0.006503	-0.124936	0.000000	0.000000	3.000000	20.000000	0.000000
1647.838394	-0.084524	0.564164	-0.054980	83.404266	64.647034	114.626694	0.795082	0.000000	-2.707782	0.000000	0.000000	0.000000	-0.069523	-0.006503	-0.124936	0.000000	0.000000	3.000000	20.000000	0.000000
1647.841728	-0.084524	0.564164	-0.054980	83.407120	64.703407	114.732742	0.773791	0.000000	-2.749019	0.000000	0.000000	0.000000	-0.069523	-0.006503	-0.124936	0.000000	0.000000	3.000000	20.000000	0.000000
1647.845061	-0.084792	0.564165	-0.055411	83.407120	64.703407	114.732742	0.773791	0.000000	-2.749019	0.000000	0.000000	0.000000	-0.080427	0.000171	-0.129120	0.000000	0.000000	3.000000	20.000000	0.000000
1647.848394	-0.084792	0.564165	-0.055411	83.407120	64.703407	114.732742	0.773791	0.000000	-2.749019	0.000000	0.000000	0.000000	-0.080427	0.000171	-0.129120	0.000000	0.000000	3.000000	20.000000	0.000000
1647.851728	-0.084792	0.564165	-0.055411	83.410042	64.759865	114.838844	0.773791	0.000000	-2.749019	0.000000	0.000000	0.000000	-0.080427	0.000171	-0.129120	0.000000	0.000000	3.000000	20.000000	0.000000
1647.855061	-0.084792	0.564165	-0.055411	83.410042	64.759865	114.838844	0.773791	0.000000	-2.749019	0.000000	0.000000	0.000000	-0.080427	0.000171	-0.129120	0.000000	0.000000	3.000000	20.000000	0.000000
1647.858394	-0.085069	0.564176	-0.055800	83.410042	64.759865	114.838844	0.773791	0.000000	-2.749019	0.000000	0.000000	0.000000	-0.082886	0.003471	-0.116617	0.000000	0.000000	3.000000	20.000000	0.000000
1647.861728	-0.085320	0.564193	-0.056208	83.412148	64.790062	114.910561	0.760387	0.000000	-2.770539	0.000000	0.000000	0.000000	-0.075468	0.005111	-0.122610	0.000000	0.000000	3.000000	20.000000	0.000000
1647.865061	-0.085320	0.564193	-0.056208	83.412148	64.790062	114.910561	0.760387	0.000000	-2.770539	0.000000	0.000000	0.000000	-0.075468	0.005111	-0.122610	0.000000	0.000000	3.000000	20.000000	0.000000
1647.868394	-0.085320	0.564193	-0.056208	83.412148	64.790062	114.910561	0.760387	0.000000	-2.770539	0.000000	0.000000	0.000000	-0.075468	0.005111	-0.122610	0.000000	0.000000	3.000000	20.000000	0.000000
1647.871728	-0.085320	0.564193	-0.056208	83.412064	64.803352	114.966728	0.733994	0.000000	-2.810410	0.000000	0.000000	0.000000	-0.075468	0.005111	-0.122610	0.000000	0.000000	3.000000	20.000000	0.000000
1647.875061	-0.085538	0.564205	-0.056585	83.412064	64.803352	114.966728	0.733994	0.000000	-2.810410	0.000000	0.000000	0.000000	-0.065403	0.003384	-0.113092	0.000000	0.000000	3.000000	20.000000	0.000000
1647.878394	-0.085538	0.564205	-0.056585	83.412064	64.803352	114.966728	0.733994	0.000000	-2.810410	0.000000	0.000000	0.000000	-0.065403	0.003384	-0.113092	0.000000	0.000000	3.000000	20.000000	0.000000
1647.881728	-0.085538	0.564205	-0.056585	83.414177	64.849983	115.046516	0.733994	0.000000	-2.810410	0.000000	0.000000	0.000000	-0.065403	0.003384	-0.113092	0.000000	0.000000	3.000000	20.000000	0.000000
1647.885061	-0.085538	0.564205	-0.056585	83.414177	64.849983	115.046516	0.733994	0.000000	-2.810410	0.000000	0.000000	0.000000	-0.065403	0.003384	-0.113092	0.000000	0.000000	3.000000	20.000000	0.000000
1647.888394	-0.085708	0.564227	-0.056908	83.414177	64.849983	115.046516	0.733994	0.000000	-2.810410	0.000000	0.000000	0.000000	-0.050841	0.006688	-0.096904	0.000000	0.000000	3.000000	20.000000	0.000000
1647.891728	-0.085783	0.564227	-0.057299	83.416351	64.907524	115.126335	0.723094	0.000000	-2.829259	0.000000	0.000000	0.000000	-0.022560	-0.000073	-0.117183	0.000000	0.000000	3.000000	20.000000	0.000000
1647.895061	-0.085783	0.564227	-0.057299	83.416351	64.907524	115.126335	0.723094	0.000000	-2.829259	0.000000	0.000000	0.000000	-0.022560	-0.000073	-0.117183	0.000000	0.000000	3.000000	20.000000	0.000000
1647.898394	-0.085783	0.564227	-0.057299	83.416351	64.907524	115.126335	0.723094	0.000000	-2.829259	0.000000	0.000000	0.000000	-0.022560	-0.000073	-0.117183	0.000000	0.000000	3.000000	20.000000	0.000000
1647.901728	-0.085783	0.564227	-0.057299	83.419121	64.994156	115.232712	0.710860	0.000000	-2.864940	0.000000	0.000000	0.000000	-0.022560	-0.000073	-0.117183	0.000000	0.000000	3.000000	20.000000	0.000000
1647.905061	-0.085844	0.564221	-0.057662	83.419121	64.994156	115.232712	0.710860	0.000000	-2.864940	0.000000	0.000000	0.000000	-0.018320	-0.001796	-0.108834	0.000000	0.000000	3.000000	20.000000	0.000000
1647.908394	-0.085844	0.564221	-0.057662	83.419121	64.994156	115.232712	0.710860	0.000000	-2.864940	0.000000	0.000000	0.000000	-0.018320	-0.001796	-0.108834	0.000000	0.000000	3.000000	20.000000	0.000000
1647.911728	-0.085844	0.564221	-0.057662	83.423294	65.131218	115.392593	0.710860	0.000000	-2.864940	0.000000	0.000000	0.000000	-0.018320	-0.001796	-0.108834	0.000000	0.000000	3.000000	20.000000	0.000000
1647.915061	-0.085844	0.564221	-0.057662	83.423294	65.131218	115.392593	0.710860	0.000000	-2.864940	0.000000	0.000000	0.000000	-0.018320	-0.001796	-0.108834	0.000000	0.000000	3.000000	20.000000	0.000000
1647.918394	-0.085892	0.564186	-0.058084	83.423294	65.131218	115.392593	0.710860	0.000000	-2.864940	0.000000	0.000000	0.000000	-0.014370	-0.010243	-0.126850	0.000000	0.000000	3.000000	20.000000	0.000000
1647.921728	-0.085968	0.564141	-0.058557	83.428101	65.294960	115.579330	0.707807	0.000000	-2.883079	0.000000	0.000000	0.000000	-0.022930	-0.013639	-0.141891	0.000000	0.000000	3.000000	20.000000	0.000000
1647.925061	-0.085968	0.564141	-0.058557	83.428101	65.294960	115.579330	0.707807	0.000000	-2.883079	0.000000	0.000000	0.000000	-0.022930	-0.013639	-0.141891	0.000000	0.000000	3.000000	20.000000	0.000000
1647.928394	-0.085968	0.564141	-0.058557	83.428101	65.294960	115.579330	0.707807	0.000000	-2.883079	0.000000	0.000000	0.000000	-0.022930	-0.013639	-0.141891	0.000000	0.000000	3.000000	20.000000	0.000000
1647.931728	-0.085968	0.564141	-0.058557	83.433502	65.480141	115.793098	0.701590	0.000000	-2.927870	0.000000	0.000000	0.000000	-0.022930	-0.013639	-0.141891	0.000000	0.000000	3.000000	20.000000	0.000000
1647.935061	-0.086082	0.564095	-0.059039	83.433502	65.480141	115.793098	0.701590	0.000000	-2.927870	0.000000	0.000000	0.000000	-0.034146	-0.013710	-0.144368	0.000000	0.000000	3.000000	20.000000	0.000000
1647.938394	-0.086082	0.564095	-0.059039	83.433502	65.480141	115.793098	0.701590	0.000000	-2.927870	0.000000	0.000000	0.000000	-0.034146	-0.013710	-0.144368	0.000000	0.000000	3.000000	20.000000	0.000000
1647.941728	-0.086206	0.564016	-0.059560	83.438759	65.660202	116.007210	0.701590	0.000000	-2.927870	0.000000	0.000000	0.000000	-0.037302	-0.023799	-0.156494	0.000000	0.000000	3.000000	20.000000	0.000000
1647.945061	-0.086206	0.564016	-0.059560	83.438759	65.660202	116.007210	0.701590	0.000000	-2.927870	0.000000	0.000000	0.000000	-0.037302	-0.023799	-0.156494	0.000000	0.000000	3.000000	20.000000	0.000000
1647.948394	-0.086206	0.564016	-0.059560	83.438759	65.660202	116.007210	0.701590	0.000000	-2.927870	0.000000	0.000000	0.000000	-0.037302	-0.023799	-0.156494	0.000000	0.000000	3.000000	20.000000	0.000000
1647.951728	-0.086206	0.564016	-0.059560	83.443123	65.868286	116.251259	0.689682	0.000000	-2.978013	0.000000	0.000000	0.000000	-0.037302	-0.023799	-0.156494	0.000000	0.000000	3.000000	20.000000	0.000000
1647.955061	-0.086316	0.563931	-0.060054	83.443123	65.868286	116.251259	0.689682	0.000000	-2.978013	0.000000	0.000000	0.000000	-0.033023	-0.025487	-0.148158	0.000000	0.000000	3.000000	20.000000	0.000000
1647.958394	-0.086316	0.563931	-0.060054	83.443123	65.868286	116.251259	0.689682	0.000000	-2.978013	0.000000	0.000000	0.000000	-0.033023	-0.025487	-0.148158	0.000000	0.000000	3.000000	20.000000	0.000000
1647.961728	-0.086422	0.563829	-0.060566	83.438850	66.112137	116.538933	0.689682	0.000000	-2.978013	0.000000	0.000000	0.000000	-0.031684	-0.030548	-0.153633	0.000000	0.000000	3.000000	20.000000	0.000000
1647.965061	-0.086422	0.563829	-0.060566	83.438850	66.112137	116.538933	0.689682	0.000000	-2.978013	0.000000	0.000000	0.000000	-0.031684	-0.030548	-0.153633	0.000000	0.000000	3.000000	20.000000	0.000000
1647.968394	-0.086422	0.563829	-0.060566	83.438850	66.112137	116.538933	0.689682	0.000000	-2.978013	0.000000	0.000000	0.000000	-0.031684	-0.030548	-0.153633	0.000000	0.000000	3.000000	20.000000	0.000000
1647.971728	-0.086422	0.563829	-0.060566	83.418587	66.343544	116.825958	0.678898	0.000000	-3.028312	0.000000	0.000000	0.000000	-0.031684	-0.030548	-0.153633	0.000000	0.000000	3.000000	20.000000	0.000000
1647.975061	-0.086480	0.563739	-0.061024	83.418587	66.343544	116.825958	0.678898	0.000000	-3.028312	0.000000	0.000000	0.000000	-0.017348	-0.027197	-0.137393	0.000000	0.000000	3.000000	20.000000	0.000000
1647.978394	-0.086480	0.563739	-0.061024	83.418587	66.343544	116.825958	0.678898	0.000000	-3.028312	0.000000	0.000000	0.000000	-0.017348	-0.027197	-0.137393	0.000000	0.000000	3.000000	20.000000	0.000000
1647.981728	-0.086480	0.563739	-0.061024	83.388496	66.562759	117.100182	0.678898	0.000000	-3.028312	0.000000	0.000000	0.000000	-0.017348	-0.027197	-0.137393	0.000000	0.000000	3.000000	20.000000	0.000000
1647.985061	-0.086480	0.563739	-0.061024	83.388496	66.562759	117.100182	0.678898	0.000000	-3.028312	0.000000	0.000000	0.000000	-0.017348	-0.027197	-0.137393	0.000000	0.000000	3.000000	20.000000	0.000000
1647.988394	-0.086490	0.563659	-0.061428	83.388496	66.562759	117.100182	0.678898	0.000000	-3.028312	0.000000	0.000000	0.000000	-0.003081	-0.023822	-0.121138	0.000000	0.000000	3.000000	20.000000	0.000000
1647.991728	-0.086468	0.563574	-0.061800	83.364403	66.781937	117.361969	0.676006	0.000000	-3.051211	0.000000	0.000000	0.000000	0.006675	-0.025474	-0.111547	0.000000	0.000000	3.000000	20.000000	0.000000
1647.995061	-0.086468	0.563574	-0.061800	83.364403	66.781937	117.361969	0.676006	0.000000	-3.051211	0.000000	0.000000	0.000000	0.006675	-0.025474	-0.111547	0.000000	0.000000	3.000000	20.000000	0.000000
1647.998394	-0.086468	0.563574	-0.061800	83.364403	66.781937	117.361969	0.676006	0.000000	-3.051211	0.000000	0.000000	0.000000	0.006675	-0.025474	-0.111547	0.000000	0.000000	3.000000	20.000000	0.000000
1648.001728	-0.086468	0.563574	-0.061800	83.362976	66.993698	117.584839	0.676606	0.000000	-3.089992	0.000000	0.000000	0.000000	0.006675	-0.025474	-0.111547	0.000000	0.000000	3.000000	20.000000	0.000000
1648.005061	-0.086413	0.563484	-0.062140	83.362976	66.993698	117.584839	0.676606	0.000000	-3.089992	0.000000	0.000000	0.000000	0.016401	-0.027092	-0.101960	0.000000	0.000000	3.000000	20.000000	0.000000
1648.008394	-0.086413	0.563484	-0.062140	83.362976	66.993698	117.584839	0.676606	0.000000	-3.089992	0.000000	0.000000	0.000000	0.016401	-0.027092	-0.101960	0.000000	0.000000	3.000000	20.000000	0.000000
1648.011728	-0.086413	0.563484	-0.062140	83.367622	67.202660	117.797951	0.676606	0.000000	-3.089992	0.000000	0.000000	0.000000	0.016401	-0.027092	-0.101960	0.000000	0.000000	3.000000	20.000000	0.000000
1648.015061	-0.086413	0.563484	-0.062140	83.367622	67.202660	117.797951	0.676606	0.000000	-3.089992	0.000000	0.000000	0.000000	0.016401	-0.027092	-0.101960	0.000000	0.000000	3.000000	20.000000	0.000000
1648.018394	-0.086368	0.563405	-0.062438	83.367622	67.202660	117.797951	0.676606	0.000000	-3.089992	0.000000	0.000000	0.000000	0.013661	-0.023714	-0.089385	0.000000	0.000000	3.000000	20.000000	0.000000
1648.021728	-0.086294	0.563314	-0.062774	83.372116	67.414597	118.011299	0.679339	0.000000	-3.106985	0.000000	0.000000	0.000000	0.022045	-0.027121	-0.100770	0.000000	0.000000	3.000000	20.000000	0.000000
1648.025061	-0.086294	0.563314	-0.062774	83.372116	67.414597	118.011299	0.679339	0.000000	-3.106985	0.000000	0.000000	0.000000	0.022045	-0.027121	-0.100770	0.000000	0.000000	3.000000	20.000000	0.000000
1648.028394	-0.086294	0.563314	-0.062774	83.372116	67.414597	118.011299	0.679339	0.000000	-3.106985	0.000000	0.000000	0.000000	0.022045	-0.027121	-0.100770	0.000000	0.000000	3.000000	20.000000	0.000000
1648.031728	-0.086294	0.563314	-0.062774	83.376999	67.650551	118.251602	0.685291	0.000000	-3.138678	0.000000	0.000000	0.000000	0.022045	-0.027121	-0.100770	0.000000	0.000000	3.000000	20.000000	0.000000
1648.035061	-0.086237	0.563185	-0.063126	83.376999	67.650551	118.251602	0.685291	0.000000	-3.138678	0.000000	0.000000	0.000000	0.017262	-0.038722	-0.105773	0.000000	0.000000	3.000000	20.000000	0.000000
1648.038394	-0.086237	0.563185	-0.063126	83.376999	67.650551	118.251602	0.685291	0.000000	-3.138678	0.000000	0.000000	0.000000	0.017262	-0.038722	-0.105773	0.000000	0.000000	3.000000	20.000000	0.000000
1648.041728	-0.086237	0.563185	-0.063126	83.382393	67.913582	118.519112	0.685291	0.000000	-3.138678	0.000000	0.000000	0.000000	0.017262	-0.038722	-0.105773	0.000000	0.000000	3.000000	20.000000	0.000000
1648.045061	-0.086237	0.563185	-0.063126	83.382393	67.913582	118.519112	0.685291	0.000000	-3.138678	0.000000	0.000000	0.000000	0.017262	-0.038722	-0.105773	0.000000	0.000000	3.000000	20.000000	0.000000
1648.048394	-0.086174	0.563062	-0.063503	83.382393	67.913582	118.519112	0.685291	0.000000	-3.138678	0.000000	0.000000	0.000000	0.018841	-0.037107	-0.112954	0.000000	0.000000	3.000000	20.000000	0.000000
1648.051728	-0.086130	0.562938	-0.063883	83.387611	68.174316	118.787071	0.688168	0.000000	-3.156307	0.000000	0.000000	0.000000	0.013258	-0.037100	-0.114209	0.000000	0.000000	3.000000	20.000000	0.000000
1648.055061	-0.086130	0.562938	-0.063883	83.387611	68.174316	118.787071	0.688168	0.000000	-3.156307	0.000000	0.000000	0.000000	0.013258	-0.037100	-0.114209	0.000000	0.000000	3.000000	20.000000	0.000000
1648.058394	-0.086130	0.562938	-0.063883	83.387611	68.174316	118.787071	0.688168	0.000000	-3.156307	0.000000	0.000000	0.000000	0.013258	-0.037100	-0.114209	0.000000	0.000000	3.000000	20.000000	0.000000
1648.061728	-0.086130	0.562938	-0.063883	83.391647	68.465172	119.084351	0.693518	0.000000	-3.194167	0.000000	0.000000	0.000000	0.013258	-0.037100	-0.114209	0.000000	0.000000	3.000000	20.000000	0.000000
1648.065061	-0.086076	0.562803	-0.064306	83.391647	68.465172	119.084351	0.693518	0.000000	-3.194167	0.000000	0.000000	0.000000	0.016050	-0.040481	-0.126848	0.000000	0.000000	3.000000	20.000000	0.000000
1648.068394	-0.086076	0.562803	-0.064306	83.391647	68.465172	119.084351	0.693518	0.000000	-3.194167	0.000000	0.000000	0.000000	0.016050	-0.040481	-0.126848	0.000000	0.000000	3.000000	20.000000	0.000000
1648.071728	-0.086076	0.562803	-0.064306	83.385445	68.705048	119.340752	0.693518	0.000000	-3.194167	0.000000	0.000000	0.000000	0.016050	-0.040481	-0.126848	0.000000	0.000000	3.000000	20.000000	0.000000
1648.075061	-0.086076	0.562803	-0.064306	83.385445	68.705048	119.340752	0.693518	0.000000	-3.194167	0.000000	0.000000	0.000000	0.016050	-0.040481	-0.126848	0.000000	0.000000	3.000000	20.000000	0.000000
1648.078394	-0.085993	0.562701	-0.064685	83.385445	68.705048	119.340752	0.693518	0.000000	-3.194167	0.000000	0.000000	0.000000	0.024868	-0.030503	-0.113509	0.000000	0.000000	3.000000	20.000000	0.000000
1648.081728	-0.085881	0.562633	-0.065018	83.355774	68.907440	119.580315	0.696193	0.000000	-3.215308	0.000000	0.000000	0.000000	0.033649	-0.020541	-0.100163	0.000000	0.000000	3.000000	20.000000	0.000000
1648.085061	-0.085881	0.562633	-0.065018	83.355774	68.907440	119.580315	0.696193	0.000000	-3.215308	0.000000	0.000000	0.000000	0.033649	-0.020541	-0.100163	0.000000	0.000000	3.000000	20.000000	0.000000
1648.088394	-0.085881	0.562633	-0.065018	83.355774	68.907440	119.580315	0.696193	0.000000	-3.215308	0.000000	0.000000	0.000000	0.033649	-0.020541	-0.100163	0.000000	0.000000	3.000000	20.000000	0.000000
1648.091728	-0.085881	0.562633	-0.065018	83.284843	68.983368	119.730469	0.705946	0.000000	-3.250920	0.000000	0.000000	0.000000	0.033649	-0.020541	-0.100163	0.000000	0.000000	3.000000	20.000000	0.000000
1648.095061	-0.085760	0.562576	-0.065306	83.284843	68.983368	119.730469	0.705946	0.000000	-3.250920	0.000000	0.000000	0.000000	0.036453	-0.017171	-0.086346	0.000000	0.000000	3.000000	20.000000	0.000000
1648.098394	-0.085760	0.562576	-0.065306	83.284843	68.983368	119.730469	0.705946	0.000000	-3.250920	0.000000	0.000000	0.000000	0.036453	-0.017171	-0.086346	0.000000	0.000000	3.000000	20.000000	0.000000
1648.101728	-0.085760	0.562576	-0.065306	83.191536	68.782684	119.627350	0.705946	0.000000	-3.250920	0.000000	0.000000	0.000000	0.036453	-0.017171	-0.086346	0.000000	0.000000	3.000000	20.000000	0.000000
1648.105061	-0.085760	0.562576	-0.065306	83.191536	68.782684	119.627350	0.705946	0.000000	-3.250920	0.000000	0.000000	0.000000	0.036453	-0.017171	-0.086346	0.000000	0.000000	3.000000	20.000000	0.000000
1648.108394	-0.085614	0.562546	-0.065526	83.191536	68.782684	119.627350	0.705946	0.000000	-3.250920	0.000000	0.000000	0.000000	0.043631	-0.008812	-0.065839	0.000000	0.000000	3.000000	20.000000	0.000000
1648.111728	-0.085614	0.562546	-0.065526	83.102066	68.296135	119.235321	0.712021	0.000000	-3.265311	0.000000	0.000000	0.000000	0.043631	-0.008812	-0.065839	0.000000	0.000000	3.000000	20.000000	0.000000
1648.115061	-0.085614	0.562546	-0.065526	83.102066	68.296135	119.235321	0.712021	0.000000	-3.265311	0.000000	0.000000	0.000000	0.043631	-0.008812	-0.065839	0.000000	0.000000	3.000000	20.000000	0.000000
1648.118394	-0.085614	0.562546	-0.065526	83.102066	68.296135	119.235321	0.712021	0.000000	-3.265311	0.000000	0.000000	0.000000	0.043631	-0.008812	-0.065839	0.000000	0.000000	3.000000	20.000000	0.000000
1648.121728	-0.085358	0.562494	-0.065809	83.017670	67.756020	118.782974	0.719293	0.000000	-3.276285	0.000000	0.000000	0.000000	0.076980	-0.015615	-0.085032	0.000000	0.000000	3.000000	20.000000	0.000000
1648.125061	-0.085358	0.562494	-0.065809	83.017670	67.756020	118.782974	0.719293	0.000000	-3.276285	0.000000	0.000000	0.000000	0.076980	-0.015615	-0.085032	0.000000	0.000000	3.000000	20.000000	0.000000
1648.128394	-0.085358	0.562494	-0.065809	83.017670	67.756020	118.782974	0.719293	0.000000	-3.276285	0.000000	0.000000	0.000000	0.076980	-0.015615	-0.085032	0.000000	0.000000	3.000000	20.000000	0.000000
1648.131728	-0.085228	0.562472	-0.065869	82.932617	67.259331	118.373573	0.732123	0.000000	-3.290457	0.000000	0.000000	0.000000	0.038945	-0.006798	-0.017964	0.000000	0.000000	3.000000	20.000000	0.000000
1648.135061	-0.085228	0.562472	-0.065869	82.932617	67.259331	118.373573	0.732123	0.000000	-3.290457	0.000000	0.000000	0.000000	0.038945	-0.006798	-0.017964	0.000000	0.000000	3.000000	20.000000	0.000000
1648.138394	-0.085228	0.562472	-0.065869	82.932617	67.259331	118.373573	0.732123	0.000000	-3.290457	0.000000	0.000000	0.000000	0.038945	-0.006798	-0.017964	0.000000	0.000000	3.000000	20.000000	0.000000
1648.141728	-0.085228	0.562472	-0.065869	82.847115	66.810326	118.005905	0.738614	0.000000	-3.293451	0.000000	0.000000	0.000000	0.038945	-0.006798	-0.017964	0.000000	0.000000	3.000000	20.000000	0.000000
1648.145061	-0.085094	0.562455	-0.065859	82.847115	66.810326	118.005905	0.738614	0.000000	-3.293451	0.000000	0.000000	0.000000	0.040200	-0.004984	0.003019	0.000000	0.000000	3.000000	20.000000	0.000000
1648.148394	-0.085094	0.562455	-0.065859	82.847115	66.810326	118.005905	0.738614	0.000000	-3.293451	0.000000	0.000000	0.000000	0.040200	-0.004984	0.003019	0.000000	0.000000	3.000000	20.000000	0.000000
1648.151728	-0.084982	0.562455	-0.065835	82.761230	66.435944	117.714775	0.738614	0.000000	-3.293451	0.000000	0.000000	0.000000	0.033440	0.000005	0.007266	0.000000	0.000000	3.000000	20.000000	0.000000
1648.155061	-0.084982	0.562455	-0.065835	82.761230	66.435944	117.714775	0.738614	0.000000	-3.293451	0.000000	0.000000	0.000000	0.033440	0.000005	0.007266	0.000000	0.000000	3.000000	20.000000	0.000000
1648.158394	-0.084982	0.562455	-0.065835	82.761230	66.435944	117.714775	0.738614	0.000000	-3.293451	0.000000	0.000000	0.000000	0.033440	0.000005	0.007266	0.000000	0.000000	3.000000	20.000000	0.000000
1648.161728	-0.084982	0.562455	-0.065835	82.663284	66.359848	117.735031	0.750887	0.000000	-3.291737	0.000000	0.000000	0.000000	0.033440	0.000005	0.007266	0.000000	0.000000	3.000000	20.000000	0.000000
1648.165061	-0.084897	0.562488	-0.065778	82.663284	66.359848	117.735031	0.750887	0.000000	-3.291737	0.000000	0.000000	0.000000	0.025495	0.009966	0.016990	0.000000	0.000000	3.000000	20.000000	0.000000
1648.168394	-0.084897	0.562488	-0.065778	82.663284	66.359848	117.735031	0.750887	0.000000	-3.291737	0.000000	0.000000	0.000000	0.025495	0.009966	0.016990	0.000000	0.000000	3.000000	20.000000	0.000000
1648.171728	-0.084897	0.562488	-0.065778	82.558189	66.321129	117.800926	0.750887	0.000000	-3.291737	0.000000	0.000000	0.000000	0.025495	0.009966	0.016990	0.000000	0.000000	3.000000	20.000000	0.000000
1648.175061	-0.084897	0.562488	-0.065778	82.558189	66.321129	117.800926	0.750887	0.000000	-3.291737	0.000000	0.000000	0.000000	0.025495	0.009966	0.016990	0.000000	0.000000	3.000000	20.000000	0.000000
1648.178394	-0.084808	0.562527	-0.065652	82.558189	66.321129	117.800926	0.750887	0.000000	-3.291737	0.000000	0.000000	0.000000	0.026789	0.011780	0.037978	0.000000	0.000000	3.000000	20.000000	0.000000
1648.181728	-0.084808	0.562527	-0.065652	82.439789	66.240753	117.838753	0.755136	0.000000	-3.288905	0.000000	0.000000	0.000000	0.026789	0.011780	0.037978	0.000000	0.000000	3.000000	20.000000	0.000000
1648.185061	-0.084808	0.562527	-0.065652	82.439789	66.240753	117.838753	0.755136	0.000000	-3.288905	0.000000	0.000000	0.000000	0.026789	0.011780	0.037978	0.000000	0.000000	3.000000	20.000000	0.000000
1648.188394	-0.084808	0.562527	-0.065652	82.439789	66.240753	117.838753	0.755136	0.000000	-3.288905	0.000000	0.000000	0.000000	0.026789	0.011780	0.037978	0.000000	0.000000	3.000000	20.000000	0.000000
1648.191728	-0.084692	0.562767	-0.065196	82.296730	66.104561	117.843674	0.759601	0.000000	-3.282575	0.000000	0.000000	0.000000	0.034701	0.071810	0.136570	0.000000	0.000000	3.000000	20.000000	0.000000
1648.195061	-0.084692	0.562767	-0.065196	82.296730	66.104561	117.843674	0.759601	0.000000	-3.282575	0.000000	0.000000	0.000000	0.034701	0.071810	0.136570	0.000000	0.000000	3.000000	20.000000	0.000000
1648.198394	-0.084692	0.562767	-0.065196	82.296730	66.104561	117.843674	0.759601	0.000000	-3.282575	0.000000	0.000000	0.000000	0.034701	0.071810	0.136570	0.000000	0.000000	3.000000	20.000000	0.000000
1648.201728	-0.084608	0.562907	-0.064863	82.125854	65.964828	117.870842	0.765385	0.000000	-3.259814	0.000000	0.000000	0.000000	0.025154	0.041948	0.100095	0.000000	0.000000	3.000000	20.000000	0.000000
1648.205061	-0.084608	0.562907	-0.064863	82.125854	65.964828	117.870842	0.765385	0.000000	-3.259814	0.000000	0.000000	0.000000	0.025154	0.041948	0.100095	0.000000	0.000000	3.000000	20.000000	0.000000
1648.208394	-0.084608	0.562907	-0.064863	82.125854	65.964828	117.870842	0.765385	0.000000	-3.259814	0.000000	0.000000	0.000000	0.025154	0.041948	0.100095	0.000000	0.000000	3.000000	20.000000	0.000000
1648.211728	-0.084608	0.562907	-0.064863	81.946068	65.809433	117.885040	0.769577	0.000000	-3.243131	0.000000	0.000000	0.000000	0.025154	0.041948	0.100095	0.000000	0.000000	3.000000	20.000000	0.000000
1648.215061	-0.084500	0.563074	-0.064461	81.946068	65.809433	117.885040	0.769577	0.000000	-3.243131	0.000000	0.000000	0.000000	0.032528	0.050352	0.120556	0.000000	0.000000	3.000000	20.000000	0.000000
1648.218394	-0.084500	0.563074	-0.064461	81.946068	65.809433	117.885040	0.769577	0.000000	-3.243131	0.000000	0.000000	0.000000	0.032528	0.050352	0.120556	0.000000	0.000000	3.000000	20.000000	0.000000
1648.221728	-0.084388	0.563227	-0.063983	81.782738	65.638725	117.862007	0.769577	0.000000	-3.243131	0.000000	0.000000	0.000000	0.033632	0.045610	0.143186	0.000000	0.000000	3.000000	20.000000	0.000000
1648.225061	-0.084388	0.563227	-0.063983	81.782738	65.638725	117.862007	0.769577	0.000000	-3.243131	0.000000	0.000000	0.000000	0.033632	0.045610	0.143186	0.000000	0.000000	3.000000	20.000000	0.000000
1648.228394	-0.084388	0.563227	-0.063983	81.782738	65.638725	117.862007	0.769577	0.000000	-3.243131	0.000000	0.000000	0.000000	0.033632	0.045610	0.143186	0.000000	0.000000	3.000000	20.000000	0.000000
1648.231728	-0.084239	0.563357	-0.063493	81.635666	65.514175	117.862617	0.780604	0.000000	-3.199174	0.000000	0.000000	0.000000	0.044636	0.039014	0.147241	0.000000	0.000000	3.000000	20.000000	0.000000
1648.235061	-0.084239	0.563357	-0.063493	81.635666	65.514175	117.862617	0.780604	0.000000	-3.199174	0.000000	0.000000	0.000000	0.044636	0.039014	0.147241	0.000000	0.000000	3.000000	20.000000	0.000000
1648.238394	-0.084239	0.563357	-0.063493	81.635666	65.514175	117.862617	0.780604	0.000000	-3.199174	0.000000	0.000000	0.000000	0.044636	0.039014	0.147241	0.000000	0.000000	3.000000	20.000000	0.000000
1648.241728	-0.084239	0.563357	-0.063493	81.519417	65.407997	117.841324	0.788043	0.000000	-3.174634	0.000000	0.000000	0.000000	0.044636	0.039014	0.147241	0.000000	0.000000	3.000000	20.000000	0.000000
1648.245061	-0.084051	0.563426	-0.063001	81.519417	65.407997	117.841324	0.788043	0.000000	-3.174634	0.000000	0.000000	0.000000	0.056478	0.020797	0.147536	0.000000	0.000000	3.000000	20.000000	0.000000
1648.248394	-0.084051	0.563426	-0.063001	81.519417	65.407997	117.841324	0.788043	0.000000	-3.174634	0.000000	0.000000	0.000000	0.056478	0.020797	0.147536	0.000000	0.000000	3.000000	20.000000	0.000000
1648.251728	-0.083832	0.563445	-0.062560	81.447418	65.350250	117.820137	0.788043	0.000000	-3.174634	0.000000	0.000000	0.000000	0.065783	0.005751	0.132313	0.000000	0.000000	3.000000	20.000000	0.000000
1648.255061	-0.083832	0.563445	-0.062560	81.447418	65.350250	117.820137	0.788043	0.000000	-3.174634	0.000000	0.000000	0.000000	0.065783	0.005751	0.132313	0.000000	0.000000	3.000000	20.000000	0.000000
1648.258394	-0.083832	0.563445	-0.062560	81.447418	65.350250	117.820137	0.788043	0.000000	-3.174634	0.000000	0.000000	0.000000	0.065783	0.005751	0.132313	0.000000	0.000000	3.000000	20.000000	0.000000
1648.261728	-0.083832	0.563445	-0.062560	81.416656	65.340240	117.801888	0.808420	0.000000	-3.127993	0.000000	0.000000	0.000000	0.065783	0.005751	0.132313	0.000000	0.000000	3.000000	20.000000	0.000000
1648.265061	-0.083652	0.563420	-0.062116	81.416656	65.340240	117.801888	0.808420	0.000000	-3.127993	0.000000	0.000000	0.000000	0.053997	-0.007551	0.133286	0.000000	0.000000	3.000000	20.000000	0.000000
1648.268394	-0.083652	0.563420	-0.062116	81.416656	65.340240	117.801888	0.808420	0.000000	-3.127993	0.000000	0.000000	0.000000	0.053997	-0.007551	0.133286	0.000000	0.000000	3.000000	20.000000	0.000000
1648.271728	-0.083652	0.563420	-0.062116	81.406204	65.341103	117.774704	0.808420	0.000000	-3.127993	0.000000	0.000000	0.000000	0.053997	-0.007551	0.133286	0.000000	0.000000	3.000000	20.000000	0.000000
1648.275061	-0.083652	0.563420	-0.062116	81.406204	65.341103	117.774704	0.808420	0.000000	-3.127993	0.000000	0.000000	0.000000	0.053997	-0.007551	0.133286	0.000000	0.000000	3.000000	20.000000	0.000000
1648.278394	-0.083467	0.563378	-0.061690	81.406204	65.341103	117.774704	0.808420	0.000000	-3.127993	0.000000	0.000000	0.000000	0.055318	-0.012621	0.127791	0.000000	0.000000	3.000000	20.000000	0.000000
1648.281728	-0.083291	0.563347	-0.061222	81.376183	65.346268	117.777283	0.817420	0.000000	-3.105778	0.000000	0.000000	0.000000	0.052830	-0.009317	0.140367	0.000000	0.000000	3.000000	20.000000	0.000000
1648.285061	-0.083291	0.563347	-0.061222	81.376183	65.346268	117.777283	0.817420	0.000000	-3.105778	0.000000	0.000000	0.000000	0.052830	-0.009317	0.140367	0.000000	0.000000	3.000000	20.000000	0.000000
1648.288394	-0.083291	0.563347	-0.061222	81.376183	65.346268	117.777283	0.817420	0.000000	-3.105778	0.000000	0.000000	0.000000	0.052830	-0.009317	0.140367	0.000000	0.000000	3.000000	20.000000	0.000000
1648.291728	-0.083291	0.563347	-0.061222	81.292595	65.352554	117.839264	0.835445	0.000000	-3.061085	0.000000	0.000000	0.000000	0.052830	-0.009317	0.140367	0.000000	0.000000	3.000000	20.000000	0.000000
1648.295061	-0.083133	0.563316	-0.060758	81.292595	65.352554	117.839264	0.835445	0.000000	-3.061085	0.000000	0.000000	0.000000	0.047362	-0.009394	0.139143	0.000000	0.000000	3.000000	20.000000	0.000000
1648.298394	-0.083133	0.563316	-0.060758	81.292595	65.352554	117.839264	0.835445	0.000000	-3.061085	0.000000	0.000000	0.000000	0.047362	-0.009394	0.139143	0.000000	0.000000	3.000000	20.000000	0.000000
1648.301728	-0.082927	0.563295	-0.060240	81.175880	65.332321	117.908272	0.835445	0.000000	-3.061085	0.000000	0.000000	0.000000	0.061852	-0.006140	0.155266	0.000000	0.000000	3.000000	20.000000	0.000000
1648.305061	-0.082927	0.563295	-0.060240	81.175880	65.332321	117.908272	0.835445	0.000000	-3.061085	0.000000	0.000000	0.000000	0.061852	-0.006140	0.155266	0.000000	0.000000	3.000000	20.000000	0.000000
1648.308394	-0.082927	0.563295	-0.060240	81.175880	65.332321	117.908272	0.835445	0.000000	-3.061085	0.000000	0.000000	0.000000	0.061852	-0.006140	0.155266	0.000000	0.000000	3.000000	20.000000	0.000000
1648.311728	-0.082927	0.563295	-0.060240	81.029793	65.310005	118.000015	0.853647	0.000000	-3.012017	0.000000	0.000000	0.000000	0.061852	-0.006140	0.155266	0.000000	0.000000	3.000000	20.000000	0.000000
1648.315061	-0.082699	0.563319	-0.059637	81.029793	65.310005	118.000015	0.853647	0.000000	-3.012017	0.000000	0.000000	0.000000	0.068509	0.007171	0.181091	0.000000	0.000000	3.000000	20.000000	0.000000
1648.318394	-0.082699	0.563319	-0.059637	81.029793	65.310005	118.000015	0.853647	0.000000	-3.012017	0.000000	0.000000	0.000000	0.068509	0.007171	0.181091	0.000000	0.000000	3.000000	20.000000	0.000000
1648.321728	-0.082410	0.563304	-0.059034	80.868622	65.300110	118.113510	0.853647	0.000000	-3.012017	0.000000	0.000000	0.000000	0.086594	-0.004595	0.180793	0.000000	0.000000	3.000000	20.000000	0.000000
1648.325061	-0.082410	0.563304	-0.059034	80.868622	65.300110	118.113510	0.853647	0.000000	-3.012017	0.000000	0.000000	0.000000	0.086594	-0.004595	0.180793	0.000000	0.000000	3.000000	20.000000	0.000000
1648.328394	-0.082410	0.563304	-0.059034	80.868622	65.300110	118.113510	0.853647	0.000000	-3.012017	0.000000	0.000000	0.000000	0.086594	-0.004595	0.180793	0.000000	0.000000	3.000000	20.000000	0.000000
1648.331728	-0.082106	0.563282	-0.058404	80.727692	65.305389	118.216927	0.879497	0.000000	-2.951703	0.000000	0.000000	0.000000	0.091142	-0.006390	0.189031	0.000000	0.000000	3.000000	20.000000	0.000000
1648.335061	-0.082106	0.563282	-0.058404	80.727692	65.305389	118.216927	0.879497	0.000000	-2.951703	0.000000	0.000000	0.000000	0.091142	-0.006390	0.189031	0.000000	0.000000	3.000000	20.000000	0.000000
1648.338394	-0.082106	0.563282	-0.058404	80.727692	65.305389	118.216927	0.879497	0.000000	-2.951703	0.000000	0.000000	0.000000	0.091142	-0.006390	0.189031	0.000000	0.000000	3.000000	20.000000	0.000000
1648.341728	-0.081803	0.563238	-0.057862	80.618774	65.392914	118.370087	0.894687	0.000000	-2.920198	0.000000	0.000000	0.000000	0.090997	-0.013227	0.162543	0.000000	0.000000	3.000000	20.000000	0.000000
1648.345061	-0.081803	0.563238	-0.057862	80.618774	65.392914	118.370087	0.894687	0.000000	-2.920198	0.000000	0.000000	0.000000	0.090997	-0.013227	0.162543	0.000000	0.000000	3.000000	20.000000	0.000000
1648.348394	-0.081803	0.563238	-0.057862	80.618774	65.392914	118.370087	0.894687	0.000000	-2.920198	0.000000	0.000000	0.000000	0.090997	-0.013227	0.162543	0.000000	0.000000	3.000000	20.000000	0.000000
1648.351728	-0.081803	0.563238	-0.057862	80.574730	65.748734	118.722267	0.909853	0.000000	-2.893108	0.000000	0.000000	0.000000	0.090997	-0.013227	0.162543	0.000000	0.000000	3.000000	20.000000	0.000000
1648.355061	-0.081524	0.563166	-0.057389	80.574730	65.748734	118.722267	0.909853	0.000000	-2.893108	0.000000	0.000000	0.000000	0.083597	-0.021693	0.142064	0.000000	0.000000	3.000000	20.000000	0.000000
1648.358394	-0.081524	0.563166	-0.057389	80.574730	65.748734	118.722267	0.909853	0.000000	-2.893108	0.000000	0.000000	0.000000	0.083597	-0.021693	0.142064	0.000000	0.000000	3.000000	20.000000	0.000000
1648.361728	-0.081246	0.563093	-0.057009	80.579880	66.532829	119.445732	0.909853	0.000000	-2.893108	0.000000	0.000000	0.000000	0.083606	-0.021774	0.113903	0.000000	0.000000	3.000000	20.000000	0.000000
1648.365061	-0.081246	0.563093	-0.057009	80.579880	66.532829	119.445732	0.909853	0.000000	-2.893108	0.000000	0.000000	0.000000	0.083606	-0.021774	0.113903	0.000000	0.000000	3.000000	20.000000	0.000000
1648.368394	-0.081246	0.563093	-0.057009	80.579880	66.532829	119.445732	0.909853	0.000000	-2.893108	0.000000	0.000000	0.000000	0.083606	-0.021774	0.113903	0.000000	0.000000	3.000000	20.000000	0.000000
1648.371728	-0.081246	0.563093	-0.057009	80.581406	67.616562	120.471504	0.937720	0.000000	-2.850446	0.000000	0.000000	0.000000	0.083606	-0.021774	0.113903	0.000000	0.000000	3.000000	20.000000	0.000000
1648.375061	-0.080986	0.563021	-0.056727	80.581406	67.616562	120.471504	0.937720	0.000000	-2.850446	0.000000	0.000000	0.000000	0.077821	-0.021802	0.084597	0.000000	0.000000	3.000000	20.000000	0.000000
1648.378394	-0.080986	0.563021	-0.056727	80.581406	67.616562	120.471504	0.937720	0.000000	-2.850446	0.000000	0.000000	0.000000	0.077821	-0.021802	0.084597	0.000000	0.000000	3.000000	20.000000	0.000000
1648.381728	-0.080986	0.563021	-0.056727	80.575211	68.765297	121.571976	0.937720	0.000000	-2.850446	0.000000	0.000000	0.000000	0.077821	-0.021802	0.084597	0.000000	0.000000	3.000000	20.000000	0.000000
1648.385061	-0.080986	0.563021	-0.056727	80.575211	68.765297	121.571976	0.937720	0.000000	-2.850446	0.000000	0.000000	0.000000	0.077821	-0.021802	0.084597	0.000000	0.000000	3.000000	20.000000	0.000000
1648.388394	-0.080731	0.562965	-0.056521	80.575211	68.765297	121.571976	0.937720	0.000000	-2.850446	0.000000	0.000000	0.000000	0.076557	-0.016814	0.061917	0.000000	0.000000	3.000000	20.000000	0.000000
1648.391728	-0.080497	0.562948	-0.056306	80.542755	69.745377	122.534264	0.950690	0.000000	-2.836347	0.000000	0.000000	0.000000	0.070169	-0.005095	0.064479	0.000000	0.000000	3.000000	20.000000	0.000000
1648.395061	-0.080497	0.562948	-0.056306	80.542755	69.745377	122.534264	0.950690	0.000000	-2.836347	0.000000	0.000000	0.000000	0.070169	-0.005095	0.064479	0.000000	0.000000	3.000000	20.000000	0.000000
1648.398394	-0.080497	0.562948	-0.056306	80.542755	69.745377	122.534264	0.950690	0.000000	-2.836347	0.000000	0.000000	0.000000	0.070169	-0.005095	0.064479	0.000000	0.000000	3.000000	20.000000	0.000000
1648.401728	-0.080497	0.562948	-0.056306	80.464035	70.431664	123.255859	0.975145	0.000000	-2.815281	0.000000	0.000000	0.000000	0.070169	-0.005095	0.064479	0.000000	0.000000	3.000000	20.000000	0.000000
1648.405061	-0.080238	0.562959	-0.056117	80.464035	70.431664	123.255859	0.975145	0.000000	-2.815281	0.000000	0.000000	0.000000	0.077731	0.003278	0.056719	0.000000	0.000000	3.000000	20.000000	0.000000
1648.408394	-0.080238	0.562959	-0.056117	80.464035	70.431664	123.255859	0.975145	0.000000	-2.815281	0.000000	0.000000	0.000000	0.077731	0.003278	0.056719	0.000000	0.000000	3.000000	20.000000	0.000000
1648.411728	-0.080238	0.562959	-0.056117	80.333786	70.822891	123.733826	0.975145	0.000000	-2.815281	0.000000	0.000000	0.000000	0.077731	0.003278	0.056719	0.000000	0.000000	3.000000	20.000000	0.000000
1648.415061	-0.080238	0.562959	-0.056117	80.333786	70.822891	123.733826	0.975145	0.000000	-2.815281	0.000000	0.000000	0.000000	0.077731	0.003278	0.056719	0.000000	0.000000	3.000000	20.000000	0.000000
1648.418394	-0.079956	0.563014	-0.055842	80.333786	70.822891	123.733826	0.975145	0.000000	-2.815281	0.000000	0.000000	0.000000	0.084538	0.016632	0.082481	0.000000	0.000000	3.000000	20.000000	0.000000
1648.421728	-0.079617	0.563070	-0.055556	80.176773	71.038979	124.061958	0.988100	0.000000	-2.805828	0.000000	0.000000	0.000000	0.101819	0.016647	0.085816	0.000000	0.000000	3.000000	20.000000	0.000000
1648.425061	-0.079617	0.563070	-0.055556	80.176773	71.038979	124.061958	0.988100	0.000000	-2.805828	0.000000	0.000000	0.000000	0.101819	0.016647	0.085816	0.000000	0.000000	3.000000	20.000000	0.000000
1648.428394	-0.079617	0.563070	-0.055556	80.176773	71.038979	124.061958	0.988100	0.000000	-2.805828	0.000000	0.000000	0.000000	0.101819	0.016647	0.085816	0.000000	0.000000	3.000000	20.000000	0.000000
1648.431728	-0.079221	0.563103	-0.055253	80.025314	71.137161	124.260475	1.019159	0.000000	-2.777778	0.000000	0.000000	0.000000	0.118795	0.009905	0.090812	0.000000	0.000000	3.000000	20.000000	0.000000
1648.435061	-0.079221	0.563103	-0.055253	80.025314	71.137161	124.260475	1.019159	0.000000	-2.777778	0.000000	0.000000	0.000000	0.118795	0.009905	0.090812	0.000000	0.000000	3.000000	20.000000	0.000000
1648.438394	-0.079221	0.563103	-0.055253	80.025314	71.137161	124.260475	1.019159	0.000000	-2.777778	0.000000	0.000000	0.000000	0.118795	0.009905	0.090812	0.000000	0.000000	3.000000	20.000000	0.000000
1648.441728	-0.078783	0.563119	-0.054961	79.935104	71.298248	124.449654	1.038958	0.000000	-2.762643	0.000000	0.000000	0.000000	0.131492	0.004888	0.087473	0.000000	0.000000	3.000000	20.000000	0.000000
1648.445061	-0.078783	0.563119	-0.054961	79.935104	71.298248	124.449654	1.038958	0.000000	-2.762643	0.000000	0.000000	0.000000	0.131492	0.004888	0.087473	0.000000	0.000000	3.000000	20.000000	0.000000
1648.448394	-0.078783	0.563119	-0.054961	79.935104	71.298248	124.449654	1.038958	0.000000	-2.762643	0.000000	0.000000	0.000000	0.131492	0.004888	0.087473	0.000000	0.000000	3.000000	20.000000	0.000000
1648.451728	-0.078783	0.563119	-0.054961	79.928581	71.479263	124.565575	1.060874	0.000000	-2.748064	0.000000	0.000000	0.000000	0.131492	0.004888	0.087473	0.000000	0.000000	3.000000	20.000000	0.000000
1648.455061	-0.078305	0.563096	-0.054769	79.928581	71.479263	124.565575	1.060874	0.000000	-2.748064	0.000000	0.000000	0.000000	0.143375	-0.006787	0.057734	0.000000	0.000000	3.000000	20.000000	0.000000
1648.458394	-0.078305	0.563096	-0.054769	79.928581	71.479263	124.565575	1.060874	0.000000	-2.748064	0.000000	0.000000	0.000000	0.143375	-0.006787	0.057734	0.000000	0.000000	3.000000	20.000000	0.000000
1648.461728	-0.077845	0.563074	-0.054581	79.927818	71.613327	124.630630	1.060874	0.000000	-2.748064	0.000000	0.000000	0.000000	0.137750	-0.006785	0.056455	0.000000	0.000000	3.000000	20.000000	0.000000
1648.465061	-0.077845	0.563074	-0.054581	79.927818	71.613327	124.630630	1.060874	0.000000	-2.748064	0.000000	0.000000	0.000000	0.137750	-0.006785	0.056455	0.000000	0.000000	3.000000	20.000000	0.000000
1648.468394	-0.077845	0.563074	-0.054581	79.927818	71.613327	124.630630	1.060874	0.000000	-2.748064	0.000000	0.000000	0.000000	0.137750	-0.006785	0.056455	0.000000	0.000000	3.000000	20.000000	0.000000
1648.471728	-0.077845	0.563074	-0.054581	79.929337	71.676445	124.629456	1.107728	0.000000	-2.729033	0.000000	0.000000	0.000000	0.137750	-0.006785	0.056455	0.000000	0.000000	3.000000	20.000000	0.000000
1648.475061	-0.077434	0.563062	-0.054452	79.929337	71.676445	124.629456	1.107728	0.000000	-2.729033	0.000000	0.000000	0.000000	0.123398	-0.003414	0.038656	0.000000	0.000000	3.000000	20.000000	0.000000
1648.478394	-0.077434	0.563062	-0.054452	79.929337	71.676445	124.629456	1.107728	0.000000	-2.729033	0.000000	0.000000	0.000000	0.123398	-0.003414	0.038656	0.000000	0.000000	3.000000	20.000000	0.000000
1648.481728	-0.077434	0.563062	-0.054452	79.930885	71.725983	124.628304	1.107728	0.000000	-2.729033	0.000000	0.000000	0.000000	0.123398	-0.003414	0.038656	0.000000	0.000000	3.000000	20.000000	0.000000
1648.485061	-0.077434	0.563062	-0.054452	79.930885	71.725983	124.628304	1.107728	0.000000	-2.729033	0.000000	0.000000	0.000000	0.123398	-0.003414	0.038656	0.000000	0.000000	3.000000	20.000000	0.000000
1648.488394	-0.077090	0.563062	-0.054386	79.930885	71.725983	124.628304	1.107728	0.000000	-2.729033	0.000000	0.000000	0.000000	0.103247	0.000001	0.019805	0.000000	0.000000	3.000000	20.000000	0.000000
1648.491728	-0.076854	0.563152	-0.054271	79.929268	71.694191	124.557327	1.128294	0.000000	-2.722590	0.000000	0.000000	0.000000	0.070734	0.026808	0.034398	0.000000	0.000000	3.000000	20.000000	0.000000
1648.495061	-0.076854	0.563152	-0.054271	79.929268	71.694191	124.557327	1.128294	0.000000	-2.722590	0.000000	0.000000	0.000000	0.070734	0.026808	0.034398	0.000000	0.000000	3.000000	20.000000	0.000000
1648.498394	-0.076854	0.563152	-0.054271	79.929268	71.694191	124.557327	1.128294	0.000000	-2.722590	0.000000	0.000000	0.000000	0.070734	0.026808	0.034398	0.000000	0.000000	3.000000	20.000000	0.000000
1648.501728	-0.076854	0.563152	-0.054271	79.923332	71.603447	124.435501	1.157291	0.000000	-2.713556	0.000000	0.000000	0.000000	0.070734	0.026808	0.034398	0.000000	0.000000	3.000000	20.000000	0.000000
1648.505061	-0.076644	0.563274	-0.054124	79.923332	71.603447	124.435501	1.157291	0.000000	-2.713556	0.000000	0.000000	0.000000	0.062953	0.036863	0.044181	0.000000	0.000000	3.000000	20.000000	0.000000
1648.508394	-0.076644	0.563274	-0.054124	79.923332	71.603447	124.435501	1.157291	0.000000	-2.713556	0.000000	0.000000	0.000000	0.062953	0.036863	0.044181	0.000000	0.000000	3.000000	20.000000	0.000000
1648.511728	-0.076644	0.563274	-0.054124	79.918663	71.444077	124.240486	1.157291	0.000000	-2.713556	0.000000	0.000000	0.000000	0.062953	0.036863	0.044181	0.000000	0.000000	3.000000	20.000000	0.000000
1648.515061	-0.076644	0.563274	-0.054124	79.918663	71.444077	124.240486	1.157291	0.000000	-2.713556	0.000000	0.000000	0.000000	0.062953	0.036863	0.044181	0.000000	0.000000	3.000000	20.000000	0.000000
1648.518394	-0.076457	0.563453	-0.053856	79.918663	71.444077	124.240486	1.157291	0.000000	-2.713556	0.000000	0.000000	0.000000	0.056140	0.053586	0.080315	0.000000	0.000000	3.000000	20.000000	0.000000
1648.521728	-0.076238	0.563665	-0.053545	79.911995	71.269798	124.029312	1.167783	0.000000	-2.706193	0.000000	0.000000	0.000000	0.065665	0.063680	0.093342	0.000000	0.000000	3.000000	20.000000	0.000000
1648.525061	-0.076238	0.563665	-0.053545	79.911995	71.269798	124.029312	1.167783	0.000000	-2.706193	0.000000	0.000000	0.000000	0.065665	0.063680	0.093342	0.000000	0.000000	3.000000	20.000000	0.000000
1648.528394	-0.076238	0.563665	-0.053545	79.911995	71.269798	124.029312	1.167783	0.000000	-2.706193	0.000000	0.000000	0.000000	0.065665	0.063680	0.093342	0.000000	0.000000	3.000000	20.000000	0.000000
1648.531728	-0.076238	0.563665	-0.053545	79.904297	71.126038	123.839592	1.188084	0.000000	-2.677250	0.000000	0.000000	0.000000	0.065665	0.063680	0.093342	0.000000	0.000000	3.000000	20.000000	0.000000
1648.535061	-0.075994	0.563861	-0.053155	79.904297	71.126038	123.839592	1.188084	0.000000	-2.677250	0.000000	0.000000	0.000000	0.073247	0.058635	0.116941	0.000000	0.000000	3.000000	20.000000	0.000000
1648.538394	-0.075994	0.563861	-0.053155	79.904297	71.126038	123.839592	1.188084	0.000000	-2.677250	0.000000	0.000000	0.000000	0.073247	0.058635	0.116941	0.000000	0.000000	3.000000	20.000000	0.000000
1648.541728	-0.075678	0.564028	-0.052722	79.896019	71.215424	123.869659	1.188084	0.000000	-2.677250	0.000000	0.000000	0.000000	0.094796	0.050227	0.130060	0.000000	0.000000	3.000000	20.000000	0.000000
1648.545061	-0.075678	0.564028	-0.052722	79.896019	71.215424	123.869659	1.188084	0.000000	-2.677250	0.000000	0.000000	0.000000	0.094796	0.050227	0.130060	0.000000	0.000000	3.000000	20.000000	0.000000
1648.548394	-0.075678	0.564028	-0.052722	79.896019	71.215424	123.869659	1.188084	0.000000	-2.677250	0.000000	0.000000	0.000000	0.094796	0.050227	0.130060	0.000000	0.000000	3.000000	20.000000	0.000000
1648.551728	-0.075678	0.564028	-0.052722	79.884193	71.784912	124.362732	1.216091	0.000000	-2.636083	0.000000	0.000000	0.000000	0.094796	0.050227	0.130060	0.000000	0.000000	3.000000	20.000000	0.000000
1648.555061	-0.075320	0.564179	-0.052300	79.884193	71.784912	124.362732	1.216091	0.000000	-2.636083	0.000000	0.000000	0.000000	0.107575	0.045207	0.126643	0.000000	0.000000	3.000000	20.000000	0.000000
1648.558394	-0.075320	0.564179	-0.052300	79.884193	71.784912	124.362732	1.216091	0.000000	-2.636083	0.000000	0.000000	0.000000	0.107575	0.045207	0.126643	0.000000	0.000000	3.000000	20.000000	0.000000
1648.561728	-0.074939	0.564290	-0.051887	79.867249	72.887627	125.380066	1.216091	0.000000	-2.636083	0.000000	0.000000	0.000000	0.114281	0.033438	0.123860	0.000000	0.000000	3.000000	20.000000	0.000000
1648.565061	-0.074939	0.564290	-0.051887	79.867249	72.887627	125.380066	1.216091	0.000000	-2.636083	0.000000	0.000000	0.000000	0.114281	0.033438	0.123860	0.000000	0.000000	3.000000	20.000000	0.000000
1648.568394	-0.074939	0.564290	-0.051887	79.867249	72.887627	125.380066	1.216091	0.000000	-2.636083	0.000000	0.000000	0.000000	0.114281	0.033438	0.123860	0.000000	0.000000	3.000000	20.000000	0.000000
1648.571728	-0.074939	0.564290	-0.051887	79.842178	74.212265	126.618034	1.253067	0.000000	-2.594333	0.000000	0.000000	0.000000	0.114281	0.033438	0.123860	0.000000	0.000000	3.000000	20.000000	0.000000
1648.575061	-0.074549	0.564391	-0.051516	79.842178	74.212265	126.618034	1.253067	0.000000	-2.594333	0.000000	0.000000	0.000000	0.116850	0.030102	0.111108	0.000000	0.000000	3.000000	20.000000	0.000000
1648.578394	-0.074549	0.564391	-0.051516	79.842178	74.212265	126.618034	1.253067	0.000000	-2.594333	0.000000	0.000000	0.000000	0.116850	0.030102	0.111108	0.000000	0.000000	3.000000	20.000000	0.000000
1648.581728	-0.074191	0.564457	-0.051190	79.809639	75.702446	128.025238	1.253067	0.000000	-2.594333	0.000000	0.000000	0.000000	0.107493	0.020003	0.097971	0.000000	0.000000	3.000000	20.000000	0.000000
1648.585061	-0.074191	0.564457	-0.051190	79.809639	75.702446	128.025238	1.253067	0.000000	-2.594333	0.000000	0.000000	0.000000	0.107493	0.020003	0.097971	0.000000	0.000000	3.000000	20.000000	0.000000
1648.588394	-0.074191	0.564457	-0.051190	79.809639	75.702446	128.025238	1.253067	0.000000	-2.594333	0.000000	0.000000	0.000000	0.107493	0.020003	0.097971	0.000000	0.000000	3.000000	20.000000	0.000000
1648.591728	-0.073880	0.564474	-0.050928	79.769760	77.260780	129.508530	1.290457	0.000000	-2.559486	0.000000	0.000000	0.000000	0.093283	0.004846	0.078372	0.000000	0.000000	3.000000	20.000000	0.000000
1648.595061	-0.073880	0.564474	-0.050928	79.769760	77.260780	129.508530	1.290457	0.000000	-2.559486	0.000000	0.000000	0.000000	0.093283	0.004846	0.078372	0.000000	0.000000	3.000000	20.000000	0.000000
1648.598394	-0.073880	0.564474	-0.050928	79.769760	77.260780	129.508530	1.290457	0.000000	-2.559486	0.000000	0.000000	0.000000	0.093283	0.004846	0.078372	0.000000	0.000000	3.000000	20.000000	0.000000
1648.601728	-0.073880	0.564474	-0.050928	79.721115	78.899605	131.077240	1.306004	0.000000	-2.546424	0.000000	0.000000	0.000000	0.093283	0.004846	0.078372	0.000000	0.000000	3.000000	20.000000	0.000000
1648.605061	-0.073619	0.564479	-0.050720	79.721115	78.899605	131.077240	1.306004	0.000000	-2.546424	0.000000	0.000000	0.000000	0.078316	0.001520	0.062528	0.000000	0.000000	3.000000	20.000000	0.000000
1648.608394	-0.073619	0.564479	-0.050720	79.721115	78.899605	131.077240	1.306004	0.000000	-2.546424	0.000000	0.000000	0.000000	0.078316	0.001520	0.062528	0.000000	0.000000	3.000000	20.000000	0.000000
1648.611728	-0.073350	0.564472	-0.050554	79.654449	80.590752	132.708786	1.306004	0.000000	-2.546424	0.000000	0.000000	0.000000	0.080674	-0.001831	0.049852	0.000000	0.000000	3.000000	20.000000	0.000000
1648.615061	-0.073350	0.564472	-0.050554	79.654449	80.590752	132.708786	1.306004	0.000000	-2.546424	0.000000	0.000000	0.000000	0.080674	-0.001831	0.049852	0.000000	0.000000	3.000000	20.000000	0.000000
1648.618394	-0.073350	0.564472	-0.050554	79.654449	80.590752	132.708786	1.306004	0.000000	-2.546424	0.000000	0.000000	0.000000	0.080674	-0.001831	0.049852	0.000000	0.000000	3.000000	20.000000	0.000000
1648.621728	-0.073350	0.564472	-0.050554	79.553131	82.287987	134.371109	1.332503	0.000000	-2.527694	0.000000	0.000000	0.000000	0.080674	-0.001831	0.049852	0.000000	0.000000	3.000000	20.000000	0.000000
1648.625061	-0.073031	0.564438	-0.050441	79.553131	82.287987	134.371109	1.332503	0.000000	-2.527694	0.000000	0.000000	0.000000	0.095567	-0.010224	0.033805	0.000000	0.000000	3.000000	20.000000	0.000000
1648.628394	-0.073031	0.564438	-0.050441	79.553131	82.287987	134.371109	1.332503	0.000000	-2.527694	0.000000	0.000000	0.000000	0.095567	-0.010224	0.033805	0.000000	0.000000	3.000000	20.000000	0.000000
1648.631728	-0.072630	0.564433	-0.050345	79.407776	83.854286	135.932571	1.332503	0.000000	-2.527694	0.000000	0.000000	0.000000	0.120374	-0.001717	0.028960	0.000000	0.000000	3.000000	20.000000	0.000000
1648.635061	-0.072630	0.564433	-0.050345	79.407776	83.854286	135.932571	1.332503	0.000000	-2.527694	0.000000	0.000000	0.000000	0.120374	-0.001717	0.028960	0.000000	0.000000	3.000000	20.000000	0.000000
1648.638394	-0.072630	0.564433	-0.050345	79.407776	83.854286	135.932571	1.332503	0.000000	-2.527694	0.000000	0.000000	0.000000	0.120374	-0.001717	0.028960	0.000000	0.000000	3.000000	20.000000	0.000000
1648.641728	-0.072098	0.564405	-0.050312	79.210693	85.204887	137.318054	1.368493	0.000000	-2.517233	0.000000	0.000000	0.000000	0.159660	-0.008387	0.009743	0.000000	0.000000	3.000000	20.000000	0.000000
1648.645061	-0.072098	0.564405	-0.050312	79.210693	85.204887	137.318054	1.368493	0.000000	-2.517233	0.000000	0.000000	0.000000	0.159660	-0.008387	0.009743	0.000000	0.000000	3.000000	20.000000	0.000000
1648.648394	-0.072098	0.564405	-0.050312	79.210693	85.204887	137.318054	1.368493	0.000000	-2.517233	0.000000	0.000000	0.000000	0.159660	-0.008387	0.009743	0.000000	0.000000	3.000000	20.000000	0.000000
1648.651728	-0.072098	0.564405	-0.050312	79.003777	86.409111	138.555084	1.395103	0.000000	-2.515610	0.000000	0.000000	0.000000	0.159660	-0.008387	0.009743	0.000000	0.000000	3.000000	20.000000	0.000000
1648.655061	-0.071413	0.564338	-0.050359	79.003777	86.409111	138.555084	1.395103	0.000000	-2.515610	0.000000	0.000000	0.000000	0.205608	-0.020087	-0.014064	0.000000	0.000000	3.000000	20.000000	0.000000
1648.658394	-0.071413	0.564338	-0.050359	79.003777	86.409111	138.555084	1.395103	0.000000	-2.515610	0.000000	0.000000	0.000000	0.205608	-0.020087	-0.014064	0.000000	0.000000	3.000000	20.000000	0.000000
1648.661728	-0.070682	0.564243	-0.050554	78.843994	87.555023	139.684738	1.395103	0.000000	-2.515610	0.000000	0.000000	0.000000	0.219142	-0.028351	-0.058524	0.000000	0.000000	3.000000	20.000000	0.000000
1648.665061	-0.070682	0.564243	-0.050554	78.843994	87.555023	139.684738	1.395103	0.000000	-2.515610	0.000000	0.000000	0.000000	0.219142	-0.028351	-0.058524	0.000000	0.000000	3.000000	20.000000	0.000000
1648.668394	-0.070682	0.564243	-0.050554	78.843994	87.555023	139.684738	1.395103	0.000000	-2.515610	0.000000	0.000000	0.000000	0.219142	-0.028351	-0.058524	0.000000	0.000000	3.000000	20.000000	0.000000
1648.671728	-0.070682	0.564243	-0.050554	78.761223	88.650909	140.692032	1.465894	0.000000	-2.527707	0.000000	0.000000	0.000000	0.219142	-0.028351	-0.058524	0.000000	0.000000	3.000000	20.000000	0.000000
1648.675061	-0.069938	0.564127	-0.050835	78.761223	88.650909	140.692032	1.465894	0.000000	-2.527707	0.000000	0.000000	0.000000	0.223245	-0.034983	-0.084237	0.000000	0.000000	3.000000	20.000000	0.000000
1648.678394	-0.069938	0.564127	-0.050835	78.761223	88.650909	140.692032	1.465894	0.000000	-2.527707	0.000000	0.000000	0.000000	0.223245	-0.034983	-0.084237	0.000000	0.000000	3.000000	20.000000	0.000000
1648.681728	-0.069199	0.564010	-0.051211	78.708366	89.598099	141.532654	1.465894	0.000000	-2.527707	0.000000	0.000000	0.000000	0.221739	-0.034925	-0.112702	0.000000	0.000000	3.000000	20.000000	0.000000
1648.685061	-0.069199	0.564010	-0.051211	78.708366	89.598099	141.532654	1.465894	0.000000	-2.527707	0.000000	0.000000	0.000000	0.221739	-0.034925	-0.112702	0.000000	0.000000	3.000000	20.000000	0.000000
1648.688394	-0.069199	0.564010	-0.051211	78.708366	89.598099	141.532654	1.465894	0.000000	-2.527707	0.000000	0.000000	0.000000	0.221739	-0.034925	-0.112702	0.000000	0.000000	3.000000	20.000000	0.000000
1648.691728	-0.069199	0.564010	-0.051211	78.667999	90.324844	142.164536	1.540058	0.000000	-2.560531	0.000000	0.000000	0.000000	0.221739	-0.034925	-0.112702	0.000000	0.000000	3.000000	20.000000	0.000000
1648.695061	-0.068458	0.563883	-0.051723	78.667999	90.324844	142.164536	1.540058	0.000000	-2.560531	0.000000	0.000000	0.000000	0.222259	-0.038180	-0.153844	0.000000	0.000000	3.000000	20.000000	0.000000
1648.698394	-0.068458	0.563883	-0.051723	78.667999	90.324844	142.164536	1.540058	0.000000	-2.560531	0.000000	0.000000	0.000000	0.222259	-0.038180	-0.153844	0.000000	0.000000	3.000000	20.000000	0.000000
1648.701728	-0.067768	0.563767	-0.052295	78.640396	90.868874	142.625793	1.540058	0.000000	-2.560531	0.000000	0.000000	0.000000	0.206847	-0.034848	-0.171601	0.000000	0.000000	3.000000	20.000000	0.000000
1648.705061	-0.067768	0.563767	-0.052295	78.640396	90.868874	142.625793	1.540058	0.000000	-2.560531	0.000000	0.000000	0.000000	0.206847	-0.034848	-0.171601	0.000000	0.000000	3.000000	20.000000	0.000000
1648.708394	-0.067768	0.563767	-0.052295	78.640396	90.868874	142.625793	1.540058	0.000000	-2.560531	0.000000	0.000000	0.000000	0.206847	-0.034848	-0.171601	0.000000	0.000000	3.000000	20.000000	0.000000
1648.711728	-0.067768	0.563767	-0.052295	78.623917	91.248817	142.928421	1.611575	0.000000	-2.614772	0.000000	0.000000	0.000000	0.206847	-0.034848	-0.171601	0.000000	0.000000	3.000000	20.000000	0.000000
1648.715061	-0.067069	0.563667	-0.052941	78.623917	91.248817	142.928421	1.611575	0.000000	-2.614772	0.000000	0.000000	0.000000	0.209912	-0.029862	-0.193626	0.000000	0.000000	3.000000	20.000000	0.000000
1648.718394	-0.067069	0.563667	-0.052941	78.623917	91.248817	142.928421	1.611575	0.000000	-2.614772	0.000000	0.000000	0.000000	0.209912	-0.029862	-0.193626	0.000000	0.000000	3.000000	20.000000	0.000000
1648.721728	-0.066363	0.563579	-0.053636	78.616890	91.513725	143.115417	1.611575	0.000000	-2.614772	0.000000	0.000000	0.000000	0.211704	-0.026624	-0.208474	0.000000	0.000000	3.000000	20.000000	0.000000
1648.725061	-0.066363	0.563579	-0.053636	78.616890	91.513725	143.115417	1.611575	0.000000	-2.614772	0.000000	0.000000	0.000000	0.211704	-0.026624	-0.208474	0.000000	0.000000	3.000000	20.000000	0.000000
1648.728394	-0.066363	0.563579	-0.053636	78.616890	91.513725	143.115417	1.611575	0.000000	-2.614772	0.000000	0.000000	0.000000	0.211704	-0.026624	-0.208474	0.000000	0.000000	3.000000	20.000000	0.000000
1648.731728	-0.065610	0.563506	-0.054398	78.606148	91.792763	143.314774	1.681845	0.000000	-2.681788	0.000000	0.000000	0.000000	0.226080	-0.021769	-0.228686	0.000000	0.000000	3.000000	20.000000	0.000000
1648.735061	-0.065610	0.563506	-0.054398	78.606148	91.792763	143.314774	1.681845	0.000000	-2.681788	0.000000	0.000000	0.000000	0.226080	-0.021769	-0.228686	0.000000	0.000000	3.000000	20.000000	0.000000
1648.738394	-0.065610	0.563506	-0.054398	78.606148	91.792763	143.314774	1.681845	0.000000	-2.681788	0.000000	0.000000	0.000000	0.226080	-0.021769	-0.228686	0.000000	0.000000	3.000000	20.000000	0.000000
1648.741728	-0.064793	0.563444	-0.055201	78.598267	92.085991	143.516800	1.719525	0.000000	-2.719903	0.000000	0.000000	0.000000	0.244861	-0.018684	-0.240858	0.000000	0.000000	3.000000	20.000000	0.000000
1648.745061	-0.064793	0.563444	-0.055201	78.598267	92.085991	143.516800	1.719525	0.000000	-2.719903	0.000000	0.000000	0.000000	0.244861	-0.018684	-0.240858	0.000000	0.000000	3.000000	20.000000	0.000000
1648.748394	-0.064793	0.563444	-0.055201	78.598267	92.085991	143.516800	1.719525	0.000000	-2.719903	0.000000	0.000000	0.000000	0.244861	-0.018684	-0.240858	0.000000	0.000000	3.000000	20.000000	0.000000
1648.751728	-0.063929	0.563419	-0.056078	78.590240	92.381668	143.718552	1.760335	0.000000	-2.760046	0.000000	0.000000	0.000000	0.259178	-0.007359	-0.263008	0.000000	0.000000	3.000000	20.000000	0.000000
1648.755061	-0.063929	0.563419	-0.056078	78.590240	92.381668	143.718552	1.760335	0.000000	-2.760046	0.000000	0.000000	0.000000	0.259178	-0.007359	-0.263008	0.000000	0.000000	3.000000	20.000000	0.000000
1648.758394	-0.063929	0.563419	-0.056078	78.590240	92.381668	143.718552	1.760335	0.000000	-2.760046	0.000000	0.000000	0.000000	0.259178	-0.007359	-0.263008	0.000000	0.000000	3.000000	20.000000	0.000000
1648.761728	-0.063073	0.563393	-0.057050	78.582092	92.677048	143.919998	1.803531	0.000000	-2.803880	0.000000	0.000000	0.000000	0.256798	-0.007811	-0.291752	0.000000	0.000000	3.000000	20.000000	0.000000
1648.765061	-0.063073	0.563393	-0.057050	78.582092	92.677048	143.919998	1.803531	0.000000	-2.803880	0.000000	0.000000	0.000000	0.256798	-0.007811	-0.291752	0.000000	0.000000	3.000000	20.000000	0.000000
1648.768394	-0.063073	0.563393	-0.057050	78.582092	92.677048	143.919998	1.803531	0.000000	-2.803880	0.000000	0.000000	0.000000	0.256798	-0.007811	-0.291752	0.000000	0.000000	3.000000	20.000000	0.000000
1648.771728	-0.062247	0.563404	-0.058109	78.574471	92.954262	144.105698	1.846331	0.000000	-2.852506	0.000000	0.000000	0.000000	0.248050	0.003208	-0.317613	0.000000	0.000000	3.000000	20.000000	0.000000
1648.775061	-0.062247	0.563404	-0.058109	78.574471	92.954262	144.105698	1.846331	0.000000	-2.852506	0.000000	0.000000	0.000000	0.248050	0.003208	-0.317613	0.000000	0.000000	3.000000	20.000000	0.000000
1648.778394	-0.062247	0.563404	-0.058109	78.574471	92.954262	144.105698	1.846331	0.000000	-2.852506	0.000000	0.000000	0.000000	0.248050	0.003208	-0.317613	0.000000	0.000000	3.000000	20.000000	0.000000
1648.781728	-0.061454	0.563423	-0.059224	78.566696	93.220383	144.299149	1.887672	0.000000	-2.905441	0.000000	0.000000	0.000000	0.237898	0.005830	-0.334490	0.000000	0.000000	3.000000	20.000000	0.000000
1648.785061	-0.061454	0.563423	-0.059224	78.566696	93.220383	144.299149	1.887672	0.000000	-2.905441	0.000000	0.000000	0.000000	0.237898	0.005830	-0.334490	0.000000	0.000000	3.000000	20.000000	0.000000
1648.788394	-0.061454	0.563423	-0.059224	78.566696	93.220383	144.299149	1.887672	0.000000	-2.905441	0.000000	0.000000	0.000000	0.237898	0.005830	-0.334490	0.000000	0.000000	3.000000	20.000000	0.000000
1648.791728	-0.060728	0.563456	-0.060425	78.558830	93.483513	144.484375	1.927322	0.000000	-2.961190	0.000000	0.000000	0.000000	0.217586	0.009961	-0.360299	0.000000	0.000000	3.000000	20.000000	0.000000
1648.795061	-0.060728	0.563456	-0.060425	78.558830	93.483513	144.484375	1.927322	0.000000	-2.961190	0.000000	0.000000	0.000000	0.217586	0.009961	-0.360299	0.000000	0.000000	3.000000	20.000000	0.000000
1648.798394	-0.060728	0.563456	-0.060425	78.558830	93.483513	144.484375	1.927322	0.000000	-2.961190	0.000000	0.000000	0.000000	0.217586	0.009961	-0.360299	0.000000	0.000000	3.000000	20.000000	0.000000
1648.801728	-0.060020	0.563514	-0.061660	78.551529	93.720436	144.661926	1.963586	0.000000	-3.021239	0.000000	0.000000	0.000000	0.212354	0.017342	-0.370692	0.000000	0.000000	3.000000	20.000000	0.000000
1648.805061	-0.060020	0.563514	-0.061660	78.551529	93.720436	144.661926	1.963586	0.000000	-3.021239	0.000000	0.000000	0.000000	0.212354	0.017342	-0.370692	0.000000	0.000000	3.000000	20.000000	0.000000
1648.808394	-0.060020	0.563514	-0.061660	78.551529	93.720436	144.661926	1.963586	0.000000	-3.021239	0.000000	0.000000	0.000000	0.212354	0.017342	-0.370692	0.000000	0.000000	3.000000	20.000000	0.000000
1648.811728	-0.059359	0.563603	-0.062867	78.545700	93.931381	144.821396	1.998979	0.000000	-3.083021	0.000000	0.000000	0.000000	0.198513	0.026510	-0.361888	0.000000	0.000000	3.000000	20.000000	0.000000
1648.815061	-0.059359	0.563603	-0.062867	78.545700	93.931381	144.821396	1.998979	0.000000	-3.083021	0.000000	0.000000	0.000000	0.198513	0.026510	-0.361888	0.000000	0.000000	3.000000	20.000000	0.000000
1648.818394	-0.059359	0.563603	-0.062867	78.545700	93.931381	144.821396	1.998979	0.000000	-3.083021	0.000000	0.000000	0.000000	0.198513	0.026510	-0.361888	0.000000	0.000000	3.000000	20.000000	0.000000
1648.821728	-0.058696	0.563693	-0.064099	78.544044	94.074654	144.926636	2.032064	0.000000	-3.143336	0.000000	0.000000	0.000000	0.198741	0.027202	-0.369646	0.000000	0.000000	3.000000	20.000000	0.000000
1648.825061	-0.058696	0.563693	-0.064099	78.544044	94.074654	144.926636	2.032064	0.000000	-3.143336	0.000000	0.000000	0.000000	0.198741	0.027202	-0.369646	0.000000	0.000000	3.000000	20.000000	0.000000
1648.828394	-0.058696	0.563693	-0.064099	78.544044	94.074654	144.926636	2.032064	0.000000	-3.143336	0.000000	0.000000	0.000000	0.198741	0.027202	-0.369646	0.000000	0.000000	3.000000	20.000000	0.000000
1648.831728	-0.058046	0.563809	-0.065272	78.564735	93.960403	144.776169	2.065188	0.000000	-3.204944	0.000000	0.000000	0.000000	0.195154	0.034831	-0.351827	0.000000	0.000000	3.000000	20.000000	0.000000
1648.835061	-0.058046	0.563809	-0.065272	78.564735	93.960403	144.776169	2.065188	0.000000	-3.204944	0.000000	0.000000	0.000000	0.195154	0.034831	-0.351827	0.000000	0.000000	3.000000	20.000000	0.000000
1648.838394	-0.058046	0.563809	-0.065272	78.564735	93.960403	144.776169	2.065188	0.000000	-3.204944	0.000000	0.000000	0.000000	0.195154	0.034831	-0.351827	0.000000	0.000000	3.000000	20.000000	0.000000
1648.841728	-0.057387	0.563913	-0.066395	78.628662	93.342628	144.113495	2.097713	0.000000	-3.263582	0.000000	0.000000	0.000000	0.197751	0.030997	-0.336959	0.000000	0.000000	3.000000	20.000000	0.000000
1648.845061	-0.057387	0.563913	-0.066395	78.628662	93.342628	144.113495	2.097713	0.000000	-3.263582	0.000000	0.000000	0.000000	0.197751	0.030997	-0.336959	0.000000	0.000000	3.000000	20.000000	0.000000
1648.848394	-0.057387	0.563913	-0.066395	78.628662	93.342628	144.113495	2.097713	0.000000	-3.263582	0.000000	0.000000	0.000000	0.197751	0.030997	-0.336959	0.000000	0.000000	3.000000	20.000000	0.000000
1648.851728	-0.056709	0.563997	-0.067535	78.732605	92.212708	142.943680	2.130672	0.000000	-3.319742	0.000000	0.000000	0.000000	0.203275	0.025260	-0.342169	0.000000	0.000000	3.000000	20.000000	0.000000
1648.855061	-0.056709	0.563997	-0.067535	78.732605	92.212708	142.943680	2.130672	0.000000	-3.319742	0.000000	0.000000	0.000000	0.203275	0.025260	-0.342169	0.000000	0.000000	3.000000	20.000000	0.000000
1648.858394	-0.056709	0.563997	-0.067535	78.732605	92.212708	142.943680	2.130672	0.000000	-3.319742	0.000000	0.000000	0.000000	0.203275	0.025260	-0.342169	0.000000	0.000000	3.000000	20.000000	0.000000
1648.861728	-0.055998	0.564057	-0.068667	78.852440	90.785789	141.482651	2.164551	0.000000	-3.376770	0.000000	0.000000	0.000000	0.213208	0.018066	-0.339340	0.000000	0.000000	3.000000	20.000000	0.000000
1648.865061	-0.055998	0.564057	-0.068667	78.852440	90.785789	141.482651	2.164551	0.000000	-3.376770	0.000000	0.000000	0.000000	0.213208	0.018066	-0.339340	0.000000	0.000000	3.000000	20.000000	0.000000
1648.868394	-0.055998	0.564057	-0.068667	78.852440	90.785789	141.482651	2.164551	0.000000	-3.376770	0.000000	0.000000	0.000000	0.213208	0.018066	-0.339340	0.000000	0.000000	3.000000	20.000000	0.000000
1648.871728	-0.055310	0.564094	-0.069796	78.971809	89.229256	139.902344	2.200086	0.000000	-3.433327	0.000000	0.000000	0.000000	0.206502	0.010955	-0.338924	0.000000	0.000000	3.000000	20.000000	0.000000
1648.875061	-0.055310	0.564094	-0.069796	78.971809	89.229256	139.902344	2.200086	0.000000	-3.433327	0.000000	0.000000	0.000000	0.206502	0.010955	-0.338924	0.000000	0.000000	3.000000	20.000000	0.000000
1648.878394	-0.055310	0.564094	-0.069796	78.971809	89.229256	139.902344	2.200086	0.000000	-3.433327	0.000000	0.000000	0.000000	0.206502	0.010955	-0.338924	0.000000	0.000000	3.000000	20.000000	0.000000
1648.881728	-0.054638	0.564095	-0.070967	79.081383	87.664024	138.316086	2.234503	0.000000	-3.489814	0.000000	0.000000	0.000000	0.201664	0.000305	-0.351309	0.000000	0.000000	3.000000	20.000000	0.000000
1648.885061	-0.054638	0.564095	-0.070967	79.081383	87.664024	138.316086	2.234503	0.000000	-3.489814	0.000000	0.000000	0.000000	0.201664	0.000305	-0.351309	0.000000	0.000000	3.000000	20.000000	0.000000
1648.888394	-0.054638	0.564095	-0.070967	79.081383	87.664024	138.316086	2.234503	0.000000	-3.489814	0.000000	0.000000	0.000000	0.201664	0.000305	-0.351309	0.000000	0.000000	3.000000	20.000000	0.000000
1648.891728	-0.054032	0.564122	-0.072086	79.176414	86.168831	136.803391	2.268113	0.000000	-3.548365	0.000000	0.000000	0.000000	0.181729	0.008186	-0.335719	0.000000	0.000000	3.000000	20.000000	0.000000
1648.895061	-0.054032	0.564122	-0.072086	79.176414	86.168831	136.803391	2.268113	0.000000	-3.548365	0.000000	0.000000	0.000000	0.181729	0.008186	-0.335719	0.000000	0.000000	3.000000	20.000000	0.000000
1648.898394	-0.054032	0.564122	-0.072086	79.176414	86.168831	136.803391	2.268113	0.000000	-3.548365	0.000000	0.000000	0.000000	0.181729	0.008186	-0.335719	0.000000	0.000000	3.000000	20.000000	0.000000
1648.901728	-0.053438	0.564155	-0.073140	79.258102	84.732285	135.349289	2.298401	0.000000	-3.604319	0.000000	0.000000	0.000000	0.178161	0.009738	-0.315992	0.000000	0.000000	3.000000	20.000000	0.000000
1648.905061	-0.053438	0.564155	-0.073140	79.258102	84.732285	135.349289	2.298401	0.000000	-3.604319	0.000000	0.000000	0.000000	0.178161	0.009738	-0.315992	0.000000	0.000000	3.000000	20.000000	0.000000
1648.908394	-0.053438	0.564155	-0.073140	79.258102	84.732285	135.349289	2.298401	0.000000	-3.604319	0.000000	0.000000	0.000000	0.178161	0.009738	-0.315992	0.000000	0.000000	3.000000	20.000000	0.000000
1648.911728	-0.052858	0.564209	-0.074109	79.327988	83.350586	133.939545	2.328095	0.000000	-3.656984	0.000000	0.000000	0.000000	0.173890	0.016325	-0.290667	0.000000	0.000000	3.000000	20.000000	0.000000
1648.915061	-0.052858	0.564209	-0.074109	79.327988	83.350586	133.939545	2.328095	0.000000	-3.656984	0.000000	0.000000	0.000000	0.173890	0.016325	-0.290667	0.000000	0.000000	3.000000	20.000000	0.000000
1648.918394	-0.052858	0.564209	-0.074109	79.327988	83.350586	133.939545	2.328095	0.000000	-3.656984	0.000000	0.000000	0.000000	0.173890	0.016325	-0.290667	0.000000	0.000000	3.000000	20.000000	0.000000
1648.921728	-0.052275	0.564265	-0.074985	79.387001	82.064651	132.612961	2.357077	0.000000	-3.705429	0.000000	0.000000	0.000000	0.174908	0.016680	-0.262821	0.000000	0.000000	3.000000	20.000000	0.000000
1648.925061	-0.052275	0.564265	-0.074985	79.387001	82.064651	132.612961	2.357077	0.000000	-3.705429	0.000000	0.000000	0.000000	0.174908	0.016680	-0.262821	0.000000	0.000000	3.000000	20.000000	0.000000
1648.928394	-0.052275	0.564265	-0.074985	79.387001	82.064651	132.612961	2.357077	0.000000	-3.705429	0.000000	0.000000	0.000000	0.174908	0.016680	-0.262821	0.000000	0.000000	3.000000	20.000000	0.000000
1648.931728	-0.051699	0.564293	-0.075832	79.435112	80.896881	131.409653	2.386228	0.000000	-3.749232	0.000000	0.000000	0.000000	0.173049	0.008566	-0.254124	0.000000	0.000000	3.000000	20.000000	0.000000
1648.935061	-0.051699	0.564293	-0.075832	79.435112	80.896881	131.409653	2.386228	0.000000	-3.749232	0.000000	0.000000	0.000000	0.173049	0.008566	-0.254124	0.000000	0.000000	3.000000	20.000000	0.000000
1648.938394	-0.051699	0.564293	-0.075832	79.435112	80.896881	131.409653	2.386228	0.000000	-3.749232	0.000000	0.000000	0.000000	0.173049	0.008566	-0.254124	0.000000	0.000000	3.000000	20.000000	0.000000
1648.941728	-0.051699	0.564293	-0.075832	79.475853	79.917931	130.386505	2.415069	0.000000	-3.791586	0.000000	0.000000	0.000000	0.173049	0.008566	-0.254124	0.000000	0.000000	3.000000	20.000000	0.000000
1648.945061	-0.051147	0.564274	-0.076646	79.475853	79.917931	130.386505	2.415069	0.000000	-3.791586	0.000000	0.000000	0.000000	0.165568	-0.005748	-0.244400	0.000000	0.000000	3.000000	20.000000	0.000000
1648.948394	-0.051147	0.564274	-0.076646	79.475853	79.917931	130.386505	2.415069	0.000000	-3.791586	0.000000	0.000000	0.000000	0.165568	-0.005748	-0.244400	0.000000	0.000000	3.000000	20.000000	0.000000
1648.951728	-0.050632	0.564195	-0.077474	79.505135	79.209976	129.645844	2.415069	0.000000	-3.791586	0.000000	0.000000	0.000000	0.154464	-0.023574	-0.248249	0.000000	0.000000	3.000000	20.000000	0.000000
1648.955061	-0.050632	0.564195	-0.077474	79.505135	79.209976	129.645844	2.415069	0.000000	-3.791586	0.000000	0.000000	0.000000	0.154464	-0.023574	-0.248249	0.000000	0.000000	3.000000	20.000000	0.000000
1648.958394	-0.050632	0.564195	-0.077474	79.505135	79.209976	129.645844	2.415069	0.000000	-3.791586	0.000000	0.000000	0.000000	0.154464	-0.023574	-0.248249	0.000000	0.000000	3.000000	20.000000	0.000000
1648.961728	-0.050632	0.564195	-0.077474	79.526779	78.790176	129.200836	2.468408	0.000000	-3.873694	0.000000	0.000000	0.000000	0.154464	-0.023574	-0.248249	0.000000	0.000000	3.000000	20.000000	0.000000
1648.965061	-0.050189	0.564079	-0.078325	79.526779	78.790176	129.200836	2.468408	0.000000	-3.873694	0.000000	0.000000	0.000000	0.132866	-0.035034	-0.255232	0.000000	0.000000	3.000000	20.000000	0.000000
1648.968394	-0.050189	0.564079	-0.078325	79.526779	78.790176	129.200836	2.468408	0.000000	-3.873694	0.000000	0.000000	0.000000	0.132866	-0.035034	-0.255232	0.000000	0.000000	3.000000	20.000000	0.000000
1648.971728	-0.049830	0.563912	-0.079244	79.543533	78.627617	129.021744	2.468408	0.000000	-3.873694	0.000000	0.000000	0.000000	0.107725	-0.050102	-0.275768	0.000000	0.000000	3.000000	20.000000	0.000000
1648.975061	-0.049830	0.563912	-0.079244	79.543533	78.627617	129.021744	2.468408	0.000000	-3.873694	0.000000	0.000000	0.000000	0.107725	-0.050102	-0.275768	0.000000	0.000000	3.000000	20.000000	0.000000
1648.978394	-0.049830	0.563912	-0.079244	79.543533	78.627617	129.021744	2.468408	0.000000	-3.873694	0.000000	0.000000	0.000000	0.107725	-0.050102	-0.275768	0.000000	0.000000	3.000000	20.000000	0.000000
1648.981728	-0.049572	0.563695	-0.080234	79.553314	78.743507	129.141037	2.508507	0.000000	-3.962194	0.000000	0.000000	0.000000	0.077382	-0.065074	-0.296976	0.000000	0.000000	3.000000	20.000000	0.000000
1648.985061	-0.049572	0.563695	-0.080234	79.553314	78.743507	129.141037	2.508507	0.000000	-3.962194	0.000000	0.000000	0.000000	0.077382	-0.065074	-0.296976	0.000000	0.000000	3.000000	20.000000	0.000000
1648.988394	-0.049572	0.563695	-0.080234	79.553314	78.743507	129.141037	2.508507	0.000000	-3.962194	0.000000	0.000000	0.000000	0.077382	-0.065074	-0.296976	0.000000	0.000000	3.000000	20.000000	0.000000
1648.991728	-0.049353	0.563473	-0.081205	79.556107	79.082184	129.489731	2.521403	0.000000	-4.011691	0.000000	0.000000	0.000000	0.065536	-0.066526	-0.291254	0.000000	0.000000	3.000000	20.000000	0.000000
1648.995061	-0.049353	0.563473	-0.081205	79.556107	79.082184	129.489731	2.521403	0.000000	-4.011691	0.000000	0.000000	0.000000	0.065536	-0.066526	-0.291254	0.000000	0.000000	3.000000	20.000000	0.000000
1648.998394	-0.049353	0.563473	-0.081205	79.556107	79.082184	129.489731	2.521403	0.000000	-4.011691	0.000000	0.000000	0.000000	0.065536	-0.066526	-0.291254	0.000000	0.000000	3.000000	20.000000	0.000000
1649.001728	-0.049133	0.563234	-0.082195	79.548012	79.426140	129.851028	2.532326	0.000000	-4.060233	0.000000	0.000000	0.000000	0.066149	-0.071583	-0.297026	0.000000	0.000000	3.000000	20.000000	0.000000
1649.005061	-0.049133	0.563234	-0.082195	79.548012	79.426140	129.851028	2.532326	0.000000	-4.060233	0.000000	0.000000	0.000000	0.066149	-0.071583	-0.297026	0.000000	0.000000	3.000000	20.000000	0.000000
1649.008394	-0.049133	0.563234	-0.082195	79.548012	79.426140	129.851028	2.532326	0.000000	-4.060233	0.000000	0.000000	0.000000	0.066149	-0.071583	-0.297026	0.000000	0.000000	3.000000	20.000000	0.000000
1649.011728	-0.048896	0.562975	-0.083177	79.518776	79.711510	130.173218	2.543351	0.000000	-4.109737	0.000000	0.000000	0.000000	0.071130	-0.077861	-0.294798	0.000000	0.000000	3.000000	20.000000	0.000000
1649.015061	-0.048896	0.562975	-0.083177	79.518776	79.711510	130.173218	2.543351	0.000000	-4.109737	0.000000	0.000000	0.000000	0.071130	-0.077861	-0.294798	0.000000	0.000000	3.000000	20.000000	0.000000
1649.018394	-0.048896	0.562975	-0.083177	79.518776	79.711510	130.173218	2.543351	0.000000	-4.109737	0.000000	0.000000	0.000000	0.071130	-0.077861	-0.294798	0.000000	0.000000	3.000000	20.000000	0.000000
1649.021728	-0.048896	0.562975	-0.083177	79.488564	79.817101	130.314941	2.555206	0.000000	-4.158870	0.000000	0.000000	0.000000	0.071130	-0.077861	-0.294798	0.000000	0.000000	3.000000	20.000000	0.000000
1649.025061	-0.048616	0.562702	-0.084081	79.488564	79.817101	130.314941	2.555206	0.000000	-4.158870	0.000000	0.000000	0.000000	0.084057	-0.081725	-0.270942	0.000000	0.000000	3.000000	20.000000	0.000000
1649.028394	-0.048616	0.562702	-0.084081	79.488564	79.817101	130.314941	2.555206	0.000000	-4.158870	0.000000	0.000000	0.000000	0.084057	-0.081725	-0.270942	0.000000	0.000000	3.000000	20.000000	0.000000
1649.031728	-0.048322	0.562426	-0.084958	79.468094	79.653770	130.185272	2.555206	0.000000	-4.158870	0.000000	0.000000	0.000000	0.088192	-0.082990	-0.263138	0.000000	0.000000	3.000000	20.000000	0.000000
1649.035061	-0.048322	0.562426	-0.084958	79.468094	79.653770	130.185272	2.555206	0.000000	-4.158870	0.000000	0.000000	0.000000	0.088192	-0.082990	-0.263138	0.000000	0.000000	3.000000	20.000000	0.000000
1649.038394	-0.048322	0.562426	-0.084958	79.468094	79.653770	130.185272	2.555206	0.000000	-4.158870	0.000000	0.000000	0.000000	0.088192	-0.082990	-0.263138	0.000000	0.000000	3.000000	20.000000	0.000000
1649.041728	-0.048322	0.562426	-0.084958	79.458633	79.304489	129.865356	2.583914	0.000000	-4.247884	0.000000	0.000000	0.000000	0.088192	-0.082990	-0.263138	0.000000	0.000000	3.000000	20.000000	0.000000
1649.045061	-0.048037	0.562157	-0.085768	79.458633	79.304489	129.865356	2.583914	0.000000	-4.247884	0.000000	0.000000	0.000000	0.085336	-0.080588	-0.243070	0.000000	0.000000	3.000000	20.000000	0.000000
1649.048394	-0.048037	0.562157	-0.085768	79.458633	79.304489	129.865356	2.583914	0.000000	-4.247884	0.000000	0.000000	0.000000	0.085336	-0.080588	-0.243070	0.000000	0.000000	3.000000	20.000000	0.000000
1649.051728	-0.047736	0.561889	-0.086577	79.455681	78.823296	129.409714	2.583914	0.000000	-4.247884	0.000000	0.000000	0.000000	0.090398	-0.080563	-0.242582	0.000000	0.000000	3.000000	20.000000	0.000000
1649.055061	-0.047736	0.561889	-0.086577	79.455681	78.823296	129.409714	2.583914	0.000000	-4.247884	0.000000	0.000000	0.000000	0.090398	-0.080563	-0.242582	0.000000	0.000000	3.000000	20.000000	0.000000
1649.058394	-0.047736	0.561889	-0.086577	79.455681	78.823296	129.409714	2.583914	0.000000	-4.247884	0.000000	0.000000	0.000000	0.090398	-0.080563	-0.242582	0.000000	0.000000	3.000000	20.000000	0.000000
1649.061728	-0.047736	0.561889	-0.086577	79.446823	78.417206	129.039688	2.584036	0.000000	-4.280509	0.000000	0.000000	0.000000	0.090398	-0.080563	-0.242582	0.000000	0.000000	3.000000	20.000000	0.000000
1649.065061	-0.047463	0.561571	-0.087447	79.446823	78.417206	129.039688	2.584036	0.000000	-4.280509	0.000000	0.000000	0.000000	0.081797	-0.095240	-0.261045	0.000000	0.000000	3.000000	20.000000	0.000000
1649.068394	-0.047463	0.561571	-0.087447	79.446823	78.417206	129.039688	2.584036	0.000000	-4.280509	0.000000	0.000000	0.000000	0.081797	-0.095240	-0.261045	0.000000	0.000000	3.000000	20.000000	0.000000
1649.071728	-0.047209	0.561254	-0.088320	79.417938	78.116920	128.806610	2.584036	0.000000	-4.280509	0.000000	0.000000	0.000000	0.076340	-0.095182	-0.261942	0.000000	0.000000	3.000000	20.000000	0.000000
1649.075061	-0.047209	0.561254	-0.088320	79.417938	78.116920	128.806610	2.584036	0.000000	-4.280509	0.000000	0.000000	0.000000	0.076340	-0.095182	-0.261942	0.000000	0.000000	3.000000	20.000000	0.000000
1649.078394	-0.047209	0.561254	-0.088320	79.417938	78.116920	128.806610	2.584036	0.000000	-4.280509	0.000000	0.000000	0.000000	0.076340	-0.095182	-0.261942	0.000000	0.000000	3.000000	20.000000	0.000000
1649.081728	-0.047019	0.560925	-0.089246	79.357521	77.850685	128.642288	2.565304	0.000000	-4.291760	0.000000	0.000000	0.000000	0.056856	-0.098785	-0.277815	0.000000	0.000000	3.000000	20.000000	0.000000
1649.085061	-0.047019	0.560925	-0.089246	79.357521	77.850685	128.642288	2.565304	0.000000	-4.291760	0.000000	0.000000	0.000000	0.056856	-0.098785	-0.277815	0.000000	0.000000	3.000000	20.000000	0.000000
1649.088394	-0.047019	0.560925	-0.089246	79.357521	77.850685	128.642288	2.565304	0.000000	-4.291760	0.000000	0.000000	0.000000	0.056856	-0.098785	-0.277815	0.000000	0.000000	3.000000	20.000000	0.000000
1649.091728	-0.046879	0.560600	-0.090204	79.257851	77.544746	128.495010	2.552373	0.000000	-4.299465	0.000000	0.000000	0.000000	0.042033	-0.097548	-0.287362	0.000000	0.000000	3.000000	20.000000	0.000000
1649.095061	-0.046879	0.560600	-0.090204	79.257851	77.544746	128.495010	2.552373	0.000000	-4.299465	0.000000	0.000000	0.000000	0.042033	-0.097548	-0.287362	0.000000	0.000000	3.000000	20.000000	0.000000
1649.098394	-0.046879	0.560600	-0.090204	79.257851	77.544746	128.495010	2.552373	0.000000	-4.299465	0.000000	0.000000	0.000000	0.042033	-0.097548	-0.287362	0.000000	0.000000	3.000000	20.000000	0.000000
1649.101728	-0.046879	0.560600	-0.090204	79.119644	77.185402	128.343628	2.537223	0.000000	-4.308422	0.000000	0.000000	0.000000	0.042033	-0.097548	-0.287362	0.000000	0.000000	3.000000	20.000000	0.000000
1649.105061	-0.046764	0.560323	-0.091108	79.119644	77.185402	128.343628	2.537223	0.000000	-4.308422	0.000000	0.000000	0.000000	0.034647	-0.082952	-0.271237	0.000000	0.000000	3.000000	20.000000	0.000000
1649.108394	-0.046764	0.560323	-0.091108	79.119644	77.185402	128.343628	2.537223	0.000000	-4.308422	0.000000	0.000000	0.000000	0.034647	-0.082952	-0.271237	0.000000	0.000000	3.000000	20.000000	0.000000
1649.111728	-0.046651	0.560063	-0.091994	78.969307	76.698555	128.084763	2.537223	0.000000	-4.308422	0.000000	0.000000	0.000000	0.033942	-0.078095	-0.265724	0.000000	0.000000	3.000000	20.000000	0.000000
1649.115061	-0.046651	0.560063	-0.091994	78.969307	76.698555	128.084763	2.537223	0.000000	-4.308422	0.000000	0.000000	0.000000	0.033942	-0.078095	-0.265724	0.000000	0.000000	3.000000	20.000000	0.000000
1649.118394	-0.046651	0.560063	-0.091994	78.969307	76.698555	128.084763	2.537223	0.000000	-4.308422	0.000000	0.000000	0.000000	0.033942	-0.078095	-0.265724	0.000000	0.000000	3.000000	20.000000	0.000000
1649.121728	-0.046651	0.560063	-0.091994	78.817848	76.021362	127.644104	2.508350	0.000000	-4.325295	0.000000	0.000000	0.000000	0.033942	-0.078095	-0.265724	0.000000	0.000000	3.000000	20.000000	0.000000
1649.125061	-0.046549	0.559807	-0.092787	78.817848	76.021362	127.644104	2.508350	0.000000	-4.325295	0.000000	0.000000	0.000000	0.030423	-0.076819	-0.238169	0.000000	0.000000	3.000000	20.000000	0.000000
1649.128394	-0.046549	0.559807	-0.092787	78.817848	76.021362	127.644104	2.508350	0.000000	-4.325295	0.000000	0.000000	0.000000	0.030423	-0.076819	-0.238169	0.000000	0.000000	3.000000	20.000000	0.000000
1649.131728	-0.046445	0.559535	-0.093601	78.674759	75.316299	127.168304	2.508350	0.000000	-4.325295	0.000000	0.000000	0.000000	0.031165	-0.081648	-0.243970	0.000000	0.000000	3.000000	20.000000	0.000000
1649.135061	-0.046445	0.559535	-0.093601	78.674759	75.316299	127.168304	2.508350	0.000000	-4.325295	0.000000	0.000000	0.000000	0.031165	-0.081648	-0.243970	0.000000	0.000000	3.000000	20.000000	0.000000
1649.138394	-0.046445	0.559535	-0.093601	78.674759	75.316299	127.168304	2.508350	0.000000	-4.325295	0.000000	0.000000	0.000000	0.031165	-0.081648	-0.243970	0.000000	0.000000	3.000000	20.000000	0.000000
1649.141728	-0.046445	0.559535	-0.093601	78.553497	74.605034	126.663155	2.483093	0.000000	-4.339845	0.000000	0.000000	0.000000	0.031165	-0.081648	-0.243970	0.000000	0.000000	3.000000	20.000000	0.000000
1649.145061	-0.046351	0.559251	-0.094341	78.553497	74.605034	126.663155	2.483093	0.000000	-4.339845	0.000000	0.000000	0.000000	0.028367	-0.085127	-0.222078	0.000000	0.000000	3.000000	20.000000	0.000000
1649.148394	-0.046351	0.559251	-0.094341	78.553497	74.605034	126.663155	2.483093	0.000000	-4.339845	0.000000	0.000000	0.000000	0.028367	-0.085127	-0.222078	0.000000	0.000000	3.000000	20.000000	0.000000
1649.151728	-0.046286	0.558935	-0.095124	78.467087	73.923309	126.153458	2.483093	0.000000	-4.339845	0.000000	0.000000	0.000000	0.019524	-0.094696	-0.234902	0.000000	0.000000	3.000000	20.000000	0.000000
1649.155061	-0.046286	0.558935	-0.095124	78.467087	73.923309	126.153458	2.483093	0.000000	-4.339845	0.000000	0.000000	0.000000	0.019524	-0.094696	-0.234902	0.000000	0.000000	3.000000	20.000000	0.000000
1649.158394	-0.046286	0.558935	-0.095124	78.467087	73.923309	126.153458	2.483093	0.000000	-4.339845	0.000000	0.000000	0.000000	0.019524	-0.094696	-0.234902	0.000000	0.000000	3.000000	20.000000	0.000000
1649.161728	-0.046221	0.558600	-0.095902	78.416122	73.360580	125.716927	2.458505	0.000000	-4.353820	0.000000	0.000000	0.000000	0.019377	-0.100594	-0.233398	0.000000	0.000000	3.000000	20.000000	0.000000
1649.165061	-0.046221	0.558600	-0.095902	78.416122	73.360580	125.716927	2.458505	0.000000	-4.353820	0.000000	0.000000	0.000000	0.019377	-0.100594	-0.233398	0.000000	0.000000	3.000000	20.000000	0.000000
1649.168394	-0.046221	0.558600	-0.095902	78.416122	73.360580	125.716927	2.458505	0.000000	-4.353820	0.000000	0.000000	0.000000	0.019377	-0.100594	-0.233398	0.000000	0.000000	3.000000	20.000000	0.000000
1649.171728	-0.046186	0.558233	-0.096723	78.378456	72.868546	125.337814	2.445574	0.000000	-4.361097	0.000000	0.000000	0.000000	0.010637	-0.110095	-0.246271	0.000000	0.000000	3.000000	20.000000	0.000000
1649.175061	-0.046186	0.558233	-0.096723	78.378456	72.868546	125.337814	2.445574	0.000000	-4.361097	0.000000	0.000000	0.000000	0.010637	-0.110095	-0.246271	0.000000	0.000000	3.000000	20.000000	0.000000
1649.178394	-0.046186	0.558233	-0.096723	78.378456	72.868546	125.337814	2.445574	0.000000	-4.361097	0.000000	0.000000	0.000000	0.010637	-0.110095	-0.246271	0.000000	0.000000	3.000000	20.000000	0.000000
1649.181728	-0.046133	0.557830	-0.097675	78.352417	72.476303	125.048935	2.430958	0.000000	-4.369261	0.000000	0.000000	0.000000	0.015777	-0.120903	-0.285614	0.000000	0.000000	3.000000	20.000000	0.000000
1649.185061	-0.046133	0.557830	-0.097675	78.352417	72.476303	125.048935	2.430958	0.000000	-4.369261	0.000000	0.000000	0.000000	0.015777	-0.120903	-0.285614	0.000000	0.000000	3.000000	20.000000	0.000000
1649.188394	-0.046133	0.557830	-0.097675	78.352417	72.476303	125.048935	2.430958	0.000000	-4.369261	0.000000	0.000000	0.000000	0.015777	-0.120903	-0.285614	0.000000	0.000000	3.000000	20.000000	0.000000
1649.191728	-0.046099	0.557443	-0.098611	78.326797	72.051201	124.728050	2.414610	0.000000	-4.378317	0.000000	0.000000	0.000000	0.010075	-0.115968	-0.280778	0.000000	0.000000	3.000000	20.000000	0.000000
1649.195061	-0.046099	0.557443	-0.098611	78.326797	72.051201	124.728050	2.414610	0.000000	-4.378317	0.000000	0.000000	0.000000	0.010075	-0.115968	-0.280778	0.000000	0.000000	3.000000	20.000000	0.000000
1649.198394	-0.046099	0.557443	-0.098611	78.326797	72.051201	124.728050	2.414610	0.000000	-4.378317	0.000000	0.000000	0.000000	0.010075	-0.115968	-0.280778	0.000000	0.000000	3.000000	20.000000	0.000000
1649.201728	-0.046071	0.557033	-0.099637	78.288902	71.424774	124.239311	2.398130	0.000000	-4.387365	0.000000	0.000000	0.000000	0.008509	-0.123127	-0.307784	0.000000	0.000000	3.000000	20.000000	0.000000
1649.205061	-0.046071	0.557033	-0.099637	78.288902	71.424774	124.239311	2.398130	0.000000	-4.387365	0.000000	0.000000	0.000000	0.008509	-0.123127	-0.307784	0.000000	0.000000	3.000000	20.000000	0.000000
1649.208394	-0.046071	0.557033	-0.099637	78.288902	71.424774	124.239311	2.398130	0.000000	-4.387365	0.000000	0.000000	0.000000	0.008509	-0.123127	-0.307784	0.000000	0.000000	3.000000	20.000000	0.000000
1649.211728	-0.046031	0.556635	-0.100618	78.222534	70.258324	123.253510	2.380018	0.000000	-4.397217	0.000000	0.000000	0.000000	0.012107	-0.119308	-0.294290	0.000000	0.000000	3.000000	20.000000	0.000000
1649.215061	-0.046031	0.556635	-0.100618	78.222534	70.258324	123.253510	2.380018	0.000000	-4.397217	0.000000	0.000000	0.000000	0.012107	-0.119308	-0.294290	0.000000	0.000000	3.000000	20.000000	0.000000
1649.218394	-0.046031	0.556635	-0.100618	78.222534	70.258324	123.253510	2.380018	0.000000	-4.397217	0.000000	0.000000	0.000000	0.012107	-0.119308	-0.294290	0.000000	0.000000	3.000000	20.000000	0.000000
1649.221728	-0.045943	0.556215	-0.101563	78.128639	68.591919	121.809196	2.363385	0.000000	-4.406179	0.000000	0.000000	0.000000	0.026310	-0.126163	-0.283592	0.000000	0.000000	3.000000	20.000000	0.000000
1649.225061	-0.045943	0.556215	-0.101563	78.128639	68.591919	121.809196	2.363385	0.000000	-4.406179	0.000000	0.000000	0.000000	0.026310	-0.126163	-0.283592	0.000000	0.000000	3.000000	20.000000	0.000000
1649.228394	-0.045943	0.556215	-0.101563	78.128639	68.591919	121.809196	2.363385	0.000000	-4.406179	0.000000	0.000000	0.000000	0.026310	-0.126163	-0.283592	0.000000	0.000000	3.000000	20.000000	0.000000
1649.231728	-0.045876	0.555771	-0.102482	78.010109	66.466362	119.937279	2.349220	0.000000	-4.413747	0.000000	0.000000	0.000000	0.020186	-0.132926	-0.275530	0.000000	0.000000	3.000000	20.000000	0.000000
1649.235061	-0.045876	0.555771	-0.102482	78.010109	66.466362	119.937279	2.349220	0.000000	-4.413747	0.000000	0.000000	0.000000	0.020186	-0.132926	-0.275530	0.000000	0.000000	3.000000	20.000000	0.000000
1649.238394	-0.045876	0.555771	-0.102482	78.010109	66.466362	119.937279	2.349220	0.000000	-4.413747	0.000000	0.000000	0.000000	0.020186	-0.132926	-0.275530	0.000000	0.000000	3.000000	20.000000	0.000000
1649.241728	-0.045804	0.555278	-0.103434	77.860596	64.143456	117.905296	2.335036	0.000000	-4.421268	0.000000	0.000000	0.000000	0.021583	-0.148036	-0.285697	0.000000	0.000000	3.000000	20.000000	0.000000
1649.245061	-0.045804	0.555278	-0.103434	77.860596	64.143456	117.905296	2.335036	0.000000	-4.421268	0.000000	0.000000	0.000000	0.021583	-0.148036	-0.285697	0.000000	0.000000	3.000000	20.000000	0.000000
1649.248394	-0.045804	0.555278	-0.103434	77.860596	64.143456	117.905296	2.335036	0.000000	-4.421268	0.000000	0.000000	0.000000	0.021583	-0.148036	-0.285697	0.000000	0.000000	3.000000	20.000000	0.000000
1649.251728	-0.045786	0.554762	-0.104364	77.689285	61.916275	115.989220	2.320593	0.000000	-4.428865	0.000000	0.000000	0.000000	0.005470	-0.154647	-0.279013	0.000000	0.000000	3.000000	20.000000	0.000000
1649.255061	-0.045786	0.554762	-0.104364	77.689285	61.916275	115.989220	2.320593	0.000000	-4.428865	0.000000	0.000000	0.000000	0.005470	-0.154647	-0.279013	0.000000	0.000000	3.000000	20.000000	0.000000
1649.258394	-0.045786	0.554762	-0.104364	77.689285	61.916275	115.989220	2.320593	0.000000	-4.428865	0.000000	0.000000	0.000000	0.005470	-0.154647	-0.279013	0.000000	0.000000	3.000000	20.000000	0.000000
1649.261728	-0.045798	0.554232	-0.105319	77.503380	59.843449	114.240021	2.304932	0.000000	-4.437036	0.000000	0.000000	0.000000	-0.003601	-0.159018	-0.286398	0.000000	0.000000	3.000000	20.000000	0.000000
1649.265061	-0.045798	0.554232	-0.105319	77.503380	59.843449	114.240021	2.304932	0.000000	-4.437036	0.000000	0.000000	0.000000	-0.003601	-0.159018	-0.286398	0.000000	0.000000	3.000000	20.000000	0.000000
1649.268394	-0.045798	0.554232	-0.105319	77.503380	59.843449	114.240021	2.304932	0.000000	-4.437036	0.000000	0.000000	0.000000	-0.003601	-0.159018	-0.286398	0.000000	0.000000	3.000000	20.000000	0.000000
1649.271728	-0.045877	0.553739	-0.106269	77.307365	58.069859	112.807854	2.288031	0.000000	-4.445775	0.000000	0.000000	0.000000	-0.023882	-0.148150	-0.285121	0.000000	0.000000	3.000000	20.000000	0.000000
1649.275061	-0.045877	0.553739	-0.106269	77.307365	58.069859	112.807854	2.288031	0.000000	-4.445775	0.000000	0.000000	0.000000	-0.023882	-0.148150	-0.285121	0.000000	0.000000	3.000000	20.000000	0.000000
1649.278394	-0.045877	0.553739	-0.106269	77.307365	58.069859	112.807854	2.288031	0.000000	-4.445775	0.000000	0.000000	0.000000	-0.023882	-0.148150	-0.285121	0.000000	0.000000	3.000000	20.000000	0.000000
1649.281728	-0.046002	0.553305	-0.107123	77.090279	56.547077	111.652489	2.269159	0.000000	-4.455437	0.000000	0.000000	0.000000	-0.037500	-0.130135	-0.256218	0.000000	0.000000	3.000000	20.000000	0.000000
1649.285061	-0.046002	0.553305	-0.107123	77.090279	56.547077	111.652489	2.269159	0.000000	-4.455437	0.000000	0.000000	0.000000	-0.037500	-0.130135	-0.256218	0.000000	0.000000	3.000000	20.000000	0.000000
1649.288394	-0.046002	0.553305	-0.107123	77.090279	56.547077	111.652489	2.269159	0.000000	-4.455437	0.000000	0.000000	0.000000	-0.037500	-0.130135	-0.256218	0.000000	0.000000	3.000000	20.000000	0.000000
1649.291728	-0.046118	0.552899	-0.107913	76.861389	55.297035	110.779419	2.250607	0.000000	-4.464837	0.000000	0.000000	0.000000	-0.034661	-0.121595	-0.236858	0.000000	0.000000	3.000000	20.000000	0.000000
1649.295061	-0.046118	0.552899	-0.107913	76.861389	55.297035	110.779419	2.250607	0.000000	-4.464837	0.000000	0.000000	0.000000	-0.034661	-0.121595	-0.236858	0.000000	0.000000	3.000000	20.000000	0.000000
1649.298394	-0.046118	0.552899	-0.107913	76.861389	55.297035	110.779419	2.250607	0.000000	-4.464837	0.000000	0.000000	0.000000	-0.034661	-0.121595	-0.236858	0.000000	0.000000	3.000000	20.000000	0.000000
1649.301728	-0.046118	0.552899	-0.107913	76.625793	54.308739	110.176231	2.233616	0.000000	-4.473361	0.000000	0.000000	0.000000	-0.034661	-0.121595	-0.236858	0.000000	0.000000	3.000000	20.000000	0.000000
1649.305061	-0.046178	0.552519	-0.108606	76.625793	54.308739	110.176231	2.233616	0.000000	-4.473361	0.000000	0.000000	0.000000	-0.017981	-0.114186	-0.208128	0.000000	0.000000	3.000000	20.000000	0.000000
1649.308394	-0.046178	0.552519	-0.108606	76.625793	54.308739	110.176231	2.233616	0.000000	-4.473361	0.000000	0.000000	0.000000	-0.017981	-0.114186	-0.208128	0.000000	0.000000	3.000000	20.000000	0.000000
1649.311728	-0.046229	0.552147	-0.109230	76.401421	53.578957	109.818794	2.233616	0.000000	-4.473361	0.000000	0.000000	0.000000	-0.015552	-0.111470	-0.187131	0.000000	0.000000	3.000000	20.000000	0.000000
1649.315061	-0.046229	0.552147	-0.109230	76.401421	53.578957	109.818794	2.233616	0.000000	-4.473361	0.000000	0.000000	0.000000	-0.015552	-0.111470	-0.187131	0.000000	0.000000	3.000000	20.000000	0.000000
1649.318394	-0.046229	0.552147	-0.109230	76.401421	53.578957	109.818794	2.233616	0.000000	-4.473361	0.000000	0.000000	0.000000	-0.015552	-0.111470	-0.187131	0.000000	0.000000	3.000000	20.000000	0.000000
1649.321728	-0.046229	0.552147	-0.109230	76.214218	53.038403	109.603844	2.208280	0.000000	-4.485922	0.000000	0.000000	0.000000	-0.015552	-0.111470	-0.187131	0.000000	0.000000	3.000000	20.000000	0.000000
1649.325061	-0.046293	0.551781	-0.109761	76.214218	53.038403	109.603844	2.208280	0.000000	-4.485922	0.000000	0.000000	0.000000	-0.019103	-0.109861	-0.159425	0.000000	0.000000	3.000000	20.000000	0.000000
1649.328394	-0.046293	0.551781	-0.109761	76.214218	53.038403	109.603844	2.208280	0.000000	-4.485922	0.000000	0.000000	0.000000	-0.019103	-0.109861	-0.159425	0.000000	0.000000	3.000000	20.000000	0.000000
1649.331728	-0.046376	0.551412	-0.110271	76.091812	52.681522	109.487259	2.208280	0.000000	-4.485922	0.000000	0.000000	0.000000	-0.024888	-0.110758	-0.152879	0.000000	0.000000	3.000000	20.000000	0.000000
1649.335061	-0.046376	0.551412	-0.110271	76.091812	52.681522	109.487259	2.208280	0.000000	-4.485922	0.000000	0.000000	0.000000	-0.024888	-0.110758	-0.152879	0.000000	0.000000	3.000000	20.000000	0.000000
1649.338394	-0.046376	0.551412	-0.110271	76.091812	52.681522	109.487259	2.208280	0.000000	-4.485922	0.000000	0.000000	0.000000	-0.024888	-0.110758	-0.152879	0.000000	0.000000	3.000000	20.000000	0.000000
1649.341728	-0.046376	0.551412	-0.110271	76.050110	52.503315	109.443413	2.186621	0.000000	-4.496520	0.000000	0.000000	0.000000	-0.024888	-0.110758	-0.152879	0.000000	0.000000	3.000000	20.000000	0.000000
1649.345061	-0.046481	0.551055	-0.110739	76.050110	52.503315	109.443413	2.186621	0.000000	-4.496520	0.000000	0.000000	0.000000	-0.031440	-0.107026	-0.140515	0.000000	0.000000	3.000000	20.000000	0.000000
1649.348394	-0.046481	0.551055	-0.110739	76.050110	52.503315	109.443413	2.186621	0.000000	-4.496520	0.000000	0.000000	0.000000	-0.031440	-0.107026	-0.140515	0.000000	0.000000	3.000000	20.000000	0.000000
1649.351728	-0.046602	0.550699	-0.111211	76.052971	52.478214	109.494125	2.186621	0.000000	-4.496520	0.000000	0.000000	0.000000	-0.036220	-0.106848	-0.141317	0.000000	0.000000	3.000000	20.000000	0.000000
1649.355061	-0.046602	0.550699	-0.111211	76.052971	52.478214	109.494125	2.186621	0.000000	-4.496520	0.000000	0.000000	0.000000	-0.036220	-0.106848	-0.141317	0.000000	0.000000	3.000000	20.000000	0.000000
1649.358394	-0.046602	0.550699	-0.111211	76.052971	52.478214	109.494125	2.186621	0.000000	-4.496520	0.000000	0.000000	0.000000	-0.036220	-0.106848	-0.141317	0.000000	0.000000	3.000000	20.000000	0.000000
1649.361728	-0.046602	0.550699	-0.111211	76.066246	52.596687	109.669907	2.164227	0.000000	-4.507341	0.000000	0.000000	0.000000	-0.036220	-0.106848	-0.141317	0.000000	0.000000	3.000000	20.000000	0.000000
1649.365061	-0.046713	0.550390	-0.111621	76.066246	52.596687	109.669907	2.164227	0.000000	-4.507341	0.000000	0.000000	0.000000	-0.033503	-0.092768	-0.123292	0.000000	0.000000	3.000000	20.000000	0.000000
1649.368394	-0.046713	0.550390	-0.111621	76.066246	52.596687	109.669907	2.164227	0.000000	-4.507341	0.000000	0.000000	0.000000	-0.033503	-0.092768	-0.123292	0.000000	0.000000	3.000000	20.000000	0.000000
1649.371728	-0.046713	0.550390	-0.111621	76.057350	52.778168	109.929947	2.164227	0.000000	-4.507341	0.000000	0.000000	0.000000	-0.033503	-0.092768	-0.123292	0.000000	0.000000	3.000000	20.000000	0.000000
1649.375061	-0.046713	0.550390	-0.111621	76.057350	52.778168	109.929947	2.164227	0.000000	-4.507341	0.000000	0.000000	0.000000	-0.033503	-0.092768	-0.123292	0.000000	0.000000	3.000000	20.000000	0.000000
1649.378394	-0.046786	0.550143	-0.111948	76.057350	52.778168	109.929947	2.164227	0.000000	-4.507341	0.000000	0.000000	0.000000	-0.021794	-0.074120	-0.098043	0.000000	0.000000	3.000000	20.000000	0.000000
1649.381728	-0.046836	0.549958	-0.112193	76.026245	52.948410	110.196350	2.154070	0.000000	-4.512204	0.000000	0.000000	0.000000	-0.015070	-0.055537	-0.073409	0.000000	0.000000	3.000000	20.000000	0.000000
1649.385061	-0.046836	0.549958	-0.112193	76.026245	52.948410	110.196350	2.154070	0.000000	-4.512204	0.000000	0.000000	0.000000	-0.015070	-0.055537	-0.073409	0.000000	0.000000	3.000000	20.000000	0.000000
1649.388394	-0.046836	0.549958	-0.112193	76.026245	52.948410	110.196350	2.154070	0.000000	-4.512204	0.000000	0.000000	0.000000	-0.015070	-0.055537	-0.073409	0.000000	0.000000	3.000000	20.000000	0.000000
1649.391728	-0.046868	0.549812	-0.112326	75.997871	53.084251	110.410484	2.141083	0.000000	-4.518381	0.000000	0.000000	0.000000	-0.009590	-0.043778	-0.039886	0.000000	0.000000	3.000000	20.000000	0.000000
1649.395061	-0.046868	0.549812	-0.112326	75.997871	53.084251	110.410484	2.141083	0.000000	-4.518381	0.000000	0.000000	0.000000	-0.009590	-0.043778	-0.039886	0.000000	0.000000	3.000000	20.000000	0.000000
1649.398394	-0.046868	0.549812	-0.112326	75.997871	53.084251	110.410484	2.141083	0.000000	-4.518381	0.000000	0.000000	0.000000	-0.009590	-0.043778	-0.039886	0.000000	0.000000	3.000000	20.000000	0.000000
1649.401728	-0.046868	0.549812	-0.112326	75.992592	53.174583	110.541092	2.137961	0.000000	-4.519858	0.000000	0.000000	0.000000	-0.009590	-0.043778	-0.039886	0.000000	0.000000	3.000000	20.000000	0.000000
1649.405061	-0.046910	0.549673	-0.112510	75.992592	53.174583	110.541092	2.137961	0.000000	-4.519858	0.000000	0.000000	0.000000	-0.012486	-0.041606	-0.055270	0.000000	0.000000	3.000000	20.000000	0.000000
1649.408394	-0.046910	0.549673	-0.112510	75.992592	53.174583	110.541092	2.137961	0.000000	-4.519858	0.000000	0.000000	0.000000	-0.012486	-0.041606	-0.055270	0.000000	0.000000	3.000000	20.000000	0.000000
1649.411728	-0.046910	0.549673	-0.112510	76.004738	53.248772	110.631561	2.137961	0.000000	-4.519858	0.000000	0.000000	0.000000	-0.012486	-0.041606	-0.055270	0.000000	0.000000	3.000000	20.000000	0.000000
1649.415061	-0.046910	0.549673	-0.112510	76.004738	53.248772	110.631561	2.137961	0.000000	-4.519858	0.000000	0.000000	0.000000	-0.012486	-0.041606	-0.055270	0.000000	0.000000	3.000000	20.000000	0.000000
1649.418394	-0.046974	0.549546	-0.112653	76.004738	53.248772	110.631561	2.137961	0.000000	-4.519858	0.000000	0.000000	0.000000	-0.019168	-0.038027	-0.042768	0.000000	0.000000	3.000000	20.000000	0.000000
1649.421728	-0.046974	0.549546	-0.112653	76.018379	53.331444	110.733574	2.133732	0.000000	-4.521857	0.000000	0.000000	0.000000	-0.019168	-0.038027	-0.042768	0.000000	0.000000	3.000000	20.000000	0.000000
1649.425061	-0.046974	0.549546	-0.112653	76.018379	53.331444	110.733574	2.133732	0.000000	-4.521857	0.000000	0.000000	0.000000	-0.019168	-0.038027	-0.042768	0.000000	0.000000	3.000000	20.000000	0.000000
1649.428394	-0.046974	0.549546	-0.112653	76.018379	53.331444	110.733574	2.133732	0.000000	-4.521857	0.000000	0.000000	0.000000	-0.019168	-0.038027	-0.042768	0.000000	0.000000	3.000000	20.000000	0.000000
1649.431728	-0.047178	0.549242	-0.113103	76.034996	53.428211	110.858521	2.129423	0.000000	-4.523888	0.000000	0.000000	0.000000	-0.061456	-0.091198	-0.135061	0.000000	0.000000	3.000000	20.000000	0.000000
1649.435061	-0.047178	0.549242	-0.113103	76.034996	53.428211	110.858521	2.129423	0.000000	-4.523888	0.000000	0.000000	0.000000	-0.061456	-0.091198	-0.135061	0.000000	0.000000	3.000000	20.000000	0.000000
1649.438394	-0.047178	0.549242	-0.113103	76.034996	53.428211	110.858521	2.129423	0.000000	-4.523888	0.000000	0.000000	0.000000	-0.061456	-0.091198	-0.135061	0.000000	0.000000	3.000000	20.000000	0.000000
1649.441728	-0.047178	0.549242	-0.113103	76.054497	53.541908	111.006516	2.115747	0.000000	-4.530300	0.000000	0.000000	0.000000	-0.061456	-0.091198	-0.135061	0.000000	0.000000	3.000000	20.000000	0.000000
1649.445061	-0.047317	0.549050	-0.113430	76.054497	53.541908	111.006516	2.115747	0.000000	-4.530300	0.000000	0.000000	0.000000	-0.041406	-0.057773	-0.098184	0.000000	0.000000	3.000000	20.000000	0.000000
1649.448394	-0.047317	0.549050	-0.113430	76.054497	53.541908	111.006516	2.115747	0.000000	-4.530300	0.000000	0.000000	0.000000	-0.041406	-0.057773	-0.098184	0.000000	0.000000	3.000000	20.000000	0.000000
1649.451728	-0.047317	0.549050	-0.113430	76.069199	53.668934	111.180435	2.115747	0.000000	-4.530300	0.000000	0.000000	0.000000	-0.041406	-0.057773	-0.098184	0.000000	0.000000	3.000000	20.000000	0.000000
1649.455061	-0.047317	0.549050	-0.113430	76.069199	53.668934	111.180435	2.115747	0.000000	-4.530300	0.000000	0.000000	0.000000	-0.041406	-0.057773	-0.098184	0.000000	0.000000	3.000000	20.000000	0.000000
1649.458394	-0.047468	0.548823	-0.113775	76.069199	53.668934	111.180435	2.115747	0.000000	-4.530300	0.000000	0.000000	0.000000	-0.045587	-0.067985	-0.103284	0.000000	0.000000	3.000000	20.000000	0.000000
1649.461728	-0.047603	0.548616	-0.114122	76.066261	53.811493	111.393929	2.106196	0.000000	-4.534748	0.000000	0.000000	0.000000	-0.040376	-0.062238	-0.104166	0.000000	0.000000	3.000000	20.000000	0.000000
1649.465061	-0.047603	0.548616	-0.114122	76.066261	53.811493	111.393929	2.106196	0.000000	-4.534748	0.000000	0.000000	0.000000	-0.040376	-0.062238	-0.104166	0.000000	0.000000	3.000000	20.000000	0.000000
1649.468394	-0.047603	0.548616	-0.114122	76.066261	53.811493	111.393929	2.106196	0.000000	-4.534748	0.000000	0.000000	0.000000	-0.040376	-0.062238	-0.104166	0.000000	0.000000	3.000000	20.000000	0.000000
1649.471728	-0.047603	0.548616	-0.114122	76.028900	53.953213	111.653725	2.086272	0.000000	-4.543948	0.000000	0.000000	0.000000	-0.040376	-0.062238	-0.104166	0.000000	0.000000	3.000000	20.000000	0.000000
1649.475061	-0.047749	0.548451	-0.114386	76.028900	53.953213	111.653725	2.086272	0.000000	-4.543948	0.000000	0.000000	0.000000	-0.043737	-0.049468	-0.079294	0.000000	0.000000	3.000000	20.000000	0.000000
1649.478394	-0.047749	0.548451	-0.114386	76.028900	53.953213	111.653725	2.086272	0.000000	-4.543948	0.000000	0.000000	0.000000	-0.043737	-0.049468	-0.079294	0.000000	0.000000	3.000000	20.000000	0.000000
1649.481728	-0.047749	0.548451	-0.114386	75.958191	54.082386	111.941254	2.086272	0.000000	-4.543948	0.000000	0.000000	0.000000	-0.043737	-0.049468	-0.079294	0.000000	0.000000	3.000000	20.000000	0.000000
1649.485061	-0.047749	0.548451	-0.114386	75.958191	54.082386	111.941254	2.086272	0.000000	-4.543948	0.000000	0.000000	0.000000	-0.043737	-0.049468	-0.079294	0.000000	0.000000	3.000000	20.000000	0.000000
1649.488394	-0.047887	0.548313	-0.114585	75.958191	54.082386	111.941254	2.086272	0.000000	-4.543948	0.000000	0.000000	0.000000	-0.041442	-0.041335	-0.059586	0.000000	0.000000	3.000000	20.000000	0.000000
1649.491728	-0.047887	0.548313	-0.114585	75.879608	54.196671	112.228645	2.077496	0.000000	-4.547968	0.000000	0.000000	0.000000	-0.041442	-0.041335	-0.059586	0.000000	0.000000	3.000000	20.000000	0.000000
1649.495061	-0.047887	0.548313	-0.114585	75.879608	54.196671	112.228645	2.077496	0.000000	-4.547968	0.000000	0.000000	0.000000	-0.041442	-0.041335	-0.059586	0.000000	0.000000	3.000000	20.000000	0.000000
1649.498394	-0.047887	0.548313	-0.114585	75.879608	54.196671	112.228645	2.077496	0.000000	-4.547968	0.000000	0.000000	0.000000	-0.041442	-0.041335	-0.059586	0.000000	0.000000	3.000000	20.000000	0.000000
1649.501728	-0.048318	0.548065	-0.114939	75.823524	54.283642	112.465195	2.069972	0.000000	-4.551397	0.000000	0.000000	0.000000	-0.129268	-0.074499	-0.106385	0.000000	0.000000	3.000000	20.000000	0.000000
1649.505061	-0.048318	0.548065	-0.114939	75.823524	54.283642	112.465195	2.069972	0.000000	-4.551397	0.000000	0.000000	0.000000	-0.129268	-0.074499	-0.106385	0.000000	0.000000	3.000000	20.000000	0.000000
1649.508394	-0.048318	0.548065	-0.114939	75.823524	54.283642	112.465195	2.069972	0.000000	-4.551397	0.000000	0.000000	0.000000	-0.129268	-0.074499	-0.106385	0.000000	0.000000	3.000000	20.000000	0.000000
1649.511728	-0.048318	0.548065	-0.114939	75.793480	54.325119	112.630165	2.050485	0.000000	-4.560209	0.000000	0.000000	0.000000	-0.129268	-0.074499	-0.106385	0.000000	0.000000	3.000000	20.000000	0.000000
1649.515061	-0.048676	0.547954	-0.115105	75.793480	54.325119	112.630165	2.050485	0.000000	-4.560209	0.000000	0.000000	0.000000	-0.107295	-0.033183	-0.049621	0.000000	0.000000	3.000000	20.000000	0.000000
1649.518394	-0.048676	0.547954	-0.115105	75.793480	54.325119	112.630165	2.050485	0.000000	-4.560209	0.000000	0.000000	0.000000	-0.107295	-0.033183	-0.049621	0.000000	0.000000	3.000000	20.000000	0.000000
1649.521728	-0.049097	0.547862	-0.115285	75.775810	54.333275	112.754021	2.050485	0.000000	-4.560209	0.000000	0.000000	0.000000	-0.126469	-0.027480	-0.054009	0.000000	0.000000	3.000000	20.000000	0.000000
1649.525061	-0.049097	0.547862	-0.115285	75.775810	54.333275	112.754021	2.050485	0.000000	-4.560209	0.000000	0.000000	0.000000	-0.126469	-0.027480	-0.054009	0.000000	0.000000	3.000000	20.000000	0.000000
1649.528394	-0.049097	0.547862	-0.115285	75.775810	54.333275	112.754021	2.050485	0.000000	-4.560209	0.000000	0.000000	0.000000	-0.126469	-0.027480	-0.054009	0.000000	0.000000	3.000000	20.000000	0.000000
1649.531728	-0.049572	0.547820	-0.115438	75.742630	54.318436	112.881523	2.019596	0.000000	-4.573974	0.000000	0.000000	0.000000	-0.142443	-0.012667	-0.046024	0.000000	0.000000	3.000000	20.000000	0.000000
1649.535061	-0.049572	0.547820	-0.115438	75.742630	54.318436	112.881523	2.019596	0.000000	-4.573974	0.000000	0.000000	0.000000	-0.142443	-0.012667	-0.046024	0.000000	0.000000	3.000000	20.000000	0.000000
1649.538394	-0.049572	0.547820	-0.115438	75.742630	54.318436	112.881523	2.019596	0.000000	-4.573974	0.000000	0.000000	0.000000	-0.142443	-0.012667	-0.046024	0.000000	0.000000	3.000000	20.000000	0.000000
1649.541728	-0.049572	0.547820	-0.115438	75.682480	54.277927	113.022224	2.001559	0.000000	-4.581894	0.000000	0.000000	0.000000	-0.142443	-0.012667	-0.046024	0.000000	0.000000	3.000000	20.000000	0.000000
1649.545061	-0.050082	0.547793	-0.115577	75.682480	54.277927	113.022224	2.001559	0.000000	-4.581894	0.000000	0.000000	0.000000	-0.152930	-0.008082	-0.041780	0.000000	0.000000	3.000000	20.000000	0.000000
1649.548394	-0.050082	0.547793	-0.115577	75.682480	54.277927	113.022224	2.001559	0.000000	-4.581894	0.000000	0.000000	0.000000	-0.152930	-0.008082	-0.041780	0.000000	0.000000	3.000000	20.000000	0.000000
1649.551728	-0.050580	0.547816	-0.115681	75.598198	54.241093	113.198006	2.001559	0.000000	-4.581894	0.000000	0.000000	0.000000	-0.149494	0.006721	-0.031023	0.000000	0.000000	3.000000	20.000000	0.000000
1649.555061	-0.050580	0.547816	-0.115681	75.598198	54.241093	113.198006	2.001559	0.000000	-4.581894	0.000000	0.000000	0.000000	-0.149494	0.006721	-0.031023	0.000000	0.000000	3.000000	20.000000	0.000000
1649.558394	-0.050580	0.547816	-0.115681	75.598198	54.241093	113.198006	2.001559	0.000000	-4.581894	0.000000	0.000000	0.000000	-0.149494	0.006721	-0.031023	0.000000	0.000000	3.000000	20.000000	0.000000
1649.561728	-0.050580	0.547816	-0.115681	75.499550	54.178875	113.359985	1.964307	0.000000	-4.597988	0.000000	0.000000	0.000000	-0.149494	0.006721	-0.031023	0.000000	0.000000	3.000000	20.000000	0.000000
1649.565061	-0.051071	0.547865	-0.115719	75.499550	54.178875	113.359985	1.964307	0.000000	-4.597988	0.000000	0.000000	0.000000	-0.147425	0.014829	-0.011454	0.000000	0.000000	3.000000	20.000000	0.000000
1649.568394	-0.051071	0.547865	-0.115719	75.499550	54.178875	113.359985	1.964307	0.000000	-4.597988	0.000000	0.000000	0.000000	-0.147425	0.014829	-0.011454	0.000000	0.000000	3.000000	20.000000	0.000000
1649.571728	-0.051617	0.547945	-0.115726	75.412010	54.090019	113.483986	1.964307	0.000000	-4.597988	0.000000	0.000000	0.000000	-0.163782	0.023992	-0.002150	0.000000	0.000000	3.000000	20.000000	0.000000
1649.575061	-0.051617	0.547945	-0.115726	75.412010	54.090019	113.483986	1.964307	0.000000	-4.597988	0.000000	0.000000	0.000000	-0.163782	0.023992	-0.002150	0.000000	0.000000	3.000000	20.000000	0.000000
1649.578394	-0.051617	0.547945	-0.115726	75.412010	54.090019	113.483986	1.964307	0.000000	-4.597988	0.000000	0.000000	0.000000	-0.163782	0.023992	-0.002150	0.000000	0.000000	3.000000	20.000000	0.000000
1649.581728	-0.052238	0.548052	-0.115681	75.365471	53.936764	113.481705	1.928627	0.000000	-4.613069	0.000000	0.000000	0.000000	-0.186176	0.032093	0.013660	0.000000	0.000000	3.000000	20.000000	0.000000
1649.585061	-0.052238	0.548052	-0.115681	75.365471	53.936764	113.481705	1.928627	0.000000	-4.613069	0.000000	0.000000	0.000000	-0.186176	0.032093	0.013660	0.000000	0.000000	3.000000	20.000000	0.000000
1649.588394	-0.052238	0.548052	-0.115681	75.365471	53.936764	113.481705	1.928627	0.000000	-4.613069	0.000000	0.000000	0.000000	-0.186176	0.032093	0.013660	0.000000	0.000000	3.000000	20.000000	0.000000
1649.591728	-0.052910	0.548174	-0.115624	75.353928	53.742859	113.393738	1.908150	0.000000	-4.621575	0.000000	0.000000	0.000000	-0.201768	0.036672	0.016904	0.000000	0.000000	3.000000	20.000000	0.000000
1649.595061	-0.052910	0.548174	-0.115624	75.353928	53.742859	113.393738	1.908150	0.000000	-4.621575	0.000000	0.000000	0.000000	-0.201768	0.036672	0.016904	0.000000	0.000000	3.000000	20.000000	0.000000
1649.598394	-0.052910	0.548174	-0.115624	75.353928	53.742859	113.393738	1.908150	0.000000	-4.621575	0.000000	0.000000	0.000000	-0.201768	0.036672	0.016904	0.000000	0.000000	3.000000	20.000000	0.000000
1649.601728	-0.052910	0.548174	-0.115624	75.340904	53.535805	113.287003	1.885912	0.000000	-4.630695	0.000000	0.000000	0.000000	-0.201768	0.036672	0.016904	0.000000	0.000000	3.000000	20.000000	0.000000
1649.605061	-0.053623	0.548308	-0.115530	75.340904	53.535805	113.287003	1.885912	0.000000	-4.630695	0.000000	0.000000	0.000000	-0.213685	0.040226	0.028140	0.000000	0.000000	3.000000	20.000000	0.000000
1649.608394	-0.053623	0.548308	-0.115530	75.340904	53.535805	113.287003	1.885912	0.000000	-4.630695	0.000000	0.000000	0.000000	-0.213685	0.040226	0.028140	0.000000	0.000000	3.000000	20.000000	0.000000
1649.611728	-0.054339	0.548458	-0.115419	75.326385	53.312859	113.113609	1.885912	0.000000	-4.630695	0.000000	0.000000	0.000000	-0.214787	0.044854	0.033521	0.000000	0.000000	3.000000	20.000000	0.000000
1649.615061	-0.054339	0.548458	-0.115419	75.326385	53.312859	113.113609	1.885912	0.000000	-4.630695	0.000000	0.000000	0.000000	-0.214787	0.044854	0.033521	0.000000	0.000000	3.000000	20.000000	0.000000
1649.618394	-0.054339	0.548458	-0.115419	75.326385	53.312859	113.113609	1.885912	0.000000	-4.630695	0.000000	0.000000	0.000000	-0.214787	0.044854	0.033521	0.000000	0.000000	3.000000	20.000000	0.000000
1649.621728	-0.054339	0.548458	-0.115419	75.311844	53.087429	113.004288	1.839361	0.000000	-4.649382	0.000000	0.000000	0.000000	-0.214787	0.044854	0.033521	0.000000	0.000000	3.000000	20.000000	0.000000
1649.625061	-0.055088	0.548607	-0.115314	75.311844	53.087429	113.004288	1.839361	0.000000	-4.649382	0.000000	0.000000	0.000000	-0.224718	0.044886	0.031481	0.000000	0.000000	3.000000	20.000000	0.000000
1649.628394	-0.055088	0.548607	-0.115314	75.311844	53.087429	113.004288	1.839361	0.000000	-4.649382	0.000000	0.000000	0.000000	-0.224718	0.044886	0.031481	0.000000	0.000000	3.000000	20.000000	0.000000
1649.631728	-0.055872	0.548791	-0.115201	75.294296	52.838387	112.873344	1.839361	0.000000	-4.649382	0.000000	0.000000	0.000000	-0.235369	0.055192	0.033729	0.000000	0.000000	3.000000	20.000000	0.000000
1649.635061	-0.055872	0.548791	-0.115201	75.294296	52.838387	112.873344	1.839361	0.000000	-4.649382	0.000000	0.000000	0.000000	-0.235369	0.055192	0.033729	0.000000	0.000000	3.000000	20.000000	0.000000
1649.638394	-0.055872	0.548791	-0.115201	75.294296	52.838387	112.873344	1.839361	0.000000	-4.649382	0.000000	0.000000	0.000000	-0.235369	0.055192	0.033729	0.000000	0.000000	3.000000	20.000000	0.000000
1649.641728	-0.055872	0.548791	-0.115201	75.277031	52.593254	112.751465	1.788518	0.000000	-4.669176	0.000000	0.000000	0.000000	-0.235369	0.055192	0.033729	0.000000	0.000000	3.000000	20.000000	0.000000
1649.645061	-0.056666	0.548983	-0.115142	75.277031	52.593254	112.751465	1.788518	0.000000	-4.669176	0.000000	0.000000	0.000000	-0.238038	0.057396	0.017715	0.000000	0.000000	3.000000	20.000000	0.000000
1649.648394	-0.056666	0.548983	-0.115142	75.277031	52.593254	112.751465	1.788518	0.000000	-4.669176	0.000000	0.000000	0.000000	-0.238038	0.057396	0.017715	0.000000	0.000000	3.000000	20.000000	0.000000
1649.651728	-0.057495	0.549209	-0.115076	75.260635	52.432236	112.709450	1.788518	0.000000	-4.669176	0.000000	0.000000	0.000000	-0.248666	0.067727	0.019827	0.000000	0.000000	3.000000	20.000000	0.000000
1649.655061	-0.057495	0.549209	-0.115076	75.260635	52.432236	112.709450	1.788518	0.000000	-4.669176	0.000000	0.000000	0.000000	-0.248666	0.067727	0.019827	0.000000	0.000000	3.000000	20.000000	0.000000
1649.658394	-0.057495	0.549209	-0.115076	75.260635	52.432236	112.709450	1.788518	0.000000	-4.669176	0.000000	0.000000	0.000000	-0.248666	0.067727	0.019827	0.000000	0.000000	3.000000	20.000000	0.000000
1649.661728	-0.057495	0.549209	-0.115076	75.252495	52.519733	112.912392	1.732431	0.000000	-4.690275	0.000000	0.000000	0.000000	-0.248666	0.067727	0.019827	0.000000	0.000000	3.000000	20.000000	0.000000
1649.665061	-0.058323	0.549453	-0.115017	75.252495	52.519733	112.912392	1.732431	0.000000	-4.690275	0.000000	0.000000	0.000000	-0.248589	0.073472	0.017687	0.000000	0.000000	3.000000	20.000000	0.000000
1649.668394	-0.058323	0.549453	-0.115017	75.252495	52.519733	112.912392	1.732431	0.000000	-4.690275	0.000000	0.000000	0.000000	-0.248589	0.073472	0.017687	0.000000	0.000000	3.000000	20.000000	0.000000
1649.671728	-0.059154	0.549752	-0.114951	75.252899	52.953880	113.440437	1.732431	0.000000	-4.690275	0.000000	0.000000	0.000000	-0.249242	0.089555	0.019856	0.000000	0.000000	3.000000	20.000000	0.000000
1649.675061	-0.059154	0.549752	-0.114951	75.252899	52.953880	113.440437	1.732431	0.000000	-4.690275	0.000000	0.000000	0.000000	-0.249242	0.089555	0.019856	0.000000	0.000000	3.000000	20.000000	0.000000
1649.678394	-0.059154	0.549752	-0.114951	75.252899	52.953880	113.440437	1.732431	0.000000	-4.690275	0.000000	0.000000	0.000000	-0.249242	0.089555	0.019856	0.000000	0.000000	3.000000	20.000000	0.000000
1649.681728	-0.059154	0.549752	-0.114951	75.257507	53.672352	114.225266	1.674116	0.000000	-4.711405	0.000000	0.000000	0.000000	-0.249242	0.089555	0.019856	0.000000	0.000000	3.000000	20.000000	0.000000
1649.685061	-0.059996	0.550097	-0.114829	75.257507	53.672352	114.225266	1.674116	0.000000	-4.711405	0.000000	0.000000	0.000000	-0.252465	0.103533	0.036585	0.000000	0.000000	3.000000	20.000000	0.000000
1649.688394	-0.059996	0.550097	-0.114829	75.257507	53.672352	114.225266	1.674116	0.000000	-4.711405	0.000000	0.000000	0.000000	-0.252465	0.103533	0.036585	0.000000	0.000000	3.000000	20.000000	0.000000
1649.691728	-0.060877	0.550492	-0.114682	75.260864	54.524967	115.140915	1.674116	0.000000	-4.711405	0.000000	0.000000	0.000000	-0.264261	0.118615	0.044210	0.000000	0.000000	3.000000	20.000000	0.000000
1649.695061	-0.060877	0.550492	-0.114682	75.260864	54.524967	115.140915	1.674116	0.000000	-4.711405	0.000000	0.000000	0.000000	-0.264261	0.118615	0.044210	0.000000	0.000000	3.000000	20.000000	0.000000
1649.698394	-0.060877	0.550492	-0.114682	75.260864	54.524967	115.140915	1.674116	0.000000	-4.711405	0.000000	0.000000	0.000000	-0.264261	0.118615	0.044210	0.000000	0.000000	3.000000	20.000000	0.000000
1649.701728	-0.061781	0.550938	-0.114506	75.259613	55.496727	116.196037	1.614382	0.000000	-4.732205	0.000000	0.000000	0.000000	-0.271248	0.133785	0.052573	0.000000	0.000000	3.000000	20.000000	0.000000
1649.705061	-0.061781	0.550938	-0.114506	75.259613	55.496727	116.196037	1.614382	0.000000	-4.732205	0.000000	0.000000	0.000000	-0.271248	0.133785	0.052573	0.000000	0.000000	3.000000	20.000000	0.000000
1649.708394	-0.061781	0.550938	-0.114506	75.259613	55.496727	116.196037	1.614382	0.000000	-4.732205	0.000000	0.000000	0.000000	-0.271248	0.133785	0.052573	0.000000	0.000000	3.000000	20.000000	0.000000
1649.711728	-0.062730	0.551412	-0.114277	75.253082	56.597115	117.381813	1.583019	0.000000	-4.742789	0.000000	0.000000	0.000000	-0.284798	0.142232	0.068739	0.000000	0.000000	3.000000	20.000000	0.000000
1649.715061	-0.062730	0.551412	-0.114277	75.253082	56.597115	117.381813	1.583019	0.000000	-4.742789	0.000000	0.000000	0.000000	-0.284798	0.142232	0.068739	0.000000	0.000000	3.000000	20.000000	0.000000
1649.718394	-0.062730	0.551412	-0.114277	75.253082	56.597115	117.381813	1.583019	0.000000	-4.742789	0.000000	0.000000	0.000000	-0.284798	0.142232	0.068739	0.000000	0.000000	3.000000	20.000000	0.000000
1649.721728	-0.063691	0.551929	-0.114089	75.238998	57.759777	118.626060	1.550313	0.000000	-4.753581	0.000000	0.000000	0.000000	-0.288200	0.154984	0.056489	0.000000	0.000000	3.000000	20.000000	0.000000
1649.725061	-0.063691	0.551929	-0.114089	75.238998	57.759777	118.626060	1.550313	0.000000	-4.753581	0.000000	0.000000	0.000000	-0.288200	0.154984	0.056489	0.000000	0.000000	3.000000	20.000000	0.000000
1649.728394	-0.063691	0.551929	-0.114089	75.238998	57.759777	118.626060	1.550313	0.000000	-4.753581	0.000000	0.000000	0.000000	-0.288200	0.154984	0.056489	0.000000	0.000000	3.000000	20.000000	0.000000
1649.731728	-0.064664	0.552450	-0.113932	75.218140	58.973843	119.911705	1.516330	0.000000	-4.764530	0.000000	0.000000	0.000000	-0.292091	0.156305	0.047225	0.000000	0.000000	3.000000	20.000000	0.000000
1649.735061	-0.064664	0.552450	-0.113932	75.218140	58.973843	119.911705	1.516330	0.000000	-4.764530	0.000000	0.000000	0.000000	-0.292091	0.156305	0.047225	0.000000	0.000000	3.000000	20.000000	0.000000
1649.738394	-0.064664	0.552450	-0.113932	75.218140	58.973843	119.911705	1.516330	0.000000	-4.764530	0.000000	0.000000	0.000000	-0.292091	0.156305	0.047225	0.000000	0.000000	3.000000	20.000000	0.000000
1649.741728	-0.065662	0.553022	-0.113748	75.190392	60.110371	121.129974	1.481138	0.000000	-4.775587	0.000000	0.000000	0.000000	-0.299223	0.171647	0.055167	0.000000	0.000000	3.000000	20.000000	0.000000
1649.745061	-0.065662	0.553022	-0.113748	75.190392	60.110371	121.129974	1.481138	0.000000	-4.775587	0.000000	0.000000	0.000000	-0.299223	0.171647	0.055167	0.000000	0.000000	3.000000	20.000000	0.000000
1649.748394	-0.065662	0.553022	-0.113748	75.190392	60.110371	121.129974	1.481138	0.000000	-4.775587	0.000000	0.000000	0.000000	-0.299223	0.171647	0.055167	0.000000	0.000000	3.000000	20.000000	0.000000
1649.751728	-0.066666	0.553622	-0.113625	75.163506	61.061462	122.155937	1.444996	0.000000	-4.786647	0.000000	0.000000	0.000000	-0.301371	0.179795	0.036931	0.000000	0.000000	3.000000	20.000000	0.000000
1649.755061	-0.066666	0.553622	-0.113625	75.163506	61.061462	122.155937	1.444996	0.000000	-4.786647	0.000000	0.000000	0.000000	-0.301371	0.179795	0.036931	0.000000	0.000000	3.000000	20.000000	0.000000
1649.758394	-0.066666	0.553622	-0.113625	75.163506	61.061462	122.155937	1.444996	0.000000	-4.786647	0.000000	0.000000	0.000000	-0.301371	0.179795	0.036931	0.000000	0.000000	3.000000	20.000000	0.000000
1649.761728	-0.067716	0.554269	-0.113455	75.162430	61.761002	122.904091	1.407515	0.000000	-4.797801	0.000000	0.000000	0.000000	-0.314832	0.194199	0.050967	0.000000	0.000000	3.000000	20.000000	0.000000
1649.765061	-0.067716	0.554269	-0.113455	75.162430	61.761002	122.904091	1.407515	0.000000	-4.797801	0.000000	0.000000	0.000000	-0.314832	0.194199	0.050967	0.000000	0.000000	3.000000	20.000000	0.000000
1649.768394	-0.067716	0.554269	-0.113455	75.162430	61.761002	122.904091	1.407515	0.000000	-4.797801	0.000000	0.000000	0.000000	-0.314832	0.194199	0.050967	0.000000	0.000000	3.000000	20.000000	0.000000
1649.771728	-0.068806	0.554968	-0.113263	75.191795	62.180069	123.339104	1.368455	0.000000	-4.809088	0.000000	0.000000	0.000000	-0.326972	0.209772	0.057516	0.000000	0.000000	3.000000	20.000000	0.000000
1649.775061	-0.068806	0.554968	-0.113263	75.191795	62.180069	123.339104	1.368455	0.000000	-4.809088	0.000000	0.000000	0.000000	-0.326972	0.209772	0.057516	0.000000	0.000000	3.000000	20.000000	0.000000
1649.778394	-0.068806	0.554968	-0.113263	75.191795	62.180069	123.339104	1.368455	0.000000	-4.809088	0.000000	0.000000	0.000000	-0.326972	0.209772	0.057516	0.000000	0.000000	3.000000	20.000000	0.000000
1649.781728	-0.069922	0.555681	-0.113036	75.246300	62.394146	123.544273	1.327642	0.000000	-4.820516	0.000000	0.000000	0.000000	-0.334932	0.213910	0.068017	0.000000	0.000000	3.000000	20.000000	0.000000
1649.785061	-0.069922	0.555681	-0.113036	75.246300	62.394146	123.544273	1.327642	0.000000	-4.820516	0.000000	0.000000	0.000000	-0.334932	0.213910	0.068017	0.000000	0.000000	3.000000	20.000000	0.000000
1649.788394	-0.069922	0.555681	-0.113036	75.246300	62.394146	123.544273	1.327642	0.000000	-4.820516	0.000000	0.000000	0.000000	-0.334932	0.213910	0.068017	0.000000	0.000000	3.000000	20.000000	0.000000
1649.791728	-0.071020	0.556424	-0.112746	75.311096	62.461212	123.593384	1.285714	0.000000	-4.831867	0.000000	0.000000	0.000000	-0.329462	0.222834	0.087129	0.000000	0.000000	3.000000	20.000000	0.000000
1649.795061	-0.071020	0.556424	-0.112746	75.311096	62.461212	123.593384	1.285714	0.000000	-4.831867	0.000000	0.000000	0.000000	-0.329462	0.222834	0.087129	0.000000	0.000000	3.000000	20.000000	0.000000
1649.798394	-0.071020	0.556424	-0.112746	75.311096	62.461212	123.593384	1.285714	0.000000	-4.831867	0.000000	0.000000	0.000000	-0.329462	0.222834	0.087129	0.000000	0.000000	3.000000	20.000000	0.000000
1649.801728	-0.072136	0.557188	-0.112469	75.385338	62.521389	123.625359	1.244717	0.000000	-4.842590	0.000000	0.000000	0.000000	-0.334608	0.229152	0.082951	0.000000	0.000000	3.000000	20.000000	0.000000
1649.805061	-0.072136	0.557188	-0.112469	75.385338	62.521389	123.625359	1.244717	0.000000	-4.842590	0.000000	0.000000	0.000000	-0.334608	0.229152	0.082951	0.000000	0.000000	3.000000	20.000000	0.000000
1649.808394	-0.072136	0.557188	-0.112469	75.385338	62.521389	123.625359	1.244717	0.000000	-4.842590	0.000000	0.000000	0.000000	-0.334608	0.229152	0.082951	0.000000	0.000000	3.000000	20.000000	0.000000
1649.811728	-0.073204	0.557953	-0.112188	75.448723	62.878666	123.948631	1.202399	0.000000	-4.853271	0.000000	0.000000	0.000000	-0.320431	0.229708	0.084475	0.000000	0.000000	3.000000	20.000000	0.000000
1649.815061	-0.073204	0.557953	-0.112188	75.448723	62.878666	123.948631	1.202399	0.000000	-4.853271	0.000000	0.000000	0.000000	-0.320431	0.229708	0.084475	0.000000	0.000000	3.000000	20.000000	0.000000
1649.818394	-0.073204	0.557953	-0.112188	75.448723	62.878666	123.948631	1.202399	0.000000	-4.853271	0.000000	0.000000	0.000000	-0.320431	0.229708	0.084475	0.000000	0.000000	3.000000	20.000000	0.000000
1649.821728	-0.074242	0.558731	-0.111980	75.501442	63.680363	124.700432	1.161582	0.000000	-4.863201	0.000000	0.000000	0.000000	-0.311358	0.233244	0.062239	0.000000	0.000000	3.000000	20.000000	0.000000
1649.825061	-0.074242	0.558731	-0.111980	75.501442	63.680363	124.700432	1.161582	0.000000	-4.863201	0.000000	0.000000	0.000000	-0.311358	0.233244	0.062239	0.000000	0.000000	3.000000	20.000000	0.000000
1649.828394	-0.074242	0.558731	-0.111980	75.501442	63.680363	124.700432	1.161582	0.000000	-4.863201	0.000000	0.000000	0.000000	-0.311358	0.233244	0.062239	0.000000	0.000000	3.000000	20.000000	0.000000
1649.831728	-0.075237	0.559517	-0.111819	75.562317	64.791992	125.730766	1.120858	0.000000	-4.872749	0.000000	0.000000	0.000000	-0.298750	0.235729	0.048402	0.000000	0.000000	3.000000	20.000000	0.000000
1649.835061	-0.075237	0.559517	-0.111819	75.562317	64.791992	125.730766	1.120858	0.000000	-4.872749	0.000000	0.000000	0.000000	-0.298750	0.235729	0.048402	0.000000	0.000000	3.000000	20.000000	0.000000
1649.838394	-0.075237	0.559517	-0.111819	75.562317	64.791992	125.730766	1.120858	0.000000	-4.872749	0.000000	0.000000	0.000000	-0.298750	0.235729	0.048402	0.000000	0.000000	3.000000	20.000000	0.000000
1649.841728	-0.076228	0.560327	-0.111692	75.626534	65.941597	126.787628	1.081068	0.000000	-4.881731	0.000000	0.000000	0.000000	-0.297081	0.242979	0.038099	0.000000	0.000000	3.000000	20.000000	0.000000
1649.845061	-0.076228	0.560327	-0.111692	75.626534	65.941597	126.787628	1.081068	0.000000	-4.881731	0.000000	0.000000	0.000000	-0.297081	0.242979	0.038099	0.000000	0.000000	3.000000	20.000000	0.000000
1649.848394	-0.076228	0.560327	-0.111692	75.626534	65.941597	126.787628	1.081068	0.000000	-4.881731	0.000000	0.000000	0.000000	-0.297081	0.242979	0.038099	0.000000	0.000000	3.000000	20.000000	0.000000
1649.851728	-0.077234	0.561157	-0.111579	75.705139	67.015182	127.754616	1.040873	0.000000	-4.890459	0.000000	0.000000	0.000000	-0.301865	0.249268	0.033921	0.000000	0.000000	3.000000	20.000000	0.000000
1649.855061	-0.077234	0.561157	-0.111579	75.705139	67.015182	127.754616	1.040873	0.000000	-4.890459	0.000000	0.000000	0.000000	-0.301865	0.249268	0.033921	0.000000	0.000000	3.000000	20.000000	0.000000
1649.858394	-0.077234	0.561157	-0.111579	75.705139	67.015182	127.754616	1.040873	0.000000	-4.890459	0.000000	0.000000	0.000000	-0.301865	0.249268	0.033921	0.000000	0.000000	3.000000	20.000000	0.000000
1649.861728	-0.078244	0.562025	-0.111458	75.801056	67.990860	128.606216	0.999582	0.000000	-4.899065	0.000000	0.000000	0.000000	-0.302966	0.260378	0.036346	0.000000	0.000000	3.000000	20.000000	0.000000
1649.865061	-0.078244	0.562025	-0.111458	75.801056	67.990860	128.606216	0.999582	0.000000	-4.899065	0.000000	0.000000	0.000000	-0.302966	0.260378	0.036346	0.000000	0.000000	3.000000	20.000000	0.000000
1649.868394	-0.078244	0.562025	-0.111458	75.801056	67.990860	128.606216	0.999582	0.000000	-4.899065	0.000000	0.000000	0.000000	-0.302966	0.260378	0.036346	0.000000	0.000000	3.000000	20.000000	0.000000
1649.871728	-0.079242	0.562911	-0.111319	75.910789	68.833511	129.312363	0.957903	0.000000	-4.907384	0.000000	0.000000	0.000000	-0.299528	0.265784	0.041501	0.000000	0.000000	3.000000	20.000000	0.000000
1649.875061	-0.079242	0.562911	-0.111319	75.910789	68.833511	129.312363	0.957903	0.000000	-4.907384	0.000000	0.000000	0.000000	-0.299528	0.265784	0.041501	0.000000	0.000000	3.000000	20.000000	0.000000
1649.878394	-0.079242	0.562911	-0.111319	75.910789	68.833511	129.312363	0.957903	0.000000	-4.907384	0.000000	0.000000	0.000000	-0.299528	0.265784	0.041501	0.000000	0.000000	3.000000	20.000000	0.000000
1649.881728	-0.080182	0.563786	-0.111217	76.023048	69.595566	129.936737	0.916551	0.000000	-4.915276	0.000000	0.000000	0.000000	-0.282011	0.262367	0.030609	0.000000	0.000000	3.000000	20.000000	0.000000
1649.885061	-0.080182	0.563786	-0.111217	76.023048	69.595566	129.936737	0.916551	0.000000	-4.915276	0.000000	0.000000	0.000000	-0.282011	0.262367	0.030609	0.000000	0.000000	3.000000	20.000000	0.000000
1649.888394	-0.080182	0.563786	-0.111217	76.023048	69.595566	129.936737	0.916551	0.000000	-4.915276	0.000000	0.000000	0.000000	-0.282011	0.262367	0.030609	0.000000	0.000000	3.000000	20.000000	0.000000
1649.891728	-0.081084	0.564675	-0.111066	76.131683	70.245979	130.454559	0.877127	0.000000	-4.922464	0.000000	0.000000	0.000000	-0.270368	0.266815	0.045420	0.000000	0.000000	3.000000	20.000000	0.000000
1649.895061	-0.081084	0.564675	-0.111066	76.131683	70.245979	130.454559	0.877127	0.000000	-4.922464	0.000000	0.000000	0.000000	-0.270368	0.266815	0.045420	0.000000	0.000000	3.000000	20.000000	0.000000
1649.898394	-0.081084	0.564675	-0.111066	76.131683	70.245979	130.454559	0.877127	0.000000	-4.922464	0.000000	0.000000	0.000000	-0.270368	0.266815	0.045420	0.000000	0.000000	3.000000	20.000000	0.000000
1649.901728	-0.081926	0.565553	-0.110950	76.242912	70.840187	130.913925	0.839497	0.000000	-4.929021	0.000000	0.000000	0.000000	-0.252749	0.263404	0.034800	0.000000	0.000000	3.000000	20.000000	0.000000
1649.905061	-0.081926	0.565553	-0.110950	76.242912	70.840187	130.913925	0.839497	0.000000	-4.929021	0.000000	0.000000	0.000000	-0.252749	0.263404	0.034800	0.000000	0.000000	3.000000	20.000000	0.000000
1649.908394	-0.081926	0.565553	-0.110950	76.242912	70.840187	130.913925	0.839497	0.000000	-4.929021	0.000000	0.000000	0.000000	-0.252749	0.263404	0.034800	0.000000	0.000000	3.000000	20.000000	0.000000
1649.911728	-0.082716	0.566406	-0.110915	76.361069	71.407417	131.343918	0.803912	0.000000	-4.934949	0.000000	0.000000	0.000000	-0.236925	0.255828	0.010433	0.000000	0.000000	3.000000	20.000000	0.000000
1649.915061	-0.082716	0.566406	-0.110915	76.361069	71.407417	131.343918	0.803912	0.000000	-4.934949	0.000000	0.000000	0.000000	-0.236925	0.255828	0.010433	0.000000	0.000000	3.000000	20.000000	0.000000
1649.918394	-0.082716	0.566406	-0.110915	76.361069	71.407417	131.343918	0.803912	0.000000	-4.934949	0.000000	0.000000	0.000000	-0.236925	0.255828	0.010433	0.000000	0.000000	3.000000	20.000000	0.000000
1649.921728	-0.083476	0.567211	-0.110935	76.488388	71.972298	131.762405	0.769871	0.000000	-4.940374	0.000000	0.000000	0.000000	-0.228038	0.241423	-0.005967	0.000000	0.000000	3.000000	20.000000	0.000000
1649.925061	-0.083476	0.567211	-0.110935	76.488388	71.972298	131.762405	0.769871	0.000000	-4.940374	0.000000	0.000000	0.000000	-0.228038	0.241423	-0.005967	0.000000	0.000000	3.000000	20.000000	0.000000
1649.928394	-0.083476	0.567211	-0.110935	76.488388	71.972298	131.762405	0.769871	0.000000	-4.940374	0.000000	0.000000	0.000000	-0.228038	0.241423	-0.005967	0.000000	0.000000	3.000000	20.000000	0.000000
1649.931728	-0.084215	0.567989	-0.111043	76.620781	72.570305	132.213379	0.736636	0.000000	-4.945439	0.000000	0.000000	0.000000	-0.221811	0.233594	-0.032395	0.000000	0.000000	3.000000	20.000000	0.000000
1649.935061	-0.084215	0.567989	-0.111043	76.620781	72.570305	132.213379	0.736636	0.000000	-4.945439	0.000000	0.000000	0.000000	-0.221811	0.233594	-0.032395	0.000000	0.000000	3.000000	20.000000	0.000000
1649.938394	-0.084215	0.567989	-0.111043	76.620781	72.570305	132.213379	0.736636	0.000000	-4.945439	0.000000	0.000000	0.000000	-0.221811	0.233594	-0.032395	0.000000	0.000000	3.000000	20.000000	0.000000
1649.941728	-0.084945	0.568725	-0.111261	76.751564	73.135429	132.642883	0.703673	0.000000	-4.950237	0.000000	0.000000	0.000000	-0.219027	0.220634	-0.065395	0.000000	0.000000	3.000000	20.000000	0.000000
1649.945061	-0.084945	0.568725	-0.111261	76.751564	73.135429	132.642883	0.703673	0.000000	-4.950237	0.000000	0.000000	0.000000	-0.219027	0.220634	-0.065395	0.000000	0.000000	3.000000	20.000000	0.000000
1649.948394	-0.084945	0.568725	-0.111261	76.751564	73.135429	132.642883	0.703673	0.000000	-4.950237	0.000000	0.000000	0.000000	-0.219027	0.220634	-0.065395	0.000000	0.000000	3.000000	20.000000	0.000000
1649.951728	-0.085634	0.569397	-0.111575	76.871506	73.655144	133.051361	0.670435	0.000000	-4.954848	0.000000	0.000000	0.000000	-0.206646	0.201686	-0.094064	0.000000	0.000000	3.000000	20.000000	0.000000
1649.955061	-0.085634	0.569397	-0.111575	76.871506	73.655144	133.051361	0.670435	0.000000	-4.954848	0.000000	0.000000	0.000000	-0.206646	0.201686	-0.094064	0.000000	0.000000	3.000000	20.000000	0.000000
1649.958394	-0.085634	0.569397	-0.111575	76.871506	73.655144	133.051361	0.670435	0.000000	-4.954848	0.000000	0.000000	0.000000	-0.206646	0.201686	-0.094064	0.000000	0.000000	3.000000	20.000000	0.000000
1649.961728	-0.085634	0.569397	-0.111575	76.963615	74.066360	133.394531	0.638504	0.000000	-4.959064	0.000000	0.000000	0.000000	-0.206646	0.201686	-0.094064	0.000000	0.000000	3.000000	20.000000	0.000000
1649.965061	-0.086302	0.570022	-0.111969	76.963615	74.066360	133.394531	0.638504	0.000000	-4.959064	0.000000	0.000000	0.000000	-0.200395	0.187538	-0.118351	0.000000	0.000000	3.000000	20.000000	0.000000
1649.968394	-0.086302	0.570022	-0.111969	76.963615	74.066360	133.394531	0.638504	0.000000	-4.959064	0.000000	0.000000	0.000000	-0.200395	0.187538	-0.118351	0.000000	0.000000	3.000000	20.000000	0.000000
1649.971728	-0.086934	0.570569	-0.112504	77.018578	74.320473	133.639023	0.638504	0.000000	-4.959064	0.000000	0.000000	0.000000	-0.189460	0.164134	-0.160587	0.000000	0.000000	3.000000	20.000000	0.000000
1649.975061	-0.086934	0.570569	-0.112504	77.018578	74.320473	133.639023	0.638504	0.000000	-4.959064	0.000000	0.000000	0.000000	-0.189460	0.164134	-0.160587	0.000000	0.000000	3.000000	20.000000	0.000000
1649.978394	-0.086934	0.570569	-0.112504	77.018578	74.320473	133.639023	0.638504	0.000000	-4.959064	0.000000	0.000000	0.000000	-0.189460	0.164134	-0.160587	0.000000	0.000000	3.000000	20.000000	0.000000
1649.981728	-0.086934	0.570569	-0.112504	77.024010	74.403252	133.781265	0.576823	0.000000	-4.966616	0.000000	0.000000	0.000000	-0.189460	0.164134	-0.160587	0.000000	0.000000	3.000000	20.000000	0.000000
1649.985061	-0.087544	0.571080	-0.113050	77.024010	74.403252	133.781265	0.576823	0.000000	-4.966616	0.000000	0.000000	0.000000	-0.183020	0.153022	-0.163528	0.000000	0.000000	3.000000	20.000000	0.000000
1649.988394	-0.087544	0.571080	-0.113050	77.024010	74.403252	133.781265	0.576823	0.000000	-4.966616	0.000000	0.000000	0.000000	-0.183020	0.153022	-0.163528	0.000000	0.000000	3.000000	20.000000	0.000000
1649.991728	-0.088095	0.571525	-0.113684	77.008492	74.264557	133.739304	0.576823	0.000000	-4.966616	0.000000	0.000000	0.000000	-0.165230	0.133532	-0.190368	0.000000	0.000000	3.000000	20.000000	0.000000
1649.995061	-0.088095	0.571525	-0.113684	77.008492	74.264557	133.739304	0.576823	0.000000	-4.966616	0.000000	0.000000	0.000000	-0.165230	0.133532	-0.190368	0.000000	0.000000	3.000000	20.000000	0.000000
1649.998394	-0.088095	0.571525	-0.113684	77.008492	74.264557	133.739304	0.576823	0.000000	-4.966616	0.000000	0.000000	0.000000	-0.165230	0.133532	-0.190368	0.000000	0.000000	3.000000	20.000000	0.000000
1650.001728	-0.088095	0.571525	-0.113684	77.004997	73.951859	133.527954	0.520772	0.000000	-4.972806	0.000000	0.000000	0.000000	-0.165230	0.133532	-0.190368	0.000000	0.000000	3.000000	20.000000	0.000000
1650.005061	-0.088602	0.571904	-0.114412	77.004997	73.951859	133.527954	0.520772	0.000000	-4.972806	0.000000	0.000000	0.000000	-0.152221	0.113903	-0.218315	0.000000	0.000000	3.000000	20.000000	0.000000
1650.008394	-0.088602	0.571904	-0.114412	77.004997	73.951859	133.527954	0.520772	0.000000	-4.972806	0.000000	0.000000	0.000000	-0.152221	0.113903	-0.218315	0.000000	0.000000	3.000000	20.000000	0.000000
1650.011728	-0.089083	0.572230	-0.115166	77.003754	73.655968	133.333160	0.520772	0.000000	-4.972806	0.000000	0.000000	0.000000	-0.144250	0.097649	-0.226333	0.000000	0.000000	3.000000	20.000000	0.000000
1650.015061	-0.089083	0.572230	-0.115166	77.003754	73.655968	133.333160	0.520772	0.000000	-4.972806	0.000000	0.000000	0.000000	-0.144250	0.097649	-0.226333	0.000000	0.000000	3.000000	20.000000	0.000000
1650.018394	-0.089083	0.572230	-0.115166	77.003754	73.655968	133.333160	0.520772	0.000000	-4.972806	0.000000	0.000000	0.000000	-0.144250	0.097649	-0.226333	0.000000	0.000000	3.000000	20.000000	0.000000
1650.021728	-0.089083	0.572230	-0.115166	77.002625	73.403519	133.180145	0.471861	0.000000	-4.977685	0.000000	0.000000	0.000000	-0.144250	0.097649	-0.226333	0.000000	0.000000	3.000000	20.000000	0.000000
1650.025061	-0.089531	0.572504	-0.115971	77.002625	73.403519	133.180145	0.471861	0.000000	-4.977685	0.000000	0.000000	0.000000	-0.134379	0.082140	-0.241486	0.000000	0.000000	3.000000	20.000000	0.000000
1650.028394	-0.089531	0.572504	-0.115971	77.002625	73.403519	133.180145	0.471861	0.000000	-4.977685	0.000000	0.000000	0.000000	-0.134379	0.082140	-0.241486	0.000000	0.000000	3.000000	20.000000	0.000000
1650.031728	-0.089952	0.572723	-0.116802	77.003204	73.182388	133.054703	0.471861	0.000000	-4.977685	0.000000	0.000000	0.000000	-0.126371	0.065874	-0.249360	0.000000	0.000000	3.000000	20.000000	0.000000
1650.035061	-0.089952	0.572723	-0.116802	77.003204	73.182388	133.054703	0.471861	0.000000	-4.977685	0.000000	0.000000	0.000000	-0.126371	0.065874	-0.249360	0.000000	0.000000	3.000000	20.000000	0.000000
1650.038394	-0.089952	0.572723	-0.116802	77.003204	73.182388	133.054703	0.471861	0.000000	-4.977685	0.000000	0.000000	0.000000	-0.126371	0.065874	-0.249360	0.000000	0.000000	3.000000	20.000000	0.000000
1650.041728	-0.089952	0.572723	-0.116802	77.002533	73.003174	132.971268	0.428548	0.000000	-4.981601	0.000000	0.000000	0.000000	-0.126371	0.065874	-0.249360	0.000000	0.000000	3.000000	20.000000	0.000000
1650.045061	-0.090338	0.572910	-0.117690	77.002533	73.003174	132.971268	0.428548	0.000000	-4.981601	0.000000	0.000000	0.000000	-0.115948	0.056121	-0.266216	0.000000	0.000000	3.000000	20.000000	0.000000
[truncated: 10,256 more rows]
