# Supplementary material for: Haptic Guidance Needs to Be Intuitive Not Just Informative to Improve Human Motor Accuracy
Source: PLoS One. 2016 Mar 16;11(3):e0150912. doi: 10.1371/journal.pone.0150912 (PMC4794196; doi:10.1371/journal.pone.0150912)
Supplement: S2 Data — (ZIP) [file pone.0150912.s002.zip › Subject10/exp2_0021.txt]

Time	PosX	PosY	PosZ	RotX	RotY	RotZ	ForceX	ForceY	ForceZ	MomentX	MomentY	MomentZ	VelocityX	VelocityY	VelocityZ	CalibratedWeight	ButtonDown	Condition	Trial	Visual
1686.898952	0.001789	0.568631	0.233738	78.672562	108.138779	150.216385	-1.933700	0.000000	4.610944	0.000000	0.000000	0.000000	-0.039470	-0.052983	-0.040187	0.000000	1.000000	3.000000	21.000000	0.000000
1686.902285	0.001789	0.568631	0.233738	78.672562	108.138779	150.216385	-1.933700	0.000000	4.610944	0.000000	0.000000	0.000000	-0.039470	-0.052983	-0.040187	0.000000	1.000000	3.000000	21.000000	0.000000
1686.905619	0.001789	0.568631	0.233738	78.672562	108.138779	150.216385	-1.933700	0.000000	4.610944	0.000000	0.000000	0.000000	-0.039470	-0.052983	-0.040187	0.000000	1.000000	3.000000	21.000000	0.000000
1686.908952	0.000937	0.568406	0.234264	78.684189	107.790245	149.933899	-1.936849	0.000000	4.609622	0.000000	0.000000	0.000000	-0.255615	-0.067640	0.157866	0.000000	1.000000	3.000000	21.000000	0.000000
1686.912285	0.000937	0.568406	0.234264	78.684189	107.790245	149.933899	-1.936849	0.000000	4.609622	0.000000	0.000000	0.000000	-0.000000	0.000006	0.000000	0.000000	1.000000	3.000000	21.000000	0.000000
1686.915619	0.000937	0.568406	0.234264	78.684189	107.790245	149.933899	-1.936849	0.000000	4.609622	0.000000	0.000000	0.000000	-0.000000	0.000006	0.000000	0.000000	1.000000	3.000000	21.000000	0.000000
1686.918952	0.000937	0.568406	0.234264	78.688904	107.658554	149.857864	-1.947386	0.000000	4.605181	0.000000	0.000000	0.000000	-0.000000	0.000006	0.000000	0.000000	1.000000	3.000000	21.000000	0.000000
1686.922285	0.000937	0.568406	0.234264	78.688904	107.658554	149.857864	-1.947386	0.000000	4.605181	0.000000	0.000000	0.000000	-0.000000	0.000006	0.000000	0.000000	1.000000	3.000000	21.000000	0.000000
1686.925619	0.000248	0.568195	0.234883	78.688904	107.658554	149.857864	-1.947386	0.000000	4.605181	0.000000	0.000000	0.000000	-0.206721	-0.063202	0.185889	0.000000	1.000000	3.000000	21.000000	0.000000
1686.928952	0.000248	0.568195	0.234883	78.666069	107.354218	149.587112	-1.947386	0.000000	4.605181	0.000000	0.000000	0.000000	-0.206721	-0.063202	0.185889	0.000000	1.000000	3.000000	21.000000	0.000000
1686.932285	-0.000048	0.567944	0.235735	78.666069	107.354218	149.587112	-1.947386	0.000000	4.605181	0.000000	0.000000	0.000000	-0.088720	-0.075486	0.255572	0.000000	1.000000	3.000000	21.000000	0.000000
1686.935619	-0.000048	0.567944	0.235735	78.666069	107.354218	149.587112	-1.947386	0.000000	4.605181	0.000000	0.000000	0.000000	-0.088720	-0.075486	0.255572	0.000000	1.000000	3.000000	21.000000	0.000000
1686.938952	-0.000048	0.567944	0.235735	78.576866	106.720863	149.066635	-1.953389	0.000000	4.602638	0.000000	0.000000	0.000000	-0.088720	-0.075486	0.255572	0.000000	1.000000	3.000000	21.000000	0.000000
1686.942285	-0.000706	0.567797	0.236763	78.576866	106.720863	149.066635	-1.953389	0.000000	4.602638	0.000000	0.000000	0.000000	-0.197673	-0.044046	0.308242	0.000000	1.000000	3.000000	21.000000	0.000000
1686.945619	-0.000706	0.567797	0.236763	78.576866	106.720863	149.066635	-1.953389	0.000000	4.602638	0.000000	0.000000	0.000000	-0.197673	-0.044046	0.308242	0.000000	1.000000	3.000000	21.000000	0.000000
1686.948952	-0.000706	0.567797	0.236763	78.528618	105.991585	148.435852	-1.957058	0.000000	4.601079	0.000000	0.000000	0.000000	-0.197673	-0.044046	0.308242	0.000000	1.000000	3.000000	21.000000	0.000000
1686.952285	-0.001368	0.567732	0.238065	78.528618	105.991585	148.435852	-1.957058	0.000000	4.601079	0.000000	0.000000	0.000000	-0.198421	-0.019468	0.390686	0.000000	1.000000	3.000000	21.000000	0.000000
1686.955619	-0.001368	0.567732	0.238065	78.528618	105.991585	148.435852	-1.957058	0.000000	4.601079	0.000000	0.000000	0.000000	-0.198421	-0.019468	0.390686	0.000000	1.000000	3.000000	21.000000	0.000000
1686.958952	-0.001368	0.567732	0.238065	78.528358	105.310387	147.813934	-1.958816	0.000000	4.600330	0.000000	0.000000	0.000000	-0.198421	-0.019468	0.390686	0.000000	1.000000	3.000000	21.000000	0.000000
1686.962285	-0.002098	0.567805	0.239502	78.528358	105.310387	147.813934	-1.958816	0.000000	4.600330	0.000000	0.000000	0.000000	-0.219125	0.021795	0.431117	0.000000	1.000000	3.000000	21.000000	0.000000
1686.965619	-0.002098	0.567805	0.239502	78.528358	105.310387	147.813934	-1.958816	0.000000	4.600330	0.000000	0.000000	0.000000	-0.219125	0.021795	0.431117	0.000000	1.000000	3.000000	21.000000	0.000000
1686.968952	-0.002098	0.567805	0.239502	78.549782	104.725990	147.287369	-1.960743	0.000000	4.599510	0.000000	0.000000	0.000000	-0.219125	0.021795	0.431117	0.000000	1.000000	3.000000	21.000000	0.000000
1686.972285	-0.002998	0.567864	0.240984	78.549782	104.725990	147.287369	-1.960743	0.000000	4.599510	0.000000	0.000000	0.000000	-0.269796	0.017923	0.444426	0.000000	1.000000	3.000000	21.000000	0.000000
1686.975619	-0.002998	0.567864	0.240984	78.549782	104.725990	147.287369	-1.960743	0.000000	4.599510	0.000000	0.000000	0.000000	-0.269796	0.017923	0.444426	0.000000	1.000000	3.000000	21.000000	0.000000
1686.978952	-0.002998	0.567864	0.240984	78.488144	105.164536	147.772583	-1.965066	0.000000	4.597664	0.000000	0.000000	0.000000	-0.269796	0.017923	0.444426	0.000000	1.000000	3.000000	21.000000	0.000000
1686.982285	-0.003934	0.568054	0.242422	78.488144	105.164536	147.772583	-1.965066	0.000000	4.597664	0.000000	0.000000	0.000000	-0.280830	0.056879	0.431659	0.000000	0.000000	3.000000	21.000000	0.000000
1686.985619	-0.003934	0.568054	0.242422	78.488144	105.164536	147.772583	-1.965066	0.000000	4.597664	0.000000	0.000000	0.000000	-0.280830	0.056879	0.431659	0.000000	0.000000	3.000000	21.000000	0.000000
1686.988952	-0.003934	0.568054	0.242422	78.230690	107.528572	150.153381	-1.970211	0.000000	4.595461	0.000000	0.000000	0.000000	-0.280830	0.056879	0.431659	0.000000	0.000000	3.000000	21.000000	0.000000
1686.992285	-0.004874	0.568183	0.243849	78.230690	107.528572	150.153381	-1.970211	0.000000	4.595461	0.000000	0.000000	0.000000	-0.281956	0.038651	0.428025	0.000000	0.000000	3.000000	21.000000	0.000000
1686.995619	-0.004874	0.568183	0.243849	78.230690	107.528572	150.153381	-1.970211	0.000000	4.595461	0.000000	0.000000	0.000000	-0.281956	0.038651	0.428025	0.000000	0.000000	3.000000	21.000000	0.000000
1686.998952	-0.004874	0.568183	0.243849	77.819580	110.740479	153.374039	-1.975432	0.000000	4.593220	0.000000	0.000000	0.000000	-0.281956	0.038651	0.428025	0.000000	0.000000	3.000000	21.000000	0.000000
1687.002285	-0.005817	0.568344	0.245233	77.819580	110.740479	153.374039	-1.975432	0.000000	4.593220	0.000000	0.000000	0.000000	-0.282994	0.048368	0.415235	0.000000	0.000000	3.000000	21.000000	0.000000
1687.005619	-0.005817	0.568344	0.245233	77.819580	110.740479	153.374039	-1.975432	0.000000	4.593220	0.000000	0.000000	0.000000	-0.282994	0.048368	0.415235	0.000000	0.000000	3.000000	21.000000	0.000000
1687.008952	-0.005817	0.568344	0.245233	77.368164	113.814026	156.455368	-1.980929	0.000000	4.590852	0.000000	0.000000	0.000000	-0.282994	0.048368	0.415235	0.000000	0.000000	3.000000	21.000000	0.000000
1687.012285	-0.006830	0.568423	0.246593	77.368164	113.814026	156.455368	-1.980929	0.000000	4.590852	0.000000	0.000000	0.000000	-0.304079	0.023565	0.407788	0.000000	0.000000	3.000000	21.000000	0.000000
1687.015619	-0.006830	0.568423	0.246593	77.368164	113.814026	156.455368	-1.980929	0.000000	4.590852	0.000000	0.000000	0.000000	-0.304079	0.023565	0.407788	0.000000	0.000000	3.000000	21.000000	0.000000
1687.018952	-0.006830	0.568423	0.246593	76.906059	116.583336	159.237259	-1.987625	0.000000	4.587957	0.000000	0.000000	0.000000	-0.304079	0.023565	0.407788	0.000000	0.000000	3.000000	21.000000	0.000000
1687.022285	-0.007882	0.568466	0.247983	76.906059	116.583336	159.237259	-1.987625	0.000000	4.587957	0.000000	0.000000	0.000000	-0.315397	0.013126	0.417140	0.000000	0.000000	3.000000	21.000000	0.000000
1687.025619	-0.007882	0.568466	0.247983	76.906059	116.583336	159.237259	-1.987625	0.000000	4.587957	0.000000	0.000000	0.000000	-0.315397	0.013126	0.417140	0.000000	0.000000	3.000000	21.000000	0.000000
1687.028952	-0.007882	0.568466	0.247983	76.421959	119.007698	161.685181	-1.994611	0.000000	4.584924	0.000000	0.000000	0.000000	-0.315397	0.013126	0.417140	0.000000	0.000000	3.000000	21.000000	0.000000
1687.032285	-0.008971	0.568388	0.249355	76.421959	119.007698	161.685181	-1.994611	0.000000	4.584924	0.000000	0.000000	0.000000	-0.326628	-0.023473	0.411555	0.000000	0.000000	3.000000	21.000000	0.000000
1687.035619	-0.008971	0.568388	0.249355	76.421959	119.007698	161.685181	-1.994611	0.000000	4.584924	0.000000	0.000000	0.000000	-0.326628	-0.023473	0.411555	0.000000	0.000000	3.000000	21.000000	0.000000
1687.038952	-0.008971	0.568388	0.249355	75.896210	121.009796	163.742538	-2.002209	0.000000	4.581611	0.000000	0.000000	0.000000	-0.326628	-0.023473	0.411555	0.000000	0.000000	3.000000	21.000000	0.000000
1687.042285	-0.010096	0.568260	0.250665	75.896210	121.009796	163.742538	-2.002209	0.000000	4.581611	0.000000	0.000000	0.000000	-0.337712	-0.038465	0.393161	0.000000	0.000000	3.000000	21.000000	0.000000
1687.045619	-0.010096	0.568260	0.250665	75.896210	121.009796	163.742538	-2.002209	0.000000	4.581611	0.000000	0.000000	0.000000	-0.337712	-0.038465	0.393161	0.000000	0.000000	3.000000	21.000000	0.000000
1687.048952	-0.010096	0.568260	0.250665	75.317078	122.588646	165.418335	-2.010686	0.000000	4.577898	0.000000	0.000000	0.000000	-0.337712	-0.038465	0.393161	0.000000	0.000000	3.000000	21.000000	0.000000
1687.052285	-0.011292	0.568094	0.251866	75.317078	122.588646	165.418335	-2.010686	0.000000	4.577898	0.000000	0.000000	0.000000	-0.358635	-0.049862	0.360025	0.000000	0.000000	3.000000	21.000000	0.000000
1687.055619	-0.011292	0.568094	0.251866	75.317078	122.588646	165.418335	-2.010686	0.000000	4.577898	0.000000	0.000000	0.000000	-0.358635	-0.049862	0.360025	0.000000	0.000000	3.000000	21.000000	0.000000
1687.058952	-0.011292	0.568094	0.251866	74.714722	123.859978	166.808853	-2.020854	0.000000	4.573417	0.000000	0.000000	0.000000	-0.358635	-0.049862	0.360025	0.000000	0.000000	3.000000	21.000000	0.000000
1687.062285	-0.012523	0.567873	0.252974	74.714722	123.859978	166.808853	-2.020854	0.000000	4.573417	0.000000	0.000000	0.000000	-0.369486	-0.066256	0.332694	0.000000	0.000000	3.000000	21.000000	0.000000
1687.065619	-0.012523	0.567873	0.252974	74.714722	123.859978	166.808853	-2.020854	0.000000	4.573417	0.000000	0.000000	0.000000	-0.369486	-0.066256	0.332694	0.000000	0.000000	3.000000	21.000000	0.000000
1687.068952	-0.012523	0.567873	0.252974	74.113823	124.963448	168.038895	-2.032053	0.000000	4.568452	0.000000	0.000000	0.000000	-0.369486	-0.066256	0.332694	0.000000	0.000000	3.000000	21.000000	0.000000
1687.072285	-0.013823	0.567605	0.253913	74.113823	124.963448	168.038895	-2.032053	0.000000	4.568452	0.000000	0.000000	0.000000	-0.389918	-0.080389	0.281559	0.000000	0.000000	3.000000	21.000000	0.000000
1687.075619	-0.013823	0.567605	0.253913	74.113823	124.963448	168.038895	-2.032053	0.000000	4.568452	0.000000	0.000000	0.000000	-0.389918	-0.080389	0.281559	0.000000	0.000000	3.000000	21.000000	0.000000
1687.078952	-0.013823	0.567605	0.253913	73.536316	125.912300	169.119141	-2.045279	0.000000	4.562547	0.000000	0.000000	0.000000	-0.389918	-0.080389	0.281559	0.000000	0.000000	3.000000	21.000000	0.000000
1687.082285	-0.015122	0.567286	0.254653	73.536316	125.912300	169.119141	-2.045279	0.000000	4.562547	0.000000	0.000000	0.000000	-0.389694	-0.095759	0.221913	0.000000	0.000000	3.000000	21.000000	0.000000
1687.085619	-0.015122	0.567286	0.254653	73.536316	125.912300	169.119141	-2.045279	0.000000	4.562547	0.000000	0.000000	0.000000	-0.389694	-0.095759	0.221913	0.000000	0.000000	3.000000	21.000000	0.000000
1687.088952	-0.015122	0.567286	0.254653	73.012978	126.681488	170.011505	-2.059681	0.000000	4.556064	0.000000	0.000000	0.000000	-0.389694	-0.095759	0.221913	0.000000	0.000000	3.000000	21.000000	0.000000
1687.092285	-0.016520	0.566911	0.255162	73.012978	126.681488	170.011505	-2.059681	0.000000	4.556064	0.000000	0.000000	0.000000	-0.419380	-0.112467	0.152724	0.000000	0.000000	3.000000	21.000000	0.000000
1687.095619	-0.016520	0.566911	0.255162	73.012978	126.681488	170.011505	-2.059681	0.000000	4.556064	0.000000	0.000000	0.000000	-0.419380	-0.112467	0.152724	0.000000	0.000000	3.000000	21.000000	0.000000
1687.098952	-0.016520	0.566911	0.255162	72.602058	127.039116	170.512100	-2.076949	0.000000	4.548218	0.000000	0.000000	0.000000	-0.419380	-0.112467	0.152724	0.000000	0.000000	3.000000	21.000000	0.000000
1687.102285	-0.017984	0.566556	0.255538	72.602058	127.039116	170.512100	-2.076949	0.000000	4.548218	0.000000	0.000000	0.000000	-0.439326	-0.106542	0.112989	0.000000	0.000000	3.000000	21.000000	0.000000
1687.105619	-0.017984	0.566556	0.255538	72.602058	127.039116	170.512100	-2.076949	0.000000	4.548218	0.000000	0.000000	0.000000	-0.439326	-0.106542	0.112989	0.000000	0.000000	3.000000	21.000000	0.000000
1687.108952	-0.017984	0.566556	0.255538	72.412338	126.561684	170.236343	-2.095929	0.000000	4.539503	0.000000	0.000000	0.000000	-0.439326	-0.106542	0.112989	0.000000	0.000000	3.000000	21.000000	0.000000
1687.112285	-0.019482	0.566225	0.255814	72.412338	126.561684	170.236343	-2.095929	0.000000	4.539503	0.000000	0.000000	0.000000	-0.449165	-0.099193	0.082595	0.000000	0.000000	3.000000	21.000000	0.000000
1687.115619	-0.019482	0.566225	0.255814	72.412338	126.561684	170.236343	-2.095929	0.000000	4.539503	0.000000	0.000000	0.000000	-0.449165	-0.099193	0.082595	0.000000	0.000000	3.000000	21.000000	0.000000
1687.118952	-0.019482	0.566225	0.255814	72.314819	125.456558	169.374939	-2.115908	0.000000	4.530224	0.000000	0.000000	0.000000	-0.449165	-0.099193	0.082595	0.000000	0.000000	3.000000	21.000000	0.000000
1687.122285	-0.020876	0.565902	0.256010	72.314819	125.456558	169.374939	-2.115908	0.000000	4.530224	0.000000	0.000000	0.000000	-0.418366	-0.096904	0.058833	0.000000	0.000000	3.000000	21.000000	0.000000
1687.125619	-0.020876	0.565902	0.256010	72.314819	125.456558	169.374939	-2.115908	0.000000	4.530224	0.000000	0.000000	0.000000	-0.418366	-0.096904	0.058833	0.000000	0.000000	3.000000	21.000000	0.000000
1687.128952	-0.020876	0.565902	0.256010	72.191597	124.113251	168.313766	-2.134780	0.000000	4.521362	0.000000	0.000000	0.000000	-0.418366	-0.096904	0.058833	0.000000	0.000000	3.000000	21.000000	0.000000
1687.132285	-0.022236	0.565552	0.256162	72.191597	124.113251	168.313766	-2.134780	0.000000	4.521362	0.000000	0.000000	0.000000	-0.408058	-0.104888	0.045532	0.000000	0.000000	3.000000	21.000000	0.000000
1687.135619	-0.022236	0.565552	0.256162	72.191597	124.113251	168.313766	-2.134780	0.000000	4.521362	0.000000	0.000000	0.000000	-0.408058	-0.104888	0.045532	0.000000	0.000000	3.000000	21.000000	0.000000
1687.138952	-0.022236	0.565552	0.256162	72.050072	122.777649	167.240906	-2.153323	0.000000	4.512560	0.000000	0.000000	0.000000	-0.408058	-0.104888	0.045532	0.000000	0.000000	3.000000	21.000000	0.000000
1687.142285	-0.023427	0.565237	0.256280	72.050072	122.777649	167.240906	-2.153323	0.000000	4.512560	0.000000	0.000000	0.000000	-0.357090	-0.094625	0.035492	0.000000	0.000000	3.000000	21.000000	0.000000
1687.145619	-0.023427	0.565237	0.256280	72.050072	122.777649	167.240906	-2.153323	0.000000	4.512560	0.000000	0.000000	0.000000	-0.357090	-0.094625	0.035492	0.000000	0.000000	3.000000	21.000000	0.000000
1687.148952	-0.023427	0.565237	0.256280	71.915428	121.573395	166.241989	-2.169543	0.000000	4.504785	0.000000	0.000000	0.000000	-0.357090	-0.094625	0.035492	0.000000	0.000000	3.000000	21.000000	0.000000
1687.152285	-0.024517	0.564926	0.256430	71.915428	121.573395	166.241989	-2.169543	0.000000	4.504785	0.000000	0.000000	0.000000	-0.327050	-0.093270	0.044987	0.000000	0.000000	3.000000	21.000000	0.000000
1687.155619	-0.024517	0.564926	0.256430	71.915428	121.573395	166.241989	-2.169543	0.000000	4.504785	0.000000	0.000000	0.000000	-0.327050	-0.093270	0.044987	0.000000	0.000000	3.000000	21.000000	0.000000
1687.158952	-0.024517	0.564926	0.256430	71.843475	120.615746	165.299316	-2.184025	0.000000	4.497781	0.000000	0.000000	0.000000	-0.327050	-0.093270	0.044987	0.000000	0.000000	3.000000	21.000000	0.000000
1687.162285	-0.024517	0.564926	0.256430	71.843475	120.615746	165.299316	-2.184025	0.000000	4.497781	0.000000	0.000000	0.000000	-0.327050	-0.093270	0.044987	0.000000	0.000000	3.000000	21.000000	0.000000
1687.165619	-0.025438	0.564715	0.256585	71.843475	120.615746	165.299316	-2.184025	0.000000	4.497781	0.000000	0.000000	0.000000	-0.276382	-0.063374	0.046387	0.000000	0.000000	3.000000	21.000000	0.000000
1687.168952	-0.025438	0.564715	0.256585	71.883430	120.082428	164.374588	-2.184025	0.000000	4.497781	0.000000	0.000000	0.000000	-0.276382	-0.063374	0.046387	0.000000	0.000000	3.000000	21.000000	0.000000
1687.172285	-0.026191	0.564586	0.256763	71.883430	120.082428	164.374588	-2.184025	0.000000	4.497781	0.000000	0.000000	0.000000	-0.225880	-0.038637	0.053433	0.000000	0.000000	3.000000	21.000000	0.000000
1687.175619	-0.026191	0.564586	0.256763	71.883430	120.082428	164.374588	-2.184025	0.000000	4.497781	0.000000	0.000000	0.000000	-0.225880	-0.038637	0.053433	0.000000	0.000000	3.000000	21.000000	0.000000
1687.178952	-0.026191	0.564586	0.256763	71.987213	119.804718	163.556198	-2.205393	0.000000	4.487343	0.000000	0.000000	0.000000	-0.225880	-0.038637	0.053433	0.000000	0.000000	3.000000	21.000000	0.000000
1687.182285	-0.026773	0.564548	0.256886	71.987213	119.804718	163.556198	-2.205393	0.000000	4.487343	0.000000	0.000000	0.000000	-0.174474	-0.011421	0.037073	0.000000	0.000000	3.000000	21.000000	0.000000
1687.185619	-0.026773	0.564548	0.256886	71.987213	119.804718	163.556198	-2.205393	0.000000	4.487343	0.000000	0.000000	0.000000	-0.174474	-0.011421	0.037073	0.000000	0.000000	3.000000	21.000000	0.000000
1687.188952	-0.026773	0.564548	0.256886	72.089195	119.658905	163.209702	-2.212712	0.000000	4.483738	0.000000	0.000000	0.000000	-0.174474	-0.011421	0.037073	0.000000	0.000000	3.000000	21.000000	0.000000
1687.192285	-0.026773	0.564548	0.256886	72.089195	119.658905	163.209702	-2.212712	0.000000	4.483738	0.000000	0.000000	0.000000	-0.174474	-0.011421	0.037073	0.000000	0.000000	3.000000	21.000000	0.000000
1687.195619	-0.027149	0.564583	0.256975	72.089195	119.658905	163.209702	-2.212712	0.000000	4.483738	0.000000	0.000000	0.000000	-0.113034	0.010643	0.026656	0.000000	0.000000	3.000000	21.000000	0.000000
1687.198952	-0.027149	0.564583	0.256975	72.244537	119.726166	163.237823	-2.212712	0.000000	4.483738	0.000000	0.000000	0.000000	-0.113034	0.010643	0.026656	0.000000	0.000000	3.000000	21.000000	0.000000
1687.202285	-0.027456	0.564671	0.257012	72.244537	119.726166	163.237823	-2.212712	0.000000	4.483738	0.000000	0.000000	0.000000	-0.092096	0.026151	0.011128	0.000000	0.000000	3.000000	21.000000	0.000000
1687.205619	-0.027456	0.564671	0.257012	72.244537	119.726166	163.237823	-2.212712	0.000000	4.483738	0.000000	0.000000	0.000000	-0.092096	0.026151	0.011128	0.000000	0.000000	3.000000	21.000000	0.000000
1687.208952	-0.027456	0.564671	0.257012	72.477760	120.061150	163.487854	-2.221420	0.000000	4.479430	0.000000	0.000000	0.000000	-0.092096	0.026151	0.011128	0.000000	0.000000	3.000000	21.000000	0.000000
1687.212285	-0.027456	0.564671	0.257012	72.477760	120.061150	163.487854	-2.221420	0.000000	4.479430	0.000000	0.000000	0.000000	-0.092096	0.026151	0.011128	0.000000	0.000000	3.000000	21.000000	0.000000
1687.215619	-0.027691	0.564800	0.256937	72.477760	120.061150	163.487854	-2.221420	0.000000	4.479430	0.000000	0.000000	0.000000	-0.070430	0.038955	-0.022526	0.000000	0.000000	3.000000	21.000000	0.000000
1687.218952	-0.027691	0.564800	0.256937	72.741112	120.459251	163.786789	-2.221420	0.000000	4.479430	0.000000	0.000000	0.000000	-0.070430	0.038955	-0.022526	0.000000	0.000000	3.000000	21.000000	0.000000
1687.222285	-0.027691	0.564800	0.256937	72.741112	120.459251	163.786789	-2.221420	0.000000	4.479430	0.000000	0.000000	0.000000	-0.070430	0.038955	-0.022526	0.000000	0.000000	3.000000	21.000000	0.000000
1687.225619	-0.027691	0.564800	0.256937	72.741112	120.459251	163.786789	-2.221420	0.000000	4.479430	0.000000	0.000000	0.000000	-0.070430	0.038955	-0.022526	0.000000	0.000000	3.000000	21.000000	0.000000
1687.228952	-0.028018	0.564933	0.256610	72.971634	120.667557	163.922775	-2.225223	0.000000	4.477542	0.000000	0.000000	0.000000	-0.098003	0.039689	-0.098112	0.000000	0.000000	3.000000	21.000000	0.000000
1687.232285	-0.028018	0.564933	0.256610	72.971634	120.667557	163.922775	-2.225223	0.000000	4.477542	0.000000	0.000000	0.000000	-0.098003	0.039689	-0.098112	0.000000	0.000000	3.000000	21.000000	0.000000
1687.235619	-0.028018	0.564933	0.256610	72.971634	120.667557	163.922775	-2.225223	0.000000	4.477542	0.000000	0.000000	0.000000	-0.098003	0.039689	-0.098112	0.000000	0.000000	3.000000	21.000000	0.000000
1687.238952	-0.028018	0.564933	0.256610	73.119392	120.557129	163.793411	-2.232061	0.000000	4.474137	0.000000	0.000000	0.000000	-0.098003	0.039689	-0.098112	0.000000	0.000000	3.000000	21.000000	0.000000
1687.242285	-0.028076	0.564996	0.256366	73.119392	120.557129	163.793411	-2.232061	0.000000	4.474137	0.000000	0.000000	0.000000	-0.017478	0.018980	-0.073303	0.000000	0.000000	3.000000	21.000000	0.000000
1687.245619	-0.028076	0.564996	0.256366	73.119392	120.557129	163.793411	-2.232061	0.000000	4.474137	0.000000	0.000000	0.000000	-0.017478	0.018980	-0.073303	0.000000	0.000000	3.000000	21.000000	0.000000
1687.248952	-0.028076	0.564996	0.256366	73.196198	120.222191	163.480804	-2.234578	0.000000	4.472881	0.000000	0.000000	0.000000	-0.017478	0.018980	-0.073303	0.000000	0.000000	3.000000	21.000000	0.000000
1687.252285	-0.028067	0.565059	0.256124	73.196198	120.222191	163.480804	-2.234578	0.000000	4.472881	0.000000	0.000000	0.000000	0.002855	0.018960	-0.072545	0.000000	0.000000	3.000000	21.000000	0.000000
1687.255619	-0.028067	0.565059	0.256124	73.196198	120.222191	163.480804	-2.234578	0.000000	4.472881	0.000000	0.000000	0.000000	0.002855	0.018960	-0.072545	0.000000	0.000000	3.000000	21.000000	0.000000
1687.258952	-0.028067	0.565059	0.256124	73.259811	119.957535	163.229385	-2.236132	0.000000	4.472104	0.000000	0.000000	0.000000	0.002855	0.018960	-0.072545	0.000000	0.000000	3.000000	21.000000	0.000000
1687.262285	-0.028067	0.565059	0.256124	73.259811	119.957535	163.229385	-2.236132	0.000000	4.472104	0.000000	0.000000	0.000000	0.002855	0.018960	-0.072545	0.000000	0.000000	3.000000	21.000000	0.000000
1687.265619	-0.028021	0.565135	0.255835	73.259811	119.957535	163.229385	-2.236132	0.000000	4.472104	0.000000	0.000000	0.000000	0.013581	0.022729	-0.086705	0.000000	0.000000	3.000000	21.000000	0.000000
1687.268952	-0.028021	0.565135	0.255835	73.320526	119.722824	162.997940	-2.236132	0.000000	4.472104	0.000000	0.000000	0.000000	0.013581	0.022729	-0.086705	0.000000	0.000000	3.000000	21.000000	0.000000
1687.272285	-0.028021	0.565135	0.255835	73.320526	119.722824	162.997940	-2.236132	0.000000	4.472104	0.000000	0.000000	0.000000	0.013581	0.022729	-0.086705	0.000000	0.000000	3.000000	21.000000	0.000000
1687.275619	-0.028021	0.565135	0.255835	73.320526	119.722824	162.997940	-2.236132	0.000000	4.472104	0.000000	0.000000	0.000000	0.013581	0.022729	-0.086705	0.000000	0.000000	3.000000	21.000000	0.000000
1687.278952	-0.027624	0.565316	0.255202	73.377861	119.507164	162.780258	-2.237520	0.000000	4.471410	0.000000	0.000000	0.000000	0.119233	0.054256	-0.189988	0.000000	0.000000	3.000000	21.000000	0.000000
1687.282285	-0.027624	0.565316	0.255202	73.377861	119.507164	162.780258	-2.237520	0.000000	4.471410	0.000000	0.000000	0.000000	-0.000000	0.000003	0.000002	0.000000	0.000000	3.000000	21.000000	0.000000
1687.285619	-0.027624	0.565316	0.255202	73.377861	119.507164	162.780258	-2.237520	0.000000	4.471410	0.000000	0.000000	0.000000	-0.000000	0.000003	0.000002	0.000000	0.000000	3.000000	21.000000	0.000000
1687.288952	-0.027624	0.565316	0.255202	73.445808	119.283752	162.547470	-2.236391	0.000000	4.471975	0.000000	0.000000	0.000000	-0.000000	0.000003	0.000002	0.000000	0.000000	3.000000	21.000000	0.000000
1687.292285	-0.027624	0.565316	0.255202	73.445808	119.283752	162.547470	-2.236391	0.000000	4.471975	0.000000	0.000000	0.000000	-0.000000	0.000003	0.000002	0.000000	0.000000	3.000000	21.000000	0.000000
1687.295619	-0.027338	0.565416	0.254824	73.445808	119.283752	162.547470	-2.236391	0.000000	4.471975	0.000000	0.000000	0.000000	0.085631	0.030124	-0.113254	0.000000	0.000000	3.000000	21.000000	0.000000
1687.298952	-0.027338	0.565416	0.254824	73.504044	119.096497	162.349716	-2.236391	0.000000	4.471975	0.000000	0.000000	0.000000	0.085631	0.030124	-0.113254	0.000000	0.000000	3.000000	21.000000	0.000000
1687.302285	-0.027018	0.565490	0.254405	73.504044	119.096497	162.349716	-2.236391	0.000000	4.471975	0.000000	0.000000	0.000000	0.096167	0.022150	-0.125791	0.000000	0.000000	3.000000	21.000000	0.000000
1687.305619	-0.027018	0.565490	0.254405	73.504044	119.096497	162.349716	-2.236391	0.000000	4.471975	0.000000	0.000000	0.000000	0.096167	0.022150	-0.125791	0.000000	0.000000	3.000000	21.000000	0.000000
1687.308952	-0.027018	0.565490	0.254405	73.555397	118.919403	162.162109	-2.233472	0.000000	4.473433	0.000000	0.000000	0.000000	0.096167	0.022150	-0.125791	0.000000	0.000000	3.000000	21.000000	0.000000
1687.312285	-0.027018	0.565490	0.254405	73.555397	118.919403	162.162109	-2.233472	0.000000	4.473433	0.000000	0.000000	0.000000	0.096167	0.022150	-0.125791	0.000000	0.000000	3.000000	21.000000	0.000000
1687.315619	-0.026663	0.565520	0.253962	73.555397	118.919403	162.162109	-2.233472	0.000000	4.473433	0.000000	0.000000	0.000000	0.106467	0.009004	-0.132934	0.000000	0.000000	3.000000	21.000000	0.000000
1687.318952	-0.026663	0.565520	0.253962	73.597092	118.771294	161.997574	-2.233472	0.000000	4.473433	0.000000	0.000000	0.000000	0.106467	0.009004	-0.132934	0.000000	0.000000	3.000000	21.000000	0.000000
1687.322285	-0.026205	0.565502	0.253467	73.597092	118.771294	161.997574	-2.233472	0.000000	4.473433	0.000000	0.000000	0.000000	0.137316	-0.005483	-0.148498	0.000000	0.000000	3.000000	21.000000	0.000000
1687.325619	-0.026205	0.565502	0.253467	73.597092	118.771294	161.997574	-2.233472	0.000000	4.473433	0.000000	0.000000	0.000000	0.137316	-0.005483	-0.148498	0.000000	0.000000	3.000000	21.000000	0.000000
1687.328952	-0.026205	0.565502	0.253467	73.633842	118.652557	161.860809	-2.228604	0.000000	4.475860	0.000000	0.000000	0.000000	0.137316	-0.005483	-0.148498	0.000000	0.000000	3.000000	21.000000	0.000000
1687.332285	-0.026205	0.565502	0.253467	73.633842	118.652557	161.860809	-2.228604	0.000000	4.475860	0.000000	0.000000	0.000000	0.137316	-0.005483	-0.148498	0.000000	0.000000	3.000000	21.000000	0.000000
1687.335619	-0.025714	0.565462	0.252960	73.633842	118.652557	161.860809	-2.228604	0.000000	4.475860	0.000000	0.000000	0.000000	0.147383	-0.012024	-0.152075	0.000000	0.000000	3.000000	21.000000	0.000000
1687.338952	-0.025714	0.565462	0.252960	73.649414	118.642624	161.821381	-2.228604	0.000000	4.475860	0.000000	0.000000	0.000000	0.147383	-0.012024	-0.152075	0.000000	0.000000	3.000000	21.000000	0.000000
1687.342285	-0.025086	0.565390	0.252383	73.649414	118.642624	161.821381	-2.228604	0.000000	4.475860	0.000000	0.000000	0.000000	0.188387	-0.021413	-0.172951	0.000000	0.000000	3.000000	21.000000	0.000000
1687.345619	-0.025086	0.565390	0.252383	73.649414	118.642624	161.821381	-2.228604	0.000000	4.475860	0.000000	0.000000	0.000000	0.188387	-0.021413	-0.172951	0.000000	0.000000	3.000000	21.000000	0.000000
1687.348952	-0.025086	0.565390	0.252383	73.636147	118.766060	161.907745	-2.220354	0.000000	4.479959	0.000000	0.000000	0.000000	0.188387	-0.021413	-0.172951	0.000000	0.000000	3.000000	21.000000	0.000000
1687.352285	-0.025086	0.565390	0.252383	73.636147	118.766060	161.907745	-2.220354	0.000000	4.479959	0.000000	0.000000	0.000000	0.188387	-0.021413	-0.172951	0.000000	0.000000	3.000000	21.000000	0.000000
1687.355619	-0.024423	0.565309	0.251745	73.636147	118.766060	161.907745	-2.220354	0.000000	4.479959	0.000000	0.000000	0.000000	0.198822	-0.024270	-0.191361	0.000000	0.000000	3.000000	21.000000	0.000000
1687.358952	-0.024423	0.565309	0.251745	73.607407	118.972115	162.062973	-2.220354	0.000000	4.479959	0.000000	0.000000	0.000000	0.198822	-0.024270	-0.191361	0.000000	0.000000	3.000000	21.000000	0.000000
1687.362285	-0.023625	0.565280	0.251056	73.607407	118.972115	162.062973	-2.220354	0.000000	4.479959	0.000000	0.000000	0.000000	0.239377	-0.008977	-0.206935	0.000000	0.000000	3.000000	21.000000	0.000000
1687.365619	-0.023625	0.565280	0.251056	73.607407	118.972115	162.062973	-2.220354	0.000000	4.479959	0.000000	0.000000	0.000000	0.239377	-0.008977	-0.206935	0.000000	0.000000	3.000000	21.000000	0.000000
1687.368952	-0.023625	0.565280	0.251056	73.581810	119.197769	162.228287	-2.208833	0.000000	4.485650	0.000000	0.000000	0.000000	0.239377	-0.008977	-0.206935	0.000000	0.000000	3.000000	21.000000	0.000000
1687.372285	-0.022725	0.565296	0.250282	73.581810	119.197769	162.228287	-2.208833	0.000000	4.485650	0.000000	0.000000	0.000000	0.269981	0.004797	-0.232235	0.000000	0.000000	3.000000	21.000000	0.000000
1687.375619	-0.022725	0.565296	0.250282	73.581810	119.197769	162.228287	-2.208833	0.000000	4.485650	0.000000	0.000000	0.000000	0.269981	0.004797	-0.232235	0.000000	0.000000	3.000000	21.000000	0.000000
1687.378952	-0.022725	0.565296	0.250282	73.599060	119.255814	162.225952	-2.201341	0.000000	4.489332	0.000000	0.000000	0.000000	0.269981	0.004797	-0.232235	0.000000	0.000000	3.000000	21.000000	0.000000
1687.382285	-0.021724	0.565379	0.249435	73.599060	119.255814	162.225952	-2.201341	0.000000	4.489332	0.000000	0.000000	0.000000	0.300278	0.024998	-0.254046	0.000000	0.000000	3.000000	21.000000	0.000000
1687.385619	-0.021724	0.565379	0.249435	73.599060	119.255814	162.225952	-2.201341	0.000000	4.489332	0.000000	0.000000	0.000000	0.300278	0.024998	-0.254046	0.000000	0.000000	3.000000	21.000000	0.000000
1687.388952	-0.021724	0.565379	0.249435	73.711487	118.862343	161.782547	-2.192832	0.000000	4.493495	0.000000	0.000000	0.000000	0.300278	0.024998	-0.254046	0.000000	0.000000	3.000000	21.000000	0.000000
1687.392285	-0.020625	0.565517	0.248564	73.711487	118.862343	161.782547	-2.192832	0.000000	4.493495	0.000000	0.000000	0.000000	0.329945	0.041419	-0.261347	0.000000	0.000000	3.000000	21.000000	0.000000
1687.395619	-0.020625	0.565517	0.248564	73.711487	118.862343	161.782547	-2.192832	0.000000	4.493495	0.000000	0.000000	0.000000	0.329945	0.041419	-0.261347	0.000000	0.000000	3.000000	21.000000	0.000000
1687.398952	-0.020625	0.565517	0.248564	73.977859	117.849258	160.728363	-2.182964	0.000000	4.498296	0.000000	0.000000	0.000000	0.329945	0.041419	-0.261347	0.000000	0.000000	3.000000	21.000000	0.000000
1687.402285	-0.019494	0.565693	0.247684	73.977859	117.849258	160.728363	-2.182964	0.000000	4.498296	0.000000	0.000000	0.000000	0.339237	0.052703	-0.263852	0.000000	0.000000	3.000000	21.000000	0.000000
1687.405619	-0.019494	0.565693	0.247684	73.977859	117.849258	160.728363	-2.182964	0.000000	4.498296	0.000000	0.000000	0.000000	0.339237	0.052703	-0.263852	0.000000	0.000000	3.000000	21.000000	0.000000
1687.408952	-0.019494	0.565693	0.247684	74.414383	116.467720	159.279663	-2.172599	0.000000	4.503311	0.000000	0.000000	0.000000	0.339237	0.052703	-0.263852	0.000000	0.000000	3.000000	21.000000	0.000000
1687.412285	-0.018365	0.565841	0.246758	74.414383	116.467720	159.279663	-2.172599	0.000000	4.503311	0.000000	0.000000	0.000000	0.338749	0.044483	-0.277920	0.000000	0.000000	3.000000	21.000000	0.000000
1687.415619	-0.018365	0.565841	0.246758	74.414383	116.467720	159.279663	-2.172599	0.000000	4.503311	0.000000	0.000000	0.000000	0.338749	0.044483	-0.277920	0.000000	0.000000	3.000000	21.000000	0.000000
1687.418952	-0.018365	0.565841	0.246758	74.987068	114.945351	157.645844	-2.162483	0.000000	4.508178	0.000000	0.000000	0.000000	0.338749	0.044483	-0.277920	0.000000	0.000000	3.000000	21.000000	0.000000
1687.422285	-0.017238	0.565966	0.245815	74.987068	114.945351	157.645844	-2.162483	0.000000	4.508178	0.000000	0.000000	0.000000	0.337969	0.037659	-0.282773	0.000000	0.000000	3.000000	21.000000	0.000000
1687.425619	-0.017238	0.565966	0.245815	74.987068	114.945351	157.645844	-2.162483	0.000000	4.508178	0.000000	0.000000	0.000000	0.337969	0.037659	-0.282773	0.000000	0.000000	3.000000	21.000000	0.000000
1687.428952	-0.017238	0.565966	0.245815	75.611145	113.426804	155.978546	-2.152412	0.000000	4.512995	0.000000	0.000000	0.000000	0.337969	0.037659	-0.282773	0.000000	0.000000	3.000000	21.000000	0.000000
1687.432285	-0.016114	0.566048	0.244844	75.611145	113.426804	155.978546	-2.152412	0.000000	4.512995	0.000000	0.000000	0.000000	0.337255	0.024427	-0.291409	0.000000	0.000000	3.000000	21.000000	0.000000
1687.435619	-0.016114	0.566048	0.244844	75.611145	113.426804	155.978546	-2.152412	0.000000	4.512995	0.000000	0.000000	0.000000	0.337255	0.024427	-0.291409	0.000000	0.000000	3.000000	21.000000	0.000000
1687.438952	-0.016114	0.566048	0.244844	76.187782	111.825386	154.231628	-2.142472	0.000000	4.517723	0.000000	0.000000	0.000000	0.337255	0.024427	-0.291409	0.000000	0.000000	3.000000	21.000000	0.000000
1687.442285	-0.014993	0.566107	0.243856	76.187782	111.825386	154.231628	-2.142472	0.000000	4.517723	0.000000	0.000000	0.000000	0.336423	0.017652	-0.296325	0.000000	0.000000	3.000000	21.000000	0.000000
1687.445619	-0.014993	0.566107	0.243856	76.187782	111.825386	154.231628	-2.142472	0.000000	4.517723	0.000000	0.000000	0.000000	0.336423	0.017652	-0.296325	0.000000	0.000000	3.000000	21.000000	0.000000
1687.448952	-0.014993	0.566107	0.243856	76.663422	110.148308	152.430649	-2.132580	0.000000	4.522400	0.000000	0.000000	0.000000	0.336423	0.017652	-0.296325	0.000000	0.000000	3.000000	21.000000	0.000000
1687.452285	-0.013807	0.566181	0.242847	76.663422	110.148308	152.430649	-2.132580	0.000000	4.522400	0.000000	0.000000	0.000000	0.355544	0.022397	-0.302649	0.000000	0.000000	3.000000	21.000000	0.000000
1687.455619	-0.013807	0.566181	0.242847	76.663422	110.148308	152.430649	-2.132580	0.000000	4.522400	0.000000	0.000000	0.000000	0.355544	0.022397	-0.302649	0.000000	0.000000	3.000000	21.000000	0.000000
1687.458952	-0.013807	0.566181	0.242847	77.028465	108.418098	150.604950	-2.121754	0.000000	4.527490	0.000000	0.000000	0.000000	0.355544	0.022397	-0.302649	0.000000	0.000000	3.000000	21.000000	0.000000
1687.462285	-0.012559	0.566233	0.241823	77.028465	108.418098	150.604950	-2.121754	0.000000	4.527490	0.000000	0.000000	0.000000	0.374515	0.015611	-0.307322	0.000000	0.000000	3.000000	21.000000	0.000000
1687.465619	-0.012559	0.566233	0.241823	77.028465	108.418098	150.604950	-2.121754	0.000000	4.527490	0.000000	0.000000	0.000000	0.374515	0.015611	-0.307322	0.000000	0.000000	3.000000	21.000000	0.000000
1687.468952	-0.012559	0.566233	0.241823	77.329895	106.748390	148.847961	-2.109938	0.000000	4.533008	0.000000	0.000000	0.000000	0.374515	0.015611	-0.307322	0.000000	0.000000	3.000000	21.000000	0.000000
1687.472285	-0.011247	0.566275	0.240732	77.329895	106.748390	148.847961	-2.109938	0.000000	4.533008	0.000000	0.000000	0.000000	0.393616	0.012415	-0.327112	0.000000	0.000000	3.000000	21.000000	0.000000
1687.475619	-0.011247	0.566275	0.240732	77.329895	106.748390	148.847961	-2.109938	0.000000	4.533008	0.000000	0.000000	0.000000	0.393616	0.012415	-0.327112	0.000000	0.000000	3.000000	21.000000	0.000000
1687.478952	-0.011247	0.566275	0.240732	77.598701	105.309715	147.312927	-2.097462	0.000000	4.538794	0.000000	0.000000	0.000000	0.393616	0.012415	-0.327112	0.000000	0.000000	3.000000	21.000000	0.000000
1687.482285	-0.009971	0.566262	0.239548	77.598701	105.309715	147.312927	-2.097462	0.000000	4.538794	0.000000	0.000000	0.000000	0.382858	-0.003767	-0.355201	0.000000	0.000000	3.000000	21.000000	0.000000
1687.485619	-0.009971	0.566262	0.239548	77.598701	105.309715	147.312927	-2.097462	0.000000	4.538794	0.000000	0.000000	0.000000	0.382858	-0.003767	-0.355201	0.000000	0.000000	3.000000	21.000000	0.000000
1687.488952	-0.009971	0.566262	0.239548	77.851196	104.142281	146.035477	-2.086060	0.000000	4.544045	0.000000	0.000000	0.000000	0.382858	-0.003767	-0.355201	0.000000	0.000000	3.000000	21.000000	0.000000
1687.492285	-0.008731	0.566179	0.238289	77.851196	104.142281	146.035477	-2.086060	0.000000	4.544045	0.000000	0.000000	0.000000	0.371934	-0.024860	-0.377824	0.000000	0.000000	3.000000	21.000000	0.000000
1687.495619	-0.008731	0.566179	0.238289	77.851196	104.142281	146.035477	-2.086060	0.000000	4.544045	0.000000	0.000000	0.000000	0.371934	-0.024860	-0.377824	0.000000	0.000000	3.000000	21.000000	0.000000
1687.498952	-0.008731	0.566179	0.238289	78.096863	103.316048	145.080795	-2.075623	0.000000	4.548822	0.000000	0.000000	0.000000	0.371934	-0.024860	-0.377824	0.000000	0.000000	3.000000	21.000000	0.000000
1687.502285	-0.007561	0.566031	0.236985	78.096863	103.316048	145.080795	-2.075623	0.000000	4.548822	0.000000	0.000000	0.000000	0.350961	-0.044463	-0.391214	0.000000	0.000000	3.000000	21.000000	0.000000
1687.505619	-0.007561	0.566031	0.236985	78.096863	103.316048	145.080795	-2.075623	0.000000	4.548822	0.000000	0.000000	0.000000	0.350961	-0.044463	-0.391214	0.000000	0.000000	3.000000	21.000000	0.000000
1687.508952	-0.007561	0.566031	0.236985	78.308014	102.831329	144.468307	-2.066478	0.000000	4.552985	0.000000	0.000000	0.000000	0.350961	-0.044463	-0.391214	0.000000	0.000000	3.000000	21.000000	0.000000
1687.512285	-0.006428	0.565796	0.235624	78.308014	102.831329	144.468307	-2.066478	0.000000	4.552985	0.000000	0.000000	0.000000	0.339940	-0.070359	-0.408398	0.000000	0.000000	3.000000	21.000000	0.000000
1687.515619	-0.006428	0.565796	0.235624	78.308014	102.831329	144.468307	-2.066478	0.000000	4.552985	0.000000	0.000000	0.000000	0.339940	-0.070359	-0.408398	0.000000	0.000000	3.000000	21.000000	0.000000
1687.518952	-0.006428	0.565796	0.235624	78.422836	102.569870	144.115875	-2.058213	0.000000	4.556727	0.000000	0.000000	0.000000	0.339940	-0.070359	-0.408398	0.000000	0.000000	3.000000	21.000000	0.000000
1687.522285	-0.005332	0.565514	0.234199	78.422836	102.569870	144.115875	-2.058213	0.000000	4.556727	0.000000	0.000000	0.000000	0.328911	-0.084847	-0.427483	0.000000	0.000000	3.000000	21.000000	0.000000
1687.525619	-0.005332	0.565514	0.234199	78.422836	102.569870	144.115875	-2.058213	0.000000	4.556727	0.000000	0.000000	0.000000	0.328911	-0.084847	-0.427483	0.000000	0.000000	3.000000	21.000000	0.000000
1687.528952	-0.005332	0.565514	0.234199	78.442329	102.583961	144.074844	-2.050888	0.000000	4.560028	0.000000	0.000000	0.000000	0.328911	-0.084847	-0.427483	0.000000	0.000000	3.000000	21.000000	0.000000
1687.532285	-0.004272	0.565247	0.232749	78.442329	102.583961	144.074844	-2.050888	0.000000	4.560028	0.000000	0.000000	0.000000	0.317784	-0.080090	-0.435019	0.000000	0.000000	3.000000	21.000000	0.000000
1687.535619	-0.004272	0.565247	0.232749	78.442329	102.583961	144.074844	-2.050888	0.000000	4.560028	0.000000	0.000000	0.000000	0.317784	-0.080090	-0.435019	0.000000	0.000000	3.000000	21.000000	0.000000
1687.538952	-0.004272	0.565247	0.232749	78.445236	102.852654	144.283600	-2.044247	0.000000	4.563009	0.000000	0.000000	0.000000	0.317784	-0.080090	-0.435019	0.000000	0.000000	3.000000	21.000000	0.000000
1687.542285	-0.003250	0.565012	0.231254	78.445236	102.852654	144.283600	-2.044247	0.000000	4.563009	0.000000	0.000000	0.000000	0.306714	-0.070440	-0.448225	0.000000	0.000000	3.000000	21.000000	0.000000
1687.545619	-0.003250	0.565012	0.231254	78.445236	102.852654	144.283600	-2.044247	0.000000	4.563009	0.000000	0.000000	0.000000	0.306714	-0.070440	-0.448225	0.000000	0.000000	3.000000	21.000000	0.000000
1687.548952	-0.003250	0.565012	0.231254	78.429192	103.385117	144.748077	-2.038441	0.000000	4.565606	0.000000	0.000000	0.000000	0.306714	-0.070440	-0.448225	0.000000	0.000000	3.000000	21.000000	0.000000
1687.552285	-0.002199	0.564851	0.229743	78.429192	103.385117	144.748077	-2.038441	0.000000	4.565606	0.000000	0.000000	0.000000	0.315190	-0.048162	-0.453530	0.000000	0.000000	3.000000	21.000000	0.000000
1687.555619	-0.002199	0.564851	0.229743	78.429192	103.385117	144.748077	-2.038441	0.000000	4.565606	0.000000	0.000000	0.000000	0.315190	-0.048162	-0.453530	0.000000	0.000000	3.000000	21.000000	0.000000
1687.558952	-0.002199	0.564851	0.229743	78.398636	104.101341	145.386566	-2.032211	0.000000	4.568382	0.000000	0.000000	0.000000	0.315190	-0.048162	-0.453530	0.000000	0.000000	3.000000	21.000000	0.000000
1687.562285	-0.001088	0.564733	0.228136	78.398636	104.101341	145.386566	-2.032211	0.000000	4.568382	0.000000	0.000000	0.000000	0.333377	-0.035401	-0.482080	0.000000	0.000000	3.000000	21.000000	0.000000
1687.565619	-0.001088	0.564733	0.228136	78.398636	104.101341	145.386566	-2.032211	0.000000	4.568382	0.000000	0.000000	0.000000	0.333377	-0.035401	-0.482080	0.000000	0.000000	3.000000	21.000000	0.000000
1687.568952	-0.001088	0.564733	0.228136	78.362450	104.871597	146.078537	-2.025578	0.000000	4.571328	0.000000	0.000000	0.000000	0.333377	-0.035401	-0.482080	0.000000	0.000000	3.000000	21.000000	0.000000
1687.572285	0.000018	0.564662	0.226465	78.362450	104.871597	146.078537	-2.025578	0.000000	4.571328	0.000000	0.000000	0.000000	0.331819	-0.021273	-0.501258	0.000000	0.000000	3.000000	21.000000	0.000000
1687.575619	0.000018	0.564662	0.226465	78.362450	104.871597	146.078537	-2.025578	0.000000	4.571328	0.000000	0.000000	0.000000	0.331819	-0.021273	-0.501258	0.000000	0.000000	3.000000	21.000000	0.000000
1687.578952	0.000018	0.564662	0.226465	78.324875	105.667839	146.798660	-2.019402	0.000000	4.574059	0.000000	0.000000	0.000000	0.331819	-0.021273	-0.501258	0.000000	0.000000	3.000000	21.000000	0.000000
1687.582285	0.001086	0.564628	0.224665	78.324875	105.667839	146.798660	-2.019402	0.000000	4.574059	0.000000	0.000000	0.000000	0.320427	-0.010395	-0.539962	0.000000	0.000000	3.000000	21.000000	0.000000
1687.585619	0.001086	0.564628	0.224665	78.324875	105.667839	146.798660	-2.019402	0.000000	4.574059	0.000000	0.000000	0.000000	0.320427	-0.010395	-0.539962	0.000000	0.000000	3.000000	21.000000	0.000000
1687.588952	0.001086	0.564628	0.224665	78.281853	106.476311	147.540955	-2.014739	0.000000	4.576115	0.000000	0.000000	0.000000	0.320427	-0.010395	-0.539962	0.000000	0.000000	3.000000	21.000000	0.000000
1687.592285	0.002051	0.564581	0.222793	78.281853	106.476311	147.540955	-2.014739	0.000000	4.576115	0.000000	0.000000	0.000000	0.289617	-0.014141	-0.561637	0.000000	0.000000	3.000000	21.000000	0.000000
1687.595619	0.002051	0.564581	0.222793	78.281853	106.476311	147.540955	-2.014739	0.000000	4.576115	0.000000	0.000000	0.000000	0.289617	-0.014141	-0.561637	0.000000	0.000000	3.000000	21.000000	0.000000
1687.598952	0.002051	0.564581	0.222793	78.233299	107.331360	148.336472	-2.012310	0.000000	4.577183	0.000000	0.000000	0.000000	0.289617	-0.014141	-0.561637	0.000000	0.000000	3.000000	21.000000	0.000000
1687.602285	0.002914	0.564474	0.220789	78.233299	107.331360	148.336472	-2.012310	0.000000	4.577183	0.000000	0.000000	0.000000	0.258878	-0.032132	-0.601176	0.000000	0.000000	3.000000	21.000000	0.000000
1687.605619	0.002914	0.564474	0.220789	78.233299	107.331360	148.336472	-2.012310	0.000000	4.577183	0.000000	0.000000	0.000000	0.258878	-0.032132	-0.601176	0.000000	0.000000	3.000000	21.000000	0.000000
1687.608952	0.002914	0.564474	0.220789	78.178749	108.195999	149.151581	-2.012624	0.000000	4.577045	0.000000	0.000000	0.000000	0.258878	-0.032132	-0.601176	0.000000	0.000000	3.000000	21.000000	0.000000
1687.612285	0.003708	0.564375	0.218725	78.178749	108.195999	149.151581	-2.012624	0.000000	4.577045	0.000000	0.000000	0.000000	0.237988	-0.029644	-0.619180	0.000000	0.000000	3.000000	21.000000	0.000000
1687.615619	0.003708	0.564375	0.218725	78.178749	108.195999	149.151581	-2.012624	0.000000	4.577045	0.000000	0.000000	0.000000	0.237988	-0.029644	-0.619180	0.000000	0.000000	3.000000	21.000000	0.000000
1687.618952	0.003708	0.564375	0.218725	78.121140	109.013779	149.932053	-2.014627	0.000000	4.576164	0.000000	0.000000	0.000000	0.237988	-0.029644	-0.619180	0.000000	0.000000	3.000000	21.000000	0.000000
1687.622285	0.004432	0.564300	0.216581	78.121140	109.013779	149.932053	-2.014627	0.000000	4.576164	0.000000	0.000000	0.000000	0.217170	-0.022500	-0.643085	0.000000	0.000000	3.000000	21.000000	0.000000
1687.625619	0.004432	0.564300	0.216581	78.121140	109.013779	149.932053	-2.014627	0.000000	4.576164	0.000000	0.000000	0.000000	0.217170	-0.022500	-0.643085	0.000000	0.000000	3.000000	21.000000	0.000000
1687.628952	0.004432	0.564300	0.216581	78.063972	109.473892	150.376602	-2.018515	0.000000	4.574450	0.000000	0.000000	0.000000	0.217170	-0.022500	-0.643085	0.000000	0.000000	3.000000	21.000000	0.000000
1687.632285	0.005119	0.564258	0.214423	78.063972	109.473892	150.376602	-2.018515	0.000000	4.574450	0.000000	0.000000	0.000000	0.206171	-0.012384	-0.647414	0.000000	0.000000	3.000000	21.000000	0.000000
1687.635619	0.005119	0.564258	0.214423	78.063972	109.473892	150.376602	-2.018515	0.000000	4.574450	0.000000	0.000000	0.000000	0.206171	-0.012384	-0.647414	0.000000	0.000000	3.000000	21.000000	0.000000
1687.638952	0.005119	0.564258	0.214423	78.005424	109.118073	150.055649	-2.023244	0.000000	4.572361	0.000000	0.000000	0.000000	0.206171	-0.012384	-0.647414	0.000000	0.000000	3.000000	21.000000	0.000000
1687.642285	0.005865	0.564277	0.212297	78.005424	109.118073	150.055649	-2.023244	0.000000	4.572361	0.000000	0.000000	0.000000	0.223974	0.005520	-0.637945	0.000000	0.000000	3.000000	21.000000	0.000000
1687.645619	0.005865	0.564277	0.212297	78.005424	109.118073	150.055649	-2.023244	0.000000	4.572361	0.000000	0.000000	0.000000	0.223974	0.005520	-0.637945	0.000000	0.000000	3.000000	21.000000	0.000000
1687.648952	0.005865	0.564277	0.212297	77.989601	107.968544	148.966690	-2.026743	0.000000	4.570810	0.000000	0.000000	0.000000	0.223974	0.005520	-0.637945	0.000000	0.000000	3.000000	21.000000	0.000000
1687.652285	0.006671	0.564349	0.210169	77.989601	107.968544	148.966690	-2.026743	0.000000	4.570810	0.000000	0.000000	0.000000	0.241531	0.021674	-0.638328	0.000000	0.000000	3.000000	21.000000	0.000000
1687.655619	0.006671	0.564349	0.210169	77.989601	107.968544	148.966690	-2.026743	0.000000	4.570810	0.000000	0.000000	0.000000	0.241531	0.021674	-0.638328	0.000000	0.000000	3.000000	21.000000	0.000000
1687.658952	0.006671	0.564349	0.210169	78.053162	106.471855	147.508835	-2.029257	0.000000	4.569695	0.000000	0.000000	0.000000	0.241531	0.021674	-0.638328	0.000000	0.000000	3.000000	21.000000	0.000000
1687.662285	0.007565	0.564439	0.208046	78.053162	106.471855	147.508835	-2.029257	0.000000	4.569695	0.000000	0.000000	0.000000	0.268400	0.026845	-0.637063	0.000000	0.000000	3.000000	21.000000	0.000000
1687.665619	0.007565	0.564439	0.208046	78.053162	106.471855	147.508835	-2.029257	0.000000	4.569695	0.000000	0.000000	0.000000	0.268400	0.026845	-0.637063	0.000000	0.000000	3.000000	21.000000	0.000000
1687.668952	0.007565	0.564439	0.208046	78.184036	105.096031	146.121353	-2.030144	0.000000	4.569301	0.000000	0.000000	0.000000	0.268400	0.026845	-0.637063	0.000000	0.000000	3.000000	21.000000	0.000000
1687.672285	0.008484	0.564508	0.205813	78.184036	105.096031	146.121353	-2.030144	0.000000	4.569301	0.000000	0.000000	0.000000	0.275679	0.020806	-0.669861	0.000000	0.000000	3.000000	21.000000	0.000000
1687.675619	0.008484	0.564508	0.205813	78.184036	105.096031	146.121353	-2.030144	0.000000	4.569301	0.000000	0.000000	0.000000	0.275679	0.020806	-0.669861	0.000000	0.000000	3.000000	21.000000	0.000000
1687.678952	0.008484	0.564508	0.205813	78.303902	103.900063	144.901993	-2.031499	0.000000	4.568699	0.000000	0.000000	0.000000	0.275679	0.020806	-0.669861	0.000000	0.000000	3.000000	21.000000	0.000000
1687.682285	0.009427	0.564542	0.203489	78.303902	103.900063	144.901993	-2.031499	0.000000	4.568699	0.000000	0.000000	0.000000	0.282805	0.010063	-0.697103	0.000000	0.000000	3.000000	21.000000	0.000000
1687.685619	0.009427	0.564542	0.203489	78.303902	103.900063	144.901993	-2.031499	0.000000	4.568699	0.000000	0.000000	0.000000	0.282805	0.010063	-0.697103	0.000000	0.000000	3.000000	21.000000	0.000000
1687.688952	0.009427	0.564542	0.203489	78.404732	102.899773	143.888000	-2.033196	0.000000	4.567944	0.000000	0.000000	0.000000	0.282805	0.010063	-0.697103	0.000000	0.000000	3.000000	21.000000	0.000000
1687.692285	0.010236	0.564513	0.201028	78.404732	102.899773	143.888000	-2.033196	0.000000	4.567944	0.000000	0.000000	0.000000	0.242614	-0.008574	-0.738209	0.000000	0.000000	3.000000	21.000000	0.000000
1687.695619	0.010236	0.564513	0.201028	78.404732	102.899773	143.888000	-2.033196	0.000000	4.567944	0.000000	0.000000	0.000000	0.242614	-0.008574	-0.738209	0.000000	0.000000	3.000000	21.000000	0.000000
1687.698952	0.010236	0.564513	0.201028	78.479935	102.174690	143.156586	-2.038627	0.000000	4.565523	0.000000	0.000000	0.000000	0.242614	-0.008574	-0.738209	0.000000	0.000000	3.000000	21.000000	0.000000
1687.702285	0.010942	0.564417	0.198395	78.479935	102.174690	143.156586	-2.038627	0.000000	4.565523	0.000000	0.000000	0.000000	0.211844	-0.028921	-0.789970	0.000000	0.000000	3.000000	21.000000	0.000000
1687.705619	0.010942	0.564417	0.198395	78.479935	102.174690	143.156586	-2.038627	0.000000	4.565523	0.000000	0.000000	0.000000	0.211844	-0.028921	-0.789970	0.000000	0.000000	3.000000	21.000000	0.000000
1687.708952	0.010942	0.564417	0.198395	78.514427	101.725388	142.717438	-2.047626	0.000000	4.561494	0.000000	0.000000	0.000000	0.211844	-0.028921	-0.789970	0.000000	0.000000	3.000000	21.000000	0.000000
1687.712285	0.011546	0.564258	0.195622	78.514427	101.725388	142.717438	-2.047626	0.000000	4.561494	0.000000	0.000000	0.000000	0.181402	-0.047632	-0.832088	0.000000	0.000000	3.000000	21.000000	0.000000
1687.715619	0.011546	0.564258	0.195622	78.514427	101.725388	142.717438	-2.047626	0.000000	4.561494	0.000000	0.000000	0.000000	0.181402	-0.047632	-0.832088	0.000000	0.000000	3.000000	21.000000	0.000000
1687.718952	0.011546	0.564258	0.195622	78.472260	101.409203	142.461487	-2.060031	0.000000	4.555905	0.000000	0.000000	0.000000	0.181402	-0.047632	-0.832088	0.000000	0.000000	3.000000	21.000000	0.000000
1687.722285	0.012049	0.564117	0.192640	78.472260	101.409203	142.461487	-2.060031	0.000000	4.555905	0.000000	0.000000	0.000000	0.150812	-0.042257	-0.894415	0.000000	0.000000	3.000000	21.000000	0.000000
1687.725619	0.012049	0.564117	0.192640	78.472260	101.409203	142.461487	-2.060031	0.000000	4.555905	0.000000	0.000000	0.000000	0.150812	-0.042257	-0.894415	0.000000	0.000000	3.000000	21.000000	0.000000
1687.728952	0.012049	0.564117	0.192640	78.319458	101.035011	142.218872	-2.076590	0.000000	4.548382	0.000000	0.000000	0.000000	0.150812	-0.042257	-0.894415	0.000000	0.000000	3.000000	21.000000	0.000000
1687.732285	0.012545	0.564015	0.189584	78.319458	101.035011	142.218872	-2.076590	0.000000	4.548382	0.000000	0.000000	0.000000	0.148855	-0.030527	-0.916769	0.000000	0.000000	3.000000	21.000000	0.000000
1687.735619	0.012545	0.564015	0.189584	78.319458	101.035011	142.218872	-2.076590	0.000000	4.548382	0.000000	0.000000	0.000000	0.148855	-0.030527	-0.916769	0.000000	0.000000	3.000000	21.000000	0.000000
1687.738952	0.012545	0.564015	0.189584	78.122635	100.219482	141.585403	-2.094390	0.000000	4.540213	0.000000	0.000000	0.000000	0.148855	-0.030527	-0.916769	0.000000	0.000000	3.000000	21.000000	0.000000
1687.742285	0.013096	0.563987	0.186446	78.122635	100.219482	141.585403	-2.094390	0.000000	4.540213	0.000000	0.000000	0.000000	0.165134	-0.008536	-0.941431	0.000000	0.000000	3.000000	21.000000	0.000000
1687.745619	0.013096	0.563987	0.186446	78.122635	100.219482	141.585403	-2.094390	0.000000	4.540213	0.000000	0.000000	0.000000	0.165134	-0.008536	-0.941431	0.000000	0.000000	3.000000	21.000000	0.000000
1687.748952	0.013096	0.563987	0.186446	77.966286	98.554199	140.125732	-2.112354	0.000000	4.531883	0.000000	0.000000	0.000000	0.165134	-0.008536	-0.941431	0.000000	0.000000	3.000000	21.000000	0.000000
1687.752285	0.013671	0.563992	0.183321	77.966286	98.554199	140.125732	-2.112354	0.000000	4.531883	0.000000	0.000000	0.000000	0.172561	0.001586	-0.937502	0.000000	0.000000	3.000000	21.000000	0.000000
1687.755619	0.013671	0.563992	0.183321	77.966286	98.554199	140.125732	-2.112354	0.000000	4.531883	0.000000	0.000000	0.000000	0.172561	0.001586	-0.937502	0.000000	0.000000	3.000000	21.000000	0.000000
1687.758952	0.013671	0.563992	0.183321	77.891815	96.208061	137.962265	-2.130204	0.000000	4.523520	0.000000	0.000000	0.000000	0.172561	0.001586	-0.937502	0.000000	0.000000	3.000000	21.000000	0.000000
1687.762285	0.014331	0.564016	0.180229	77.891815	96.208061	137.962265	-2.130204	0.000000	4.523520	0.000000	0.000000	0.000000	0.198164	0.007227	-0.927735	0.000000	0.000000	3.000000	21.000000	0.000000
1687.765619	0.014331	0.564016	0.180229	77.891815	96.208061	137.962265	-2.130204	0.000000	4.523520	0.000000	0.000000	0.000000	0.198164	0.007227	-0.927735	0.000000	0.000000	3.000000	21.000000	0.000000
1687.768952	0.014331	0.564016	0.180229	77.892731	93.628456	135.516357	-2.146510	0.000000	4.515805	0.000000	0.000000	0.000000	0.198164	0.007227	-0.927735	0.000000	0.000000	3.000000	21.000000	0.000000
1687.772285	0.015074	0.563992	0.177091	77.892731	93.628456	135.516357	-2.146510	0.000000	4.515805	0.000000	0.000000	0.000000	0.222850	-0.007120	-0.941426	0.000000	0.000000	3.000000	21.000000	0.000000
1687.775619	0.015074	0.563992	0.177091	77.892731	93.628456	135.516357	-2.146510	0.000000	4.515805	0.000000	0.000000	0.000000	0.222850	-0.007120	-0.941426	0.000000	0.000000	3.000000	21.000000	0.000000
1687.778952	0.015074	0.563992	0.177091	77.948746	91.203354	133.165741	-2.162047	0.000000	4.508387	0.000000	0.000000	0.000000	0.222850	-0.007120	-0.941426	0.000000	0.000000	3.000000	21.000000	0.000000
1687.782285	0.015811	0.563939	0.174014	77.948746	91.203354	133.165741	-2.162047	0.000000	4.508387	0.000000	0.000000	0.000000	0.220912	-0.016043	-0.923019	0.000000	0.000000	3.000000	21.000000	0.000000
1687.785619	0.015811	0.563939	0.174014	77.948746	91.203354	133.165741	-2.162047	0.000000	4.508387	0.000000	0.000000	0.000000	0.220912	-0.016043	-0.923019	0.000000	0.000000	3.000000	21.000000	0.000000
1687.788952	0.015811	0.563939	0.174014	78.027733	88.968071	130.965164	-2.177577	0.000000	4.500907	0.000000	0.000000	0.000000	0.220912	-0.016043	-0.923019	0.000000	0.000000	3.000000	21.000000	0.000000
1687.792285	0.016567	0.563818	0.170878	78.027733	88.968071	130.965164	-2.177577	0.000000	4.500907	0.000000	0.000000	0.000000	0.227044	-0.036185	-0.940736	0.000000	0.000000	3.000000	21.000000	0.000000
1687.795619	0.016567	0.563818	0.170878	78.027733	88.968071	130.965164	-2.177577	0.000000	4.500907	0.000000	0.000000	0.000000	0.227044	-0.036185	-0.940736	0.000000	0.000000	3.000000	21.000000	0.000000
1687.798952	0.016567	0.563818	0.170878	78.073967	86.988800	129.020584	-2.193762	0.000000	4.493040	0.000000	0.000000	0.000000	0.227044	-0.036185	-0.940736	0.000000	0.000000	3.000000	21.000000	0.000000
1687.802285	0.017346	0.563677	0.167748	78.073967	86.988800	129.020584	-2.193762	0.000000	4.493040	0.000000	0.000000	0.000000	0.233510	-0.042254	-0.939148	0.000000	0.000000	3.000000	21.000000	0.000000
1687.805619	0.017346	0.563677	0.167748	78.073967	86.988800	129.020584	-2.193762	0.000000	4.493040	0.000000	0.000000	0.000000	0.233510	-0.042254	-0.939148	0.000000	0.000000	3.000000	21.000000	0.000000
1687.808952	0.017346	0.563677	0.167748	78.052605	85.246223	127.343742	-2.209943	0.000000	4.485104	0.000000	0.000000	0.000000	0.233510	-0.042254	-0.939148	0.000000	0.000000	3.000000	21.000000	0.000000
1687.812285	0.018144	0.563578	0.164575	78.052605	85.246223	127.343742	-2.209943	0.000000	4.485104	0.000000	0.000000	0.000000	0.239439	-0.029718	-0.951662	0.000000	0.000000	3.000000	21.000000	0.000000
1687.815619	0.018144	0.563578	0.164575	78.052605	85.246223	127.343742	-2.209943	0.000000	4.485104	0.000000	0.000000	0.000000	0.239439	-0.029718	-0.951662	0.000000	0.000000	3.000000	21.000000	0.000000
1687.818952	0.018144	0.563578	0.164575	78.011971	83.739761	125.897217	-2.226670	0.000000	4.476823	0.000000	0.000000	0.000000	0.239439	-0.029718	-0.951662	0.000000	0.000000	3.000000	21.000000	0.000000
1687.822285	0.018991	0.563540	0.161375	78.011971	83.739761	125.897217	-2.226670	0.000000	4.476823	0.000000	0.000000	0.000000	0.254128	-0.011406	-0.960023	0.000000	0.000000	3.000000	21.000000	0.000000
1687.825619	0.018991	0.563540	0.161375	78.011971	83.739761	125.897217	-2.226670	0.000000	4.476823	0.000000	0.000000	0.000000	0.254128	-0.011406	-0.960023	0.000000	0.000000	3.000000	21.000000	0.000000
1687.828952	0.018991	0.563540	0.161375	77.996620	82.451630	124.632278	-2.243183	0.000000	4.468571	0.000000	0.000000	0.000000	0.254128	-0.011406	-0.960023	0.000000	0.000000	3.000000	21.000000	0.000000
1687.832285	0.019889	0.563628	0.158228	77.996620	82.451630	124.632278	-2.243183	0.000000	4.468571	0.000000	0.000000	0.000000	0.269295	0.026369	-0.944094	0.000000	0.000000	3.000000	21.000000	0.000000
1687.835619	0.019889	0.563628	0.158228	77.996620	82.451630	124.632278	-2.243183	0.000000	4.468571	0.000000	0.000000	0.000000	0.269295	0.026369	-0.944094	0.000000	0.000000	3.000000	21.000000	0.000000
1687.838952	0.019889	0.563628	0.158228	78.019913	81.277443	123.431900	-2.258530	0.000000	4.460835	0.000000	0.000000	0.000000	0.269295	0.026369	-0.944094	0.000000	0.000000	3.000000	21.000000	0.000000
1687.842285	0.020808	0.563827	0.155157	78.019913	81.277443	123.431900	-2.258530	0.000000	4.460835	0.000000	0.000000	0.000000	0.275779	0.059631	-0.921310	0.000000	0.000000	3.000000	21.000000	0.000000
1687.845619	0.020808	0.563827	0.155157	78.019913	81.277443	123.431900	-2.258530	0.000000	4.460835	0.000000	0.000000	0.000000	0.275779	0.059631	-0.921310	0.000000	0.000000	3.000000	21.000000	0.000000
1687.848952	0.020808	0.563827	0.155157	78.042000	80.295715	122.406006	-2.273039	0.000000	4.453458	0.000000	0.000000	0.000000	0.275779	0.059631	-0.921310	0.000000	0.000000	3.000000	21.000000	0.000000
1687.852285	0.021753	0.564088	0.152284	78.042000	80.295715	122.406006	-2.273039	0.000000	4.453458	0.000000	0.000000	0.000000	0.283549	0.078384	-0.862123	0.000000	0.000000	3.000000	21.000000	0.000000
1687.855619	0.021753	0.564088	0.152284	78.042000	80.295715	122.406006	-2.273039	0.000000	4.453458	0.000000	0.000000	0.000000	0.283549	0.078384	-0.862123	0.000000	0.000000	3.000000	21.000000	0.000000
1687.858952	0.021753	0.564088	0.152284	78.058281	79.441269	121.502594	-2.285115	0.000000	4.447275	0.000000	0.000000	0.000000	0.283549	0.078384	-0.862123	0.000000	0.000000	3.000000	21.000000	0.000000
1687.862285	0.022724	0.564393	0.149594	78.058281	79.441269	121.502594	-2.285115	0.000000	4.447275	0.000000	0.000000	0.000000	0.291358	0.091399	-0.806835	0.000000	0.000000	3.000000	21.000000	0.000000
1687.865619	0.022724	0.564393	0.149594	78.058281	79.441269	121.502594	-2.285115	0.000000	4.447275	0.000000	0.000000	0.000000	0.291358	0.091399	-0.806835	0.000000	0.000000	3.000000	21.000000	0.000000
1687.868952	0.022724	0.564393	0.149594	78.072876	78.776047	120.782242	-2.294759	0.000000	4.442306	0.000000	0.000000	0.000000	0.291358	0.091399	-0.806835	0.000000	0.000000	3.000000	21.000000	0.000000
1687.872285	0.023636	0.564689	0.147085	78.072876	78.776047	120.782242	-2.294759	0.000000	4.442306	0.000000	0.000000	0.000000	0.273441	0.088831	-0.752814	0.000000	0.000000	3.000000	21.000000	0.000000
1687.875619	0.023636	0.564689	0.147085	78.072876	78.776047	120.782242	-2.294759	0.000000	4.442306	0.000000	0.000000	0.000000	0.273441	0.088831	-0.752814	0.000000	0.000000	3.000000	21.000000	0.000000
1687.878952	0.023636	0.564689	0.147085	78.087440	78.301102	120.256645	-2.303918	0.000000	4.437562	0.000000	0.000000	0.000000	0.273441	0.088831	-0.752814	0.000000	0.000000	3.000000	21.000000	0.000000
1687.882285	0.024459	0.564939	0.144728	78.087440	78.301102	120.256645	-2.303918	0.000000	4.437562	0.000000	0.000000	0.000000	0.247084	0.074832	-0.707033	0.000000	0.000000	3.000000	21.000000	0.000000
1687.885619	0.024459	0.564939	0.144728	78.087440	78.301102	120.256645	-2.303918	0.000000	4.437562	0.000000	0.000000	0.000000	0.247084	0.074832	-0.707033	0.000000	0.000000	3.000000	21.000000	0.000000
1687.888952	0.024459	0.564939	0.144728	78.102081	78.032196	119.943413	-2.313562	0.000000	4.432542	0.000000	0.000000	0.000000	0.247084	0.074832	-0.707033	0.000000	0.000000	3.000000	21.000000	0.000000
1687.892285	0.025165	0.565215	0.142457	78.102081	78.032196	119.943413	-2.313562	0.000000	4.432542	0.000000	0.000000	0.000000	0.211834	0.082890	-0.681283	0.000000	0.000000	3.000000	21.000000	0.000000
1687.895619	0.025165	0.565215	0.142457	78.102081	78.032196	119.943413	-2.313562	0.000000	4.432542	0.000000	0.000000	0.000000	0.211834	0.082890	-0.681283	0.000000	0.000000	3.000000	21.000000	0.000000
1687.898952	0.025165	0.565215	0.142457	78.120079	78.027725	119.884972	-2.325256	0.000000	4.426419	0.000000	0.000000	0.000000	0.211834	0.082890	-0.681283	0.000000	0.000000	3.000000	21.000000	0.000000
1687.902285	0.025894	0.565485	0.140178	78.120079	78.027725	119.884972	-2.325256	0.000000	4.426419	0.000000	0.000000	0.000000	0.218465	0.081126	-0.683663	0.000000	0.000000	3.000000	21.000000	0.000000
1687.905619	0.025894	0.565485	0.140178	78.120079	78.027725	119.884972	-2.325256	0.000000	4.426419	0.000000	0.000000	0.000000	0.218465	0.081126	-0.683663	0.000000	0.000000	3.000000	21.000000	0.000000
1687.908952	0.025894	0.565485	0.140178	78.142990	78.273293	120.071800	-2.336836	0.000000	4.420316	0.000000	0.000000	0.000000	0.218465	0.081126	-0.683663	0.000000	0.000000	3.000000	21.000000	0.000000
1687.912285	0.026612	0.565802	0.137807	78.142990	78.273293	120.071800	-2.336836	0.000000	4.420316	0.000000	0.000000	0.000000	0.215373	0.094865	-0.711319	0.000000	0.000000	3.000000	21.000000	0.000000
1687.915619	0.026612	0.565802	0.137807	78.142990	78.273293	120.071800	-2.336836	0.000000	4.420316	0.000000	0.000000	0.000000	0.215373	0.094865	-0.711319	0.000000	0.000000	3.000000	21.000000	0.000000
1687.918952	0.026612	0.565802	0.137807	78.169418	78.750282	120.479782	-2.350231	0.000000	4.413209	0.000000	0.000000	0.000000	0.215373	0.094865	-0.711319	0.000000	0.000000	3.000000	21.000000	0.000000
1687.922285	0.027377	0.566169	0.135377	78.169418	78.750282	120.479782	-2.350231	0.000000	4.413209	0.000000	0.000000	0.000000	0.229545	0.110307	-0.728866	0.000000	0.000000	3.000000	21.000000	0.000000
1687.925619	0.027377	0.566169	0.135377	78.169418	78.750282	120.479782	-2.350231	0.000000	4.413209	0.000000	0.000000	0.000000	0.229545	0.110307	-0.728866	0.000000	0.000000	3.000000	21.000000	0.000000
1687.928952	0.027377	0.566169	0.135377	78.213127	79.368042	121.014824	-2.363625	0.000000	4.406050	0.000000	0.000000	0.000000	0.229545	0.110307	-0.728866	0.000000	0.000000	3.000000	21.000000	0.000000
1687.932285	0.028103	0.566516	0.132868	78.213127	79.368042	121.014824	-2.363625	0.000000	4.406050	0.000000	0.000000	0.000000	0.217863	0.103982	-0.752901	0.000000	0.000000	3.000000	21.000000	0.000000
1687.935619	0.028103	0.566516	0.132868	78.213127	79.368042	121.014824	-2.363625	0.000000	4.406050	0.000000	0.000000	0.000000	0.217863	0.103982	-0.752901	0.000000	0.000000	3.000000	21.000000	0.000000
1687.938952	0.028103	0.566516	0.132868	78.292671	80.018105	121.555511	-2.379547	0.000000	4.397472	0.000000	0.000000	0.000000	0.217863	0.103982	-0.752901	0.000000	0.000000	3.000000	21.000000	0.000000
1687.942285	0.028766	0.566855	0.130353	78.292671	80.018105	121.555511	-2.379547	0.000000	4.397472	0.000000	0.000000	0.000000	0.198900	0.101699	-0.754404	0.000000	0.000000	3.000000	21.000000	0.000000
1687.945619	0.028766	0.566855	0.130353	78.292671	80.018105	121.555511	-2.379547	0.000000	4.397472	0.000000	0.000000	0.000000	0.198900	0.101699	-0.754404	0.000000	0.000000	3.000000	21.000000	0.000000
1687.948952	0.028766	0.566855	0.130353	78.413704	80.613297	122.014572	-2.397693	0.000000	4.387604	0.000000	0.000000	0.000000	0.198900	0.101699	-0.754404	0.000000	0.000000	3.000000	21.000000	0.000000
1687.952285	0.029370	0.567149	0.127898	78.413704	80.613297	122.014572	-2.397693	0.000000	4.387604	0.000000	0.000000	0.000000	0.181119	0.088172	-0.736394	0.000000	0.000000	3.000000	21.000000	0.000000
1687.955619	0.029370	0.567149	0.127898	78.413704	80.613297	122.014572	-2.397693	0.000000	4.387604	0.000000	0.000000	0.000000	0.181119	0.088172	-0.736394	0.000000	0.000000	3.000000	21.000000	0.000000
1687.958952	0.029370	0.567149	0.127898	78.536659	81.131592	122.400627	-2.417108	0.000000	4.376938	0.000000	0.000000	0.000000	0.181119	0.088172	-0.736394	0.000000	0.000000	3.000000	21.000000	0.000000
1687.962285	0.029865	0.567400	0.125604	78.536659	81.131592	122.400627	-2.417108	0.000000	4.376938	0.000000	0.000000	0.000000	0.148503	0.075402	-0.688452	0.000000	0.000000	3.000000	21.000000	0.000000
1687.965619	0.029865	0.567400	0.125604	78.536659	81.131592	122.400627	-2.417108	0.000000	4.376938	0.000000	0.000000	0.000000	0.148503	0.075402	-0.688452	0.000000	0.000000	3.000000	21.000000	0.000000
1687.968952	0.029865	0.567400	0.125604	78.597565	81.474960	122.670715	-2.437651	0.000000	4.365531	0.000000	0.000000	0.000000	0.148503	0.075402	-0.688452	0.000000	0.000000	3.000000	21.000000	0.000000
1687.972285	0.030308	0.567610	0.123467	78.597565	81.474960	122.670715	-2.437651	0.000000	4.365531	0.000000	0.000000	0.000000	0.132983	0.063039	-0.640929	0.000000	0.000000	3.000000	21.000000	0.000000
1687.975619	0.030308	0.567610	0.123467	78.597565	81.474960	122.670715	-2.437651	0.000000	4.365531	0.000000	0.000000	0.000000	0.132983	0.063039	-0.640929	0.000000	0.000000	3.000000	21.000000	0.000000
1687.978952	0.030308	0.567610	0.123467	78.611526	81.790169	122.951492	-2.457779	0.000000	4.354230	0.000000	0.000000	0.000000	0.132983	0.063039	-0.640929	0.000000	0.000000	3.000000	21.000000	0.000000
1687.982285	0.030752	0.567766	0.121413	78.611526	81.790169	122.951492	-2.457779	0.000000	4.354230	0.000000	0.000000	0.000000	0.133084	0.046828	-0.616376	0.000000	0.000000	3.000000	21.000000	0.000000
1687.985619	0.030752	0.567766	0.121413	78.611526	81.790169	122.951492	-2.457779	0.000000	4.354230	0.000000	0.000000	0.000000	0.133084	0.046828	-0.616376	0.000000	0.000000	3.000000	21.000000	0.000000
1687.988952	0.030752	0.567766	0.121413	78.624451	82.197418	123.319298	-2.477182	0.000000	4.343222	0.000000	0.000000	0.000000	0.133084	0.046828	-0.616376	0.000000	0.000000	3.000000	21.000000	0.000000
1687.992285	0.031248	0.567925	0.119388	78.624451	82.197418	123.319298	-2.477182	0.000000	4.343222	0.000000	0.000000	0.000000	0.148882	0.047640	-0.607418	0.000000	0.000000	3.000000	21.000000	0.000000
1687.995619	0.031248	0.567925	0.119388	78.624451	82.197418	123.319298	-2.477182	0.000000	4.343222	0.000000	0.000000	0.000000	0.148882	0.047640	-0.607418	0.000000	0.000000	3.000000	21.000000	0.000000
1687.998952	0.031248	0.567925	0.119388	78.596909	82.764244	123.875389	-2.495194	0.000000	4.332898	0.000000	0.000000	0.000000	0.148882	0.047640	-0.607418	0.000000	0.000000	3.000000	21.000000	0.000000
1688.002285	0.031791	0.568053	0.117302	78.596909	82.764244	123.875389	-2.495194	0.000000	4.332898	0.000000	0.000000	0.000000	0.163032	0.038365	-0.625717	0.000000	0.000000	3.000000	21.000000	0.000000
1688.005619	0.031791	0.568053	0.117302	78.596909	82.764244	123.875389	-2.495194	0.000000	4.332898	0.000000	0.000000	0.000000	0.163032	0.038365	-0.625717	0.000000	0.000000	3.000000	21.000000	0.000000
1688.008952	0.031791	0.568053	0.117302	78.491913	83.411880	124.561974	-2.513371	0.000000	4.322380	0.000000	0.000000	0.000000	0.163032	0.038365	-0.625717	0.000000	0.000000	3.000000	21.000000	0.000000
1688.012285	0.032462	0.568213	0.115138	78.491913	83.411880	124.561974	-2.513371	0.000000	4.322380	0.000000	0.000000	0.000000	0.201184	0.047855	-0.649178	0.000000	0.000000	3.000000	21.000000	0.000000
1688.015619	0.032462	0.568213	0.115138	78.491913	83.411880	124.561974	-2.513371	0.000000	4.322380	0.000000	0.000000	0.000000	0.201184	0.047855	-0.649178	0.000000	0.000000	3.000000	21.000000	0.000000
1688.018952	0.032462	0.568213	0.115138	78.351570	84.070221	125.284973	-2.529803	0.000000	4.312783	0.000000	0.000000	0.000000	0.201184	0.047855	-0.649178	0.000000	0.000000	3.000000	21.000000	0.000000
1688.022285	0.033173	0.568326	0.112837	78.351570	84.070221	125.284973	-2.529803	0.000000	4.312783	0.000000	0.000000	0.000000	0.213319	0.033952	-0.690492	0.000000	0.000000	3.000000	21.000000	0.000000
1688.025619	0.033173	0.568326	0.112837	78.351570	84.070221	125.284973	-2.529803	0.000000	4.312783	0.000000	0.000000	0.000000	0.213319	0.033952	-0.690492	0.000000	0.000000	3.000000	21.000000	0.000000
1688.028952	0.033173	0.568326	0.112837	78.220772	84.641777	125.920143	-2.547908	0.000000	4.302112	0.000000	0.000000	0.000000	0.213319	0.033952	-0.690492	0.000000	0.000000	3.000000	21.000000	0.000000
1688.032285	0.033846	0.568419	0.110455	78.220772	84.641777	125.920143	-2.547908	0.000000	4.302112	0.000000	0.000000	0.000000	0.201776	0.027956	-0.714550	0.000000	0.000000	3.000000	21.000000	0.000000
1688.035619	0.033846	0.568419	0.110455	78.220772	84.641777	125.920143	-2.547908	0.000000	4.302112	0.000000	0.000000	0.000000	0.201776	0.027956	-0.714550	0.000000	0.000000	3.000000	21.000000	0.000000
1688.038952	0.033846	0.568419	0.110455	78.100655	84.843208	126.189072	-2.569096	0.000000	4.289493	0.000000	0.000000	0.000000	0.201776	0.027956	-0.714550	0.000000	0.000000	3.000000	21.000000	0.000000
1688.042285	0.034483	0.568487	0.108052	78.100655	84.843208	126.189072	-2.569096	0.000000	4.289493	0.000000	0.000000	0.000000	0.191317	0.020588	-0.720740	0.000000	0.000000	3.000000	21.000000	0.000000
1688.045619	0.034483	0.568487	0.108052	78.100655	84.843208	126.189072	-2.569096	0.000000	4.289493	0.000000	0.000000	0.000000	0.191317	0.020588	-0.720740	0.000000	0.000000	3.000000	21.000000	0.000000
1688.048952	0.034483	0.568487	0.108052	77.992081	84.319603	125.743172	-2.592390	0.000000	4.275455	0.000000	0.000000	0.000000	0.191317	0.020588	-0.720740	0.000000	0.000000	3.000000	21.000000	0.000000
1688.052285	0.035092	0.568597	0.105715	77.992081	84.319603	125.743172	-2.592390	0.000000	4.275455	0.000000	0.000000	0.000000	0.182540	0.032746	-0.701131	0.000000	0.000000	3.000000	21.000000	0.000000
1688.055619	0.035092	0.568597	0.105715	77.992081	84.319603	125.743172	-2.592390	0.000000	4.275455	0.000000	0.000000	0.000000	0.182540	0.032746	-0.701131	0.000000	0.000000	3.000000	21.000000	0.000000
1688.058952	0.035092	0.568597	0.105715	77.882797	83.054436	124.563148	-2.616180	0.000000	4.260939	0.000000	0.000000	0.000000	0.182540	0.032746	-0.701131	0.000000	0.000000	3.000000	21.000000	0.000000
1688.062285	0.035754	0.568754	0.103477	77.882797	83.054436	124.563148	-2.616180	0.000000	4.260939	0.000000	0.000000	0.000000	0.198632	0.047155	-0.671422	0.000000	0.000000	3.000000	21.000000	0.000000
1688.065619	0.035754	0.568754	0.103477	77.882797	83.054436	124.563148	-2.616180	0.000000	4.260939	0.000000	0.000000	0.000000	0.198632	0.047155	-0.671422	0.000000	0.000000	3.000000	21.000000	0.000000
1688.068952	0.035754	0.568754	0.103477	77.795372	81.231697	122.795830	-2.637376	0.000000	4.247852	0.000000	0.000000	0.000000	0.198632	0.047155	-0.671422	0.000000	0.000000	3.000000	21.000000	0.000000
1688.072285	0.036528	0.569055	0.101415	77.795372	81.231697	122.795830	-2.637376	0.000000	4.247852	0.000000	0.000000	0.000000	0.232160	0.090273	-0.618519	0.000000	0.000000	3.000000	21.000000	0.000000
1688.075619	0.036528	0.569055	0.101415	77.795372	81.231697	122.795830	-2.637376	0.000000	4.247852	0.000000	0.000000	0.000000	0.232160	0.090273	-0.618519	0.000000	0.000000	3.000000	21.000000	0.000000
1688.078952	0.036528	0.569055	0.101415	77.759109	79.169472	120.711845	-2.652628	0.000000	4.238345	0.000000	0.000000	0.000000	0.232160	0.090273	-0.618519	0.000000	0.000000	3.000000	21.000000	0.000000
1688.082285	0.037435	0.569453	0.099458	77.759109	79.169472	120.711845	-2.652628	0.000000	4.238345	0.000000	0.000000	0.000000	0.272134	0.119575	-0.587084	0.000000	0.000000	3.000000	21.000000	0.000000
1688.085619	0.037435	0.569453	0.099458	77.759109	79.169472	120.711845	-2.652628	0.000000	4.238345	0.000000	0.000000	0.000000	0.272134	0.119575	-0.587084	0.000000	0.000000	3.000000	21.000000	0.000000
1688.088952	0.037435	0.569453	0.099458	77.727783	77.044769	118.527100	-2.662334	0.000000	4.232255	0.000000	0.000000	0.000000	0.272134	0.119575	-0.587084	0.000000	0.000000	3.000000	21.000000	0.000000
1688.092285	0.038452	0.569976	0.097662	77.727783	77.044769	118.527100	-2.662334	0.000000	4.232255	0.000000	0.000000	0.000000	0.305121	0.156942	-0.538828	0.000000	0.000000	3.000000	21.000000	0.000000
1688.095619	0.038452	0.569976	0.097662	77.727783	77.044769	118.527100	-2.662334	0.000000	4.232255	0.000000	0.000000	0.000000	0.305121	0.156942	-0.538828	0.000000	0.000000	3.000000	21.000000	0.000000
1688.098952	0.038452	0.569976	0.097662	77.708458	74.940056	116.320702	-2.665833	0.000000	4.230052	0.000000	0.000000	0.000000	0.305121	0.156942	-0.538828	0.000000	0.000000	3.000000	21.000000	0.000000
1688.102285	0.039550	0.570586	0.095997	77.708458	74.940056	116.320702	-2.665833	0.000000	4.230052	0.000000	0.000000	0.000000	0.329556	0.182883	-0.499667	0.000000	0.000000	3.000000	21.000000	0.000000
1688.105619	0.039550	0.570586	0.095997	77.708458	74.940056	116.320702	-2.665833	0.000000	4.230052	0.000000	0.000000	0.000000	0.329556	0.182883	-0.499667	0.000000	0.000000	3.000000	21.000000	0.000000
1688.108952	0.039550	0.570586	0.095997	77.798714	72.904663	114.062241	-2.664291	0.000000	4.231023	0.000000	0.000000	0.000000	0.329556	0.182883	-0.499667	0.000000	0.000000	3.000000	21.000000	0.000000
1688.112285	0.040572	0.571263	0.094457	77.798714	72.904663	114.062241	-2.664291	0.000000	4.231023	0.000000	0.000000	0.000000	0.306565	0.203239	-0.461888	0.000000	0.000000	3.000000	21.000000	0.000000
1688.115619	0.040572	0.571263	0.094457	77.798714	72.904663	114.062241	-2.664291	0.000000	4.231023	0.000000	0.000000	0.000000	0.306565	0.203239	-0.461888	0.000000	0.000000	3.000000	21.000000	0.000000
1688.118952	0.040572	0.571263	0.094457	77.994820	70.874695	111.698509	-2.662611	0.000000	4.232080	0.000000	0.000000	0.000000	0.306565	0.203239	-0.461888	0.000000	0.000000	3.000000	21.000000	0.000000
1688.122285	0.041520	0.571949	0.093057	77.994820	70.874695	111.698509	-2.662611	0.000000	4.232080	0.000000	0.000000	0.000000	0.284284	0.205626	-0.420157	0.000000	0.000000	3.000000	21.000000	0.000000
1688.125619	0.041520	0.571949	0.093057	77.994820	70.874695	111.698509	-2.662611	0.000000	4.232080	0.000000	0.000000	0.000000	0.284284	0.205626	-0.420157	0.000000	0.000000	3.000000	21.000000	0.000000
1688.128952	0.041520	0.571949	0.093057	78.206451	68.895981	109.382591	-2.660444	0.000000	4.233443	0.000000	0.000000	0.000000	0.284284	0.205626	-0.420157	0.000000	0.000000	3.000000	21.000000	0.000000
1688.132285	0.042392	0.572605	0.091764	78.206451	68.895981	109.382591	-2.660444	0.000000	4.233443	0.000000	0.000000	0.000000	0.261677	0.196847	-0.387822	0.000000	0.000000	3.000000	21.000000	0.000000
1688.135619	0.042392	0.572605	0.091764	78.206451	68.895981	109.382591	-2.660444	0.000000	4.233443	0.000000	0.000000	0.000000	0.261677	0.196847	-0.387822	0.000000	0.000000	3.000000	21.000000	0.000000
1688.138952	0.042392	0.572605	0.091764	78.349014	67.136330	107.332962	-2.658463	0.000000	4.234687	0.000000	0.000000	0.000000	0.261677	0.196847	-0.387822	0.000000	0.000000	3.000000	21.000000	0.000000
1688.142285	0.043190	0.573233	0.090580	78.349014	67.136330	107.332962	-2.658463	0.000000	4.234687	0.000000	0.000000	0.000000	0.239409	0.188277	-0.355263	0.000000	0.000000	3.000000	21.000000	0.000000
1688.145619	0.043190	0.573233	0.090580	78.349014	67.136330	107.332962	-2.658463	0.000000	4.234687	0.000000	0.000000	0.000000	0.239409	0.188277	-0.355263	0.000000	0.000000	3.000000	21.000000	0.000000
1688.148952	0.043190	0.573233	0.090580	78.347916	65.798531	105.872665	-2.656631	0.000000	4.235836	0.000000	0.000000	0.000000	0.239409	0.188277	-0.355263	0.000000	0.000000	3.000000	21.000000	0.000000
1688.152285	0.043885	0.573805	0.089452	78.347916	65.798531	105.872665	-2.656631	0.000000	4.235836	0.000000	0.000000	0.000000	0.208354	0.171794	-0.338237	0.000000	0.000000	3.000000	21.000000	0.000000
1688.155619	0.043885	0.573805	0.089452	78.347916	65.798531	105.872665	-2.656631	0.000000	4.235836	0.000000	0.000000	0.000000	0.208354	0.171794	-0.338237	0.000000	0.000000	3.000000	21.000000	0.000000
1688.158952	0.043885	0.573805	0.089452	78.249458	65.022987	105.103966	-2.657060	0.000000	4.235568	0.000000	0.000000	0.000000	0.208354	0.171794	-0.338237	0.000000	0.000000	3.000000	21.000000	0.000000
1688.162285	0.044501	0.574304	0.088364	78.249458	65.022987	105.103966	-2.657060	0.000000	4.235568	0.000000	0.000000	0.000000	0.184936	0.149714	-0.326462	0.000000	0.000000	3.000000	21.000000	0.000000
1688.165619	0.044501	0.574304	0.088364	78.249458	65.022987	105.103966	-2.657060	0.000000	4.235568	0.000000	0.000000	0.000000	0.184936	0.149714	-0.326462	0.000000	0.000000	3.000000	21.000000	0.000000
1688.168952	0.044501	0.574304	0.088364	78.154068	64.727737	104.812561	-2.659336	0.000000	4.234139	0.000000	0.000000	0.000000	0.184936	0.149714	-0.326462	0.000000	0.000000	3.000000	21.000000	0.000000
1688.172285	0.045064	0.574741	0.087291	78.154068	64.727737	104.812561	-2.659336	0.000000	4.234139	0.000000	0.000000	0.000000	0.168901	0.131005	-0.321915	0.000000	0.000000	3.000000	21.000000	0.000000
1688.175619	0.045064	0.574741	0.087291	78.154068	64.727737	104.812561	-2.659336	0.000000	4.234139	0.000000	0.000000	0.000000	0.168901	0.131005	-0.321915	0.000000	0.000000	3.000000	21.000000	0.000000
1688.178952	0.045064	0.574741	0.087291	78.085083	64.921021	105.017906	-2.663192	0.000000	4.231715	0.000000	0.000000	0.000000	0.168901	0.131005	-0.321915	0.000000	0.000000	3.000000	21.000000	0.000000
1688.182285	0.045619	0.575099	0.086152	78.085083	64.921021	105.017906	-2.663192	0.000000	4.231715	0.000000	0.000000	0.000000	0.166509	0.107416	-0.341708	0.000000	0.000000	3.000000	21.000000	0.000000
1688.185619	0.045619	0.575099	0.086152	78.085083	64.921021	105.017906	-2.663192	0.000000	4.231715	0.000000	0.000000	0.000000	0.166509	0.107416	-0.341708	0.000000	0.000000	3.000000	21.000000	0.000000
1688.188952	0.045619	0.575099	0.086152	78.036133	65.226326	105.327454	-2.668878	0.000000	4.228131	0.000000	0.000000	0.000000	0.166509	0.107416	-0.341708	0.000000	0.000000	3.000000	21.000000	0.000000
1688.192285	0.046142	0.575368	0.084972	78.036133	65.226326	105.327454	-2.668878	0.000000	4.228131	0.000000	0.000000	0.000000	0.156898	0.080624	-0.354097	0.000000	0.000000	3.000000	21.000000	0.000000
1688.195619	0.046142	0.575368	0.084972	78.036133	65.226326	105.327454	-2.668878	0.000000	4.228131	0.000000	0.000000	0.000000	0.156898	0.080624	-0.354097	0.000000	0.000000	3.000000	21.000000	0.000000
1688.198952	0.046142	0.575368	0.084972	77.997673	65.572838	105.674622	-2.676764	0.000000	4.223143	0.000000	0.000000	0.000000	0.156898	0.080624	-0.354097	0.000000	0.000000	3.000000	21.000000	0.000000
1688.202285	0.046629	0.575569	0.083705	77.997673	65.572838	105.674622	-2.676764	0.000000	4.223143	0.000000	0.000000	0.000000	0.146128	0.060275	-0.379995	0.000000	0.000000	3.000000	21.000000	0.000000
1688.205619	0.046629	0.575569	0.083705	77.997673	65.572838	105.674622	-2.676764	0.000000	4.223143	0.000000	0.000000	0.000000	0.146128	0.060275	-0.379995	0.000000	0.000000	3.000000	21.000000	0.000000
1688.208952	0.046629	0.575569	0.083705	77.983574	65.917465	106.005608	-2.668534	0.000000	4.185250	0.000000	0.000000	0.000000	0.146128	0.060275	-0.379995	0.000000	0.000000	3.000000	21.000000	0.000000
1688.212285	0.047084	0.575681	0.082397	77.983574	65.917465	106.005608	-2.668534	0.000000	4.185250	0.000000	0.000000	0.000000	0.136499	0.033596	-0.392404	0.000000	0.000000	3.000000	21.000000	0.000000
1688.215619	0.047084	0.575681	0.082397	77.983574	65.917465	106.005608	-2.668534	0.000000	4.185250	0.000000	0.000000	0.000000	0.136499	0.033596	-0.392404	0.000000	0.000000	3.000000	21.000000	0.000000
1688.218952	0.047084	0.575681	0.082397	77.979782	66.302528	106.376190	-2.645785	0.000000	4.119849	0.000000	0.000000	0.000000	0.136499	0.033596	-0.392404	0.000000	0.000000	3.000000	21.000000	0.000000
1688.222285	0.047536	0.575713	0.081084	77.979782	66.302528	106.376190	-2.645785	0.000000	4.119849	0.000000	0.000000	0.000000	0.135572	0.009574	-0.393895	0.000000	0.000000	3.000000	21.000000	0.000000
1688.225619	0.047536	0.575713	0.081084	77.979782	66.302528	106.376190	-2.645785	0.000000	4.119849	0.000000	0.000000	0.000000	0.135572	0.009574	-0.393895	0.000000	0.000000	3.000000	21.000000	0.000000
1688.228952	0.047536	0.575713	0.081084	77.932129	66.770363	106.876007	-2.623189	0.000000	4.054200	0.000000	0.000000	0.000000	0.135572	0.009574	-0.393895	0.000000	0.000000	3.000000	21.000000	0.000000
1688.232285	0.047935	0.575713	0.079780	77.932129	66.770363	106.876007	-2.623189	0.000000	4.054200	0.000000	0.000000	0.000000	0.119607	0.000245	-0.391127	0.000000	0.000000	3.000000	21.000000	0.000000
1688.235619	0.047935	0.575713	0.079780	77.932129	66.770363	106.876007	-2.623189	0.000000	4.054200	0.000000	0.000000	0.000000	0.119607	0.000245	-0.391127	0.000000	0.000000	3.000000	21.000000	0.000000
1688.238952	0.047935	0.575713	0.079780	77.824791	67.309952	107.503632	-2.603255	0.000000	3.989012	0.000000	0.000000	0.000000	0.119607	0.000245	-0.391127	0.000000	0.000000	3.000000	21.000000	0.000000
1688.242285	0.048411	0.575721	0.078507	77.824791	67.309952	107.503632	-2.603255	0.000000	3.989012	0.000000	0.000000	0.000000	0.142775	0.002339	-0.382061	0.000000	0.000000	3.000000	21.000000	0.000000
1688.245619	0.048411	0.575721	0.078507	77.824791	67.309952	107.503632	-2.603255	0.000000	3.989012	0.000000	0.000000	0.000000	0.142775	0.002339	-0.382061	0.000000	0.000000	3.000000	21.000000	0.000000
1688.248952	0.048411	0.575721	0.078507	77.675842	67.907387	108.219872	-2.579459	0.000000	3.925335	0.000000	0.000000	0.000000	0.142775	0.002339	-0.382061	0.000000	0.000000	3.000000	21.000000	0.000000
1688.252285	0.048964	0.575707	0.077270	77.675842	67.907387	108.219872	-2.579459	0.000000	3.925335	0.000000	0.000000	0.000000	0.165997	-0.004325	-0.371087	0.000000	0.000000	3.000000	21.000000	0.000000
1688.255619	0.048964	0.575707	0.077270	77.675842	67.907387	108.219872	-2.579459	0.000000	3.925335	0.000000	0.000000	0.000000	0.165997	-0.004325	-0.371087	0.000000	0.000000	3.000000	21.000000	0.000000
1688.258952	0.048964	0.575707	0.077270	77.542801	68.494743	108.905029	-2.551793	0.000000	3.863487	0.000000	0.000000	0.000000	0.165997	-0.004325	-0.371087	0.000000	0.000000	3.000000	21.000000	0.000000
1688.262285	0.049642	0.575662	0.076026	77.542801	68.494743	108.905029	-2.551793	0.000000	3.863487	0.000000	0.000000	0.000000	0.203218	-0.013493	-0.373216	0.000000	0.000000	3.000000	21.000000	0.000000
1688.265619	0.049642	0.575662	0.076026	77.542801	68.494743	108.905029	-2.551793	0.000000	3.863487	0.000000	0.000000	0.000000	0.203218	-0.013493	-0.373216	0.000000	0.000000	3.000000	21.000000	0.000000
1688.268952	0.049642	0.575662	0.076026	77.494987	68.984985	109.388542	-2.517923	0.000000	3.801285	0.000000	0.000000	0.000000	0.203218	-0.013493	-0.373216	0.000000	0.000000	3.000000	21.000000	0.000000
1688.272285	0.050440	0.575597	0.074751	77.494987	68.984985	109.388542	-2.517923	0.000000	3.801285	0.000000	0.000000	0.000000	0.239532	-0.019511	-0.382287	0.000000	0.000000	3.000000	21.000000	0.000000
1688.275619	0.050440	0.575597	0.074751	77.494987	68.984985	109.388542	-2.517923	0.000000	3.801285	0.000000	0.000000	0.000000	0.239532	-0.019511	-0.382287	0.000000	0.000000	3.000000	21.000000	0.000000
1688.278952	0.050440	0.575597	0.074751	77.542831	69.405197	109.694603	-2.478001	0.000000	3.737570	0.000000	0.000000	0.000000	0.239532	-0.019511	-0.382287	0.000000	0.000000	3.000000	21.000000	0.000000
1688.282285	0.051349	0.575504	0.073346	77.542831	69.405197	109.694603	-2.478001	0.000000	3.737570	0.000000	0.000000	0.000000	0.272629	-0.027688	-0.421713	0.000000	0.000000	3.000000	21.000000	0.000000
1688.285619	0.051349	0.575504	0.073346	77.542831	69.405197	109.694603	-2.478001	0.000000	3.737570	0.000000	0.000000	0.000000	0.272629	-0.027688	-0.421713	0.000000	0.000000	3.000000	21.000000	0.000000
1688.288952	0.051349	0.575504	0.073346	77.615616	69.854233	109.999275	-2.432563	0.000000	3.667285	0.000000	0.000000	0.000000	0.272629	-0.027688	-0.421713	0.000000	0.000000	3.000000	21.000000	0.000000
1688.292285	0.052296	0.575335	0.071867	77.615616	69.854233	109.999275	-2.432563	0.000000	3.667285	0.000000	0.000000	0.000000	0.284138	-0.050728	-0.443654	0.000000	0.000000	3.000000	21.000000	0.000000
1688.295619	0.052296	0.575335	0.071867	77.615616	69.854233	109.999275	-2.432563	0.000000	3.667285	0.000000	0.000000	0.000000	0.284138	-0.050728	-0.443654	0.000000	0.000000	3.000000	21.000000	0.000000
1688.298952	0.052296	0.575335	0.071867	77.752296	70.302261	110.258034	-2.385206	0.000000	3.593343	0.000000	0.000000	0.000000	0.284138	-0.050728	-0.443654	0.000000	0.000000	3.000000	21.000000	0.000000
1688.302285	0.053226	0.575081	0.070280	77.752296	70.302261	110.258034	-2.385206	0.000000	3.593343	0.000000	0.000000	0.000000	0.279182	-0.076262	-0.475958	0.000000	0.000000	3.000000	21.000000	0.000000
1688.305619	0.053226	0.575081	0.070280	77.752296	70.302261	110.258034	-2.385206	0.000000	3.593343	0.000000	0.000000	0.000000	0.279182	-0.076262	-0.475958	0.000000	0.000000	3.000000	21.000000	0.000000
1688.308952	0.053226	0.575081	0.070280	77.942551	70.715004	110.490685	-2.338676	0.000000	3.514016	0.000000	0.000000	0.000000	0.279182	-0.076262	-0.475958	0.000000	0.000000	3.000000	21.000000	0.000000
1688.312285	0.054063	0.574723	0.068577	77.942551	70.715004	110.490685	-2.338676	0.000000	3.514016	0.000000	0.000000	0.000000	0.251043	-0.107389	-0.511014	0.000000	0.000000	3.000000	21.000000	0.000000
1688.315619	0.054063	0.574723	0.068577	77.942551	70.715004	110.490685	-2.338676	0.000000	3.514016	0.000000	0.000000	0.000000	0.251043	-0.107389	-0.511014	0.000000	0.000000	3.000000	21.000000	0.000000
1688.318952	0.054063	0.574723	0.068577	78.108925	70.889938	111.226669	-2.296835	0.000000	3.428847	0.000000	0.000000	0.000000	0.251043	-0.107389	-0.511014	0.000000	0.000000	3.000000	21.000000	0.000000
1688.322285	0.054785	0.574271	0.066798	78.108925	70.889938	111.226669	-2.296835	0.000000	3.428847	0.000000	0.000000	0.000000	0.216654	-0.135711	-0.533648	0.000000	0.000000	3.000000	21.000000	0.000000
1688.325619	0.054785	0.574271	0.066798	78.108925	70.889938	111.226669	-2.296835	0.000000	3.428847	0.000000	0.000000	0.000000	0.216654	-0.135711	-0.533648	0.000000	0.000000	3.000000	21.000000	0.000000
1688.328952	0.054785	0.574271	0.066798	78.182602	70.397453	111.929306	-2.260727	0.000000	3.339906	0.000000	0.000000	0.000000	0.216654	-0.135711	-0.533648	0.000000	0.000000	3.000000	21.000000	0.000000
1688.332285	0.055458	0.573817	0.065083	78.182602	70.397453	111.929306	-2.260727	0.000000	3.339906	0.000000	0.000000	0.000000	0.201881	-0.136112	-0.514673	0.000000	0.000000	3.000000	21.000000	0.000000
1688.335619	0.055458	0.573817	0.065083	78.182602	70.397453	111.929306	-2.260727	0.000000	3.339906	0.000000	0.000000	0.000000	0.201881	-0.136112	-0.514673	0.000000	0.000000	3.000000	21.000000	0.000000
1688.338952	0.055458	0.573817	0.065083	78.150528	69.334290	111.811897	-2.227080	0.000000	3.254127	0.000000	0.000000	0.000000	0.201881	-0.136112	-0.514673	0.000000	0.000000	3.000000	21.000000	0.000000
1688.342285	0.056203	0.573401	0.063388	78.150528	69.334290	111.811897	-2.227080	0.000000	3.254127	0.000000	0.000000	0.000000	0.223476	-0.124950	-0.508291	0.000000	0.000000	3.000000	21.000000	0.000000
1688.345619	0.056203	0.573401	0.063388	78.150528	69.334290	111.811897	-2.227080	0.000000	3.254127	0.000000	0.000000	0.000000	0.223476	-0.124950	-0.508291	0.000000	0.000000	3.000000	21.000000	0.000000
1688.348952	0.056203	0.573401	0.063388	78.082344	67.974548	110.549255	-2.189834	0.000000	3.169412	0.000000	0.000000	0.000000	0.223476	-0.124950	-0.508291	0.000000	0.000000	3.000000	21.000000	0.000000
1688.352285	0.057194	0.573040	0.061713	78.082344	67.974548	110.549255	-2.189834	0.000000	3.169412	0.000000	0.000000	0.000000	0.297183	-0.108229	-0.502662	0.000000	0.000000	3.000000	21.000000	0.000000
1688.355619	0.057194	0.573040	0.061713	78.082344	67.974548	110.549255	-2.189834	0.000000	3.169412	0.000000	0.000000	0.000000	0.297183	-0.108229	-0.502662	0.000000	0.000000	3.000000	21.000000	0.000000
1688.358952	0.057194	0.573040	0.061713	77.996658	66.426712	108.901222	-2.140303	0.000000	3.085635	0.000000	0.000000	0.000000	0.297183	-0.108229	-0.502662	0.000000	0.000000	3.000000	21.000000	0.000000
1688.362285	0.058401	0.572744	0.060035	77.996658	66.426712	108.901222	-2.140303	0.000000	3.085635	0.000000	0.000000	0.000000	0.362144	-0.088652	-0.503359	0.000000	0.000000	3.000000	21.000000	0.000000
1688.365619	0.058401	0.572744	0.060035	77.996658	66.426712	108.901222	-2.140303	0.000000	3.085635	0.000000	0.000000	0.000000	0.362144	-0.088652	-0.503359	0.000000	0.000000	3.000000	21.000000	0.000000
1688.368952	0.058401	0.572744	0.060035	77.940269	64.659004	106.989738	-2.079946	0.000000	3.001742	0.000000	0.000000	0.000000	0.362144	-0.088652	-0.503359	0.000000	0.000000	3.000000	21.000000	0.000000
1688.372285	0.059754	0.572522	0.058401	77.940269	64.659004	106.989738	-2.079946	0.000000	3.001742	0.000000	0.000000	0.000000	0.405866	-0.066592	-0.490057	0.000000	0.000000	3.000000	21.000000	0.000000
1688.375619	0.059754	0.572522	0.058401	77.940269	64.659004	106.989738	-2.079946	0.000000	3.001742	0.000000	0.000000	0.000000	0.405866	-0.066592	-0.490057	0.000000	0.000000	3.000000	21.000000	0.000000
1688.378952	0.059754	0.572522	0.058401	78.000847	62.519005	104.676697	-2.012302	0.000000	2.920066	0.000000	0.000000	0.000000	0.405866	-0.066592	-0.490057	0.000000	0.000000	3.000000	21.000000	0.000000
1688.382285	0.061169	0.572281	0.056737	78.000847	62.519005	104.676697	-2.012302	0.000000	2.920066	0.000000	0.000000	0.000000	0.424431	-0.072456	-0.499274	0.000000	0.000000	3.000000	21.000000	0.000000
1688.385619	0.061169	0.572281	0.056737	78.000847	62.519005	104.676697	-2.012302	0.000000	2.920066	0.000000	0.000000	0.000000	0.424431	-0.072456	-0.499274	0.000000	0.000000	3.000000	21.000000	0.000000
1688.388952	0.061169	0.572281	0.056737	78.190025	60.016449	102.293610	-1.941563	0.000000	2.836854	0.000000	0.000000	0.000000	0.424431	-0.072456	-0.499274	0.000000	0.000000	3.000000	21.000000	0.000000
1688.392285	0.062572	0.572020	0.055050	78.190025	60.016449	102.293610	-1.941563	0.000000	2.836854	0.000000	0.000000	0.000000	0.420837	-0.078315	-0.506010	0.000000	0.000000	3.000000	21.000000	0.000000
1688.395619	0.062572	0.572020	0.055050	78.190025	60.016449	102.293610	-1.941563	0.000000	2.836854	0.000000	0.000000	0.000000	0.420837	-0.078315	-0.506010	0.000000	0.000000	3.000000	21.000000	0.000000
1688.398952	0.062572	0.572020	0.055050	78.479691	57.239395	100.355614	-1.871424	0.000000	2.752518	0.000000	0.000000	0.000000	0.420837	-0.078315	-0.506010	0.000000	0.000000	3.000000	21.000000	0.000000
1688.402285	0.063933	0.571730	0.053305	78.479691	57.239395	100.355614	-1.871424	0.000000	2.752518	0.000000	0.000000	0.000000	0.408429	-0.086787	-0.523703	0.000000	0.000000	3.000000	21.000000	0.000000
1688.405619	0.063933	0.571730	0.053305	78.479691	57.239395	100.355614	-1.871424	0.000000	2.752518	0.000000	0.000000	0.000000	0.408429	-0.086787	-0.523703	0.000000	0.000000	3.000000	21.000000	0.000000
1688.408952	0.063933	0.571730	0.053305	78.815437	54.302021	98.021866	-1.803352	0.000000	2.665235	0.000000	0.000000	0.000000	0.408429	-0.086787	-0.523703	0.000000	0.000000	3.000000	21.000000	0.000000
1688.412285	0.065355	0.571394	0.051533	78.815437	54.302021	98.021866	-1.803352	0.000000	2.665235	0.000000	0.000000	0.000000	0.426665	-0.100991	-0.531379	0.000000	0.000000	3.000000	21.000000	0.000000
1688.415619	0.065355	0.571394	0.051533	78.815437	54.302021	98.021866	-1.803352	0.000000	2.665235	0.000000	0.000000	0.000000	0.426665	-0.100991	-0.531379	0.000000	0.000000	3.000000	21.000000	0.000000
1688.418952	0.065355	0.571394	0.051533	79.129890	51.378765	95.025139	-1.732241	0.000000	2.576671	0.000000	0.000000	0.000000	0.426665	-0.100991	-0.531379	0.000000	0.000000	3.000000	21.000000	0.000000
1688.422285	0.066905	0.571076	0.049691	79.129890	51.378765	95.025139	-1.732241	0.000000	2.576671	0.000000	0.000000	0.000000	0.464888	-0.095450	-0.552692	0.000000	0.000000	3.000000	21.000000	0.000000
1688.425619	0.066905	0.571076	0.049691	79.129890	51.378765	95.025139	-1.732241	0.000000	2.576671	0.000000	0.000000	0.000000	0.464888	-0.095450	-0.552692	0.000000	0.000000	3.000000	21.000000	0.000000
1688.428952	0.066905	0.571076	0.049691	79.376549	48.761063	91.957390	-1.654760	0.000000	2.484556	0.000000	0.000000	0.000000	0.464888	-0.095450	-0.552692	0.000000	0.000000	3.000000	21.000000	0.000000
1688.432285	0.068461	0.570748	0.047799	79.376549	48.761063	91.957390	-1.654760	0.000000	2.484556	0.000000	0.000000	0.000000	0.466778	-0.098381	-0.567678	0.000000	0.000000	3.000000	21.000000	0.000000
1688.435619	0.068461	0.570748	0.047799	79.376549	48.761063	91.957390	-1.654760	0.000000	2.484556	0.000000	0.000000	0.000000	0.466778	-0.098381	-0.567678	0.000000	0.000000	3.000000	21.000000	0.000000
1688.438952	0.068461	0.570748	0.047799	79.508461	46.779465	89.958336	-1.576964	0.000000	2.389943	0.000000	0.000000	0.000000	0.466778	-0.098381	-0.567678	0.000000	0.000000	3.000000	21.000000	0.000000
1688.442285	0.069976	0.570456	0.045874	79.508461	46.779465	89.958336	-1.576964	0.000000	2.389943	0.000000	0.000000	0.000000	0.454552	-0.087504	-0.577552	0.000000	0.000000	3.000000	21.000000	0.000000
1688.445619	0.069976	0.570456	0.045874	79.508461	46.779465	89.958336	-1.576964	0.000000	2.389943	0.000000	0.000000	0.000000	0.454552	-0.087504	-0.577552	0.000000	0.000000	3.000000	21.000000	0.000000
1688.448952	0.069976	0.570456	0.045874	79.537094	45.532120	89.094612	-1.501205	0.000000	2.293684	0.000000	0.000000	0.000000	0.454552	-0.087504	-0.577552	0.000000	0.000000	3.000000	21.000000	0.000000
1688.452285	0.071477	0.570191	0.043935	79.537094	45.532120	89.094612	-1.501205	0.000000	2.293684	0.000000	0.000000	0.000000	0.450428	-0.079533	-0.581473	0.000000	0.000000	3.000000	21.000000	0.000000
1688.455619	0.071477	0.570191	0.043935	79.537094	45.532120	89.094612	-1.501205	0.000000	2.293684	0.000000	0.000000	0.000000	0.450428	-0.079533	-0.581473	0.000000	0.000000	3.000000	21.000000	0.000000
1688.458952	0.071477	0.570191	0.043935	79.522697	44.692192	88.475494	-1.426134	0.000000	2.196772	0.000000	0.000000	0.000000	0.450428	-0.079533	-0.581473	0.000000	0.000000	3.000000	21.000000	0.000000
1688.462285	0.072989	0.569924	0.041987	79.522697	44.692192	88.475494	-1.426134	0.000000	2.196772	0.000000	0.000000	0.000000	0.453651	-0.079941	-0.584564	0.000000	0.000000	3.000000	21.000000	0.000000
1688.465619	0.072989	0.569924	0.041987	79.522697	44.692192	88.475494	-1.426134	0.000000	2.196772	0.000000	0.000000	0.000000	0.453651	-0.079941	-0.584564	0.000000	0.000000	3.000000	21.000000	0.000000
1688.468952	0.072989	0.569924	0.041987	79.490822	43.822659	87.571335	-1.350525	0.000000	2.099345	0.000000	0.000000	0.000000	0.453651	-0.079941	-0.584564	0.000000	0.000000	3.000000	21.000000	0.000000
1688.472285	0.074474	0.569656	0.040098	79.490822	43.822659	87.571335	-1.350525	0.000000	2.099345	0.000000	0.000000	0.000000	0.445436	-0.080395	-0.566742	0.000000	0.000000	3.000000	21.000000	0.000000
1688.475619	0.074474	0.569656	0.040098	79.490822	43.822659	87.571335	-1.350525	0.000000	2.099345	0.000000	0.000000	0.000000	0.445436	-0.080395	-0.566742	0.000000	0.000000	3.000000	21.000000	0.000000
1688.478952	0.074474	0.569656	0.040098	79.450424	42.657658	86.408897	-1.276286	0.000000	2.004888	0.000000	0.000000	0.000000	0.445436	-0.080395	-0.566742	0.000000	0.000000	3.000000	21.000000	0.000000
1688.482285	0.075863	0.569360	0.038285	79.450424	42.657658	86.408897	-1.276286	0.000000	2.004888	0.000000	0.000000	0.000000	0.416610	-0.089026	-0.543728	0.000000	0.000000	3.000000	21.000000	0.000000
1688.485619	0.075863	0.569360	0.038285	79.450424	42.657658	86.408897	-1.276286	0.000000	2.004888	0.000000	0.000000	0.000000	0.416610	-0.089026	-0.543728	0.000000	0.000000	3.000000	21.000000	0.000000
1688.488952	0.075863	0.569360	0.038285	79.399391	41.334312	84.958694	-1.206851	0.000000	1.914266	0.000000	0.000000	0.000000	0.416610	-0.089026	-0.543728	0.000000	0.000000	3.000000	21.000000	0.000000
1688.492285	0.077110	0.569035	0.036558	79.399391	41.334312	84.958694	-1.206851	0.000000	1.914266	0.000000	0.000000	0.000000	0.374234	-0.097498	-0.518237	0.000000	0.000000	3.000000	21.000000	0.000000
1688.495619	0.077110	0.569035	0.036558	79.399391	41.334312	84.958694	-1.206851	0.000000	1.914266	0.000000	0.000000	0.000000	0.374234	-0.097498	-0.518237	0.000000	0.000000	3.000000	21.000000	0.000000
1688.498952	0.077110	0.569035	0.036558	79.323151	40.165092	83.702187	-1.144479	0.000000	1.827893	0.000000	0.000000	0.000000	0.374234	-0.097498	-0.518237	0.000000	0.000000	3.000000	21.000000	0.000000
1688.502285	0.078281	0.568627	0.034855	79.323151	40.165092	83.702187	-1.144479	0.000000	1.827893	0.000000	0.000000	0.000000	0.351081	-0.122177	-0.511000	0.000000	0.000000	3.000000	21.000000	0.000000
1688.505619	0.078281	0.568627	0.034855	79.323151	40.165092	83.702187	-1.144479	0.000000	1.827893	0.000000	0.000000	0.000000	0.351081	-0.122177	-0.511000	0.000000	0.000000	3.000000	21.000000	0.000000
1688.508952	0.078281	0.568627	0.034855	79.204880	39.509979	83.232544	-1.085965	0.000000	1.742727	0.000000	0.000000	0.000000	0.351081	-0.122177	-0.511000	0.000000	0.000000	3.000000	21.000000	0.000000
1688.512285	0.079389	0.568184	0.033120	79.204880	39.509979	83.232544	-1.085965	0.000000	1.742727	0.000000	0.000000	0.000000	0.332636	-0.133019	-0.520381	0.000000	0.000000	3.000000	21.000000	0.000000
1688.515619	0.079389	0.568184	0.033120	79.204880	39.509979	83.232544	-1.085965	0.000000	1.742727	0.000000	0.000000	0.000000	0.332636	-0.133019	-0.520381	0.000000	0.000000	3.000000	21.000000	0.000000
1688.518952	0.079389	0.568184	0.033120	79.097015	39.241001	83.188446	-1.030526	0.000000	1.655997	0.000000	0.000000	0.000000	0.332636	-0.133019	-0.520381	0.000000	0.000000	3.000000	21.000000	0.000000
1688.522285	0.080433	0.567713	0.031331	79.097015	39.241001	83.188446	-1.030526	0.000000	1.655997	0.000000	0.000000	0.000000	0.313098	-0.141137	-0.536611	0.000000	0.000000	3.000000	21.000000	0.000000
1688.525619	0.080433	0.567713	0.031331	79.097015	39.241001	83.188446	-1.030526	0.000000	1.655997	0.000000	0.000000	0.000000	0.313098	-0.141137	-0.536611	0.000000	0.000000	3.000000	21.000000	0.000000
1688.528952	0.080433	0.567713	0.031331	79.029213	39.088055	82.977745	-0.978343	0.000000	1.566561	0.000000	0.000000	0.000000	0.313098	-0.141137	-0.536611	0.000000	0.000000	3.000000	21.000000	0.000000
1688.532285	0.081441	0.567207	0.029378	79.029213	39.088055	82.977745	-0.978343	0.000000	1.566561	0.000000	0.000000	0.000000	0.302240	-0.151959	-0.586071	0.000000	0.000000	3.000000	21.000000	0.000000
1688.535619	0.081441	0.567207	0.029378	79.029213	39.088055	82.977745	-0.978343	0.000000	1.566561	0.000000	0.000000	0.000000	0.302240	-0.151959	-0.586071	0.000000	0.000000	3.000000	21.000000	0.000000
1688.538952	0.081441	0.567207	0.029378	78.985184	39.159222	82.965302	-0.927969	0.000000	1.468883	0.000000	0.000000	0.000000	0.302240	-0.151959	-0.586071	0.000000	0.000000	3.000000	21.000000	0.000000
1688.542285	0.082401	0.566682	0.027343	78.985184	39.159222	82.965302	-0.927969	0.000000	1.468883	0.000000	0.000000	0.000000	0.288149	-0.157363	-0.610440	0.000000	0.000000	3.000000	21.000000	0.000000
1688.545619	0.082401	0.566682	0.027343	78.985184	39.159222	82.965302	-0.927969	0.000000	1.468883	0.000000	0.000000	0.000000	0.288149	-0.157363	-0.610440	0.000000	0.000000	3.000000	21.000000	0.000000
1688.548952	0.082401	0.566682	0.027343	78.931679	39.463829	83.234779	-0.879945	0.000000	1.367143	0.000000	0.000000	0.000000	0.288149	-0.157363	-0.610440	0.000000	0.000000	3.000000	21.000000	0.000000
1688.552285	0.083340	0.566158	0.025240	78.931679	39.463829	83.234779	-0.879945	0.000000	1.367143	0.000000	0.000000	0.000000	0.281684	-0.157386	-0.630884	0.000000	0.000000	3.000000	21.000000	0.000000
1688.555619	0.083340	0.566158	0.025240	78.931679	39.463829	83.234779	-0.879945	0.000000	1.367143	0.000000	0.000000	0.000000	0.281684	-0.157386	-0.630884	0.000000	0.000000	3.000000	21.000000	0.000000
1688.558952	0.083340	0.566158	0.025240	78.832428	39.772274	83.557442	-0.832998	0.000000	1.261996	0.000000	0.000000	0.000000	0.281684	-0.157386	-0.630884	0.000000	0.000000	3.000000	21.000000	0.000000
1688.562285	0.084196	0.565642	0.023121	78.832428	39.772274	83.557442	-0.832998	0.000000	1.261996	0.000000	0.000000	0.000000	0.256646	-0.154755	-0.635700	0.000000	0.000000	3.000000	21.000000	0.000000
1688.565619	0.084196	0.565642	0.023121	78.832428	39.772274	83.557442	-0.832998	0.000000	1.261996	0.000000	0.000000	0.000000	0.256646	-0.154755	-0.635700	0.000000	0.000000	3.000000	21.000000	0.000000
1688.568952	0.084196	0.565642	0.023121	78.639214	39.682354	83.491516	-0.790223	0.000000	1.156046	0.000000	0.000000	0.000000	0.256646	-0.154755	-0.635700	0.000000	0.000000	3.000000	21.000000	0.000000
1688.572285	0.084971	0.565153	0.021134	78.639214	39.682354	83.491516	-0.790223	0.000000	1.156046	0.000000	0.000000	0.000000	0.232677	-0.146586	-0.596022	0.000000	0.000000	3.000000	21.000000	0.000000
1688.575619	0.084971	0.565153	0.021134	78.639214	39.682354	83.491516	-0.790223	0.000000	1.156046	0.000000	0.000000	0.000000	0.232677	-0.146586	-0.596022	0.000000	0.000000	3.000000	21.000000	0.000000
1688.578952	0.084971	0.565153	0.021134	78.341728	39.140980	82.983437	-0.751444	0.000000	1.056709	0.000000	0.000000	0.000000	0.232677	-0.146586	-0.596022	0.000000	0.000000	3.000000	21.000000	0.000000
1688.582285	0.085686	0.564727	0.019248	78.341728	39.140980	82.983437	-0.751444	0.000000	1.056709	0.000000	0.000000	0.000000	0.214547	-0.127893	-0.565935	0.000000	0.000000	3.000000	21.000000	0.000000
1688.585619	0.085686	0.564727	0.019248	78.341728	39.140980	82.983437	-0.751444	0.000000	1.056709	0.000000	0.000000	0.000000	0.214547	-0.127893	-0.565935	0.000000	0.000000	3.000000	21.000000	0.000000
1688.588952	0.085686	0.564727	0.019248	77.985649	38.554295	82.461945	-0.715686	0.000000	0.962386	0.000000	0.000000	0.000000	0.214547	-0.127893	-0.565935	0.000000	0.000000	3.000000	21.000000	0.000000
1688.592285	0.086363	0.564319	0.017447	77.985649	38.554295	82.461945	-0.715686	0.000000	0.962386	0.000000	0.000000	0.000000	0.202992	-0.122521	-0.540302	0.000000	0.000000	3.000000	21.000000	0.000000
1688.595619	0.086363	0.564319	0.017447	77.985649	38.554295	82.461945	-0.715686	0.000000	0.962386	0.000000	0.000000	0.000000	0.202992	-0.122521	-0.540302	0.000000	0.000000	3.000000	21.000000	0.000000
1688.598952	0.086363	0.564319	0.017447	77.616142	38.152954	82.167290	-0.681854	0.000000	0.872336	0.000000	0.000000	0.000000	0.202992	-0.122521	-0.540302	0.000000	0.000000	3.000000	21.000000	0.000000
1688.602285	0.087086	0.563989	0.015681	77.616142	38.152954	82.167290	-0.681854	0.000000	0.872336	0.000000	0.000000	0.000000	0.216791	-0.098784	-0.529846	0.000000	0.000000	3.000000	21.000000	0.000000
1688.605619	0.087086	0.563989	0.015681	77.616142	38.152954	82.167290	-0.681854	0.000000	0.872336	0.000000	0.000000	0.000000	0.216791	-0.098784	-0.529846	0.000000	0.000000	3.000000	21.000000	0.000000
1688.608952	0.087086	0.563989	0.015681	77.269501	37.968872	82.113571	-0.645722	0.000000	0.784028	0.000000	0.000000	0.000000	0.216791	-0.098784	-0.529846	0.000000	0.000000	3.000000	21.000000	0.000000
1688.612285	0.087866	0.563712	0.013887	77.269501	37.968872	82.113571	-0.645722	0.000000	0.784028	0.000000	0.000000	0.000000	0.234012	-0.083283	-0.537937	0.000000	0.000000	3.000000	21.000000	0.000000
1688.615619	0.087866	0.563712	0.013887	77.269501	37.968872	82.113571	-0.645722	0.000000	0.784028	0.000000	0.000000	0.000000	0.234012	-0.083283	-0.537937	0.000000	0.000000	3.000000	21.000000	0.000000
1688.618952	0.087866	0.563712	0.013887	76.961182	37.917439	82.189583	-0.606720	0.000000	0.694372	0.000000	0.000000	0.000000	0.234012	-0.083283	-0.537937	0.000000	0.000000	3.000000	21.000000	0.000000
1688.622285	0.088632	0.563468	0.012062	76.961182	37.917439	82.189583	-0.606720	0.000000	0.694372	0.000000	0.000000	0.000000	0.229949	-0.073197	-0.547514	0.000000	0.000000	3.000000	21.000000	0.000000
1688.625619	0.088632	0.563468	0.012062	76.961182	37.917439	82.189583	-0.606720	0.000000	0.694372	0.000000	0.000000	0.000000	0.229949	-0.073197	-0.547514	0.000000	0.000000	3.000000	21.000000	0.000000
1688.628952	0.088632	0.563468	0.012062	76.712204	37.902691	82.266716	-0.568396	0.000000	0.603120	0.000000	0.000000	0.000000	0.229949	-0.073197	-0.547514	0.000000	0.000000	3.000000	21.000000	0.000000
1688.632285	0.089355	0.563248	0.010169	76.712204	37.902691	82.266716	-0.568396	0.000000	0.603120	0.000000	0.000000	0.000000	0.216846	-0.066055	-0.567957	0.000000	0.000000	3.000000	21.000000	0.000000
1688.635619	0.089355	0.563248	0.010169	76.712204	37.902691	82.266716	-0.568396	0.000000	0.603120	0.000000	0.000000	0.000000	0.216846	-0.066055	-0.567957	0.000000	0.000000	3.000000	21.000000	0.000000
1688.638952	0.089355	0.563248	0.010169	76.529747	37.886185	82.289932	-0.532255	0.000000	0.508460	0.000000	0.000000	0.000000	0.216846	-0.066055	-0.567957	0.000000	0.000000	3.000000	21.000000	0.000000
1688.642285	0.090023	0.562982	0.008270	76.529747	37.886185	82.289932	-0.532255	0.000000	0.508460	0.000000	0.000000	0.000000	0.200375	-0.079578	-0.569831	0.000000	0.000000	3.000000	21.000000	0.000000
1688.645619	0.090023	0.562982	0.008270	76.529747	37.886185	82.289932	-0.532255	0.000000	0.508460	0.000000	0.000000	0.000000	0.200375	-0.079578	-0.569831	0.000000	0.000000	3.000000	21.000000	0.000000
1688.648952	0.090023	0.562982	0.008270	76.423851	37.842186	82.223701	-0.498859	0.000000	0.413488	0.000000	0.000000	0.000000	0.200375	-0.079578	-0.569831	0.000000	0.000000	3.000000	21.000000	0.000000
1688.652285	0.090631	0.562706	0.006335	76.423851	37.842186	82.223701	-0.498859	0.000000	0.413488	0.000000	0.000000	0.000000	0.182351	-0.082770	-0.580312	0.000000	0.000000	3.000000	21.000000	0.000000
1688.655619	0.090631	0.562706	0.006335	76.423851	37.842186	82.223701	-0.498859	0.000000	0.413488	0.000000	0.000000	0.000000	0.182351	-0.082770	-0.580312	0.000000	0.000000	3.000000	21.000000	0.000000
1688.658952	0.090631	0.562706	0.006335	76.381821	37.791969	82.108383	-0.468467	0.000000	0.316770	0.000000	0.000000	0.000000	0.182351	-0.082770	-0.580312	0.000000	0.000000	3.000000	21.000000	0.000000
1688.662285	0.091128	0.562370	0.004454	76.381821	37.791969	82.108383	-0.468467	0.000000	0.316770	0.000000	0.000000	0.000000	0.149124	-0.101071	-0.564357	0.000000	0.000000	3.000000	21.000000	0.000000
1688.665619	0.091128	0.562370	0.004454	76.381821	37.791969	82.108383	-0.468467	0.000000	0.316770	0.000000	0.000000	0.000000	0.149124	-0.101071	-0.564357	0.000000	0.000000	3.000000	21.000000	0.000000
1688.668952	0.091128	0.562370	0.004454	76.374695	37.833652	82.093315	-0.443613	0.000000	0.222710	0.000000	0.000000	0.000000	0.149124	-0.101071	-0.564357	0.000000	0.000000	3.000000	21.000000	0.000000
1688.672285	0.091580	0.561998	0.002608	76.374695	37.833652	82.093315	-0.443613	0.000000	0.222710	0.000000	0.000000	0.000000	0.135661	-0.111517	-0.553908	0.000000	0.000000	3.000000	21.000000	0.000000
1688.675619	0.091580	0.561998	0.002608	76.374695	37.833652	82.093315	-0.443613	0.000000	0.222710	0.000000	0.000000	0.000000	0.135661	-0.111517	-0.553908	0.000000	0.000000	3.000000	21.000000	0.000000
1688.678952	0.091580	0.561998	0.002608	76.373482	38.006516	82.243584	-0.421003	0.000000	0.130392	0.000000	0.000000	0.000000	0.135661	-0.111517	-0.553908	0.000000	0.000000	3.000000	21.000000	0.000000
1688.682285	0.091965	0.561617	0.000795	76.373482	38.006516	82.243584	-0.421003	0.000000	0.130392	0.000000	0.000000	0.000000	0.115534	-0.114138	-0.543790	0.000000	0.000000	3.000000	21.000000	0.000000
1688.685619	0.091965	0.561617	0.000795	76.373482	38.006516	82.243584	-0.421003	0.000000	0.130392	0.000000	0.000000	0.000000	0.115534	-0.114138	-0.543790	0.000000	0.000000	3.000000	21.000000	0.000000
1688.688952	0.091965	0.561617	0.000795	76.336754	38.270222	82.547523	-0.401748	0.000000	0.039760	0.000000	0.000000	0.000000	0.115534	-0.114138	-0.543790	0.000000	0.000000	3.000000	21.000000	0.000000
1688.692285	0.092338	0.561280	-0.000939	76.336754	38.270222	82.547523	-0.401748	0.000000	0.039760	0.000000	0.000000	0.000000	0.111875	-0.101075	-0.520398	0.000000	0.000000	3.000000	21.000000	0.000000
1688.695619	0.092338	0.561280	-0.000939	76.336754	38.270222	82.547523	-0.401748	0.000000	0.039760	0.000000	0.000000	0.000000	0.111875	-0.101075	-0.520398	0.000000	0.000000	3.000000	21.000000	0.000000
1688.698952	0.092338	0.561280	-0.000939	76.227898	38.631714	83.041725	-0.383102	0.000000	-0.046973	0.000000	0.000000	0.000000	0.111875	-0.101075	-0.520398	0.000000	0.000000	3.000000	21.000000	0.000000
1688.702285	0.092709	0.560960	-0.002659	76.227898	38.631714	83.041725	-0.383102	0.000000	-0.046973	0.000000	0.000000	0.000000	0.111312	-0.096067	-0.515742	0.000000	0.000000	3.000000	21.000000	0.000000
1688.705619	0.092709	0.560960	-0.002659	76.227898	38.631714	83.041725	-0.383102	0.000000	-0.046973	0.000000	0.000000	0.000000	0.111312	-0.096067	-0.515742	0.000000	0.000000	3.000000	21.000000	0.000000
1688.708952	0.092709	0.560960	-0.002659	76.073189	39.076389	83.689819	-0.364550	0.000000	-0.132929	0.000000	0.000000	0.000000	0.111312	-0.096067	-0.515742	0.000000	0.000000	3.000000	21.000000	0.000000
1688.712285	0.093072	0.560690	-0.004391	76.073189	39.076389	83.689819	-0.364550	0.000000	-0.132929	0.000000	0.000000	0.000000	0.109006	-0.081142	-0.519672	0.000000	0.000000	3.000000	21.000000	0.000000
1688.715619	0.093072	0.560690	-0.004391	76.073189	39.076389	83.689819	-0.364550	0.000000	-0.132929	0.000000	0.000000	0.000000	0.109006	-0.081142	-0.519672	0.000000	0.000000	3.000000	21.000000	0.000000
1688.718952	0.093072	0.560690	-0.004391	75.887161	39.512646	84.358871	-0.346382	0.000000	-0.219541	0.000000	0.000000	0.000000	0.109006	-0.081142	-0.519672	0.000000	0.000000	3.000000	21.000000	0.000000
1688.722285	0.093443	0.560409	-0.006170	75.887161	39.512646	84.358871	-0.346382	0.000000	-0.219541	0.000000	0.000000	0.000000	0.111258	-0.084262	-0.533847	0.000000	0.000000	3.000000	21.000000	0.000000
1688.725619	0.093443	0.560409	-0.006170	75.887161	39.512646	84.358871	-0.346382	0.000000	-0.219541	0.000000	0.000000	0.000000	0.111258	-0.084262	-0.533847	0.000000	0.000000	3.000000	21.000000	0.000000
1688.728952	0.093443	0.560409	-0.006170	75.682777	39.927208	85.028069	-0.327839	0.000000	-0.308516	0.000000	0.000000	0.000000	0.111258	-0.084262	-0.533847	0.000000	0.000000	3.000000	21.000000	0.000000
1688.732285	0.093825	0.560135	-0.007980	75.682777	39.927208	85.028069	-0.327839	0.000000	-0.308516	0.000000	0.000000	0.000000	0.114473	-0.082237	-0.542754	0.000000	0.000000	3.000000	21.000000	0.000000
1688.735619	0.093825	0.560135	-0.007980	75.682777	39.927208	85.028069	-0.327839	0.000000	-0.308516	0.000000	0.000000	0.000000	0.114473	-0.082237	-0.542754	0.000000	0.000000	3.000000	21.000000	0.000000
1688.738952	0.093825	0.560135	-0.007980	75.461609	40.234192	85.576859	-0.308761	0.000000	-0.398975	0.000000	0.000000	0.000000	0.114473	-0.082237	-0.542754	0.000000	0.000000	3.000000	21.000000	0.000000
1688.742285	0.094198	0.559817	-0.009803	75.461609	40.234192	85.576859	-0.308761	0.000000	-0.398975	0.000000	0.000000	0.000000	0.111896	-0.095271	-0.547046	0.000000	0.000000	3.000000	21.000000	0.000000
1688.745619	0.094198	0.559817	-0.009803	75.461609	40.234192	85.576859	-0.308761	0.000000	-0.398975	0.000000	0.000000	0.000000	0.111896	-0.095271	-0.547046	0.000000	0.000000	3.000000	21.000000	0.000000
1688.748952	0.094198	0.559817	-0.009803	75.246147	40.380730	85.927612	-0.290111	0.000000	-0.490149	0.000000	0.000000	0.000000	0.111896	-0.095271	-0.547046	0.000000	0.000000	3.000000	21.000000	0.000000
1688.752285	0.094583	0.559457	-0.011645	75.246147	40.380730	85.927612	-0.290111	0.000000	-0.490149	0.000000	0.000000	0.000000	0.115628	-0.108159	-0.552721	0.000000	0.000000	3.000000	21.000000	0.000000
1688.755619	0.094583	0.559457	-0.011645	75.246147	40.380730	85.927612	-0.290111	0.000000	-0.490149	0.000000	0.000000	0.000000	0.115628	-0.108159	-0.552721	0.000000	0.000000	3.000000	21.000000	0.000000
1688.758952	0.094583	0.559457	-0.011645	75.044411	40.341091	86.022842	-0.270840	0.000000	-0.582269	0.000000	0.000000	0.000000	0.115628	-0.108159	-0.552721	0.000000	0.000000	3.000000	21.000000	0.000000
1688.762285	0.094950	0.559105	-0.013444	75.044411	40.341091	86.022842	-0.270840	0.000000	-0.582269	0.000000	0.000000	0.000000	0.110046	-0.105536	-0.539728	0.000000	0.000000	3.000000	21.000000	0.000000
1688.765619	0.094950	0.559105	-0.013444	75.044411	40.341091	86.022842	-0.270840	0.000000	-0.582269	0.000000	0.000000	0.000000	0.110046	-0.105536	-0.539728	0.000000	0.000000	3.000000	21.000000	0.000000
1688.768952	0.094950	0.559105	-0.013444	74.870003	40.112671	85.852127	-0.252499	0.000000	-0.672224	0.000000	0.000000	0.000000	0.110046	-0.105536	-0.539728	0.000000	0.000000	3.000000	21.000000	0.000000
1688.772285	0.095300	0.558737	-0.015195	74.870003	40.112671	85.852127	-0.252499	0.000000	-0.672224	0.000000	0.000000	0.000000	0.104958	-0.110340	-0.525051	0.000000	0.000000	3.000000	21.000000	0.000000
1688.775619	0.095300	0.558737	-0.015195	74.870003	40.112671	85.852127	-0.252499	0.000000	-0.672224	0.000000	0.000000	0.000000	0.104958	-0.110340	-0.525051	0.000000	0.000000	3.000000	21.000000	0.000000
1688.778952	0.095300	0.558737	-0.015195	74.726631	39.726913	85.439629	-0.235005	0.000000	-0.759733	0.000000	0.000000	0.000000	0.104958	-0.110340	-0.525051	0.000000	0.000000	3.000000	21.000000	0.000000
1688.782285	0.095640	0.558412	-0.016865	74.726631	39.726913	85.439629	-0.235005	0.000000	-0.759733	0.000000	0.000000	0.000000	0.101986	-0.097406	-0.501247	0.000000	0.000000	3.000000	21.000000	0.000000
1688.785619	0.095640	0.558412	-0.016865	74.726631	39.726913	85.439629	-0.235005	0.000000	-0.759733	0.000000	0.000000	0.000000	0.101986	-0.097406	-0.501247	0.000000	0.000000	3.000000	21.000000	0.000000
1688.788952	0.095640	0.558412	-0.016865	74.600983	39.322102	84.980659	-0.218008	0.000000	-0.843274	0.000000	0.000000	0.000000	0.101986	-0.097406	-0.501247	0.000000	0.000000	3.000000	21.000000	0.000000
1688.792285	0.095968	0.558149	-0.018370	74.600983	39.322102	84.980659	-0.218008	0.000000	-0.843274	0.000000	0.000000	0.000000	0.098364	-0.078869	-0.451291	0.000000	0.000000	3.000000	21.000000	0.000000
1688.795619	0.095968	0.558149	-0.018370	74.600983	39.322102	84.980659	-0.218008	0.000000	-0.843274	0.000000	0.000000	0.000000	0.098364	-0.078869	-0.451291	0.000000	0.000000	3.000000	21.000000	0.000000
1688.798952	0.095968	0.558149	-0.018370	74.501900	39.031330	84.631676	-0.201614	0.000000	-0.918489	0.000000	0.000000	0.000000	0.098364	-0.078869	-0.451291	0.000000	0.000000	3.000000	21.000000	0.000000
1688.802285	0.096339	0.557914	-0.019757	74.501900	39.031330	84.631676	-0.201614	0.000000	-0.918489	0.000000	0.000000	0.000000	0.111437	-0.070527	-0.416035	0.000000	0.000000	3.000000	21.000000	0.000000
1688.805619	0.096339	0.557914	-0.019757	74.501900	39.031330	84.631676	-0.201614	0.000000	-0.918489	0.000000	0.000000	0.000000	0.111437	-0.070527	-0.416035	0.000000	0.000000	3.000000	21.000000	0.000000
1688.808952	0.096339	0.557914	-0.019757	74.437996	38.884048	84.429970	-0.183041	0.000000	-0.987828	0.000000	0.000000	0.000000	0.111437	-0.070527	-0.416035	0.000000	0.000000	3.000000	21.000000	0.000000
1688.812285	0.096743	0.557717	-0.020980	74.437996	38.884048	84.429970	-0.183041	0.000000	-0.987828	0.000000	0.000000	0.000000	0.121158	-0.059310	-0.366990	0.000000	0.000000	3.000000	21.000000	0.000000
1688.815619	0.096743	0.557717	-0.020980	74.437996	38.884048	84.429970	-0.183041	0.000000	-0.987828	0.000000	0.000000	0.000000	0.121158	-0.059310	-0.366990	0.000000	0.000000	3.000000	21.000000	0.000000
1688.818952	0.096743	0.557717	-0.020980	74.404900	38.889019	84.404060	-0.162848	0.000000	-1.048993	0.000000	0.000000	0.000000	0.121158	-0.059310	-0.366990	0.000000	0.000000	3.000000	21.000000	0.000000
1688.822285	0.097112	0.557504	-0.022148	74.404900	38.889019	84.404060	-0.162848	0.000000	-1.048993	0.000000	0.000000	0.000000	0.110816	-0.063883	-0.350580	0.000000	0.000000	3.000000	21.000000	0.000000
1688.825619	0.097112	0.557504	-0.022148	74.404900	38.889019	84.404060	-0.162848	0.000000	-1.048993	0.000000	0.000000	0.000000	0.110816	-0.063883	-0.350580	0.000000	0.000000	3.000000	21.000000	0.000000
1688.828952	0.097112	0.557504	-0.022148	74.403572	39.113834	84.640656	-0.144379	0.000000	-1.107423	0.000000	0.000000	0.000000	0.110816	-0.063883	-0.350580	0.000000	0.000000	3.000000	21.000000	0.000000
1688.832285	0.097448	0.557276	-0.023262	74.403572	39.113834	84.640656	-0.144379	0.000000	-1.107423	0.000000	0.000000	0.000000	0.100629	-0.068420	-0.334130	0.000000	0.000000	3.000000	21.000000	0.000000
1688.835619	0.097448	0.557276	-0.023262	74.403572	39.113834	84.640656	-0.144379	0.000000	-1.107423	0.000000	0.000000	0.000000	0.100629	-0.068420	-0.334130	0.000000	0.000000	3.000000	21.000000	0.000000
1688.838952	0.097448	0.557276	-0.023262	74.429993	39.513107	85.094391	-0.127608	0.000000	-1.163112	0.000000	0.000000	0.000000	0.100629	-0.068420	-0.334130	0.000000	0.000000	3.000000	21.000000	0.000000
1688.842285	0.097760	0.557047	-0.024372	74.429993	39.513107	85.094391	-0.127608	0.000000	-1.163112	0.000000	0.000000	0.000000	0.093609	-0.068487	-0.333004	0.000000	0.000000	3.000000	21.000000	0.000000
1688.845619	0.097760	0.557047	-0.024372	74.429993	39.513107	85.094391	-0.127608	0.000000	-1.163112	0.000000	0.000000	0.000000	0.093609	-0.068487	-0.333004	0.000000	0.000000	3.000000	21.000000	0.000000
1688.848952	0.097760	0.557047	-0.024372	74.438637	39.991989	85.673431	-0.112006	0.000000	-1.218612	0.000000	0.000000	0.000000	0.093609	-0.068487	-0.333004	0.000000	0.000000	3.000000	21.000000	0.000000
1688.852285	0.098025	0.556778	-0.025486	74.438637	39.991989	85.673431	-0.112006	0.000000	-1.218612	0.000000	0.000000	0.000000	0.079619	-0.080824	-0.334269	0.000000	0.000000	3.000000	21.000000	0.000000
1688.855619	0.098025	0.556778	-0.025486	74.438637	39.991989	85.673431	-0.112006	0.000000	-1.218612	0.000000	0.000000	0.000000	0.079619	-0.080824	-0.334269	0.000000	0.000000	3.000000	21.000000	0.000000
1688.858952	0.098025	0.556778	-0.025486	74.436874	40.507439	86.319351	-0.098736	0.000000	-1.274324	0.000000	0.000000	0.000000	0.079619	-0.080824	-0.334269	0.000000	0.000000	3.000000	21.000000	0.000000
1688.862285	0.098261	0.556540	-0.026625	74.436874	40.507439	86.319351	-0.098736	0.000000	-1.274324	0.000000	0.000000	0.000000	0.070752	-0.071411	-0.341699	0.000000	0.000000	3.000000	21.000000	0.000000
1688.865619	0.098261	0.556540	-0.026625	74.436874	40.507439	86.319351	-0.098736	0.000000	-1.274324	0.000000	0.000000	0.000000	0.070752	-0.071411	-0.341699	0.000000	0.000000	3.000000	21.000000	0.000000
1688.868952	0.098261	0.556540	-0.026625	74.429420	41.038345	86.995033	-0.086944	0.000000	-1.331274	0.000000	0.000000	0.000000	0.070752	-0.071411	-0.341699	0.000000	0.000000	3.000000	21.000000	0.000000
1688.872285	0.098473	0.556326	-0.027766	74.429420	41.038345	86.995033	-0.086944	0.000000	-1.331274	0.000000	0.000000	0.000000	0.063505	-0.064245	-0.342121	0.000000	0.000000	3.000000	21.000000	0.000000
1688.875619	0.098473	0.556326	-0.027766	74.429420	41.038345	86.995033	-0.086944	0.000000	-1.331274	0.000000	0.000000	0.000000	0.063505	-0.064245	-0.342121	0.000000	0.000000	3.000000	21.000000	0.000000
1688.878952	0.098473	0.556326	-0.027766	74.434982	41.480835	87.546692	-0.076360	0.000000	-1.388294	0.000000	0.000000	0.000000	0.063505	-0.064245	-0.342121	0.000000	0.000000	3.000000	21.000000	0.000000
1688.882285	0.098616	0.556119	-0.028916	74.434982	41.480835	87.546692	-0.076360	0.000000	-1.388294	0.000000	0.000000	0.000000	0.042862	-0.062161	-0.345119	0.000000	0.000000	3.000000	21.000000	0.000000
1688.885619	0.098616	0.556119	-0.028916	74.434982	41.480835	87.546692	-0.076360	0.000000	-1.388294	0.000000	0.000000	0.000000	0.042862	-0.062161	-0.345119	0.000000	0.000000	3.000000	21.000000	0.000000
1688.888952	0.098616	0.556119	-0.028916	74.457870	41.825867	87.950249	-0.069216	0.000000	-1.445814	0.000000	0.000000	0.000000	0.042862	-0.062161	-0.345119	0.000000	0.000000	3.000000	21.000000	0.000000
1688.892285	0.098741	0.555904	-0.030039	74.457870	41.825867	87.950249	-0.069216	0.000000	-1.445814	0.000000	0.000000	0.000000	0.037743	-0.064440	-0.336933	0.000000	0.000000	3.000000	21.000000	0.000000
1688.895619	0.098741	0.555904	-0.030039	74.457870	41.825867	87.950249	-0.069216	0.000000	-1.445814	0.000000	0.000000	0.000000	0.037743	-0.064440	-0.336933	0.000000	0.000000	3.000000	21.000000	0.000000
1688.898952	0.098741	0.555904	-0.030039	74.495811	42.117687	88.273949	-0.062926	0.000000	-1.501969	0.000000	0.000000	0.000000	0.037743	-0.064440	-0.336933	0.000000	0.000000	3.000000	21.000000	0.000000
1688.902285	0.098840	0.555691	-0.031089	74.495811	42.117687	88.273949	-0.062926	0.000000	-1.501969	0.000000	0.000000	0.000000	0.029503	-0.063790	-0.314914	0.000000	0.000000	3.000000	21.000000	0.000000
1688.905619	0.098840	0.555691	-0.031089	74.495811	42.117687	88.273949	-0.062926	0.000000	-1.501969	0.000000	0.000000	0.000000	0.029503	-0.063790	-0.314914	0.000000	0.000000	3.000000	21.000000	0.000000
1688.908952	0.098840	0.555691	-0.031089	74.539024	42.372940	88.537262	-0.058009	0.000000	-1.554455	0.000000	0.000000	0.000000	0.029503	-0.063790	-0.314914	0.000000	0.000000	3.000000	21.000000	0.000000
1688.912285	0.098936	0.555478	-0.032139	74.539024	42.372940	88.537262	-0.058009	0.000000	-1.554455	0.000000	0.000000	0.000000	0.028993	-0.063892	-0.315093	0.000000	0.000000	3.000000	21.000000	0.000000
1688.915619	0.098936	0.555478	-0.032139	74.539024	42.372940	88.537262	-0.058009	0.000000	-1.554455	0.000000	0.000000	0.000000	0.028993	-0.063892	-0.315093	0.000000	0.000000	3.000000	21.000000	0.000000
1688.918952	0.098936	0.555478	-0.032139	74.589371	42.594772	88.745804	-0.053177	0.000000	-1.606970	0.000000	0.000000	0.000000	0.028993	-0.063892	-0.315093	0.000000	0.000000	3.000000	21.000000	0.000000
1688.922285	0.099081	0.555275	-0.033158	74.589371	42.594772	88.745804	-0.053177	0.000000	-1.606970	0.000000	0.000000	0.000000	0.043463	-0.061049	-0.305664	0.000000	0.000000	3.000000	21.000000	0.000000
1688.925619	0.099081	0.555275	-0.033158	74.589371	42.594772	88.745804	-0.053177	0.000000	-1.606970	0.000000	0.000000	0.000000	0.043463	-0.061049	-0.305664	0.000000	0.000000	3.000000	21.000000	0.000000
1688.928952	0.099081	0.555275	-0.033158	74.646004	42.776791	88.888756	-0.045933	0.000000	-1.657915	0.000000	0.000000	0.000000	0.043463	-0.061049	-0.305664	0.000000	0.000000	3.000000	21.000000	0.000000
1688.932285	0.099234	0.555081	-0.034136	74.646004	42.776791	88.888756	-0.045933	0.000000	-1.657915	0.000000	0.000000	0.000000	0.045833	-0.058248	-0.293404	0.000000	0.000000	3.000000	21.000000	0.000000
1688.935619	0.099234	0.555081	-0.034136	74.646004	42.776791	88.888756	-0.045933	0.000000	-1.657915	0.000000	0.000000	0.000000	0.045833	-0.058248	-0.293404	0.000000	0.000000	3.000000	21.000000	0.000000
1688.938952	0.099234	0.555081	-0.034136	74.711693	42.979435	89.040329	-0.038294	0.000000	-1.706815	0.000000	0.000000	0.000000	0.045833	-0.058248	-0.293404	0.000000	0.000000	3.000000	21.000000	0.000000
1688.942285	0.099431	0.554879	-0.035101	74.711693	42.979435	89.040329	-0.038294	0.000000	-1.706815	0.000000	0.000000	0.000000	0.058982	-0.060433	-0.289395	0.000000	0.000000	3.000000	21.000000	0.000000
1688.945619	0.099431	0.554879	-0.035101	74.711693	42.979435	89.040329	-0.038294	0.000000	-1.706815	0.000000	0.000000	0.000000	0.058982	-0.060433	-0.289395	0.000000	0.000000	3.000000	21.000000	0.000000
1688.948952	0.099431	0.554879	-0.035101	74.789986	43.219284	89.228462	-0.028463	0.000000	-1.755048	0.000000	0.000000	0.000000	0.058982	-0.060433	-0.289395	0.000000	0.000000	3.000000	21.000000	0.000000
1688.952285	0.099600	0.554685	-0.036085	74.789986	43.219284	89.228462	-0.028463	0.000000	-1.755048	0.000000	0.000000	0.000000	0.050768	-0.058331	-0.295139	0.000000	0.000000	3.000000	21.000000	0.000000
1688.955619	0.099600	0.554685	-0.036085	74.789986	43.219284	89.228462	-0.028463	0.000000	-1.755048	0.000000	0.000000	0.000000	0.050768	-0.058331	-0.295139	0.000000	0.000000	3.000000	21.000000	0.000000
1688.958952	0.099600	0.554685	-0.036085	74.872421	43.482342	89.441078	-0.020002	0.000000	-1.804237	0.000000	0.000000	0.000000	0.050768	-0.058331	-0.295139	0.000000	0.000000	3.000000	21.000000	0.000000
1688.962285	0.099600	0.554685	-0.036085	74.872421	43.482342	89.441078	-0.020002	0.000000	-1.804237	0.000000	0.000000	0.000000	0.050768	-0.058331	-0.295139	0.000000	0.000000	3.000000	21.000000	0.000000
1688.965619	0.099773	0.554483	-0.037046	74.872421	43.482342	89.441078	-0.020002	0.000000	-1.804237	0.000000	0.000000	0.000000	0.051882	-0.060519	-0.288298	0.000000	0.000000	3.000000	21.000000	0.000000
1688.968952	0.099773	0.554483	-0.037046	74.943802	43.699505	89.615128	-0.020002	0.000000	-1.804237	0.000000	0.000000	0.000000	0.051882	-0.060519	-0.288298	0.000000	0.000000	3.000000	21.000000	0.000000
1688.972285	0.099886	0.554258	-0.037988	74.943802	43.699505	89.615128	-0.020002	0.000000	-1.804237	0.000000	0.000000	0.000000	0.033807	-0.067611	-0.282639	0.000000	0.000000	3.000000	21.000000	0.000000
1688.975619	0.099886	0.554258	-0.037988	74.943802	43.699505	89.615128	-0.020002	0.000000	-1.804237	0.000000	0.000000	0.000000	0.033807	-0.067611	-0.282639	0.000000	0.000000	3.000000	21.000000	0.000000
1688.978952	0.099886	0.554258	-0.037988	75.003983	43.864021	89.744247	-0.005721	0.000000	-1.899394	0.000000	0.000000	0.000000	0.033807	-0.067611	-0.282639	0.000000	0.000000	3.000000	21.000000	0.000000
1688.982285	0.099886	0.554258	-0.037988	75.003983	43.864021	89.744247	-0.005721	0.000000	-1.899394	0.000000	0.000000	0.000000	0.033807	-0.067611	-0.282639	0.000000	0.000000	3.000000	21.000000	0.000000
1688.985619	0.099953	0.554016	-0.038939	75.003983	43.864021	89.744247	-0.005721	0.000000	-1.899394	0.000000	0.000000	0.000000	0.020137	-0.072566	-0.285400	0.000000	0.000000	3.000000	21.000000	0.000000
1688.988952	0.099953	0.554016	-0.038939	75.068710	44.039318	89.891907	-0.005721	0.000000	-1.899394	0.000000	0.000000	0.000000	0.020137	-0.072566	-0.285400	0.000000	0.000000	3.000000	21.000000	0.000000
1688.992285	0.099980	0.553750	-0.039876	75.068710	44.039318	89.891907	-0.005721	0.000000	-1.899394	0.000000	0.000000	0.000000	0.008208	-0.079617	-0.281168	0.000000	0.000000	3.000000	21.000000	0.000000
1688.995619	0.099980	0.553750	-0.039876	75.068710	44.039318	89.891907	-0.005721	0.000000	-1.899394	0.000000	0.000000	0.000000	0.008208	-0.079617	-0.281168	0.000000	0.000000	3.000000	21.000000	0.000000
1688.998952	0.099980	0.553750	-0.039876	75.138733	44.230621	90.053284	-0.000997	0.000000	-1.993822	0.000000	0.000000	0.000000	0.008208	-0.079617	-0.281168	0.000000	0.000000	3.000000	21.000000	0.000000
1689.002285	0.100043	0.553445	-0.040837	75.138733	44.230621	90.053284	-0.000997	0.000000	-1.993822	0.000000	0.000000	0.000000	0.018766	-0.091526	-0.288112	0.000000	0.000000	3.000000	21.000000	0.000000
1689.005619	0.100043	0.553445	-0.040837	75.138733	44.230621	90.053284	-0.000997	0.000000	-1.993822	0.000000	0.000000	0.000000	0.018766	-0.091526	-0.288112	0.000000	0.000000	3.000000	21.000000	0.000000
1689.008952	0.100043	0.553445	-0.040837	75.214012	44.441055	90.228767	0.002131	0.000000	-2.041840	0.000000	0.000000	0.000000	0.018766	-0.091526	-0.288112	0.000000	0.000000	3.000000	21.000000	0.000000
1689.012285	0.100120	0.553100	-0.041816	75.214012	44.441055	90.228767	0.002131	0.000000	-2.041840	0.000000	0.000000	0.000000	0.023307	-0.103427	-0.293667	0.000000	0.000000	3.000000	21.000000	0.000000
1689.015619	0.100120	0.553100	-0.041816	75.214012	44.441055	90.228767	0.002131	0.000000	-2.041840	0.000000	0.000000	0.000000	0.023307	-0.103427	-0.293667	0.000000	0.000000	3.000000	21.000000	0.000000
1689.018952	0.100120	0.553100	-0.041816	75.291817	44.667534	90.412331	0.006015	0.000000	-2.090785	0.000000	0.000000	0.000000	0.023307	-0.103427	-0.293667	0.000000	0.000000	3.000000	21.000000	0.000000
1689.022285	0.100251	0.552740	-0.042828	75.291817	44.667534	90.412331	0.006015	0.000000	-2.090785	0.000000	0.000000	0.000000	0.039226	-0.108198	-0.303638	0.000000	0.000000	3.000000	21.000000	0.000000
1689.025619	0.100251	0.552740	-0.042828	75.291817	44.667534	90.412331	0.006015	0.000000	-2.090785	0.000000	0.000000	0.000000	0.039226	-0.108198	-0.303638	0.000000	0.000000	3.000000	21.000000	0.000000
1689.028952	0.100251	0.552740	-0.042828	75.366837	44.895164	90.599388	0.012553	0.000000	-2.141391	0.000000	0.000000	0.000000	0.039226	-0.108198	-0.303638	0.000000	0.000000	3.000000	21.000000	0.000000
1689.032285	0.100429	0.552389	-0.043809	75.366837	44.895164	90.599388	0.012553	0.000000	-2.141391	0.000000	0.000000	0.000000	0.053475	-0.105192	-0.294234	0.000000	0.000000	3.000000	21.000000	0.000000
1689.035619	0.100429	0.552389	-0.043809	75.366837	44.895164	90.599388	0.012553	0.000000	-2.141391	0.000000	0.000000	0.000000	0.053475	-0.105192	-0.294234	0.000000	0.000000	3.000000	21.000000	0.000000
1689.038952	0.100429	0.552389	-0.043809	75.441681	45.124599	90.780251	0.021466	0.000000	-2.190430	0.000000	0.000000	0.000000	0.053475	-0.105192	-0.294234	0.000000	0.000000	3.000000	21.000000	0.000000
1689.042285	0.100606	0.552039	-0.044790	75.441681	45.124599	90.780251	0.021466	0.000000	-2.190430	0.000000	0.000000	0.000000	0.052888	-0.105043	-0.294454	0.000000	0.000000	3.000000	21.000000	0.000000
1689.045619	0.100606	0.552039	-0.044790	75.441681	45.124599	90.780251	0.021466	0.000000	-2.190430	0.000000	0.000000	0.000000	0.052888	-0.105043	-0.294454	0.000000	0.000000	3.000000	21.000000	0.000000
1689.048952	0.100606	0.552039	-0.044790	75.511879	45.339901	90.992531	0.030280	0.000000	-2.239506	0.000000	0.000000	0.000000	0.052888	-0.105043	-0.294454	0.000000	0.000000	3.000000	21.000000	0.000000
1689.052285	0.100606	0.552039	-0.044790	75.511879	45.339901	90.992531	0.030280	0.000000	-2.239506	0.000000	0.000000	0.000000	0.052888	-0.105043	-0.294454	0.000000	0.000000	3.000000	21.000000	0.000000
1689.055619	0.100787	0.551702	-0.045661	75.511879	45.339901	90.992531	0.030280	0.000000	-2.239506	0.000000	0.000000	0.000000	0.054281	-0.101210	-0.261227	0.000000	0.000000	3.000000	21.000000	0.000000
1689.058952	0.100787	0.551702	-0.045661	75.580086	45.541672	91.370102	0.030280	0.000000	-2.239506	0.000000	0.000000	0.000000	0.054281	-0.101210	-0.261227	0.000000	0.000000	3.000000	21.000000	0.000000
1689.062285	0.100973	0.551377	-0.046421	75.580086	45.541672	91.370102	0.030280	0.000000	-2.239506	0.000000	0.000000	0.000000	0.055808	-0.097359	-0.227959	0.000000	0.000000	3.000000	21.000000	0.000000
1689.065619	0.100973	0.551377	-0.046421	75.580086	45.541672	91.370102	0.030280	0.000000	-2.239506	0.000000	0.000000	0.000000	0.055808	-0.097359	-0.227959	0.000000	0.000000	3.000000	21.000000	0.000000
1689.068952	0.100973	0.551377	-0.046421	75.647926	45.720505	91.950325	0.048629	0.000000	-2.321037	0.000000	0.000000	0.000000	0.055808	-0.097359	-0.227959	0.000000	0.000000	3.000000	21.000000	0.000000
1689.072285	0.100973	0.551377	-0.046421	75.647926	45.720505	91.950325	0.048629	0.000000	-2.321037	0.000000	0.000000	0.000000	0.055808	-0.097359	-0.227959	0.000000	0.000000	3.000000	21.000000	0.000000
1689.075619	0.101131	0.551016	-0.047120	75.647926	45.720505	91.950325	0.048629	0.000000	-2.321037	0.000000	0.000000	0.000000	0.047546	-0.108191	-0.209743	0.000000	0.000000	3.000000	21.000000	0.000000
1689.078952	0.101131	0.551016	-0.047120	75.719116	45.901192	92.150444	0.048629	0.000000	-2.321037	0.000000	0.000000	0.000000	0.047546	-0.108191	-0.209743	0.000000	0.000000	3.000000	21.000000	0.000000
1689.082285	0.101277	0.550646	-0.047698	75.719116	45.901192	92.150444	0.048629	0.000000	-2.321037	0.000000	0.000000	0.000000	0.043835	-0.111228	-0.173499	0.000000	0.000000	3.000000	21.000000	0.000000
1689.085619	0.101277	0.550646	-0.047698	75.719116	45.901192	92.150444	0.048629	0.000000	-2.321037	0.000000	0.000000	0.000000	0.043835	-0.111228	-0.173499	0.000000	0.000000	3.000000	21.000000	0.000000
1689.088952	0.101277	0.550646	-0.047698	75.787819	46.087738	92.303810	0.063859	0.000000	-2.384910	0.000000	0.000000	0.000000	0.043835	-0.111228	-0.173499	0.000000	0.000000	3.000000	21.000000	0.000000
1689.092285	0.101277	0.550646	-0.047698	75.787819	46.087738	92.303810	0.063859	0.000000	-2.384910	0.000000	0.000000	0.000000	0.043835	-0.111228	-0.173499	0.000000	0.000000	3.000000	21.000000	0.000000
1689.095619	0.101372	0.550223	-0.048229	75.787819	46.087738	92.303810	0.063859	0.000000	-2.384910	0.000000	0.000000	0.000000	0.028581	-0.126916	-0.159361	0.000000	0.000000	3.000000	21.000000	0.000000
1689.098952	0.101372	0.550223	-0.048229	75.856651	46.281429	92.481148	0.063859	0.000000	-2.384910	0.000000	0.000000	0.000000	0.028581	-0.126916	-0.159361	0.000000	0.000000	3.000000	21.000000	0.000000
1689.102285	0.101419	0.549810	-0.048705	75.856651	46.281429	92.481148	0.063859	0.000000	-2.384910	0.000000	0.000000	0.000000	0.014038	-0.123846	-0.142669	0.000000	0.000000	3.000000	21.000000	0.000000
1689.105619	0.101419	0.549810	-0.048705	75.856651	46.281429	92.481148	0.063859	0.000000	-2.384910	0.000000	0.000000	0.000000	0.014038	-0.123846	-0.142669	0.000000	0.000000	3.000000	21.000000	0.000000
1689.108952	0.101419	0.549810	-0.048705	75.925331	46.471397	92.660194	0.070962	0.000000	-2.435249	0.000000	0.000000	0.000000	0.014038	-0.123846	-0.142669	0.000000	0.000000	3.000000	21.000000	0.000000
1689.112285	0.101419	0.549810	-0.048705	75.925331	46.471397	92.660194	0.070962	0.000000	-2.435249	0.000000	0.000000	0.000000	0.014038	-0.123846	-0.142669	0.000000	0.000000	3.000000	21.000000	0.000000
1689.115619	0.101434	0.549368	-0.049143	75.925331	46.471397	92.660194	0.070962	0.000000	-2.435249	0.000000	0.000000	0.000000	0.004379	-0.132586	-0.131468	0.000000	0.000000	3.000000	21.000000	0.000000
1689.118952	0.101434	0.549368	-0.049143	75.993889	46.654881	92.840912	0.070962	0.000000	-2.435249	0.000000	0.000000	0.000000	0.004379	-0.132586	-0.131468	0.000000	0.000000	3.000000	21.000000	0.000000
1689.122285	0.101371	0.548927	-0.049563	75.993889	46.654881	92.840912	0.070962	0.000000	-2.435249	0.000000	0.000000	0.000000	-0.018958	-0.132381	-0.125859	0.000000	0.000000	3.000000	21.000000	0.000000
1689.125619	0.101371	0.548927	-0.049563	75.993889	46.654881	92.840912	0.070962	0.000000	-2.435249	0.000000	0.000000	0.000000	-0.018958	-0.132381	-0.125859	0.000000	0.000000	3.000000	21.000000	0.000000
1689.128952	0.101371	0.548927	-0.049563	76.057076	46.820999	93.009293	0.068532	0.000000	-2.478136	0.000000	0.000000	0.000000	-0.018958	-0.132381	-0.125859	0.000000	0.000000	3.000000	21.000000	0.000000
1689.132285	0.101371	0.548927	-0.049563	76.057076	46.820999	93.009293	0.068532	0.000000	-2.478136	0.000000	0.000000	0.000000	-0.018958	-0.132381	-0.125859	0.000000	0.000000	3.000000	21.000000	0.000000
1689.135619	0.101298	0.548495	-0.049936	76.057076	46.820999	93.009293	0.068532	0.000000	-2.478136	0.000000	0.000000	0.000000	-0.021702	-0.129369	-0.112040	0.000000	0.000000	3.000000	21.000000	0.000000
1689.138952	0.101298	0.548495	-0.049936	76.117310	46.962204	93.149300	0.068532	0.000000	-2.478136	0.000000	0.000000	0.000000	-0.021702	-0.129369	-0.112040	0.000000	0.000000	3.000000	21.000000	0.000000
1689.142285	0.101225	0.548129	-0.050231	76.117310	46.962204	93.149300	0.068532	0.000000	-2.478136	0.000000	0.000000	0.000000	-0.022026	-0.109806	-0.088548	0.000000	0.000000	3.000000	21.000000	0.000000
1689.145619	0.101225	0.548129	-0.050231	76.117310	46.962204	93.149300	0.068532	0.000000	-2.478136	0.000000	0.000000	0.000000	-0.022026	-0.109806	-0.088548	0.000000	0.000000	3.000000	21.000000	0.000000
1689.148952	0.101225	0.548129	-0.050231	76.177124	47.068115	93.244797	0.061244	0.000000	-2.511567	0.000000	0.000000	0.000000	-0.022026	-0.109806	-0.088548	0.000000	0.000000	3.000000	21.000000	0.000000
1689.152285	0.101148	0.547766	-0.050457	76.177124	47.068115	93.244797	0.061244	0.000000	-2.511567	0.000000	0.000000	0.000000	-0.022982	-0.108925	-0.067669	0.000000	0.000000	3.000000	21.000000	0.000000
1689.155619	0.101148	0.547766	-0.050457	76.177124	47.068115	93.244797	0.061244	0.000000	-2.511567	0.000000	0.000000	0.000000	-0.022982	-0.108925	-0.067669	0.000000	0.000000	3.000000	21.000000	0.000000
1689.158952	0.101148	0.547766	-0.050457	76.242737	47.077709	93.207405	0.057414	0.000000	-2.522846	0.000000	0.000000	0.000000	-0.022982	-0.108925	-0.067669	0.000000	0.000000	3.000000	21.000000	0.000000
1689.162285	0.101148	0.547766	-0.050457	76.242737	47.077709	93.207405	0.057414	0.000000	-2.522846	0.000000	0.000000	0.000000	-0.022982	-0.108925	-0.067669	0.000000	0.000000	3.000000	21.000000	0.000000
1689.165619	0.101071	0.547468	-0.050604	76.242737	47.077709	93.207405	0.057414	0.000000	-2.522846	0.000000	0.000000	0.000000	-0.023259	-0.089494	-0.044088	0.000000	0.000000	3.000000	21.000000	0.000000
1689.168952	0.101071	0.547468	-0.050604	76.324242	46.983311	93.018311	0.057414	0.000000	-2.522846	0.000000	0.000000	0.000000	-0.023259	-0.089494	-0.044088	0.000000	0.000000	3.000000	21.000000	0.000000
1689.172285	0.100988	0.547218	-0.050691	76.324242	46.983311	93.018311	0.057414	0.000000	-2.522846	0.000000	0.000000	0.000000	-0.024909	-0.074979	-0.026026	0.000000	0.000000	3.000000	21.000000	0.000000
1689.175619	0.100988	0.547218	-0.050691	76.324242	46.983311	93.018311	0.057414	0.000000	-2.522846	0.000000	0.000000	0.000000	-0.024909	-0.074979	-0.026026	0.000000	0.000000	3.000000	21.000000	0.000000
1689.178952	0.100988	0.547218	-0.050691	76.419601	46.793884	92.679855	0.049386	0.000000	-2.534531	0.000000	0.000000	0.000000	-0.024909	-0.074979	-0.026026	0.000000	0.000000	3.000000	21.000000	0.000000
1689.182285	0.100988	0.547218	-0.050691	76.419601	46.793884	92.679855	0.049386	0.000000	-2.534531	0.000000	0.000000	0.000000	-0.024909	-0.074979	-0.026026	0.000000	0.000000	3.000000	21.000000	0.000000
1689.185619	0.100941	0.547014	-0.050797	76.419601	46.793884	92.679855	0.049386	0.000000	-2.534531	0.000000	0.000000	0.000000	-0.014047	-0.061215	-0.031809	0.000000	0.000000	3.000000	21.000000	0.000000
1689.188952	0.100941	0.547014	-0.050797	76.523224	46.551083	92.263412	0.049386	0.000000	-2.534531	0.000000	0.000000	0.000000	-0.014047	-0.061215	-0.031809	0.000000	0.000000	3.000000	21.000000	0.000000
1689.192285	0.100941	0.547014	-0.050797	76.523224	46.551083	92.263412	0.049386	0.000000	-2.534531	0.000000	0.000000	0.000000	-0.014047	-0.061215	-0.031809	0.000000	0.000000	3.000000	21.000000	0.000000
1689.195619	0.100941	0.547014	-0.050797	76.523224	46.551083	92.263412	0.049386	0.000000	-2.534531	0.000000	0.000000	0.000000	-0.014047	-0.061215	-0.031809	0.000000	0.000000	3.000000	21.000000	0.000000
1689.198952	0.100995	0.546679	-0.051155	76.619186	46.331947	91.865402	0.047045	0.000000	-2.539833	0.000000	0.000000	0.000000	0.016279	-0.100422	-0.107482	0.000000	0.000000	3.000000	21.000000	0.000000
1689.202285	0.100995	0.546679	-0.051155	76.619186	46.331947	91.865402	0.047045	0.000000	-2.539833	0.000000	0.000000	0.000000	0.016279	-0.100422	-0.107482	0.000000	0.000000	3.000000	21.000000	0.000000
1689.205619	0.100995	0.546679	-0.051155	76.619186	46.331947	91.865402	0.047045	0.000000	-2.539833	0.000000	0.000000	0.000000	0.016279	-0.100422	-0.107482	0.000000	0.000000	3.000000	21.000000	0.000000
1689.208952	0.100995	0.546679	-0.051155	76.706551	46.129223	91.494316	0.049758	0.000000	-2.557746	0.000000	0.000000	0.000000	0.016279	-0.100422	-0.107482	0.000000	0.000000	3.000000	21.000000	0.000000
1689.212285	0.101063	0.546542	-0.051374	76.706551	46.129223	91.494316	0.049758	0.000000	-2.557746	0.000000	0.000000	0.000000	0.020460	-0.041272	-0.065792	0.000000	0.000000	3.000000	21.000000	0.000000
1689.215619	0.101063	0.546542	-0.051374	76.706551	46.129223	91.494316	0.049758	0.000000	-2.557746	0.000000	0.000000	0.000000	0.020460	-0.041272	-0.065792	0.000000	0.000000	3.000000	21.000000	0.000000
1689.218952	0.101063	0.546542	-0.051374	76.789307	45.925758	91.123398	0.053168	0.000000	-2.568712	0.000000	0.000000	0.000000	0.020460	-0.041272	-0.065792	0.000000	0.000000	3.000000	21.000000	0.000000
1689.222285	0.101154	0.546443	-0.051585	76.789307	45.925758	91.123398	0.053168	0.000000	-2.568712	0.000000	0.000000	0.000000	0.027232	-0.029573	-0.063097	0.000000	0.000000	3.000000	21.000000	0.000000
1689.225619	0.101154	0.546443	-0.051585	76.789307	45.925758	91.123398	0.053168	0.000000	-2.568712	0.000000	0.000000	0.000000	0.027232	-0.029573	-0.063097	0.000000	0.000000	3.000000	21.000000	0.000000
1689.228952	0.101154	0.546443	-0.051585	76.858673	45.707008	90.744728	0.057706	0.000000	-2.579228	0.000000	0.000000	0.000000	0.027232	-0.029573	-0.063097	0.000000	0.000000	3.000000	21.000000	0.000000
1689.232285	0.101154	0.546443	-0.051585	76.858673	45.707008	90.744728	0.057706	0.000000	-2.579228	0.000000	0.000000	0.000000	0.027232	-0.029573	-0.063097	0.000000	0.000000	3.000000	21.000000	0.000000
1689.235619	0.101328	0.546379	-0.051707	76.858673	45.707008	90.744728	0.057706	0.000000	-2.579228	0.000000	0.000000	0.000000	0.052188	-0.019242	-0.036723	0.000000	0.000000	3.000000	21.000000	0.000000
1689.238952	0.101328	0.546379	-0.051707	76.929428	45.369045	90.190636	0.057706	0.000000	-2.579228	0.000000	0.000000	0.000000	0.052188	-0.019242	-0.036723	0.000000	0.000000	3.000000	21.000000	0.000000
1689.242285	0.101328	0.546379	-0.051707	76.929428	45.369045	90.190636	0.057706	0.000000	-2.579228	0.000000	0.000000	0.000000	0.052188	-0.019242	-0.036723	0.000000	0.000000	3.000000	21.000000	0.000000
1689.245619	0.101328	0.546379	-0.051707	76.929428	45.369045	90.190636	0.057706	0.000000	-2.579228	0.000000	0.000000	0.000000	0.052188	-0.019242	-0.036723	0.000000	0.000000	3.000000	21.000000	0.000000
1689.248952	0.101962	0.546462	-0.051465	77.023842	44.847775	89.638878	0.066404	0.000000	-2.585348	0.000000	0.000000	0.000000	0.190076	0.024883	0.072573	0.000000	0.000000	3.000000	21.000000	0.000000
1689.252285	0.101962	0.546462	-0.051465	77.023842	44.847775	89.638878	0.066404	0.000000	-2.585348	0.000000	0.000000	0.000000	0.190076	0.024883	0.072573	0.000000	0.000000	3.000000	21.000000	0.000000
1689.255619	0.101962	0.546462	-0.051465	77.023842	44.847775	89.638878	0.066404	0.000000	-2.585348	0.000000	0.000000	0.000000	0.190076	0.024883	0.072573	0.000000	0.000000	3.000000	21.000000	0.000000
1689.258952	0.101962	0.546462	-0.051465	77.176361	43.981693	89.600037	0.098084	0.000000	-2.573253	0.000000	0.000000	0.000000	0.190076	0.024883	0.072573	0.000000	0.000000	3.000000	21.000000	0.000000
1689.262285	0.102411	0.546556	-0.051064	77.176361	43.981693	89.600037	0.098084	0.000000	-2.573253	0.000000	0.000000	0.000000	0.134813	0.028337	0.120411	0.000000	0.000000	3.000000	21.000000	0.000000
1689.265619	0.102411	0.546556	-0.051064	77.176361	43.981693	89.600037	0.098084	0.000000	-2.573253	0.000000	0.000000	0.000000	0.134813	0.028337	0.120411	0.000000	0.000000	3.000000	21.000000	0.000000
1689.268952	0.102411	0.546556	-0.051064	77.459358	42.741737	89.452522	0.120553	0.000000	-2.553184	0.000000	0.000000	0.000000	0.134813	0.028337	0.120411	0.000000	0.000000	3.000000	21.000000	0.000000
1689.272285	0.102904	0.546623	-0.050575	77.459358	42.741737	89.452522	0.120553	0.000000	-2.553184	0.000000	0.000000	0.000000	0.147877	0.020100	0.146703	0.000000	0.000000	3.000000	21.000000	0.000000
1689.275619	0.102904	0.546623	-0.050575	77.459358	42.741737	89.452522	0.120553	0.000000	-2.553184	0.000000	0.000000	0.000000	0.147877	0.020100	0.146703	0.000000	0.000000	3.000000	21.000000	0.000000
1689.278952	0.102904	0.546623	-0.050575	77.937401	41.160633	87.746597	0.145199	0.000000	-2.528734	0.000000	0.000000	0.000000	0.147877	0.020100	0.146703	0.000000	0.000000	3.000000	21.000000	0.000000
1689.282285	0.103507	0.546653	-0.050060	77.937401	41.160633	87.746597	0.145199	0.000000	-2.528734	0.000000	0.000000	0.000000	0.181034	0.009028	0.154497	0.000000	0.000000	3.000000	21.000000	0.000000
1689.285619	0.103507	0.546653	-0.050060	77.937401	41.160633	87.746597	0.145199	0.000000	-2.528734	0.000000	0.000000	0.000000	0.181034	0.009028	0.154497	0.000000	0.000000	3.000000	21.000000	0.000000
1689.288952	0.103507	0.546653	-0.050060	78.627487	39.344536	84.864258	0.175371	0.000000	-2.502984	0.000000	0.000000	0.000000	0.181034	0.009028	0.154497	0.000000	0.000000	3.000000	21.000000	0.000000
1689.292285	0.104185	0.546667	-0.049584	78.627487	39.344536	84.864258	0.175371	0.000000	-2.502984	0.000000	0.000000	0.000000	0.203190	0.004081	0.142694	0.000000	0.000000	3.000000	21.000000	0.000000
1689.295619	0.104185	0.546667	-0.049584	78.627487	39.344536	84.864258	0.175371	0.000000	-2.502984	0.000000	0.000000	0.000000	0.203190	0.004081	0.142694	0.000000	0.000000	3.000000	21.000000	0.000000
1689.298952	0.104185	0.546667	-0.049584	79.429718	37.276733	82.414345	0.209236	0.000000	-2.479202	0.000000	0.000000	0.000000	0.203190	0.004081	0.142694	0.000000	0.000000	3.000000	21.000000	0.000000
1689.302285	0.104919	0.546683	-0.049055	79.429718	37.276733	82.414345	0.209236	0.000000	-2.479202	0.000000	0.000000	0.000000	0.220227	0.004655	0.158822	0.000000	0.000000	3.000000	21.000000	0.000000
1689.305619	0.104919	0.546683	-0.049055	79.429718	37.276733	82.414345	0.209236	0.000000	-2.479202	0.000000	0.000000	0.000000	0.220227	0.004655	0.158822	0.000000	0.000000	3.000000	21.000000	0.000000
1689.308952	0.104919	0.546683	-0.049055	80.213028	34.851135	80.610023	0.245941	0.000000	-2.452732	0.000000	0.000000	0.000000	0.220227	0.004655	0.158822	0.000000	0.000000	3.000000	21.000000	0.000000
1689.312285	0.105762	0.546771	-0.048431	80.213028	34.851135	80.610023	0.245941	0.000000	-2.452732	0.000000	0.000000	0.000000	0.252960	0.026574	0.187049	0.000000	0.000000	3.000000	21.000000	0.000000
1689.315619	0.105762	0.546771	-0.048431	80.213028	34.851135	80.610023	0.245941	0.000000	-2.452732	0.000000	0.000000	0.000000	0.252960	0.026574	0.187049	0.000000	0.000000	3.000000	21.000000	0.000000
1689.318952	0.105762	0.546771	-0.048431	80.918549	31.906658	78.413139	0.288101	0.000000	-2.421557	0.000000	0.000000	0.000000	0.252960	0.026574	0.187049	0.000000	0.000000	3.000000	21.000000	0.000000
1689.322285	0.106835	0.546972	-0.047731	80.918549	31.906658	78.413139	0.288101	0.000000	-2.421557	0.000000	0.000000	0.000000	0.322004	0.060299	0.210015	0.000000	0.000000	3.000000	21.000000	0.000000
1689.325619	0.106835	0.546972	-0.047731	80.918549	31.906658	78.413139	0.288101	0.000000	-2.421557	0.000000	0.000000	0.000000	0.322004	0.060299	0.210015	0.000000	0.000000	3.000000	21.000000	0.000000
1689.328952	0.106835	0.546972	-0.047731	81.527336	28.236023	75.215363	0.341768	0.000000	-2.386554	0.000000	0.000000	0.000000	0.322004	0.060299	0.210015	0.000000	0.000000	3.000000	21.000000	0.000000
1689.332285	0.108206	0.547256	-0.046944	81.527336	28.236023	75.215363	0.341768	0.000000	-2.386554	0.000000	0.000000	0.000000	0.411292	0.085111	0.236098	0.000000	0.000000	3.000000	21.000000	0.000000
1689.335619	0.108206	0.547256	-0.046944	81.527336	28.236023	75.215363	0.341768	0.000000	-2.386554	0.000000	0.000000	0.000000	0.411292	0.085111	0.236098	0.000000	0.000000	3.000000	21.000000	0.000000
1689.338952	0.108206	0.547256	-0.046944	82.030334	23.717791	70.837311	0.410317	0.000000	-2.347204	0.000000	0.000000	0.000000	0.411292	0.085111	0.236098	0.000000	0.000000	3.000000	21.000000	0.000000
1689.342285	0.109832	0.547630	-0.046086	82.030334	23.717791	70.837311	0.410317	0.000000	-2.347204	0.000000	0.000000	0.000000	0.487776	0.112166	0.257355	0.000000	0.000000	3.000000	21.000000	0.000000
1689.345619	0.109832	0.547630	-0.046086	82.030334	23.717791	70.837311	0.410317	0.000000	-2.347204	0.000000	0.000000	0.000000	0.487776	0.112166	0.257355	0.000000	0.000000	3.000000	21.000000	0.000000
1689.348952	0.109832	0.547630	-0.046086	82.457329	18.201128	65.285492	0.491613	0.000000	-2.304312	0.000000	0.000000	0.000000	0.487776	0.112166	0.257355	0.000000	0.000000	3.000000	21.000000	0.000000
1689.352285	0.111729	0.548036	-0.045268	82.457329	18.201128	65.285492	0.491613	0.000000	-2.304312	0.000000	0.000000	0.000000	0.568889	0.121999	0.245466	0.000000	0.000000	3.000000	21.000000	0.000000
1689.355619	0.111729	0.548036	-0.045268	82.457329	18.201128	65.285492	0.491613	0.000000	-2.304312	0.000000	0.000000	0.000000	0.568889	0.121999	0.245466	0.000000	0.000000	3.000000	21.000000	0.000000
1689.358952	0.111729	0.548036	-0.045268	82.849419	11.461609	58.464848	0.586428	0.000000	-2.263401	0.000000	0.000000	0.000000	0.568889	0.121999	0.245466	0.000000	0.000000	3.000000	21.000000	0.000000
1689.362285	0.113822	0.548451	-0.044537	82.849419	11.461609	58.464848	0.586428	0.000000	-2.263401	0.000000	0.000000	0.000000	0.627978	0.124304	0.219395	0.000000	0.000000	3.000000	21.000000	0.000000
1689.365619	0.113822	0.548451	-0.044537	82.849419	11.461609	58.464848	0.586428	0.000000	-2.263401	0.000000	0.000000	0.000000	0.627978	0.124304	0.219395	0.000000	0.000000	3.000000	21.000000	0.000000
1689.368952	0.113822	0.548451	-0.044537	83.206444	3.103752	50.056046	0.691091	0.000000	-2.226835	0.000000	0.000000	0.000000	0.627978	0.124304	0.219395	0.000000	0.000000	3.000000	21.000000	0.000000
1689.372285	0.115972	0.548854	-0.043945	83.206444	3.103752	50.056046	0.691091	0.000000	-2.226835	0.000000	0.000000	0.000000	0.645011	0.121117	0.177605	0.000000	0.000000	3.000000	21.000000	0.000000
1689.375619	0.115972	0.548854	-0.043945	83.206444	3.103752	50.056046	0.691091	0.000000	-2.226835	0.000000	0.000000	0.000000	0.645011	0.121117	0.177605	0.000000	0.000000	3.000000	21.000000	0.000000
1689.378952	0.115972	0.548854	-0.043945	83.452370	-6.968769	39.869694	0.798592	0.000000	-2.197235	0.000000	0.000000	0.000000	0.645011	0.121117	0.177605	0.000000	0.000000	3.000000	21.000000	0.000000
1689.382285	0.118180	0.549201	-0.043483	83.452370	-6.968769	39.869694	0.798592	0.000000	-2.197235	0.000000	0.000000	0.000000	0.662549	0.103882	0.138523	0.000000	0.000000	3.000000	21.000000	0.000000
1689.385619	0.118180	0.549201	-0.043483	83.452370	-6.968769	39.869694	0.798592	0.000000	-2.197235	0.000000	0.000000	0.000000	0.662549	0.103882	0.138523	0.000000	0.000000	3.000000	21.000000	0.000000
1689.388952	0.118180	0.549201	-0.043483	83.478050	-17.746941	28.932785	0.909017	0.000000	-2.174147	0.000000	0.000000	0.000000	0.662549	0.103882	0.138523	0.000000	0.000000	3.000000	21.000000	0.000000
1689.392285	0.120425	0.549513	-0.043151	83.478050	-17.746941	28.932785	0.909017	0.000000	-2.174147	0.000000	0.000000	0.000000	0.673449	0.093595	0.099525	0.000000	0.000000	3.000000	21.000000	0.000000
1689.395619	0.120425	0.549513	-0.043151	83.478050	-17.746941	28.932785	0.909017	0.000000	-2.174147	0.000000	0.000000	0.000000	0.673449	0.093595	0.099525	0.000000	0.000000	3.000000	21.000000	0.000000
1689.398952	0.120425	0.549513	-0.043151	83.280083	-27.843811	18.605890	1.021259	0.000000	-2.157560	0.000000	0.000000	0.000000	0.673449	0.093595	0.099525	0.000000	0.000000	3.000000	21.000000	0.000000
1689.402285	0.122769	0.549807	-0.042949	83.280083	-27.843811	18.605890	1.021259	0.000000	-2.157560	0.000000	0.000000	0.000000	0.703264	0.088187	0.060602	0.000000	0.000000	3.000000	21.000000	0.000000
1689.405619	0.122769	0.549807	-0.042949	83.280083	-27.843811	18.605890	1.021259	0.000000	-2.157560	0.000000	0.000000	0.000000	0.703264	0.088187	0.060602	0.000000	0.000000	3.000000	21.000000	0.000000
1689.408952	0.122769	0.549807	-0.042949	82.962212	-36.205776	10.732100	1.138469	0.000000	-2.147460	0.000000	0.000000	0.000000	0.703264	0.088187	0.060602	0.000000	0.000000	3.000000	21.000000	0.000000
1689.412285	0.125118	0.550010	-0.042904	82.962212	-36.205776	10.732100	1.138469	0.000000	-2.147460	0.000000	0.000000	0.000000	0.704684	0.060915	0.013585	0.000000	0.000000	3.000000	21.000000	0.000000
1689.415619	0.125118	0.550010	-0.042904	82.962212	-36.205776	10.732100	1.138469	0.000000	-2.147460	0.000000	0.000000	0.000000	0.704684	0.060915	0.013585	0.000000	0.000000	3.000000	21.000000	0.000000
1689.418952	0.125118	0.550010	-0.042904	82.626312	-42.970455	5.306462	1.255916	0.000000	-2.145195	0.000000	0.000000	0.000000	0.704684	0.060915	0.013585	0.000000	0.000000	3.000000	21.000000	0.000000
1689.422285	0.127456	0.550138	-0.042991	82.626312	-42.970455	5.306462	1.255916	0.000000	-2.145195	0.000000	0.000000	0.000000	0.701260	0.038482	-0.026153	0.000000	0.000000	3.000000	21.000000	0.000000
1689.425619	0.127456	0.550138	-0.042991	82.626312	-42.970455	5.306462	1.255916	0.000000	-2.145195	0.000000	0.000000	0.000000	0.701260	0.038482	-0.026153	0.000000	0.000000	3.000000	21.000000	0.000000
1689.428952	0.127456	0.550138	-0.042991	82.259499	-48.635853	1.036364	1.372793	0.000000	-2.149554	0.000000	0.000000	0.000000	0.701260	0.038482	-0.026153	0.000000	0.000000	3.000000	21.000000	0.000000
1689.432285	0.129812	0.550199	-0.043245	82.259499	-48.635853	1.036364	1.372793	0.000000	-2.149554	0.000000	0.000000	0.000000	0.706946	0.018184	-0.076317	0.000000	0.000000	3.000000	21.000000	0.000000
1689.435619	0.129812	0.550199	-0.043245	82.259499	-48.635853	1.036364	1.372793	0.000000	-2.149554	0.000000	0.000000	0.000000	0.706946	0.018184	-0.076317	0.000000	0.000000	3.000000	21.000000	0.000000
1689.438952	0.129812	0.550199	-0.043245	81.849312	-53.483459	-3.028258	1.490617	0.000000	-2.162274	0.000000	0.000000	0.000000	0.706946	0.018184	-0.076317	0.000000	0.000000	3.000000	21.000000	0.000000
1689.442285	0.132121	0.550175	-0.043666	81.849312	-53.483459	-3.028258	1.490617	0.000000	-2.162274	0.000000	0.000000	0.000000	0.692547	-0.007051	-0.126273	0.000000	0.000000	3.000000	21.000000	0.000000
1689.445619	0.132121	0.550175	-0.043666	81.849312	-53.483459	-3.028258	1.490617	0.000000	-2.162274	0.000000	0.000000	0.000000	0.692547	-0.007051	-0.126273	0.000000	0.000000	3.000000	21.000000	0.000000
1689.448952	0.132121	0.550175	-0.043666	81.402824	-57.589821	-7.209604	1.606042	0.000000	-2.183319	0.000000	0.000000	0.000000	0.692547	-0.007051	-0.126273	0.000000	0.000000	3.000000	21.000000	0.000000
1689.452285	0.134300	0.550093	-0.044163	81.402824	-57.589821	-7.209604	1.606042	0.000000	-2.183319	0.000000	0.000000	0.000000	0.653696	-0.024615	-0.148859	0.000000	0.000000	3.000000	21.000000	0.000000
1689.455619	0.134300	0.550093	-0.044163	81.402824	-57.589821	-7.209604	1.606042	0.000000	-2.183319	0.000000	0.000000	0.000000	0.653696	-0.024615	-0.148859	0.000000	0.000000	3.000000	21.000000	0.000000
1689.458952	0.134300	0.550093	-0.044163	80.974937	-60.573582	-10.684024	1.714991	0.000000	-2.208129	0.000000	0.000000	0.000000	0.653696	-0.024615	-0.148859	0.000000	0.000000	3.000000	21.000000	0.000000
1689.462285	0.136235	0.549993	-0.044680	80.974937	-60.573582	-10.684024	1.714991	0.000000	-2.208129	0.000000	0.000000	0.000000	0.580547	-0.030113	-0.155277	0.000000	0.000000	3.000000	21.000000	0.000000
1689.465619	0.136235	0.549993	-0.044680	80.974937	-60.573582	-10.684024	1.714991	0.000000	-2.208129	0.000000	0.000000	0.000000	0.580547	-0.030113	-0.155277	0.000000	0.000000	3.000000	21.000000	0.000000
1689.468952	0.136235	0.549993	-0.044680	80.717377	-61.253021	-11.328633	1.811749	0.000000	-2.234009	0.000000	0.000000	0.000000	0.580547	-0.030113	-0.155277	0.000000	0.000000	3.000000	21.000000	0.000000
1689.472285	0.137863	0.549911	-0.045015	80.717377	-61.253021	-11.328633	1.811749	0.000000	-2.234009	0.000000	0.000000	0.000000	0.488338	-0.024665	-0.100300	0.000000	0.000000	3.000000	21.000000	0.000000
1689.475619	0.137863	0.549911	-0.045015	80.717377	-61.253021	-11.328633	1.811749	0.000000	-2.234009	0.000000	0.000000	0.000000	0.488338	-0.024665	-0.100300	0.000000	0.000000	3.000000	21.000000	0.000000
1689.478952	0.137863	0.549911	-0.045015	80.728439	-60.027126	-9.789564	1.893138	0.000000	-2.250725	0.000000	0.000000	0.000000	0.488338	-0.024665	-0.100300	0.000000	0.000000	3.000000	21.000000	0.000000
1689.482285	0.139349	0.549813	-0.045257	80.728439	-60.027126	-9.789564	1.893138	0.000000	-2.250725	0.000000	0.000000	0.000000	0.445831	-0.029121	-0.072778	0.000000	0.000000	3.000000	21.000000	0.000000
1689.485619	0.139349	0.549813	-0.045257	80.728439	-60.027126	-9.789564	1.893138	0.000000	-2.250725	0.000000	0.000000	0.000000	0.445831	-0.029121	-0.072778	0.000000	0.000000	3.000000	21.000000	0.000000
1689.488952	0.139349	0.549813	-0.045257	80.912781	-57.996372	-7.696115	1.967443	0.000000	-2.262855	0.000000	0.000000	0.000000	0.445831	-0.029121	-0.072778	0.000000	0.000000	3.000000	21.000000	0.000000
1689.492285	0.140841	0.549733	-0.045487	80.912781	-57.996372	-7.696115	1.967443	0.000000	-2.262855	0.000000	0.000000	0.000000	0.447637	-0.024217	-0.069056	0.000000	0.000000	3.000000	21.000000	0.000000
1689.495619	0.140841	0.549733	-0.045487	80.912781	-57.996372	-7.696115	1.967443	0.000000	-2.262855	0.000000	0.000000	0.000000	0.447637	-0.024217	-0.069056	0.000000	0.000000	3.000000	21.000000	0.000000
1689.498952	0.140841	0.549733	-0.045487	81.255402	-55.289139	-4.752832	2.042050	0.000000	-2.274364	0.000000	0.000000	0.000000	0.447637	-0.024217	-0.069056	0.000000	0.000000	3.000000	21.000000	0.000000
1689.502285	0.142210	0.549661	-0.045635	81.255402	-55.289139	-4.752832	2.042050	0.000000	-2.274364	0.000000	0.000000	0.000000	0.410810	-0.021557	-0.044402	0.000000	0.000000	3.000000	21.000000	0.000000
1689.505619	0.142210	0.549661	-0.045635	81.255402	-55.289139	-4.752832	2.042050	0.000000	-2.274364	0.000000	0.000000	0.000000	0.410810	-0.021557	-0.044402	0.000000	0.000000	3.000000	21.000000	0.000000
1689.508952	0.142210	0.549661	-0.045635	81.684570	-52.025166	-1.097129	2.110518	0.000000	-2.281765	0.000000	0.000000	0.000000	0.410810	-0.021557	-0.044402	0.000000	0.000000	3.000000	21.000000	0.000000
1689.512285	0.143546	0.549629	-0.045761	81.684570	-52.025166	-1.097129	2.110518	0.000000	-2.281765	0.000000	0.000000	0.000000	0.400573	-0.009513	-0.037790	0.000000	0.000000	3.000000	21.000000	0.000000
1689.515619	0.143546	0.549629	-0.045761	81.684570	-52.025166	-1.097129	2.110518	0.000000	-2.281765	0.000000	0.000000	0.000000	0.400573	-0.009513	-0.037790	0.000000	0.000000	3.000000	21.000000	0.000000
1689.518952	0.143546	0.549629	-0.045761	82.121292	-48.332977	3.042706	2.177281	0.000000	-2.288063	0.000000	0.000000	0.000000	0.400573	-0.009513	-0.037790	0.000000	0.000000	3.000000	21.000000	0.000000
1689.522285	0.144886	0.549637	-0.045879	82.121292	-48.332977	3.042706	2.177281	0.000000	-2.288063	0.000000	0.000000	0.000000	0.402094	0.002490	-0.035205	0.000000	0.000000	3.000000	21.000000	0.000000
1689.525619	0.144886	0.549637	-0.045879	82.121292	-48.332977	3.042706	2.177281	0.000000	-2.288063	0.000000	0.000000	0.000000	0.402094	0.002490	-0.035205	0.000000	0.000000	3.000000	21.000000	0.000000
1689.528952	0.144886	0.549637	-0.045879	82.528244	-44.321404	7.519754	2.244296	0.000000	-2.293930	0.000000	0.000000	0.000000	0.402094	0.002490	-0.035205	0.000000	0.000000	3.000000	21.000000	0.000000
1689.532285	0.146239	0.549679	-0.045965	82.528244	-44.321404	7.519754	2.244296	0.000000	-2.293930	0.000000	0.000000	0.000000	0.406045	0.012327	-0.025894	0.000000	0.000000	3.000000	21.000000	0.000000
1689.535619	0.146239	0.549679	-0.045965	82.528244	-44.321404	7.519754	2.244296	0.000000	-2.293930	0.000000	0.000000	0.000000	0.406045	0.012327	-0.025894	0.000000	0.000000	3.000000	21.000000	0.000000
1689.538952	0.146239	0.549679	-0.045965	82.872467	-40.099529	12.176402	2.311971	0.000000	-2.298246	0.000000	0.000000	0.000000	0.406045	0.012327	-0.025894	0.000000	0.000000	3.000000	21.000000	0.000000
1689.542285	0.147644	0.549776	-0.046039	82.872467	-40.099529	12.176402	2.311971	0.000000	-2.298246	0.000000	0.000000	0.000000	0.421274	0.029359	-0.022262	0.000000	0.000000	3.000000	21.000000	0.000000
1689.545619	0.147644	0.549776	-0.046039	82.872467	-40.099529	12.176402	2.311971	0.000000	-2.298246	0.000000	0.000000	0.000000	0.421274	0.029359	-0.022262	0.000000	0.000000	3.000000	21.000000	0.000000
1689.548952	0.147644	0.549776	-0.046039	83.123512	-35.994614	16.634621	2.382183	0.000000	-2.301956	0.000000	0.000000	0.000000	0.421274	0.029359	-0.022262	0.000000	0.000000	3.000000	21.000000	0.000000
1689.552285	0.149071	0.549876	-0.046056	83.123512	-35.994614	16.634621	2.382183	0.000000	-2.301956	0.000000	0.000000	0.000000	0.428345	0.029807	-0.004974	0.000000	0.000000	3.000000	21.000000	0.000000
1689.555619	0.149071	0.549876	-0.046056	83.123512	-35.994614	16.634621	2.382183	0.000000	-2.301956	0.000000	0.000000	0.000000	0.428345	0.029807	-0.004974	0.000000	0.000000	3.000000	21.000000	0.000000
1689.558952	0.149071	0.549876	-0.046056	83.271362	-32.312042	20.557287	2.453573	0.000000	-2.302785	0.000000	0.000000	0.000000	0.428345	0.029807	-0.004974	0.000000	0.000000	3.000000	21.000000	0.000000
1689.562285	0.150502	0.550001	-0.046013	83.271362	-32.312042	20.557287	2.453573	0.000000	-2.302785	0.000000	0.000000	0.000000	0.429195	0.037462	0.012948	0.000000	0.000000	3.000000	21.000000	0.000000
1689.565619	0.150502	0.550001	-0.046013	83.271362	-32.312042	20.557287	2.453573	0.000000	-2.302785	0.000000	0.000000	0.000000	0.429195	0.037462	0.012948	0.000000	0.000000	3.000000	21.000000	0.000000
1689.568952	0.150502	0.550001	-0.046013	83.336319	-29.220697	23.777351	2.525106	0.000000	-2.300627	0.000000	0.000000	0.000000	0.429195	0.037462	0.012948	0.000000	0.000000	3.000000	21.000000	0.000000
1689.572285	0.151894	0.550087	-0.045903	83.336319	-29.220697	23.777351	2.525106	0.000000	-2.300627	0.000000	0.000000	0.000000	0.417578	0.025782	0.032754	0.000000	0.000000	3.000000	21.000000	0.000000
1689.575619	0.151894	0.550087	-0.045903	83.336319	-29.220697	23.777351	2.525106	0.000000	-2.300627	0.000000	0.000000	0.000000	0.417578	0.025782	0.032754	0.000000	0.000000	3.000000	21.000000	0.000000
1689.578952	0.151894	0.550087	-0.045903	83.361732	-26.805283	26.261026	2.594702	0.000000	-2.295168	0.000000	0.000000	0.000000	0.417578	0.025782	0.032754	0.000000	0.000000	3.000000	21.000000	0.000000
1689.582285	0.153233	0.550174	-0.045708	83.361732	-26.805283	26.261026	2.594702	0.000000	-2.295168	0.000000	0.000000	0.000000	0.401636	0.026218	0.058707	0.000000	0.000000	3.000000	21.000000	0.000000
1689.585619	0.153233	0.550174	-0.045708	83.361732	-26.805283	26.261026	2.594702	0.000000	-2.295168	0.000000	0.000000	0.000000	0.401636	0.026218	0.058707	0.000000	0.000000	3.000000	21.000000	0.000000
1689.588952	0.153233	0.550174	-0.045708	83.369484	-24.795666	28.306236	2.661641	0.000000	-2.285384	0.000000	0.000000	0.000000	0.401636	0.026218	0.058707	0.000000	0.000000	3.000000	21.000000	0.000000
1689.592285	0.154499	0.550263	-0.045418	83.369484	-24.795666	28.306236	2.661641	0.000000	-2.285384	0.000000	0.000000	0.000000	0.379941	0.026590	0.087007	0.000000	0.000000	3.000000	21.000000	0.000000
1689.595619	0.154499	0.550263	-0.045418	83.369484	-24.795666	28.306236	2.661641	0.000000	-2.285384	0.000000	0.000000	0.000000	0.379941	0.026590	0.087007	0.000000	0.000000	3.000000	21.000000	0.000000
1689.598952	0.154499	0.550263	-0.045418	83.416504	-23.019527	30.156719	2.724965	0.000000	-2.270882	0.000000	0.000000	0.000000	0.379941	0.026590	0.087007	0.000000	0.000000	3.000000	21.000000	0.000000
1689.602285	0.155709	0.550351	-0.045109	83.416504	-23.019527	30.156719	2.724965	0.000000	-2.270882	0.000000	0.000000	0.000000	0.363008	0.026515	0.092444	0.000000	0.000000	3.000000	21.000000	0.000000
1689.605619	0.155709	0.550351	-0.045109	83.416504	-23.019527	30.156719	2.724965	0.000000	-2.270882	0.000000	0.000000	0.000000	0.363008	0.026515	0.092444	0.000000	0.000000	3.000000	21.000000	0.000000
1689.608952	0.155709	0.550351	-0.045109	83.553757	-21.137430	32.219193	2.785466	0.000000	-2.255475	0.000000	0.000000	0.000000	0.363008	0.026515	0.092444	0.000000	0.000000	3.000000	21.000000	0.000000
1689.612285	0.156917	0.550448	-0.044758	83.553757	-21.137430	32.219193	2.785466	0.000000	-2.255475	0.000000	0.000000	0.000000	0.362318	0.029129	0.105488	0.000000	0.000000	3.000000	21.000000	0.000000
1689.615619	0.156917	0.550448	-0.044758	83.553757	-21.137430	32.219193	2.785466	0.000000	-2.255475	0.000000	0.000000	0.000000	0.362318	0.029129	0.105488	0.000000	0.000000	3.000000	21.000000	0.000000
1689.618952	0.156917	0.550448	-0.044758	83.745613	-18.721746	34.920799	2.845853	0.000000	-2.237894	0.000000	0.000000	0.000000	0.362318	0.029129	0.105488	0.000000	0.000000	3.000000	21.000000	0.000000
1689.622285	0.158093	0.550586	-0.044382	83.745613	-18.721746	34.920799	2.845853	0.000000	-2.237894	0.000000	0.000000	0.000000	0.352703	0.041253	0.112686	0.000000	0.000000	3.000000	21.000000	0.000000
1689.625619	0.158093	0.550586	-0.044382	83.745613	-18.721746	34.920799	2.845853	0.000000	-2.237894	0.000000	0.000000	0.000000	0.352703	0.041253	0.112686	0.000000	0.000000	3.000000	21.000000	0.000000
1689.628952	0.158093	0.550586	-0.044382	83.939705	-15.928326	38.056831	2.904636	0.000000	-2.219113	0.000000	0.000000	0.000000	0.352703	0.041253	0.112686	0.000000	0.000000	3.000000	21.000000	0.000000
1689.632285	0.159144	0.550731	-0.043987	83.939705	-15.928326	38.056831	2.904636	0.000000	-2.219113	0.000000	0.000000	0.000000	0.315506	0.043489	0.118564	0.000000	0.000000	3.000000	21.000000	0.000000
1689.635619	0.159144	0.550731	-0.043987	83.939705	-15.928326	38.056831	2.904636	0.000000	-2.219113	0.000000	0.000000	0.000000	0.315506	0.043489	0.118564	0.000000	0.000000	3.000000	21.000000	0.000000
1689.638952	0.159144	0.550731	-0.043987	84.137360	-12.761623	41.612404	2.957221	0.000000	-2.199352	0.000000	0.000000	0.000000	0.315506	0.043489	0.118564	0.000000	0.000000	3.000000	21.000000	0.000000
1689.642285	0.160118	0.550900	-0.043569	84.137360	-12.761623	41.612404	2.957221	0.000000	-2.199352	0.000000	0.000000	0.000000	0.291959	0.050721	0.125392	0.000000	0.000000	3.000000	21.000000	0.000000
1689.645619	0.160118	0.550900	-0.043569	84.137360	-12.761623	41.612404	2.957221	0.000000	-2.199352	0.000000	0.000000	0.000000	0.291959	0.050721	0.125392	0.000000	0.000000	3.000000	21.000000	0.000000
1689.648952	0.160118	0.550900	-0.043569	84.326118	-9.211900	45.590996	3.005881	0.000000	-2.178453	0.000000	0.000000	0.000000	0.291959	0.050721	0.125392	0.000000	0.000000	3.000000	21.000000	0.000000
1689.652285	0.160953	0.551043	-0.043165	84.326118	-9.211900	45.590996	3.005881	0.000000	-2.178453	0.000000	0.000000	0.000000	0.250471	0.043021	0.121321	0.000000	0.000000	3.000000	21.000000	0.000000
1689.655619	0.160953	0.551043	-0.043165	84.326118	-9.211900	45.590996	3.005881	0.000000	-2.178453	0.000000	0.000000	0.000000	0.250471	0.043021	0.121321	0.000000	0.000000	3.000000	21.000000	0.000000
1689.658952	0.160953	0.551043	-0.043165	84.503670	-5.381617	49.882969	3.047626	0.000000	-2.158233	0.000000	0.000000	0.000000	0.250471	0.043021	0.121321	0.000000	0.000000	3.000000	21.000000	0.000000
1689.662285	0.161636	0.551177	-0.042748	84.503670	-5.381617	49.882969	3.047626	0.000000	-2.158233	0.000000	0.000000	0.000000	0.204938	0.040319	0.125035	0.000000	0.000000	3.000000	21.000000	0.000000
1689.665619	0.161636	0.551177	-0.042748	84.503670	-5.381617	49.882969	3.047626	0.000000	-2.158233	0.000000	0.000000	0.000000	0.204938	0.040319	0.125035	0.000000	0.000000	3.000000	21.000000	0.000000
1689.668952	0.161636	0.551177	-0.042748	84.669724	-1.091501	54.690052	3.081782	0.000000	-2.137394	0.000000	0.000000	0.000000	0.204938	0.040319	0.125035	0.000000	0.000000	3.000000	21.000000	0.000000
1689.672285	0.162135	0.551245	-0.042340	84.669724	-1.091501	54.690052	3.081782	0.000000	-2.137394	0.000000	0.000000	0.000000	0.149830	0.020339	0.122319	0.000000	0.000000	3.000000	21.000000	0.000000
1689.675619	0.162135	0.551245	-0.042340	84.669724	-1.091501	54.690052	3.081782	0.000000	-2.137394	0.000000	0.000000	0.000000	0.149830	0.020339	0.122319	0.000000	0.000000	3.000000	21.000000	0.000000
1689.678952	0.162135	0.551245	-0.042340	84.817566	3.754145	60.112503	3.106753	0.000000	-2.117007	0.000000	0.000000	0.000000	0.149830	0.020339	0.122319	0.000000	0.000000	3.000000	21.000000	0.000000
1689.682285	0.162486	0.551295	-0.041966	84.817566	3.754145	60.112503	3.106753	0.000000	-2.117007	0.000000	0.000000	0.000000	0.105260	0.014913	0.112326	0.000000	0.000000	3.000000	21.000000	0.000000
1689.685619	0.162486	0.551295	-0.041966	84.817566	3.754145	60.112503	3.106753	0.000000	-2.117007	0.000000	0.000000	0.000000	0.105260	0.014913	0.112326	0.000000	0.000000	3.000000	21.000000	0.000000
1689.688952	0.162486	0.551295	-0.041966	84.942703	9.357843	66.368935	3.124296	0.000000	-2.098287	0.000000	0.000000	0.000000	0.105260	0.014913	0.112326	0.000000	0.000000	3.000000	21.000000	0.000000
1689.692285	0.162688	0.551327	-0.041624	84.942703	9.357843	66.368935	3.124296	0.000000	-2.098287	0.000000	0.000000	0.000000	0.060568	0.009521	0.102458	0.000000	0.000000	3.000000	21.000000	0.000000
1689.695619	0.162688	0.551327	-0.041624	84.942703	9.357843	66.368935	3.124296	0.000000	-2.098287	0.000000	0.000000	0.000000	0.060568	0.009521	0.102458	0.000000	0.000000	3.000000	21.000000	0.000000
1689.698952	0.162688	0.551327	-0.041624	85.019295	15.629008	73.326981	3.134391	0.000000	-2.081210	0.000000	0.000000	0.000000	0.060568	0.009521	0.102458	0.000000	0.000000	3.000000	21.000000	0.000000
1689.702285	0.162688	0.551327	-0.041624	85.019295	15.629008	73.326981	3.134391	0.000000	-2.081210	0.000000	0.000000	0.000000	0.060568	0.009521	0.102458	0.000000	0.000000	3.000000	21.000000	0.000000
1689.705619	0.162818	0.551365	-0.041351	85.019295	15.629008	73.326981	3.134391	0.000000	-2.081210	0.000000	0.000000	0.000000	0.038914	0.011452	0.081954	0.000000	0.000000	3.000000	21.000000	0.000000
1689.708952	0.162818	0.551365	-0.041351	85.031029	22.162096	80.235794	3.134391	0.000000	-2.081210	0.000000	0.000000	0.000000	0.038914	0.011452	0.081954	0.000000	0.000000	3.000000	21.000000	0.000000
1689.712285	0.162914	0.551409	-0.041162	85.031029	22.162096	80.235794	3.134391	0.000000	-2.081210	0.000000	0.000000	0.000000	0.029086	0.013393	0.056837	0.000000	0.000000	3.000000	21.000000	0.000000
1689.715619	0.162914	0.551409	-0.041162	85.031029	22.162096	80.235794	3.134391	0.000000	-2.081210	0.000000	0.000000	0.000000	0.029086	0.013393	0.056837	0.000000	0.000000	3.000000	21.000000	0.000000
1689.718952	0.162914	0.551409	-0.041162	84.975891	28.512688	86.601799	3.145724	0.000000	-2.058078	0.000000	0.000000	0.000000	0.029086	0.013393	0.056837	0.000000	0.000000	3.000000	21.000000	0.000000
1689.722285	0.163023	0.551462	-0.041002	84.975891	28.512688	86.601799	3.145724	0.000000	-2.058078	0.000000	0.000000	0.000000	0.032416	0.015729	0.047870	0.000000	0.000000	3.000000	21.000000	0.000000
1689.725619	0.163023	0.551462	-0.041002	84.975891	28.512688	86.601799	3.145724	0.000000	-2.058078	0.000000	0.000000	0.000000	0.032416	0.015729	0.047870	0.000000	0.000000	3.000000	21.000000	0.000000
1689.728952	0.163023	0.551462	-0.041002	84.857155	34.514221	92.500648	3.151127	0.000000	-2.050100	0.000000	0.000000	0.000000	0.032416	0.015729	0.047870	0.000000	0.000000	3.000000	21.000000	0.000000
1689.732285	0.163023	0.551462	-0.041002	84.857155	34.514221	92.500648	3.151127	0.000000	-2.050100	0.000000	0.000000	0.000000	0.032416	0.015729	0.047870	0.000000	0.000000	3.000000	21.000000	0.000000
1689.735619	0.163100	0.551496	-0.040921	84.857155	34.514221	92.500648	3.151127	0.000000	-2.050100	0.000000	0.000000	0.000000	0.023160	0.010339	0.024204	0.000000	0.000000	3.000000	21.000000	0.000000
1689.738952	0.163100	0.551496	-0.040921	84.686623	40.026844	98.336929	3.151127	0.000000	-2.050100	0.000000	0.000000	0.000000	0.023160	0.010339	0.024204	0.000000	0.000000	3.000000	21.000000	0.000000
1689.742285	0.163137	0.551531	-0.040825	84.686623	40.026844	98.336929	3.151127	0.000000	-2.050100	0.000000	0.000000	0.000000	0.011301	0.010367	0.028846	0.000000	0.000000	3.000000	21.000000	0.000000
1689.745619	0.163137	0.551531	-0.040825	84.686623	40.026844	98.336929	3.151127	0.000000	-2.050100	0.000000	0.000000	0.000000	0.011301	0.010367	0.028846	0.000000	0.000000	3.000000	21.000000	0.000000
1689.748952	0.163137	0.551531	-0.040825	84.482780	44.881046	103.729248	3.156870	0.000000	-2.041258	0.000000	0.000000	0.000000	0.011301	0.010367	0.028846	0.000000	0.000000	3.000000	21.000000	0.000000
1689.752285	0.163137	0.551531	-0.040825	84.482780	44.881046	103.729248	3.156870	0.000000	-2.041258	0.000000	0.000000	0.000000	0.011301	0.010367	0.028846	0.000000	0.000000	3.000000	21.000000	0.000000
1689.755619	0.163100	0.551517	-0.040688	84.482780	44.881046	103.729248	3.156870	0.000000	-2.041258	0.000000	0.000000	0.000000	-0.011298	-0.004307	0.041015	0.000000	0.000000	3.000000	21.000000	0.000000
1689.758952	0.163100	0.551517	-0.040688	84.249329	49.233788	108.232346	3.156870	0.000000	-2.041258	0.000000	0.000000	0.000000	-0.011298	-0.004307	0.041015	0.000000	0.000000	3.000000	21.000000	0.000000
1689.762285	0.162896	0.551446	-0.040450	84.249329	49.233788	108.232346	3.156870	0.000000	-2.041258	0.000000	0.000000	0.000000	-0.060998	-0.021293	0.071413	0.000000	0.000000	3.000000	21.000000	0.000000
1689.765619	0.162896	0.551446	-0.040450	84.249329	49.233788	108.232346	3.156870	0.000000	-2.041258	0.000000	0.000000	0.000000	-0.060998	-0.021293	0.071413	0.000000	0.000000	3.000000	21.000000	0.000000
1689.768952	0.162896	0.551446	-0.040450	83.961327	53.513256	112.134682	3.144821	0.000000	-2.022521	0.000000	0.000000	0.000000	-0.060998	-0.021293	0.071413	0.000000	0.000000	3.000000	21.000000	0.000000
1689.772285	0.162470	0.551333	-0.040140	83.961327	53.513256	112.134682	3.144821	0.000000	-2.022521	0.000000	0.000000	0.000000	-0.127863	-0.033651	0.093089	0.000000	0.000000	3.000000	21.000000	0.000000
1689.775619	0.162470	0.551333	-0.040140	83.961327	53.513256	112.134682	3.144821	0.000000	-2.022521	0.000000	0.000000	0.000000	-0.127863	-0.033651	0.093089	0.000000	0.000000	3.000000	21.000000	0.000000
1689.778952	0.162470	0.551333	-0.040140	83.580849	57.925011	116.213417	3.123511	0.000000	-2.007006	0.000000	0.000000	0.000000	-0.127863	-0.033651	0.093089	0.000000	0.000000	3.000000	21.000000	0.000000
1689.782285	0.161790	0.551212	-0.039778	83.580849	57.925011	116.213417	3.123511	0.000000	-2.007006	0.000000	0.000000	0.000000	-0.203940	-0.036345	0.108779	0.000000	0.000000	3.000000	21.000000	0.000000
1689.785619	0.161790	0.551212	-0.039778	83.580849	57.925011	116.213417	3.123511	0.000000	-2.007006	0.000000	0.000000	0.000000	-0.203940	-0.036345	0.108779	0.000000	0.000000	3.000000	21.000000	0.000000
1689.788952	0.161790	0.551212	-0.039778	83.104630	62.176701	120.634010	3.089521	0.000000	-1.988876	0.000000	0.000000	0.000000	-0.203940	-0.036345	0.108779	0.000000	0.000000	3.000000	21.000000	0.000000
1689.792285	0.161013	0.551107	-0.039430	83.104630	62.176701	120.634010	3.089521	0.000000	-1.988876	0.000000	0.000000	0.000000	-0.233087	-0.031687	0.104327	0.000000	0.000000	3.000000	21.000000	0.000000
1689.795619	0.161013	0.551107	-0.039430	83.104630	62.176701	120.634010	3.089521	0.000000	-1.988876	0.000000	0.000000	0.000000	-0.233087	-0.031687	0.104327	0.000000	0.000000	3.000000	21.000000	0.000000
1689.798952	0.161013	0.551107	-0.039430	82.544205	65.956139	124.931549	3.050673	0.000000	-1.971488	0.000000	0.000000	0.000000	-0.233087	-0.031687	0.104327	0.000000	0.000000	3.000000	21.000000	0.000000
1689.802285	0.160256	0.551106	-0.039209	82.544205	65.956139	124.931549	3.050673	0.000000	-1.971488	0.000000	0.000000	0.000000	-0.227297	-0.000313	0.066140	0.000000	0.000000	3.000000	21.000000	0.000000
1689.805619	0.160256	0.551106	-0.039209	82.544205	65.956139	124.931549	3.050673	0.000000	-1.971488	0.000000	0.000000	0.000000	-0.227297	-0.000313	0.066140	0.000000	0.000000	3.000000	21.000000	0.000000
1689.808952	0.160256	0.551106	-0.039209	82.025726	68.722656	128.034485	3.012790	0.000000	-1.960465	0.000000	0.000000	0.000000	-0.227297	-0.000313	0.066140	0.000000	0.000000	3.000000	21.000000	0.000000
1689.812285	0.159628	0.551177	-0.039127	82.025726	68.722656	128.034485	3.012790	0.000000	-1.960465	0.000000	0.000000	0.000000	-0.188459	0.021323	0.024716	0.000000	0.000000	3.000000	21.000000	0.000000
1689.815619	0.159628	0.551177	-0.039127	82.025726	68.722656	128.034485	3.012790	0.000000	-1.960465	0.000000	0.000000	0.000000	-0.188459	0.021323	0.024716	0.000000	0.000000	3.000000	21.000000	0.000000
1689.818952	0.159628	0.551177	-0.039127	81.710228	70.058266	129.422958	2.981381	0.000000	-1.956346	0.000000	0.000000	0.000000	-0.188459	0.021323	0.024716	0.000000	0.000000	3.000000	21.000000	0.000000
1689.822285	0.159628	0.551177	-0.039127	81.710228	70.058266	129.422958	2.981381	0.000000	-1.956346	0.000000	0.000000	0.000000	-0.188459	0.021323	0.024716	0.000000	0.000000	3.000000	21.000000	0.000000
1689.825619	0.159046	0.551319	-0.039221	81.710228	70.058266	129.422958	2.981381	0.000000	-1.956346	0.000000	0.000000	0.000000	-0.174410	0.042654	-0.028277	0.000000	0.000000	3.000000	21.000000	0.000000
1689.828952	0.159046	0.551319	-0.039221	81.696930	69.943443	129.255249	2.981381	0.000000	-1.956346	0.000000	0.000000	0.000000	-0.174410	0.042654	-0.028277	0.000000	0.000000	3.000000	21.000000	0.000000
1689.832285	0.158493	0.551517	-0.039363	81.696930	69.943443	129.255249	2.981381	0.000000	-1.956346	0.000000	0.000000	0.000000	-0.166012	0.059534	-0.042600	0.000000	0.000000	3.000000	21.000000	0.000000
1689.835619	0.158493	0.551517	-0.039363	81.696930	69.943443	129.255249	2.981381	0.000000	-1.956346	0.000000	0.000000	0.000000	-0.166012	0.059534	-0.042600	0.000000	0.000000	3.000000	21.000000	0.000000
1689.838952	0.158493	0.551517	-0.039363	81.832138	68.991417	128.111542	2.924644	0.000000	-1.968158	0.000000	0.000000	0.000000	-0.166012	0.059534	-0.042600	0.000000	0.000000	3.000000	21.000000	0.000000
1689.842285	0.158493	0.551517	-0.039363	81.832138	68.991417	128.111542	2.924644	0.000000	-1.968158	0.000000	0.000000	0.000000	-0.166012	0.059534	-0.042600	0.000000	0.000000	3.000000	21.000000	0.000000
1689.845619	0.158002	0.551731	-0.039580	81.832138	68.991417	128.111542	2.924644	0.000000	-1.968158	0.000000	0.000000	0.000000	-0.147136	0.064057	-0.065179	0.000000	0.000000	3.000000	21.000000	0.000000
1689.848952	0.158002	0.551731	-0.039580	82.025475	67.496887	126.289452	2.924644	0.000000	-1.968158	0.000000	0.000000	0.000000	-0.147136	0.064057	-0.065179	0.000000	0.000000	3.000000	21.000000	0.000000
1689.852285	0.157688	0.551928	-0.039814	82.025475	67.496887	126.289452	2.924644	0.000000	-1.968158	0.000000	0.000000	0.000000	-0.094421	0.059314	-0.070001	0.000000	0.000000	3.000000	21.000000	0.000000
1689.855619	0.157688	0.551928	-0.039814	82.025475	67.496887	126.289452	2.924644	0.000000	-1.968158	0.000000	0.000000	0.000000	-0.094421	0.059314	-0.070001	0.000000	0.000000	3.000000	21.000000	0.000000
1689.858952	0.157688	0.551928	-0.039814	82.246529	65.530159	123.908638	2.884384	0.000000	-1.990689	0.000000	0.000000	0.000000	-0.094421	0.059314	-0.070001	0.000000	0.000000	3.000000	21.000000	0.000000
1689.862285	0.157688	0.551928	-0.039814	82.246529	65.530159	123.908638	2.884384	0.000000	-1.990689	0.000000	0.000000	0.000000	-0.094421	0.059314	-0.070001	0.000000	0.000000	3.000000	21.000000	0.000000
1689.865619	0.157454	0.552151	-0.040013	82.246529	65.530159	123.908638	2.884384	0.000000	-1.990689	0.000000	0.000000	0.000000	-0.070078	0.066908	-0.059721	0.000000	0.000000	3.000000	21.000000	0.000000
1689.868952	0.157454	0.552151	-0.040013	82.500328	63.127457	121.009956	2.884384	0.000000	-1.990689	0.000000	0.000000	0.000000	-0.070078	0.066908	-0.059721	0.000000	0.000000	3.000000	21.000000	0.000000
1689.872285	0.157224	0.552325	-0.040202	82.500328	63.127457	121.009956	2.884384	0.000000	-1.990689	0.000000	0.000000	0.000000	-0.068949	0.052199	-0.056875	0.000000	0.000000	3.000000	21.000000	0.000000
1689.875619	0.157224	0.552325	-0.040202	82.500328	63.127457	121.009956	2.884384	0.000000	-1.990689	0.000000	0.000000	0.000000	-0.068949	0.052199	-0.056875	0.000000	0.000000	3.000000	21.000000	0.000000
1689.878952	0.157224	0.552325	-0.040202	82.786697	60.613216	117.965866	2.861213	0.000000	-2.010121	0.000000	0.000000	0.000000	-0.068949	0.052199	-0.056875	0.000000	0.000000	3.000000	21.000000	0.000000
1689.882285	0.156954	0.552460	-0.040320	82.786697	60.613216	117.965866	2.861213	0.000000	-2.010121	0.000000	0.000000	0.000000	-0.081146	0.040268	-0.035413	0.000000	0.000000	3.000000	21.000000	0.000000
1689.885619	0.156954	0.552460	-0.040320	82.786697	60.613216	117.965866	2.861213	0.000000	-2.010121	0.000000	0.000000	0.000000	-0.081146	0.040268	-0.035413	0.000000	0.000000	3.000000	21.000000	0.000000
1689.888952	0.156954	0.552460	-0.040320	83.068848	58.181164	115.044426	2.847688	0.000000	-2.016023	0.000000	0.000000	0.000000	-0.081146	0.040268	-0.035413	0.000000	0.000000	3.000000	21.000000	0.000000
1689.892285	0.156588	0.552545	-0.040392	83.068848	58.181164	115.044426	2.847688	0.000000	-2.016023	0.000000	0.000000	0.000000	-0.109685	0.025616	-0.021399	0.000000	0.000000	3.000000	21.000000	0.000000
1689.895619	0.156588	0.552545	-0.040392	83.068848	58.181164	115.044426	2.847688	0.000000	-2.016023	0.000000	0.000000	0.000000	-0.109685	0.025616	-0.021399	0.000000	0.000000	3.000000	21.000000	0.000000
1689.898952	0.156588	0.552545	-0.040392	83.278152	56.239761	112.765991	2.829408	0.000000	-2.019590	0.000000	0.000000	0.000000	-0.109685	0.025616	-0.021399	0.000000	0.000000	3.000000	21.000000	0.000000
1689.902285	0.156588	0.552545	-0.040392	83.278152	56.239761	112.765991	2.829408	0.000000	-2.019590	0.000000	0.000000	0.000000	-0.109685	0.025616	-0.021399	0.000000	0.000000	3.000000	21.000000	0.000000
1689.905619	0.156045	0.552580	-0.040456	83.278152	56.239761	112.765991	2.829408	0.000000	-2.019590	0.000000	0.000000	0.000000	-0.162978	0.010557	-0.019371	0.000000	0.000000	3.000000	21.000000	0.000000
1689.908952	0.156045	0.552580	-0.040456	83.358932	55.593498	112.068085	2.829408	0.000000	-2.019590	0.000000	0.000000	0.000000	-0.162978	0.010557	-0.019371	0.000000	0.000000	3.000000	21.000000	0.000000
1689.912285	0.155311	0.552532	-0.040550	83.358932	55.593498	112.068085	2.829408	0.000000	-2.019590	0.000000	0.000000	0.000000	-0.220091	-0.014513	-0.027997	0.000000	0.000000	3.000000	21.000000	0.000000
1689.915619	0.155311	0.552532	-0.040550	83.358932	55.593498	112.068085	2.829408	0.000000	-2.019590	0.000000	0.000000	0.000000	-0.220091	-0.014513	-0.027997	0.000000	0.000000	3.000000	21.000000	0.000000
1689.918952	0.155311	0.552532	-0.040550	83.344154	56.060471	112.714890	2.765562	0.000000	-2.027484	0.000000	0.000000	0.000000	-0.220091	-0.014513	-0.027997	0.000000	0.000000	3.000000	21.000000	0.000000
1689.922285	0.155311	0.552532	-0.040550	83.344154	56.060471	112.714890	2.765562	0.000000	-2.027484	0.000000	0.000000	0.000000	-0.220091	-0.014513	-0.027997	0.000000	0.000000	3.000000	21.000000	0.000000
1689.925619	0.154482	0.552409	-0.040662	83.344154	56.060471	112.714890	2.765562	0.000000	-2.027484	0.000000	0.000000	0.000000	-0.248921	-0.036816	-0.033818	0.000000	0.000000	3.000000	21.000000	0.000000
1689.928952	0.153554	0.552236	-0.040800	83.309242	56.869492	113.764450	2.765562	0.000000	-2.027484	0.000000	0.000000	0.000000	-0.278213	-0.051799	-0.041298	0.000000	0.000000	3.000000	21.000000	0.000000
1689.932285	0.153554	0.552236	-0.040800	83.309242	56.869492	113.764450	2.765562	0.000000	-2.027484	0.000000	0.000000	0.000000	-0.278213	-0.051799	-0.041298	0.000000	0.000000	3.000000	21.000000	0.000000
1689.935619	0.153554	0.552236	-0.040800	83.309242	56.869492	113.764450	2.765562	0.000000	-2.027484	0.000000	0.000000	0.000000	-0.278213	-0.051799	-0.041298	0.000000	0.000000	3.000000	21.000000	0.000000
1689.938952	0.152349	0.551962	-0.041027	83.249565	58.076328	115.317169	2.677706	0.000000	-2.040004	0.000000	0.000000	0.000000	-0.361488	-0.082174	-0.068202	0.000000	0.000000	3.000000	21.000000	0.000000
1689.942285	0.152349	0.551962	-0.041027	83.249565	58.076328	115.317169	2.677706	0.000000	-2.040004	0.000000	0.000000	0.000000	-0.361488	-0.082174	-0.068202	0.000000	0.000000	3.000000	21.000000	0.000000
1689.945619	0.152349	0.551962	-0.041027	83.249565	58.076328	115.317169	2.677706	0.000000	-2.040004	0.000000	0.000000	0.000000	-0.361488	-0.082174	-0.068202	0.000000	0.000000	3.000000	21.000000	0.000000
1689.948952	0.151081	0.551622	-0.041314	83.167633	59.585075	117.236580	2.617459	0.000000	-2.051371	0.000000	0.000000	0.000000	-0.380436	-0.102017	-0.086064	0.000000	0.000000	3.000000	21.000000	0.000000
1689.952285	0.151081	0.551622	-0.041314	83.167633	59.585075	117.236580	2.617459	0.000000	-2.051371	0.000000	0.000000	0.000000	-0.380436	-0.102017	-0.086064	0.000000	0.000000	3.000000	21.000000	0.000000
1689.955619	0.151081	0.551622	-0.041314	83.167633	59.585075	117.236580	2.617459	0.000000	-2.051371	0.000000	0.000000	0.000000	-0.380436	-0.102017	-0.086064	0.000000	0.000000	3.000000	21.000000	0.000000
1689.958952	0.149768	0.551241	-0.041673	83.075302	61.178696	119.234886	2.554053	0.000000	-2.065715	0.000000	0.000000	0.000000	-0.393833	-0.114555	-0.107749	0.000000	0.000000	3.000000	21.000000	0.000000
1689.962285	0.149768	0.551241	-0.041673	83.075302	61.178696	119.234886	2.554053	0.000000	-2.065715	0.000000	0.000000	0.000000	-0.393833	-0.114555	-0.107749	0.000000	0.000000	3.000000	21.000000	0.000000
1689.965619	0.149768	0.551241	-0.041673	83.075302	61.178696	119.234886	2.554053	0.000000	-2.065715	0.000000	0.000000	0.000000	-0.393833	-0.114555	-0.107749	0.000000	0.000000	3.000000	21.000000	0.000000
1689.968952	0.148400	0.550810	-0.042076	82.998680	62.659172	120.910294	2.488414	0.000000	-2.083673	0.000000	0.000000	0.000000	-0.410568	-0.129261	-0.120775	0.000000	0.000000	3.000000	21.000000	0.000000
1689.972285	0.148400	0.550810	-0.042076	82.998680	62.659172	120.910294	2.488414	0.000000	-2.083673	0.000000	0.000000	0.000000	-0.410568	-0.129261	-0.120775	0.000000	0.000000	3.000000	21.000000	0.000000
1689.975619	0.148400	0.550810	-0.042076	82.998680	62.659172	120.910294	2.488414	0.000000	-2.083673	0.000000	0.000000	0.000000	-0.410568	-0.129261	-0.120775	0.000000	0.000000	3.000000	21.000000	0.000000
1689.978952	0.147016	0.550356	-0.042472	82.955658	63.829212	121.815430	2.419986	0.000000	-2.103802	0.000000	0.000000	0.000000	-0.415125	-0.136208	-0.118795	0.000000	0.000000	3.000000	21.000000	0.000000
1689.982285	0.147016	0.550356	-0.042472	82.955658	63.829212	121.815430	2.419986	0.000000	-2.103802	0.000000	0.000000	0.000000	-0.415125	-0.136208	-0.118795	0.000000	0.000000	3.000000	21.000000	0.000000
1689.985619	0.147016	0.550356	-0.042472	82.955658	63.829212	121.815430	2.419986	0.000000	-2.103802	0.000000	0.000000	0.000000	-0.415125	-0.136208	-0.118795	0.000000	0.000000	3.000000	21.000000	0.000000
1689.988952	0.145570	0.549886	-0.042870	82.945892	64.583061	122.206345	2.350799	0.000000	-2.123601	0.000000	0.000000	0.000000	-0.433836	-0.140906	-0.119482	0.000000	0.000000	3.000000	21.000000	0.000000
1689.992285	0.145570	0.549886	-0.042870	82.945892	64.583061	122.206345	2.350799	0.000000	-2.123601	0.000000	0.000000	0.000000	-0.433836	-0.140906	-0.119482	0.000000	0.000000	3.000000	21.000000	0.000000
1689.995619	0.145570	0.549886	-0.042870	82.945892	64.583061	122.206345	2.350799	0.000000	-2.123601	0.000000	0.000000	0.000000	-0.433836	-0.140906	-0.119482	0.000000	0.000000	3.000000	21.000000	0.000000
1689.998952	0.144078	0.549411	-0.043162	82.934669	64.741020	122.260223	2.278493	0.000000	-2.143515	0.000000	0.000000	0.000000	-0.447603	-0.142401	-0.087438	0.000000	0.000000	3.000000	21.000000	0.000000
1690.002285	0.144078	0.549411	-0.043162	82.934669	64.741020	122.260223	2.278493	0.000000	-2.143515	0.000000	0.000000	0.000000	-0.447603	-0.142401	-0.087438	0.000000	0.000000	3.000000	21.000000	0.000000
1690.005619	0.144078	0.549411	-0.043162	82.934669	64.741020	122.260223	2.278493	0.000000	-2.143515	0.000000	0.000000	0.000000	-0.447603	-0.142401	-0.087438	0.000000	0.000000	3.000000	21.000000	0.000000
1690.008952	0.142568	0.548987	-0.043392	82.875832	64.298714	122.004723	2.203893	0.000000	-2.158088	0.000000	0.000000	0.000000	-0.453045	-0.127307	-0.069197	0.000000	0.000000	3.000000	21.000000	0.000000
1690.012285	0.142568	0.548987	-0.043392	82.875832	64.298714	122.004723	2.203893	0.000000	-2.158088	0.000000	0.000000	0.000000	-0.453045	-0.127307	-0.069197	0.000000	0.000000	3.000000	21.000000	0.000000
1690.015619	0.142568	0.548987	-0.043392	82.875832	64.298714	122.004723	2.203893	0.000000	-2.158088	0.000000	0.000000	0.000000	-0.453045	-0.127307	-0.069197	0.000000	0.000000	3.000000	21.000000	0.000000
1690.018952	0.141205	0.548581	-0.043589	82.750885	63.745323	121.619774	2.128386	0.000000	-2.169621	0.000000	0.000000	0.000000	-0.408679	-0.121720	-0.058855	0.000000	0.000000	3.000000	21.000000	0.000000
1690.022285	0.141205	0.548581	-0.043589	82.750885	63.745323	121.619774	2.128386	0.000000	-2.169621	0.000000	0.000000	0.000000	-0.408679	-0.121720	-0.058855	0.000000	0.000000	3.000000	21.000000	0.000000
1690.025619	0.141205	0.548581	-0.043589	82.750885	63.745323	121.619774	2.128386	0.000000	-2.169621	0.000000	0.000000	0.000000	-0.408679	-0.121720	-0.058855	0.000000	0.000000	3.000000	21.000000	0.000000
1690.028952	0.140079	0.548225	-0.043809	82.556870	63.409550	121.245995	2.060272	0.000000	-2.179430	0.000000	0.000000	0.000000	-0.337866	-0.106789	-0.066203	0.000000	0.000000	3.000000	21.000000	0.000000
1690.032285	0.140079	0.548225	-0.043809	82.556870	63.409550	121.245995	2.060272	0.000000	-2.179430	0.000000	0.000000	0.000000	-0.337866	-0.106789	-0.066203	0.000000	0.000000	3.000000	21.000000	0.000000
1690.035619	0.140079	0.548225	-0.043809	82.556870	63.409550	121.245995	2.060272	0.000000	-2.179430	0.000000	0.000000	0.000000	-0.337866	-0.106789	-0.066203	0.000000	0.000000	3.000000	21.000000	0.000000
1690.038952	0.139131	0.547870	-0.044093	82.335861	63.303989	121.171707	2.003962	0.000000	-2.190464	0.000000	0.000000	0.000000	-0.284447	-0.106605	-0.085069	0.000000	0.000000	3.000000	21.000000	0.000000
1690.042285	0.139131	0.547870	-0.044093	82.335861	63.303989	121.171707	2.003962	0.000000	-2.190464	0.000000	0.000000	0.000000	-0.284447	-0.106605	-0.085069	0.000000	0.000000	3.000000	21.000000	0.000000
1690.045619	0.139131	0.547870	-0.044093	82.335861	63.303989	121.171707	2.003962	0.000000	-2.190464	0.000000	0.000000	0.000000	-0.284447	-0.106605	-0.085069	0.000000	0.000000	3.000000	21.000000	0.000000
1690.048952	0.139131	0.547870	-0.044093	82.142647	63.203663	121.386353	1.956553	0.000000	-2.204642	0.000000	0.000000	0.000000	-0.284447	-0.106605	-0.085069	0.000000	0.000000	3.000000	21.000000	0.000000
1690.052285	0.138306	0.547555	-0.044405	82.142647	63.203663	121.386353	1.956553	0.000000	-2.204642	0.000000	0.000000	0.000000	-0.247434	-0.094405	-0.093684	0.000000	0.000000	3.000000	21.000000	0.000000
1690.055619	0.138306	0.547555	-0.044405	82.142647	63.203663	121.386353	1.956553	0.000000	-2.204642	0.000000	0.000000	0.000000	-0.247434	-0.094405	-0.093684	0.000000	0.000000	3.000000	21.000000	0.000000
1690.058952	0.137599	0.547265	-0.044763	82.046951	62.754448	121.094025	1.956553	0.000000	-2.204642	0.000000	0.000000	0.000000	-0.212306	-0.087131	-0.107434	0.000000	0.000000	3.000000	21.000000	0.000000
1690.062285	0.137599	0.547265	-0.044763	82.046951	62.754448	121.094025	1.956553	0.000000	-2.204642	0.000000	0.000000	0.000000	-0.212306	-0.087131	-0.107434	0.000000	0.000000	3.000000	21.000000	0.000000
1690.065619	0.137599	0.547265	-0.044763	82.046951	62.754448	121.094025	1.956553	0.000000	-2.204642	0.000000	0.000000	0.000000	-0.212306	-0.087131	-0.107434	0.000000	0.000000	3.000000	21.000000	0.000000
1690.068952	0.137599	0.547265	-0.044763	82.049644	62.104191	120.450562	1.879930	0.000000	-2.238162	0.000000	0.000000	0.000000	-0.212306	-0.087131	-0.107434	0.000000	0.000000	3.000000	21.000000	0.000000
1690.072285	0.137029	0.546975	-0.045168	82.049644	62.104191	120.450562	1.879930	0.000000	-2.238162	0.000000	0.000000	0.000000	-0.170925	-0.087025	-0.121544	0.000000	0.000000	3.000000	21.000000	0.000000
1690.075619	0.137029	0.546975	-0.045168	82.049644	62.104191	120.450562	1.879930	0.000000	-2.238162	0.000000	0.000000	0.000000	-0.170925	-0.087025	-0.121544	0.000000	0.000000	3.000000	21.000000	0.000000
1690.078952	0.136559	0.546686	-0.045537	82.095947	61.299923	119.573280	1.879930	0.000000	-2.238162	0.000000	0.000000	0.000000	-0.140956	-0.086477	-0.110671	0.000000	0.000000	3.000000	21.000000	0.000000
1690.082285	0.136559	0.546686	-0.045537	82.095947	61.299923	119.573280	1.879930	0.000000	-2.238162	0.000000	0.000000	0.000000	-0.140956	-0.086477	-0.110671	0.000000	0.000000	3.000000	21.000000	0.000000
1690.085619	0.136559	0.546686	-0.045537	82.095947	61.299923	119.573280	1.879930	0.000000	-2.238162	0.000000	0.000000	0.000000	-0.140956	-0.086477	-0.110671	0.000000	0.000000	3.000000	21.000000	0.000000
1690.088952	0.136559	0.546686	-0.045537	82.180130	60.143478	118.238770	1.827950	0.000000	-2.276864	0.000000	0.000000	0.000000	-0.140956	-0.086477	-0.110671	0.000000	0.000000	3.000000	21.000000	0.000000
1690.092285	0.136222	0.546384	-0.045901	82.180130	60.143478	118.238770	1.827950	0.000000	-2.276864	0.000000	0.000000	0.000000	-0.101153	-0.090841	-0.108969	0.000000	0.000000	3.000000	21.000000	0.000000
1690.095619	0.136222	0.546384	-0.045901	82.180130	60.143478	118.238770	1.827950	0.000000	-2.276864	0.000000	0.000000	0.000000	-0.101153	-0.090841	-0.108969	0.000000	0.000000	3.000000	21.000000	0.000000
1690.098952	0.136042	0.546083	-0.046246	82.291283	58.596031	116.416054	1.827950	0.000000	-2.276864	0.000000	0.000000	0.000000	-0.053827	-0.090293	-0.103698	0.000000	0.000000	3.000000	21.000000	0.000000
1690.102285	0.136042	0.546083	-0.046246	82.291283	58.596031	116.416054	1.827950	0.000000	-2.276864	0.000000	0.000000	0.000000	-0.053827	-0.090293	-0.103698	0.000000	0.000000	3.000000	21.000000	0.000000
1690.105619	0.136042	0.546083	-0.046246	82.291283	58.596031	116.416054	1.827950	0.000000	-2.276864	0.000000	0.000000	0.000000	-0.053827	-0.090293	-0.103698	0.000000	0.000000	3.000000	21.000000	0.000000
1690.108952	0.136042	0.546083	-0.046246	82.439217	56.775879	114.225296	1.802120	0.000000	-2.312309	0.000000	0.000000	0.000000	-0.053827	-0.090293	-0.103698	0.000000	0.000000	3.000000	21.000000	0.000000
1690.112285	0.135981	0.545758	-0.046626	82.439217	56.775879	114.225296	1.802120	0.000000	-2.312309	0.000000	0.000000	0.000000	-0.018287	-0.097276	-0.114038	0.000000	0.000000	3.000000	21.000000	0.000000
1690.115619	0.135981	0.545758	-0.046626	82.439217	56.775879	114.225296	1.802120	0.000000	-2.312309	0.000000	0.000000	0.000000	-0.018287	-0.097276	-0.114038	0.000000	0.000000	3.000000	21.000000	0.000000
1690.118952	0.136064	0.545427	-0.047029	82.603683	54.595112	111.590630	1.802120	0.000000	-2.312309	0.000000	0.000000	0.000000	0.024789	-0.099373	-0.120897	0.000000	0.000000	3.000000	21.000000	0.000000
1690.122285	0.136064	0.545427	-0.047029	82.603683	54.595112	111.590630	1.802120	0.000000	-2.312309	0.000000	0.000000	0.000000	0.024789	-0.099373	-0.120897	0.000000	0.000000	3.000000	21.000000	0.000000
1690.125619	0.136064	0.545427	-0.047029	82.603683	54.595112	111.590630	1.802120	0.000000	-2.312309	0.000000	0.000000	0.000000	0.024789	-0.099373	-0.120897	0.000000	0.000000	3.000000	21.000000	0.000000
1690.128952	0.136064	0.545427	-0.047029	82.783249	51.994678	108.452736	1.803203	0.000000	-2.351465	0.000000	0.000000	0.000000	0.024789	-0.099373	-0.120897	0.000000	0.000000	3.000000	21.000000	0.000000
1690.132285	0.136199	0.545080	-0.047470	82.783249	51.994678	108.452736	1.803203	0.000000	-2.351465	0.000000	0.000000	0.000000	0.040353	-0.104101	-0.132233	0.000000	0.000000	3.000000	21.000000	0.000000
1690.135619	0.136199	0.545080	-0.047470	82.783249	51.994678	108.452736	1.803203	0.000000	-2.351465	0.000000	0.000000	0.000000	0.040353	-0.104101	-0.132233	0.000000	0.000000	3.000000	21.000000	0.000000
1690.138952	0.136356	0.544773	-0.047904	82.961739	49.031410	104.900391	1.803203	0.000000	-2.351465	0.000000	0.000000	0.000000	0.047350	-0.092061	-0.130224	0.000000	0.000000	3.000000	21.000000	0.000000
1690.142285	0.136356	0.544773	-0.047904	82.961739	49.031410	104.900391	1.803203	0.000000	-2.351465	0.000000	0.000000	0.000000	0.047350	-0.092061	-0.130224	0.000000	0.000000	3.000000	21.000000	0.000000
1690.145619	0.136356	0.544773	-0.047904	82.961739	49.031410	104.900391	1.803203	0.000000	-2.351465	0.000000	0.000000	0.000000	0.047350	-0.092061	-0.130224	0.000000	0.000000	3.000000	21.000000	0.000000
1690.148952	0.136356	0.544773	-0.047904	83.099648	45.935982	101.238655	1.817821	0.000000	-2.395207	0.000000	0.000000	0.000000	0.047350	-0.092061	-0.130224	0.000000	0.000000	3.000000	21.000000	0.000000
1690.152285	0.136576	0.544506	-0.048344	83.099648	45.935982	101.238655	1.817821	0.000000	-2.395207	0.000000	0.000000	0.000000	0.065996	-0.080043	-0.132085	0.000000	0.000000	3.000000	21.000000	0.000000
1690.155619	0.136576	0.544506	-0.048344	83.099648	45.935982	101.238655	1.817821	0.000000	-2.395207	0.000000	0.000000	0.000000	0.065996	-0.080043	-0.132085	0.000000	0.000000	3.000000	21.000000	0.000000
1690.158952	0.136847	0.544297	-0.048697	83.154327	43.089993	97.902596	1.817821	0.000000	-2.395207	0.000000	0.000000	0.000000	0.081148	-0.062848	-0.105625	0.000000	0.000000	3.000000	21.000000	0.000000
1690.162285	0.136847	0.544297	-0.048697	83.154327	43.089993	97.902596	1.817821	0.000000	-2.395207	0.000000	0.000000	0.000000	0.081148	-0.062848	-0.105625	0.000000	0.000000	3.000000	21.000000	0.000000
1690.165619	0.136847	0.544297	-0.048697	83.154327	43.089993	97.902596	1.817821	0.000000	-2.395207	0.000000	0.000000	0.000000	0.081148	-0.062848	-0.105625	0.000000	0.000000	3.000000	21.000000	0.000000
1690.168952	0.136847	0.544297	-0.048697	83.110573	41.000351	95.487907	1.842345	0.000000	-2.434826	0.000000	0.000000	0.000000	0.081148	-0.062848	-0.105625	0.000000	0.000000	3.000000	21.000000	0.000000
1690.172285	0.137116	0.544136	-0.048988	83.110573	41.000351	95.487907	1.842345	0.000000	-2.434826	0.000000	0.000000	0.000000	0.080642	-0.048298	-0.087469	0.000000	0.000000	3.000000	21.000000	0.000000
1690.175619	0.137116	0.544136	-0.048988	83.110573	41.000351	95.487907	1.842345	0.000000	-2.434826	0.000000	0.000000	0.000000	0.080642	-0.048298	-0.087469	0.000000	0.000000	3.000000	21.000000	0.000000
1690.178952	0.137116	0.544136	-0.048988	82.963608	40.132595	94.529488	1.842345	0.000000	-2.434826	0.000000	0.000000	0.000000	0.080642	-0.048298	-0.087469	0.000000	0.000000	3.000000	21.000000	0.000000
1690.182285	0.137116	0.544136	-0.048988	82.963608	40.132595	94.529488	1.842345	0.000000	-2.434826	0.000000	0.000000	0.000000	0.080642	-0.048298	-0.087469	0.000000	0.000000	3.000000	21.000000	0.000000
1690.185619	0.137451	0.544017	-0.049146	82.963608	40.132595	94.529488	1.842345	0.000000	-2.434826	0.000000	0.000000	0.000000	0.100499	-0.035669	-0.047436	0.000000	0.000000	3.000000	21.000000	0.000000
1690.188952	0.137792	0.543939	-0.049221	82.798073	39.875507	94.285049	1.855785	0.000000	-2.449404	0.000000	0.000000	0.000000	0.102430	-0.023397	-0.022496	0.000000	0.000000	3.000000	21.000000	0.000000
1690.192285	0.137792	0.543939	-0.049221	82.798073	39.875507	94.285049	1.855785	0.000000	-2.449404	0.000000	0.000000	0.000000	0.102430	-0.023397	-0.022496	0.000000	0.000000	3.000000	21.000000	0.000000
1690.195619	0.137792	0.543939	-0.049221	82.798073	39.875507	94.285049	1.855785	0.000000	-2.449404	0.000000	0.000000	0.000000	0.102430	-0.023397	-0.022496	0.000000	0.000000	3.000000	21.000000	0.000000
1690.198952	0.137792	0.543939	-0.049221	82.658585	39.755302	94.187508	1.889606	0.000000	-2.461059	0.000000	0.000000	0.000000	0.102430	-0.023397	-0.022496	0.000000	0.000000	3.000000	21.000000	0.000000
1690.202285	0.138089	0.543870	-0.049236	82.658585	39.755302	94.187508	1.889606	0.000000	-2.461059	0.000000	0.000000	0.000000	0.089123	-0.020827	-0.004480	0.000000	0.000000	3.000000	21.000000	0.000000
1690.205619	0.138089	0.543870	-0.049236	82.658585	39.755302	94.187508	1.889606	0.000000	-2.461059	0.000000	0.000000	0.000000	0.089123	-0.020827	-0.004480	0.000000	0.000000	3.000000	21.000000	0.000000
1690.208952	0.138089	0.543870	-0.049236	82.548332	39.884342	94.364868	1.889606	0.000000	-2.461059	0.000000	0.000000	0.000000	0.089123	-0.020827	-0.004480	0.000000	0.000000	3.000000	21.000000	0.000000
1690.212285	0.138089	0.543870	-0.049236	82.548332	39.884342	94.364868	1.889606	0.000000	-2.461059	0.000000	0.000000	0.000000	0.089123	-0.020827	-0.004480	0.000000	0.000000	3.000000	21.000000	0.000000
1690.215619	0.138418	0.543832	-0.049222	82.548332	39.884342	94.364868	1.889606	0.000000	-2.461059	0.000000	0.000000	0.000000	0.098623	-0.011165	0.004339	0.000000	0.000000	3.000000	21.000000	0.000000
1690.218952	0.138418	0.543832	-0.049222	82.457047	40.396805	94.970367	1.904460	0.000000	-2.461806	0.000000	0.000000	0.000000	0.098623	-0.011165	0.004339	0.000000	0.000000	3.000000	21.000000	0.000000
1690.222285	0.138418	0.543832	-0.049222	82.457047	40.396805	94.970367	1.904460	0.000000	-2.461806	0.000000	0.000000	0.000000	0.098623	-0.011165	0.004339	0.000000	0.000000	3.000000	21.000000	0.000000
1690.225619	0.138418	0.543832	-0.049222	82.457047	40.396805	94.970367	1.904460	0.000000	-2.461806	0.000000	0.000000	0.000000	0.098623	-0.011165	0.004339	0.000000	0.000000	3.000000	21.000000	0.000000
1690.228952	0.139147	0.543852	-0.049238	82.384087	41.247921	95.961617	1.920898	0.000000	-2.461083	0.000000	0.000000	0.000000	0.218736	0.005889	-0.004867	0.000000	0.000000	3.000000	21.000000	0.000000
1690.232285	0.139147	0.543852	-0.049238	82.384087	41.247921	95.961617	1.920898	0.000000	-2.461083	0.000000	0.000000	0.000000	0.218736	0.005889	-0.004867	0.000000	0.000000	3.000000	21.000000	0.000000
1690.235619	0.139147	0.543852	-0.049238	82.384087	41.247921	95.961617	1.920898	0.000000	-2.461083	0.000000	0.000000	0.000000	0.218736	0.005889	-0.004867	0.000000	0.000000	3.000000	21.000000	0.000000
1690.238952	0.139147	0.543852	-0.049238	82.304024	42.258377	97.142670	1.957354	0.000000	-2.461894	0.000000	0.000000	0.000000	0.218736	0.005889	-0.004867	0.000000	0.000000	3.000000	21.000000	0.000000
1690.242285	0.139520	0.543917	-0.049285	82.304024	42.258377	97.142670	1.957354	0.000000	-2.461894	0.000000	0.000000	0.000000	0.111980	0.019324	-0.014024	0.000000	0.000000	3.000000	21.000000	0.000000
1690.245619	0.139520	0.543917	-0.049285	82.304024	42.258377	97.142670	1.957354	0.000000	-2.461894	0.000000	0.000000	0.000000	0.111980	0.019324	-0.014024	0.000000	0.000000	3.000000	21.000000	0.000000
1690.248952	0.139520	0.543917	-0.049285	82.223198	43.222252	98.271530	1.957354	0.000000	-2.461894	0.000000	0.000000	0.000000	0.111980	0.019324	-0.014024	0.000000	0.000000	3.000000	21.000000	0.000000
1690.252285	0.139520	0.543917	-0.049285	82.223198	43.222252	98.271530	1.957354	0.000000	-2.461894	0.000000	0.000000	0.000000	0.111980	0.019324	-0.014024	0.000000	0.000000	3.000000	21.000000	0.000000
1690.255619	0.139900	0.543997	-0.049314	82.223198	43.222252	98.271530	1.957354	0.000000	-2.461894	0.000000	0.000000	0.000000	0.113839	0.024127	-0.008710	0.000000	0.000000	3.000000	21.000000	0.000000
1690.258952	0.140238	0.544076	-0.049400	82.148827	44.049938	99.240837	1.976017	0.000000	-2.464231	0.000000	0.000000	0.000000	0.101538	0.023809	-0.025766	0.000000	0.000000	3.000000	21.000000	0.000000
1690.262285	0.140238	0.544076	-0.049400	82.148827	44.049938	99.240837	1.976017	0.000000	-2.464231	0.000000	0.000000	0.000000	0.101538	0.023809	-0.025766	0.000000	0.000000	3.000000	21.000000	0.000000
1690.265619	0.140238	0.544076	-0.049400	82.148827	44.049938	99.240837	1.976017	0.000000	-2.464231	0.000000	0.000000	0.000000	0.101538	0.023809	-0.025766	0.000000	0.000000	3.000000	21.000000	0.000000
1690.268952	0.140617	0.544132	-0.049495	82.081749	44.756321	100.057297	2.011914	0.000000	-2.469978	0.000000	0.000000	0.000000	0.113593	0.016727	-0.028513	0.000000	0.000000	3.000000	21.000000	0.000000
1690.272285	0.140617	0.544132	-0.049495	82.081749	44.756321	100.057297	2.011914	0.000000	-2.469978	0.000000	0.000000	0.000000	0.113593	0.016727	-0.028513	0.000000	0.000000	3.000000	21.000000	0.000000
1690.275619	0.140617	0.544132	-0.049495	82.081749	44.756321	100.057297	2.011914	0.000000	-2.469978	0.000000	0.000000	0.000000	0.113593	0.016727	-0.028513	0.000000	0.000000	3.000000	21.000000	0.000000
1690.278952	0.140617	0.544132	-0.049495	82.021027	45.452408	100.852608	2.030845	0.000000	-2.474730	0.000000	0.000000	0.000000	0.113593	0.016727	-0.028513	0.000000	0.000000	3.000000	21.000000	0.000000
1690.282285	0.141040	0.544179	-0.049651	82.021027	45.452408	100.852608	2.030845	0.000000	-2.474730	0.000000	0.000000	0.000000	0.126779	0.014144	-0.046814	0.000000	0.000000	3.000000	21.000000	0.000000
1690.285619	0.141040	0.544179	-0.049651	82.021027	45.452408	100.852608	2.030845	0.000000	-2.474730	0.000000	0.000000	0.000000	0.126779	0.014144	-0.046814	0.000000	0.000000	3.000000	21.000000	0.000000
1690.288952	0.141483	0.544203	-0.049809	81.963249	46.140614	101.628258	2.030845	0.000000	-2.474730	0.000000	0.000000	0.000000	0.132994	0.007067	-0.047616	0.000000	0.000000	3.000000	21.000000	0.000000
1690.292285	0.141483	0.544203	-0.049809	81.963249	46.140614	101.628258	2.030845	0.000000	-2.474730	0.000000	0.000000	0.000000	0.132994	0.007067	-0.047616	0.000000	0.000000	3.000000	21.000000	0.000000
1690.295619	0.141483	0.544203	-0.049809	81.963249	46.140614	101.628258	2.030845	0.000000	-2.474730	0.000000	0.000000	0.000000	0.132994	0.007067	-0.047616	0.000000	0.000000	3.000000	21.000000	0.000000
1690.298952	0.141483	0.544203	-0.049809	81.904274	46.864574	102.441765	2.074141	0.000000	-2.490468	0.000000	0.000000	0.000000	0.132994	0.007067	-0.047616	0.000000	0.000000	3.000000	21.000000	0.000000
1690.302285	0.141970	0.544218	-0.050029	81.904274	46.864574	102.441765	2.074141	0.000000	-2.490468	0.000000	0.000000	0.000000	0.146101	0.004472	-0.065986	0.000000	0.000000	3.000000	21.000000	0.000000
1690.305619	0.141970	0.544218	-0.050029	81.904274	46.864574	102.441765	2.074141	0.000000	-2.490468	0.000000	0.000000	0.000000	0.146101	0.004472	-0.065986	0.000000	0.000000	3.000000	21.000000	0.000000
1690.308952	0.142490	0.544193	-0.050277	81.844528	47.653118	103.330414	2.074141	0.000000	-2.490468	0.000000	0.000000	0.000000	0.156172	-0.007433	-0.074278	0.000000	0.000000	3.000000	21.000000	0.000000
1690.312285	0.142490	0.544193	-0.050277	81.844528	47.653118	103.330414	2.074141	0.000000	-2.490468	0.000000	0.000000	0.000000	0.156172	-0.007433	-0.074278	0.000000	0.000000	3.000000	21.000000	0.000000
1690.315619	0.142490	0.544193	-0.050277	81.844528	47.653118	103.330414	2.074141	0.000000	-2.490468	0.000000	0.000000	0.000000	0.156172	-0.007433	-0.074278	0.000000	0.000000	3.000000	21.000000	0.000000
1690.318952	0.142490	0.544193	-0.050277	81.788216	48.421162	104.190407	2.124519	0.000000	-2.513845	0.000000	0.000000	0.000000	0.156172	-0.007433	-0.074278	0.000000	0.000000	3.000000	21.000000	0.000000
1690.322285	0.143004	0.544152	-0.050543	81.788216	48.421162	104.190407	2.124519	0.000000	-2.513845	0.000000	0.000000	0.000000	0.154147	-0.012262	-0.079881	0.000000	0.000000	3.000000	21.000000	0.000000
1690.325619	0.143004	0.544152	-0.050543	81.788216	48.421162	104.190407	2.124519	0.000000	-2.513845	0.000000	0.000000	0.000000	0.154147	-0.012262	-0.079881	0.000000	0.000000	3.000000	21.000000	0.000000
1690.328952	0.143511	0.544095	-0.050828	81.734230	49.150948	105.004906	2.124519	0.000000	-2.513845	0.000000	0.000000	0.000000	0.152102	-0.017079	-0.085480	0.000000	0.000000	3.000000	21.000000	0.000000
1690.332285	0.143511	0.544095	-0.050828	81.734230	49.150948	105.004906	2.124519	0.000000	-2.513845	0.000000	0.000000	0.000000	0.152102	-0.017079	-0.085480	0.000000	0.000000	3.000000	21.000000	0.000000
1690.335619	0.143511	0.544095	-0.050828	81.734230	49.150948	105.004906	2.124519	0.000000	-2.513845	0.000000	0.000000	0.000000	0.152102	-0.017079	-0.085480	0.000000	0.000000	3.000000	21.000000	0.000000
1690.338952	0.143511	0.544095	-0.050828	81.678978	49.819416	105.746292	2.175561	0.000000	-2.541405	0.000000	0.000000	0.000000	0.152102	-0.017079	-0.085480	0.000000	0.000000	3.000000	21.000000	0.000000
1690.342285	0.144031	0.544022	-0.051139	81.678978	49.819416	105.746292	2.175561	0.000000	-2.541405	0.000000	0.000000	0.000000	0.155816	-0.021920	-0.093123	0.000000	0.000000	3.000000	21.000000	0.000000
1690.345619	0.144031	0.544022	-0.051139	81.678978	49.819416	105.746292	2.175561	0.000000	-2.541405	0.000000	0.000000	0.000000	0.155816	-0.021920	-0.093123	0.000000	0.000000	3.000000	21.000000	0.000000
1690.348952	0.144602	0.543958	-0.051423	81.593933	50.329365	106.328339	2.175561	0.000000	-2.541405	0.000000	0.000000	0.000000	0.171518	-0.019315	-0.085309	0.000000	0.000000	3.000000	21.000000	0.000000
1690.352285	0.144602	0.543958	-0.051423	81.593933	50.329365	106.328339	2.175561	0.000000	-2.541405	0.000000	0.000000	0.000000	0.171518	-0.019315	-0.085309	0.000000	0.000000	3.000000	21.000000	0.000000
1690.355619	0.144602	0.543958	-0.051423	81.593933	50.329365	106.328339	2.175561	0.000000	-2.541405	0.000000	0.000000	0.000000	0.171518	-0.019315	-0.085309	0.000000	0.000000	3.000000	21.000000	0.000000
1690.358952	0.144602	0.543958	-0.051423	81.452385	50.544609	106.605782	2.230117	0.000000	-2.571144	0.000000	0.000000	0.000000	0.171518	-0.019315	-0.085309	0.000000	0.000000	3.000000	21.000000	0.000000
1690.362285	0.145218	0.543909	-0.051704	81.452385	50.544609	106.605782	2.230117	0.000000	-2.571144	0.000000	0.000000	0.000000	0.184844	-0.014468	-0.084291	0.000000	0.000000	3.000000	21.000000	0.000000
1690.365619	0.145218	0.543909	-0.051704	81.452385	50.544609	106.605782	2.230117	0.000000	-2.571144	0.000000	0.000000	0.000000	0.184844	-0.014468	-0.084291	0.000000	0.000000	3.000000	21.000000	0.000000
1690.368952	0.145951	0.543886	-0.051962	81.242653	50.400829	106.516068	2.230117	0.000000	-2.571144	0.000000	0.000000	0.000000	0.219845	-0.007070	-0.077446	0.000000	0.000000	3.000000	21.000000	0.000000
1690.372285	0.145951	0.543886	-0.051962	81.242653	50.400829	106.516068	2.230117	0.000000	-2.571144	0.000000	0.000000	0.000000	0.219845	-0.007070	-0.077446	0.000000	0.000000	3.000000	21.000000	0.000000
1690.375619	0.145951	0.543886	-0.051962	81.242653	50.400829	106.516068	2.230117	0.000000	-2.571144	0.000000	0.000000	0.000000	0.219845	-0.007070	-0.077446	0.000000	0.000000	3.000000	21.000000	0.000000
1690.378952	0.145951	0.543886	-0.051962	80.970413	49.924553	106.080109	2.297566	0.000000	-2.598100	0.000000	0.000000	0.000000	0.219845	-0.007070	-0.077446	0.000000	0.000000	3.000000	21.000000	0.000000
1690.382285	0.146742	0.543911	-0.052182	80.970413	49.924553	106.080109	2.297566	0.000000	-2.598100	0.000000	0.000000	0.000000	0.237097	0.007409	-0.065855	0.000000	0.000000	3.000000	21.000000	0.000000
1690.385619	0.146742	0.543911	-0.052182	80.970413	49.924553	106.080109	2.297566	0.000000	-2.598100	0.000000	0.000000	0.000000	0.237097	0.007409	-0.065855	0.000000	0.000000	3.000000	21.000000	0.000000
1690.388952	0.147585	0.543944	-0.052376	80.679810	49.202564	105.358246	2.297566	0.000000	-2.598100	0.000000	0.000000	0.000000	0.252949	0.010022	-0.058416	0.000000	0.000000	3.000000	21.000000	0.000000
1690.392285	0.147585	0.543944	-0.052376	80.679810	49.202564	105.358246	2.297566	0.000000	-2.598100	0.000000	0.000000	0.000000	0.252949	0.010022	-0.058416	0.000000	0.000000	3.000000	21.000000	0.000000
1690.395619	0.147585	0.543944	-0.052376	80.679810	49.202564	105.358246	2.297566	0.000000	-2.598100	0.000000	0.000000	0.000000	0.252949	0.010022	-0.058416	0.000000	0.000000	3.000000	21.000000	0.000000
1690.398952	0.148428	0.543977	-0.052573	80.398605	48.335926	104.436104	2.379241	0.000000	-2.618812	0.000000	0.000000	0.000000	0.252886	0.010024	-0.058945	0.000000	0.000000	3.000000	21.000000	0.000000
1690.402285	0.148428	0.543977	-0.052573	80.398605	48.335926	104.436104	2.379241	0.000000	-2.618812	0.000000	0.000000	0.000000	0.252886	0.010024	-0.058945	0.000000	0.000000	3.000000	21.000000	0.000000
1690.405619	0.148428	0.543977	-0.052573	80.398605	48.335926	104.436104	2.379241	0.000000	-2.618812	0.000000	0.000000	0.000000	0.252886	0.010024	-0.058945	0.000000	0.000000	3.000000	21.000000	0.000000
1690.408952	0.149313	0.544012	-0.052715	80.144440	47.419342	103.419365	2.421388	0.000000	-2.628637	0.000000	0.000000	0.000000	0.265524	0.010374	-0.042806	0.000000	0.000000	3.000000	21.000000	0.000000
1690.412285	0.149313	0.544012	-0.052715	80.144440	47.419342	103.419365	2.421388	0.000000	-2.628637	0.000000	0.000000	0.000000	0.265524	0.010374	-0.042806	0.000000	0.000000	3.000000	21.000000	0.000000
1690.415619	0.149313	0.544012	-0.052715	80.144440	47.419342	103.419365	2.421388	0.000000	-2.628637	0.000000	0.000000	0.000000	0.265524	0.010374	-0.042806	0.000000	0.000000	3.000000	21.000000	0.000000
1690.418952	0.149313	0.544012	-0.052715	79.907784	46.636215	102.531921	2.465643	0.000000	-2.635771	0.000000	0.000000	0.000000	0.265524	0.010374	-0.042806	0.000000	0.000000	3.000000	21.000000	0.000000
1690.422285	0.150200	0.544023	-0.052856	79.907784	46.636215	102.531921	2.465643	0.000000	-2.635771	0.000000	0.000000	0.000000	0.266033	0.003299	-0.042057	0.000000	0.000000	3.000000	21.000000	0.000000
1690.425619	0.150200	0.544023	-0.052856	79.907784	46.636215	102.531921	2.465643	0.000000	-2.635771	0.000000	0.000000	0.000000	0.266033	0.003299	-0.042057	0.000000	0.000000	3.000000	21.000000	0.000000
1690.428952	0.151096	0.544003	-0.052971	79.699875	45.999176	101.789352	2.465643	0.000000	-2.635771	0.000000	0.000000	0.000000	0.269040	-0.006015	-0.034611	0.000000	0.000000	3.000000	21.000000	0.000000
1690.432285	0.151096	0.544003	-0.052971	79.699875	45.999176	101.789352	2.465643	0.000000	-2.635771	0.000000	0.000000	0.000000	0.269040	-0.006015	-0.034611	0.000000	0.000000	3.000000	21.000000	0.000000
1690.435619	0.151096	0.544003	-0.052971	79.699875	45.999176	101.789352	2.465643	0.000000	-2.635771	0.000000	0.000000	0.000000	0.269040	-0.006015	-0.034611	0.000000	0.000000	3.000000	21.000000	0.000000
1690.438952	0.151096	0.544003	-0.052971	79.527473	45.536835	101.222794	2.554822	0.000000	-2.648549	0.000000	0.000000	0.000000	0.269040	-0.006015	-0.034611	0.000000	0.000000	3.000000	21.000000	0.000000
1690.442285	0.152009	0.543991	-0.053048	79.527473	45.536835	101.222794	2.554822	0.000000	-2.648549	0.000000	0.000000	0.000000	0.273624	-0.003467	-0.023158	0.000000	0.000000	3.000000	21.000000	0.000000
1690.445619	0.152009	0.543991	-0.053048	79.527473	45.536835	101.222794	2.554822	0.000000	-2.648549	0.000000	0.000000	0.000000	0.273624	-0.003467	-0.023158	0.000000	0.000000	3.000000	21.000000	0.000000
1690.448952	0.152945	0.543981	-0.053065	79.389114	45.242188	100.826675	2.554822	0.000000	-2.648549	0.000000	0.000000	0.000000	0.280800	-0.003129	-0.005055	0.000000	0.000000	3.000000	21.000000	0.000000
1690.452285	0.152945	0.543981	-0.053065	79.389114	45.242188	100.826675	2.554822	0.000000	-2.648549	0.000000	0.000000	0.000000	0.280800	-0.003129	-0.005055	0.000000	0.000000	3.000000	21.000000	0.000000
1690.455619	0.152945	0.543981	-0.053065	79.389114	45.242188	100.826675	2.554822	0.000000	-2.648549	0.000000	0.000000	0.000000	0.280800	-0.003129	-0.005055	0.000000	0.000000	3.000000	21.000000	0.000000
1690.458952	0.153950	0.543988	-0.053018	79.284424	45.158539	100.659271	2.647226	0.000000	-2.653251	0.000000	0.000000	0.000000	0.301634	0.002014	0.013960	0.000000	0.000000	3.000000	21.000000	0.000000
1690.462285	0.153950	0.543988	-0.053018	79.284424	45.158539	100.659271	2.647226	0.000000	-2.653251	0.000000	0.000000	0.000000	0.301634	0.002014	0.013960	0.000000	0.000000	3.000000	21.000000	0.000000
1690.465619	0.153950	0.543988	-0.053018	79.284424	45.158539	100.659271	2.647226	0.000000	-2.653251	0.000000	0.000000	0.000000	0.301634	0.002014	0.013960	0.000000	0.000000	3.000000	21.000000	0.000000
1690.468952	0.154998	0.544019	-0.052924	79.215111	45.351498	100.797722	2.697498	0.000000	-2.650924	0.000000	0.000000	0.000000	0.314307	0.009350	0.028350	0.000000	0.000000	3.000000	21.000000	0.000000
1690.472285	0.154998	0.544019	-0.052924	79.215111	45.351498	100.797722	2.697498	0.000000	-2.650924	0.000000	0.000000	0.000000	0.314307	0.009350	0.028350	0.000000	0.000000	3.000000	21.000000	0.000000
1690.475619	0.154998	0.544019	-0.052924	79.215111	45.351498	100.797722	2.697498	0.000000	-2.650924	0.000000	0.000000	0.000000	0.314307	0.009350	0.028350	0.000000	0.000000	3.000000	21.000000	0.000000
1690.478952	0.156060	0.544082	-0.052797	79.153763	45.692616	101.113052	2.749882	0.000000	-2.646199	0.000000	0.000000	0.000000	0.318756	0.019023	0.038194	0.000000	0.000000	3.000000	21.000000	0.000000
1690.482285	0.156060	0.544082	-0.052797	79.153763	45.692616	101.113052	2.749882	0.000000	-2.646199	0.000000	0.000000	0.000000	0.318756	0.019023	0.038194	0.000000	0.000000	3.000000	21.000000	0.000000
1690.485619	0.156060	0.544082	-0.052797	79.153763	45.692616	101.113052	2.749882	0.000000	-2.646199	0.000000	0.000000	0.000000	0.318756	0.019023	0.038194	0.000000	0.000000	3.000000	21.000000	0.000000
1690.488952	0.157143	0.544179	-0.052567	79.086853	46.003777	101.396835	2.803008	0.000000	-2.639834	0.000000	0.000000	0.000000	0.324749	0.028964	0.068872	0.000000	0.000000	3.000000	21.000000	0.000000
1690.492285	0.157143	0.544179	-0.052567	79.086853	46.003777	101.396835	2.803008	0.000000	-2.639834	0.000000	0.000000	0.000000	0.324749	0.028964	0.068872	0.000000	0.000000	3.000000	21.000000	0.000000
1690.495619	0.157143	0.544179	-0.052567	79.086853	46.003777	101.396835	2.803008	0.000000	-2.639834	0.000000	0.000000	0.000000	0.324749	0.028964	0.068872	0.000000	0.000000	3.000000	21.000000	0.000000
1690.498952	0.158146	0.544284	-0.052263	79.026642	46.221695	101.571770	2.857133	0.000000	-2.628355	0.000000	0.000000	0.000000	0.301071	0.031509	0.091204	0.000000	0.000000	3.000000	21.000000	0.000000
1690.502285	0.158146	0.544284	-0.052263	79.026642	46.221695	101.571770	2.857133	0.000000	-2.628355	0.000000	0.000000	0.000000	0.301071	0.031509	0.091204	0.000000	0.000000	3.000000	21.000000	0.000000
1690.505619	0.158146	0.544284	-0.052263	79.026642	46.221695	101.571770	2.857133	0.000000	-2.628355	0.000000	0.000000	0.000000	0.301071	0.031509	0.091204	0.000000	0.000000	3.000000	21.000000	0.000000
1690.508952	0.158146	0.544284	-0.052263	78.970795	46.325027	101.617836	2.907312	0.000000	-2.613154	0.000000	0.000000	0.000000	0.301071	0.031509	0.091204	0.000000	0.000000	3.000000	21.000000	0.000000
1690.512285	0.159053	0.544373	-0.051872	78.970795	46.325027	101.617836	2.907312	0.000000	-2.613154	0.000000	0.000000	0.000000	0.272138	0.026900	0.117302	0.000000	0.000000	3.000000	21.000000	0.000000
1690.515619	0.159053	0.544373	-0.051872	78.970795	46.325027	101.617836	2.907312	0.000000	-2.613154	0.000000	0.000000	0.000000	0.272138	0.026900	0.117302	0.000000	0.000000	3.000000	21.000000	0.000000
1690.518952	0.159847	0.544463	-0.051438	78.925674	46.383873	101.620804	2.907312	0.000000	-2.613154	0.000000	0.000000	0.000000	0.237947	0.026850	0.130316	0.000000	0.000000	3.000000	21.000000	0.000000
1690.522285	0.159847	0.544463	-0.051438	78.925674	46.383873	101.620804	2.907312	0.000000	-2.613154	0.000000	0.000000	0.000000	0.237947	0.026850	0.130316	0.000000	0.000000	3.000000	21.000000	0.000000
1690.525619	0.159847	0.544463	-0.051438	78.925674	46.383873	101.620804	2.907312	0.000000	-2.613154	0.000000	0.000000	0.000000	0.237947	0.026850	0.130316	0.000000	0.000000	3.000000	21.000000	0.000000
1690.528952	0.159847	0.544463	-0.051438	78.873909	46.442707	101.659454	2.992326	0.000000	-2.571885	0.000000	0.000000	0.000000	0.237947	0.026850	0.130316	0.000000	0.000000	3.000000	21.000000	0.000000
1690.532285	0.160485	0.544537	-0.050892	78.873909	46.442707	101.659454	2.992326	0.000000	-2.571885	0.000000	0.000000	0.000000	0.191514	0.022184	0.163657	0.000000	0.000000	3.000000	21.000000	0.000000
1690.535619	0.160485	0.544537	-0.050892	78.873909	46.442707	101.659454	2.992326	0.000000	-2.571885	0.000000	0.000000	0.000000	0.191514	0.022184	0.163657	0.000000	0.000000	3.000000	21.000000	0.000000
1690.538952	0.160994	0.544578	-0.050337	78.810654	46.634525	101.901550	2.992326	0.000000	-2.571885	0.000000	0.000000	0.000000	0.152851	0.012353	0.166483	0.000000	0.000000	3.000000	21.000000	0.000000
1690.542285	0.160994	0.544578	-0.050337	78.810654	46.634525	101.901550	2.992326	0.000000	-2.571885	0.000000	0.000000	0.000000	0.152851	0.012353	0.166483	0.000000	0.000000	3.000000	21.000000	0.000000
1690.545619	0.160994	0.544578	-0.050337	78.810654	46.634525	101.901550	2.992326	0.000000	-2.571885	0.000000	0.000000	0.000000	0.152851	0.012353	0.166483	0.000000	0.000000	3.000000	21.000000	0.000000
1690.548952	0.160994	0.544578	-0.050337	78.726906	47.000103	102.399292	3.049720	0.000000	-2.516861	0.000000	0.000000	0.000000	0.152851	0.012353	0.166483	0.000000	0.000000	3.000000	21.000000	0.000000
1690.552285	0.161385	0.544594	-0.049802	78.726906	47.000103	102.399292	3.049720	0.000000	-2.516861	0.000000	0.000000	0.000000	0.117216	0.004813	0.160537	0.000000	0.000000	3.000000	21.000000	0.000000
1690.555619	0.161385	0.544594	-0.049802	78.726906	47.000103	102.399292	3.049720	0.000000	-2.516861	0.000000	0.000000	0.000000	0.117216	0.004813	0.160537	0.000000	0.000000	3.000000	21.000000	0.000000
1690.558952	0.161732	0.544609	-0.049322	78.629822	47.531883	103.124817	3.049720	0.000000	-2.516861	0.000000	0.000000	0.000000	0.104154	0.004470	0.144165	0.000000	0.000000	3.000000	21.000000	0.000000
1690.562285	0.161732	0.544609	-0.049322	78.629822	47.531883	103.124817	3.049720	0.000000	-2.516861	0.000000	0.000000	0.000000	0.104154	0.004470	0.144165	0.000000	0.000000	3.000000	21.000000	0.000000
1690.565619	0.161732	0.544609	-0.049322	78.629822	47.531883	103.124817	3.049720	0.000000	-2.516861	0.000000	0.000000	0.000000	0.104154	0.004470	0.144165	0.000000	0.000000	3.000000	21.000000	0.000000
1690.568952	0.161732	0.544609	-0.049322	78.534988	48.204956	104.028946	3.086615	0.000000	-2.466078	0.000000	0.000000	0.000000	0.104154	0.004470	0.144165	0.000000	0.000000	3.000000	21.000000	0.000000
1690.572285	0.162031	0.544622	-0.048965	78.534988	48.204956	104.028946	3.086615	0.000000	-2.466078	0.000000	0.000000	0.000000	0.089524	0.003937	0.106990	0.000000	0.000000	3.000000	21.000000	0.000000
1690.575619	0.162031	0.544622	-0.048965	78.534988	48.204956	104.028946	3.086615	0.000000	-2.466078	0.000000	0.000000	0.000000	0.089524	0.003937	0.106990	0.000000	0.000000	3.000000	21.000000	0.000000
1690.578952	0.162264	0.544625	-0.048772	78.462250	48.968597	105.028038	3.086615	0.000000	-2.466078	0.000000	0.000000	0.000000	0.070135	0.000900	0.057954	0.000000	0.000000	3.000000	21.000000	0.000000
1690.582285	0.162264	0.544625	-0.048772	78.462250	48.968597	105.028038	3.086615	0.000000	-2.466078	0.000000	0.000000	0.000000	0.070135	0.000900	0.057954	0.000000	0.000000	3.000000	21.000000	0.000000
1690.585619	0.162264	0.544625	-0.048772	78.462250	48.968597	105.028038	3.086615	0.000000	-2.466078	0.000000	0.000000	0.000000	0.070135	0.000900	0.057954	0.000000	0.000000	3.000000	21.000000	0.000000
1690.588952	0.162264	0.544625	-0.048772	78.422142	49.660847	105.912720	3.113225	0.000000	-2.438587	0.000000	0.000000	0.000000	0.070135	0.000900	0.057954	0.000000	0.000000	3.000000	21.000000	0.000000
1690.592285	0.162412	0.544675	-0.048626	78.422142	49.660847	105.912720	3.113225	0.000000	-2.438587	0.000000	0.000000	0.000000	0.044298	0.015094	0.043665	0.000000	0.000000	3.000000	21.000000	0.000000
1690.595619	0.162412	0.544675	-0.048626	78.422142	49.660847	105.912720	3.113225	0.000000	-2.438587	0.000000	0.000000	0.000000	0.044298	0.015094	0.043665	0.000000	0.000000	3.000000	21.000000	0.000000
1690.598952	0.162468	0.544733	-0.048541	78.406563	50.138256	106.515495	3.113225	0.000000	-2.438587	0.000000	0.000000	0.000000	0.016856	0.017177	0.025449	0.000000	0.000000	3.000000	21.000000	0.000000
1690.602285	0.162468	0.544733	-0.048541	78.406563	50.138256	106.515495	3.113225	0.000000	-2.438587	0.000000	0.000000	0.000000	0.016856	0.017177	0.025449	0.000000	0.000000	3.000000	21.000000	0.000000
1690.605619	0.162468	0.544733	-0.048541	78.406563	50.138256	106.515495	3.113225	0.000000	-2.438587	0.000000	0.000000	0.000000	0.016856	0.017177	0.025449	0.000000	0.000000	3.000000	21.000000	0.000000
1690.608952	0.162468	0.544733	-0.048541	78.397057	50.267925	106.685738	3.123417	0.000000	-2.427068	0.000000	0.000000	0.000000	0.016856	0.017177	0.025449	0.000000	0.000000	3.000000	21.000000	0.000000
1690.612285	0.162468	0.544806	-0.048485	78.397057	50.267925	106.685738	3.123417	0.000000	-2.427068	0.000000	0.000000	0.000000	-0.000048	0.021838	0.016834	0.000000	0.000000	3.000000	21.000000	0.000000
1690.615619	0.162468	0.544806	-0.048485	78.397057	50.267925	106.685738	3.123417	0.000000	-2.427068	0.000000	0.000000	0.000000	-0.000048	0.021838	0.016834	0.000000	0.000000	3.000000	21.000000	0.000000
1690.618952	0.162468	0.544806	-0.048485	78.386040	50.225193	106.655991	3.123417	0.000000	-2.427068	0.000000	0.000000	0.000000	-0.000048	0.021838	0.016834	0.000000	0.000000	3.000000	21.000000	0.000000
1690.622285	0.162468	0.544806	-0.048485	78.386040	50.225193	106.655991	3.123417	0.000000	-2.427068	0.000000	0.000000	0.000000	-0.000048	0.021838	0.016834	0.000000	0.000000	3.000000	21.000000	0.000000
1690.625619	0.162378	0.544895	-0.048373	78.386040	50.225193	106.655991	3.123417	0.000000	-2.427068	0.000000	0.000000	0.000000	-0.027061	0.026738	0.033679	0.000000	0.000000	3.000000	21.000000	0.000000
1690.628952	0.162378	0.544895	-0.048373	78.375046	50.166153	106.626266	3.123409	0.000000	-2.424262	0.000000	0.000000	0.000000	-0.027061	0.026738	0.033679	0.000000	0.000000	3.000000	21.000000	0.000000
1690.632285	0.162378	0.544895	-0.048373	78.375046	50.166153	106.626266	3.123409	0.000000	-2.424262	0.000000	0.000000	0.000000	-0.027061	0.026738	0.033679	0.000000	0.000000	3.000000	21.000000	0.000000
1690.635619	0.162378	0.544895	-0.048373	78.375046	50.166153	106.626266	3.123409	0.000000	-2.424262	0.000000	0.000000	0.000000	-0.027061	0.026738	0.033679	0.000000	0.000000	3.000000	21.000000	0.000000
1690.638952	0.161918	0.545017	-0.048002	78.364021	50.096294	106.596588	3.118898	0.000000	-2.418649	0.000000	0.000000	0.000000	-0.137881	0.036736	0.111238	0.000000	0.000000	3.000000	21.000000	0.000000
1690.642285	0.161918	0.545017	-0.048002	78.364021	50.096294	106.596588	3.118898	0.000000	-2.418649	0.000000	0.000000	0.000000	-0.137881	0.036736	0.111238	0.000000	0.000000	3.000000	21.000000	0.000000
1690.645619	0.161918	0.545017	-0.048002	78.364021	50.096294	106.596588	3.118898	0.000000	-2.418649	0.000000	0.000000	0.000000	-0.137881	0.036736	0.111238	0.000000	0.000000	3.000000	21.000000	0.000000
1690.648952	0.161549	0.545050	-0.047744	78.353020	50.010235	106.567039	3.095919	0.000000	-2.400109	0.000000	0.000000	0.000000	-0.110913	0.010005	0.077471	0.000000	0.000000	3.000000	21.000000	0.000000
1690.652285	0.161549	0.545050	-0.047744	78.353020	50.010235	106.567039	3.095919	0.000000	-2.400109	0.000000	0.000000	0.000000	-0.110913	0.010005	0.077471	0.000000	0.000000	3.000000	21.000000	0.000000
1690.655619	0.161549	0.545050	-0.047744	78.353020	50.010235	106.567039	3.095919	0.000000	-2.400109	0.000000	0.000000	0.000000	-0.110913	0.010005	0.077471	0.000000	0.000000	3.000000	21.000000	0.000000
1690.658952	0.161549	0.545050	-0.047744	78.347557	49.925041	106.552254	3.077433	0.000000	-2.387197	0.000000	0.000000	0.000000	-0.110913	0.010005	0.077471	0.000000	0.000000	3.000000	21.000000	0.000000
1690.662285	0.161064	0.545060	-0.047436	78.347557	49.925041	106.552254	3.077433	0.000000	-2.387197	0.000000	0.000000	0.000000	-0.145504	0.002775	0.092475	0.000000	0.000000	3.000000	21.000000	0.000000
1690.665619	0.161064	0.545060	-0.047436	78.347557	49.925041	106.552254	3.077433	0.000000	-2.387197	0.000000	0.000000	0.000000	-0.145504	0.002775	0.092475	0.000000	0.000000	3.000000	21.000000	0.000000
1690.668952	0.160508	0.545052	-0.047192	78.348679	49.857800	106.565636	3.077433	0.000000	-2.387197	0.000000	0.000000	0.000000	-0.166675	-0.002322	0.073033	0.000000	0.000000	3.000000	21.000000	0.000000
1690.672285	0.160508	0.545052	-0.047192	78.348679	49.857800	106.565636	3.077433	0.000000	-2.387197	0.000000	0.000000	0.000000	-0.166675	-0.002322	0.073033	0.000000	0.000000	3.000000	21.000000	0.000000
1690.675619	0.160508	0.545052	-0.047192	78.348679	49.857800	106.565636	3.077433	0.000000	-2.387197	0.000000	0.000000	0.000000	-0.166675	-0.002322	0.073033	0.000000	0.000000	3.000000	21.000000	0.000000
1690.678952	0.160508	0.545052	-0.047192	78.343300	49.824486	106.638130	3.025403	0.000000	-2.359613	0.000000	0.000000	0.000000	-0.166675	-0.002322	0.073033	0.000000	0.000000	3.000000	21.000000	0.000000
1690.682285	0.159866	0.545052	-0.046941	78.343300	49.824486	106.638130	3.025403	0.000000	-2.359613	0.000000	0.000000	0.000000	-0.192740	0.000003	0.075279	0.000000	0.000000	3.000000	21.000000	0.000000
1690.685619	0.159866	0.545052	-0.046941	78.343300	49.824486	106.638130	3.025403	0.000000	-2.359613	0.000000	0.000000	0.000000	-0.192740	0.000003	0.075279	0.000000	0.000000	3.000000	21.000000	0.000000
1690.688952	0.159174	0.545011	-0.046759	78.329140	49.935654	106.910057	3.025403	0.000000	-2.359613	0.000000	0.000000	0.000000	-0.207441	-0.012339	0.054712	0.000000	0.000000	3.000000	21.000000	0.000000
1690.692285	0.159174	0.545011	-0.046759	78.329140	49.935654	106.910057	3.025403	0.000000	-2.359613	0.000000	0.000000	0.000000	-0.207441	-0.012339	0.054712	0.000000	0.000000	3.000000	21.000000	0.000000
1690.695619	0.159174	0.545011	-0.046759	78.329140	49.935654	106.910057	3.025403	0.000000	-2.359613	0.000000	0.000000	0.000000	-0.207441	-0.012339	0.054712	0.000000	0.000000	3.000000	21.000000	0.000000
1690.698952	0.158448	0.544961	-0.046610	78.292175	50.149654	107.337013	2.958706	0.000000	-2.337948	0.000000	0.000000	0.000000	-0.217954	-0.014869	0.044671	0.000000	0.000000	3.000000	21.000000	0.000000
1690.702285	0.158448	0.544961	-0.046610	78.292175	50.149654	107.337013	2.958706	0.000000	-2.337948	0.000000	0.000000	0.000000	-0.217954	-0.014869	0.044671	0.000000	0.000000	3.000000	21.000000	0.000000
1690.705619	0.158448	0.544961	-0.046610	78.292175	50.149654	107.337013	2.958706	0.000000	-2.337948	0.000000	0.000000	0.000000	-0.217954	-0.014869	0.044671	0.000000	0.000000	3.000000	21.000000	0.000000
1690.708952	0.157675	0.544895	-0.046465	78.250565	50.429909	107.860603	2.922380	0.000000	-2.330503	0.000000	0.000000	0.000000	-0.231708	-0.019748	0.043467	0.000000	0.000000	3.000000	21.000000	0.000000
1690.712285	0.157675	0.544895	-0.046465	78.250565	50.429909	107.860603	2.922380	0.000000	-2.330503	0.000000	0.000000	0.000000	-0.231708	-0.019748	0.043467	0.000000	0.000000	3.000000	21.000000	0.000000
1690.715619	0.157675	0.544895	-0.046465	78.250565	50.429909	107.860603	2.922380	0.000000	-2.330503	0.000000	0.000000	0.000000	-0.231708	-0.019748	0.043467	0.000000	0.000000	3.000000	21.000000	0.000000
1690.718952	0.157675	0.544895	-0.046465	78.219696	50.677353	108.344765	2.883763	0.000000	-2.323258	0.000000	0.000000	0.000000	-0.231708	-0.019748	0.043467	0.000000	0.000000	3.000000	21.000000	0.000000
1690.722285	0.156831	0.544797	-0.046335	78.219696	50.677353	108.344765	2.883763	0.000000	-2.323258	0.000000	0.000000	0.000000	-0.253332	-0.029506	0.039104	0.000000	0.000000	3.000000	21.000000	0.000000
1690.725619	0.156831	0.544797	-0.046335	78.219696	50.677353	108.344765	2.883763	0.000000	-2.323258	0.000000	0.000000	0.000000	-0.253332	-0.029506	0.039104	0.000000	0.000000	3.000000	21.000000	0.000000
1690.728952	0.155925	0.544683	-0.046132	78.197754	50.881359	108.776810	2.883763	0.000000	-2.323258	0.000000	0.000000	0.000000	-0.271671	-0.034151	0.060774	0.000000	0.000000	3.000000	21.000000	0.000000
1690.732285	0.155925	0.544683	-0.046132	78.197754	50.881359	108.776810	2.883763	0.000000	-2.323258	0.000000	0.000000	0.000000	-0.271671	-0.034151	0.060774	0.000000	0.000000	3.000000	21.000000	0.000000
1690.735619	0.155925	0.544683	-0.046132	78.197754	50.881359	108.776810	2.883763	0.000000	-2.323258	0.000000	0.000000	0.000000	-0.271671	-0.034151	0.060774	0.000000	0.000000	3.000000	21.000000	0.000000
1690.738952	0.155925	0.544683	-0.046132	78.169983	51.106773	109.251709	2.796262	0.000000	-2.306612	0.000000	0.000000	0.000000	-0.271671	-0.034151	0.060774	0.000000	0.000000	3.000000	21.000000	0.000000
1690.742285	0.154967	0.544537	-0.045952	78.169983	51.106773	109.251709	2.796262	0.000000	-2.306612	0.000000	0.000000	0.000000	-0.287447	-0.043888	0.053930	0.000000	0.000000	3.000000	21.000000	0.000000
1690.745619	0.154967	0.544537	-0.045952	78.169983	51.106773	109.251709	2.796262	0.000000	-2.306612	0.000000	0.000000	0.000000	-0.287447	-0.043888	0.053930	0.000000	0.000000	3.000000	21.000000	0.000000
1690.748952	0.154017	0.544383	-0.045753	78.135849	51.385921	109.801399	2.796262	0.000000	-2.306612	0.000000	0.000000	0.000000	-0.284971	-0.046186	0.059913	0.000000	0.000000	3.000000	21.000000	0.000000
1690.752285	0.154017	0.544383	-0.045753	78.135849	51.385921	109.801399	2.796262	0.000000	-2.306612	0.000000	0.000000	0.000000	-0.284971	-0.046186	0.059913	0.000000	0.000000	3.000000	21.000000	0.000000
1690.755619	0.154017	0.544383	-0.045753	78.135849	51.385921	109.801399	2.796262	0.000000	-2.306612	0.000000	0.000000	0.000000	-0.284971	-0.046186	0.059913	0.000000	0.000000	3.000000	21.000000	0.000000
1690.758952	0.153039	0.544237	-0.045570	78.090027	51.720108	110.435425	2.700859	0.000000	-2.287638	0.000000	0.000000	0.000000	-0.293367	-0.043834	0.054740	0.000000	0.000000	3.000000	21.000000	0.000000
1690.762285	0.153039	0.544237	-0.045570	78.090027	51.720108	110.435425	2.700859	0.000000	-2.287638	0.000000	0.000000	0.000000	-0.293367	-0.043834	0.054740	0.000000	0.000000	3.000000	21.000000	0.000000
1690.765619	0.153039	0.544237	-0.045570	78.090027	51.720108	110.435425	2.700859	0.000000	-2.287638	0.000000	0.000000	0.000000	-0.293367	-0.043834	0.054740	0.000000	0.000000	3.000000	21.000000	0.000000
1690.768952	0.153039	0.544237	-0.045570	78.040512	52.041843	111.048935	2.651965	0.000000	-2.278514	0.000000	0.000000	0.000000	-0.293367	-0.043834	0.054740	0.000000	0.000000	3.000000	21.000000	0.000000
1690.772285	0.152086	0.544131	-0.045384	78.040512	52.041843	111.048935	2.651965	0.000000	-2.278514	0.000000	0.000000	0.000000	-0.286043	-0.031757	0.055868	0.000000	0.000000	3.000000	21.000000	0.000000
1690.775619	0.152086	0.544131	-0.045384	78.040512	52.041843	111.048935	2.651965	0.000000	-2.278514	0.000000	0.000000	0.000000	-0.286043	-0.031757	0.055868	0.000000	0.000000	3.000000	21.000000	0.000000
1690.778952	0.151140	0.544032	-0.045299	77.997940	52.320217	111.597763	2.651965	0.000000	-2.278514	0.000000	0.000000	0.000000	-0.283656	-0.029608	0.025482	0.000000	0.000000	3.000000	21.000000	0.000000
1690.782285	0.151140	0.544032	-0.045299	77.997940	52.320217	111.597763	2.651965	0.000000	-2.278514	0.000000	0.000000	0.000000	-0.283656	-0.029608	0.025482	0.000000	0.000000	3.000000	21.000000	0.000000
1690.785619	0.151140	0.544032	-0.045299	77.997940	52.320217	111.597763	2.651965	0.000000	-2.278514	0.000000	0.000000	0.000000	-0.283656	-0.029608	0.025482	0.000000	0.000000	3.000000	21.000000	0.000000
1690.788952	0.150244	0.543965	-0.045265	77.966812	52.556377	112.071465	2.557014	0.000000	-2.264956	0.000000	0.000000	0.000000	-0.268904	-0.020101	0.010370	0.000000	0.000000	3.000000	21.000000	0.000000
1690.792285	0.150244	0.543965	-0.045265	77.966812	52.556377	112.071465	2.557014	0.000000	-2.264956	0.000000	0.000000	0.000000	-0.268904	-0.020101	0.010370	0.000000	0.000000	3.000000	21.000000	0.000000
1690.795619	0.150244	0.543965	-0.045265	77.966812	52.556377	112.071465	2.557014	0.000000	-2.264956	0.000000	0.000000	0.000000	-0.268904	-0.020101	0.010370	0.000000	0.000000	3.000000	21.000000	0.000000
1690.798952	0.149371	0.543914	-0.045291	77.958687	52.675198	112.359451	2.512197	0.000000	-2.263227	0.000000	0.000000	0.000000	-0.261899	-0.015438	-0.007873	0.000000	0.000000	3.000000	21.000000	0.000000
1690.802285	0.149371	0.543914	-0.045291	77.958687	52.675198	112.359451	2.512197	0.000000	-2.263227	0.000000	0.000000	0.000000	-0.261899	-0.015438	-0.007873	0.000000	0.000000	3.000000	21.000000	0.000000
1690.805619	0.149371	0.543914	-0.045291	77.958687	52.675198	112.359451	2.512197	0.000000	-2.263227	0.000000	0.000000	0.000000	-0.261899	-0.015438	-0.007873	0.000000	0.000000	3.000000	21.000000	0.000000
1690.808952	0.149371	0.543914	-0.045291	77.973656	52.623688	112.414253	2.468547	0.000000	-2.264540	0.000000	0.000000	0.000000	-0.261899	-0.015438	-0.007873	0.000000	0.000000	3.000000	21.000000	0.000000
1690.812285	0.148516	0.543886	-0.045330	77.973656	52.623688	112.414253	2.468547	0.000000	-2.264540	0.000000	0.000000	0.000000	-0.256338	-0.008283	-0.011890	0.000000	0.000000	3.000000	21.000000	0.000000
1690.815619	0.148516	0.543886	-0.045330	77.973656	52.623688	112.414253	2.468547	0.000000	-2.264540	0.000000	0.000000	0.000000	-0.256338	-0.008283	-0.011890	0.000000	0.000000	3.000000	21.000000	0.000000
1690.818952	0.147653	0.543890	-0.045399	77.986824	52.560143	112.454956	2.468547	0.000000	-2.264540	0.000000	0.000000	0.000000	-0.259043	0.001168	-0.020479	0.000000	0.000000	3.000000	21.000000	0.000000
1690.822285	0.147653	0.543890	-0.045399	77.986824	52.560143	112.454956	2.468547	0.000000	-2.264540	0.000000	0.000000	0.000000	-0.259043	0.001168	-0.020479	0.000000	0.000000	3.000000	21.000000	0.000000
1690.825619	0.147653	0.543890	-0.045399	77.986824	52.560143	112.454956	2.468547	0.000000	-2.264540	0.000000	0.000000	0.000000	-0.259043	0.001168	-0.020479	0.000000	0.000000	3.000000	21.000000	0.000000
1690.828952	0.147653	0.543890	-0.045399	77.999977	52.488544	112.495766	2.382650	0.000000	-2.269934	0.000000	0.000000	0.000000	-0.259043	0.001168	-0.020479	0.000000	0.000000	3.000000	21.000000	0.000000
1690.832285	0.146712	0.543894	-0.045441	77.999977	52.488544	112.495766	2.382650	0.000000	-2.269934	0.000000	0.000000	0.000000	-0.282289	0.001159	-0.012671	0.000000	0.000000	3.000000	21.000000	0.000000
1690.835619	0.146712	0.543894	-0.045441	77.999977	52.488544	112.495766	2.382650	0.000000	-2.269934	0.000000	0.000000	0.000000	-0.282289	0.001159	-0.012671	0.000000	0.000000	3.000000	21.000000	0.000000
1690.838952	0.145739	0.543914	-0.045454	78.013092	52.408901	112.528709	2.382650	0.000000	-2.269934	0.000000	0.000000	0.000000	-0.291888	0.005948	-0.003792	0.000000	0.000000	3.000000	21.000000	0.000000
1690.842285	0.145739	0.543914	-0.045454	78.013092	52.408901	112.528709	2.382650	0.000000	-2.269934	0.000000	0.000000	0.000000	-0.291888	0.005948	-0.003792	0.000000	0.000000	3.000000	21.000000	0.000000
1690.845619	0.145739	0.543914	-0.045454	78.013092	52.408901	112.528709	2.382650	0.000000	-2.269934	0.000000	0.000000	0.000000	-0.291888	0.005948	-0.003792	0.000000	0.000000	3.000000	21.000000	0.000000
1690.848952	0.144716	0.543926	-0.045426	78.023613	52.313129	112.521599	2.286954	0.000000	-2.272678	0.000000	0.000000	0.000000	-0.306913	0.003619	0.008419	0.000000	0.000000	3.000000	21.000000	0.000000
1690.852285	0.144716	0.543926	-0.045426	78.023613	52.313129	112.521599	2.286954	0.000000	-2.272678	0.000000	0.000000	0.000000	-0.306913	0.003619	0.008419	0.000000	0.000000	3.000000	21.000000	0.000000
1690.855619	0.144716	0.543926	-0.045426	78.023613	52.313129	112.521599	2.286954	0.000000	-2.272678	0.000000	0.000000	0.000000	-0.306913	0.003619	0.008419	0.000000	0.000000	3.000000	21.000000	0.000000
1690.858952	0.143635	0.543938	-0.045380	78.031502	52.203968	112.322853	2.235802	0.000000	-2.271275	0.000000	0.000000	0.000000	-0.324332	0.003596	0.013788	0.000000	0.000000	3.000000	21.000000	0.000000
1690.862285	0.143635	0.543938	-0.045380	78.031502	52.203968	112.322853	2.235802	0.000000	-2.271275	0.000000	0.000000	0.000000	-0.324332	0.003596	0.013788	0.000000	0.000000	3.000000	21.000000	0.000000
1690.865619	0.143635	0.543938	-0.045380	78.031502	52.203968	112.322853	2.235802	0.000000	-2.271275	0.000000	0.000000	0.000000	-0.324332	0.003596	0.013788	0.000000	0.000000	3.000000	21.000000	0.000000
1690.868952	0.142533	0.543974	-0.045334	78.040268	52.098503	111.794662	2.181746	0.000000	-2.268977	0.000000	0.000000	0.000000	-0.330491	0.010677	0.013615	0.000000	0.000000	3.000000	21.000000	0.000000
1690.872285	0.142533	0.543974	-0.045334	78.040268	52.098503	111.794662	2.181746	0.000000	-2.268977	0.000000	0.000000	0.000000	-0.330491	0.010677	0.013615	0.000000	0.000000	3.000000	21.000000	0.000000
1690.875619	0.142533	0.543974	-0.045334	78.040268	52.098503	111.794662	2.181746	0.000000	-2.268977	0.000000	0.000000	0.000000	-0.330491	0.010677	0.013615	0.000000	0.000000	3.000000	21.000000	0.000000
1690.878952	0.141438	0.544025	-0.045274	78.050659	52.003445	111.345787	2.126664	0.000000	-2.266708	0.000000	0.000000	0.000000	-0.328448	0.015511	0.018126	0.000000	0.000000	3.000000	21.000000	0.000000
1690.882285	0.141438	0.544025	-0.045274	78.050659	52.003445	111.345787	2.126664	0.000000	-2.266708	0.000000	0.000000	0.000000	-0.328448	0.015511	0.018126	0.000000	0.000000	3.000000	21.000000	0.000000
1690.885619	0.141438	0.544025	-0.045274	78.050659	52.003445	111.345787	2.126664	0.000000	-2.266708	0.000000	0.000000	0.000000	-0.328448	0.015511	0.018126	0.000000	0.000000	3.000000	21.000000	0.000000
1690.888952	0.140335	0.544108	-0.045243	78.064224	51.930870	111.309120	2.071923	0.000000	-2.263687	0.000000	0.000000	0.000000	-0.331053	0.024873	0.009142	0.000000	0.000000	3.000000	21.000000	0.000000
1690.892285	0.140335	0.544108	-0.045243	78.064224	51.930870	111.309120	2.071923	0.000000	-2.263687	0.000000	0.000000	0.000000	-0.331053	0.024873	0.009142	0.000000	0.000000	3.000000	21.000000	0.000000
1690.895619	0.140335	0.544108	-0.045243	78.064224	51.930870	111.309120	2.071923	0.000000	-2.263687	0.000000	0.000000	0.000000	-0.331053	0.024873	0.009142	0.000000	0.000000	3.000000	21.000000	0.000000
1690.898952	0.139298	0.544183	-0.045213	78.085342	51.890663	111.400528	2.016747	0.000000	-2.262163	0.000000	0.000000	0.000000	-0.310974	0.022522	0.009055	0.000000	0.000000	3.000000	21.000000	0.000000
1690.902285	0.139298	0.544183	-0.045213	78.085342	51.890663	111.400528	2.016747	0.000000	-2.262163	0.000000	0.000000	0.000000	-0.310974	0.022522	0.009055	0.000000	0.000000	3.000000	21.000000	0.000000
1690.905619	0.139298	0.544183	-0.045213	78.085342	51.890663	111.400528	2.016747	0.000000	-2.262163	0.000000	0.000000	0.000000	-0.310974	0.022522	0.009055	0.000000	0.000000	3.000000	21.000000	0.000000
1690.908952	0.138300	0.544282	-0.045203	78.110458	51.881752	111.498276	1.964918	0.000000	-2.260654	0.000000	0.000000	0.000000	-0.299518	0.029581	0.002972	0.000000	0.000000	3.000000	21.000000	0.000000
1690.912285	0.138300	0.544282	-0.045203	78.110458	51.881752	111.498276	1.964918	0.000000	-2.260654	0.000000	0.000000	0.000000	-0.299518	0.029581	0.002972	0.000000	0.000000	3.000000	21.000000	0.000000
1690.915619	0.138300	0.544282	-0.045203	78.110458	51.881752	111.498276	1.964918	0.000000	-2.260654	0.000000	0.000000	0.000000	-0.299518	0.029581	0.002972	0.000000	0.000000	3.000000	21.000000	0.000000
1690.918952	0.138300	0.544282	-0.045203	78.139885	51.897564	111.612602	1.914999	0.000000	-2.260159	0.000000	0.000000	0.000000	-0.299518	0.029581	0.002972	0.000000	0.000000	3.000000	21.000000	0.000000
1690.922285	0.137335	0.544364	-0.045227	78.139885	51.897564	111.612602	1.914999	0.000000	-2.260159	0.000000	0.000000	0.000000	-0.289407	0.024688	-0.007096	0.000000	0.000000	3.000000	21.000000	0.000000
1690.925619	0.137335	0.544364	-0.045227	78.139885	51.897564	111.612602	1.914999	0.000000	-2.260159	0.000000	0.000000	0.000000	-0.289407	0.024688	-0.007096	0.000000	0.000000	3.000000	21.000000	0.000000
1690.928952	0.136392	0.544422	-0.045255	78.172653	51.918102	111.713966	1.914999	0.000000	-2.260159	0.000000	0.000000	0.000000	-0.282895	0.017481	-0.008372	0.000000	0.000000	3.000000	21.000000	0.000000
1690.932285	0.136392	0.544422	-0.045255	78.172653	51.918102	111.713966	1.914999	0.000000	-2.260159	0.000000	0.000000	0.000000	-0.282895	0.017481	-0.008372	0.000000	0.000000	3.000000	21.000000	0.000000
1690.935619	0.136392	0.544422	-0.045255	78.172653	51.918102	111.713966	1.914999	0.000000	-2.260159	0.000000	0.000000	0.000000	-0.282895	0.017481	-0.008372	0.000000	0.000000	3.000000	21.000000	0.000000
1690.938952	0.136392	0.544422	-0.045255	78.199608	51.908245	111.778000	1.819615	0.000000	-2.262737	0.000000	0.000000	0.000000	-0.282895	0.017481	-0.008372	0.000000	0.000000	3.000000	21.000000	0.000000
1690.942285	0.135453	0.544433	-0.045276	78.199608	51.908245	111.778000	1.819615	0.000000	-2.262737	0.000000	0.000000	0.000000	-0.281797	0.003234	-0.006312	0.000000	0.000000	3.000000	21.000000	0.000000
1690.945619	0.135453	0.544433	-0.045276	78.199608	51.908245	111.778000	1.819615	0.000000	-2.262737	0.000000	0.000000	0.000000	-0.281797	0.003234	-0.006312	0.000000	0.000000	3.000000	21.000000	0.000000
1690.948952	0.134514	0.544444	-0.045299	78.219994	51.869217	111.842400	1.819615	0.000000	-2.262737	0.000000	0.000000	0.000000	-0.281606	0.003183	-0.006962	0.000000	0.000000	3.000000	21.000000	0.000000
1690.952285	0.134514	0.544444	-0.045299	78.219994	51.869217	111.842400	1.819615	0.000000	-2.262737	0.000000	0.000000	0.000000	-0.281606	0.003183	-0.006962	0.000000	0.000000	3.000000	21.000000	0.000000
1690.955619	0.134514	0.544444	-0.045299	78.219994	51.869217	111.842400	1.819615	0.000000	-2.262737	0.000000	0.000000	0.000000	-0.281606	0.003183	-0.006962	0.000000	0.000000	3.000000	21.000000	0.000000
1690.958952	0.134514	0.544444	-0.045299	78.236320	51.812557	111.892555	1.725715	0.000000	-2.264950	0.000000	0.000000	0.000000	-0.281606	0.003183	-0.006962	0.000000	0.000000	3.000000	21.000000	0.000000
1690.962285	0.133597	0.544431	-0.045326	78.236320	51.812557	111.892555	1.725715	0.000000	-2.264950	0.000000	0.000000	0.000000	-0.275108	-0.003937	-0.008155	0.000000	0.000000	3.000000	21.000000	0.000000
1690.965619	0.133597	0.544431	-0.045326	78.236320	51.812557	111.892555	1.725715	0.000000	-2.264950	0.000000	0.000000	0.000000	-0.275108	-0.003937	-0.008155	0.000000	0.000000	3.000000	21.000000	0.000000
1690.968952	0.132734	0.544401	-0.045392	78.251907	51.756775	111.943924	1.725715	0.000000	-2.264950	0.000000	0.000000	0.000000	-0.259079	-0.008792	-0.019889	0.000000	0.000000	3.000000	21.000000	0.000000
1690.972285	0.132734	0.544401	-0.045392	78.251907	51.756775	111.943924	1.725715	0.000000	-2.264950	0.000000	0.000000	0.000000	-0.259079	-0.008792	-0.019889	0.000000	0.000000	3.000000	21.000000	0.000000
1690.975619	0.132734	0.544401	-0.045392	78.251907	51.756775	111.943924	1.725715	0.000000	-2.264950	0.000000	0.000000	0.000000	-0.259079	-0.008792	-0.019889	0.000000	0.000000	3.000000	21.000000	0.000000
1690.978952	0.132734	0.544401	-0.045392	78.269966	51.729374	112.009087	1.636684	0.000000	-2.269624	0.000000	0.000000	0.000000	-0.259079	-0.008792	-0.019889	0.000000	0.000000	3.000000	21.000000	0.000000
1690.982285	0.131942	0.544379	-0.045508	78.269966	51.729374	112.009087	1.636684	0.000000	-2.269624	0.000000	0.000000	0.000000	-0.237602	-0.006586	-0.034765	0.000000	0.000000	3.000000	21.000000	0.000000
1690.985619	0.131942	0.544379	-0.045508	78.269966	51.729374	112.009087	1.636684	0.000000	-2.269624	0.000000	0.000000	0.000000	-0.237602	-0.006586	-0.034765	0.000000	0.000000	3.000000	21.000000	0.000000
1690.988952	0.131223	0.544341	-0.045669	78.288177	51.704132	112.069427	1.636684	0.000000	-2.269624	0.000000	0.000000	0.000000	-0.215674	-0.011450	-0.048158	0.000000	0.000000	3.000000	21.000000	0.000000
1690.992285	0.131223	0.544341	-0.045669	78.288177	51.704132	112.069427	1.636684	0.000000	-2.269624	0.000000	0.000000	0.000000	-0.215674	-0.011450	-0.048158	0.000000	0.000000	3.000000	21.000000	0.000000
1690.995619	0.131223	0.544341	-0.045669	78.288177	51.704132	112.069427	1.636684	0.000000	-2.269624	0.000000	0.000000	0.000000	-0.215674	-0.011450	-0.048158	0.000000	0.000000	3.000000	21.000000	0.000000
1690.998952	0.131223	0.544341	-0.045669	78.308884	51.698357	112.138519	1.561138	0.000000	-2.283444	0.000000	0.000000	0.000000	-0.215674	-0.011450	-0.048158	0.000000	0.000000	3.000000	21.000000	0.000000
1691.002285	0.130577	0.544287	-0.045874	78.308884	51.698357	112.138519	1.561138	0.000000	-2.283444	0.000000	0.000000	0.000000	-0.193760	-0.016302	-0.061441	0.000000	0.000000	3.000000	21.000000	0.000000
1691.005619	0.130577	0.544287	-0.045874	78.308884	51.698357	112.138519	1.561138	0.000000	-2.283444	0.000000	0.000000	0.000000	-0.193760	-0.016302	-0.061441	0.000000	0.000000	3.000000	21.000000	0.000000
1691.008952	0.129976	0.544247	-0.046144	78.329636	51.701031	112.207909	1.561138	0.000000	-2.283444	0.000000	0.000000	0.000000	-0.180292	-0.011841	-0.080956	0.000000	0.000000	3.000000	21.000000	0.000000
1691.012285	0.129976	0.544247	-0.046144	78.329636	51.701031	112.207909	1.561138	0.000000	-2.283444	0.000000	0.000000	0.000000	-0.180292	-0.011841	-0.080956	0.000000	0.000000	3.000000	21.000000	0.000000
1691.015619	0.129976	0.544247	-0.046144	78.329636	51.701031	112.207909	1.561138	0.000000	-2.283444	0.000000	0.000000	0.000000	-0.180292	-0.011841	-0.080956	0.000000	0.000000	3.000000	21.000000	0.000000
1691.018952	0.129976	0.544247	-0.046144	78.355530	51.726433	112.294945	1.498796	0.000000	-2.307177	0.000000	0.000000	0.000000	-0.180292	-0.011841	-0.080956	0.000000	0.000000	3.000000	21.000000	0.000000
1691.022285	0.129423	0.544177	-0.046399	78.355530	51.726433	112.294945	1.498796	0.000000	-2.307177	0.000000	0.000000	0.000000	-0.165791	-0.021189	-0.076741	0.000000	0.000000	3.000000	21.000000	0.000000
1691.025619	0.129423	0.544177	-0.046399	78.355530	51.726433	112.294945	1.498796	0.000000	-2.307177	0.000000	0.000000	0.000000	-0.165791	-0.021189	-0.076741	0.000000	0.000000	3.000000	21.000000	0.000000
1691.028952	0.128903	0.544114	-0.046691	78.377068	51.733582	112.358742	1.498796	0.000000	-2.307177	0.000000	0.000000	0.000000	-0.156046	-0.018969	-0.087481	0.000000	0.000000	3.000000	21.000000	0.000000
1691.032285	0.128903	0.544114	-0.046691	78.377068	51.733582	112.358742	1.498796	0.000000	-2.307177	0.000000	0.000000	0.000000	-0.156046	-0.018969	-0.087481	0.000000	0.000000	3.000000	21.000000	0.000000
1691.035619	0.128903	0.544114	-0.046691	78.377068	51.733582	112.358742	1.498796	0.000000	-2.307177	0.000000	0.000000	0.000000	-0.156046	-0.018969	-0.087481	0.000000	0.000000	3.000000	21.000000	0.000000
1691.038952	0.128903	0.544114	-0.046691	78.395172	51.742039	112.420135	1.445156	0.000000	-2.334547	0.000000	0.000000	0.000000	-0.156046	-0.018969	-0.087481	0.000000	0.000000	3.000000	21.000000	0.000000
1691.042285	0.128414	0.544082	-0.046953	78.395172	51.742039	112.420135	1.445156	0.000000	-2.334547	0.000000	0.000000	0.000000	-0.146589	-0.009335	-0.078588	0.000000	0.000000	3.000000	21.000000	0.000000
1691.045619	0.128414	0.544082	-0.046953	78.395172	51.742039	112.420135	1.445156	0.000000	-2.334547	0.000000	0.000000	0.000000	-0.146589	-0.009335	-0.078588	0.000000	0.000000	3.000000	21.000000	0.000000
1691.048952	0.127934	0.544044	-0.047193	78.414101	51.746410	112.475548	1.445156	0.000000	-2.334547	0.000000	0.000000	0.000000	-0.144296	-0.011592	-0.071945	0.000000	0.000000	3.000000	21.000000	0.000000
1691.052285	0.127934	0.544044	-0.047193	78.414101	51.746410	112.475548	1.445156	0.000000	-2.334547	0.000000	0.000000	0.000000	-0.144296	-0.011592	-0.071945	0.000000	0.000000	3.000000	21.000000	0.000000
1691.055619	0.127934	0.544044	-0.047193	78.414101	51.746410	112.475548	1.445156	0.000000	-2.334547	0.000000	0.000000	0.000000	-0.144296	-0.011592	-0.071945	0.000000	0.000000	3.000000	21.000000	0.000000
1691.058952	0.127934	0.544044	-0.047193	78.432991	51.751011	112.531181	1.396676	0.000000	-2.359636	0.000000	0.000000	0.000000	-0.144296	-0.011592	-0.071945	0.000000	0.000000	3.000000	21.000000	0.000000
1691.062285	0.127452	0.544029	-0.047438	78.432991	51.751011	112.531181	1.396676	0.000000	-2.359636	0.000000	0.000000	0.000000	-0.144564	-0.004582	-0.073486	0.000000	0.000000	3.000000	21.000000	0.000000
1691.065619	0.127452	0.544029	-0.047438	78.432991	51.751011	112.531181	1.396676	0.000000	-2.359636	0.000000	0.000000	0.000000	-0.144564	-0.004582	-0.073486	0.000000	0.000000	3.000000	21.000000	0.000000
1691.068952	0.126900	0.544006	-0.047636	78.446739	51.730259	112.569252	1.396676	0.000000	-2.359636	0.000000	0.000000	0.000000	-0.165616	-0.006816	-0.059601	0.000000	0.000000	3.000000	21.000000	0.000000
1691.072285	0.126900	0.544006	-0.047636	78.446739	51.730259	112.569252	1.396676	0.000000	-2.359636	0.000000	0.000000	0.000000	-0.165616	-0.006816	-0.059601	0.000000	0.000000	3.000000	21.000000	0.000000
1691.075619	0.126900	0.544006	-0.047636	78.446739	51.730259	112.569252	1.396676	0.000000	-2.359636	0.000000	0.000000	0.000000	-0.165616	-0.006816	-0.059601	0.000000	0.000000	3.000000	21.000000	0.000000
1691.078952	0.126900	0.544006	-0.047636	78.462219	51.714371	112.622444	1.344979	0.000000	-2.381817	0.000000	0.000000	0.000000	-0.165616	-0.006816	-0.059601	0.000000	0.000000	3.000000	21.000000	0.000000
1691.082285	0.126301	0.544014	-0.047851	78.462219	51.714371	112.622444	1.344979	0.000000	-2.381817	0.000000	0.000000	0.000000	-0.179634	0.002377	-0.064440	0.000000	0.000000	3.000000	21.000000	0.000000
1691.085619	0.126301	0.544014	-0.047851	78.462219	51.714371	112.622444	1.344979	0.000000	-2.381817	0.000000	0.000000	0.000000	-0.179634	0.002377	-0.064440	0.000000	0.000000	3.000000	21.000000	0.000000
1691.088952	0.125687	0.544061	-0.048047	78.469955	51.669765	112.649094	1.344979	0.000000	-2.381817	0.000000	0.000000	0.000000	-0.183991	0.014153	-0.058801	0.000000	0.000000	3.000000	21.000000	0.000000
1691.092285	0.125687	0.544061	-0.048047	78.469955	51.669765	112.649094	1.344979	0.000000	-2.381817	0.000000	0.000000	0.000000	-0.183991	0.014153	-0.058801	0.000000	0.000000	3.000000	21.000000	0.000000
1691.095619	0.125687	0.544061	-0.048047	78.469955	51.669765	112.649094	1.344979	0.000000	-2.381817	0.000000	0.000000	0.000000	-0.183991	0.014153	-0.058801	0.000000	0.000000	3.000000	21.000000	0.000000
1691.098952	0.125687	0.544061	-0.048047	78.475098	51.616493	112.666893	1.284375	0.000000	-2.402357	0.000000	0.000000	0.000000	-0.183991	0.014153	-0.058801	0.000000	0.000000	3.000000	21.000000	0.000000
1691.102285	0.125066	0.544139	-0.048271	78.475098	51.616493	112.666893	1.284375	0.000000	-2.402357	0.000000	0.000000	0.000000	-0.186313	0.023300	-0.067303	0.000000	0.000000	3.000000	21.000000	0.000000
1691.105619	0.125066	0.544139	-0.048271	78.475098	51.616493	112.666893	1.284375	0.000000	-2.402357	0.000000	0.000000	0.000000	-0.186313	0.023300	-0.067303	0.000000	0.000000	3.000000	21.000000	0.000000
1691.108952	0.124430	0.544279	-0.048482	78.475113	51.543072	112.666908	1.284375	0.000000	-2.402357	0.000000	0.000000	0.000000	-0.191075	0.042023	-0.063068	0.000000	0.000000	3.000000	21.000000	0.000000
1691.112285	0.124430	0.544279	-0.048482	78.475113	51.543072	112.666908	1.284375	0.000000	-2.402357	0.000000	0.000000	0.000000	-0.191075	0.042023	-0.063068	0.000000	0.000000	3.000000	21.000000	0.000000
1691.115619	0.124430	0.544279	-0.048482	78.475113	51.543072	112.666908	1.284375	0.000000	-2.402357	0.000000	0.000000	0.000000	-0.191075	0.042023	-0.063068	0.000000	0.000000	3.000000	21.000000	0.000000
1691.118952	0.124430	0.544279	-0.048482	78.470787	51.442513	112.642960	1.221477	0.000000	-2.424086	0.000000	0.000000	0.000000	-0.191075	0.042023	-0.063068	0.000000	0.000000	3.000000	21.000000	0.000000
1691.122285	0.123741	0.544434	-0.048657	78.470787	51.442513	112.642960	1.221477	0.000000	-2.424086	0.000000	0.000000	0.000000	-0.206649	0.046748	-0.052608	0.000000	0.000000	3.000000	21.000000	0.000000
1691.125619	0.123741	0.544434	-0.048657	78.470787	51.442513	112.642960	1.221477	0.000000	-2.424086	0.000000	0.000000	0.000000	-0.206649	0.046748	-0.052608	0.000000	0.000000	3.000000	21.000000	0.000000
1691.128952	0.123000	0.544606	-0.048798	78.463852	51.298306	112.582909	1.221477	0.000000	-2.424086	0.000000	0.000000	0.000000	-0.222229	0.051441	-0.042231	0.000000	0.000000	3.000000	21.000000	0.000000
1691.132285	0.123000	0.544606	-0.048798	78.463852	51.298306	112.582909	1.221477	0.000000	-2.424086	0.000000	0.000000	0.000000	-0.222229	0.051441	-0.042231	0.000000	0.000000	3.000000	21.000000	0.000000
1691.135619	0.123000	0.544606	-0.048798	78.463852	51.298306	112.582909	1.221477	0.000000	-2.424086	0.000000	0.000000	0.000000	-0.222229	0.051441	-0.042231	0.000000	0.000000	3.000000	21.000000	0.000000
1691.138952	0.123000	0.544606	-0.048798	78.461105	51.103378	112.449005	1.149997	0.000000	-2.439892	0.000000	0.000000	0.000000	-0.222229	0.051441	-0.042231	0.000000	0.000000	3.000000	21.000000	0.000000
1691.142285	0.122155	0.544809	-0.048869	78.461105	51.103378	112.449005	1.149997	0.000000	-2.439892	0.000000	0.000000	0.000000	-0.253609	0.060970	-0.021227	0.000000	0.000000	3.000000	21.000000	0.000000
1691.145619	0.122155	0.544809	-0.048869	78.461105	51.103378	112.449005	1.149997	0.000000	-2.439892	0.000000	0.000000	0.000000	-0.253609	0.060970	-0.021227	0.000000	0.000000	3.000000	21.000000	0.000000
1691.148952	0.121192	0.545037	-0.048841	78.462402	50.844021	112.193230	1.149997	0.000000	-2.439892	0.000000	0.000000	0.000000	-0.288810	0.068330	0.008179	0.000000	0.000000	3.000000	21.000000	0.000000
1691.152285	0.121192	0.545037	-0.048841	78.462402	50.844021	112.193230	1.149997	0.000000	-2.439892	0.000000	0.000000	0.000000	-0.288810	0.068330	0.008179	0.000000	0.000000	3.000000	21.000000	0.000000
1691.155619	0.121192	0.545037	-0.048841	78.462402	50.844021	112.193230	1.149997	0.000000	-2.439892	0.000000	0.000000	0.000000	-0.288810	0.068330	0.008179	0.000000	0.000000	3.000000	21.000000	0.000000
1691.158952	0.120075	0.545243	-0.048696	78.461052	50.548759	111.792961	1.059594	0.000000	-2.442067	0.000000	0.000000	0.000000	-0.334958	0.061821	0.043517	0.000000	0.000000	3.000000	21.000000	0.000000
1691.162285	0.120075	0.545243	-0.048696	78.461052	50.548759	111.792961	1.059594	0.000000	-2.442067	0.000000	0.000000	0.000000	-0.334958	0.061821	0.043517	0.000000	0.000000	3.000000	21.000000	0.000000
1691.165619	0.120075	0.545243	-0.048696	78.461052	50.548759	111.792961	1.059594	0.000000	-2.442067	0.000000	0.000000	0.000000	-0.334958	0.061821	0.043517	0.000000	0.000000	3.000000	21.000000	0.000000
1691.168952	0.118790	0.545443	-0.048411	78.448685	50.263271	111.302147	1.003768	0.000000	-2.434814	0.000000	0.000000	0.000000	-0.385532	0.060119	0.085681	0.000000	0.000000	3.000000	21.000000	0.000000
1691.172285	0.118790	0.545443	-0.048411	78.448685	50.263271	111.302147	1.003768	0.000000	-2.434814	0.000000	0.000000	0.000000	-0.385532	0.060119	0.085681	0.000000	0.000000	3.000000	21.000000	0.000000
1691.175619	0.118790	0.545443	-0.048411	78.448685	50.263271	111.302147	1.003768	0.000000	-2.434814	0.000000	0.000000	0.000000	-0.385532	0.060119	0.085681	0.000000	0.000000	3.000000	21.000000	0.000000
1691.178952	0.117322	0.545653	-0.048032	78.423660	49.996246	110.549774	0.939512	0.000000	-2.420534	0.000000	0.000000	0.000000	-0.440431	0.062788	0.113572	0.000000	0.000000	3.000000	21.000000	0.000000
1691.182285	0.117322	0.545653	-0.048032	78.423660	49.996246	110.549774	0.939512	0.000000	-2.420534	0.000000	0.000000	0.000000	-0.440431	0.062788	0.113572	0.000000	0.000000	3.000000	21.000000	0.000000
1691.185619	0.117322	0.545653	-0.048032	78.423660	49.996246	110.549774	0.939512	0.000000	-2.420534	0.000000	0.000000	0.000000	-0.440431	0.062788	0.113572	0.000000	0.000000	3.000000	21.000000	0.000000
1691.188952	0.115798	0.545880	-0.047554	78.387581	49.723331	109.328835	0.866107	0.000000	-2.401605	0.000000	0.000000	0.000000	-0.457103	0.068177	0.143397	0.000000	0.000000	3.000000	21.000000	0.000000
1691.192285	0.115798	0.545880	-0.047554	78.387581	49.723331	109.328835	0.866107	0.000000	-2.401605	0.000000	0.000000	0.000000	-0.457103	0.068177	0.143397	0.000000	0.000000	3.000000	21.000000	0.000000
1691.195619	0.115798	0.545880	-0.047554	78.387581	49.723331	109.328835	0.866107	0.000000	-2.401605	0.000000	0.000000	0.000000	-0.457103	0.068177	0.143397	0.000000	0.000000	3.000000	21.000000	0.000000
1691.198952	0.114186	0.546139	-0.047018	78.311989	49.665138	108.358849	0.789923	0.000000	-2.377706	0.000000	0.000000	0.000000	-0.483825	0.077852	0.160820	0.000000	0.000000	3.000000	21.000000	0.000000
1691.202285	0.114186	0.546139	-0.047018	78.311989	49.665138	108.358849	0.789923	0.000000	-2.377706	0.000000	0.000000	0.000000	-0.483825	0.077852	0.160820	0.000000	0.000000	3.000000	21.000000	0.000000
1691.205619	0.114186	0.546139	-0.047018	78.311989	49.665138	108.358849	0.789923	0.000000	-2.377706	0.000000	0.000000	0.000000	-0.483825	0.077852	0.160820	0.000000	0.000000	3.000000	21.000000	0.000000
1691.208952	0.112537	0.546415	-0.046459	78.206039	50.091808	108.326843	0.709286	0.000000	-2.350902	0.000000	0.000000	0.000000	-0.494757	0.082723	0.167588	0.000000	0.000000	3.000000	21.000000	0.000000
1691.212285	0.112537	0.546415	-0.046459	78.206039	50.091808	108.326843	0.709286	0.000000	-2.350902	0.000000	0.000000	0.000000	-0.494757	0.082723	0.167588	0.000000	0.000000	3.000000	21.000000	0.000000
1691.215619	0.112537	0.546415	-0.046459	78.206039	50.091808	108.326843	0.709286	0.000000	-2.350902	0.000000	0.000000	0.000000	-0.494757	0.082723	0.167588	0.000000	0.000000	3.000000	21.000000	0.000000
1691.218952	0.110883	0.546714	-0.045912	78.131401	51.078690	109.055168	0.626826	0.000000	-2.322971	0.000000	0.000000	0.000000	-0.495950	0.089744	0.164126	0.000000	0.000000	3.000000	21.000000	0.000000
1691.222285	0.110883	0.546714	-0.045912	78.131401	51.078690	109.055168	0.626826	0.000000	-2.322971	0.000000	0.000000	0.000000	-0.495950	0.089744	0.164126	0.000000	0.000000	3.000000	21.000000	0.000000
1691.225619	0.110883	0.546714	-0.045912	78.131401	51.078690	109.055168	0.626826	0.000000	-2.322971	0.000000	0.000000	0.000000	-0.495950	0.089744	0.164126	0.000000	0.000000	3.000000	21.000000	0.000000
1691.228952	0.109169	0.547014	-0.045357	78.061928	52.491592	110.138031	0.544168	0.000000	-2.295616	0.000000	0.000000	0.000000	-0.514341	0.089792	0.166730	0.000000	0.000000	3.000000	21.000000	0.000000
1691.232285	0.109169	0.547014	-0.045357	78.061928	52.491592	110.138031	0.544168	0.000000	-2.295616	0.000000	0.000000	0.000000	-0.514341	0.089792	0.166730	0.000000	0.000000	3.000000	21.000000	0.000000
1691.235619	0.109169	0.547014	-0.045357	78.061928	52.491592	110.138031	0.544168	0.000000	-2.295616	0.000000	0.000000	0.000000	-0.514341	0.089792	0.166730	0.000000	0.000000	3.000000	21.000000	0.000000
1691.238952	0.107417	0.547329	-0.044780	77.965103	54.144684	111.561531	0.458444	0.000000	-2.267828	0.000000	0.000000	0.000000	-0.525479	0.094694	0.173106	0.000000	0.000000	3.000000	21.000000	0.000000
1691.242285	0.107417	0.547329	-0.044780	77.965103	54.144684	111.561531	0.458444	0.000000	-2.267828	0.000000	0.000000	0.000000	-0.525479	0.094694	0.173106	0.000000	0.000000	3.000000	21.000000	0.000000
1691.245619	0.107417	0.547329	-0.044780	77.965103	54.144684	111.561531	0.458444	0.000000	-2.267828	0.000000	0.000000	0.000000	-0.525479	0.094694	0.173106	0.000000	0.000000	3.000000	21.000000	0.000000
1691.248952	0.105675	0.547631	-0.044164	77.826828	55.877743	112.864204	0.370865	0.000000	-2.238977	0.000000	0.000000	0.000000	-0.522822	0.090485	0.184718	0.000000	0.000000	3.000000	21.000000	0.000000
1691.252285	0.105675	0.547631	-0.044164	77.826828	55.877743	112.864204	0.370865	0.000000	-2.238977	0.000000	0.000000	0.000000	-0.522822	0.090485	0.184718	0.000000	0.000000	3.000000	21.000000	0.000000
1691.255619	0.105675	0.547631	-0.044164	77.826828	55.877743	112.864204	0.370865	0.000000	-2.238977	0.000000	0.000000	0.000000	-0.522822	0.090485	0.184718	0.000000	0.000000	3.000000	21.000000	0.000000
1691.258952	0.103896	0.547903	-0.043518	77.650047	57.591782	113.964249	0.283727	0.000000	-2.208191	0.000000	0.000000	0.000000	-0.533502	0.081468	0.193812	0.000000	0.000000	3.000000	21.000000	0.000000
1691.262285	0.103896	0.547903	-0.043518	77.650047	57.591782	113.964249	0.283727	0.000000	-2.208191	0.000000	0.000000	0.000000	-0.533502	0.081468	0.193812	0.000000	0.000000	3.000000	21.000000	0.000000
1691.265619	0.103896	0.547903	-0.043518	77.650047	57.591782	113.964249	0.283727	0.000000	-2.208191	0.000000	0.000000	0.000000	-0.533502	0.081468	0.193812	0.000000	0.000000	3.000000	21.000000	0.000000
1691.268952	0.102130	0.548176	-0.042815	77.451004	59.303123	115.197342	0.194810	0.000000	-2.175889	0.000000	0.000000	0.000000	-0.529808	0.082124	0.210937	0.000000	0.000000	3.000000	21.000000	0.000000
1691.272285	0.102130	0.548176	-0.042815	77.451004	59.303123	115.197342	0.194810	0.000000	-2.175889	0.000000	0.000000	0.000000	-0.529808	0.082124	0.210937	0.000000	0.000000	3.000000	21.000000	0.000000
1691.275619	0.102130	0.548176	-0.042815	77.451004	59.303123	115.197342	0.194810	0.000000	-2.175889	0.000000	0.000000	0.000000	-0.529808	0.082124	0.210937	0.000000	0.000000	3.000000	21.000000	0.000000
1691.278952	0.100419	0.548450	-0.042134	77.240662	61.020924	116.822273	0.106509	0.000000	-2.140733	0.000000	0.000000	0.000000	-0.513348	0.082209	0.204322	0.000000	0.000000	3.000000	21.000000	0.000000
1691.282285	0.100419	0.548450	-0.042134	77.240662	61.020924	116.822273	0.106509	0.000000	-2.140733	0.000000	0.000000	0.000000	-0.513348	0.082209	0.204322	0.000000	0.000000	3.000000	21.000000	0.000000
1691.285619	0.100419	0.548450	-0.042134	77.240662	61.020924	116.822273	0.106509	0.000000	-2.140733	0.000000	0.000000	0.000000	-0.513348	0.082209	0.204322	0.000000	0.000000	3.000000	21.000000	0.000000
1691.288952	0.098813	0.548692	-0.041525	77.045090	62.639938	118.772034	0.020951	0.000000	-2.106679	0.000000	0.000000	0.000000	-0.481659	0.072536	0.182633	0.000000	0.000000	3.000000	21.000000	0.000000
1691.292285	0.098813	0.548692	-0.041525	77.045090	62.639938	118.772034	0.020951	0.000000	-2.106679	0.000000	0.000000	0.000000	-0.481659	0.072536	0.182633	0.000000	0.000000	3.000000	21.000000	0.000000
1691.295619	0.098813	0.548692	-0.041525	77.045090	62.639938	118.772034	0.020951	0.000000	-2.106679	0.000000	0.000000	0.000000	-0.481659	0.072536	0.182633	0.000000	0.000000	3.000000	21.000000	0.000000
1691.298952	0.097352	0.548948	-0.041006	76.911530	64.090706	120.781830	-0.059326	0.000000	-2.076240	0.000000	0.000000	0.000000	-0.438498	0.076822	0.155640	0.000000	0.000000	3.000000	21.000000	0.000000
1691.302285	0.097352	0.548948	-0.041006	76.911530	64.090706	120.781830	-0.059326	0.000000	-2.076240	0.000000	0.000000	0.000000	-0.438498	0.076822	0.155640	0.000000	0.000000	3.000000	21.000000	0.000000
1691.305619	0.097352	0.548948	-0.041006	76.911530	64.090706	120.781830	-0.059326	0.000000	-2.076240	0.000000	0.000000	0.000000	-0.438498	0.076822	0.155640	0.000000	0.000000	3.000000	21.000000	0.000000
1691.308952	0.096042	0.549170	-0.040636	76.902878	65.226410	122.201950	-0.132409	0.000000	-2.050300	0.000000	0.000000	0.000000	-0.392898	0.066471	0.111133	0.000000	0.000000	3.000000	21.000000	0.000000
1691.312285	0.096042	0.549170	-0.040636	76.902878	65.226410	122.201950	-0.132409	0.000000	-2.050300	0.000000	0.000000	0.000000	-0.392898	0.066471	0.111133	0.000000	0.000000	3.000000	21.000000	0.000000
1691.315619	0.096042	0.549170	-0.040636	76.902878	65.226410	122.201950	-0.132409	0.000000	-2.050300	0.000000	0.000000	0.000000	-0.392898	0.066471	0.111133	0.000000	0.000000	3.000000	21.000000	0.000000
1691.318952	0.094904	0.549398	-0.040333	76.983681	66.068245	123.146713	-0.197891	0.000000	-2.031778	0.000000	0.000000	0.000000	-0.341484	0.068615	0.090701	0.000000	0.000000	3.000000	21.000000	0.000000
1691.322285	0.094904	0.549398	-0.040333	76.983681	66.068245	123.146713	-0.197891	0.000000	-2.031778	0.000000	0.000000	0.000000	-0.341484	0.068615	0.090701	0.000000	0.000000	3.000000	21.000000	0.000000
1691.325619	0.094904	0.549398	-0.040333	76.983681	66.068245	123.146713	-0.197891	0.000000	-2.031778	0.000000	0.000000	0.000000	-0.341484	0.068615	0.090701	0.000000	0.000000	3.000000	21.000000	0.000000
1691.328952	0.094904	0.549398	-0.040333	77.055176	66.767555	123.916214	-0.254805	0.000000	-2.016661	0.000000	0.000000	0.000000	-0.341484	0.068615	0.090701	0.000000	0.000000	3.000000	21.000000	0.000000
1691.332285	0.093968	0.549625	-0.040148	77.055176	66.767555	123.916214	-0.254805	0.000000	-2.016661	0.000000	0.000000	0.000000	-0.280832	0.067955	0.055464	0.000000	0.000000	3.000000	21.000000	0.000000
1691.335619	0.093968	0.549625	-0.040148	77.055176	66.767555	123.916214	-0.254805	0.000000	-2.016661	0.000000	0.000000	0.000000	-0.280832	0.067955	0.055464	0.000000	0.000000	3.000000	21.000000	0.000000
1691.338952	0.093245	0.549835	-0.040033	77.115608	67.326149	124.477997	-0.254805	0.000000	-2.016661	0.000000	0.000000	0.000000	-0.216829	0.063067	0.034672	0.000000	0.000000	3.000000	21.000000	0.000000
1691.342285	0.093245	0.549835	-0.040033	77.115608	67.326149	124.477997	-0.254805	0.000000	-2.016661	0.000000	0.000000	0.000000	-0.216829	0.063067	0.034672	0.000000	0.000000	3.000000	21.000000	0.000000
1691.345619	0.093245	0.549835	-0.040033	77.115608	67.326149	124.477997	-0.254805	0.000000	-2.016661	0.000000	0.000000	0.000000	-0.216829	0.063067	0.034672	0.000000	0.000000	3.000000	21.000000	0.000000
1691.348952	0.093245	0.549835	-0.040033	77.176750	67.656517	124.738983	-0.337749	0.000000	-2.001638	0.000000	0.000000	0.000000	-0.216829	0.063067	0.034672	0.000000	0.000000	3.000000	21.000000	0.000000
1691.352285	0.092612	0.550036	-0.039982	77.176750	67.656517	124.738983	-0.337749	0.000000	-2.001638	0.000000	0.000000	0.000000	-0.189946	0.060241	0.015118	0.000000	0.000000	3.000000	21.000000	0.000000
1691.355619	0.092612	0.550036	-0.039982	77.176750	67.656517	124.738983	-0.337749	0.000000	-2.001638	0.000000	0.000000	0.000000	-0.189946	0.060241	0.015118	0.000000	0.000000	3.000000	21.000000	0.000000
1691.358952	0.092063	0.550230	-0.039927	77.270744	67.711884	124.709190	-0.337749	0.000000	-2.001638	0.000000	0.000000	0.000000	-0.164619	0.058135	0.016584	0.000000	0.000000	3.000000	21.000000	0.000000
1691.362285	0.092063	0.550230	-0.039927	77.270744	67.711884	124.709190	-0.337749	0.000000	-2.001638	0.000000	0.000000	0.000000	-0.164619	0.058135	0.016584	0.000000	0.000000	3.000000	21.000000	0.000000
1691.365619	0.092063	0.550230	-0.039927	77.270744	67.711884	124.709190	-0.337749	0.000000	-2.001638	0.000000	0.000000	0.000000	-0.164619	0.058135	0.016584	0.000000	0.000000	3.000000	21.000000	0.000000
1691.368952	0.092063	0.550230	-0.039927	77.403717	67.557625	124.410355	-0.396843	0.000000	-1.996355	0.000000	0.000000	0.000000	-0.164619	0.058135	0.016584	0.000000	0.000000	3.000000	21.000000	0.000000
1691.372285	0.091650	0.550384	-0.039917	77.403717	67.557625	124.410355	-0.396843	0.000000	-1.996355	0.000000	0.000000	0.000000	-0.123911	0.046218	0.003172	0.000000	0.000000	3.000000	21.000000	0.000000
1691.375619	0.091650	0.550384	-0.039917	77.403717	67.557625	124.410355	-0.396843	0.000000	-1.996355	0.000000	0.000000	0.000000	-0.123911	0.046218	0.003172	0.000000	0.000000	3.000000	21.000000	0.000000
1691.378952	0.091650	0.550384	-0.039917	77.564705	67.210709	123.846619	-0.396843	0.000000	-1.996355	0.000000	0.000000	0.000000	-0.123911	0.046218	0.003172	0.000000	0.000000	3.000000	21.000000	0.000000
1691.382285	0.091650	0.550384	-0.039917	77.564705	67.210709	123.846619	-0.396843	0.000000	-1.996355	0.000000	0.000000	0.000000	-0.123911	0.046218	0.003172	0.000000	0.000000	3.000000	21.000000	0.000000
1691.385619	0.091405	0.550547	-0.039899	77.564705	67.210709	123.846619	-0.396843	0.000000	-1.996355	0.000000	0.000000	0.000000	-0.073603	0.049012	0.005190	0.000000	0.000000	3.000000	21.000000	0.000000
1691.388952	0.091405	0.550547	-0.039899	77.741859	66.783859	123.151169	-0.417495	0.000000	-1.995826	0.000000	0.000000	0.000000	-0.073603	0.049012	0.005190	0.000000	0.000000	3.000000	21.000000	0.000000
1691.392285	0.091405	0.550547	-0.039899	77.741859	66.783859	123.151169	-0.417495	0.000000	-1.995826	0.000000	0.000000	0.000000	-0.073603	0.049012	0.005190	0.000000	0.000000	3.000000	21.000000	0.000000
1691.395619	0.091405	0.550547	-0.039899	77.741859	66.783859	123.151169	-0.417495	0.000000	-1.995826	0.000000	0.000000	0.000000	-0.073603	0.049012	0.005190	0.000000	0.000000	3.000000	21.000000	0.000000
1691.398952	0.091418	0.550797	-0.039935	77.927200	66.365067	122.425964	-0.429762	0.000000	-1.994961	0.000000	0.000000	0.000000	0.003876	0.074926	-0.010735	0.000000	0.000000	3.000000	21.000000	0.000000
1691.402285	0.091418	0.550797	-0.039935	77.927200	66.365067	122.425964	-0.429762	0.000000	-1.994961	0.000000	0.000000	0.000000	0.003876	0.074926	-0.010735	0.000000	0.000000	3.000000	21.000000	0.000000
1691.405619	0.091418	0.550797	-0.039935	77.927200	66.365067	122.425964	-0.429762	0.000000	-1.994961	0.000000	0.000000	0.000000	0.003876	0.074926	-0.010735	0.000000	0.000000	3.000000	21.000000	0.000000
1691.408952	0.091418	0.550797	-0.039935	78.119301	65.903885	121.635330	-0.429116	0.000000	-1.996750	0.000000	0.000000	0.000000	0.003876	0.074926	-0.010735	0.000000	0.000000	3.000000	21.000000	0.000000
1691.412285	0.091596	0.550907	-0.039976	78.119301	65.903885	121.635330	-0.429116	0.000000	-1.996750	0.000000	0.000000	0.000000	0.053373	0.032907	-0.012196	0.000000	0.000000	3.000000	21.000000	0.000000
1691.415619	0.091596	0.550907	-0.039976	78.119301	65.903885	121.635330	-0.429116	0.000000	-1.996750	0.000000	0.000000	0.000000	0.053373	0.032907	-0.012196	0.000000	0.000000	3.000000	21.000000	0.000000
1691.418952	0.091596	0.550907	-0.039976	78.333214	65.405701	120.776215	-0.429116	0.000000	-1.996750	0.000000	0.000000	0.000000	0.053373	0.032907	-0.012196	0.000000	0.000000	3.000000	21.000000	0.000000
1691.422285	0.091596	0.550907	-0.039976	78.333214	65.405701	120.776215	-0.429116	0.000000	-1.996750	0.000000	0.000000	0.000000	0.053373	0.032907	-0.012196	0.000000	0.000000	3.000000	21.000000	0.000000
1691.425619	0.091780	0.550986	-0.039988	78.333214	65.405701	120.776215	-0.429116	0.000000	-1.996750	0.000000	0.000000	0.000000	0.055245	0.023827	-0.003698	0.000000	0.000000	3.000000	21.000000	0.000000
1691.428952	0.091965	0.551042	-0.039995	78.554214	64.894844	119.897713	-0.420220	0.000000	-1.998783	0.000000	0.000000	0.000000	0.055575	0.016819	-0.002224	0.000000	0.000000	3.000000	21.000000	0.000000
1691.432285	0.091965	0.551042	-0.039995	78.554214	64.894844	119.897713	-0.420220	0.000000	-1.998783	0.000000	0.000000	0.000000	0.055575	0.016819	-0.002224	0.000000	0.000000	3.000000	21.000000	0.000000
1691.435619	0.091965	0.551042	-0.039995	78.554214	64.894844	119.897713	-0.420220	0.000000	-1.998783	0.000000	0.000000	0.000000	0.055575	0.016819	-0.002224	0.000000	0.000000	3.000000	21.000000	0.000000
1691.438952	0.091965	0.551042	-0.039995	78.771843	64.374710	119.018600	-0.401750	0.000000	-1.999770	0.000000	0.000000	0.000000	0.055575	0.016819	-0.002224	0.000000	0.000000	3.000000	21.000000	0.000000
1691.442285	0.092123	0.551042	-0.040030	78.771843	64.374710	119.018600	-0.401750	0.000000	-1.999770	0.000000	0.000000	0.000000	0.047529	-0.000008	-0.010487	0.000000	0.000000	3.000000	21.000000	0.000000
1691.445619	0.092123	0.551042	-0.040030	78.771843	64.374710	119.018600	-0.401750	0.000000	-1.999770	0.000000	0.000000	0.000000	0.047529	-0.000008	-0.010487	0.000000	0.000000	3.000000	21.000000	0.000000
1691.448952	0.092123	0.551042	-0.040030	78.971581	63.901985	118.221504	-0.401750	0.000000	-1.999770	0.000000	0.000000	0.000000	0.047529	-0.000008	-0.010487	0.000000	0.000000	3.000000	21.000000	0.000000
1691.452285	0.092123	0.551042	-0.040030	78.971581	63.901985	118.221504	-0.401750	0.000000	-1.999770	0.000000	0.000000	0.000000	0.047529	-0.000008	-0.010487	0.000000	0.000000	3.000000	21.000000	0.000000
1691.455619	0.092238	0.551026	-0.040075	78.971581	63.901985	118.221504	-0.401750	0.000000	-1.999770	0.000000	0.000000	0.000000	0.034422	-0.004915	-0.013401	0.000000	0.000000	3.000000	21.000000	0.000000
1691.458952	0.092331	0.550946	-0.040124	79.143188	63.507122	117.558838	-0.393829	0.000000	-2.001518	0.000000	0.000000	0.000000	0.027919	-0.023819	-0.014621	0.000000	0.000000	3.000000	21.000000	0.000000
1691.462285	0.092331	0.550946	-0.040124	79.143188	63.507122	117.558838	-0.393829	0.000000	-2.001518	0.000000	0.000000	0.000000	0.027919	-0.023819	-0.014621	0.000000	0.000000	3.000000	21.000000	0.000000
1691.465619	0.092331	0.550946	-0.040124	79.143188	63.507122	117.558838	-0.393829	0.000000	-2.001518	0.000000	0.000000	0.000000	0.027919	-0.023819	-0.014621	0.000000	0.000000	3.000000	21.000000	0.000000
1691.468952	0.092331	0.550946	-0.040124	79.273582	63.225620	117.078743	-0.383438	0.000000	-2.006188	0.000000	0.000000	0.000000	0.027919	-0.023819	-0.014621	0.000000	0.000000	3.000000	21.000000	0.000000
1691.472285	0.092365	0.550867	-0.040159	79.273582	63.225620	117.078743	-0.383438	0.000000	-2.006188	0.000000	0.000000	0.000000	0.010096	-0.023823	-0.010683	0.000000	0.000000	3.000000	21.000000	0.000000
1691.475619	0.092365	0.550867	-0.040159	79.273582	63.225620	117.078743	-0.383438	0.000000	-2.006188	0.000000	0.000000	0.000000	0.010096	-0.023823	-0.010683	0.000000	0.000000	3.000000	21.000000	0.000000
1691.478952	0.092365	0.550867	-0.040159	79.364479	63.058567	116.785866	-0.383438	0.000000	-2.006188	0.000000	0.000000	0.000000	0.010096	-0.023823	-0.010683	0.000000	0.000000	3.000000	21.000000	0.000000
1691.482285	0.092365	0.550867	-0.040159	79.364479	63.058567	116.785866	-0.383438	0.000000	-2.006188	0.000000	0.000000	0.000000	0.010096	-0.023823	-0.010683	0.000000	0.000000	3.000000	21.000000	0.000000
1691.485619	0.092360	0.550764	-0.040181	79.364479	63.058567	116.785866	-0.383438	0.000000	-2.006188	0.000000	0.000000	0.000000	-0.001454	-0.030822	-0.006561	0.000000	0.000000	3.000000	21.000000	0.000000
1691.488952	0.092360	0.550764	-0.040181	79.403336	63.055222	116.744286	-0.381756	0.000000	-2.007968	0.000000	0.000000	0.000000	-0.001454	-0.030822	-0.006561	0.000000	0.000000	3.000000	21.000000	0.000000
1691.492285	0.092360	0.550764	-0.040181	79.403336	63.055222	116.744286	-0.381756	0.000000	-2.007968	0.000000	0.000000	0.000000	-0.001454	-0.030822	-0.006561	0.000000	0.000000	3.000000	21.000000	0.000000
1691.495619	0.092360	0.550764	-0.040181	79.403336	63.055222	116.744286	-0.381756	0.000000	-2.007968	0.000000	0.000000	0.000000	-0.001454	-0.030822	-0.006561	0.000000	0.000000	3.000000	21.000000	0.000000
1691.498952	0.092262	0.550545	-0.040156	79.407784	63.109001	116.812630	-0.381998	0.000000	-2.009062	0.000000	0.000000	0.000000	-0.029495	-0.065821	0.007479	0.000000	0.000000	3.000000	21.000000	0.000000
1691.502285	0.092262	0.550545	-0.040156	79.407784	63.109001	116.812630	-0.381998	0.000000	-2.009062	0.000000	0.000000	0.000000	-0.029495	-0.065821	0.007479	0.000000	0.000000	3.000000	21.000000	0.000000
1691.505619	0.092262	0.550545	-0.040156	79.407784	63.109001	116.812630	-0.381998	0.000000	-2.009062	0.000000	0.000000	0.000000	-0.029495	-0.065821	0.007479	0.000000	0.000000	3.000000	21.000000	0.000000
1691.508952	0.092262	0.550545	-0.040156	79.417709	63.157463	116.878525	-0.386914	0.000000	-2.007816	0.000000	0.000000	0.000000	-0.029495	-0.065821	0.007479	0.000000	0.000000	3.000000	21.000000	0.000000
1691.512285	0.092172	0.550444	-0.040091	79.417709	63.157463	116.878525	-0.386914	0.000000	-2.007816	0.000000	0.000000	0.000000	-0.026824	-0.030102	0.019563	0.000000	0.000000	3.000000	21.000000	0.000000
1691.515619	0.092172	0.550444	-0.040091	79.417709	63.157463	116.878525	-0.386914	0.000000	-2.007816	0.000000	0.000000	0.000000	-0.026824	-0.030102	0.019563	0.000000	0.000000	3.000000	21.000000	0.000000
1691.518952	0.092172	0.550444	-0.040091	79.425621	63.198456	116.931297	-0.386914	0.000000	-2.007816	0.000000	0.000000	0.000000	-0.026824	-0.030102	0.019563	0.000000	0.000000	3.000000	21.000000	0.000000
1691.522285	0.092172	0.550444	-0.040091	79.425621	63.198456	116.931297	-0.386914	0.000000	-2.007816	0.000000	0.000000	0.000000	-0.026824	-0.030102	0.019563	0.000000	0.000000	3.000000	21.000000	0.000000
1691.525619	0.092078	0.550351	-0.040049	79.425621	63.198456	116.931297	-0.386914	0.000000	-2.007816	0.000000	0.000000	0.000000	-0.028384	-0.028005	0.012525	0.000000	0.000000	3.000000	21.000000	0.000000
1691.528952	0.092078	0.550351	-0.040049	79.430389	63.235355	116.976158	-0.391385	0.000000	-2.004555	0.000000	0.000000	0.000000	-0.028384	-0.028005	0.012525	0.000000	0.000000	3.000000	21.000000	0.000000
1691.532285	0.092078	0.550351	-0.040049	79.430389	63.235355	116.976158	-0.391385	0.000000	-2.004555	0.000000	0.000000	0.000000	-0.028384	-0.028005	0.012525	0.000000	0.000000	3.000000	21.000000	0.000000
1691.535619	0.092078	0.550351	-0.040049	79.430389	63.235355	116.976158	-0.391385	0.000000	-2.004555	0.000000	0.000000	0.000000	-0.028384	-0.028005	0.012525	0.000000	0.000000	3.000000	21.000000	0.000000
1691.538952	0.092051	0.550181	-0.039982	79.436325	63.271683	117.015869	-0.396115	0.000000	-2.002468	0.000000	0.000000	0.000000	-0.008031	-0.051125	0.020072	0.000000	0.000000	3.000000	21.000000	0.000000
1691.542285	0.092051	0.550181	-0.039982	79.436325	63.271683	117.015869	-0.396115	0.000000	-2.002468	0.000000	0.000000	0.000000	-0.008031	-0.051125	0.020072	0.000000	0.000000	3.000000	21.000000	0.000000
1691.545619	0.092051	0.550181	-0.039982	79.436325	63.271683	117.015869	-0.396115	0.000000	-2.002468	0.000000	0.000000	0.000000	-0.008031	-0.051125	0.020072	0.000000	0.000000	3.000000	21.000000	0.000000
1691.548952	0.092051	0.550181	-0.039982	79.442253	63.310696	117.055565	-0.397454	0.000000	-1.999122	0.000000	0.000000	0.000000	-0.008031	-0.051125	0.020072	0.000000	0.000000	3.000000	21.000000	0.000000
1691.552285	0.092074	0.550111	-0.039972	79.442253	63.310696	117.055565	-0.397454	0.000000	-1.999122	0.000000	0.000000	0.000000	0.006926	-0.021005	0.003152	0.000000	0.000000	3.000000	21.000000	0.000000
1691.555619	0.092074	0.550111	-0.039972	79.442253	63.310696	117.055565	-0.397454	0.000000	-1.999122	0.000000	0.000000	0.000000	0.006926	-0.021005	0.003152	0.000000	0.000000	3.000000	21.000000	0.000000
1691.558952	0.092074	0.550111	-0.039972	79.445045	63.342888	117.087326	-0.397454	0.000000	-1.999122	0.000000	0.000000	0.000000	0.006926	-0.021005	0.003152	0.000000	0.000000	3.000000	21.000000	0.000000
1691.562285	0.092074	0.550111	-0.039972	79.445045	63.342888	117.087326	-0.397454	0.000000	-1.999122	0.000000	0.000000	0.000000	0.006926	-0.021005	0.003152	0.000000	0.000000	3.000000	21.000000	0.000000
1691.565619	0.092081	0.550057	-0.039939	79.445045	63.342888	117.087326	-0.397454	0.000000	-1.999122	0.000000	0.000000	0.000000	0.002206	-0.016107	0.009997	0.000000	0.000000	3.000000	21.000000	0.000000
1691.568952	0.092081	0.550057	-0.039939	79.450958	63.382030	117.127129	-0.396299	0.000000	-1.998597	0.000000	0.000000	0.000000	0.002206	-0.016107	0.009997	0.000000	0.000000	3.000000	21.000000	0.000000
1691.572285	0.092081	0.550057	-0.039939	79.450958	63.382030	117.127129	-0.396299	0.000000	-1.998597	0.000000	0.000000	0.000000	0.002206	-0.016107	0.009997	0.000000	0.000000	3.000000	21.000000	0.000000
1691.575619	0.092081	0.550057	-0.039939	79.450958	63.382030	117.127129	-0.396299	0.000000	-1.998597	0.000000	0.000000	0.000000	0.002206	-0.016107	0.009997	0.000000	0.000000	3.000000	21.000000	0.000000
1691.578952	0.092107	0.549940	-0.039918	79.452545	63.417591	117.164108	-0.395932	0.000000	-1.996931	0.000000	0.000000	0.000000	0.007580	-0.035006	0.006115	0.000000	0.000000	3.000000	21.000000	0.000000
1691.582285	0.092107	0.549940	-0.039918	79.452545	63.417591	117.164108	-0.395932	0.000000	-1.996931	0.000000	0.000000	0.000000	0.007580	-0.035006	0.006115	0.000000	0.000000	3.000000	21.000000	0.000000
1691.585619	0.092107	0.549940	-0.039918	79.452545	63.417591	117.164108	-0.395932	0.000000	-1.996931	0.000000	0.000000	0.000000	0.007580	-0.035006	0.006115	0.000000	0.000000	3.000000	21.000000	0.000000
1691.588952	0.092107	0.549940	-0.039918	79.450119	63.494896	117.256630	-0.394668	0.000000	-1.995912	0.000000	0.000000	0.000000	0.007580	-0.035006	0.006115	0.000000	0.000000	3.000000	21.000000	0.000000
1691.592285	0.092114	0.549887	-0.039885	79.450119	63.494896	117.256630	-0.394668	0.000000	-1.995912	0.000000	0.000000	0.000000	0.002207	-0.016107	0.009990	0.000000	0.000000	3.000000	21.000000	0.000000
1691.595619	0.092114	0.549887	-0.039885	79.450119	63.494896	117.256630	-0.394668	0.000000	-1.995912	0.000000	0.000000	0.000000	0.002207	-0.016107	0.009990	0.000000	0.000000	3.000000	21.000000	0.000000
1691.598952	0.092114	0.549887	-0.039885	79.426979	63.597977	117.402496	-0.394668	0.000000	-1.995912	0.000000	0.000000	0.000000	0.002207	-0.016107	0.009990	0.000000	0.000000	3.000000	21.000000	0.000000
1691.602285	0.092114	0.549887	-0.039885	79.426979	63.597977	117.402496	-0.394668	0.000000	-1.995912	0.000000	0.000000	0.000000	0.002207	-0.016107	0.009990	0.000000	0.000000	3.000000	21.000000	0.000000
1691.605619	0.092127	0.549826	-0.039828	79.426979	63.597977	117.402496	-0.394668	0.000000	-1.995912	0.000000	0.000000	0.000000	0.003753	-0.018234	0.017009	0.000000	0.000000	3.000000	21.000000	0.000000
1691.608952	0.092127	0.549826	-0.039828	79.383682	63.756573	117.635201	-0.394300	0.000000	-1.994247	0.000000	0.000000	0.000000	0.003753	-0.018234	0.017009	0.000000	0.000000	3.000000	21.000000	0.000000
1691.612285	0.092127	0.549826	-0.039828	79.383682	63.756573	117.635201	-0.394300	0.000000	-1.994247	0.000000	0.000000	0.000000	0.003753	-0.018234	0.017009	0.000000	0.000000	3.000000	21.000000	0.000000
1691.615619	0.092127	0.549826	-0.039828	79.383682	63.756573	117.635201	-0.394300	0.000000	-1.994247	0.000000	0.000000	0.000000	0.003753	-0.018234	0.017009	0.000000	0.000000	3.000000	21.000000	0.000000
1691.618952	0.092157	0.549697	-0.039691	79.324898	63.955788	117.932480	-0.393675	0.000000	-1.991412	0.000000	0.000000	0.000000	0.009057	-0.038557	0.041030	0.000000	0.000000	3.000000	21.000000	0.000000
1691.622285	0.092157	0.549697	-0.039691	79.324898	63.955788	117.932480	-0.393675	0.000000	-1.991412	0.000000	0.000000	0.000000	0.009057	-0.038557	0.041030	0.000000	0.000000	3.000000	21.000000	0.000000
1691.625619	0.092157	0.549697	-0.039691	79.324898	63.955788	117.932480	-0.393675	0.000000	-1.991412	0.000000	0.000000	0.000000	0.009057	-0.038557	0.041030	0.000000	0.000000	3.000000	21.000000	0.000000
1691.628952	0.092157	0.549697	-0.039691	79.259552	64.190254	118.275436	-0.392165	0.000000	-1.984574	0.000000	0.000000	0.000000	0.009057	-0.038557	0.041030	0.000000	0.000000	3.000000	21.000000	0.000000
1691.632285	0.092190	0.549613	-0.039634	79.259552	64.190254	118.275436	-0.392165	0.000000	-1.984574	0.000000	0.000000	0.000000	0.010025	-0.025255	0.017167	0.000000	0.000000	3.000000	21.000000	0.000000
1691.635619	0.092190	0.549613	-0.039634	79.259552	64.190254	118.275436	-0.392165	0.000000	-1.984574	0.000000	0.000000	0.000000	0.010025	-0.025255	0.017167	0.000000	0.000000	3.000000	21.000000	0.000000
1691.638952	0.092190	0.549613	-0.039634	79.184441	64.446152	118.654579	-0.392165	0.000000	-1.984574	0.000000	0.000000	0.000000	0.010025	-0.025255	0.017167	0.000000	0.000000	3.000000	21.000000	0.000000
1691.642285	0.092190	0.549613	-0.039634	79.184441	64.446152	118.654579	-0.392165	0.000000	-1.984574	0.000000	0.000000	0.000000	0.010025	-0.025255	0.017167	0.000000	0.000000	3.000000	21.000000	0.000000
1691.645619	0.092214	0.549520	-0.039619	79.184441	64.446152	118.654579	-0.392165	0.000000	-1.984574	0.000000	0.000000	0.000000	0.007253	-0.028058	0.004599	0.000000	0.000000	3.000000	21.000000	0.000000
1691.648952	0.092214	0.549520	-0.039619	79.112389	64.747780	119.078438	-0.390495	0.000000	-1.981712	0.000000	0.000000	0.000000	0.007253	-0.028058	0.004599	0.000000	0.000000	3.000000	21.000000	0.000000
1691.652285	0.092214	0.549520	-0.039619	79.112389	64.747780	119.078438	-0.390495	0.000000	-1.981712	0.000000	0.000000	0.000000	0.007253	-0.028058	0.004599	0.000000	0.000000	3.000000	21.000000	0.000000
1691.655619	0.092214	0.549520	-0.039619	79.112389	64.747780	119.078438	-0.390495	0.000000	-1.981712	0.000000	0.000000	0.000000	0.007253	-0.028058	0.004599	0.000000	0.000000	3.000000	21.000000	0.000000
1691.658952	0.092328	0.549221	-0.039670	79.037811	65.085159	119.547775	-0.389286	0.000000	-1.980946	0.000000	0.000000	0.000000	0.034037	-0.089650	-0.015307	0.000000	0.000000	3.000000	21.000000	0.000000
1691.662285	0.092328	0.549221	-0.039670	79.037811	65.085159	119.547775	-0.389286	0.000000	-1.980946	0.000000	0.000000	0.000000	0.034037	-0.089650	-0.015307	0.000000	0.000000	3.000000	21.000000	0.000000
1691.665619	0.092328	0.549221	-0.039670	79.037811	65.085159	119.547775	-0.389286	0.000000	-1.980946	0.000000	0.000000	0.000000	0.034037	-0.089650	-0.015307	0.000000	0.000000	3.000000	21.000000	0.000000
1691.668952	0.092328	0.549221	-0.039670	78.943565	65.503052	120.127785	-0.383613	0.000000	-1.983497	0.000000	0.000000	0.000000	0.034037	-0.089650	-0.015307	0.000000	0.000000	3.000000	21.000000	0.000000
1691.672285	0.092407	0.549030	-0.039783	78.943565	65.503052	120.127785	-0.383613	0.000000	-1.983497	0.000000	0.000000	0.000000	0.023664	-0.057342	-0.033969	0.000000	0.000000	3.000000	21.000000	0.000000
1691.675619	0.092407	0.549030	-0.039783	78.943565	65.503052	120.127785	-0.383613	0.000000	-1.983497	0.000000	0.000000	0.000000	0.023664	-0.057342	-0.033969	0.000000	0.000000	3.000000	21.000000	0.000000
1691.678952	0.092407	0.549030	-0.039783	78.821465	66.025879	120.863380	-0.383613	0.000000	-1.983497	0.000000	0.000000	0.000000	0.023664	-0.057342	-0.033969	0.000000	0.000000	3.000000	21.000000	0.000000
1691.682285	0.092407	0.549030	-0.039783	78.821465	66.025879	120.863380	-0.383613	0.000000	-1.983497	0.000000	0.000000	0.000000	0.023664	-0.057342	-0.033969	0.000000	0.000000	3.000000	21.000000	0.000000
1691.685619	0.092478	0.548788	-0.040022	78.821465	66.025879	120.863380	-0.383613	0.000000	-1.983497	0.000000	0.000000	0.000000	0.021556	-0.072597	-0.071552	0.000000	0.000000	3.000000	21.000000	0.000000
1691.688952	0.092526	0.548530	-0.040274	78.665909	66.655098	121.763535	-0.379669	0.000000	-1.989159	0.000000	0.000000	0.000000	0.014335	-0.077434	-0.075842	0.000000	0.000000	3.000000	21.000000	0.000000
1691.692285	0.092526	0.548530	-0.040274	78.665909	66.655098	121.763535	-0.379669	0.000000	-1.989159	0.000000	0.000000	0.000000	0.014335	-0.077434	-0.075842	0.000000	0.000000	3.000000	21.000000	0.000000
1691.695619	0.092526	0.548530	-0.040274	78.665909	66.655098	121.763535	-0.379669	0.000000	-1.989159	0.000000	0.000000	0.000000	0.014335	-0.077434	-0.075842	0.000000	0.000000	3.000000	21.000000	0.000000
1691.698952	0.092551	0.548237	-0.040630	78.462540	67.375748	122.824959	-0.373687	0.000000	-2.013725	0.000000	0.000000	0.000000	0.007467	-0.087734	-0.106605	0.000000	0.000000	3.000000	21.000000	0.000000
1691.702285	0.092551	0.548237	-0.040630	78.462540	67.375748	122.824959	-0.373687	0.000000	-2.013725	0.000000	0.000000	0.000000	0.007467	-0.087734	-0.106605	0.000000	0.000000	3.000000	21.000000	0.000000
1691.705619	0.092551	0.548237	-0.040630	78.462540	67.375748	122.824959	-0.373687	0.000000	-2.013725	0.000000	0.000000	0.000000	0.007467	-0.087734	-0.106605	0.000000	0.000000	3.000000	21.000000	0.000000
1691.708952	0.092551	0.548237	-0.040630	78.210533	68.183495	124.053406	-0.372443	0.000000	-2.031492	0.000000	0.000000	0.000000	0.007467	-0.087734	-0.106605	0.000000	0.000000	3.000000	21.000000	0.000000
1691.712285	0.092582	0.547920	-0.041050	78.210533	68.183495	124.053406	-0.372443	0.000000	-2.031492	0.000000	0.000000	0.000000	0.009287	-0.095241	-0.126146	0.000000	0.000000	3.000000	21.000000	0.000000
1691.715619	0.092582	0.547920	-0.041050	78.210533	68.183495	124.053406	-0.372443	0.000000	-2.031492	0.000000	0.000000	0.000000	0.009287	-0.095241	-0.126146	0.000000	0.000000	3.000000	21.000000	0.000000
1691.718952	0.092584	0.547594	-0.041509	77.918205	68.975304	125.319016	-0.372443	0.000000	-2.031492	0.000000	0.000000	0.000000	0.000474	-0.097838	-0.137510	0.000000	0.000000	3.000000	21.000000	0.000000
1691.722285	0.092584	0.547594	-0.041509	77.918205	68.975304	125.319016	-0.372443	0.000000	-2.031492	0.000000	0.000000	0.000000	0.000474	-0.097838	-0.137510	0.000000	0.000000	3.000000	21.000000	0.000000
1691.725619	0.092584	0.547594	-0.041509	77.918205	68.975304	125.319016	-0.372443	0.000000	-2.031492	0.000000	0.000000	0.000000	0.000474	-0.097838	-0.137510	0.000000	0.000000	3.000000	21.000000	0.000000
1691.728952	0.092584	0.547594	-0.041509	77.579346	69.582809	126.452187	-0.370816	0.000000	-2.075435	0.000000	0.000000	0.000000	0.000474	-0.097838	-0.137510	0.000000	0.000000	3.000000	21.000000	0.000000
1691.732285	0.092560	0.547275	-0.041986	77.579346	69.582809	126.452187	-0.370816	0.000000	-2.075435	0.000000	0.000000	0.000000	-0.007093	-0.095608	-0.143313	0.000000	0.000000	3.000000	21.000000	0.000000
1691.735619	0.092560	0.547275	-0.041986	77.579346	69.582809	126.452187	-0.370816	0.000000	-2.075435	0.000000	0.000000	0.000000	-0.007093	-0.095608	-0.143313	0.000000	0.000000	3.000000	21.000000	0.000000
1691.738952	0.092569	0.546982	-0.042408	77.203285	69.736778	127.154602	-0.370816	0.000000	-2.075435	0.000000	0.000000	0.000000	0.002789	-0.087868	-0.126567	0.000000	0.000000	3.000000	21.000000	0.000000
1691.742285	0.092569	0.546982	-0.042408	77.203285	69.736778	127.154602	-0.370816	0.000000	-2.075435	0.000000	0.000000	0.000000	0.002789	-0.087868	-0.126567	0.000000	0.000000	3.000000	21.000000	0.000000
1691.745619	0.092569	0.546982	-0.042408	77.203285	69.736778	127.154602	-0.370816	0.000000	-2.075435	0.000000	0.000000	0.000000	0.002789	-0.087868	-0.126567	0.000000	0.000000	3.000000	21.000000	0.000000
1691.748952	0.092569	0.546982	-0.042408	76.810478	69.477974	127.444901	-0.371533	0.000000	-2.120415	0.000000	0.000000	0.000000	0.002789	-0.087868	-0.126567	0.000000	0.000000	3.000000	21.000000	0.000000
1691.752285	0.092538	0.546713	-0.042826	76.810478	69.477974	127.444901	-0.371533	0.000000	-2.120415	0.000000	0.000000	0.000000	-0.009412	-0.080822	-0.125451	0.000000	0.000000	3.000000	21.000000	0.000000
1691.755619	0.092538	0.546713	-0.042826	76.810478	69.477974	127.444901	-0.371533	0.000000	-2.120415	0.000000	0.000000	0.000000	-0.009412	-0.080822	-0.125451	0.000000	0.000000	3.000000	21.000000	0.000000
1691.758952	0.092521	0.546445	-0.043180	76.403320	68.962608	127.477821	-0.371533	0.000000	-2.120415	0.000000	0.000000	0.000000	-0.005081	-0.080107	-0.105914	0.000000	0.000000	3.000000	21.000000	0.000000
1691.762285	0.092521	0.546445	-0.043180	76.403320	68.962608	127.477821	-0.371533	0.000000	-2.120415	0.000000	0.000000	0.000000	-0.005081	-0.080107	-0.105914	0.000000	0.000000	3.000000	21.000000	0.000000
1691.765619	0.092521	0.546445	-0.043180	76.403320	68.962608	127.477821	-0.371533	0.000000	-2.120415	0.000000	0.000000	0.000000	-0.005081	-0.080107	-0.105914	0.000000	0.000000	3.000000	21.000000	0.000000
1691.768952	0.092547	0.546195	-0.043523	76.019279	68.335503	127.362869	-0.373948	0.000000	-2.158976	0.000000	0.000000	0.000000	0.007903	-0.075199	-0.103028	0.000000	0.000000	3.000000	21.000000	0.000000
1691.772285	0.092547	0.546195	-0.043523	76.019279	68.335503	127.362869	-0.373948	0.000000	-2.158976	0.000000	0.000000	0.000000	0.007903	-0.075199	-0.103028	0.000000	0.000000	3.000000	21.000000	0.000000
1691.775619	0.092547	0.546195	-0.043523	76.019279	68.335503	127.362869	-0.373948	0.000000	-2.158976	0.000000	0.000000	0.000000	0.007903	-0.075199	-0.103028	0.000000	0.000000	3.000000	21.000000	0.000000
1691.778952	0.092589	0.545928	-0.043890	75.672287	67.676971	127.163986	-0.372631	0.000000	-2.176147	0.000000	0.000000	0.000000	0.012476	-0.079952	-0.110004	0.000000	0.000000	3.000000	21.000000	0.000000
1691.782285	0.092589	0.545928	-0.043890	75.672287	67.676971	127.163986	-0.372631	0.000000	-2.176147	0.000000	0.000000	0.000000	0.012476	-0.079952	-0.110004	0.000000	0.000000	3.000000	21.000000	0.000000
1691.785619	0.092589	0.545928	-0.043890	75.672287	67.676971	127.163986	-0.372631	0.000000	-2.176147	0.000000	0.000000	0.000000	0.012476	-0.079952	-0.110004	0.000000	0.000000	3.000000	21.000000	0.000000
1691.788952	0.092589	0.545928	-0.043890	75.372581	67.069237	126.949806	-0.370552	0.000000	-2.194481	0.000000	0.000000	0.000000	0.012476	-0.079952	-0.110004	0.000000	0.000000	3.000000	21.000000	0.000000
1691.792285	0.092654	0.545678	-0.044242	75.372581	67.069237	126.949806	-0.370552	0.000000	-2.194481	0.000000	0.000000	0.000000	0.019534	-0.075041	-0.105796	0.000000	0.000000	3.000000	21.000000	0.000000
1691.795619	0.092654	0.545678	-0.044242	75.372581	67.069237	126.949806	-0.370552	0.000000	-2.194481	0.000000	0.000000	0.000000	0.019534	-0.075041	-0.105796	0.000000	0.000000	3.000000	21.000000	0.000000
1691.798952	0.092728	0.545437	-0.044553	75.134277	66.522263	126.709846	-0.370552	0.000000	-2.194481	0.000000	0.000000	0.000000	0.022285	-0.072246	-0.093247	0.000000	0.000000	3.000000	21.000000	0.000000
1691.802285	0.092728	0.545437	-0.044553	75.134277	66.522263	126.709846	-0.370552	0.000000	-2.194481	0.000000	0.000000	0.000000	0.022285	-0.072246	-0.093247	0.000000	0.000000	3.000000	21.000000	0.000000
1691.805619	0.092728	0.545437	-0.044553	75.134277	66.522263	126.709846	-0.370552	0.000000	-2.194481	0.000000	0.000000	0.000000	0.022285	-0.072246	-0.093247	0.000000	0.000000	3.000000	21.000000	0.000000
1691.808952	0.092821	0.545215	-0.044780	74.965691	66.068382	126.474480	-0.363582	0.000000	-2.227655	0.000000	0.000000	0.000000	0.027897	-0.066802	-0.068069	0.000000	0.000000	3.000000	21.000000	0.000000
1691.812285	0.092821	0.545215	-0.044780	74.965691	66.068382	126.474480	-0.363582	0.000000	-2.227655	0.000000	0.000000	0.000000	0.027897	-0.066802	-0.068069	0.000000	0.000000	3.000000	21.000000	0.000000
1691.815619	0.092821	0.545215	-0.044780	74.965691	66.068382	126.474480	-0.363582	0.000000	-2.227655	0.000000	0.000000	0.000000	0.027897	-0.066802	-0.068069	0.000000	0.000000	3.000000	21.000000	0.000000
1691.818952	0.092821	0.545215	-0.044780	74.860817	65.677612	126.207336	-0.358932	0.000000	-2.239000	0.000000	0.000000	0.000000	0.027897	-0.066802	-0.068069	0.000000	0.000000	3.000000	21.000000	0.000000
1691.822285	0.092934	0.544987	-0.044918	74.860817	65.677612	126.207336	-0.358932	0.000000	-2.239000	0.000000	0.000000	0.000000	0.033849	-0.068296	-0.041476	0.000000	0.000000	3.000000	21.000000	0.000000
1691.825619	0.092934	0.544987	-0.044918	74.860817	65.677612	126.207336	-0.358932	0.000000	-2.239000	0.000000	0.000000	0.000000	0.033849	-0.068296	-0.041476	0.000000	0.000000	3.000000	21.000000	0.000000
1691.828952	0.092934	0.544987	-0.044918	74.808022	65.370155	125.946815	-0.358932	0.000000	-2.239000	0.000000	0.000000	0.000000	0.033849	-0.068296	-0.041476	0.000000	0.000000	3.000000	21.000000	0.000000
1691.832285	0.092934	0.544987	-0.044918	74.808022	65.370155	125.946815	-0.358932	0.000000	-2.239000	0.000000	0.000000	0.000000	0.033849	-0.068296	-0.041476	0.000000	0.000000	3.000000	21.000000	0.000000
1691.835619	0.093095	0.544786	-0.044935	74.808022	65.370155	125.946815	-0.358932	0.000000	-2.239000	0.000000	0.000000	0.000000	0.048232	-0.060230	-0.004991	0.000000	0.000000	3.000000	21.000000	0.000000
1691.838952	0.093300	0.544596	-0.044849	74.796822	65.201164	125.766640	-0.353290	0.000000	-2.245912	0.000000	0.000000	0.000000	0.061396	-0.056988	0.025881	0.000000	0.000000	3.000000	21.000000	0.000000
1691.842285	0.093300	0.544596	-0.044849	74.796822	65.201164	125.766640	-0.353290	0.000000	-2.245912	0.000000	0.000000	0.000000	0.061396	-0.056988	0.025881	0.000000	0.000000	3.000000	21.000000	0.000000
1691.845619	0.093300	0.544596	-0.044849	74.796822	65.201164	125.766640	-0.353290	0.000000	-2.245912	0.000000	0.000000	0.000000	0.061396	-0.056988	0.025881	0.000000	0.000000	3.000000	21.000000	0.000000
1691.848952	0.093300	0.544596	-0.044849	74.798409	65.200851	125.740051	-0.335019	0.000000	-2.242430	0.000000	0.000000	0.000000	0.061396	-0.056988	0.025881	0.000000	0.000000	3.000000	21.000000	0.000000
1691.852285	0.093567	0.544440	-0.044669	74.798409	65.200851	125.740051	-0.335019	0.000000	-2.242430	0.000000	0.000000	0.000000	0.080159	-0.046893	0.054007	0.000000	0.000000	3.000000	21.000000	0.000000
1691.855619	0.093567	0.544440	-0.044669	74.798409	65.200851	125.740051	-0.335019	0.000000	-2.242430	0.000000	0.000000	0.000000	0.080159	-0.046893	0.054007	0.000000	0.000000	3.000000	21.000000	0.000000
1691.858952	0.093567	0.544440	-0.044669	74.802254	65.249390	125.754112	-0.335019	0.000000	-2.242430	0.000000	0.000000	0.000000	0.080159	-0.046893	0.054007	0.000000	0.000000	3.000000	21.000000	0.000000
1691.862285	0.093567	0.544440	-0.044669	74.802254	65.249390	125.754112	-0.335019	0.000000	-2.242430	0.000000	0.000000	0.000000	0.080159	-0.046893	0.054007	0.000000	0.000000	3.000000	21.000000	0.000000
1691.865619	0.093897	0.544317	-0.044395	74.802254	65.249390	125.754112	-0.335019	0.000000	-2.242430	0.000000	0.000000	0.000000	0.098986	-0.036849	0.082099	0.000000	0.000000	3.000000	21.000000	0.000000
1691.868952	0.094173	0.544210	-0.044089	74.804596	65.276222	125.747223	-0.321659	0.000000	-2.233429	0.000000	0.000000	0.000000	0.082724	-0.032112	0.091633	0.000000	0.000000	3.000000	21.000000	0.000000
1691.872285	0.094173	0.544210	-0.044089	74.804596	65.276222	125.747223	-0.321659	0.000000	-2.233429	0.000000	0.000000	0.000000	0.082724	-0.032112	0.091633	0.000000	0.000000	3.000000	21.000000	0.000000
1691.875619	0.094173	0.544210	-0.044089	74.804596	65.276222	125.747223	-0.321659	0.000000	-2.233429	0.000000	0.000000	0.000000	0.082724	-0.032112	0.091633	0.000000	0.000000	3.000000	21.000000	0.000000
1691.878952	0.094173	0.544210	-0.044089	74.805054	65.288452	125.730835	-0.291374	0.000000	-2.204474	0.000000	0.000000	0.000000	0.082724	-0.032112	0.091633	0.000000	0.000000	3.000000	21.000000	0.000000
1691.882285	0.094433	0.544119	-0.043761	74.805054	65.288452	125.730835	-0.291374	0.000000	-2.204474	0.000000	0.000000	0.000000	0.078205	-0.027408	0.098510	0.000000	0.000000	3.000000	21.000000	0.000000
1691.885619	0.094433	0.544119	-0.043761	74.805054	65.288452	125.730835	-0.291374	0.000000	-2.204474	0.000000	0.000000	0.000000	0.078205	-0.027408	0.098510	0.000000	0.000000	3.000000	21.000000	0.000000
1691.888952	0.094433	0.544119	-0.043761	74.806213	65.308662	125.719414	-0.291374	0.000000	-2.204474	0.000000	0.000000	0.000000	0.078205	-0.027408	0.098510	0.000000	0.000000	3.000000	21.000000	0.000000
1691.892285	0.094433	0.544119	-0.043761	74.806213	65.308662	125.719414	-0.291374	0.000000	-2.204474	0.000000	0.000000	0.000000	0.078205	-0.027408	0.098510	0.000000	0.000000	3.000000	21.000000	0.000000
1691.895619	0.094660	0.544026	-0.043494	74.806213	65.308662	125.719414	-0.291374	0.000000	-2.204474	0.000000	0.000000	0.000000	0.067912	-0.027974	0.080189	0.000000	0.000000	3.000000	21.000000	0.000000
1691.898952	0.094810	0.543977	-0.043288	74.806656	65.312744	125.703049	-0.278340	0.000000	-2.188056	0.000000	0.000000	0.000000	0.045161	-0.014620	0.061819	0.000000	0.000000	3.000000	21.000000	0.000000
1691.902285	0.094810	0.543977	-0.043288	74.806656	65.312744	125.703049	-0.278340	0.000000	-2.188056	0.000000	0.000000	0.000000	0.045161	-0.014620	0.061819	0.000000	0.000000	3.000000	21.000000	0.000000
1691.905619	0.094810	0.543977	-0.043288	74.806656	65.312744	125.703049	-0.278340	0.000000	-2.188056	0.000000	0.000000	0.000000	0.045161	-0.014620	0.061819	0.000000	0.000000	3.000000	21.000000	0.000000
1691.908952	0.094810	0.543977	-0.043288	74.811386	65.320473	125.676353	-0.259495	0.000000	-2.164387	0.000000	0.000000	0.000000	0.045161	-0.014620	0.061819	0.000000	0.000000	3.000000	21.000000	0.000000
1691.912285	0.094984	0.543950	-0.043161	74.811386	65.320473	125.676353	-0.259495	0.000000	-2.164387	0.000000	0.000000	0.000000	0.052173	-0.008141	0.038111	0.000000	0.000000	3.000000	21.000000	0.000000
1691.915619	0.094984	0.543950	-0.043161	74.811386	65.320473	125.676353	-0.259495	0.000000	-2.164387	0.000000	0.000000	0.000000	0.052173	-0.008141	0.038111	0.000000	0.000000	3.000000	21.000000	0.000000
1691.918952	0.094984	0.543950	-0.043161	74.831009	65.320602	125.616280	-0.259495	0.000000	-2.164387	0.000000	0.000000	0.000000	0.052173	-0.008141	0.038111	0.000000	0.000000	3.000000	21.000000	0.000000
1691.922285	0.094984	0.543950	-0.043161	74.831009	65.320602	125.616280	-0.259495	0.000000	-2.164387	0.000000	0.000000	0.000000	0.052173	-0.008141	0.038111	0.000000	0.000000	3.000000	21.000000	0.000000
1691.925619	0.095142	0.543944	-0.043104	74.831009	65.320602	125.616280	-0.259495	0.000000	-2.164387	0.000000	0.000000	0.000000	0.047378	-0.001689	0.017109	0.000000	0.000000	3.000000	21.000000	0.000000
1691.928952	0.095142	0.543944	-0.043104	74.891991	65.317177	125.490234	-0.250799	0.000000	-2.158036	0.000000	0.000000	0.000000	0.047378	-0.001689	0.017109	0.000000	0.000000	3.000000	21.000000	0.000000
1691.932285	0.095142	0.543944	-0.043104	74.891991	65.317177	125.490234	-0.250799	0.000000	-2.158036	0.000000	0.000000	0.000000	0.047378	-0.001689	0.017109	0.000000	0.000000	3.000000	21.000000	0.000000
1691.935619	0.095142	0.543944	-0.043104	74.891991	65.317177	125.490234	-0.250799	0.000000	-2.158036	0.000000	0.000000	0.000000	0.047378	-0.001689	0.017109	0.000000	0.000000	3.000000	21.000000	0.000000
1691.938952	0.095455	0.543967	-0.043181	75.032860	65.229874	125.159683	-0.242903	0.000000	-2.155184	0.000000	0.000000	0.000000	0.094026	0.006949	-0.023100	0.000000	0.000000	3.000000	21.000000	0.000000
1691.942285	0.095455	0.543967	-0.043181	75.032860	65.229874	125.159683	-0.242903	0.000000	-2.155184	0.000000	0.000000	0.000000	0.094026	0.006949	-0.023100	0.000000	0.000000	3.000000	21.000000	0.000000
1691.945619	0.095455	0.543967	-0.043181	75.032860	65.229874	125.159683	-0.242903	0.000000	-2.155184	0.000000	0.000000	0.000000	0.094026	0.006949	-0.023100	0.000000	0.000000	3.000000	21.000000	0.000000
1691.948952	0.095455	0.543967	-0.043181	75.243889	65.006172	124.565674	-0.227231	0.000000	-2.159034	0.000000	0.000000	0.000000	0.094026	0.006949	-0.023100	0.000000	0.000000	3.000000	21.000000	0.000000
1691.952285	0.095604	0.544044	-0.043254	75.243889	65.006172	124.565674	-0.227231	0.000000	-2.159034	0.000000	0.000000	0.000000	0.044590	0.023047	-0.022034	0.000000	0.000000	3.000000	21.000000	0.000000
1691.955619	0.095604	0.544044	-0.043254	75.243889	65.006172	124.565674	-0.227231	0.000000	-2.159034	0.000000	0.000000	0.000000	0.044590	0.023047	-0.022034	0.000000	0.000000	3.000000	21.000000	0.000000
1691.958952	0.095801	0.544153	-0.043299	75.501564	64.614243	123.711342	-0.227231	0.000000	-2.159034	0.000000	0.000000	0.000000	0.058958	0.032645	-0.013577	0.000000	0.000000	3.000000	21.000000	0.000000
1691.962285	0.095801	0.544153	-0.043299	75.501564	64.614243	123.711342	-0.227231	0.000000	-2.159034	0.000000	0.000000	0.000000	0.058958	0.032645	-0.013577	0.000000	0.000000	3.000000	21.000000	0.000000
1691.965619	0.095801	0.544153	-0.043299	75.501564	64.614243	123.711342	-0.227231	0.000000	-2.159034	0.000000	0.000000	0.000000	0.058958	0.032645	-0.013577	0.000000	0.000000	3.000000	21.000000	0.000000
1691.968952	0.095801	0.544153	-0.043299	75.776718	64.119743	122.705208	-0.209974	0.000000	-2.164969	0.000000	0.000000	0.000000	0.058958	0.032645	-0.013577	0.000000	0.000000	3.000000	21.000000	0.000000
1691.972285	0.096098	0.544319	-0.043265	75.776718	64.119743	122.705208	-0.209974	0.000000	-2.164969	0.000000	0.000000	0.000000	0.089347	0.049725	0.010306	0.000000	0.000000	3.000000	21.000000	0.000000
1691.975619	0.096098	0.544319	-0.043265	75.776718	64.119743	122.705208	-0.209974	0.000000	-2.164969	0.000000	0.000000	0.000000	0.089347	0.049725	0.010306	0.000000	0.000000	3.000000	21.000000	0.000000
1691.978952	0.096484	0.544517	-0.043212	76.055756	63.578159	121.620384	-0.209974	0.000000	-2.164969	0.000000	0.000000	0.000000	0.115558	0.059360	0.015919	0.000000	0.000000	3.000000	21.000000	0.000000
1691.982285	0.096484	0.544517	-0.043212	76.055756	63.578159	121.620384	-0.209974	0.000000	-2.164969	0.000000	0.000000	0.000000	0.115558	0.059360	0.015919	0.000000	0.000000	3.000000	21.000000	0.000000
1691.985619	0.096484	0.544517	-0.043212	76.055756	63.578159	121.620384	-0.209974	0.000000	-2.164969	0.000000	0.000000	0.000000	0.115558	0.059360	0.015919	0.000000	0.000000	3.000000	21.000000	0.000000
1691.988952	0.097041	0.544716	-0.043131	76.353043	63.096317	120.554604	-0.175823	0.000000	-2.160598	0.000000	0.000000	0.000000	0.167351	0.059906	0.024299	0.000000	0.000000	3.000000	21.000000	0.000000
1691.992285	0.097041	0.544716	-0.043131	76.353043	63.096317	120.554604	-0.175823	0.000000	-2.160598	0.000000	0.000000	0.000000	0.167351	0.059906	0.024299	0.000000	0.000000	3.000000	21.000000	0.000000
1691.995619	0.097041	0.544716	-0.043131	76.353043	63.096317	120.554604	-0.175823	0.000000	-2.160598	0.000000	0.000000	0.000000	0.167351	0.059906	0.024299	0.000000	0.000000	3.000000	21.000000	0.000000
1691.998952	0.097674	0.544900	-0.043088	76.691658	62.738281	119.559334	-0.147931	0.000000	-2.156549	0.000000	0.000000	0.000000	0.189720	0.055136	0.012892	0.000000	0.000000	3.000000	21.000000	0.000000
1692.002285	0.097674	0.544900	-0.043088	76.691658	62.738281	119.559334	-0.147931	0.000000	-2.156549	0.000000	0.000000	0.000000	0.189720	0.055136	0.012892	0.000000	0.000000	3.000000	21.000000	0.000000
1692.005619	0.097674	0.544900	-0.043088	76.691658	62.738281	119.559334	-0.147931	0.000000	-2.156549	0.000000	0.000000	0.000000	0.189720	0.055136	0.012892	0.000000	0.000000	3.000000	21.000000	0.000000
1692.008952	0.098367	0.545061	-0.043055	77.071609	62.431446	118.561882	-0.116311	0.000000	-2.154400	0.000000	0.000000	0.000000	0.207834	0.048201	0.009771	0.000000	0.000000	3.000000	21.000000	0.000000
1692.012285	0.098367	0.545061	-0.043055	77.071609	62.431446	118.561882	-0.116311	0.000000	-2.154400	0.000000	0.000000	0.000000	0.207834	0.048201	0.009771	0.000000	0.000000	3.000000	21.000000	0.000000
1692.015619	0.098367	0.545061	-0.043055	77.071609	62.431446	118.561882	-0.116311	0.000000	-2.154400	0.000000	0.000000	0.000000	0.207834	0.048201	0.009771	0.000000	0.000000	3.000000	21.000000	0.000000
1692.018952	0.099095	0.545205	-0.043052	77.493675	61.962315	117.325768	-0.081672	0.000000	-2.152771	0.000000	0.000000	0.000000	0.218393	0.043389	0.001001	0.000000	0.000000	3.000000	21.000000	0.000000
1692.022285	0.099095	0.545205	-0.043052	77.493675	61.962315	117.325768	-0.081672	0.000000	-2.152771	0.000000	0.000000	0.000000	0.218393	0.043389	0.001001	0.000000	0.000000	3.000000	21.000000	0.000000
1692.025619	0.099095	0.545205	-0.043052	77.493675	61.962315	117.325768	-0.081672	0.000000	-2.152771	0.000000	0.000000	0.000000	0.218393	0.043389	0.001001	0.000000	0.000000	3.000000	21.000000	0.000000
1692.028952	0.099887	0.545343	-0.043041	77.952873	61.279305	115.799614	-0.045273	0.000000	-2.152604	0.000000	0.000000	0.000000	0.237850	0.041281	0.003308	0.000000	0.000000	3.000000	21.000000	0.000000
1692.032285	0.099887	0.545343	-0.043041	77.952873	61.279305	115.799614	-0.045273	0.000000	-2.152604	0.000000	0.000000	0.000000	0.237850	0.041281	0.003308	0.000000	0.000000	3.000000	21.000000	0.000000
1692.035619	0.099887	0.545343	-0.043041	77.952873	61.279305	115.799614	-0.045273	0.000000	-2.152604	0.000000	0.000000	0.000000	0.237850	0.041281	0.003308	0.000000	0.000000	3.000000	21.000000	0.000000
1692.038952	0.100747	0.545427	-0.043013	78.428268	60.323479	113.941498	-0.005632	0.000000	-2.152053	0.000000	0.000000	0.000000	0.258026	0.025151	0.008314	0.000000	0.000000	3.000000	21.000000	0.000000
1692.042285	0.100747	0.545427	-0.043013	78.428268	60.323479	113.941498	-0.005632	0.000000	-2.152053	0.000000	0.000000	0.000000	0.258026	0.025151	0.008314	0.000000	0.000000	3.000000	21.000000	0.000000
1692.045619	0.100747	0.545427	-0.043013	78.428268	60.323479	113.941498	-0.005632	0.000000	-2.152053	0.000000	0.000000	0.000000	0.258026	0.025151	0.008314	0.000000	0.000000	3.000000	21.000000	0.000000
1692.048952	0.101712	0.545504	-0.042988	78.899025	59.095085	111.780090	0.037373	0.000000	-2.150667	0.000000	0.000000	0.000000	0.289373	0.023008	0.007496	0.000000	0.000000	3.000000	21.000000	0.000000
1692.052285	0.101712	0.545504	-0.042988	78.899025	59.095085	111.780090	0.037373	0.000000	-2.150667	0.000000	0.000000	0.000000	0.289373	0.023008	0.007496	0.000000	0.000000	3.000000	21.000000	0.000000
1692.055619	0.101712	0.545504	-0.042988	78.899025	59.095085	111.780090	0.037373	0.000000	-2.150667	0.000000	0.000000	0.000000	0.289373	0.023008	0.007496	0.000000	0.000000	3.000000	21.000000	0.000000
1692.058952	0.102749	0.545543	-0.042929	79.338799	57.632378	109.435776	0.085601	0.000000	-2.149418	0.000000	0.000000	0.000000	0.311044	0.011714	0.017753	0.000000	0.000000	3.000000	21.000000	0.000000
1692.062285	0.102749	0.545543	-0.042929	79.338799	57.632378	109.435776	0.085601	0.000000	-2.149418	0.000000	0.000000	0.000000	0.311044	0.011714	0.017753	0.000000	0.000000	3.000000	21.000000	0.000000
1692.065619	0.102749	0.545543	-0.042929	79.338799	57.632378	109.435776	0.085601	0.000000	-2.149418	0.000000	0.000000	0.000000	0.311044	0.011714	0.017753	0.000000	0.000000	3.000000	21.000000	0.000000
1692.068952	0.103813	0.545551	-0.042850	79.719406	56.120689	107.218140	0.137442	0.000000	-2.146459	0.000000	0.000000	0.000000	0.319283	0.002510	0.023847	0.000000	0.000000	3.000000	21.000000	0.000000
1692.072285	0.103813	0.545551	-0.042850	79.719406	56.120689	107.218140	0.137442	0.000000	-2.146459	0.000000	0.000000	0.000000	0.319283	0.002510	0.023847	0.000000	0.000000	3.000000	21.000000	0.000000
1692.075619	0.103813	0.545551	-0.042850	79.719406	56.120689	107.218140	0.137442	0.000000	-2.146459	0.000000	0.000000	0.000000	0.319283	0.002510	0.023847	0.000000	0.000000	3.000000	21.000000	0.000000
1692.078952	0.104875	0.545561	-0.042703	80.033386	54.767765	105.808739	0.190656	0.000000	-2.142484	0.000000	0.000000	0.000000	0.318587	0.002991	0.043961	0.000000	0.000000	3.000000	21.000000	0.000000
1692.082285	0.104875	0.545561	-0.042703	80.033386	54.767765	105.808739	0.190656	0.000000	-2.142484	0.000000	0.000000	0.000000	0.318587	0.002991	0.043961	0.000000	0.000000	3.000000	21.000000	0.000000
1692.085619	0.104875	0.545561	-0.042703	80.033386	54.767765	105.808739	0.190656	0.000000	-2.142484	0.000000	0.000000	0.000000	0.318587	0.002991	0.043961	0.000000	0.000000	3.000000	21.000000	0.000000
1692.088952	0.105924	0.545563	-0.042531	80.303734	53.568932	105.364090	0.243754	0.000000	-2.135158	0.000000	0.000000	0.000000	0.314823	0.000774	0.051581	0.000000	0.000000	3.000000	21.000000	0.000000
1692.092285	0.105924	0.545563	-0.042531	80.303734	53.568932	105.364090	0.243754	0.000000	-2.135158	0.000000	0.000000	0.000000	0.314823	0.000774	0.051581	0.000000	0.000000	3.000000	21.000000	0.000000
1692.095619	0.105924	0.545563	-0.042531	80.303734	53.568932	105.364090	0.243754	0.000000	-2.135158	0.000000	0.000000	0.000000	0.314823	0.000774	0.051581	0.000000	0.000000	3.000000	21.000000	0.000000
1692.098952	0.107084	0.545575	-0.042346	80.565102	52.357323	105.124321	0.296224	0.000000	-2.126561	0.000000	0.000000	0.000000	0.347970	0.003374	0.055621	0.000000	0.000000	3.000000	21.000000	0.000000
1692.102285	0.107084	0.545575	-0.042346	80.565102	52.357323	105.124321	0.296224	0.000000	-2.126561	0.000000	0.000000	0.000000	0.347970	0.003374	0.055621	0.000000	0.000000	3.000000	21.000000	0.000000
1692.105619	0.107084	0.545575	-0.042346	80.565102	52.357323	105.124321	0.296224	0.000000	-2.126561	0.000000	0.000000	0.000000	0.347970	0.003374	0.055621	0.000000	0.000000	3.000000	21.000000	0.000000
1692.108952	0.108311	0.545578	-0.042156	80.844315	50.978184	104.257973	0.354219	0.000000	-2.117290	0.000000	0.000000	0.000000	0.367986	0.001112	0.056931	0.000000	0.000000	3.000000	21.000000	0.000000
1692.112285	0.108311	0.545578	-0.042156	80.844315	50.978184	104.257973	0.354219	0.000000	-2.117290	0.000000	0.000000	0.000000	0.367986	0.001112	0.056931	0.000000	0.000000	3.000000	21.000000	0.000000
1692.115619	0.108311	0.545578	-0.042156	80.844315	50.978184	104.257973	0.354219	0.000000	-2.117290	0.000000	0.000000	0.000000	0.367986	0.001112	0.056931	0.000000	0.000000	3.000000	21.000000	0.000000
1692.118952	0.109572	0.545544	-0.041924	81.175362	49.483646	102.606224	0.415550	0.000000	-2.107802	0.000000	0.000000	0.000000	0.378442	-0.010379	0.069512	0.000000	0.000000	3.000000	21.000000	0.000000
1692.122285	0.109572	0.545544	-0.041924	81.175362	49.483646	102.606224	0.415550	0.000000	-2.107802	0.000000	0.000000	0.000000	0.378442	-0.010379	0.069512	0.000000	0.000000	3.000000	21.000000	0.000000
1692.125619	0.109572	0.545544	-0.041924	81.175362	49.483646	102.606224	0.415550	0.000000	-2.107802	0.000000	0.000000	0.000000	0.378442	-0.010379	0.069512	0.000000	0.000000	3.000000	21.000000	0.000000
1692.128952	0.110840	0.545503	-0.041604	81.569305	47.963543	100.691238	0.478624	0.000000	-2.096217	0.000000	0.000000	0.000000	0.380137	-0.012258	0.096187	0.000000	0.000000	3.000000	21.000000	0.000000
1692.132285	0.110840	0.545503	-0.041604	81.569305	47.963543	100.691238	0.478624	0.000000	-2.096217	0.000000	0.000000	0.000000	0.380137	-0.012258	0.096187	0.000000	0.000000	3.000000	21.000000	0.000000
1692.135619	0.110840	0.545503	-0.041604	81.569305	47.963543	100.691238	0.478624	0.000000	-2.096217	0.000000	0.000000	0.000000	0.380137	-0.012258	0.096187	0.000000	0.000000	3.000000	21.000000	0.000000
1692.138952	0.112049	0.545439	-0.041197	82.009323	46.663315	99.350166	0.541980	0.000000	-2.080185	0.000000	0.000000	0.000000	0.362755	-0.019070	0.122105	0.000000	0.000000	3.000000	21.000000	0.000000
1692.142285	0.112049	0.545439	-0.041197	82.009323	46.663315	99.350166	0.541980	0.000000	-2.080185	0.000000	0.000000	0.000000	0.362755	-0.019070	0.122105	0.000000	0.000000	3.000000	21.000000	0.000000
1692.145619	0.112049	0.545439	-0.041197	82.009323	46.663315	99.350166	0.541980	0.000000	-2.080185	0.000000	0.000000	0.000000	0.362755	-0.019070	0.122105	0.000000	0.000000	3.000000	21.000000	0.000000
1692.148952	0.113156	0.545337	-0.040710	82.471466	45.675842	98.729248	0.602439	0.000000	-2.059835	0.000000	0.000000	0.000000	0.332089	-0.030770	0.145871	0.000000	0.000000	3.000000	21.000000	0.000000
1692.152285	0.113156	0.545337	-0.040710	82.471466	45.675842	98.729248	0.602439	0.000000	-2.059835	0.000000	0.000000	0.000000	0.332089	-0.030770	0.145871	0.000000	0.000000	3.000000	21.000000	0.000000
1692.155619	0.113156	0.545337	-0.040710	82.471466	45.675842	98.729248	0.602439	0.000000	-2.059835	0.000000	0.000000	0.000000	0.332089	-0.030770	0.145871	0.000000	0.000000	3.000000	21.000000	0.000000
1692.158952	0.114080	0.545219	-0.040127	82.945084	45.122711	98.297150	0.657787	0.000000	-2.035523	0.000000	0.000000	0.000000	0.277252	-0.035519	0.174977	0.000000	0.000000	3.000000	21.000000	0.000000
1692.162285	0.114080	0.545219	-0.040127	82.945084	45.122711	98.297150	0.657787	0.000000	-2.035523	0.000000	0.000000	0.000000	0.277252	-0.035519	0.174977	0.000000	0.000000	3.000000	21.000000	0.000000
1692.165619	0.114080	0.545219	-0.040127	82.945084	45.122711	98.297150	0.657787	0.000000	-2.035523	0.000000	0.000000	0.000000	0.277252	-0.035519	0.174977	0.000000	0.000000	3.000000	21.000000	0.000000
1692.168952	0.114860	0.545084	-0.039457	83.402512	45.142307	97.937790	0.703996	0.000000	-2.006360	0.000000	0.000000	0.000000	0.234124	-0.040345	0.201166	0.000000	0.000000	3.000000	21.000000	0.000000
1692.172285	0.114860	0.545084	-0.039457	83.402512	45.142307	97.937790	0.703996	0.000000	-2.006360	0.000000	0.000000	0.000000	0.234124	-0.040345	0.201166	0.000000	0.000000	3.000000	21.000000	0.000000
1692.175619	0.114860	0.545084	-0.039457	83.402512	45.142307	97.937790	0.703996	0.000000	-2.006360	0.000000	0.000000	0.000000	0.234124	-0.040345	0.201166	0.000000	0.000000	3.000000	21.000000	0.000000
1692.178952	0.114860	0.545084	-0.039457	83.808502	46.060287	98.582115	0.743016	0.000000	-1.972833	0.000000	0.000000	0.000000	0.234124	-0.040345	0.201166	0.000000	0.000000	3.000000	21.000000	0.000000
1692.182285	0.115439	0.544932	-0.038751	83.808502	46.060287	98.582115	0.743016	0.000000	-1.972833	0.000000	0.000000	0.000000	0.173578	-0.045542	0.211593	0.000000	0.000000	3.000000	21.000000	0.000000
1692.185619	0.115439	0.544932	-0.038751	83.808502	46.060287	98.582115	0.743016	0.000000	-1.972833	0.000000	0.000000	0.000000	0.173578	-0.045542	0.211593	0.000000	0.000000	3.000000	21.000000	0.000000
1692.188952	0.115830	0.544812	-0.037955	84.108147	48.154652	100.637589	0.743016	0.000000	-1.972833	0.000000	0.000000	0.000000	0.117278	-0.036199	0.238773	0.000000	0.000000	3.000000	21.000000	0.000000
1692.192285	0.115830	0.544812	-0.037955	84.108147	48.154652	100.637589	0.743016	0.000000	-1.972833	0.000000	0.000000	0.000000	0.117278	-0.036199	0.238773	0.000000	0.000000	3.000000	21.000000	0.000000
1692.195619	0.115830	0.544812	-0.037955	84.108147	48.154652	100.637589	0.743016	0.000000	-1.972833	0.000000	0.000000	0.000000	0.117278	-0.036199	0.238773	0.000000	0.000000	3.000000	21.000000	0.000000
1692.198952	0.115830	0.544812	-0.037955	84.323494	50.841690	103.406700	0.791492	0.000000	-1.897771	0.000000	0.000000	0.000000	0.117278	-0.036199	0.238773	0.000000	0.000000	3.000000	21.000000	0.000000
1692.202285	0.116100	0.544713	-0.037132	84.323494	50.841690	103.406700	0.791492	0.000000	-1.897771	0.000000	0.000000	0.000000	0.081150	-0.029432	0.247118	0.000000	0.000000	3.000000	21.000000	0.000000
1692.205619	0.116100	0.544713	-0.037132	84.323494	50.841690	103.406700	0.791492	0.000000	-1.897771	0.000000	0.000000	0.000000	0.081150	-0.029432	0.247118	0.000000	0.000000	3.000000	21.000000	0.000000
1692.208952	0.116306	0.544598	-0.036310	84.454300	53.985508	106.731323	0.791492	0.000000	-1.897771	0.000000	0.000000	0.000000	0.061666	-0.034606	0.246455	0.000000	0.000000	3.000000	21.000000	0.000000
1692.212285	0.116306	0.544598	-0.036310	84.454300	53.985508	106.731323	0.791492	0.000000	-1.897771	0.000000	0.000000	0.000000	0.061666	-0.034606	0.246455	0.000000	0.000000	3.000000	21.000000	0.000000
1692.215619	0.116306	0.544598	-0.036310	84.454300	53.985508	106.731323	0.791492	0.000000	-1.897771	0.000000	0.000000	0.000000	0.061666	-0.034606	0.246455	0.000000	0.000000	3.000000	21.000000	0.000000
1692.218952	0.116476	0.544498	-0.035460	84.496933	57.435246	110.447731	0.815295	0.000000	-1.815509	0.000000	0.000000	0.000000	0.051113	-0.030090	0.255151	0.000000	0.000000	3.000000	21.000000	0.000000
1692.222285	0.116476	0.544498	-0.035460	84.496933	57.435246	110.447731	0.815295	0.000000	-1.815509	0.000000	0.000000	0.000000	0.051113	-0.030090	0.255151	0.000000	0.000000	3.000000	21.000000	0.000000
1692.225619	0.116476	0.544498	-0.035460	84.496933	57.435246	110.447731	0.815295	0.000000	-1.815509	0.000000	0.000000	0.000000	0.051113	-0.030090	0.255151	0.000000	0.000000	3.000000	21.000000	0.000000
1692.228952	0.116613	0.544347	-0.034729	84.466042	60.925301	114.252960	0.823814	0.000000	-1.772984	0.000000	0.000000	0.000000	0.041150	-0.045240	0.219336	0.000000	0.000000	3.000000	21.000000	0.000000
1692.232285	0.116613	0.544347	-0.034729	84.466042	60.925301	114.252960	0.823814	0.000000	-1.772984	0.000000	0.000000	0.000000	0.041150	-0.045240	0.219336	0.000000	0.000000	3.000000	21.000000	0.000000
1692.235619	0.116613	0.544347	-0.034729	84.466042	60.925301	114.252960	0.823814	0.000000	-1.772984	0.000000	0.000000	0.000000	0.041150	-0.045240	0.219336	0.000000	0.000000	3.000000	21.000000	0.000000
1692.238952	0.116613	0.544347	-0.034729	84.380783	64.269196	117.947914	0.830672	0.000000	-1.736428	0.000000	0.000000	0.000000	0.041150	-0.045240	0.219336	0.000000	0.000000	3.000000	21.000000	0.000000
1692.242285	0.116687	0.544178	-0.034069	84.380783	64.269196	117.947914	0.830672	0.000000	-1.736428	0.000000	0.000000	0.000000	0.022193	-0.050629	0.197858	0.000000	0.000000	3.000000	21.000000	0.000000
1692.245619	0.116687	0.544178	-0.034069	84.380783	64.269196	117.947914	0.830672	0.000000	-1.736428	0.000000	0.000000	0.000000	0.022193	-0.050629	0.197858	0.000000	0.000000	3.000000	21.000000	0.000000
1692.248952	0.116660	0.543991	-0.033540	84.263351	67.204544	121.236229	0.830672	0.000000	-1.736428	0.000000	0.000000	0.000000	-0.008128	-0.056147	0.158843	0.000000	0.000000	3.000000	21.000000	0.000000
1692.252285	0.116660	0.543991	-0.033540	84.263351	67.204544	121.236229	0.830672	0.000000	-1.736428	0.000000	0.000000	0.000000	-0.008128	-0.056147	0.158843	0.000000	0.000000	3.000000	21.000000	0.000000
1692.255619	0.116660	0.543991	-0.033540	84.263351	67.204544	121.236229	0.830672	0.000000	-1.736428	0.000000	0.000000	0.000000	-0.008128	-0.056147	0.158843	0.000000	0.000000	3.000000	21.000000	0.000000
1692.258952	0.116660	0.543991	-0.033540	84.128044	69.597610	123.971596	0.833016	0.000000	-1.676978	0.000000	0.000000	0.000000	-0.008128	-0.056147	0.158843	0.000000	0.000000	3.000000	21.000000	0.000000
1692.262285	0.116513	0.543762	-0.033130	84.128044	69.597610	123.971596	0.833016	0.000000	-1.676978	0.000000	0.000000	0.000000	-0.044118	-0.068774	0.122869	0.000000	0.000000	3.000000	21.000000	0.000000
1692.265619	0.116513	0.543762	-0.033130	84.128044	69.597610	123.971596	0.833016	0.000000	-1.676978	0.000000	0.000000	0.000000	-0.044118	-0.068774	0.122869	0.000000	0.000000	3.000000	21.000000	0.000000
1692.268952	0.116513	0.543762	-0.033130	83.985817	71.497948	126.191788	0.833016	0.000000	-1.676978	0.000000	0.000000	0.000000	-0.044118	-0.068774	0.122869	0.000000	0.000000	3.000000	21.000000	0.000000
1692.272285	0.116513	0.543762	-0.033130	83.985817	71.497948	126.191788	0.833016	0.000000	-1.676978	0.000000	0.000000	0.000000	-0.044118	-0.068774	0.122869	0.000000	0.000000	3.000000	21.000000	0.000000
1692.275619	0.116273	0.543531	-0.032902	83.985817	71.497948	126.191788	0.833016	0.000000	-1.676978	0.000000	0.000000	0.000000	-0.072155	-0.069399	0.068452	0.000000	0.000000	3.000000	21.000000	0.000000
1692.278952	0.115998	0.543274	-0.032798	83.819588	72.972694	127.991081	0.825663	0.000000	-1.656500	0.000000	0.000000	0.000000	-0.082378	-0.076961	0.031281	0.000000	0.000000	3.000000	21.000000	0.000000
1692.282285	0.115998	0.543274	-0.032798	83.819588	72.972694	127.991081	0.825663	0.000000	-1.656500	0.000000	0.000000	0.000000	-0.082378	-0.076961	0.031281	0.000000	0.000000	3.000000	21.000000	0.000000
1692.285619	0.115998	0.543274	-0.032798	83.819588	72.972694	127.991081	0.825663	0.000000	-1.656500	0.000000	0.000000	0.000000	-0.082378	-0.076961	0.031281	0.000000	0.000000	3.000000	21.000000	0.000000
1692.288952	0.115998	0.543274	-0.032798	83.624680	74.228951	129.592941	0.799908	0.000000	-1.639878	0.000000	0.000000	0.000000	-0.082378	-0.076961	0.031281	0.000000	0.000000	3.000000	21.000000	0.000000
1692.292285	0.115739	0.543049	-0.032796	83.624680	74.228951	129.592941	0.799908	0.000000	-1.639878	0.000000	0.000000	0.000000	-0.077816	-0.067565	0.000434	0.000000	0.000000	3.000000	21.000000	0.000000
1692.295619	0.115739	0.543049	-0.032796	83.624680	74.228951	129.592941	0.799908	0.000000	-1.639878	0.000000	0.000000	0.000000	-0.077816	-0.067565	0.000434	0.000000	0.000000	3.000000	21.000000	0.000000
1692.298952	0.115739	0.543049	-0.032796	83.409470	75.378258	131.098465	0.799908	0.000000	-1.639878	0.000000	0.000000	0.000000	-0.077816	-0.067565	0.000434	0.000000	0.000000	3.000000	21.000000	0.000000
1692.302285	0.115739	0.543049	-0.032796	83.409470	75.378258	131.098465	0.799908	0.000000	-1.639878	0.000000	0.000000	0.000000	-0.077816	-0.067565	0.000434	0.000000	0.000000	3.000000	21.000000	0.000000
1692.305619	0.115508	0.542815	-0.032847	83.409470	75.378258	131.098465	0.799908	0.000000	-1.639878	0.000000	0.000000	0.000000	-0.069093	-0.070011	-0.015310	0.000000	0.000000	3.000000	21.000000	0.000000
1692.308952	0.115321	0.542582	-0.032979	83.196632	76.456902	132.522827	0.786939	0.000000	-1.639805	0.000000	0.000000	0.000000	-0.056183	-0.070116	-0.039555	0.000000	0.000000	3.000000	21.000000	0.000000
1692.312285	0.115321	0.542582	-0.032979	83.196632	76.456902	132.522827	0.786939	0.000000	-1.639805	0.000000	0.000000	0.000000	-0.056183	-0.070116	-0.039555	0.000000	0.000000	3.000000	21.000000	0.000000
1692.315619	0.115321	0.542582	-0.032979	83.196632	76.456902	132.522827	0.786939	0.000000	-1.639805	0.000000	0.000000	0.000000	-0.056183	-0.070116	-0.039555	0.000000	0.000000	3.000000	21.000000	0.000000
1692.318952	0.115173	0.542372	-0.033126	83.003387	77.372658	133.743668	0.766059	0.000000	-1.648949	0.000000	0.000000	0.000000	-0.044453	-0.062882	-0.044248	0.000000	0.000000	3.000000	21.000000	0.000000
1692.322285	0.115173	0.542372	-0.033126	83.003387	77.372658	133.743668	0.766059	0.000000	-1.648949	0.000000	0.000000	0.000000	-0.044453	-0.062882	-0.044248	0.000000	0.000000	3.000000	21.000000	0.000000
1692.325619	0.115173	0.542372	-0.033126	83.003387	77.372658	133.743668	0.766059	0.000000	-1.648949	0.000000	0.000000	0.000000	-0.044453	-0.062882	-0.044248	0.000000	0.000000	3.000000	21.000000	0.000000
1692.328952	0.115173	0.542372	-0.033126	82.851891	78.091827	134.698242	0.758650	0.000000	-1.656324	0.000000	0.000000	0.000000	-0.044453	-0.062882	-0.044248	0.000000	0.000000	3.000000	21.000000	0.000000
1692.332285	0.115084	0.542187	-0.033295	82.851891	78.091827	134.698242	0.758650	0.000000	-1.656324	0.000000	0.000000	0.000000	-0.026695	-0.055620	-0.050559	0.000000	0.000000	3.000000	21.000000	0.000000
1692.335619	0.115084	0.542187	-0.033295	82.851891	78.091827	134.698242	0.758650	0.000000	-1.656324	0.000000	0.000000	0.000000	-0.026695	-0.055620	-0.050559	0.000000	0.000000	3.000000	21.000000	0.000000
1692.338952	0.115084	0.542187	-0.033295	82.757790	78.580406	135.330551	0.758650	0.000000	-1.656324	0.000000	0.000000	0.000000	-0.026695	-0.055620	-0.050559	0.000000	0.000000	3.000000	21.000000	0.000000
1692.342285	0.115084	0.542187	-0.033295	82.757790	78.580406	135.330551	0.758650	0.000000	-1.656324	0.000000	0.000000	0.000000	-0.026695	-0.055620	-0.050559	0.000000	0.000000	3.000000	21.000000	0.000000
1692.345619	0.115065	0.542034	-0.033443	82.757790	78.580406	135.330551	0.758650	0.000000	-1.656324	0.000000	0.000000	0.000000	-0.005592	-0.045896	-0.044464	0.000000	0.000000	3.000000	21.000000	0.000000
1692.348952	0.115065	0.542034	-0.033443	82.734230	78.877594	135.672806	0.754201	0.000000	-1.664750	0.000000	0.000000	0.000000	-0.005592	-0.045896	-0.044464	0.000000	0.000000	3.000000	21.000000	0.000000
1692.352285	0.115065	0.542034	-0.033443	82.734230	78.877594	135.672806	0.754201	0.000000	-1.664750	0.000000	0.000000	0.000000	-0.005592	-0.045896	-0.044464	0.000000	0.000000	3.000000	21.000000	0.000000
1692.355619	0.115065	0.542034	-0.033443	82.734230	78.877594	135.672806	0.754201	0.000000	-1.664750	0.000000	0.000000	0.000000	-0.005592	-0.045896	-0.044464	0.000000	0.000000	3.000000	21.000000	0.000000
1692.358952	0.115101	0.541760	-0.033789	82.746613	79.061371	135.845322	0.753269	0.000000	-1.672161	0.000000	0.000000	0.000000	0.010678	-0.082209	-0.103741	0.000000	0.000000	3.000000	21.000000	0.000000
1692.362285	0.115101	0.541760	-0.033789	82.746613	79.061371	135.845322	0.753269	0.000000	-1.672161	0.000000	0.000000	0.000000	0.010678	-0.082209	-0.103741	0.000000	0.000000	3.000000	21.000000	0.000000
1692.365619	0.115101	0.541760	-0.033789	82.746613	79.061371	135.845322	0.753269	0.000000	-1.672161	0.000000	0.000000	0.000000	0.010678	-0.082209	-0.103741	0.000000	0.000000	3.000000	21.000000	0.000000
1692.368952	0.115200	0.541655	-0.033979	82.756248	79.232437	136.001312	0.755049	0.000000	-1.689451	0.000000	0.000000	0.000000	0.029810	-0.031465	-0.057030	0.000000	0.000000	3.000000	21.000000	0.000000
1692.372285	0.115200	0.541655	-0.033979	82.756248	79.232437	136.001312	0.755049	0.000000	-1.689451	0.000000	0.000000	0.000000	0.029810	-0.031465	-0.057030	0.000000	0.000000	3.000000	21.000000	0.000000
1692.375619	0.115200	0.541655	-0.033979	82.756248	79.232437	136.001312	0.755049	0.000000	-1.689451	0.000000	0.000000	0.000000	0.029810	-0.031465	-0.057030	0.000000	0.000000	3.000000	21.000000	0.000000
1692.378952	0.115200	0.541655	-0.033979	82.764481	79.409988	136.162888	0.760017	0.000000	-1.698956	0.000000	0.000000	0.000000	0.029810	-0.031465	-0.057030	0.000000	0.000000	3.000000	21.000000	0.000000
1692.382285	0.115298	0.541574	-0.034174	82.764481	79.409988	136.162888	0.760017	0.000000	-1.698956	0.000000	0.000000	0.000000	0.029407	-0.024256	-0.058381	0.000000	0.000000	3.000000	21.000000	0.000000
1692.385619	0.115298	0.541574	-0.034174	82.764481	79.409988	136.162888	0.760017	0.000000	-1.698956	0.000000	0.000000	0.000000	0.029407	-0.024256	-0.058381	0.000000	0.000000	3.000000	21.000000	0.000000
1692.388952	0.115298	0.541574	-0.034174	82.773987	79.584526	136.319641	0.760017	0.000000	-1.698956	0.000000	0.000000	0.000000	0.029407	-0.024256	-0.058381	0.000000	0.000000	3.000000	21.000000	0.000000
1692.392285	0.115298	0.541574	-0.034174	82.773987	79.584526	136.319641	0.760017	0.000000	-1.698956	0.000000	0.000000	0.000000	0.029407	-0.024256	-0.058381	0.000000	0.000000	3.000000	21.000000	0.000000
1692.395619	0.115379	0.541493	-0.034433	82.773987	79.584526	136.319641	0.760017	0.000000	-1.698956	0.000000	0.000000	0.000000	0.024116	-0.024380	-0.077649	0.000000	0.000000	3.000000	21.000000	0.000000
1692.398952	0.115379	0.541493	-0.034433	82.780777	79.768852	136.487061	0.764918	0.000000	-1.708687	0.000000	0.000000	0.000000	0.024116	-0.024380	-0.077649	0.000000	0.000000	3.000000	21.000000	0.000000
1692.402285	0.115379	0.541493	-0.034433	82.780777	79.768852	136.487061	0.764918	0.000000	-1.708687	0.000000	0.000000	0.000000	0.024116	-0.024380	-0.077649	0.000000	0.000000	3.000000	21.000000	0.000000
1692.405619	0.115379	0.541493	-0.034433	82.780777	79.768852	136.487061	0.764918	0.000000	-1.708687	0.000000	0.000000	0.000000	0.024116	-0.024380	-0.077649	0.000000	0.000000	3.000000	21.000000	0.000000
1692.408952	0.115506	0.541329	-0.035148	82.782753	79.994102	136.707718	0.768937	0.000000	-1.721628	0.000000	0.000000	0.000000	0.038276	-0.049061	-0.214767	0.000000	0.000000	3.000000	21.000000	0.000000
1692.412285	0.115506	0.541329	-0.035148	82.782753	79.994102	136.707718	0.768937	0.000000	-1.721628	0.000000	0.000000	0.000000	0.038276	-0.049061	-0.214767	0.000000	0.000000	3.000000	21.000000	0.000000
1692.415619	0.115506	0.541329	-0.035148	82.782753	79.994102	136.707718	0.768937	0.000000	-1.721628	0.000000	0.000000	0.000000	0.038276	-0.049061	-0.214767	0.000000	0.000000	3.000000	21.000000	0.000000
1692.418952	0.115506	0.541329	-0.035148	82.775230	80.244698	136.963684	0.775317	0.000000	-1.757422	0.000000	0.000000	0.000000	0.038276	-0.049061	-0.214767	0.000000	0.000000	3.000000	21.000000	0.000000
1692.422285	0.115571	0.541247	-0.035541	82.775230	80.244698	136.963684	0.775317	0.000000	-1.757422	0.000000	0.000000	0.000000	0.019383	-0.024586	-0.117869	0.000000	0.000000	3.000000	21.000000	0.000000
1692.425619	0.115571	0.541247	-0.035541	82.775230	80.244698	136.963684	0.775317	0.000000	-1.757422	0.000000	0.000000	0.000000	0.019383	-0.024586	-0.117869	0.000000	0.000000	3.000000	21.000000	0.000000
1692.428952	0.115571	0.541247	-0.035541	82.758934	80.357979	137.084061	0.775317	0.000000	-1.757422	0.000000	0.000000	0.000000	0.019383	-0.024586	-0.117869	0.000000	0.000000	3.000000	21.000000	0.000000
1692.432285	0.115571	0.541247	-0.035541	82.758934	80.357979	137.084061	0.775317	0.000000	-1.757422	0.000000	0.000000	0.000000	0.019383	-0.024586	-0.117869	0.000000	0.000000	3.000000	21.000000	0.000000
1692.435619	0.115634	0.541189	-0.035939	82.758934	80.357979	137.084061	0.775317	0.000000	-1.757422	0.000000	0.000000	0.000000	0.018926	-0.017431	-0.119221	0.000000	0.000000	3.000000	21.000000	0.000000
1692.438952	0.115709	0.541115	-0.036290	82.726753	80.082230	136.825790	0.778547	0.000000	-1.777067	0.000000	0.000000	0.000000	0.022609	-0.022115	-0.105516	0.000000	0.000000	3.000000	21.000000	0.000000
1692.442285	0.115709	0.541115	-0.036290	82.726753	80.082230	136.825790	0.778547	0.000000	-1.777067	0.000000	0.000000	0.000000	0.022609	-0.022115	-0.105516	0.000000	0.000000	3.000000	21.000000	0.000000
1692.445619	0.115709	0.541115	-0.036290	82.726753	80.082230	136.825790	0.778547	0.000000	-1.777067	0.000000	0.000000	0.000000	0.022609	-0.022115	-0.105516	0.000000	0.000000	3.000000	21.000000	0.000000
1692.448952	0.115709	0.541115	-0.036290	82.683105	79.239365	135.989960	0.785470	0.000000	-1.814524	0.000000	0.000000	0.000000	0.022609	-0.022115	-0.105516	0.000000	0.000000	3.000000	21.000000	0.000000
1692.452285	0.115776	0.541050	-0.036595	82.683105	79.239365	135.989960	0.785470	0.000000	-1.814524	0.000000	0.000000	0.000000	0.019950	-0.019643	-0.091486	0.000000	0.000000	3.000000	21.000000	0.000000
1692.455619	0.115776	0.541050	-0.036595	82.683105	79.239365	135.989960	0.785470	0.000000	-1.814524	0.000000	0.000000	0.000000	0.019950	-0.019643	-0.091486	0.000000	0.000000	3.000000	21.000000	0.000000
1692.458952	0.115776	0.541050	-0.036595	82.638725	78.115540	134.861664	0.785470	0.000000	-1.814524	0.000000	0.000000	0.000000	0.019950	-0.019643	-0.091486	0.000000	0.000000	3.000000	21.000000	0.000000
1692.462285	0.115776	0.541050	-0.036595	82.638725	78.115540	134.861664	0.785470	0.000000	-1.814524	0.000000	0.000000	0.000000	0.019950	-0.019643	-0.091486	0.000000	0.000000	3.000000	21.000000	0.000000
1692.465619	0.115835	0.540969	-0.036849	82.638725	78.115540	134.861664	0.785470	0.000000	-1.814524	0.000000	0.000000	0.000000	0.017689	-0.024308	-0.076126	0.000000	0.000000	3.000000	21.000000	0.000000
1692.468952	0.115835	0.540969	-0.036849	82.592201	76.994743	133.739868	0.788795	0.000000	-1.829771	0.000000	0.000000	0.000000	0.017689	-0.024308	-0.076126	0.000000	0.000000	3.000000	21.000000	0.000000
1692.472285	0.115835	0.540969	-0.036849	82.592201	76.994743	133.739868	0.788795	0.000000	-1.829771	0.000000	0.000000	0.000000	0.017689	-0.024308	-0.076126	0.000000	0.000000	3.000000	21.000000	0.000000
1692.475619	0.115835	0.540969	-0.036849	82.592201	76.994743	133.739868	0.788795	0.000000	-1.829771	0.000000	0.000000	0.000000	0.017689	-0.024308	-0.076126	0.000000	0.000000	3.000000	21.000000	0.000000
1692.478952	0.115826	0.540703	-0.037348	82.553444	76.084572	132.835480	0.791743	0.000000	-1.842459	0.000000	0.000000	0.000000	-0.002600	-0.079640	-0.149518	0.000000	0.000000	3.000000	21.000000	0.000000
1692.482285	0.115826	0.540703	-0.037348	82.553444	76.084572	132.835480	0.791743	0.000000	-1.842459	0.000000	0.000000	0.000000	-0.002600	-0.079640	-0.149518	0.000000	0.000000	3.000000	21.000000	0.000000
1692.485619	0.115826	0.540703	-0.037348	82.553444	76.084572	132.835480	0.791743	0.000000	-1.842459	0.000000	0.000000	0.000000	-0.002600	-0.079640	-0.149518	0.000000	0.000000	3.000000	21.000000	0.000000
1692.488952	0.115826	0.540703	-0.037348	82.526405	75.443367	132.203247	0.791309	0.000000	-1.867379	0.000000	0.000000	0.000000	-0.002600	-0.079640	-0.149518	0.000000	0.000000	3.000000	21.000000	0.000000
1692.492285	0.115751	0.540551	-0.037620	82.526405	75.443367	132.203247	0.791309	0.000000	-1.867379	0.000000	0.000000	0.000000	-0.022511	-0.045809	-0.081595	0.000000	0.000000	3.000000	21.000000	0.000000
1692.495619	0.115751	0.540551	-0.037620	82.526405	75.443367	132.203247	0.791309	0.000000	-1.867379	0.000000	0.000000	0.000000	-0.022511	-0.045809	-0.081595	0.000000	0.000000	3.000000	21.000000	0.000000
1692.498952	0.115751	0.540551	-0.037620	82.511139	75.028999	131.796616	0.791309	0.000000	-1.867379	0.000000	0.000000	0.000000	-0.022511	-0.045809	-0.081595	0.000000	0.000000	3.000000	21.000000	0.000000
1692.502285	0.115751	0.540551	-0.037620	82.511139	75.028999	131.796616	0.791309	0.000000	-1.867379	0.000000	0.000000	0.000000	-0.022511	-0.045809	-0.081595	0.000000	0.000000	3.000000	21.000000	0.000000
1692.505619	0.115682	0.540390	-0.037869	82.511139	75.028999	131.796616	0.791309	0.000000	-1.867379	0.000000	0.000000	0.000000	-0.020625	-0.048099	-0.074763	0.000000	0.000000	3.000000	21.000000	0.000000
1692.508952	0.115682	0.540390	-0.037869	82.512077	74.923531	131.701660	0.787558	0.000000	-1.880978	0.000000	0.000000	0.000000	-0.020625	-0.048099	-0.074763	0.000000	0.000000	3.000000	21.000000	0.000000
1692.512285	0.115682	0.540390	-0.037869	82.512077	74.923531	131.701660	0.787558	0.000000	-1.880978	0.000000	0.000000	0.000000	-0.020625	-0.048099	-0.074763	0.000000	0.000000	3.000000	21.000000	0.000000
1692.515619	0.115682	0.540390	-0.037869	82.512077	74.923531	131.701660	0.787558	0.000000	-1.880978	0.000000	0.000000	0.000000	-0.020625	-0.048099	-0.074763	0.000000	0.000000	3.000000	21.000000	0.000000
1692.518952	0.115436	0.540061	-0.038451	82.526772	75.084915	131.868591	0.784120	0.000000	-1.893438	0.000000	0.000000	0.000000	-0.073875	-0.098692	-0.174747	0.000000	0.000000	3.000000	21.000000	0.000000
1692.522285	0.115436	0.540061	-0.038451	82.526772	75.084915	131.868591	0.784120	0.000000	-1.893438	0.000000	0.000000	0.000000	-0.073875	-0.098692	-0.174747	0.000000	0.000000	3.000000	21.000000	0.000000
1692.525619	0.115436	0.540061	-0.038451	82.526772	75.084915	131.868591	0.784120	0.000000	-1.893438	0.000000	0.000000	0.000000	-0.073875	-0.098692	-0.174747	0.000000	0.000000	3.000000	21.000000	0.000000
1692.528952	0.115436	0.540061	-0.038451	82.543152	75.274719	132.069092	0.771808	0.000000	-1.922563	0.000000	0.000000	0.000000	-0.073875	-0.098692	-0.174747	0.000000	0.000000	3.000000	21.000000	0.000000
1692.532285	0.115316	0.539893	-0.038731	82.543152	75.274719	132.069092	0.771808	0.000000	-1.922563	0.000000	0.000000	0.000000	-0.035983	-0.050468	-0.084007	0.000000	0.000000	3.000000	21.000000	0.000000
1692.535619	0.115316	0.539893	-0.038731	82.543152	75.274719	132.069092	0.771808	0.000000	-1.922563	0.000000	0.000000	0.000000	-0.035983	-0.050468	-0.084007	0.000000	0.000000	3.000000	21.000000	0.000000
1692.538952	0.115316	0.539893	-0.038731	82.550964	75.301712	132.105484	0.771808	0.000000	-1.922563	0.000000	0.000000	0.000000	-0.035983	-0.050468	-0.084007	0.000000	0.000000	3.000000	21.000000	0.000000
1692.542285	0.115316	0.539893	-0.038731	82.550964	75.301712	132.105484	0.771808	0.000000	-1.922563	0.000000	0.000000	0.000000	-0.035983	-0.050468	-0.084007	0.000000	0.000000	3.000000	21.000000	0.000000
1692.545619	0.115183	0.539717	-0.038983	82.550964	75.301712	132.105484	0.771808	0.000000	-1.922563	0.000000	0.000000	0.000000	-0.040040	-0.052741	-0.075543	0.000000	0.000000	3.000000	21.000000	0.000000
1692.548952	0.115183	0.539717	-0.038983	82.540962	74.989868	131.808212	0.765810	0.000000	-1.936564	0.000000	0.000000	0.000000	-0.040040	-0.052741	-0.075543	0.000000	0.000000	3.000000	21.000000	0.000000
1692.552285	0.115183	0.539717	-0.038983	82.540962	74.989868	131.808212	0.765810	0.000000	-1.936564	0.000000	0.000000	0.000000	-0.040040	-0.052741	-0.075543	0.000000	0.000000	3.000000	21.000000	0.000000
1692.555619	0.115183	0.539717	-0.038983	82.540962	74.989868	131.808212	0.765810	0.000000	-1.936564	0.000000	0.000000	0.000000	-0.040040	-0.052741	-0.075543	0.000000	0.000000	3.000000	21.000000	0.000000
1692.558952	0.114965	0.539375	-0.039387	82.510567	74.302818	131.136246	0.759137	0.000000	-1.949154	0.000000	0.000000	0.000000	-0.065363	-0.102768	-0.121119	0.000000	0.000000	3.000000	21.000000	0.000000
1692.562285	0.114965	0.539375	-0.039387	82.510567	74.302818	131.136246	0.759137	0.000000	-1.949154	0.000000	0.000000	0.000000	-0.065363	-0.102768	-0.121119	0.000000	0.000000	3.000000	21.000000	0.000000
1692.565619	0.114965	0.539375	-0.039387	82.510567	74.302818	131.136246	0.759137	0.000000	-1.949154	0.000000	0.000000	0.000000	-0.065363	-0.102768	-0.121119	0.000000	0.000000	3.000000	21.000000	0.000000
1692.568952	0.114965	0.539375	-0.039387	82.463730	73.357552	130.207962	0.748243	0.000000	-1.969341	0.000000	0.000000	0.000000	-0.065363	-0.102768	-0.121119	0.000000	0.000000	3.000000	21.000000	0.000000
1692.572285	0.114907	0.539200	-0.039521	82.463730	73.357552	130.207962	0.748243	0.000000	-1.969341	0.000000	0.000000	0.000000	-0.017495	-0.052390	-0.040328	0.000000	0.000000	3.000000	21.000000	0.000000
1692.575619	0.114907	0.539200	-0.039521	82.463730	73.357552	130.207962	0.748243	0.000000	-1.969341	0.000000	0.000000	0.000000	-0.017495	-0.052390	-0.040328	0.000000	0.000000	3.000000	21.000000	0.000000
1692.578952	0.114873	0.539042	-0.039643	82.406578	72.297974	129.160736	0.748243	0.000000	-1.969341	0.000000	0.000000	0.000000	-0.010019	-0.047569	-0.036418	0.000000	0.000000	3.000000	21.000000	0.000000
1692.582285	0.114873	0.539042	-0.039643	82.406578	72.297974	129.160736	0.748243	0.000000	-1.969341	0.000000	0.000000	0.000000	-0.010019	-0.047569	-0.036418	0.000000	0.000000	3.000000	21.000000	0.000000
1692.585619	0.114873	0.539042	-0.039643	82.406578	72.297974	129.160736	0.748243	0.000000	-1.969341	0.000000	0.000000	0.000000	-0.010019	-0.047569	-0.036418	0.000000	0.000000	3.000000	21.000000	0.000000
1692.588952	0.114873	0.539042	-0.039643	82.353111	71.360817	128.234604	0.743658	0.000000	-1.982132	0.000000	0.000000	0.000000	-0.010019	-0.047569	-0.036418	0.000000	0.000000	3.000000	21.000000	0.000000
1692.592285	0.114851	0.538891	-0.039723	82.353111	71.360817	128.234604	0.743658	0.000000	-1.982132	0.000000	0.000000	0.000000	-0.006602	-0.045140	-0.023997	0.000000	0.000000	3.000000	21.000000	0.000000
1692.595619	0.114851	0.538891	-0.039723	82.353111	71.360817	128.234604	0.743658	0.000000	-1.982132	0.000000	0.000000	0.000000	-0.006602	-0.045140	-0.023997	0.000000	0.000000	3.000000	21.000000	0.000000
1692.598952	0.114851	0.538891	-0.039723	82.305046	70.560104	127.440788	0.743658	0.000000	-1.982132	0.000000	0.000000	0.000000	-0.006602	-0.045140	-0.023997	0.000000	0.000000	3.000000	21.000000	0.000000
1692.602285	0.114851	0.538891	-0.039723	82.305046	70.560104	127.440788	0.743658	0.000000	-1.982132	0.000000	0.000000	0.000000	-0.006602	-0.045140	-0.023997	0.000000	0.000000	3.000000	21.000000	0.000000
1692.605619	0.114859	0.538773	-0.039771	82.305046	70.560104	127.440788	0.743658	0.000000	-1.982132	0.000000	0.000000	0.000000	0.002407	-0.035584	-0.014494	0.000000	0.000000	3.000000	21.000000	0.000000
1692.608952	0.114859	0.538773	-0.039771	82.271782	70.020905	126.908180	0.742557	0.000000	-1.986131	0.000000	0.000000	0.000000	0.002407	-0.035584	-0.014494	0.000000	0.000000	3.000000	21.000000	0.000000
1692.612285	0.114859	0.538773	-0.039771	82.271782	70.020905	126.908180	0.742557	0.000000	-1.986131	0.000000	0.000000	0.000000	0.002407	-0.035584	-0.014494	0.000000	0.000000	3.000000	21.000000	0.000000
1692.615619	0.114859	0.538773	-0.039771	82.271782	70.020905	126.908180	0.742557	0.000000	-1.986131	0.000000	0.000000	0.000000	0.002407	-0.035584	-0.014494	0.000000	0.000000	3.000000	21.000000	0.000000
1692.618952	0.114820	0.538575	-0.039837	82.264191	69.868942	126.759323	0.742959	0.000000	-1.988547	0.000000	0.000000	0.000000	-0.011848	-0.059290	-0.019819	0.000000	0.000000	3.000000	21.000000	0.000000
1692.622285	0.114820	0.538575	-0.039837	82.264191	69.868942	126.759323	0.742959	0.000000	-1.988547	0.000000	0.000000	0.000000	-0.011848	-0.059290	-0.019819	0.000000	0.000000	3.000000	21.000000	0.000000
1692.625619	0.114820	0.538575	-0.039837	82.264191	69.868942	126.759323	0.742959	0.000000	-1.988547	0.000000	0.000000	0.000000	-0.011848	-0.059290	-0.019819	0.000000	0.000000	3.000000	21.000000	0.000000
1692.628952	0.114820	0.538575	-0.039837	82.269623	69.919762	126.816093	0.740984	0.000000	-1.991850	0.000000	0.000000	0.000000	-0.011848	-0.059290	-0.019819	0.000000	0.000000	3.000000	21.000000	0.000000
1692.632285	0.114803	0.538504	-0.039819	82.269623	69.919762	126.816093	0.740984	0.000000	-1.991850	0.000000	0.000000	0.000000	-0.004881	-0.021272	0.005492	0.000000	0.000000	3.000000	21.000000	0.000000
1692.635619	0.114803	0.538504	-0.039819	82.269623	69.919762	126.816093	0.740984	0.000000	-1.991850	0.000000	0.000000	0.000000	-0.004881	-0.021272	0.005492	0.000000	0.000000	3.000000	21.000000	0.000000
1692.638952	0.114803	0.538504	-0.039819	82.271477	69.935875	126.835098	0.740984	0.000000	-1.991850	0.000000	0.000000	0.000000	-0.004881	-0.021272	0.005492	0.000000	0.000000	3.000000	21.000000	0.000000
1692.642285	0.114803	0.538504	-0.039819	82.271477	69.935875	126.835098	0.740984	0.000000	-1.991850	0.000000	0.000000	0.000000	-0.004881	-0.021272	0.005492	0.000000	0.000000	3.000000	21.000000	0.000000
1692.645619	0.114817	0.538465	-0.039769	82.271477	69.935875	126.835098	0.740984	0.000000	-1.991850	0.000000	0.000000	0.000000	0.004130	-0.011767	0.015014	0.000000	0.000000	3.000000	21.000000	0.000000
1692.648952	0.114852	0.538402	-0.039720	82.275063	69.978897	126.873032	0.740170	0.000000	-1.990935	0.000000	0.000000	0.000000	0.010427	-0.018861	0.014661	0.000000	0.000000	3.000000	21.000000	0.000000
1692.652285	0.114852	0.538402	-0.039720	82.275063	69.978897	126.873032	0.740170	0.000000	-1.990935	0.000000	0.000000	0.000000	0.010427	-0.018861	0.014661	0.000000	0.000000	3.000000	21.000000	0.000000
1692.655619	0.114852	0.538402	-0.039720	82.275063	69.978897	126.873032	0.740170	0.000000	-1.990935	0.000000	0.000000	0.000000	0.010427	-0.018861	0.014661	0.000000	0.000000	3.000000	21.000000	0.000000
1692.658952	0.114852	0.538402	-0.039720	82.276863	70.005836	126.891983	0.742596	0.000000	-1.985989	0.000000	0.000000	0.000000	0.010427	-0.018861	0.014661	0.000000	0.000000	3.000000	21.000000	0.000000
1692.662285	0.114931	0.538355	-0.039663	82.276863	70.005836	126.891983	0.742596	0.000000	-1.985989	0.000000	0.000000	0.000000	0.023856	-0.014113	0.016966	0.000000	0.000000	3.000000	21.000000	0.000000
1692.665619	0.114931	0.538355	-0.039663	82.276863	70.005836	126.891983	0.742596	0.000000	-1.985989	0.000000	0.000000	0.000000	0.023856	-0.014113	0.016966	0.000000	0.000000	3.000000	21.000000	0.000000
1692.668952	0.114931	0.538355	-0.039663	82.278717	70.038292	126.910995	0.742596	0.000000	-1.985989	0.000000	0.000000	0.000000	0.023856	-0.014113	0.016966	0.000000	0.000000	3.000000	21.000000	0.000000
1692.672285	0.114931	0.538355	-0.039663	82.278717	70.038292	126.910995	0.742596	0.000000	-1.985989	0.000000	0.000000	0.000000	0.023856	-0.014113	0.016966	0.000000	0.000000	3.000000	21.000000	0.000000
1692.675619	0.115051	0.538308	-0.039618	82.278717	70.038292	126.910995	0.742596	0.000000	-1.985989	0.000000	0.000000	0.000000	0.035756	-0.014122	0.013683	0.000000	0.000000	3.000000	21.000000	0.000000
1692.678952	0.115051	0.538308	-0.039618	82.282326	70.089546	126.949013	0.746572	0.000000	-1.983161	0.000000	0.000000	0.000000	0.035756	-0.014122	0.013683	0.000000	0.000000	3.000000	21.000000	0.000000
1692.682285	0.115051	0.538308	-0.039618	82.282326	70.089546	126.949013	0.746572	0.000000	-1.983161	0.000000	0.000000	0.000000	0.035756	-0.014122	0.013683	0.000000	0.000000	3.000000	21.000000	0.000000
1692.685619	0.115051	0.538308	-0.039618	82.282326	70.089546	126.949013	0.746572	0.000000	-1.983161	0.000000	0.000000	0.000000	0.035756	-0.014122	0.013683	0.000000	0.000000	3.000000	21.000000	0.000000
1692.688952	0.115223	0.538181	-0.039687	82.287743	70.156998	127.006096	0.752532	0.000000	-1.980881	0.000000	0.000000	0.000000	0.051851	-0.037899	-0.020798	0.000000	0.000000	3.000000	21.000000	0.000000
1692.692285	0.115223	0.538181	-0.039687	82.287743	70.156998	127.006096	0.752532	0.000000	-1.980881	0.000000	0.000000	0.000000	0.051851	-0.037899	-0.020798	0.000000	0.000000	3.000000	21.000000	0.000000
1692.695619	0.115223	0.538181	-0.039687	82.287743	70.156998	127.006096	0.752532	0.000000	-1.980881	0.000000	0.000000	0.000000	0.051851	-0.037899	-0.020798	0.000000	0.000000	3.000000	21.000000	0.000000
1692.698952	0.115223	0.538181	-0.039687	82.296730	70.256866	127.101395	0.761174	0.000000	-1.984347	0.000000	0.000000	0.000000	0.051851	-0.037899	-0.020798	0.000000	0.000000	3.000000	21.000000	0.000000
1692.702285	0.115262	0.538118	-0.039778	82.296730	70.256866	127.101395	0.761174	0.000000	-1.984347	0.000000	0.000000	0.000000	0.011670	-0.019033	-0.027253	0.000000	0.000000	3.000000	21.000000	0.000000
1692.705619	0.115262	0.538118	-0.039778	82.296730	70.256866	127.101395	0.761174	0.000000	-1.984347	0.000000	0.000000	0.000000	0.011670	-0.019033	-0.027253	0.000000	0.000000	3.000000	21.000000	0.000000
1692.708952	0.115262	0.538118	-0.039778	82.309410	70.397736	127.235291	0.761174	0.000000	-1.984347	0.000000	0.000000	0.000000	0.011670	-0.019033	-0.027253	0.000000	0.000000	3.000000	21.000000	0.000000
1692.712285	0.115262	0.538118	-0.039778	82.309410	70.397736	127.235291	0.761174	0.000000	-1.984347	0.000000	0.000000	0.000000	0.011670	-0.019033	-0.027253	0.000000	0.000000	3.000000	21.000000	0.000000
1692.715619	0.115253	0.538023	-0.039965	82.309410	70.397736	127.235291	0.761174	0.000000	-1.984347	0.000000	0.000000	0.000000	-0.002698	-0.028608	-0.056088	0.000000	0.000000	3.000000	21.000000	0.000000
1692.718952	0.115253	0.538023	-0.039965	82.319878	70.502380	127.338715	0.763119	0.000000	-1.988889	0.000000	0.000000	0.000000	-0.002698	-0.028608	-0.056088	0.000000	0.000000	3.000000	21.000000	0.000000
1692.722285	0.115253	0.538023	-0.039965	82.319878	70.502380	127.338715	0.763119	0.000000	-1.988889	0.000000	0.000000	0.000000	-0.002698	-0.028608	-0.056088	0.000000	0.000000	3.000000	21.000000	0.000000
1692.725619	0.115253	0.538023	-0.039965	82.319878	70.502380	127.338715	0.763119	0.000000	-1.988889	0.000000	0.000000	0.000000	-0.002698	-0.028608	-0.056088	0.000000	0.000000	3.000000	21.000000	0.000000
1692.728952	0.115186	0.537824	-0.040439	82.313698	70.349304	127.184364	0.762669	0.000000	-1.998237	0.000000	0.000000	0.000000	-0.020151	-0.059599	-0.142329	0.000000	0.000000	3.000000	21.000000	0.000000
1692.732285	0.115186	0.537824	-0.040439	82.313698	70.349304	127.184364	0.762669	0.000000	-1.998237	0.000000	0.000000	0.000000	-0.020151	-0.059599	-0.142329	0.000000	0.000000	3.000000	21.000000	0.000000
1692.735619	0.115186	0.537824	-0.040439	82.313698	70.349304	127.184364	0.762669	0.000000	-1.998237	0.000000	0.000000	0.000000	-0.020151	-0.059599	-0.142329	0.000000	0.000000	3.000000	21.000000	0.000000
1692.738952	0.115182	0.537745	-0.040608	82.264801	69.577461	126.416519	0.759310	0.000000	-2.021959	0.000000	0.000000	0.000000	-0.001194	-0.023804	-0.050536	0.000000	0.000000	3.000000	21.000000	0.000000
1692.742285	0.115182	0.537745	-0.040608	82.264801	69.577461	126.416519	0.759310	0.000000	-2.021959	0.000000	0.000000	0.000000	-0.001194	-0.023804	-0.050536	0.000000	0.000000	3.000000	21.000000	0.000000
1692.745619	0.115182	0.537745	-0.040608	82.264801	69.577461	126.416519	0.759310	0.000000	-2.021959	0.000000	0.000000	0.000000	-0.001194	-0.023804	-0.050536	0.000000	0.000000	3.000000	21.000000	0.000000
1692.748952	0.115182	0.537745	-0.040608	82.173805	68.279686	125.126648	0.759111	0.000000	-2.030381	0.000000	0.000000	0.000000	-0.001194	-0.023804	-0.050536	0.000000	0.000000	3.000000	21.000000	0.000000
1692.752285	0.115190	0.537673	-0.040735	82.173805	68.279686	125.126648	0.759111	0.000000	-2.030381	0.000000	0.000000	0.000000	0.002236	-0.021390	-0.038092	0.000000	0.000000	3.000000	21.000000	0.000000
1692.755619	0.115190	0.537673	-0.040735	82.173805	68.279686	125.126648	0.759111	0.000000	-2.030381	0.000000	0.000000	0.000000	0.002236	-0.021390	-0.038092	0.000000	0.000000	3.000000	21.000000	0.000000
1692.758952	0.115190	0.537673	-0.040735	82.065117	66.840210	123.694031	0.759111	0.000000	-2.030381	0.000000	0.000000	0.000000	0.002236	-0.021390	-0.038092	0.000000	0.000000	3.000000	21.000000	0.000000
1692.762285	0.115190	0.537673	-0.040735	82.065117	66.840210	123.694031	0.759111	0.000000	-2.030381	0.000000	0.000000	0.000000	0.002236	-0.021390	-0.038092	0.000000	0.000000	3.000000	21.000000	0.000000
1692.765619	0.115266	0.537610	-0.040767	82.065117	66.840210	123.694031	0.759111	0.000000	-2.030381	0.000000	0.000000	0.000000	0.022880	-0.018919	-0.009613	0.000000	0.000000	3.000000	21.000000	0.000000
1692.768952	0.115266	0.537610	-0.040767	81.954338	65.482742	122.339989	0.759484	0.000000	-2.036730	0.000000	0.000000	0.000000	0.022880	-0.018919	-0.009613	0.000000	0.000000	3.000000	21.000000	0.000000
1692.772285	0.115266	0.537610	-0.040767	81.954338	65.482742	122.339989	0.759484	0.000000	-2.036730	0.000000	0.000000	0.000000	0.022880	-0.018919	-0.009613	0.000000	0.000000	3.000000	21.000000	0.000000
1692.775619	0.115266	0.537610	-0.040767	81.954338	65.482742	122.339989	0.759484	0.000000	-2.036730	0.000000	0.000000	0.000000	0.022880	-0.018919	-0.009613	0.000000	0.000000	3.000000	21.000000	0.000000
1692.778952	0.115456	0.537437	-0.040694	81.855797	64.353119	121.211517	0.763297	0.000000	-2.038332	0.000000	0.000000	0.000000	0.057157	-0.051856	0.021910	0.000000	0.000000	3.000000	21.000000	0.000000
1692.782285	0.115456	0.537437	-0.040694	81.855797	64.353119	121.211517	0.763297	0.000000	-2.038332	0.000000	0.000000	0.000000	0.057157	-0.051856	0.021910	0.000000	0.000000	3.000000	21.000000	0.000000
1692.785619	0.115456	0.537437	-0.040694	81.855797	64.353119	121.211517	0.763297	0.000000	-2.038332	0.000000	0.000000	0.000000	0.057157	-0.051856	0.021910	0.000000	0.000000	3.000000	21.000000	0.000000
1692.788952	0.115456	0.537437	-0.040694	81.777916	63.496651	120.353989	0.772823	0.000000	-2.034680	0.000000	0.000000	0.000000	0.057157	-0.051856	0.021910	0.000000	0.000000	3.000000	21.000000	0.000000
1692.792285	0.115563	0.537359	-0.040616	81.777916	63.496651	120.353989	0.772823	0.000000	-2.034680	0.000000	0.000000	0.000000	0.032038	-0.023547	0.023387	0.000000	0.000000	3.000000	21.000000	0.000000
1692.795619	0.115563	0.537359	-0.040616	81.777916	63.496651	120.353989	0.772823	0.000000	-2.034680	0.000000	0.000000	0.000000	0.032038	-0.023547	0.023387	0.000000	0.000000	3.000000	21.000000	0.000000
1692.798952	0.115563	0.537359	-0.040616	81.720680	62.896542	119.747299	0.772823	0.000000	-2.034680	0.000000	0.000000	0.000000	0.032038	-0.023547	0.023387	0.000000	0.000000	3.000000	21.000000	0.000000
1692.802285	0.115563	0.537359	-0.040616	81.720680	62.896542	119.747299	0.772823	0.000000	-2.034680	0.000000	0.000000	0.000000	0.032038	-0.023547	0.023387	0.000000	0.000000	3.000000	21.000000	0.000000
1692.805619	0.115664	0.537288	-0.040561	81.720680	62.896542	119.747299	0.772823	0.000000	-2.034680	0.000000	0.000000	0.000000	0.030141	-0.021201	0.016518	0.000000	0.000000	3.000000	21.000000	0.000000
1692.808952	0.115664	0.537288	-0.040561	81.695129	62.635426	119.476112	0.778163	0.000000	-2.030783	0.000000	0.000000	0.000000	0.030141	-0.021201	0.016518	0.000000	0.000000	3.000000	21.000000	0.000000
1692.812285	0.115664	0.537288	-0.040561	81.695129	62.635426	119.476112	0.778163	0.000000	-2.030783	0.000000	0.000000	0.000000	0.030141	-0.021201	0.016518	0.000000	0.000000	3.000000	21.000000	0.000000
1692.815619	0.115664	0.537288	-0.040561	81.695129	62.635426	119.476112	0.778163	0.000000	-2.030783	0.000000	0.000000	0.000000	0.030141	-0.021201	0.016518	0.000000	0.000000	3.000000	21.000000	0.000000
1692.818952	0.115925	0.537123	-0.040463	81.700241	62.682899	119.510635	0.783187	0.000000	-2.028030	0.000000	0.000000	0.000000	0.078460	-0.049542	0.029313	0.000000	0.000000	3.000000	21.000000	0.000000
1692.822285	0.115925	0.537123	-0.040463	81.700241	62.682899	119.510635	0.783187	0.000000	-2.028030	0.000000	0.000000	0.000000	0.078460	-0.049542	0.029313	0.000000	0.000000	3.000000	21.000000	0.000000
1692.825619	0.115925	0.537123	-0.040463	81.700241	62.682899	119.510635	0.783187	0.000000	-2.028030	0.000000	0.000000	0.000000	0.078460	-0.049542	0.029313	0.000000	0.000000	3.000000	21.000000	0.000000
1692.828952	0.116053	0.537068	-0.040465	81.704498	62.730705	119.542450	0.796263	0.000000	-2.023144	0.000000	0.000000	0.000000	0.038220	-0.016509	-0.000534	0.000000	0.000000	3.000000	21.000000	0.000000
1692.832285	0.116053	0.537068	-0.040465	81.704498	62.730705	119.542450	0.796263	0.000000	-2.023144	0.000000	0.000000	0.000000	0.038220	-0.016509	-0.000534	0.000000	0.000000	3.000000	21.000000	0.000000
1692.835619	0.116053	0.537068	-0.040465	81.704498	62.730705	119.542450	0.796263	0.000000	-2.023144	0.000000	0.000000	0.000000	0.038220	-0.016509	-0.000534	0.000000	0.000000	3.000000	21.000000	0.000000
1692.838952	0.116053	0.537068	-0.040465	81.706650	62.765499	119.558380	0.802633	0.000000	-2.023233	0.000000	0.000000	0.000000	0.038220	-0.016509	-0.000534	0.000000	0.000000	3.000000	21.000000	0.000000
1692.842285	0.116185	0.537029	-0.040448	81.706650	62.765499	119.558380	0.802633	0.000000	-2.023233	0.000000	0.000000	0.000000	0.039780	-0.011815	0.005045	0.000000	0.000000	3.000000	21.000000	0.000000
1692.845619	0.116185	0.537029	-0.040448	81.706650	62.765499	119.558380	0.802633	0.000000	-2.023233	0.000000	0.000000	0.000000	0.039780	-0.011815	0.005045	0.000000	0.000000	3.000000	21.000000	0.000000
1692.848952	0.116185	0.537029	-0.040448	81.708717	62.800251	119.574249	0.802633	0.000000	-2.023233	0.000000	0.000000	0.000000	0.039780	-0.011815	0.005045	0.000000	0.000000	3.000000	21.000000	0.000000
1692.852285	0.116185	0.537029	-0.040448	81.708717	62.800251	119.574249	0.802633	0.000000	-2.023233	0.000000	0.000000	0.000000	0.039780	-0.011815	0.005045	0.000000	0.000000	3.000000	21.000000	0.000000
1692.855619	0.116344	0.536982	-0.040414	81.708717	62.800251	119.574249	0.802633	0.000000	-2.023233	0.000000	0.000000	0.000000	0.047631	-0.014149	0.010228	0.000000	0.000000	3.000000	21.000000	0.000000
1692.858952	0.116344	0.536982	-0.040414	81.708717	62.822018	119.574265	0.809263	0.000000	-2.022392	0.000000	0.000000	0.000000	0.047631	-0.014149	0.010228	0.000000	0.000000	3.000000	21.000000	0.000000
1692.862285	0.116344	0.536982	-0.040414	81.708717	62.822018	119.574265	0.809263	0.000000	-2.022392	0.000000	0.000000	0.000000	0.047631	-0.014149	0.010228	0.000000	0.000000	3.000000	21.000000	0.000000
1692.865619	0.116344	0.536982	-0.040414	81.708717	62.822018	119.574265	0.809263	0.000000	-2.022392	0.000000	0.000000	0.000000	0.047631	-0.014149	0.010228	0.000000	0.000000	3.000000	21.000000	0.000000
1692.868952	0.116743	0.536927	-0.040284	81.706604	62.828014	119.558334	0.817202	0.000000	-2.020688	0.000000	0.000000	0.000000	0.119718	-0.016466	0.039029	0.000000	0.000000	3.000000	21.000000	0.000000
1692.872285	0.116743	0.536927	-0.040284	81.706604	62.828014	119.558334	0.817202	0.000000	-2.020688	0.000000	0.000000	0.000000	0.119718	-0.016466	0.039029	0.000000	0.000000	3.000000	21.000000	0.000000
1692.875619	0.116743	0.536927	-0.040284	81.706604	62.828014	119.558334	0.817202	0.000000	-2.020688	0.000000	0.000000	0.000000	0.119718	-0.016466	0.039029	0.000000	0.000000	3.000000	21.000000	0.000000
1692.878952	0.116743	0.536927	-0.040284	81.704453	62.833977	119.542381	0.837155	0.000000	-2.014183	0.000000	0.000000	0.000000	0.119718	-0.016466	0.039029	0.000000	0.000000	3.000000	21.000000	0.000000
1692.882285	0.116951	0.536887	-0.040150	81.704453	62.833977	119.542381	0.837155	0.000000	-2.014183	0.000000	0.000000	0.000000	0.062505	-0.011789	0.040216	0.000000	0.000000	3.000000	21.000000	0.000000
1692.885619	0.116951	0.536887	-0.040150	81.704453	62.833977	119.542381	0.837155	0.000000	-2.014183	0.000000	0.000000	0.000000	0.062505	-0.011789	0.040216	0.000000	0.000000	3.000000	21.000000	0.000000
1692.888952	0.117173	0.536856	-0.040044	81.702347	62.842770	119.526520	0.837155	0.000000	-2.014183	0.000000	0.000000	0.000000	0.066558	-0.009436	0.031665	0.000000	0.000000	3.000000	21.000000	0.000000
1692.892285	0.117173	0.536856	-0.040044	81.702347	62.842770	119.526520	0.837155	0.000000	-2.014183	0.000000	0.000000	0.000000	0.066558	-0.009436	0.031665	0.000000	0.000000	3.000000	21.000000	0.000000
1692.895619	0.117173	0.536856	-0.040044	81.702347	62.842770	119.526520	0.837155	0.000000	-2.014183	0.000000	0.000000	0.000000	0.066558	-0.009436	0.031665	0.000000	0.000000	3.000000	21.000000	0.000000
1692.898952	0.117173	0.536856	-0.040044	81.700241	62.851532	119.510635	0.858665	0.000000	-2.002203	0.000000	0.000000	0.000000	0.066558	-0.009436	0.031665	0.000000	0.000000	3.000000	21.000000	0.000000
1692.902285	0.117408	0.536809	-0.039893	81.700241	62.851532	119.510635	0.858665	0.000000	-2.002203	0.000000	0.000000	0.000000	0.070441	-0.014185	0.045315	0.000000	0.000000	3.000000	21.000000	0.000000
1692.905619	0.117408	0.536809	-0.039893	81.700241	62.851532	119.510635	0.858665	0.000000	-2.002203	0.000000	0.000000	0.000000	0.070441	-0.014185	0.045315	0.000000	0.000000	3.000000	21.000000	0.000000
1692.908952	0.117408	0.536809	-0.039893	81.700241	62.875984	119.510605	0.858665	0.000000	-2.002203	0.000000	0.000000	0.000000	0.070441	-0.014185	0.045315	0.000000	0.000000	3.000000	21.000000	0.000000
1692.912285	0.117408	0.536809	-0.039893	81.700241	62.875984	119.510605	0.858665	0.000000	-2.002203	0.000000	0.000000	0.000000	0.070441	-0.014185	0.045315	0.000000	0.000000	3.000000	21.000000	0.000000
1692.915619	0.117625	0.536761	-0.039806	81.700241	62.875984	119.510605	0.858665	0.000000	-2.002203	0.000000	0.000000	0.000000	0.065050	-0.014214	0.025996	0.000000	0.000000	3.000000	21.000000	0.000000
1692.918952	0.117625	0.536761	-0.039806	81.698067	62.887436	119.494705	0.870405	0.000000	-1.994650	0.000000	0.000000	0.000000	0.065050	-0.014214	0.025996	0.000000	0.000000	3.000000	21.000000	0.000000
1692.922285	0.117625	0.536761	-0.039806	81.698067	62.887436	119.494705	0.870405	0.000000	-1.994650	0.000000	0.000000	0.000000	0.065050	-0.014214	0.025996	0.000000	0.000000	3.000000	21.000000	0.000000
1692.925619	0.117625	0.536761	-0.039806	81.698067	62.887436	119.494705	0.870405	0.000000	-1.994650	0.000000	0.000000	0.000000	0.065050	-0.014214	0.025996	0.000000	0.000000	3.000000	21.000000	0.000000
1692.928952	0.118128	0.536722	-0.039617	81.695984	62.901665	119.478851	0.881247	0.000000	-1.990317	0.000000	0.000000	0.000000	0.150831	-0.011863	0.056756	0.000000	0.000000	3.000000	21.000000	0.000000
1692.932285	0.118128	0.536722	-0.039617	81.695984	62.901665	119.478851	0.881247	0.000000	-1.990317	0.000000	0.000000	0.000000	0.150831	-0.011863	0.056756	0.000000	0.000000	3.000000	21.000000	0.000000
1692.935619	0.118128	0.536722	-0.039617	81.695984	62.901665	119.478851	0.881247	0.000000	-1.990317	0.000000	0.000000	0.000000	0.150831	-0.011863	0.056756	0.000000	0.000000	3.000000	21.000000	0.000000
1692.938952	0.118128	0.536722	-0.039617	81.691681	62.902889	119.447098	0.906386	0.000000	-1.980858	0.000000	0.000000	0.000000	0.150831	-0.011863	0.056756	0.000000	0.000000	3.000000	21.000000	0.000000
1692.942285	0.118397	0.536706	-0.039575	81.691681	62.902889	119.447098	0.906386	0.000000	-1.980858	0.000000	0.000000	0.000000	0.080691	-0.004750	0.012729	0.000000	0.000000	3.000000	21.000000	0.000000
1692.945619	0.118397	0.536706	-0.039575	81.691681	62.902889	119.447098	0.906386	0.000000	-1.980858	0.000000	0.000000	0.000000	0.080691	-0.004750	0.012729	0.000000	0.000000	3.000000	21.000000	0.000000
1692.948952	0.118397	0.536706	-0.039575	81.687401	62.909580	119.415398	0.906386	0.000000	-1.980858	0.000000	0.000000	0.000000	0.080691	-0.004750	0.012729	0.000000	0.000000	3.000000	21.000000	0.000000
1692.952285	0.118397	0.536706	-0.039575	81.687401	62.909580	119.415398	0.906386	0.000000	-1.980858	0.000000	0.000000	0.000000	0.080691	-0.004750	0.012729	0.000000	0.000000	3.000000	21.000000	0.000000
1692.955619	0.118724	0.536714	-0.039554	81.687401	62.909580	119.415398	0.906386	0.000000	-1.980858	0.000000	0.000000	0.000000	0.098206	0.002350	0.006351	0.000000	0.000000	3.000000	21.000000	0.000000
1692.958952	0.118724	0.536714	-0.039554	81.683159	62.924458	119.383690	0.919834	0.000000	-1.978737	0.000000	0.000000	0.000000	0.098206	0.002350	0.006351	0.000000	0.000000	3.000000	21.000000	0.000000
1692.962285	0.118724	0.536714	-0.039554	81.683159	62.924458	119.383690	0.919834	0.000000	-1.978737	0.000000	0.000000	0.000000	0.098206	0.002350	0.006351	0.000000	0.000000	3.000000	21.000000	0.000000
1692.965619	0.118724	0.536714	-0.039554	81.683159	62.924458	119.383690	0.919834	0.000000	-1.978737	0.000000	0.000000	0.000000	0.098206	0.002350	0.006351	0.000000	0.000000	3.000000	21.000000	0.000000
1692.968952	0.119478	0.536729	-0.039540	81.678909	62.942120	119.352051	0.936202	0.000000	-1.977678	0.000000	0.000000	0.000000	0.226226	0.004713	0.003961	0.000000	0.000000	3.000000	21.000000	0.000000
1692.972285	0.119478	0.536729	-0.039540	81.678909	62.942120	119.352051	0.936202	0.000000	-1.977678	0.000000	0.000000	0.000000	0.226226	0.004713	0.003961	0.000000	0.000000	3.000000	21.000000	0.000000
1692.975619	0.119478	0.536729	-0.039540	81.678909	62.942120	119.352051	0.936202	0.000000	-1.977678	0.000000	0.000000	0.000000	0.226226	0.004713	0.003961	0.000000	0.000000	3.000000	21.000000	0.000000
1692.978952	0.119478	0.536729	-0.039540	81.672516	62.949638	119.304680	0.973906	0.000000	-1.977018	0.000000	0.000000	0.000000	0.226226	0.004713	0.003961	0.000000	0.000000	3.000000	21.000000	0.000000
1692.982285	0.119917	0.536745	-0.039507	81.672516	62.949638	119.304680	0.973906	0.000000	-1.977018	0.000000	0.000000	0.000000	0.131586	0.004698	0.009963	0.000000	0.000000	3.000000	21.000000	0.000000
1692.985619	0.119917	0.536745	-0.039507	81.672516	62.949638	119.304680	0.973906	0.000000	-1.977018	0.000000	0.000000	0.000000	0.131586	0.004698	0.009963	0.000000	0.000000	3.000000	21.000000	0.000000
1692.988952	0.119917	0.536745	-0.039507	81.666054	62.959877	119.257301	0.973906	0.000000	-1.977018	0.000000	0.000000	0.000000	0.131586	0.004698	0.009963	0.000000	0.000000	3.000000	21.000000	0.000000
1692.992285	0.119917	0.536745	-0.039507	81.666054	62.959877	119.257301	0.973906	0.000000	-1.977018	0.000000	0.000000	0.000000	0.131586	0.004698	0.009963	0.000000	0.000000	3.000000	21.000000	0.000000
1692.995619	0.120382	0.536753	-0.039457	81.666054	62.959877	119.257301	0.973906	0.000000	-1.977018	0.000000	0.000000	0.000000	0.139555	0.002321	0.014935	0.000000	0.000000	3.000000	21.000000	0.000000
1692.998952	0.120809	0.536737	-0.039392	81.664192	62.988537	119.231964	0.995837	0.000000	-1.975358	0.000000	0.000000	0.000000	0.128077	-0.004819	0.019468	0.000000	0.000000	3.000000	21.000000	0.000000
1693.002285	0.120809	0.536737	-0.039392	81.664192	62.988537	119.231964	0.995837	0.000000	-1.975358	0.000000	0.000000	0.000000	0.128077	-0.004819	0.019468	0.000000	0.000000	3.000000	21.000000	0.000000
1693.005619	0.120809	0.536737	-0.039392	81.664192	62.988537	119.231964	0.995837	0.000000	-1.975358	0.000000	0.000000	0.000000	0.128077	-0.004819	0.019468	0.000000	0.000000	3.000000	21.000000	0.000000
1693.008952	0.120809	0.536737	-0.039392	81.659882	63.009007	119.200424	1.040443	0.000000	-1.969624	0.000000	0.000000	0.000000	0.128077	-0.004819	0.019468	0.000000	0.000000	3.000000	21.000000	0.000000
1693.012285	0.121241	0.536736	-0.039309	81.659882	63.009007	119.200424	1.040443	0.000000	-1.969624	0.000000	0.000000	0.000000	0.129757	-0.000065	0.024905	0.000000	0.000000	3.000000	21.000000	0.000000
1693.015619	0.121241	0.536736	-0.039309	81.659882	63.009007	119.200424	1.040443	0.000000	-1.969624	0.000000	0.000000	0.000000	0.129757	-0.000065	0.024905	0.000000	0.000000	3.000000	21.000000	0.000000
1693.018952	0.121241	0.536736	-0.039309	81.655624	63.026905	119.169014	1.040443	0.000000	-1.969624	0.000000	0.000000	0.000000	0.129757	-0.000065	0.024905	0.000000	0.000000	3.000000	21.000000	0.000000
1693.022285	0.121241	0.536736	-0.039309	81.655624	63.026905	119.169014	1.040443	0.000000	-1.969624	0.000000	0.000000	0.000000	0.129757	-0.000065	0.024905	0.000000	0.000000	3.000000	21.000000	0.000000
1693.025619	0.121656	0.536712	-0.039217	81.655624	63.026905	119.169014	1.040443	0.000000	-1.969624	0.000000	0.000000	0.000000	0.124245	-0.007226	0.027751	0.000000	0.000000	3.000000	21.000000	0.000000
1693.028952	0.122038	0.536680	-0.039160	81.651314	63.042027	119.137573	1.062069	0.000000	-1.965473	0.000000	0.000000	0.000000	0.114746	-0.009596	0.016976	0.000000	0.000000	3.000000	21.000000	0.000000
1693.032285	0.122038	0.536680	-0.039160	81.651314	63.042027	119.137573	1.062069	0.000000	-1.965473	0.000000	0.000000	0.000000	0.114746	-0.009596	0.016976	0.000000	0.000000	3.000000	21.000000	0.000000
1693.035619	0.122038	0.536680	-0.039160	81.651314	63.042027	119.137573	1.062069	0.000000	-1.965473	0.000000	0.000000	0.000000	0.114746	-0.009596	0.016976	0.000000	0.000000	3.000000	21.000000	0.000000
1693.038952	0.122038	0.536680	-0.039160	81.647034	63.059914	119.106163	1.101900	0.000000	-1.958019	0.000000	0.000000	0.000000	0.114746	-0.009596	0.016976	0.000000	0.000000	3.000000	21.000000	0.000000
1693.042285	0.122438	0.536672	-0.039044	81.647034	63.059914	119.106163	1.101900	0.000000	-1.958019	0.000000	0.000000	0.000000	0.120049	-0.002503	0.034813	0.000000	0.000000	3.000000	21.000000	0.000000
1693.045619	0.122438	0.536672	-0.039044	81.647034	63.059914	119.106163	1.101900	0.000000	-1.958019	0.000000	0.000000	0.000000	0.120049	-0.002503	0.034813	0.000000	0.000000	3.000000	21.000000	0.000000
1693.048952	0.122438	0.536672	-0.039044	81.640579	63.065022	119.059105	1.101900	0.000000	-1.958019	0.000000	0.000000	0.000000	0.120049	-0.002503	0.034813	0.000000	0.000000	3.000000	21.000000	0.000000
1693.052285	0.122438	0.536672	-0.039044	81.640579	63.065022	119.059105	1.101900	0.000000	-1.958019	0.000000	0.000000	0.000000	0.120049	-0.002503	0.034813	0.000000	0.000000	3.000000	21.000000	0.000000
1693.055619	0.122886	0.536656	-0.038987	81.640579	63.065022	119.059105	1.101900	0.000000	-1.958019	0.000000	0.000000	0.000000	0.134361	-0.004870	0.017069	0.000000	0.000000	3.000000	21.000000	0.000000
1693.058952	0.123391	0.536663	-0.038883	81.631981	63.062954	118.996529	1.121909	0.000000	-1.952216	0.000000	0.000000	0.000000	0.151625	0.002191	0.031337	0.000000	0.000000	3.000000	21.000000	0.000000
1693.062285	0.123391	0.536663	-0.038883	81.631981	63.062954	118.996529	1.121909	0.000000	-1.952216	0.000000	0.000000	0.000000	0.151625	0.002191	0.031337	0.000000	0.000000	3.000000	21.000000	0.000000
1693.065619	0.123391	0.536663	-0.038883	81.631981	63.062954	118.996529	1.121909	0.000000	-1.952216	0.000000	0.000000	0.000000	0.151625	0.002191	0.031337	0.000000	0.000000	3.000000	21.000000	0.000000
1693.068952	0.123391	0.536663	-0.038883	81.625526	63.084522	118.949615	1.169573	0.000000	-1.944149	0.000000	0.000000	0.000000	0.151625	0.002191	0.031337	0.000000	0.000000	3.000000	21.000000	0.000000
1693.072285	0.123977	0.536670	-0.038803	81.625526	63.084522	118.949615	1.169573	0.000000	-1.944149	0.000000	0.000000	0.000000	0.175561	0.002189	0.024087	0.000000	0.000000	3.000000	21.000000	0.000000
1693.075619	0.123977	0.536670	-0.038803	81.625526	63.084522	118.949615	1.169573	0.000000	-1.944149	0.000000	0.000000	0.000000	0.175561	0.002189	0.024087	0.000000	0.000000	3.000000	21.000000	0.000000
1693.078952	0.124589	0.536670	-0.038706	81.616951	63.096272	118.887260	1.169573	0.000000	-1.944149	0.000000	0.000000	0.000000	0.183659	-0.000212	0.028860	0.000000	0.000000	3.000000	21.000000	0.000000
1693.082285	0.124589	0.536670	-0.038706	81.616951	63.096272	118.887260	1.169573	0.000000	-1.944149	0.000000	0.000000	0.000000	0.183659	-0.000212	0.028860	0.000000	0.000000	3.000000	21.000000	0.000000
1693.085619	0.124589	0.536670	-0.038706	81.616951	63.096272	118.887260	1.169573	0.000000	-1.944149	0.000000	0.000000	0.000000	0.183659	-0.000212	0.028860	0.000000	0.000000	3.000000	21.000000	0.000000
1693.088952	0.125215	0.536653	-0.038566	81.609367	63.102993	118.818016	1.229443	0.000000	-1.935324	0.000000	0.000000	0.000000	0.187856	-0.005070	0.042182	0.000000	0.000000	3.000000	21.000000	0.000000
1693.092285	0.125215	0.536653	-0.038566	81.609367	63.102993	118.818016	1.229443	0.000000	-1.935324	0.000000	0.000000	0.000000	0.187856	-0.005070	0.042182	0.000000	0.000000	3.000000	21.000000	0.000000
1693.095619	0.125215	0.536653	-0.038566	81.609367	63.102993	118.818016	1.229443	0.000000	-1.935324	0.000000	0.000000	0.000000	0.187856	-0.005070	0.042182	0.000000	0.000000	3.000000	21.000000	0.000000
1693.098952	0.125816	0.536620	-0.038439	81.604034	63.122593	118.764534	1.260753	0.000000	-1.928294	0.000000	0.000000	0.000000	0.180390	-0.009842	0.038135	0.000000	0.000000	3.000000	21.000000	0.000000
1693.102285	0.125816	0.536620	-0.038439	81.604034	63.122593	118.764534	1.260753	0.000000	-1.928294	0.000000	0.000000	0.000000	0.180390	-0.009842	0.038135	0.000000	0.000000	3.000000	21.000000	0.000000
1693.105619	0.125816	0.536620	-0.038439	81.604034	63.122593	118.764534	1.260753	0.000000	-1.928294	0.000000	0.000000	0.000000	0.180390	-0.009842	0.038135	0.000000	0.000000	3.000000	21.000000	0.000000
1693.108952	0.125816	0.536620	-0.038439	81.600708	63.154778	118.726532	1.290818	0.000000	-1.921938	0.000000	0.000000	0.000000	0.180390	-0.009842	0.038135	0.000000	0.000000	3.000000	21.000000	0.000000
1693.112285	0.126374	0.536547	-0.038315	81.600708	63.154778	118.726532	1.290818	0.000000	-1.921938	0.000000	0.000000	0.000000	0.167306	-0.021816	0.037165	0.000000	0.000000	3.000000	21.000000	0.000000
1693.115619	0.126374	0.536547	-0.038315	81.600708	63.154778	118.726532	1.290818	0.000000	-1.921938	0.000000	0.000000	0.000000	0.167306	-0.021816	0.037165	0.000000	0.000000	3.000000	21.000000	0.000000
1693.118952	0.126899	0.536466	-0.038157	81.598564	63.199249	118.710999	1.290818	0.000000	-1.921938	0.000000	0.000000	0.000000	0.157559	-0.024280	0.047332	0.000000	0.000000	3.000000	21.000000	0.000000
1693.122285	0.126899	0.536466	-0.038157	81.598564	63.199249	118.710999	1.290818	0.000000	-1.921938	0.000000	0.000000	0.000000	0.157559	-0.024280	0.047332	0.000000	0.000000	3.000000	21.000000	0.000000
1693.125619	0.126899	0.536466	-0.038157	81.598564	63.199249	118.710999	1.290818	0.000000	-1.921938	0.000000	0.000000	0.000000	0.157559	-0.024280	0.047332	0.000000	0.000000	3.000000	21.000000	0.000000
1693.128952	0.126899	0.536466	-0.038157	81.598564	63.256351	118.710983	1.344962	0.000000	-1.907856	0.000000	0.000000	0.000000	0.157559	-0.024280	0.047332	0.000000	0.000000	3.000000	21.000000	0.000000
1693.132285	0.127419	0.536369	-0.038019	81.598564	63.256351	118.710983	1.344962	0.000000	-1.907856	0.000000	0.000000	0.000000	0.156012	-0.029074	0.041580	0.000000	0.000000	3.000000	21.000000	0.000000
1693.135619	0.127419	0.536369	-0.038019	81.598564	63.256351	118.710983	1.344962	0.000000	-1.907856	0.000000	0.000000	0.000000	0.156012	-0.029074	0.041580	0.000000	0.000000	3.000000	21.000000	0.000000
1693.138952	0.127940	0.536272	-0.037881	81.597511	63.324043	118.717995	1.344962	0.000000	-1.907856	0.000000	0.000000	0.000000	0.156135	-0.029150	0.041374	0.000000	0.000000	3.000000	21.000000	0.000000
1693.142285	0.127940	0.536272	-0.037881	81.597511	63.324043	118.717995	1.344962	0.000000	-1.907856	0.000000	0.000000	0.000000	0.156135	-0.029150	0.041374	0.000000	0.000000	3.000000	21.000000	0.000000
1693.145619	0.127940	0.536272	-0.037881	81.597511	63.324043	118.717995	1.344962	0.000000	-1.907856	0.000000	0.000000	0.000000	0.156135	-0.029150	0.041374	0.000000	0.000000	3.000000	21.000000	0.000000
1693.148952	0.127940	0.536272	-0.037881	81.596458	63.391636	118.724892	1.396986	0.000000	-1.894030	0.000000	0.000000	0.000000	0.156135	-0.029150	0.041374	0.000000	0.000000	3.000000	21.000000	0.000000
1693.152285	0.128480	0.536175	-0.037749	81.596458	63.391636	118.724892	1.396986	0.000000	-1.894030	0.000000	0.000000	0.000000	0.162226	-0.029208	0.039336	0.000000	0.000000	3.000000	21.000000	0.000000
1693.155619	0.128480	0.536175	-0.037749	81.596458	63.391636	118.724892	1.396986	0.000000	-1.894030	0.000000	0.000000	0.000000	0.162226	-0.029208	0.039336	0.000000	0.000000	3.000000	21.000000	0.000000
1693.158952	0.129068	0.536069	-0.037609	81.596458	63.459663	118.724915	1.396986	0.000000	-1.894030	0.000000	0.000000	0.000000	0.176392	-0.031703	0.042210	0.000000	0.000000	3.000000	21.000000	0.000000
1693.162285	0.129068	0.536069	-0.037609	81.596458	63.459663	118.724915	1.396986	0.000000	-1.894030	0.000000	0.000000	0.000000	0.176392	-0.031703	0.042210	0.000000	0.000000	3.000000	21.000000	0.000000
1693.165619	0.129068	0.536069	-0.037609	81.596458	63.459663	118.724915	1.396986	0.000000	-1.894030	0.000000	0.000000	0.000000	0.176392	-0.031703	0.042210	0.000000	0.000000	3.000000	21.000000	0.000000
1693.168952	0.129068	0.536069	-0.037609	81.595383	63.538158	118.731842	1.453422	0.000000	-1.880439	0.000000	0.000000	0.000000	0.176392	-0.031703	0.042210	0.000000	0.000000	3.000000	21.000000	0.000000
1693.172285	0.129710	0.535972	-0.037510	81.595383	63.538158	118.731842	1.453422	0.000000	-1.880439	0.000000	0.000000	0.000000	0.192376	-0.029315	0.029639	0.000000	0.000000	3.000000	21.000000	0.000000
1693.175619	0.129710	0.535972	-0.037510	81.595383	63.538158	118.731842	1.453422	0.000000	-1.880439	0.000000	0.000000	0.000000	0.192376	-0.029315	0.029639	0.000000	0.000000	3.000000	21.000000	0.000000
1693.178952	0.130377	0.535889	-0.037400	81.594307	63.622078	118.738754	1.453422	0.000000	-1.880439	0.000000	0.000000	0.000000	0.200211	-0.024635	0.033007	0.000000	0.000000	3.000000	21.000000	0.000000
1693.182285	0.130377	0.535889	-0.037400	81.594307	63.622078	118.738754	1.453422	0.000000	-1.880439	0.000000	0.000000	0.000000	0.200211	-0.024635	0.033007	0.000000	0.000000	3.000000	21.000000	0.000000
1693.185619	0.130377	0.535889	-0.037400	81.594307	63.622078	118.738754	1.453422	0.000000	-1.880439	0.000000	0.000000	0.000000	0.200211	-0.024635	0.033007	0.000000	0.000000	3.000000	21.000000	0.000000
1693.188952	0.130377	0.535889	-0.037400	81.589981	63.675758	118.707787	1.518853	0.000000	-1.869998	0.000000	0.000000	0.000000	0.200211	-0.024635	0.033007	0.000000	0.000000	3.000000	21.000000	0.000000
1693.192285	0.131098	0.535815	-0.037332	81.589981	63.675758	118.707787	1.518853	0.000000	-1.869998	0.000000	0.000000	0.000000	0.216204	-0.022205	0.020317	0.000000	0.000000	3.000000	21.000000	0.000000
1693.195619	0.131098	0.535815	-0.037332	81.589981	63.675758	118.707787	1.518853	0.000000	-1.869998	0.000000	0.000000	0.000000	0.216204	-0.022205	0.020317	0.000000	0.000000	3.000000	21.000000	0.000000
1693.198952	0.131852	0.535749	-0.037231	81.585686	63.734894	118.676834	1.518853	0.000000	-1.869998	0.000000	0.000000	0.000000	0.226181	-0.019973	0.030336	0.000000	0.000000	3.000000	21.000000	0.000000
1693.202285	0.131852	0.535749	-0.037231	81.585686	63.734894	118.676834	1.518853	0.000000	-1.869998	0.000000	0.000000	0.000000	0.226181	-0.019973	0.030336	0.000000	0.000000	3.000000	21.000000	0.000000
1693.205619	0.131852	0.535749	-0.037231	81.585686	63.734894	118.676834	1.518853	0.000000	-1.869998	0.000000	0.000000	0.000000	0.226181	-0.019973	0.030336	0.000000	0.000000	3.000000	21.000000	0.000000
1693.208952	0.131852	0.535749	-0.037231	81.579178	63.781509	118.630486	1.592584	0.000000	-1.861556	0.000000	0.000000	0.000000	0.226181	-0.019973	0.030336	0.000000	0.000000	3.000000	21.000000	0.000000
1693.212285	0.132604	0.535730	-0.037140	81.579178	63.781509	118.630486	1.592584	0.000000	-1.861556	0.000000	0.000000	0.000000	0.225594	-0.005584	0.027464	0.000000	0.000000	3.000000	21.000000	0.000000
1693.215619	0.132604	0.535730	-0.037140	81.579178	63.781509	118.630486	1.592584	0.000000	-1.861556	0.000000	0.000000	0.000000	0.225594	-0.005584	0.027464	0.000000	0.000000	3.000000	21.000000	0.000000
1693.218952	0.133390	0.535695	-0.037011	81.568344	63.794930	118.553314	1.592584	0.000000	-1.861556	0.000000	0.000000	0.000000	0.236035	-0.010552	0.038636	0.000000	0.000000	3.000000	21.000000	0.000000
1693.222285	0.133390	0.535695	-0.037011	81.568344	63.794930	118.553314	1.592584	0.000000	-1.861556	0.000000	0.000000	0.000000	0.236035	-0.010552	0.038636	0.000000	0.000000	3.000000	21.000000	0.000000
1693.225619	0.133390	0.535695	-0.037011	81.568344	63.794930	118.553314	1.592584	0.000000	-1.861556	0.000000	0.000000	0.000000	0.236035	-0.010552	0.038636	0.000000	0.000000	3.000000	21.000000	0.000000
1693.228952	0.133390	0.535695	-0.037011	81.555336	63.796131	118.461037	1.669523	0.000000	-1.850539	0.000000	0.000000	0.000000	0.236035	-0.010552	0.038636	0.000000	0.000000	3.000000	21.000000	0.000000
1693.232285	0.134168	0.535716	-0.036844	81.555336	63.796131	118.461037	1.669523	0.000000	-1.850539	0.000000	0.000000	0.000000	0.233400	0.006150	0.049893	0.000000	0.000000	3.000000	21.000000	0.000000
1693.235619	0.134168	0.535716	-0.036844	81.555336	63.796131	118.461037	1.669523	0.000000	-1.850539	0.000000	0.000000	0.000000	0.233400	0.006150	0.049893	0.000000	0.000000	3.000000	21.000000	0.000000
1693.238952	0.135006	0.535759	-0.036633	81.534760	63.757298	118.330093	1.669523	0.000000	-1.850539	0.000000	0.000000	0.000000	0.251316	0.013164	0.063348	0.000000	0.000000	3.000000	21.000000	0.000000
1693.242285	0.135006	0.535759	-0.036633	81.534760	63.757298	118.330093	1.669523	0.000000	-1.850539	0.000000	0.000000	0.000000	0.251316	0.013164	0.063348	0.000000	0.000000	3.000000	21.000000	0.000000
1693.245619	0.135006	0.535759	-0.036633	81.534760	63.757298	118.330093	1.669523	0.000000	-1.850539	0.000000	0.000000	0.000000	0.251316	0.013164	0.063348	0.000000	0.000000	3.000000	21.000000	0.000000
1693.248952	0.135871	0.535819	-0.036412	81.510849	63.714539	118.191490	1.750309	0.000000	-1.831665	0.000000	0.000000	0.000000	0.259403	0.017911	0.066391	0.000000	0.000000	3.000000	21.000000	0.000000
1693.252285	0.135871	0.535819	-0.036412	81.510849	63.714539	118.191490	1.750309	0.000000	-1.831665	0.000000	0.000000	0.000000	0.259403	0.017911	0.066391	0.000000	0.000000	3.000000	21.000000	0.000000
1693.255619	0.135871	0.535819	-0.036412	81.510849	63.714539	118.191490	1.750309	0.000000	-1.831665	0.000000	0.000000	0.000000	0.259403	0.017911	0.066391	0.000000	0.000000	3.000000	21.000000	0.000000
1693.258952	0.136783	0.535895	-0.036187	81.485764	63.657986	118.039604	1.793542	0.000000	-1.820600	0.000000	0.000000	0.000000	0.273506	0.022644	0.067431	0.000000	0.000000	3.000000	21.000000	0.000000
1693.262285	0.136783	0.535895	-0.036187	81.485764	63.657986	118.039604	1.793542	0.000000	-1.820600	0.000000	0.000000	0.000000	0.273506	0.022644	0.067431	0.000000	0.000000	3.000000	21.000000	0.000000
1693.265619	0.136783	0.535895	-0.036187	81.485764	63.657986	118.039604	1.793542	0.000000	-1.820600	0.000000	0.000000	0.000000	0.273506	0.022644	0.067431	0.000000	0.000000	3.000000	21.000000	0.000000
1693.268952	0.136783	0.535895	-0.036187	81.460793	63.600517	117.871185	1.839126	0.000000	-1.809362	0.000000	0.000000	0.000000	0.273506	0.022644	0.067431	0.000000	0.000000	3.000000	21.000000	0.000000
1693.272285	0.137741	0.535986	-0.035959	81.460793	63.600517	117.871185	1.839126	0.000000	-1.809362	0.000000	0.000000	0.000000	0.287660	0.027399	0.068372	0.000000	0.000000	3.000000	21.000000	0.000000
1693.275619	0.137741	0.535986	-0.035959	81.460793	63.600517	117.871185	1.839126	0.000000	-1.809362	0.000000	0.000000	0.000000	0.287660	0.027399	0.068372	0.000000	0.000000	3.000000	21.000000	0.000000
1693.278952	0.138687	0.536094	-0.035778	81.435806	63.544025	117.703773	1.839126	0.000000	-1.809362	0.000000	0.000000	0.000000	0.283633	0.032396	0.054258	0.000000	0.000000	3.000000	21.000000	0.000000
1693.282285	0.138687	0.536094	-0.035778	81.435806	63.544025	117.703773	1.839126	0.000000	-1.809362	0.000000	0.000000	0.000000	0.283633	0.032396	0.054258	0.000000	0.000000	3.000000	21.000000	0.000000
1693.285619	0.138687	0.536094	-0.035778	81.435806	63.544025	117.703773	1.839126	0.000000	-1.809362	0.000000	0.000000	0.000000	0.283633	0.032396	0.054258	0.000000	0.000000	3.000000	21.000000	0.000000
1693.288952	0.138687	0.536094	-0.035778	81.406319	63.453640	117.507561	1.934342	0.000000	-1.788924	0.000000	0.000000	0.000000	0.283633	0.032396	0.054258	0.000000	0.000000	3.000000	21.000000	0.000000
1693.292285	0.139605	0.536234	-0.035550	81.406319	63.453640	117.507561	1.934342	0.000000	-1.788924	0.000000	0.000000	0.000000	0.275585	0.041944	0.068518	0.000000	0.000000	3.000000	21.000000	0.000000
1693.295619	0.139605	0.536234	-0.035550	81.406319	63.453640	117.507561	1.934342	0.000000	-1.788924	0.000000	0.000000	0.000000	0.275585	0.041944	0.068518	0.000000	0.000000	3.000000	21.000000	0.000000
1693.298952	0.140436	0.536430	-0.035258	81.372269	63.324596	117.283226	1.934342	0.000000	-1.788924	0.000000	0.000000	0.000000	0.249144	0.058826	0.087585	0.000000	0.000000	3.000000	21.000000	0.000000
1693.302285	0.140436	0.536430	-0.035258	81.372269	63.324596	117.283226	1.934342	0.000000	-1.788924	0.000000	0.000000	0.000000	0.249144	0.058826	0.087585	0.000000	0.000000	3.000000	21.000000	0.000000
1693.305619	0.140436	0.536430	-0.035258	81.372269	63.324596	117.283226	1.934342	0.000000	-1.788924	0.000000	0.000000	0.000000	0.249144	0.058826	0.087585	0.000000	0.000000	3.000000	21.000000	0.000000
1693.308952	0.140436	0.536430	-0.035258	81.327286	63.160843	117.044731	2.021797	0.000000	-1.762906	0.000000	0.000000	0.000000	0.249144	0.058826	0.087585	0.000000	0.000000	3.000000	21.000000	0.000000
1693.312285	0.141192	0.536667	-0.034927	81.327286	63.160843	117.044731	2.021797	0.000000	-1.762906	0.000000	0.000000	0.000000	0.226848	0.070987	0.099304	0.000000	0.000000	3.000000	21.000000	0.000000
1693.315619	0.141192	0.536667	-0.034927	81.327286	63.160843	117.044731	2.021797	0.000000	-1.762906	0.000000	0.000000	0.000000	0.226848	0.070987	0.099304	0.000000	0.000000	3.000000	21.000000	0.000000
1693.318952	0.141815	0.536919	-0.034532	81.262596	63.073357	116.939972	2.021797	0.000000	-1.762906	0.000000	0.000000	0.000000	0.186873	0.075858	0.118421	0.000000	0.000000	3.000000	21.000000	0.000000
1693.322285	0.141815	0.536919	-0.034532	81.262596	63.073357	116.939972	2.021797	0.000000	-1.762906	0.000000	0.000000	0.000000	0.186873	0.075858	0.118421	0.000000	0.000000	3.000000	21.000000	0.000000
1693.325619	0.141815	0.536919	-0.034532	81.262596	63.073357	116.939972	2.021797	0.000000	-1.762906	0.000000	0.000000	0.000000	0.186873	0.075858	0.118421	0.000000	0.000000	3.000000	21.000000	0.000000
1693.328952	0.142564	0.537283	-0.033900	81.136543	63.163357	117.087395	2.090750	0.000000	-1.726619	0.000000	0.000000	0.000000	0.224706	0.109209	0.189795	0.000000	0.000000	3.000000	21.000000	0.000000
1693.332285	0.142564	0.537283	-0.033900	81.136543	63.163357	117.087395	2.090750	0.000000	-1.726619	0.000000	0.000000	0.000000	0.224706	0.109209	0.189795	0.000000	0.000000	3.000000	21.000000	0.000000
1693.335619	0.142564	0.537283	-0.033900	81.136543	63.163357	117.087395	2.090750	0.000000	-1.726619	0.000000	0.000000	0.000000	0.224706	0.109209	0.189795	0.000000	0.000000	3.000000	21.000000	0.000000
1693.338952	0.142564	0.537283	-0.033900	80.985748	63.552010	117.610992	2.128201	0.000000	-1.694986	0.000000	0.000000	0.000000	0.224706	0.109209	0.189795	0.000000	0.000000	3.000000	21.000000	0.000000
1693.342285	0.143219	0.537665	-0.033286	80.985748	63.552010	117.610992	2.128201	0.000000	-1.694986	0.000000	0.000000	0.000000	0.196444	0.114430	0.184007	0.000000	0.000000	3.000000	21.000000	0.000000
1693.345619	0.143219	0.537665	-0.033286	80.985748	63.552010	117.610992	2.128201	0.000000	-1.694986	0.000000	0.000000	0.000000	0.196444	0.114430	0.184007	0.000000	0.000000	3.000000	21.000000	0.000000
1693.348952	0.143850	0.538030	-0.032616	80.823471	64.311584	118.568169	2.128201	0.000000	-1.694986	0.000000	0.000000	0.000000	0.189197	0.109632	0.200989	0.000000	0.000000	3.000000	21.000000	0.000000
1693.352285	0.143850	0.538030	-0.032616	80.823471	64.311584	118.568169	2.128201	0.000000	-1.694986	0.000000	0.000000	0.000000	0.189197	0.109632	0.200989	0.000000	0.000000	3.000000	21.000000	0.000000
1693.355619	0.143850	0.538030	-0.032616	80.823471	64.311584	118.568169	2.128201	0.000000	-1.694986	0.000000	0.000000	0.000000	0.189197	0.109632	0.200989	0.000000	0.000000	3.000000	21.000000	0.000000
1693.358952	0.144467	0.538436	-0.031858	80.659416	65.487793	120.000206	2.192475	0.000000	-1.630821	0.000000	0.000000	0.000000	0.185173	0.121803	0.227584	0.000000	0.000000	3.000000	21.000000	0.000000
1693.362285	0.144467	0.538436	-0.031858	80.659416	65.487793	120.000206	2.192475	0.000000	-1.630821	0.000000	0.000000	0.000000	0.185173	0.121803	0.227584	0.000000	0.000000	3.000000	21.000000	0.000000
1693.365619	0.144467	0.538436	-0.031858	80.659416	65.487793	120.000206	2.192475	0.000000	-1.630821	0.000000	0.000000	0.000000	0.185173	0.121803	0.227584	0.000000	0.000000	3.000000	21.000000	0.000000
1693.368952	0.145038	0.538827	-0.031105	80.519684	67.134842	121.929108	2.223338	0.000000	-1.592890	0.000000	0.000000	0.000000	0.171472	0.117219	0.225819	0.000000	0.000000	3.000000	21.000000	0.000000
1693.372285	0.145038	0.538827	-0.031105	80.519684	67.134842	121.929108	2.223338	0.000000	-1.592890	0.000000	0.000000	0.000000	0.171472	0.117219	0.225819	0.000000	0.000000	3.000000	21.000000	0.000000
1693.375619	0.145038	0.538827	-0.031105	80.519684	67.134842	121.929108	2.223338	0.000000	-1.592890	0.000000	0.000000	0.000000	0.171472	0.117219	0.225819	0.000000	0.000000	3.000000	21.000000	0.000000
1693.378952	0.145038	0.538827	-0.031105	80.403961	69.118698	124.202415	2.251917	0.000000	-1.555253	0.000000	0.000000	0.000000	0.171472	0.117219	0.225819	0.000000	0.000000	3.000000	21.000000	0.000000
1693.382285	0.145511	0.539194	-0.030315	80.403961	69.118698	124.202415	2.251917	0.000000	-1.555253	0.000000	0.000000	0.000000	0.141735	0.110072	0.237021	0.000000	0.000000	3.000000	21.000000	0.000000
1693.385619	0.145511	0.539194	-0.030315	80.403961	69.118698	124.202415	2.251917	0.000000	-1.555253	0.000000	0.000000	0.000000	0.141735	0.110072	0.237021	0.000000	0.000000	3.000000	21.000000	0.000000
1693.388952	0.145930	0.539553	-0.029483	80.310951	71.243362	126.601181	2.251917	0.000000	-1.555253	0.000000	0.000000	0.000000	0.125870	0.107715	0.249578	0.000000	0.000000	3.000000	21.000000	0.000000
1693.392285	0.145930	0.539553	-0.029483	80.310951	71.243362	126.601181	2.251917	0.000000	-1.555253	0.000000	0.000000	0.000000	0.125870	0.107715	0.249578	0.000000	0.000000	3.000000	21.000000	0.000000
1693.395619	0.145930	0.539553	-0.029483	80.310951	71.243362	126.601181	2.251917	0.000000	-1.555253	0.000000	0.000000	0.000000	0.125870	0.107715	0.249578	0.000000	0.000000	3.000000	21.000000	0.000000
1693.398952	0.146230	0.539888	-0.028606	80.258537	73.302422	128.870453	2.296518	0.000000	-1.474154	0.000000	0.000000	0.000000	0.089743	0.100485	0.263044	0.000000	0.000000	3.000000	21.000000	0.000000
1693.402285	0.146230	0.539888	-0.028606	80.258537	73.302422	128.870453	2.296518	0.000000	-1.474154	0.000000	0.000000	0.000000	0.089743	0.100485	0.263044	0.000000	0.000000	3.000000	21.000000	0.000000
1693.405619	0.146230	0.539888	-0.028606	80.258537	73.302422	128.870453	2.296518	0.000000	-1.474154	0.000000	0.000000	0.000000	0.089743	0.100485	0.263044	0.000000	0.000000	3.000000	21.000000	0.000000
1693.408952	0.146495	0.540215	-0.027694	80.255737	75.187592	130.878891	2.311475	0.000000	-1.430313	0.000000	0.000000	0.000000	0.079706	0.098100	0.273638	0.000000	0.000000	3.000000	21.000000	0.000000
1693.412285	0.146495	0.540215	-0.027694	80.255737	75.187592	130.878891	2.311475	0.000000	-1.430313	0.000000	0.000000	0.000000	0.079706	0.098100	0.273638	0.000000	0.000000	3.000000	21.000000	0.000000
1693.415619	0.146495	0.540215	-0.027694	80.255737	75.187592	130.878891	2.311475	0.000000	-1.430313	0.000000	0.000000	0.000000	0.079706	0.098100	0.273638	0.000000	0.000000	3.000000	21.000000	0.000000
1693.418952	0.146707	0.540534	-0.026740	80.300751	76.813477	132.539078	2.324760	0.000000	-1.384707	0.000000	0.000000	0.000000	0.063451	0.095693	0.286338	0.000000	0.000000	3.000000	21.000000	0.000000
1693.422285	0.146707	0.540534	-0.026740	80.300751	76.813477	132.539078	2.324760	0.000000	-1.384707	0.000000	0.000000	0.000000	0.063451	0.095693	0.286338	0.000000	0.000000	3.000000	21.000000	0.000000
1693.425619	0.146707	0.540534	-0.026740	80.300751	76.813477	132.539078	2.324760	0.000000	-1.384707	0.000000	0.000000	0.000000	0.063451	0.095693	0.286338	0.000000	0.000000	3.000000	21.000000	0.000000
1693.428952	0.146891	0.540837	-0.025797	80.371933	78.204041	133.919556	2.335335	0.000000	-1.336984	0.000000	0.000000	0.000000	0.055255	0.090922	0.282846	0.000000	0.000000	3.000000	21.000000	0.000000
1693.432285	0.146891	0.540837	-0.025797	80.371933	78.204041	133.919556	2.335335	0.000000	-1.336984	0.000000	0.000000	0.000000	0.055255	0.090922	0.282846	0.000000	0.000000	3.000000	21.000000	0.000000
1693.435619	0.146891	0.540837	-0.025797	80.371933	78.204041	133.919556	2.335335	0.000000	-1.336984	0.000000	0.000000	0.000000	0.055255	0.090922	0.282846	0.000000	0.000000	3.000000	21.000000	0.000000
1693.438952	0.147096	0.541115	-0.024857	80.422417	79.394768	135.098892	2.344544	0.000000	-1.289843	0.000000	0.000000	0.000000	0.061621	0.083547	0.281853	0.000000	0.000000	3.000000	21.000000	0.000000
1693.442285	0.147096	0.541115	-0.024857	80.422417	79.394768	135.098892	2.344544	0.000000	-1.289843	0.000000	0.000000	0.000000	0.061621	0.083547	0.281853	0.000000	0.000000	3.000000	21.000000	0.000000
1693.445619	0.147096	0.541115	-0.024857	80.422417	79.394768	135.098892	2.344544	0.000000	-1.289843	0.000000	0.000000	0.000000	0.061621	0.083547	0.281853	0.000000	0.000000	3.000000	21.000000	0.000000
1693.448952	0.147306	0.541412	-0.023970	80.461205	80.416794	136.105148	2.354814	0.000000	-1.242867	0.000000	0.000000	0.000000	0.063054	0.088829	0.266240	0.000000	0.000000	3.000000	21.000000	0.000000
1693.452285	0.147306	0.541412	-0.023970	80.461205	80.416794	136.105148	2.354814	0.000000	-1.242867	0.000000	0.000000	0.000000	0.063054	0.088829	0.266240	0.000000	0.000000	3.000000	21.000000	0.000000
1693.455619	0.147306	0.541412	-0.023970	80.461205	80.416794	136.105148	2.354814	0.000000	-1.242867	0.000000	0.000000	0.000000	0.063054	0.088829	0.266240	0.000000	0.000000	3.000000	21.000000	0.000000
1693.458952	0.147517	0.541684	-0.023148	80.496552	81.415337	137.086563	2.365323	0.000000	-1.198494	0.000000	0.000000	0.000000	0.063158	0.081659	0.246592	0.000000	0.000000	3.000000	21.000000	0.000000
1693.462285	0.147517	0.541684	-0.023148	80.496552	81.415337	137.086563	2.365323	0.000000	-1.198494	0.000000	0.000000	0.000000	0.063158	0.081659	0.246592	0.000000	0.000000	3.000000	21.000000	0.000000
1693.465619	0.147517	0.541684	-0.023148	80.496552	81.415337	137.086563	2.365323	0.000000	-1.198494	0.000000	0.000000	0.000000	0.063158	0.081659	0.246592	0.000000	0.000000	3.000000	21.000000	0.000000
1693.468952	0.147517	0.541684	-0.023148	80.534355	82.511612	138.162613	2.375849	0.000000	-1.157395	0.000000	0.000000	0.000000	0.063158	0.081659	0.246592	0.000000	0.000000	3.000000	21.000000	0.000000
1693.472285	0.147728	0.541932	-0.022391	80.534355	82.511612	138.162613	2.375849	0.000000	-1.157395	0.000000	0.000000	0.000000	0.063328	0.074482	0.226977	0.000000	0.000000	3.000000	21.000000	0.000000
1693.475619	0.147728	0.541932	-0.022391	80.534355	82.511612	138.162613	2.375849	0.000000	-1.157395	0.000000	0.000000	0.000000	0.063328	0.074482	0.226977	0.000000	0.000000	3.000000	21.000000	0.000000
[truncated: 2,525 more rows]
