# Supplementary material for: Haptic Guidance Needs to Be Intuitive Not Just Informative to Improve Human Motor Accuracy
Source: PLoS One. 2016 Mar 16;11(3):e0150912. doi: 10.1371/journal.pone.0150912 (PMC4794196; doi:10.1371/journal.pone.0150912)
Supplement: S2 Data — (ZIP) [file pone.0150912.s002.zip › Subject10/exp2_0022.txt]

Time	PosX	PosY	PosZ	RotX	RotY	RotZ	ForceX	ForceY	ForceZ	MomentX	MomentY	MomentZ	VelocityX	VelocityY	VelocityZ	CalibratedWeight	ButtonDown	Condition	Trial	Visual
1705.295619	-0.001979	0.553343	0.268387	76.561241	96.968742	143.575729	0.000000	0.000000	0.000000	0.000000	0.000000	0.000000	0.010438	-0.023151	-0.037674	0.000000	1.000000	3.000000	22.000000	0.000000
1705.298952	-0.001669	0.553194	0.268332	76.560074	97.026764	143.615814	1.715299	0.000000	4.696568	0.000000	0.000000	0.000000	0.093035	-0.044563	-0.016523	0.000000	1.000000	3.000000	22.000000	0.000000
1705.302285	-0.001669	0.553194	0.268332	76.560074	97.026764	143.615814	1.715299	0.000000	4.696568	0.000000	0.000000	0.000000	0.093035	-0.044563	-0.016523	0.000000	1.000000	3.000000	22.000000	0.000000
1705.305619	-0.001669	0.553194	0.268332	76.560074	97.026764	143.615814	1.715299	0.000000	4.696568	0.000000	0.000000	0.000000	0.093035	-0.044563	-0.016523	0.000000	1.000000	3.000000	22.000000	0.000000
1705.308952	-0.001669	0.553194	0.268332	76.563583	96.953300	143.495514	1.720395	0.000000	4.694704	0.000000	0.000000	0.000000	0.093035	-0.044563	-0.016523	0.000000	1.000000	3.000000	22.000000	0.000000
1705.312285	-0.001152	0.553184	0.268410	76.563583	96.953300	143.495514	1.720395	0.000000	4.694704	0.000000	0.000000	0.000000	0.154946	-0.003005	0.023354	0.000000	1.000000	3.000000	22.000000	0.000000
1705.315619	-0.001152	0.553184	0.268410	76.563583	96.953300	143.495514	1.720395	0.000000	4.694704	0.000000	0.000000	0.000000	0.154946	-0.003005	0.023354	0.000000	1.000000	3.000000	22.000000	0.000000
1705.318952	-0.000532	0.553261	0.268838	76.571014	96.884064	143.377258	1.720395	0.000000	4.694704	0.000000	0.000000	0.000000	0.185905	0.023015	0.128486	0.000000	1.000000	3.000000	22.000000	0.000000
1705.322285	-0.000532	0.553261	0.268838	76.571014	96.884064	143.377258	1.720395	0.000000	4.694704	0.000000	0.000000	0.000000	0.185905	0.023015	0.128486	0.000000	1.000000	3.000000	22.000000	0.000000
1705.325619	-0.000532	0.553261	0.268838	76.571014	96.884064	143.377258	1.720395	0.000000	4.694704	0.000000	0.000000	0.000000	0.185905	0.023015	0.128486	0.000000	1.000000	3.000000	22.000000	0.000000
1705.328952	-0.000532	0.553261	0.268838	76.607651	96.660378	143.083496	1.735007	0.000000	4.689323	0.000000	0.000000	0.000000	0.185905	0.023015	0.128486	0.000000	1.000000	3.000000	22.000000	0.000000
1705.332285	0.000054	0.553196	0.269570	76.607651	96.660378	143.083496	1.735007	0.000000	4.689323	0.000000	0.000000	0.000000	0.175786	-0.019426	0.219671	0.000000	1.000000	3.000000	22.000000	0.000000
1705.335619	0.000054	0.553196	0.269570	76.607651	96.660378	143.083496	1.735007	0.000000	4.689323	0.000000	0.000000	0.000000	0.175786	-0.019426	0.219671	0.000000	1.000000	3.000000	22.000000	0.000000
1705.338952	0.000814	0.553476	0.270466	76.753677	96.437706	142.718353	1.735007	0.000000	4.689323	0.000000	0.000000	0.000000	0.227996	0.084021	0.268541	0.000000	1.000000	3.000000	22.000000	0.000000
1705.342285	0.000814	0.553476	0.270466	76.753677	96.437706	142.718353	1.735007	0.000000	4.689323	0.000000	0.000000	0.000000	0.227996	0.084021	0.268541	0.000000	1.000000	3.000000	22.000000	0.000000
1705.345619	0.000814	0.553476	0.270466	76.753677	96.437706	142.718353	1.735007	0.000000	4.689323	0.000000	0.000000	0.000000	0.227996	0.084021	0.268541	0.000000	1.000000	3.000000	22.000000	0.000000
1705.348952	0.000814	0.553476	0.270466	77.036453	96.326241	142.411758	1.746335	0.000000	4.685116	0.000000	0.000000	0.000000	0.227996	0.084021	0.268541	0.000000	1.000000	3.000000	22.000000	0.000000
1705.352285	0.001195	0.553633	0.271345	77.036453	96.326241	142.411758	1.746335	0.000000	4.685116	0.000000	0.000000	0.000000	0.114421	0.047072	0.263770	0.000000	1.000000	3.000000	22.000000	0.000000
1705.355619	0.001195	0.553633	0.271345	77.036453	96.326241	142.411758	1.746335	0.000000	4.685116	0.000000	0.000000	0.000000	0.114421	0.047072	0.263770	0.000000	1.000000	3.000000	22.000000	0.000000
1705.358952	0.001578	0.553885	0.272329	77.453209	96.291183	142.113724	1.746335	0.000000	4.685116	0.000000	0.000000	0.000000	0.114765	0.075613	0.295232	0.000000	1.000000	3.000000	22.000000	0.000000
1705.362285	0.001578	0.553885	0.272329	77.453209	96.291183	142.113724	1.746335	0.000000	4.685116	0.000000	0.000000	0.000000	0.114765	0.075613	0.295232	0.000000	1.000000	3.000000	22.000000	0.000000
1705.365619	0.001578	0.553885	0.272329	77.453209	96.291183	142.113724	1.746335	0.000000	4.685116	0.000000	0.000000	0.000000	0.114765	0.075613	0.295232	0.000000	1.000000	3.000000	22.000000	0.000000
1705.368952	0.001961	0.554032	0.273279	77.902832	96.692085	142.217911	1.747383	0.000000	4.684725	0.000000	0.000000	0.000000	0.115046	0.043919	0.285179	0.000000	1.000000	3.000000	22.000000	0.000000
1705.372285	0.001961	0.554032	0.273279	77.902832	96.692085	142.217911	1.747383	0.000000	4.684725	0.000000	0.000000	0.000000	0.115046	0.043919	0.285179	0.000000	1.000000	3.000000	22.000000	0.000000
1705.375619	0.001961	0.554032	0.273279	77.902832	96.692085	142.217911	1.747383	0.000000	4.684725	0.000000	0.000000	0.000000	0.115046	0.043919	0.285179	0.000000	1.000000	3.000000	22.000000	0.000000
1705.378952	0.002415	0.554192	0.274181	78.194565	98.318962	143.569092	1.747819	0.000000	4.684563	0.000000	0.000000	0.000000	0.136128	0.048086	0.270389	0.000000	1.000000	3.000000	22.000000	0.000000
1705.382285	0.002415	0.554192	0.274181	78.194565	98.318962	143.569092	1.747819	0.000000	4.684563	0.000000	0.000000	0.000000	0.136128	0.048086	0.270389	0.000000	1.000000	3.000000	22.000000	0.000000
1705.385619	0.002415	0.554192	0.274181	78.194565	98.318962	143.569092	1.747819	0.000000	4.684563	0.000000	0.000000	0.000000	0.136128	0.048086	0.270389	0.000000	1.000000	3.000000	22.000000	0.000000
1705.388952	0.002415	0.554192	0.274181	78.254349	101.068352	146.105576	1.749580	0.000000	4.683905	0.000000	0.000000	0.000000	0.136128	0.048086	0.270389	0.000000	1.000000	3.000000	22.000000	0.000000
1705.392285	0.002869	0.554341	0.274992	78.254349	101.068352	146.105576	1.749580	0.000000	4.683905	0.000000	0.000000	0.000000	0.136357	0.044571	0.243398	0.000000	1.000000	3.000000	22.000000	0.000000
1705.395619	0.002869	0.554341	0.274992	78.254349	101.068352	146.105576	1.749580	0.000000	4.683905	0.000000	0.000000	0.000000	0.136357	0.044571	0.243398	0.000000	1.000000	3.000000	22.000000	0.000000
1705.398952	0.003325	0.554565	0.275762	78.120575	103.922203	148.814148	1.749580	0.000000	4.683905	0.000000	0.000000	0.000000	0.136601	0.067375	0.230865	0.000000	0.000000	3.000000	22.000000	0.000000
1705.402285	0.003325	0.554565	0.275762	78.120575	103.922203	148.814148	1.749580	0.000000	4.683905	0.000000	0.000000	0.000000	0.136601	0.067375	0.230865	0.000000	0.000000	3.000000	22.000000	0.000000
1705.405619	0.003325	0.554565	0.275762	78.120575	103.922203	148.814148	1.749580	0.000000	4.683905	0.000000	0.000000	0.000000	0.136601	0.067375	0.230865	0.000000	0.000000	3.000000	22.000000	0.000000
1705.408952	0.003325	0.554565	0.275762	77.915367	106.492958	151.278427	1.754337	0.000000	4.682126	0.000000	0.000000	0.000000	0.136601	0.067375	0.230865	0.000000	0.000000	3.000000	22.000000	0.000000
1705.412285	0.003780	0.554818	0.276437	77.915367	106.492958	151.278427	1.754337	0.000000	4.682126	0.000000	0.000000	0.000000	0.136741	0.075932	0.202513	0.000000	0.000000	3.000000	22.000000	0.000000
1705.415619	0.003780	0.554818	0.276437	77.915367	106.492958	151.278427	1.754337	0.000000	4.682126	0.000000	0.000000	0.000000	0.136741	0.075932	0.202513	0.000000	0.000000	3.000000	22.000000	0.000000
1705.418952	0.004271	0.555100	0.277018	77.739021	108.846199	153.509079	1.754337	0.000000	4.682126	0.000000	0.000000	0.000000	0.147284	0.084529	0.174240	0.000000	0.000000	3.000000	22.000000	0.000000
1705.422285	0.004271	0.555100	0.277018	77.739021	108.846199	153.509079	1.754337	0.000000	4.682126	0.000000	0.000000	0.000000	0.147284	0.084529	0.174240	0.000000	0.000000	3.000000	22.000000	0.000000
1705.425619	0.004271	0.555100	0.277018	77.739021	108.846199	153.509079	1.754337	0.000000	4.682126	0.000000	0.000000	0.000000	0.147284	0.084529	0.174240	0.000000	0.000000	3.000000	22.000000	0.000000
1705.428952	0.004693	0.555367	0.277481	77.648796	111.113914	155.622803	1.761389	0.000000	4.679478	0.000000	0.000000	0.000000	0.126364	0.079948	0.139173	0.000000	0.000000	3.000000	22.000000	0.000000
1705.432285	0.004693	0.555367	0.277481	77.648796	111.113914	155.622803	1.761389	0.000000	4.679478	0.000000	0.000000	0.000000	0.126364	0.079948	0.139173	0.000000	0.000000	3.000000	22.000000	0.000000
1705.435619	0.004693	0.555367	0.277481	77.648796	111.113914	155.622803	1.761389	0.000000	4.679478	0.000000	0.000000	0.000000	0.126364	0.079948	0.139173	0.000000	0.000000	3.000000	22.000000	0.000000
1705.438952	0.005008	0.555690	0.277761	77.670494	113.437012	157.747772	1.765030	0.000000	4.678105	0.000000	0.000000	0.000000	0.094737	0.097101	0.083746	0.000000	0.000000	3.000000	22.000000	0.000000
1705.442285	0.005008	0.555690	0.277761	77.670494	113.437012	157.747772	1.765030	0.000000	4.678105	0.000000	0.000000	0.000000	0.094737	0.097101	0.083746	0.000000	0.000000	3.000000	22.000000	0.000000
1705.445619	0.005008	0.555690	0.277761	77.670494	113.437012	157.747772	1.765030	0.000000	4.678105	0.000000	0.000000	0.000000	0.094737	0.097101	0.083746	0.000000	0.000000	3.000000	22.000000	0.000000
1705.448952	0.005008	0.555690	0.277761	77.786186	115.795311	159.876770	1.768132	0.000000	4.676933	0.000000	0.000000	0.000000	0.094737	0.097101	0.083746	0.000000	0.000000	3.000000	22.000000	0.000000
1705.452285	0.005289	0.556039	0.277918	77.786186	115.795311	159.876770	1.768132	0.000000	4.676933	0.000000	0.000000	0.000000	0.084076	0.104540	0.047285	0.000000	0.000000	3.000000	22.000000	0.000000
1705.455619	0.005289	0.556039	0.277918	77.786186	115.795311	159.876770	1.768132	0.000000	4.676933	0.000000	0.000000	0.000000	0.084076	0.104540	0.047285	0.000000	0.000000	3.000000	22.000000	0.000000
1705.458952	0.005464	0.556434	0.277967	77.943176	117.903084	161.766693	1.768132	0.000000	4.676933	0.000000	0.000000	0.000000	0.052455	0.118566	0.014592	0.000000	0.000000	3.000000	22.000000	0.000000
1705.462285	0.005464	0.556434	0.277967	77.943176	117.903084	161.766693	1.768132	0.000000	4.676933	0.000000	0.000000	0.000000	0.052455	0.118566	0.014592	0.000000	0.000000	3.000000	22.000000	0.000000
1705.465619	0.005464	0.556434	0.277967	77.943176	117.903084	161.766693	1.768132	0.000000	4.676933	0.000000	0.000000	0.000000	0.052455	0.118566	0.014592	0.000000	0.000000	3.000000	22.000000	0.000000
1705.468952	0.005638	0.556843	0.277969	78.120659	119.124130	162.824860	1.773680	0.000000	4.674833	0.000000	0.000000	0.000000	0.052355	0.122840	0.000678	0.000000	0.000000	3.000000	22.000000	0.000000
1705.472285	0.005638	0.556843	0.277969	78.120659	119.124130	162.824860	1.773680	0.000000	4.674833	0.000000	0.000000	0.000000	0.052355	0.122840	0.000678	0.000000	0.000000	3.000000	22.000000	0.000000
1705.475619	0.005638	0.556843	0.277969	78.120659	119.124130	162.824860	1.773680	0.000000	4.674833	0.000000	0.000000	0.000000	0.052355	0.122840	0.000678	0.000000	0.000000	3.000000	22.000000	0.000000
1705.478952	0.005638	0.556843	0.277969	78.316772	119.054314	162.670624	1.776232	0.000000	4.673863	0.000000	0.000000	0.000000	0.052355	0.122840	0.000678	0.000000	0.000000	3.000000	22.000000	0.000000
1705.482285	0.005848	0.557235	0.277988	78.316772	119.054314	162.670624	1.776232	0.000000	4.673863	0.000000	0.000000	0.000000	0.062865	0.117402	0.005656	0.000000	0.000000	3.000000	22.000000	0.000000
1705.485619	0.005848	0.557235	0.277988	78.316772	119.054314	162.670624	1.776232	0.000000	4.673863	0.000000	0.000000	0.000000	0.062865	0.117402	0.005656	0.000000	0.000000	3.000000	22.000000	0.000000
1705.488952	0.005848	0.557235	0.277988	78.465202	117.917572	161.533600	1.776232	0.000000	4.673863	0.000000	0.000000	0.000000	0.062865	0.117402	0.005656	0.000000	0.000000	3.000000	22.000000	0.000000
1705.492285	0.005848	0.557235	0.277988	78.465202	117.917572	161.533600	1.776232	0.000000	4.673863	0.000000	0.000000	0.000000	0.062865	0.117402	0.005656	0.000000	0.000000	3.000000	22.000000	0.000000
1705.495619	0.006057	0.557590	0.278041	78.465202	117.917572	161.533600	1.776232	0.000000	4.673863	0.000000	0.000000	0.000000	0.062953	0.106560	0.015899	0.000000	0.000000	3.000000	22.000000	0.000000
1705.498952	0.006233	0.557931	0.278140	78.639854	116.441322	160.067062	1.779204	0.000000	4.672733	0.000000	0.000000	0.000000	0.052608	0.102361	0.029748	0.000000	0.000000	3.000000	22.000000	0.000000
1705.502285	0.006233	0.557931	0.278140	78.639854	116.441322	160.067062	1.779204	0.000000	4.672733	0.000000	0.000000	0.000000	0.052608	0.102361	0.029748	0.000000	0.000000	3.000000	22.000000	0.000000
1705.505619	0.006233	0.557931	0.278140	78.639854	116.441322	160.067062	1.779204	0.000000	4.672733	0.000000	0.000000	0.000000	0.052608	0.102361	0.029748	0.000000	0.000000	3.000000	22.000000	0.000000
1705.508952	0.006233	0.557931	0.278140	78.800537	114.999557	158.635818	1.784004	0.000000	4.670902	0.000000	0.000000	0.000000	0.052608	0.102361	0.029748	0.000000	0.000000	3.000000	22.000000	0.000000
1705.512285	0.006373	0.558254	0.278257	78.800537	114.999557	158.635818	1.784004	0.000000	4.670902	0.000000	0.000000	0.000000	0.042193	0.096944	0.034921	0.000000	0.000000	3.000000	22.000000	0.000000
1705.515619	0.006373	0.558254	0.278257	78.800537	114.999557	158.635818	1.784004	0.000000	4.670902	0.000000	0.000000	0.000000	0.042193	0.096944	0.034921	0.000000	0.000000	3.000000	22.000000	0.000000
1705.518952	0.006444	0.558497	0.278384	78.932243	113.727585	157.373154	1.784004	0.000000	4.670902	0.000000	0.000000	0.000000	0.021285	0.072866	0.038359	0.000000	0.000000	3.000000	22.000000	0.000000
1705.522285	0.006444	0.558497	0.278384	78.932243	113.727585	157.373154	1.784004	0.000000	4.670902	0.000000	0.000000	0.000000	0.021285	0.072866	0.038359	0.000000	0.000000	3.000000	22.000000	0.000000
1705.525619	0.006444	0.558497	0.278384	78.932243	113.727585	157.373154	1.784004	0.000000	4.670902	0.000000	0.000000	0.000000	0.021285	0.072866	0.038359	0.000000	0.000000	3.000000	22.000000	0.000000
1705.528952	0.006444	0.558497	0.278384	79.035416	112.662300	156.315536	1.785736	0.000000	4.670241	0.000000	0.000000	0.000000	0.021285	0.072866	0.038359	0.000000	0.000000	3.000000	22.000000	0.000000
1705.532285	0.006515	0.558780	0.278507	79.035416	112.662300	156.315536	1.785736	0.000000	4.670241	0.000000	0.000000	0.000000	0.021277	0.084942	0.036652	0.000000	0.000000	3.000000	22.000000	0.000000
1705.535619	0.006515	0.558780	0.278507	79.035416	112.662300	156.315536	1.785736	0.000000	4.670241	0.000000	0.000000	0.000000	0.021277	0.084942	0.036652	0.000000	0.000000	3.000000	22.000000	0.000000
1705.538952	0.006621	0.559023	0.278634	79.108215	111.868126	155.524353	1.785736	0.000000	4.670241	0.000000	0.000000	0.000000	0.031777	0.072918	0.038173	0.000000	0.000000	3.000000	22.000000	0.000000
1705.542285	0.006621	0.559023	0.278634	79.108215	111.868126	155.524353	1.785736	0.000000	4.670241	0.000000	0.000000	0.000000	0.031777	0.072918	0.038173	0.000000	0.000000	3.000000	22.000000	0.000000
1705.545619	0.006621	0.559023	0.278634	79.108215	111.868126	155.524353	1.785736	0.000000	4.670241	0.000000	0.000000	0.000000	0.031777	0.072918	0.038173	0.000000	0.000000	3.000000	22.000000	0.000000
1705.548952	0.006621	0.559023	0.278634	79.156067	111.317894	154.969376	1.786927	0.000000	4.669785	0.000000	0.000000	0.000000	0.031777	0.072918	0.038173	0.000000	0.000000	3.000000	22.000000	0.000000
1705.552285	0.006692	0.559288	0.278773	79.156067	111.317894	154.969376	1.786927	0.000000	4.669785	0.000000	0.000000	0.000000	0.021339	0.079557	0.041698	0.000000	0.000000	3.000000	22.000000	0.000000
1705.555619	0.006692	0.559288	0.278773	79.156067	111.317894	154.969376	1.786927	0.000000	4.669785	0.000000	0.000000	0.000000	0.021339	0.079557	0.041698	0.000000	0.000000	3.000000	22.000000	0.000000
1705.558952	0.006692	0.559288	0.278773	79.180161	111.021362	154.666718	1.786927	0.000000	4.669785	0.000000	0.000000	0.000000	0.021339	0.079557	0.041698	0.000000	0.000000	3.000000	22.000000	0.000000
1705.562285	0.006692	0.559288	0.278773	79.180161	111.021362	154.666718	1.786927	0.000000	4.669785	0.000000	0.000000	0.000000	0.021339	0.079557	0.041698	0.000000	0.000000	3.000000	22.000000	0.000000
1705.565619	0.006763	0.559510	0.278888	79.180161	111.021362	154.666718	1.786927	0.000000	4.669785	0.000000	0.000000	0.000000	0.021282	0.066324	0.034679	0.000000	0.000000	3.000000	22.000000	0.000000
1705.568952	0.006763	0.559510	0.278888	79.188896	110.903999	154.541687	1.787189	0.000000	4.669685	0.000000	0.000000	0.000000	0.021282	0.066324	0.034679	0.000000	0.000000	3.000000	22.000000	0.000000
1705.572285	0.006763	0.559510	0.278888	79.188896	110.903999	154.541687	1.787189	0.000000	4.669685	0.000000	0.000000	0.000000	0.021282	0.066324	0.034679	0.000000	0.000000	3.000000	22.000000	0.000000
1705.575619	0.006763	0.559510	0.278888	79.188896	110.903999	154.541687	1.787189	0.000000	4.669685	0.000000	0.000000	0.000000	0.021282	0.066324	0.034679	0.000000	0.000000	3.000000	22.000000	0.000000
1705.578952	0.006905	0.559779	0.279055	79.192398	110.827736	154.459625	1.787579	0.000000	4.669536	0.000000	0.000000	0.000000	0.042403	0.080824	0.050050	0.000000	0.000000	3.000000	22.000000	0.000000
1705.582285	0.006905	0.559779	0.279055	79.192398	110.827736	154.459625	1.787579	0.000000	4.669536	0.000000	0.000000	0.000000	0.042403	0.080824	0.050050	0.000000	0.000000	3.000000	22.000000	0.000000
1705.585619	0.006905	0.559779	0.279055	79.192398	110.827736	154.459625	1.787579	0.000000	4.669536	0.000000	0.000000	0.000000	0.042403	0.080824	0.050050	0.000000	0.000000	3.000000	22.000000	0.000000
1705.588952	0.006905	0.559779	0.279055	79.194603	110.799736	154.428345	1.788710	0.000000	4.669103	0.000000	0.000000	0.000000	0.042403	0.080824	0.050050	0.000000	0.000000	3.000000	22.000000	0.000000
1705.592285	0.006940	0.559823	0.279078	79.194603	110.799736	154.428345	1.788710	0.000000	4.669103	0.000000	0.000000	0.000000	0.010551	0.013276	0.006866	0.000000	0.000000	3.000000	22.000000	0.000000
1705.595619	0.006940	0.559823	0.279078	79.194603	110.799736	154.428345	1.788710	0.000000	4.669103	0.000000	0.000000	0.000000	0.010551	0.013276	0.006866	0.000000	0.000000	3.000000	22.000000	0.000000
1705.598952	0.006940	0.559823	0.279078	79.193527	110.815079	154.443970	1.788710	0.000000	4.669103	0.000000	0.000000	0.000000	0.010551	0.013276	0.006866	0.000000	0.000000	3.000000	22.000000	0.000000
1705.602285	0.006940	0.559823	0.279078	79.193527	110.815079	154.443970	1.788710	0.000000	4.669103	0.000000	0.000000	0.000000	0.010551	0.013276	0.006866	0.000000	0.000000	3.000000	22.000000	0.000000
1705.605619	0.006939	0.559833	0.279003	79.193527	110.815079	154.443970	1.788710	0.000000	4.669103	0.000000	0.000000	0.000000	-0.000212	0.003029	-0.022449	0.000000	0.000000	3.000000	22.000000	0.000000
1705.608952	0.006939	0.559833	0.279003	79.188080	110.889259	154.522247	1.789095	0.000000	4.668955	0.000000	0.000000	0.000000	-0.000212	0.003029	-0.022449	0.000000	0.000000	3.000000	22.000000	0.000000
1705.612285	0.006939	0.559833	0.279003	79.188080	110.889259	154.522247	1.789095	0.000000	4.668955	0.000000	0.000000	0.000000	-0.000212	0.003029	-0.022449	0.000000	0.000000	3.000000	22.000000	0.000000
1705.615619	0.006939	0.559833	0.279003	79.188080	110.889259	154.522247	1.789095	0.000000	4.668955	0.000000	0.000000	0.000000	-0.000212	0.003029	-0.022449	0.000000	0.000000	3.000000	22.000000	0.000000
1705.618952	0.006831	0.559745	0.278664	79.179329	111.006630	154.647293	1.789503	0.000000	4.668799	0.000000	0.000000	0.000000	-0.032400	-0.026525	-0.101796	0.000000	0.000000	3.000000	22.000000	0.000000
1705.622285	0.006831	0.559745	0.278664	79.179329	111.006630	154.647293	1.789503	0.000000	4.668799	0.000000	0.000000	0.000000	-0.032400	-0.026525	-0.101796	0.000000	0.000000	3.000000	22.000000	0.000000
1705.625619	0.006831	0.559745	0.278664	79.179329	111.006630	154.647293	1.789503	0.000000	4.668799	0.000000	0.000000	0.000000	-0.032400	-0.026525	-0.101796	0.000000	0.000000	3.000000	22.000000	0.000000
1705.628952	0.006831	0.559745	0.278664	79.165306	111.162193	154.815079	1.789825	0.000000	4.668675	0.000000	0.000000	0.000000	-0.032400	-0.026525	-0.101796	0.000000	0.000000	3.000000	22.000000	0.000000
1705.632285	0.006724	0.559646	0.278399	79.165306	111.162193	154.815079	1.789825	0.000000	4.668675	0.000000	0.000000	0.000000	-0.032166	-0.029542	-0.079401	0.000000	0.000000	3.000000	22.000000	0.000000
1705.635619	0.006724	0.559646	0.278399	79.165306	111.162193	154.815079	1.789825	0.000000	4.668675	0.000000	0.000000	0.000000	-0.032166	-0.029542	-0.079401	0.000000	0.000000	3.000000	22.000000	0.000000
1705.638952	0.006724	0.559646	0.278399	79.134491	111.328987	155.001999	1.789825	0.000000	4.668675	0.000000	0.000000	0.000000	-0.032166	-0.029542	-0.079401	0.000000	0.000000	3.000000	22.000000	0.000000
1705.642285	0.006724	0.559646	0.278399	79.134491	111.328987	155.001999	1.789825	0.000000	4.668675	0.000000	0.000000	0.000000	-0.032166	-0.029542	-0.079401	0.000000	0.000000	3.000000	22.000000	0.000000
1705.645619	0.006616	0.559518	0.278065	79.134491	111.328987	155.001999	1.789825	0.000000	4.668675	0.000000	0.000000	0.000000	-0.032332	-0.038582	-0.100304	0.000000	0.000000	3.000000	22.000000	0.000000
1705.648952	0.006508	0.559381	0.277672	79.083298	111.461052	155.164597	1.789741	0.000000	4.668707	0.000000	0.000000	0.000000	-0.032458	-0.040973	-0.117754	0.000000	0.000000	3.000000	22.000000	0.000000
1705.652285	0.006508	0.559381	0.277672	79.083298	111.461052	155.164597	1.789741	0.000000	4.668707	0.000000	0.000000	0.000000	-0.032458	-0.040973	-0.117754	0.000000	0.000000	3.000000	22.000000	0.000000
1705.655619	0.006508	0.559381	0.277672	79.083298	111.461052	155.164597	1.789741	0.000000	4.668707	0.000000	0.000000	0.000000	-0.032458	-0.040973	-0.117754	0.000000	0.000000	3.000000	22.000000	0.000000
1705.658952	0.006508	0.559381	0.277672	79.020256	111.597427	155.337158	1.790660	0.000000	4.668355	0.000000	0.000000	0.000000	-0.032458	-0.040973	-0.117754	0.000000	0.000000	3.000000	22.000000	0.000000
1705.662285	0.006399	0.559259	0.277233	79.020256	111.597427	155.337158	1.790660	0.000000	4.668355	0.000000	0.000000	0.000000	-0.032546	-0.036774	-0.131749	0.000000	0.000000	3.000000	22.000000	0.000000
1705.665619	0.006399	0.559259	0.277233	79.020256	111.597427	155.337158	1.790660	0.000000	4.668355	0.000000	0.000000	0.000000	-0.032546	-0.036774	-0.131749	0.000000	0.000000	3.000000	22.000000	0.000000
1705.668952	0.006399	0.559259	0.277233	78.966293	111.791183	155.561676	1.790660	0.000000	4.668355	0.000000	0.000000	0.000000	-0.032546	-0.036774	-0.131749	0.000000	0.000000	3.000000	22.000000	0.000000
1705.672285	0.006399	0.559259	0.277233	78.966293	111.791183	155.561676	1.790660	0.000000	4.668355	0.000000	0.000000	0.000000	-0.032546	-0.036774	-0.131749	0.000000	0.000000	3.000000	22.000000	0.000000
1705.675619	0.006291	0.559092	0.276770	78.966293	111.791183	155.561676	1.790660	0.000000	4.668355	0.000000	0.000000	0.000000	-0.032570	-0.049998	-0.138949	0.000000	0.000000	3.000000	22.000000	0.000000
1705.678952	0.006217	0.558979	0.276254	78.940788	112.059532	155.842819	1.791540	0.000000	4.668017	0.000000	0.000000	0.000000	-0.022218	-0.033767	-0.154799	0.000000	0.000000	3.000000	22.000000	0.000000
1705.682285	0.006217	0.558979	0.276254	78.940788	112.059532	155.842819	1.791540	0.000000	4.668017	0.000000	0.000000	0.000000	-0.022218	-0.033767	-0.154799	0.000000	0.000000	3.000000	22.000000	0.000000
1705.685619	0.006217	0.558979	0.276254	78.940788	112.059532	155.842819	1.791540	0.000000	4.668017	0.000000	0.000000	0.000000	-0.022218	-0.033767	-0.154799	0.000000	0.000000	3.000000	22.000000	0.000000
1705.688952	0.006217	0.558979	0.276254	78.918755	112.333725	156.130539	1.794384	0.000000	4.666925	0.000000	0.000000	0.000000	-0.022218	-0.033767	-0.154799	0.000000	0.000000	3.000000	22.000000	0.000000
1705.692285	0.006108	0.558903	0.275703	78.918755	112.333725	156.130539	1.794384	0.000000	4.666925	0.000000	0.000000	0.000000	-0.032715	-0.022986	-0.165316	0.000000	0.000000	3.000000	22.000000	0.000000
1705.695619	0.006108	0.558903	0.275703	78.918755	112.333725	156.130539	1.794384	0.000000	4.666925	0.000000	0.000000	0.000000	-0.032715	-0.022986	-0.165316	0.000000	0.000000	3.000000	22.000000	0.000000
1705.698952	0.005964	0.558822	0.275122	78.895302	112.621613	156.432236	1.794384	0.000000	4.666925	0.000000	0.000000	0.000000	-0.043170	-0.024234	-0.174200	0.000000	0.000000	3.000000	22.000000	0.000000
1705.702285	0.005964	0.558822	0.275122	78.895302	112.621613	156.432236	1.794384	0.000000	4.666925	0.000000	0.000000	0.000000	-0.043170	-0.024234	-0.174200	0.000000	0.000000	3.000000	22.000000	0.000000
1705.705619	0.005964	0.558822	0.275122	78.895302	112.621613	156.432236	1.794384	0.000000	4.666925	0.000000	0.000000	0.000000	-0.043170	-0.024234	-0.174200	0.000000	0.000000	3.000000	22.000000	0.000000
1705.708952	0.005964	0.558822	0.275122	78.871040	112.939949	156.758667	1.797075	0.000000	4.665889	0.000000	0.000000	0.000000	-0.043170	-0.024234	-0.174200	0.000000	0.000000	3.000000	22.000000	0.000000
1705.712285	0.005820	0.558693	0.274488	78.871040	112.939949	156.758667	1.797075	0.000000	4.665889	0.000000	0.000000	0.000000	-0.043232	-0.038676	-0.190310	0.000000	0.000000	3.000000	22.000000	0.000000
1705.715619	0.005820	0.558693	0.274488	78.871040	112.939949	156.758667	1.797075	0.000000	4.665889	0.000000	0.000000	0.000000	-0.043232	-0.038676	-0.190310	0.000000	0.000000	3.000000	22.000000	0.000000
1705.718952	0.005641	0.558578	0.273806	78.840912	113.292984	157.132309	1.797075	0.000000	4.665889	0.000000	0.000000	0.000000	-0.053681	-0.034532	-0.204527	0.000000	0.000000	3.000000	22.000000	0.000000
1705.722285	0.005641	0.558578	0.273806	78.840912	113.292984	157.132309	1.797075	0.000000	4.665889	0.000000	0.000000	0.000000	-0.053681	-0.034532	-0.204527	0.000000	0.000000	3.000000	22.000000	0.000000
1705.725619	0.005641	0.558578	0.273806	78.840912	113.292984	157.132309	1.797075	0.000000	4.665889	0.000000	0.000000	0.000000	-0.053681	-0.034532	-0.204527	0.000000	0.000000	3.000000	22.000000	0.000000
1705.728952	0.005641	0.558578	0.273806	78.806564	113.682091	157.548370	1.799803	0.000000	4.664838	0.000000	0.000000	0.000000	-0.053681	-0.034532	-0.204527	0.000000	0.000000	3.000000	22.000000	0.000000
1705.732285	0.005427	0.558389	0.273029	78.806564	113.682091	157.548370	1.799803	0.000000	4.664838	0.000000	0.000000	0.000000	-0.064197	-0.056784	-0.233075	0.000000	0.000000	3.000000	22.000000	0.000000
1705.735619	0.005427	0.558389	0.273029	78.806564	113.682091	157.548370	1.799803	0.000000	4.664838	0.000000	0.000000	0.000000	-0.064197	-0.056784	-0.233075	0.000000	0.000000	3.000000	22.000000	0.000000
1705.738952	0.005144	0.558129	0.272186	78.766617	114.126419	158.020752	1.799803	0.000000	4.664838	0.000000	0.000000	0.000000	-0.084981	-0.077776	-0.252951	0.000000	0.000000	3.000000	22.000000	0.000000
1705.742285	0.005144	0.558129	0.272186	78.766617	114.126419	158.020752	1.799803	0.000000	4.664838	0.000000	0.000000	0.000000	-0.084981	-0.077776	-0.252951	0.000000	0.000000	3.000000	22.000000	0.000000
1705.745619	0.005144	0.558129	0.272186	78.766617	114.126419	158.020752	1.799803	0.000000	4.664838	0.000000	0.000000	0.000000	-0.084981	-0.077776	-0.252951	0.000000	0.000000	3.000000	22.000000	0.000000
1705.748952	0.004826	0.557818	0.271258	78.717682	114.628281	158.558548	1.801709	0.000000	4.664102	0.000000	0.000000	0.000000	-0.095332	-0.093339	-0.278321	0.000000	0.000000	3.000000	22.000000	0.000000
1705.752285	0.004826	0.557818	0.271258	78.717682	114.628281	158.558548	1.801709	0.000000	4.664102	0.000000	0.000000	0.000000	-0.095332	-0.093339	-0.278321	0.000000	0.000000	3.000000	22.000000	0.000000
1705.755619	0.004826	0.557818	0.271258	78.717682	114.628281	158.558548	1.801709	0.000000	4.664102	0.000000	0.000000	0.000000	-0.095332	-0.093339	-0.278321	0.000000	0.000000	3.000000	22.000000	0.000000
1705.758952	0.004439	0.557455	0.270246	78.649635	115.139259	159.119232	1.802317	0.000000	4.663867	0.000000	0.000000	0.000000	-0.115971	-0.108891	-0.303842	0.000000	0.000000	3.000000	22.000000	0.000000
1705.762285	0.004439	0.557455	0.270246	78.649635	115.139259	159.119232	1.802317	0.000000	4.663867	0.000000	0.000000	0.000000	-0.115971	-0.108891	-0.303842	0.000000	0.000000	3.000000	22.000000	0.000000
1705.765619	0.004439	0.557455	0.270246	78.649635	115.139259	159.119232	1.802317	0.000000	4.663867	0.000000	0.000000	0.000000	-0.115971	-0.108891	-0.303842	0.000000	0.000000	3.000000	22.000000	0.000000
1705.768952	0.004019	0.557019	0.269135	78.516533	115.524307	159.590851	1.802389	0.000000	4.663839	0.000000	0.000000	0.000000	-0.126162	-0.130951	-0.333309	0.000000	0.000000	3.000000	22.000000	0.000000
1705.772285	0.004019	0.557019	0.269135	78.516533	115.524307	159.590851	1.802389	0.000000	4.663839	0.000000	0.000000	0.000000	-0.126162	-0.130951	-0.333309	0.000000	0.000000	3.000000	22.000000	0.000000
1705.775619	0.004019	0.557019	0.269135	78.516533	115.524307	159.590851	1.802389	0.000000	4.663839	0.000000	0.000000	0.000000	-0.126162	-0.130951	-0.333309	0.000000	0.000000	3.000000	22.000000	0.000000
1705.778952	0.003599	0.556571	0.267931	78.298828	115.723717	159.922699	1.802522	0.000000	4.663787	0.000000	0.000000	0.000000	-0.125919	-0.134478	-0.361138	0.000000	0.000000	3.000000	22.000000	0.000000
1705.782285	0.003599	0.556571	0.267931	78.298828	115.723717	159.922699	1.802522	0.000000	4.663787	0.000000	0.000000	0.000000	-0.125919	-0.134478	-0.361138	0.000000	0.000000	3.000000	22.000000	0.000000
1705.785619	0.003599	0.556571	0.267931	78.298828	115.723717	159.922699	1.802522	0.000000	4.663787	0.000000	0.000000	0.000000	-0.125919	-0.134478	-0.361138	0.000000	0.000000	3.000000	22.000000	0.000000
1705.788952	0.003146	0.556146	0.266598	78.018242	115.763481	160.124924	1.803212	0.000000	4.663521	0.000000	0.000000	0.000000	-0.135984	-0.127360	-0.399716	0.000000	0.000000	3.000000	22.000000	0.000000
1705.792285	0.003146	0.556146	0.266598	78.018242	115.763481	160.124924	1.803212	0.000000	4.663521	0.000000	0.000000	0.000000	-0.135984	-0.127360	-0.399716	0.000000	0.000000	3.000000	22.000000	0.000000
1705.795619	0.003146	0.556146	0.266598	78.018242	115.763481	160.124924	1.803212	0.000000	4.663521	0.000000	0.000000	0.000000	-0.135984	-0.127360	-0.399716	0.000000	0.000000	3.000000	22.000000	0.000000
1705.798952	0.002659	0.555692	0.265189	77.701958	115.779358	160.306244	1.804153	0.000000	4.663157	0.000000	0.000000	0.000000	-0.145864	-0.136276	-0.422804	0.000000	0.000000	3.000000	22.000000	0.000000
1705.802285	0.002659	0.555692	0.265189	77.701958	115.779358	160.306244	1.804153	0.000000	4.663157	0.000000	0.000000	0.000000	-0.145864	-0.136276	-0.422804	0.000000	0.000000	3.000000	22.000000	0.000000
1705.805619	0.002659	0.555692	0.265189	77.701958	115.779358	160.306244	1.804153	0.000000	4.663157	0.000000	0.000000	0.000000	-0.145864	-0.136276	-0.422804	0.000000	0.000000	3.000000	22.000000	0.000000
1705.808952	0.002175	0.555287	0.263691	77.395203	115.808662	160.430313	1.805056	0.000000	4.662807	0.000000	0.000000	0.000000	-0.145381	-0.121511	-0.449376	0.000000	0.000000	3.000000	22.000000	0.000000
1705.812285	0.002175	0.555287	0.263691	77.395203	115.808662	160.430313	1.805056	0.000000	4.662807	0.000000	0.000000	0.000000	-0.145381	-0.121511	-0.449376	0.000000	0.000000	3.000000	22.000000	0.000000
1705.815619	0.002175	0.555287	0.263691	77.395203	115.808662	160.430313	1.805056	0.000000	4.662807	0.000000	0.000000	0.000000	-0.145381	-0.121511	-0.449376	0.000000	0.000000	3.000000	22.000000	0.000000
1705.818952	0.001658	0.554913	0.262122	77.089188	115.848343	160.549011	1.806522	0.000000	4.662240	0.000000	0.000000	0.000000	-0.155078	-0.112159	-0.470845	0.000000	0.000000	3.000000	22.000000	0.000000
1705.822285	0.001658	0.554913	0.262122	77.089188	115.848343	160.549011	1.806522	0.000000	4.662240	0.000000	0.000000	0.000000	-0.155078	-0.112159	-0.470845	0.000000	0.000000	3.000000	22.000000	0.000000
1705.825619	0.001658	0.554913	0.262122	77.089188	115.848343	160.549011	1.806522	0.000000	4.662240	0.000000	0.000000	0.000000	-0.155078	-0.112159	-0.470845	0.000000	0.000000	3.000000	22.000000	0.000000
1705.828952	0.001143	0.554517	0.260533	76.778114	115.868996	160.689880	1.807932	0.000000	4.661693	0.000000	0.000000	0.000000	-0.154416	-0.118696	-0.476533	0.000000	0.000000	3.000000	22.000000	0.000000
1705.832285	0.001143	0.554517	0.260533	76.778114	115.868996	160.689880	1.807932	0.000000	4.661693	0.000000	0.000000	0.000000	-0.154416	-0.118696	-0.476533	0.000000	0.000000	3.000000	22.000000	0.000000
1705.835619	0.001143	0.554517	0.260533	76.778114	115.868996	160.689880	1.807932	0.000000	4.661693	0.000000	0.000000	0.000000	-0.154416	-0.118696	-0.476533	0.000000	0.000000	3.000000	22.000000	0.000000
1705.838952	0.000699	0.554182	0.258945	76.454781	115.849915	160.823288	1.809507	0.000000	4.661082	0.000000	0.000000	0.000000	-0.133340	-0.100469	-0.476389	0.000000	0.000000	3.000000	22.000000	0.000000
1705.842285	0.000699	0.554182	0.258945	76.454781	115.849915	160.823288	1.809507	0.000000	4.661082	0.000000	0.000000	0.000000	-0.133340	-0.100469	-0.476389	0.000000	0.000000	3.000000	22.000000	0.000000
1705.845619	0.000699	0.554182	0.258945	76.454781	115.849915	160.823288	1.809507	0.000000	4.661082	0.000000	0.000000	0.000000	-0.133340	-0.100469	-0.476389	0.000000	0.000000	3.000000	22.000000	0.000000
1705.848952	0.000256	0.553869	0.257364	76.135956	115.794655	160.893814	1.812197	0.000000	4.660037	0.000000	0.000000	0.000000	-0.132751	-0.094073	-0.474519	0.000000	0.000000	3.000000	22.000000	0.000000
1705.852285	0.000256	0.553869	0.257364	76.135956	115.794655	160.893814	1.812197	0.000000	4.660037	0.000000	0.000000	0.000000	-0.132751	-0.094073	-0.474519	0.000000	0.000000	3.000000	22.000000	0.000000
1705.855619	0.000256	0.553869	0.257364	76.135956	115.794655	160.893814	1.812197	0.000000	4.660037	0.000000	0.000000	0.000000	-0.132751	-0.094073	-0.474519	0.000000	0.000000	3.000000	22.000000	0.000000
1705.858952	-0.000117	0.553637	0.255796	75.824356	115.744743	160.913742	1.814911	0.000000	4.658980	0.000000	0.000000	0.000000	-0.111859	-0.069597	-0.470376	0.000000	0.000000	3.000000	22.000000	0.000000
1705.862285	-0.000117	0.553637	0.255796	75.824356	115.744743	160.913742	1.814911	0.000000	4.658980	0.000000	0.000000	0.000000	-0.111859	-0.069597	-0.470376	0.000000	0.000000	3.000000	22.000000	0.000000
1705.865619	-0.000117	0.553637	0.255796	75.824356	115.744743	160.913742	1.814911	0.000000	4.658980	0.000000	0.000000	0.000000	-0.111859	-0.069597	-0.470376	0.000000	0.000000	3.000000	22.000000	0.000000
1705.868952	-0.000420	0.553486	0.254242	75.531113	115.685608	160.831268	1.818671	0.000000	4.657514	0.000000	0.000000	0.000000	-0.091108	-0.045230	-0.466074	0.000000	0.000000	3.000000	22.000000	0.000000
1705.872285	-0.000420	0.553486	0.254242	75.531113	115.685608	160.831268	1.818671	0.000000	4.657514	0.000000	0.000000	0.000000	-0.091108	-0.045230	-0.466074	0.000000	0.000000	3.000000	22.000000	0.000000
1705.875619	-0.000420	0.553486	0.254242	75.531113	115.685608	160.831268	1.818671	0.000000	4.657514	0.000000	0.000000	0.000000	-0.091108	-0.045230	-0.466074	0.000000	0.000000	3.000000	22.000000	0.000000
1705.878952	-0.000655	0.553416	0.252703	75.293053	115.738510	160.832367	1.823484	0.000000	4.655632	0.000000	0.000000	0.000000	-0.070495	-0.021010	-0.461640	0.000000	0.000000	3.000000	22.000000	0.000000
1705.882285	-0.000655	0.553416	0.252703	75.293053	115.738510	160.832367	1.823484	0.000000	4.655632	0.000000	0.000000	0.000000	-0.070495	-0.021010	-0.461640	0.000000	0.000000	3.000000	22.000000	0.000000
1705.885619	-0.000655	0.553416	0.252703	75.293053	115.738510	160.832367	1.823484	0.000000	4.655632	0.000000	0.000000	0.000000	-0.070495	-0.021010	-0.461640	0.000000	0.000000	3.000000	22.000000	0.000000
1705.888952	-0.000788	0.553478	0.251126	75.137566	115.941818	161.019150	1.829354	0.000000	4.653329	0.000000	0.000000	0.000000	-0.039912	0.018622	-0.473306	0.000000	0.000000	3.000000	22.000000	0.000000
1705.892285	-0.000788	0.553478	0.251126	75.137566	115.941818	161.019150	1.829354	0.000000	4.653329	0.000000	0.000000	0.000000	-0.039912	0.018622	-0.473306	0.000000	0.000000	3.000000	22.000000	0.000000
1705.895619	-0.000788	0.553478	0.251126	75.137566	115.941818	161.019150	1.829354	0.000000	4.653329	0.000000	0.000000	0.000000	-0.039912	0.018622	-0.473306	0.000000	0.000000	3.000000	22.000000	0.000000
1705.898952	-0.000820	0.553654	0.249527	75.080490	116.357040	161.389038	1.837165	0.000000	4.650250	0.000000	0.000000	0.000000	-0.009531	0.052797	-0.479593	0.000000	0.000000	3.000000	22.000000	0.000000
1705.902285	-0.000820	0.553654	0.249527	75.080490	116.357040	161.389038	1.837165	0.000000	4.650250	0.000000	0.000000	0.000000	-0.009531	0.052797	-0.479593	0.000000	0.000000	3.000000	22.000000	0.000000
1705.905619	-0.000820	0.553654	0.249527	75.080490	116.357040	161.389038	1.837165	0.000000	4.650250	0.000000	0.000000	0.000000	-0.009531	0.052797	-0.479593	0.000000	0.000000	3.000000	22.000000	0.000000
1705.908952	-0.000751	0.553905	0.247913	75.039581	116.792633	161.705933	1.846822	0.000000	4.646423	0.000000	0.000000	0.000000	0.020645	0.075177	-0.484301	0.000000	0.000000	3.000000	22.000000	0.000000
1705.912285	-0.000751	0.553905	0.247913	75.039581	116.792633	161.705933	1.846822	0.000000	4.646423	0.000000	0.000000	0.000000	0.020645	0.075177	-0.484301	0.000000	0.000000	3.000000	22.000000	0.000000
1705.915619	-0.000751	0.553905	0.247913	75.039581	116.792633	161.705933	1.846822	0.000000	4.646423	0.000000	0.000000	0.000000	0.020645	0.075177	-0.484301	0.000000	0.000000	3.000000	22.000000	0.000000
1705.918952	-0.000583	0.554229	0.246282	75.020363	117.278763	162.059814	1.858304	0.000000	4.641843	0.000000	0.000000	0.000000	0.050612	0.097397	-0.489044	0.000000	0.000000	3.000000	22.000000	0.000000
1705.922285	-0.000583	0.554229	0.246282	75.020363	117.278763	162.059814	1.858304	0.000000	4.641843	0.000000	0.000000	0.000000	0.050612	0.097397	-0.489044	0.000000	0.000000	3.000000	22.000000	0.000000
1705.925619	-0.000583	0.554229	0.246282	75.020363	117.278763	162.059814	1.858304	0.000000	4.641843	0.000000	0.000000	0.000000	0.050612	0.097397	-0.489044	0.000000	0.000000	3.000000	22.000000	0.000000
1705.928952	-0.000381	0.554572	0.244660	75.085251	117.962410	162.655334	1.871622	0.000000	4.636489	0.000000	0.000000	0.000000	0.060374	0.102829	-0.486755	0.000000	0.000000	3.000000	22.000000	0.000000
1705.932285	-0.000381	0.554572	0.244660	75.085251	117.962410	162.655334	1.871622	0.000000	4.636489	0.000000	0.000000	0.000000	0.060374	0.102829	-0.486755	0.000000	0.000000	3.000000	22.000000	0.000000
1705.935619	-0.000381	0.554572	0.244660	75.085251	117.962410	162.655334	1.871622	0.000000	4.636489	0.000000	0.000000	0.000000	0.060374	0.102829	-0.486755	0.000000	0.000000	3.000000	22.000000	0.000000
1705.938952	-0.000214	0.554912	0.243032	75.248665	118.933403	163.488312	1.885549	0.000000	4.630843	0.000000	0.000000	0.000000	0.050125	0.101873	-0.488343	0.000000	0.000000	3.000000	22.000000	0.000000
1705.942285	-0.000214	0.554912	0.243032	75.248665	118.933403	163.488312	1.885549	0.000000	4.630843	0.000000	0.000000	0.000000	0.050125	0.101873	-0.488343	0.000000	0.000000	3.000000	22.000000	0.000000
1705.945619	-0.000214	0.554912	0.243032	75.248665	118.933403	163.488312	1.885549	0.000000	4.630843	0.000000	0.000000	0.000000	0.050125	0.101873	-0.488343	0.000000	0.000000	3.000000	22.000000	0.000000
1705.948952	-0.000081	0.555227	0.241386	75.495178	120.177658	164.536850	1.899089	0.000000	4.625307	0.000000	0.000000	0.000000	0.039945	0.094522	-0.493838	0.000000	0.000000	3.000000	22.000000	0.000000
1705.952285	-0.000081	0.555227	0.241386	75.495178	120.177658	164.536850	1.899089	0.000000	4.625307	0.000000	0.000000	0.000000	0.039945	0.094522	-0.493838	0.000000	0.000000	3.000000	22.000000	0.000000
1705.955619	-0.000081	0.555227	0.241386	75.495178	120.177658	164.536850	1.899089	0.000000	4.625307	0.000000	0.000000	0.000000	0.039945	0.094522	-0.493838	0.000000	0.000000	3.000000	22.000000	0.000000
1705.958952	-0.000015	0.555517	0.239721	75.750870	121.531021	165.663574	1.912332	0.000000	4.619847	0.000000	0.000000	0.000000	0.019907	0.087177	-0.499359	0.000000	0.000000	3.000000	22.000000	0.000000
1705.962285	-0.000015	0.555517	0.239721	75.750870	121.531021	165.663574	1.912332	0.000000	4.619847	0.000000	0.000000	0.000000	0.019907	0.087177	-0.499359	0.000000	0.000000	3.000000	22.000000	0.000000
1705.965619	-0.000015	0.555517	0.239721	75.750870	121.531021	165.663574	1.912332	0.000000	4.619847	0.000000	0.000000	0.000000	0.019907	0.087177	-0.499359	0.000000	0.000000	3.000000	22.000000	0.000000
1705.968952	0.000018	0.555817	0.238001	75.923058	122.673958	166.456421	1.924739	0.000000	4.614692	0.000000	0.000000	0.000000	0.009911	0.089929	-0.516031	0.000000	0.000000	3.000000	22.000000	0.000000
1705.972285	0.000018	0.555817	0.238001	75.923058	122.673958	166.456421	1.924739	0.000000	4.614692	0.000000	0.000000	0.000000	0.009911	0.089929	-0.516031	0.000000	0.000000	3.000000	22.000000	0.000000
1705.975619	0.000018	0.555817	0.238001	75.923058	122.673958	166.456421	1.924739	0.000000	4.614692	0.000000	0.000000	0.000000	0.009911	0.089929	-0.516031	0.000000	0.000000	3.000000	22.000000	0.000000
1705.978952	-0.000015	0.556088	0.236231	75.917557	123.314735	166.895218	1.937113	0.000000	4.609511	0.000000	0.000000	0.000000	-0.009889	0.081174	-0.531227	0.000000	0.000000	3.000000	22.000000	0.000000
1705.982285	-0.000015	0.556088	0.236231	75.917557	123.314735	166.895218	1.937113	0.000000	4.609511	0.000000	0.000000	0.000000	-0.009889	0.081174	-0.531227	0.000000	0.000000	3.000000	22.000000	0.000000
1705.985619	-0.000015	0.556088	0.236231	75.917557	123.314735	166.895218	1.937113	0.000000	4.609511	0.000000	0.000000	0.000000	-0.009889	0.081174	-0.531227	0.000000	0.000000	3.000000	22.000000	0.000000
1705.988952	-0.000113	0.556405	0.234398	75.787979	123.501076	167.135849	1.948888	0.000000	4.604545	0.000000	0.000000	0.000000	-0.029535	0.095079	-0.549808	0.000000	0.000000	3.000000	22.000000	0.000000
1705.992285	-0.000113	0.556405	0.234398	75.787979	123.501076	167.135849	1.948888	0.000000	4.604545	0.000000	0.000000	0.000000	-0.029535	0.095079	-0.549808	0.000000	0.000000	3.000000	22.000000	0.000000
1705.995619	-0.000113	0.556405	0.234398	75.787979	123.501076	167.135849	1.948888	0.000000	4.604545	0.000000	0.000000	0.000000	-0.029535	0.095079	-0.549808	0.000000	0.000000	3.000000	22.000000	0.000000
1705.998952	-0.000244	0.556805	0.232497	75.594460	123.485870	167.225021	1.960153	0.000000	4.599761	0.000000	0.000000	0.000000	-0.039194	0.120139	-0.570186	0.000000	0.000000	3.000000	22.000000	0.000000
1706.002285	-0.000244	0.556805	0.232497	75.594460	123.485870	167.225021	1.960153	0.000000	4.599761	0.000000	0.000000	0.000000	-0.039194	0.120139	-0.570186	0.000000	0.000000	3.000000	22.000000	0.000000
1706.005619	-0.000244	0.556805	0.232497	75.594460	123.485870	167.225021	1.960153	0.000000	4.599761	0.000000	0.000000	0.000000	-0.039194	0.120139	-0.570186	0.000000	0.000000	3.000000	22.000000	0.000000
1706.008952	-0.000308	0.557234	0.230552	75.357155	123.293945	167.169006	1.971509	0.000000	4.594905	0.000000	0.000000	0.000000	-0.019382	0.128644	-0.583472	0.000000	0.000000	3.000000	22.000000	0.000000
1706.012285	-0.000308	0.557234	0.230552	75.357155	123.293945	167.169006	1.971509	0.000000	4.594905	0.000000	0.000000	0.000000	-0.019382	0.128644	-0.583472	0.000000	0.000000	3.000000	22.000000	0.000000
1706.015619	-0.000308	0.557234	0.230552	75.357155	123.293945	167.169006	1.971509	0.000000	4.594905	0.000000	0.000000	0.000000	-0.019382	0.128644	-0.583472	0.000000	0.000000	3.000000	22.000000	0.000000
1706.018952	-0.000275	0.557770	0.228584	75.069260	122.938942	166.966431	1.984443	0.000000	4.589334	0.000000	0.000000	0.000000	0.010031	0.160918	-0.590485	0.000000	0.000000	3.000000	22.000000	0.000000
1706.022285	-0.000275	0.557770	0.228584	75.069260	122.938942	166.966431	1.984443	0.000000	4.589334	0.000000	0.000000	0.000000	0.010031	0.160918	-0.590485	0.000000	0.000000	3.000000	22.000000	0.000000
1706.025619	-0.000275	0.557770	0.228584	75.069260	122.938942	166.966431	1.984443	0.000000	4.589334	0.000000	0.000000	0.000000	0.010031	0.160918	-0.590485	0.000000	0.000000	3.000000	22.000000	0.000000
1706.028952	-0.000112	0.558371	0.226565	74.746849	122.451103	166.656906	1.999373	0.000000	4.582850	0.000000	0.000000	0.000000	0.048930	0.180271	-0.605618	0.000000	0.000000	3.000000	22.000000	0.000000
1706.032285	-0.000112	0.558371	0.226565	74.746849	122.451103	166.656906	1.999373	0.000000	4.582850	0.000000	0.000000	0.000000	0.048930	0.180271	-0.605618	0.000000	0.000000	3.000000	22.000000	0.000000
1706.035619	-0.000112	0.558371	0.226565	74.746849	122.451103	166.656906	1.999373	0.000000	4.582850	0.000000	0.000000	0.000000	0.048930	0.180271	-0.605618	0.000000	0.000000	3.000000	22.000000	0.000000
1706.038952	0.000147	0.559040	0.224528	74.432350	122.015610	166.384109	2.017066	0.000000	4.575090	0.000000	0.000000	0.000000	0.077767	0.200784	-0.611190	0.000000	0.000000	3.000000	22.000000	0.000000
1706.042285	0.000147	0.559040	0.224528	74.432350	122.015610	166.384109	2.017066	0.000000	4.575090	0.000000	0.000000	0.000000	0.077767	0.200784	-0.611190	0.000000	0.000000	3.000000	22.000000	0.000000
1706.045619	0.000147	0.559040	0.224528	74.432350	122.015610	166.384109	2.017066	0.000000	4.575090	0.000000	0.000000	0.000000	0.077767	0.200784	-0.611190	0.000000	0.000000	3.000000	22.000000	0.000000
1706.048952	0.000470	0.559772	0.222439	74.198883	121.809502	166.283157	2.036756	0.000000	4.566359	0.000000	0.000000	0.000000	0.096651	0.219610	-0.626614	0.000000	0.000000	3.000000	22.000000	0.000000
1706.052285	0.000470	0.559772	0.222439	74.198883	121.809502	166.283157	2.036756	0.000000	4.566359	0.000000	0.000000	0.000000	0.096651	0.219610	-0.626614	0.000000	0.000000	3.000000	22.000000	0.000000
1706.055619	0.000470	0.559772	0.222439	74.198883	121.809502	166.283157	2.036756	0.000000	4.566359	0.000000	0.000000	0.000000	0.096651	0.219610	-0.626614	0.000000	0.000000	3.000000	22.000000	0.000000
1706.058952	0.000918	0.560550	0.220318	74.111244	122.030663	166.502106	2.058156	0.000000	4.556752	0.000000	0.000000	0.000000	0.134638	0.233413	-0.636503	0.000000	0.000000	3.000000	22.000000	0.000000
1706.062285	0.000918	0.560550	0.220318	74.111244	122.030663	166.502106	2.058156	0.000000	4.556752	0.000000	0.000000	0.000000	0.134638	0.233413	-0.636503	0.000000	0.000000	3.000000	22.000000	0.000000
1706.065619	0.000918	0.560550	0.220318	74.111244	122.030663	166.502106	2.058156	0.000000	4.556752	0.000000	0.000000	0.000000	0.134638	0.233413	-0.636503	0.000000	0.000000	3.000000	22.000000	0.000000
1706.068952	0.001460	0.561348	0.218116	74.100761	122.499214	166.910095	2.082240	0.000000	4.545798	0.000000	0.000000	0.000000	0.162595	0.239161	-0.660453	0.000000	0.000000	3.000000	22.000000	0.000000
1706.072285	0.001460	0.561348	0.218116	74.100761	122.499214	166.910095	2.082240	0.000000	4.545798	0.000000	0.000000	0.000000	0.162595	0.239161	-0.660453	0.000000	0.000000	3.000000	22.000000	0.000000
1706.075619	0.001460	0.561348	0.218116	74.100761	122.499214	166.910095	2.082240	0.000000	4.545798	0.000000	0.000000	0.000000	0.162595	0.239161	-0.660453	0.000000	0.000000	3.000000	22.000000	0.000000
1706.078952	0.002063	0.562168	0.215867	74.123672	123.076859	167.398285	2.108841	0.000000	4.533519	0.000000	0.000000	0.000000	0.180658	0.246201	-0.674794	0.000000	0.000000	3.000000	22.000000	0.000000
1706.082285	0.002063	0.562168	0.215867	74.123672	123.076859	167.398285	2.108841	0.000000	4.533519	0.000000	0.000000	0.000000	0.180658	0.246201	-0.674794	0.000000	0.000000	3.000000	22.000000	0.000000
1706.085619	0.002063	0.562168	0.215867	74.123672	123.076859	167.398285	2.108841	0.000000	4.533519	0.000000	0.000000	0.000000	0.180658	0.246201	-0.674794	0.000000	0.000000	3.000000	22.000000	0.000000
1706.088952	0.002692	0.562970	0.213542	74.182388	123.794243	167.991470	2.137178	0.000000	4.520229	0.000000	0.000000	0.000000	0.188904	0.240483	-0.697466	0.000000	0.000000	3.000000	22.000000	0.000000
1706.092285	0.002692	0.562970	0.213542	74.182388	123.794243	167.991470	2.137178	0.000000	4.520229	0.000000	0.000000	0.000000	0.188904	0.240483	-0.697466	0.000000	0.000000	3.000000	22.000000	0.000000
1706.095619	0.002692	0.562970	0.213542	74.182388	123.794243	167.991470	2.137178	0.000000	4.520229	0.000000	0.000000	0.000000	0.188904	0.240483	-0.697466	0.000000	0.000000	3.000000	22.000000	0.000000
1706.098952	0.003381	0.563742	0.211193	74.262619	124.638847	168.689896	2.166949	0.000000	4.506033	0.000000	0.000000	0.000000	0.206583	0.231570	-0.704606	0.000000	0.000000	3.000000	22.000000	0.000000
1706.102285	0.003381	0.563742	0.211193	74.262619	124.638847	168.689896	2.166949	0.000000	4.506033	0.000000	0.000000	0.000000	0.206583	0.231570	-0.704606	0.000000	0.000000	3.000000	22.000000	0.000000
1706.105619	0.003381	0.563742	0.211193	74.262619	124.638847	168.689896	2.166949	0.000000	4.506033	0.000000	0.000000	0.000000	0.206583	0.231570	-0.704606	0.000000	0.000000	3.000000	22.000000	0.000000
1706.108952	0.004033	0.564421	0.208780	74.368019	125.588150	169.476410	2.198294	0.000000	4.490824	0.000000	0.000000	0.000000	0.195511	0.203839	-0.724002	0.000000	0.000000	3.000000	22.000000	0.000000
1706.112285	0.004033	0.564421	0.208780	74.368019	125.588150	169.476410	2.198294	0.000000	4.490824	0.000000	0.000000	0.000000	0.195511	0.203839	-0.724002	0.000000	0.000000	3.000000	22.000000	0.000000
1706.115619	0.004033	0.564421	0.208780	74.368019	125.588150	169.476410	2.198294	0.000000	4.490824	0.000000	0.000000	0.000000	0.195511	0.203839	-0.724002	0.000000	0.000000	3.000000	22.000000	0.000000
1706.118952	0.004648	0.565056	0.206363	74.500610	126.517822	170.240570	2.229936	0.000000	4.475197	0.000000	0.000000	0.000000	0.184611	0.190347	-0.725215	0.000000	0.000000	3.000000	22.000000	0.000000
1706.122285	0.004648	0.565056	0.206363	74.500610	126.517822	170.240570	2.229936	0.000000	4.475197	0.000000	0.000000	0.000000	0.184611	0.190347	-0.725215	0.000000	0.000000	3.000000	22.000000	0.000000
1706.125619	0.004648	0.565056	0.206363	74.500610	126.517822	170.240570	2.229936	0.000000	4.475197	0.000000	0.000000	0.000000	0.184611	0.190347	-0.725215	0.000000	0.000000	3.000000	22.000000	0.000000
1706.128952	0.005195	0.565635	0.203874	74.666199	127.184158	170.767426	2.261386	0.000000	4.459387	0.000000	0.000000	0.000000	0.164238	0.173675	-0.746419	0.000000	0.000000	3.000000	22.000000	0.000000
1706.132285	0.005195	0.565635	0.203874	74.666199	127.184158	170.767426	2.261386	0.000000	4.459387	0.000000	0.000000	0.000000	0.164238	0.173675	-0.746419	0.000000	0.000000	3.000000	22.000000	0.000000
1706.135619	0.005195	0.565635	0.203874	74.666199	127.184158	170.767426	2.261386	0.000000	4.459387	0.000000	0.000000	0.000000	0.164238	0.173675	-0.746419	0.000000	0.000000	3.000000	22.000000	0.000000
1706.138952	0.005676	0.566175	0.201416	74.823944	127.426659	170.924469	2.292695	0.000000	4.443372	0.000000	0.000000	0.000000	0.144283	0.161968	-0.737444	0.000000	0.000000	3.000000	22.000000	0.000000
1706.142285	0.005676	0.566175	0.201416	74.823944	127.426659	170.924469	2.292695	0.000000	4.443372	0.000000	0.000000	0.000000	0.144283	0.161968	-0.737444	0.000000	0.000000	3.000000	22.000000	0.000000
1706.145619	0.005676	0.566175	0.201416	74.823944	127.426659	170.924469	2.292695	0.000000	4.443372	0.000000	0.000000	0.000000	0.144283	0.161968	-0.737444	0.000000	0.000000	3.000000	22.000000	0.000000
1706.148952	0.006122	0.566706	0.198949	74.972275	127.134712	170.615921	2.323010	0.000000	4.427598	0.000000	0.000000	0.000000	0.133793	0.159520	-0.740293	0.000000	0.000000	3.000000	22.000000	0.000000
1706.152285	0.006122	0.566706	0.198949	74.972275	127.134712	170.615921	2.323010	0.000000	4.427598	0.000000	0.000000	0.000000	0.133793	0.159520	-0.740293	0.000000	0.000000	3.000000	22.000000	0.000000
1706.155619	0.006122	0.566706	0.198949	74.972275	127.134712	170.615921	2.323010	0.000000	4.427598	0.000000	0.000000	0.000000	0.133793	0.159520	-0.740293	0.000000	0.000000	3.000000	22.000000	0.000000
1706.158952	0.006564	0.567204	0.196423	75.138931	126.537315	170.032166	2.353222	0.000000	4.411615	0.000000	0.000000	0.000000	0.132567	0.149158	-0.757561	0.000000	0.000000	3.000000	22.000000	0.000000
1706.162285	0.006564	0.567204	0.196423	75.138931	126.537315	170.032166	2.353222	0.000000	4.411615	0.000000	0.000000	0.000000	0.132567	0.149158	-0.757561	0.000000	0.000000	3.000000	22.000000	0.000000
1706.165619	0.006564	0.567204	0.196423	75.138931	126.537315	170.032166	2.353222	0.000000	4.411615	0.000000	0.000000	0.000000	0.132567	0.149158	-0.757561	0.000000	0.000000	3.000000	22.000000	0.000000
1706.168952	0.006941	0.567657	0.193895	75.337730	125.792099	169.304565	2.384323	0.000000	4.394884	0.000000	0.000000	0.000000	0.112933	0.135965	-0.758549	0.000000	0.000000	3.000000	22.000000	0.000000
1706.172285	0.006941	0.567657	0.193895	75.337730	125.792099	169.304565	2.384323	0.000000	4.394884	0.000000	0.000000	0.000000	0.112933	0.135965	-0.758549	0.000000	0.000000	3.000000	22.000000	0.000000
1706.175619	0.006941	0.567657	0.193895	75.337730	125.792099	169.304565	2.384323	0.000000	4.394884	0.000000	0.000000	0.000000	0.112933	0.135965	-0.758549	0.000000	0.000000	3.000000	22.000000	0.000000
1706.178952	0.007375	0.568076	0.191308	75.545967	124.964172	168.495102	2.414764	0.000000	4.378232	0.000000	0.000000	0.000000	0.130272	0.125624	-0.776173	0.000000	0.000000	3.000000	22.000000	0.000000
1706.182285	0.007375	0.568076	0.191308	75.545967	124.964172	168.495102	2.414764	0.000000	4.378232	0.000000	0.000000	0.000000	0.130272	0.125624	-0.776173	0.000000	0.000000	3.000000	22.000000	0.000000
1706.185619	0.007375	0.568076	0.191308	75.545967	124.964172	168.495102	2.414764	0.000000	4.378232	0.000000	0.000000	0.000000	0.130272	0.125624	-0.776173	0.000000	0.000000	3.000000	22.000000	0.000000
1706.188952	0.007836	0.568445	0.188682	75.744682	124.163345	167.711945	2.447223	0.000000	4.360172	0.000000	0.000000	0.000000	0.138228	0.110804	-0.787816	0.000000	0.000000	3.000000	22.000000	0.000000
1706.192285	0.007836	0.568445	0.188682	75.744682	124.163345	167.711945	2.447223	0.000000	4.360172	0.000000	0.000000	0.000000	0.138228	0.110804	-0.787816	0.000000	0.000000	3.000000	22.000000	0.000000
1706.195619	0.007836	0.568445	0.188682	75.744682	124.163345	167.711945	2.447223	0.000000	4.360172	0.000000	0.000000	0.000000	0.138228	0.110804	-0.787816	0.000000	0.000000	3.000000	22.000000	0.000000
1706.198952	0.008261	0.568765	0.186017	75.924278	123.424728	166.988968	2.480998	0.000000	4.341043	0.000000	0.000000	0.000000	0.127724	0.096069	-0.799321	0.000000	0.000000	3.000000	22.000000	0.000000
1706.202285	0.008261	0.568765	0.186017	75.924278	123.424728	166.988968	2.480998	0.000000	4.341043	0.000000	0.000000	0.000000	0.127724	0.096069	-0.799321	0.000000	0.000000	3.000000	22.000000	0.000000
1706.205619	0.008261	0.568765	0.186017	75.924278	123.424728	166.988968	2.480998	0.000000	4.341043	0.000000	0.000000	0.000000	0.127724	0.096069	-0.799321	0.000000	0.000000	3.000000	22.000000	0.000000
1706.208952	0.008653	0.569042	0.183349	76.078011	122.794182	166.371460	2.515042	0.000000	4.321407	0.000000	0.000000	0.000000	0.117448	0.083177	-0.800510	0.000000	0.000000	3.000000	22.000000	0.000000
1706.212285	0.008653	0.569042	0.183349	76.078011	122.794182	166.371460	2.515042	0.000000	4.321407	0.000000	0.000000	0.000000	0.117448	0.083177	-0.800510	0.000000	0.000000	3.000000	22.000000	0.000000
1706.215619	0.008653	0.569042	0.183349	76.078011	122.794182	166.371460	2.515042	0.000000	4.321407	0.000000	0.000000	0.000000	0.117448	0.083177	-0.800510	0.000000	0.000000	3.000000	22.000000	0.000000
1706.218952	0.009010	0.569277	0.180677	76.207008	122.270058	165.862671	2.549040	0.000000	4.301441	0.000000	0.000000	0.000000	0.107284	0.070452	-0.801659	0.000000	0.000000	3.000000	22.000000	0.000000
1706.222285	0.009010	0.569277	0.180677	76.207008	122.270058	165.862671	2.549040	0.000000	4.301441	0.000000	0.000000	0.000000	0.107284	0.070452	-0.801659	0.000000	0.000000	3.000000	22.000000	0.000000
1706.225619	0.009010	0.569277	0.180677	76.207008	122.270058	165.862671	2.549040	0.000000	4.301441	0.000000	0.000000	0.000000	0.107284	0.070452	-0.801659	0.000000	0.000000	3.000000	22.000000	0.000000
1706.228952	0.009304	0.569484	0.177981	76.310455	121.869125	165.479767	2.583002	0.000000	4.281134	0.000000	0.000000	0.000000	0.088097	0.062108	-0.808777	0.000000	0.000000	3.000000	22.000000	0.000000
1706.232285	0.009304	0.569484	0.177981	76.310455	121.869125	165.479767	2.583002	0.000000	4.281134	0.000000	0.000000	0.000000	0.088097	0.062108	-0.808777	0.000000	0.000000	3.000000	22.000000	0.000000
1706.235619	0.009304	0.569484	0.177981	76.310455	121.869125	165.479767	2.583002	0.000000	4.281134	0.000000	0.000000	0.000000	0.088097	0.062108	-0.808777	0.000000	0.000000	3.000000	22.000000	0.000000
1706.238952	0.009594	0.569698	0.175254	76.408058	121.487198	165.113770	2.616621	0.000000	4.260668	0.000000	0.000000	0.000000	0.087113	0.064166	-0.818025	0.000000	0.000000	3.000000	22.000000	0.000000
1706.242285	0.009594	0.569698	0.175254	76.408058	121.487198	165.113770	2.616621	0.000000	4.260668	0.000000	0.000000	0.000000	0.087113	0.064166	-0.818025	0.000000	0.000000	3.000000	22.000000	0.000000
1706.245619	0.009594	0.569698	0.175254	76.408058	121.487198	165.113770	2.616621	0.000000	4.260668	0.000000	0.000000	0.000000	0.087113	0.064166	-0.818025	0.000000	0.000000	3.000000	22.000000	0.000000
1706.248952	0.009912	0.569911	0.172552	76.505173	121.100143	164.742538	2.651050	0.000000	4.239332	0.000000	0.000000	0.000000	0.095345	0.063784	-0.810728	0.000000	0.000000	3.000000	22.000000	0.000000
1706.252285	0.009912	0.569911	0.172552	76.505173	121.100143	164.742538	2.651050	0.000000	4.239332	0.000000	0.000000	0.000000	0.095345	0.063784	-0.810728	0.000000	0.000000	3.000000	22.000000	0.000000
1706.255619	0.009912	0.569911	0.172552	76.505173	121.100143	164.742538	2.651050	0.000000	4.239332	0.000000	0.000000	0.000000	0.095345	0.063784	-0.810728	0.000000	0.000000	3.000000	22.000000	0.000000
1706.258952	0.010227	0.570150	0.169833	76.618599	120.613762	164.268494	2.686234	0.000000	4.217126	0.000000	0.000000	0.000000	0.094344	0.071833	-0.815587	0.000000	0.000000	3.000000	22.000000	0.000000
1706.262285	0.010227	0.570150	0.169833	76.618599	120.613762	164.268494	2.686234	0.000000	4.217126	0.000000	0.000000	0.000000	0.094344	0.071833	-0.815587	0.000000	0.000000	3.000000	22.000000	0.000000
1706.265619	0.010227	0.570150	0.169833	76.618599	120.613762	164.268494	2.686234	0.000000	4.217126	0.000000	0.000000	0.000000	0.094344	0.071833	-0.815587	0.000000	0.000000	3.000000	22.000000	0.000000
1706.268952	0.010598	0.570388	0.167139	76.754379	119.983490	163.651382	2.722082	0.000000	4.194076	0.000000	0.000000	0.000000	0.111327	0.071433	-0.808277	0.000000	0.000000	3.000000	22.000000	0.000000
1706.272285	0.010598	0.570388	0.167139	76.754379	119.983490	163.651382	2.722082	0.000000	4.194076	0.000000	0.000000	0.000000	0.111327	0.071433	-0.808277	0.000000	0.000000	3.000000	22.000000	0.000000
1706.275619	0.010598	0.570388	0.167139	76.754379	119.983490	163.651382	2.722082	0.000000	4.194076	0.000000	0.000000	0.000000	0.111327	0.071433	-0.808277	0.000000	0.000000	3.000000	22.000000	0.000000
1706.278952	0.010995	0.570619	0.164434	76.912933	119.189804	162.871414	2.759184	0.000000	4.169760	0.000000	0.000000	0.000000	0.119056	0.069119	-0.811361	0.000000	0.000000	3.000000	22.000000	0.000000
1706.282285	0.010995	0.570619	0.164434	76.912933	119.189804	162.871414	2.759184	0.000000	4.169760	0.000000	0.000000	0.000000	0.119056	0.069119	-0.811361	0.000000	0.000000	3.000000	22.000000	0.000000
1706.285619	0.010995	0.570619	0.164434	76.912933	119.189804	162.871414	2.759184	0.000000	4.169760	0.000000	0.000000	0.000000	0.119056	0.069119	-0.811361	0.000000	0.000000	3.000000	22.000000	0.000000
1706.288952	0.011388	0.570814	0.161762	77.080818	118.300285	161.997375	2.797392	0.000000	4.144225	0.000000	0.000000	0.000000	0.118081	0.058638	-0.801720	0.000000	0.000000	3.000000	22.000000	0.000000
1706.292285	0.011388	0.570814	0.161762	77.080818	118.300285	161.997375	2.797392	0.000000	4.144225	0.000000	0.000000	0.000000	0.118081	0.058638	-0.801720	0.000000	0.000000	3.000000	22.000000	0.000000
1706.295619	0.011388	0.570814	0.161762	77.080818	118.300285	161.997375	2.797392	0.000000	4.144225	0.000000	0.000000	0.000000	0.118081	0.058638	-0.801720	0.000000	0.000000	3.000000	22.000000	0.000000
1706.298952	0.011749	0.570989	0.159102	77.241951	117.407867	161.121780	2.835704	0.000000	4.118104	0.000000	0.000000	0.000000	0.108232	0.052391	-0.798077	0.000000	0.000000	3.000000	22.000000	0.000000
1706.302285	0.011749	0.570989	0.159102	77.241951	117.407867	161.121780	2.835704	0.000000	4.118104	0.000000	0.000000	0.000000	0.108232	0.052391	-0.798077	0.000000	0.000000	3.000000	22.000000	0.000000
1706.305619	0.011749	0.570989	0.159102	77.241951	117.407867	161.121780	2.835704	0.000000	4.118104	0.000000	0.000000	0.000000	0.108232	0.052391	-0.798077	0.000000	0.000000	3.000000	22.000000	0.000000
1706.308952	0.012048	0.571196	0.156463	77.391296	116.550339	160.284866	2.873832	0.000000	4.091588	0.000000	0.000000	0.000000	0.089817	0.062309	-0.791587	0.000000	0.000000	3.000000	22.000000	0.000000
1706.312285	0.012048	0.571196	0.156463	77.391296	116.550339	160.284866	2.873832	0.000000	4.091588	0.000000	0.000000	0.000000	0.089817	0.062309	-0.791587	0.000000	0.000000	3.000000	22.000000	0.000000
1706.315619	0.012048	0.571196	0.156463	77.391296	116.550339	160.284866	2.873832	0.000000	4.091588	0.000000	0.000000	0.000000	0.089817	0.062309	-0.791587	0.000000	0.000000	3.000000	22.000000	0.000000
1706.318952	0.012287	0.571417	0.153832	77.524605	115.760155	159.517151	2.911165	0.000000	4.065110	0.000000	0.000000	0.000000	0.071551	0.066130	-0.789418	0.000000	0.000000	3.000000	22.000000	0.000000
1706.322285	0.012287	0.571417	0.153832	77.524605	115.760155	159.517151	2.911165	0.000000	4.065110	0.000000	0.000000	0.000000	0.071551	0.066130	-0.789418	0.000000	0.000000	3.000000	22.000000	0.000000
1706.325619	0.012287	0.571417	0.153832	77.524605	115.760155	159.517151	2.911165	0.000000	4.065110	0.000000	0.000000	0.000000	0.071551	0.066130	-0.789418	0.000000	0.000000	3.000000	22.000000	0.000000
1706.328952	0.012466	0.571690	0.151238	77.643852	115.029297	158.810379	2.947886	0.000000	4.038560	0.000000	0.000000	0.000000	0.053697	0.081945	-0.778212	0.000000	0.000000	3.000000	22.000000	0.000000
1706.332285	0.012466	0.571690	0.151238	77.643852	115.029297	158.810379	2.947886	0.000000	4.038560	0.000000	0.000000	0.000000	0.053697	0.081945	-0.778212	0.000000	0.000000	3.000000	22.000000	0.000000
1706.335619	0.012466	0.571690	0.151238	77.643852	115.029297	158.810379	2.947886	0.000000	4.038560	0.000000	0.000000	0.000000	0.053697	0.081945	-0.778212	0.000000	0.000000	3.000000	22.000000	0.000000
1706.338952	0.012585	0.572009	0.148645	77.748306	114.381638	158.186523	2.983639	0.000000	4.012218	0.000000	0.000000	0.000000	0.035854	0.095575	-0.777699	0.000000	0.000000	3.000000	22.000000	0.000000
1706.342285	0.012585	0.572009	0.148645	77.748306	114.381638	158.186523	2.983639	0.000000	4.012218	0.000000	0.000000	0.000000	0.035854	0.095575	-0.777699	0.000000	0.000000	3.000000	22.000000	0.000000
1706.345619	0.012585	0.572009	0.148645	77.748306	114.381638	158.186523	2.983639	0.000000	4.012218	0.000000	0.000000	0.000000	0.035854	0.095575	-0.777699	0.000000	0.000000	3.000000	22.000000	0.000000
1706.348952	0.012676	0.572313	0.146103	77.841042	113.792000	157.622513	3.018871	0.000000	3.985777	0.000000	0.000000	0.000000	0.027134	0.091332	-0.762645	0.000000	0.000000	3.000000	22.000000	0.000000
1706.352285	0.012676	0.572313	0.146103	77.841042	113.792000	157.622513	3.018871	0.000000	3.985777	0.000000	0.000000	0.000000	0.027134	0.091332	-0.762645	0.000000	0.000000	3.000000	22.000000	0.000000
1706.355619	0.012676	0.572313	0.146103	77.841042	113.792000	157.622513	3.018871	0.000000	3.985777	0.000000	0.000000	0.000000	0.027134	0.091332	-0.762645	0.000000	0.000000	3.000000	22.000000	0.000000
1706.358952	0.012709	0.572650	0.143585	77.928078	113.226921	157.087585	3.053472	0.000000	3.959332	0.000000	0.000000	0.000000	0.009804	0.100977	-0.755534	0.000000	0.000000	3.000000	22.000000	0.000000
1706.362285	0.012709	0.572650	0.143585	77.928078	113.226921	157.087585	3.053472	0.000000	3.959332	0.000000	0.000000	0.000000	0.009804	0.100977	-0.755534	0.000000	0.000000	3.000000	22.000000	0.000000
1706.365619	0.012709	0.572650	0.143585	77.928078	113.226921	157.087585	3.053472	0.000000	3.959332	0.000000	0.000000	0.000000	0.009804	0.100977	-0.755534	0.000000	0.000000	3.000000	22.000000	0.000000
1706.368952	0.012656	0.572920	0.141110	78.016266	112.626457	156.525757	3.087281	0.000000	3.933026	0.000000	0.000000	0.000000	-0.015705	0.081116	-0.742456	0.000000	0.000000	3.000000	22.000000	0.000000
1706.372285	0.012656	0.572920	0.141110	78.016266	112.626457	156.525757	3.087281	0.000000	3.933026	0.000000	0.000000	0.000000	-0.015705	0.081116	-0.742456	0.000000	0.000000	3.000000	22.000000	0.000000
1706.375619	0.012656	0.572920	0.141110	78.016266	112.626457	156.525757	3.087281	0.000000	3.933026	0.000000	0.000000	0.000000	-0.015705	0.081116	-0.742456	0.000000	0.000000	3.000000	22.000000	0.000000
1706.378952	0.012521	0.573172	0.138746	78.110451	111.920708	155.865997	3.119564	0.000000	3.907469	0.000000	0.000000	0.000000	-0.040473	0.075629	-0.709157	0.000000	0.000000	3.000000	22.000000	0.000000
1706.382285	0.012521	0.573172	0.138746	78.110451	111.920708	155.865997	3.119564	0.000000	3.907469	0.000000	0.000000	0.000000	-0.040473	0.075629	-0.709157	0.000000	0.000000	3.000000	22.000000	0.000000
1706.385619	0.012521	0.573172	0.138746	78.110451	111.920708	155.865997	3.119564	0.000000	3.907469	0.000000	0.000000	0.000000	-0.040473	0.075629	-0.709157	0.000000	0.000000	3.000000	22.000000	0.000000
1706.388952	0.012332	0.573452	0.136465	78.206474	111.087921	155.094162	3.149427	0.000000	3.883440	0.000000	0.000000	0.000000	-0.056664	0.083907	-0.684122	0.000000	0.000000	3.000000	22.000000	0.000000
1706.392285	0.012332	0.573452	0.136465	78.206474	111.087921	155.094162	3.149427	0.000000	3.883440	0.000000	0.000000	0.000000	-0.056664	0.083907	-0.684122	0.000000	0.000000	3.000000	22.000000	0.000000
1706.395619	0.012332	0.573452	0.136465	78.206474	111.087921	155.094162	3.149427	0.000000	3.883440	0.000000	0.000000	0.000000	-0.056664	0.083907	-0.684122	0.000000	0.000000	3.000000	22.000000	0.000000
1706.398952	0.012091	0.573754	0.134328	78.289154	110.187317	154.265350	3.177679	0.000000	3.860357	0.000000	0.000000	0.000000	-0.072315	0.090700	-0.641356	0.000000	0.000000	3.000000	22.000000	0.000000
1706.402285	0.012091	0.573754	0.134328	78.289154	110.187317	154.265350	3.177679	0.000000	3.860357	0.000000	0.000000	0.000000	-0.072315	0.090700	-0.641356	0.000000	0.000000	3.000000	22.000000	0.000000
1706.405619	0.012091	0.573754	0.134328	78.289154	110.187317	154.265350	3.177679	0.000000	3.860357	0.000000	0.000000	0.000000	-0.072315	0.090700	-0.641356	0.000000	0.000000	3.000000	22.000000	0.000000
1706.408952	0.011853	0.574065	0.132258	78.366737	109.333252	153.477585	3.203481	0.000000	3.838973	0.000000	0.000000	0.000000	-0.071474	0.093316	-0.620768	0.000000	0.000000	3.000000	22.000000	0.000000
1706.412285	0.011853	0.574065	0.132258	78.366737	109.333252	153.477585	3.203481	0.000000	3.838973	0.000000	0.000000	0.000000	-0.071474	0.093316	-0.620768	0.000000	0.000000	3.000000	22.000000	0.000000
1706.415619	0.011853	0.574065	0.132258	78.366737	109.333252	153.477585	3.203481	0.000000	3.838973	0.000000	0.000000	0.000000	-0.071474	0.093316	-0.620768	0.000000	0.000000	3.000000	22.000000	0.000000
1706.418952	0.011645	0.574417	0.130251	78.431885	108.588722	152.791245	3.228740	0.000000	3.817754	0.000000	0.000000	0.000000	-0.062322	0.105663	-0.602108	0.000000	0.000000	3.000000	22.000000	0.000000
1706.422285	0.011645	0.574417	0.130251	78.431885	108.588722	152.791245	3.228740	0.000000	3.817754	0.000000	0.000000	0.000000	-0.062322	0.105663	-0.602108	0.000000	0.000000	3.000000	22.000000	0.000000
1706.425619	0.011645	0.574417	0.130251	78.431885	108.588722	152.791245	3.228740	0.000000	3.817754	0.000000	0.000000	0.000000	-0.062322	0.105663	-0.602108	0.000000	0.000000	3.000000	22.000000	0.000000
1706.428952	0.011467	0.574771	0.128276	78.491997	108.060051	152.300049	3.253981	0.000000	3.796263	0.000000	0.000000	0.000000	-0.053450	0.106203	-0.592499	0.000000	0.000000	3.000000	22.000000	0.000000
1706.432285	0.011467	0.574771	0.128276	78.491997	108.060051	152.300049	3.253981	0.000000	3.796263	0.000000	0.000000	0.000000	-0.053450	0.106203	-0.592499	0.000000	0.000000	3.000000	22.000000	0.000000
1706.435619	0.011467	0.574771	0.128276	78.491997	108.060051	152.300049	3.253981	0.000000	3.796263	0.000000	0.000000	0.000000	-0.053450	0.106203	-0.592499	0.000000	0.000000	3.000000	22.000000	0.000000
1706.438952	0.011373	0.575140	0.126311	78.529251	107.773224	152.043091	3.279597	0.000000	3.774154	0.000000	0.000000	0.000000	-0.028175	0.110455	-0.589674	0.000000	0.000000	3.000000	22.000000	0.000000
1706.442285	0.011373	0.575140	0.126311	78.529251	107.773224	152.043091	3.279597	0.000000	3.774154	0.000000	0.000000	0.000000	-0.028175	0.110455	-0.589674	0.000000	0.000000	3.000000	22.000000	0.000000
1706.445619	0.011373	0.575140	0.126311	78.529251	107.773224	152.043091	3.279597	0.000000	3.774154	0.000000	0.000000	0.000000	-0.028175	0.110455	-0.589674	0.000000	0.000000	3.000000	22.000000	0.000000
1706.448952	0.011279	0.575475	0.124288	78.548264	107.693855	151.987335	3.306818	0.000000	3.750328	0.000000	0.000000	0.000000	-0.028394	0.100600	-0.606712	0.000000	0.000000	3.000000	22.000000	0.000000
1706.452285	0.011279	0.575475	0.124288	78.548264	107.693855	151.987335	3.306818	0.000000	3.750328	0.000000	0.000000	0.000000	-0.028394	0.100600	-0.606712	0.000000	0.000000	3.000000	22.000000	0.000000
1706.455619	0.011279	0.575475	0.124288	78.548264	107.693855	151.987335	3.306818	0.000000	3.750328	0.000000	0.000000	0.000000	-0.028394	0.100600	-0.606712	0.000000	0.000000	3.000000	22.000000	0.000000
1706.458952	0.011157	0.575753	0.122253	78.550087	107.807083	152.123566	3.335194	0.000000	3.725114	0.000000	0.000000	0.000000	-0.036607	0.083495	-0.610550	0.000000	0.000000	3.000000	22.000000	0.000000
1706.462285	0.011157	0.575753	0.122253	78.550087	107.807083	152.123566	3.335194	0.000000	3.725114	0.000000	0.000000	0.000000	-0.036607	0.083495	-0.610550	0.000000	0.000000	3.000000	22.000000	0.000000
1706.465619	0.011157	0.575753	0.122253	78.550087	107.807083	152.123566	3.335194	0.000000	3.725114	0.000000	0.000000	0.000000	-0.036607	0.083495	-0.610550	0.000000	0.000000	3.000000	22.000000	0.000000
1706.468952	0.011035	0.576006	0.120198	78.528664	108.182793	152.518234	3.363652	0.000000	3.699439	0.000000	0.000000	0.000000	-0.036547	0.075959	-0.616504	0.000000	0.000000	3.000000	22.000000	0.000000
1706.472285	0.011035	0.576006	0.120198	78.528664	108.182793	152.518234	3.363652	0.000000	3.699439	0.000000	0.000000	0.000000	-0.036547	0.075959	-0.616504	0.000000	0.000000	3.000000	22.000000	0.000000
1706.475619	0.011035	0.576006	0.120198	78.528664	108.182793	152.518234	3.363652	0.000000	3.699439	0.000000	0.000000	0.000000	-0.036547	0.075959	-0.616504	0.000000	0.000000	3.000000	22.000000	0.000000
1706.478952	0.010860	0.576231	0.118184	78.499786	108.625107	152.983459	3.392764	0.000000	3.672758	0.000000	0.000000	0.000000	-0.052534	0.067253	-0.604331	0.000000	0.000000	3.000000	22.000000	0.000000
1706.482285	0.010860	0.576231	0.118184	78.499786	108.625107	152.983459	3.392764	0.000000	3.672758	0.000000	0.000000	0.000000	-0.052534	0.067253	-0.604331	0.000000	0.000000	3.000000	22.000000	0.000000
1706.485619	0.010860	0.576231	0.118184	78.499786	108.625107	152.983459	3.392764	0.000000	3.672758	0.000000	0.000000	0.000000	-0.052534	0.067253	-0.604331	0.000000	0.000000	3.000000	22.000000	0.000000
1706.488952	0.010687	0.576477	0.116218	78.470413	109.031731	153.413773	3.420732	0.000000	3.646724	0.000000	0.000000	0.000000	-0.051974	0.073921	-0.589684	0.000000	0.000000	3.000000	22.000000	0.000000
1706.492285	0.010687	0.576477	0.116218	78.470413	109.031731	153.413773	3.420732	0.000000	3.646724	0.000000	0.000000	0.000000	-0.051974	0.073921	-0.589684	0.000000	0.000000	3.000000	22.000000	0.000000
1706.495619	0.010687	0.576477	0.116218	78.470413	109.031731	153.413773	3.420732	0.000000	3.646724	0.000000	0.000000	0.000000	-0.051974	0.073921	-0.589684	0.000000	0.000000	3.000000	22.000000	0.000000
1706.498952	0.010488	0.576746	0.114302	78.446434	109.365593	153.771591	3.448318	0.000000	3.620650	0.000000	0.000000	0.000000	-0.059561	0.080658	-0.574787	0.000000	0.000000	3.000000	22.000000	0.000000
1706.502285	0.010488	0.576746	0.114302	78.446434	109.365593	153.771591	3.448318	0.000000	3.620650	0.000000	0.000000	0.000000	-0.059561	0.080658	-0.574787	0.000000	0.000000	3.000000	22.000000	0.000000
1706.505619	0.010488	0.576746	0.114302	78.446434	109.365593	153.771591	3.448318	0.000000	3.620650	0.000000	0.000000	0.000000	-0.059561	0.080658	-0.574787	0.000000	0.000000	3.000000	22.000000	0.000000
1706.508952	0.010373	0.577076	0.112465	78.439133	109.537445	153.964890	3.475043	0.000000	3.595007	0.000000	0.000000	0.000000	-0.034458	0.099110	-0.551045	0.000000	0.000000	3.000000	22.000000	0.000000
1706.512285	0.010373	0.577076	0.112465	78.439133	109.537445	153.964890	3.475043	0.000000	3.595007	0.000000	0.000000	0.000000	-0.034458	0.099110	-0.551045	0.000000	0.000000	3.000000	22.000000	0.000000
1706.515619	0.010373	0.577076	0.112465	78.439133	109.537445	153.964890	3.475043	0.000000	3.595007	0.000000	0.000000	0.000000	-0.034458	0.099110	-0.551045	0.000000	0.000000	3.000000	22.000000	0.000000
1706.518952	0.010286	0.577410	0.110662	78.459503	109.426643	153.874756	3.502183	0.000000	3.568573	0.000000	0.000000	0.000000	-0.026029	0.100024	-0.540895	0.000000	0.000000	3.000000	22.000000	0.000000
1706.522285	0.010286	0.577410	0.110662	78.459503	109.426643	153.874756	3.502183	0.000000	3.568573	0.000000	0.000000	0.000000	-0.026029	0.100024	-0.540895	0.000000	0.000000	3.000000	22.000000	0.000000
1706.525619	0.010286	0.577410	0.110662	78.459503	109.426643	153.874756	3.502183	0.000000	3.568573	0.000000	0.000000	0.000000	-0.026029	0.100024	-0.540895	0.000000	0.000000	3.000000	22.000000	0.000000
1706.528952	0.010227	0.577777	0.108887	78.516312	108.934082	153.406631	3.529511	0.000000	3.541546	0.000000	0.000000	0.000000	-0.017712	0.110261	-0.532650	0.000000	0.000000	3.000000	22.000000	0.000000
1706.532285	0.010227	0.577777	0.108887	78.516312	108.934082	153.406631	3.529511	0.000000	3.541546	0.000000	0.000000	0.000000	-0.017712	0.110261	-0.532650	0.000000	0.000000	3.000000	22.000000	0.000000
1706.535619	0.010227	0.577777	0.108887	78.516312	108.934082	153.406631	3.529511	0.000000	3.541546	0.000000	0.000000	0.000000	-0.017712	0.110261	-0.532650	0.000000	0.000000	3.000000	22.000000	0.000000
1706.538952	0.010196	0.578106	0.107175	78.599770	108.168419	152.666702	3.557096	0.000000	3.513840	0.000000	0.000000	0.000000	-0.009281	0.098552	-0.513724	0.000000	0.000000	3.000000	22.000000	0.000000
1706.542285	0.010196	0.578106	0.107175	78.599770	108.168419	152.666702	3.557096	0.000000	3.513840	0.000000	0.000000	0.000000	-0.009281	0.098552	-0.513724	0.000000	0.000000	3.000000	22.000000	0.000000
1706.545619	0.010196	0.578106	0.107175	78.599770	108.168419	152.666702	3.557096	0.000000	3.513840	0.000000	0.000000	0.000000	-0.009281	0.098552	-0.513724	0.000000	0.000000	3.000000	22.000000	0.000000
1706.548952	0.010111	0.578391	0.105429	78.684296	107.362732	151.893799	3.584338	0.000000	3.486046	0.000000	0.000000	0.000000	-0.025491	0.085536	-0.523698	0.000000	0.000000	3.000000	22.000000	0.000000
1706.552285	0.010111	0.578391	0.105429	78.684296	107.362732	151.893799	3.584338	0.000000	3.486046	0.000000	0.000000	0.000000	-0.025491	0.085536	-0.523698	0.000000	0.000000	3.000000	22.000000	0.000000
1706.555619	0.010111	0.578391	0.105429	78.684296	107.362732	151.893799	3.584338	0.000000	3.486046	0.000000	0.000000	0.000000	-0.025491	0.085536	-0.523698	0.000000	0.000000	3.000000	22.000000	0.000000
1706.558952	0.009946	0.578583	0.103641	78.760605	106.603477	151.174591	3.611490	0.000000	3.457909	0.000000	0.000000	0.000000	-0.049585	0.057523	-0.536285	0.000000	0.000000	3.000000	22.000000	0.000000
1706.562285	0.009946	0.578583	0.103641	78.760605	106.603477	151.174591	3.611490	0.000000	3.457909	0.000000	0.000000	0.000000	-0.049585	0.057523	-0.536285	0.000000	0.000000	3.000000	22.000000	0.000000
1706.565619	0.009946	0.578583	0.103641	78.760605	106.603477	151.174591	3.611490	0.000000	3.457909	0.000000	0.000000	0.000000	-0.049585	0.057523	-0.536285	0.000000	0.000000	3.000000	22.000000	0.000000
1706.568952	0.009728	0.578720	0.101842	78.819099	106.037323	150.654343	3.638314	0.000000	3.429675	0.000000	0.000000	0.000000	-0.065316	0.041289	-0.539669	0.000000	0.000000	3.000000	22.000000	0.000000
1706.572285	0.009728	0.578720	0.101842	78.819099	106.037323	150.654343	3.638314	0.000000	3.429675	0.000000	0.000000	0.000000	-0.065316	0.041289	-0.539669	0.000000	0.000000	3.000000	22.000000	0.000000
1706.575619	0.009728	0.578720	0.101842	78.819099	106.037323	150.654343	3.638314	0.000000	3.429675	0.000000	0.000000	0.000000	-0.065316	0.041289	-0.539669	0.000000	0.000000	3.000000	22.000000	0.000000
1706.578952	0.009459	0.578824	0.100048	78.863472	105.630745	150.296463	3.664772	0.000000	3.401389	0.000000	0.000000	0.000000	-0.080811	0.031019	-0.538357	0.000000	0.000000	3.000000	22.000000	0.000000
1706.582285	0.009459	0.578824	0.100048	78.863472	105.630745	150.296463	3.664772	0.000000	3.401389	0.000000	0.000000	0.000000	-0.080811	0.031019	-0.538357	0.000000	0.000000	3.000000	22.000000	0.000000
1706.585619	0.009459	0.578824	0.100048	78.863472	105.630745	150.296463	3.664772	0.000000	3.401389	0.000000	0.000000	0.000000	-0.080811	0.031019	-0.538357	0.000000	0.000000	3.000000	22.000000	0.000000
1706.588952	0.009138	0.578865	0.098204	78.888229	105.473473	150.190186	3.690631	0.000000	3.373313	0.000000	0.000000	0.000000	-0.096419	0.012464	-0.553257	0.000000	0.000000	3.000000	22.000000	0.000000
1706.592285	0.009138	0.578865	0.098204	78.888229	105.473473	150.190186	3.690631	0.000000	3.373313	0.000000	0.000000	0.000000	-0.096419	0.012464	-0.553257	0.000000	0.000000	3.000000	22.000000	0.000000
1706.595619	0.009138	0.578865	0.098204	78.888229	105.473473	150.190186	3.690631	0.000000	3.373313	0.000000	0.000000	0.000000	-0.096419	0.012464	-0.553257	0.000000	0.000000	3.000000	22.000000	0.000000
1706.598952	0.008845	0.578892	0.096378	78.891617	105.559044	150.320877	3.716814	0.000000	3.344443	0.000000	0.000000	0.000000	-0.087865	0.008149	-0.547673	0.000000	0.000000	3.000000	22.000000	0.000000
1706.602285	0.008845	0.578892	0.096378	78.891617	105.559044	150.320877	3.716814	0.000000	3.344443	0.000000	0.000000	0.000000	-0.087865	0.008149	-0.547673	0.000000	0.000000	3.000000	22.000000	0.000000
1706.605619	0.008845	0.578892	0.096378	78.891617	105.559044	150.320877	3.716814	0.000000	3.344443	0.000000	0.000000	0.000000	-0.087865	0.008149	-0.547673	0.000000	0.000000	3.000000	22.000000	0.000000
1706.608952	0.008605	0.578858	0.094501	78.877937	105.892235	150.691681	3.743407	0.000000	3.314650	0.000000	0.000000	0.000000	-0.071867	-0.010240	-0.563175	0.000000	0.000000	3.000000	22.000000	0.000000
1706.612285	0.008605	0.578858	0.094501	78.877937	105.892235	150.691681	3.743407	0.000000	3.314650	0.000000	0.000000	0.000000	-0.071867	-0.010240	-0.563175	0.000000	0.000000	3.000000	22.000000	0.000000
1706.615619	0.008605	0.578858	0.094501	78.877937	105.892235	150.691681	3.743407	0.000000	3.314650	0.000000	0.000000	0.000000	-0.071867	-0.010240	-0.563175	0.000000	0.000000	3.000000	22.000000	0.000000
1706.618952	0.008393	0.578782	0.092588	78.845833	106.411011	151.243637	3.771970	0.000000	3.282109	0.000000	0.000000	0.000000	-0.063770	-0.022773	-0.573865	0.000000	0.000000	3.000000	22.000000	0.000000
1706.622285	0.008393	0.578782	0.092588	78.845833	106.411011	151.243637	3.771970	0.000000	3.282109	0.000000	0.000000	0.000000	-0.063770	-0.022773	-0.573865	0.000000	0.000000	3.000000	22.000000	0.000000
1706.625619	0.008393	0.578782	0.092588	78.845833	106.411011	151.243637	3.771970	0.000000	3.282109	0.000000	0.000000	0.000000	-0.063770	-0.022773	-0.573865	0.000000	0.000000	3.000000	22.000000	0.000000
1706.628952	0.008207	0.578684	0.090655	78.799675	106.945099	151.813950	3.801825	0.000000	3.247481	0.000000	0.000000	0.000000	-0.055673	-0.029454	-0.579832	0.000000	0.000000	3.000000	22.000000	0.000000
1706.632285	0.008207	0.578684	0.090655	78.799675	106.945099	151.813950	3.801825	0.000000	3.247481	0.000000	0.000000	0.000000	-0.055673	-0.029454	-0.579832	0.000000	0.000000	3.000000	22.000000	0.000000
1706.635619	0.008207	0.578684	0.090655	78.799675	106.945099	151.813950	3.801825	0.000000	3.247481	0.000000	0.000000	0.000000	-0.055673	-0.029454	-0.579832	0.000000	0.000000	3.000000	22.000000	0.000000
1706.638952	0.008074	0.578553	0.088725	78.741806	107.414215	152.331894	3.832687	0.000000	3.210999	0.000000	0.000000	0.000000	-0.039781	-0.039334	-0.579157	0.000000	0.000000	3.000000	22.000000	0.000000
1706.642285	0.008074	0.578553	0.088725	78.741806	107.414215	152.331894	3.832687	0.000000	3.210999	0.000000	0.000000	0.000000	-0.039781	-0.039334	-0.579157	0.000000	0.000000	3.000000	22.000000	0.000000
1706.645619	0.008074	0.578553	0.088725	78.741806	107.414215	152.331894	3.832687	0.000000	3.210999	0.000000	0.000000	0.000000	-0.039781	-0.039334	-0.579157	0.000000	0.000000	3.000000	22.000000	0.000000
1706.648952	0.007942	0.578400	0.086774	78.667076	107.770935	152.752457	3.864523	0.000000	3.172612	0.000000	0.000000	0.000000	-0.039646	-0.045918	-0.585032	0.000000	0.000000	3.000000	22.000000	0.000000
1706.652285	0.007942	0.578400	0.086774	78.667076	107.770935	152.752457	3.864523	0.000000	3.172612	0.000000	0.000000	0.000000	-0.039646	-0.045918	-0.585032	0.000000	0.000000	3.000000	22.000000	0.000000
1706.655619	0.007942	0.578400	0.086774	78.667076	107.770935	152.752457	3.864523	0.000000	3.172612	0.000000	0.000000	0.000000	-0.039646	-0.045918	-0.585032	0.000000	0.000000	3.000000	22.000000	0.000000
1706.658952	0.007863	0.578253	0.084859	78.576317	107.886406	152.960358	3.896925	0.000000	3.132727	0.000000	0.000000	0.000000	-0.023834	-0.044163	-0.574734	0.000000	0.000000	3.000000	22.000000	0.000000
1706.662285	0.007863	0.578253	0.084859	78.576317	107.886406	152.960358	3.896925	0.000000	3.132727	0.000000	0.000000	0.000000	-0.023834	-0.044163	-0.574734	0.000000	0.000000	3.000000	22.000000	0.000000
1706.665619	0.007863	0.578253	0.084859	78.576317	107.886406	152.960358	3.896925	0.000000	3.132727	0.000000	0.000000	0.000000	-0.023834	-0.044163	-0.574734	0.000000	0.000000	3.000000	22.000000	0.000000
1706.668952	0.007784	0.578162	0.082926	78.509521	107.806702	152.969315	3.929656	0.000000	3.091570	0.000000	0.000000	0.000000	-0.023796	-0.027261	-0.579734	0.000000	0.000000	3.000000	22.000000	0.000000
1706.672285	0.007784	0.578162	0.082926	78.509521	107.806702	152.969315	3.929656	0.000000	3.091570	0.000000	0.000000	0.000000	-0.023796	-0.027261	-0.579734	0.000000	0.000000	3.000000	22.000000	0.000000
1706.675619	0.007784	0.578162	0.082926	78.509521	107.806702	152.969315	3.929656	0.000000	3.091570	0.000000	0.000000	0.000000	-0.023796	-0.027261	-0.579734	0.000000	0.000000	3.000000	22.000000	0.000000
1706.678952	0.007730	0.578135	0.081016	78.499550	107.621445	152.831345	3.962838	0.000000	3.048920	0.000000	0.000000	0.000000	-0.015926	-0.007920	-0.573174	0.000000	0.000000	3.000000	22.000000	0.000000
1706.682285	0.007730	0.578135	0.081016	78.499550	107.621445	152.831345	3.962838	0.000000	3.048920	0.000000	0.000000	0.000000	-0.015926	-0.007920	-0.573174	0.000000	0.000000	3.000000	22.000000	0.000000
1706.685619	0.007730	0.578135	0.081016	78.499550	107.621445	152.831345	3.962838	0.000000	3.048920	0.000000	0.000000	0.000000	-0.015926	-0.007920	-0.573174	0.000000	0.000000	3.000000	22.000000	0.000000
1706.688952	0.007728	0.578183	0.079104	78.543152	107.277260	152.513229	3.996118	0.000000	3.005169	0.000000	0.000000	0.000000	-0.000598	0.014320	-0.573479	0.000000	0.000000	3.000000	22.000000	0.000000
1706.692285	0.007728	0.578183	0.079104	78.543152	107.277260	152.513229	3.996118	0.000000	3.005169	0.000000	0.000000	0.000000	-0.000598	0.014320	-0.573479	0.000000	0.000000	3.000000	22.000000	0.000000
1706.695619	0.007728	0.578183	0.079104	78.543152	107.277260	152.513229	3.996118	0.000000	3.005169	0.000000	0.000000	0.000000	-0.000598	0.014320	-0.573479	0.000000	0.000000	3.000000	22.000000	0.000000
1706.698952	0.007777	0.578315	0.077169	78.616302	106.628242	151.885712	4.030183	0.000000	2.959329	0.000000	0.000000	0.000000	0.014468	0.039420	-0.580600	0.000000	0.000000	3.000000	22.000000	0.000000
1706.702285	0.007777	0.578315	0.077169	78.616302	106.628242	151.885712	4.030183	0.000000	2.959329	0.000000	0.000000	0.000000	0.014468	0.039420	-0.580600	0.000000	0.000000	3.000000	22.000000	0.000000
1706.705619	0.007777	0.578315	0.077169	78.616302	106.628242	151.885712	4.030183	0.000000	2.959329	0.000000	0.000000	0.000000	0.014468	0.039420	-0.580600	0.000000	0.000000	3.000000	22.000000	0.000000
1706.708952	0.007875	0.578470	0.075223	78.709297	105.723099	151.000916	4.065357	0.000000	2.910820	0.000000	0.000000	0.000000	0.029424	0.046775	-0.583759	0.000000	0.000000	3.000000	22.000000	0.000000
1706.712285	0.007875	0.578470	0.075223	78.709297	105.723099	151.000916	4.065357	0.000000	2.910820	0.000000	0.000000	0.000000	0.029424	0.046775	-0.583759	0.000000	0.000000	3.000000	22.000000	0.000000
1706.715619	0.007875	0.578470	0.075223	78.709297	105.723099	151.000916	4.065357	0.000000	2.910820	0.000000	0.000000	0.000000	0.029424	0.046775	-0.583759	0.000000	0.000000	3.000000	22.000000	0.000000
1706.718952	0.007997	0.578689	0.073299	78.812500	104.632080	149.929611	4.101323	0.000000	2.859922	0.000000	0.000000	0.000000	0.036804	0.065421	-0.577069	0.000000	0.000000	3.000000	22.000000	0.000000
1706.722285	0.007997	0.578689	0.073299	78.812500	104.632080	149.929611	4.101323	0.000000	2.859922	0.000000	0.000000	0.000000	0.036804	0.065421	-0.577069	0.000000	0.000000	3.000000	22.000000	0.000000
1706.725619	0.007997	0.578689	0.073299	78.812500	104.632080	149.929611	4.101323	0.000000	2.859922	0.000000	0.000000	0.000000	0.036804	0.065421	-0.577069	0.000000	0.000000	3.000000	22.000000	0.000000
1706.728952	0.008144	0.578930	0.071366	78.912231	103.501465	148.817810	4.137105	0.000000	2.807910	0.000000	0.000000	0.000000	0.043958	0.072539	-0.580104	0.000000	0.000000	3.000000	22.000000	0.000000
1706.732285	0.008144	0.578930	0.071366	78.912231	103.501465	148.817810	4.137105	0.000000	2.807910	0.000000	0.000000	0.000000	0.043958	0.072539	-0.580104	0.000000	0.000000	3.000000	22.000000	0.000000
1706.735619	0.008144	0.578930	0.071366	78.912231	103.501465	148.817810	4.137105	0.000000	2.807910	0.000000	0.000000	0.000000	0.043958	0.072539	-0.580104	0.000000	0.000000	3.000000	22.000000	0.000000
1706.738952	0.008290	0.579176	0.069468	79.000298	102.451881	147.781860	4.173213	0.000000	2.753960	0.000000	0.000000	0.000000	0.043743	0.073676	-0.569259	0.000000	0.000000	3.000000	22.000000	0.000000
1706.742285	0.008290	0.579176	0.069468	79.000298	102.451881	147.781860	4.173213	0.000000	2.753960	0.000000	0.000000	0.000000	0.043743	0.073676	-0.569259	0.000000	0.000000	3.000000	22.000000	0.000000
1706.745619	0.008290	0.579176	0.069468	79.000298	102.451881	147.781860	4.173213	0.000000	2.753960	0.000000	0.000000	0.000000	0.043743	0.073676	-0.569259	0.000000	0.000000	3.000000	22.000000	0.000000
1706.748952	0.008435	0.579454	0.067600	79.077637	101.507271	146.846069	4.208484	0.000000	2.699752	0.000000	0.000000	0.000000	0.043508	0.083482	-0.560356	0.000000	0.000000	3.000000	22.000000	0.000000
1706.752285	0.008435	0.579454	0.067600	79.077637	101.507271	146.846069	4.208484	0.000000	2.699752	0.000000	0.000000	0.000000	0.043508	0.083482	-0.560356	0.000000	0.000000	3.000000	22.000000	0.000000
1706.755619	0.008435	0.579454	0.067600	79.077637	101.507271	146.846069	4.208484	0.000000	2.699752	0.000000	0.000000	0.000000	0.043508	0.083482	-0.560356	0.000000	0.000000	3.000000	22.000000	0.000000
1706.758952	0.008580	0.579727	0.065792	79.133965	100.798599	146.142532	4.243004	0.000000	2.645168	0.000000	0.000000	0.000000	0.043430	0.081751	-0.542496	0.000000	0.000000	3.000000	22.000000	0.000000
1706.762285	0.008580	0.579727	0.065792	79.133965	100.798599	146.142532	4.243004	0.000000	2.645168	0.000000	0.000000	0.000000	0.043430	0.081751	-0.542496	0.000000	0.000000	3.000000	22.000000	0.000000
1706.765619	0.008580	0.579727	0.065792	79.133965	100.798599	146.142532	4.243004	0.000000	2.645168	0.000000	0.000000	0.000000	0.043430	0.081751	-0.542496	0.000000	0.000000	3.000000	22.000000	0.000000
1706.768952	0.008749	0.579994	0.064043	79.177254	100.295296	145.635864	4.276231	0.000000	2.591110	0.000000	0.000000	0.000000	0.050793	0.080161	-0.524676	0.000000	0.000000	3.000000	22.000000	0.000000
1706.772285	0.008749	0.579994	0.064043	79.177254	100.295296	145.635864	4.276231	0.000000	2.591110	0.000000	0.000000	0.000000	0.050793	0.080161	-0.524676	0.000000	0.000000	3.000000	22.000000	0.000000
1706.775619	0.008749	0.579994	0.064043	79.177254	100.295296	145.635864	4.276231	0.000000	2.591110	0.000000	0.000000	0.000000	0.050793	0.080161	-0.524676	0.000000	0.000000	3.000000	22.000000	0.000000
1706.778952	0.008943	0.580247	0.062377	79.203697	100.019089	145.350372	4.308404	0.000000	2.537252	0.000000	0.000000	0.000000	0.058222	0.075822	-0.499854	0.000000	0.000000	3.000000	22.000000	0.000000
1706.782285	0.008943	0.580247	0.062377	79.203697	100.019089	145.350372	4.308404	0.000000	2.537252	0.000000	0.000000	0.000000	0.058222	0.075822	-0.499854	0.000000	0.000000	3.000000	22.000000	0.000000
1706.785619	0.008943	0.580247	0.062377	79.203697	100.019089	145.350372	4.308404	0.000000	2.537252	0.000000	0.000000	0.000000	0.058222	0.075822	-0.499854	0.000000	0.000000	3.000000	22.000000	0.000000
1706.788952	0.009112	0.580467	0.060778	79.214272	100.041260	145.359741	4.339091	0.000000	2.484409	0.000000	0.000000	0.000000	0.050775	0.066070	-0.479590	0.000000	0.000000	3.000000	22.000000	0.000000
1706.792285	0.009112	0.580467	0.060778	79.214272	100.041260	145.359741	4.339091	0.000000	2.484409	0.000000	0.000000	0.000000	0.050775	0.066070	-0.479590	0.000000	0.000000	3.000000	22.000000	0.000000
1706.795619	0.009112	0.580467	0.060778	79.214272	100.041260	145.359741	4.339091	0.000000	2.484409	0.000000	0.000000	0.000000	0.050775	0.066070	-0.479590	0.000000	0.000000	3.000000	22.000000	0.000000
1706.798952	0.009281	0.580636	0.059231	79.209366	100.279846	145.582581	4.368059	0.000000	2.433118	0.000000	0.000000	0.000000	0.050686	0.050791	-0.464286	0.000000	0.000000	3.000000	22.000000	0.000000
1706.802285	0.009281	0.580636	0.059231	79.209366	100.279846	145.582581	4.368059	0.000000	2.433118	0.000000	0.000000	0.000000	0.050686	0.050791	-0.464286	0.000000	0.000000	3.000000	22.000000	0.000000
1706.805619	0.009281	0.580636	0.059231	79.209366	100.279846	145.582581	4.368059	0.000000	2.433118	0.000000	0.000000	0.000000	0.050686	0.050791	-0.464286	0.000000	0.000000	3.000000	22.000000	0.000000
1706.808952	0.009401	0.580774	0.057751	79.200180	100.587708	145.879379	4.395842	0.000000	2.382555	0.000000	0.000000	0.000000	0.036040	0.041408	-0.443730	0.000000	0.000000	3.000000	22.000000	0.000000
1706.812285	0.009401	0.580774	0.057751	79.200180	100.587708	145.879379	4.395842	0.000000	2.382555	0.000000	0.000000	0.000000	0.036040	0.041408	-0.443730	0.000000	0.000000	3.000000	22.000000	0.000000
1706.815619	0.009401	0.580774	0.057751	79.200180	100.587708	145.879379	4.395842	0.000000	2.382555	0.000000	0.000000	0.000000	0.036040	0.041408	-0.443730	0.000000	0.000000	3.000000	22.000000	0.000000
1706.818952	0.009473	0.580835	0.056332	79.190178	100.908516	146.192108	4.421724	0.000000	2.334170	0.000000	0.000000	0.000000	0.021485	0.018104	-0.425994	0.000000	0.000000	3.000000	22.000000	0.000000
1706.822285	0.009473	0.580835	0.056332	79.190178	100.908516	146.192108	4.421724	0.000000	2.334170	0.000000	0.000000	0.000000	0.021485	0.018104	-0.425994	0.000000	0.000000	3.000000	22.000000	0.000000
1706.825619	0.009473	0.580835	0.056332	79.190178	100.908516	146.192108	4.421724	0.000000	2.334170	0.000000	0.000000	0.000000	0.021485	0.018104	-0.425994	0.000000	0.000000	3.000000	22.000000	0.000000
1706.828952	0.009521	0.580865	0.054980	79.178711	101.255455	146.537033	4.445924	0.000000	2.287741	0.000000	0.000000	0.000000	0.014410	0.009090	-0.405424	0.000000	0.000000	3.000000	22.000000	0.000000
1706.832285	0.009521	0.580865	0.054980	79.178711	101.255455	146.537033	4.445924	0.000000	2.287741	0.000000	0.000000	0.000000	0.014410	0.009090	-0.405424	0.000000	0.000000	3.000000	22.000000	0.000000
1706.835619	0.009521	0.580865	0.054980	79.178711	101.255455	146.537033	4.445924	0.000000	2.287741	0.000000	0.000000	0.000000	0.014410	0.009090	-0.405424	0.000000	0.000000	3.000000	22.000000	0.000000
1706.838952	0.009520	0.580837	0.053642	79.166145	101.607933	146.892700	4.468546	0.000000	2.243234	0.000000	0.000000	0.000000	-0.000186	-0.008270	-0.401514	0.000000	0.000000	3.000000	22.000000	0.000000
1706.842285	0.009520	0.580837	0.053642	79.166145	101.607933	146.892700	4.468546	0.000000	2.243234	0.000000	0.000000	0.000000	-0.000186	-0.008270	-0.401514	0.000000	0.000000	3.000000	22.000000	0.000000
1706.845619	0.009520	0.580837	0.053642	79.166145	101.607933	146.892700	4.468546	0.000000	2.243234	0.000000	0.000000	0.000000	-0.000186	-0.008270	-0.401514	0.000000	0.000000	3.000000	22.000000	0.000000
1706.848952	0.009519	0.580789	0.052285	79.152748	101.980049	147.268814	4.490328	0.000000	2.199308	0.000000	0.000000	0.000000	-0.000325	-0.014456	-0.406879	0.000000	0.000000	3.000000	22.000000	0.000000
1706.852285	0.009519	0.580789	0.052285	79.152748	101.980049	147.268814	4.490328	0.000000	2.199308	0.000000	0.000000	0.000000	-0.000325	-0.014456	-0.406879	0.000000	0.000000	3.000000	22.000000	0.000000
1706.855619	0.009519	0.580789	0.052285	79.152748	101.980049	147.268814	4.490328	0.000000	2.199308	0.000000	0.000000	0.000000	-0.000325	-0.014456	-0.406879	0.000000	0.000000	3.000000	22.000000	0.000000
1706.858952	0.009493	0.580711	0.050872	79.135246	102.415100	147.710541	4.512166	0.000000	2.154148	0.000000	0.000000	0.000000	-0.007924	-0.023500	-0.424074	0.000000	0.000000	3.000000	22.000000	0.000000
1706.862285	0.009493	0.580711	0.050872	79.135246	102.415100	147.710541	4.512166	0.000000	2.154148	0.000000	0.000000	0.000000	-0.007924	-0.023500	-0.424074	0.000000	0.000000	3.000000	22.000000	0.000000
1706.865619	0.009493	0.580711	0.050872	79.135246	102.415100	147.710541	4.512166	0.000000	2.154148	0.000000	0.000000	0.000000	-0.007924	-0.023500	-0.424074	0.000000	0.000000	3.000000	22.000000	0.000000
1706.868952	0.009440	0.580620	0.049354	79.118286	102.843414	148.149475	4.534476	0.000000	2.106781	0.000000	0.000000	0.000000	-0.015723	-0.027158	-0.455310	0.000000	0.000000	3.000000	22.000000	0.000000
1706.872285	0.009440	0.580620	0.049354	79.118286	102.843414	148.149475	4.534476	0.000000	2.106781	0.000000	0.000000	0.000000	-0.015723	-0.027158	-0.455310	0.000000	0.000000	3.000000	22.000000	0.000000
1706.875619	0.009440	0.580620	0.049354	79.118286	102.843414	148.149475	4.534476	0.000000	2.106781	0.000000	0.000000	0.000000	-0.015723	-0.027158	-0.455310	0.000000	0.000000	3.000000	22.000000	0.000000
1706.878952	0.009387	0.580554	0.047765	79.100121	103.286308	148.603241	4.557954	0.000000	2.055494	0.000000	0.000000	0.000000	-0.016080	-0.019754	-0.476840	0.000000	0.000000	3.000000	22.000000	0.000000
1706.882285	0.009387	0.580554	0.047765	79.100121	103.286308	148.603241	4.557954	0.000000	2.055494	0.000000	0.000000	0.000000	-0.016080	-0.019754	-0.476840	0.000000	0.000000	3.000000	22.000000	0.000000
1706.885619	0.009387	0.580554	0.047765	79.100121	103.286308	148.603241	4.557954	0.000000	2.055494	0.000000	0.000000	0.000000	-0.016080	-0.019754	-0.476840	0.000000	0.000000	3.000000	22.000000	0.000000
1706.888952	0.009378	0.580502	0.045999	79.081207	103.733055	149.055450	4.582201	0.000000	2.000859	0.000000	0.000000	0.000000	-0.002678	-0.015705	-0.529686	0.000000	0.000000	3.000000	22.000000	0.000000
1706.892285	0.009378	0.580502	0.045999	79.081207	103.733055	149.055450	4.582201	0.000000	2.000859	0.000000	0.000000	0.000000	-0.002678	-0.015705	-0.529686	0.000000	0.000000	3.000000	22.000000	0.000000
1706.895619	0.009378	0.580502	0.045999	79.081207	103.733055	149.055450	4.582201	0.000000	2.000859	0.000000	0.000000	0.000000	-0.002678	-0.015705	-0.529686	0.000000	0.000000	3.000000	22.000000	0.000000
1706.898952	0.009367	0.580436	0.044128	79.059540	104.222900	149.554337	4.609002	0.000000	1.938325	0.000000	0.000000	0.000000	-0.003321	-0.019909	-0.561410	0.000000	0.000000	3.000000	22.000000	0.000000
1706.902285	0.009367	0.580436	0.044128	79.059540	104.222900	149.554337	4.609002	0.000000	1.938325	0.000000	0.000000	0.000000	-0.003321	-0.019909	-0.561410	0.000000	0.000000	3.000000	22.000000	0.000000
1706.905619	0.009367	0.580436	0.044128	79.059540	104.222900	149.554337	4.609002	0.000000	1.938325	0.000000	0.000000	0.000000	-0.003321	-0.019909	-0.561410	0.000000	0.000000	3.000000	22.000000	0.000000
1706.908952	0.009330	0.580382	0.042144	79.037048	104.713387	150.051163	4.636792	0.000000	1.870870	0.000000	0.000000	0.000000	-0.011120	-0.016084	-0.595149	0.000000	0.000000	3.000000	22.000000	0.000000
1706.912285	0.009330	0.580382	0.042144	79.037048	104.713387	150.051163	4.636792	0.000000	1.870870	0.000000	0.000000	0.000000	-0.011120	-0.016084	-0.595149	0.000000	0.000000	3.000000	22.000000	0.000000
1706.915619	0.009330	0.580382	0.042144	79.037048	104.713387	150.051163	4.636792	0.000000	1.870870	0.000000	0.000000	0.000000	-0.011120	-0.016084	-0.595149	0.000000	0.000000	3.000000	22.000000	0.000000
1706.918952	0.009291	0.580378	0.040080	79.012993	105.214775	150.561890	4.665382	0.000000	1.798389	0.000000	0.000000	0.000000	-0.011568	-0.001363	-0.619124	0.000000	0.000000	3.000000	22.000000	0.000000
1706.922285	0.009291	0.580378	0.040080	79.012993	105.214775	150.561890	4.665382	0.000000	1.798389	0.000000	0.000000	0.000000	-0.011568	-0.001363	-0.619124	0.000000	0.000000	3.000000	22.000000	0.000000
1706.925619	0.009291	0.580378	0.040080	79.012993	105.214775	150.561890	4.665382	0.000000	1.798389	0.000000	0.000000	0.000000	-0.011568	-0.001363	-0.619124	0.000000	0.000000	3.000000	22.000000	0.000000
1706.928952	0.009252	0.580350	0.037997	79.000084	105.569221	150.928329	4.694288	0.000000	1.721527	0.000000	0.000000	0.000000	-0.011678	-0.008354	-0.625054	0.000000	0.000000	3.000000	22.000000	0.000000
1706.932285	0.009252	0.580350	0.037997	79.000084	105.569221	150.928329	4.694288	0.000000	1.721527	0.000000	0.000000	0.000000	-0.011678	-0.008354	-0.625054	0.000000	0.000000	3.000000	22.000000	0.000000
1706.935619	0.009252	0.580350	0.037997	79.000084	105.569221	150.928329	4.694288	0.000000	1.721527	0.000000	0.000000	0.000000	-0.011678	-0.008354	-0.625054	0.000000	0.000000	3.000000	22.000000	0.000000
1706.938952	0.009238	0.580356	0.036007	79.077461	104.792915	150.180267	4.722539	0.000000	1.642443	0.000000	0.000000	0.000000	-0.004126	0.001865	-0.596904	0.000000	0.000000	3.000000	22.000000	0.000000
1706.942285	0.009238	0.580356	0.036007	79.077461	104.792915	150.180267	4.722539	0.000000	1.642443	0.000000	0.000000	0.000000	-0.004126	0.001865	-0.596904	0.000000	0.000000	3.000000	22.000000	0.000000
1706.945619	0.009238	0.580356	0.036007	79.077461	104.792915	150.180267	4.722539	0.000000	1.642443	0.000000	0.000000	0.000000	-0.004126	0.001865	-0.596904	0.000000	0.000000	3.000000	22.000000	0.000000
1706.948952	0.009274	0.580380	0.034158	79.267487	102.409073	147.846313	4.748683	0.000000	1.565250	0.000000	0.000000	0.000000	0.010610	0.007109	-0.554631	0.000000	0.000000	3.000000	22.000000	0.000000
1706.952285	0.009274	0.580380	0.034158	79.267487	102.409073	147.846313	4.748683	0.000000	1.565250	0.000000	0.000000	0.000000	0.010610	0.007109	-0.554631	0.000000	0.000000	3.000000	22.000000	0.000000
1706.955619	0.009274	0.580380	0.034158	79.267487	102.409073	147.846313	4.748683	0.000000	1.565250	0.000000	0.000000	0.000000	0.010610	0.007109	-0.554631	0.000000	0.000000	3.000000	22.000000	0.000000
1706.958952	0.009403	0.580366	0.032400	79.499702	98.844505	144.342957	4.772274	0.000000	1.491777	0.000000	0.000000	0.000000	0.038866	-0.004072	-0.527595	0.000000	0.000000	3.000000	22.000000	0.000000
1706.962285	0.009403	0.580366	0.032400	79.499702	98.844505	144.342957	4.772274	0.000000	1.491777	0.000000	0.000000	0.000000	0.038866	-0.004072	-0.527595	0.000000	0.000000	3.000000	22.000000	0.000000
1706.965619	0.009403	0.580366	0.032400	79.499702	98.844505	144.342957	4.772274	0.000000	1.491777	0.000000	0.000000	0.000000	0.038866	-0.004072	-0.527595	0.000000	0.000000	3.000000	22.000000	0.000000
1706.968952	0.009603	0.580325	0.030708	79.707016	94.777580	140.330002	4.794185	0.000000	1.419785	0.000000	0.000000	0.000000	0.059763	-0.012483	-0.507422	0.000000	0.000000	3.000000	22.000000	0.000000
1706.972285	0.009603	0.580325	0.030708	79.707016	94.777580	140.330002	4.794185	0.000000	1.419785	0.000000	0.000000	0.000000	0.059763	-0.012483	-0.507422	0.000000	0.000000	3.000000	22.000000	0.000000
1706.975619	0.009603	0.580325	0.030708	79.707016	94.777580	140.330002	4.794185	0.000000	1.419785	0.000000	0.000000	0.000000	0.059763	-0.012483	-0.507422	0.000000	0.000000	3.000000	22.000000	0.000000
1706.978952	0.009869	0.580280	0.029013	79.858192	90.709213	136.305740	4.814599	0.000000	1.348939	0.000000	0.000000	0.000000	0.080042	-0.013369	-0.508449	0.000000	0.000000	3.000000	22.000000	0.000000
1706.982285	0.009869	0.580280	0.029013	79.858192	90.709213	136.305740	4.814599	0.000000	1.348939	0.000000	0.000000	0.000000	0.080042	-0.013369	-0.508449	0.000000	0.000000	3.000000	22.000000	0.000000
1706.985619	0.009869	0.580280	0.029013	79.858192	90.709213	136.305740	4.814599	0.000000	1.348939	0.000000	0.000000	0.000000	0.080042	-0.013369	-0.508449	0.000000	0.000000	3.000000	22.000000	0.000000
1706.988952	0.010158	0.580198	0.027346	79.955215	86.849419	132.484055	4.834285	0.000000	1.276593	0.000000	0.000000	0.000000	0.086495	-0.024658	-0.500113	0.000000	0.000000	3.000000	22.000000	0.000000
1706.992285	0.010158	0.580198	0.027346	79.955215	86.849419	132.484055	4.834285	0.000000	1.276593	0.000000	0.000000	0.000000	0.086495	-0.024658	-0.500113	0.000000	0.000000	3.000000	22.000000	0.000000
1706.995619	0.010158	0.580198	0.027346	79.955215	86.849419	132.484055	4.834285	0.000000	1.276593	0.000000	0.000000	0.000000	0.086495	-0.024658	-0.500113	0.000000	0.000000	3.000000	22.000000	0.000000
1706.998952	0.010399	0.580123	0.025719	80.007942	83.262352	128.926178	4.852709	0.000000	1.204667	0.000000	0.000000	0.000000	0.072328	-0.022356	-0.488256	0.000000	0.000000	3.000000	22.000000	0.000000
1707.002285	0.010399	0.580123	0.025719	80.007942	83.262352	128.926178	4.852709	0.000000	1.204667	0.000000	0.000000	0.000000	0.072328	-0.022356	-0.488256	0.000000	0.000000	3.000000	22.000000	0.000000
1707.005619	0.010399	0.580123	0.025719	80.007942	83.262352	128.926178	4.852709	0.000000	1.204667	0.000000	0.000000	0.000000	0.072328	-0.022356	-0.488256	0.000000	0.000000	3.000000	22.000000	0.000000
1707.008952	0.010594	0.579978	0.024151	80.023033	79.999237	125.697433	4.869606	0.000000	1.134433	0.000000	0.000000	0.000000	0.058454	-0.043712	-0.470298	0.000000	0.000000	3.000000	22.000000	0.000000
1707.012285	0.010594	0.579978	0.024151	80.023033	79.999237	125.697433	4.869606	0.000000	1.134433	0.000000	0.000000	0.000000	0.058454	-0.043712	-0.470298	0.000000	0.000000	3.000000	22.000000	0.000000
1707.015619	0.010594	0.579978	0.024151	80.023033	79.999237	125.697433	4.869606	0.000000	1.134433	0.000000	0.000000	0.000000	0.058454	-0.043712	-0.470298	0.000000	0.000000	3.000000	22.000000	0.000000
1707.018952	0.010720	0.579780	0.022661	80.008179	77.053314	122.792702	4.884881	0.000000	1.066744	0.000000	0.000000	0.000000	0.038020	-0.059282	-0.447047	0.000000	0.000000	3.000000	22.000000	0.000000
1707.022285	0.010720	0.579780	0.022661	80.008179	77.053314	122.792702	4.884881	0.000000	1.066744	0.000000	0.000000	0.000000	0.038020	-0.059282	-0.447047	0.000000	0.000000	3.000000	22.000000	0.000000
1707.025619	0.010720	0.579780	0.022661	80.008179	77.053314	122.792702	4.884881	0.000000	1.066744	0.000000	0.000000	0.000000	0.038020	-0.059282	-0.447047	0.000000	0.000000	3.000000	22.000000	0.000000
1707.028952	0.010780	0.579523	0.021272	79.974129	74.382736	120.167770	4.898457	0.000000	1.002557	0.000000	0.000000	0.000000	0.017961	-0.077019	-0.416629	0.000000	0.000000	3.000000	22.000000	0.000000
1707.032285	0.010780	0.579523	0.021272	79.974129	74.382736	120.167770	4.898457	0.000000	1.002557	0.000000	0.000000	0.000000	0.017961	-0.077019	-0.416629	0.000000	0.000000	3.000000	22.000000	0.000000
1707.035619	0.010780	0.579523	0.021272	79.974129	74.382736	120.167770	4.898457	0.000000	1.002557	0.000000	0.000000	0.000000	0.017961	-0.077019	-0.416629	0.000000	0.000000	3.000000	22.000000	0.000000
1707.038952	0.010797	0.579174	0.020015	79.928429	72.023338	117.852608	4.910293	0.000000	0.942880	0.000000	0.000000	0.000000	0.005100	-0.104703	-0.377199	0.000000	0.000000	3.000000	22.000000	0.000000
1707.042285	0.010797	0.579174	0.020015	79.928429	72.023338	117.852608	4.910293	0.000000	0.942880	0.000000	0.000000	0.000000	0.005100	-0.104703	-0.377199	0.000000	0.000000	3.000000	22.000000	0.000000
1707.045619	0.010797	0.579174	0.020015	79.928429	72.023338	117.852608	4.910293	0.000000	0.942880	0.000000	0.000000	0.000000	0.005100	-0.104703	-0.377199	0.000000	0.000000	3.000000	22.000000	0.000000
1707.048952	0.010862	0.578786	0.018874	79.877739	70.029114	115.899361	4.920364	0.000000	0.888832	0.000000	0.000000	0.000000	0.019387	-0.116445	-0.342342	0.000000	0.000000	3.000000	22.000000	0.000000
1707.052285	0.010862	0.578786	0.018874	79.877739	70.029114	115.899361	4.920364	0.000000	0.888832	0.000000	0.000000	0.000000	0.019387	-0.116445	-0.342342	0.000000	0.000000	3.000000	22.000000	0.000000
1707.055619	0.010862	0.578786	0.018874	79.877739	70.029114	115.899361	4.920364	0.000000	0.888832	0.000000	0.000000	0.000000	0.019387	-0.116445	-0.342342	0.000000	0.000000	3.000000	22.000000	0.000000
1707.058952	0.010928	0.578367	0.017826	79.834221	68.458656	114.356926	4.929080	0.000000	0.839151	0.000000	0.000000	0.000000	0.019903	-0.125721	-0.314250	0.000000	0.000000	3.000000	22.000000	0.000000
1707.062285	0.010928	0.578367	0.017826	79.834221	68.458656	114.356926	4.929080	0.000000	0.839151	0.000000	0.000000	0.000000	0.019903	-0.125721	-0.314250	0.000000	0.000000	3.000000	22.000000	0.000000
1707.065619	0.010928	0.578367	0.017826	79.834221	68.458656	114.356926	4.929080	0.000000	0.839151	0.000000	0.000000	0.000000	0.019903	-0.125721	-0.314250	0.000000	0.000000	3.000000	22.000000	0.000000
1707.068952	0.011042	0.577935	0.016889	79.799034	67.303085	113.223587	4.936663	0.000000	0.793322	0.000000	0.000000	0.000000	0.034059	-0.129453	-0.281296	0.000000	0.000000	3.000000	22.000000	0.000000
1707.072285	0.011042	0.577935	0.016889	79.799034	67.303085	113.223587	4.936663	0.000000	0.793322	0.000000	0.000000	0.000000	0.034059	-0.129453	-0.281296	0.000000	0.000000	3.000000	22.000000	0.000000
1707.075619	0.011042	0.577935	0.016889	79.799034	67.303085	113.223587	4.936663	0.000000	0.793322	0.000000	0.000000	0.000000	0.034059	-0.129453	-0.281296	0.000000	0.000000	3.000000	22.000000	0.000000
1707.078952	0.011042	0.577935	0.016889	79.781998	66.590729	112.524292	4.943155	0.000000	0.751813	0.000000	0.000000	0.000000	0.034059	-0.129453	-0.281296	0.000000	0.000000	3.000000	22.000000	0.000000
1707.082285	0.011112	0.577499	0.016039	79.781998	66.590729	112.524292	4.943155	0.000000	0.751813	0.000000	0.000000	0.000000	0.021038	-0.130802	-0.254786	0.000000	0.000000	3.000000	22.000000	0.000000
1707.085619	0.011112	0.577499	0.016039	79.781998	66.590729	112.524292	4.943155	0.000000	0.751813	0.000000	0.000000	0.000000	0.021038	-0.130802	-0.254786	0.000000	0.000000	3.000000	22.000000	0.000000
1707.088952	0.011139	0.577085	0.015272	79.786140	66.356651	112.302673	4.943155	0.000000	0.751813	0.000000	0.000000	0.000000	0.008060	-0.124383	-0.230191	0.000000	0.000000	3.000000	22.000000	0.000000
1707.092285	0.011139	0.577085	0.015272	79.786140	66.356651	112.302673	4.943155	0.000000	0.751813	0.000000	0.000000	0.000000	0.008060	-0.124383	-0.230191	0.000000	0.000000	3.000000	22.000000	0.000000
1707.095619	0.011139	0.577085	0.015272	79.786140	66.356651	112.302673	4.943155	0.000000	0.751813	0.000000	0.000000	0.000000	0.008060	-0.124383	-0.230191	0.000000	0.000000	3.000000	22.000000	0.000000
1707.098952	0.011139	0.577085	0.015272	79.807693	66.499023	112.458542	4.953452	0.000000	0.680670	0.000000	0.000000	0.000000	0.008060	-0.124383	-0.230191	0.000000	0.000000	3.000000	22.000000	0.000000
1707.102285	0.011101	0.576684	0.014611	79.807693	66.499023	112.458542	4.953452	0.000000	0.680670	0.000000	0.000000	0.000000	-0.011396	-0.120319	-0.198250	0.000000	0.000000	3.000000	22.000000	0.000000
1707.105619	0.011101	0.576684	0.014611	79.807693	66.499023	112.458542	4.953452	0.000000	0.680670	0.000000	0.000000	0.000000	-0.011396	-0.120319	-0.198250	0.000000	0.000000	3.000000	22.000000	0.000000
1707.108952	0.010998	0.576322	0.014050	79.837280	66.830368	112.807449	4.953452	0.000000	0.680670	0.000000	0.000000	0.000000	-0.030816	-0.108503	-0.168209	0.000000	0.000000	3.000000	22.000000	0.000000
1707.112285	0.010998	0.576322	0.014050	79.837280	66.830368	112.807449	4.953452	0.000000	0.680670	0.000000	0.000000	0.000000	-0.030816	-0.108503	-0.168209	0.000000	0.000000	3.000000	22.000000	0.000000
1707.115619	0.010998	0.576322	0.014050	79.837280	66.830368	112.807449	4.953452	0.000000	0.680670	0.000000	0.000000	0.000000	-0.030816	-0.108503	-0.168209	0.000000	0.000000	3.000000	22.000000	0.000000
1707.118952	0.010998	0.576322	0.014050	79.864380	67.148651	113.147354	4.960417	0.000000	0.627902	0.000000	0.000000	0.000000	-0.030816	-0.108503	-0.168209	0.000000	0.000000	3.000000	22.000000	0.000000
1707.122285	0.010831	0.575974	0.013597	79.864380	67.148651	113.147354	4.960417	0.000000	0.627902	0.000000	0.000000	0.000000	-0.050135	-0.104479	-0.136167	0.000000	0.000000	3.000000	22.000000	0.000000
1707.125619	0.010831	0.575974	0.013597	79.864380	67.148651	113.147354	4.960417	0.000000	0.627902	0.000000	0.000000	0.000000	-0.050135	-0.104479	-0.136167	0.000000	0.000000	3.000000	22.000000	0.000000
1707.128952	0.010645	0.575657	0.013266	79.888588	67.431099	113.456375	4.960417	0.000000	0.627902	0.000000	0.000000	0.000000	-0.055909	-0.095066	-0.099220	0.000000	0.000000	3.000000	22.000000	0.000000
1707.132285	0.010645	0.575657	0.013266	79.888588	67.431099	113.456375	4.960417	0.000000	0.627902	0.000000	0.000000	0.000000	-0.055909	-0.095066	-0.099220	0.000000	0.000000	3.000000	22.000000	0.000000
1707.135619	0.010645	0.575657	0.013266	79.888588	67.431099	113.456375	4.960417	0.000000	0.627902	0.000000	0.000000	0.000000	-0.055909	-0.095066	-0.099220	0.000000	0.000000	3.000000	22.000000	0.000000
1707.138952	0.010645	0.575657	0.013266	79.908737	67.663971	113.717789	4.964446	0.000000	0.595215	0.000000	0.000000	0.000000	-0.055909	-0.095066	-0.099220	0.000000	0.000000	3.000000	22.000000	0.000000
1707.142285	0.010460	0.575361	0.013017	79.908737	67.663971	113.717789	4.964446	0.000000	0.595215	0.000000	0.000000	0.000000	-0.055287	-0.088778	-0.074698	0.000000	0.000000	3.000000	22.000000	0.000000
1707.145619	0.010460	0.575361	0.013017	79.908737	67.663971	113.717789	4.964446	0.000000	0.595215	0.000000	0.000000	0.000000	-0.055287	-0.088778	-0.074698	0.000000	0.000000	3.000000	22.000000	0.000000
1707.148952	0.010460	0.575361	0.013017	79.926201	67.868225	113.947342	4.964446	0.000000	0.595215	0.000000	0.000000	0.000000	-0.055287	-0.088778	-0.074698	0.000000	0.000000	3.000000	22.000000	0.000000
1707.152285	0.010460	0.575361	0.013017	79.926201	67.868225	113.947342	4.964446	0.000000	0.595215	0.000000	0.000000	0.000000	-0.055287	-0.088778	-0.074698	0.000000	0.000000	3.000000	22.000000	0.000000
1707.155619	0.010255	0.575101	0.012803	79.926201	67.868225	113.947342	4.964446	0.000000	0.595215	0.000000	0.000000	0.000000	-0.061698	-0.077909	-0.064256	0.000000	0.000000	3.000000	22.000000	0.000000
1707.158952	0.010095	0.574852	0.012628	79.942299	68.059746	114.161194	4.965641	0.000000	0.585158	0.000000	0.000000	0.000000	-0.047998	-0.074761	-0.052301	0.000000	0.000000	3.000000	22.000000	0.000000
1707.162285	0.010095	0.574852	0.012628	79.942299	68.059746	114.161194	4.965641	0.000000	0.585158	0.000000	0.000000	0.000000	-0.047998	-0.074761	-0.052301	0.000000	0.000000	3.000000	22.000000	0.000000
1707.165619	0.010095	0.574852	0.012628	79.942299	68.059746	114.161194	4.965641	0.000000	0.585158	0.000000	0.000000	0.000000	-0.047998	-0.074761	-0.052301	0.000000	0.000000	3.000000	22.000000	0.000000
1707.168952	0.010095	0.574852	0.012628	79.960968	68.260757	114.388557	4.967429	0.000000	0.569783	0.000000	0.000000	0.000000	-0.047998	-0.074761	-0.052301	0.000000	0.000000	3.000000	22.000000	0.000000
1707.172285	0.009889	0.574600	0.012390	79.960968	68.260757	114.388557	4.967429	0.000000	0.569783	0.000000	0.000000	0.000000	-0.061751	-0.075494	-0.071544	0.000000	0.000000	3.000000	22.000000	0.000000
1707.175619	0.009889	0.574600	0.012390	79.960968	68.260757	114.388557	4.967429	0.000000	0.569783	0.000000	0.000000	0.000000	-0.061751	-0.075494	-0.071544	0.000000	0.000000	3.000000	22.000000	0.000000
1707.178952	0.009889	0.574600	0.012390	79.980736	68.476173	114.633308	4.967429	0.000000	0.569783	0.000000	0.000000	0.000000	-0.061751	-0.075494	-0.071544	0.000000	0.000000	3.000000	22.000000	0.000000
1707.182285	0.009889	0.574600	0.012390	79.980736	68.476173	114.633308	4.967429	0.000000	0.569783	0.000000	0.000000	0.000000	-0.061751	-0.075494	-0.071544	0.000000	0.000000	3.000000	22.000000	0.000000
1707.185619	0.009638	0.574331	0.012135	79.980736	68.476173	114.633308	4.967429	0.000000	0.569783	0.000000	0.000000	0.000000	-0.075165	-0.080839	-0.076561	0.000000	0.000000	3.000000	22.000000	0.000000
1707.188952	0.009297	0.574049	0.011775	80.001526	68.695442	114.895752	4.968519	0.000000	0.560193	0.000000	0.000000	0.000000	-0.102437	-0.084592	-0.107946	0.000000	0.000000	3.000000	22.000000	0.000000
1707.192285	0.009297	0.574049	0.011775	80.001526	68.695442	114.895752	4.968519	0.000000	0.560193	0.000000	0.000000	0.000000	-0.102437	-0.084592	-0.107946	0.000000	0.000000	3.000000	22.000000	0.000000
1707.195619	0.009297	0.574049	0.011775	80.001526	68.695442	114.895752	4.968519	0.000000	0.560193	0.000000	0.000000	0.000000	-0.102437	-0.084592	-0.107946	0.000000	0.000000	3.000000	22.000000	0.000000
1707.198952	0.009297	0.574049	0.011775	80.025238	68.964600	115.229813	4.971235	0.000000	0.535561	0.000000	0.000000	0.000000	-0.102437	-0.084592	-0.107946	0.000000	0.000000	3.000000	22.000000	0.000000
1707.202285	0.008799	0.573713	0.011365	80.025238	68.964600	115.229813	4.971235	0.000000	0.535561	0.000000	0.000000	0.000000	-0.149291	-0.100649	-0.122878	0.000000	0.000000	3.000000	22.000000	0.000000
1707.205619	0.008799	0.573713	0.011365	80.025238	68.964600	115.229813	4.971235	0.000000	0.535561	0.000000	0.000000	0.000000	-0.149291	-0.100649	-0.122878	0.000000	0.000000	3.000000	22.000000	0.000000
1707.208952	0.008212	0.573350	0.010898	80.049835	69.243729	115.582237	4.971235	0.000000	0.535561	0.000000	0.000000	0.000000	-0.176010	-0.108979	-0.140265	0.000000	0.000000	3.000000	22.000000	0.000000
1707.212285	0.008212	0.573350	0.010898	80.049835	69.243729	115.582237	4.971235	0.000000	0.535561	0.000000	0.000000	0.000000	-0.176010	-0.108979	-0.140265	0.000000	0.000000	3.000000	22.000000	0.000000
1707.215619	0.008212	0.573350	0.010898	80.049835	69.243729	115.582237	4.971235	0.000000	0.535561	0.000000	0.000000	0.000000	-0.176010	-0.108979	-0.140265	0.000000	0.000000	3.000000	22.000000	0.000000
1707.218952	0.008212	0.573350	0.010898	80.076309	69.552437	115.962227	4.974837	0.000000	0.500995	0.000000	0.000000	0.000000	-0.176010	-0.108979	-0.140265	0.000000	0.000000	3.000000	22.000000	0.000000
1707.222285	0.007605	0.572987	0.010429	80.076309	69.552437	115.962227	4.974837	0.000000	0.500995	0.000000	0.000000	0.000000	-0.182321	-0.108829	-0.140520	0.000000	0.000000	3.000000	22.000000	0.000000
1707.225619	0.007605	0.572987	0.010429	80.076309	69.552437	115.962227	4.974837	0.000000	0.500995	0.000000	0.000000	0.000000	-0.182321	-0.108829	-0.140520	0.000000	0.000000	3.000000	22.000000	0.000000
1707.228952	0.006999	0.572635	0.010001	80.098534	69.831467	116.313713	4.974837	0.000000	0.500995	0.000000	0.000000	0.000000	-0.181774	-0.105673	-0.128531	0.000000	0.000000	3.000000	22.000000	0.000000
1707.232285	0.006999	0.572635	0.010001	80.098534	69.831467	116.313713	4.974837	0.000000	0.500995	0.000000	0.000000	0.000000	-0.181774	-0.105673	-0.128531	0.000000	0.000000	3.000000	22.000000	0.000000
1707.235619	0.006999	0.572635	0.010001	80.098534	69.831467	116.313713	4.974837	0.000000	0.500995	0.000000	0.000000	0.000000	-0.181774	-0.105673	-0.128531	0.000000	0.000000	3.000000	22.000000	0.000000
1707.238952	0.006999	0.572635	0.010001	80.121956	70.113098	116.663391	4.978302	0.000000	0.465304	0.000000	0.000000	0.000000	-0.181774	-0.105673	-0.128531	0.000000	0.000000	3.000000	22.000000	0.000000
1707.242285	0.006438	0.572291	0.009547	80.121956	70.113098	116.663391	4.978302	0.000000	0.465304	0.000000	0.000000	0.000000	-0.168247	-0.103229	-0.136210	0.000000	0.000000	3.000000	22.000000	0.000000
1707.245619	0.006438	0.572291	0.009547	80.121956	70.113098	116.663391	4.978302	0.000000	0.465304	0.000000	0.000000	0.000000	-0.168247	-0.103229	-0.136210	0.000000	0.000000	3.000000	22.000000	0.000000
1707.248952	0.005901	0.571958	0.009133	80.143875	70.384911	117.005539	4.978302	0.000000	0.465304	0.000000	0.000000	0.000000	-0.161125	-0.100067	-0.124245	0.000000	0.000000	3.000000	22.000000	0.000000
1707.252285	0.005901	0.571958	0.009133	80.143875	70.384911	117.005539	4.978302	0.000000	0.465304	0.000000	0.000000	0.000000	-0.161125	-0.100067	-0.124245	0.000000	0.000000	3.000000	22.000000	0.000000
1707.255619	0.005901	0.571958	0.009133	80.143875	70.384911	117.005539	4.978302	0.000000	0.465304	0.000000	0.000000	0.000000	-0.161125	-0.100067	-0.124245	0.000000	0.000000	3.000000	22.000000	0.000000
1707.258952	0.005901	0.571958	0.009133	80.165443	70.660927	117.349182	4.981511	0.000000	0.429592	0.000000	0.000000	0.000000	-0.161125	-0.100067	-0.124245	0.000000	0.000000	3.000000	22.000000	0.000000
1707.262285	0.005387	0.571617	0.008741	80.165443	70.660927	117.349182	4.981511	0.000000	0.429592	0.000000	0.000000	0.000000	-0.154123	-0.102249	-0.117492	0.000000	0.000000	3.000000	22.000000	0.000000
1707.265619	0.005387	0.571617	0.008741	80.165443	70.660927	117.349182	4.981511	0.000000	0.429592	0.000000	0.000000	0.000000	-0.154123	-0.102249	-0.117492	0.000000	0.000000	3.000000	22.000000	0.000000
1707.268952	0.004830	0.571266	0.008308	80.189308	70.951202	117.700378	4.981511	0.000000	0.429592	0.000000	0.000000	0.000000	-0.167254	-0.105179	-0.130036	0.000000	0.000000	3.000000	22.000000	0.000000
1707.272285	0.004830	0.571266	0.008308	80.189308	70.951202	117.700378	4.981511	0.000000	0.429592	0.000000	0.000000	0.000000	-0.167254	-0.105179	-0.130036	0.000000	0.000000	3.000000	22.000000	0.000000
1707.275619	0.004830	0.571266	0.008308	80.189308	70.951202	117.700378	4.981511	0.000000	0.429592	0.000000	0.000000	0.000000	-0.167254	-0.105179	-0.130036	0.000000	0.000000	3.000000	22.000000	0.000000
1707.278952	0.004830	0.571266	0.008308	80.212265	71.256424	118.081886	4.984373	0.000000	0.395000	0.000000	0.000000	0.000000	-0.167254	-0.105179	-0.130036	0.000000	0.000000	3.000000	22.000000	0.000000
1707.282285	0.004251	0.570898	0.007856	80.212265	71.256424	118.081886	4.984373	0.000000	0.395000	0.000000	0.000000	0.000000	-0.173615	-0.110395	-0.135574	0.000000	0.000000	3.000000	22.000000	0.000000
1707.285619	0.004251	0.570898	0.007856	80.212265	71.256424	118.081886	4.984373	0.000000	0.395000	0.000000	0.000000	0.000000	-0.173615	-0.110395	-0.135574	0.000000	0.000000	3.000000	22.000000	0.000000
1707.288952	0.003563	0.570503	0.007344	80.235794	71.567009	118.482597	4.984373	0.000000	0.395000	0.000000	0.000000	0.000000	-0.206497	-0.118574	-0.153360	0.000000	0.000000	3.000000	22.000000	0.000000
1707.292285	0.003563	0.570503	0.007344	80.235794	71.567009	118.482597	4.984373	0.000000	0.395000	0.000000	0.000000	0.000000	-0.206497	-0.118574	-0.153360	0.000000	0.000000	3.000000	22.000000	0.000000
1707.295619	0.003563	0.570503	0.007344	80.235794	71.567009	118.482597	4.984373	0.000000	0.395000	0.000000	0.000000	0.000000	-0.206497	-0.118574	-0.153360	0.000000	0.000000	3.000000	22.000000	0.000000
1707.298952	0.003563	0.570503	0.007344	80.260834	71.911324	118.912300	4.987474	0.000000	0.353699	0.000000	0.000000	0.000000	-0.206497	-0.118574	-0.153360	0.000000	0.000000	3.000000	22.000000	0.000000
1707.302285	0.002854	0.570116	0.006808	80.260834	71.911324	118.912300	4.987474	0.000000	0.353699	0.000000	0.000000	0.000000	-0.212696	-0.116146	-0.160928	0.000000	0.000000	3.000000	22.000000	0.000000
1707.305619	0.002854	0.570116	0.006808	80.260834	71.911324	118.912300	4.987474	0.000000	0.353699	0.000000	0.000000	0.000000	-0.212696	-0.116146	-0.160928	0.000000	0.000000	3.000000	22.000000	0.000000
1707.308952	0.002212	0.569727	0.006204	80.282181	72.268715	119.334305	4.987474	0.000000	0.353699	0.000000	0.000000	0.000000	-0.192498	-0.116718	-0.181076	0.000000	0.000000	3.000000	22.000000	0.000000
1707.312285	0.002212	0.569727	0.006204	80.282181	72.268715	119.334305	4.987474	0.000000	0.353699	0.000000	0.000000	0.000000	-0.192498	-0.116718	-0.181076	0.000000	0.000000	3.000000	22.000000	0.000000
1707.315619	0.002212	0.569727	0.006204	80.282181	72.268715	119.334305	4.987474	0.000000	0.353699	0.000000	0.000000	0.000000	-0.192498	-0.116718	-0.181076	0.000000	0.000000	3.000000	22.000000	0.000000
1707.318952	0.002212	0.569727	0.006204	80.304543	72.629463	119.739326	4.990814	0.000000	0.302948	0.000000	0.000000	0.000000	-0.192498	-0.116718	-0.181076	0.000000	0.000000	3.000000	22.000000	0.000000
1707.322285	0.001594	0.569353	0.005552	80.304543	72.629463	119.739326	4.990814	0.000000	0.302948	0.000000	0.000000	0.000000	-0.185457	-0.111994	-0.195824	0.000000	0.000000	3.000000	22.000000	0.000000
1707.325619	0.001594	0.569353	0.005552	80.304543	72.629463	119.739326	4.990814	0.000000	0.302948	0.000000	0.000000	0.000000	-0.185457	-0.111994	-0.195824	0.000000	0.000000	3.000000	22.000000	0.000000
1707.328952	0.001043	0.569006	0.004891	80.326996	72.978943	120.061890	4.990814	0.000000	0.302948	0.000000	0.000000	0.000000	-0.165198	-0.104263	-0.198137	0.000000	0.000000	3.000000	22.000000	0.000000
1707.332285	0.001043	0.569006	0.004891	80.326996	72.978943	120.061890	4.990814	0.000000	0.302948	0.000000	0.000000	0.000000	-0.165198	-0.104263	-0.198137	0.000000	0.000000	3.000000	22.000000	0.000000
1707.335619	0.001043	0.569006	0.004891	80.326996	72.978943	120.061890	4.990814	0.000000	0.302948	0.000000	0.000000	0.000000	-0.165198	-0.104263	-0.198137	0.000000	0.000000	3.000000	22.000000	0.000000
1707.338952	0.001043	0.569006	0.004891	80.348869	73.346573	120.266602	4.994152	0.000000	0.241751	0.000000	0.000000	0.000000	-0.165198	-0.104263	-0.198137	0.000000	0.000000	3.000000	22.000000	0.000000
1707.342285	0.000603	0.568682	0.004158	80.348869	73.346573	120.266602	4.994152	0.000000	0.241751	0.000000	0.000000	0.000000	-0.131899	-0.097299	-0.219969	0.000000	0.000000	3.000000	22.000000	0.000000
1707.345619	0.000603	0.568682	0.004158	80.348869	73.346573	120.266602	4.994152	0.000000	0.241751	0.000000	0.000000	0.000000	-0.131899	-0.097299	-0.219969	0.000000	0.000000	3.000000	22.000000	0.000000
1707.348952	0.000165	0.568365	0.003400	80.369690	73.688698	120.270699	4.994152	0.000000	0.241751	0.000000	0.000000	0.000000	-0.131484	-0.094928	-0.227422	0.000000	0.000000	3.000000	22.000000	0.000000
1707.352285	0.000165	0.568365	0.003400	80.369690	73.688698	120.270699	4.994152	0.000000	0.241751	0.000000	0.000000	0.000000	-0.131484	-0.094928	-0.227422	0.000000	0.000000	3.000000	22.000000	0.000000
1707.355619	0.000165	0.568365	0.003400	80.369690	73.688698	120.270699	4.994152	0.000000	0.241751	0.000000	0.000000	0.000000	-0.131484	-0.094928	-0.227422	0.000000	0.000000	3.000000	22.000000	0.000000
1707.358952	0.000165	0.568365	0.003400	80.386856	73.850441	120.051765	4.997122	0.000000	0.169616	0.000000	0.000000	0.000000	-0.131484	-0.094928	-0.227422	0.000000	0.000000	3.000000	22.000000	0.000000
1707.362285	-0.000293	0.568057	0.002617	80.386856	73.850441	120.051765	4.997122	0.000000	0.169616	0.000000	0.000000	0.000000	-0.137596	-0.092555	-0.234884	0.000000	0.000000	3.000000	22.000000	0.000000
1707.365619	-0.000293	0.568057	0.002617	80.386856	73.850441	120.051765	4.997122	0.000000	0.169616	0.000000	0.000000	0.000000	-0.137596	-0.092555	-0.234884	0.000000	0.000000	3.000000	22.000000	0.000000
1707.368952	-0.000794	0.567748	0.001833	80.394691	73.536926	119.486099	4.997122	0.000000	0.169616	0.000000	0.000000	0.000000	-0.150201	-0.092506	-0.235236	0.000000	0.000000	3.000000	22.000000	0.000000
1707.372285	-0.000794	0.567748	0.001833	80.394691	73.536926	119.486099	4.997122	0.000000	0.169616	0.000000	0.000000	0.000000	-0.150201	-0.092506	-0.235236	0.000000	0.000000	3.000000	22.000000	0.000000
1707.375619	-0.000794	0.567748	0.001833	80.394691	73.536926	119.486099	4.997122	0.000000	0.169616	0.000000	0.000000	0.000000	-0.150201	-0.092506	-0.235236	0.000000	0.000000	3.000000	22.000000	0.000000
1707.378952	-0.000794	0.567748	0.001833	80.392822	72.743462	118.713181	4.960292	0.000000	0.091640	0.000000	0.000000	0.000000	-0.150201	-0.092506	-0.235236	0.000000	0.000000	3.000000	22.000000	0.000000
1707.382285	-0.001358	0.567450	0.001089	80.392822	72.743462	118.713181	4.960292	0.000000	0.091640	0.000000	0.000000	0.000000	-0.169302	-0.089398	-0.223164	0.000000	0.000000	3.000000	22.000000	0.000000
1707.385619	-0.001358	0.567450	0.001089	80.392822	72.743462	118.713181	4.960292	0.000000	0.091640	0.000000	0.000000	0.000000	-0.169302	-0.089398	-0.223164	0.000000	0.000000	3.000000	22.000000	0.000000
1707.388952	-0.001986	0.567162	0.000385	80.383438	71.681267	117.739174	4.960292	0.000000	0.091640	0.000000	0.000000	0.000000	-0.188352	-0.086343	-0.211138	0.000000	0.000000	3.000000	22.000000	0.000000
1707.392285	-0.001986	0.567162	0.000385	80.383438	71.681267	117.739174	4.960292	0.000000	0.091640	0.000000	0.000000	0.000000	-0.188352	-0.086343	-0.211138	0.000000	0.000000	3.000000	22.000000	0.000000
1707.395619	-0.001986	0.567162	0.000385	80.383438	71.681267	117.739174	4.960292	0.000000	0.091640	0.000000	0.000000	0.000000	-0.188352	-0.086343	-0.211138	0.000000	0.000000	3.000000	22.000000	0.000000
1707.398952	-0.001986	0.567162	0.000385	80.364914	70.580750	116.716064	4.900683	0.000000	0.019257	0.000000	0.000000	0.000000	-0.188352	-0.086343	-0.211138	0.000000	0.000000	3.000000	22.000000	0.000000
1707.402285	-0.002612	0.566875	-0.000320	80.364914	70.580750	116.716064	4.900683	0.000000	0.019257	0.000000	0.000000	0.000000	-0.187771	-0.086255	-0.211555	0.000000	0.000000	3.000000	22.000000	0.000000
1707.405619	-0.002612	0.566875	-0.000320	80.364914	70.580750	116.716064	4.900683	0.000000	0.019257	0.000000	0.000000	0.000000	-0.187771	-0.086255	-0.211555	0.000000	0.000000	3.000000	22.000000	0.000000
1707.408952	-0.003150	0.566633	-0.000949	80.330612	69.803932	115.902657	4.900683	0.000000	0.019257	0.000000	0.000000	0.000000	-0.161363	-0.072688	-0.188565	0.000000	0.000000	3.000000	22.000000	0.000000
1707.412285	-0.003150	0.566633	-0.000949	80.330612	69.803932	115.902657	4.900683	0.000000	0.019257	0.000000	0.000000	0.000000	-0.161363	-0.072688	-0.188565	0.000000	0.000000	3.000000	22.000000	0.000000
1707.415619	-0.003150	0.566633	-0.000949	80.330612	69.803932	115.902657	4.842494	0.000000	-0.047430	0.000000	0.000000	0.000000	-0.161363	-0.072688	-0.188565	0.000000	0.000000	3.000000	22.000000	0.000000
1707.418952	-0.003729	0.566368	-0.001728	80.269524	69.229958	115.004883	4.842494	0.000000	-0.047430	0.000000	0.000000	0.000000	-0.173527	-0.079413	-0.233680	0.000000	0.000000	3.000000	22.000000	0.000000
1707.422285	-0.003729	0.566368	-0.001728	80.269524	69.229958	115.004883	4.842494	0.000000	-0.047430	0.000000	0.000000	0.000000	-0.173527	-0.079413	-0.233680	0.000000	0.000000	3.000000	22.000000	0.000000
1707.425619	-0.003729	0.566368	-0.001728	80.269524	69.229958	115.004883	4.842494	0.000000	-0.047430	0.000000	0.000000	0.000000	-0.173527	-0.079413	-0.233680	0.000000	0.000000	3.000000	22.000000	0.000000
1707.428952	-0.004327	0.566138	-0.002472	80.175453	69.011925	114.333809	4.813573	0.000000	-0.086376	0.000000	0.000000	0.000000	-0.179505	-0.068922	-0.223392	0.000000	0.000000	3.000000	22.000000	0.000000
1707.432285	-0.004327	0.566138	-0.002472	80.175453	69.011925	114.333809	4.813573	0.000000	-0.086376	0.000000	0.000000	0.000000	-0.179505	-0.068922	-0.223392	0.000000	0.000000	3.000000	22.000000	0.000000
1707.435619	-0.004327	0.566138	-0.002472	80.175453	69.011925	114.333809	4.783655	0.000000	-0.123608	0.000000	0.000000	0.000000	-0.179505	-0.068922	-0.223392	0.000000	0.000000	3.000000	22.000000	0.000000
1707.438952	-0.005009	0.565923	-0.003267	80.053940	69.121742	114.356926	4.783655	0.000000	-0.123608	0.000000	0.000000	0.000000	-0.204614	-0.064460	-0.238368	0.000000	0.000000	3.000000	22.000000	0.000000
1707.442285	-0.005009	0.565923	-0.003267	80.053940	69.121742	114.356926	4.783655	0.000000	-0.123608	0.000000	0.000000	0.000000	-0.204614	-0.064460	-0.238368	0.000000	0.000000	3.000000	22.000000	0.000000
1707.445619	-0.005009	0.565923	-0.003267	80.053940	69.121742	114.356926	4.749553	0.000000	-0.163336	0.000000	0.000000	0.000000	-0.204614	-0.064460	-0.238368	0.000000	0.000000	3.000000	22.000000	0.000000
1707.448952	-0.005753	0.565708	-0.004064	79.934875	69.404816	114.870766	4.749553	0.000000	-0.163336	0.000000	0.000000	0.000000	-0.223250	-0.064488	-0.239072	0.000000	0.000000	3.000000	22.000000	0.000000
1707.452285	-0.005753	0.565708	-0.004064	79.934875	69.404816	114.870766	4.749553	0.000000	-0.163336	0.000000	0.000000	0.000000	-0.223250	-0.064488	-0.239072	0.000000	0.000000	3.000000	22.000000	0.000000
1707.455619	-0.005753	0.565708	-0.004064	79.934875	69.404816	114.870766	4.749553	0.000000	-0.163336	0.000000	0.000000	0.000000	-0.223250	-0.064488	-0.239072	0.000000	0.000000	3.000000	22.000000	0.000000
1707.458952	-0.006494	0.565526	-0.004892	79.821564	69.637871	115.312927	4.712345	0.000000	-0.203182	0.000000	0.000000	0.000000	-0.222330	-0.054866	-0.248527	0.000000	0.000000	3.000000	22.000000	0.000000
1707.462285	-0.006494	0.565526	-0.004892	79.821564	69.637871	115.312927	4.712345	0.000000	-0.203182	0.000000	0.000000	0.000000	-0.222330	-0.054866	-0.248527	0.000000	0.000000	3.000000	22.000000	0.000000
1707.465619	-0.006494	0.565526	-0.004892	79.821564	69.637871	115.312927	4.712345	0.000000	-0.203182	0.000000	0.000000	0.000000	-0.222330	-0.054866	-0.248527	0.000000	0.000000	3.000000	22.000000	0.000000
1707.468952	-0.007254	0.565335	-0.005699	79.710632	69.725525	115.344574	4.675290	0.000000	-0.244603	0.000000	0.000000	0.000000	-0.228051	-0.057116	-0.241980	0.000000	0.000000	3.000000	22.000000	0.000000
1707.472285	-0.007254	0.565335	-0.005699	79.710632	69.725525	115.344574	4.675290	0.000000	-0.244603	0.000000	0.000000	0.000000	-0.228051	-0.057116	-0.241980	0.000000	0.000000	3.000000	22.000000	0.000000
1707.475619	-0.007254	0.565335	-0.005699	79.710632	69.725525	115.344574	4.675290	0.000000	-0.244603	0.000000	0.000000	0.000000	-0.228051	-0.057116	-0.241980	0.000000	0.000000	3.000000	22.000000	0.000000
1707.478952	-0.007991	0.565179	-0.006471	79.584030	69.555443	114.760826	4.637281	0.000000	-0.284933	0.000000	0.000000	0.000000	-0.221000	-0.046750	-0.231603	0.000000	0.000000	3.000000	22.000000	0.000000
1707.482285	-0.007991	0.565179	-0.006471	79.584030	69.555443	114.760826	4.637281	0.000000	-0.284933	0.000000	0.000000	0.000000	-0.221000	-0.046750	-0.231603	0.000000	0.000000	3.000000	22.000000	0.000000
1707.485619	-0.007991	0.565179	-0.006471	79.584030	69.555443	114.760826	4.637281	0.000000	-0.284933	0.000000	0.000000	0.000000	-0.221000	-0.046750	-0.231603	0.000000	0.000000	3.000000	22.000000	0.000000
1707.488952	-0.008705	0.565009	-0.007196	79.443710	69.204300	114.041740	4.600448	0.000000	-0.323533	0.000000	0.000000	0.000000	-0.214103	-0.051168	-0.217630	0.000000	0.000000	3.000000	22.000000	0.000000
1707.492285	-0.008705	0.565009	-0.007196	79.443710	69.204300	114.041740	4.600448	0.000000	-0.323533	0.000000	0.000000	0.000000	-0.214103	-0.051168	-0.217630	0.000000	0.000000	3.000000	22.000000	0.000000
1707.495619	-0.008705	0.565009	-0.007196	79.443710	69.204300	114.041740	4.600448	0.000000	-0.323533	0.000000	0.000000	0.000000	-0.214103	-0.051168	-0.217630	0.000000	0.000000	3.000000	22.000000	0.000000
1707.498952	-0.009502	0.564824	-0.007877	79.288284	68.738007	113.668121	4.564764	0.000000	-0.359805	0.000000	0.000000	0.000000	-0.239300	-0.055545	-0.204286	0.000000	0.000000	3.000000	22.000000	0.000000
1707.502285	-0.009502	0.564824	-0.007877	79.288284	68.738007	113.668121	4.564764	0.000000	-0.359805	0.000000	0.000000	0.000000	-0.239300	-0.055545	-0.204286	0.000000	0.000000	3.000000	22.000000	0.000000
1707.505619	-0.009502	0.564824	-0.007877	79.288284	68.738007	113.668121	4.564764	0.000000	-0.359805	0.000000	0.000000	0.000000	-0.239300	-0.055545	-0.204286	0.000000	0.000000	3.000000	22.000000	0.000000
1707.508952	-0.010319	0.564656	-0.008542	79.131950	68.336220	113.510956	4.524881	0.000000	-0.393853	0.000000	0.000000	0.000000	-0.245083	-0.050378	-0.199556	0.000000	0.000000	3.000000	22.000000	0.000000
1707.512285	-0.010319	0.564656	-0.008542	79.131950	68.336220	113.510956	4.524881	0.000000	-0.393853	0.000000	0.000000	0.000000	-0.245083	-0.050378	-0.199556	0.000000	0.000000	3.000000	22.000000	0.000000
1707.515619	-0.010319	0.564656	-0.008542	78.990997	68.022675	113.142479	4.484034	0.000000	-0.427112	0.000000	0.000000	0.000000	-0.245083	-0.050378	-0.199556	0.000000	0.000000	3.000000	22.000000	0.000000
1707.518952	-0.011155	0.564439	-0.009198	78.990997	68.022675	113.142479	4.484034	0.000000	-0.427112	0.000000	0.000000	0.000000	-0.250818	-0.065082	-0.196744	0.000000	0.000000	3.000000	22.000000	0.000000
1707.522285	-0.011155	0.564439	-0.009198	78.990997	68.022675	113.142479	4.484034	0.000000	-0.427112	0.000000	0.000000	0.000000	-0.250818	-0.065082	-0.196744	0.000000	0.000000	3.000000	22.000000	0.000000
1707.525619	-0.011155	0.564439	-0.009198	78.990997	68.022675	113.142479	4.484034	0.000000	-0.427112	0.000000	0.000000	0.000000	-0.250818	-0.065082	-0.196744	0.000000	0.000000	3.000000	22.000000	0.000000
1707.528952	-0.012030	0.564212	-0.009899	78.854736	67.857872	112.463280	4.442231	0.000000	-0.459903	0.000000	0.000000	0.000000	-0.262482	-0.068036	-0.210255	0.000000	0.000000	3.000000	22.000000	0.000000
1707.532285	-0.012030	0.564212	-0.009899	78.854736	67.857872	112.463280	4.442231	0.000000	-0.459903	0.000000	0.000000	0.000000	-0.262482	-0.068036	-0.210255	0.000000	0.000000	3.000000	22.000000	0.000000
1707.535619	-0.012030	0.564212	-0.009899	78.854736	67.857872	112.463280	4.398484	0.000000	-0.494945	0.000000	0.000000	0.000000	-0.262482	-0.068036	-0.210255	0.000000	0.000000	3.000000	22.000000	0.000000
1707.538952	-0.012967	0.563971	-0.010556	78.685410	67.787079	112.163452	4.398484	0.000000	-0.494945	0.000000	0.000000	0.000000	-0.281149	-0.072342	-0.197097	0.000000	0.000000	3.000000	22.000000	0.000000
1707.542285	-0.012967	0.563971	-0.010556	78.685410	67.787079	112.163452	4.398484	0.000000	-0.494945	0.000000	0.000000	0.000000	-0.281149	-0.072342	-0.197097	0.000000	0.000000	3.000000	22.000000	0.000000
1707.545619	-0.012967	0.563971	-0.010556	78.685410	67.787079	112.163452	4.398484	0.000000	-0.494945	0.000000	0.000000	0.000000	-0.281149	-0.072342	-0.197097	0.000000	0.000000	3.000000	22.000000	0.000000
1707.548952	-0.013945	0.563771	-0.011204	78.467941	67.902939	112.644936	4.351625	0.000000	-0.527795	0.000000	0.000000	0.000000	-0.293137	-0.059796	-0.194517	0.000000	0.000000	3.000000	22.000000	0.000000
1707.552285	-0.013945	0.563771	-0.011204	78.467941	67.902939	112.644936	4.351625	0.000000	-0.527795	0.000000	0.000000	0.000000	-0.293137	-0.059796	-0.194517	0.000000	0.000000	3.000000	22.000000	0.000000
1707.555619	-0.013945	0.563771	-0.011204	78.467941	67.902939	112.644936	4.351625	0.000000	-0.527795	0.000000	0.000000	0.000000	-0.293137	-0.059796	-0.194517	0.000000	0.000000	3.000000	22.000000	0.000000
1707.558952	-0.014898	0.563572	-0.011854	78.230278	68.161507	113.304749	4.302769	0.000000	-0.560214	0.000000	0.000000	0.000000	-0.285944	-0.059785	-0.195047	0.000000	0.000000	3.000000	22.000000	0.000000
1707.562285	-0.014898	0.563572	-0.011854	78.230278	68.161507	113.304749	4.302769	0.000000	-0.560214	0.000000	0.000000	0.000000	-0.285944	-0.059785	-0.195047	0.000000	0.000000	3.000000	22.000000	0.000000
1707.565619	-0.014898	0.563572	-0.011854	78.230278	68.161507	113.304749	4.302769	0.000000	-0.560214	0.000000	0.000000	0.000000	-0.285944	-0.059785	-0.195047	0.000000	0.000000	3.000000	22.000000	0.000000
1707.568952	-0.015828	0.563390	-0.012488	77.996689	68.412277	113.866455	4.255112	0.000000	-0.592722	0.000000	0.000000	0.000000	-0.278969	-0.054627	-0.190094	0.000000	0.000000	3.000000	22.000000	0.000000
1707.572285	-0.015828	0.563390	-0.012488	77.996689	68.412277	113.866455	4.255112	0.000000	-0.592722	0.000000	0.000000	0.000000	-0.278969	-0.054627	-0.190094	0.000000	0.000000	3.000000	22.000000	0.000000
1707.575619	-0.015828	0.563390	-0.012488	77.996689	68.412277	113.866455	4.255112	0.000000	-0.592722	0.000000	0.000000	0.000000	-0.278969	-0.054627	-0.190094	0.000000	0.000000	3.000000	22.000000	0.000000
1707.578952	-0.016650	0.563225	-0.013102	77.776016	68.644234	114.050812	4.208617	0.000000	-0.624404	0.000000	0.000000	0.000000	-0.246758	-0.049475	-0.184137	0.000000	0.000000	3.000000	22.000000	0.000000
1707.582285	-0.016650	0.563225	-0.013102	77.776016	68.644234	114.050812	4.208617	0.000000	-0.624404	0.000000	0.000000	0.000000	-0.246758	-0.049475	-0.184137	0.000000	0.000000	3.000000	22.000000	0.000000
1707.585619	-0.016650	0.563225	-0.013102	77.776016	68.644234	114.050812	4.208617	0.000000	-0.624404	0.000000	0.000000	0.000000	-0.246758	-0.049475	-0.184137	0.000000	0.000000	3.000000	22.000000	0.000000
1707.588952	-0.016650	0.563225	-0.013102	77.581871	68.860313	113.735924	4.167491	0.000000	-0.655094	0.000000	0.000000	0.000000	-0.246758	-0.049475	-0.184137	0.000000	0.000000	3.000000	22.000000	0.000000
1707.592285	-0.017386	0.563019	-0.013727	77.581871	68.860313	113.735924	4.167491	0.000000	-0.655094	0.000000	0.000000	0.000000	-0.220664	-0.061868	-0.187395	0.000000	0.000000	3.000000	22.000000	0.000000
1707.595619	-0.017386	0.563019	-0.013727	77.581871	68.860313	113.735924	4.167491	0.000000	-0.655094	0.000000	0.000000	0.000000	-0.220664	-0.061868	-0.187395	0.000000	0.000000	3.000000	22.000000	0.000000
1707.598952	-0.018118	0.562820	-0.014377	77.415428	69.065247	113.706230	4.167491	0.000000	-0.655094	0.000000	0.000000	0.000000	-0.219741	-0.059709	-0.195037	0.000000	0.000000	3.000000	22.000000	0.000000
1707.602285	-0.018118	0.562820	-0.014377	77.415428	69.065247	113.706230	4.167491	0.000000	-0.655094	0.000000	0.000000	0.000000	-0.219741	-0.059709	-0.195037	0.000000	0.000000	3.000000	22.000000	0.000000
1707.605619	-0.018118	0.562820	-0.014377	77.415428	69.065247	113.706230	4.167491	0.000000	-0.655094	0.000000	0.000000	0.000000	-0.219741	-0.059709	-0.195037	0.000000	0.000000	3.000000	22.000000	0.000000
1707.608952	-0.018804	0.562594	-0.015087	77.309250	69.270401	114.082909	4.094090	0.000000	-0.718832	0.000000	0.000000	0.000000	-0.205722	-0.067862	-0.213053	0.000000	0.000000	3.000000	22.000000	0.000000
1707.612285	-0.018804	0.562594	-0.015087	77.309250	69.270401	114.082909	4.094090	0.000000	-0.718832	0.000000	0.000000	0.000000	-0.205722	-0.067862	-0.213053	0.000000	0.000000	3.000000	22.000000	0.000000
1707.615619	-0.018804	0.562594	-0.015087	77.269035	69.456245	114.403419	4.059803	0.000000	-0.754341	0.000000	0.000000	0.000000	-0.205722	-0.067862	-0.213053	0.000000	0.000000	3.000000	22.000000	0.000000
1707.618952	-0.018804	0.562594	-0.015087	77.269035	69.456245	114.403419	4.059803	0.000000	-0.754341	0.000000	0.000000	0.000000	-0.205722	-0.067862	-0.213053	0.000000	0.000000	3.000000	22.000000	0.000000
1707.622285	-0.019401	0.562382	-0.015843	77.269035	69.456245	114.403419	4.059803	0.000000	-0.754341	0.000000	0.000000	0.000000	-0.179267	-0.063577	-0.226750	0.000000	0.000000	3.000000	22.000000	0.000000
1707.625619	-0.019401	0.562382	-0.015843	77.269035	69.456245	114.403419	4.059803	0.000000	-0.754341	0.000000	0.000000	0.000000	-0.179267	-0.063577	-0.226750	0.000000	0.000000	3.000000	22.000000	0.000000
1707.628952	-0.019890	0.562160	-0.016637	77.288284	69.649422	114.562263	4.059803	0.000000	-0.754341	0.000000	0.000000	0.000000	-0.146684	-0.066604	-0.238350	0.000000	0.000000	3.000000	22.000000	0.000000
1707.632285	-0.019890	0.562160	-0.016637	77.288284	69.649422	114.562263	4.059803	0.000000	-0.754341	0.000000	0.000000	0.000000	-0.146684	-0.066604	-0.238350	0.000000	0.000000	3.000000	22.000000	0.000000
1707.635619	-0.019890	0.562160	-0.016637	77.288284	69.649422	114.562263	4.059803	0.000000	-0.754341	0.000000	0.000000	0.000000	-0.146684	-0.066604	-0.238350	0.000000	0.000000	3.000000	22.000000	0.000000
1707.638952	-0.019890	0.562160	-0.016637	77.306297	69.843758	114.572716	4.005478	0.000000	-0.831858	0.000000	0.000000	0.000000	-0.146684	-0.066604	-0.238350	0.000000	0.000000	3.000000	22.000000	0.000000
1707.642285	-0.020295	0.561955	-0.017411	77.306297	69.843758	114.572716	4.005478	0.000000	-0.831858	0.000000	0.000000	0.000000	-0.121321	-0.061464	-0.232027	0.000000	0.000000	3.000000	22.000000	0.000000
1707.645619	-0.020295	0.561955	-0.017411	77.306297	69.843758	114.572716	4.005478	0.000000	-0.831858	0.000000	0.000000	0.000000	-0.121321	-0.061464	-0.232027	0.000000	0.000000	3.000000	22.000000	0.000000
1707.648952	-0.020635	0.561774	-0.018188	77.323135	70.033653	114.554276	4.005478	0.000000	-0.831858	0.000000	0.000000	0.000000	-0.102022	-0.054296	-0.233101	0.000000	0.000000	3.000000	22.000000	0.000000
1707.652285	-0.020635	0.561774	-0.018188	77.323135	70.033653	114.554276	4.005478	0.000000	-0.831858	0.000000	0.000000	0.000000	-0.102022	-0.054296	-0.233101	0.000000	0.000000	3.000000	22.000000	0.000000
1707.655619	-0.020635	0.561774	-0.018188	77.323135	70.033653	114.554276	4.005478	0.000000	-0.831858	0.000000	0.000000	0.000000	-0.102022	-0.054296	-0.233101	0.000000	0.000000	3.000000	22.000000	0.000000
1707.658952	-0.020635	0.561774	-0.018188	77.340668	70.176476	114.666351	3.968254	0.000000	-0.909379	0.000000	0.000000	0.000000	-0.102022	-0.054296	-0.233101	0.000000	0.000000	3.000000	22.000000	0.000000
1707.662285	-0.020932	0.561593	-0.018963	77.340668	70.176476	114.666351	3.968254	0.000000	-0.909379	0.000000	0.000000	0.000000	-0.089140	-0.054299	-0.232709	0.000000	0.000000	3.000000	22.000000	0.000000
1707.665619	-0.020932	0.561593	-0.018963	77.340668	70.176476	114.666351	3.968254	0.000000	-0.909379	0.000000	0.000000	0.000000	-0.089140	-0.054299	-0.232709	0.000000	0.000000	3.000000	22.000000	0.000000
1707.668952	-0.021209	0.561422	-0.019696	77.363480	70.199020	114.731400	3.968254	0.000000	-0.909379	0.000000	0.000000	0.000000	-0.083168	-0.051318	-0.219918	0.000000	0.000000	3.000000	22.000000	0.000000
1707.672285	-0.021209	0.561422	-0.019696	77.363480	70.199020	114.731400	3.968254	0.000000	-0.909379	0.000000	0.000000	0.000000	-0.083168	-0.051318	-0.219918	0.000000	0.000000	3.000000	22.000000	0.000000
1707.675619	-0.021209	0.561422	-0.019696	77.363480	70.199020	114.731400	3.939536	0.000000	-0.984817	0.000000	0.000000	0.000000	-0.083168	-0.051318	-0.219918	0.000000	0.000000	3.000000	22.000000	0.000000
1707.678952	-0.021209	0.561422	-0.019696	77.387489	70.139763	114.704903	3.939536	0.000000	-0.984817	0.000000	0.000000	0.000000	-0.083168	-0.051318	-0.219918	0.000000	0.000000	3.000000	22.000000	0.000000
1707.682285	-0.021422	0.561258	-0.020451	77.387489	70.139763	114.704903	3.939536	0.000000	-0.984817	0.000000	0.000000	0.000000	-0.063841	-0.049272	-0.226359	0.000000	0.000000	3.000000	22.000000	0.000000
1707.685619	-0.021422	0.561258	-0.020451	77.387489	70.139763	114.704903	3.939536	0.000000	-0.984817	0.000000	0.000000	0.000000	-0.063841	-0.049272	-0.226359	0.000000	0.000000	3.000000	22.000000	0.000000
1707.688952	-0.021593	0.561070	-0.021198	77.404175	70.042175	114.642036	3.939536	0.000000	-0.984817	0.000000	0.000000	0.000000	-0.051245	-0.056460	-0.224190	0.000000	0.000000	3.000000	22.000000	0.000000
1707.692285	-0.021593	0.561070	-0.021198	77.404175	70.042175	114.642036	3.939536	0.000000	-0.984817	0.000000	0.000000	0.000000	-0.051245	-0.056460	-0.224190	0.000000	0.000000	3.000000	22.000000	0.000000
1707.695619	-0.021593	0.561070	-0.021198	77.404175	70.042175	114.642036	3.939536	0.000000	-0.984817	0.000000	0.000000	0.000000	-0.051245	-0.056460	-0.224190	0.000000	0.000000	3.000000	22.000000	0.000000
1707.698952	-0.021593	0.561070	-0.021198	77.430313	69.988052	114.606079	3.920355	0.000000	-1.059908	0.000000	0.000000	0.000000	-0.051245	-0.056460	-0.224190	0.000000	0.000000	3.000000	22.000000	0.000000
1707.702285	-0.021698	0.560878	-0.022009	77.430313	69.988052	114.606079	3.920355	0.000000	-1.059908	0.000000	0.000000	0.000000	-0.031441	-0.057467	-0.243294	0.000000	0.000000	3.000000	22.000000	0.000000
1707.705619	-0.021698	0.560878	-0.022009	77.430313	69.988052	114.606079	3.920355	0.000000	-1.059908	0.000000	0.000000	0.000000	-0.031441	-0.057467	-0.243294	0.000000	0.000000	3.000000	22.000000	0.000000
1707.708952	-0.021762	0.560680	-0.022795	77.467934	69.890900	114.511314	3.920355	0.000000	-1.059908	0.000000	0.000000	0.000000	-0.019261	-0.059524	-0.235622	0.000000	0.000000	3.000000	22.000000	0.000000
1707.712285	-0.021762	0.560680	-0.022795	77.467934	69.890900	114.511314	3.920355	0.000000	-1.059908	0.000000	0.000000	0.000000	-0.019261	-0.059524	-0.235622	0.000000	0.000000	3.000000	22.000000	0.000000
1707.715619	-0.021762	0.560680	-0.022795	77.508713	69.701263	114.315567	3.911905	0.000000	-1.139728	0.000000	0.000000	0.000000	-0.019261	-0.059524	-0.235622	0.000000	0.000000	3.000000	22.000000	0.000000
1707.718952	-0.021762	0.560680	-0.022795	77.508713	69.701263	114.315567	3.911905	0.000000	-1.139728	0.000000	0.000000	0.000000	-0.019261	-0.059524	-0.235622	0.000000	0.000000	3.000000	22.000000	0.000000
1707.722285	-0.021801	0.560485	-0.023670	77.508713	69.701263	114.315567	3.911905	0.000000	-1.139728	0.000000	0.000000	0.000000	-0.011605	-0.058481	-0.262559	0.000000	0.000000	3.000000	22.000000	0.000000
1707.725619	-0.021801	0.560485	-0.023670	77.508713	69.701263	114.315567	3.911905	0.000000	-1.139728	0.000000	0.000000	0.000000	-0.011605	-0.058481	-0.262559	0.000000	0.000000	3.000000	22.000000	0.000000
1707.728952	-0.021821	0.560316	-0.024484	77.562752	69.401497	113.991798	3.911905	0.000000	-1.139728	0.000000	0.000000	0.000000	-0.006255	-0.050454	-0.244176	0.000000	0.000000	3.000000	22.000000	0.000000
1707.732285	-0.021821	0.560316	-0.024484	77.562752	69.401497	113.991798	3.911905	0.000000	-1.139728	0.000000	0.000000	0.000000	-0.006255	-0.050454	-0.244176	0.000000	0.000000	3.000000	22.000000	0.000000
1707.735619	-0.021821	0.560316	-0.024484	77.562752	69.401497	113.991798	3.911905	0.000000	-1.139728	0.000000	0.000000	0.000000	-0.006255	-0.050454	-0.244176	0.000000	0.000000	3.000000	22.000000	0.000000
1707.738952	-0.021821	0.560316	-0.024484	77.639839	68.980820	113.519989	3.908928	0.000000	-1.224184	0.000000	0.000000	0.000000	-0.006255	-0.050454	-0.244176	0.000000	0.000000	3.000000	22.000000	0.000000
1707.742285	-0.021819	0.560097	-0.025352	77.639839	68.980820	113.519989	3.908928	0.000000	-1.224184	0.000000	0.000000	0.000000	0.000808	-0.065691	-0.260558	0.000000	0.000000	3.000000	22.000000	0.000000
1707.745619	-0.021819	0.560097	-0.025352	77.639839	68.980820	113.519989	3.908928	0.000000	-1.224184	0.000000	0.000000	0.000000	0.000808	-0.065691	-0.260558	0.000000	0.000000	3.000000	22.000000	0.000000
1707.748952	-0.021798	0.559889	-0.026178	77.729439	68.352470	112.820229	3.908928	0.000000	-1.224184	0.000000	0.000000	0.000000	0.006360	-0.062672	-0.247680	0.000000	0.000000	3.000000	22.000000	0.000000
1707.752285	-0.021798	0.559889	-0.026178	77.729439	68.352470	112.820229	3.908928	0.000000	-1.224184	0.000000	0.000000	0.000000	0.006360	-0.062672	-0.247680	0.000000	0.000000	3.000000	22.000000	0.000000
1707.755619	-0.021798	0.559889	-0.026178	77.729439	68.352470	112.820229	3.908928	0.000000	-1.224184	0.000000	0.000000	0.000000	0.006360	-0.062672	-0.247680	0.000000	0.000000	3.000000	22.000000	0.000000
1707.758952	-0.021798	0.559889	-0.026178	77.831947	67.545319	111.924294	3.910123	0.000000	-1.308890	0.000000	0.000000	0.000000	0.006360	-0.062672	-0.247680	0.000000	0.000000	3.000000	22.000000	0.000000
1707.762285	-0.021777	0.559656	-0.026998	77.831947	67.545319	111.924294	3.910123	0.000000	-1.308890	0.000000	0.000000	0.000000	0.006306	-0.069761	-0.246151	0.000000	0.000000	3.000000	22.000000	0.000000
1707.765619	-0.021777	0.559656	-0.026998	77.831947	67.545319	111.924294	3.910123	0.000000	-1.308890	0.000000	0.000000	0.000000	0.006306	-0.069761	-0.246151	0.000000	0.000000	3.000000	22.000000	0.000000
1707.768952	-0.021737	0.559410	-0.027770	77.931168	66.634880	110.919647	3.910123	0.000000	-1.308890	0.000000	0.000000	0.000000	0.011722	-0.073760	-0.231577	0.000000	0.000000	3.000000	22.000000	0.000000
1707.772285	-0.021737	0.559410	-0.027770	77.931168	66.634880	110.919647	3.910123	0.000000	-1.308890	0.000000	0.000000	0.000000	0.011722	-0.073760	-0.231577	0.000000	0.000000	3.000000	22.000000	0.000000
1707.775619	-0.021737	0.559410	-0.027770	77.931168	66.634880	110.919647	3.910123	0.000000	-1.308890	0.000000	0.000000	0.000000	0.011722	-0.073760	-0.231577	0.000000	0.000000	3.000000	22.000000	0.000000
1707.778952	-0.021737	0.559410	-0.027770	78.013863	65.735542	109.944092	3.913128	0.000000	-1.388511	0.000000	0.000000	0.000000	0.011722	-0.073760	-0.231577	0.000000	0.000000	3.000000	22.000000	0.000000
1707.782285	-0.021697	0.559171	-0.028567	78.013863	65.735542	109.944092	3.913128	0.000000	-1.388511	0.000000	0.000000	0.000000	0.012095	-0.071740	-0.238938	0.000000	0.000000	3.000000	22.000000	0.000000
1707.785619	-0.021697	0.559171	-0.028567	78.013863	65.735542	109.944092	3.913128	0.000000	-1.388511	0.000000	0.000000	0.000000	0.012095	-0.071740	-0.238938	0.000000	0.000000	3.000000	22.000000	0.000000
1707.788952	-0.021658	0.558902	-0.029334	78.079422	64.913513	109.063194	3.913128	0.000000	-1.388511	0.000000	0.000000	0.000000	0.011654	-0.080731	-0.230212	0.000000	0.000000	3.000000	22.000000	0.000000
1707.792285	-0.021658	0.558902	-0.029334	78.079422	64.913513	109.063194	3.913128	0.000000	-1.388511	0.000000	0.000000	0.000000	0.011654	-0.080731	-0.230212	0.000000	0.000000	3.000000	22.000000	0.000000
1707.795619	-0.021658	0.558902	-0.029334	78.079422	64.913513	109.063194	3.913128	0.000000	-1.388511	0.000000	0.000000	0.000000	0.011654	-0.080731	-0.230212	0.000000	0.000000	3.000000	22.000000	0.000000
1707.798952	-0.021658	0.558902	-0.029334	78.110909	64.228180	108.358551	3.917086	0.000000	-1.466703	0.000000	0.000000	0.000000	0.011654	-0.080731	-0.230212	0.000000	0.000000	3.000000	22.000000	0.000000
1707.802285	-0.021596	0.558606	-0.030162	78.110909	64.228180	108.358551	3.917086	0.000000	-1.466703	0.000000	0.000000	0.000000	0.018670	-0.088711	-0.248388	0.000000	0.000000	3.000000	22.000000	0.000000
1707.805619	-0.021596	0.558606	-0.030162	78.110909	64.228180	108.358551	3.917086	0.000000	-1.466703	0.000000	0.000000	0.000000	0.018670	-0.088711	-0.248388	0.000000	0.000000	3.000000	22.000000	0.000000
1707.808952	-0.021555	0.558327	-0.030973	78.111786	63.736042	107.891197	3.917086	0.000000	-1.466703	0.000000	0.000000	0.000000	0.012305	-0.083644	-0.243320	0.000000	0.000000	3.000000	22.000000	0.000000
1707.812285	-0.021555	0.558327	-0.030973	78.111786	63.736042	107.891197	3.917086	0.000000	-1.466703	0.000000	0.000000	0.000000	0.012305	-0.083644	-0.243320	0.000000	0.000000	3.000000	22.000000	0.000000
1707.815619	-0.021555	0.558327	-0.030973	78.111786	63.736042	107.891197	3.922249	0.000000	-1.548654	0.000000	0.000000	0.000000	0.012305	-0.083644	-0.243320	0.000000	0.000000	3.000000	22.000000	0.000000
1707.818952	-0.021555	0.558327	-0.030973	78.118469	63.398560	107.578392	3.922249	0.000000	-1.548654	0.000000	0.000000	0.000000	0.012305	-0.083644	-0.243320	0.000000	0.000000	3.000000	22.000000	0.000000
1707.822285	-0.021531	0.557999	-0.031841	78.118469	63.398560	107.578392	3.922249	0.000000	-1.548654	0.000000	0.000000	0.000000	0.007101	-0.098579	-0.260505	0.000000	0.000000	3.000000	22.000000	0.000000
1707.825619	-0.021531	0.557999	-0.031841	78.118469	63.398560	107.578392	3.922249	0.000000	-1.548654	0.000000	0.000000	0.000000	0.007101	-0.098579	-0.260505	0.000000	0.000000	3.000000	22.000000	0.000000
1707.828952	-0.021530	0.557681	-0.032669	78.127609	63.172680	107.376556	3.922249	0.000000	-1.548654	0.000000	0.000000	0.000000	0.000443	-0.095470	-0.248226	0.000000	0.000000	3.000000	22.000000	0.000000
1707.832285	-0.021530	0.557681	-0.032669	78.127609	63.172680	107.376556	3.922249	0.000000	-1.548654	0.000000	0.000000	0.000000	0.000443	-0.095470	-0.248226	0.000000	0.000000	3.000000	22.000000	0.000000
1707.835619	-0.021530	0.557681	-0.032669	78.127609	63.172680	107.376556	3.922249	0.000000	-1.548654	0.000000	0.000000	0.000000	0.000443	-0.095470	-0.248226	0.000000	0.000000	3.000000	22.000000	0.000000
1707.838952	-0.021530	0.557681	-0.032669	78.143562	63.066914	107.293671	3.923506	0.000000	-1.633443	0.000000	0.000000	0.000000	0.000443	-0.095470	-0.248226	0.000000	0.000000	3.000000	22.000000	0.000000
1707.842285	-0.021508	0.557340	-0.033490	78.143562	63.066914	107.293671	3.923506	0.000000	-1.633443	0.000000	0.000000	0.000000	0.006450	-0.102303	-0.246472	0.000000	0.000000	3.000000	22.000000	0.000000
1707.845619	-0.021508	0.557340	-0.033490	78.143562	63.066914	107.293671	3.923506	0.000000	-1.633443	0.000000	0.000000	0.000000	0.006450	-0.102303	-0.246472	0.000000	0.000000	3.000000	22.000000	0.000000
1707.848952	-0.021529	0.557009	-0.034272	78.155106	62.904091	107.156128	3.923506	0.000000	-1.633443	0.000000	0.000000	0.000000	-0.006212	-0.099173	-0.234476	0.000000	0.000000	3.000000	22.000000	0.000000
1707.852285	-0.021529	0.557009	-0.034272	78.155106	62.904091	107.156128	3.923506	0.000000	-1.633443	0.000000	0.000000	0.000000	-0.006212	-0.099173	-0.234476	0.000000	0.000000	3.000000	22.000000	0.000000
1707.855619	-0.021529	0.557009	-0.034272	78.155106	62.904091	107.156128	3.923506	0.000000	-1.633443	0.000000	0.000000	0.000000	-0.006212	-0.099173	-0.234476	0.000000	0.000000	3.000000	22.000000	0.000000
1707.858952	-0.021529	0.557009	-0.034272	78.163528	62.635471	106.923576	3.923545	0.000000	-1.713601	0.000000	0.000000	0.000000	-0.006212	-0.099173	-0.234476	0.000000	0.000000	3.000000	22.000000	0.000000
1707.862285	-0.021571	0.556672	-0.035031	78.163528	62.635471	106.923576	3.923545	0.000000	-1.713601	0.000000	0.000000	0.000000	-0.012517	-0.100986	-0.227746	0.000000	0.000000	3.000000	22.000000	0.000000
1707.865619	-0.021571	0.556672	-0.035031	78.163528	62.635471	106.923576	3.923545	0.000000	-1.713601	0.000000	0.000000	0.000000	-0.012517	-0.100986	-0.227746	0.000000	0.000000	3.000000	22.000000	0.000000
1707.868952	-0.021635	0.556323	-0.035744	78.159065	62.303032	106.638321	3.923545	0.000000	-1.713601	0.000000	0.000000	0.000000	-0.019164	-0.104746	-0.213787	0.000000	0.000000	3.000000	22.000000	0.000000
1707.872285	-0.021635	0.556323	-0.035744	78.159065	62.303032	106.638321	3.923545	0.000000	-1.713601	0.000000	0.000000	0.000000	-0.019164	-0.104746	-0.213787	0.000000	0.000000	3.000000	22.000000	0.000000
1707.875619	-0.021635	0.556323	-0.035744	78.159065	62.303032	106.638321	3.923545	0.000000	-1.713601	0.000000	0.000000	0.000000	-0.019164	-0.104746	-0.213787	0.000000	0.000000	3.000000	22.000000	0.000000
1707.878952	-0.021635	0.556323	-0.035744	78.131866	62.128242	106.544334	3.918265	0.000000	-1.787190	0.000000	0.000000	0.000000	-0.019164	-0.104746	-0.213787	0.000000	0.000000	3.000000	22.000000	0.000000
1707.882285	-0.021675	0.555971	-0.036523	78.131866	62.128242	106.544334	3.918265	0.000000	-1.787190	0.000000	0.000000	0.000000	-0.012029	-0.105667	-0.233723	0.000000	0.000000	3.000000	22.000000	0.000000
1707.885619	-0.021675	0.555971	-0.036523	78.131866	62.128242	106.544334	3.918265	0.000000	-1.787190	0.000000	0.000000	0.000000	-0.012029	-0.105667	-0.233723	0.000000	0.000000	3.000000	22.000000	0.000000
1707.888952	-0.021698	0.555623	-0.037235	78.073288	62.066837	106.604607	3.918265	0.000000	-1.787190	0.000000	0.000000	0.000000	-0.006987	-0.104449	-0.213540	0.000000	0.000000	3.000000	22.000000	0.000000
1707.892285	-0.021698	0.555623	-0.037235	78.073288	62.066837	106.604607	3.918265	0.000000	-1.787190	0.000000	0.000000	0.000000	-0.006987	-0.104449	-0.213540	0.000000	0.000000	3.000000	22.000000	0.000000
1707.895619	-0.021698	0.555623	-0.037235	78.073288	62.066837	106.604607	3.915096	0.000000	-1.861734	0.000000	0.000000	0.000000	-0.006987	-0.104449	-0.213540	0.000000	0.000000	3.000000	22.000000	0.000000
1707.898952	-0.021698	0.555623	-0.037235	77.993195	62.090717	106.776840	3.915096	0.000000	-1.861734	0.000000	0.000000	0.000000	-0.006987	-0.104449	-0.213540	0.000000	0.000000	3.000000	22.000000	0.000000
1707.902285	-0.021677	0.555232	-0.038025	77.993195	62.090717	106.776840	3.915096	0.000000	-1.861734	0.000000	0.000000	0.000000	0.006270	-0.117192	-0.237203	0.000000	0.000000	3.000000	22.000000	0.000000
1707.905619	-0.021677	0.555232	-0.038025	77.993195	62.090717	106.776840	3.915096	0.000000	-1.861734	0.000000	0.000000	0.000000	0.006270	-0.117192	-0.237203	0.000000	0.000000	3.000000	22.000000	0.000000
1707.908952	-0.021679	0.554869	-0.038756	77.900612	62.110287	106.964333	3.915096	0.000000	-1.861734	0.000000	0.000000	0.000000	-0.000612	-0.109054	-0.219240	0.000000	0.000000	3.000000	22.000000	0.000000
1707.912285	-0.021679	0.554869	-0.038756	77.900612	62.110287	106.964333	3.915096	0.000000	-1.861734	0.000000	0.000000	0.000000	-0.000612	-0.109054	-0.219240	0.000000	0.000000	3.000000	22.000000	0.000000
1707.915619	-0.021679	0.554869	-0.038756	77.816193	62.140175	107.155647	3.916039	0.000000	-1.937808	0.000000	0.000000	0.000000	-0.000612	-0.109054	-0.219240	0.000000	0.000000	3.000000	22.000000	0.000000
1707.918952	-0.021679	0.554869	-0.038756	77.816193	62.140175	107.155647	3.916039	0.000000	-1.937808	0.000000	0.000000	0.000000	-0.000612	-0.109054	-0.219240	0.000000	0.000000	3.000000	22.000000	0.000000
1707.922285	-0.021720	0.554489	-0.039508	77.816193	62.140175	107.155647	3.916039	0.000000	-1.937808	0.000000	0.000000	0.000000	-0.012164	-0.113814	-0.225689	0.000000	0.000000	3.000000	22.000000	0.000000
1707.925619	-0.021720	0.554489	-0.039508	77.816193	62.140175	107.155647	3.916039	0.000000	-1.937808	0.000000	0.000000	0.000000	-0.012164	-0.113814	-0.225689	0.000000	0.000000	3.000000	22.000000	0.000000
1707.928952	-0.021785	0.554108	-0.040171	77.774673	62.063847	107.189980	3.916039	0.000000	-1.937808	0.000000	0.000000	0.000000	-0.019434	-0.114495	-0.198864	0.000000	0.000000	3.000000	22.000000	0.000000
1707.932285	-0.021785	0.554108	-0.040171	77.774673	62.063847	107.189980	3.916039	0.000000	-1.937808	0.000000	0.000000	0.000000	-0.019434	-0.114495	-0.198864	0.000000	0.000000	3.000000	22.000000	0.000000
1707.935619	-0.021785	0.554108	-0.040171	77.774673	62.063847	107.189980	3.916039	0.000000	-1.937808	0.000000	0.000000	0.000000	-0.019434	-0.114495	-0.198864	0.000000	0.000000	3.000000	22.000000	0.000000
1707.938952	-0.021785	0.554108	-0.040171	77.780502	61.828609	107.001060	3.910772	0.000000	-2.008566	0.000000	0.000000	0.000000	-0.019434	-0.114495	-0.198864	0.000000	0.000000	3.000000	22.000000	0.000000
1707.942285	-0.021890	0.553720	-0.040813	77.780502	61.828609	107.001060	3.910772	0.000000	-2.008566	0.000000	0.000000	0.000000	-0.031569	-0.116217	-0.192443	0.000000	0.000000	3.000000	22.000000	0.000000
1707.945619	-0.021890	0.553720	-0.040813	77.780502	61.828609	107.001060	3.910772	0.000000	-2.008566	0.000000	0.000000	0.000000	-0.031569	-0.116217	-0.192443	0.000000	0.000000	3.000000	22.000000	0.000000
1707.948952	-0.022018	0.553337	-0.041389	77.788605	61.512787	106.717995	3.910772	0.000000	-2.008566	0.000000	0.000000	0.000000	-0.038419	-0.114978	-0.172824	0.000000	0.000000	3.000000	22.000000	0.000000
1707.952285	-0.022018	0.553337	-0.041389	77.788605	61.512787	106.717995	3.910772	0.000000	-2.008566	0.000000	0.000000	0.000000	-0.038419	-0.114978	-0.172824	0.000000	0.000000	3.000000	22.000000	0.000000
1707.955619	-0.022018	0.553337	-0.041389	77.788605	61.512787	106.717995	3.910772	0.000000	-2.008566	0.000000	0.000000	0.000000	-0.038419	-0.114978	-0.172824	0.000000	0.000000	3.000000	22.000000	0.000000
1707.958952	-0.022018	0.553337	-0.041389	77.796432	61.215790	106.436714	3.899108	0.000000	-2.069444	0.000000	0.000000	0.000000	-0.038419	-0.114978	-0.172824	0.000000	0.000000	3.000000	22.000000	0.000000
1707.962285	-0.022128	0.552964	-0.041922	77.796432	61.215790	106.436714	3.899108	0.000000	-2.069444	0.000000	0.000000	0.000000	-0.033053	-0.111805	-0.159791	0.000000	0.000000	3.000000	22.000000	0.000000
1707.965619	-0.022128	0.552964	-0.041922	77.796432	61.215790	106.436714	3.899108	0.000000	-2.069444	0.000000	0.000000	0.000000	-0.033053	-0.111805	-0.159791	0.000000	0.000000	3.000000	22.000000	0.000000
1707.968952	-0.022241	0.552596	-0.042388	77.810486	61.068893	106.278160	3.899108	0.000000	-2.069444	0.000000	0.000000	0.000000	-0.034019	-0.110588	-0.139817	0.000000	0.000000	3.000000	22.000000	0.000000
1707.972285	-0.022241	0.552596	-0.042388	77.810486	61.068893	106.278160	3.899108	0.000000	-2.069444	0.000000	0.000000	0.000000	-0.034019	-0.110588	-0.139817	0.000000	0.000000	3.000000	22.000000	0.000000
1707.975619	-0.022241	0.552596	-0.042388	77.810486	61.068893	106.278160	3.899108	0.000000	-2.069444	0.000000	0.000000	0.000000	-0.034019	-0.110588	-0.139817	0.000000	0.000000	3.000000	22.000000	0.000000
1707.978952	-0.022241	0.552596	-0.042388	77.830490	61.092602	106.235016	3.887929	0.000000	-2.119379	0.000000	0.000000	0.000000	-0.034019	-0.110588	-0.139817	0.000000	0.000000	3.000000	22.000000	0.000000
1707.982285	-0.022372	0.552218	-0.042898	77.830490	61.092602	106.235016	3.887929	0.000000	-2.119379	0.000000	0.000000	0.000000	-0.039123	-0.113371	-0.153195	0.000000	0.000000	3.000000	22.000000	0.000000
1707.985619	-0.022372	0.552218	-0.042898	77.830490	61.092602	106.235016	3.887929	0.000000	-2.119379	0.000000	0.000000	0.000000	-0.039123	-0.113371	-0.153195	0.000000	0.000000	3.000000	22.000000	0.000000
1707.988952	-0.022541	0.551840	-0.043412	77.855438	61.263477	106.382790	3.887929	0.000000	-2.119379	0.000000	0.000000	0.000000	-0.050784	-0.113199	-0.154003	0.000000	0.000000	3.000000	22.000000	0.000000
1707.992285	-0.022541	0.551840	-0.043412	77.855438	61.263477	106.382790	3.887929	0.000000	-2.119379	0.000000	0.000000	0.000000	-0.050784	-0.113199	-0.154003	0.000000	0.000000	3.000000	22.000000	0.000000
1707.995619	-0.022541	0.551840	-0.043412	77.855438	61.263477	106.382790	3.887929	0.000000	-2.119379	0.000000	0.000000	0.000000	-0.050784	-0.113199	-0.154003	0.000000	0.000000	3.000000	22.000000	0.000000
1707.998952	-0.022541	0.551840	-0.043412	77.875481	61.557545	106.701256	3.872945	0.000000	-2.170578	0.000000	0.000000	0.000000	-0.050784	-0.113199	-0.154003	0.000000	0.000000	3.000000	22.000000	0.000000
1708.002285	-0.022748	0.551470	-0.043952	77.875481	61.557545	106.701256	3.872945	0.000000	-2.170578	0.000000	0.000000	0.000000	-0.062003	-0.111100	-0.162055	0.000000	0.000000	3.000000	22.000000	0.000000
1708.005619	-0.022748	0.551470	-0.043952	77.875481	61.557545	106.701256	3.872945	0.000000	-2.170578	0.000000	0.000000	0.000000	-0.062003	-0.111100	-0.162055	0.000000	0.000000	3.000000	22.000000	0.000000
1708.008952	-0.023014	0.551155	-0.044463	77.865822	61.807304	107.021378	3.872945	0.000000	-2.170578	0.000000	0.000000	0.000000	-0.079994	-0.094449	-0.153367	0.000000	0.000000	3.000000	22.000000	0.000000
1708.012285	-0.023014	0.551155	-0.044463	77.865822	61.807304	107.021378	3.872945	0.000000	-2.170578	0.000000	0.000000	0.000000	-0.079994	-0.094449	-0.153367	0.000000	0.000000	3.000000	22.000000	0.000000
1708.015619	-0.023014	0.551155	-0.044463	77.865822	61.807304	107.021378	3.872945	0.000000	-2.170578	0.000000	0.000000	0.000000	-0.079994	-0.094449	-0.153367	0.000000	0.000000	3.000000	22.000000	0.000000
1708.018952	-0.023014	0.551155	-0.044463	77.833313	62.030659	107.271179	3.849278	0.000000	-2.223149	0.000000	0.000000	0.000000	-0.079994	-0.094449	-0.153367	0.000000	0.000000	3.000000	22.000000	0.000000
1708.022285	-0.023319	0.550863	-0.044982	77.833313	62.030659	107.271179	3.849278	0.000000	-2.223149	0.000000	0.000000	0.000000	-0.091427	-0.087542	-0.155733	0.000000	0.000000	3.000000	22.000000	0.000000
1708.025619	-0.023319	0.550863	-0.044982	77.833313	62.030659	107.271179	3.849278	0.000000	-2.223149	0.000000	0.000000	0.000000	-0.091427	-0.087542	-0.155733	0.000000	0.000000	3.000000	22.000000	0.000000
1708.028952	-0.023647	0.550637	-0.045427	77.785957	62.170937	107.251770	3.849278	0.000000	-2.223149	0.000000	0.000000	0.000000	-0.098347	-0.068037	-0.133424	0.000000	0.000000	3.000000	22.000000	0.000000
1708.032285	-0.023647	0.550637	-0.045427	77.785957	62.170937	107.251770	3.849278	0.000000	-2.223149	0.000000	0.000000	0.000000	-0.098347	-0.068037	-0.133424	0.000000	0.000000	3.000000	22.000000	0.000000
1708.035619	-0.023647	0.550637	-0.045427	77.785957	62.170937	107.251770	3.849278	0.000000	-2.223149	0.000000	0.000000	0.000000	-0.098347	-0.068037	-0.133424	0.000000	0.000000	3.000000	22.000000	0.000000
1708.038952	-0.023647	0.550637	-0.045427	77.728203	62.220074	107.056480	3.817649	0.000000	-2.271342	0.000000	0.000000	0.000000	-0.098347	-0.068037	-0.133424	0.000000	0.000000	3.000000	22.000000	0.000000
1708.042285	-0.023997	0.550458	-0.045816	77.728203	62.220074	107.056480	3.817649	0.000000	-2.271342	0.000000	0.000000	0.000000	-0.104976	-0.053428	-0.116792	0.000000	0.000000	3.000000	22.000000	0.000000
1708.045619	-0.023997	0.550458	-0.045816	77.661034	62.106350	106.715469	3.817649	0.000000	-2.271342	0.000000	0.000000	0.000000	-0.104976	-0.053428	-0.116792	0.000000	0.000000	3.000000	22.000000	0.000000
1708.048952	-0.024389	0.550306	-0.046146	77.661034	62.106350	106.715469	3.817649	0.000000	-2.271342	0.000000	0.000000	0.000000	-0.117582	-0.045628	-0.098967	0.000000	0.000000	3.000000	22.000000	0.000000
1708.052285	-0.024389	0.550306	-0.046146	77.661034	62.106350	106.715469	3.817649	0.000000	-2.271342	0.000000	0.000000	0.000000	-0.117582	-0.045628	-0.098967	0.000000	0.000000	3.000000	22.000000	0.000000
1708.055619	-0.024389	0.550306	-0.046146	77.661034	62.106350	106.715469	3.817649	0.000000	-2.271342	0.000000	0.000000	0.000000	-0.117582	-0.045628	-0.098967	0.000000	0.000000	3.000000	22.000000	0.000000
1708.058952	-0.024389	0.550306	-0.046146	77.585762	61.873310	106.292892	3.780556	0.000000	-2.307302	0.000000	0.000000	0.000000	-0.117582	-0.045628	-0.098967	0.000000	0.000000	3.000000	22.000000	0.000000
1708.062285	-0.024840	0.550148	-0.046456	77.585762	61.873310	106.292892	3.780556	0.000000	-2.307302	0.000000	0.000000	0.000000	-0.135373	-0.047493	-0.092938	0.000000	0.000000	3.000000	22.000000	0.000000
1708.065619	-0.024840	0.550148	-0.046456	77.585762	61.873310	106.292892	3.780556	0.000000	-2.307302	0.000000	0.000000	0.000000	-0.135373	-0.047493	-0.092938	0.000000	0.000000	3.000000	22.000000	0.000000
1708.068952	-0.025373	0.549993	-0.046704	77.512787	61.633873	106.000832	3.780556	0.000000	-2.307302	0.000000	0.000000	0.000000	-0.159797	-0.046453	-0.074381	0.000000	0.000000	3.000000	22.000000	0.000000
1708.072285	-0.025373	0.549993	-0.046704	77.512787	61.633873	106.000832	3.780556	0.000000	-2.307302	0.000000	0.000000	0.000000	-0.159797	-0.046453	-0.074381	0.000000	0.000000	3.000000	22.000000	0.000000
1708.075619	-0.025373	0.549993	-0.046704	77.512787	61.633873	106.000832	3.780556	0.000000	-2.307302	0.000000	0.000000	0.000000	-0.159797	-0.046453	-0.074381	0.000000	0.000000	3.000000	22.000000	0.000000
1708.078952	-0.025373	0.549993	-0.046704	77.453590	61.514202	105.907883	3.731361	0.000000	-2.335188	0.000000	0.000000	0.000000	-0.159797	-0.046453	-0.074381	0.000000	0.000000	3.000000	22.000000	0.000000
1708.082285	-0.025981	0.549867	-0.046987	77.453590	61.514202	105.907883	3.731361	0.000000	-2.335188	0.000000	0.000000	0.000000	-0.182425	-0.037772	-0.084840	0.000000	0.000000	3.000000	22.000000	0.000000
1708.085619	-0.025981	0.549867	-0.046987	77.453590	61.514202	105.907883	3.731361	0.000000	-2.335188	0.000000	0.000000	0.000000	-0.182425	-0.037772	-0.084840	0.000000	0.000000	3.000000	22.000000	0.000000
1708.088952	-0.026705	0.549719	-0.047273	77.413689	61.535797	105.851601	3.731361	0.000000	-2.335188	0.000000	0.000000	0.000000	-0.217308	-0.044483	-0.085896	0.000000	0.000000	3.000000	22.000000	0.000000
1708.092285	-0.026705	0.549719	-0.047273	77.413689	61.535797	105.851601	3.731361	0.000000	-2.335188	0.000000	0.000000	0.000000	-0.217308	-0.044483	-0.085896	0.000000	0.000000	3.000000	22.000000	0.000000
1708.095619	-0.026705	0.549719	-0.047273	77.413689	61.535797	105.851601	3.731361	0.000000	-2.335188	0.000000	0.000000	0.000000	-0.217308	-0.044483	-0.085896	0.000000	0.000000	3.000000	22.000000	0.000000
1708.098952	-0.026705	0.549719	-0.047273	77.361794	61.572563	105.688164	3.664739	0.000000	-2.363644	0.000000	0.000000	0.000000	-0.217308	-0.044483	-0.085896	0.000000	0.000000	3.000000	22.000000	0.000000
1708.102285	-0.027488	0.549609	-0.047550	77.361794	61.572563	105.688164	3.664739	0.000000	-2.363644	0.000000	0.000000	0.000000	-0.234806	-0.032898	-0.083271	0.000000	0.000000	3.000000	22.000000	0.000000
1708.105619	-0.027488	0.549609	-0.047550	77.361794	61.572563	105.688164	3.664739	0.000000	-2.363644	0.000000	0.000000	0.000000	-0.234806	-0.032898	-0.083271	0.000000	0.000000	3.000000	22.000000	0.000000
1708.108952	-0.028347	0.549500	-0.047835	77.266335	61.630253	105.485123	3.664739	0.000000	-2.363644	0.000000	0.000000	0.000000	-0.257828	-0.032882	-0.085347	0.000000	0.000000	3.000000	22.000000	0.000000
1708.112285	-0.028347	0.549500	-0.047835	77.266335	61.630253	105.485123	3.664739	0.000000	-2.363644	0.000000	0.000000	0.000000	-0.257828	-0.032882	-0.085347	0.000000	0.000000	3.000000	22.000000	0.000000
1708.115619	-0.028347	0.549500	-0.047835	77.266335	61.630253	105.485123	3.582633	0.000000	-2.391747	0.000000	0.000000	0.000000	-0.257828	-0.032882	-0.085347	0.000000	0.000000	3.000000	22.000000	0.000000
1708.118952	-0.028347	0.549500	-0.047835	77.100136	61.709503	105.477318	3.582633	0.000000	-2.391747	0.000000	0.000000	0.000000	-0.257828	-0.032882	-0.085347	0.000000	0.000000	3.000000	22.000000	0.000000
1708.122285	-0.029246	0.549406	-0.048105	77.100136	61.709503	105.477318	3.582633	0.000000	-2.391747	0.000000	0.000000	0.000000	-0.269562	-0.028032	-0.081018	0.000000	0.000000	3.000000	22.000000	0.000000
1708.125619	-0.029246	0.549406	-0.048105	77.100136	61.709503	105.477318	3.582633	0.000000	-2.391747	0.000000	0.000000	0.000000	-0.269562	-0.028032	-0.081018	0.000000	0.000000	3.000000	22.000000	0.000000
1708.128952	-0.030240	0.549313	-0.048384	76.871071	61.807522	105.783546	3.582633	0.000000	-2.391747	0.000000	0.000000	0.000000	-0.298350	-0.028027	-0.083770	0.000000	0.000000	3.000000	22.000000	0.000000
1708.132285	-0.030240	0.549313	-0.048384	76.871071	61.807522	105.783546	3.582633	0.000000	-2.391747	0.000000	0.000000	0.000000	-0.298350	-0.028027	-0.083770	0.000000	0.000000	3.000000	22.000000	0.000000
1708.135619	-0.030240	0.549313	-0.048384	76.871071	61.807522	105.783546	3.582633	0.000000	-2.391747	0.000000	0.000000	0.000000	-0.298350	-0.028027	-0.083770	0.000000	0.000000	3.000000	22.000000	0.000000
1708.138952	-0.031353	0.549229	-0.048632	76.617180	61.873177	105.940178	3.487982	0.000000	-2.419212	0.000000	0.000000	0.000000	-0.333890	-0.025111	-0.074232	0.000000	0.000000	3.000000	22.000000	0.000000
1708.142285	-0.031353	0.549229	-0.048632	76.617180	61.873177	105.940178	3.487982	0.000000	-2.419212	0.000000	0.000000	0.000000	-0.333890	-0.025111	-0.074232	0.000000	0.000000	3.000000	22.000000	0.000000
1708.145619	-0.031353	0.549229	-0.048632	76.617180	61.873177	105.940178	3.487982	0.000000	-2.419212	0.000000	0.000000	0.000000	-0.333890	-0.025111	-0.074232	0.000000	0.000000	3.000000	22.000000	0.000000
1708.148952	-0.032606	0.549149	-0.048826	76.346519	61.912586	105.928543	3.432333	0.000000	-2.431584	0.000000	0.000000	0.000000	-0.375863	-0.024084	-0.058220	0.000000	0.000000	3.000000	22.000000	0.000000
1708.152285	-0.032606	0.549149	-0.048826	76.346519	61.912586	105.928543	3.432333	0.000000	-2.431584	0.000000	0.000000	0.000000	-0.375863	-0.024084	-0.058220	0.000000	0.000000	3.000000	22.000000	0.000000
1708.155619	-0.032606	0.549149	-0.048826	76.346519	61.912586	105.928543	3.432333	0.000000	-2.431584	0.000000	0.000000	0.000000	-0.375863	-0.024084	-0.058220	0.000000	0.000000	3.000000	22.000000	0.000000
1708.158952	-0.033976	0.549085	-0.049014	76.026566	61.919518	106.143936	3.369689	0.000000	-2.441288	0.000000	0.000000	0.000000	-0.410945	-0.019260	-0.056553	0.000000	0.000000	3.000000	22.000000	0.000000
1708.162285	-0.033976	0.549085	-0.049014	76.026566	61.919518	106.143936	3.369689	0.000000	-2.441288	0.000000	0.000000	0.000000	-0.410945	-0.019260	-0.056553	0.000000	0.000000	3.000000	22.000000	0.000000
1708.165619	-0.033976	0.549085	-0.049014	76.026566	61.919518	106.143936	3.369689	0.000000	-2.441288	0.000000	0.000000	0.000000	-0.410945	-0.019260	-0.056553	0.000000	0.000000	3.000000	22.000000	0.000000
1708.168952	-0.035405	0.549037	-0.049193	75.658440	61.905582	106.584999	3.301198	0.000000	-2.450713	0.000000	0.000000	0.000000	-0.428602	-0.014449	-0.053724	0.000000	0.000000	3.000000	22.000000	0.000000
1708.172285	-0.035405	0.549037	-0.049193	75.658440	61.905582	106.584999	3.301198	0.000000	-2.450713	0.000000	0.000000	0.000000	-0.428602	-0.014449	-0.053724	0.000000	0.000000	3.000000	22.000000	0.000000
1708.175619	-0.035405	0.549037	-0.049193	75.658440	61.905582	106.584999	3.301198	0.000000	-2.450713	0.000000	0.000000	0.000000	-0.428602	-0.014449	-0.053724	0.000000	0.000000	3.000000	22.000000	0.000000
1708.178952	-0.036856	0.548998	-0.049336	75.265358	61.857792	107.143631	3.229765	0.000000	-2.459667	0.000000	0.000000	0.000000	-0.435328	-0.011518	-0.042812	0.000000	0.000000	3.000000	22.000000	0.000000
1708.182285	-0.036856	0.548998	-0.049336	75.265358	61.857792	107.143631	3.229765	0.000000	-2.459667	0.000000	0.000000	0.000000	-0.435328	-0.011518	-0.042812	0.000000	0.000000	3.000000	22.000000	0.000000
1708.185619	-0.036856	0.548998	-0.049336	75.265358	61.857792	107.143631	3.229765	0.000000	-2.459667	0.000000	0.000000	0.000000	-0.435328	-0.011518	-0.042812	0.000000	0.000000	3.000000	22.000000	0.000000
1708.188952	-0.038345	0.548982	-0.049493	74.873428	61.776192	107.465424	3.157210	0.000000	-2.466803	0.000000	0.000000	0.000000	-0.446627	-0.004818	-0.046949	0.000000	0.000000	3.000000	22.000000	0.000000
1708.192285	-0.038345	0.548982	-0.049493	74.873428	61.776192	107.465424	3.157210	0.000000	-2.466803	0.000000	0.000000	0.000000	-0.446627	-0.004818	-0.046949	0.000000	0.000000	3.000000	22.000000	0.000000
1708.195619	-0.038345	0.548982	-0.049493	74.873428	61.776192	107.465424	3.157210	0.000000	-2.466803	0.000000	0.000000	0.000000	-0.446627	-0.004818	-0.046949	0.000000	0.000000	3.000000	22.000000	0.000000
1708.198952	-0.039831	0.548950	-0.049674	74.515305	61.675140	107.320015	3.082772	0.000000	-2.474627	0.000000	0.000000	0.000000	-0.445874	-0.009621	-0.054298	0.000000	0.000000	3.000000	22.000000	0.000000
1708.202285	-0.039831	0.548950	-0.049674	74.515305	61.675140	107.320015	3.082772	0.000000	-2.474627	0.000000	0.000000	0.000000	-0.445874	-0.009621	-0.054298	0.000000	0.000000	3.000000	22.000000	0.000000
1708.205619	-0.039831	0.548950	-0.049674	74.515305	61.675140	107.320015	3.082772	0.000000	-2.474627	0.000000	0.000000	0.000000	-0.445874	-0.009621	-0.054298	0.000000	0.000000	3.000000	22.000000	0.000000
1708.208952	-0.041368	0.548892	-0.049928	74.192299	61.564266	107.025955	3.008460	0.000000	-2.483677	0.000000	0.000000	0.000000	-0.461139	-0.017359	-0.076334	0.000000	0.000000	3.000000	22.000000	0.000000
1708.212285	-0.041368	0.548892	-0.049928	74.192299	61.564266	107.025955	3.008460	0.000000	-2.483677	0.000000	0.000000	0.000000	-0.461139	-0.017359	-0.076334	0.000000	0.000000	3.000000	22.000000	0.000000
1708.215619	-0.041368	0.548892	-0.049928	74.192299	61.564266	107.025955	3.008460	0.000000	-2.483677	0.000000	0.000000	0.000000	-0.461139	-0.017359	-0.076334	0.000000	0.000000	3.000000	22.000000	0.000000
1708.218952	-0.042955	0.548809	-0.050256	73.875809	61.443699	106.960388	2.931603	0.000000	-2.496399	0.000000	0.000000	0.000000	-0.476152	-0.025045	-0.098550	0.000000	0.000000	3.000000	22.000000	0.000000
1708.222285	-0.042955	0.548809	-0.050256	73.875809	61.443699	106.960388	2.931603	0.000000	-2.496399	0.000000	0.000000	0.000000	-0.476152	-0.025045	-0.098550	0.000000	0.000000	3.000000	22.000000	0.000000
1708.225619	-0.042955	0.548809	-0.050256	73.875809	61.443699	106.960388	2.931603	0.000000	-2.496399	0.000000	0.000000	0.000000	-0.476152	-0.025045	-0.098550	0.000000	0.000000	3.000000	22.000000	0.000000
1708.228952	-0.044494	0.548744	-0.050659	73.548027	61.321495	107.150093	2.852245	0.000000	-2.512824	0.000000	0.000000	0.000000	-0.461622	-0.019348	-0.120767	0.000000	0.000000	3.000000	22.000000	0.000000
1708.232285	-0.044494	0.548744	-0.050659	73.548027	61.321495	107.150093	2.852245	0.000000	-2.512824	0.000000	0.000000	0.000000	-0.461622	-0.019348	-0.120767	0.000000	0.000000	3.000000	22.000000	0.000000
1708.235619	-0.044494	0.548744	-0.050659	73.548027	61.321495	107.150093	2.852245	0.000000	-2.512824	0.000000	0.000000	0.000000	-0.461622	-0.019348	-0.120767	0.000000	0.000000	3.000000	22.000000	0.000000
1708.238952	-0.045991	0.548702	-0.051068	73.217400	61.202450	107.362602	2.775308	0.000000	-2.532952	0.000000	0.000000	0.000000	-0.449145	-0.012653	-0.122700	0.000000	0.000000	3.000000	22.000000	0.000000
1708.242285	-0.045991	0.548702	-0.051068	73.217400	61.202450	107.362602	2.775308	0.000000	-2.532952	0.000000	0.000000	0.000000	-0.449145	-0.012653	-0.122700	0.000000	0.000000	3.000000	22.000000	0.000000
1708.245619	-0.045991	0.548702	-0.051068	73.217400	61.202450	107.362602	2.775308	0.000000	-2.532952	0.000000	0.000000	0.000000	-0.449145	-0.012653	-0.122700	0.000000	0.000000	3.000000	22.000000	0.000000
1708.248952	-0.047449	0.548698	-0.051464	72.891296	61.036709	107.458206	2.700450	0.000000	-2.553402	0.000000	0.000000	0.000000	-0.437350	-0.001164	-0.118789	0.000000	0.000000	3.000000	22.000000	0.000000
1708.252285	-0.047449	0.548698	-0.051464	72.891296	61.036709	107.458206	2.700450	0.000000	-2.553402	0.000000	0.000000	0.000000	-0.437350	-0.001164	-0.118789	0.000000	0.000000	3.000000	22.000000	0.000000
1708.255619	-0.047449	0.548698	-0.051464	72.891296	61.036709	107.458206	2.700450	0.000000	-2.553402	0.000000	0.000000	0.000000	-0.437350	-0.001164	-0.118789	0.000000	0.000000	3.000000	22.000000	0.000000
1708.258952	-0.048834	0.548742	-0.051799	72.582024	60.855495	107.322685	2.627558	0.000000	-2.573200	0.000000	0.000000	0.000000	-0.415639	0.013236	-0.100450	0.000000	0.000000	3.000000	22.000000	0.000000
1708.262285	-0.048834	0.548742	-0.051799	72.582024	60.855495	107.322685	2.627558	0.000000	-2.573200	0.000000	0.000000	0.000000	-0.415639	0.013236	-0.100450	0.000000	0.000000	3.000000	22.000000	0.000000
1708.265619	-0.048834	0.548742	-0.051799	72.582024	60.855495	107.322685	2.627558	0.000000	-2.573200	0.000000	0.000000	0.000000	-0.415639	0.013236	-0.100450	0.000000	0.000000	3.000000	22.000000	0.000000
1708.268952	-0.050108	0.548796	-0.052081	72.317245	60.653030	107.261528	2.558285	0.000000	-2.589942	0.000000	0.000000	0.000000	-0.382097	0.016136	-0.084683	0.000000	0.000000	3.000000	22.000000	0.000000
1708.272285	-0.050108	0.548796	-0.052081	72.317245	60.653030	107.261528	2.558285	0.000000	-2.589942	0.000000	0.000000	0.000000	-0.382097	0.016136	-0.084683	0.000000	0.000000	3.000000	22.000000	0.000000
1708.275619	-0.050108	0.548796	-0.052081	72.317245	60.653030	107.261528	2.558285	0.000000	-2.589942	0.000000	0.000000	0.000000	-0.382097	0.016136	-0.084683	0.000000	0.000000	3.000000	22.000000	0.000000
1708.278952	-0.051270	0.548882	-0.052315	72.136292	60.466736	107.355141	2.494602	0.000000	-2.604056	0.000000	0.000000	0.000000	-0.348561	0.025733	-0.070093	0.000000	0.000000	3.000000	22.000000	0.000000
1708.282285	-0.051270	0.548882	-0.052315	72.136292	60.466736	107.355141	2.494602	0.000000	-2.604056	0.000000	0.000000	0.000000	-0.348561	0.025733	-0.070093	0.000000	0.000000	3.000000	22.000000	0.000000
1708.285619	-0.051270	0.548882	-0.052315	72.136292	60.466736	107.355141	2.494602	0.000000	-2.604056	0.000000	0.000000	0.000000	-0.348561	0.025733	-0.070093	0.000000	0.000000	3.000000	22.000000	0.000000
1708.288952	-0.052299	0.548983	-0.052515	72.065765	60.271019	107.370514	2.436509	0.000000	-2.615738	0.000000	0.000000	0.000000	-0.308678	0.030507	-0.060175	0.000000	0.000000	3.000000	22.000000	0.000000
1708.292285	-0.052299	0.548983	-0.052515	72.065765	60.271019	107.370514	2.436509	0.000000	-2.615738	0.000000	0.000000	0.000000	-0.308678	0.030507	-0.060175	0.000000	0.000000	3.000000	22.000000	0.000000
1708.295619	-0.052299	0.548983	-0.052515	72.065765	60.271019	107.370514	2.436509	0.000000	-2.615738	0.000000	0.000000	0.000000	-0.308678	0.030507	-0.060175	0.000000	0.000000	3.000000	22.000000	0.000000
1708.298952	-0.052299	0.548983	-0.052515	72.076279	60.096050	107.293442	2.385063	0.000000	-2.625767	0.000000	0.000000	0.000000	-0.308678	0.030507	-0.060175	0.000000	0.000000	3.000000	22.000000	0.000000
1708.302285	-0.053214	0.549101	-0.052684	72.076279	60.096050	107.293442	2.385063	0.000000	-2.625767	0.000000	0.000000	0.000000	-0.274657	0.035322	-0.050718	0.000000	0.000000	3.000000	22.000000	0.000000
1708.305619	-0.053214	0.549101	-0.052684	72.076279	60.096050	107.293442	2.385063	0.000000	-2.625767	0.000000	0.000000	0.000000	-0.274657	0.035322	-0.050718	0.000000	0.000000	3.000000	22.000000	0.000000
1708.308952	-0.053973	0.549225	-0.052859	72.098976	59.949158	107.218918	2.385063	0.000000	-2.625767	0.000000	0.000000	0.000000	-0.227481	0.037195	-0.052381	0.000000	0.000000	3.000000	22.000000	0.000000
1708.312285	-0.053973	0.549225	-0.052859	72.098976	59.949158	107.218918	2.385063	0.000000	-2.625767	0.000000	0.000000	0.000000	-0.227481	0.037195	-0.052381	0.000000	0.000000	3.000000	22.000000	0.000000
1708.315619	-0.053973	0.549225	-0.052859	72.098976	59.949158	107.218918	2.301373	0.000000	-2.642951	0.000000	0.000000	0.000000	-0.227481	0.037195	-0.052381	0.000000	0.000000	3.000000	22.000000	0.000000
1708.318952	-0.053973	0.549225	-0.052859	72.155830	59.824959	107.109184	2.301373	0.000000	-2.642951	0.000000	0.000000	0.000000	-0.227481	0.037195	-0.052381	0.000000	0.000000	3.000000	22.000000	0.000000
1708.322285	-0.054626	0.549323	-0.053084	72.155830	59.824959	107.109184	2.301373	0.000000	-2.642951	0.000000	0.000000	0.000000	-0.196046	0.029427	-0.067504	0.000000	0.000000	3.000000	22.000000	0.000000
1708.325619	-0.054626	0.549323	-0.053084	72.155830	59.824959	107.109184	2.301373	0.000000	-2.642951	0.000000	0.000000	0.000000	-0.196046	0.029427	-0.067504	0.000000	0.000000	3.000000	22.000000	0.000000
1708.328952	-0.055249	0.549379	-0.053388	72.276917	59.726452	106.933990	2.301373	0.000000	-2.642951	0.000000	0.000000	0.000000	-0.186795	0.016840	-0.091306	0.000000	0.000000	3.000000	22.000000	0.000000
1708.332285	-0.055249	0.549379	-0.053388	72.276917	59.726452	106.933990	2.301373	0.000000	-2.642951	0.000000	0.000000	0.000000	-0.186795	0.016840	-0.091306	0.000000	0.000000	3.000000	22.000000	0.000000
1708.335619	-0.055249	0.549379	-0.053388	72.276917	59.726452	106.933990	2.301373	0.000000	-2.642951	0.000000	0.000000	0.000000	-0.186795	0.016840	-0.091306	0.000000	0.000000	3.000000	22.000000	0.000000
1708.338952	-0.055249	0.549379	-0.053388	72.458084	59.649498	106.697578	2.237566	0.000000	-2.669419	0.000000	0.000000	0.000000	-0.186795	0.016840	-0.091306	0.000000	0.000000	3.000000	22.000000	0.000000
1708.342285	-0.055785	0.549410	-0.053745	72.458084	59.649498	106.697578	2.237566	0.000000	-2.669419	0.000000	0.000000	0.000000	-0.160988	0.009060	-0.106993	0.000000	0.000000	3.000000	22.000000	0.000000
1708.345619	-0.055785	0.549410	-0.053745	72.458084	59.649498	106.697578	2.237566	0.000000	-2.669419	0.000000	0.000000	0.000000	-0.160988	0.009060	-0.106993	0.000000	0.000000	3.000000	22.000000	0.000000
1708.348952	-0.056238	0.549452	-0.054140	72.677345	59.598408	106.428703	2.237566	0.000000	-2.669419	0.000000	0.000000	0.000000	-0.135747	0.012738	-0.118390	0.000000	0.000000	3.000000	22.000000	0.000000
1708.352285	-0.056238	0.549452	-0.054140	72.677345	59.598408	106.428703	2.237566	0.000000	-2.669419	0.000000	0.000000	0.000000	-0.135747	0.012738	-0.118390	0.000000	0.000000	3.000000	22.000000	0.000000
1708.355619	-0.056238	0.549452	-0.054140	72.677345	59.598408	106.428703	2.237566	0.000000	-2.669419	0.000000	0.000000	0.000000	-0.135747	0.012738	-0.118390	0.000000	0.000000	3.000000	22.000000	0.000000
1708.358952	-0.056238	0.549452	-0.054140	72.922874	59.549667	106.108337	2.188110	0.000000	-2.706983	0.000000	0.000000	0.000000	-0.135747	0.012738	-0.118390	0.000000	0.000000	3.000000	22.000000	0.000000
1708.362285	-0.056594	0.549494	-0.054521	72.922874	59.549667	106.108337	2.188110	0.000000	-2.706983	0.000000	0.000000	0.000000	-0.106806	0.012677	-0.114522	0.000000	0.000000	3.000000	22.000000	0.000000
1708.365619	-0.056594	0.549494	-0.054521	72.922874	59.549667	106.108337	2.188110	0.000000	-2.706983	0.000000	0.000000	0.000000	-0.106806	0.012677	-0.114522	0.000000	0.000000	3.000000	22.000000	0.000000
1708.368952	-0.056831	0.549543	-0.054911	73.184868	59.508816	105.760109	2.188110	0.000000	-2.706983	0.000000	0.000000	0.000000	-0.071202	0.014483	-0.116959	0.000000	0.000000	3.000000	22.000000	0.000000
1708.372285	-0.056831	0.549543	-0.054911	73.184868	59.508816	105.760109	2.188110	0.000000	-2.706983	0.000000	0.000000	0.000000	-0.071202	0.014483	-0.116959	0.000000	0.000000	3.000000	22.000000	0.000000
1708.375619	-0.056831	0.549543	-0.054911	73.184868	59.508816	105.760109	2.188110	0.000000	-2.706983	0.000000	0.000000	0.000000	-0.071202	0.014483	-0.116959	0.000000	0.000000	3.000000	22.000000	0.000000
1708.378952	-0.056934	0.549591	-0.055282	73.459167	59.480312	105.388664	2.158442	0.000000	-2.745563	0.000000	0.000000	0.000000	-0.030977	0.014428	-0.111334	0.000000	0.000000	3.000000	22.000000	0.000000
1708.382285	-0.056934	0.549591	-0.055282	73.459167	59.480312	105.388664	2.158442	0.000000	-2.745563	0.000000	0.000000	0.000000	-0.030977	0.014428	-0.111334	0.000000	0.000000	3.000000	22.000000	0.000000
1708.385619	-0.056934	0.549591	-0.055282	73.459167	59.480312	105.388664	2.158442	0.000000	-2.745563	0.000000	0.000000	0.000000	-0.030977	0.014428	-0.111334	0.000000	0.000000	3.000000	22.000000	0.000000
1708.388952	-0.056934	0.549591	-0.055282	73.740143	59.465630	105.013359	2.153279	0.000000	-2.764118	0.000000	0.000000	0.000000	-0.030977	0.014428	-0.111334	0.000000	0.000000	3.000000	22.000000	0.000000
1708.392285	-0.056974	0.549629	-0.055688	73.740143	59.465630	105.013359	2.153279	0.000000	-2.764118	0.000000	0.000000	0.000000	-0.011910	0.011368	-0.121806	0.000000	0.000000	3.000000	22.000000	0.000000
1708.395619	-0.056974	0.549629	-0.055688	73.740143	59.465630	105.013359	2.153279	0.000000	-2.764118	0.000000	0.000000	0.000000	-0.011910	0.011368	-0.121806	0.000000	0.000000	3.000000	22.000000	0.000000
1708.398952	-0.056972	0.549672	-0.056113	74.026520	59.448944	104.623405	2.153279	0.000000	-2.764118	0.000000	0.000000	0.000000	0.000597	0.013143	-0.127397	0.000000	0.000000	3.000000	22.000000	0.000000
1708.402285	-0.056972	0.549672	-0.056113	74.026520	59.448944	104.623405	2.153279	0.000000	-2.764118	0.000000	0.000000	0.000000	0.000597	0.013143	-0.127397	0.000000	0.000000	3.000000	22.000000	0.000000
1708.405619	-0.056972	0.549672	-0.056113	74.026520	59.448944	104.623405	2.153279	0.000000	-2.764118	0.000000	0.000000	0.000000	0.000597	0.013143	-0.127397	0.000000	0.000000	3.000000	22.000000	0.000000
1708.408952	-0.056926	0.549706	-0.056575	74.305977	59.431725	104.236984	2.151393	0.000000	-2.805652	0.000000	0.000000	0.000000	0.013879	0.010089	-0.138685	0.000000	0.000000	3.000000	22.000000	0.000000
1708.412285	-0.056926	0.549706	-0.056575	74.305977	59.431725	104.236984	2.151393	0.000000	-2.805652	0.000000	0.000000	0.000000	0.013879	0.010089	-0.138685	0.000000	0.000000	3.000000	22.000000	0.000000
1708.415619	-0.056926	0.549706	-0.056575	74.305977	59.431725	104.236984	2.151393	0.000000	-2.805652	0.000000	0.000000	0.000000	0.013879	0.010089	-0.138685	0.000000	0.000000	3.000000	22.000000	0.000000
1708.418952	-0.056926	0.549706	-0.056575	74.574188	59.420303	103.873642	2.153707	0.000000	-2.828766	0.000000	0.000000	0.000000	0.013879	0.010089	-0.138685	0.000000	0.000000	3.000000	22.000000	0.000000
1708.422285	-0.056880	0.549739	-0.057038	74.574188	59.420303	103.873642	2.153707	0.000000	-2.828766	0.000000	0.000000	0.000000	0.013897	0.009983	-0.138713	0.000000	0.000000	3.000000	22.000000	0.000000
1708.425619	-0.056880	0.549739	-0.057038	74.574188	59.420303	103.873642	2.153707	0.000000	-2.828766	0.000000	0.000000	0.000000	0.013897	0.009983	-0.138713	0.000000	0.000000	3.000000	22.000000	0.000000
1708.428952	-0.056808	0.549762	-0.057540	74.835106	59.428665	103.541290	2.153707	0.000000	-2.828766	0.000000	0.000000	0.000000	0.021438	0.006908	-0.150825	0.000000	0.000000	3.000000	22.000000	0.000000
1708.432285	-0.056808	0.549762	-0.057540	74.835106	59.428665	103.541290	2.153707	0.000000	-2.828766	0.000000	0.000000	0.000000	0.021438	0.006908	-0.150825	0.000000	0.000000	3.000000	22.000000	0.000000
1708.435619	-0.056808	0.549762	-0.057540	74.835106	59.428665	103.541290	2.153707	0.000000	-2.828766	0.000000	0.000000	0.000000	0.021438	0.006908	-0.150825	0.000000	0.000000	3.000000	22.000000	0.000000
1708.438952	-0.056730	0.549775	-0.058086	75.082413	59.423862	103.212189	2.159595	0.000000	-2.877023	0.000000	0.000000	0.000000	0.023278	0.003815	-0.163756	0.000000	0.000000	3.000000	22.000000	0.000000
1708.442285	-0.056730	0.549775	-0.058086	75.082413	59.423862	103.212189	2.159595	0.000000	-2.877023	0.000000	0.000000	0.000000	0.023278	0.003815	-0.163756	0.000000	0.000000	3.000000	22.000000	0.000000
1708.445619	-0.056730	0.549775	-0.058086	75.082413	59.423862	103.212189	2.159595	0.000000	-2.877023	0.000000	0.000000	0.000000	0.023278	0.003815	-0.163756	0.000000	0.000000	3.000000	22.000000	0.000000
1708.448952	-0.056730	0.549775	-0.058086	75.314178	59.422836	102.907143	2.163475	0.000000	-2.904315	0.000000	0.000000	0.000000	0.023278	0.003815	-0.163756	0.000000	0.000000	3.000000	22.000000	0.000000
1708.452285	-0.056641	0.549775	-0.058582	75.314178	59.422836	102.907143	2.163475	0.000000	-2.904315	0.000000	0.000000	0.000000	0.026911	0.000079	-0.148588	0.000000	0.000000	3.000000	22.000000	0.000000
1708.455619	-0.056641	0.549775	-0.058582	75.314178	59.422836	102.907143	2.163475	0.000000	-2.904315	0.000000	0.000000	0.000000	0.026911	0.000079	-0.148588	0.000000	0.000000	3.000000	22.000000	0.000000
1708.458952	-0.056641	0.549775	-0.058582	75.522766	59.412525	102.622162	2.163475	0.000000	-2.904315	0.000000	0.000000	0.000000	0.026911	0.000079	-0.148588	0.000000	0.000000	3.000000	22.000000	0.000000
1708.462285	-0.056641	0.549775	-0.058582	75.522766	59.412525	102.622162	2.163475	0.000000	-2.904315	0.000000	0.000000	0.000000	0.026911	0.000079	-0.148588	0.000000	0.000000	3.000000	22.000000	0.000000
1708.465619	-0.056554	0.549791	-0.059058	75.522766	59.412525	102.622162	2.163475	0.000000	-2.904315	0.000000	0.000000	0.000000	0.026092	0.004805	-0.142925	0.000000	0.000000	3.000000	22.000000	0.000000
1708.468952	-0.056511	0.549795	-0.059492	75.704727	59.328308	102.306908	2.167961	0.000000	-2.929080	0.000000	0.000000	0.000000	0.012710	0.001112	-0.130158	0.000000	0.000000	3.000000	22.000000	0.000000
1708.472285	-0.056511	0.549795	-0.059492	75.704727	59.328308	102.306908	2.167961	0.000000	-2.929080	0.000000	0.000000	0.000000	0.012710	0.001112	-0.130158	0.000000	0.000000	3.000000	22.000000	0.000000
1708.475619	-0.056511	0.549795	-0.059492	75.704727	59.328308	102.306908	2.167961	0.000000	-2.929080	0.000000	0.000000	0.000000	0.012710	0.001112	-0.130158	0.000000	0.000000	3.000000	22.000000	0.000000
1708.478952	-0.056511	0.549795	-0.059492	75.837845	59.121372	101.928139	2.174428	0.000000	-2.974594	0.000000	0.000000	0.000000	0.012710	0.001112	-0.130158	0.000000	0.000000	3.000000	22.000000	0.000000
1708.482285	-0.056475	0.549808	-0.059883	75.837845	59.121372	101.928139	2.174428	0.000000	-2.974594	0.000000	0.000000	0.000000	0.010891	0.004050	-0.117273	0.000000	0.000000	3.000000	22.000000	0.000000
1708.485619	-0.056475	0.549808	-0.059883	75.837845	59.121372	101.928139	2.174428	0.000000	-2.974594	0.000000	0.000000	0.000000	0.010891	0.004050	-0.117273	0.000000	0.000000	3.000000	22.000000	0.000000
1708.488952	-0.056475	0.549808	-0.059883	75.910919	58.809597	101.528595	2.174428	0.000000	-2.974594	0.000000	0.000000	0.000000	0.010891	0.004050	-0.117273	0.000000	0.000000	3.000000	22.000000	0.000000
1708.492285	-0.056475	0.549808	-0.059883	75.910919	58.809597	101.528595	2.174428	0.000000	-2.974594	0.000000	0.000000	0.000000	0.010891	0.004050	-0.117273	0.000000	0.000000	3.000000	22.000000	0.000000
1708.495619	-0.056448	0.549826	-0.060207	75.910919	58.809597	101.528595	2.174428	0.000000	-2.974594	0.000000	0.000000	0.000000	0.008045	0.005246	-0.097177	0.000000	0.000000	3.000000	22.000000	0.000000
1708.498952	-0.056463	0.549837	-0.060512	75.922516	58.478687	101.195198	2.176243	0.000000	-2.994139	0.000000	0.000000	0.000000	-0.004268	0.003394	-0.091590	0.000000	0.000000	3.000000	22.000000	0.000000
1708.502285	-0.056463	0.549837	-0.060512	75.922516	58.478687	101.195198	2.176243	0.000000	-2.994139	0.000000	0.000000	0.000000	-0.004268	0.003394	-0.091590	0.000000	0.000000	3.000000	22.000000	0.000000
1708.505619	-0.056463	0.549837	-0.060512	75.922516	58.478687	101.195198	2.176243	0.000000	-2.994139	0.000000	0.000000	0.000000	-0.004268	0.003394	-0.091590	0.000000	0.000000	3.000000	22.000000	0.000000
1708.508952	-0.056463	0.549837	-0.060512	75.917168	58.144993	100.881531	2.176872	0.000000	-3.025601	0.000000	0.000000	0.000000	-0.004268	0.003394	-0.091590	0.000000	0.000000	3.000000	22.000000	0.000000
1708.512285	-0.056502	0.549837	-0.060772	75.917168	58.144993	100.881531	2.176872	0.000000	-3.025601	0.000000	0.000000	0.000000	-0.011938	-0.000169	-0.077989	0.000000	0.000000	3.000000	22.000000	0.000000
1708.515619	-0.056502	0.549837	-0.060772	75.917168	58.144993	100.881531	2.176872	0.000000	-3.025601	0.000000	0.000000	0.000000	-0.011938	-0.000169	-0.077989	0.000000	0.000000	3.000000	22.000000	0.000000
1708.518952	-0.056502	0.549837	-0.060772	75.913185	57.872322	100.632347	2.176872	0.000000	-3.025601	0.000000	0.000000	0.000000	-0.011938	-0.000169	-0.077989	0.000000	0.000000	3.000000	22.000000	0.000000
1708.522285	-0.056502	0.549837	-0.060772	75.913185	57.872322	100.632347	2.176872	0.000000	-3.025601	0.000000	0.000000	0.000000	-0.011938	-0.000169	-0.077989	0.000000	0.000000	3.000000	22.000000	0.000000
1708.525619	-0.056542	0.549836	-0.061032	75.913185	57.872322	100.632347	2.176872	0.000000	-3.025601	0.000000	0.000000	0.000000	-0.011910	-0.000209	-0.077999	0.000000	0.000000	3.000000	22.000000	0.000000
1708.528952	-0.056542	0.549836	-0.061032	75.914940	57.784042	100.560051	2.174883	0.000000	-3.038599	0.000000	0.000000	0.000000	-0.011910	-0.000209	-0.077999	0.000000	0.000000	3.000000	22.000000	0.000000
1708.532285	-0.056542	0.549836	-0.061032	75.914940	57.784042	100.560051	2.174883	0.000000	-3.038599	0.000000	0.000000	0.000000	-0.011910	-0.000209	-0.077999	0.000000	0.000000	3.000000	22.000000	0.000000
1708.535619	-0.056542	0.549836	-0.061032	75.914940	57.784042	100.560051	2.174883	0.000000	-3.038599	0.000000	0.000000	0.000000	-0.011910	-0.000209	-0.077999	0.000000	0.000000	3.000000	22.000000	0.000000
1708.538952	-0.056627	0.549741	-0.061508	75.922585	57.841541	100.630547	2.172898	0.000000	-3.051599	0.000000	0.000000	0.000000	-0.025619	-0.028431	-0.142805	0.000000	0.000000	3.000000	22.000000	0.000000
1708.542285	-0.056627	0.549741	-0.061508	75.922585	57.841541	100.630547	2.172898	0.000000	-3.051599	0.000000	0.000000	0.000000	-0.025619	-0.028431	-0.142805	0.000000	0.000000	3.000000	22.000000	0.000000
1708.545619	-0.056627	0.549741	-0.061508	75.922585	57.841541	100.630547	2.172898	0.000000	-3.051599	0.000000	0.000000	0.000000	-0.025619	-0.028431	-0.142805	0.000000	0.000000	3.000000	22.000000	0.000000
1708.548952	-0.056627	0.549741	-0.061508	75.928970	57.893150	100.689362	2.168628	0.000000	-3.075400	0.000000	0.000000	0.000000	-0.025619	-0.028431	-0.142805	0.000000	0.000000	3.000000	22.000000	0.000000
1708.552285	-0.056631	0.549675	-0.061748	75.928970	57.893150	100.689362	2.168628	0.000000	-3.075400	0.000000	0.000000	0.000000	-0.001203	-0.019885	-0.071909	0.000000	0.000000	3.000000	22.000000	0.000000
1708.555619	-0.056631	0.549675	-0.061748	75.928970	57.893150	100.689362	2.168628	0.000000	-3.075400	0.000000	0.000000	0.000000	-0.001203	-0.019885	-0.071909	0.000000	0.000000	3.000000	22.000000	0.000000
1708.558952	-0.056631	0.549675	-0.061748	75.935234	57.962269	100.762459	2.168628	0.000000	-3.075400	0.000000	0.000000	0.000000	-0.001203	-0.019885	-0.071909	0.000000	0.000000	3.000000	22.000000	0.000000
1708.562285	-0.056631	0.549675	-0.061748	75.935234	57.962269	100.762459	2.168628	0.000000	-3.075400	0.000000	0.000000	0.000000	-0.001203	-0.019885	-0.071909	0.000000	0.000000	3.000000	22.000000	0.000000
1708.565619	-0.056607	0.549613	-0.061915	75.935234	57.962269	100.762459	2.168628	0.000000	-3.075400	0.000000	0.000000	0.000000	0.007185	-0.018641	-0.050176	0.000000	0.000000	3.000000	22.000000	0.000000
1708.568952	-0.056607	0.549613	-0.061915	75.941551	58.027561	100.821358	2.168427	0.000000	-3.087384	0.000000	0.000000	0.000000	0.007185	-0.018641	-0.050176	0.000000	0.000000	3.000000	22.000000	0.000000
1708.572285	-0.056607	0.549613	-0.061915	75.941551	58.027561	100.821358	2.168427	0.000000	-3.087384	0.000000	0.000000	0.000000	0.007185	-0.018641	-0.050176	0.000000	0.000000	3.000000	22.000000	0.000000
1708.575619	-0.056607	0.549613	-0.061915	75.941551	58.027561	100.821358	2.168427	0.000000	-3.087384	0.000000	0.000000	0.000000	0.007185	-0.018641	-0.050176	0.000000	0.000000	3.000000	22.000000	0.000000
1708.578952	-0.056364	0.549471	-0.062148	75.946503	58.104393	100.882774	2.169625	0.000000	-3.095747	0.000000	0.000000	0.000000	0.073159	-0.042525	-0.069900	0.000000	0.000000	3.000000	22.000000	0.000000
1708.582285	-0.056364	0.549471	-0.062148	75.946503	58.104393	100.882774	2.169625	0.000000	-3.095747	0.000000	0.000000	0.000000	0.073159	-0.042525	-0.069900	0.000000	0.000000	3.000000	22.000000	0.000000
1708.585619	-0.056364	0.549471	-0.062148	75.946503	58.104393	100.882774	2.169625	0.000000	-3.095747	0.000000	0.000000	0.000000	0.073159	-0.042525	-0.069900	0.000000	0.000000	3.000000	22.000000	0.000000
1708.588952	-0.056364	0.549471	-0.062148	75.951546	58.174633	100.929947	2.181818	0.000000	-3.107397	0.000000	0.000000	0.000000	0.073159	-0.042525	-0.069900	0.000000	0.000000	3.000000	22.000000	0.000000
1708.592285	-0.056184	0.549407	-0.062200	75.951546	58.174633	100.929947	2.181818	0.000000	-3.107397	0.000000	0.000000	0.000000	0.053885	-0.019120	-0.015644	0.000000	0.000000	3.000000	22.000000	0.000000
1708.595619	-0.056184	0.549407	-0.062200	75.951546	58.174633	100.929947	2.181818	0.000000	-3.107397	0.000000	0.000000	0.000000	0.053885	-0.019120	-0.015644	0.000000	0.000000	3.000000	22.000000	0.000000
1708.598952	-0.055992	0.549354	-0.062207	75.952713	58.225357	100.956039	2.181818	0.000000	-3.107397	0.000000	0.000000	0.000000	0.057661	-0.016099	-0.001947	0.000000	0.000000	3.000000	22.000000	0.000000
1708.602285	-0.055992	0.549354	-0.062207	75.952713	58.225357	100.956039	2.181818	0.000000	-3.107397	0.000000	0.000000	0.000000	0.057661	-0.016099	-0.001947	0.000000	0.000000	3.000000	22.000000	0.000000
1708.605619	-0.055992	0.549354	-0.062207	75.952713	58.225357	100.956039	2.181818	0.000000	-3.107397	0.000000	0.000000	0.000000	0.057661	-0.016099	-0.001947	0.000000	0.000000	3.000000	22.000000	0.000000
1708.608952	-0.055992	0.549354	-0.062207	75.952553	58.282101	100.984566	2.200409	0.000000	-3.110329	0.000000	0.000000	0.000000	0.057661	-0.016099	-0.001947	0.000000	0.000000	3.000000	22.000000	0.000000
1708.612285	-0.055768	0.549332	-0.062170	75.952553	58.282101	100.984566	2.200409	0.000000	-3.110329	0.000000	0.000000	0.000000	0.067292	-0.006543	0.011045	0.000000	0.000000	3.000000	22.000000	0.000000
1708.615619	-0.055768	0.549332	-0.062170	75.952553	58.282101	100.984566	2.200409	0.000000	-3.110329	0.000000	0.000000	0.000000	0.067292	-0.006543	0.011045	0.000000	0.000000	3.000000	22.000000	0.000000
1708.618952	-0.055768	0.549332	-0.062170	75.940361	58.322693	101.006516	2.200409	0.000000	-3.110329	0.000000	0.000000	0.000000	0.067292	-0.006543	0.011045	0.000000	0.000000	3.000000	22.000000	0.000000
1708.622285	-0.055768	0.549332	-0.062170	75.940361	58.322693	101.006516	2.200409	0.000000	-3.110329	0.000000	0.000000	0.000000	0.067292	-0.006543	0.011045	0.000000	0.000000	3.000000	22.000000	0.000000
1708.625619	-0.055530	0.549320	-0.062087	75.940361	58.322693	101.006516	2.200409	0.000000	-3.110329	0.000000	0.000000	0.000000	0.071108	-0.003514	0.024726	0.000000	0.000000	3.000000	22.000000	0.000000
1708.628952	-0.055530	0.549320	-0.062087	75.921532	58.362328	101.026428	2.211625	0.000000	-3.108488	0.000000	0.000000	0.000000	0.071108	-0.003514	0.024726	0.000000	0.000000	3.000000	22.000000	0.000000
1708.632285	-0.055530	0.549320	-0.062087	75.921532	58.362328	101.026428	2.211625	0.000000	-3.108488	0.000000	0.000000	0.000000	0.071108	-0.003514	0.024726	0.000000	0.000000	3.000000	22.000000	0.000000
1708.635619	-0.055530	0.549320	-0.062087	75.921532	58.362328	101.026428	2.211625	0.000000	-3.108488	0.000000	0.000000	0.000000	0.071108	-0.003514	0.024726	0.000000	0.000000	3.000000	22.000000	0.000000
1708.638952	-0.054852	0.549321	-0.061738	75.893311	58.407604	101.049179	2.223476	0.000000	-3.104367	0.000000	0.000000	0.000000	0.203460	0.000228	0.104721	0.000000	0.000000	3.000000	22.000000	0.000000
1708.642285	-0.054852	0.549321	-0.061738	75.893311	58.407604	101.049179	2.223476	0.000000	-3.104367	0.000000	0.000000	0.000000	0.203460	0.000228	0.104721	0.000000	0.000000	3.000000	22.000000	0.000000
1708.645619	-0.054852	0.549321	-0.061738	75.893311	58.407604	101.049179	2.223476	0.000000	-3.104367	0.000000	0.000000	0.000000	0.203460	0.000228	0.104721	0.000000	0.000000	3.000000	22.000000	0.000000
1708.648952	-0.054852	0.549321	-0.061738	75.855652	58.470490	101.088943	2.257386	0.000000	-3.086914	0.000000	0.000000	0.000000	0.203460	0.000228	0.104721	0.000000	0.000000	3.000000	22.000000	0.000000
1708.652285	-0.054370	0.549317	-0.061486	75.855652	58.470490	101.088943	2.257386	0.000000	-3.086914	0.000000	0.000000	0.000000	0.144551	-0.001066	0.075717	0.000000	0.000000	3.000000	22.000000	0.000000
1708.655619	-0.054370	0.549317	-0.061486	75.855652	58.470490	101.088943	2.257386	0.000000	-3.086914	0.000000	0.000000	0.000000	0.144551	-0.001066	0.075717	0.000000	0.000000	3.000000	22.000000	0.000000
1708.658952	-0.053835	0.549308	-0.061202	75.811165	58.546955	101.140701	2.257386	0.000000	-3.086914	0.000000	0.000000	0.000000	0.160654	-0.002813	0.085052	0.000000	0.000000	3.000000	22.000000	0.000000
1708.662285	-0.053835	0.549308	-0.061202	75.811165	58.546955	101.140701	2.257386	0.000000	-3.086914	0.000000	0.000000	0.000000	0.160654	-0.002813	0.085052	0.000000	0.000000	3.000000	22.000000	0.000000
1708.665619	-0.053835	0.549308	-0.061202	75.811165	58.546955	101.140701	2.257386	0.000000	-3.086914	0.000000	0.000000	0.000000	0.160654	-0.002813	0.085052	0.000000	0.000000	3.000000	22.000000	0.000000
1708.668952	-0.053835	0.549308	-0.061202	75.772057	58.643841	101.196777	2.308254	0.000000	-3.060119	0.000000	0.000000	0.000000	0.160654	-0.002813	0.085052	0.000000	0.000000	3.000000	22.000000	0.000000
1708.672285	-0.053221	0.549283	-0.060929	75.772057	58.643841	101.196777	2.308254	0.000000	-3.060119	0.000000	0.000000	0.000000	0.184206	-0.007623	0.082142	0.000000	0.000000	3.000000	22.000000	0.000000
1708.675619	-0.053221	0.549283	-0.060929	75.772057	58.643841	101.196777	2.308254	0.000000	-3.060119	0.000000	0.000000	0.000000	0.184206	-0.007623	0.082142	0.000000	0.000000	3.000000	22.000000	0.000000
1708.678952	-0.052544	0.549247	-0.060691	75.761208	58.746204	101.216095	2.308254	0.000000	-3.060119	0.000000	0.000000	0.000000	0.203086	-0.010662	0.071161	0.000000	0.000000	3.000000	22.000000	0.000000
1708.682285	-0.052544	0.549247	-0.060691	75.761208	58.746204	101.216095	2.308254	0.000000	-3.060119	0.000000	0.000000	0.000000	0.203086	-0.010662	0.071161	0.000000	0.000000	3.000000	22.000000	0.000000
1708.685619	-0.052544	0.549247	-0.060691	75.761208	58.746204	101.216095	2.308254	0.000000	-3.060119	0.000000	0.000000	0.000000	0.203086	-0.010662	0.071161	0.000000	0.000000	3.000000	22.000000	0.000000
1708.688952	-0.052544	0.549247	-0.060691	75.763748	58.874878	101.239418	2.372802	0.000000	-3.034568	0.000000	0.000000	0.000000	0.203086	-0.010662	0.071161	0.000000	0.000000	3.000000	22.000000	0.000000
1708.692285	-0.051814	0.549197	-0.060561	75.763748	58.874878	101.239418	2.372802	0.000000	-3.034568	0.000000	0.000000	0.000000	0.218912	-0.014891	0.039188	0.000000	0.000000	3.000000	22.000000	0.000000
1708.695619	-0.051814	0.549197	-0.060561	75.763748	58.874878	101.239418	2.372802	0.000000	-3.034568	0.000000	0.000000	0.000000	0.218912	-0.014891	0.039188	0.000000	0.000000	3.000000	22.000000	0.000000
1708.698952	-0.051035	0.549128	-0.060513	75.768768	59.031586	101.286041	2.372802	0.000000	-3.034568	0.000000	0.000000	0.000000	0.233633	-0.020888	0.014347	0.000000	0.000000	3.000000	22.000000	0.000000
1708.702285	-0.051035	0.549128	-0.060513	75.768768	59.031586	101.286041	2.372802	0.000000	-3.034568	0.000000	0.000000	0.000000	0.233633	-0.020888	0.014347	0.000000	0.000000	3.000000	22.000000	0.000000
1708.705619	-0.051035	0.549128	-0.060513	75.768768	59.031586	101.286041	2.372802	0.000000	-3.034568	0.000000	0.000000	0.000000	0.233633	-0.020888	0.014347	0.000000	0.000000	3.000000	22.000000	0.000000
1708.708952	-0.051035	0.549128	-0.060513	75.772415	59.191624	101.335129	2.448226	0.000000	-3.025646	0.000000	0.000000	0.000000	0.233633	-0.020888	0.014347	0.000000	0.000000	3.000000	22.000000	0.000000
1708.712285	-0.050229	0.549076	-0.060536	75.772415	59.191624	101.335129	2.448226	0.000000	-3.025646	0.000000	0.000000	0.000000	0.242025	-0.015549	-0.007066	0.000000	0.000000	3.000000	22.000000	0.000000
1708.715619	-0.050229	0.549076	-0.060536	75.772415	59.191624	101.335129	2.448226	0.000000	-3.025646	0.000000	0.000000	0.000000	0.242025	-0.015549	-0.007066	0.000000	0.000000	3.000000	22.000000	0.000000
1708.718952	-0.049414	0.549020	-0.060629	75.775963	59.363518	101.398308	2.448226	0.000000	-3.025646	0.000000	0.000000	0.000000	0.244451	-0.016764	-0.027740	0.000000	0.000000	3.000000	22.000000	0.000000
1708.722285	-0.049414	0.549020	-0.060629	75.775963	59.363518	101.398308	2.448226	0.000000	-3.025646	0.000000	0.000000	0.000000	0.244451	-0.016764	-0.027740	0.000000	0.000000	3.000000	22.000000	0.000000
1708.725619	-0.049414	0.549020	-0.060629	75.775963	59.363518	101.398308	2.448226	0.000000	-3.025646	0.000000	0.000000	0.000000	0.244451	-0.016764	-0.027740	0.000000	0.000000	3.000000	22.000000	0.000000
1708.728952	-0.049414	0.549020	-0.060629	75.774307	59.513885	101.442955	2.529306	0.000000	-3.031447	0.000000	0.000000	0.000000	0.244451	-0.016764	-0.027740	0.000000	0.000000	3.000000	22.000000	0.000000
1708.732285	-0.048599	0.548986	-0.060728	75.774307	59.513885	101.442955	2.529306	0.000000	-3.031447	0.000000	0.000000	0.000000	0.244464	-0.010227	-0.029742	0.000000	0.000000	3.000000	22.000000	0.000000
1708.735619	-0.048599	0.548986	-0.060728	75.774307	59.513885	101.442955	2.529306	0.000000	-3.031447	0.000000	0.000000	0.000000	0.244464	-0.010227	-0.029742	0.000000	0.000000	3.000000	22.000000	0.000000
1708.738952	-0.047768	0.548990	-0.060813	75.761803	59.668453	101.506668	2.529306	0.000000	-3.031447	0.000000	0.000000	0.000000	0.249422	0.001081	-0.025329	0.000000	0.000000	3.000000	22.000000	0.000000
1708.742285	-0.047768	0.548990	-0.060813	75.761803	59.668453	101.506668	2.529306	0.000000	-3.031447	0.000000	0.000000	0.000000	0.249422	0.001081	-0.025329	0.000000	0.000000	3.000000	22.000000	0.000000
1708.745619	-0.047768	0.548990	-0.060813	75.761803	59.668453	101.506668	2.529306	0.000000	-3.031447	0.000000	0.000000	0.000000	0.249422	0.001081	-0.025329	0.000000	0.000000	3.000000	22.000000	0.000000
1708.748952	-0.046942	0.549003	-0.060855	75.734619	59.807705	101.568367	2.611620	0.000000	-3.040625	0.000000	0.000000	0.000000	0.247721	0.004092	-0.012887	0.000000	0.000000	3.000000	22.000000	0.000000
1708.752285	-0.046942	0.549003	-0.060855	75.734619	59.807705	101.568367	2.611620	0.000000	-3.040625	0.000000	0.000000	0.000000	0.247721	0.004092	-0.012887	0.000000	0.000000	3.000000	22.000000	0.000000
1708.755619	-0.046942	0.549003	-0.060855	75.734619	59.807705	101.568367	2.611620	0.000000	-3.040625	0.000000	0.000000	0.000000	0.247721	0.004092	-0.012887	0.000000	0.000000	3.000000	22.000000	0.000000
1708.758952	-0.046119	0.549033	-0.060881	75.706177	59.938244	101.618271	2.652907	0.000000	-3.042773	0.000000	0.000000	0.000000	0.246942	0.008841	-0.007668	0.000000	0.000000	3.000000	22.000000	0.000000
1708.762285	-0.046119	0.549033	-0.060881	75.706177	59.938244	101.618271	2.652907	0.000000	-3.042773	0.000000	0.000000	0.000000	0.246942	0.008841	-0.007668	0.000000	0.000000	3.000000	22.000000	0.000000
1708.765619	-0.046119	0.549033	-0.060881	75.706177	59.938244	101.618271	2.652907	0.000000	-3.042773	0.000000	0.000000	0.000000	0.246942	0.008841	-0.007668	0.000000	0.000000	3.000000	22.000000	0.000000
1708.768952	-0.046119	0.549033	-0.060881	75.696594	60.070580	101.648888	2.694064	0.000000	-3.044051	0.000000	0.000000	0.000000	0.246942	0.008841	-0.007668	0.000000	0.000000	3.000000	22.000000	0.000000
1708.772285	-0.045291	0.549052	-0.060952	75.696594	60.070580	101.648888	2.694064	0.000000	-3.044051	0.000000	0.000000	0.000000	0.248335	0.005830	-0.021157	0.000000	0.000000	3.000000	22.000000	0.000000
1708.775619	-0.045291	0.549052	-0.060952	75.696594	60.070580	101.648888	2.694064	0.000000	-3.044051	0.000000	0.000000	0.000000	0.248335	0.005830	-0.021157	0.000000	0.000000	3.000000	22.000000	0.000000
1708.778952	-0.044487	0.549081	-0.060983	75.696594	60.184814	101.648895	2.694064	0.000000	-3.044051	0.000000	0.000000	0.000000	0.241093	0.008808	-0.009334	0.000000	0.000000	3.000000	22.000000	0.000000
1708.782285	-0.044487	0.549081	-0.060983	75.696594	60.184814	101.648895	2.694064	0.000000	-3.044051	0.000000	0.000000	0.000000	0.241093	0.008808	-0.009334	0.000000	0.000000	3.000000	22.000000	0.000000
1708.785619	-0.044487	0.549081	-0.060983	75.696594	60.184814	101.648895	2.694064	0.000000	-3.044051	0.000000	0.000000	0.000000	0.241093	0.008808	-0.009334	0.000000	0.000000	3.000000	22.000000	0.000000
1708.788952	-0.044487	0.549081	-0.060983	75.699112	60.313454	101.672180	2.775635	0.000000	-3.049133	0.000000	0.000000	0.000000	0.241093	0.008808	-0.009334	0.000000	0.000000	3.000000	22.000000	0.000000
1708.792285	-0.043728	0.549097	-0.061132	75.699112	60.313454	101.672180	2.775635	0.000000	-3.049133	0.000000	0.000000	0.000000	0.227741	0.004534	-0.044896	0.000000	0.000000	3.000000	22.000000	0.000000
1708.795619	-0.043728	0.549097	-0.061132	75.699112	60.313454	101.672180	2.775635	0.000000	-3.049133	0.000000	0.000000	0.000000	0.227741	0.004534	-0.044896	0.000000	0.000000	3.000000	22.000000	0.000000
1708.798952	-0.042984	0.549080	-0.061324	75.701477	60.451122	101.717422	2.775635	0.000000	-3.049133	0.000000	0.000000	0.000000	0.223139	-0.005025	-0.057442	0.000000	0.000000	3.000000	22.000000	0.000000
1708.802285	-0.042984	0.549080	-0.061324	75.701477	60.451122	101.717422	2.775635	0.000000	-3.049133	0.000000	0.000000	0.000000	0.223139	-0.005025	-0.057442	0.000000	0.000000	3.000000	22.000000	0.000000
1708.805619	-0.042984	0.549080	-0.061324	75.701477	60.451122	101.717422	2.775635	0.000000	-3.049133	0.000000	0.000000	0.000000	0.223139	-0.005025	-0.057442	0.000000	0.000000	3.000000	22.000000	0.000000
1708.808952	-0.042984	0.549080	-0.061324	75.702240	60.607437	101.785065	2.850782	0.000000	-3.066189	0.000000	0.000000	0.000000	0.223139	-0.005025	-0.057442	0.000000	0.000000	3.000000	22.000000	0.000000
1708.812285	-0.042288	0.549065	-0.061614	75.702240	60.607437	101.785065	2.850782	0.000000	-3.066189	0.000000	0.000000	0.000000	0.208923	-0.004560	-0.087155	0.000000	0.000000	3.000000	22.000000	0.000000
1708.815619	-0.042288	0.549065	-0.061614	75.702240	60.607437	101.785065	2.850782	0.000000	-3.066189	0.000000	0.000000	0.000000	0.208923	-0.004560	-0.087155	0.000000	0.000000	3.000000	22.000000	0.000000
1708.818952	-0.041611	0.549049	-0.061908	75.690697	60.774525	101.887878	2.850782	0.000000	-3.066189	0.000000	0.000000	0.000000	0.202971	-0.004596	-0.088131	0.000000	0.000000	3.000000	22.000000	0.000000
1708.822285	-0.041611	0.549049	-0.061908	75.690697	60.774525	101.887878	2.850782	0.000000	-3.066189	0.000000	0.000000	0.000000	0.202971	-0.004596	-0.088131	0.000000	0.000000	3.000000	22.000000	0.000000
1708.825619	-0.041611	0.549049	-0.061908	75.690697	60.774525	101.887878	2.850782	0.000000	-3.066189	0.000000	0.000000	0.000000	0.202971	-0.004596	-0.088131	0.000000	0.000000	3.000000	22.000000	0.000000
1708.828952	-0.041611	0.549049	-0.061908	75.651909	60.957260	102.051224	2.919431	0.000000	-3.095403	0.000000	0.000000	0.000000	0.202971	-0.004596	-0.088131	0.000000	0.000000	3.000000	22.000000	0.000000
1708.832285	-0.040967	0.549008	-0.062269	75.651909	60.957260	102.051224	2.919431	0.000000	-3.095403	0.000000	0.000000	0.000000	0.193350	-0.012415	-0.108415	0.000000	0.000000	3.000000	22.000000	0.000000
1708.835619	-0.040967	0.549008	-0.062269	75.651909	60.957260	102.051224	2.919431	0.000000	-3.095403	0.000000	0.000000	0.000000	0.193350	-0.012415	-0.108415	0.000000	0.000000	3.000000	22.000000	0.000000
1708.838952	-0.040345	0.548961	-0.062610	75.575249	61.137524	102.264717	2.919431	0.000000	-3.095403	0.000000	0.000000	0.000000	0.186634	-0.014214	-0.102076	0.000000	0.000000	3.000000	22.000000	0.000000
1708.842285	-0.040345	0.548961	-0.062610	75.575249	61.137524	102.264717	2.919431	0.000000	-3.095403	0.000000	0.000000	0.000000	0.186634	-0.014214	-0.102076	0.000000	0.000000	3.000000	22.000000	0.000000
1708.845619	-0.040345	0.548961	-0.062610	75.575249	61.137524	102.264717	2.919431	0.000000	-3.095403	0.000000	0.000000	0.000000	0.186634	-0.014214	-0.102076	0.000000	0.000000	3.000000	22.000000	0.000000
1708.848952	-0.040345	0.548961	-0.062610	75.487564	61.325607	102.508636	2.982762	0.000000	-3.130486	0.000000	0.000000	0.000000	0.186634	-0.014214	-0.102076	0.000000	0.000000	3.000000	22.000000	0.000000
1708.852285	-0.039761	0.548913	-0.062955	75.487564	61.325607	102.508636	2.982762	0.000000	-3.130486	0.000000	0.000000	0.000000	0.175080	-0.014226	-0.103527	0.000000	0.000000	3.000000	22.000000	0.000000
1708.855619	-0.039761	0.548913	-0.062955	75.487564	61.325607	102.508636	2.982762	0.000000	-3.130486	0.000000	0.000000	0.000000	0.175080	-0.014226	-0.103527	0.000000	0.000000	3.000000	22.000000	0.000000
1708.858952	-0.039239	0.548854	-0.063258	75.422890	61.496490	102.711929	2.982762	0.000000	-3.130486	0.000000	0.000000	0.000000	0.156503	-0.017717	-0.090973	0.000000	0.000000	3.000000	22.000000	0.000000
1708.862285	-0.039239	0.548854	-0.063258	75.422890	61.496490	102.711929	2.982762	0.000000	-3.130486	0.000000	0.000000	0.000000	0.156503	-0.017717	-0.090973	0.000000	0.000000	3.000000	22.000000	0.000000
1708.865619	-0.039239	0.548854	-0.063258	75.422890	61.496490	102.711929	2.982762	0.000000	-3.130486	0.000000	0.000000	0.000000	0.156503	-0.017717	-0.090973	0.000000	0.000000	3.000000	22.000000	0.000000
1708.868952	-0.039239	0.548854	-0.063258	75.393250	61.659233	102.869080	3.038025	0.000000	-3.162902	0.000000	0.000000	0.000000	0.156503	-0.017717	-0.090973	0.000000	0.000000	3.000000	22.000000	0.000000
1708.872285	-0.038775	0.548773	-0.063563	75.393250	61.659233	102.869080	3.038025	0.000000	-3.162902	0.000000	0.000000	0.000000	0.139297	-0.024221	-0.091360	0.000000	0.000000	3.000000	22.000000	0.000000
1708.875619	-0.038775	0.548773	-0.063563	75.393250	61.659233	102.869080	3.038025	0.000000	-3.162902	0.000000	0.000000	0.000000	0.139297	-0.024221	-0.091360	0.000000	0.000000	3.000000	22.000000	0.000000
1708.878952	-0.038373	0.548659	-0.063820	75.398674	61.817646	102.981155	3.038025	0.000000	-3.162902	0.000000	0.000000	0.000000	0.120720	-0.034159	-0.077176	0.000000	0.000000	3.000000	22.000000	0.000000
1708.882285	-0.038373	0.548659	-0.063820	75.398674	61.817646	102.981155	3.038025	0.000000	-3.162902	0.000000	0.000000	0.000000	0.120720	-0.034159	-0.077176	0.000000	0.000000	3.000000	22.000000	0.000000
1708.885619	-0.038373	0.548659	-0.063820	75.398674	61.817646	102.981155	3.038025	0.000000	-3.162902	0.000000	0.000000	0.000000	0.120720	-0.034159	-0.077176	0.000000	0.000000	3.000000	22.000000	0.000000
1708.888952	-0.038373	0.548659	-0.063820	75.411858	61.994164	103.107353	3.081362	0.000000	-3.190992	0.000000	0.000000	0.000000	0.120720	-0.034159	-0.077176	0.000000	0.000000	3.000000	22.000000	0.000000
1708.892285	-0.037970	0.548508	-0.064092	75.411858	61.994164	103.107353	3.081362	0.000000	-3.190992	0.000000	0.000000	0.000000	0.120979	-0.045380	-0.081601	0.000000	0.000000	3.000000	22.000000	0.000000
1708.895619	-0.037970	0.548508	-0.064092	75.411858	61.994164	103.107353	3.081362	0.000000	-3.190992	0.000000	0.000000	0.000000	0.120979	-0.045380	-0.081601	0.000000	0.000000	3.000000	22.000000	0.000000
1708.898952	-0.037970	0.548508	-0.064092	75.426178	62.176605	103.245285	3.081362	0.000000	-3.190992	0.000000	0.000000	0.000000	0.120979	-0.045380	-0.081601	0.000000	0.000000	3.000000	22.000000	0.000000
1708.902285	-0.037970	0.548508	-0.064092	75.426178	62.176605	103.245285	3.081362	0.000000	-3.190992	0.000000	0.000000	0.000000	0.120979	-0.045380	-0.081601	0.000000	0.000000	3.000000	22.000000	0.000000
1708.905619	-0.037605	0.548314	-0.064358	75.426178	62.176605	103.245285	3.081362	0.000000	-3.190992	0.000000	0.000000	0.000000	0.109343	-0.058261	-0.079856	0.000000	0.000000	3.000000	22.000000	0.000000
1708.908952	-0.037295	0.548104	-0.064649	75.442810	62.376217	103.406555	3.101525	0.000000	-3.204592	0.000000	0.000000	0.000000	0.092979	-0.062955	-0.087368	0.000000	0.000000	3.000000	22.000000	0.000000
1708.912285	-0.037295	0.548104	-0.064649	75.442810	62.376217	103.406555	3.101525	0.000000	-3.204592	0.000000	0.000000	0.000000	0.092979	-0.062955	-0.087368	0.000000	0.000000	3.000000	22.000000	0.000000
1708.915619	-0.037295	0.548104	-0.064649	75.442810	62.376217	103.406555	3.101525	0.000000	-3.204592	0.000000	0.000000	0.000000	0.092979	-0.062955	-0.087368	0.000000	0.000000	3.000000	22.000000	0.000000
1708.918952	-0.037295	0.548104	-0.064649	75.460472	62.571030	103.579735	3.135245	0.000000	-3.232462	0.000000	0.000000	0.000000	0.092979	-0.062955	-0.087368	0.000000	0.000000	3.000000	22.000000	0.000000
1708.922285	-0.037084	0.547861	-0.064896	75.460472	62.571030	103.579735	3.135245	0.000000	-3.232462	0.000000	0.000000	0.000000	0.063411	-0.072797	-0.074128	0.000000	0.000000	3.000000	22.000000	0.000000
1708.925619	-0.037084	0.547861	-0.064896	75.460472	62.571030	103.579735	3.135245	0.000000	-3.232462	0.000000	0.000000	0.000000	0.063411	-0.072797	-0.074128	0.000000	0.000000	3.000000	22.000000	0.000000
1708.928952	-0.037084	0.547861	-0.064896	75.476654	62.750225	103.755463	3.135245	0.000000	-3.232462	0.000000	0.000000	0.000000	0.063411	-0.072797	-0.074128	0.000000	0.000000	3.000000	22.000000	0.000000
1708.932285	-0.037084	0.547861	-0.064896	75.476654	62.750225	103.755463	3.135245	0.000000	-3.232462	0.000000	0.000000	0.000000	0.063411	-0.072797	-0.074128	0.000000	0.000000	3.000000	22.000000	0.000000
1708.935619	-0.037007	0.547629	-0.065113	75.476654	62.750225	103.755463	3.135245	0.000000	-3.232462	0.000000	0.000000	0.000000	0.023032	-0.069729	-0.064856	0.000000	0.000000	3.000000	22.000000	0.000000
1708.938952	-0.037007	0.547629	-0.065113	75.490402	62.891018	103.908371	3.145814	0.000000	-3.244817	0.000000	0.000000	0.000000	0.023032	-0.069729	-0.064856	0.000000	0.000000	3.000000	22.000000	0.000000
1708.942285	-0.037007	0.547629	-0.065113	75.490402	62.891018	103.908371	3.145814	0.000000	-3.244817	0.000000	0.000000	0.000000	0.023032	-0.069729	-0.064856	0.000000	0.000000	3.000000	22.000000	0.000000
1708.945619	-0.037007	0.547629	-0.065113	75.490402	62.891018	103.908371	3.145814	0.000000	-3.244817	0.000000	0.000000	0.000000	0.023032	-0.069729	-0.064856	0.000000	0.000000	3.000000	22.000000	0.000000
1708.948952	-0.037154	0.547193	-0.065349	75.497665	62.999554	104.044762	3.149652	0.000000	-3.255626	0.000000	0.000000	0.000000	-0.043964	-0.130710	-0.071062	0.000000	0.000000	3.000000	22.000000	0.000000
1708.952285	-0.037154	0.547193	-0.065349	75.497665	62.999554	104.044762	3.149652	0.000000	-3.255626	0.000000	0.000000	0.000000	-0.043964	-0.130710	-0.071062	0.000000	0.000000	3.000000	22.000000	0.000000
1708.955619	-0.037154	0.547193	-0.065349	75.497665	62.999554	104.044762	3.149652	0.000000	-3.255626	0.000000	0.000000	0.000000	-0.043964	-0.130710	-0.071062	0.000000	0.000000	3.000000	22.000000	0.000000
1708.958952	-0.037154	0.547193	-0.065349	75.504150	63.065685	104.142075	3.142325	0.000000	-3.267470	0.000000	0.000000	0.000000	-0.043964	-0.130710	-0.071062	0.000000	0.000000	3.000000	22.000000	0.000000
1708.962285	-0.037325	0.547021	-0.065326	75.504150	63.065685	104.142075	3.142325	0.000000	-3.267470	0.000000	0.000000	0.000000	-0.051339	-0.051596	0.006962	0.000000	0.000000	3.000000	22.000000	0.000000
1708.965619	-0.037325	0.547021	-0.065326	75.504150	63.065685	104.142075	3.142325	0.000000	-3.267470	0.000000	0.000000	0.000000	-0.051339	-0.051596	0.006962	0.000000	0.000000	3.000000	22.000000	0.000000
1708.968952	-0.037325	0.547021	-0.065326	75.509895	63.089401	104.200272	3.142325	0.000000	-3.267470	0.000000	0.000000	0.000000	-0.051339	-0.051596	0.006962	0.000000	0.000000	3.000000	22.000000	0.000000
1708.972285	-0.037325	0.547021	-0.065326	75.509895	63.089401	104.200272	3.142325	0.000000	-3.267470	0.000000	0.000000	0.000000	-0.051339	-0.051596	0.006962	0.000000	0.000000	3.000000	22.000000	0.000000
1708.975619	-0.037562	0.546885	-0.065202	75.509895	63.089401	104.200272	3.142325	0.000000	-3.267470	0.000000	0.000000	0.000000	-0.071145	-0.040933	0.037208	0.000000	0.000000	3.000000	22.000000	0.000000
1708.978952	-0.037562	0.546885	-0.065202	75.514450	63.101856	104.246849	3.133769	0.000000	-3.266309	0.000000	0.000000	0.000000	-0.071145	-0.040933	0.037208	0.000000	0.000000	3.000000	22.000000	0.000000
1708.982285	-0.037562	0.546885	-0.065202	75.514450	63.101856	104.246849	3.133769	0.000000	-3.266309	0.000000	0.000000	0.000000	-0.071145	-0.040933	0.037208	0.000000	0.000000	3.000000	22.000000	0.000000
1708.985619	-0.037562	0.546885	-0.065202	75.514450	63.101856	104.246849	3.133769	0.000000	-3.266309	0.000000	0.000000	0.000000	-0.071145	-0.040933	0.037208	0.000000	0.000000	3.000000	22.000000	0.000000
1708.988952	-0.038162	0.546679	-0.064821	75.518112	63.077957	104.268066	3.121911	0.000000	-3.260108	0.000000	0.000000	0.000000	-0.180166	-0.061855	0.114468	0.000000	0.000000	3.000000	22.000000	0.000000
1708.992285	-0.038162	0.546679	-0.064821	75.518112	63.077957	104.268066	3.121911	0.000000	-3.260108	0.000000	0.000000	0.000000	-0.180166	-0.061855	0.114468	0.000000	0.000000	3.000000	22.000000	0.000000
1708.995619	-0.038162	0.546679	-0.064821	75.518112	63.077957	104.268066	3.121911	0.000000	-3.260108	0.000000	0.000000	0.000000	-0.180166	-0.061855	0.114468	0.000000	0.000000	3.000000	22.000000	0.000000
1708.998952	-0.038162	0.546679	-0.064821	75.520599	63.031860	104.277580	3.091883	0.000000	-3.241030	0.000000	0.000000	0.000000	-0.180166	-0.061855	0.114468	0.000000	0.000000	3.000000	22.000000	0.000000
1709.002285	-0.038578	0.546599	-0.064612	75.520599	63.031860	104.277580	3.091883	0.000000	-3.241030	0.000000	0.000000	0.000000	-0.124607	-0.023917	0.062510	0.000000	0.000000	3.000000	22.000000	0.000000
1709.005619	-0.038578	0.546599	-0.064612	75.520599	63.031860	104.277580	3.091883	0.000000	-3.241030	0.000000	0.000000	0.000000	-0.124607	-0.023917	0.062510	0.000000	0.000000	3.000000	22.000000	0.000000
1709.008952	-0.039122	0.546525	-0.064441	75.523094	62.972179	104.287117	3.091883	0.000000	-3.241030	0.000000	0.000000	0.000000	-0.163177	-0.022202	0.051223	0.000000	0.000000	3.000000	22.000000	0.000000
1709.012285	-0.039122	0.546525	-0.064441	75.523094	62.972179	104.287117	3.091883	0.000000	-3.241030	0.000000	0.000000	0.000000	-0.163177	-0.022202	0.051223	0.000000	0.000000	3.000000	22.000000	0.000000
1709.015619	-0.039122	0.546525	-0.064441	75.523094	62.972179	104.287117	3.091883	0.000000	-3.241030	0.000000	0.000000	0.000000	-0.163177	-0.022202	0.051223	0.000000	0.000000	3.000000	22.000000	0.000000
1709.018952	-0.039122	0.546525	-0.064441	75.524452	62.879440	104.284988	3.043919	0.000000	-3.222074	0.000000	0.000000	0.000000	-0.163177	-0.022202	0.051223	0.000000	0.000000	3.000000	22.000000	0.000000
1709.022285	-0.039758	0.546494	-0.064291	75.524452	62.879440	104.284988	3.043919	0.000000	-3.222074	0.000000	0.000000	0.000000	-0.191014	-0.009295	0.045249	0.000000	0.000000	3.000000	22.000000	0.000000
1709.025619	-0.039758	0.546494	-0.064291	75.524452	62.879440	104.284988	3.043919	0.000000	-3.222074	0.000000	0.000000	0.000000	-0.191014	-0.009295	0.045249	0.000000	0.000000	3.000000	22.000000	0.000000
1709.028952	-0.040527	0.546441	-0.064149	75.523521	62.783298	104.291245	3.043919	0.000000	-3.222074	0.000000	0.000000	0.000000	-0.230517	-0.015799	0.042355	0.000000	0.000000	3.000000	22.000000	0.000000
1709.032285	-0.040527	0.546441	-0.064149	75.523521	62.783298	104.291245	3.043919	0.000000	-3.222074	0.000000	0.000000	0.000000	-0.230517	-0.015799	0.042355	0.000000	0.000000	3.000000	22.000000	0.000000
1709.035619	-0.040527	0.546441	-0.064149	75.523521	62.783298	104.291245	3.043919	0.000000	-3.222074	0.000000	0.000000	0.000000	-0.230517	-0.015799	0.042355	0.000000	0.000000	3.000000	22.000000	0.000000
1709.038952	-0.040527	0.546441	-0.064149	75.525215	62.691151	104.316017	2.973664	0.000000	-3.207474	0.000000	0.000000	0.000000	-0.230517	-0.015799	0.042355	0.000000	0.000000	3.000000	22.000000	0.000000
1709.042285	-0.041349	0.546394	-0.064040	75.525215	62.691151	104.316017	2.973664	0.000000	-3.207474	0.000000	0.000000	0.000000	-0.246756	-0.014073	0.032889	0.000000	0.000000	3.000000	22.000000	0.000000
1709.045619	-0.041349	0.546394	-0.064040	75.525215	62.691151	104.316017	2.973664	0.000000	-3.207474	0.000000	0.000000	0.000000	-0.246756	-0.014073	0.032889	0.000000	0.000000	3.000000	22.000000	0.000000
1709.048952	-0.042270	0.546357	-0.063899	75.526062	62.634644	104.387718	2.973664	0.000000	-3.207474	0.000000	0.000000	0.000000	-0.276343	-0.011151	0.042388	0.000000	0.000000	3.000000	22.000000	0.000000
1709.052285	-0.042270	0.546357	-0.063899	75.526062	62.634644	104.387718	2.973664	0.000000	-3.207474	0.000000	0.000000	0.000000	-0.276343	-0.011151	0.042388	0.000000	0.000000	3.000000	22.000000	0.000000
1709.055619	-0.042270	0.546357	-0.063899	75.526062	62.634644	104.387718	2.973664	0.000000	-3.207474	0.000000	0.000000	0.000000	-0.276343	-0.011151	0.042388	0.000000	0.000000	3.000000	22.000000	0.000000
1709.058952	-0.043286	0.546320	-0.063770	75.525665	62.637268	104.525734	2.886481	0.000000	-3.194927	0.000000	0.000000	0.000000	-0.304613	-0.011181	0.038654	0.000000	0.000000	3.000000	22.000000	0.000000
1709.062285	-0.043286	0.546320	-0.063770	75.525665	62.637268	104.525734	2.886481	0.000000	-3.194927	0.000000	0.000000	0.000000	-0.304613	-0.011181	0.038654	0.000000	0.000000	3.000000	22.000000	0.000000
1709.065619	-0.043286	0.546320	-0.063770	75.525665	62.637268	104.525734	2.886481	0.000000	-3.194927	0.000000	0.000000	0.000000	-0.304613	-0.011181	0.038654	0.000000	0.000000	3.000000	22.000000	0.000000
1709.068952	-0.044360	0.546298	-0.063631	75.525719	62.684555	104.717529	2.835712	0.000000	-3.188485	0.000000	0.000000	0.000000	-0.322353	-0.006487	0.041751	0.000000	0.000000	3.000000	22.000000	0.000000
1709.072285	-0.044360	0.546298	-0.063631	75.525719	62.684555	104.717529	2.835712	0.000000	-3.188485	0.000000	0.000000	0.000000	-0.322353	-0.006487	0.041751	0.000000	0.000000	3.000000	22.000000	0.000000
1709.075619	-0.044360	0.546298	-0.063631	75.525719	62.684555	104.717529	2.835712	0.000000	-3.188485	0.000000	0.000000	0.000000	-0.322353	-0.006487	0.041751	0.000000	0.000000	3.000000	22.000000	0.000000
1709.078952	-0.045518	0.546280	-0.063435	75.526085	62.779194	104.963081	2.781986	0.000000	-3.181527	0.000000	0.000000	0.000000	-0.347432	-0.005361	0.058515	0.000000	0.000000	3.000000	22.000000	0.000000
1709.082285	-0.045518	0.546280	-0.063435	75.526085	62.779194	104.963081	2.781986	0.000000	-3.181527	0.000000	0.000000	0.000000	-0.347432	-0.005361	0.058515	0.000000	0.000000	3.000000	22.000000	0.000000
1709.085619	-0.045518	0.546280	-0.063435	75.526085	62.779194	104.963081	2.781986	0.000000	-3.181527	0.000000	0.000000	0.000000	-0.347432	-0.005361	0.058515	0.000000	0.000000	3.000000	22.000000	0.000000
1709.088952	-0.046710	0.546253	-0.063292	75.526169	62.996029	105.331467	2.724081	0.000000	-3.171774	0.000000	0.000000	0.000000	-0.357550	-0.008328	0.043142	0.000000	0.000000	3.000000	22.000000	0.000000
1709.092285	-0.046710	0.546253	-0.063292	75.526169	62.996029	105.331467	2.724081	0.000000	-3.171774	0.000000	0.000000	0.000000	-0.357550	-0.008328	0.043142	0.000000	0.000000	3.000000	22.000000	0.000000
1709.095619	-0.046710	0.546253	-0.063292	75.526169	62.996029	105.331467	2.724081	0.000000	-3.171774	0.000000	0.000000	0.000000	-0.357550	-0.008328	0.043142	0.000000	0.000000	3.000000	22.000000	0.000000
1709.098952	-0.047946	0.546234	-0.063113	75.526566	63.378010	105.870300	2.664490	0.000000	-3.164584	0.000000	0.000000	0.000000	-0.370726	-0.005452	0.053684	0.000000	0.000000	3.000000	22.000000	0.000000
1709.102285	-0.047946	0.546234	-0.063113	75.526566	63.378010	105.870300	2.664490	0.000000	-3.164584	0.000000	0.000000	0.000000	-0.370726	-0.005452	0.053684	0.000000	0.000000	3.000000	22.000000	0.000000
1709.105619	-0.047946	0.546234	-0.063113	75.526566	63.378010	105.870300	2.664490	0.000000	-3.164584	0.000000	0.000000	0.000000	-0.370726	-0.005452	0.053684	0.000000	0.000000	3.000000	22.000000	0.000000
1709.108952	-0.049218	0.546200	-0.062962	75.527153	64.021614	106.663185	2.602702	0.000000	-3.155636	0.000000	0.000000	0.000000	-0.381688	-0.010197	0.045334	0.000000	0.000000	3.000000	22.000000	0.000000
1709.112285	-0.049218	0.546200	-0.062962	75.527153	64.021614	106.663185	2.602702	0.000000	-3.155636	0.000000	0.000000	0.000000	-0.381688	-0.010197	0.045334	0.000000	0.000000	3.000000	22.000000	0.000000
1709.115619	-0.049218	0.546200	-0.062962	75.527153	64.021614	106.663185	2.602702	0.000000	-3.155636	0.000000	0.000000	0.000000	-0.381688	-0.010197	0.045334	0.000000	0.000000	3.000000	22.000000	0.000000
1709.118952	-0.050511	0.546166	-0.062817	75.523216	64.798676	107.592400	2.539087	0.000000	-3.148081	0.000000	0.000000	0.000000	-0.387727	-0.010277	0.043369	0.000000	0.000000	3.000000	22.000000	0.000000
1709.122285	-0.050511	0.546166	-0.062817	75.523216	64.798676	107.592400	2.539087	0.000000	-3.148081	0.000000	0.000000	0.000000	-0.387727	-0.010277	0.043369	0.000000	0.000000	3.000000	22.000000	0.000000
1709.125619	-0.050511	0.546166	-0.062817	75.523216	64.798676	107.592400	2.539087	0.000000	-3.148081	0.000000	0.000000	0.000000	-0.387727	-0.010277	0.043369	0.000000	0.000000	3.000000	22.000000	0.000000
1709.128952	-0.051829	0.546142	-0.062636	75.515762	65.579292	108.525032	2.474466	0.000000	-3.140853	0.000000	0.000000	0.000000	-0.395474	-0.007374	0.054328	0.000000	0.000000	3.000000	22.000000	0.000000
1709.132285	-0.051829	0.546142	-0.062636	75.515762	65.579292	108.525032	2.474466	0.000000	-3.140853	0.000000	0.000000	0.000000	-0.395474	-0.007374	0.054328	0.000000	0.000000	3.000000	22.000000	0.000000
1709.135619	-0.051829	0.546142	-0.062636	75.515762	65.579292	108.525032	2.474466	0.000000	-3.140853	0.000000	0.000000	0.000000	-0.395474	-0.007374	0.054328	0.000000	0.000000	3.000000	22.000000	0.000000
1709.138952	-0.053173	0.546127	-0.062419	75.504768	66.318993	109.420662	2.408554	0.000000	-3.131798	0.000000	0.000000	0.000000	-0.403350	-0.004511	0.065205	0.000000	0.000000	3.000000	22.000000	0.000000
1709.142285	-0.053173	0.546127	-0.062419	75.504768	66.318993	109.420662	2.408554	0.000000	-3.131798	0.000000	0.000000	0.000000	-0.403350	-0.004511	0.065205	0.000000	0.000000	3.000000	22.000000	0.000000
1709.145619	-0.053173	0.546127	-0.062419	75.504768	66.318993	109.420662	2.408554	0.000000	-3.131798	0.000000	0.000000	0.000000	-0.403350	-0.004511	0.065205	0.000000	0.000000	3.000000	22.000000	0.000000
1709.148952	-0.054539	0.546111	-0.062208	75.488655	67.024498	110.281586	2.341329	0.000000	-3.120930	0.000000	0.000000	0.000000	-0.409565	-0.004583	0.063034	0.000000	0.000000	3.000000	22.000000	0.000000
1709.152285	-0.054539	0.546111	-0.062208	75.488655	67.024498	110.281586	2.341329	0.000000	-3.120930	0.000000	0.000000	0.000000	-0.409565	-0.004583	0.063034	0.000000	0.000000	3.000000	22.000000	0.000000
1709.155619	-0.054539	0.546111	-0.062208	75.488655	67.024498	110.281586	2.341329	0.000000	-3.120930	0.000000	0.000000	0.000000	-0.409565	-0.004583	0.063034	0.000000	0.000000	3.000000	22.000000	0.000000
1709.158952	-0.055949	0.546127	-0.061970	75.469231	67.719749	111.140419	2.273068	0.000000	-3.110425	0.000000	0.000000	0.000000	-0.423044	0.004811	0.071518	0.000000	0.000000	3.000000	22.000000	0.000000
1709.162285	-0.055949	0.546127	-0.061970	75.469231	67.719749	111.140419	2.273068	0.000000	-3.110425	0.000000	0.000000	0.000000	-0.423044	0.004811	0.071518	0.000000	0.000000	3.000000	22.000000	0.000000
1709.165619	-0.055949	0.546127	-0.061970	75.469231	67.719749	111.140419	2.273068	0.000000	-3.110425	0.000000	0.000000	0.000000	-0.423044	0.004811	0.071518	0.000000	0.000000	3.000000	22.000000	0.000000
1709.168952	-0.057393	0.546112	-0.061781	75.446457	68.471794	112.049561	2.202561	0.000000	-3.098505	0.000000	0.000000	0.000000	-0.433313	-0.004687	0.056844	0.000000	0.000000	3.000000	22.000000	0.000000
1709.172285	-0.057393	0.546112	-0.061781	75.446457	68.471794	112.049561	2.202561	0.000000	-3.098505	0.000000	0.000000	0.000000	-0.433313	-0.004687	0.056844	0.000000	0.000000	3.000000	22.000000	0.000000
1709.175619	-0.057393	0.546112	-0.061781	75.446457	68.471794	112.049561	2.202561	0.000000	-3.098505	0.000000	0.000000	0.000000	-0.433313	-0.004687	0.056844	0.000000	0.000000	3.000000	22.000000	0.000000
1709.178952	-0.058858	0.546118	-0.061604	75.422714	69.258400	112.999794	2.130342	0.000000	-3.089031	0.000000	0.000000	0.000000	-0.439334	0.001792	0.052962	0.000000	0.000000	3.000000	22.000000	0.000000
1709.182285	-0.058858	0.546118	-0.061604	75.422714	69.258400	112.999794	2.130342	0.000000	-3.089031	0.000000	0.000000	0.000000	-0.439334	0.001792	0.052962	0.000000	0.000000	3.000000	22.000000	0.000000
1709.185619	-0.058858	0.546118	-0.061604	75.422714	69.258400	112.999794	2.130342	0.000000	-3.089031	0.000000	0.000000	0.000000	-0.439334	0.001792	0.052962	0.000000	0.000000	3.000000	22.000000	0.000000
1709.188952	-0.060348	0.546104	-0.061525	75.393471	70.065475	113.977562	2.057120	0.000000	-3.080204	0.000000	0.000000	0.000000	-0.447256	-0.004061	0.023743	0.000000	0.000000	3.000000	22.000000	0.000000
1709.192285	-0.060348	0.546104	-0.061525	75.393471	70.065475	113.977562	2.057120	0.000000	-3.080204	0.000000	0.000000	0.000000	-0.447256	-0.004061	0.023743	0.000000	0.000000	3.000000	22.000000	0.000000
1709.195619	-0.060348	0.546104	-0.061525	75.393471	70.065475	113.977562	2.057120	0.000000	-3.080204	0.000000	0.000000	0.000000	-0.447256	-0.004061	0.023743	0.000000	0.000000	3.000000	22.000000	0.000000
1709.198952	-0.061845	0.546093	-0.061545	75.360046	70.819397	114.908195	1.982577	0.000000	-3.076247	0.000000	0.000000	0.000000	-0.449035	-0.003334	-0.006112	0.000000	0.000000	3.000000	22.000000	0.000000
1709.202285	-0.061845	0.546093	-0.061545	75.360046	70.819397	114.908195	1.982577	0.000000	-3.076247	0.000000	0.000000	0.000000	-0.449035	-0.003334	-0.006112	0.000000	0.000000	3.000000	22.000000	0.000000
1709.205619	-0.061845	0.546093	-0.061545	75.360046	70.819397	114.908195	1.982577	0.000000	-3.076247	0.000000	0.000000	0.000000	-0.449035	-0.003334	-0.006112	0.000000	0.000000	3.000000	22.000000	0.000000
1709.208952	-0.063336	0.546072	-0.061614	75.324463	71.537331	115.807228	1.907738	0.000000	-3.077266	0.000000	0.000000	0.000000	-0.447169	-0.006271	-0.020726	0.000000	0.000000	3.000000	22.000000	0.000000
1709.212285	-0.063336	0.546072	-0.061614	75.324463	71.537331	115.807228	1.907738	0.000000	-3.077266	0.000000	0.000000	0.000000	-0.447169	-0.006271	-0.020726	0.000000	0.000000	3.000000	22.000000	0.000000
1709.215619	-0.063336	0.546072	-0.061614	75.324463	71.537331	115.807228	1.907738	0.000000	-3.077266	0.000000	0.000000	0.000000	-0.447169	-0.006271	-0.020726	0.000000	0.000000	3.000000	22.000000	0.000000
1709.218952	-0.064822	0.546079	-0.061718	75.289375	72.128204	116.569092	1.833210	0.000000	-3.080720	0.000000	0.000000	0.000000	-0.445860	0.002148	-0.031023	0.000000	0.000000	3.000000	22.000000	0.000000
1709.222285	-0.064822	0.546079	-0.061718	75.289375	72.128204	116.569092	1.833210	0.000000	-3.080720	0.000000	0.000000	0.000000	-0.445860	0.002148	-0.031023	0.000000	0.000000	3.000000	22.000000	0.000000
1709.225619	-0.064822	0.546079	-0.061718	75.289375	72.128204	116.569092	1.833210	0.000000	-3.080720	0.000000	0.000000	0.000000	-0.445860	0.002148	-0.031023	0.000000	0.000000	3.000000	22.000000	0.000000
1709.228952	-0.066278	0.546083	-0.061891	75.256943	72.624977	117.203438	1.758900	0.000000	-3.085890	0.000000	0.000000	0.000000	-0.436897	0.001064	-0.051813	0.000000	0.000000	3.000000	22.000000	0.000000
1709.232285	-0.066278	0.546083	-0.061891	75.256943	72.624977	117.203438	1.758900	0.000000	-3.085890	0.000000	0.000000	0.000000	-0.436897	0.001064	-0.051813	0.000000	0.000000	3.000000	22.000000	0.000000
1709.235619	-0.066278	0.546083	-0.061891	75.256943	72.624977	117.203438	1.758900	0.000000	-3.085890	0.000000	0.000000	0.000000	-0.436897	0.001064	-0.051813	0.000000	0.000000	3.000000	22.000000	0.000000
1709.238952	-0.067715	0.546108	-0.062070	75.235649	72.956078	117.528664	1.686083	0.000000	-3.094526	0.000000	0.000000	0.000000	-0.430901	0.007627	-0.053895	0.000000	0.000000	3.000000	22.000000	0.000000
1709.242285	-0.067715	0.546108	-0.062070	75.235649	72.956078	117.528664	1.686083	0.000000	-3.094526	0.000000	0.000000	0.000000	-0.430901	0.007627	-0.053895	0.000000	0.000000	3.000000	22.000000	0.000000
1709.245619	-0.067715	0.546108	-0.062070	75.235649	72.956078	117.528664	1.686083	0.000000	-3.094526	0.000000	0.000000	0.000000	-0.430901	0.007627	-0.053895	0.000000	0.000000	3.000000	22.000000	0.000000
1709.248952	-0.069087	0.546124	-0.062288	75.244019	73.178398	117.580093	1.614267	0.000000	-3.103508	0.000000	0.000000	0.000000	-0.411648	0.004716	-0.065386	0.000000	0.000000	3.000000	22.000000	0.000000
1709.252285	-0.069087	0.546124	-0.062288	75.244019	73.178398	117.580093	1.614267	0.000000	-3.103508	0.000000	0.000000	0.000000	-0.411648	0.004716	-0.065386	0.000000	0.000000	3.000000	22.000000	0.000000
1709.255619	-0.069087	0.546124	-0.062288	75.244019	73.178398	117.580093	1.614267	0.000000	-3.103508	0.000000	0.000000	0.000000	-0.411648	0.004716	-0.065386	0.000000	0.000000	3.000000	22.000000	0.000000
1709.258952	-0.070432	0.546130	-0.062550	75.294548	73.354004	117.596802	1.545659	0.000000	-3.114406	0.000000	0.000000	0.000000	-0.403522	0.001845	-0.078682	0.000000	0.000000	3.000000	22.000000	0.000000
1709.262285	-0.070432	0.546130	-0.062550	75.294548	73.354004	117.596802	1.545659	0.000000	-3.114406	0.000000	0.000000	0.000000	-0.403522	0.001845	-0.078682	0.000000	0.000000	3.000000	22.000000	0.000000
1709.265619	-0.070432	0.546130	-0.062550	75.294548	73.354004	117.596802	1.545659	0.000000	-3.114406	0.000000	0.000000	0.000000	-0.403522	0.001845	-0.078682	0.000000	0.000000	3.000000	22.000000	0.000000
1709.268952	-0.071756	0.546158	-0.062819	75.389198	73.421555	117.656349	1.478405	0.000000	-3.127520	0.000000	0.000000	0.000000	-0.397347	0.008407	-0.080467	0.000000	0.000000	3.000000	22.000000	0.000000
1709.272285	-0.071756	0.546158	-0.062819	75.389198	73.421555	117.656349	1.478405	0.000000	-3.127520	0.000000	0.000000	0.000000	-0.397347	0.008407	-0.080467	0.000000	0.000000	3.000000	22.000000	0.000000
1709.275619	-0.071756	0.546158	-0.062819	75.389198	73.421555	117.656349	1.478405	0.000000	-3.127520	0.000000	0.000000	0.000000	-0.397347	0.008407	-0.080467	0.000000	0.000000	3.000000	22.000000	0.000000
1709.278952	-0.073035	0.546177	-0.063127	75.527512	73.374672	117.621994	1.412180	0.000000	-3.140931	0.000000	0.000000	0.000000	-0.383439	0.005496	-0.092575	0.000000	0.000000	3.000000	22.000000	0.000000
1709.282285	-0.073035	0.546177	-0.063127	75.527512	73.374672	117.621994	1.412180	0.000000	-3.140931	0.000000	0.000000	0.000000	-0.383439	0.005496	-0.092575	0.000000	0.000000	3.000000	22.000000	0.000000
1709.285619	-0.073035	0.546177	-0.063127	75.527512	73.374672	117.621994	1.412180	0.000000	-3.140931	0.000000	0.000000	0.000000	-0.383439	0.005496	-0.092575	0.000000	0.000000	3.000000	22.000000	0.000000
1709.288952	-0.074232	0.546201	-0.063450	75.671623	73.313057	117.560219	1.348274	0.000000	-3.156360	0.000000	0.000000	0.000000	-0.359284	0.007331	-0.096727	0.000000	0.000000	3.000000	22.000000	0.000000
1709.292285	-0.074232	0.546201	-0.063450	75.671623	73.313057	117.560219	1.348274	0.000000	-3.156360	0.000000	0.000000	0.000000	-0.359284	0.007331	-0.096727	0.000000	0.000000	3.000000	22.000000	0.000000
1709.295619	-0.074232	0.546201	-0.063450	75.671623	73.313057	117.560219	1.348274	0.000000	-3.156360	0.000000	0.000000	0.000000	-0.359284	0.007331	-0.096727	0.000000	0.000000	3.000000	22.000000	0.000000
1709.298952	-0.075393	0.546206	-0.063858	75.825134	73.291985	117.520798	1.288393	0.000000	-3.172482	0.000000	0.000000	0.000000	-0.348372	0.001519	-0.122426	0.000000	0.000000	3.000000	22.000000	0.000000
1709.302285	-0.075393	0.546206	-0.063858	75.825134	73.291985	117.520798	1.288393	0.000000	-3.172482	0.000000	0.000000	0.000000	-0.348372	0.001519	-0.122426	0.000000	0.000000	3.000000	22.000000	0.000000
1709.305619	-0.075393	0.546206	-0.063858	75.825134	73.291985	117.520798	1.288393	0.000000	-3.172482	0.000000	0.000000	0.000000	-0.348372	0.001519	-0.122426	0.000000	0.000000	3.000000	22.000000	0.000000
1709.308952	-0.076497	0.546211	-0.064258	75.987373	73.282112	117.479012	1.230331	0.000000	-3.192886	0.000000	0.000000	0.000000	-0.331048	0.001501	-0.120188	0.000000	0.000000	3.000000	22.000000	0.000000
1709.312285	-0.076497	0.546211	-0.064258	75.987373	73.282112	117.479012	1.230331	0.000000	-3.192886	0.000000	0.000000	0.000000	-0.331048	0.001501	-0.120188	0.000000	0.000000	3.000000	22.000000	0.000000
1709.315619	-0.076497	0.546211	-0.064258	75.987373	73.282112	117.479012	1.230331	0.000000	-3.192886	0.000000	0.000000	0.000000	-0.331048	0.001501	-0.120188	0.000000	0.000000	3.000000	22.000000	0.000000
1709.318952	-0.077549	0.546191	-0.064716	76.167404	73.309052	117.444542	1.175157	0.000000	-3.212917	0.000000	0.000000	0.000000	-0.315697	-0.006154	-0.137437	0.000000	0.000000	3.000000	22.000000	0.000000
1709.322285	-0.077549	0.546191	-0.064716	76.167404	73.309052	117.444542	1.175157	0.000000	-3.212917	0.000000	0.000000	0.000000	-0.315697	-0.006154	-0.137437	0.000000	0.000000	3.000000	22.000000	0.000000
1709.325619	-0.077549	0.546191	-0.064716	76.167404	73.309052	117.444542	1.175157	0.000000	-3.212917	0.000000	0.000000	0.000000	-0.315697	-0.006154	-0.137437	0.000000	0.000000	3.000000	22.000000	0.000000
1709.328952	-0.078562	0.546170	-0.065170	76.359398	73.363426	117.420731	1.122540	0.000000	-3.235823	0.000000	0.000000	0.000000	-0.303941	-0.006173	-0.136053	0.000000	0.000000	3.000000	22.000000	0.000000
1709.332285	-0.078562	0.546170	-0.065170	76.359398	73.363426	117.420731	1.122540	0.000000	-3.235823	0.000000	0.000000	0.000000	-0.303941	-0.006173	-0.136053	0.000000	0.000000	3.000000	22.000000	0.000000
1709.335619	-0.078562	0.546170	-0.065170	76.359398	73.363426	117.420731	1.122540	0.000000	-3.235823	0.000000	0.000000	0.000000	-0.303941	-0.006173	-0.136053	0.000000	0.000000	3.000000	22.000000	0.000000
1709.338952	-0.079514	0.546134	-0.065634	76.559143	73.463753	117.423729	1.071883	0.000000	-3.258499	0.000000	0.000000	0.000000	-0.285486	-0.010935	-0.139140	0.000000	0.000000	3.000000	22.000000	0.000000
1709.342285	-0.079514	0.546134	-0.065634	76.559143	73.463753	117.423729	1.071883	0.000000	-3.258499	0.000000	0.000000	0.000000	-0.285486	-0.010935	-0.139140	0.000000	0.000000	3.000000	22.000000	0.000000
1709.345619	-0.079514	0.546134	-0.065634	76.559143	73.463753	117.423729	1.071883	0.000000	-3.258499	0.000000	0.000000	0.000000	-0.285486	-0.010935	-0.139140	0.000000	0.000000	3.000000	22.000000	0.000000
1709.348952	-0.080437	0.546066	-0.066134	76.760300	73.574562	117.429985	1.024302	0.000000	-3.281689	0.000000	0.000000	0.000000	-0.277016	-0.020372	-0.150085	0.000000	0.000000	3.000000	22.000000	0.000000
1709.352285	-0.080437	0.546066	-0.066134	76.760300	73.574562	117.429985	1.024302	0.000000	-3.281689	0.000000	0.000000	0.000000	-0.277016	-0.020372	-0.150085	0.000000	0.000000	3.000000	22.000000	0.000000
1709.355619	-0.080437	0.546066	-0.066134	76.760300	73.574562	117.429985	1.024302	0.000000	-3.281689	0.000000	0.000000	0.000000	-0.277016	-0.020372	-0.150085	0.000000	0.000000	3.000000	22.000000	0.000000
1709.358952	-0.081327	0.545992	-0.066605	76.963280	73.717621	117.467422	0.978133	0.000000	-3.306703	0.000000	0.000000	0.000000	-0.266764	-0.022197	-0.141316	0.000000	0.000000	3.000000	22.000000	0.000000
1709.362285	-0.081327	0.545992	-0.066605	76.963280	73.717621	117.467422	0.978133	0.000000	-3.306703	0.000000	0.000000	0.000000	-0.266764	-0.022197	-0.141316	0.000000	0.000000	3.000000	22.000000	0.000000
1709.365619	-0.081327	0.545992	-0.066605	76.963280	73.717621	117.467422	0.978133	0.000000	-3.306703	0.000000	0.000000	0.000000	-0.266764	-0.022197	-0.141316	0.000000	0.000000	3.000000	22.000000	0.000000
1709.368952	-0.082197	0.545876	-0.067159	77.169312	73.884956	117.523170	0.933672	0.000000	-3.330256	0.000000	0.000000	0.000000	-0.261123	-0.034558	-0.166126	0.000000	0.000000	3.000000	22.000000	0.000000
1709.372285	-0.082197	0.545876	-0.067159	77.169312	73.884956	117.523170	0.933672	0.000000	-3.330256	0.000000	0.000000	0.000000	-0.261123	-0.034558	-0.166126	0.000000	0.000000	3.000000	22.000000	0.000000
1709.375619	-0.082197	0.545876	-0.067159	77.169312	73.884956	117.523170	0.933672	0.000000	-3.330256	0.000000	0.000000	0.000000	-0.261123	-0.034558	-0.166126	0.000000	0.000000	3.000000	22.000000	0.000000
1709.378952	-0.083093	0.545771	-0.067676	77.363441	74.044678	117.588509	0.890152	0.000000	-3.357944	0.000000	0.000000	0.000000	-0.268731	-0.031634	-0.155112	0.000000	0.000000	3.000000	22.000000	0.000000
1709.382285	-0.083093	0.545771	-0.067676	77.363441	74.044678	117.588509	0.890152	0.000000	-3.357944	0.000000	0.000000	0.000000	-0.268731	-0.031634	-0.155112	0.000000	0.000000	3.000000	22.000000	0.000000
1709.385619	-0.083093	0.545771	-0.067676	77.363441	74.044678	117.588509	0.890152	0.000000	-3.357944	0.000000	0.000000	0.000000	-0.268731	-0.031634	-0.155112	0.000000	0.000000	3.000000	22.000000	0.000000
1709.388952	-0.083993	0.545618	-0.068256	77.527267	74.206726	117.697578	0.845364	0.000000	-3.383795	0.000000	0.000000	0.000000	-0.269964	-0.045778	-0.174023	0.000000	0.000000	3.000000	22.000000	0.000000
1709.392285	-0.083993	0.545618	-0.068256	77.527267	74.206726	117.697578	0.845364	0.000000	-3.383795	0.000000	0.000000	0.000000	-0.269964	-0.045778	-0.174023	0.000000	0.000000	3.000000	22.000000	0.000000
1709.395619	-0.083993	0.545618	-0.068256	77.527267	74.206726	117.697578	0.845364	0.000000	-3.383795	0.000000	0.000000	0.000000	-0.269964	-0.045778	-0.174023	0.000000	0.000000	3.000000	22.000000	0.000000
1709.398952	-0.084885	0.545472	-0.068862	77.640076	74.339119	117.840630	0.800370	0.000000	-3.412800	0.000000	0.000000	0.000000	-0.267682	-0.043929	-0.181784	0.000000	0.000000	3.000000	22.000000	0.000000
1709.402285	-0.084885	0.545472	-0.068862	77.640076	74.339119	117.840630	0.800370	0.000000	-3.412800	0.000000	0.000000	0.000000	-0.267682	-0.043929	-0.181784	0.000000	0.000000	3.000000	22.000000	0.000000
1709.405619	-0.084885	0.545472	-0.068862	77.640076	74.339119	117.840630	0.800370	0.000000	-3.412800	0.000000	0.000000	0.000000	-0.267682	-0.043929	-0.181784	0.000000	0.000000	3.000000	22.000000	0.000000
1709.408952	-0.085785	0.545294	-0.069512	77.693413	74.445015	118.032051	0.755756	0.000000	-3.443097	0.000000	0.000000	0.000000	-0.269922	-0.053315	-0.195039	0.000000	0.000000	3.000000	22.000000	0.000000
1709.412285	-0.085785	0.545294	-0.069512	77.693413	74.445015	118.032051	0.755756	0.000000	-3.443097	0.000000	0.000000	0.000000	-0.269922	-0.053315	-0.195039	0.000000	0.000000	3.000000	22.000000	0.000000
1709.415619	-0.085785	0.545294	-0.069512	77.693413	74.445015	118.032051	0.755756	0.000000	-3.443097	0.000000	0.000000	0.000000	-0.269922	-0.053315	-0.195039	0.000000	0.000000	3.000000	22.000000	0.000000
1709.418952	-0.086696	0.545101	-0.070188	77.701851	74.527908	118.265396	0.710769	0.000000	-3.475604	0.000000	0.000000	0.000000	-0.273315	-0.057982	-0.202638	0.000000	0.000000	3.000000	22.000000	0.000000
1709.422285	-0.086696	0.545101	-0.070188	77.701851	74.527908	118.265396	0.710769	0.000000	-3.475604	0.000000	0.000000	0.000000	-0.273315	-0.057982	-0.202638	0.000000	0.000000	3.000000	22.000000	0.000000
1709.425619	-0.086696	0.545101	-0.070188	77.701851	74.527908	118.265396	0.710769	0.000000	-3.475604	0.000000	0.000000	0.000000	-0.273315	-0.057982	-0.202638	0.000000	0.000000	3.000000	22.000000	0.000000
1709.428952	-0.087640	0.544867	-0.070958	77.704369	74.616699	118.514946	0.665216	0.000000	-3.509377	0.000000	0.000000	0.000000	-0.283436	-0.070232	-0.231250	0.000000	0.000000	3.000000	22.000000	0.000000
1709.432285	-0.087640	0.544867	-0.070958	77.704369	74.616699	118.514946	0.665216	0.000000	-3.509377	0.000000	0.000000	0.000000	-0.283436	-0.070232	-0.231250	0.000000	0.000000	3.000000	22.000000	0.000000
1709.435619	-0.087640	0.544867	-0.070958	77.704369	74.616699	118.514946	0.665216	0.000000	-3.509377	0.000000	0.000000	0.000000	-0.283436	-0.070232	-0.231250	0.000000	0.000000	3.000000	22.000000	0.000000
1709.438952	-0.088596	0.544617	-0.071755	77.706947	74.728874	118.793983	0.617977	0.000000	-3.547918	0.000000	0.000000	0.000000	-0.286524	-0.074829	-0.238973	0.000000	0.000000	3.000000	22.000000	0.000000
1709.442285	-0.088596	0.544617	-0.071755	77.706947	74.728874	118.793983	0.617977	0.000000	-3.547918	0.000000	0.000000	0.000000	-0.286524	-0.074829	-0.238973	0.000000	0.000000	3.000000	22.000000	0.000000
1709.445619	-0.088596	0.544617	-0.071755	77.706947	74.728874	118.793983	0.617977	0.000000	-3.547918	0.000000	0.000000	0.000000	-0.286524	-0.074829	-0.238973	0.000000	0.000000	3.000000	22.000000	0.000000
1709.448952	-0.089551	0.544343	-0.072620	77.709358	74.852806	119.087845	0.570223	0.000000	-3.587747	0.000000	0.000000	0.000000	-0.286543	-0.082338	-0.259519	0.000000	0.000000	3.000000	22.000000	0.000000
1709.452285	-0.089551	0.544343	-0.072620	77.709358	74.852806	119.087845	0.570223	0.000000	-3.587747	0.000000	0.000000	0.000000	-0.286543	-0.082338	-0.259519	0.000000	0.000000	3.000000	22.000000	0.000000
1709.455619	-0.089551	0.544343	-0.072620	77.709358	74.852806	119.087845	0.570223	0.000000	-3.587747	0.000000	0.000000	0.000000	-0.286543	-0.082338	-0.259519	0.000000	0.000000	3.000000	22.000000	0.000000
1709.458952	-0.090496	0.544075	-0.073511	77.711632	75.005554	119.403198	0.522466	0.000000	-3.631001	0.000000	0.000000	0.000000	-0.283580	-0.080432	-0.267414	0.000000	0.000000	3.000000	22.000000	0.000000
1709.462285	-0.090496	0.544075	-0.073511	77.711632	75.005554	119.403198	0.522466	0.000000	-3.631001	0.000000	0.000000	0.000000	-0.283580	-0.080432	-0.267414	0.000000	0.000000	3.000000	22.000000	0.000000
1709.465619	-0.090496	0.544075	-0.073511	77.711632	75.005554	119.403198	0.522466	0.000000	-3.631001	0.000000	0.000000	0.000000	-0.283580	-0.080432	-0.267414	0.000000	0.000000	3.000000	22.000000	0.000000
1709.468952	-0.091407	0.543819	-0.074448	77.712021	75.145126	119.712143	0.475203	0.000000	-3.675570	0.000000	0.000000	0.000000	-0.273415	-0.076778	-0.281067	0.000000	0.000000	3.000000	22.000000	0.000000
1709.472285	-0.091407	0.543819	-0.074448	77.712021	75.145126	119.712143	0.475203	0.000000	-3.675570	0.000000	0.000000	0.000000	-0.273415	-0.076778	-0.281067	0.000000	0.000000	3.000000	22.000000	0.000000
1709.475619	-0.091407	0.543819	-0.074448	77.712021	75.145126	119.712143	0.475203	0.000000	-3.675570	0.000000	0.000000	0.000000	-0.273415	-0.076778	-0.281067	0.000000	0.000000	3.000000	22.000000	0.000000
1709.478952	-0.092289	0.543591	-0.075411	77.713432	75.274727	120.006218	0.429634	0.000000	-3.722414	0.000000	0.000000	0.000000	-0.264541	-0.068477	-0.288957	0.000000	0.000000	3.000000	22.000000	0.000000
1709.482285	-0.092289	0.543591	-0.075411	77.713432	75.274727	120.006218	0.429634	0.000000	-3.722414	0.000000	0.000000	0.000000	-0.264541	-0.068477	-0.288957	0.000000	0.000000	3.000000	22.000000	0.000000
1709.485619	-0.092289	0.543591	-0.075411	77.713432	75.274727	120.006218	0.429634	0.000000	-3.722414	0.000000	0.000000	0.000000	-0.264541	-0.068477	-0.288957	0.000000	0.000000	3.000000	22.000000	0.000000
1709.488952	-0.093124	0.543368	-0.076392	77.714554	75.407150	120.292435	0.385543	0.000000	-3.770573	0.000000	0.000000	0.000000	-0.250556	-0.066696	-0.294079	0.000000	0.000000	3.000000	22.000000	0.000000
1709.492285	-0.093124	0.543368	-0.076392	77.714554	75.407150	120.292435	0.385543	0.000000	-3.770573	0.000000	0.000000	0.000000	-0.250556	-0.066696	-0.294079	0.000000	0.000000	3.000000	22.000000	0.000000
1709.495619	-0.093124	0.543368	-0.076392	77.714554	75.407150	120.292435	0.385543	0.000000	-3.770573	0.000000	0.000000	0.000000	-0.250556	-0.066696	-0.294079	0.000000	0.000000	3.000000	22.000000	0.000000
1709.498952	-0.093948	0.543173	-0.077402	77.715279	75.530624	120.571899	0.343784	0.000000	-3.819587	0.000000	0.000000	0.000000	-0.247068	-0.058445	-0.303158	0.000000	0.000000	3.000000	22.000000	0.000000
1709.502285	-0.093948	0.543173	-0.077402	77.715279	75.530624	120.571899	0.343784	0.000000	-3.819587	0.000000	0.000000	0.000000	-0.247068	-0.058445	-0.303158	0.000000	0.000000	3.000000	22.000000	0.000000
1709.505619	-0.093948	0.543173	-0.077402	77.715279	75.530624	120.571899	0.343784	0.000000	-3.819587	0.000000	0.000000	0.000000	-0.247068	-0.058445	-0.303158	0.000000	0.000000	3.000000	22.000000	0.000000
1709.508952	-0.094737	0.542973	-0.078382	77.715790	75.668526	120.858147	0.302606	0.000000	-3.870113	0.000000	0.000000	0.000000	-0.236610	-0.060196	-0.294013	0.000000	0.000000	3.000000	22.000000	0.000000
1709.512285	-0.094737	0.542973	-0.078382	77.715790	75.668526	120.858147	0.302606	0.000000	-3.870113	0.000000	0.000000	0.000000	-0.236610	-0.060196	-0.294013	0.000000	0.000000	3.000000	22.000000	0.000000
1709.515619	-0.094737	0.542973	-0.078382	77.715790	75.668526	120.858147	0.302606	0.000000	-3.870113	0.000000	0.000000	0.000000	-0.236610	-0.060196	-0.294013	0.000000	0.000000	3.000000	22.000000	0.000000
1709.518952	-0.095492	0.542762	-0.079402	77.715973	75.797523	121.113747	0.263171	0.000000	-3.919115	0.000000	0.000000	0.000000	-0.226647	-0.063106	-0.305998	0.000000	0.000000	3.000000	22.000000	0.000000
1709.522285	-0.095492	0.542762	-0.079402	77.715973	75.797523	121.113747	0.263171	0.000000	-3.919115	0.000000	0.000000	0.000000	-0.226647	-0.063106	-0.305998	0.000000	0.000000	3.000000	22.000000	0.000000
1709.525619	-0.095492	0.542762	-0.079402	77.715973	75.797523	121.113747	0.263171	0.000000	-3.919115	0.000000	0.000000	0.000000	-0.226647	-0.063106	-0.305998	0.000000	0.000000	3.000000	22.000000	0.000000
1709.528952	-0.096259	0.542577	-0.080363	77.714424	75.910255	121.274818	0.225396	0.000000	-3.970114	0.000000	0.000000	0.000000	-0.229976	-0.055556	-0.288068	0.000000	0.000000	3.000000	22.000000	0.000000
1709.532285	-0.096259	0.542577	-0.080363	77.714424	75.910255	121.274818	0.225396	0.000000	-3.970114	0.000000	0.000000	0.000000	-0.229976	-0.055556	-0.288068	0.000000	0.000000	3.000000	22.000000	0.000000
1709.535619	-0.096259	0.542577	-0.080363	77.714424	75.910255	121.274818	0.225396	0.000000	-3.970114	0.000000	0.000000	0.000000	-0.229976	-0.055556	-0.288068	0.000000	0.000000	3.000000	22.000000	0.000000
1709.538952	-0.097044	0.542408	-0.081310	77.714104	76.007736	121.141945	0.187067	0.000000	-4.018126	0.000000	0.000000	0.000000	-0.235505	-0.050902	-0.284284	0.000000	0.000000	3.000000	22.000000	0.000000
1709.542285	-0.097044	0.542408	-0.081310	77.714104	76.007736	121.141945	0.187067	0.000000	-4.018126	0.000000	0.000000	0.000000	-0.235505	-0.050902	-0.284284	0.000000	0.000000	3.000000	22.000000	0.000000
1709.545619	-0.097044	0.542408	-0.081310	77.714104	76.007736	121.141945	0.187067	0.000000	-4.018126	0.000000	0.000000	0.000000	-0.235505	-0.050902	-0.284284	0.000000	0.000000	3.000000	22.000000	0.000000
1709.548952	-0.097882	0.542257	-0.082184	77.712822	76.061348	120.833710	0.147816	0.000000	-4.065507	0.000000	0.000000	0.000000	-0.251557	-0.045148	-0.262108	0.000000	0.000000	3.000000	22.000000	0.000000
1709.552285	-0.097882	0.542257	-0.082184	77.712822	76.061348	120.833710	0.147816	0.000000	-4.065507	0.000000	0.000000	0.000000	-0.251557	-0.045148	-0.262108	0.000000	0.000000	3.000000	22.000000	0.000000
1709.555619	-0.097882	0.542257	-0.082184	77.712822	76.061348	120.833710	0.147816	0.000000	-4.065507	0.000000	0.000000	0.000000	-0.251557	-0.045148	-0.262108	0.000000	0.000000	3.000000	22.000000	0.000000
1709.558952	-0.098785	0.542153	-0.083017	77.705154	76.078117	120.705330	0.105890	0.000000	-4.109191	0.000000	0.000000	0.000000	-0.270849	-0.031272	-0.249822	0.000000	0.000000	3.000000	22.000000	0.000000
1709.562285	-0.098785	0.542153	-0.083017	77.705154	76.078117	120.705330	0.105890	0.000000	-4.109191	0.000000	0.000000	0.000000	-0.270849	-0.031272	-0.249822	0.000000	0.000000	3.000000	22.000000	0.000000
1709.565619	-0.098785	0.542153	-0.083017	77.705154	76.078117	120.705330	0.105890	0.000000	-4.109191	0.000000	0.000000	0.000000	-0.270849	-0.031272	-0.249822	0.000000	0.000000	3.000000	22.000000	0.000000
1709.568952	-0.099732	0.542037	-0.083814	77.686035	76.044922	120.849472	0.060748	0.000000	-4.150829	0.000000	0.000000	0.000000	-0.284067	-0.034769	-0.239256	0.000000	0.000000	3.000000	22.000000	0.000000
1709.572285	-0.099732	0.542037	-0.083814	77.686035	76.044922	120.849472	0.060748	0.000000	-4.150829	0.000000	0.000000	0.000000	-0.284067	-0.034769	-0.239256	0.000000	0.000000	3.000000	22.000000	0.000000
1709.575619	-0.099732	0.542037	-0.083814	77.686035	76.044922	120.849472	0.060748	0.000000	-4.150829	0.000000	0.000000	0.000000	-0.284067	-0.034769	-0.239256	0.000000	0.000000	3.000000	22.000000	0.000000
1709.578952	-0.100738	0.541952	-0.084590	77.651207	75.984467	120.991859	0.013404	0.000000	-4.190705	0.000000	0.000000	0.000000	-0.301915	-0.025551	-0.232906	0.000000	0.000000	3.000000	22.000000	0.000000
1709.582285	-0.100738	0.541952	-0.084590	77.651207	75.984467	120.991859	0.013404	0.000000	-4.190705	0.000000	0.000000	0.000000	-0.301915	-0.025551	-0.232906	0.000000	0.000000	3.000000	22.000000	0.000000
1709.585619	-0.100738	0.541952	-0.084590	77.651207	75.984467	120.991859	0.013404	0.000000	-4.190705	0.000000	0.000000	0.000000	-0.301915	-0.025551	-0.232906	0.000000	0.000000	3.000000	22.000000	0.000000
1709.588952	-0.101765	0.541861	-0.085351	77.595016	75.871384	121.076920	-0.036915	0.000000	-4.229523	0.000000	0.000000	0.000000	-0.307991	-0.027262	-0.228153	0.000000	0.000000	3.000000	22.000000	0.000000
1709.592285	-0.101765	0.541861	-0.085351	77.595016	75.871384	121.076920	-0.036915	0.000000	-4.229523	0.000000	0.000000	0.000000	-0.307991	-0.027262	-0.228153	0.000000	0.000000	3.000000	22.000000	0.000000
1709.595619	-0.101765	0.541861	-0.085351	77.595016	75.871384	121.076920	-0.036915	0.000000	-4.229523	0.000000	0.000000	0.000000	-0.307991	-0.027262	-0.228153	0.000000	0.000000	3.000000	22.000000	0.000000
1709.598952	-0.102846	0.541785	-0.086110	77.510399	75.701225	120.920425	-0.088247	0.000000	-4.267548	0.000000	0.000000	0.000000	-0.324291	-0.022698	-0.227723	0.000000	0.000000	3.000000	22.000000	0.000000
1709.602285	-0.102846	0.541785	-0.086110	77.510399	75.701225	120.920425	-0.088247	0.000000	-4.267548	0.000000	0.000000	0.000000	-0.324291	-0.022698	-0.227723	0.000000	0.000000	3.000000	22.000000	0.000000
1709.605619	-0.102846	0.541785	-0.086110	77.510399	75.701225	120.920425	-0.088247	0.000000	-4.267548	0.000000	0.000000	0.000000	-0.324291	-0.022698	-0.227723	0.000000	0.000000	3.000000	22.000000	0.000000
1709.608952	-0.103976	0.541710	-0.086887	77.393158	75.474251	120.480766	-0.142296	0.000000	-4.305502	0.000000	0.000000	0.000000	-0.338952	-0.022712	-0.233122	0.000000	0.000000	3.000000	22.000000	0.000000
1709.612285	-0.103976	0.541710	-0.086887	77.393158	75.474251	120.480766	-0.142296	0.000000	-4.305502	0.000000	0.000000	0.000000	-0.338952	-0.022712	-0.233122	0.000000	0.000000	3.000000	22.000000	0.000000
1709.615619	-0.103976	0.541710	-0.086887	77.393158	75.474251	120.480766	-0.142296	0.000000	-4.305502	0.000000	0.000000	0.000000	-0.338952	-0.022712	-0.233122	0.000000	0.000000	3.000000	22.000000	0.000000
1709.618952	-0.105147	0.541664	-0.087640	77.227707	75.147217	119.816490	-0.198788	0.000000	-4.344356	0.000000	0.000000	0.000000	-0.351486	-0.013534	-0.225788	0.000000	0.000000	3.000000	22.000000	0.000000
1709.622285	-0.105147	0.541664	-0.087640	77.227707	75.147217	119.816490	-0.198788	0.000000	-4.344356	0.000000	0.000000	0.000000	-0.351486	-0.013534	-0.225788	0.000000	0.000000	3.000000	22.000000	0.000000
1709.625619	-0.105147	0.541664	-0.087640	77.227707	75.147217	119.816490	-0.198788	0.000000	-4.344356	0.000000	0.000000	0.000000	-0.351486	-0.013534	-0.225788	0.000000	0.000000	3.000000	22.000000	0.000000
1709.628952	-0.106331	0.541640	-0.088406	77.009888	74.733330	119.263069	-0.257368	0.000000	-4.381987	0.000000	0.000000	0.000000	-0.355156	-0.007267	-0.229756	0.000000	0.000000	3.000000	22.000000	0.000000
1709.632285	-0.106331	0.541640	-0.088406	77.009888	74.733330	119.263069	-0.257368	0.000000	-4.381987	0.000000	0.000000	0.000000	-0.355156	-0.007267	-0.229756	0.000000	0.000000	3.000000	22.000000	0.000000
1709.635619	-0.106331	0.541640	-0.088406	77.009888	74.733330	119.263069	-0.257368	0.000000	-4.381987	0.000000	0.000000	0.000000	-0.355156	-0.007267	-0.229756	0.000000	0.000000	3.000000	22.000000	0.000000
1709.638952	-0.107525	0.541605	-0.089129	76.763771	74.283890	119.006020	-0.316561	0.000000	-4.420280	0.000000	0.000000	0.000000	-0.358022	-0.010701	-0.216886	0.000000	0.000000	3.000000	22.000000	0.000000
1709.642285	-0.107525	0.541605	-0.089129	76.763771	74.283890	119.006020	-0.316561	0.000000	-4.420280	0.000000	0.000000	0.000000	-0.358022	-0.010701	-0.216886	0.000000	0.000000	3.000000	22.000000	0.000000
1709.645619	-0.107525	0.541605	-0.089129	76.763771	74.283890	119.006020	-0.316561	0.000000	-4.420280	0.000000	0.000000	0.000000	-0.358022	-0.010701	-0.216886	0.000000	0.000000	3.000000	22.000000	0.000000
1709.648952	-0.108737	0.541584	-0.089842	76.509338	73.813278	118.746628	-0.376231	0.000000	-4.456427	0.000000	0.000000	0.000000	-0.363797	-0.006123	-0.213927	0.000000	0.000000	3.000000	22.000000	0.000000
1709.652285	-0.108737	0.541584	-0.089842	76.509338	73.813278	118.746628	-0.376231	0.000000	-4.456427	0.000000	0.000000	0.000000	-0.363797	-0.006123	-0.213927	0.000000	0.000000	3.000000	22.000000	0.000000
1709.655619	-0.108737	0.541584	-0.089842	76.509338	73.813278	118.746628	-0.376231	0.000000	-4.456427	0.000000	0.000000	0.000000	-0.363797	-0.006123	-0.213927	0.000000	0.000000	3.000000	22.000000	0.000000
1709.658952	-0.109936	0.541558	-0.090530	76.259285	73.349174	118.251869	-0.436864	0.000000	-4.492082	0.000000	0.000000	0.000000	-0.359555	-0.007845	-0.206571	0.000000	0.000000	3.000000	22.000000	0.000000
1709.662285	-0.109936	0.541558	-0.090530	76.259285	73.349174	118.251869	-0.436864	0.000000	-4.492082	0.000000	0.000000	0.000000	-0.359555	-0.007845	-0.206571	0.000000	0.000000	3.000000	22.000000	0.000000
1709.665619	-0.109936	0.541558	-0.090530	76.259285	73.349174	118.251869	-0.436864	0.000000	-4.492082	0.000000	0.000000	0.000000	-0.359555	-0.007845	-0.206571	0.000000	0.000000	3.000000	22.000000	0.000000
1709.668952	-0.111142	0.541516	-0.091247	76.023666	72.919083	117.972870	-0.496790	0.000000	-4.526510	0.000000	0.000000	0.000000	-0.361993	-0.012464	-0.214996	0.000000	0.000000	3.000000	22.000000	0.000000
1709.672285	-0.111142	0.541516	-0.091247	76.023666	72.919083	117.972870	-0.496790	0.000000	-4.526510	0.000000	0.000000	0.000000	-0.361993	-0.012464	-0.214996	0.000000	0.000000	3.000000	22.000000	0.000000
1709.675619	-0.111142	0.541516	-0.091247	76.023666	72.919083	117.972870	-0.496790	0.000000	-4.526510	0.000000	0.000000	0.000000	-0.361993	-0.012464	-0.214996	0.000000	0.000000	3.000000	22.000000	0.000000
1709.678952	-0.112387	0.541469	-0.091955	75.815140	72.522552	117.911003	-0.557122	0.000000	-4.562343	0.000000	0.000000	0.000000	-0.373427	-0.014137	-0.212413	0.000000	0.000000	3.000000	22.000000	0.000000
1709.682285	-0.112387	0.541469	-0.091955	75.815140	72.522552	117.911003	-0.557122	0.000000	-4.562343	0.000000	0.000000	0.000000	-0.373427	-0.014137	-0.212413	0.000000	0.000000	3.000000	22.000000	0.000000
1709.685619	-0.112387	0.541469	-0.091955	75.815140	72.522552	117.911003	-0.557122	0.000000	-4.562343	0.000000	0.000000	0.000000	-0.373427	-0.014137	-0.212413	0.000000	0.000000	3.000000	22.000000	0.000000
1709.688952	-0.113611	0.541422	-0.092662	75.639412	72.180534	117.877998	-0.619360	0.000000	-4.597745	0.000000	0.000000	0.000000	-0.367121	-0.014165	-0.212071	0.000000	0.000000	3.000000	22.000000	0.000000
1709.692285	-0.113611	0.541422	-0.092662	75.639412	72.180534	117.877998	-0.619360	0.000000	-4.597745	0.000000	0.000000	0.000000	-0.367121	-0.014165	-0.212071	0.000000	0.000000	3.000000	22.000000	0.000000
1709.695619	-0.113611	0.541422	-0.092662	75.639412	72.180534	117.877998	-0.619360	0.000000	-4.597745	0.000000	0.000000	0.000000	-0.367121	-0.014165	-0.212071	0.000000	0.000000	3.000000	22.000000	0.000000
1709.698952	-0.114796	0.541375	-0.093362	75.487869	71.847481	117.683830	-0.680547	0.000000	-4.633090	0.000000	0.000000	0.000000	-0.355667	-0.014175	-0.210038	0.000000	0.000000	3.000000	22.000000	0.000000
1709.702285	-0.114796	0.541375	-0.093362	75.487869	71.847481	117.683830	-0.680547	0.000000	-4.633090	0.000000	0.000000	0.000000	-0.355667	-0.014175	-0.210038	0.000000	0.000000	3.000000	22.000000	0.000000
1709.705619	-0.114796	0.541375	-0.093362	75.487869	71.847481	117.683830	-0.680547	0.000000	-4.633090	0.000000	0.000000	0.000000	-0.355667	-0.014175	-0.210038	0.000000	0.000000	3.000000	22.000000	0.000000
1709.708952	-0.115973	0.541358	-0.094023	75.337761	71.510216	117.214584	-0.739825	0.000000	-4.668097	0.000000	0.000000	0.000000	-0.353040	-0.005012	-0.198256	0.000000	0.000000	3.000000	22.000000	0.000000
1709.712285	-0.115973	0.541358	-0.094023	75.337761	71.510216	117.214584	-0.739825	0.000000	-4.668097	0.000000	0.000000	0.000000	-0.353040	-0.005012	-0.198256	0.000000	0.000000	3.000000	22.000000	0.000000
1709.715619	-0.115973	0.541358	-0.094023	75.337761	71.510216	117.214584	-0.739825	0.000000	-4.668097	0.000000	0.000000	0.000000	-0.353040	-0.005012	-0.198256	0.000000	0.000000	3.000000	22.000000	0.000000
1709.718952	-0.117113	0.541387	-0.094614	75.162163	71.126839	116.539925	-0.798665	0.000000	-4.701139	0.000000	0.000000	0.000000	-0.342056	0.008710	-0.177473	0.000000	0.000000	3.000000	22.000000	0.000000
1709.722285	-0.117113	0.541387	-0.094614	75.162163	71.126839	116.539925	-0.798665	0.000000	-4.701139	0.000000	0.000000	0.000000	-0.342056	0.008710	-0.177473	0.000000	0.000000	3.000000	22.000000	0.000000
1709.725619	-0.117113	0.541387	-0.094614	75.162163	71.126839	116.539925	-0.798665	0.000000	-4.701139	0.000000	0.000000	0.000000	-0.342056	0.008710	-0.177473	0.000000	0.000000	3.000000	22.000000	0.000000
1709.728952	-0.118206	0.541431	-0.095174	74.956718	70.693985	116.068832	-0.855674	0.000000	-4.730718	0.000000	0.000000	0.000000	-0.327636	0.013277	-0.167864	0.000000	0.000000	3.000000	22.000000	0.000000
1709.732285	-0.118206	0.541431	-0.095174	74.956718	70.693985	116.068832	-0.855674	0.000000	-4.730718	0.000000	0.000000	0.000000	-0.327636	0.013277	-0.167864	0.000000	0.000000	3.000000	22.000000	0.000000
1709.735619	-0.118206	0.541431	-0.095174	74.956718	70.693985	116.068832	-0.855674	0.000000	-4.730718	0.000000	0.000000	0.000000	-0.327636	0.013277	-0.167864	0.000000	0.000000	3.000000	22.000000	0.000000
1709.738952	-0.119278	0.541510	-0.095617	74.738274	70.219955	115.694183	-0.910280	0.000000	-4.758695	0.000000	0.000000	0.000000	-0.321624	0.023667	-0.132992	0.000000	0.000000	3.000000	22.000000	0.000000
1709.742285	-0.119278	0.541510	-0.095617	74.738274	70.219955	115.694183	-0.910280	0.000000	-4.758695	0.000000	0.000000	0.000000	-0.321624	0.023667	-0.132992	0.000000	0.000000	3.000000	22.000000	0.000000
1709.745619	-0.119278	0.541510	-0.095617	74.738274	70.219955	115.694183	-0.910280	0.000000	-4.758695	0.000000	0.000000	0.000000	-0.321624	0.023667	-0.132992	0.000000	0.000000	3.000000	22.000000	0.000000
1709.748952	-0.120359	0.541609	-0.095974	74.548035	69.777794	115.253052	-0.963884	0.000000	-4.780860	0.000000	0.000000	0.000000	-0.324367	0.029545	-0.107121	0.000000	0.000000	3.000000	22.000000	0.000000
1709.752285	-0.120359	0.541609	-0.095974	74.548035	69.777794	115.253052	-0.963884	0.000000	-4.780860	0.000000	0.000000	0.000000	-0.324367	0.029545	-0.107121	0.000000	0.000000	3.000000	22.000000	0.000000
1709.755619	-0.120359	0.541609	-0.095974	74.548035	69.777794	115.253052	-0.963884	0.000000	-4.780860	0.000000	0.000000	0.000000	-0.324367	0.029545	-0.107121	0.000000	0.000000	3.000000	22.000000	0.000000
1709.758952	-0.121430	0.541702	-0.096306	74.418442	69.390472	114.784203	-1.017945	0.000000	-4.798714	0.000000	0.000000	0.000000	-0.321236	0.027910	-0.099445	0.000000	0.000000	3.000000	22.000000	0.000000
1709.762285	-0.121430	0.541702	-0.096306	74.418442	69.390472	114.784203	-1.017945	0.000000	-4.798714	0.000000	0.000000	0.000000	-0.321236	0.027910	-0.099445	0.000000	0.000000	3.000000	22.000000	0.000000
1709.765619	-0.121430	0.541702	-0.096306	74.418442	69.390472	114.784203	-1.017945	0.000000	-4.798714	0.000000	0.000000	0.000000	-0.321236	0.027910	-0.099445	0.000000	0.000000	3.000000	22.000000	0.000000
1709.768952	-0.122539	0.541799	-0.096581	74.354065	69.091835	114.543297	-1.071484	0.000000	-4.815288	0.000000	0.000000	0.000000	-0.332702	0.029184	-0.082697	0.000000	0.000000	3.000000	22.000000	0.000000
1709.772285	-0.122539	0.541799	-0.096581	74.354065	69.091835	114.543297	-1.071484	0.000000	-4.815288	0.000000	0.000000	0.000000	-0.332702	0.029184	-0.082697	0.000000	0.000000	3.000000	22.000000	0.000000
1709.775619	-0.122539	0.541799	-0.096581	74.354065	69.091835	114.543297	-1.071484	0.000000	-4.815288	0.000000	0.000000	0.000000	-0.332702	0.029184	-0.082697	0.000000	0.000000	3.000000	22.000000	0.000000
1709.778952	-0.123650	0.541855	-0.096852	74.345070	68.863289	114.442276	-1.126935	0.000000	-4.829071	0.000000	0.000000	0.000000	-0.333434	0.016720	-0.081104	0.000000	0.000000	3.000000	22.000000	0.000000
1709.782285	-0.123650	0.541855	-0.096852	74.345070	68.863289	114.442276	-1.126935	0.000000	-4.829071	0.000000	0.000000	0.000000	-0.333434	0.016720	-0.081104	0.000000	0.000000	3.000000	22.000000	0.000000
1709.785619	-0.123650	0.541855	-0.096852	74.345070	68.863289	114.442276	-1.126935	0.000000	-4.829071	0.000000	0.000000	0.000000	-0.333434	0.016720	-0.081104	0.000000	0.000000	3.000000	22.000000	0.000000
1709.788952	-0.124755	0.541895	-0.097144	74.344597	68.647301	114.379959	-1.182507	0.000000	-4.842588	0.000000	0.000000	0.000000	-0.331336	0.012122	-0.087729	0.000000	0.000000	3.000000	22.000000	0.000000
1709.792285	-0.124755	0.541895	-0.097144	74.344597	68.647301	114.379959	-1.182507	0.000000	-4.842588	0.000000	0.000000	0.000000	-0.331336	0.012122	-0.087729	0.000000	0.000000	3.000000	22.000000	0.000000
1709.795619	-0.124755	0.541895	-0.097144	74.344597	68.647301	114.379959	-1.182507	0.000000	-4.842588	0.000000	0.000000	0.000000	-0.331336	0.012122	-0.087729	0.000000	0.000000	3.000000	22.000000	0.000000
1709.798952	-0.125865	0.541951	-0.097421	74.339836	68.426414	114.286346	-1.234660	0.000000	-4.845164	0.000000	0.000000	0.000000	-0.333099	0.016716	-0.083158	0.000000	0.000000	3.000000	22.000000	0.000000
1709.802285	-0.125865	0.541951	-0.097421	74.339836	68.426414	114.286346	-1.234660	0.000000	-4.845164	0.000000	0.000000	0.000000	-0.333099	0.016716	-0.083158	0.000000	0.000000	3.000000	22.000000	0.000000
1709.805619	-0.125865	0.541951	-0.097421	74.339836	68.426414	114.286346	-1.234660	0.000000	-4.845164	0.000000	0.000000	0.000000	-0.333099	0.016716	-0.083158	0.000000	0.000000	3.000000	22.000000	0.000000
1709.808952	-0.126938	0.542017	-0.097642	74.319450	68.195908	114.035614	-1.283028	0.000000	-4.832582	0.000000	0.000000	0.000000	-0.321977	0.019662	-0.066294	0.000000	0.000000	3.000000	22.000000	0.000000
1709.812285	-0.126938	0.542017	-0.097642	74.319450	68.195908	114.035614	-1.283028	0.000000	-4.832582	0.000000	0.000000	0.000000	-0.321977	0.019662	-0.066294	0.000000	0.000000	3.000000	22.000000	0.000000
1709.815619	-0.126938	0.542017	-0.097642	74.319450	68.195908	114.035614	-1.283028	0.000000	-4.832582	0.000000	0.000000	0.000000	-0.321977	0.019662	-0.066294	0.000000	0.000000	3.000000	22.000000	0.000000
1709.818952	-0.126938	0.542017	-0.097642	74.287292	67.932915	113.600609	-1.329753	0.000000	-4.819933	0.000000	0.000000	0.000000	-0.321977	0.019662	-0.066294	0.000000	0.000000	3.000000	22.000000	0.000000
1709.822285	-0.127914	0.542118	-0.097816	74.287292	67.932915	113.600609	-1.329753	0.000000	-4.819933	0.000000	0.000000	0.000000	-0.292717	0.030517	-0.052060	0.000000	0.000000	3.000000	22.000000	0.000000
1709.825619	-0.127914	0.542118	-0.097816	74.287292	67.932915	113.600609	-1.329753	0.000000	-4.819933	0.000000	0.000000	0.000000	-0.292717	0.030517	-0.052060	0.000000	0.000000	3.000000	22.000000	0.000000
1709.828952	-0.128818	0.542251	-0.097924	74.251961	67.661263	113.231194	-1.329753	0.000000	-4.819933	0.000000	0.000000	0.000000	-0.271111	0.039745	-0.032554	0.000000	0.000000	3.000000	22.000000	0.000000
1709.832285	-0.128818	0.542251	-0.097924	74.251961	67.661263	113.231194	-1.329753	0.000000	-4.819933	0.000000	0.000000	0.000000	-0.271111	0.039745	-0.032554	0.000000	0.000000	3.000000	22.000000	0.000000
1709.835619	-0.128818	0.542251	-0.097924	74.251961	67.661263	113.231194	-1.329753	0.000000	-4.819933	0.000000	0.000000	0.000000	-0.271111	0.039745	-0.032554	0.000000	0.000000	3.000000	22.000000	0.000000
1709.838952	-0.128818	0.542251	-0.097924	74.236290	67.409409	113.062653	-1.411567	0.000000	-4.796611	0.000000	0.000000	0.000000	-0.271111	0.039745	-0.032554	0.000000	0.000000	3.000000	22.000000	0.000000
1709.842285	-0.129684	0.542414	-0.097980	74.236290	67.409409	113.062653	-1.411567	0.000000	-4.796611	0.000000	0.000000	0.000000	-0.259825	0.048957	-0.016591	0.000000	0.000000	3.000000	22.000000	0.000000
1709.845619	-0.129684	0.542414	-0.097980	74.236290	67.409409	113.062653	-1.411567	0.000000	-4.796611	0.000000	0.000000	0.000000	-0.259825	0.048957	-0.016591	0.000000	0.000000	3.000000	22.000000	0.000000
1709.848952	-0.130514	0.542587	-0.097977	74.235840	67.161125	112.916321	-1.411567	0.000000	-4.796611	0.000000	0.000000	0.000000	-0.249100	0.051963	0.000761	0.000000	0.000000	3.000000	22.000000	0.000000
1709.852285	-0.130514	0.542587	-0.097977	74.235840	67.161125	112.916321	-1.411567	0.000000	-4.796611	0.000000	0.000000	0.000000	-0.249100	0.051963	0.000761	0.000000	0.000000	3.000000	22.000000	0.000000
1709.855619	-0.130514	0.542587	-0.097977	74.235840	67.161125	112.916321	-1.411567	0.000000	-4.796611	0.000000	0.000000	0.000000	-0.249100	0.051963	0.000761	0.000000	0.000000	3.000000	22.000000	0.000000
1709.858952	-0.130514	0.542587	-0.097977	74.233910	66.911293	112.770271	-1.486765	0.000000	-4.773838	0.000000	0.000000	0.000000	-0.249100	0.051963	0.000761	0.000000	0.000000	3.000000	22.000000	0.000000
1709.862285	-0.131319	0.542766	-0.097993	74.233910	66.911293	112.770271	-1.486765	0.000000	-4.773838	0.000000	0.000000	0.000000	-0.241625	0.053668	-0.004835	0.000000	0.000000	3.000000	22.000000	0.000000
1709.865619	-0.131319	0.542766	-0.097993	74.233910	66.911293	112.770271	-1.486765	0.000000	-4.773838	0.000000	0.000000	0.000000	-0.241625	0.053668	-0.004835	0.000000	0.000000	3.000000	22.000000	0.000000
1709.868952	-0.132154	0.542909	-0.098038	74.234917	66.675674	112.635178	-1.486765	0.000000	-4.773838	0.000000	0.000000	0.000000	-0.250427	0.042835	-0.013392	0.000000	0.000000	3.000000	22.000000	0.000000
1709.872285	-0.132154	0.542909	-0.098038	74.234917	66.675674	112.635178	-1.486765	0.000000	-4.773838	0.000000	0.000000	0.000000	-0.250427	0.042835	-0.013392	0.000000	0.000000	3.000000	22.000000	0.000000
1709.875619	-0.132154	0.542909	-0.098038	74.234917	66.675674	112.635178	-1.486765	0.000000	-4.773838	0.000000	0.000000	0.000000	-0.250427	0.042835	-0.013392	0.000000	0.000000	3.000000	22.000000	0.000000
1709.878952	-0.132154	0.542909	-0.098038	74.241913	66.457443	112.513924	-1.558219	0.000000	-4.750995	0.000000	0.000000	0.000000	-0.250427	0.042835	-0.013392	0.000000	0.000000	3.000000	22.000000	0.000000
1709.882285	-0.133034	0.543036	-0.098122	74.241913	66.457443	112.513924	-1.558219	0.000000	-4.750995	0.000000	0.000000	0.000000	-0.263821	0.038259	-0.025206	0.000000	0.000000	3.000000	22.000000	0.000000
1709.885619	-0.133034	0.543036	-0.098122	74.241913	66.457443	112.513924	-1.558219	0.000000	-4.750995	0.000000	0.000000	0.000000	-0.263821	0.038259	-0.025206	0.000000	0.000000	3.000000	22.000000	0.000000
1709.888952	-0.133985	0.543133	-0.098277	74.250458	66.238144	112.411766	-1.558219	0.000000	-4.750995	0.000000	0.000000	0.000000	-0.285342	0.028997	-0.046458	0.000000	0.000000	3.000000	22.000000	0.000000
1709.892285	-0.133985	0.543133	-0.098277	74.250458	66.238144	112.411766	-1.558219	0.000000	-4.750995	0.000000	0.000000	0.000000	-0.285342	0.028997	-0.046458	0.000000	0.000000	3.000000	22.000000	0.000000
1709.895619	-0.133985	0.543133	-0.098277	74.250458	66.238144	112.411766	-1.558219	0.000000	-4.750995	0.000000	0.000000	0.000000	-0.285342	0.028997	-0.046458	0.000000	0.000000	3.000000	22.000000	0.000000
1709.898952	-0.135002	0.543251	-0.098464	74.249176	66.010994	112.323204	-1.634087	0.000000	-4.725437	0.000000	0.000000	0.000000	-0.305286	0.035314	-0.056232	0.000000	0.000000	3.000000	22.000000	0.000000
1709.902285	-0.135002	0.543251	-0.098464	74.249176	66.010994	112.323204	-1.634087	0.000000	-4.725437	0.000000	0.000000	0.000000	-0.305286	0.035314	-0.056232	0.000000	0.000000	3.000000	22.000000	0.000000
1709.905619	-0.135002	0.543251	-0.098464	74.249176	66.010994	112.323204	-1.634087	0.000000	-4.725437	0.000000	0.000000	0.000000	-0.305286	0.035314	-0.056232	0.000000	0.000000	3.000000	22.000000	0.000000
1709.908952	-0.136054	0.543358	-0.098616	74.246246	65.765816	112.207497	-1.674746	0.000000	-4.711181	0.000000	0.000000	0.000000	-0.315557	0.032024	-0.045382	0.000000	0.000000	3.000000	22.000000	0.000000
1709.912285	-0.136054	0.543358	-0.098616	74.246246	65.765816	112.207497	-1.674746	0.000000	-4.711181	0.000000	0.000000	0.000000	-0.315557	0.032024	-0.045382	0.000000	0.000000	3.000000	22.000000	0.000000
1709.915619	-0.136054	0.543358	-0.098616	74.246246	65.765816	112.207497	-1.674746	0.000000	-4.711181	0.000000	0.000000	0.000000	-0.315557	0.032024	-0.045382	0.000000	0.000000	3.000000	22.000000	0.000000
1709.918952	-0.137051	0.543505	-0.098660	74.242714	65.498375	112.001511	-1.716874	0.000000	-4.695992	0.000000	0.000000	0.000000	-0.298997	0.044255	-0.013222	0.000000	0.000000	3.000000	22.000000	0.000000
1709.922285	-0.137051	0.543505	-0.098660	74.242714	65.498375	112.001511	-1.716874	0.000000	-4.695992	0.000000	0.000000	0.000000	-0.298997	0.044255	-0.013222	0.000000	0.000000	3.000000	22.000000	0.000000
1709.925619	-0.137051	0.543505	-0.098660	74.242714	65.498375	112.001511	-1.716874	0.000000	-4.695992	0.000000	0.000000	0.000000	-0.298997	0.044255	-0.013222	0.000000	0.000000	3.000000	22.000000	0.000000
1709.928952	-0.137051	0.543505	-0.098660	74.240288	65.234962	111.727829	-1.757844	0.000000	-4.680810	0.000000	0.000000	0.000000	-0.298997	0.044255	-0.013222	0.000000	0.000000	3.000000	22.000000	0.000000
1709.932285	-0.138005	0.543657	-0.098617	74.240288	65.234962	111.727829	-1.757844	0.000000	-4.680810	0.000000	0.000000	0.000000	-0.286113	0.045592	0.012922	0.000000	0.000000	3.000000	22.000000	0.000000
1709.935619	-0.138005	0.543657	-0.098617	74.240288	65.234962	111.727829	-1.757844	0.000000	-4.680810	0.000000	0.000000	0.000000	-0.286113	0.045592	0.012922	0.000000	0.000000	3.000000	22.000000	0.000000
1709.938952	-0.138880	0.543835	-0.098477	74.239029	64.975624	111.490242	-1.757844	0.000000	-4.680810	0.000000	0.000000	0.000000	-0.262617	0.053241	0.041801	0.000000	0.000000	3.000000	22.000000	0.000000
1709.942285	-0.138880	0.543835	-0.098477	74.239029	64.975624	111.490242	-1.757844	0.000000	-4.680810	0.000000	0.000000	0.000000	-0.262617	0.053241	0.041801	0.000000	0.000000	3.000000	22.000000	0.000000
1709.945619	-0.138880	0.543835	-0.098477	74.239029	64.975624	111.490242	-1.757844	0.000000	-4.680810	0.000000	0.000000	0.000000	-0.262617	0.053241	0.041801	0.000000	0.000000	3.000000	22.000000	0.000000
1709.948952	-0.138880	0.543835	-0.098477	74.242958	64.713669	111.315987	-1.836135	0.000000	-4.650657	0.000000	0.000000	0.000000	-0.262617	0.053241	0.041801	0.000000	0.000000	3.000000	22.000000	0.000000
1709.952285	-0.139731	0.544005	-0.098205	74.242958	64.713669	111.315987	-1.836135	0.000000	-4.650657	0.000000	0.000000	0.000000	-0.255218	0.051241	0.081797	0.000000	0.000000	3.000000	22.000000	0.000000
1709.955619	-0.139731	0.544005	-0.098205	74.242958	64.713669	111.315987	-1.836135	0.000000	-4.650657	0.000000	0.000000	0.000000	-0.255218	0.051241	0.081797	0.000000	0.000000	3.000000	22.000000	0.000000
1709.958952	-0.140602	0.544155	-0.097936	74.288506	64.501869	111.141945	-1.836135	0.000000	-4.650657	0.000000	0.000000	0.000000	-0.261257	0.044946	0.080491	0.000000	0.000000	3.000000	22.000000	0.000000
1709.962285	-0.140602	0.544155	-0.097936	74.288506	64.501869	111.141945	-1.836135	0.000000	-4.650657	0.000000	0.000000	0.000000	-0.261257	0.044946	0.080491	0.000000	0.000000	3.000000	22.000000	0.000000
1709.965619	-0.140602	0.544155	-0.097936	74.288506	64.501869	111.141945	-1.836135	0.000000	-4.650657	0.000000	0.000000	0.000000	-0.261257	0.044946	0.080491	0.000000	0.000000	3.000000	22.000000	0.000000
1709.968952	-0.141562	0.544273	-0.097647	74.407158	64.354507	110.939194	-1.914828	0.000000	-4.618813	0.000000	0.000000	0.000000	-0.288025	0.035240	0.086689	0.000000	0.000000	3.000000	22.000000	0.000000
1709.972285	-0.141562	0.544273	-0.097647	74.407158	64.354507	110.939194	-1.914828	0.000000	-4.618813	0.000000	0.000000	0.000000	-0.288025	0.035240	0.086689	0.000000	0.000000	3.000000	22.000000	0.000000
1709.975619	-0.141562	0.544273	-0.097647	74.407158	64.354507	110.939194	-1.914828	0.000000	-4.618813	0.000000	0.000000	0.000000	-0.288025	0.035240	0.086689	0.000000	0.000000	3.000000	22.000000	0.000000
1709.978952	-0.142611	0.544358	-0.097338	74.582321	64.270302	110.750824	-1.958159	0.000000	-4.600610	0.000000	0.000000	0.000000	-0.314938	0.025502	0.092684	0.000000	0.000000	3.000000	22.000000	0.000000
1709.982285	-0.142611	0.544358	-0.097338	74.582321	64.270302	110.750824	-1.958159	0.000000	-4.600610	0.000000	0.000000	0.000000	-0.314938	0.025502	0.092684	0.000000	0.000000	3.000000	22.000000	0.000000
1709.985619	-0.142611	0.544358	-0.097338	74.582321	64.270302	110.750824	-1.958159	0.000000	-4.600610	0.000000	0.000000	0.000000	-0.314938	0.025502	0.092684	0.000000	0.000000	3.000000	22.000000	0.000000
1709.988952	-0.143716	0.544421	-0.097049	74.782318	64.212021	110.566093	-2.005117	0.000000	-4.580339	0.000000	0.000000	0.000000	-0.331455	0.019064	0.086941	0.000000	0.000000	3.000000	22.000000	0.000000
1709.992285	-0.143716	0.544421	-0.097049	74.782318	64.212021	110.566093	-2.005117	0.000000	-4.580339	0.000000	0.000000	0.000000	-0.331455	0.019064	0.086941	0.000000	0.000000	3.000000	22.000000	0.000000
1709.995619	-0.143716	0.544421	-0.097049	74.782318	64.212021	110.566093	-2.005117	0.000000	-4.580339	0.000000	0.000000	0.000000	-0.331455	0.019064	0.086941	0.000000	0.000000	3.000000	22.000000	0.000000
1709.998952	-0.144853	0.544436	-0.096738	74.951324	64.140869	110.412445	-2.053559	0.000000	-4.558826	0.000000	0.000000	0.000000	-0.341003	0.004507	0.093278	0.000000	0.000000	3.000000	22.000000	0.000000
1710.002285	-0.144853	0.544436	-0.096738	74.951324	64.140869	110.412445	-2.053559	0.000000	-4.558826	0.000000	0.000000	0.000000	-0.341003	0.004507	0.093278	0.000000	0.000000	3.000000	22.000000	0.000000
1710.005619	-0.144853	0.544436	-0.096738	74.951324	64.140869	110.412445	-2.053559	0.000000	-4.558826	0.000000	0.000000	0.000000	-0.341003	0.004507	0.093278	0.000000	0.000000	3.000000	22.000000	0.000000
1710.008952	-0.146036	0.544434	-0.096370	75.044266	63.989590	110.278374	-2.103206	0.000000	-4.536136	0.000000	0.000000	0.000000	-0.355028	-0.000786	0.110403	0.000000	0.000000	3.000000	22.000000	0.000000
1710.012285	-0.146036	0.544434	-0.096370	75.044266	63.989590	110.278374	-2.103206	0.000000	-4.536136	0.000000	0.000000	0.000000	-0.355028	-0.000786	0.110403	0.000000	0.000000	3.000000	22.000000	0.000000
1710.015619	-0.146036	0.544434	-0.096370	75.044266	63.989590	110.278374	-2.103206	0.000000	-4.536136	0.000000	0.000000	0.000000	-0.355028	-0.000786	0.110403	0.000000	0.000000	3.000000	22.000000	0.000000
1710.018952	-0.147233	0.544403	-0.095979	75.051125	63.763210	110.179184	-2.155241	0.000000	-4.511644	0.000000	0.000000	0.000000	-0.359099	-0.009137	0.117312	0.000000	0.000000	3.000000	22.000000	0.000000
1710.022285	-0.147233	0.544403	-0.095979	75.051125	63.763210	110.179184	-2.155241	0.000000	-4.511644	0.000000	0.000000	0.000000	-0.359099	-0.009137	0.117312	0.000000	0.000000	3.000000	22.000000	0.000000
1710.025619	-0.147233	0.544403	-0.095979	75.051125	63.763210	110.179184	-2.155241	0.000000	-4.511644	0.000000	0.000000	0.000000	-0.359099	-0.009137	0.117312	0.000000	0.000000	3.000000	22.000000	0.000000
1710.028952	-0.148490	0.544308	-0.095599	75.050011	63.557903	110.118690	-2.207757	0.000000	-4.486179	0.000000	0.000000	0.000000	-0.376987	-0.028637	0.113737	0.000000	0.000000	3.000000	22.000000	0.000000
1710.032285	-0.148490	0.544308	-0.095599	75.050011	63.557903	110.118690	-2.207757	0.000000	-4.486179	0.000000	0.000000	0.000000	-0.376987	-0.028637	0.113737	0.000000	0.000000	3.000000	22.000000	0.000000
1710.035619	-0.148490	0.544308	-0.095599	75.050011	63.557903	110.118690	-2.207757	0.000000	-4.486179	0.000000	0.000000	0.000000	-0.376987	-0.028637	0.113737	0.000000	0.000000	3.000000	22.000000	0.000000
1710.038952	-0.149873	0.544178	-0.095218	75.048882	63.336243	110.058182	-2.261789	0.000000	-4.459183	0.000000	0.000000	0.000000	-0.414892	-0.038900	0.114405	0.000000	0.000000	3.000000	22.000000	0.000000
1710.042285	-0.149873	0.544178	-0.095218	75.048882	63.336243	110.058182	-2.261789	0.000000	-4.459183	0.000000	0.000000	0.000000	-0.414892	-0.038900	0.114405	0.000000	0.000000	3.000000	22.000000	0.000000
1710.045619	-0.149873	0.544178	-0.095218	75.048882	63.336243	110.058182	-2.261789	0.000000	-4.459183	0.000000	0.000000	0.000000	-0.414892	-0.038900	0.114405	0.000000	0.000000	3.000000	22.000000	0.000000
1710.048952	-0.151305	0.544020	-0.094830	75.048180	63.129826	110.013901	-2.319920	0.000000	-4.429218	0.000000	0.000000	0.000000	-0.429565	-0.047542	0.116533	0.000000	0.000000	3.000000	22.000000	0.000000
1710.052285	-0.151305	0.544020	-0.094830	75.048180	63.129826	110.013901	-2.319920	0.000000	-4.429218	0.000000	0.000000	0.000000	-0.429565	-0.047542	0.116533	0.000000	0.000000	3.000000	22.000000	0.000000
1710.055619	-0.151305	0.544020	-0.094830	75.048180	63.129826	110.013901	-2.319920	0.000000	-4.429218	0.000000	0.000000	0.000000	-0.429565	-0.047542	0.116533	0.000000	0.000000	3.000000	22.000000	0.000000
1710.058952	-0.152803	0.543842	-0.094394	75.047493	62.915257	109.969635	-2.379221	0.000000	-4.397648	0.000000	0.000000	0.000000	-0.449418	-0.053353	0.130595	0.000000	0.000000	3.000000	22.000000	0.000000
1710.062285	-0.152803	0.543842	-0.094394	75.047493	62.915257	109.969635	-2.379221	0.000000	-4.397648	0.000000	0.000000	0.000000	-0.449418	-0.053353	0.130595	0.000000	0.000000	3.000000	22.000000	0.000000
1710.065619	-0.152803	0.543842	-0.094394	75.047493	62.915257	109.969635	-2.379221	0.000000	-4.397648	0.000000	0.000000	0.000000	-0.449418	-0.053353	0.130595	0.000000	0.000000	3.000000	22.000000	0.000000
1710.068952	-0.154377	0.543629	-0.093938	75.045578	62.708233	109.937859	-2.440979	0.000000	-4.363671	0.000000	0.000000	0.000000	-0.472367	-0.063972	0.136824	0.000000	0.000000	3.000000	22.000000	0.000000
1710.072285	-0.154377	0.543629	-0.093938	75.045578	62.708233	109.937859	-2.440979	0.000000	-4.363671	0.000000	0.000000	0.000000	-0.472367	-0.063972	0.136824	0.000000	0.000000	3.000000	22.000000	0.000000
1710.075619	-0.154377	0.543629	-0.093938	75.045578	62.708233	109.937859	-2.440979	0.000000	-4.363671	0.000000	0.000000	0.000000	-0.472367	-0.063972	0.136824	0.000000	0.000000	3.000000	22.000000	0.000000
1710.078952	-0.155968	0.543385	-0.093462	75.045349	62.511620	109.917809	-2.504911	0.000000	-4.327287	0.000000	0.000000	0.000000	-0.477080	-0.072941	0.142735	0.000000	0.000000	3.000000	22.000000	0.000000
1710.082285	-0.155968	0.543385	-0.093462	75.045349	62.511620	109.917809	-2.504911	0.000000	-4.327287	0.000000	0.000000	0.000000	-0.477080	-0.072941	0.142735	0.000000	0.000000	3.000000	22.000000	0.000000
1710.085619	-0.155968	0.543385	-0.093462	75.045349	62.511620	109.917809	-2.504911	0.000000	-4.327287	0.000000	0.000000	0.000000	-0.477080	-0.072941	0.142735	0.000000	0.000000	3.000000	22.000000	0.000000
1710.088952	-0.157599	0.543118	-0.093004	75.043915	62.319836	109.902275	-2.568775	0.000000	-4.289685	0.000000	0.000000	0.000000	-0.489345	-0.080185	0.137422	0.000000	0.000000	3.000000	22.000000	0.000000
1710.092285	-0.157599	0.543118	-0.093004	75.043915	62.319836	109.902275	-2.568775	0.000000	-4.289685	0.000000	0.000000	0.000000	-0.489345	-0.080185	0.137422	0.000000	0.000000	3.000000	22.000000	0.000000
1710.095619	-0.157599	0.543118	-0.093004	75.043915	62.319836	109.902275	-2.568775	0.000000	-4.289685	0.000000	0.000000	0.000000	-0.489345	-0.080185	0.137422	0.000000	0.000000	3.000000	22.000000	0.000000
1710.098952	-0.159289	0.542836	-0.092524	75.032387	62.112759	109.873726	-2.632591	0.000000	-4.250819	0.000000	0.000000	0.000000	-0.506894	-0.084673	0.143966	0.000000	0.000000	3.000000	22.000000	0.000000
1710.102285	-0.159289	0.542836	-0.092524	75.032387	62.112759	109.873726	-2.632591	0.000000	-4.250819	0.000000	0.000000	0.000000	-0.506894	-0.084673	0.143966	0.000000	0.000000	3.000000	22.000000	0.000000
1710.105619	-0.159289	0.542836	-0.092524	75.032387	62.112759	109.873726	-2.632591	0.000000	-4.250819	0.000000	0.000000	0.000000	-0.506894	-0.084673	0.143966	0.000000	0.000000	3.000000	22.000000	0.000000
1710.108952	-0.161008	0.542566	-0.092042	74.991814	61.863277	109.729874	-2.697620	0.000000	-4.209851	0.000000	0.000000	0.000000	-0.515905	-0.080827	0.144647	0.000000	0.000000	3.000000	22.000000	0.000000
1710.112285	-0.161008	0.542566	-0.092042	74.991814	61.863277	109.729874	-2.697620	0.000000	-4.209851	0.000000	0.000000	0.000000	-0.515905	-0.080827	0.144647	0.000000	0.000000	3.000000	22.000000	0.000000
1710.115619	-0.161008	0.542566	-0.092042	74.991814	61.863277	109.729874	-2.697620	0.000000	-4.209851	0.000000	0.000000	0.000000	-0.515905	-0.080827	0.144647	0.000000	0.000000	3.000000	22.000000	0.000000
1710.118952	-0.162725	0.542279	-0.091586	74.893875	61.569656	109.375984	-2.762415	0.000000	-4.167621	0.000000	0.000000	0.000000	-0.515007	-0.086338	0.136832	0.000000	0.000000	3.000000	22.000000	0.000000
1710.122285	-0.162725	0.542279	-0.091586	74.893875	61.569656	109.375984	-2.762415	0.000000	-4.167621	0.000000	0.000000	0.000000	-0.515007	-0.086338	0.136832	0.000000	0.000000	3.000000	22.000000	0.000000
1710.125619	-0.162725	0.542279	-0.091586	74.893875	61.569656	109.375984	-2.762415	0.000000	-4.167621	0.000000	0.000000	0.000000	-0.515007	-0.086338	0.136832	0.000000	0.000000	3.000000	22.000000	0.000000
1710.128952	-0.164454	0.542004	-0.091120	74.725464	61.215530	109.048256	-2.825280	0.000000	-4.125263	0.000000	0.000000	0.000000	-0.518853	-0.082495	0.139720	0.000000	0.000000	3.000000	22.000000	0.000000
1710.132285	-0.164454	0.542004	-0.091120	74.725464	61.215530	109.048256	-2.825280	0.000000	-4.125263	0.000000	0.000000	0.000000	-0.518853	-0.082495	0.139720	0.000000	0.000000	3.000000	22.000000	0.000000
1710.135619	-0.164454	0.542004	-0.091120	74.725464	61.215530	109.048256	-2.825280	0.000000	-4.125263	0.000000	0.000000	0.000000	-0.518853	-0.082495	0.139720	0.000000	0.000000	3.000000	22.000000	0.000000
1710.138952	-0.166207	0.541735	-0.090623	74.516518	60.902256	109.089012	-2.887423	0.000000	-4.082008	0.000000	0.000000	0.000000	-0.525721	-0.080593	0.149166	0.000000	0.000000	3.000000	22.000000	0.000000
1710.142285	-0.166207	0.541735	-0.090623	74.516518	60.902256	109.089012	-2.887423	0.000000	-4.082008	0.000000	0.000000	0.000000	-0.525721	-0.080593	0.149166	0.000000	0.000000	3.000000	22.000000	0.000000
1710.145619	-0.166207	0.541735	-0.090623	74.516518	60.902256	109.089012	-2.887423	0.000000	-4.082008	0.000000	0.000000	0.000000	-0.525721	-0.080593	0.149166	0.000000	0.000000	3.000000	22.000000	0.000000
1710.148952	-0.167927	0.541476	-0.090170	74.307152	60.896595	109.438316	-2.949564	0.000000	-4.037335	0.000000	0.000000	0.000000	-0.515995	-0.077583	0.135855	0.000000	0.000000	3.000000	22.000000	0.000000
1710.152285	-0.167927	0.541476	-0.090170	74.307152	60.896595	109.438316	-2.949564	0.000000	-4.037335	0.000000	0.000000	0.000000	-0.515995	-0.077583	0.135855	0.000000	0.000000	3.000000	22.000000	0.000000
1710.155619	-0.167927	0.541476	-0.090170	74.307152	60.896595	109.438316	-2.949564	0.000000	-4.037335	0.000000	0.000000	0.000000	-0.515995	-0.077583	0.135855	0.000000	0.000000	3.000000	22.000000	0.000000
1710.158952	-0.169616	0.541206	-0.089757	74.096840	61.345196	110.054764	-3.008468	0.000000	-3.993635	0.000000	0.000000	0.000000	-0.506699	-0.081093	0.123945	0.000000	0.000000	3.000000	22.000000	0.000000
1710.162285	-0.169616	0.541206	-0.089757	74.096840	61.345196	110.054764	-3.008468	0.000000	-3.993635	0.000000	0.000000	0.000000	-0.506699	-0.081093	0.123945	0.000000	0.000000	3.000000	22.000000	0.000000
1710.165619	-0.169616	0.541206	-0.089757	74.096840	61.345196	110.054764	-3.008468	0.000000	-3.993635	0.000000	0.000000	0.000000	-0.506699	-0.081093	0.123945	0.000000	0.000000	3.000000	22.000000	0.000000
1710.168952	-0.171345	0.540942	-0.089321	73.896103	62.123829	110.644142	-3.064341	0.000000	-3.950926	0.000000	0.000000	0.000000	-0.518773	-0.079158	0.131012	0.000000	0.000000	3.000000	22.000000	0.000000
1710.172285	-0.171345	0.540942	-0.089321	73.896103	62.123829	110.644142	-3.064341	0.000000	-3.950926	0.000000	0.000000	0.000000	-0.518773	-0.079158	0.131012	0.000000	0.000000	3.000000	22.000000	0.000000
1710.175619	-0.171345	0.540942	-0.089321	73.896103	62.123829	110.644142	-3.064341	0.000000	-3.950926	0.000000	0.000000	0.000000	-0.518773	-0.079158	0.131012	0.000000	0.000000	3.000000	22.000000	0.000000
1710.178952	-0.173149	0.540676	-0.088925	73.694740	62.950603	111.273758	-3.120503	0.000000	-3.906720	0.000000	0.000000	0.000000	-0.541157	-0.079941	0.118686	0.000000	0.000000	3.000000	22.000000	0.000000
1710.182285	-0.173149	0.540676	-0.088925	73.694740	62.950603	111.273758	-3.120503	0.000000	-3.906720	0.000000	0.000000	0.000000	-0.541157	-0.079941	0.118686	0.000000	0.000000	3.000000	22.000000	0.000000
1710.185619	-0.173149	0.540676	-0.088925	73.694740	62.950603	111.273758	-3.120503	0.000000	-3.906720	0.000000	0.000000	0.000000	-0.541157	-0.079941	0.118686	0.000000	0.000000	3.000000	22.000000	0.000000
1710.188952	-0.175036	0.540422	-0.088554	73.478539	63.726280	112.099556	-3.176378	0.000000	-3.861428	0.000000	0.000000	0.000000	-0.566092	-0.076073	0.111338	0.000000	0.000000	3.000000	22.000000	0.000000
1710.192285	-0.175036	0.540422	-0.088554	73.478539	63.726280	112.099556	-3.176378	0.000000	-3.861428	0.000000	0.000000	0.000000	-0.566092	-0.076073	0.111338	0.000000	0.000000	3.000000	22.000000	0.000000
1710.195619	-0.175036	0.540422	-0.088554	73.478539	63.726280	112.099556	-3.176378	0.000000	-3.861428	0.000000	0.000000	0.000000	-0.566092	-0.076073	0.111338	0.000000	0.000000	3.000000	22.000000	0.000000
1710.198952	-0.177010	0.540168	-0.088157	73.212502	64.375015	113.103661	-3.232365	0.000000	-3.814685	0.000000	0.000000	0.000000	-0.592116	-0.076251	0.119146	0.000000	0.000000	3.000000	22.000000	0.000000
1710.202285	-0.177010	0.540168	-0.088157	73.212502	64.375015	113.103661	-3.232365	0.000000	-3.814685	0.000000	0.000000	0.000000	-0.592116	-0.076251	0.119146	0.000000	0.000000	3.000000	22.000000	0.000000
1710.205619	-0.177010	0.540168	-0.088157	73.212502	64.375015	113.103661	-3.232365	0.000000	-3.814685	0.000000	0.000000	0.000000	-0.592116	-0.076251	0.119146	0.000000	0.000000	3.000000	22.000000	0.000000
1710.208952	-0.179006	0.539942	-0.087735	72.885941	64.928062	114.076889	-3.289438	0.000000	-3.765581	0.000000	0.000000	0.000000	-0.598869	-0.067772	0.126503	0.000000	0.000000	3.000000	22.000000	0.000000
1710.212285	-0.179006	0.539942	-0.087735	72.885941	64.928062	114.076889	-3.289438	0.000000	-3.765581	0.000000	0.000000	0.000000	-0.598869	-0.067772	0.126503	0.000000	0.000000	3.000000	22.000000	0.000000
1710.215619	-0.179006	0.539942	-0.087735	72.885941	64.928062	114.076889	-3.289438	0.000000	-3.765581	0.000000	0.000000	0.000000	-0.598869	-0.067772	0.126503	0.000000	0.000000	3.000000	22.000000	0.000000
1710.218952	-0.180994	0.539700	-0.087264	72.515488	65.415039	114.965240	-3.345861	0.000000	-3.715537	0.000000	0.000000	0.000000	-0.596369	-0.072749	0.141361	0.000000	0.000000	3.000000	22.000000	0.000000
1710.222285	-0.180994	0.539700	-0.087264	72.515488	65.415039	114.965240	-3.345861	0.000000	-3.715537	0.000000	0.000000	0.000000	-0.596369	-0.072749	0.141361	0.000000	0.000000	3.000000	22.000000	0.000000
1710.225619	-0.180994	0.539700	-0.087264	72.515488	65.415039	114.965240	-3.345861	0.000000	-3.715537	0.000000	0.000000	0.000000	-0.596369	-0.072749	0.141361	0.000000	0.000000	3.000000	22.000000	0.000000
1710.228952	-0.182919	0.539463	-0.086721	72.111115	65.827072	115.403000	-3.401423	0.000000	-3.664740	0.000000	0.000000	0.000000	-0.577522	-0.071089	0.162881	0.000000	0.000000	3.000000	22.000000	0.000000
1710.232285	-0.182919	0.539463	-0.086721	72.111115	65.827072	115.403000	-3.401423	0.000000	-3.664740	0.000000	0.000000	0.000000	-0.577522	-0.071089	0.162881	0.000000	0.000000	3.000000	22.000000	0.000000
1710.235619	-0.182919	0.539463	-0.086721	72.111115	65.827072	115.403000	-3.401423	0.000000	-3.664740	0.000000	0.000000	0.000000	-0.577522	-0.071089	0.162881	0.000000	0.000000	3.000000	22.000000	0.000000
1710.238952	-0.184776	0.539201	-0.086071	71.695892	66.253799	115.260574	-3.455426	0.000000	-3.613866	0.000000	0.000000	0.000000	-0.557183	-0.078380	0.194989	0.000000	0.000000	3.000000	22.000000	0.000000
1710.242285	-0.184776	0.539201	-0.086071	71.695892	66.253799	115.260574	-3.455426	0.000000	-3.613866	0.000000	0.000000	0.000000	-0.557183	-0.078380	0.194989	0.000000	0.000000	3.000000	22.000000	0.000000
1710.245619	-0.184776	0.539201	-0.086071	71.695892	66.253799	115.260574	-3.455426	0.000000	-3.613866	0.000000	0.000000	0.000000	-0.557183	-0.078380	0.194989	0.000000	0.000000	3.000000	22.000000	0.000000
1710.248952	-0.186595	0.538921	-0.085430	71.297043	66.695770	115.136909	-3.508638	0.000000	-3.562226	0.000000	0.000000	0.000000	-0.545721	-0.084143	0.192301	0.000000	0.000000	3.000000	22.000000	0.000000
1710.252285	-0.186595	0.538921	-0.085430	71.297043	66.695770	115.136909	-3.508638	0.000000	-3.562226	0.000000	0.000000	0.000000	-0.545721	-0.084143	0.192301	0.000000	0.000000	3.000000	22.000000	0.000000
1710.255619	-0.186595	0.538921	-0.085430	71.297043	66.695770	115.136909	-3.508638	0.000000	-3.562226	0.000000	0.000000	0.000000	-0.545721	-0.084143	0.192301	0.000000	0.000000	3.000000	22.000000	0.000000
1710.258952	-0.188468	0.538638	-0.084747	70.948868	67.151657	115.534454	-3.559401	0.000000	-3.511504	0.000000	0.000000	0.000000	-0.561808	-0.084863	0.204972	0.000000	0.000000	3.000000	22.000000	0.000000
1710.262285	-0.188468	0.538638	-0.084747	70.948868	67.151657	115.534454	-3.559401	0.000000	-3.511504	0.000000	0.000000	0.000000	-0.561808	-0.084863	0.204972	0.000000	0.000000	3.000000	22.000000	0.000000
1710.265619	-0.188468	0.538638	-0.084747	70.948868	67.151657	115.534454	-3.559401	0.000000	-3.511504	0.000000	0.000000	0.000000	-0.561808	-0.084863	0.204972	0.000000	0.000000	3.000000	22.000000	0.000000
1710.268952	-0.190353	0.538359	-0.084103	70.680145	67.605431	116.276321	-3.610656	0.000000	-3.458781	0.000000	0.000000	0.000000	-0.565637	-0.083842	0.193060	0.000000	0.000000	3.000000	22.000000	0.000000
1710.272285	-0.190353	0.538359	-0.084103	70.680145	67.605431	116.276321	-3.610656	0.000000	-3.458781	0.000000	0.000000	0.000000	-0.565637	-0.083842	0.193060	0.000000	0.000000	3.000000	22.000000	0.000000
1710.275619	-0.190353	0.538359	-0.084103	70.680145	67.605431	116.276321	-3.610656	0.000000	-3.458781	0.000000	0.000000	0.000000	-0.565637	-0.083842	0.193060	0.000000	0.000000	3.000000	22.000000	0.000000
1710.278952	-0.192302	0.538061	-0.083445	70.497215	68.109077	116.981033	-3.659853	0.000000	-3.406682	0.000000	0.000000	0.000000	-0.584577	-0.089351	0.197476	0.000000	0.000000	3.000000	22.000000	0.000000
1710.282285	-0.192302	0.538061	-0.083445	70.497215	68.109077	116.981033	-3.659853	0.000000	-3.406682	0.000000	0.000000	0.000000	-0.584577	-0.089351	0.197476	0.000000	0.000000	3.000000	22.000000	0.000000
1710.285619	-0.192302	0.538061	-0.083445	70.497215	68.109077	116.981033	-3.659853	0.000000	-3.406682	0.000000	0.000000	0.000000	-0.584577	-0.089351	0.197476	0.000000	0.000000	3.000000	22.000000	0.000000
1710.288952	-0.194283	0.537743	-0.082832	70.367065	68.607643	117.634789	-3.709006	0.000000	-3.353099	0.000000	0.000000	0.000000	-0.594387	-0.095286	0.183726	0.000000	0.000000	3.000000	22.000000	0.000000
1710.292285	-0.194283	0.537743	-0.082832	70.367065	68.607643	117.634789	-3.709006	0.000000	-3.353099	0.000000	0.000000	0.000000	-0.594387	-0.095286	0.183726	0.000000	0.000000	3.000000	22.000000	0.000000
1710.295619	-0.194283	0.537743	-0.082832	70.367065	68.607643	117.634789	-3.709006	0.000000	-3.353099	0.000000	0.000000	0.000000	-0.594387	-0.095286	0.183726	0.000000	0.000000	3.000000	22.000000	0.000000
1710.298952	-0.196282	0.537414	-0.082209	70.228874	69.065735	118.266037	-3.756269	0.000000	-3.300067	0.000000	0.000000	0.000000	-0.599529	-0.098727	0.186918	0.000000	0.000000	3.000000	22.000000	0.000000
1710.302285	-0.196282	0.537414	-0.082209	70.228874	69.065735	118.266037	-3.756269	0.000000	-3.300067	0.000000	0.000000	0.000000	-0.599529	-0.098727	0.186918	0.000000	0.000000	3.000000	22.000000	0.000000
1710.305619	-0.196282	0.537414	-0.082209	70.228874	69.065735	118.266037	-3.756269	0.000000	-3.300067	0.000000	0.000000	0.000000	-0.599529	-0.098727	0.186918	0.000000	0.000000	3.000000	22.000000	0.000000
1710.308952	-0.198270	0.537058	-0.081584	70.043297	69.423515	118.842072	-3.802476	0.000000	-3.246717	0.000000	0.000000	0.000000	-0.596628	-0.106937	0.187708	0.000000	0.000000	3.000000	22.000000	0.000000
1710.312285	-0.198270	0.537058	-0.081584	70.043297	69.423515	118.842072	-3.802476	0.000000	-3.246717	0.000000	0.000000	0.000000	-0.596628	-0.106937	0.187708	0.000000	0.000000	3.000000	22.000000	0.000000
1710.315619	-0.198270	0.537058	-0.081584	70.043297	69.423515	118.842072	-3.802476	0.000000	-3.246717	0.000000	0.000000	0.000000	-0.596628	-0.106937	0.187708	0.000000	0.000000	3.000000	22.000000	0.000000
1710.318952	-0.200241	0.536721	-0.080885	69.778603	69.635834	119.340919	-3.847035	0.000000	-3.193793	0.000000	0.000000	0.000000	-0.591194	-0.101135	0.209704	0.000000	0.000000	3.000000	22.000000	0.000000
1710.322285	-0.200241	0.536721	-0.080885	69.778603	69.635834	119.340919	-3.847035	0.000000	-3.193793	0.000000	0.000000	0.000000	-0.591194	-0.101135	0.209704	0.000000	0.000000	3.000000	22.000000	0.000000
1710.325619	-0.200241	0.536721	-0.080885	69.778603	69.635834	119.340919	-3.847035	0.000000	-3.193793	0.000000	0.000000	0.000000	-0.591194	-0.101135	0.209704	0.000000	0.000000	3.000000	22.000000	0.000000
1710.328952	-0.202192	0.536426	-0.080116	69.464684	69.697914	119.446800	-3.891209	0.000000	-3.139824	0.000000	0.000000	0.000000	-0.585191	-0.088347	0.230676	0.000000	0.000000	3.000000	22.000000	0.000000
1710.332285	-0.202192	0.536426	-0.080116	69.464684	69.697914	119.446800	-3.891209	0.000000	-3.139824	0.000000	0.000000	0.000000	-0.585191	-0.088347	0.230676	0.000000	0.000000	3.000000	22.000000	0.000000
1710.335619	-0.202192	0.536426	-0.080116	69.464684	69.697914	119.446800	-3.891209	0.000000	-3.139824	0.000000	0.000000	0.000000	-0.585191	-0.088347	0.230676	0.000000	0.000000	3.000000	22.000000	0.000000
1710.338952	-0.204106	0.536151	-0.079263	69.151283	69.694618	119.066307	-3.934914	0.000000	-3.084876	0.000000	0.000000	0.000000	-0.574438	-0.082594	0.255834	0.000000	0.000000	3.000000	22.000000	0.000000
1710.342285	-0.204106	0.536151	-0.079263	69.151283	69.694618	119.066307	-3.934914	0.000000	-3.084876	0.000000	0.000000	0.000000	-0.574438	-0.082594	0.255834	0.000000	0.000000	3.000000	22.000000	0.000000
1710.345619	-0.204106	0.536151	-0.079263	69.151283	69.694618	119.066307	-3.934914	0.000000	-3.084876	0.000000	0.000000	0.000000	-0.574438	-0.082594	0.255834	0.000000	0.000000	3.000000	22.000000	0.000000
1710.348952	-0.205955	0.535871	-0.078381	68.879280	69.750183	118.785339	-3.978194	0.000000	-3.028856	0.000000	0.000000	0.000000	-0.554698	-0.083935	0.264705	0.000000	0.000000	3.000000	22.000000	0.000000
1710.352285	-0.205955	0.535871	-0.078381	68.879280	69.750183	118.785339	-3.978194	0.000000	-3.028856	0.000000	0.000000	0.000000	-0.554698	-0.083935	0.264705	0.000000	0.000000	3.000000	22.000000	0.000000
1710.355619	-0.205955	0.535871	-0.078381	68.879280	69.750183	118.785339	-3.978194	0.000000	-3.028856	0.000000	0.000000	0.000000	-0.554698	-0.083935	0.264705	0.000000	0.000000	3.000000	22.000000	0.000000
1710.358952	-0.207772	0.535610	-0.077491	68.679710	69.941269	119.121750	-4.019689	0.000000	-2.973567	0.000000	0.000000	0.000000	-0.544986	-0.078204	0.266835	0.000000	0.000000	3.000000	22.000000	0.000000
1710.362285	-0.207772	0.535610	-0.077491	68.679710	69.941269	119.121750	-4.019689	0.000000	-2.973567	0.000000	0.000000	0.000000	-0.544986	-0.078204	0.266835	0.000000	0.000000	3.000000	22.000000	0.000000
1710.365619	-0.207772	0.535610	-0.077491	68.679710	69.941269	119.121750	-4.019689	0.000000	-2.973567	0.000000	0.000000	0.000000	-0.544986	-0.078204	0.266835	0.000000	0.000000	3.000000	22.000000	0.000000
1710.368952	-0.209520	0.535369	-0.076574	68.546707	70.339363	119.610413	-4.059541	0.000000	-2.918925	0.000000	0.000000	0.000000	-0.524346	-0.072390	0.275095	0.000000	0.000000	3.000000	22.000000	0.000000
1710.372285	-0.209520	0.535369	-0.076574	68.546707	70.339363	119.610413	-4.059541	0.000000	-2.918925	0.000000	0.000000	0.000000	-0.524346	-0.072390	0.275095	0.000000	0.000000	3.000000	22.000000	0.000000
1710.375619	-0.209520	0.535369	-0.076574	68.546707	70.339363	119.610413	-4.059541	0.000000	-2.918925	0.000000	0.000000	0.000000	-0.524346	-0.072390	0.275095	0.000000	0.000000	3.000000	22.000000	0.000000
1710.378952	-0.211180	0.535116	-0.075663	68.388008	70.833527	120.178192	-4.097736	0.000000	-2.865058	0.000000	0.000000	0.000000	-0.497902	-0.075922	0.273490	0.000000	0.000000	3.000000	22.000000	0.000000
1710.382285	-0.211180	0.535116	-0.075663	68.388008	70.833527	120.178192	-4.097736	0.000000	-2.865058	0.000000	0.000000	0.000000	-0.497902	-0.075922	0.273490	0.000000	0.000000	3.000000	22.000000	0.000000
1710.385619	-0.211180	0.535116	-0.075663	68.388008	70.833527	120.178192	-4.097736	0.000000	-2.865058	0.000000	0.000000	0.000000	-0.497902	-0.075922	0.273490	0.000000	0.000000	3.000000	22.000000	0.000000
1710.388952	-0.212832	0.534867	-0.074779	68.195114	71.473976	120.881798	-4.133587	0.000000	-2.813087	0.000000	0.000000	0.000000	-0.495830	-0.074686	0.265183	0.000000	0.000000	3.000000	22.000000	0.000000
1710.392285	-0.212832	0.534867	-0.074779	68.195114	71.473976	120.881798	-4.133587	0.000000	-2.813087	0.000000	0.000000	0.000000	-0.495830	-0.074686	0.265183	0.000000	0.000000	3.000000	22.000000	0.000000
1710.395619	-0.212832	0.534867	-0.074779	68.195114	71.473976	120.881798	-4.133587	0.000000	-2.813087	0.000000	0.000000	0.000000	-0.495830	-0.074686	0.265183	0.000000	0.000000	3.000000	22.000000	0.000000
1710.398952	-0.214441	0.534591	-0.073946	67.979996	72.189659	121.650002	-4.167788	0.000000	-2.762164	0.000000	0.000000	0.000000	-0.482603	-0.082851	0.249831	0.000000	0.000000	3.000000	22.000000	0.000000
1710.402285	-0.214441	0.534591	-0.073946	67.979996	72.189659	121.650002	-4.167788	0.000000	-2.762164	0.000000	0.000000	0.000000	-0.482603	-0.082851	0.249831	0.000000	0.000000	3.000000	22.000000	0.000000
1710.405619	-0.214441	0.534591	-0.073946	67.979996	72.189659	121.650002	-4.167788	0.000000	-2.762164	0.000000	0.000000	0.000000	-0.482603	-0.082851	0.249831	0.000000	0.000000	3.000000	22.000000	0.000000
1710.408952	-0.216015	0.534303	-0.073147	67.750099	72.927834	122.440651	-4.199594	0.000000	-2.713560	0.000000	0.000000	0.000000	-0.472067	-0.086249	0.239698	0.000000	0.000000	3.000000	22.000000	0.000000
1710.412285	-0.216015	0.534303	-0.073147	67.750099	72.927834	122.440651	-4.199594	0.000000	-2.713560	0.000000	0.000000	0.000000	-0.472067	-0.086249	0.239698	0.000000	0.000000	3.000000	22.000000	0.000000
1710.415619	-0.216015	0.534303	-0.073147	67.750099	72.927834	122.440651	-4.199594	0.000000	-2.713560	0.000000	0.000000	0.000000	-0.472067	-0.086249	0.239698	0.000000	0.000000	3.000000	22.000000	0.000000
1710.418952	-0.217568	0.533997	-0.072439	67.525711	73.611458	123.177681	-4.229509	0.000000	-2.666693	0.000000	0.000000	0.000000	-0.466065	-0.091816	0.212299	0.000000	0.000000	3.000000	22.000000	0.000000
1710.422285	-0.217568	0.533997	-0.072439	67.525711	73.611458	123.177681	-4.229509	0.000000	-2.666693	0.000000	0.000000	0.000000	-0.466065	-0.091816	0.212299	0.000000	0.000000	3.000000	22.000000	0.000000
1710.425619	-0.217568	0.533997	-0.072439	67.525711	73.611458	123.177681	-4.229509	0.000000	-2.666693	0.000000	0.000000	0.000000	-0.466065	-0.091816	0.212299	0.000000	0.000000	3.000000	22.000000	0.000000
1710.428952	-0.219072	0.533713	-0.071789	67.313423	74.239014	123.856483	-4.256844	0.000000	-2.622839	0.000000	0.000000	0.000000	-0.451232	-0.085249	0.195154	0.000000	0.000000	3.000000	22.000000	0.000000
1710.432285	-0.219072	0.533713	-0.071789	67.313423	74.239014	123.856483	-4.256844	0.000000	-2.622839	0.000000	0.000000	0.000000	-0.451232	-0.085249	0.195154	0.000000	0.000000	3.000000	22.000000	0.000000
1710.435619	-0.219072	0.533713	-0.071789	67.313423	74.239014	123.856483	-4.256844	0.000000	-2.622839	0.000000	0.000000	0.000000	-0.451232	-0.085249	0.195154	0.000000	0.000000	3.000000	22.000000	0.000000
1710.438952	-0.220483	0.533443	-0.071143	67.123108	74.765068	124.434464	-4.281976	0.000000	-2.581604	0.000000	0.000000	0.000000	-0.423266	-0.081088	0.193733	0.000000	0.000000	3.000000	22.000000	0.000000
1710.442285	-0.220483	0.533443	-0.071143	67.123108	74.765068	124.434464	-4.281976	0.000000	-2.581604	0.000000	0.000000	0.000000	-0.423266	-0.081088	0.193733	0.000000	0.000000	3.000000	22.000000	0.000000
1710.445619	-0.220483	0.533443	-0.071143	67.123108	74.765068	124.434464	-4.281976	0.000000	-2.581604	0.000000	0.000000	0.000000	-0.423266	-0.081088	0.193733	0.000000	0.000000	3.000000	22.000000	0.000000
1710.448952	-0.221817	0.533211	-0.070515	66.958763	75.189964	124.899284	-4.305441	0.000000	-2.542277	0.000000	0.000000	0.000000	-0.400021	-0.069466	0.188385	0.000000	0.000000	3.000000	22.000000	0.000000
1710.452285	-0.221817	0.533211	-0.070515	66.958763	75.189964	124.899284	-4.305441	0.000000	-2.542277	0.000000	0.000000	0.000000	-0.400021	-0.069466	0.188385	0.000000	0.000000	3.000000	22.000000	0.000000
1710.455619	-0.221817	0.533211	-0.070515	66.958763	75.189964	124.899284	-4.305441	0.000000	-2.542277	0.000000	0.000000	0.000000	-0.400021	-0.069466	0.188385	0.000000	0.000000	3.000000	22.000000	0.000000
1710.458952	-0.223012	0.532986	-0.069838	66.822006	75.525528	125.250397	-4.327292	0.000000	-2.504904	0.000000	0.000000	0.000000	-0.358705	-0.067617	0.203172	0.000000	0.000000	3.000000	22.000000	0.000000
1710.462285	-0.223012	0.532986	-0.069838	66.822006	75.525528	125.250397	-4.327292	0.000000	-2.504904	0.000000	0.000000	0.000000	-0.358705	-0.067617	0.203172	0.000000	0.000000	3.000000	22.000000	0.000000
1710.465619	-0.223012	0.532986	-0.069838	66.822006	75.525528	125.250397	-4.327292	0.000000	-2.504904	0.000000	0.000000	0.000000	-0.358705	-0.067617	0.203172	0.000000	0.000000	3.000000	22.000000	0.000000
1710.468952	-0.224111	0.532800	-0.069166	66.711685	75.774529	125.428108	-4.348126	0.000000	-2.468561	0.000000	0.000000	0.000000	-0.329607	-0.055800	0.201605	0.000000	0.000000	3.000000	22.000000	0.000000
1710.472285	-0.224111	0.532800	-0.069166	66.711685	75.774529	125.428108	-4.348126	0.000000	-2.468561	0.000000	0.000000	0.000000	-0.329607	-0.055800	0.201605	0.000000	0.000000	3.000000	22.000000	0.000000
1710.475619	-0.224111	0.532800	-0.069166	66.711685	75.774529	125.428108	-4.348126	0.000000	-2.468561	0.000000	0.000000	0.000000	-0.329607	-0.055800	0.201605	0.000000	0.000000	3.000000	22.000000	0.000000
1710.478952	-0.225167	0.532654	-0.068530	66.635460	75.942139	125.320274	-4.367568	0.000000	-2.433999	0.000000	0.000000	0.000000	-0.316964	-0.043791	0.190678	0.000000	0.000000	3.000000	22.000000	0.000000
1710.482285	-0.225167	0.532654	-0.068530	66.635460	75.942139	125.320274	-4.367568	0.000000	-2.433999	0.000000	0.000000	0.000000	-0.316964	-0.043791	0.190678	0.000000	0.000000	3.000000	22.000000	0.000000
1710.485619	-0.225167	0.532654	-0.068530	66.635460	75.942139	125.320274	-4.367568	0.000000	-2.433999	0.000000	0.000000	0.000000	-0.316964	-0.043791	0.190678	0.000000	0.000000	3.000000	22.000000	0.000000
1710.488952	-0.226074	0.532518	-0.067989	66.582642	76.062088	124.881310	-4.385688	0.000000	-2.401196	0.000000	0.000000	0.000000	-0.271846	-0.040704	0.162367	0.000000	0.000000	3.000000	22.000000	0.000000
1710.492285	-0.226074	0.532518	-0.067989	66.582642	76.062088	124.881310	-4.385688	0.000000	-2.401196	0.000000	0.000000	0.000000	-0.271846	-0.040704	0.162367	0.000000	0.000000	3.000000	22.000000	0.000000
1710.495619	-0.226074	0.532518	-0.067989	66.582642	76.062088	124.881310	-4.385688	0.000000	-2.401196	0.000000	0.000000	0.000000	-0.271846	-0.040704	0.162367	0.000000	0.000000	3.000000	22.000000	0.000000
1710.498952	-0.226884	0.532393	-0.067573	66.553429	76.103096	124.226624	-4.400852	0.000000	-2.373288	0.000000	0.000000	0.000000	-0.243196	-0.037469	0.124666	0.000000	0.000000	3.000000	22.000000	0.000000
1710.502285	-0.226884	0.532393	-0.067573	66.553429	76.103096	124.226624	-4.400852	0.000000	-2.373288	0.000000	0.000000	0.000000	-0.243196	-0.037469	0.124666	0.000000	0.000000	3.000000	22.000000	0.000000
1710.505619	-0.226884	0.532393	-0.067573	66.553429	76.103096	124.226624	-4.400852	0.000000	-2.373288	0.000000	0.000000	0.000000	-0.243196	-0.037469	0.124666	0.000000	0.000000	3.000000	22.000000	0.000000
1710.508952	-0.227530	0.532225	-0.067359	66.542419	76.073555	123.858612	-4.413184	0.000000	-2.350279	0.000000	0.000000	0.000000	-0.193676	-0.050508	0.064336	0.000000	0.000000	3.000000	22.000000	0.000000
1710.512285	-0.227530	0.532225	-0.067359	66.542419	76.073555	123.858612	-4.413184	0.000000	-2.350279	0.000000	0.000000	0.000000	-0.193676	-0.050508	0.064336	0.000000	0.000000	3.000000	22.000000	0.000000
1710.515619	-0.227530	0.532225	-0.067359	66.542419	76.073555	123.858612	-4.413184	0.000000	-2.350279	0.000000	0.000000	0.000000	-0.193676	-0.050508	0.064336	0.000000	0.000000	3.000000	22.000000	0.000000
1710.518952	-0.227530	0.532225	-0.067359	66.541550	76.031532	123.794365	-4.421187	0.000000	-2.335188	0.000000	0.000000	0.000000	-0.193676	-0.050508	0.064336	0.000000	0.000000	3.000000	22.000000	0.000000
1710.522285	-0.228012	0.532077	-0.067257	66.541550	76.031532	123.794365	-4.421187	0.000000	-2.335188	0.000000	0.000000	0.000000	-0.144541	-0.044323	0.030701	0.000000	0.000000	3.000000	22.000000	0.000000
1710.525619	-0.228012	0.532077	-0.067257	66.541550	76.031532	123.794365	-4.421187	0.000000	-2.335188	0.000000	0.000000	0.000000	-0.144541	-0.044323	0.030701	0.000000	0.000000	3.000000	22.000000	0.000000
1710.528952	-0.228012	0.532077	-0.067257	66.538559	76.028908	123.732140	-4.421187	0.000000	-2.335188	0.000000	0.000000	0.000000	-0.144541	-0.044323	0.030701	0.000000	0.000000	3.000000	22.000000	0.000000
1710.532285	-0.228012	0.532077	-0.067257	66.538559	76.028908	123.732140	-4.421187	0.000000	-2.335188	0.000000	0.000000	0.000000	-0.144541	-0.044323	0.030701	0.000000	0.000000	3.000000	22.000000	0.000000
1710.535619	-0.228305	0.531885	-0.067264	66.538559	76.028908	123.732140	-4.421187	0.000000	-2.335188	0.000000	0.000000	0.000000	-0.088057	-0.057637	-0.002382	0.000000	0.000000	3.000000	22.000000	0.000000
1710.538952	-0.228438	0.531753	-0.067292	66.536087	76.042160	123.497688	-4.426272	0.000000	-2.325536	0.000000	0.000000	0.000000	-0.039949	-0.039684	-0.008186	0.000000	0.000000	3.000000	22.000000	0.000000
1710.542285	-0.228438	0.531753	-0.067292	66.536087	76.042160	123.497688	-4.426272	0.000000	-2.325536	0.000000	0.000000	0.000000	-0.039949	-0.039684	-0.008186	0.000000	0.000000	3.000000	22.000000	0.000000
1710.545619	-0.228438	0.531753	-0.067292	66.536087	76.042160	123.497688	-4.426272	0.000000	-2.325536	0.000000	0.000000	0.000000	-0.039949	-0.039684	-0.008186	0.000000	0.000000	3.000000	22.000000	0.000000
1710.548952	-0.228438	0.531753	-0.067292	66.566254	75.965935	123.078423	-4.428951	0.000000	-2.320428	0.000000	0.000000	0.000000	-0.039949	-0.039684	-0.008186	0.000000	0.000000	3.000000	22.000000	0.000000
1710.552285	-0.228446	0.531622	-0.067322	66.566254	75.965935	123.078423	-4.428951	0.000000	-2.320428	0.000000	0.000000	0.000000	-0.002172	-0.039153	-0.009028	0.000000	0.000000	3.000000	22.000000	0.000000
1710.555619	-0.228446	0.531622	-0.067322	66.566254	75.965935	123.078423	-4.428951	0.000000	-2.320428	0.000000	0.000000	0.000000	-0.002172	-0.039153	-0.009028	0.000000	0.000000	3.000000	22.000000	0.000000
1710.558952	-0.228372	0.531534	-0.067363	66.670624	75.649902	122.581902	-4.428951	0.000000	-2.320428	0.000000	0.000000	0.000000	0.022198	-0.026415	-0.012429	0.000000	0.000000	3.000000	22.000000	0.000000
1710.562285	-0.228372	0.531534	-0.067363	66.670624	75.649902	122.581902	-4.428951	0.000000	-2.320428	0.000000	0.000000	0.000000	0.022198	-0.026415	-0.012429	0.000000	0.000000	3.000000	22.000000	0.000000
1710.565619	-0.228372	0.531534	-0.067363	66.670624	75.649902	122.581902	-4.428951	0.000000	-2.320428	0.000000	0.000000	0.000000	0.022198	-0.026415	-0.012429	0.000000	0.000000	3.000000	22.000000	0.000000
1710.568952	-0.228372	0.531534	-0.067363	66.849968	75.076363	122.045959	-4.427441	0.000000	-2.323310	0.000000	0.000000	0.000000	0.022198	-0.026415	-0.012429	0.000000	0.000000	3.000000	22.000000	0.000000
1710.572285	-0.228228	0.531480	-0.067396	66.849968	75.076363	122.045959	-4.427441	0.000000	-2.323310	0.000000	0.000000	0.000000	0.043005	-0.016374	-0.009781	0.000000	0.000000	3.000000	22.000000	0.000000
1710.575619	-0.228228	0.531480	-0.067396	66.849968	75.076363	122.045959	-4.427441	0.000000	-2.323310	0.000000	0.000000	0.000000	0.043005	-0.016374	-0.009781	0.000000	0.000000	3.000000	22.000000	0.000000
1710.578952	-0.228228	0.531480	-0.067396	67.064171	74.377892	121.387749	-4.427441	0.000000	-2.323310	0.000000	0.000000	0.000000	0.043005	-0.016374	-0.009781	0.000000	0.000000	3.000000	22.000000	0.000000
1710.582285	-0.228228	0.531480	-0.067396	67.064171	74.377892	121.387749	-4.427441	0.000000	-2.323310	0.000000	0.000000	0.000000	0.043005	-0.016374	-0.009781	0.000000	0.000000	3.000000	22.000000	0.000000
1710.585619	-0.227980	0.531485	-0.067480	67.064171	74.377892	121.387749	-4.427441	0.000000	-2.323310	0.000000	0.000000	0.000000	0.074424	0.001635	-0.025310	0.000000	0.000000	3.000000	22.000000	0.000000
1710.588952	-0.227980	0.531485	-0.067480	67.277138	73.679924	120.721069	-4.425909	0.000000	-2.326228	0.000000	0.000000	0.000000	0.074424	0.001635	-0.025310	0.000000	0.000000	3.000000	22.000000	0.000000
1710.592285	-0.227980	0.531485	-0.067480	67.277138	73.679924	120.721069	-4.425909	0.000000	-2.326228	0.000000	0.000000	0.000000	0.074424	0.001635	-0.025310	0.000000	0.000000	3.000000	22.000000	0.000000
1710.595619	-0.227980	0.531485	-0.067480	67.277138	73.679924	120.721069	-4.425909	0.000000	-2.326228	0.000000	0.000000	0.000000	0.074424	0.001635	-0.025310	0.000000	0.000000	3.000000	22.000000	0.000000
1710.598952	-0.227153	0.531531	-0.067920	67.477806	73.066574	120.123505	-4.422848	0.000000	-2.332041	0.000000	0.000000	0.000000	0.248164	0.013778	-0.131858	0.000000	0.000000	3.000000	22.000000	0.000000
1710.602285	-0.227153	0.531531	-0.067920	67.477806	73.066574	120.123505	-4.422848	0.000000	-2.332041	0.000000	0.000000	0.000000	0.248164	0.013778	-0.131858	0.000000	0.000000	3.000000	22.000000	0.000000
1710.605619	-0.227153	0.531531	-0.067920	67.477806	73.066574	120.123505	-4.422848	0.000000	-2.332041	0.000000	0.000000	0.000000	0.248164	0.013778	-0.131858	0.000000	0.000000	3.000000	22.000000	0.000000
1710.608952	-0.227153	0.531531	-0.067920	67.669357	72.493057	119.555046	-4.410254	0.000000	-2.355773	0.000000	0.000000	0.000000	0.248164	0.013778	-0.131858	0.000000	0.000000	3.000000	22.000000	0.000000
1710.612285	-0.226552	0.531532	-0.068357	67.669357	72.493057	119.555046	-4.410254	0.000000	-2.355773	0.000000	0.000000	0.000000	0.180365	0.000448	-0.131067	0.000000	0.000000	3.000000	22.000000	0.000000
1710.615619	-0.226552	0.531532	-0.068357	67.669357	72.493057	119.555046	-4.410254	0.000000	-2.355773	0.000000	0.000000	0.000000	0.180365	0.000448	-0.131067	0.000000	0.000000	3.000000	22.000000	0.000000
1710.618952	-0.225860	0.531560	-0.068823	67.849266	71.904442	118.979591	-4.410254	0.000000	-2.355773	0.000000	0.000000	0.000000	0.207381	0.008186	-0.139884	0.000000	0.000000	3.000000	22.000000	0.000000
1710.622285	-0.225860	0.531560	-0.068823	67.849266	71.904442	118.979591	-4.410254	0.000000	-2.355773	0.000000	0.000000	0.000000	0.207381	0.008186	-0.139884	0.000000	0.000000	3.000000	22.000000	0.000000
1710.625619	-0.225860	0.531560	-0.068823	67.849266	71.904442	118.979591	-4.410254	0.000000	-2.355773	0.000000	0.000000	0.000000	0.207381	0.008186	-0.139884	0.000000	0.000000	3.000000	22.000000	0.000000
1710.628952	-0.225860	0.531560	-0.068823	68.022018	71.327560	118.405823	-4.386959	0.000000	-2.398874	0.000000	0.000000	0.000000	0.207381	0.008186	-0.139884	0.000000	0.000000	3.000000	22.000000	0.000000
1710.632285	-0.225040	0.531606	-0.069345	68.022018	71.327560	118.405823	-4.386959	0.000000	-2.398874	0.000000	0.000000	0.000000	0.246278	0.013729	-0.156734	0.000000	0.000000	3.000000	22.000000	0.000000
1710.635619	-0.225040	0.531606	-0.069345	68.022018	71.327560	118.405823	-4.386959	0.000000	-2.398874	0.000000	0.000000	0.000000	0.246278	0.013729	-0.156734	0.000000	0.000000	3.000000	22.000000	0.000000
1710.638952	-0.224096	0.531684	-0.069829	68.186768	70.773605	117.838821	-4.386959	0.000000	-2.398874	0.000000	0.000000	0.000000	0.283198	0.023434	-0.145216	0.000000	0.000000	3.000000	22.000000	0.000000
1710.642285	-0.224096	0.531684	-0.069829	68.186768	70.773605	117.838821	-4.386959	0.000000	-2.398874	0.000000	0.000000	0.000000	0.283198	0.023434	-0.145216	0.000000	0.000000	3.000000	22.000000	0.000000
1710.645619	-0.224096	0.531684	-0.069829	68.186768	70.773605	117.838821	-4.386959	0.000000	-2.398874	0.000000	0.000000	0.000000	0.283198	0.023434	-0.145216	0.000000	0.000000	3.000000	22.000000	0.000000
1710.648952	-0.223026	0.531787	-0.070324	68.339195	70.259216	117.296806	-4.357492	0.000000	-2.451992	0.000000	0.000000	0.000000	0.320875	0.030900	-0.148273	0.000000	0.000000	3.000000	22.000000	0.000000
1710.652285	-0.223026	0.531787	-0.070324	68.339195	70.259216	117.296806	-4.357492	0.000000	-2.451992	0.000000	0.000000	0.000000	0.320875	0.030900	-0.148273	0.000000	0.000000	3.000000	22.000000	0.000000
1710.655619	-0.223026	0.531787	-0.070324	68.339195	70.259216	117.296806	-4.357492	0.000000	-2.451992	0.000000	0.000000	0.000000	0.320875	0.030900	-0.148273	0.000000	0.000000	3.000000	22.000000	0.000000
1710.658952	-0.221826	0.531937	-0.070754	68.478683	69.804718	116.785774	-4.340864	0.000000	-2.481310	0.000000	0.000000	0.000000	0.360093	0.045154	-0.129135	0.000000	0.000000	3.000000	22.000000	0.000000
1710.662285	-0.221826	0.531937	-0.070754	68.478683	69.804718	116.785774	-4.340864	0.000000	-2.481310	0.000000	0.000000	0.000000	0.360093	0.045154	-0.129135	0.000000	0.000000	3.000000	22.000000	0.000000
1710.665619	-0.221826	0.531937	-0.070754	68.478683	69.804718	116.785774	-4.340864	0.000000	-2.481310	0.000000	0.000000	0.000000	0.360093	0.045154	-0.129135	0.000000	0.000000	3.000000	22.000000	0.000000
1710.668952	-0.220467	0.532119	-0.071128	68.598907	69.436104	116.335320	-4.323688	0.000000	-2.511120	0.000000	0.000000	0.000000	0.407567	0.054588	-0.112283	0.000000	0.000000	3.000000	22.000000	0.000000
1710.672285	-0.220467	0.532119	-0.071128	68.598907	69.436104	116.335320	-4.323688	0.000000	-2.511120	0.000000	0.000000	0.000000	0.407567	0.054588	-0.112283	0.000000	0.000000	3.000000	22.000000	0.000000
1710.675619	-0.220467	0.532119	-0.071128	68.598907	69.436104	116.335320	-4.323688	0.000000	-2.511120	0.000000	0.000000	0.000000	0.407567	0.054588	-0.112283	0.000000	0.000000	3.000000	22.000000	0.000000
1710.678952	-0.218936	0.532333	-0.071516	68.691643	69.201889	115.991928	-4.305520	0.000000	-2.542145	0.000000	0.000000	0.000000	0.459193	0.064284	-0.116374	0.000000	0.000000	3.000000	22.000000	0.000000
1710.682285	-0.218936	0.532333	-0.071516	68.691643	69.201889	115.991928	-4.305520	0.000000	-2.542145	0.000000	0.000000	0.000000	0.459193	0.064284	-0.116374	0.000000	0.000000	3.000000	22.000000	0.000000
1710.685619	-0.218936	0.532333	-0.071516	68.691643	69.201889	115.991928	-4.305520	0.000000	-2.542145	0.000000	0.000000	0.000000	0.459193	0.064284	-0.116374	0.000000	0.000000	3.000000	22.000000	0.000000
1710.688952	-0.217283	0.532571	-0.071920	68.767639	69.073845	115.728867	-4.285007	0.000000	-2.576569	0.000000	0.000000	0.000000	0.496109	0.071283	-0.121131	0.000000	0.000000	3.000000	22.000000	0.000000
1710.692285	-0.217283	0.532571	-0.071920	68.767639	69.073845	115.728867	-4.285007	0.000000	-2.576569	0.000000	0.000000	0.000000	0.496109	0.071283	-0.121131	0.000000	0.000000	3.000000	22.000000	0.000000
1710.695619	-0.217283	0.532571	-0.071920	68.767639	69.073845	115.728867	-4.285007	0.000000	-2.576569	0.000000	0.000000	0.000000	0.496109	0.071283	-0.121131	0.000000	0.000000	3.000000	22.000000	0.000000
1710.698952	-0.215522	0.532824	-0.072399	68.819824	69.086433	115.587074	-4.262405	0.000000	-2.613791	0.000000	0.000000	0.000000	0.528135	0.075905	-0.143742	0.000000	0.000000	3.000000	22.000000	0.000000
1710.702285	-0.215522	0.532824	-0.072399	68.819824	69.086433	115.587074	-4.262405	0.000000	-2.613791	0.000000	0.000000	0.000000	0.528135	0.075905	-0.143742	0.000000	0.000000	3.000000	22.000000	0.000000
1710.705619	-0.215522	0.532824	-0.072399	68.819824	69.086433	115.587074	-4.262405	0.000000	-2.613791	0.000000	0.000000	0.000000	0.528135	0.075905	-0.143742	0.000000	0.000000	3.000000	22.000000	0.000000
1710.708952	-0.213697	0.533044	-0.072968	68.867325	69.266060	115.581909	-4.236728	0.000000	-2.655209	0.000000	0.000000	0.000000	0.547718	0.065935	-0.170708	0.000000	0.000000	3.000000	22.000000	0.000000
1710.712285	-0.213697	0.533044	-0.072968	68.867325	69.266060	115.581909	-4.236728	0.000000	-2.655209	0.000000	0.000000	0.000000	0.547718	0.065935	-0.170708	0.000000	0.000000	3.000000	22.000000	0.000000
1710.715619	-0.213697	0.533044	-0.072968	68.867325	69.266060	115.581909	-4.236728	0.000000	-2.655209	0.000000	0.000000	0.000000	0.547718	0.065935	-0.170708	0.000000	0.000000	3.000000	22.000000	0.000000
1710.718952	-0.211829	0.533262	-0.073672	68.914352	69.538712	115.647629	-4.207952	0.000000	-2.700582	0.000000	0.000000	0.000000	0.560144	0.065503	-0.211256	0.000000	0.000000	3.000000	22.000000	0.000000
1710.722285	-0.211829	0.533262	-0.073672	68.914352	69.538712	115.647629	-4.207952	0.000000	-2.700582	0.000000	0.000000	0.000000	0.560144	0.065503	-0.211256	0.000000	0.000000	3.000000	22.000000	0.000000
1710.725619	-0.211829	0.533262	-0.073672	68.914352	69.538712	115.647629	-4.207952	0.000000	-2.700582	0.000000	0.000000	0.000000	0.560144	0.065503	-0.211256	0.000000	0.000000	3.000000	22.000000	0.000000
1710.728952	-0.209945	0.533493	-0.074427	68.934425	69.838226	115.762230	-4.175363	0.000000	-2.750700	0.000000	0.000000	0.000000	0.565362	0.069382	-0.226344	0.000000	0.000000	3.000000	22.000000	0.000000
1710.732285	-0.209945	0.533493	-0.074427	68.934425	69.838226	115.762230	-4.175363	0.000000	-2.750700	0.000000	0.000000	0.000000	0.565362	0.069382	-0.226344	0.000000	0.000000	3.000000	22.000000	0.000000
1710.735619	-0.209945	0.533493	-0.074427	68.934425	69.838226	115.762230	-4.175363	0.000000	-2.750700	0.000000	0.000000	0.000000	0.565362	0.069382	-0.226344	0.000000	0.000000	3.000000	22.000000	0.000000
1710.738952	-0.207986	0.533730	-0.075250	68.929245	70.129730	115.889610	-4.140501	0.000000	-2.802902	0.000000	0.000000	0.000000	0.587536	0.070864	-0.246949	0.000000	0.000000	3.000000	22.000000	0.000000
1710.742285	-0.207986	0.533730	-0.075250	68.929245	70.129730	115.889610	-4.140501	0.000000	-2.802902	0.000000	0.000000	0.000000	0.587536	0.070864	-0.246949	0.000000	0.000000	3.000000	22.000000	0.000000
1710.745619	-0.207986	0.533730	-0.075250	68.929245	70.129730	115.889610	-4.140501	0.000000	-2.802902	0.000000	0.000000	0.000000	0.587536	0.070864	-0.246949	0.000000	0.000000	3.000000	22.000000	0.000000
1710.748952	-0.205928	0.533986	-0.076106	68.934875	70.366310	115.956085	-4.102226	0.000000	-2.858626	0.000000	0.000000	0.000000	0.617522	0.076831	-0.256895	0.000000	0.000000	3.000000	22.000000	0.000000
1710.752285	-0.205928	0.533986	-0.076106	68.934875	70.366310	115.956085	-4.102226	0.000000	-2.858626	0.000000	0.000000	0.000000	0.617522	0.076831	-0.256895	0.000000	0.000000	3.000000	22.000000	0.000000
1710.755619	-0.205928	0.533986	-0.076106	68.934875	70.366310	115.956085	-4.102226	0.000000	-2.858626	0.000000	0.000000	0.000000	0.617522	0.076831	-0.256895	0.000000	0.000000	3.000000	22.000000	0.000000
1710.758952	-0.203755	0.534269	-0.076940	68.968285	70.481102	115.895058	-4.060611	0.000000	-2.917438	0.000000	0.000000	0.000000	0.651911	0.084901	-0.250124	0.000000	0.000000	3.000000	22.000000	0.000000
1710.762285	-0.203755	0.534269	-0.076940	68.968285	70.481102	115.895058	-4.060611	0.000000	-2.917438	0.000000	0.000000	0.000000	0.651911	0.084901	-0.250124	0.000000	0.000000	3.000000	22.000000	0.000000
1710.765619	-0.203755	0.534269	-0.076940	68.968285	70.481102	115.895058	-4.060611	0.000000	-2.917438	0.000000	0.000000	0.000000	0.651911	0.084901	-0.250124	0.000000	0.000000	3.000000	22.000000	0.000000
1710.768952	-0.201468	0.534578	-0.077753	69.043610	70.416901	115.648941	-4.016219	0.000000	-2.978252	0.000000	0.000000	0.000000	0.686010	0.092835	-0.243971	0.000000	0.000000	3.000000	22.000000	0.000000
1710.772285	-0.201468	0.534578	-0.077753	69.043610	70.416901	115.648941	-4.016219	0.000000	-2.978252	0.000000	0.000000	0.000000	0.686010	0.092835	-0.243971	0.000000	0.000000	3.000000	22.000000	0.000000
1710.775619	-0.201468	0.534578	-0.077753	69.043610	70.416901	115.648941	-4.016219	0.000000	-2.978252	0.000000	0.000000	0.000000	0.686010	0.092835	-0.243971	0.000000	0.000000	3.000000	22.000000	0.000000
1710.778952	-0.199087	0.534913	-0.078558	69.136208	70.266853	115.347595	-3.968767	0.000000	-3.041198	0.000000	0.000000	0.000000	0.714413	0.100574	-0.241301	0.000000	0.000000	3.000000	22.000000	0.000000
1710.782285	-0.199087	0.534913	-0.078558	69.136208	70.266853	115.347595	-3.968767	0.000000	-3.041198	0.000000	0.000000	0.000000	0.714413	0.100574	-0.241301	0.000000	0.000000	3.000000	22.000000	0.000000
1710.785619	-0.199087	0.534913	-0.078558	69.136208	70.266853	115.347595	-3.968767	0.000000	-3.041198	0.000000	0.000000	0.000000	0.714413	0.100574	-0.241301	0.000000	0.000000	3.000000	22.000000	0.000000
1710.788952	-0.196592	0.535266	-0.079393	69.244820	70.047707	115.189323	-3.918036	0.000000	-3.106283	0.000000	0.000000	0.000000	0.748537	0.105772	-0.250718	0.000000	0.000000	3.000000	22.000000	0.000000
1710.792285	-0.196592	0.535266	-0.079393	69.244820	70.047707	115.189323	-3.918036	0.000000	-3.106283	0.000000	0.000000	0.000000	0.748537	0.105772	-0.250718	0.000000	0.000000	3.000000	22.000000	0.000000
1710.795619	-0.196592	0.535266	-0.079393	69.244820	70.047707	115.189323	-3.918036	0.000000	-3.106283	0.000000	0.000000	0.000000	0.748537	0.105772	-0.250718	0.000000	0.000000	3.000000	22.000000	0.000000
1710.798952	-0.194051	0.535636	-0.080222	69.365875	69.763451	115.161568	-3.862647	0.000000	-3.174895	0.000000	0.000000	0.000000	0.762290	0.110874	-0.248463	0.000000	0.000000	3.000000	22.000000	0.000000
1710.802285	-0.194051	0.535636	-0.080222	69.365875	69.763451	115.161568	-3.862647	0.000000	-3.174895	0.000000	0.000000	0.000000	0.762290	0.110874	-0.248463	0.000000	0.000000	3.000000	22.000000	0.000000
1710.805619	-0.194051	0.535636	-0.080222	69.365875	69.763451	115.161568	-3.862647	0.000000	-3.174895	0.000000	0.000000	0.000000	0.762290	0.110874	-0.248463	0.000000	0.000000	3.000000	22.000000	0.000000
1710.808952	-0.191427	0.536014	-0.081073	69.493866	69.443398	115.085304	-3.804133	0.000000	-3.244776	0.000000	0.000000	0.000000	0.787154	0.113443	-0.255397	0.000000	0.000000	3.000000	22.000000	0.000000
1710.812285	-0.191427	0.536014	-0.081073	69.493866	69.443398	115.085304	-3.804133	0.000000	-3.244776	0.000000	0.000000	0.000000	0.787154	0.113443	-0.255397	0.000000	0.000000	3.000000	22.000000	0.000000
1710.815619	-0.191427	0.536014	-0.081073	69.493866	69.443398	115.085304	-3.804133	0.000000	-3.244776	0.000000	0.000000	0.000000	0.787154	0.113443	-0.255397	0.000000	0.000000	3.000000	22.000000	0.000000
1710.818952	-0.188706	0.536377	-0.081936	69.627625	69.091820	114.851997	-3.741015	0.000000	-3.317349	0.000000	0.000000	0.000000	0.816442	0.108933	-0.259036	0.000000	0.000000	3.000000	22.000000	0.000000
1710.822285	-0.188706	0.536377	-0.081936	69.627625	69.091820	114.851997	-3.741015	0.000000	-3.317349	0.000000	0.000000	0.000000	0.816442	0.108933	-0.259036	0.000000	0.000000	3.000000	22.000000	0.000000
1710.825619	-0.188706	0.536377	-0.081936	69.627625	69.091820	114.851997	-3.741015	0.000000	-3.317349	0.000000	0.000000	0.000000	0.816442	0.108933	-0.259036	0.000000	0.000000	3.000000	22.000000	0.000000
1710.828952	-0.185923	0.536725	-0.082832	69.764603	68.711029	114.599007	-3.672894	0.000000	-3.392617	0.000000	0.000000	0.000000	0.834681	0.104351	-0.268636	0.000000	0.000000	3.000000	22.000000	0.000000
1710.832285	-0.185923	0.536725	-0.082832	69.764603	68.711029	114.599007	-3.672894	0.000000	-3.392617	0.000000	0.000000	0.000000	0.834681	0.104351	-0.268636	0.000000	0.000000	3.000000	22.000000	0.000000
1710.835619	-0.185923	0.536725	-0.082832	69.764603	68.711029	114.599007	-3.672894	0.000000	-3.392617	0.000000	0.000000	0.000000	0.834681	0.104351	-0.268636	0.000000	0.000000	3.000000	22.000000	0.000000
1710.838952	-0.183091	0.537081	-0.083696	69.901649	68.312325	114.467255	-3.599696	0.000000	-3.470186	0.000000	0.000000	0.000000	0.849596	0.106874	-0.259089	0.000000	0.000000	3.000000	22.000000	0.000000
1710.842285	-0.183091	0.537081	-0.083696	69.901649	68.312325	114.467255	-3.599696	0.000000	-3.470186	0.000000	0.000000	0.000000	0.849596	0.106874	-0.259089	0.000000	0.000000	3.000000	22.000000	0.000000
1710.845619	-0.183091	0.537081	-0.083696	69.901649	68.312325	114.467255	-3.599696	0.000000	-3.470186	0.000000	0.000000	0.000000	0.849596	0.106874	-0.259089	0.000000	0.000000	3.000000	22.000000	0.000000
1710.848952	-0.180218	0.537422	-0.084603	70.038765	67.897614	114.335915	-3.522702	0.000000	-3.548320	0.000000	0.000000	0.000000	0.862021	0.102170	-0.272109	0.000000	0.000000	3.000000	22.000000	0.000000
1710.852285	-0.180218	0.537422	-0.084603	70.038765	67.897614	114.335915	-3.522702	0.000000	-3.548320	0.000000	0.000000	0.000000	0.862021	0.102170	-0.272109	0.000000	0.000000	3.000000	22.000000	0.000000
1710.855619	-0.180218	0.537422	-0.084603	70.038765	67.897614	114.335915	-3.522702	0.000000	-3.548320	0.000000	0.000000	0.000000	0.862021	0.102170	-0.272109	0.000000	0.000000	3.000000	22.000000	0.000000
1710.858952	-0.177312	0.537762	-0.085536	70.171761	67.505394	113.940308	-3.440261	0.000000	-3.628305	0.000000	0.000000	0.000000	0.871609	0.102058	-0.280153	0.000000	0.000000	3.000000	22.000000	0.000000
1710.862285	-0.177312	0.537762	-0.085536	70.171761	67.505394	113.940308	-3.440261	0.000000	-3.628305	0.000000	0.000000	0.000000	0.871609	0.102058	-0.280153	0.000000	0.000000	3.000000	22.000000	0.000000
1710.865619	-0.177312	0.537762	-0.085536	70.171761	67.505394	113.940308	-3.440261	0.000000	-3.628305	0.000000	0.000000	0.000000	0.871609	0.102058	-0.280153	0.000000	0.000000	3.000000	22.000000	0.000000
1710.868952	-0.174390	0.538050	-0.086468	70.299324	67.083199	113.278152	-3.352716	0.000000	-3.709352	0.000000	0.000000	0.000000	0.876771	0.086344	-0.279559	0.000000	0.000000	3.000000	22.000000	0.000000
1710.872285	-0.174390	0.538050	-0.086468	70.299324	67.083199	113.278152	-3.352716	0.000000	-3.709352	0.000000	0.000000	0.000000	0.876771	0.086344	-0.279559	0.000000	0.000000	3.000000	22.000000	0.000000
1710.875619	-0.174390	0.538050	-0.086468	70.299324	67.083199	113.278152	-3.352716	0.000000	-3.709352	0.000000	0.000000	0.000000	0.876771	0.086344	-0.279559	0.000000	0.000000	3.000000	22.000000	0.000000
1710.878952	-0.171403	0.538306	-0.087456	70.408501	66.628281	112.635757	-3.260882	0.000000	-3.790336	0.000000	0.000000	0.000000	0.896202	0.076972	-0.296307	0.000000	0.000000	3.000000	22.000000	0.000000
1710.882285	-0.171403	0.538306	-0.087456	70.408501	66.628281	112.635757	-3.260882	0.000000	-3.790336	0.000000	0.000000	0.000000	0.896202	0.076972	-0.296307	0.000000	0.000000	3.000000	22.000000	0.000000
1710.885619	-0.171403	0.538306	-0.087456	70.408501	66.628281	112.635757	-3.260882	0.000000	-3.790336	0.000000	0.000000	0.000000	0.896202	0.076972	-0.296307	0.000000	0.000000	3.000000	22.000000	0.000000
1710.888952	-0.168373	0.538527	-0.088410	70.488274	66.095184	111.991791	-3.162148	0.000000	-3.873090	0.000000	0.000000	0.000000	0.908986	0.066130	-0.286117	0.000000	0.000000	3.000000	22.000000	0.000000
1710.892285	-0.168373	0.538527	-0.088410	70.488274	66.095184	111.991791	-3.162148	0.000000	-3.873090	0.000000	0.000000	0.000000	0.908986	0.066130	-0.286117	0.000000	0.000000	3.000000	22.000000	0.000000
1710.895619	-0.168373	0.538527	-0.088410	70.488274	66.095184	111.991791	-3.162148	0.000000	-3.873090	0.000000	0.000000	0.000000	0.908986	0.066130	-0.286117	0.000000	0.000000	3.000000	22.000000	0.000000
1710.898952	-0.165283	0.538703	-0.089371	70.542442	65.483849	111.388802	-3.058807	0.000000	-3.955211	0.000000	0.000000	0.000000	0.927030	0.052849	-0.288267	0.000000	0.000000	3.000000	22.000000	0.000000
1710.902285	-0.165283	0.538703	-0.089371	70.542442	65.483849	111.388802	-3.058807	0.000000	-3.955211	0.000000	0.000000	0.000000	0.927030	0.052849	-0.288267	0.000000	0.000000	3.000000	22.000000	0.000000
1710.905619	-0.165283	0.538703	-0.089371	70.542442	65.483849	111.388802	-3.058807	0.000000	-3.955211	0.000000	0.000000	0.000000	0.927030	0.052849	-0.288267	0.000000	0.000000	3.000000	22.000000	0.000000
1710.908952	-0.162168	0.538844	-0.090308	70.552628	64.820213	110.954765	-2.949296	0.000000	-4.037531	0.000000	0.000000	0.000000	0.934255	0.042326	-0.281228	0.000000	0.000000	3.000000	22.000000	0.000000
1710.912285	-0.162168	0.538844	-0.090308	70.552628	64.820213	110.954765	-2.949296	0.000000	-4.037531	0.000000	0.000000	0.000000	0.934255	0.042326	-0.281228	0.000000	0.000000	3.000000	22.000000	0.000000
1710.915619	-0.162168	0.538844	-0.090308	70.552628	64.820213	110.954765	-2.949296	0.000000	-4.037531	0.000000	0.000000	0.000000	0.934255	0.042326	-0.281228	0.000000	0.000000	3.000000	22.000000	0.000000
1710.918952	-0.159030	0.538951	-0.091223	70.533005	64.171326	110.769417	-2.835171	0.000000	-4.118472	0.000000	0.000000	0.000000	0.941410	0.032026	-0.274439	0.000000	0.000000	3.000000	22.000000	0.000000
1710.922285	-0.159030	0.538951	-0.091223	70.533005	64.171326	110.769417	-2.835171	0.000000	-4.118472	0.000000	0.000000	0.000000	0.941410	0.032026	-0.274439	0.000000	0.000000	3.000000	22.000000	0.000000
1710.925619	-0.159030	0.538951	-0.091223	70.533005	64.171326	110.769417	-2.835171	0.000000	-4.118472	0.000000	0.000000	0.000000	0.941410	0.032026	-0.274439	0.000000	0.000000	3.000000	22.000000	0.000000
1710.928952	-0.155901	0.539054	-0.092087	70.519112	63.545982	110.682434	-2.716379	0.000000	-4.197771	0.000000	0.000000	0.000000	0.938676	0.031110	-0.259257	0.000000	0.000000	3.000000	22.000000	0.000000
1710.932285	-0.155901	0.539054	-0.092087	70.519112	63.545982	110.682434	-2.716379	0.000000	-4.197771	0.000000	0.000000	0.000000	0.938676	0.031110	-0.259257	0.000000	0.000000	3.000000	22.000000	0.000000
1710.935619	-0.155901	0.539054	-0.092087	70.519112	63.545982	110.682434	-2.716379	0.000000	-4.197771	0.000000	0.000000	0.000000	0.938676	0.031110	-0.259257	0.000000	0.000000	3.000000	22.000000	0.000000
1710.938952	-0.152775	0.539119	-0.092915	70.526169	62.954857	110.197205	-2.594600	0.000000	-4.274114	0.000000	0.000000	0.000000	0.937904	0.019259	-0.248292	0.000000	0.000000	3.000000	22.000000	0.000000
1710.942285	-0.152775	0.539119	-0.092915	70.526169	62.954857	110.197205	-2.594600	0.000000	-4.274114	0.000000	0.000000	0.000000	0.937904	0.019259	-0.248292	0.000000	0.000000	3.000000	22.000000	0.000000
1710.945619	-0.152775	0.539119	-0.092915	70.526169	62.954857	110.197205	-2.594600	0.000000	-4.274114	0.000000	0.000000	0.000000	0.937904	0.019259	-0.248292	0.000000	0.000000	3.000000	22.000000	0.000000
1710.948952	-0.149666	0.539166	-0.093717	70.568550	62.461895	109.508820	-2.469433	0.000000	-4.347631	0.000000	0.000000	0.000000	0.932591	0.014100	-0.240752	0.000000	0.000000	3.000000	22.000000	0.000000
1710.952285	-0.149666	0.539166	-0.093717	70.568550	62.461895	109.508820	-2.469433	0.000000	-4.347631	0.000000	0.000000	0.000000	0.932591	0.014100	-0.240752	0.000000	0.000000	3.000000	22.000000	0.000000
1710.955619	-0.149666	0.539166	-0.093717	70.568550	62.461895	109.508820	-2.469433	0.000000	-4.347631	0.000000	0.000000	0.000000	0.932591	0.014100	-0.240752	0.000000	0.000000	3.000000	22.000000	0.000000
1710.958952	-0.146577	0.539174	-0.094490	70.629753	62.095875	108.998344	-2.341333	0.000000	-4.417936	0.000000	0.000000	0.000000	0.926922	0.002665	-0.231900	0.000000	0.000000	3.000000	22.000000	0.000000
1710.962285	-0.146577	0.539174	-0.094490	70.629753	62.095875	108.998344	-2.341333	0.000000	-4.417936	0.000000	0.000000	0.000000	0.926922	0.002665	-0.231900	0.000000	0.000000	3.000000	22.000000	0.000000
1710.965619	-0.146577	0.539174	-0.094490	70.629753	62.095875	108.998344	-2.341333	0.000000	-4.417936	0.000000	0.000000	0.000000	0.926922	0.002665	-0.231900	0.000000	0.000000	3.000000	22.000000	0.000000
1710.968952	-0.143437	0.539149	-0.095306	70.678802	61.839474	108.927361	-2.210653	0.000000	-4.484754	0.000000	0.000000	0.000000	0.941949	-0.007690	-0.244684	0.000000	0.000000	3.000000	22.000000	0.000000
1710.972285	-0.143437	0.539149	-0.095306	70.678802	61.839474	108.927361	-2.210653	0.000000	-4.484754	0.000000	0.000000	0.000000	0.941949	-0.007690	-0.244684	0.000000	0.000000	3.000000	22.000000	0.000000
1710.975619	-0.143437	0.539149	-0.095306	70.678802	61.839474	108.927361	-2.210653	0.000000	-4.484754	0.000000	0.000000	0.000000	0.941949	-0.007690	-0.244684	0.000000	0.000000	3.000000	22.000000	0.000000
1710.978952	-0.140271	0.539113	-0.096106	70.708008	61.722042	109.424225	-2.073605	0.000000	-4.549743	0.000000	0.000000	0.000000	0.949674	-0.010658	-0.240081	0.000000	0.000000	3.000000	22.000000	0.000000
1710.982285	-0.140271	0.539113	-0.096106	70.708008	61.722042	109.424225	-2.073605	0.000000	-4.549743	0.000000	0.000000	0.000000	0.949674	-0.010658	-0.240081	0.000000	0.000000	3.000000	22.000000	0.000000
1710.985619	-0.140271	0.539113	-0.096106	70.708008	61.722042	109.424225	-2.073605	0.000000	-4.549743	0.000000	0.000000	0.000000	0.949674	-0.010658	-0.240081	0.000000	0.000000	3.000000	22.000000	0.000000
1710.988952	-0.137029	0.539068	-0.096872	70.738838	61.732288	109.786751	-1.932358	0.000000	-4.611506	0.000000	0.000000	0.000000	0.972731	-0.013532	-0.229894	0.000000	0.000000	3.000000	22.000000	0.000000
1710.992285	-0.137029	0.539068	-0.096872	70.738838	61.732288	109.786751	-1.932358	0.000000	-4.611506	0.000000	0.000000	0.000000	0.972731	-0.013532	-0.229894	0.000000	0.000000	3.000000	22.000000	0.000000
1710.995619	-0.137029	0.539068	-0.096872	70.738838	61.732288	109.786751	-1.932358	0.000000	-4.611506	0.000000	0.000000	0.000000	0.972731	-0.013532	-0.229894	0.000000	0.000000	3.000000	22.000000	0.000000
1710.998952	-0.133701	0.539008	-0.097578	70.774864	61.867165	109.811752	-1.785242	0.000000	-4.670430	0.000000	0.000000	0.000000	0.998242	-0.018087	-0.211670	0.000000	0.000000	3.000000	22.000000	0.000000
1711.002285	-0.133701	0.539008	-0.097578	70.774864	61.867165	109.811752	-1.785242	0.000000	-4.670430	0.000000	0.000000	0.000000	0.998242	-0.018087	-0.211670	0.000000	0.000000	3.000000	22.000000	0.000000
1711.005619	-0.133701	0.539008	-0.097578	70.774864	61.867165	109.811752	-1.785242	0.000000	-4.670430	0.000000	0.000000	0.000000	0.998242	-0.018087	-0.211670	0.000000	0.000000	3.000000	22.000000	0.000000
1711.008952	-0.130292	0.538902	-0.098269	70.814842	61.991814	109.849739	-1.632282	0.000000	-4.726061	0.000000	0.000000	0.000000	1.022694	-0.031631	-0.207274	0.000000	0.000000	3.000000	22.000000	0.000000
1711.012285	-0.130292	0.538902	-0.098269	70.814842	61.991814	109.849739	-1.632282	0.000000	-4.726061	0.000000	0.000000	0.000000	1.022694	-0.031631	-0.207274	0.000000	0.000000	3.000000	22.000000	0.000000
1711.015619	-0.130292	0.538902	-0.098269	70.814842	61.991814	109.849739	-1.632282	0.000000	-4.726061	0.000000	0.000000	0.000000	1.022694	-0.031631	-0.207274	0.000000	0.000000	3.000000	22.000000	0.000000
1711.018952	-0.126922	0.538808	-0.098880	70.871071	61.966305	110.201569	-1.472908	0.000000	-4.778131	0.000000	0.000000	0.000000	1.011030	-0.028490	-0.183339	0.000000	0.000000	3.000000	22.000000	0.000000
1711.022285	-0.126922	0.538808	-0.098880	70.871071	61.966305	110.201569	-1.472908	0.000000	-4.778131	0.000000	0.000000	0.000000	1.011030	-0.028490	-0.183339	0.000000	0.000000	3.000000	22.000000	0.000000
1711.025619	-0.126922	0.538808	-0.098880	70.871071	61.966305	110.201569	-1.472908	0.000000	-4.778131	0.000000	0.000000	0.000000	1.011030	-0.028490	-0.183339	0.000000	0.000000	3.000000	22.000000	0.000000
1711.028952	-0.123606	0.538723	-0.099416	70.960648	61.690712	110.133278	-1.313544	0.000000	-4.824376	0.000000	0.000000	0.000000	0.994867	-0.025255	-0.160896	0.000000	0.000000	3.000000	22.000000	0.000000
1711.032285	-0.123606	0.538723	-0.099416	70.960648	61.690712	110.133278	-1.313544	0.000000	-4.824376	0.000000	0.000000	0.000000	0.994867	-0.025255	-0.160896	0.000000	0.000000	3.000000	22.000000	0.000000
1711.035619	-0.123606	0.538723	-0.099416	70.960648	61.690712	110.133278	-1.313544	0.000000	-4.824376	0.000000	0.000000	0.000000	0.994867	-0.025255	-0.160896	0.000000	0.000000	3.000000	22.000000	0.000000
1711.038952	-0.120391	0.538671	-0.099898	71.064095	61.268158	109.459656	-1.155116	0.000000	-4.864741	0.000000	0.000000	0.000000	0.964501	-0.015680	-0.144467	0.000000	0.000000	3.000000	22.000000	0.000000
1711.042285	-0.120391	0.538671	-0.099898	71.064095	61.268158	109.459656	-1.155116	0.000000	-4.864741	0.000000	0.000000	0.000000	0.964501	-0.015680	-0.144467	0.000000	0.000000	3.000000	22.000000	0.000000
1711.045619	-0.120391	0.538671	-0.099898	71.064095	61.268158	109.459656	-1.155116	0.000000	-4.864741	0.000000	0.000000	0.000000	0.964501	-0.015680	-0.144467	0.000000	0.000000	3.000000	22.000000	0.000000
1711.048952	-0.117250	0.538656	-0.100340	71.158234	60.739601	108.589119	-0.999976	0.000000	-4.898984	0.000000	0.000000	0.000000	0.942166	-0.004448	-0.132535	0.000000	0.000000	3.000000	22.000000	0.000000
1711.052285	-0.117250	0.538656	-0.100340	71.158234	60.739601	108.589119	-0.999976	0.000000	-4.898984	0.000000	0.000000	0.000000	0.942166	-0.004448	-0.132535	0.000000	0.000000	3.000000	22.000000	0.000000
1711.055619	-0.117250	0.538656	-0.100340	71.158234	60.739601	108.589119	-0.999976	0.000000	-4.898984	0.000000	0.000000	0.000000	0.942166	-0.004448	-0.132535	0.000000	0.000000	3.000000	22.000000	0.000000
1711.058952	-0.114114	0.538634	-0.100780	71.222008	60.206097	107.754242	-0.847176	0.000000	-4.927707	0.000000	0.000000	0.000000	0.941020	-0.006752	-0.132271	0.000000	0.000000	3.000000	22.000000	0.000000
1711.062285	-0.114114	0.538634	-0.100780	71.222008	60.206097	107.754242	-0.847176	0.000000	-4.927707	0.000000	0.000000	0.000000	0.941020	-0.006752	-0.132271	0.000000	0.000000	3.000000	22.000000	0.000000
1711.065619	-0.114114	0.538634	-0.100780	71.222008	60.206097	107.754242	-0.847176	0.000000	-4.927707	0.000000	0.000000	0.000000	0.941020	-0.006752	-0.132271	0.000000	0.000000	3.000000	22.000000	0.000000
1711.068952	-0.110946	0.538624	-0.101214	71.250900	59.764847	107.030251	-0.693455	0.000000	-4.951678	0.000000	0.000000	0.000000	0.950471	-0.002868	-0.130133	0.000000	0.000000	3.000000	22.000000	0.000000
1711.072285	-0.110946	0.538624	-0.101214	71.250900	59.764847	107.030251	-0.693455	0.000000	-4.951678	0.000000	0.000000	0.000000	0.950471	-0.002868	-0.130133	0.000000	0.000000	3.000000	22.000000	0.000000
1711.075619	-0.110946	0.538624	-0.101214	71.250900	59.764847	107.030251	-0.693455	0.000000	-4.951678	0.000000	0.000000	0.000000	0.950471	-0.002868	-0.130133	0.000000	0.000000	3.000000	22.000000	0.000000
1711.078952	-0.107741	0.538592	-0.101657	71.239494	59.461269	106.500931	-0.537576	0.000000	-4.971017	0.000000	0.000000	0.000000	0.961266	-0.009638	-0.132753	0.000000	0.000000	3.000000	22.000000	0.000000
1711.082285	-0.107741	0.538592	-0.101657	71.239494	59.461269	106.500931	-0.537576	0.000000	-4.971017	0.000000	0.000000	0.000000	0.961266	-0.009638	-0.132753	0.000000	0.000000	3.000000	22.000000	0.000000
1711.085619	-0.107741	0.538592	-0.101657	71.239494	59.461269	106.500931	-0.537576	0.000000	-4.971017	0.000000	0.000000	0.000000	0.961266	-0.009638	-0.132753	0.000000	0.000000	3.000000	22.000000	0.000000
1711.088952	-0.104489	0.538528	-0.102152	71.204865	59.299763	106.482864	-0.379657	0.000000	-4.985565	0.000000	0.000000	0.000000	0.975719	-0.019226	-0.148497	0.000000	0.000000	3.000000	22.000000	0.000000
1711.092285	-0.104489	0.538528	-0.102152	71.204865	59.299763	106.482864	-0.379657	0.000000	-4.985565	0.000000	0.000000	0.000000	0.975719	-0.019226	-0.148497	0.000000	0.000000	3.000000	22.000000	0.000000
1711.095619	-0.104489	0.538528	-0.102152	71.204865	59.299763	106.482864	-0.379657	0.000000	-4.985565	0.000000	0.000000	0.000000	0.975719	-0.019226	-0.148497	0.000000	0.000000	3.000000	22.000000	0.000000
1711.098952	-0.101287	0.538422	-0.102678	71.161819	59.283043	107.728188	-0.219505	0.000000	-4.995180	0.000000	0.000000	0.000000	0.960487	-0.031900	-0.157811	0.000000	0.000000	3.000000	22.000000	0.000000
1711.102285	-0.101287	0.538422	-0.102678	71.161819	59.283043	107.728188	-0.219505	0.000000	-4.995180	0.000000	0.000000	0.000000	0.960487	-0.031900	-0.157811	0.000000	0.000000	3.000000	22.000000	0.000000
1711.105619	-0.101287	0.538422	-0.102678	71.161819	59.283043	107.728188	-0.219505	0.000000	-4.995180	0.000000	0.000000	0.000000	0.960487	-0.031900	-0.157811	0.000000	0.000000	3.000000	22.000000	0.000000
1711.108952	-0.098111	0.538343	-0.103194	71.146820	59.345078	110.149506	-0.062680	0.000000	-4.999607	0.000000	0.000000	0.000000	0.952862	-0.023438	-0.154988	0.000000	0.000000	3.000000	22.000000	0.000000
1711.112285	-0.098111	0.538343	-0.103194	71.146820	59.345078	110.149506	-0.062680	0.000000	-4.999607	0.000000	0.000000	0.000000	0.952862	-0.023438	-0.154988	0.000000	0.000000	3.000000	22.000000	0.000000
1711.115619	-0.098111	0.538343	-0.103194	71.146820	59.345078	110.149506	-0.062680	0.000000	-4.999607	0.000000	0.000000	0.000000	0.952862	-0.023438	-0.154988	0.000000	0.000000	3.000000	22.000000	0.000000
1711.118952	-0.094921	0.538279	-0.103711	71.214554	59.459030	112.301491	0.091508	0.000000	-4.999163	0.000000	0.000000	0.000000	0.957059	-0.019477	-0.155092	0.000000	0.000000	3.000000	22.000000	0.000000
1711.122285	-0.094921	0.538279	-0.103711	71.214554	59.459030	112.301491	0.091508	0.000000	-4.999163	0.000000	0.000000	0.000000	0.957059	-0.019477	-0.155092	0.000000	0.000000	3.000000	22.000000	0.000000
1711.125619	-0.094921	0.538279	-0.103711	71.214554	59.459030	112.301491	0.091508	0.000000	-4.999163	0.000000	0.000000	0.000000	0.957059	-0.019477	-0.155092	0.000000	0.000000	3.000000	22.000000	0.000000
1711.128952	-0.091716	0.538252	-0.104162	71.311813	59.580532	113.586365	0.244576	0.000000	-4.994015	0.000000	0.000000	0.000000	0.961420	-0.008116	-0.135312	0.000000	0.000000	3.000000	22.000000	0.000000
1711.132285	-0.091716	0.538252	-0.104162	71.311813	59.580532	113.586365	0.244576	0.000000	-4.994015	0.000000	0.000000	0.000000	0.961420	-0.008116	-0.135312	0.000000	0.000000	3.000000	22.000000	0.000000
1711.135619	-0.091716	0.538252	-0.104162	71.311813	59.580532	113.586365	0.244576	0.000000	-4.994015	0.000000	0.000000	0.000000	0.961420	-0.008116	-0.135312	0.000000	0.000000	3.000000	22.000000	0.000000
1711.138952	-0.088548	0.538218	-0.104623	71.382530	59.641300	113.643044	0.396390	0.000000	-4.984262	0.000000	0.000000	0.000000	0.950539	-0.010124	-0.138230	0.000000	0.000000	3.000000	22.000000	0.000000
1711.142285	-0.088548	0.538218	-0.104623	71.382530	59.641300	113.643044	0.396390	0.000000	-4.984262	0.000000	0.000000	0.000000	0.950539	-0.010124	-0.138230	0.000000	0.000000	3.000000	22.000000	0.000000
1711.145619	-0.088548	0.538218	-0.104623	71.382530	59.641300	113.643044	0.396390	0.000000	-4.984262	0.000000	0.000000	0.000000	0.950539	-0.010124	-0.138230	0.000000	0.000000	3.000000	22.000000	0.000000
1711.148952	-0.085329	0.538217	-0.105081	71.430099	59.660255	113.217361	0.544063	0.000000	-4.970312	0.000000	0.000000	0.000000	0.965467	-0.000241	-0.137407	0.000000	0.000000	3.000000	22.000000	0.000000
1711.152285	-0.085329	0.538217	-0.105081	71.430099	59.660255	113.217361	0.544063	0.000000	-4.970312	0.000000	0.000000	0.000000	0.965467	-0.000241	-0.137407	0.000000	0.000000	3.000000	22.000000	0.000000
1711.155619	-0.085329	0.538217	-0.105081	71.430099	59.660255	113.217361	0.544063	0.000000	-4.970312	0.000000	0.000000	0.000000	0.965467	-0.000241	-0.137407	0.000000	0.000000	3.000000	22.000000	0.000000
1711.158952	-0.082047	0.538210	-0.105525	71.473450	59.647511	112.753525	0.691353	0.000000	-4.951972	0.000000	0.000000	0.000000	0.984752	-0.002242	-0.133280	0.000000	0.000000	3.000000	22.000000	0.000000
1711.162285	-0.082047	0.538210	-0.105525	71.473450	59.647511	112.753525	0.691353	0.000000	-4.951972	0.000000	0.000000	0.000000	0.984752	-0.002242	-0.133280	0.000000	0.000000	3.000000	22.000000	0.000000
1711.165619	-0.082047	0.538210	-0.105525	71.473450	59.647511	112.753525	0.691353	0.000000	-4.951972	0.000000	0.000000	0.000000	0.984752	-0.002242	-0.133280	0.000000	0.000000	3.000000	22.000000	0.000000
1711.168952	-0.078771	0.538210	-0.105953	71.520332	59.503510	112.177452	0.838601	0.000000	-4.929173	0.000000	0.000000	0.000000	0.982708	0.000231	-0.128349	0.000000	0.000000	3.000000	22.000000	0.000000
1711.172285	-0.078771	0.538210	-0.105953	71.520332	59.503510	112.177452	0.838601	0.000000	-4.929173	0.000000	0.000000	0.000000	0.982708	0.000231	-0.128349	0.000000	0.000000	3.000000	22.000000	0.000000
1711.175619	-0.078771	0.538210	-0.105953	71.520332	59.503510	112.177452	0.838601	0.000000	-4.929173	0.000000	0.000000	0.000000	0.982708	0.000231	-0.128349	0.000000	0.000000	3.000000	22.000000	0.000000
1711.178952	-0.075467	0.538180	-0.106444	71.571968	59.232857	111.779938	0.982276	0.000000	-4.902564	0.000000	0.000000	0.000000	0.991237	-0.009175	-0.147199	0.000000	0.000000	3.000000	22.000000	0.000000
1711.182285	-0.075467	0.538180	-0.106444	71.571968	59.232857	111.779938	0.982276	0.000000	-4.902564	0.000000	0.000000	0.000000	0.991237	-0.009175	-0.147199	0.000000	0.000000	3.000000	22.000000	0.000000
1711.185619	-0.075467	0.538180	-0.106444	71.571968	59.232857	111.779938	0.982276	0.000000	-4.902564	0.000000	0.000000	0.000000	0.991237	-0.009175	-0.147199	0.000000	0.000000	3.000000	22.000000	0.000000
1711.188952	-0.072159	0.538133	-0.106887	71.634010	58.710770	111.582199	1.122945	0.000000	-4.872268	0.000000	0.000000	0.000000	0.992445	-0.013900	-0.132916	0.000000	0.000000	3.000000	22.000000	0.000000
1711.192285	-0.072159	0.538133	-0.106887	71.634010	58.710770	111.582199	1.122945	0.000000	-4.872268	0.000000	0.000000	0.000000	0.992445	-0.013900	-0.132916	0.000000	0.000000	3.000000	22.000000	0.000000
1711.195619	-0.072159	0.538133	-0.106887	71.634010	58.710770	111.582199	1.122945	0.000000	-4.872268	0.000000	0.000000	0.000000	0.992445	-0.013900	-0.132916	0.000000	0.000000	3.000000	22.000000	0.000000
1711.198952	-0.068845	0.538051	-0.107374	71.715218	57.888176	111.049362	1.260307	0.000000	-4.838557	0.000000	0.000000	0.000000	0.994273	-0.024579	-0.145980	0.000000	0.000000	3.000000	22.000000	0.000000
1711.202285	-0.068845	0.538051	-0.107374	71.715218	57.888176	111.049362	1.260307	0.000000	-4.838557	0.000000	0.000000	0.000000	0.994273	-0.024579	-0.145980	0.000000	0.000000	3.000000	22.000000	0.000000
1711.205619	-0.068845	0.538051	-0.107374	71.715218	57.888176	111.049362	1.260307	0.000000	-4.838557	0.000000	0.000000	0.000000	0.994273	-0.024579	-0.145980	0.000000	0.000000	3.000000	22.000000	0.000000
1711.208952	-0.065588	0.537920	-0.107841	71.815147	56.825294	110.058777	1.393320	0.000000	-4.801943	0.000000	0.000000	0.000000	0.976880	-0.039359	-0.140257	0.000000	0.000000	3.000000	22.000000	0.000000
1711.212285	-0.065588	0.537920	-0.107841	71.815147	56.825294	110.058777	1.393320	0.000000	-4.801943	0.000000	0.000000	0.000000	0.976880	-0.039359	-0.140257	0.000000	0.000000	3.000000	22.000000	0.000000
1711.215619	-0.065588	0.537920	-0.107841	71.815147	56.825294	110.058777	1.393320	0.000000	-4.801943	0.000000	0.000000	0.000000	0.976880	-0.039359	-0.140257	0.000000	0.000000	3.000000	22.000000	0.000000
1711.218952	-0.062385	0.537745	-0.108312	71.910568	55.629902	108.583549	1.519967	0.000000	-4.763371	0.000000	0.000000	0.000000	0.961175	-0.052609	-0.141357	0.000000	0.000000	3.000000	22.000000	0.000000
1711.222285	-0.062385	0.537745	-0.108312	71.910568	55.629902	108.583549	1.519967	0.000000	-4.763371	0.000000	0.000000	0.000000	0.961175	-0.052609	-0.141357	0.000000	0.000000	3.000000	22.000000	0.000000
1711.225619	-0.062385	0.537745	-0.108312	71.910568	55.629902	108.583549	1.519967	0.000000	-4.763371	0.000000	0.000000	0.000000	0.961175	-0.052609	-0.141357	0.000000	0.000000	3.000000	22.000000	0.000000
1711.228952	-0.059187	0.537521	-0.108753	71.972015	54.450176	106.997261	1.640331	0.000000	-4.723273	0.000000	0.000000	0.000000	0.959339	-0.067055	-0.132299	0.000000	0.000000	3.000000	22.000000	0.000000
1711.232285	-0.059187	0.537521	-0.108753	71.972015	54.450176	106.997261	1.640331	0.000000	-4.723273	0.000000	0.000000	0.000000	0.959339	-0.067055	-0.132299	0.000000	0.000000	3.000000	22.000000	0.000000
1711.235619	-0.059187	0.537521	-0.108753	71.972015	54.450176	106.997261	1.640331	0.000000	-4.723273	0.000000	0.000000	0.000000	0.959339	-0.067055	-0.132299	0.000000	0.000000	3.000000	22.000000	0.000000
1711.238952	-0.056026	0.537269	-0.109174	72.000107	53.370644	105.648796	1.756778	0.000000	-4.681210	0.000000	0.000000	0.000000	0.948141	-0.075604	-0.126151	0.000000	0.000000	3.000000	22.000000	0.000000
1711.242285	-0.056026	0.537269	-0.109174	72.000107	53.370644	105.648796	1.756778	0.000000	-4.681210	0.000000	0.000000	0.000000	0.948141	-0.075604	-0.126151	0.000000	0.000000	3.000000	22.000000	0.000000
1711.245619	-0.056026	0.537269	-0.109174	72.000107	53.370644	105.648796	1.756778	0.000000	-4.681210	0.000000	0.000000	0.000000	0.948141	-0.075604	-0.126151	0.000000	0.000000	3.000000	22.000000	0.000000
1711.248952	-0.052856	0.536985	-0.109541	72.021797	52.460449	105.127930	1.868088	0.000000	-4.637914	0.000000	0.000000	0.000000	0.951037	-0.085420	-0.110209	0.000000	0.000000	3.000000	22.000000	0.000000
1711.252285	-0.052856	0.536985	-0.109541	72.021797	52.460449	105.127930	1.868088	0.000000	-4.637914	0.000000	0.000000	0.000000	0.951037	-0.085420	-0.110209	0.000000	0.000000	3.000000	22.000000	0.000000
1711.255619	-0.052856	0.536985	-0.109541	72.021797	52.460449	105.127930	1.868088	0.000000	-4.637914	0.000000	0.000000	0.000000	0.951037	-0.085420	-0.110209	0.000000	0.000000	3.000000	22.000000	0.000000
1711.258952	-0.049661	0.536682	-0.109833	72.036499	51.722424	105.403458	1.976594	0.000000	-4.592720	0.000000	0.000000	0.000000	0.958512	-0.090711	-0.087682	0.000000	0.000000	3.000000	22.000000	0.000000
1711.262285	-0.049661	0.536682	-0.109833	72.036499	51.722424	105.403458	1.976594	0.000000	-4.592720	0.000000	0.000000	0.000000	0.958512	-0.090711	-0.087682	0.000000	0.000000	3.000000	22.000000	0.000000
1711.265619	-0.049661	0.536682	-0.109833	72.036499	51.722424	105.403458	1.976594	0.000000	-4.592720	0.000000	0.000000	0.000000	0.958512	-0.090711	-0.087682	0.000000	0.000000	3.000000	22.000000	0.000000
1711.268952	-0.046359	0.536396	-0.110025	72.049324	51.157661	105.292000	2.083224	0.000000	-4.545347	0.000000	0.000000	0.000000	0.990728	-0.085839	-0.057367	0.000000	0.000000	3.000000	22.000000	0.000000
1711.272285	-0.046359	0.536396	-0.110025	72.049324	51.157661	105.292000	2.083224	0.000000	-4.545347	0.000000	0.000000	0.000000	0.990728	-0.085839	-0.057367	0.000000	0.000000	3.000000	22.000000	0.000000
1711.275619	-0.046359	0.536396	-0.110025	72.049324	51.157661	105.292000	2.083224	0.000000	-4.545347	0.000000	0.000000	0.000000	0.990728	-0.085839	-0.057367	0.000000	0.000000	3.000000	22.000000	0.000000
1711.278952	-0.043005	0.536082	-0.110186	72.063957	50.816658	104.681747	2.191152	0.000000	-4.494313	0.000000	0.000000	0.000000	1.006194	-0.094142	-0.048518	0.000000	0.000000	3.000000	22.000000	0.000000
1711.282285	-0.043005	0.536082	-0.110186	72.063957	50.816658	104.681747	2.191152	0.000000	-4.494313	0.000000	0.000000	0.000000	1.006194	-0.094142	-0.048518	0.000000	0.000000	3.000000	22.000000	0.000000
1711.285619	-0.043005	0.536082	-0.110186	72.063957	50.816658	104.681747	2.191152	0.000000	-4.494313	0.000000	0.000000	0.000000	1.006194	-0.094142	-0.048518	0.000000	0.000000	3.000000	22.000000	0.000000
1711.288952	-0.039634	0.535718	-0.110295	72.079117	50.673645	104.064430	2.297188	0.000000	-4.441051	0.000000	0.000000	0.000000	1.011123	-0.109457	-0.032688	0.000000	0.000000	3.000000	22.000000	0.000000
1711.292285	-0.039634	0.535718	-0.110295	72.079117	50.673645	104.064430	2.297188	0.000000	-4.441051	0.000000	0.000000	0.000000	1.011123	-0.109457	-0.032688	0.000000	0.000000	3.000000	22.000000	0.000000
1711.295619	-0.039634	0.535718	-0.110295	72.079117	50.673645	104.064430	2.297188	0.000000	-4.441051	0.000000	0.000000	0.000000	1.011123	-0.109457	-0.032688	0.000000	0.000000	3.000000	22.000000	0.000000
1711.298952	-0.036287	0.535315	-0.110431	72.100220	50.727566	103.656425	2.400529	0.000000	-4.386054	0.000000	0.000000	0.000000	1.004135	-0.120690	-0.040611	0.000000	0.000000	3.000000	22.000000	0.000000
1711.302285	-0.036287	0.535315	-0.110431	72.100220	50.727566	103.656425	2.400529	0.000000	-4.386054	0.000000	0.000000	0.000000	1.004135	-0.120690	-0.040611	0.000000	0.000000	3.000000	22.000000	0.000000
1711.305619	-0.036287	0.535315	-0.110431	72.100220	50.727566	103.656425	2.400529	0.000000	-4.386054	0.000000	0.000000	0.000000	1.004135	-0.120690	-0.040611	0.000000	0.000000	3.000000	22.000000	0.000000
1711.308952	-0.033019	0.534881	-0.110528	72.132439	50.988621	103.458122	2.498694	0.000000	-4.330881	0.000000	0.000000	0.000000	0.980347	-0.130197	-0.029055	0.000000	0.000000	3.000000	22.000000	0.000000
1711.312285	-0.033019	0.534881	-0.110528	72.132439	50.988621	103.458122	2.498694	0.000000	-4.330881	0.000000	0.000000	0.000000	0.980347	-0.130197	-0.029055	0.000000	0.000000	3.000000	22.000000	0.000000
1711.315619	-0.033019	0.534881	-0.110528	72.132439	50.988621	103.458122	2.498694	0.000000	-4.330881	0.000000	0.000000	0.000000	0.980347	-0.130197	-0.029055	0.000000	0.000000	3.000000	22.000000	0.000000
1711.318952	-0.029823	0.534410	-0.110653	72.169724	51.446346	103.599495	2.591345	0.000000	-4.276088	0.000000	0.000000	0.000000	0.958921	-0.141360	-0.037644	0.000000	0.000000	3.000000	22.000000	0.000000
1711.322285	-0.029823	0.534410	-0.110653	72.169724	51.446346	103.599495	2.591345	0.000000	-4.276088	0.000000	0.000000	0.000000	0.958921	-0.141360	-0.037644	0.000000	0.000000	3.000000	22.000000	0.000000
1711.325619	-0.029823	0.534410	-0.110653	72.169724	51.446346	103.599495	2.591345	0.000000	-4.276088	0.000000	0.000000	0.000000	0.958921	-0.141360	-0.037644	0.000000	0.000000	3.000000	22.000000	0.000000
1711.328952	-0.026683	0.533897	-0.110780	72.221054	52.110252	105.025620	2.677895	0.000000	-4.222425	0.000000	0.000000	0.000000	0.941871	-0.153834	-0.037975	0.000000	0.000000	3.000000	22.000000	0.000000
1711.332285	-0.026683	0.533897	-0.110780	72.221054	52.110252	105.025620	2.677895	0.000000	-4.222425	0.000000	0.000000	0.000000	0.941871	-0.153834	-0.037975	0.000000	0.000000	3.000000	22.000000	0.000000
1711.335619	-0.026683	0.533897	-0.110780	72.221054	52.110252	105.025620	2.677895	0.000000	-4.222425	0.000000	0.000000	0.000000	0.941871	-0.153834	-0.037975	0.000000	0.000000	3.000000	22.000000	0.000000
1711.338952	-0.023517	0.533400	-0.110913	72.284431	52.876728	107.830841	2.759506	0.000000	-4.169548	0.000000	0.000000	0.000000	0.949934	-0.149213	-0.039971	0.000000	0.000000	3.000000	22.000000	0.000000
1711.342285	-0.023517	0.533400	-0.110913	72.284431	52.876728	107.830841	2.759506	0.000000	-4.169548	0.000000	0.000000	0.000000	0.949934	-0.149213	-0.039971	0.000000	0.000000	3.000000	22.000000	0.000000
1711.345619	-0.023517	0.533400	-0.110913	72.284431	52.876728	107.830841	2.759506	0.000000	-4.169548	0.000000	0.000000	0.000000	0.949934	-0.149213	-0.039971	0.000000	0.000000	3.000000	22.000000	0.000000
1711.348952	-0.020263	0.532957	-0.110964	72.375328	53.616249	110.193871	2.838448	0.000000	-4.116213	0.000000	0.000000	0.000000	0.976276	-0.133019	-0.015330	0.000000	0.000000	3.000000	22.000000	0.000000
1711.352285	-0.020263	0.532957	-0.110964	72.375328	53.616249	110.193871	2.838448	0.000000	-4.116213	0.000000	0.000000	0.000000	0.976276	-0.133019	-0.015330	0.000000	0.000000	3.000000	22.000000	0.000000
1711.355619	-0.020263	0.532957	-0.110964	72.375328	53.616249	110.193871	2.838448	0.000000	-4.116213	0.000000	0.000000	0.000000	0.976276	-0.133019	-0.015330	0.000000	0.000000	3.000000	22.000000	0.000000
1711.358952	-0.016930	0.532547	-0.111026	72.500656	54.344166	111.789772	2.917744	0.000000	-4.060390	0.000000	0.000000	0.000000	0.999790	-0.122881	-0.018580	0.000000	0.000000	3.000000	22.000000	0.000000
1711.362285	-0.016930	0.532547	-0.111026	72.500656	54.344166	111.789772	2.917744	0.000000	-4.060390	0.000000	0.000000	0.000000	0.999790	-0.122881	-0.018580	0.000000	0.000000	3.000000	22.000000	0.000000
1711.365619	-0.016930	0.532547	-0.111026	72.500656	54.344166	111.789772	2.917744	0.000000	-4.060390	0.000000	0.000000	0.000000	0.999790	-0.122881	-0.018580	0.000000	0.000000	3.000000	22.000000	0.000000
1711.368952	-0.013536	0.532186	-0.111081	72.641891	55.013191	112.598137	2.995394	0.000000	-4.003450	0.000000	0.000000	0.000000	1.018162	-0.108417	-0.016545	0.000000	0.000000	3.000000	22.000000	0.000000
1711.372285	-0.013536	0.532186	-0.111081	72.641891	55.013191	112.598137	2.995394	0.000000	-4.003450	0.000000	0.000000	0.000000	1.018162	-0.108417	-0.016545	0.000000	0.000000	3.000000	22.000000	0.000000
1711.375619	-0.013536	0.532186	-0.111081	72.641891	55.013191	112.598137	2.995394	0.000000	-4.003450	0.000000	0.000000	0.000000	1.018162	-0.108417	-0.016545	0.000000	0.000000	3.000000	22.000000	0.000000
1711.378952	-0.010049	0.531882	-0.111085	72.807343	55.534077	112.454887	3.071195	0.000000	-3.945601	0.000000	0.000000	0.000000	1.046210	-0.091152	-0.001222	0.000000	0.000000	3.000000	22.000000	0.000000
1711.382285	-0.010049	0.531882	-0.111085	72.807343	55.534077	112.454887	3.071195	0.000000	-3.945601	0.000000	0.000000	0.000000	1.046210	-0.091152	-0.001222	0.000000	0.000000	3.000000	22.000000	0.000000
1711.385619	-0.010049	0.531882	-0.111085	72.807343	55.534077	112.454887	3.071195	0.000000	-3.945601	0.000000	0.000000	0.000000	1.046210	-0.091152	-0.001222	0.000000	0.000000	3.000000	22.000000	0.000000
1711.388952	-0.006498	0.531592	-0.111103	72.981201	55.724964	112.026428	3.146522	0.000000	-3.885795	0.000000	0.000000	0.000000	1.065374	-0.086767	-0.005325	0.000000	0.000000	3.000000	22.000000	0.000000
1711.392285	-0.006498	0.531592	-0.111103	72.981201	55.724964	112.026428	3.146522	0.000000	-3.885795	0.000000	0.000000	0.000000	1.065374	-0.086767	-0.005325	0.000000	0.000000	3.000000	22.000000	0.000000
1711.395619	-0.006498	0.531592	-0.111103	72.981201	55.724964	112.026428	3.146522	0.000000	-3.885795	0.000000	0.000000	0.000000	1.065374	-0.086767	-0.005325	0.000000	0.000000	3.000000	22.000000	0.000000
1711.398952	-0.002981	0.531327	-0.111092	73.134430	55.561237	111.188423	3.219512	0.000000	-3.825539	0.000000	0.000000	0.000000	1.054923	-0.079547	0.003247	0.000000	0.000000	3.000000	22.000000	0.000000
1711.402285	-0.002981	0.531327	-0.111092	73.134430	55.561237	111.188423	3.219512	0.000000	-3.825539	0.000000	0.000000	0.000000	1.054923	-0.079547	0.003247	0.000000	0.000000	3.000000	22.000000	0.000000
1711.405619	-0.002981	0.531327	-0.111092	73.134430	55.561237	111.188423	3.219512	0.000000	-3.825539	0.000000	0.000000	0.000000	1.054923	-0.079547	0.003247	0.000000	0.000000	3.000000	22.000000	0.000000
1711.408952	0.000486	0.531062	-0.111117	73.239365	54.964561	109.875755	3.288936	0.000000	-3.766019	0.000000	0.000000	0.000000	1.040003	-0.079515	-0.007511	0.000000	0.000000	3.000000	22.000000	0.000000
1711.412285	0.000486	0.531062	-0.111117	73.239365	54.964561	109.875755	3.288936	0.000000	-3.766019	0.000000	0.000000	0.000000	1.040003	-0.079515	-0.007511	0.000000	0.000000	3.000000	22.000000	0.000000
1711.415619	0.000486	0.531062	-0.111117	73.239365	54.964561	109.875755	3.288936	0.000000	-3.766019	0.000000	0.000000	0.000000	1.040003	-0.079515	-0.007511	0.000000	0.000000	3.000000	22.000000	0.000000
1711.418952	0.003903	0.530788	-0.111127	73.275108	54.042301	108.355965	3.353667	0.000000	-3.708493	0.000000	0.000000	0.000000	1.025145	-0.082284	-0.003100	0.000000	0.000000	3.000000	22.000000	0.000000
1711.422285	0.003903	0.530788	-0.111127	73.275108	54.042301	108.355965	3.353667	0.000000	-3.708493	0.000000	0.000000	0.000000	1.025145	-0.082284	-0.003100	0.000000	0.000000	3.000000	22.000000	0.000000
1711.425619	0.003903	0.530788	-0.111127	73.275108	54.042301	108.355965	3.353667	0.000000	-3.708493	0.000000	0.000000	0.000000	1.025145	-0.082284	-0.003100	0.000000	0.000000	3.000000	22.000000	0.000000
1711.428952	0.007205	0.530476	-0.111161	73.236412	53.001537	106.879547	3.414817	0.000000	-3.652264	0.000000	0.000000	0.000000	0.990652	-0.093634	-0.010160	0.000000	0.000000	3.000000	22.000000	0.000000
1711.432285	0.007205	0.530476	-0.111161	73.236412	53.001537	106.879547	3.414817	0.000000	-3.652264	0.000000	0.000000	0.000000	0.990652	-0.093634	-0.010160	0.000000	0.000000	3.000000	22.000000	0.000000
1711.435619	0.007205	0.530476	-0.111161	73.236412	53.001537	106.879547	3.414817	0.000000	-3.652264	0.000000	0.000000	0.000000	0.990652	-0.093634	-0.010160	0.000000	0.000000	3.000000	22.000000	0.000000
1711.438952	0.010358	0.530150	-0.111243	73.157074	52.019966	105.932831	3.470905	0.000000	-3.599002	0.000000	0.000000	0.000000	0.946035	-0.097877	-0.024521	0.000000	0.000000	3.000000	22.000000	0.000000
1711.442285	0.010358	0.530150	-0.111243	73.157074	52.019966	105.932831	3.470905	0.000000	-3.599002	0.000000	0.000000	0.000000	0.946035	-0.097877	-0.024521	0.000000	0.000000	3.000000	22.000000	0.000000
1711.445619	0.010358	0.530150	-0.111243	73.157074	52.019966	105.932831	3.470905	0.000000	-3.599002	0.000000	0.000000	0.000000	0.946035	-0.097877	-0.024521	0.000000	0.000000	3.000000	22.000000	0.000000
1711.448952	0.013381	0.529800	-0.111320	73.079735	51.144421	106.381821	3.521390	0.000000	-3.549622	0.000000	0.000000	0.000000	0.906693	-0.104951	-0.023164	0.000000	0.000000	3.000000	22.000000	0.000000
1711.452285	0.013381	0.529800	-0.111320	73.079735	51.144421	106.381821	3.521390	0.000000	-3.549622	0.000000	0.000000	0.000000	0.906693	-0.104951	-0.023164	0.000000	0.000000	3.000000	22.000000	0.000000
1711.455619	0.013381	0.529800	-0.111320	73.079735	51.144421	106.381821	3.521390	0.000000	-3.549622	0.000000	0.000000	0.000000	0.906693	-0.104951	-0.023164	0.000000	0.000000	3.000000	22.000000	0.000000
1711.458952	0.016371	0.529478	-0.111382	73.015305	50.388771	107.976204	3.567802	0.000000	-3.502969	0.000000	0.000000	0.000000	0.897256	-0.096465	-0.018391	0.000000	0.000000	3.000000	22.000000	0.000000
1711.462285	0.016371	0.529478	-0.111382	73.015305	50.388771	107.976204	3.567802	0.000000	-3.502969	0.000000	0.000000	0.000000	0.897256	-0.096465	-0.018391	0.000000	0.000000	3.000000	22.000000	0.000000
1711.465619	0.016371	0.529478	-0.111382	73.015305	50.388771	107.976204	3.567802	0.000000	-3.502969	0.000000	0.000000	0.000000	0.897256	-0.096465	-0.018391	0.000000	0.000000	3.000000	22.000000	0.000000
1711.468952	0.019482	0.529194	-0.111389	72.995674	49.781921	108.379715	3.612128	0.000000	-3.457243	0.000000	0.000000	0.000000	0.933153	-0.085157	-0.002337	0.000000	0.000000	3.000000	22.000000	0.000000
1711.472285	0.019482	0.529194	-0.111389	72.995674	49.781921	108.379715	3.612128	0.000000	-3.457243	0.000000	0.000000	0.000000	0.933153	-0.085157	-0.002337	0.000000	0.000000	3.000000	22.000000	0.000000
1711.475619	0.019482	0.529194	-0.111389	72.995674	49.781921	108.379715	3.612128	0.000000	-3.457243	0.000000	0.000000	0.000000	0.933153	-0.085157	-0.002337	0.000000	0.000000	3.000000	22.000000	0.000000
1711.478952	0.022645	0.528886	-0.111400	73.009850	49.324547	107.332314	3.657217	0.000000	-3.409511	0.000000	0.000000	0.000000	0.948831	-0.092364	-0.003259	0.000000	0.000000	3.000000	22.000000	0.000000
1711.482285	0.022645	0.528886	-0.111400	73.009850	49.324547	107.332314	3.657217	0.000000	-3.409511	0.000000	0.000000	0.000000	0.948831	-0.092364	-0.003259	0.000000	0.000000	3.000000	22.000000	0.000000
1711.485619	0.022645	0.528886	-0.111400	73.009850	49.324547	107.332314	3.657217	0.000000	-3.409511	0.000000	0.000000	0.000000	0.948831	-0.092364	-0.003259	0.000000	0.000000	3.000000	22.000000	0.000000
1711.488952	0.025762	0.528555	-0.111408	73.029213	49.076912	106.502144	3.701127	0.000000	-3.361794	0.000000	0.000000	0.000000	0.935112	-0.099579	-0.002426	0.000000	0.000000	3.000000	22.000000	0.000000
1711.492285	0.025762	0.528555	-0.111408	73.029213	49.076912	106.502144	3.701127	0.000000	-3.361794	0.000000	0.000000	0.000000	0.935112	-0.099579	-0.002426	0.000000	0.000000	3.000000	22.000000	0.000000
1711.495619	0.025762	0.528555	-0.111408	73.029213	49.076912	106.502144	3.701127	0.000000	-3.361794	0.000000	0.000000	0.000000	0.935112	-0.099579	-0.002426	0.000000	0.000000	3.000000	22.000000	0.000000
1711.498952	0.028865	0.528184	-0.111436	73.035423	49.057751	106.001839	3.742656	0.000000	-3.315499	0.000000	0.000000	0.000000	0.930876	-0.111033	-0.008227	0.000000	0.000000	3.000000	22.000000	0.000000
1711.502285	0.028865	0.528184	-0.111436	73.035423	49.057751	106.001839	3.742656	0.000000	-3.315499	0.000000	0.000000	0.000000	0.930876	-0.111033	-0.008227	0.000000	0.000000	3.000000	22.000000	0.000000
1711.505619	0.028865	0.528184	-0.111436	73.035423	49.057751	106.001839	3.742656	0.000000	-3.315499	0.000000	0.000000	0.000000	0.930876	-0.111033	-0.008227	0.000000	0.000000	3.000000	22.000000	0.000000
1711.508952	0.031910	0.527818	-0.111416	73.025841	49.260612	105.737617	3.782031	0.000000	-3.270511	0.000000	0.000000	0.000000	0.913559	-0.109907	0.005915	0.000000	0.000000	3.000000	22.000000	0.000000
1711.512285	0.031910	0.527818	-0.111416	73.025841	49.260612	105.737617	3.782031	0.000000	-3.270511	0.000000	0.000000	0.000000	0.913559	-0.109907	0.005915	0.000000	0.000000	3.000000	22.000000	0.000000
1711.515619	0.031910	0.527818	-0.111416	73.025841	49.260612	105.737617	3.782031	0.000000	-3.270511	0.000000	0.000000	0.000000	0.913559	-0.109907	0.005915	0.000000	0.000000	3.000000	22.000000	0.000000
1711.518952	0.034843	0.527432	-0.111408	73.039589	49.627686	105.645058	3.819786	0.000000	-3.226334	0.000000	0.000000	0.000000	0.879958	-0.115768	0.002368	0.000000	0.000000	3.000000	22.000000	0.000000
1711.522285	0.034843	0.527432	-0.111408	73.039589	49.627686	105.645058	3.819786	0.000000	-3.226334	0.000000	0.000000	0.000000	0.879958	-0.115768	0.002368	0.000000	0.000000	3.000000	22.000000	0.000000
1711.525619	0.034843	0.527432	-0.111408	73.039589	49.627686	105.645058	3.819786	0.000000	-3.226334	0.000000	0.000000	0.000000	0.879958	-0.115768	0.002368	0.000000	0.000000	3.000000	22.000000	0.000000
1711.528952	0.037715	0.527060	-0.111398	73.067162	50.139874	105.707870	3.854584	0.000000	-3.184680	0.000000	0.000000	0.000000	0.861632	-0.111735	0.003075	0.000000	0.000000	3.000000	22.000000	0.000000
1711.532285	0.037715	0.527060	-0.111398	73.067162	50.139874	105.707870	3.854584	0.000000	-3.184680	0.000000	0.000000	0.000000	0.861632	-0.111735	0.003075	0.000000	0.000000	3.000000	22.000000	0.000000
1711.535619	0.037715	0.527060	-0.111398	73.067162	50.139874	105.707870	3.854584	0.000000	-3.184680	0.000000	0.000000	0.000000	0.861632	-0.111735	0.003075	0.000000	0.000000	3.000000	22.000000	0.000000
1711.538952	0.040548	0.526710	-0.111341	73.090508	50.732841	105.880402	3.887409	0.000000	-3.144527	0.000000	0.000000	0.000000	0.849898	-0.105005	0.017133	0.000000	0.000000	3.000000	22.000000	0.000000
1711.542285	0.040548	0.526710	-0.111341	73.090508	50.732841	105.880402	3.887409	0.000000	-3.144527	0.000000	0.000000	0.000000	0.849898	-0.105005	0.017133	0.000000	0.000000	3.000000	22.000000	0.000000
1711.545619	0.040548	0.526710	-0.111341	73.090508	50.732841	105.880402	3.887409	0.000000	-3.144527	0.000000	0.000000	0.000000	0.849898	-0.105005	0.017133	0.000000	0.000000	3.000000	22.000000	0.000000
1711.548952	0.043324	0.526368	-0.111254	73.079498	51.332767	106.141525	3.919232	0.000000	-3.104774	0.000000	0.000000	0.000000	0.832876	-0.102563	0.025958	0.000000	0.000000	3.000000	22.000000	0.000000
1711.552285	0.043324	0.526368	-0.111254	73.079498	51.332767	106.141525	3.919232	0.000000	-3.104774	0.000000	0.000000	0.000000	0.832876	-0.102563	0.025958	0.000000	0.000000	3.000000	22.000000	0.000000
1711.555619	0.043324	0.526368	-0.111254	73.079498	51.332767	106.141525	3.919232	0.000000	-3.104774	0.000000	0.000000	0.000000	0.832876	-0.102563	0.025958	0.000000	0.000000	3.000000	22.000000	0.000000
1711.558952	0.046045	0.526015	-0.111133	73.034325	51.891720	106.452873	3.949702	0.000000	-3.065919	0.000000	0.000000	0.000000	0.816250	-0.105885	0.036324	0.000000	0.000000	3.000000	22.000000	0.000000
1711.562285	0.046045	0.526015	-0.111133	73.034325	51.891720	106.452873	3.949702	0.000000	-3.065919	0.000000	0.000000	0.000000	0.816250	-0.105885	0.036324	0.000000	0.000000	3.000000	22.000000	0.000000
1711.565619	0.046045	0.526015	-0.111133	73.034325	51.891720	106.452873	3.949702	0.000000	-3.065919	0.000000	0.000000	0.000000	0.816250	-0.105885	0.036324	0.000000	0.000000	3.000000	22.000000	0.000000
1711.568952	0.048659	0.525656	-0.110994	72.954834	52.301182	106.686653	3.978989	0.000000	-3.027812	0.000000	0.000000	0.000000	0.784070	-0.107749	0.041893	0.000000	0.000000	3.000000	22.000000	0.000000
1711.572285	0.048659	0.525656	-0.110994	72.954834	52.301182	106.686653	3.978989	0.000000	-3.027812	0.000000	0.000000	0.000000	0.784070	-0.107749	0.041893	0.000000	0.000000	3.000000	22.000000	0.000000
1711.575619	0.048659	0.525656	-0.110994	72.954834	52.301182	106.686653	3.978989	0.000000	-3.027812	0.000000	0.000000	0.000000	0.784070	-0.107749	0.041893	0.000000	0.000000	3.000000	22.000000	0.000000
1711.578952	0.051114	0.525257	-0.110842	72.835213	52.430416	106.772179	4.006466	0.000000	-2.991359	0.000000	0.000000	0.000000	0.736419	-0.119563	0.045334	0.000000	0.000000	3.000000	22.000000	0.000000
1711.582285	0.051114	0.525257	-0.110842	72.835213	52.430416	106.772179	4.006466	0.000000	-2.991359	0.000000	0.000000	0.000000	0.736419	-0.119563	0.045334	0.000000	0.000000	3.000000	22.000000	0.000000
1711.585619	0.051114	0.525257	-0.110842	72.835213	52.430416	106.772179	4.006466	0.000000	-2.991359	0.000000	0.000000	0.000000	0.736419	-0.119563	0.045334	0.000000	0.000000	3.000000	22.000000	0.000000
1711.588952	0.053397	0.524795	-0.110646	72.691399	52.334209	107.389252	4.031697	0.000000	-2.957266	0.000000	0.000000	0.000000	0.685052	-0.138747	0.058864	0.000000	0.000000	3.000000	22.000000	0.000000
1711.592285	0.053397	0.524795	-0.110646	72.691399	52.334209	107.389252	4.031697	0.000000	-2.957266	0.000000	0.000000	0.000000	0.685052	-0.138747	0.058864	0.000000	0.000000	3.000000	22.000000	0.000000
1711.595619	0.053397	0.524795	-0.110646	72.691399	52.334209	107.389252	4.031697	0.000000	-2.957266	0.000000	0.000000	0.000000	0.685052	-0.138747	0.058864	0.000000	0.000000	3.000000	22.000000	0.000000
1711.598952	0.055551	0.524298	-0.110461	72.563530	52.135239	110.386330	4.055160	0.000000	-2.925010	0.000000	0.000000	0.000000	0.646074	-0.149145	0.055419	0.000000	0.000000	3.000000	22.000000	0.000000
1711.602285	0.055551	0.524298	-0.110461	72.563530	52.135239	110.386330	4.055160	0.000000	-2.925010	0.000000	0.000000	0.000000	0.646074	-0.149145	0.055419	0.000000	0.000000	3.000000	22.000000	0.000000
1711.605619	0.055551	0.524298	-0.110461	72.563530	52.135239	110.386330	4.055160	0.000000	-2.925010	0.000000	0.000000	0.000000	0.646074	-0.149145	0.055419	0.000000	0.000000	3.000000	22.000000	0.000000
1711.608952	0.057762	0.523882	-0.110174	72.547379	51.832771	113.864464	4.076661	0.000000	-2.894967	0.000000	0.000000	0.000000	0.663287	-0.124581	0.086394	0.000000	0.000000	3.000000	22.000000	0.000000
1711.612285	0.057762	0.523882	-0.110174	72.547379	51.832771	113.864464	4.076661	0.000000	-2.894967	0.000000	0.000000	0.000000	0.663287	-0.124581	0.086394	0.000000	0.000000	3.000000	22.000000	0.000000
1711.615619	0.057762	0.523882	-0.110174	72.547379	51.832771	113.864464	4.076661	0.000000	-2.894967	0.000000	0.000000	0.000000	0.663287	-0.124581	0.086394	0.000000	0.000000	3.000000	22.000000	0.000000
1711.618952	0.060083	0.523512	-0.109880	72.628937	51.518299	116.366989	4.099327	0.000000	-2.862782	0.000000	0.000000	0.000000	0.696533	-0.111037	0.088067	0.000000	0.000000	3.000000	22.000000	0.000000
1711.622285	0.060083	0.523512	-0.109880	72.628937	51.518299	116.366989	4.099327	0.000000	-2.862782	0.000000	0.000000	0.000000	0.696533	-0.111037	0.088067	0.000000	0.000000	3.000000	22.000000	0.000000
1711.625619	0.060083	0.523512	-0.109880	72.628937	51.518299	116.366989	4.099327	0.000000	-2.862782	0.000000	0.000000	0.000000	0.696533	-0.111037	0.088067	0.000000	0.000000	3.000000	22.000000	0.000000
1711.628952	0.062372	0.523201	-0.109536	72.750740	51.274960	116.920952	4.122341	0.000000	-2.829541	0.000000	0.000000	0.000000	0.686585	-0.093267	0.103257	0.000000	0.000000	3.000000	22.000000	0.000000
1711.632285	0.062372	0.523201	-0.109536	72.750740	51.274960	116.920952	4.122341	0.000000	-2.829541	0.000000	0.000000	0.000000	0.686585	-0.093267	0.103257	0.000000	0.000000	3.000000	22.000000	0.000000
1711.635619	0.062372	0.523201	-0.109536	72.750740	51.274960	116.920952	4.122341	0.000000	-2.829541	0.000000	0.000000	0.000000	0.686585	-0.093267	0.103257	0.000000	0.000000	3.000000	22.000000	0.000000
1711.638952	0.064760	0.522969	-0.109168	72.909897	51.031170	115.867149	4.145017	0.000000	-2.796218	0.000000	0.000000	0.000000	0.716345	-0.069743	0.110267	0.000000	0.000000	3.000000	22.000000	0.000000
1711.642285	0.064760	0.522969	-0.109168	72.909897	51.031170	115.867149	4.145017	0.000000	-2.796218	0.000000	0.000000	0.000000	0.716345	-0.069743	0.110267	0.000000	0.000000	3.000000	22.000000	0.000000
1711.645619	0.064760	0.522969	-0.109168	72.909897	51.031170	115.867149	4.145017	0.000000	-2.796218	0.000000	0.000000	0.000000	0.716345	-0.069743	0.110267	0.000000	0.000000	3.000000	22.000000	0.000000
1711.648952	0.067183	0.522760	-0.108851	73.125275	50.887863	114.771385	4.168077	0.000000	-2.761726	0.000000	0.000000	0.000000	0.726860	-0.062756	0.095099	0.000000	0.000000	3.000000	22.000000	0.000000
1711.652285	0.067183	0.522760	-0.108851	73.125275	50.887863	114.771385	4.168077	0.000000	-2.761726	0.000000	0.000000	0.000000	0.726860	-0.062756	0.095099	0.000000	0.000000	3.000000	22.000000	0.000000
1711.655619	0.067183	0.522760	-0.108851	73.125275	50.887863	114.771385	4.168077	0.000000	-2.761726	0.000000	0.000000	0.000000	0.726860	-0.062756	0.095099	0.000000	0.000000	3.000000	22.000000	0.000000
1711.658952	0.069536	0.522580	-0.108589	73.393631	50.793320	113.635986	4.190128	0.000000	-2.728155	0.000000	0.000000	0.000000	0.705989	-0.054008	0.078533	0.000000	0.000000	3.000000	22.000000	0.000000
1711.662285	0.069536	0.522580	-0.108589	73.393631	50.793320	113.635986	4.190128	0.000000	-2.728155	0.000000	0.000000	0.000000	0.705989	-0.054008	0.078533	0.000000	0.000000	3.000000	22.000000	0.000000
1711.665619	0.069536	0.522580	-0.108589	73.393631	50.793320	113.635986	4.190128	0.000000	-2.728155	0.000000	0.000000	0.000000	0.705989	-0.054008	0.078533	0.000000	0.000000	3.000000	22.000000	0.000000
1711.668952	0.071881	0.522415	-0.108415	73.706909	50.613342	112.300819	4.210382	0.000000	-2.696790	0.000000	0.000000	0.000000	0.703366	-0.049335	0.052236	0.000000	0.000000	3.000000	22.000000	0.000000
1711.672285	0.071881	0.522415	-0.108415	73.706909	50.613342	112.300819	4.210382	0.000000	-2.696790	0.000000	0.000000	0.000000	0.703366	-0.049335	0.052236	0.000000	0.000000	3.000000	22.000000	0.000000
1711.675619	0.071881	0.522415	-0.108415	73.706909	50.613342	112.300819	4.210382	0.000000	-2.696790	0.000000	0.000000	0.000000	0.703366	-0.049335	0.052236	0.000000	0.000000	3.000000	22.000000	0.000000
1711.678952	0.074192	0.522255	-0.108274	74.045135	50.334057	110.869705	4.229008	0.000000	-2.667487	0.000000	0.000000	0.000000	0.693401	-0.047955	0.042421	0.000000	0.000000	3.000000	22.000000	0.000000
1711.682285	0.074192	0.522255	-0.108274	74.045135	50.334057	110.869705	4.229008	0.000000	-2.667487	0.000000	0.000000	0.000000	0.693401	-0.047955	0.042421	0.000000	0.000000	3.000000	22.000000	0.000000
1711.685619	0.074192	0.522255	-0.108274	74.045135	50.334057	110.869705	4.229008	0.000000	-2.667487	0.000000	0.000000	0.000000	0.693401	-0.047955	0.042421	0.000000	0.000000	3.000000	22.000000	0.000000
1711.688952	0.076377	0.522092	-0.108190	74.363716	50.016945	109.920570	4.246510	0.000000	-2.639538	0.000000	0.000000	0.000000	0.655514	-0.048960	0.025039	0.000000	0.000000	3.000000	22.000000	0.000000
1711.692285	0.076377	0.522092	-0.108190	74.363716	50.016945	109.920570	4.246510	0.000000	-2.639538	0.000000	0.000000	0.000000	0.655514	-0.048960	0.025039	0.000000	0.000000	3.000000	22.000000	0.000000
1711.695619	0.076377	0.522092	-0.108190	74.363716	50.016945	109.920570	4.246510	0.000000	-2.639538	0.000000	0.000000	0.000000	0.655514	-0.048960	0.025039	0.000000	0.000000	3.000000	22.000000	0.000000
1711.698952	0.078454	0.521942	-0.108074	74.644409	49.588203	109.836952	4.262054	0.000000	-2.614363	0.000000	0.000000	0.000000	0.623149	-0.045045	0.034800	0.000000	0.000000	3.000000	22.000000	0.000000
1711.702285	0.078454	0.521942	-0.108074	74.644409	49.588203	109.836952	4.262054	0.000000	-2.614363	0.000000	0.000000	0.000000	0.623149	-0.045045	0.034800	0.000000	0.000000	3.000000	22.000000	0.000000
1711.705619	0.078454	0.521942	-0.108074	74.644409	49.588203	109.836952	4.262054	0.000000	-2.614363	0.000000	0.000000	0.000000	0.623149	-0.045045	0.034800	0.000000	0.000000	3.000000	22.000000	0.000000
1711.708952	0.080363	0.521816	-0.107960	74.888626	48.846375	110.176094	4.276834	0.000000	-2.590114	0.000000	0.000000	0.000000	0.572638	-0.037684	0.034363	0.000000	0.000000	3.000000	22.000000	0.000000
1711.712285	0.080363	0.521816	-0.107960	74.888626	48.846375	110.176094	4.276834	0.000000	-2.590114	0.000000	0.000000	0.000000	0.572638	-0.037684	0.034363	0.000000	0.000000	3.000000	22.000000	0.000000
1711.715619	0.080363	0.521816	-0.107960	74.888626	48.846375	110.176094	4.276834	0.000000	-2.590114	0.000000	0.000000	0.000000	0.572638	-0.037684	0.034363	0.000000	0.000000	3.000000	22.000000	0.000000
1711.718952	0.082086	0.521698	-0.107765	75.138229	47.771336	109.899368	4.290168	0.000000	-2.567968	0.000000	0.000000	0.000000	0.516984	-0.035439	0.058405	0.000000	0.000000	3.000000	22.000000	0.000000
1711.722285	0.082086	0.521698	-0.107765	75.138229	47.771336	109.899368	4.290168	0.000000	-2.567968	0.000000	0.000000	0.000000	0.516984	-0.035439	0.058405	0.000000	0.000000	3.000000	22.000000	0.000000
1711.725619	0.082086	0.521698	-0.107765	75.138229	47.771336	109.899368	4.290168	0.000000	-2.567968	0.000000	0.000000	0.000000	0.516984	-0.035439	0.058405	0.000000	0.000000	3.000000	22.000000	0.000000
1711.728952	0.083630	0.521579	-0.107535	75.401268	46.427044	108.682396	4.302884	0.000000	-2.546603	0.000000	0.000000	0.000000	0.463236	-0.035649	0.068932	0.000000	0.000000	3.000000	22.000000	0.000000
1711.732285	0.083630	0.521579	-0.107535	75.401268	46.427044	108.682396	4.302884	0.000000	-2.546603	0.000000	0.000000	0.000000	0.463236	-0.035649	0.068932	0.000000	0.000000	3.000000	22.000000	0.000000
1711.735619	0.083630	0.521579	-0.107535	75.401268	46.427044	108.682396	4.302884	0.000000	-2.546603	0.000000	0.000000	0.000000	0.463236	-0.035649	0.068932	0.000000	0.000000	3.000000	22.000000	0.000000
1711.738952	0.085065	0.521493	-0.107268	75.664429	45.000416	107.146950	4.314616	0.000000	-2.526675	0.000000	0.000000	0.000000	0.430523	-0.025793	0.080369	0.000000	0.000000	3.000000	22.000000	0.000000
1711.742285	0.085065	0.521493	-0.107268	75.664429	45.000416	107.146950	4.314616	0.000000	-2.526675	0.000000	0.000000	0.000000	0.430523	-0.025793	0.080369	0.000000	0.000000	3.000000	22.000000	0.000000
1711.745619	0.085065	0.521493	-0.107268	75.664429	45.000416	107.146950	4.314616	0.000000	-2.526675	0.000000	0.000000	0.000000	0.430523	-0.025793	0.080369	0.000000	0.000000	3.000000	22.000000	0.000000
1711.748952	0.086392	0.521421	-0.106957	75.924774	43.635590	105.839966	4.325870	0.000000	-2.507360	0.000000	0.000000	0.000000	0.398031	-0.021852	0.093236	0.000000	0.000000	3.000000	22.000000	0.000000
1711.752285	0.086392	0.521421	-0.106957	75.924774	43.635590	105.839966	4.325870	0.000000	-2.507360	0.000000	0.000000	0.000000	0.398031	-0.021852	0.093236	0.000000	0.000000	3.000000	22.000000	0.000000
1711.755619	0.086392	0.521421	-0.106957	75.924774	43.635590	105.839966	4.325870	0.000000	-2.507360	0.000000	0.000000	0.000000	0.398031	-0.021852	0.093236	0.000000	0.000000	3.000000	22.000000	0.000000
1711.758952	0.087594	0.521359	-0.106669	76.187675	42.348766	104.712494	4.336729	0.000000	-2.488530	0.000000	0.000000	0.000000	0.360460	-0.018495	0.086305	0.000000	0.000000	3.000000	22.000000	0.000000
1711.762285	0.087594	0.521359	-0.106669	76.187675	42.348766	104.712494	4.336729	0.000000	-2.488530	0.000000	0.000000	0.000000	0.360460	-0.018495	0.086305	0.000000	0.000000	3.000000	22.000000	0.000000
1711.765619	0.087594	0.521359	-0.106669	76.187675	42.348766	104.712494	4.336729	0.000000	-2.488530	0.000000	0.000000	0.000000	0.360460	-0.018495	0.086305	0.000000	0.000000	3.000000	22.000000	0.000000
1711.768952	0.088629	0.521334	-0.106422	76.459328	41.108772	103.408203	4.346469	0.000000	-2.471479	0.000000	0.000000	0.000000	0.310638	-0.007421	0.074215	0.000000	0.000000	3.000000	22.000000	0.000000
1711.772285	0.088629	0.521334	-0.106422	76.459328	41.108772	103.408203	4.346469	0.000000	-2.471479	0.000000	0.000000	0.000000	0.310638	-0.007421	0.074215	0.000000	0.000000	3.000000	22.000000	0.000000
1711.775619	0.088629	0.521334	-0.106422	76.459328	41.108772	103.408203	4.346469	0.000000	-2.471479	0.000000	0.000000	0.000000	0.310638	-0.007421	0.074215	0.000000	0.000000	3.000000	22.000000	0.000000
1711.778952	0.088629	0.521334	-0.106422	76.712219	39.832817	101.834686	4.354740	0.000000	-2.456877	0.000000	0.000000	0.000000	0.310638	-0.007421	0.074215	0.000000	0.000000	3.000000	22.000000	0.000000
1711.782285	0.089455	0.521321	-0.106173	76.712219	39.832817	101.834686	4.354740	0.000000	-2.456877	0.000000	0.000000	0.000000	0.247612	-0.003956	0.074474	0.000000	0.000000	3.000000	22.000000	0.000000
1711.785619	0.089455	0.521321	-0.106173	76.712219	39.832817	101.834686	4.354740	0.000000	-2.456877	0.000000	0.000000	0.000000	0.247612	-0.003956	0.074474	0.000000	0.000000	3.000000	22.000000	0.000000
1711.788952	0.090041	0.521311	-0.105962	76.930611	38.599075	100.261948	4.354740	0.000000	-2.456877	0.000000	0.000000	0.000000	0.176014	-0.002879	0.063385	0.000000	0.000000	3.000000	22.000000	0.000000
1711.792285	0.090041	0.521311	-0.105962	76.930611	38.599075	100.261948	4.354740	0.000000	-2.456877	0.000000	0.000000	0.000000	0.176014	-0.002879	0.063385	0.000000	0.000000	3.000000	22.000000	0.000000
1711.795619	0.090041	0.521311	-0.105962	76.930611	38.599075	100.261948	4.354740	0.000000	-2.456877	0.000000	0.000000	0.000000	0.176014	-0.002879	0.063385	0.000000	0.000000	3.000000	22.000000	0.000000
1711.798952	0.090041	0.521311	-0.105962	77.097786	37.476219	98.705063	4.367038	0.000000	-2.434949	0.000000	0.000000	0.000000	0.176014	-0.002879	0.063385	0.000000	0.000000	3.000000	22.000000	0.000000
1711.802285	0.090409	0.521339	-0.105774	77.097786	37.476219	98.705063	4.367038	0.000000	-2.434949	0.000000	0.000000	0.000000	0.110479	0.008386	0.056387	0.000000	0.000000	3.000000	22.000000	0.000000
1711.805619	0.090409	0.521339	-0.105774	77.097786	37.476219	98.705063	4.367038	0.000000	-2.434949	0.000000	0.000000	0.000000	0.110479	0.008386	0.056387	0.000000	0.000000	3.000000	22.000000	0.000000
1711.808952	0.090409	0.521339	-0.105774	77.207291	36.646446	97.372787	4.367038	0.000000	-2.434949	0.000000	0.000000	0.000000	0.110479	0.008386	0.056387	0.000000	0.000000	3.000000	22.000000	0.000000
1711.812285	0.090409	0.521339	-0.105774	77.207291	36.646446	97.372787	4.367038	0.000000	-2.434949	0.000000	0.000000	0.000000	0.110479	0.008386	0.056387	0.000000	0.000000	3.000000	22.000000	0.000000
1711.815619	0.090571	0.521393	-0.105562	77.207291	36.646446	97.372787	4.367038	0.000000	-2.434949	0.000000	0.000000	0.000000	0.048422	0.016113	0.063694	0.000000	0.000000	3.000000	22.000000	0.000000
1711.818952	0.090510	0.521431	-0.105385	77.242996	36.261703	96.792168	4.370872	0.000000	-2.428059	0.000000	0.000000	0.000000	-0.018401	0.011318	0.053000	0.000000	0.000000	3.000000	22.000000	0.000000
1711.822285	0.090510	0.521431	-0.105385	77.242996	36.261703	96.792168	4.370872	0.000000	-2.428059	0.000000	0.000000	0.000000	-0.018401	0.011318	0.053000	0.000000	0.000000	3.000000	22.000000	0.000000
1711.825619	0.090510	0.521431	-0.105385	77.242996	36.261703	96.792168	4.370872	0.000000	-2.428059	0.000000	0.000000	0.000000	-0.018401	0.011318	0.053000	0.000000	0.000000	3.000000	22.000000	0.000000
1711.828952	0.090510	0.521431	-0.105385	77.226151	36.265289	96.868439	4.375200	0.000000	-2.420253	0.000000	0.000000	0.000000	-0.018401	0.011318	0.053000	0.000000	0.000000	3.000000	22.000000	0.000000
1711.832285	0.090274	0.521473	-0.105261	77.226151	36.265289	96.868439	4.375200	0.000000	-2.420253	0.000000	0.000000	0.000000	-0.070517	0.012524	0.037394	0.000000	0.000000	3.000000	22.000000	0.000000
1711.835619	0.090274	0.521473	-0.105261	77.226151	36.265289	96.868439	4.375200	0.000000	-2.420253	0.000000	0.000000	0.000000	-0.070517	0.012524	0.037394	0.000000	0.000000	3.000000	22.000000	0.000000
1711.838952	0.090274	0.521473	-0.105261	77.208336	36.293266	97.030815	4.375200	0.000000	-2.420253	0.000000	0.000000	0.000000	-0.070517	0.012524	0.037394	0.000000	0.000000	3.000000	22.000000	0.000000
[truncated: 4,081 more rows]
