# Supplementary material for: Haptic Guidance Needs to Be Intuitive Not Just Informative to Improve Human Motor Accuracy
Source: PLoS One. 2016 Mar 16;11(3):e0150912. doi: 10.1371/journal.pone.0150912 (PMC4794196; doi:10.1371/journal.pone.0150912)
Supplement: S2 Data — (ZIP) [file pone.0150912.s002.zip › Subject10/exp2_0023.txt]

Time	PosX	PosY	PosZ	RotX	RotY	RotZ	ForceX	ForceY	ForceZ	MomentX	MomentY	MomentZ	VelocityX	VelocityY	VelocityZ	CalibratedWeight	ButtonDown	Condition	Trial	Visual
1728.485751	0.002707	0.562158	0.259590	78.591881	107.320702	141.817535	-1.751684	0.000000	4.683119	0.000000	0.000000	0.000000	-0.061219	-0.077005	0.006911	0.000000	1.000000	3.000000	23.000000	0.000000
1728.489085	0.002707	0.562158	0.259590	78.591881	107.320702	141.817535	-1.751684	0.000000	4.683119	0.000000	0.000000	0.000000	-0.061219	-0.077005	0.006911	0.000000	1.000000	3.000000	23.000000	0.000000
1728.492418	0.002707	0.562158	0.259590	78.591881	107.320702	141.817535	-1.751684	0.000000	4.683119	0.000000	0.000000	0.000000	-0.061219	-0.077005	0.006911	0.000000	1.000000	3.000000	23.000000	0.000000
1728.495751	0.002707	0.562158	0.259590	78.605392	107.024635	141.602615	-1.754776	0.000000	4.681962	0.000000	0.000000	0.000000	-0.061219	-0.077005	0.006911	0.000000	1.000000	3.000000	23.000000	0.000000
1728.499085	0.002197	0.562193	0.259833	78.605392	107.024635	141.602615	-1.754776	0.000000	4.681962	0.000000	0.000000	0.000000	-0.152894	0.010575	0.072885	0.000000	1.000000	3.000000	23.000000	0.000000
1728.502418	0.002197	0.562193	0.259833	78.605392	107.024635	141.602615	-1.754776	0.000000	4.681962	0.000000	0.000000	0.000000	-0.152894	0.010575	0.072885	0.000000	1.000000	3.000000	23.000000	0.000000
1728.505751	0.002197	0.562193	0.259833	78.612595	106.860703	141.501709	-1.761384	0.000000	4.679479	0.000000	0.000000	0.000000	-0.152894	0.010575	0.072885	0.000000	1.000000	3.000000	23.000000	0.000000
1728.509085	0.001654	0.562037	0.260273	78.612595	106.860703	141.501709	-1.761384	0.000000	4.679479	0.000000	0.000000	0.000000	-0.163076	-0.046794	0.131919	0.000000	1.000000	3.000000	23.000000	0.000000
1728.512418	0.001654	0.562037	0.260273	78.612595	106.860703	141.501709	-1.761384	0.000000	4.679479	0.000000	0.000000	0.000000	-0.163076	-0.046794	0.131919	0.000000	1.000000	3.000000	23.000000	0.000000
1728.515751	0.001654	0.562037	0.260273	78.590546	106.626190	141.303101	-1.767334	0.000000	4.677236	0.000000	0.000000	0.000000	-0.163076	-0.046794	0.131919	0.000000	1.000000	3.000000	23.000000	0.000000
1728.519085	0.001654	0.562037	0.260273	78.590546	106.626190	141.303101	-1.767334	0.000000	4.677236	0.000000	0.000000	0.000000	-0.163076	-0.046794	0.131919	0.000000	1.000000	3.000000	23.000000	0.000000
1728.522418	0.001212	0.561681	0.260987	78.590546	106.626190	141.303101	-1.767334	0.000000	4.677236	0.000000	0.000000	0.000000	-0.132466	-0.106987	0.214095	0.000000	1.000000	3.000000	23.000000	0.000000
1728.525751	0.001212	0.561681	0.260987	78.519600	106.225548	141.001007	-1.767334	0.000000	4.677236	0.000000	0.000000	0.000000	-0.132466	-0.106987	0.214095	0.000000	1.000000	3.000000	23.000000	0.000000
1728.529085	0.000531	0.561436	0.261790	78.519600	106.225548	141.001007	-1.767334	0.000000	4.677236	0.000000	0.000000	0.000000	-0.204374	-0.073282	0.240996	0.000000	1.000000	3.000000	23.000000	0.000000
1728.532418	0.000531	0.561436	0.261790	78.519600	106.225548	141.001007	-1.767334	0.000000	4.677236	0.000000	0.000000	0.000000	-0.204374	-0.073282	0.240996	0.000000	1.000000	3.000000	23.000000	0.000000
1728.535751	0.000531	0.561436	0.261790	78.433655	105.666374	140.552353	-1.775917	0.000000	4.673983	0.000000	0.000000	0.000000	-0.204374	-0.073282	0.240996	0.000000	1.000000	3.000000	23.000000	0.000000
1728.539085	-0.000186	0.561126	0.262692	78.433655	105.666374	140.552353	-1.775917	0.000000	4.673983	0.000000	0.000000	0.000000	-0.215089	-0.093259	0.270748	0.000000	1.000000	3.000000	23.000000	0.000000
1728.542418	-0.000186	0.561126	0.262692	78.433655	105.666374	140.552353	-1.775917	0.000000	4.673983	0.000000	0.000000	0.000000	-0.215089	-0.093259	0.270748	0.000000	1.000000	3.000000	23.000000	0.000000
1728.545751	-0.000186	0.561126	0.262692	78.292633	104.958244	139.990189	-1.781729	0.000000	4.671771	0.000000	0.000000	0.000000	-0.215089	-0.093259	0.270748	0.000000	1.000000	3.000000	23.000000	0.000000
1728.549085	-0.001042	0.560896	0.263748	78.292633	104.958244	139.990189	-1.781729	0.000000	4.671771	0.000000	0.000000	0.000000	-0.256755	-0.068837	0.316724	0.000000	1.000000	3.000000	23.000000	0.000000
1728.552418	-0.001042	0.560896	0.263748	78.292633	104.958244	139.990189	-1.781729	0.000000	4.671771	0.000000	0.000000	0.000000	-0.256755	-0.068837	0.316724	0.000000	1.000000	3.000000	23.000000	0.000000
1728.555751	-0.001042	0.560896	0.263748	78.059418	104.051170	139.294266	-1.788731	0.000000	4.669095	0.000000	0.000000	0.000000	-0.256755	-0.068837	0.316724	0.000000	1.000000	3.000000	23.000000	0.000000
1728.559085	-0.002072	0.560678	0.264889	78.059418	104.051170	139.294266	-1.788731	0.000000	4.669095	0.000000	0.000000	0.000000	-0.308991	-0.065399	0.342388	0.000000	1.000000	3.000000	23.000000	0.000000
1728.562418	-0.002072	0.560678	0.264889	78.059418	104.051170	139.294266	-1.788731	0.000000	4.669095	0.000000	0.000000	0.000000	-0.308991	-0.065399	0.342388	0.000000	1.000000	3.000000	23.000000	0.000000
1728.565751	-0.002072	0.560678	0.264889	77.767281	103.164490	138.635803	-1.797832	0.000000	4.665598	0.000000	0.000000	0.000000	-0.308991	-0.065399	0.342388	0.000000	1.000000	3.000000	23.000000	0.000000
1728.569085	-0.003037	0.560441	0.266044	77.767281	103.164490	138.635803	-1.797832	0.000000	4.665598	0.000000	0.000000	0.000000	-0.289387	-0.071162	0.346458	0.000000	1.000000	3.000000	23.000000	0.000000
1728.572418	-0.003037	0.560441	0.266044	77.767281	103.164490	138.635803	-1.797832	0.000000	4.665598	0.000000	0.000000	0.000000	-0.289387	-0.071162	0.346458	0.000000	1.000000	3.000000	23.000000	0.000000
1728.575751	-0.003037	0.560441	0.266044	77.397720	103.056862	138.755920	-1.805758	0.000000	4.662536	0.000000	0.000000	0.000000	-0.289387	-0.071162	0.346458	0.000000	1.000000	3.000000	23.000000	0.000000
1728.579085	-0.004073	0.560184	0.267212	77.397720	103.056862	138.755920	-1.805758	0.000000	4.662536	0.000000	0.000000	0.000000	-0.310966	-0.076971	0.350351	0.000000	1.000000	3.000000	23.000000	0.000000
1728.582418	-0.004073	0.560184	0.267212	77.397720	103.056862	138.755920	-1.805758	0.000000	4.662536	0.000000	0.000000	0.000000	-0.310966	-0.076971	0.350351	0.000000	1.000000	3.000000	23.000000	0.000000
1728.585751	-0.004073	0.560184	0.267212	76.921654	104.364746	140.258850	-1.814613	0.000000	4.659096	0.000000	0.000000	0.000000	-0.310966	-0.076971	0.350351	0.000000	1.000000	3.000000	23.000000	0.000000
1728.589085	-0.005251	0.559926	0.268374	76.921654	104.364746	140.258850	-1.814613	0.000000	4.659096	0.000000	0.000000	0.000000	-0.353290	-0.077482	0.348689	0.000000	1.000000	3.000000	23.000000	0.000000
1728.592418	-0.005251	0.559926	0.268374	76.921654	104.364746	140.258850	-1.814613	0.000000	4.659096	0.000000	0.000000	0.000000	-0.353290	-0.077482	0.348689	0.000000	1.000000	3.000000	23.000000	0.000000
1728.595751	-0.005251	0.559926	0.268374	76.407005	106.485374	142.508392	-1.825526	0.000000	4.654831	0.000000	0.000000	0.000000	-0.353290	-0.077482	0.348689	0.000000	1.000000	3.000000	23.000000	0.000000
1728.599085	-0.006329	0.559666	0.269533	76.407005	106.485374	142.508392	-1.825526	0.000000	4.654831	0.000000	0.000000	0.000000	-0.323362	-0.078005	0.347444	0.000000	1.000000	3.000000	23.000000	0.000000
1728.602418	-0.006329	0.559666	0.269533	76.407005	106.485374	142.508392	-1.825526	0.000000	4.654831	0.000000	0.000000	0.000000	-0.323362	-0.078005	0.347444	0.000000	1.000000	3.000000	23.000000	0.000000
1728.605751	-0.006329	0.559666	0.269533	75.954422	108.708672	144.802185	-1.834850	0.000000	4.651164	0.000000	0.000000	0.000000	-0.323362	-0.078005	0.347444	0.000000	1.000000	3.000000	23.000000	0.000000
1728.609085	-0.007375	0.559382	0.270674	75.954422	108.708672	144.802185	-1.834850	0.000000	4.651164	0.000000	0.000000	0.000000	-0.313977	-0.085132	0.342572	0.000000	0.000000	3.000000	23.000000	0.000000
1728.612418	-0.007375	0.559382	0.270674	75.954422	108.708672	144.802185	-1.834850	0.000000	4.651164	0.000000	0.000000	0.000000	-0.313977	-0.085132	0.342572	0.000000	0.000000	3.000000	23.000000	0.000000
1728.615751	-0.007375	0.559382	0.270674	75.598656	110.874619	146.988098	-1.843704	0.000000	4.647661	0.000000	0.000000	0.000000	-0.313977	-0.085132	0.342572	0.000000	0.000000	3.000000	23.000000	0.000000
1728.619085	-0.008355	0.559093	0.271783	75.598656	110.874619	146.988098	-1.843704	0.000000	4.647661	0.000000	0.000000	0.000000	-0.294082	-0.086864	0.332630	0.000000	0.000000	3.000000	23.000000	0.000000
1728.622418	-0.008355	0.559093	0.271783	75.598656	110.874619	146.988098	-1.843704	0.000000	4.647661	0.000000	0.000000	0.000000	-0.294082	-0.086864	0.332630	0.000000	0.000000	3.000000	23.000000	0.000000
1728.625751	-0.008355	0.559093	0.271783	75.306046	112.884415	148.980286	-1.851681	0.000000	4.644489	0.000000	0.000000	0.000000	-0.294082	-0.086864	0.332630	0.000000	0.000000	3.000000	23.000000	0.000000
1728.629085	-0.009234	0.558819	0.272872	75.306046	112.884415	148.980286	-1.851681	0.000000	4.644489	0.000000	0.000000	0.000000	-0.263701	-0.082009	0.326532	0.000000	0.000000	3.000000	23.000000	0.000000
1728.632418	-0.009234	0.558819	0.272872	75.306046	112.884415	148.980286	-1.851681	0.000000	4.644489	0.000000	0.000000	0.000000	-0.263701	-0.082009	0.326532	0.000000	0.000000	3.000000	23.000000	0.000000
1728.635751	-0.009234	0.558819	0.272872	75.018044	114.662460	150.751373	-1.858212	0.000000	4.641880	0.000000	0.000000	0.000000	-0.263701	-0.082009	0.326532	0.000000	0.000000	3.000000	23.000000	0.000000
1728.639085	-0.010184	0.558532	0.273868	75.018044	114.662460	150.751373	-1.858212	0.000000	4.641880	0.000000	0.000000	0.000000	-0.284927	-0.086138	0.298800	0.000000	0.000000	3.000000	23.000000	0.000000
1728.642418	-0.010184	0.558532	0.273868	75.018044	114.662460	150.751373	-1.858212	0.000000	4.641880	0.000000	0.000000	0.000000	-0.284927	-0.086138	0.298800	0.000000	0.000000	3.000000	23.000000	0.000000
1728.645751	-0.010184	0.558532	0.273868	74.742287	116.222504	152.311035	-1.866253	0.000000	4.638652	0.000000	0.000000	0.000000	-0.284927	-0.086138	0.298800	0.000000	0.000000	3.000000	23.000000	0.000000
1728.649085	-0.011101	0.558236	0.274802	74.742287	116.222504	152.311035	-1.866253	0.000000	4.638652	0.000000	0.000000	0.000000	-0.274996	-0.088992	0.280392	0.000000	0.000000	3.000000	23.000000	0.000000
1728.652418	-0.011101	0.558236	0.274802	74.742287	116.222504	152.311035	-1.866253	0.000000	4.638652	0.000000	0.000000	0.000000	-0.274996	-0.088992	0.280392	0.000000	0.000000	3.000000	23.000000	0.000000
1728.655751	-0.011101	0.558236	0.274802	74.482773	117.581268	153.672714	-1.874099	0.000000	4.635488	0.000000	0.000000	0.000000	-0.274996	-0.088992	0.280392	0.000000	0.000000	3.000000	23.000000	0.000000
1728.659085	-0.011984	0.557948	0.275659	74.482773	117.581268	153.672714	-1.874099	0.000000	4.635488	0.000000	0.000000	0.000000	-0.264875	-0.086367	0.256945	0.000000	0.000000	3.000000	23.000000	0.000000
1728.662418	-0.011984	0.557948	0.275659	74.482773	117.581268	153.672714	-1.874099	0.000000	4.635488	0.000000	0.000000	0.000000	-0.264875	-0.086367	0.256945	0.000000	0.000000	3.000000	23.000000	0.000000
1728.665751	-0.011984	0.557948	0.275659	74.243736	118.747131	154.851730	-1.881848	0.000000	4.632348	0.000000	0.000000	0.000000	-0.264875	-0.086367	0.256945	0.000000	0.000000	3.000000	23.000000	0.000000
1728.669085	-0.012903	0.557651	0.276454	74.243736	118.747131	154.851730	-1.881848	0.000000	4.632348	0.000000	0.000000	0.000000	-0.275622	-0.089118	0.238475	0.000000	0.000000	3.000000	23.000000	0.000000
1728.672418	-0.012903	0.557651	0.276454	74.243736	118.747131	154.851730	-1.881848	0.000000	4.632348	0.000000	0.000000	0.000000	-0.275622	-0.089118	0.238475	0.000000	0.000000	3.000000	23.000000	0.000000
1728.675751	-0.012903	0.557651	0.276454	74.030220	119.711418	155.838486	-1.890408	0.000000	4.628861	0.000000	0.000000	0.000000	-0.275622	-0.089118	0.238475	0.000000	0.000000	3.000000	23.000000	0.000000
1728.679085	-0.013787	0.557345	0.277189	74.030220	119.711418	155.838486	-1.890408	0.000000	4.628861	0.000000	0.000000	0.000000	-0.265421	-0.091788	0.220477	0.000000	0.000000	3.000000	23.000000	0.000000
1728.682418	-0.013787	0.557345	0.277189	74.030220	119.711418	155.838486	-1.890408	0.000000	4.628861	0.000000	0.000000	0.000000	-0.265421	-0.091788	0.220477	0.000000	0.000000	3.000000	23.000000	0.000000
1728.685751	-0.013787	0.557345	0.277189	73.855499	120.452492	156.597260	-1.898766	0.000000	4.625439	0.000000	0.000000	0.000000	-0.265421	-0.091788	0.220477	0.000000	0.000000	3.000000	23.000000	0.000000
1728.689085	-0.014637	0.557044	0.277818	73.855499	120.452492	156.597260	-1.898766	0.000000	4.625439	0.000000	0.000000	0.000000	-0.254852	-0.090182	0.188754	0.000000	0.000000	3.000000	23.000000	0.000000
1728.692418	-0.014637	0.557044	0.277818	73.855499	120.452492	156.597260	-1.898766	0.000000	4.625439	0.000000	0.000000	0.000000	-0.254852	-0.090182	0.188754	0.000000	0.000000	3.000000	23.000000	0.000000
1728.695751	-0.014637	0.557044	0.277818	73.716988	120.980232	157.131607	-1.907180	0.000000	4.621976	0.000000	0.000000	0.000000	-0.254852	-0.090182	0.188754	0.000000	0.000000	3.000000	23.000000	0.000000
1728.699085	-0.015417	0.556779	0.278412	73.716988	120.980232	157.131607	-1.907180	0.000000	4.621976	0.000000	0.000000	0.000000	-0.234113	-0.079529	0.178297	0.000000	0.000000	3.000000	23.000000	0.000000
1728.702418	-0.015417	0.556779	0.278412	73.716988	120.980232	157.131607	-1.907180	0.000000	4.621976	0.000000	0.000000	0.000000	-0.234113	-0.079529	0.178297	0.000000	0.000000	3.000000	23.000000	0.000000
1728.705751	-0.015417	0.556779	0.278412	73.617012	121.342926	157.516052	-1.914764	0.000000	4.618840	0.000000	0.000000	0.000000	-0.234113	-0.079529	0.178297	0.000000	0.000000	3.000000	23.000000	0.000000
1728.709085	-0.015417	0.556779	0.278412	73.617012	121.342926	157.516052	-1.914764	0.000000	4.618840	0.000000	0.000000	0.000000	-0.234113	-0.079529	0.178297	0.000000	0.000000	3.000000	23.000000	0.000000
1728.712418	-0.016092	0.556560	0.278898	73.617012	121.342926	157.516052	-1.914764	0.000000	4.618840	0.000000	0.000000	0.000000	-0.202316	-0.065709	0.145726	0.000000	0.000000	3.000000	23.000000	0.000000
1728.715751	-0.016092	0.556560	0.278898	73.561127	121.524773	157.727020	-1.914764	0.000000	4.618840	0.000000	0.000000	0.000000	-0.202316	-0.065709	0.145726	0.000000	0.000000	3.000000	23.000000	0.000000
1728.719085	-0.016660	0.556369	0.279293	73.561127	121.524773	157.727020	-1.914764	0.000000	4.618840	0.000000	0.000000	0.000000	-0.170486	-0.057252	0.118507	0.000000	0.000000	3.000000	23.000000	0.000000
1728.722418	-0.016660	0.556369	0.279293	73.561127	121.524773	157.727020	-1.914764	0.000000	4.618840	0.000000	0.000000	0.000000	-0.170486	-0.057252	0.118507	0.000000	0.000000	3.000000	23.000000	0.000000
1728.725751	-0.016660	0.556369	0.279293	73.553970	121.509995	157.744904	-1.927127	0.000000	4.613695	0.000000	0.000000	0.000000	-0.170486	-0.057252	0.118507	0.000000	0.000000	3.000000	23.000000	0.000000
1728.729085	-0.016660	0.556369	0.279293	73.553970	121.509995	157.744904	-1.927127	0.000000	4.613695	0.000000	0.000000	0.000000	-0.170486	-0.057252	0.118507	0.000000	0.000000	3.000000	23.000000	0.000000
1728.732418	-0.017122	0.556229	0.279609	73.553970	121.509995	157.744904	-1.927127	0.000000	4.613695	0.000000	0.000000	0.000000	-0.138626	-0.042128	0.094939	0.000000	0.000000	3.000000	23.000000	0.000000
1728.735751	-0.017122	0.556229	0.279609	73.562500	121.446587	157.703674	-1.927127	0.000000	4.613695	0.000000	0.000000	0.000000	-0.138626	-0.042128	0.094939	0.000000	0.000000	3.000000	23.000000	0.000000
1728.739085	-0.017547	0.556117	0.279834	73.562500	121.446587	157.703674	-1.927127	0.000000	4.613695	0.000000	0.000000	0.000000	-0.127590	-0.033581	0.067499	0.000000	0.000000	3.000000	23.000000	0.000000
1728.742418	-0.017547	0.556117	0.279834	73.562500	121.446587	157.703674	-1.927127	0.000000	4.613695	0.000000	0.000000	0.000000	-0.127590	-0.033581	0.067499	0.000000	0.000000	3.000000	23.000000	0.000000
1728.745751	-0.017547	0.556117	0.279834	73.567574	121.392570	157.675735	-1.936398	0.000000	4.609812	0.000000	0.000000	0.000000	-0.127590	-0.033581	0.067499	0.000000	0.000000	3.000000	23.000000	0.000000
1728.749085	-0.017547	0.556117	0.279834	73.567574	121.392570	157.675735	-1.936398	0.000000	4.609812	0.000000	0.000000	0.000000	-0.127590	-0.033581	0.067499	0.000000	0.000000	3.000000	23.000000	0.000000
1728.752418	-0.017900	0.556074	0.279964	73.567574	121.392570	157.675735	-1.936398	0.000000	4.609812	0.000000	0.000000	0.000000	-0.105962	-0.012909	0.038760	0.000000	0.000000	3.000000	23.000000	0.000000
1728.755751	-0.017900	0.556074	0.279964	73.574379	121.348915	157.651764	-1.936398	0.000000	4.609812	0.000000	0.000000	0.000000	-0.105962	-0.012909	0.038760	0.000000	0.000000	3.000000	23.000000	0.000000
1728.759085	-0.017900	0.556074	0.279964	73.574379	121.348915	157.651764	-1.936398	0.000000	4.609812	0.000000	0.000000	0.000000	-0.105962	-0.012909	0.038760	0.000000	0.000000	3.000000	23.000000	0.000000
1728.762418	-0.017900	0.556074	0.279964	73.574379	121.348915	157.651764	-1.936398	0.000000	4.609812	0.000000	0.000000	0.000000	-0.105962	-0.012909	0.038760	0.000000	0.000000	3.000000	23.000000	0.000000
1728.765751	-0.018463	0.556148	0.280042	73.577751	121.309258	157.625153	-1.940579	0.000000	4.608053	0.000000	0.000000	0.000000	-0.168659	0.022176	0.023641	0.000000	0.000000	3.000000	23.000000	0.000000
1728.769085	-0.018463	0.556148	0.280042	73.577751	121.309258	157.625153	-1.940579	0.000000	4.608053	0.000000	0.000000	0.000000	-0.168659	0.022176	0.023641	0.000000	0.000000	3.000000	23.000000	0.000000
1728.772418	-0.018463	0.556148	0.280042	73.577751	121.309258	157.625153	-1.940579	0.000000	4.608053	0.000000	0.000000	0.000000	-0.168659	0.022176	0.023641	0.000000	0.000000	3.000000	23.000000	0.000000
1728.775751	-0.018463	0.556148	0.280042	73.585999	121.264557	157.586990	-1.947965	0.000000	4.604936	0.000000	0.000000	0.000000	-0.168659	0.022176	0.023641	0.000000	0.000000	3.000000	23.000000	0.000000
1728.779085	-0.018672	0.556269	0.280021	73.585999	121.264557	157.586990	-1.947965	0.000000	4.604936	0.000000	0.000000	0.000000	-0.062871	0.036276	-0.006452	0.000000	0.000000	3.000000	23.000000	0.000000
1728.782418	-0.018672	0.556269	0.280021	73.585999	121.264557	157.586990	-1.947965	0.000000	4.604936	0.000000	0.000000	0.000000	-0.062871	0.036276	-0.006452	0.000000	0.000000	3.000000	23.000000	0.000000
1728.785751	-0.018672	0.556269	0.280021	73.594223	121.219818	157.548798	-1.951014	0.000000	4.603644	0.000000	0.000000	0.000000	-0.062871	0.036276	-0.006452	0.000000	0.000000	3.000000	23.000000	0.000000
1728.789085	-0.018672	0.556269	0.280021	73.594223	121.219818	157.548798	-1.951014	0.000000	4.603644	0.000000	0.000000	0.000000	-0.062871	0.036276	-0.006452	0.000000	0.000000	3.000000	23.000000	0.000000
1728.792418	-0.018846	0.556448	0.279978	73.594223	121.219818	157.548798	-1.951014	0.000000	4.603644	0.000000	0.000000	0.000000	-0.052196	0.053791	-0.012961	0.000000	0.000000	3.000000	23.000000	0.000000
1728.795751	-0.018846	0.556448	0.279978	73.607300	121.169937	157.490997	-1.951014	0.000000	4.603644	0.000000	0.000000	0.000000	-0.052196	0.053791	-0.012961	0.000000	0.000000	3.000000	23.000000	0.000000
1728.799085	-0.018846	0.556448	0.279978	73.607300	121.169937	157.490997	-1.951014	0.000000	4.603644	0.000000	0.000000	0.000000	-0.052196	0.053791	-0.012961	0.000000	0.000000	3.000000	23.000000	0.000000
1728.802418	-0.018846	0.556448	0.279978	73.607300	121.169937	157.490997	-1.951014	0.000000	4.603644	0.000000	0.000000	0.000000	-0.052196	0.053791	-0.012961	0.000000	0.000000	3.000000	23.000000	0.000000
1728.805751	-0.019088	0.556803	0.279865	73.624969	121.114677	157.440643	-1.953694	0.000000	4.602508	0.000000	0.000000	0.000000	-0.072659	0.106443	-0.033807	0.000000	0.000000	3.000000	23.000000	0.000000
1728.809085	-0.019088	0.556803	0.279865	73.624969	121.114677	157.440643	-1.953694	0.000000	4.602508	0.000000	0.000000	0.000000	-0.072659	0.106443	-0.033807	0.000000	0.000000	3.000000	23.000000	0.000000
1728.812418	-0.019088	0.556803	0.279865	73.624969	121.114677	157.440643	-1.953694	0.000000	4.602508	0.000000	0.000000	0.000000	-0.072659	0.106443	-0.033807	0.000000	0.000000	3.000000	23.000000	0.000000
1728.815751	-0.019088	0.556803	0.279865	73.640060	121.086220	157.404709	-1.957733	0.000000	4.600791	0.000000	0.000000	0.000000	-0.072659	0.106443	-0.033807	0.000000	0.000000	3.000000	23.000000	0.000000
1728.819085	-0.019157	0.556982	0.279824	73.640060	121.086220	157.404709	-1.957733	0.000000	4.600791	0.000000	0.000000	0.000000	-0.020690	0.053791	-0.012207	0.000000	0.000000	3.000000	23.000000	0.000000
1728.822418	-0.019157	0.556982	0.279824	73.640060	121.086220	157.404709	-1.957733	0.000000	4.600791	0.000000	0.000000	0.000000	-0.020690	0.053791	-0.012207	0.000000	0.000000	3.000000	23.000000	0.000000
1728.825751	-0.019157	0.556982	0.279824	73.652023	121.075912	157.392258	-1.958934	0.000000	4.600281	0.000000	0.000000	0.000000	-0.020690	0.053791	-0.012207	0.000000	0.000000	3.000000	23.000000	0.000000
1728.829085	-0.019191	0.557139	0.279773	73.652023	121.075912	157.392258	-1.958934	0.000000	4.600281	0.000000	0.000000	0.000000	-0.010101	0.047172	-0.015457	0.000000	0.000000	3.000000	23.000000	0.000000
1728.832418	-0.019191	0.557139	0.279773	73.652023	121.075912	157.392258	-1.958934	0.000000	4.600281	0.000000	0.000000	0.000000	-0.010101	0.047172	-0.015457	0.000000	0.000000	3.000000	23.000000	0.000000
1728.835751	-0.019191	0.557139	0.279773	73.662315	121.077278	157.389191	-1.959708	0.000000	4.599951	0.000000	0.000000	0.000000	-0.010101	0.047172	-0.015457	0.000000	0.000000	3.000000	23.000000	0.000000
1728.839085	-0.019191	0.557139	0.279773	73.662315	121.077278	157.389191	-1.959708	0.000000	4.599951	0.000000	0.000000	0.000000	-0.010101	0.047172	-0.015457	0.000000	0.000000	3.000000	23.000000	0.000000
1728.842418	-0.019189	0.557274	0.279710	73.662315	121.077278	157.389191	-1.959708	0.000000	4.599951	0.000000	0.000000	0.000000	0.000487	0.040522	-0.018684	0.000000	0.000000	3.000000	23.000000	0.000000
1728.845751	-0.019189	0.557274	0.279710	73.664017	121.079369	157.393097	-1.959708	0.000000	4.599951	0.000000	0.000000	0.000000	0.000487	0.040522	-0.018684	0.000000	0.000000	3.000000	23.000000	0.000000
1728.849085	-0.019189	0.557274	0.279710	73.664017	121.079369	157.393097	-1.959708	0.000000	4.599951	0.000000	0.000000	0.000000	0.000487	0.040522	-0.018684	0.000000	0.000000	3.000000	23.000000	0.000000
1728.852418	-0.019189	0.557274	0.279710	73.664017	121.079369	157.393097	-1.959708	0.000000	4.599951	0.000000	0.000000	0.000000	0.000487	0.040522	-0.018684	0.000000	0.000000	3.000000	23.000000	0.000000
1728.855751	-0.019256	0.557460	0.279566	73.665703	121.067673	157.383728	-1.960054	0.000000	4.599803	0.000000	0.000000	0.000000	-0.019872	0.055722	-0.043284	0.000000	0.000000	3.000000	23.000000	0.000000
1728.859085	-0.019256	0.557460	0.279566	73.665703	121.067673	157.383728	-1.960054	0.000000	4.599803	0.000000	0.000000	0.000000	-0.019872	0.055722	-0.043284	0.000000	0.000000	3.000000	23.000000	0.000000
1728.862418	-0.019256	0.557460	0.279566	73.665703	121.067673	157.383728	-1.960054	0.000000	4.599803	0.000000	0.000000	0.000000	-0.019872	0.055722	-0.043284	0.000000	0.000000	3.000000	23.000000	0.000000
1728.865751	-0.019256	0.557460	0.279566	73.669075	121.046936	157.364944	-1.961833	0.000000	4.599045	0.000000	0.000000	0.000000	-0.019872	0.055722	-0.043284	0.000000	0.000000	3.000000	23.000000	0.000000
1728.869085	-0.019289	0.557613	0.279486	73.669075	121.046936	157.364944	-1.961833	0.000000	4.599045	0.000000	0.000000	0.000000	-0.009868	0.045963	-0.024117	0.000000	0.000000	3.000000	23.000000	0.000000
1728.872418	-0.019289	0.557613	0.279486	73.669075	121.046936	157.364944	-1.961833	0.000000	4.599045	0.000000	0.000000	0.000000	-0.009868	0.045963	-0.024117	0.000000	0.000000	3.000000	23.000000	0.000000
1728.875751	-0.019289	0.557613	0.279486	73.670769	121.037933	157.347595	-1.962768	0.000000	4.598646	0.000000	0.000000	0.000000	-0.009868	0.045963	-0.024117	0.000000	0.000000	3.000000	23.000000	0.000000
1728.879085	-0.019289	0.557613	0.279486	73.670769	121.037933	157.347595	-1.962768	0.000000	4.598646	0.000000	0.000000	0.000000	-0.009868	0.045963	-0.024117	0.000000	0.000000	3.000000	23.000000	0.000000
1728.882418	-0.019286	0.557744	0.279395	73.670769	121.037933	157.347595	-1.962768	0.000000	4.598646	0.000000	0.000000	0.000000	0.000717	0.039339	-0.027360	0.000000	0.000000	3.000000	23.000000	0.000000
1728.885751	-0.019286	0.557744	0.279395	73.674133	121.022659	157.328842	-1.962768	0.000000	4.598646	0.000000	0.000000	0.000000	0.000717	0.039339	-0.027360	0.000000	0.000000	3.000000	23.000000	0.000000
1728.889085	-0.019286	0.557744	0.279395	73.674133	121.022659	157.328842	-1.962768	0.000000	4.598646	0.000000	0.000000	0.000000	0.000717	0.039339	-0.027360	0.000000	0.000000	3.000000	23.000000	0.000000
1728.892418	-0.019286	0.557744	0.279395	73.674133	121.022659	157.328842	-1.962768	0.000000	4.598646	0.000000	0.000000	0.000000	0.000717	0.039339	-0.027360	0.000000	0.000000	3.000000	23.000000	0.000000
1728.895751	-0.019176	0.558065	0.279192	73.677246	121.012596	157.313217	-1.963276	0.000000	4.598429	0.000000	0.000000	0.000000	0.033072	0.096130	-0.060710	0.000000	0.000000	3.000000	23.000000	0.000000
1728.899085	-0.019176	0.558065	0.279192	73.677246	121.012596	157.313217	-1.963276	0.000000	4.598429	0.000000	0.000000	0.000000	-0.000000	-0.000000	-0.000003	0.000000	0.000000	3.000000	23.000000	0.000000
1728.902418	-0.019176	0.558065	0.279192	73.677246	121.012596	157.313217	-1.963276	0.000000	4.598429	0.000000	0.000000	0.000000	-0.000000	-0.000000	-0.000003	0.000000	0.000000	3.000000	23.000000	0.000000
1728.905751	-0.019176	0.558065	0.279192	73.678947	121.009026	157.303833	-1.962944	0.000000	4.598570	0.000000	0.000000	0.000000	-0.000000	-0.000000	-0.000003	0.000000	0.000000	3.000000	23.000000	0.000000
1728.909085	-0.019176	0.558065	0.279192	73.678947	121.009026	157.303833	-1.962944	0.000000	4.598570	0.000000	0.000000	0.000000	-0.000000	-0.000000	-0.000003	0.000000	0.000000	3.000000	23.000000	0.000000
1728.912418	-0.019068	0.558214	0.279086	73.678947	121.009026	157.303833	-1.962944	0.000000	4.598570	0.000000	0.000000	0.000000	0.032303	0.044733	-0.031726	0.000000	0.000000	3.000000	23.000000	0.000000
1728.915751	-0.019068	0.558214	0.279086	73.682350	121.015709	157.298325	-1.962944	0.000000	4.598570	0.000000	0.000000	0.000000	0.032303	0.044733	-0.031726	0.000000	0.000000	3.000000	23.000000	0.000000
1728.919085	-0.019068	0.558214	0.279086	73.682350	121.015709	157.298325	-1.962944	0.000000	4.598570	0.000000	0.000000	0.000000	0.032303	0.044733	-0.031726	0.000000	0.000000	3.000000	23.000000	0.000000
1728.922418	-0.019068	0.558214	0.279086	73.682350	121.015709	157.298325	-1.962944	0.000000	4.598570	0.000000	0.000000	0.000000	0.032303	0.044733	-0.031726	0.000000	0.000000	3.000000	23.000000	0.000000
1728.925751	-0.018852	0.558428	0.278857	73.685898	121.061295	157.332809	-1.962072	0.000000	4.598942	0.000000	0.000000	0.000000	0.064717	0.064098	-0.068834	0.000000	0.000000	3.000000	23.000000	0.000000
1728.929085	-0.018852	0.558428	0.278857	73.685898	121.061295	157.332809	-1.962072	0.000000	4.598942	0.000000	0.000000	0.000000	0.064717	0.064098	-0.068834	0.000000	0.000000	3.000000	23.000000	0.000000
1728.932418	-0.018852	0.558428	0.278857	73.685898	121.061295	157.332809	-1.962072	0.000000	4.598942	0.000000	0.000000	0.000000	0.064717	0.064098	-0.068834	0.000000	0.000000	3.000000	23.000000	0.000000
1728.935751	-0.018852	0.558428	0.278857	73.696419	121.154007	157.409668	-1.960428	0.000000	4.599644	0.000000	0.000000	0.000000	0.064717	0.064098	-0.068834	0.000000	0.000000	3.000000	23.000000	0.000000
1728.939085	-0.018743	0.558444	0.278681	73.696419	121.154007	157.409668	-1.960428	0.000000	4.599644	0.000000	0.000000	0.000000	0.032810	0.004919	-0.052743	0.000000	0.000000	3.000000	23.000000	0.000000
1728.942418	-0.018743	0.558444	0.278681	73.696419	121.154007	157.409668	-1.960428	0.000000	4.599644	0.000000	0.000000	0.000000	0.032810	0.004919	-0.052743	0.000000	0.000000	3.000000	23.000000	0.000000
1728.945751	-0.018743	0.558444	0.278681	73.689751	121.237076	157.487167	-1.959947	0.000000	4.599849	0.000000	0.000000	0.000000	0.032810	0.004919	-0.052743	0.000000	0.000000	3.000000	23.000000	0.000000
1728.949085	-0.018743	0.558444	0.278681	73.689751	121.237076	157.487167	-1.959947	0.000000	4.599849	0.000000	0.000000	0.000000	0.032810	0.004919	-0.052743	0.000000	0.000000	3.000000	23.000000	0.000000
1728.952418	-0.018634	0.558398	0.278499	73.689751	121.237076	157.487167	-1.959947	0.000000	4.599849	0.000000	0.000000	0.000000	0.032842	-0.013768	-0.054613	0.000000	0.000000	3.000000	23.000000	0.000000
1728.955751	-0.018634	0.558398	0.278499	73.672844	121.332466	157.580887	-1.959947	0.000000	4.599849	0.000000	0.000000	0.000000	0.032842	-0.013768	-0.054613	0.000000	0.000000	3.000000	23.000000	0.000000
1728.959085	-0.018592	0.558300	0.278234	73.672844	121.332466	157.580887	-1.959947	0.000000	4.599849	0.000000	0.000000	0.000000	0.012494	-0.029387	-0.079498	0.000000	0.000000	3.000000	23.000000	0.000000
1728.962418	-0.018592	0.558300	0.278234	73.672844	121.332466	157.580887	-1.959947	0.000000	4.599849	0.000000	0.000000	0.000000	0.012494	-0.029387	-0.079498	0.000000	0.000000	3.000000	23.000000	0.000000
1728.965751	-0.018592	0.558300	0.278234	73.652473	121.442856	157.693085	-1.960497	0.000000	4.599614	0.000000	0.000000	0.000000	0.012494	-0.029387	-0.079498	0.000000	0.000000	3.000000	23.000000	0.000000
1728.969085	-0.018592	0.558300	0.278234	73.652473	121.442856	157.693085	-1.960497	0.000000	4.599614	0.000000	0.000000	0.000000	0.012494	-0.029387	-0.079498	0.000000	0.000000	3.000000	23.000000	0.000000
1728.972418	-0.018550	0.558238	0.277935	73.652473	121.442856	157.693085	-1.960497	0.000000	4.599614	0.000000	0.000000	0.000000	0.012747	-0.018539	-0.089884	0.000000	0.000000	3.000000	23.000000	0.000000
1728.975751	-0.018550	0.558238	0.277935	73.630325	121.561890	157.814316	-1.960497	0.000000	4.599614	0.000000	0.000000	0.000000	0.012747	-0.018539	-0.089884	0.000000	0.000000	3.000000	23.000000	0.000000
1728.979085	-0.018550	0.558238	0.277935	73.630325	121.561890	157.814316	-1.960497	0.000000	4.599614	0.000000	0.000000	0.000000	0.012747	-0.018539	-0.089884	0.000000	0.000000	3.000000	23.000000	0.000000
1728.982418	-0.018550	0.558238	0.277935	73.630325	121.561890	157.814316	-1.960497	0.000000	4.599614	0.000000	0.000000	0.000000	0.012747	-0.018539	-0.089884	0.000000	0.000000	3.000000	23.000000	0.000000
1728.985751	-0.018424	0.558127	0.277127	73.604721	121.701149	157.953812	-1.961691	0.000000	4.599105	0.000000	0.000000	0.000000	0.037503	-0.033394	-0.242169	0.000000	0.000000	3.000000	23.000000	0.000000
1728.989085	-0.018424	0.558127	0.277127	73.604721	121.701149	157.953812	-1.961691	0.000000	4.599105	0.000000	0.000000	0.000000	0.000000	0.000008	-0.000002	0.000000	0.000000	3.000000	23.000000	0.000000
1728.992418	-0.018424	0.558127	0.277127	73.604721	121.701149	157.953812	-1.961691	0.000000	4.599105	0.000000	0.000000	0.000000	0.000000	0.000008	-0.000002	0.000000	0.000000	3.000000	23.000000	0.000000
1728.995751	-0.018424	0.558127	0.277127	73.577293	121.851631	158.102158	-1.964768	0.000000	4.597791	0.000000	0.000000	0.000000	0.000000	0.000008	-0.000002	0.000000	0.000000	3.000000	23.000000	0.000000
1728.999085	-0.018424	0.558127	0.277127	73.577293	121.851631	158.102158	-1.964768	0.000000	4.597791	0.000000	0.000000	0.000000	0.000000	0.000008	-0.000002	0.000000	0.000000	3.000000	23.000000	0.000000
1729.002418	-0.018307	0.558136	0.276597	73.577293	121.851631	158.102158	-1.964768	0.000000	4.597791	0.000000	0.000000	0.000000	0.035358	0.002572	-0.158974	0.000000	0.000000	3.000000	23.000000	0.000000
1729.005751	-0.018307	0.558136	0.276597	73.547783	121.996468	158.249176	-1.964768	0.000000	4.597791	0.000000	0.000000	0.000000	0.035358	0.002572	-0.158974	0.000000	0.000000	3.000000	23.000000	0.000000
1729.009085	-0.018187	0.558154	0.275991	73.547783	121.996468	158.249176	-1.964768	0.000000	4.597791	0.000000	0.000000	0.000000	0.035878	0.005490	-0.181805	0.000000	0.000000	3.000000	23.000000	0.000000
1729.012418	-0.018187	0.558154	0.275991	73.547783	121.996468	158.249176	-1.964768	0.000000	4.597791	0.000000	0.000000	0.000000	0.035878	0.005490	-0.181805	0.000000	0.000000	3.000000	23.000000	0.000000
1729.015751	-0.018187	0.558154	0.275991	73.526962	122.119347	158.372513	-1.968260	0.000000	4.596297	0.000000	0.000000	0.000000	0.035878	0.005490	-0.181805	0.000000	0.000000	3.000000	23.000000	0.000000
1729.019085	-0.018187	0.558154	0.275991	73.526962	122.119347	158.372513	-1.968260	0.000000	4.596297	0.000000	0.000000	0.000000	0.035878	0.005490	-0.181805	0.000000	0.000000	3.000000	23.000000	0.000000
1729.022418	-0.018102	0.558208	0.275349	73.526962	122.119347	158.372513	-1.968260	0.000000	4.596297	0.000000	0.000000	0.000000	0.025658	0.016242	-0.192705	0.000000	0.000000	3.000000	23.000000	0.000000
1729.025751	-0.018102	0.558208	0.275349	73.522903	122.170967	158.432312	-1.968260	0.000000	4.596297	0.000000	0.000000	0.000000	0.025658	0.016242	-0.192705	0.000000	0.000000	3.000000	23.000000	0.000000
1729.029085	-0.018014	0.558250	0.274618	73.522903	122.170967	158.432312	-1.968260	0.000000	4.596297	0.000000	0.000000	0.000000	0.026273	0.012494	-0.219239	0.000000	0.000000	3.000000	23.000000	0.000000
1729.032418	-0.018014	0.558250	0.274618	73.522903	122.170967	158.432312	-1.968260	0.000000	4.596297	0.000000	0.000000	0.000000	0.026273	0.012494	-0.219239	0.000000	0.000000	3.000000	23.000000	0.000000
1729.035751	-0.018014	0.558250	0.274618	73.550858	122.085983	158.361893	-1.974123	0.000000	4.593782	0.000000	0.000000	0.000000	0.026273	0.012494	-0.219239	0.000000	0.000000	3.000000	23.000000	0.000000
1729.039085	-0.018014	0.558250	0.274618	73.550858	122.085983	158.361893	-1.974123	0.000000	4.593782	0.000000	0.000000	0.000000	0.026273	0.012494	-0.219239	0.000000	0.000000	3.000000	23.000000	0.000000
1729.042418	-0.017926	0.558269	0.273874	73.550858	122.085983	158.361893	-1.974123	0.000000	4.593782	0.000000	0.000000	0.000000	0.026329	0.005744	-0.223182	0.000000	0.000000	3.000000	23.000000	0.000000
1729.045751	-0.017926	0.558269	0.273874	73.592690	121.931023	158.226501	-1.974123	0.000000	4.593782	0.000000	0.000000	0.000000	0.026329	0.005744	-0.223182	0.000000	0.000000	3.000000	23.000000	0.000000
1729.049085	-0.017837	0.558297	0.273053	73.592690	121.931023	158.226501	-1.974123	0.000000	4.593782	0.000000	0.000000	0.000000	0.026852	0.008573	-0.246363	0.000000	0.000000	3.000000	23.000000	0.000000
1729.052418	-0.017837	0.558297	0.273053	73.592690	121.931023	158.226501	-1.974123	0.000000	4.593782	0.000000	0.000000	0.000000	0.026852	0.008573	-0.246363	0.000000	0.000000	3.000000	23.000000	0.000000
1729.055751	-0.017837	0.558297	0.273053	73.654839	121.705162	158.017822	-1.981151	0.000000	4.590756	0.000000	0.000000	0.000000	0.026852	0.008573	-0.246363	0.000000	0.000000	3.000000	23.000000	0.000000
1729.059085	-0.017837	0.558297	0.273053	73.654839	121.705162	158.017822	-1.981151	0.000000	4.590756	0.000000	0.000000	0.000000	0.026852	0.008573	-0.246363	0.000000	0.000000	3.000000	23.000000	0.000000
1729.062418	-0.017677	0.558299	0.272191	73.654839	121.705162	158.017822	-1.981151	0.000000	4.590756	0.000000	0.000000	0.000000	0.047892	0.000612	-0.258703	0.000000	0.000000	3.000000	23.000000	0.000000
1729.065751	-0.017677	0.558299	0.272191	73.729294	121.430191	157.758163	-1.981151	0.000000	4.590756	0.000000	0.000000	0.000000	0.047892	0.000612	-0.258703	0.000000	0.000000	3.000000	23.000000	0.000000
1729.069085	-0.017447	0.558315	0.271281	73.729294	121.430191	157.758163	-1.981151	0.000000	4.590756	0.000000	0.000000	0.000000	0.068893	0.004600	-0.272813	0.000000	0.000000	3.000000	23.000000	0.000000
1729.072418	-0.017447	0.558315	0.271281	73.729294	121.430191	157.758163	-1.981151	0.000000	4.590756	0.000000	0.000000	0.000000	0.068893	0.004600	-0.272813	0.000000	0.000000	3.000000	23.000000	0.000000
1729.075751	-0.017447	0.558315	0.271281	73.808945	121.134857	157.474335	-1.986501	0.000000	4.588443	0.000000	0.000000	0.000000	0.068893	0.004600	-0.272813	0.000000	0.000000	3.000000	23.000000	0.000000
1729.079085	-0.017113	0.558379	0.270291	73.808945	121.134857	157.474335	-1.986501	0.000000	4.588443	0.000000	0.000000	0.000000	0.100413	0.019213	-0.297268	0.000000	0.000000	3.000000	23.000000	0.000000
1729.082418	-0.017113	0.558379	0.270291	73.808945	121.134857	157.474335	-1.986501	0.000000	4.588443	0.000000	0.000000	0.000000	0.100413	0.019213	-0.297268	0.000000	0.000000	3.000000	23.000000	0.000000
1729.085751	-0.017113	0.558379	0.270291	73.903191	120.780396	157.127914	-1.987848	0.000000	4.587860	0.000000	0.000000	0.000000	0.100413	0.019213	-0.297268	0.000000	0.000000	3.000000	23.000000	0.000000
1729.089085	-0.016708	0.558412	0.269228	73.903191	120.780396	157.127914	-1.987848	0.000000	4.587860	0.000000	0.000000	0.000000	0.121356	0.009932	-0.318850	0.000000	0.000000	3.000000	23.000000	0.000000
1729.092418	-0.016708	0.558412	0.269228	73.903191	120.780396	157.127914	-1.987848	0.000000	4.587860	0.000000	0.000000	0.000000	0.121356	0.009932	-0.318850	0.000000	0.000000	3.000000	23.000000	0.000000
1729.095751	-0.016708	0.558412	0.269228	74.004654	120.395279	156.748810	-1.988652	0.000000	4.587512	0.000000	0.000000	0.000000	0.121356	0.009932	-0.318850	0.000000	0.000000	3.000000	23.000000	0.000000
1729.099085	-0.016233	0.558449	0.268057	74.004654	120.395279	156.748810	-1.988652	0.000000	4.587512	0.000000	0.000000	0.000000	0.142414	0.011251	-0.351176	0.000000	0.000000	3.000000	23.000000	0.000000
1729.102418	-0.016233	0.558449	0.268057	74.004654	120.395279	156.748810	-1.988652	0.000000	4.587512	0.000000	0.000000	0.000000	0.142414	0.011251	-0.351176	0.000000	0.000000	3.000000	23.000000	0.000000
1729.105751	-0.016233	0.558449	0.268057	74.126045	119.912376	156.274231	-1.989123	0.000000	4.587307	0.000000	0.000000	0.000000	0.142414	0.011251	-0.351176	0.000000	0.000000	3.000000	23.000000	0.000000
1729.109085	-0.015725	0.558438	0.266830	74.126045	119.912376	156.274231	-1.989123	0.000000	4.587307	0.000000	0.000000	0.000000	0.152663	-0.003439	-0.368191	0.000000	0.000000	3.000000	23.000000	0.000000
1729.112418	-0.015725	0.558438	0.266830	74.126045	119.912376	156.274231	-1.989123	0.000000	4.587307	0.000000	0.000000	0.000000	0.152663	-0.003439	-0.368191	0.000000	0.000000	3.000000	23.000000	0.000000
1729.115751	-0.015725	0.558438	0.266830	74.259293	119.364540	155.739761	-1.989460	0.000000	4.587162	0.000000	0.000000	0.000000	0.152663	-0.003439	-0.368191	0.000000	0.000000	3.000000	23.000000	0.000000
1729.119085	-0.015181	0.558395	0.265528	74.259293	119.364540	155.739761	-1.989460	0.000000	4.587162	0.000000	0.000000	0.000000	0.162938	-0.012805	-0.390660	0.000000	0.000000	3.000000	23.000000	0.000000
1729.122418	-0.015181	0.558395	0.265528	74.259293	119.364540	155.739761	-1.989460	0.000000	4.587162	0.000000	0.000000	0.000000	0.162938	-0.012805	-0.390660	0.000000	0.000000	3.000000	23.000000	0.000000
1729.125751	-0.015181	0.558395	0.265528	74.403290	118.750465	155.139160	-1.989775	0.000000	4.587025	0.000000	0.000000	0.000000	0.162938	-0.012805	-0.390660	0.000000	0.000000	3.000000	23.000000	0.000000
1729.129085	-0.014674	0.558347	0.264190	74.403290	118.750465	155.139160	-1.989775	0.000000	4.587025	0.000000	0.000000	0.000000	0.152313	-0.014394	-0.401171	0.000000	0.000000	3.000000	23.000000	0.000000
1729.132418	-0.014674	0.558347	0.264190	74.403290	118.750465	155.139160	-1.989775	0.000000	4.587025	0.000000	0.000000	0.000000	0.152313	-0.014394	-0.401171	0.000000	0.000000	3.000000	23.000000	0.000000
1729.135751	-0.014674	0.558347	0.264190	74.542038	118.133194	154.537277	-1.990832	0.000000	4.586566	0.000000	0.000000	0.000000	0.152313	-0.014394	-0.401171	0.000000	0.000000	3.000000	23.000000	0.000000
1729.139085	-0.014133	0.558272	0.262807	74.542038	118.133194	154.537277	-1.990832	0.000000	4.586566	0.000000	0.000000	0.000000	0.162306	-0.022521	-0.415020	0.000000	0.000000	3.000000	23.000000	0.000000
1729.142418	-0.014133	0.558272	0.262807	74.542038	118.133194	154.537277	-1.990832	0.000000	4.586566	0.000000	0.000000	0.000000	0.162306	-0.022521	-0.415020	0.000000	0.000000	3.000000	23.000000	0.000000
1729.145751	-0.014133	0.558272	0.262807	74.671577	117.562859	153.976700	-1.991705	0.000000	4.586187	0.000000	0.000000	0.000000	0.162306	-0.022521	-0.415020	0.000000	0.000000	3.000000	23.000000	0.000000
1729.149085	-0.013525	0.558196	0.261420	74.671577	117.562859	153.976700	-1.991705	0.000000	4.586187	0.000000	0.000000	0.000000	0.182205	-0.022842	-0.416091	0.000000	0.000000	3.000000	23.000000	0.000000
1729.152418	-0.013525	0.558196	0.261420	74.671577	117.562859	153.976700	-1.991705	0.000000	4.586187	0.000000	0.000000	0.000000	0.182205	-0.022842	-0.416091	0.000000	0.000000	3.000000	23.000000	0.000000
1729.155751	-0.013525	0.558196	0.261420	74.795456	116.998260	153.413483	-1.991631	0.000000	4.586219	0.000000	0.000000	0.000000	0.182205	-0.022842	-0.416091	0.000000	0.000000	3.000000	23.000000	0.000000
1729.159085	-0.012852	0.558140	0.260042	74.795456	116.998260	153.413483	-1.991631	0.000000	4.586219	0.000000	0.000000	0.000000	0.201917	-0.016670	-0.413534	0.000000	0.000000	3.000000	23.000000	0.000000
1729.162418	-0.012852	0.558140	0.260042	74.795456	116.998260	153.413483	-1.991631	0.000000	4.586219	0.000000	0.000000	0.000000	0.201917	-0.016670	-0.413534	0.000000	0.000000	3.000000	23.000000	0.000000
1729.165751	-0.012852	0.558140	0.260042	74.919800	116.431610	152.841064	-1.990526	0.000000	4.586699	0.000000	0.000000	0.000000	0.201917	-0.016670	-0.413534	0.000000	0.000000	3.000000	23.000000	0.000000
1729.169085	-0.012114	0.558105	0.258672	74.919800	116.431610	152.841064	-1.990526	0.000000	4.586699	0.000000	0.000000	0.000000	0.221516	-0.010496	-0.410971	0.000000	0.000000	3.000000	23.000000	0.000000
1729.172418	-0.012114	0.558105	0.258672	74.919800	116.431610	152.841064	-1.990526	0.000000	4.586699	0.000000	0.000000	0.000000	0.221516	-0.010496	-0.410971	0.000000	0.000000	3.000000	23.000000	0.000000
1729.175751	-0.012114	0.558105	0.258672	75.049126	115.820419	152.219193	-1.988379	0.000000	4.587630	0.000000	0.000000	0.000000	0.221516	-0.010496	-0.410971	0.000000	0.000000	3.000000	23.000000	0.000000
1729.179085	-0.011311	0.558091	0.257310	75.049126	115.820419	152.219193	-1.988379	0.000000	4.587630	0.000000	0.000000	0.000000	0.241004	-0.004358	-0.408429	0.000000	0.000000	3.000000	23.000000	0.000000
1729.182418	-0.011311	0.558091	0.257310	75.049126	115.820419	152.219193	-1.988379	0.000000	4.587630	0.000000	0.000000	0.000000	0.241004	-0.004358	-0.408429	0.000000	0.000000	3.000000	23.000000	0.000000
1729.185751	-0.011311	0.558091	0.257310	75.179146	115.185913	151.571701	-1.985176	0.000000	4.589017	0.000000	0.000000	0.000000	0.241004	-0.004358	-0.408429	0.000000	0.000000	3.000000	23.000000	0.000000
1729.189085	-0.010442	0.558075	0.255945	75.179146	115.185913	151.571701	-1.985176	0.000000	4.589017	0.000000	0.000000	0.000000	0.260438	-0.004737	-0.409657	0.000000	0.000000	3.000000	23.000000	0.000000
1729.192418	-0.010442	0.558075	0.255945	75.179146	115.185913	151.571701	-1.985176	0.000000	4.589017	0.000000	0.000000	0.000000	0.260438	-0.004737	-0.409657	0.000000	0.000000	3.000000	23.000000	0.000000
1729.195751	-0.010442	0.558075	0.255945	75.307846	114.554871	150.923584	-1.980984	0.000000	4.590828	0.000000	0.000000	0.000000	0.260438	-0.004737	-0.409657	0.000000	0.000000	3.000000	23.000000	0.000000
1729.199085	-0.009611	0.558058	0.254573	75.307846	114.554871	150.923584	-1.980984	0.000000	4.590828	0.000000	0.000000	0.000000	0.249342	-0.005107	-0.411359	0.000000	0.000000	3.000000	23.000000	0.000000
1729.202418	-0.009611	0.558058	0.254573	75.307846	114.554871	150.923584	-1.980984	0.000000	4.590828	0.000000	0.000000	0.000000	0.249342	-0.005107	-0.411359	0.000000	0.000000	3.000000	23.000000	0.000000
1729.205751	-0.009611	0.558058	0.254573	75.438820	113.863205	150.222458	-1.977341	0.000000	4.592398	0.000000	0.000000	0.000000	0.249342	-0.005107	-0.411359	0.000000	0.000000	3.000000	23.000000	0.000000
1729.209085	-0.008817	0.558074	0.253161	75.438820	113.863205	150.222458	-1.977341	0.000000	4.592398	0.000000	0.000000	0.000000	0.238434	0.004841	-0.423864	0.000000	0.000000	3.000000	23.000000	0.000000
1729.212418	-0.008817	0.558074	0.253161	75.438820	113.863205	150.222458	-1.977341	0.000000	4.592398	0.000000	0.000000	0.000000	0.238434	0.004841	-0.423864	0.000000	0.000000	3.000000	23.000000	0.000000
1729.215751	-0.008817	0.558074	0.253161	75.564644	113.192940	149.546616	-1.974487	0.000000	4.593626	0.000000	0.000000	0.000000	0.238434	0.004841	-0.423864	0.000000	0.000000	3.000000	23.000000	0.000000
1729.219085	-0.008092	0.558067	0.251729	75.564644	113.192940	149.546616	-1.974487	0.000000	4.593626	0.000000	0.000000	0.000000	0.217371	-0.002074	-0.429450	0.000000	0.000000	3.000000	23.000000	0.000000
1729.222418	-0.008092	0.558067	0.251729	75.564644	113.192940	149.546616	-1.974487	0.000000	4.593626	0.000000	0.000000	0.000000	0.217371	-0.002074	-0.429450	0.000000	0.000000	3.000000	23.000000	0.000000
1729.225751	-0.008092	0.558067	0.251729	75.680916	112.538673	148.891296	-1.972804	0.000000	4.594349	0.000000	0.000000	0.000000	0.217371	-0.002074	-0.429450	0.000000	0.000000	3.000000	23.000000	0.000000
1729.229085	-0.007437	0.558098	0.250286	75.680916	112.538673	148.891296	-1.972804	0.000000	4.594349	0.000000	0.000000	0.000000	0.196393	0.009100	-0.432863	0.000000	0.000000	3.000000	23.000000	0.000000
1729.232418	-0.007437	0.558098	0.250286	75.680916	112.538673	148.891296	-1.972804	0.000000	4.594349	0.000000	0.000000	0.000000	0.196393	0.009100	-0.432863	0.000000	0.000000	3.000000	23.000000	0.000000
1729.235751	-0.007437	0.558098	0.250286	75.787392	111.931450	148.281158	-1.972260	0.000000	4.594583	0.000000	0.000000	0.000000	0.196393	0.009100	-0.432863	0.000000	0.000000	3.000000	23.000000	0.000000
1729.239085	-0.006785	0.558143	0.248820	75.787392	111.931450	148.281158	-1.972260	0.000000	4.594583	0.000000	0.000000	0.000000	0.195675	0.013750	-0.439827	0.000000	0.000000	3.000000	23.000000	0.000000
1729.242418	-0.006785	0.558143	0.248820	75.787392	111.931450	148.281158	-1.972260	0.000000	4.594583	0.000000	0.000000	0.000000	0.195675	0.013750	-0.439827	0.000000	0.000000	3.000000	23.000000	0.000000
1729.245751	-0.006785	0.558143	0.248820	75.887932	111.341988	147.686462	-1.971903	0.000000	4.594737	0.000000	0.000000	0.000000	0.195675	0.013750	-0.439827	0.000000	0.000000	3.000000	23.000000	0.000000
1729.249085	-0.006136	0.558214	0.247393	75.887932	111.341988	147.686462	-1.971903	0.000000	4.594737	0.000000	0.000000	0.000000	0.194777	0.021020	-0.428223	0.000000	0.000000	3.000000	23.000000	0.000000
1729.252418	-0.006136	0.558214	0.247393	75.887932	111.341988	147.686462	-1.971903	0.000000	4.594737	0.000000	0.000000	0.000000	0.194777	0.021020	-0.428223	0.000000	0.000000	3.000000	23.000000	0.000000
1729.255751	-0.006136	0.558214	0.247393	75.981567	110.794502	147.124222	-1.971328	0.000000	4.594983	0.000000	0.000000	0.000000	0.194777	0.021020	-0.428223	0.000000	0.000000	3.000000	23.000000	0.000000
1729.259085	-0.005389	0.558299	0.245943	75.981567	110.794502	147.124222	-1.971328	0.000000	4.594983	0.000000	0.000000	0.000000	0.224096	0.025589	-0.434925	0.000000	0.000000	3.000000	23.000000	0.000000
1729.262418	-0.005389	0.558299	0.245943	75.981567	110.794502	147.124222	-1.971328	0.000000	4.594983	0.000000	0.000000	0.000000	0.224096	0.025589	-0.434925	0.000000	0.000000	3.000000	23.000000	0.000000
1729.265751	-0.005389	0.558299	0.245943	76.074631	110.248764	146.561691	-1.969354	0.000000	4.595829	0.000000	0.000000	0.000000	0.224096	0.025589	-0.434925	0.000000	0.000000	3.000000	23.000000	0.000000
1729.269085	-0.004645	0.558421	0.244483	76.074631	110.248764	146.561691	-1.969354	0.000000	4.595829	0.000000	0.000000	0.000000	0.223205	0.036567	-0.438117	0.000000	0.000000	3.000000	23.000000	0.000000
1729.272418	-0.004645	0.558421	0.244483	76.074631	110.248764	146.561691	-1.969354	0.000000	4.595829	0.000000	0.000000	0.000000	0.223205	0.036567	-0.438117	0.000000	0.000000	3.000000	23.000000	0.000000
1729.275751	-0.004645	0.558421	0.244483	76.162178	109.732773	146.025116	-1.967476	0.000000	4.596633	0.000000	0.000000	0.000000	0.223205	0.036567	-0.438117	0.000000	0.000000	3.000000	23.000000	0.000000
1729.279085	-0.003837	0.558562	0.243030	76.162178	109.732773	146.025116	-1.967476	0.000000	4.596633	0.000000	0.000000	0.000000	0.242217	0.042389	-0.435659	0.000000	0.000000	3.000000	23.000000	0.000000
1729.282418	-0.003837	0.558562	0.243030	76.162178	109.732773	146.025116	-1.967476	0.000000	4.596633	0.000000	0.000000	0.000000	0.242217	0.042389	-0.435659	0.000000	0.000000	3.000000	23.000000	0.000000
1729.285751	-0.003837	0.558562	0.243030	76.255424	109.289711	145.552032	-1.964505	0.000000	4.597904	0.000000	0.000000	0.000000	0.242217	0.042389	-0.435659	0.000000	0.000000	3.000000	23.000000	0.000000
1729.289085	-0.003066	0.558659	0.241547	76.255424	109.289711	145.552032	-1.964505	0.000000	4.597904	0.000000	0.000000	0.000000	0.231311	0.028959	-0.445002	0.000000	0.000000	3.000000	23.000000	0.000000
1729.292418	-0.003066	0.558659	0.241547	76.255424	109.289711	145.552032	-1.964505	0.000000	4.597904	0.000000	0.000000	0.000000	0.231311	0.028959	-0.445002	0.000000	0.000000	3.000000	23.000000	0.000000
1729.295751	-0.003066	0.558659	0.241547	76.347733	108.964439	145.190979	-1.962295	0.000000	4.598847	0.000000	0.000000	0.000000	0.231311	0.028959	-0.445002	0.000000	0.000000	3.000000	23.000000	0.000000
1729.299085	-0.002365	0.558732	0.240045	76.347733	108.964439	145.190979	-1.962295	0.000000	4.598847	0.000000	0.000000	0.000000	0.210497	0.021982	-0.450528	0.000000	0.000000	3.000000	23.000000	0.000000
1729.302418	-0.002365	0.558732	0.240045	76.347733	108.964439	145.190979	-1.962295	0.000000	4.598847	0.000000	0.000000	0.000000	0.210497	0.021982	-0.450528	0.000000	0.000000	3.000000	23.000000	0.000000
1729.305751	-0.002365	0.558732	0.240045	76.432693	108.792999	144.976639	-1.961308	0.000000	4.599269	0.000000	0.000000	0.000000	0.210497	0.021982	-0.450528	0.000000	0.000000	3.000000	23.000000	0.000000
1729.309085	-0.001666	0.558803	0.238538	76.432693	108.792999	144.976639	-1.961308	0.000000	4.599269	0.000000	0.000000	0.000000	0.209601	0.021411	-0.452071	0.000000	0.000000	3.000000	23.000000	0.000000
1729.312418	-0.001666	0.558803	0.238538	76.432693	108.792999	144.976639	-1.961308	0.000000	4.599269	0.000000	0.000000	0.000000	0.209601	0.021411	-0.452071	0.000000	0.000000	3.000000	23.000000	0.000000
1729.315751	-0.001666	0.558803	0.238538	76.479797	108.726410	144.881180	-1.960393	0.000000	4.599658	0.000000	0.000000	0.000000	0.209601	0.021411	-0.452071	0.000000	0.000000	3.000000	23.000000	0.000000
1729.319085	-0.001036	0.558830	0.237000	76.479797	108.726410	144.881180	-1.960393	0.000000	4.599658	0.000000	0.000000	0.000000	0.188940	0.008100	-0.461479	0.000000	0.000000	3.000000	23.000000	0.000000
1729.322418	-0.001036	0.558830	0.237000	76.479797	108.726410	144.881180	-1.960393	0.000000	4.599658	0.000000	0.000000	0.000000	0.188940	0.008100	-0.461479	0.000000	0.000000	3.000000	23.000000	0.000000
1729.325751	-0.001036	0.558830	0.237000	76.493820	108.792664	144.923752	-1.960817	0.000000	4.599478	0.000000	0.000000	0.000000	0.188940	0.008100	-0.461479	0.000000	0.000000	3.000000	23.000000	0.000000
1729.329085	-0.000409	0.558877	0.235470	76.493820	108.792664	144.923752	-1.960817	0.000000	4.599478	0.000000	0.000000	0.000000	0.188105	0.013934	-0.459096	0.000000	0.000000	3.000000	23.000000	0.000000
1729.332418	-0.000409	0.558877	0.235470	76.493820	108.792664	144.923752	-1.960817	0.000000	4.599478	0.000000	0.000000	0.000000	0.188105	0.013934	-0.459096	0.000000	0.000000	3.000000	23.000000	0.000000
1729.335751	-0.000409	0.558877	0.235470	76.484573	109.069672	145.165924	-1.961237	0.000000	4.599299	0.000000	0.000000	0.000000	0.188105	0.013934	-0.459096	0.000000	0.000000	3.000000	23.000000	0.000000
1729.339085	0.000281	0.558900	0.233921	76.484573	109.069672	145.165924	-1.961237	0.000000	4.599299	0.000000	0.000000	0.000000	0.206960	0.007036	-0.464571	0.000000	0.000000	3.000000	23.000000	0.000000
1729.342418	0.000281	0.558900	0.233921	76.484573	109.069672	145.165924	-1.961237	0.000000	4.599299	0.000000	0.000000	0.000000	0.206960	0.007036	-0.464571	0.000000	0.000000	3.000000	23.000000	0.000000
1729.345751	0.000281	0.558900	0.233921	76.458717	109.487671	145.541794	-1.960745	0.000000	4.599508	0.000000	0.000000	0.000000	0.206960	0.007036	-0.464571	0.000000	0.000000	3.000000	23.000000	0.000000
1729.349085	0.001033	0.558976	0.232343	76.458717	109.487671	145.541794	-1.960745	0.000000	4.599508	0.000000	0.000000	0.000000	0.225660	0.022732	-0.473482	0.000000	0.000000	3.000000	23.000000	0.000000
1729.352418	0.001033	0.558976	0.232343	76.458717	109.487671	145.541794	-1.960745	0.000000	4.599508	0.000000	0.000000	0.000000	0.225660	0.022732	-0.473482	0.000000	0.000000	3.000000	23.000000	0.000000
1729.355751	0.001033	0.558976	0.232343	76.425011	109.970726	145.972229	-1.959415	0.000000	4.600075	0.000000	0.000000	0.000000	0.225660	0.022732	-0.473482	0.000000	0.000000	3.000000	23.000000	0.000000
1729.359085	0.001814	0.559104	0.230735	76.425011	109.970726	145.972229	-1.959415	0.000000	4.600075	0.000000	0.000000	0.000000	0.234401	0.038329	-0.482470	0.000000	0.000000	3.000000	23.000000	0.000000
1729.362418	0.001814	0.559104	0.230735	76.425011	109.970726	145.972229	-1.959415	0.000000	4.600075	0.000000	0.000000	0.000000	0.234401	0.038329	-0.482470	0.000000	0.000000	3.000000	23.000000	0.000000
1729.365751	0.001814	0.559104	0.230735	76.392677	110.440895	146.391495	-1.957790	0.000000	4.600767	0.000000	0.000000	0.000000	0.234401	0.038329	-0.482470	0.000000	0.000000	3.000000	23.000000	0.000000
1729.369085	0.002657	0.559252	0.229018	76.392677	110.440895	146.391495	-1.957790	0.000000	4.600767	0.000000	0.000000	0.000000	0.252725	0.044540	-0.514882	0.000000	0.000000	3.000000	23.000000	0.000000
1729.372418	0.002657	0.559252	0.229018	76.392677	110.440895	146.391495	-1.957790	0.000000	4.600767	0.000000	0.000000	0.000000	0.252725	0.044540	-0.514882	0.000000	0.000000	3.000000	23.000000	0.000000
1729.375751	0.002657	0.559252	0.229018	76.376457	110.798126	146.701263	-1.955883	0.000000	4.601578	0.000000	0.000000	0.000000	0.252725	0.044540	-0.514882	0.000000	0.000000	3.000000	23.000000	0.000000
1729.379085	0.003462	0.559372	0.227250	76.376457	110.798126	146.701263	-1.955883	0.000000	4.601578	0.000000	0.000000	0.000000	0.241630	0.035941	-0.530448	0.000000	0.000000	3.000000	23.000000	0.000000
1729.382418	0.003462	0.559372	0.227250	76.376457	110.798126	146.701263	-1.955883	0.000000	4.601578	0.000000	0.000000	0.000000	0.241630	0.035941	-0.530448	0.000000	0.000000	3.000000	23.000000	0.000000
1729.385751	0.003462	0.559372	0.227250	76.385780	110.956161	146.819473	-1.954958	0.000000	4.601971	0.000000	0.000000	0.000000	0.241630	0.035941	-0.530448	0.000000	0.000000	3.000000	23.000000	0.000000
1729.389085	0.004230	0.559470	0.225346	76.385780	110.956161	146.819473	-1.954958	0.000000	4.601971	0.000000	0.000000	0.000000	0.230399	0.029296	-0.571253	0.000000	0.000000	3.000000	23.000000	0.000000
1729.392418	0.004230	0.559470	0.225346	76.385780	110.956161	146.819473	-1.954958	0.000000	4.601971	0.000000	0.000000	0.000000	0.230399	0.029296	-0.571253	0.000000	0.000000	3.000000	23.000000	0.000000
1729.395751	0.004230	0.559470	0.225346	76.422302	110.880196	146.721924	-1.955666	0.000000	4.601671	0.000000	0.000000	0.000000	0.230399	0.029296	-0.571253	0.000000	0.000000	3.000000	23.000000	0.000000
1729.399085	0.004929	0.559517	0.223376	76.422302	110.880196	146.721924	-1.955666	0.000000	4.601671	0.000000	0.000000	0.000000	0.209569	0.014307	-0.591161	0.000000	0.000000	3.000000	23.000000	0.000000
1729.402418	0.004929	0.559517	0.223376	76.422302	110.880196	146.721924	-1.955666	0.000000	4.601671	0.000000	0.000000	0.000000	0.209569	0.014307	-0.591161	0.000000	0.000000	3.000000	23.000000	0.000000
1729.405751	0.004929	0.559517	0.223376	76.471619	110.712173	146.537537	-1.958089	0.000000	4.600640	0.000000	0.000000	0.000000	0.209569	0.014307	-0.591161	0.000000	0.000000	3.000000	23.000000	0.000000
1729.409085	0.005622	0.559505	0.221272	76.471619	110.712173	146.537537	-1.958089	0.000000	4.600640	0.000000	0.000000	0.000000	0.208008	-0.003642	-0.630957	0.000000	0.000000	3.000000	23.000000	0.000000
1729.412418	0.005622	0.559505	0.221272	76.471619	110.712173	146.537537	-1.958089	0.000000	4.600640	0.000000	0.000000	0.000000	0.208008	-0.003642	-0.630957	0.000000	0.000000	3.000000	23.000000	0.000000
1729.415751	0.005622	0.559505	0.221272	76.527496	110.478462	146.292297	-1.961639	0.000000	4.599127	0.000000	0.000000	0.000000	0.208008	-0.003642	-0.630957	0.000000	0.000000	3.000000	23.000000	0.000000
1729.419085	0.006310	0.559480	0.219095	76.527496	110.478462	146.292297	-1.961639	0.000000	4.599127	0.000000	0.000000	0.000000	0.206486	-0.007501	-0.653199	0.000000	0.000000	3.000000	23.000000	0.000000
1729.422418	0.006310	0.559480	0.219095	76.527496	110.478462	146.292297	-1.961639	0.000000	4.599127	0.000000	0.000000	0.000000	0.206486	-0.007501	-0.653199	0.000000	0.000000	3.000000	23.000000	0.000000
1729.425751	0.006310	0.559480	0.219095	76.590637	110.177185	145.980484	-1.965907	0.000000	4.597305	0.000000	0.000000	0.000000	0.206486	-0.007501	-0.653199	0.000000	0.000000	3.000000	23.000000	0.000000
1729.429085	0.007025	0.559536	0.216845	76.590637	110.177185	145.980484	-1.965907	0.000000	4.597305	0.000000	0.000000	0.000000	0.214500	0.016892	-0.675024	0.000000	0.000000	3.000000	23.000000	0.000000
1729.432418	0.007025	0.559536	0.216845	76.590637	110.177185	145.980484	-1.965907	0.000000	4.597305	0.000000	0.000000	0.000000	0.214500	0.016892	-0.675024	0.000000	0.000000	3.000000	23.000000	0.000000
1729.435751	0.007025	0.559536	0.216845	76.665627	109.791870	145.577026	-1.970334	0.000000	4.595409	0.000000	0.000000	0.000000	0.214500	0.016892	-0.675024	0.000000	0.000000	3.000000	23.000000	0.000000
1729.439085	0.007767	0.559662	0.214574	76.665627	109.791870	145.577026	-1.970334	0.000000	4.595409	0.000000	0.000000	0.000000	0.222526	0.037769	-0.681341	0.000000	0.000000	3.000000	23.000000	0.000000
1729.442418	0.007767	0.559662	0.214574	76.665627	109.791870	145.577026	-1.970334	0.000000	4.595409	0.000000	0.000000	0.000000	0.222526	0.037769	-0.681341	0.000000	0.000000	3.000000	23.000000	0.000000
1729.445751	0.007767	0.559662	0.214574	76.765297	109.168968	144.931412	-1.974529	0.000000	4.593608	0.000000	0.000000	0.000000	0.222526	0.037769	-0.681341	0.000000	0.000000	3.000000	23.000000	0.000000
1729.449085	0.008662	0.559909	0.212255	76.765297	109.168968	144.931412	-1.974529	0.000000	4.593608	0.000000	0.000000	0.000000	0.268473	0.074087	-0.695675	0.000000	0.000000	3.000000	23.000000	0.000000
1729.452418	0.008662	0.559909	0.212255	76.765297	109.168968	144.931412	-1.974529	0.000000	4.593608	0.000000	0.000000	0.000000	0.268473	0.074087	-0.695675	0.000000	0.000000	3.000000	23.000000	0.000000
1729.455751	0.008662	0.559909	0.212255	76.893654	108.250908	143.988647	-1.976389	0.000000	4.592808	0.000000	0.000000	0.000000	0.268473	0.074087	-0.695675	0.000000	0.000000	3.000000	23.000000	0.000000
1729.459085	0.009613	0.560239	0.209894	76.893654	108.250908	143.988647	-1.976389	0.000000	4.592808	0.000000	0.000000	0.000000	0.285392	0.099047	-0.708178	0.000000	0.000000	3.000000	23.000000	0.000000
1729.462418	0.009613	0.560239	0.209894	76.893654	108.250908	143.988647	-1.976389	0.000000	4.592808	0.000000	0.000000	0.000000	0.285392	0.099047	-0.708178	0.000000	0.000000	3.000000	23.000000	0.000000
1729.465751	0.009613	0.560239	0.209894	77.049980	107.007622	142.722519	-1.977580	0.000000	4.592296	0.000000	0.000000	0.000000	0.285392	0.099047	-0.708178	0.000000	0.000000	3.000000	23.000000	0.000000
1729.469085	0.010589	0.560657	0.207525	77.049980	107.007622	142.722519	-1.977580	0.000000	4.592296	0.000000	0.000000	0.000000	0.292749	0.125246	-0.710672	0.000000	0.000000	3.000000	23.000000	0.000000
1729.472418	0.010589	0.560657	0.207525	77.049980	107.007622	142.722519	-1.977580	0.000000	4.592296	0.000000	0.000000	0.000000	0.292749	0.125246	-0.710672	0.000000	0.000000	3.000000	23.000000	0.000000
1729.475751	0.010589	0.560657	0.207525	77.208443	105.630684	141.327072	-1.978407	0.000000	4.591939	0.000000	0.000000	0.000000	0.292749	0.125246	-0.710672	0.000000	0.000000	3.000000	23.000000	0.000000
1729.479085	0.011526	0.561119	0.205121	77.208443	105.630684	141.327072	-1.978407	0.000000	4.591939	0.000000	0.000000	0.000000	0.280985	0.138762	-0.721214	0.000000	0.000000	3.000000	23.000000	0.000000
1729.482418	0.011526	0.561119	0.205121	77.208443	105.630684	141.327072	-1.978407	0.000000	4.591939	0.000000	0.000000	0.000000	0.280985	0.138762	-0.721214	0.000000	0.000000	3.000000	23.000000	0.000000
1729.485751	0.011526	0.561119	0.205121	77.351669	104.305702	139.983963	-1.980279	0.000000	4.591133	0.000000	0.000000	0.000000	0.280985	0.138762	-0.721214	0.000000	0.000000	3.000000	23.000000	0.000000
1729.489085	0.012423	0.561626	0.202682	77.351669	104.305702	139.983963	-1.980279	0.000000	4.591133	0.000000	0.000000	0.000000	0.269276	0.152035	-0.731790	0.000000	0.000000	3.000000	23.000000	0.000000
1729.492418	0.012423	0.561626	0.202682	77.351669	104.305702	139.983963	-1.980279	0.000000	4.591133	0.000000	0.000000	0.000000	0.269276	0.152035	-0.731790	0.000000	0.000000	3.000000	23.000000	0.000000
1729.495751	0.012423	0.561626	0.202682	77.482231	103.033127	138.687912	-1.983229	0.000000	4.589859	0.000000	0.000000	0.000000	0.269276	0.152035	-0.731790	0.000000	0.000000	3.000000	23.000000	0.000000
1729.499085	0.013313	0.562192	0.200187	77.482231	103.033127	138.687912	-1.983229	0.000000	4.589859	0.000000	0.000000	0.000000	0.266868	0.169691	-0.748520	0.000000	0.000000	3.000000	23.000000	0.000000
1729.502418	0.013313	0.562192	0.200187	77.482231	103.033127	138.687912	-1.983229	0.000000	4.589859	0.000000	0.000000	0.000000	0.266868	0.169691	-0.748520	0.000000	0.000000	3.000000	23.000000	0.000000
1729.505751	0.013313	0.562192	0.200187	77.593849	101.863976	137.494598	-1.986870	0.000000	4.588284	0.000000	0.000000	0.000000	0.266868	0.169691	-0.748520	0.000000	0.000000	3.000000	23.000000	0.000000
1729.509085	0.014163	0.562892	0.197659	77.593849	101.863976	137.494598	-1.986870	0.000000	4.588284	0.000000	0.000000	0.000000	0.255205	0.210128	-0.758478	0.000000	0.000000	3.000000	23.000000	0.000000
1729.512418	0.014163	0.562892	0.197659	77.593849	101.863976	137.494598	-1.986870	0.000000	4.588284	0.000000	0.000000	0.000000	0.255205	0.210128	-0.758478	0.000000	0.000000	3.000000	23.000000	0.000000
1729.515751	0.014163	0.562892	0.197659	77.693390	100.812004	136.407410	-1.991639	0.000000	4.586215	0.000000	0.000000	0.000000	0.255205	0.210128	-0.758478	0.000000	0.000000	3.000000	23.000000	0.000000
1729.519085	0.015038	0.563711	0.195116	77.693390	100.812004	136.407410	-1.991639	0.000000	4.586215	0.000000	0.000000	0.000000	0.262323	0.245548	-0.762967	0.000000	0.000000	3.000000	23.000000	0.000000
1729.522418	0.015038	0.563711	0.195116	77.693390	100.812004	136.407410	-1.991639	0.000000	4.586215	0.000000	0.000000	0.000000	0.262323	0.245548	-0.762967	0.000000	0.000000	3.000000	23.000000	0.000000
1729.525751	0.015038	0.563711	0.195116	77.809448	99.874413	135.407852	-1.996185	0.000000	4.584239	0.000000	0.000000	0.000000	0.262323	0.245548	-0.762967	0.000000	0.000000	3.000000	23.000000	0.000000
1729.529085	0.015966	0.564625	0.192542	77.809448	99.874413	135.407852	-1.996185	0.000000	4.584239	0.000000	0.000000	0.000000	0.278462	0.274385	-0.772022	0.000000	0.000000	3.000000	23.000000	0.000000
1729.532418	0.015966	0.564625	0.192542	77.809448	99.874413	135.407852	-1.996185	0.000000	4.584239	0.000000	0.000000	0.000000	0.278462	0.274385	-0.772022	0.000000	0.000000	3.000000	23.000000	0.000000
1729.535751	0.015966	0.564625	0.192542	77.973526	99.127686	134.550049	-2.000033	0.000000	4.582561	0.000000	0.000000	0.000000	0.278462	0.274385	-0.772022	0.000000	0.000000	3.000000	23.000000	0.000000
1729.539085	0.016886	0.565635	0.189940	77.973526	99.127686	134.550049	-2.000033	0.000000	4.582561	0.000000	0.000000	0.000000	0.275909	0.302833	-0.780782	0.000000	0.000000	3.000000	23.000000	0.000000
1729.542418	0.016886	0.565635	0.189940	77.973526	99.127686	134.550049	-2.000033	0.000000	4.582561	0.000000	0.000000	0.000000	0.275909	0.302833	-0.780782	0.000000	0.000000	3.000000	23.000000	0.000000
1729.545751	0.016886	0.565635	0.189940	78.203041	98.527229	133.783783	-2.004411	0.000000	4.580648	0.000000	0.000000	0.000000	0.275909	0.302833	-0.780782	0.000000	0.000000	3.000000	23.000000	0.000000
1729.549085	0.017798	0.566744	0.187342	78.203041	98.527229	133.783783	-2.004411	0.000000	4.580648	0.000000	0.000000	0.000000	0.273599	0.332641	-0.779347	0.000000	0.000000	3.000000	23.000000	0.000000
1729.552418	0.017798	0.566744	0.187342	78.203041	98.527229	133.783783	-2.004411	0.000000	4.580648	0.000000	0.000000	0.000000	0.273599	0.332641	-0.779347	0.000000	0.000000	3.000000	23.000000	0.000000
1729.555751	0.017798	0.566744	0.187342	78.438828	97.926704	133.008453	-2.009021	0.000000	4.578628	0.000000	0.000000	0.000000	0.273599	0.332641	-0.779347	0.000000	0.000000	3.000000	23.000000	0.000000
1729.559085	0.018642	0.567901	0.184777	78.438828	97.926704	133.008453	-2.009021	0.000000	4.578628	0.000000	0.000000	0.000000	0.253241	0.347253	-0.769501	0.000000	0.000000	3.000000	23.000000	0.000000
1729.562418	0.018642	0.567901	0.184777	78.438828	97.926704	133.008453	-2.009021	0.000000	4.578628	0.000000	0.000000	0.000000	0.253241	0.347253	-0.769501	0.000000	0.000000	3.000000	23.000000	0.000000
1729.565751	0.018642	0.567901	0.184777	78.594490	97.242683	132.198364	-2.014862	0.000000	4.576060	0.000000	0.000000	0.000000	0.253241	0.347253	-0.769501	0.000000	0.000000	3.000000	23.000000	0.000000
1729.569085	0.019480	0.569163	0.182251	78.594490	97.242683	132.198364	-2.014862	0.000000	4.576060	0.000000	0.000000	0.000000	0.251432	0.378421	-0.757605	0.000000	0.000000	3.000000	23.000000	0.000000
1729.572418	0.019480	0.569163	0.182251	78.594490	97.242683	132.198364	-2.014862	0.000000	4.576060	0.000000	0.000000	0.000000	0.251432	0.378421	-0.757605	0.000000	0.000000	3.000000	23.000000	0.000000
1729.575751	0.019480	0.569163	0.182251	78.645096	96.423088	131.323807	-2.020616	0.000000	4.573523	0.000000	0.000000	0.000000	0.251432	0.378421	-0.757605	0.000000	0.000000	3.000000	23.000000	0.000000
1729.579085	0.020254	0.570519	0.179823	78.645096	96.423088	131.323807	-2.020616	0.000000	4.573523	0.000000	0.000000	0.000000	0.232061	0.406985	-0.728542	0.000000	0.000000	3.000000	23.000000	0.000000
1729.582418	0.020254	0.570519	0.179823	78.645096	96.423088	131.323807	-2.020616	0.000000	4.573523	0.000000	0.000000	0.000000	0.232061	0.406985	-0.728542	0.000000	0.000000	3.000000	23.000000	0.000000
1729.585751	0.020254	0.570519	0.179823	78.672760	95.759232	130.612320	-2.026980	0.000000	4.570705	0.000000	0.000000	0.000000	0.232061	0.406985	-0.728542	0.000000	0.000000	3.000000	23.000000	0.000000
1729.589085	0.020933	0.571930	0.177465	78.672760	95.759232	130.612320	-2.026980	0.000000	4.570705	0.000000	0.000000	0.000000	0.203696	0.423271	-0.707511	0.000000	0.000000	3.000000	23.000000	0.000000
1729.592418	0.020933	0.571930	0.177465	78.672760	95.759232	130.612320	-2.026980	0.000000	4.570705	0.000000	0.000000	0.000000	0.203696	0.423271	-0.707511	0.000000	0.000000	3.000000	23.000000	0.000000
1729.595751	0.020933	0.571930	0.177465	78.656006	95.214409	130.042114	-2.034868	0.000000	4.567200	0.000000	0.000000	0.000000	0.203696	0.423271	-0.707511	0.000000	0.000000	3.000000	23.000000	0.000000
1729.599085	0.021579	0.573402	0.175210	78.656006	95.214409	130.042114	-2.034868	0.000000	4.567200	0.000000	0.000000	0.000000	0.194079	0.441578	-0.676412	0.000000	0.000000	3.000000	23.000000	0.000000
1729.602418	0.021579	0.573402	0.175210	78.656006	95.214409	130.042114	-2.034868	0.000000	4.567200	0.000000	0.000000	0.000000	0.194079	0.441578	-0.676412	0.000000	0.000000	3.000000	23.000000	0.000000
1729.605751	0.021579	0.573402	0.175210	78.568214	94.754539	129.594528	-2.042637	0.000000	4.563731	0.000000	0.000000	0.000000	0.194079	0.441578	-0.676412	0.000000	0.000000	3.000000	23.000000	0.000000
1729.609085	0.022225	0.574970	0.173052	78.568214	94.754539	129.594528	-2.042637	0.000000	4.563731	0.000000	0.000000	0.000000	0.193578	0.470395	-0.647336	0.000000	0.000000	3.000000	23.000000	0.000000
1729.612418	0.022225	0.574970	0.173052	78.568214	94.754539	129.594528	-2.042637	0.000000	4.563731	0.000000	0.000000	0.000000	0.193578	0.470395	-0.647336	0.000000	0.000000	3.000000	23.000000	0.000000
1729.615751	0.022225	0.574970	0.173052	78.413094	94.356575	129.243057	-2.049672	0.000000	4.560575	0.000000	0.000000	0.000000	0.193578	0.470395	-0.647336	0.000000	0.000000	3.000000	23.000000	0.000000
1729.619085	0.022897	0.576607	0.170941	78.413094	94.356575	129.243057	-2.049672	0.000000	4.560575	0.000000	0.000000	0.000000	0.201586	0.491206	-0.633319	0.000000	0.000000	3.000000	23.000000	0.000000
1729.622418	0.022897	0.576607	0.170941	78.413094	94.356575	129.243057	-2.049672	0.000000	4.560575	0.000000	0.000000	0.000000	0.201586	0.491206	-0.633319	0.000000	0.000000	3.000000	23.000000	0.000000
1729.625751	0.022897	0.576607	0.170941	78.243057	94.104523	129.037338	-2.055811	0.000000	4.557811	0.000000	0.000000	0.000000	0.201586	0.491206	-0.633319	0.000000	0.000000	3.000000	23.000000	0.000000
1729.629085	0.023595	0.578314	0.168877	78.243057	94.104523	129.037338	-2.055811	0.000000	4.557811	0.000000	0.000000	0.000000	0.209555	0.511985	-0.619336	0.000000	0.000000	3.000000	23.000000	0.000000
1729.632418	0.023595	0.578314	0.168877	78.243057	94.104523	129.037338	-2.055811	0.000000	4.557811	0.000000	0.000000	0.000000	0.209555	0.511985	-0.619336	0.000000	0.000000	3.000000	23.000000	0.000000
1729.635751	0.023595	0.578314	0.168877	78.132065	93.897987	128.836533	-2.061025	0.000000	4.555456	0.000000	0.000000	0.000000	0.209555	0.511985	-0.619336	0.000000	0.000000	3.000000	23.000000	0.000000
1729.639085	0.024228	0.580021	0.166784	78.132065	93.897987	128.836533	-2.061025	0.000000	4.555456	0.000000	0.000000	0.000000	0.189921	0.512261	-0.627728	0.000000	0.000000	3.000000	23.000000	0.000000
1729.642418	0.024228	0.580021	0.166784	78.132065	93.897987	128.836533	-2.061025	0.000000	4.555456	0.000000	0.000000	0.000000	0.189921	0.512261	-0.627728	0.000000	0.000000	3.000000	23.000000	0.000000
1729.645751	0.024228	0.580021	0.166784	78.115921	93.782761	128.666992	-2.068127	0.000000	4.552236	0.000000	0.000000	0.000000	0.189921	0.512261	-0.627728	0.000000	0.000000	3.000000	23.000000	0.000000
1729.649085	0.024824	0.581736	0.164606	78.115921	93.782761	128.666992	-2.068127	0.000000	4.552236	0.000000	0.000000	0.000000	0.178613	0.514320	-0.653345	0.000000	0.000000	3.000000	23.000000	0.000000
1729.652418	0.024824	0.581736	0.164606	78.115921	93.782761	128.666992	-2.068127	0.000000	4.552236	0.000000	0.000000	0.000000	0.178613	0.514320	-0.653345	0.000000	0.000000	3.000000	23.000000	0.000000
1729.655751	0.024824	0.581736	0.164606	78.116592	93.706024	128.530228	-2.077148	0.000000	4.548126	0.000000	0.000000	0.000000	0.178613	0.514320	-0.653345	0.000000	0.000000	3.000000	23.000000	0.000000
1729.659085	0.025323	0.583422	0.162352	78.116592	93.706024	128.530228	-2.077148	0.000000	4.548126	0.000000	0.000000	0.000000	0.149747	0.505844	-0.676313	0.000000	0.000000	3.000000	23.000000	0.000000
1729.662418	0.025323	0.583422	0.162352	78.116592	93.706024	128.530228	-2.077148	0.000000	4.548126	0.000000	0.000000	0.000000	0.149747	0.505844	-0.676313	0.000000	0.000000	3.000000	23.000000	0.000000
1729.665751	0.025323	0.583422	0.162352	78.116974	93.672478	128.454254	-2.089420	0.000000	4.542502	0.000000	0.000000	0.000000	0.149747	0.505844	-0.676313	0.000000	0.000000	3.000000	23.000000	0.000000
1729.669085	0.025697	0.584991	0.160022	78.116974	93.672478	128.454254	-2.089420	0.000000	4.542502	0.000000	0.000000	0.000000	0.112304	0.470743	-0.699035	0.000000	0.000000	3.000000	23.000000	0.000000
1729.672418	0.025697	0.584991	0.160022	78.116974	93.672478	128.454254	-2.089420	0.000000	4.542502	0.000000	0.000000	0.000000	0.112304	0.470743	-0.699035	0.000000	0.000000	3.000000	23.000000	0.000000
1729.675751	0.025697	0.584991	0.160022	78.116898	93.717278	128.469467	-2.105720	0.000000	4.534968	0.000000	0.000000	0.000000	0.112304	0.470743	-0.699035	0.000000	0.000000	3.000000	23.000000	0.000000
1729.679085	0.025888	0.586469	0.157576	78.116898	93.717278	128.469467	-2.105720	0.000000	4.534968	0.000000	0.000000	0.000000	0.057158	0.443406	-0.733651	0.000000	0.000000	3.000000	23.000000	0.000000
1729.682418	0.025888	0.586469	0.157576	78.116898	93.717278	128.469467	-2.105720	0.000000	4.534968	0.000000	0.000000	0.000000	0.057158	0.443406	-0.733651	0.000000	0.000000	3.000000	23.000000	0.000000
1729.685751	0.025888	0.586469	0.157576	78.116516	93.805191	128.545410	-2.128016	0.000000	4.524549	0.000000	0.000000	0.000000	0.057158	0.443406	-0.733651	0.000000	0.000000	3.000000	23.000000	0.000000
1729.689085	0.025927	0.587829	0.155057	78.116516	93.805191	128.545410	-2.128016	0.000000	4.524549	0.000000	0.000000	0.000000	0.011843	0.408088	-0.755910	0.000000	0.000000	3.000000	23.000000	0.000000
1729.692418	0.025927	0.587829	0.155057	78.116516	93.805191	128.545410	-2.128016	0.000000	4.524549	0.000000	0.000000	0.000000	0.011843	0.408088	-0.755910	0.000000	0.000000	3.000000	23.000000	0.000000
1729.695751	0.025927	0.587829	0.155057	78.111923	93.956230	128.696884	-2.155273	0.000000	4.511629	0.000000	0.000000	0.000000	0.011843	0.408088	-0.755910	0.000000	0.000000	3.000000	23.000000	0.000000
1729.699085	0.025847	0.589059	0.152483	78.111923	93.956230	128.696884	-2.155273	0.000000	4.511629	0.000000	0.000000	0.000000	-0.023998	0.368902	-0.772101	0.000000	0.000000	3.000000	23.000000	0.000000
1729.702418	0.025847	0.589059	0.152483	78.111923	93.956230	128.696884	-2.155273	0.000000	4.511629	0.000000	0.000000	0.000000	-0.023998	0.368902	-0.772101	0.000000	0.000000	3.000000	23.000000	0.000000
1729.705751	0.025847	0.589059	0.152483	78.093666	94.132408	128.891861	-2.186660	0.000000	4.496500	0.000000	0.000000	0.000000	-0.023998	0.368902	-0.772101	0.000000	0.000000	3.000000	23.000000	0.000000
1729.709085	0.025709	0.590220	0.149896	78.093666	94.132408	128.891861	-2.186660	0.000000	4.496500	0.000000	0.000000	0.000000	-0.041567	0.348348	-0.776180	0.000000	0.000000	3.000000	23.000000	0.000000
1729.712418	0.025709	0.590220	0.149896	78.093666	94.132408	128.891861	-2.186660	0.000000	4.496500	0.000000	0.000000	0.000000	-0.041567	0.348348	-0.776180	0.000000	0.000000	3.000000	23.000000	0.000000
1729.715751	0.025709	0.590220	0.149896	78.008553	94.280968	129.105942	-2.220359	0.000000	4.479956	0.000000	0.000000	0.000000	-0.041567	0.348348	-0.776180	0.000000	0.000000	3.000000	23.000000	0.000000
1729.719085	0.025571	0.591301	0.147314	78.008553	94.280968	129.105942	-2.220359	0.000000	4.479956	0.000000	0.000000	0.000000	-0.041420	0.324134	-0.774452	0.000000	0.000000	3.000000	23.000000	0.000000
1729.722418	0.025571	0.591301	0.147314	78.008553	94.280968	129.105942	-2.220359	0.000000	4.479956	0.000000	0.000000	0.000000	-0.041420	0.324134	-0.774452	0.000000	0.000000	3.000000	23.000000	0.000000
1729.725751	0.025571	0.591301	0.147314	77.864304	94.410866	129.337524	-2.254768	0.000000	4.462737	0.000000	0.000000	0.000000	-0.041420	0.324134	-0.774452	0.000000	0.000000	3.000000	23.000000	0.000000
1729.729085	0.025490	0.592301	0.144736	77.864304	94.410866	129.337524	-2.254768	0.000000	4.462737	0.000000	0.000000	0.000000	-0.024123	0.300126	-0.773318	0.000000	0.000000	3.000000	23.000000	0.000000
1729.732418	0.025490	0.592301	0.144736	77.864304	94.410866	129.337524	-2.254768	0.000000	4.462737	0.000000	0.000000	0.000000	-0.024123	0.300126	-0.773318	0.000000	0.000000	3.000000	23.000000	0.000000
1729.735751	0.025490	0.592301	0.144736	77.729294	94.570747	129.596039	-2.288538	0.000000	4.445514	0.000000	0.000000	0.000000	-0.024123	0.300126	-0.773318	0.000000	0.000000	3.000000	23.000000	0.000000
1729.739085	0.025381	0.593223	0.142167	77.729294	94.570747	129.596039	-2.288538	0.000000	4.445514	0.000000	0.000000	0.000000	-0.032648	0.276421	-0.770967	0.000000	0.000000	3.000000	23.000000	0.000000
1729.742418	0.025381	0.593223	0.142167	77.729294	94.570747	129.596039	-2.288538	0.000000	4.445514	0.000000	0.000000	0.000000	-0.032648	0.276421	-0.770967	0.000000	0.000000	3.000000	23.000000	0.000000
1729.745751	0.025381	0.593223	0.142167	77.635406	94.819908	129.916306	-2.323712	0.000000	4.427229	0.000000	0.000000	0.000000	-0.032648	0.276421	-0.770967	0.000000	0.000000	3.000000	23.000000	0.000000
1729.749085	0.025243	0.594025	0.139576	77.635406	94.819908	129.916306	-2.323712	0.000000	4.427229	0.000000	0.000000	0.000000	-0.041422	0.240630	-0.777102	0.000000	0.000000	3.000000	23.000000	0.000000
1729.752418	0.025243	0.594025	0.139576	77.635406	94.819908	129.916306	-2.323712	0.000000	4.427229	0.000000	0.000000	0.000000	-0.041422	0.240630	-0.777102	0.000000	0.000000	3.000000	23.000000	0.000000
1729.755751	0.025243	0.594025	0.139576	77.589958	95.161110	130.301193	-2.360710	0.000000	4.407613	0.000000	0.000000	0.000000	-0.041422	0.240630	-0.777102	0.000000	0.000000	3.000000	23.000000	0.000000
1729.759085	0.025077	0.594676	0.136973	77.589958	95.161110	130.301193	-2.360710	0.000000	4.407613	0.000000	0.000000	0.000000	-0.049986	0.195374	-0.780934	0.000000	0.000000	3.000000	23.000000	0.000000
1729.762418	0.025077	0.594676	0.136973	77.589958	95.161110	130.301193	-2.360710	0.000000	4.407613	0.000000	0.000000	0.000000	-0.049986	0.195374	-0.780934	0.000000	0.000000	3.000000	23.000000	0.000000
1729.765751	0.025077	0.594676	0.136973	77.575134	95.607147	130.778641	-2.399462	0.000000	4.386636	0.000000	0.000000	0.000000	-0.049986	0.195374	-0.780934	0.000000	0.000000	3.000000	23.000000	0.000000
1729.769085	0.024825	0.595190	0.134338	77.575134	95.607147	130.778641	-2.399462	0.000000	4.386636	0.000000	0.000000	0.000000	-0.075560	0.154158	-0.790581	0.000000	0.000000	3.000000	23.000000	0.000000
1729.772418	0.024825	0.595190	0.134338	77.575134	95.607147	130.778641	-2.399462	0.000000	4.386636	0.000000	0.000000	0.000000	-0.075560	0.154158	-0.790581	0.000000	0.000000	3.000000	23.000000	0.000000
1729.775751	0.024825	0.595190	0.134338	77.539864	96.084221	131.307236	-2.441684	0.000000	4.363276	0.000000	0.000000	0.000000	-0.075560	0.154158	-0.790581	0.000000	0.000000	3.000000	23.000000	0.000000
1729.779085	0.024516	0.595579	0.131647	77.539864	96.084221	131.307236	-2.441684	0.000000	4.363276	0.000000	0.000000	0.000000	-0.092680	0.116750	-0.807234	0.000000	0.000000	3.000000	23.000000	0.000000
1729.782418	0.024516	0.595579	0.131647	77.539864	96.084221	131.307236	-2.441684	0.000000	4.363276	0.000000	0.000000	0.000000	-0.092680	0.116750	-0.807234	0.000000	0.000000	3.000000	23.000000	0.000000
1729.785751	0.024516	0.595579	0.131647	77.452347	96.536270	131.844666	-2.487084	0.000000	4.337559	0.000000	0.000000	0.000000	-0.092680	0.116750	-0.807234	0.000000	0.000000	3.000000	23.000000	0.000000
1729.789085	0.024236	0.595926	0.128955	77.452347	96.536270	131.844666	-2.487084	0.000000	4.337559	0.000000	0.000000	0.000000	-0.083797	0.104025	-0.807693	0.000000	0.000000	3.000000	23.000000	0.000000
1729.792418	0.024236	0.595926	0.128955	77.452347	96.536270	131.844666	-2.487084	0.000000	4.337559	0.000000	0.000000	0.000000	-0.083797	0.104025	-0.807693	0.000000	0.000000	3.000000	23.000000	0.000000
1729.795751	0.024236	0.595926	0.128955	77.307419	96.931702	132.368652	-2.532811	0.000000	4.311018	0.000000	0.000000	0.000000	-0.083797	0.104025	-0.807693	0.000000	0.000000	3.000000	23.000000	0.000000
1729.799085	0.023928	0.596265	0.126197	77.307419	96.931702	132.368652	-2.532811	0.000000	4.311018	0.000000	0.000000	0.000000	-0.092463	0.101834	-0.827315	0.000000	0.000000	3.000000	23.000000	0.000000
1729.802418	0.023928	0.596265	0.126197	77.307419	96.931702	132.368652	-2.532811	0.000000	4.311018	0.000000	0.000000	0.000000	-0.092463	0.101834	-0.827315	0.000000	0.000000	3.000000	23.000000	0.000000
1729.805751	0.023928	0.596265	0.126197	77.145050	97.300529	132.875641	-2.581294	0.000000	4.282163	0.000000	0.000000	0.000000	-0.092463	0.101834	-0.827315	0.000000	0.000000	3.000000	23.000000	0.000000
1729.809085	0.023650	0.596583	0.123452	77.145050	97.300529	132.875641	-2.581294	0.000000	4.282163	0.000000	0.000000	0.000000	-0.083470	0.095215	-0.823434	0.000000	0.000000	3.000000	23.000000	0.000000
1729.812418	0.023650	0.596583	0.123452	77.145050	97.300529	132.875641	-2.581294	0.000000	4.282163	0.000000	0.000000	0.000000	-0.083470	0.095215	-0.823434	0.000000	0.000000	3.000000	23.000000	0.000000
1729.815751	0.023650	0.596583	0.123452	77.019798	97.703728	133.391281	-2.629959	0.000000	4.252448	0.000000	0.000000	0.000000	-0.083470	0.095215	-0.823434	0.000000	0.000000	3.000000	23.000000	0.000000
1729.819085	0.023400	0.596869	0.120684	77.019798	97.703728	133.391281	-2.629959	0.000000	4.252448	0.000000	0.000000	0.000000	-0.075042	0.086038	-0.830518	0.000000	0.000000	3.000000	23.000000	0.000000
1729.822418	0.023400	0.596869	0.120684	77.019798	97.703728	133.391281	-2.629959	0.000000	4.252448	0.000000	0.000000	0.000000	-0.075042	0.086038	-0.830518	0.000000	0.000000	3.000000	23.000000	0.000000
1729.825751	0.023400	0.596869	0.120684	76.974281	98.131279	133.878830	-2.679429	0.000000	4.221453	0.000000	0.000000	0.000000	-0.075042	0.086038	-0.830518	0.000000	0.000000	3.000000	23.000000	0.000000
1729.829085	0.023097	0.597103	0.117940	76.974281	98.131279	133.878830	-2.679429	0.000000	4.221453	0.000000	0.000000	0.000000	-0.090762	0.070122	-0.823243	0.000000	0.000000	3.000000	23.000000	0.000000
1729.832418	0.023097	0.597103	0.117940	76.974281	98.131279	133.878830	-2.679429	0.000000	4.221453	0.000000	0.000000	0.000000	-0.090762	0.070122	-0.823243	0.000000	0.000000	3.000000	23.000000	0.000000
1729.835751	0.023097	0.597103	0.117940	76.991425	98.203781	133.999542	-2.730977	0.000000	4.188289	0.000000	0.000000	0.000000	-0.090762	0.070122	-0.823243	0.000000	0.000000	3.000000	23.000000	0.000000
1729.839085	0.022772	0.597262	0.115264	76.991425	98.203781	133.999542	-2.730977	0.000000	4.188289	0.000000	0.000000	0.000000	-0.097564	0.047799	-0.802833	0.000000	0.000000	3.000000	23.000000	0.000000
1729.842418	0.022772	0.597262	0.115264	76.991425	98.203781	133.999542	-2.730977	0.000000	4.188289	0.000000	0.000000	0.000000	-0.097564	0.047799	-0.802833	0.000000	0.000000	3.000000	23.000000	0.000000
1729.845751	0.022772	0.597262	0.115264	77.042175	97.638977	133.510406	-2.783111	0.000000	4.153829	0.000000	0.000000	0.000000	-0.097564	0.047799	-0.802833	0.000000	0.000000	3.000000	23.000000	0.000000
1729.849085	0.022346	0.597316	0.112726	77.042175	97.638977	133.510406	-2.783111	0.000000	4.153829	0.000000	0.000000	0.000000	-0.127824	0.015987	-0.761136	0.000000	0.000000	3.000000	23.000000	0.000000
1729.852418	0.022346	0.597316	0.112726	77.042175	97.638977	133.510406	-2.783111	0.000000	4.153829	0.000000	0.000000	0.000000	-0.127824	0.015987	-0.761136	0.000000	0.000000	3.000000	23.000000	0.000000
1729.855751	0.022346	0.597316	0.112726	77.103722	96.683609	132.658905	-2.836475	0.000000	4.117573	0.000000	0.000000	0.000000	-0.127824	0.015987	-0.761136	0.000000	0.000000	3.000000	23.000000	0.000000
1729.859085	0.021846	0.597256	0.110291	77.103722	96.683609	132.658905	-2.836475	0.000000	4.117573	0.000000	0.000000	0.000000	-0.150056	-0.017925	-0.730701	0.000000	0.000000	3.000000	23.000000	0.000000
1729.862418	0.021846	0.597256	0.110291	77.103722	96.683609	132.658905	-2.836475	0.000000	4.117573	0.000000	0.000000	0.000000	-0.150056	-0.017925	-0.730701	0.000000	0.000000	3.000000	23.000000	0.000000
1729.865751	0.021846	0.597256	0.110291	77.111885	95.722786	131.839462	-2.890862	0.000000	4.079573	0.000000	0.000000	0.000000	-0.150056	-0.017925	-0.730701	0.000000	0.000000	3.000000	23.000000	0.000000
1729.869085	0.021323	0.597128	0.107865	77.111885	95.722786	131.839462	-2.890862	0.000000	4.079573	0.000000	0.000000	0.000000	-0.156954	-0.038240	-0.727753	0.000000	0.000000	3.000000	23.000000	0.000000
1729.872418	0.021323	0.597128	0.107865	77.111885	95.722786	131.839462	-2.890862	0.000000	4.079573	0.000000	0.000000	0.000000	-0.156954	-0.038240	-0.727753	0.000000	0.000000	3.000000	23.000000	0.000000
1729.875751	0.021323	0.597128	0.107865	77.035774	94.853012	131.162231	-2.946491	0.000000	4.039578	0.000000	0.000000	0.000000	-0.156954	-0.038240	-0.727753	0.000000	0.000000	3.000000	23.000000	0.000000
1729.879085	0.020831	0.597005	0.105469	77.035774	94.853012	131.162231	-2.946491	0.000000	4.039578	0.000000	0.000000	0.000000	-0.147484	-0.037052	-0.718763	0.000000	0.000000	3.000000	23.000000	0.000000
1729.882418	0.020831	0.597005	0.105469	77.035774	94.853012	131.162231	-2.946491	0.000000	4.039578	0.000000	0.000000	0.000000	-0.147484	-0.037052	-0.718763	0.000000	0.000000	3.000000	23.000000	0.000000
1729.885751	0.020831	0.597005	0.105469	76.915924	94.155174	130.671753	-3.001629	0.000000	3.998778	0.000000	0.000000	0.000000	-0.147484	-0.037052	-0.718763	0.000000	0.000000	3.000000	23.000000	0.000000
1729.889085	0.020342	0.596937	0.103052	76.915924	94.155174	130.671753	-3.001629	0.000000	3.998778	0.000000	0.000000	0.000000	-0.146686	-0.020290	-0.725203	0.000000	0.000000	3.000000	23.000000	0.000000
1729.892418	0.020342	0.596937	0.103052	76.915924	94.155174	130.671753	-3.001629	0.000000	3.998778	0.000000	0.000000	0.000000	-0.146686	-0.020290	-0.725203	0.000000	0.000000	3.000000	23.000000	0.000000
1729.895751	0.020342	0.596937	0.103052	76.815224	93.654480	130.353012	-3.057886	0.000000	3.955924	0.000000	0.000000	0.000000	-0.146686	-0.020290	-0.725203	0.000000	0.000000	3.000000	23.000000	0.000000
1729.899085	0.019909	0.596864	0.100626	76.815224	93.654480	130.353012	-3.057886	0.000000	3.955924	0.000000	0.000000	0.000000	-0.129823	-0.022040	-0.727614	0.000000	0.000000	3.000000	23.000000	0.000000
1729.902418	0.019909	0.596864	0.100626	76.815224	93.654480	130.353012	-3.057886	0.000000	3.955924	0.000000	0.000000	0.000000	-0.129823	-0.022040	-0.727614	0.000000	0.000000	3.000000	23.000000	0.000000
1729.905751	0.019909	0.596864	0.100626	76.782280	93.374626	130.196915	-3.113736	0.000000	3.912116	0.000000	0.000000	0.000000	-0.129823	-0.022040	-0.727614	0.000000	0.000000	3.000000	23.000000	0.000000
1729.909085	0.019453	0.596815	0.098188	76.782280	93.374626	130.196915	-3.113736	0.000000	3.912116	0.000000	0.000000	0.000000	-0.136973	-0.014696	-0.731431	0.000000	0.000000	3.000000	23.000000	0.000000
1729.912418	0.019453	0.596815	0.098188	76.782280	93.374626	130.196915	-3.113736	0.000000	3.912116	0.000000	0.000000	0.000000	-0.136973	-0.014696	-0.731431	0.000000	0.000000	3.000000	23.000000	0.000000
1729.915751	0.019453	0.596815	0.098188	76.817032	93.212212	130.106613	-3.171171	0.000000	3.865705	0.000000	0.000000	0.000000	-0.136973	-0.014696	-0.731431	0.000000	0.000000	3.000000	23.000000	0.000000
1729.919085	0.018974	0.596719	0.095775	76.817032	93.212212	130.106613	-3.171171	0.000000	3.865705	0.000000	0.000000	0.000000	-0.143619	-0.028709	-0.723863	0.000000	0.000000	3.000000	23.000000	0.000000
1729.922418	0.018974	0.596719	0.095775	76.817032	93.212212	130.106613	-3.171171	0.000000	3.865705	0.000000	0.000000	0.000000	-0.143619	-0.028709	-0.723863	0.000000	0.000000	3.000000	23.000000	0.000000
1729.925751	0.018974	0.596719	0.095775	76.849777	92.956528	129.937393	-3.229368	0.000000	3.817221	0.000000	0.000000	0.000000	-0.143619	-0.028709	-0.723863	0.000000	0.000000	3.000000	23.000000	0.000000
1729.929085	0.018370	0.596557	0.093437	76.849777	92.956528	129.937393	-3.229368	0.000000	3.817221	0.000000	0.000000	0.000000	-0.181083	-0.048678	-0.701561	0.000000	0.000000	3.000000	23.000000	0.000000
1729.932418	0.018370	0.596557	0.093437	76.849777	92.956528	129.937393	-3.229368	0.000000	3.817221	0.000000	0.000000	0.000000	-0.181083	-0.048678	-0.701561	0.000000	0.000000	3.000000	23.000000	0.000000
1729.935751	0.018370	0.596557	0.093437	76.887878	92.514282	129.600998	-3.289608	0.000000	3.765432	0.000000	0.000000	0.000000	-0.181083	-0.048678	-0.701561	0.000000	0.000000	3.000000	23.000000	0.000000
1729.939085	0.017698	0.596379	0.091239	76.887878	92.514282	129.600998	-3.289608	0.000000	3.765432	0.000000	0.000000	0.000000	-0.201823	-0.053509	-0.659253	0.000000	0.000000	3.000000	23.000000	0.000000
1729.942418	0.017698	0.596379	0.091239	76.887878	92.514282	129.600998	-3.289608	0.000000	3.765432	0.000000	0.000000	0.000000	-0.201823	-0.053509	-0.659253	0.000000	0.000000	3.000000	23.000000	0.000000
1729.945751	0.017698	0.596379	0.091239	76.929245	91.944168	129.138458	-3.349023	0.000000	3.712687	0.000000	0.000000	0.000000	-0.201823	-0.053509	-0.659253	0.000000	0.000000	3.000000	23.000000	0.000000
1729.949085	0.016955	0.596146	0.089153	76.929245	91.944168	129.138458	-3.349023	0.000000	3.712687	0.000000	0.000000	0.000000	-0.222694	-0.069862	-0.625907	0.000000	0.000000	3.000000	23.000000	0.000000
1729.952418	0.016955	0.596146	0.089153	76.929245	91.944168	129.138458	-3.349023	0.000000	3.712687	0.000000	0.000000	0.000000	-0.222694	-0.069862	-0.625907	0.000000	0.000000	3.000000	23.000000	0.000000
1729.955751	0.016955	0.596146	0.089153	76.969353	91.417114	128.726257	-3.407974	0.000000	3.658649	0.000000	0.000000	0.000000	-0.222694	-0.069862	-0.625907	0.000000	0.000000	3.000000	23.000000	0.000000
1729.959085	0.016221	0.595949	0.087153	76.969353	91.417114	128.726257	-3.407974	0.000000	3.658649	0.000000	0.000000	0.000000	-0.220360	-0.059124	-0.599998	0.000000	0.000000	3.000000	23.000000	0.000000
1729.962418	0.016221	0.595949	0.087153	76.969353	91.417114	128.726257	-3.407974	0.000000	3.658649	0.000000	0.000000	0.000000	-0.220360	-0.059124	-0.599998	0.000000	0.000000	3.000000	23.000000	0.000000
1729.965751	0.016221	0.595949	0.087153	77.004349	90.987869	128.386505	-3.465075	0.000000	3.604616	0.000000	0.000000	0.000000	-0.220360	-0.059124	-0.599998	0.000000	0.000000	3.000000	23.000000	0.000000
1729.969085	0.015517	0.595808	0.085132	77.004349	90.987869	128.386505	-3.465075	0.000000	3.604616	0.000000	0.000000	0.000000	-0.211311	-0.042306	-0.606204	0.000000	0.000000	3.000000	23.000000	0.000000
1729.972418	0.015517	0.595808	0.085132	77.004349	90.987869	128.386505	-3.465075	0.000000	3.604616	0.000000	0.000000	0.000000	-0.211311	-0.042306	-0.606204	0.000000	0.000000	3.000000	23.000000	0.000000
1729.975751	0.015517	0.595808	0.085132	77.033295	90.679840	128.104202	-3.521985	0.000000	3.549031	0.000000	0.000000	0.000000	-0.211311	-0.042306	-0.606204	0.000000	0.000000	3.000000	23.000000	0.000000
1729.979085	0.014892	0.595712	0.083051	77.033295	90.679840	128.104202	-3.521985	0.000000	3.549031	0.000000	0.000000	0.000000	-0.187255	-0.028636	-0.624282	0.000000	0.000000	3.000000	23.000000	0.000000
1729.982418	0.014892	0.595712	0.083051	77.033295	90.679840	128.104202	-3.521985	0.000000	3.549031	0.000000	0.000000	0.000000	-0.187255	-0.028636	-0.624282	0.000000	0.000000	3.000000	23.000000	0.000000
1729.985751	0.014892	0.595712	0.083051	77.065788	90.467300	127.810173	-3.578501	0.000000	3.492038	0.000000	0.000000	0.000000	-0.187255	-0.028636	-0.624282	0.000000	0.000000	3.000000	23.000000	0.000000
1729.989085	0.014348	0.595710	0.080918	77.065788	90.467300	127.810173	-3.578501	0.000000	3.492038	0.000000	0.000000	0.000000	-0.163350	-0.000521	-0.639974	0.000000	0.000000	3.000000	23.000000	0.000000
1729.992418	0.014348	0.595710	0.080918	77.065788	90.467300	127.810173	-3.578501	0.000000	3.492038	0.000000	0.000000	0.000000	-0.163350	-0.000521	-0.639974	0.000000	0.000000	3.000000	23.000000	0.000000
1729.995751	0.014348	0.595710	0.080918	77.148193	90.135490	127.406441	-3.634549	0.000000	3.433664	0.000000	0.000000	0.000000	-0.163350	-0.000521	-0.639974	0.000000	0.000000	3.000000	23.000000	0.000000
1729.999085	0.013755	0.595703	0.078720	77.148193	90.135490	127.406441	-3.634549	0.000000	3.433664	0.000000	0.000000	0.000000	-0.177962	-0.002126	-0.659374	0.000000	0.000000	3.000000	23.000000	0.000000
1730.002418	0.013755	0.595703	0.078720	77.148193	90.135490	127.406441	-3.634549	0.000000	3.433664	0.000000	0.000000	0.000000	-0.177962	-0.002126	-0.659374	0.000000	0.000000	3.000000	23.000000	0.000000
1730.005751	0.013755	0.595703	0.078720	77.359009	89.382149	126.624443	-3.692973	0.000000	3.370749	0.000000	0.000000	0.000000	-0.177962	-0.002126	-0.659374	0.000000	0.000000	3.000000	23.000000	0.000000
1730.009085	0.013089	0.595710	0.076473	77.359009	89.382149	126.624443	-3.692973	0.000000	3.370749	0.000000	0.000000	0.000000	-0.199815	0.001979	-0.674079	0.000000	0.000000	3.000000	23.000000	0.000000
1730.012418	0.013089	0.595710	0.076473	77.359009	89.382149	126.624443	-3.692973	0.000000	3.370749	0.000000	0.000000	0.000000	-0.199815	0.001979	-0.674079	0.000000	0.000000	3.000000	23.000000	0.000000
1730.015751	0.013089	0.595710	0.076473	77.667488	87.856735	125.045479	-3.753757	0.000000	3.302925	0.000000	0.000000	0.000000	-0.199815	0.001979	-0.674079	0.000000	0.000000	3.000000	23.000000	0.000000
1730.019085	0.012252	0.595663	0.074279	77.667488	87.856735	125.045479	-3.753757	0.000000	3.302925	0.000000	0.000000	0.000000	-0.250907	-0.014160	-0.658241	0.000000	0.000000	3.000000	23.000000	0.000000
1730.022418	0.012252	0.595663	0.074279	77.667488	87.856735	125.045479	-3.753757	0.000000	3.302925	0.000000	0.000000	0.000000	-0.250907	-0.014160	-0.658241	0.000000	0.000000	3.000000	23.000000	0.000000
1730.025751	0.012252	0.595663	0.074279	77.929565	85.678368	122.871223	-3.816267	0.000000	3.230496	0.000000	0.000000	0.000000	-0.250907	-0.014160	-0.658241	0.000000	0.000000	3.000000	23.000000	0.000000
1730.029085	0.011323	0.595582	0.072151	77.929565	85.678368	122.871223	-3.816267	0.000000	3.230496	0.000000	0.000000	0.000000	-0.278691	-0.024186	-0.638386	0.000000	0.000000	3.000000	23.000000	0.000000
1730.032418	0.011323	0.595582	0.072151	77.929565	85.678368	122.871223	-3.816267	0.000000	3.230496	0.000000	0.000000	0.000000	-0.278691	-0.024186	-0.638386	0.000000	0.000000	3.000000	23.000000	0.000000
1730.035751	0.011323	0.595582	0.072151	78.023636	83.316620	120.645592	-3.878401	0.000000	3.155631	0.000000	0.000000	0.000000	-0.278691	-0.024186	-0.638386	0.000000	0.000000	3.000000	23.000000	0.000000
1730.039085	0.010378	0.595411	0.070103	78.023636	83.316620	120.645592	-3.878401	0.000000	3.155631	0.000000	0.000000	0.000000	-0.283591	-0.051243	-0.614489	0.000000	0.000000	3.000000	23.000000	0.000000
1730.042418	0.010378	0.595411	0.070103	78.023636	83.316620	120.645592	-3.878401	0.000000	3.155631	0.000000	0.000000	0.000000	-0.283591	-0.051243	-0.614489	0.000000	0.000000	3.000000	23.000000	0.000000
1730.045751	0.010378	0.595411	0.070103	78.018089	81.060860	118.590363	-3.938296	0.000000	3.080556	0.000000	0.000000	0.000000	-0.283591	-0.051243	-0.614489	0.000000	0.000000	3.000000	23.000000	0.000000
1730.049085	0.009367	0.595239	0.068175	78.018089	81.060860	118.590363	-3.938296	0.000000	3.080556	0.000000	0.000000	0.000000	-0.303277	-0.051796	-0.578445	0.000000	0.000000	3.000000	23.000000	0.000000
1730.052418	0.009367	0.595239	0.068175	78.018089	81.060860	118.590363	-3.938296	0.000000	3.080556	0.000000	0.000000	0.000000	-0.303277	-0.051796	-0.578445	0.000000	0.000000	3.000000	23.000000	0.000000
1730.055751	0.009367	0.595239	0.068175	78.000374	79.087090	116.790497	-3.995764	0.000000	3.005639	0.000000	0.000000	0.000000	-0.303277	-0.051796	-0.578445	0.000000	0.000000	3.000000	23.000000	0.000000
1730.059085	0.008439	0.595074	0.066341	78.000374	79.087090	116.790497	-3.995764	0.000000	3.005639	0.000000	0.000000	0.000000	-0.278288	-0.049359	-0.550026	0.000000	0.000000	3.000000	23.000000	0.000000
1730.062418	0.008439	0.595074	0.066341	78.000374	79.087090	116.790497	-3.995764	0.000000	3.005639	0.000000	0.000000	0.000000	-0.278288	-0.049359	-0.550026	0.000000	0.000000	3.000000	23.000000	0.000000
1730.065751	0.008439	0.595074	0.066341	77.984268	77.328720	115.122620	-4.048896	0.000000	2.933674	0.000000	0.000000	0.000000	-0.278288	-0.049359	-0.550026	0.000000	0.000000	3.000000	23.000000	0.000000
1730.069085	0.007593	0.594927	0.064580	77.984268	77.328720	115.122620	-4.048896	0.000000	2.933674	0.000000	0.000000	0.000000	-0.253783	-0.044080	-0.528308	0.000000	0.000000	3.000000	23.000000	0.000000
1730.072418	0.007593	0.594927	0.064580	77.984268	77.328720	115.122620	-4.048896	0.000000	2.933674	0.000000	0.000000	0.000000	-0.253783	-0.044080	-0.528308	0.000000	0.000000	3.000000	23.000000	0.000000
1730.075751	0.007593	0.594927	0.064580	77.979378	75.816734	113.501160	-4.098332	0.000000	2.864205	0.000000	0.000000	0.000000	-0.253783	-0.044080	-0.528308	0.000000	0.000000	3.000000	23.000000	0.000000
1730.079085	0.006853	0.594798	0.062892	77.979378	75.816734	113.501160	-4.098332	0.000000	2.864205	0.000000	0.000000	0.000000	-0.222202	-0.038710	-0.506455	0.000000	0.000000	3.000000	23.000000	0.000000
1730.082418	0.006853	0.594798	0.062892	77.979378	75.816734	113.501160	-4.098332	0.000000	2.864205	0.000000	0.000000	0.000000	-0.222202	-0.038710	-0.506455	0.000000	0.000000	3.000000	23.000000	0.000000
1730.085751	0.006853	0.594798	0.062892	77.975357	74.582016	112.045570	-4.143878	0.000000	2.797905	0.000000	0.000000	0.000000	-0.222202	-0.038710	-0.506455	0.000000	0.000000	3.000000	23.000000	0.000000
1730.089085	0.006117	0.594649	0.061247	77.975357	74.582016	112.045570	-4.143878	0.000000	2.797905	0.000000	0.000000	0.000000	-0.220646	-0.044876	-0.493493	0.000000	0.000000	3.000000	23.000000	0.000000
1730.092418	0.006117	0.594649	0.061247	77.975357	74.582016	112.045570	-4.143878	0.000000	2.797905	0.000000	0.000000	0.000000	-0.220646	-0.044876	-0.493493	0.000000	0.000000	3.000000	23.000000	0.000000
1730.095751	0.006117	0.594649	0.061247	77.971565	73.597717	110.969315	-4.187660	0.000000	2.731941	0.000000	0.000000	0.000000	-0.220646	-0.044876	-0.493493	0.000000	0.000000	3.000000	23.000000	0.000000
1730.099085	0.005338	0.594488	0.059623	77.971565	73.597717	110.969315	-4.187660	0.000000	2.731941	0.000000	0.000000	0.000000	-0.233938	-0.048261	-0.487322	0.000000	0.000000	3.000000	23.000000	0.000000
1730.102418	0.005338	0.594488	0.059623	77.971565	73.597717	110.969315	-4.187660	0.000000	2.731941	0.000000	0.000000	0.000000	-0.233938	-0.048261	-0.487322	0.000000	0.000000	3.000000	23.000000	0.000000
1730.105751	0.005338	0.594488	0.059623	77.974571	72.909309	110.375099	-4.230754	0.000000	2.664718	0.000000	0.000000	0.000000	-0.233938	-0.048261	-0.487322	0.000000	0.000000	3.000000	23.000000	0.000000
1730.109085	0.004489	0.594259	0.058034	77.974571	72.909309	110.375099	-4.230754	0.000000	2.664718	0.000000	0.000000	0.000000	-0.254416	-0.068480	-0.476636	0.000000	0.000000	3.000000	23.000000	0.000000
1730.112418	0.004489	0.594259	0.058034	77.974571	72.909309	110.375099	-4.230754	0.000000	2.664718	0.000000	0.000000	0.000000	-0.254416	-0.068480	-0.476636	0.000000	0.000000	3.000000	23.000000	0.000000
1730.115751	0.004489	0.594259	0.058034	77.984413	72.474281	110.039886	-4.273037	0.000000	2.596373	0.000000	0.000000	0.000000	-0.254416	-0.068480	-0.476636	0.000000	0.000000	3.000000	23.000000	0.000000
1730.119085	0.003598	0.593964	0.056480	77.984413	72.474281	110.039886	-4.273037	0.000000	2.596373	0.000000	0.000000	0.000000	-0.267426	-0.088471	-0.466104	0.000000	0.000000	3.000000	23.000000	0.000000
1730.122418	0.003598	0.593964	0.056480	77.984413	72.474281	110.039886	-4.273037	0.000000	2.596373	0.000000	0.000000	0.000000	-0.267426	-0.088471	-0.466104	0.000000	0.000000	3.000000	23.000000	0.000000
1730.125751	0.003598	0.593964	0.056480	77.989220	72.350014	110.021812	-4.314100	0.000000	2.527555	0.000000	0.000000	0.000000	-0.267426	-0.088471	-0.466104	0.000000	0.000000	3.000000	23.000000	0.000000
1730.129085	0.002688	0.593614	0.055001	77.989220	72.350014	110.021812	-4.314100	0.000000	2.527555	0.000000	0.000000	0.000000	-0.273004	-0.105133	-0.443889	0.000000	0.000000	3.000000	23.000000	0.000000
1730.132418	0.002688	0.593614	0.055001	77.989220	72.350014	110.021812	-4.314100	0.000000	2.527555	0.000000	0.000000	0.000000	-0.273004	-0.105133	-0.443889	0.000000	0.000000	3.000000	23.000000	0.000000
1730.135751	0.002688	0.593614	0.055001	77.963303	72.484756	110.189651	-4.352849	0.000000	2.460224	0.000000	0.000000	0.000000	-0.273004	-0.105133	-0.443889	0.000000	0.000000	3.000000	23.000000	0.000000
1730.139085	0.001832	0.593275	0.053619	77.963303	72.484756	110.189651	-4.352849	0.000000	2.460224	0.000000	0.000000	0.000000	-0.256787	-0.101705	-0.414393	0.000000	0.000000	3.000000	23.000000	0.000000
1730.142418	0.001832	0.593275	0.053619	77.963303	72.484756	110.189651	-4.352849	0.000000	2.460224	0.000000	0.000000	0.000000	-0.256787	-0.101705	-0.414393	0.000000	0.000000	3.000000	23.000000	0.000000
1730.145751	0.001832	0.593275	0.053619	77.881287	72.871544	110.558479	-4.388103	0.000000	2.396780	0.000000	0.000000	0.000000	-0.256787	-0.101705	-0.414393	0.000000	0.000000	3.000000	23.000000	0.000000
1730.149085	0.001126	0.593002	0.052259	77.881287	72.871544	110.558479	-4.388103	0.000000	2.396780	0.000000	0.000000	0.000000	-0.211864	-0.082027	-0.408078	0.000000	0.000000	3.000000	23.000000	0.000000
1730.152418	0.001126	0.593002	0.052259	77.881287	72.871544	110.558479	-4.388103	0.000000	2.396780	0.000000	0.000000	0.000000	-0.211864	-0.082027	-0.408078	0.000000	0.000000	3.000000	23.000000	0.000000
1730.155751	0.001126	0.593002	0.052259	77.777824	73.265366	110.912277	-4.420531	0.000000	2.336431	0.000000	0.000000	0.000000	-0.211864	-0.082027	-0.408078	0.000000	0.000000	3.000000	23.000000	0.000000
1730.159085	0.000568	0.592793	0.050921	77.777824	73.265366	110.912277	-4.420531	0.000000	2.336431	0.000000	0.000000	0.000000	-0.167317	-0.062517	-0.401506	0.000000	0.000000	3.000000	23.000000	0.000000
1730.162418	0.000568	0.592793	0.050921	77.777824	73.265366	110.912277	-4.420531	0.000000	2.336431	0.000000	0.000000	0.000000	-0.167317	-0.062517	-0.401506	0.000000	0.000000	3.000000	23.000000	0.000000
1730.165751	0.000568	0.592793	0.050921	77.726212	73.584618	111.091270	-4.450360	0.000000	2.279101	0.000000	0.000000	0.000000	-0.167317	-0.062517	-0.401506	0.000000	0.000000	3.000000	23.000000	0.000000
1730.169085	0.000134	0.592697	0.049614	77.726212	73.584618	111.091270	-4.450360	0.000000	2.279101	0.000000	0.000000	0.000000	-0.130353	-0.029008	-0.392125	0.000000	0.000000	3.000000	23.000000	0.000000
1730.172418	0.000134	0.592697	0.049614	77.726212	73.584618	111.091270	-4.450360	0.000000	2.279101	0.000000	0.000000	0.000000	-0.130353	-0.029008	-0.392125	0.000000	0.000000	3.000000	23.000000	0.000000
1730.175751	0.000134	0.592697	0.049614	77.745476	73.824890	111.260124	-4.477853	0.000000	2.224596	0.000000	0.000000	0.000000	-0.130353	-0.029008	-0.392125	0.000000	0.000000	3.000000	23.000000	0.000000
1730.179085	-0.000155	0.592690	0.048259	77.745476	73.824890	111.260124	-4.477853	0.000000	2.224596	0.000000	0.000000	0.000000	-0.086485	-0.002110	-0.406313	0.000000	0.000000	3.000000	23.000000	0.000000
1730.182418	-0.000155	0.592690	0.048259	77.745476	73.824890	111.260124	-4.477853	0.000000	2.224596	0.000000	0.000000	0.000000	-0.086485	-0.002110	-0.406313	0.000000	0.000000	3.000000	23.000000	0.000000
1730.185751	-0.000155	0.592690	0.048259	77.765274	74.064957	111.524986	-4.504365	0.000000	2.170414	0.000000	0.000000	0.000000	-0.086485	-0.002110	-0.406313	0.000000	0.000000	3.000000	23.000000	0.000000
1730.189085	-0.000322	0.592744	0.046865	77.765274	74.064957	111.524986	-4.504365	0.000000	2.170414	0.000000	0.000000	0.000000	-0.050120	0.016333	-0.418224	0.000000	0.000000	3.000000	23.000000	0.000000
1730.192418	-0.000322	0.592744	0.046865	77.765274	74.064957	111.524986	-4.504365	0.000000	2.170414	0.000000	0.000000	0.000000	-0.050120	0.016333	-0.418224	0.000000	0.000000	3.000000	23.000000	0.000000
1730.195751	-0.000322	0.592744	0.046865	77.807022	74.278954	111.730614	-4.530079	0.000000	2.116219	0.000000	0.000000	0.000000	-0.050120	0.016333	-0.418224	0.000000	0.000000	3.000000	23.000000	0.000000
1730.199085	-0.000416	0.592829	0.045376	77.807022	74.278954	111.730614	-4.530079	0.000000	2.116219	0.000000	0.000000	0.000000	-0.028343	0.025624	-0.446863	0.000000	0.000000	3.000000	23.000000	0.000000
1730.202418	-0.000416	0.592829	0.045376	77.807022	74.278954	111.730614	-4.530079	0.000000	2.116219	0.000000	0.000000	0.000000	-0.028343	0.025624	-0.446863	0.000000	0.000000	3.000000	23.000000	0.000000
1730.205751	-0.000416	0.592829	0.045376	77.909042	74.484131	111.873596	-4.556405	0.000000	2.058926	0.000000	0.000000	0.000000	-0.028343	0.025624	-0.446863	0.000000	0.000000	3.000000	23.000000	0.000000
1730.209085	-0.000510	0.592912	0.043884	77.909042	74.484131	111.873596	-4.556405	0.000000	2.058926	0.000000	0.000000	0.000000	-0.028173	0.024701	-0.447327	0.000000	0.000000	3.000000	23.000000	0.000000
1730.212418	-0.000510	0.592912	0.043884	77.909042	74.484131	111.873596	-4.556405	0.000000	2.058926	0.000000	0.000000	0.000000	-0.028173	0.024701	-0.447327	0.000000	0.000000	3.000000	23.000000	0.000000
1730.215751	-0.000510	0.592912	0.043884	78.045792	74.687508	111.989510	-4.582270	0.000000	2.000700	0.000000	0.000000	0.000000	-0.028173	0.024701	-0.447327	0.000000	0.000000	3.000000	23.000000	0.000000
1730.219085	-0.000651	0.592988	0.042328	78.045792	74.687508	111.989510	-4.582270	0.000000	2.000700	0.000000	0.000000	0.000000	-0.042207	0.023023	-0.466800	0.000000	0.000000	3.000000	23.000000	0.000000
1730.222418	-0.000651	0.592988	0.042328	78.045792	74.687508	111.989510	-4.582270	0.000000	2.000700	0.000000	0.000000	0.000000	-0.042207	0.023023	-0.466800	0.000000	0.000000	3.000000	23.000000	0.000000
1730.225751	-0.000651	0.592988	0.042328	78.140503	74.923637	112.179810	-4.609009	0.000000	1.938309	0.000000	0.000000	0.000000	-0.042207	0.023023	-0.466800	0.000000	0.000000	3.000000	23.000000	0.000000
1730.229085	-0.000814	0.593026	0.040802	78.140503	74.923637	112.179810	-4.609009	0.000000	1.938309	0.000000	0.000000	0.000000	-0.049047	0.011399	-0.458009	0.000000	0.000000	3.000000	23.000000	0.000000
1730.232418	-0.000814	0.593026	0.040802	78.140503	74.923637	112.179810	-4.609009	0.000000	1.938309	0.000000	0.000000	0.000000	-0.049047	0.011399	-0.458009	0.000000	0.000000	3.000000	23.000000	0.000000
1730.235751	-0.000814	0.593026	0.040802	78.162460	75.211006	112.482727	-4.634798	0.000000	1.875806	0.000000	0.000000	0.000000	-0.049047	0.011399	-0.458009	0.000000	0.000000	3.000000	23.000000	0.000000
1730.239085	-0.000930	0.593026	0.039305	78.162460	75.211006	112.482727	-4.634798	0.000000	1.875806	0.000000	0.000000	0.000000	-0.034619	-0.000065	-0.449157	0.000000	0.000000	3.000000	23.000000	0.000000
1730.242418	-0.000930	0.593026	0.039305	78.162460	75.211006	112.482727	-4.634798	0.000000	1.875806	0.000000	0.000000	0.000000	-0.034619	-0.000065	-0.449157	0.000000	0.000000	3.000000	23.000000	0.000000
1730.245751	-0.000930	0.593026	0.039305	78.179382	75.501266	112.785812	-4.659178	0.000000	1.814403	0.000000	0.000000	0.000000	-0.034619	-0.000065	-0.449157	0.000000	0.000000	3.000000	23.000000	0.000000
1730.249085	-0.000974	0.592996	0.037813	78.179382	75.501266	112.785812	-4.659178	0.000000	1.814403	0.000000	0.000000	0.000000	-0.013261	-0.008984	-0.447354	0.000000	0.000000	3.000000	23.000000	0.000000
1730.252418	-0.000974	0.592996	0.037813	78.179382	75.501266	112.785812	-4.659178	0.000000	1.814403	0.000000	0.000000	0.000000	-0.013261	-0.008984	-0.447354	0.000000	0.000000	3.000000	23.000000	0.000000
1730.255751	-0.000974	0.592996	0.037813	78.196320	75.783936	113.071457	-4.682435	0.000000	1.753512	0.000000	0.000000	0.000000	-0.013261	-0.008984	-0.447354	0.000000	0.000000	3.000000	23.000000	0.000000
1730.259085	-0.000924	0.592937	0.036328	78.196320	75.783936	113.071457	-4.682435	0.000000	1.753512	0.000000	0.000000	0.000000	0.014933	-0.017842	-0.445528	0.000000	0.000000	3.000000	23.000000	0.000000
1730.262418	-0.000924	0.592937	0.036328	78.196320	75.783936	113.071457	-4.682435	0.000000	1.753512	0.000000	0.000000	0.000000	0.014933	-0.017842	-0.445528	0.000000	0.000000	3.000000	23.000000	0.000000
1730.265751	-0.000924	0.592937	0.036328	78.212723	76.010872	113.295197	-4.704502	0.000000	1.693418	0.000000	0.000000	0.000000	0.014933	-0.017842	-0.445528	0.000000	0.000000	3.000000	23.000000	0.000000
1730.269085	-0.000781	0.592840	0.034873	78.212723	76.010872	113.295197	-4.704502	0.000000	1.693418	0.000000	0.000000	0.000000	0.042863	-0.029000	-0.436608	0.000000	0.000000	3.000000	23.000000	0.000000
1730.272418	-0.000781	0.592840	0.034873	78.212723	76.010872	113.295197	-4.704502	0.000000	1.693418	0.000000	0.000000	0.000000	0.042863	-0.029000	-0.436608	0.000000	0.000000	3.000000	23.000000	0.000000
1730.275751	-0.000781	0.592840	0.034873	78.227547	76.077110	113.356911	-4.725117	0.000000	1.635015	0.000000	0.000000	0.000000	0.042863	-0.029000	-0.436608	0.000000	0.000000	3.000000	23.000000	0.000000
1730.279085	-0.000616	0.592730	0.033376	78.227547	76.077110	113.356911	-4.725117	0.000000	1.635015	0.000000	0.000000	0.000000	0.049617	-0.032937	-0.449055	0.000000	0.000000	3.000000	23.000000	0.000000
1730.282418	-0.000616	0.592730	0.033376	78.227547	76.077110	113.356911	-4.725117	0.000000	1.635015	0.000000	0.000000	0.000000	0.049617	-0.032937	-0.449055	0.000000	0.000000	3.000000	23.000000	0.000000
1730.285751	-0.000616	0.592730	0.033376	78.239296	75.985695	113.269096	-4.745711	0.000000	1.574239	0.000000	0.000000	0.000000	0.049617	-0.032937	-0.449055	0.000000	0.000000	3.000000	23.000000	0.000000
1730.289085	-0.000475	0.592573	0.031869	78.239296	75.985695	113.269096	-4.745711	0.000000	1.574239	0.000000	0.000000	0.000000	0.042356	-0.047296	-0.452224	0.000000	0.000000	3.000000	23.000000	0.000000
1730.292418	-0.000475	0.592573	0.031869	78.239296	75.985695	113.269096	-4.745711	0.000000	1.574239	0.000000	0.000000	0.000000	0.042356	-0.047296	-0.452224	0.000000	0.000000	3.000000	23.000000	0.000000
1730.295751	-0.000475	0.592573	0.031869	78.249542	75.902153	113.196655	-4.766005	0.000000	1.511688	0.000000	0.000000	0.000000	0.042356	-0.047296	-0.452224	0.000000	0.000000	3.000000	23.000000	0.000000
1730.299085	-0.000357	0.592367	0.030351	78.249542	75.902153	113.196655	-4.766005	0.000000	1.511688	0.000000	0.000000	0.000000	0.035158	-0.061541	-0.455418	0.000000	0.000000	3.000000	23.000000	0.000000
1730.302418	-0.000357	0.592367	0.030351	78.249542	75.902153	113.196655	-4.766005	0.000000	1.511688	0.000000	0.000000	0.000000	0.035158	-0.061541	-0.455418	0.000000	0.000000	3.000000	23.000000	0.000000
1730.305751	-0.000357	0.592367	0.030351	78.235863	75.858337	113.185287	-4.785925	0.000000	1.447385	0.000000	0.000000	0.000000	0.035158	-0.061541	-0.455418	0.000000	0.000000	3.000000	23.000000	0.000000
1730.309085	-0.000241	0.592096	0.028805	78.235863	75.858337	113.185287	-4.785925	0.000000	1.447385	0.000000	0.000000	0.000000	0.034946	-0.081329	-0.463554	0.000000	0.000000	3.000000	23.000000	0.000000
1730.312418	-0.000241	0.592096	0.028805	78.235863	75.858337	113.185287	-4.785925	0.000000	1.447385	0.000000	0.000000	0.000000	0.034946	-0.081329	-0.463554	0.000000	0.000000	3.000000	23.000000	0.000000
1730.315751	-0.000241	0.592096	0.028805	78.141830	75.894432	113.331360	-4.805522	0.000000	1.380925	0.000000	0.000000	0.000000	0.034946	-0.081329	-0.463554	0.000000	0.000000	3.000000	23.000000	0.000000
1730.319085	-0.000102	0.591771	0.027273	78.141830	75.894432	113.331360	-4.805522	0.000000	1.380925	0.000000	0.000000	0.000000	0.041624	-0.097673	-0.459699	0.000000	0.000000	3.000000	23.000000	0.000000
1730.322418	-0.000102	0.591771	0.027273	78.141830	75.894432	113.331360	-4.805522	0.000000	1.380925	0.000000	0.000000	0.000000	0.041624	-0.097673	-0.459699	0.000000	0.000000	3.000000	23.000000	0.000000
1730.325751	-0.000102	0.591771	0.027273	77.941589	75.952431	113.593498	-4.824155	0.000000	1.314355	0.000000	0.000000	0.000000	0.041624	-0.097673	-0.459699	0.000000	0.000000	3.000000	23.000000	0.000000
1730.329085	0.000127	0.591455	0.025779	77.941589	75.952431	113.593498	-4.824155	0.000000	1.314355	0.000000	0.000000	0.000000	0.068875	-0.094652	-0.448206	0.000000	0.000000	3.000000	23.000000	0.000000
1730.332418	0.000127	0.591455	0.025779	77.941589	75.952431	113.593498	-4.824155	0.000000	1.314355	0.000000	0.000000	0.000000	0.068875	-0.094652	-0.448206	0.000000	0.000000	3.000000	23.000000	0.000000
1730.335751	0.000127	0.591455	0.025779	77.679489	75.941483	113.820610	-4.841322	0.000000	1.249641	0.000000	0.000000	0.000000	0.068875	-0.094652	-0.448206	0.000000	0.000000	3.000000	23.000000	0.000000
1730.339085	0.000493	0.591191	0.024420	77.679489	75.941483	113.820610	-4.841322	0.000000	1.249641	0.000000	0.000000	0.000000	0.109631	-0.079272	-0.407591	0.000000	0.000000	3.000000	23.000000	0.000000
1730.342418	0.000493	0.591191	0.024420	77.679489	75.941483	113.820610	-4.841322	0.000000	1.249641	0.000000	0.000000	0.000000	0.109631	-0.079272	-0.407591	0.000000	0.000000	3.000000	23.000000	0.000000
1730.345751	0.000493	0.591191	0.024420	77.444344	75.874969	113.946022	-4.855907	0.000000	1.191708	0.000000	0.000000	0.000000	0.109631	-0.079272	-0.407591	0.000000	0.000000	3.000000	23.000000	0.000000
1730.349085	0.000993	0.591012	0.023166	77.444344	75.874969	113.946022	-4.855907	0.000000	1.191708	0.000000	0.000000	0.000000	0.150113	-0.053727	-0.376260	0.000000	0.000000	3.000000	23.000000	0.000000
1730.352418	0.000993	0.591012	0.023166	77.444344	75.874969	113.946022	-4.855907	0.000000	1.191708	0.000000	0.000000	0.000000	0.150113	-0.053727	-0.376260	0.000000	0.000000	3.000000	23.000000	0.000000
1730.355751	0.000993	0.591012	0.023166	77.343079	75.641106	113.759377	-4.868502	0.000000	1.139164	0.000000	0.000000	0.000000	0.150113	-0.053727	-0.376260	0.000000	0.000000	3.000000	23.000000	0.000000
1730.359085	0.001651	0.590903	0.022064	77.343079	75.641106	113.759377	-4.868502	0.000000	1.139164	0.000000	0.000000	0.000000	0.197246	-0.032677	-0.330651	0.000000	0.000000	3.000000	23.000000	0.000000
1730.362418	0.001651	0.590903	0.022064	77.343079	75.641106	113.759377	-4.868502	0.000000	1.139164	0.000000	0.000000	0.000000	0.197246	-0.032677	-0.330651	0.000000	0.000000	3.000000	23.000000	0.000000
1730.365751	0.001651	0.590903	0.022064	77.422569	75.194267	113.169952	-4.878734	0.000000	1.094515	0.000000	0.000000	0.000000	0.197246	-0.032677	-0.330651	0.000000	0.000000	3.000000	23.000000	0.000000
1730.369085	0.002465	0.590808	0.021064	77.422569	75.194267	113.169952	-4.878734	0.000000	1.094515	0.000000	0.000000	0.000000	0.244163	-0.028499	-0.300006	0.000000	0.000000	3.000000	23.000000	0.000000
1730.372418	0.002465	0.590808	0.021064	77.422569	75.194267	113.169952	-4.878734	0.000000	1.094515	0.000000	0.000000	0.000000	0.244163	-0.028499	-0.300006	0.000000	0.000000	3.000000	23.000000	0.000000
1730.375751	0.002465	0.590808	0.021064	77.609566	74.644196	112.364716	-4.876774	0.000000	1.053204	0.000000	0.000000	0.000000	0.244163	-0.028499	-0.300006	0.000000	0.000000	3.000000	23.000000	0.000000
1730.379085	0.003299	0.590750	0.020247	77.609566	74.644196	112.364716	-4.876774	0.000000	1.053204	0.000000	0.000000	0.000000	0.250319	-0.017391	-0.244997	0.000000	0.000000	3.000000	23.000000	0.000000
1730.382418	0.003299	0.590750	0.020247	77.609566	74.644196	112.364716	-4.876774	0.000000	1.053204	0.000000	0.000000	0.000000	0.250319	-0.017391	-0.244997	0.000000	0.000000	3.000000	23.000000	0.000000
1730.385751	0.003299	0.590750	0.020247	77.876961	74.095551	111.478172	-4.835054	0.000000	1.012372	0.000000	0.000000	0.000000	0.250319	-0.017391	-0.244997	0.000000	0.000000	3.000000	23.000000	0.000000
1730.389085	0.004131	0.590681	0.019541	77.876961	74.095551	111.478172	-4.835054	0.000000	1.012372	0.000000	0.000000	0.000000	0.249751	-0.020812	-0.211945	0.000000	0.000000	3.000000	23.000000	0.000000
1730.392418	0.004131	0.590681	0.019541	77.876961	74.095551	111.478172	-4.835054	0.000000	1.012372	0.000000	0.000000	0.000000	0.249751	-0.020812	-0.211945	0.000000	0.000000	3.000000	23.000000	0.000000
1730.395751	0.004131	0.590681	0.019541	78.179848	73.614281	110.620033	-4.793429	0.000000	0.977047	0.000000	0.000000	0.000000	0.249751	-0.020812	-0.211945	0.000000	0.000000	3.000000	23.000000	0.000000
1730.399085	0.004963	0.590600	0.018945	78.179848	73.614281	110.620033	-4.793429	0.000000	0.977047	0.000000	0.000000	0.000000	0.249359	-0.024150	-0.178852	0.000000	0.000000	3.000000	23.000000	0.000000
1730.402418	0.004963	0.590600	0.018945	78.179848	73.614281	110.620033	-4.793429	0.000000	0.977047	0.000000	0.000000	0.000000	0.249359	-0.024150	-0.178852	0.000000	0.000000	3.000000	23.000000	0.000000
1730.405751	0.004963	0.590600	0.018945	78.425171	73.297424	109.976746	-4.751869	0.000000	0.947239	0.000000	0.000000	0.000000	0.249359	-0.024150	-0.178852	0.000000	0.000000	3.000000	23.000000	0.000000
1730.409085	0.004963	0.590600	0.018945	78.425171	73.297424	109.976746	-4.751869	0.000000	0.947239	0.000000	0.000000	0.000000	0.249359	-0.024150	-0.178852	0.000000	0.000000	3.000000	23.000000	0.000000
1730.412418	0.005793	0.590527	0.018476	78.425171	73.297424	109.976746	-4.751869	0.000000	0.947239	0.000000	0.000000	0.000000	0.249204	-0.021818	-0.140745	0.000000	0.000000	3.000000	23.000000	0.000000
1730.415751	0.005793	0.590527	0.018476	78.552391	73.337357	109.898491	-4.751869	0.000000	0.947239	0.000000	0.000000	0.000000	0.249204	-0.021818	-0.140745	0.000000	0.000000	3.000000	23.000000	0.000000
1730.419085	0.006601	0.590451	0.018093	78.552391	73.337357	109.898491	-4.751869	0.000000	0.947239	0.000000	0.000000	0.000000	0.242314	-0.022854	-0.114655	0.000000	0.000000	3.000000	23.000000	0.000000
1730.422418	0.006601	0.590451	0.018093	78.552391	73.337357	109.898491	-4.751869	0.000000	0.947239	0.000000	0.000000	0.000000	0.242314	-0.022854	-0.114655	0.000000	0.000000	3.000000	23.000000	0.000000
1730.425751	0.006601	0.590451	0.018093	78.550705	73.543579	110.256203	-4.669950	0.000000	0.904672	0.000000	0.000000	0.000000	0.242314	-0.022854	-0.114655	0.000000	0.000000	3.000000	23.000000	0.000000
1730.429085	0.006601	0.590451	0.018093	78.550705	73.543579	110.256203	-4.669950	0.000000	0.904672	0.000000	0.000000	0.000000	0.242314	-0.022854	-0.114655	0.000000	0.000000	3.000000	23.000000	0.000000
1730.432418	0.007431	0.590386	0.017750	78.550705	73.543579	110.256203	-4.669950	0.000000	0.904672	0.000000	0.000000	0.000000	0.248880	-0.019448	-0.103055	0.000000	0.000000	3.000000	23.000000	0.000000
1730.435751	0.007431	0.590386	0.017750	78.556282	73.735504	110.569946	-4.669950	0.000000	0.904672	0.000000	0.000000	0.000000	0.248880	-0.019448	-0.103055	0.000000	0.000000	3.000000	23.000000	0.000000
1730.439085	0.008283	0.590344	0.017485	78.556282	73.735504	110.569946	-4.669950	0.000000	0.904672	0.000000	0.000000	0.000000	0.255706	-0.012664	-0.079330	0.000000	0.000000	3.000000	23.000000	0.000000
1730.442418	0.008283	0.590344	0.017485	78.556282	73.735504	110.569946	-4.669950	0.000000	0.904672	0.000000	0.000000	0.000000	0.255706	-0.012664	-0.079330	0.000000	0.000000	3.000000	23.000000	0.000000
1730.445751	0.008283	0.590344	0.017485	78.560890	73.918121	110.860664	-4.585852	0.000000	0.874274	0.000000	0.000000	0.000000	0.255706	-0.012664	-0.079330	0.000000	0.000000	3.000000	23.000000	0.000000
1730.449085	0.008283	0.590344	0.017485	78.560890	73.918121	110.860664	-4.585852	0.000000	0.874274	0.000000	0.000000	0.000000	0.255706	-0.012664	-0.079330	0.000000	0.000000	3.000000	23.000000	0.000000
1730.452418	0.009201	0.590317	0.017170	78.560890	73.918121	110.860664	-4.585852	0.000000	0.874274	0.000000	0.000000	0.000000	0.275417	-0.008298	-0.094527	0.000000	0.000000	3.000000	23.000000	0.000000
1730.455751	0.009201	0.590317	0.017170	78.565529	74.117195	111.311096	-4.585852	0.000000	0.874274	0.000000	0.000000	0.000000	0.275417	-0.008298	-0.094527	0.000000	0.000000	3.000000	23.000000	0.000000
1730.459085	0.010230	0.590289	0.016851	78.565529	74.117195	111.311096	-4.585852	0.000000	0.874274	0.000000	0.000000	0.000000	0.308813	-0.008333	-0.095802	0.000000	0.000000	3.000000	23.000000	0.000000
1730.462418	0.010230	0.590289	0.016851	78.565529	74.117195	111.311096	-4.585852	0.000000	0.874274	0.000000	0.000000	0.000000	0.308813	-0.008333	-0.095802	0.000000	0.000000	3.000000	23.000000	0.000000
1730.465751	0.010230	0.590289	0.016851	78.572678	74.340996	111.718216	-4.488480	0.000000	0.842553	0.000000	0.000000	0.000000	0.308813	-0.008333	-0.095802	0.000000	0.000000	3.000000	23.000000	0.000000
1730.469085	0.011346	0.590238	0.016446	78.572678	74.340996	111.718216	-4.488480	0.000000	0.842553	0.000000	0.000000	0.000000	0.334810	-0.015198	-0.121446	0.000000	0.000000	3.000000	23.000000	0.000000
1730.472418	0.011346	0.590238	0.016446	78.572678	74.340996	111.718216	-4.488480	0.000000	0.842553	0.000000	0.000000	0.000000	0.334810	-0.015198	-0.121446	0.000000	0.000000	3.000000	23.000000	0.000000
1730.475751	0.011346	0.590238	0.016446	78.583282	74.601799	111.889923	-4.432679	0.000000	0.822312	0.000000	0.000000	0.000000	0.334810	-0.015198	-0.121446	0.000000	0.000000	3.000000	23.000000	0.000000
1730.479085	0.012528	0.590169	0.016020	78.583282	74.601799	111.889923	-4.432679	0.000000	0.822312	0.000000	0.000000	0.000000	0.354336	-0.020799	-0.127788	0.000000	0.000000	3.000000	23.000000	0.000000
1730.482418	0.012528	0.590169	0.016020	78.583282	74.601799	111.889923	-4.432679	0.000000	0.822312	0.000000	0.000000	0.000000	0.354336	-0.020799	-0.127788	0.000000	0.000000	3.000000	23.000000	0.000000
1730.485751	0.012528	0.590169	0.016020	78.593246	74.909241	112.128304	-4.373622	0.000000	0.801014	0.000000	0.000000	0.000000	0.354336	-0.020799	-0.127788	0.000000	0.000000	3.000000	23.000000	0.000000
1730.489085	0.013705	0.590044	0.015541	78.593246	74.909241	112.128304	-4.373622	0.000000	0.801014	0.000000	0.000000	0.000000	0.353279	-0.037595	-0.143685	0.000000	0.000000	3.000000	23.000000	0.000000
1730.492418	0.013705	0.590044	0.015541	78.593246	74.909241	112.128304	-4.373622	0.000000	0.801014	0.000000	0.000000	0.000000	0.353279	-0.037595	-0.143685	0.000000	0.000000	3.000000	23.000000	0.000000
1730.495751	0.013705	0.590044	0.015541	78.604904	75.241295	112.469154	-4.314743	0.000000	0.777066	0.000000	0.000000	0.000000	0.353279	-0.037595	-0.143685	0.000000	0.000000	3.000000	23.000000	0.000000
1730.499085	0.014835	0.589855	0.015035	78.604904	75.241295	112.469154	-4.314743	0.000000	0.777066	0.000000	0.000000	0.000000	0.338882	-0.056533	-0.152012	0.000000	0.000000	3.000000	23.000000	0.000000
1730.502418	0.014835	0.589855	0.015035	78.604904	75.241295	112.469154	-4.314743	0.000000	0.777066	0.000000	0.000000	0.000000	0.338882	-0.056533	-0.152012	0.000000	0.000000	3.000000	23.000000	0.000000
1730.505751	0.014835	0.589855	0.015035	78.618172	75.600861	113.072166	-4.258262	0.000000	0.751731	0.000000	0.000000	0.000000	0.338882	-0.056533	-0.152012	0.000000	0.000000	3.000000	23.000000	0.000000
1730.509085	0.015940	0.589641	0.014533	78.618172	75.600861	113.072166	-4.258262	0.000000	0.751731	0.000000	0.000000	0.000000	0.331523	-0.064225	-0.150496	0.000000	0.000000	3.000000	23.000000	0.000000
1730.512418	0.015940	0.589641	0.014533	78.618172	75.600861	113.072166	-4.258262	0.000000	0.751731	0.000000	0.000000	0.000000	0.331523	-0.064225	-0.150496	0.000000	0.000000	3.000000	23.000000	0.000000
1730.515751	0.015940	0.589641	0.014533	78.631294	75.969131	113.723610	-4.203009	0.000000	0.726649	0.000000	0.000000	0.000000	0.331523	-0.064225	-0.150496	0.000000	0.000000	3.000000	23.000000	0.000000
1730.519085	0.017131	0.589460	0.013994	78.631294	75.969131	113.723610	-4.203009	0.000000	0.726649	0.000000	0.000000	0.000000	0.357334	-0.054304	-0.161659	0.000000	0.000000	3.000000	23.000000	0.000000
1730.522418	0.017131	0.589460	0.013994	78.631294	75.969131	113.723610	-4.203009	0.000000	0.726649	0.000000	0.000000	0.000000	0.357334	-0.054304	-0.161659	0.000000	0.000000	3.000000	23.000000	0.000000
1730.525751	0.017131	0.589460	0.013994	78.642288	76.317940	114.126030	-4.143453	0.000000	0.699705	0.000000	0.000000	0.000000	0.357334	-0.054304	-0.161659	0.000000	0.000000	3.000000	23.000000	0.000000
1730.529085	0.018499	0.589272	0.013469	78.642288	76.317940	114.126030	-4.143453	0.000000	0.699705	0.000000	0.000000	0.000000	0.410436	-0.056468	-0.157559	0.000000	0.000000	3.000000	23.000000	0.000000
1730.532418	0.018499	0.589272	0.013469	78.642288	76.317940	114.126030	-4.143453	0.000000	0.699705	0.000000	0.000000	0.000000	0.410436	-0.056468	-0.157559	0.000000	0.000000	3.000000	23.000000	0.000000
1730.535751	0.018499	0.589272	0.013469	78.653496	76.555138	114.393883	-4.075047	0.000000	0.673445	0.000000	0.000000	0.000000	0.410436	-0.056468	-0.157559	0.000000	0.000000	3.000000	23.000000	0.000000
1730.539085	0.020025	0.589125	0.013031	78.653496	76.555138	114.393883	-4.075047	0.000000	0.673445	0.000000	0.000000	0.000000	0.457667	-0.044054	-0.131426	0.000000	0.000000	3.000000	23.000000	0.000000
1730.542418	0.020025	0.589125	0.013031	78.653496	76.555138	114.393883	-4.075047	0.000000	0.673445	0.000000	0.000000	0.000000	0.457667	-0.044054	-0.131426	0.000000	0.000000	3.000000	23.000000	0.000000
1730.545751	0.020025	0.589125	0.013031	78.678635	76.462891	114.460083	-3.998769	0.000000	0.651541	0.000000	0.000000	0.000000	0.457667	-0.044054	-0.131426	0.000000	0.000000	3.000000	23.000000	0.000000
1730.549085	0.021705	0.588989	0.012621	78.678635	76.462891	114.460083	-3.998769	0.000000	0.651541	0.000000	0.000000	0.000000	0.504257	-0.040625	-0.122921	0.000000	0.000000	3.000000	23.000000	0.000000
1730.552418	0.021705	0.588989	0.012621	78.678635	76.462891	114.460083	-3.998769	0.000000	0.651541	0.000000	0.000000	0.000000	0.504257	-0.040625	-0.122921	0.000000	0.000000	3.000000	23.000000	0.000000
1730.555751	0.021705	0.588989	0.012621	78.766235	76.075615	114.516609	-3.914726	0.000000	0.631054	0.000000	0.000000	0.000000	0.504257	-0.040625	-0.122921	0.000000	0.000000	3.000000	23.000000	0.000000
1730.559085	0.023523	0.588844	0.012311	78.766235	76.075615	114.516609	-3.914726	0.000000	0.631054	0.000000	0.000000	0.000000	0.545244	-0.043614	-0.093061	0.000000	0.000000	3.000000	23.000000	0.000000
1730.562418	0.023523	0.588844	0.012311	78.766235	76.075615	114.516609	-3.914726	0.000000	0.631054	0.000000	0.000000	0.000000	0.545244	-0.043614	-0.093061	0.000000	0.000000	3.000000	23.000000	0.000000
1730.565751	0.023523	0.588844	0.012311	78.976669	75.508438	114.386009	-3.823852	0.000000	0.615544	0.000000	0.000000	0.000000	0.545244	-0.043614	-0.093061	0.000000	0.000000	3.000000	23.000000	0.000000
1730.569085	0.025385	0.588666	0.012022	78.976669	75.508438	114.386009	-3.823852	0.000000	0.615544	0.000000	0.000000	0.000000	0.558484	-0.053450	-0.086595	0.000000	0.000000	3.000000	23.000000	0.000000
1730.572418	0.025385	0.588666	0.012022	78.976669	75.508438	114.386009	-3.823852	0.000000	0.615544	0.000000	0.000000	0.000000	0.558484	-0.053450	-0.086595	0.000000	0.000000	3.000000	23.000000	0.000000
1730.575751	0.025385	0.588666	0.012022	79.279213	74.916115	113.852608	-3.730772	0.000000	0.601112	0.000000	0.000000	0.000000	0.558484	-0.053450	-0.086595	0.000000	0.000000	3.000000	23.000000	0.000000
1730.579085	0.027311	0.588462	0.011729	79.279213	74.916115	113.852608	-3.730772	0.000000	0.601112	0.000000	0.000000	0.000000	0.578062	-0.061123	-0.087856	0.000000	0.000000	3.000000	23.000000	0.000000
1730.582418	0.027311	0.588462	0.011729	79.279213	74.916115	113.852608	-3.730772	0.000000	0.601112	0.000000	0.000000	0.000000	0.578062	-0.061123	-0.087856	0.000000	0.000000	3.000000	23.000000	0.000000
1730.585751	0.027311	0.588462	0.011729	79.592964	74.493263	113.263672	-3.634428	0.000000	0.586469	0.000000	0.000000	0.000000	0.578062	-0.061123	-0.087856	0.000000	0.000000	3.000000	23.000000	0.000000
1730.589085	0.029349	0.588226	0.011453	79.592964	74.493263	113.263672	-3.634428	0.000000	0.586469	0.000000	0.000000	0.000000	0.611416	-0.070940	-0.083042	0.000000	0.000000	3.000000	23.000000	0.000000
1730.592418	0.029349	0.588226	0.011453	79.592964	74.493263	113.263672	-3.634428	0.000000	0.586469	0.000000	0.000000	0.000000	0.611416	-0.070940	-0.083042	0.000000	0.000000	3.000000	23.000000	0.000000
1730.595751	0.029349	0.588226	0.011453	79.828667	74.383598	112.822273	-3.532525	0.000000	0.572629	0.000000	0.000000	0.000000	0.611416	-0.070940	-0.083042	0.000000	0.000000	3.000000	23.000000	0.000000
1730.599085	0.031471	0.587960	0.011103	79.828667	74.383598	112.822273	-3.532525	0.000000	0.572629	0.000000	0.000000	0.000000	0.636366	-0.079857	-0.104747	0.000000	0.000000	3.000000	23.000000	0.000000
1730.602418	0.031471	0.587960	0.011103	79.828667	74.383598	112.822273	-3.532525	0.000000	0.572629	0.000000	0.000000	0.000000	0.636366	-0.079857	-0.104747	0.000000	0.000000	3.000000	23.000000	0.000000
1730.605751	0.031471	0.587960	0.011103	79.951103	74.605896	113.190140	-3.426464	0.000000	0.555171	0.000000	0.000000	0.000000	0.636366	-0.079857	-0.104747	0.000000	0.000000	3.000000	23.000000	0.000000
1730.609085	0.033697	0.587708	0.010689	79.951103	74.605896	113.190140	-3.426464	0.000000	0.555171	0.000000	0.000000	0.000000	0.667878	-0.075493	-0.124403	0.000000	0.000000	3.000000	23.000000	0.000000
1730.612418	0.033697	0.587708	0.010689	79.951103	74.605896	113.190140	-3.426464	0.000000	0.555171	0.000000	0.000000	0.000000	0.667878	-0.075493	-0.124403	0.000000	0.000000	3.000000	23.000000	0.000000
1730.615751	0.033697	0.587708	0.010689	80.005440	74.993866	114.428917	-3.315151	0.000000	0.534437	0.000000	0.000000	0.000000	0.667878	-0.075493	-0.124403	0.000000	0.000000	3.000000	23.000000	0.000000
1730.619085	0.036027	0.587471	0.010207	80.005440	74.993866	114.428917	-3.315151	0.000000	0.534437	0.000000	0.000000	0.000000	0.699080	-0.071152	-0.144515	0.000000	0.000000	3.000000	23.000000	0.000000
1730.622418	0.036027	0.587471	0.010207	80.005440	74.993866	114.428917	-3.315151	0.000000	0.534437	0.000000	0.000000	0.000000	0.699080	-0.071152	-0.144515	0.000000	0.000000	3.000000	23.000000	0.000000
1730.625751	0.036027	0.587471	0.010207	80.094368	75.174553	114.965073	-3.198638	0.000000	0.510351	0.000000	0.000000	0.000000	0.699080	-0.071152	-0.144515	0.000000	0.000000	3.000000	23.000000	0.000000
1730.629085	0.038496	0.587232	0.009548	80.094368	75.174553	114.965073	-3.198638	0.000000	0.510351	0.000000	0.000000	0.000000	0.740638	-0.071487	-0.197734	0.000000	0.000000	3.000000	23.000000	0.000000
1730.632418	0.038496	0.587232	0.009548	80.094368	75.174553	114.965073	-3.198638	0.000000	0.510351	0.000000	0.000000	0.000000	0.740638	-0.071487	-0.197734	0.000000	0.000000	3.000000	23.000000	0.000000
1730.635751	0.038496	0.587232	0.009548	80.303207	74.748672	114.043114	-3.075198	0.000000	0.477396	0.000000	0.000000	0.000000	0.740638	-0.071487	-0.197734	0.000000	0.000000	3.000000	23.000000	0.000000
1730.639085	0.041063	0.586946	0.008792	80.303207	74.748672	114.043114	-3.075198	0.000000	0.477396	0.000000	0.000000	0.000000	0.770046	-0.085891	-0.226907	0.000000	0.000000	3.000000	23.000000	0.000000
1730.642418	0.041063	0.586946	0.008792	80.303207	74.748672	114.043114	-3.075198	0.000000	0.477396	0.000000	0.000000	0.000000	0.770046	-0.085891	-0.226907	0.000000	0.000000	3.000000	23.000000	0.000000
1730.645751	0.041063	0.586946	0.008792	80.601334	73.233406	112.125359	-2.946857	0.000000	0.439578	0.000000	0.000000	0.000000	0.770046	-0.085891	-0.226907	0.000000	0.000000	3.000000	23.000000	0.000000
1730.649085	0.043554	0.586598	0.008000	80.601334	73.233406	112.125359	-2.946857	0.000000	0.439578	0.000000	0.000000	0.000000	0.747234	-0.104524	-0.237360	0.000000	0.000000	3.000000	23.000000	0.000000
1730.652418	0.043554	0.586598	0.008000	80.601334	73.233406	112.125359	-2.946857	0.000000	0.439578	0.000000	0.000000	0.000000	0.747234	-0.104524	-0.237360	0.000000	0.000000	3.000000	23.000000	0.000000
1730.655751	0.043554	0.586598	0.008000	80.914940	70.377403	109.393776	-2.822318	0.000000	0.400018	0.000000	0.000000	0.000000	0.747234	-0.104524	-0.237360	0.000000	0.000000	3.000000	23.000000	0.000000
1730.659085	0.045907	0.586243	0.007232	80.914940	70.377403	109.393776	-2.822318	0.000000	0.400018	0.000000	0.000000	0.000000	0.706020	-0.106556	-0.230422	0.000000	0.000000	3.000000	23.000000	0.000000
1730.662418	0.045907	0.586243	0.007232	80.914940	70.377403	109.393776	-2.822318	0.000000	0.400018	0.000000	0.000000	0.000000	0.706020	-0.106556	-0.230422	0.000000	0.000000	3.000000	23.000000	0.000000
1730.665751	0.045907	0.586243	0.007232	81.180397	66.615974	106.189766	-2.704648	0.000000	0.361614	0.000000	0.000000	0.000000	0.706020	-0.106556	-0.230422	0.000000	0.000000	3.000000	23.000000	0.000000
1730.669085	0.048124	0.585811	0.006487	81.180397	66.615974	106.189766	-2.704648	0.000000	0.361614	0.000000	0.000000	0.000000	0.665007	-0.129365	-0.223730	0.000000	0.000000	3.000000	23.000000	0.000000
1730.672418	0.048124	0.585811	0.006487	81.180397	66.615974	106.189766	-2.704648	0.000000	0.361614	0.000000	0.000000	0.000000	0.665007	-0.129365	-0.223730	0.000000	0.000000	3.000000	23.000000	0.000000
1730.675751	0.048124	0.585811	0.006487	81.358185	62.764774	103.294258	-2.593814	0.000000	0.324326	0.000000	0.000000	0.000000	0.665007	-0.129365	-0.223730	0.000000	0.000000	3.000000	23.000000	0.000000
1730.679085	0.050202	0.585311	0.005741	81.358185	62.764774	103.294258	-2.593814	0.000000	0.324326	0.000000	0.000000	0.000000	0.623477	-0.149956	-0.223671	0.000000	0.000000	3.000000	23.000000	0.000000
1730.682418	0.050202	0.585311	0.005741	81.358185	62.764774	103.294258	-2.593814	0.000000	0.324326	0.000000	0.000000	0.000000	0.623477	-0.149956	-0.223671	0.000000	0.000000	3.000000	23.000000	0.000000
1730.685751	0.050202	0.585311	0.005741	81.416862	59.444160	100.794586	-2.489901	0.000000	0.287047	0.000000	0.000000	0.000000	0.623477	-0.149956	-0.223671	0.000000	0.000000	3.000000	23.000000	0.000000
1730.689085	0.052235	0.584729	0.005035	81.416862	59.444160	100.794586	-2.489901	0.000000	0.287047	0.000000	0.000000	0.000000	0.610044	-0.174741	-0.211834	0.000000	0.000000	3.000000	23.000000	0.000000
1730.692418	0.052235	0.584729	0.005035	81.416862	59.444160	100.794586	-2.489901	0.000000	0.287047	0.000000	0.000000	0.000000	0.610044	-0.174741	-0.211834	0.000000	0.000000	3.000000	23.000000	0.000000
1730.695751	0.052235	0.584729	0.005035	81.301460	57.104641	98.868912	-2.388227	0.000000	0.251742	0.000000	0.000000	0.000000	0.610044	-0.174741	-0.211834	0.000000	0.000000	3.000000	23.000000	0.000000
1730.699085	0.054155	0.584122	0.004339	81.301460	57.104641	98.868912	-2.388227	0.000000	0.251742	0.000000	0.000000	0.000000	0.575787	-0.182084	-0.208870	0.000000	0.000000	3.000000	23.000000	0.000000
1730.702418	0.054155	0.584122	0.004339	81.301460	57.104641	98.868912	-2.388227	0.000000	0.251742	0.000000	0.000000	0.000000	0.575787	-0.182084	-0.208870	0.000000	0.000000	3.000000	23.000000	0.000000
1730.705751	0.054155	0.584122	0.004339	81.051460	55.734875	97.500481	-2.292263	0.000000	0.216930	0.000000	0.000000	0.000000	0.575787	-0.182084	-0.208870	0.000000	0.000000	3.000000	23.000000	0.000000
1730.709085	0.055940	0.583534	0.003666	81.051460	55.734875	97.500481	-2.292263	0.000000	0.216930	0.000000	0.000000	0.000000	0.535491	-0.176328	-0.201700	0.000000	0.000000	3.000000	23.000000	0.000000
1730.712418	0.055940	0.583534	0.003666	81.051460	55.734875	97.500481	-2.292263	0.000000	0.216930	0.000000	0.000000	0.000000	0.535491	-0.176328	-0.201700	0.000000	0.000000	3.000000	23.000000	0.000000
1730.715751	0.055940	0.583534	0.003666	80.747597	55.001991	96.784218	-2.203014	0.000000	0.183313	0.000000	0.000000	0.000000	0.535491	-0.176328	-0.201700	0.000000	0.000000	3.000000	23.000000	0.000000
1730.719085	0.057640	0.582977	0.003055	80.747597	55.001991	96.784218	-2.203014	0.000000	0.183313	0.000000	0.000000	0.000000	0.510055	-0.167266	-0.183475	0.000000	0.000000	3.000000	23.000000	0.000000
1730.722418	0.057640	0.582977	0.003055	80.747597	55.001991	96.784218	-2.203014	0.000000	0.183313	0.000000	0.000000	0.000000	0.510055	-0.167266	-0.183475	0.000000	0.000000	3.000000	23.000000	0.000000
1730.725751	0.057640	0.582977	0.003055	80.413292	54.768383	96.712921	-2.118005	0.000000	0.152734	0.000000	0.000000	0.000000	0.510055	-0.167266	-0.183475	0.000000	0.000000	3.000000	23.000000	0.000000
1730.729085	0.059264	0.582460	0.002390	80.413292	54.768383	96.712921	-2.118005	0.000000	0.152734	0.000000	0.000000	0.000000	0.487136	-0.155167	-0.199355	0.000000	0.000000	3.000000	23.000000	0.000000
1730.732418	0.059264	0.582460	0.002390	80.413292	54.768383	96.712921	-2.118005	0.000000	0.152734	0.000000	0.000000	0.000000	0.487136	-0.155167	-0.199355	0.000000	0.000000	3.000000	23.000000	0.000000
1730.735751	0.059264	0.582460	0.002390	80.093887	54.842258	97.044601	-2.036815	0.000000	0.119508	0.000000	0.000000	0.000000	0.487136	-0.155167	-0.199355	0.000000	0.000000	3.000000	23.000000	0.000000
1730.739085	0.060839	0.581968	0.001718	80.093887	54.842258	97.044601	-2.036815	0.000000	0.119508	0.000000	0.000000	0.000000	0.472539	-0.147356	-0.201595	0.000000	0.000000	3.000000	23.000000	0.000000
1730.742418	0.060839	0.581968	0.001718	80.093887	54.842258	97.044601	-2.036815	0.000000	0.119508	0.000000	0.000000	0.000000	0.472539	-0.147356	-0.201595	0.000000	0.000000	3.000000	23.000000	0.000000
1730.745751	0.060839	0.581968	0.001718	79.851883	54.963669	97.309746	-1.958059	0.000000	0.085909	0.000000	0.000000	0.000000	0.472539	-0.147356	-0.201595	0.000000	0.000000	3.000000	23.000000	0.000000
1730.749085	0.062385	0.581485	0.001019	79.851883	54.963669	97.309746	-1.958059	0.000000	0.085909	0.000000	0.000000	0.000000	0.463805	-0.145015	-0.209655	0.000000	0.000000	3.000000	23.000000	0.000000
1730.752418	0.062385	0.581485	0.001019	79.851883	54.963669	97.309746	-1.958059	0.000000	0.085909	0.000000	0.000000	0.000000	0.463805	-0.145015	-0.209655	0.000000	0.000000	3.000000	23.000000	0.000000
1730.755751	0.062385	0.581485	0.001019	79.714645	55.072147	97.406883	-1.880758	0.000000	0.050967	0.000000	0.000000	0.000000	0.463805	-0.145015	-0.209655	0.000000	0.000000	3.000000	23.000000	0.000000
1730.759085	0.063877	0.580991	0.000280	79.714645	55.072147	97.406883	-1.880758	0.000000	0.050967	0.000000	0.000000	0.000000	0.447792	-0.148129	-0.221827	0.000000	0.000000	3.000000	23.000000	0.000000
1730.762418	0.063877	0.580991	0.000280	79.714645	55.072147	97.406883	-1.880758	0.000000	0.050967	0.000000	0.000000	0.000000	0.447792	-0.148129	-0.221827	0.000000	0.000000	3.000000	23.000000	0.000000
1730.765751	0.063877	0.580991	0.000280	79.695389	55.109066	97.309074	-1.806126	0.000000	0.013996	0.000000	0.000000	0.000000	0.447792	-0.148129	-0.221827	0.000000	0.000000	3.000000	23.000000	0.000000
1730.769085	0.065257	0.580498	-0.000450	79.695389	55.109066	97.309074	-1.806126	0.000000	0.013996	0.000000	0.000000	0.000000	0.413938	-0.147912	-0.218861	0.000000	0.000000	3.000000	23.000000	0.000000
1730.772418	0.065257	0.580498	-0.000450	79.695389	55.109066	97.309074	-1.806126	0.000000	0.013996	0.000000	0.000000	0.000000	0.413938	-0.147912	-0.218861	0.000000	0.000000	3.000000	23.000000	0.000000
1730.775751	0.065257	0.580498	-0.000450	79.719238	55.314976	97.446281	-1.737136	0.000000	-0.022481	0.000000	0.000000	0.000000	0.413938	-0.147912	-0.218861	0.000000	0.000000	3.000000	23.000000	0.000000
1730.779085	0.066482	0.579981	-0.001155	79.719238	55.314976	97.446281	-1.737136	0.000000	-0.022481	0.000000	0.000000	0.000000	0.367535	-0.155234	-0.211708	0.000000	0.000000	3.000000	23.000000	0.000000
1730.782418	0.066482	0.579981	-0.001155	79.719238	55.314976	97.446281	-1.737136	0.000000	-0.022481	0.000000	0.000000	0.000000	0.367535	-0.155234	-0.211708	0.000000	0.000000	3.000000	23.000000	0.000000
1730.785751	0.066482	0.579981	-0.001155	79.765396	55.713402	97.869675	-1.675880	0.000000	-0.057766	0.000000	0.000000	0.000000	0.367535	-0.155234	-0.211708	0.000000	0.000000	3.000000	23.000000	0.000000
1730.789085	0.067534	0.579457	-0.001816	79.765396	55.713402	97.869675	-1.675880	0.000000	-0.057766	0.000000	0.000000	0.000000	0.315632	-0.157147	-0.198126	0.000000	0.000000	3.000000	23.000000	0.000000
1730.792418	0.067534	0.579457	-0.001816	79.765396	55.713402	97.869675	-1.675880	0.000000	-0.057766	0.000000	0.000000	0.000000	0.315632	-0.157147	-0.198126	0.000000	0.000000	3.000000	23.000000	0.000000
1730.795751	0.067534	0.579457	-0.001816	79.826378	56.226971	98.297089	-1.623275	0.000000	-0.090787	0.000000	0.000000	0.000000	0.315632	-0.157147	-0.198126	0.000000	0.000000	3.000000	23.000000	0.000000
1730.799085	0.068387	0.578916	-0.002467	79.826378	56.226971	98.297089	-1.623275	0.000000	-0.090787	0.000000	0.000000	0.000000	0.255684	-0.162292	-0.195449	0.000000	0.000000	3.000000	23.000000	0.000000
1730.802418	0.068387	0.578916	-0.002467	79.826378	56.226971	98.297089	-1.623275	0.000000	-0.090787	0.000000	0.000000	0.000000	0.255684	-0.162292	-0.195449	0.000000	0.000000	3.000000	23.000000	0.000000
1730.805751	0.068387	0.578916	-0.002467	79.867851	56.812637	98.826347	-1.580661	0.000000	-0.123362	0.000000	0.000000	0.000000	0.255684	-0.162292	-0.195449	0.000000	0.000000	3.000000	23.000000	0.000000
1730.809085	0.069044	0.578351	-0.003085	79.867851	56.812637	98.826347	-1.580661	0.000000	-0.123362	0.000000	0.000000	0.000000	0.197029	-0.169592	-0.185361	0.000000	0.000000	3.000000	23.000000	0.000000
1730.812418	0.069044	0.578351	-0.003085	79.867851	56.812637	98.826347	-1.580661	0.000000	-0.123362	0.000000	0.000000	0.000000	0.197029	-0.169592	-0.185361	0.000000	0.000000	3.000000	23.000000	0.000000
1730.815751	0.069044	0.578351	-0.003085	79.820908	57.629898	99.724762	-1.547823	0.000000	-0.154255	0.000000	0.000000	0.000000	0.197029	-0.169592	-0.185361	0.000000	0.000000	3.000000	23.000000	0.000000
1730.819085	0.069044	0.578351	-0.003085	79.820908	57.629898	99.724762	-1.547823	0.000000	-0.154255	0.000000	0.000000	0.000000	0.197029	-0.169592	-0.185361	0.000000	0.000000	3.000000	23.000000	0.000000
1730.822418	0.069487	0.577847	-0.003644	79.820908	57.629898	99.724762	-1.547823	0.000000	-0.154255	0.000000	0.000000	0.000000	0.133134	-0.150994	-0.167672	0.000000	0.000000	3.000000	23.000000	0.000000
1730.825751	0.069487	0.577847	-0.003644	79.641861	58.773705	101.137497	-1.547823	0.000000	-0.154255	0.000000	0.000000	0.000000	0.133134	-0.150994	-0.167672	0.000000	0.000000	3.000000	23.000000	0.000000
1730.829085	0.069749	0.577434	-0.004088	79.641861	58.773705	101.137497	-1.547823	0.000000	-0.154255	0.000000	0.000000	0.000000	0.078649	-0.123893	-0.133309	0.000000	0.000000	3.000000	23.000000	0.000000
1730.832418	0.069749	0.577434	-0.004088	79.641861	58.773705	101.137497	-1.547823	0.000000	-0.154255	0.000000	0.000000	0.000000	0.078649	-0.123893	-0.133309	0.000000	0.000000	3.000000	23.000000	0.000000
1730.835751	0.069749	0.577434	-0.004088	79.320343	60.181412	102.999077	-1.512526	0.000000	-0.204419	0.000000	0.000000	0.000000	0.078649	-0.123893	-0.133309	0.000000	0.000000	3.000000	23.000000	0.000000
1730.839085	0.069914	0.577094	-0.004448	79.320343	60.181412	102.999077	-1.512526	0.000000	-0.204419	0.000000	0.000000	0.000000	0.049402	-0.102202	-0.107892	0.000000	0.000000	3.000000	23.000000	0.000000
1730.842418	0.069914	0.577094	-0.004448	79.320343	60.181412	102.999077	-1.512526	0.000000	-0.204419	0.000000	0.000000	0.000000	0.049402	-0.102202	-0.107892	0.000000	0.000000	3.000000	23.000000	0.000000
1730.845751	0.069914	0.577094	-0.004448	78.871391	61.792011	105.231483	-1.504292	0.000000	-0.222401	0.000000	0.000000	0.000000	0.049402	-0.102202	-0.107892	0.000000	0.000000	3.000000	23.000000	0.000000
1730.849085	0.069914	0.577094	-0.004448	78.871391	61.792011	105.231483	-1.504292	0.000000	-0.222401	0.000000	0.000000	0.000000	0.049402	-0.102202	-0.107892	0.000000	0.000000	3.000000	23.000000	0.000000
1730.852418	0.069952	0.576771	-0.004771	78.871391	61.792011	105.231483	-1.504292	0.000000	-0.222401	0.000000	0.000000	0.000000	0.011428	-0.096727	-0.096868	0.000000	0.000000	3.000000	23.000000	0.000000
1730.855751	0.069952	0.576771	-0.004771	78.339279	63.386028	107.555733	-1.504292	0.000000	-0.222401	0.000000	0.000000	0.000000	0.011428	-0.096727	-0.096868	0.000000	0.000000	3.000000	23.000000	0.000000
1730.859085	0.069861	0.576449	-0.005074	78.339279	63.386028	107.555733	-1.504292	0.000000	-0.222401	0.000000	0.000000	0.000000	-0.027254	-0.096668	-0.090986	0.000000	0.000000	3.000000	23.000000	0.000000
1730.862418	0.069861	0.576449	-0.005074	78.339279	63.386028	107.555733	-1.504292	0.000000	-0.222401	0.000000	0.000000	0.000000	-0.027254	-0.096668	-0.090986	0.000000	0.000000	3.000000	23.000000	0.000000
1730.865751	0.069861	0.576449	-0.005074	77.782860	64.839127	109.783333	-1.506930	0.000000	-0.253710	0.000000	0.000000	0.000000	-0.027254	-0.096668	-0.090986	0.000000	0.000000	3.000000	23.000000	0.000000
1730.869085	0.069861	0.576449	-0.005074	77.782860	64.839127	109.783333	-1.506930	0.000000	-0.253710	0.000000	0.000000	0.000000	-0.027254	-0.096668	-0.090986	0.000000	0.000000	3.000000	23.000000	0.000000
1730.872418	0.069590	0.576099	-0.005410	77.782860	64.839127	109.783333	-1.506930	0.000000	-0.253710	0.000000	0.000000	0.000000	-0.081413	-0.105140	-0.100593	0.000000	0.000000	3.000000	23.000000	0.000000
1730.875751	0.069590	0.576099	-0.005410	77.248055	66.046341	111.754204	-1.506930	0.000000	-0.253710	0.000000	0.000000	0.000000	-0.081413	-0.105140	-0.100593	0.000000	0.000000	3.000000	23.000000	0.000000
1730.879085	0.069115	0.575770	-0.005787	77.248055	66.046341	111.754204	-1.506930	0.000000	-0.253710	0.000000	0.000000	0.000000	-0.142455	-0.098636	-0.113188	0.000000	0.000000	3.000000	23.000000	0.000000
1730.882418	0.069115	0.575770	-0.005787	77.248055	66.046341	111.754204	-1.506930	0.000000	-0.253710	0.000000	0.000000	0.000000	-0.142455	-0.098636	-0.113188	0.000000	0.000000	3.000000	23.000000	0.000000
1730.885751	0.069115	0.575770	-0.005787	76.778160	66.986481	113.381470	-1.544241	0.000000	-0.289340	0.000000	0.000000	0.000000	-0.142455	-0.098636	-0.113188	0.000000	0.000000	3.000000	23.000000	0.000000
1730.889085	0.069115	0.575770	-0.005787	76.778160	66.986481	113.381470	-1.544241	0.000000	-0.289340	0.000000	0.000000	0.000000	-0.142455	-0.098636	-0.113188	0.000000	0.000000	3.000000	23.000000	0.000000
1730.892418	0.068501	0.575487	-0.006223	76.778160	66.986481	113.381470	-1.544241	0.000000	-0.289340	0.000000	0.000000	0.000000	-0.184322	-0.084689	-0.130820	0.000000	0.000000	3.000000	23.000000	0.000000
1730.895751	0.068501	0.575487	-0.006223	76.400467	67.673485	114.654770	-1.544241	0.000000	-0.289340	0.000000	0.000000	0.000000	-0.184322	-0.084689	-0.130820	0.000000	0.000000	3.000000	23.000000	0.000000
1730.899085	0.067747	0.575252	-0.006718	76.400467	67.673485	114.654770	-1.544241	0.000000	-0.289340	0.000000	0.000000	0.000000	-0.225989	-0.070773	-0.148615	0.000000	0.000000	3.000000	23.000000	0.000000
1730.902418	0.067747	0.575252	-0.006718	76.400467	67.673485	114.654770	-1.544241	0.000000	-0.289340	0.000000	0.000000	0.000000	-0.225989	-0.070773	-0.148615	0.000000	0.000000	3.000000	23.000000	0.000000
1730.905751	0.067747	0.575252	-0.006718	76.110321	68.157013	115.621689	-1.612626	0.000000	-0.335912	0.000000	0.000000	0.000000	-0.225989	-0.070773	-0.148615	0.000000	0.000000	3.000000	23.000000	0.000000
1730.909085	0.066884	0.575073	-0.007236	76.110321	68.157013	115.621689	-1.612626	0.000000	-0.335912	0.000000	0.000000	0.000000	-0.259190	-0.053703	-0.155262	0.000000	0.000000	3.000000	23.000000	0.000000
1730.912418	0.066884	0.575073	-0.007236	76.110321	68.157013	115.621689	-1.612626	0.000000	-0.335912	0.000000	0.000000	0.000000	-0.259190	-0.053703	-0.155262	0.000000	0.000000	3.000000	23.000000	0.000000
1730.915751	0.066884	0.575073	-0.007236	75.886719	68.496864	116.366577	-1.655825	0.000000	-0.361789	0.000000	0.000000	0.000000	-0.259190	-0.053703	-0.155262	0.000000	0.000000	3.000000	23.000000	0.000000
1730.919085	0.065970	0.574957	-0.007809	75.886719	68.496864	116.366577	-1.655825	0.000000	-0.361789	0.000000	0.000000	0.000000	-0.274065	-0.034612	-0.172018	0.000000	0.000000	3.000000	23.000000	0.000000
1730.922418	0.065970	0.574957	-0.007809	75.886719	68.496864	116.366577	-1.655825	0.000000	-0.361789	0.000000	0.000000	0.000000	-0.274065	-0.034612	-0.172018	0.000000	0.000000	3.000000	23.000000	0.000000
1730.925751	0.065970	0.574957	-0.007809	75.704735	68.749191	116.957581	-1.701502	0.000000	-0.390459	0.000000	0.000000	0.000000	-0.274065	-0.034612	-0.172018	0.000000	0.000000	3.000000	23.000000	0.000000
1730.929085	0.065102	0.574909	-0.008386	75.704735	68.749191	116.957581	-1.701502	0.000000	-0.390459	0.000000	0.000000	0.000000	-0.260409	-0.014496	-0.173126	0.000000	0.000000	3.000000	23.000000	0.000000
1730.932418	0.065102	0.574909	-0.008386	75.704735	68.749191	116.957581	-1.701502	0.000000	-0.390459	0.000000	0.000000	0.000000	-0.260409	-0.014496	-0.173126	0.000000	0.000000	3.000000	23.000000	0.000000
1730.935751	0.065102	0.574909	-0.008386	75.540352	68.926895	117.414040	-1.744904	0.000000	-0.419313	0.000000	0.000000	0.000000	-0.260409	-0.014496	-0.173126	0.000000	0.000000	3.000000	23.000000	0.000000
1730.939085	0.064233	0.574934	-0.008984	75.540352	68.926895	117.414040	-1.744904	0.000000	-0.419313	0.000000	0.000000	0.000000	-0.260591	0.007642	-0.179435	0.000000	0.000000	3.000000	23.000000	0.000000
1730.942418	0.064233	0.574934	-0.008984	75.540352	68.926895	117.414040	-1.744904	0.000000	-0.419313	0.000000	0.000000	0.000000	-0.260591	0.007642	-0.179435	0.000000	0.000000	3.000000	23.000000	0.000000
1730.945751	0.064233	0.574934	-0.008984	75.411278	69.032242	117.676796	-1.788336	0.000000	-0.449219	0.000000	0.000000	0.000000	-0.260591	0.007642	-0.179435	0.000000	0.000000	3.000000	23.000000	0.000000
1730.949085	0.063469	0.575058	-0.009625	75.411278	69.032242	117.676796	-1.788336	0.000000	-0.449219	0.000000	0.000000	0.000000	-0.229144	0.037067	-0.192178	0.000000	0.000000	3.000000	23.000000	0.000000
1730.952418	0.063469	0.575058	-0.009625	75.411278	69.032242	117.676796	-1.788336	0.000000	-0.449219	0.000000	0.000000	0.000000	-0.229144	0.037067	-0.192178	0.000000	0.000000	3.000000	23.000000	0.000000
1730.955751	0.063469	0.575058	-0.009625	75.345161	69.045853	117.802475	-1.826526	0.000000	-0.481249	0.000000	0.000000	0.000000	-0.229144	0.037067	-0.192178	0.000000	0.000000	3.000000	23.000000	0.000000
1730.959085	0.063469	0.575058	-0.009625	75.345161	69.045853	117.802475	-1.826526	0.000000	-0.481249	0.000000	0.000000	0.000000	-0.229144	0.037067	-0.192178	0.000000	0.000000	3.000000	23.000000	0.000000
1730.962418	0.062766	0.575236	-0.010313	75.345161	69.045853	117.802475	-1.826526	0.000000	-0.481249	0.000000	0.000000	0.000000	-0.210998	0.053594	-0.206297	0.000000	0.000000	3.000000	23.000000	0.000000
1730.965751	0.062766	0.575236	-0.010313	75.352280	68.961571	117.772736	-1.826526	0.000000	-0.481249	0.000000	0.000000	0.000000	-0.210998	0.053594	-0.206297	0.000000	0.000000	3.000000	23.000000	0.000000
1730.969085	0.062165	0.575495	-0.011059	75.352280	68.961571	117.772736	-1.826526	0.000000	-0.481249	0.000000	0.000000	0.000000	-0.180456	0.077457	-0.224048	0.000000	0.000000	3.000000	23.000000	0.000000
1730.972418	0.062165	0.575495	-0.011059	75.352280	68.961571	117.772736	-1.826526	0.000000	-0.481249	0.000000	0.000000	0.000000	-0.180456	0.077457	-0.224048	0.000000	0.000000	3.000000	23.000000	0.000000
1730.975751	0.062165	0.575495	-0.011059	75.369415	68.868919	117.706810	-1.891768	0.000000	-0.552973	0.000000	0.000000	0.000000	-0.180456	0.077457	-0.224048	0.000000	0.000000	3.000000	23.000000	0.000000
1730.979085	0.061663	0.575789	-0.011876	75.369415	68.868919	117.706810	-1.891768	0.000000	-0.552973	0.000000	0.000000	0.000000	-0.150495	0.088398	-0.245016	0.000000	0.000000	3.000000	23.000000	0.000000
1730.982418	0.061663	0.575789	-0.011876	75.369415	68.868919	117.706810	-1.891768	0.000000	-0.552973	0.000000	0.000000	0.000000	-0.150495	0.088398	-0.245016	0.000000	0.000000	3.000000	23.000000	0.000000
1730.985751	0.061663	0.575789	-0.011876	75.428391	68.756989	117.562653	-1.916851	0.000000	-0.593809	0.000000	0.000000	0.000000	-0.150495	0.088398	-0.245016	0.000000	0.000000	3.000000	23.000000	0.000000
1730.989085	0.061214	0.576085	-0.012792	75.428391	68.756989	117.562653	-1.916851	0.000000	-0.593809	0.000000	0.000000	0.000000	-0.134767	0.088560	-0.274610	0.000000	0.000000	3.000000	23.000000	0.000000
1730.992418	0.061214	0.576085	-0.012792	75.428391	68.756989	117.562653	-1.916851	0.000000	-0.593809	0.000000	0.000000	0.000000	-0.134767	0.088560	-0.274610	0.000000	0.000000	3.000000	23.000000	0.000000
1730.995751	0.061214	0.576085	-0.012792	75.544861	68.593048	117.289116	-1.939312	0.000000	-0.639577	0.000000	0.000000	0.000000	-0.134767	0.088560	-0.274610	0.000000	0.000000	3.000000	23.000000	0.000000
1730.999085	0.060805	0.576384	-0.013738	75.544861	68.593048	117.289116	-1.939312	0.000000	-0.639577	0.000000	0.000000	0.000000	-0.122741	0.089917	-0.283802	0.000000	0.000000	3.000000	23.000000	0.000000
1731.002418	0.060805	0.576384	-0.013738	75.544861	68.593048	117.289116	-1.939312	0.000000	-0.639577	0.000000	0.000000	0.000000	-0.122741	0.089917	-0.283802	0.000000	0.000000	3.000000	23.000000	0.000000
1731.005751	0.060805	0.576384	-0.013738	75.728935	68.392738	116.901489	-1.959769	0.000000	-0.686878	0.000000	0.000000	0.000000	-0.122741	0.089917	-0.283802	0.000000	0.000000	3.000000	23.000000	0.000000
1731.009085	0.060449	0.576635	-0.014769	75.728935	68.392738	116.901489	-1.959769	0.000000	-0.686878	0.000000	0.000000	0.000000	-0.106622	0.075211	-0.309489	0.000000	0.000000	3.000000	23.000000	0.000000
1731.012418	0.060449	0.576635	-0.014769	75.728935	68.392738	116.901489	-1.959769	0.000000	-0.686878	0.000000	0.000000	0.000000	-0.106622	0.075211	-0.309489	0.000000	0.000000	3.000000	23.000000	0.000000
1731.015751	0.060449	0.576635	-0.014769	75.945900	68.181213	116.458908	-1.977539	0.000000	-0.738459	0.000000	0.000000	0.000000	-0.106622	0.075211	-0.309489	0.000000	0.000000	3.000000	23.000000	0.000000
1731.019085	0.060135	0.576841	-0.015818	75.945900	68.181213	116.458908	-1.977539	0.000000	-0.738459	0.000000	0.000000	0.000000	-0.094225	0.061855	-0.314749	0.000000	0.000000	3.000000	23.000000	0.000000
1731.022418	0.060135	0.576841	-0.015818	75.945900	68.181213	116.458908	-1.977539	0.000000	-0.738459	0.000000	0.000000	0.000000	-0.094225	0.061855	-0.314749	0.000000	0.000000	3.000000	23.000000	0.000000
1731.025751	0.060135	0.576841	-0.015818	76.159966	68.009613	116.057800	-1.993243	0.000000	-0.790917	0.000000	0.000000	0.000000	-0.094225	0.061855	-0.314749	0.000000	0.000000	3.000000	23.000000	0.000000
1731.029085	0.059902	0.576985	-0.016908	76.159966	68.009613	116.057800	-1.993243	0.000000	-0.790917	0.000000	0.000000	0.000000	-0.070084	0.043234	-0.326902	0.000000	0.000000	3.000000	23.000000	0.000000
1731.032418	0.059902	0.576985	-0.016908	76.159966	68.009613	116.057800	-1.993243	0.000000	-0.790917	0.000000	0.000000	0.000000	-0.070084	0.043234	-0.326902	0.000000	0.000000	3.000000	23.000000	0.000000
1731.035751	0.059902	0.576985	-0.016908	76.346825	67.902184	115.744209	-2.004924	0.000000	-0.845401	0.000000	0.000000	0.000000	-0.070084	0.043234	-0.326902	0.000000	0.000000	3.000000	23.000000	0.000000
1731.039085	0.059769	0.577068	-0.018041	76.346825	67.902184	115.744209	-2.004924	0.000000	-0.845401	0.000000	0.000000	0.000000	-0.039870	0.024680	-0.339870	0.000000	0.000000	3.000000	23.000000	0.000000
1731.042418	0.059769	0.577068	-0.018041	76.346825	67.902184	115.744209	-2.004924	0.000000	-0.845401	0.000000	0.000000	0.000000	-0.039870	0.024680	-0.339870	0.000000	0.000000	3.000000	23.000000	0.000000
1731.045751	0.059769	0.577068	-0.018041	76.525040	67.823982	115.461388	-2.011569	0.000000	-0.902046	0.000000	0.000000	0.000000	-0.039870	0.024680	-0.339870	0.000000	0.000000	3.000000	23.000000	0.000000
1731.049085	0.059684	0.577135	-0.019132	76.525040	67.823982	115.461388	-2.011569	0.000000	-0.902046	0.000000	0.000000	0.000000	-0.025498	0.020218	-0.327411	0.000000	0.000000	3.000000	23.000000	0.000000
1731.052418	0.059684	0.577135	-0.019132	76.525040	67.823982	115.461388	-2.011569	0.000000	-0.902046	0.000000	0.000000	0.000000	-0.025498	0.020218	-0.327411	0.000000	0.000000	3.000000	23.000000	0.000000
1731.055751	0.059684	0.577135	-0.019132	76.734528	67.719109	115.110435	-2.015818	0.000000	-0.956614	0.000000	0.000000	0.000000	-0.025498	0.020218	-0.327411	0.000000	0.000000	3.000000	23.000000	0.000000
1731.059085	0.059683	0.577152	-0.020223	76.734528	67.719109	115.110435	-2.015818	0.000000	-0.956614	0.000000	0.000000	0.000000	-0.000191	0.005213	-0.327081	0.000000	0.000000	3.000000	23.000000	0.000000
1731.062418	0.059683	0.577152	-0.020223	76.734528	67.719109	115.110435	-2.015818	0.000000	-0.956614	0.000000	0.000000	0.000000	-0.000191	0.005213	-0.327081	0.000000	0.000000	3.000000	23.000000	0.000000
1731.065751	0.059683	0.577152	-0.020223	76.992279	67.581985	114.658974	-2.015850	0.000000	-1.011128	0.000000	0.000000	0.000000	-0.000191	0.005213	-0.327081	0.000000	0.000000	3.000000	23.000000	0.000000
1731.069085	0.059768	0.577138	-0.021294	76.992279	67.581985	114.658974	-2.015850	0.000000	-1.011128	0.000000	0.000000	0.000000	0.025651	-0.004366	-0.321514	0.000000	0.000000	3.000000	23.000000	0.000000
1731.072418	0.059768	0.577138	-0.021294	76.992279	67.581985	114.658974	-2.015850	0.000000	-1.011128	0.000000	0.000000	0.000000	0.025651	-0.004366	-0.321514	0.000000	0.000000	3.000000	23.000000	0.000000
1731.075751	0.059768	0.577138	-0.021294	77.301025	67.406799	114.107895	-2.011575	0.000000	-1.064713	0.000000	0.000000	0.000000	0.025651	-0.004366	-0.321514	0.000000	0.000000	3.000000	23.000000	0.000000
1731.079085	0.059917	0.577074	-0.022362	77.301025	67.406799	114.107895	-2.011575	0.000000	-1.064713	0.000000	0.000000	0.000000	0.044409	-0.019174	-0.320337	0.000000	0.000000	3.000000	23.000000	0.000000
1731.082418	0.059917	0.577074	-0.022362	77.301025	67.406799	114.107895	-2.011575	0.000000	-1.064713	0.000000	0.000000	0.000000	0.044409	-0.019174	-0.320337	0.000000	0.000000	3.000000	23.000000	0.000000
1731.085751	0.059917	0.577074	-0.022362	77.657387	67.176491	113.446770	-2.004174	0.000000	-1.118103	0.000000	0.000000	0.000000	0.044409	-0.019174	-0.320337	0.000000	0.000000	3.000000	23.000000	0.000000
1731.089085	0.060098	0.576932	-0.023482	77.657387	67.176491	113.446770	-2.004174	0.000000	-1.118103	0.000000	0.000000	0.000000	0.054413	-0.042596	-0.336002	0.000000	0.000000	3.000000	23.000000	0.000000
1731.092418	0.060098	0.576932	-0.023482	77.657387	67.176491	113.446770	-2.004174	0.000000	-1.118103	0.000000	0.000000	0.000000	0.054413	-0.042596	-0.336002	0.000000	0.000000	3.000000	23.000000	0.000000
1731.095751	0.060098	0.576932	-0.023482	78.033173	66.960274	112.841705	-1.995105	0.000000	-1.174103	0.000000	0.000000	0.000000	0.054413	-0.042596	-0.336002	0.000000	0.000000	3.000000	23.000000	0.000000
1731.099085	0.060380	0.576724	-0.024622	78.033173	66.960274	112.841705	-1.995105	0.000000	-1.174103	0.000000	0.000000	0.000000	0.084498	-0.062478	-0.341873	0.000000	0.000000	3.000000	23.000000	0.000000
1731.102418	0.060380	0.576724	-0.024622	78.033173	66.960274	112.841705	-1.995105	0.000000	-1.174103	0.000000	0.000000	0.000000	0.084498	-0.062478	-0.341873	0.000000	0.000000	3.000000	23.000000	0.000000
1731.105751	0.060380	0.576724	-0.024622	78.375153	66.841896	112.553818	-1.981022	0.000000	-1.231082	0.000000	0.000000	0.000000	0.084498	-0.062478	-0.341873	0.000000	0.000000	3.000000	23.000000	0.000000
1731.109085	0.060711	0.576420	-0.025834	78.375153	66.841896	112.553818	-1.981022	0.000000	-1.231082	0.000000	0.000000	0.000000	0.099547	-0.090967	-0.363812	0.000000	0.000000	3.000000	23.000000	0.000000
1731.112418	0.060711	0.576420	-0.025834	78.375153	66.841896	112.553818	-1.981022	0.000000	-1.231082	0.000000	0.000000	0.000000	0.099547	-0.090967	-0.363812	0.000000	0.000000	3.000000	23.000000	0.000000
1731.115751	0.060711	0.576420	-0.025834	78.653076	66.891960	112.843170	-1.964431	0.000000	-1.291718	0.000000	0.000000	0.000000	0.099547	-0.090967	-0.363812	0.000000	0.000000	3.000000	23.000000	0.000000
1731.119085	0.061037	0.576034	-0.027070	78.653076	66.891960	112.843170	-1.964431	0.000000	-1.291718	0.000000	0.000000	0.000000	0.097755	-0.115892	-0.370825	0.000000	0.000000	3.000000	23.000000	0.000000
1731.122418	0.061037	0.576034	-0.027070	78.653076	66.891960	112.843170	-1.964431	0.000000	-1.291718	0.000000	0.000000	0.000000	0.097755	-0.115892	-0.370825	0.000000	0.000000	3.000000	23.000000	0.000000
1731.125751	0.061037	0.576034	-0.027070	78.867233	67.117241	113.719437	-1.948138	0.000000	-1.353522	0.000000	0.000000	0.000000	0.097755	-0.115892	-0.370825	0.000000	0.000000	3.000000	23.000000	0.000000
1731.129085	0.061353	0.575595	-0.028361	78.867233	67.117241	113.719437	-1.948138	0.000000	-1.353522	0.000000	0.000000	0.000000	0.094622	-0.131692	-0.387037	0.000000	0.000000	3.000000	23.000000	0.000000
1731.132418	0.061353	0.575595	-0.028361	78.867233	67.117241	113.719437	-1.948138	0.000000	-1.353522	0.000000	0.000000	0.000000	0.094622	-0.131692	-0.387037	0.000000	0.000000	3.000000	23.000000	0.000000
1731.135751	0.061353	0.575595	-0.028361	79.033875	67.453445	114.647461	-1.932368	0.000000	-1.418028	0.000000	0.000000	0.000000	0.094622	-0.131692	-0.387037	0.000000	0.000000	3.000000	23.000000	0.000000
1731.139085	0.061646	0.575133	-0.029643	79.033875	67.453445	114.647461	-1.932368	0.000000	-1.418028	0.000000	0.000000	0.000000	0.087896	-0.138680	-0.384690	0.000000	0.000000	3.000000	23.000000	0.000000
1731.142418	0.061646	0.575133	-0.029643	79.033875	67.453445	114.647461	-1.932368	0.000000	-1.418028	0.000000	0.000000	0.000000	0.087896	-0.138680	-0.384690	0.000000	0.000000	3.000000	23.000000	0.000000
1731.145751	0.061646	0.575133	-0.029643	79.163567	67.849136	115.223022	-1.917719	0.000000	-1.482143	0.000000	0.000000	0.000000	0.087896	-0.138680	-0.384690	0.000000	0.000000	3.000000	23.000000	0.000000
1731.149085	0.061915	0.574695	-0.030930	79.163567	67.849136	115.223022	-1.917719	0.000000	-1.482143	0.000000	0.000000	0.000000	0.080669	-0.131516	-0.386161	0.000000	0.000000	3.000000	23.000000	0.000000
1731.152418	0.061915	0.574695	-0.030930	79.163567	67.849136	115.223022	-1.917719	0.000000	-1.482143	0.000000	0.000000	0.000000	0.080669	-0.131516	-0.386161	0.000000	0.000000	3.000000	23.000000	0.000000
1731.155751	0.061915	0.574695	-0.030930	79.250557	68.308846	115.670563	-1.904274	0.000000	-1.546503	0.000000	0.000000	0.000000	0.080669	-0.131516	-0.386161	0.000000	0.000000	3.000000	23.000000	0.000000
1731.159085	0.062176	0.574273	-0.032108	79.250557	68.308846	115.670563	-1.904274	0.000000	-1.546503	0.000000	0.000000	0.000000	0.078481	-0.126378	-0.353508	0.000000	0.000000	3.000000	23.000000	0.000000
1731.162418	0.062176	0.574273	-0.032108	79.250557	68.308846	115.670563	-1.904274	0.000000	-1.546503	0.000000	0.000000	0.000000	0.078481	-0.126378	-0.353508	0.000000	0.000000	3.000000	23.000000	0.000000
1731.165751	0.062176	0.574273	-0.032108	79.295807	68.796005	116.232391	-1.891194	0.000000	-1.605421	0.000000	0.000000	0.000000	0.078481	-0.126378	-0.353508	0.000000	0.000000	3.000000	23.000000	0.000000
1731.169085	0.062424	0.573881	-0.033226	79.295807	68.796005	116.232391	-1.891194	0.000000	-1.605421	0.000000	0.000000	0.000000	0.074331	-0.117601	-0.335178	0.000000	0.000000	3.000000	23.000000	0.000000
1731.172418	0.062424	0.573881	-0.033226	79.295807	68.796005	116.232391	-1.891194	0.000000	-1.605421	0.000000	0.000000	0.000000	0.074331	-0.117601	-0.335178	0.000000	0.000000	3.000000	23.000000	0.000000
1731.175751	0.062424	0.573881	-0.033226	79.340302	69.272499	116.842644	-1.878805	0.000000	-1.661284	0.000000	0.000000	0.000000	0.074331	-0.117601	-0.335178	0.000000	0.000000	3.000000	23.000000	0.000000
1731.179085	0.062705	0.573506	-0.034240	79.340302	69.272499	116.842644	-1.878805	0.000000	-1.661284	0.000000	0.000000	0.000000	0.084467	-0.112422	-0.304171	0.000000	0.000000	3.000000	23.000000	0.000000
1731.182418	0.062705	0.573506	-0.034240	79.340302	69.272499	116.842644	-1.878805	0.000000	-1.661284	0.000000	0.000000	0.000000	0.084467	-0.112422	-0.304171	0.000000	0.000000	3.000000	23.000000	0.000000
1731.185751	0.062705	0.573506	-0.034240	79.379715	69.708656	117.387878	-1.864727	0.000000	-1.711979	0.000000	0.000000	0.000000	0.084467	-0.112422	-0.304171	0.000000	0.000000	3.000000	23.000000	0.000000
1731.189085	0.063015	0.573138	-0.035192	79.379715	69.708656	117.387878	-1.864727	0.000000	-1.711979	0.000000	0.000000	0.000000	0.092794	-0.110689	-0.285645	0.000000	0.000000	3.000000	23.000000	0.000000
1731.192418	0.063015	0.573138	-0.035192	79.379715	69.708656	117.387878	-1.864727	0.000000	-1.711979	0.000000	0.000000	0.000000	0.092794	-0.110689	-0.285645	0.000000	0.000000	3.000000	23.000000	0.000000
1731.195751	0.063015	0.573138	-0.035192	79.418663	70.153053	117.808250	-1.849262	0.000000	-1.759587	0.000000	0.000000	0.000000	0.092794	-0.110689	-0.285645	0.000000	0.000000	3.000000	23.000000	0.000000
1731.199085	0.063015	0.573138	-0.035192	79.418663	70.153053	117.808250	-1.849262	0.000000	-1.759587	0.000000	0.000000	0.000000	0.092794	-0.110689	-0.285645	0.000000	0.000000	3.000000	23.000000	0.000000
1731.202418	0.063335	0.572792	-0.036061	79.418663	70.153053	117.808250	-1.849262	0.000000	-1.759587	0.000000	0.000000	0.000000	0.095950	-0.103714	-0.260880	0.000000	0.000000	3.000000	23.000000	0.000000
1731.205751	0.063335	0.572792	-0.036061	79.454208	70.567879	118.169365	-1.849262	0.000000	-1.759587	0.000000	0.000000	0.000000	0.095950	-0.103714	-0.260880	0.000000	0.000000	3.000000	23.000000	0.000000
1731.209085	0.063682	0.572452	-0.036869	79.454208	70.567879	118.169365	-1.849262	0.000000	-1.759587	0.000000	0.000000	0.000000	0.104372	-0.101955	-0.242313	0.000000	0.000000	3.000000	23.000000	0.000000
1731.212418	0.063682	0.572452	-0.036869	79.454208	70.567879	118.169365	-1.849262	0.000000	-1.759587	0.000000	0.000000	0.000000	0.104372	-0.101955	-0.242313	0.000000	0.000000	3.000000	23.000000	0.000000
1731.215751	0.063682	0.572452	-0.036869	79.492157	71.000343	118.543915	-1.815875	0.000000	-1.843452	0.000000	0.000000	0.000000	0.104372	-0.101955	-0.242313	0.000000	0.000000	3.000000	23.000000	0.000000
1731.219085	0.063682	0.572452	-0.036869	79.492157	71.000343	118.543915	-1.815875	0.000000	-1.843452	0.000000	0.000000	0.000000	0.104372	-0.101955	-0.242313	0.000000	0.000000	3.000000	23.000000	0.000000
1731.222418	0.064026	0.572095	-0.037695	79.492157	71.000343	118.543915	-1.815875	0.000000	-1.843452	0.000000	0.000000	0.000000	0.103024	-0.107039	-0.247906	0.000000	0.000000	3.000000	23.000000	0.000000
1731.225751	0.064026	0.572095	-0.037695	79.529694	71.415489	118.901863	-1.815875	0.000000	-1.843452	0.000000	0.000000	0.000000	0.103024	-0.107039	-0.247906	0.000000	0.000000	3.000000	23.000000	0.000000
1731.229085	0.064331	0.571733	-0.038493	79.529694	71.415489	118.901863	-1.815875	0.000000	-1.843452	0.000000	0.000000	0.000000	0.091656	-0.108674	-0.239139	0.000000	0.000000	3.000000	23.000000	0.000000
1731.232418	0.064331	0.571733	-0.038493	79.529694	71.415489	118.901863	-1.815875	0.000000	-1.843452	0.000000	0.000000	0.000000	0.091656	-0.108674	-0.239139	0.000000	0.000000	3.000000	23.000000	0.000000
1731.235751	0.064331	0.571733	-0.038493	79.579651	71.856873	119.292519	-1.783429	0.000000	-1.924626	0.000000	0.000000	0.000000	0.091656	-0.108674	-0.239139	0.000000	0.000000	3.000000	23.000000	0.000000
1731.239085	0.064331	0.571733	-0.038493	79.579651	71.856873	119.292519	-1.783429	0.000000	-1.924626	0.000000	0.000000	0.000000	0.091656	-0.108674	-0.239139	0.000000	0.000000	3.000000	23.000000	0.000000
1731.242418	0.064574	0.571331	-0.039293	79.579651	71.856873	119.292519	-1.783429	0.000000	-1.924626	0.000000	0.000000	0.000000	0.072773	-0.120657	-0.240128	0.000000	0.000000	3.000000	23.000000	0.000000
1731.245751	0.064574	0.571331	-0.039293	79.637604	72.289879	119.674652	-1.783429	0.000000	-1.924626	0.000000	0.000000	0.000000	0.072773	-0.120657	-0.240128	0.000000	0.000000	3.000000	23.000000	0.000000
1731.249085	0.064720	0.570923	-0.040055	79.637604	72.289879	119.674652	-1.783429	0.000000	-1.924626	0.000000	0.000000	0.000000	0.043760	-0.122234	-0.228562	0.000000	0.000000	3.000000	23.000000	0.000000
1731.252418	0.064720	0.570923	-0.040055	79.637604	72.289879	119.674652	-1.783429	0.000000	-1.924626	0.000000	0.000000	0.000000	0.043760	-0.122234	-0.228562	0.000000	0.000000	3.000000	23.000000	0.000000
1731.255751	0.064720	0.570923	-0.040055	79.679398	72.714722	120.084808	-1.764006	0.000000	-2.002741	0.000000	0.000000	0.000000	0.043760	-0.122234	-0.228562	0.000000	0.000000	3.000000	23.000000	0.000000
1731.259085	0.064720	0.570923	-0.040055	79.679398	72.714722	120.084808	-1.764006	0.000000	-2.002741	0.000000	0.000000	0.000000	0.043760	-0.122234	-0.228562	0.000000	0.000000	3.000000	23.000000	0.000000
1731.262418	0.064708	0.570493	-0.040787	79.679398	72.714722	120.084808	-1.764006	0.000000	-2.002741	0.000000	0.000000	0.000000	-0.003698	-0.128976	-0.219568	0.000000	0.000000	3.000000	23.000000	0.000000
1731.265751	0.064708	0.570493	-0.040787	79.716324	73.138382	120.517853	-1.764006	0.000000	-2.002741	0.000000	0.000000	0.000000	-0.003698	-0.128976	-0.219568	0.000000	0.000000	3.000000	23.000000	0.000000
1731.269085	0.064661	0.570099	-0.041477	79.716324	73.138382	120.517853	-1.764006	0.000000	-2.002741	0.000000	0.000000	0.000000	-0.014007	-0.118449	-0.207194	0.000000	0.000000	3.000000	23.000000	0.000000
1731.272418	0.064661	0.570099	-0.041477	79.716324	73.138382	120.517853	-1.764006	0.000000	-2.002741	0.000000	0.000000	0.000000	-0.014007	-0.118449	-0.207194	0.000000	0.000000	3.000000	23.000000	0.000000
1731.275751	0.064661	0.570099	-0.041477	79.747246	73.520187	120.902069	-1.766958	0.000000	-2.073868	0.000000	0.000000	0.000000	-0.014007	-0.118449	-0.207194	0.000000	0.000000	3.000000	23.000000	0.000000
1731.279085	0.064661	0.570099	-0.041477	79.747246	73.520187	120.902069	-1.766958	0.000000	-2.073868	0.000000	0.000000	0.000000	-0.014007	-0.118449	-0.207194	0.000000	0.000000	3.000000	23.000000	0.000000
1731.282418	0.064580	0.569739	-0.042127	79.747246	73.520187	120.902069	-1.766958	0.000000	-2.073868	0.000000	0.000000	0.000000	-0.024242	-0.107998	-0.194783	0.000000	0.000000	3.000000	23.000000	0.000000
1731.285751	0.064580	0.569739	-0.042127	79.775185	73.857727	121.236771	-1.766958	0.000000	-2.073868	0.000000	0.000000	0.000000	-0.024242	-0.107998	-0.194783	0.000000	0.000000	3.000000	23.000000	0.000000
1731.289085	0.064547	0.569430	-0.042729	79.775185	73.857727	121.236771	-1.766958	0.000000	-2.073868	0.000000	0.000000	0.000000	-0.009965	-0.092426	-0.180627	0.000000	0.000000	3.000000	23.000000	0.000000
1731.292418	0.064547	0.569430	-0.042729	79.775185	73.857727	121.236771	-1.766958	0.000000	-2.073868	0.000000	0.000000	0.000000	-0.009965	-0.092426	-0.180627	0.000000	0.000000	3.000000	23.000000	0.000000
1731.295751	0.064547	0.569430	-0.042729	79.800186	74.173653	121.541199	-1.772659	0.000000	-2.136437	0.000000	0.000000	0.000000	-0.009965	-0.092426	-0.180627	0.000000	0.000000	3.000000	23.000000	0.000000
1731.299085	0.064547	0.569430	-0.042729	79.800186	74.173653	121.541199	-1.772659	0.000000	-2.136437	0.000000	0.000000	0.000000	-0.009965	-0.092426	-0.180627	0.000000	0.000000	3.000000	23.000000	0.000000
1731.302418	0.064598	0.569157	-0.043308	79.800186	74.173653	121.541199	-1.772659	0.000000	-2.136437	0.000000	0.000000	0.000000	0.015218	-0.082065	-0.173647	0.000000	0.000000	3.000000	23.000000	0.000000
1731.305751	0.064598	0.569157	-0.043308	79.822281	74.472824	121.814774	-1.772659	0.000000	-2.136437	0.000000	0.000000	0.000000	0.015218	-0.082065	-0.173647	0.000000	0.000000	3.000000	23.000000	0.000000
1731.309085	0.064736	0.568912	-0.043839	79.822281	74.472824	121.814774	-1.772659	0.000000	-2.136437	0.000000	0.000000	0.000000	0.041454	-0.073451	-0.159440	0.000000	0.000000	3.000000	23.000000	0.000000
1731.312418	0.064736	0.568912	-0.043839	79.822281	74.472824	121.814774	-1.772659	0.000000	-2.136437	0.000000	0.000000	0.000000	0.041454	-0.073451	-0.159440	0.000000	0.000000	3.000000	23.000000	0.000000
1731.315751	0.064736	0.568912	-0.043839	79.848511	74.772865	122.078529	-1.763214	0.000000	-2.191951	0.000000	0.000000	0.000000	0.041454	-0.073451	-0.159440	0.000000	0.000000	3.000000	23.000000	0.000000
1731.319085	0.064736	0.568912	-0.043839	79.848511	74.772865	122.078529	-1.763214	0.000000	-2.191951	0.000000	0.000000	0.000000	0.041454	-0.073451	-0.159440	0.000000	0.000000	3.000000	23.000000	0.000000
1731.322418	0.064932	0.568667	-0.044380	79.848511	74.772865	122.078529	-1.763214	0.000000	-2.191951	0.000000	0.000000	0.000000	0.058912	-0.073383	-0.162310	0.000000	0.000000	3.000000	23.000000	0.000000
1731.325751	0.064932	0.568667	-0.044380	79.898956	75.062553	122.317444	-1.763214	0.000000	-2.191951	0.000000	0.000000	0.000000	0.058912	-0.073383	-0.162310	0.000000	0.000000	3.000000	23.000000	0.000000
1731.329085	0.065124	0.568429	-0.044945	79.898956	75.062553	122.317444	-1.763214	0.000000	-2.191951	0.000000	0.000000	0.000000	0.057554	-0.071610	-0.169622	0.000000	0.000000	3.000000	23.000000	0.000000
1731.332418	0.065124	0.568429	-0.044945	79.898956	75.062553	122.317444	-1.763214	0.000000	-2.191951	0.000000	0.000000	0.000000	0.057554	-0.071610	-0.169622	0.000000	0.000000	3.000000	23.000000	0.000000
1731.335751	0.065124	0.568429	-0.044945	80.002747	75.281616	122.479607	-1.743803	0.000000	-2.247273	0.000000	0.000000	0.000000	0.057554	-0.071610	-0.169622	0.000000	0.000000	3.000000	23.000000	0.000000
1731.339085	0.065124	0.568429	-0.044945	80.002747	75.281616	122.479607	-1.743803	0.000000	-2.247273	0.000000	0.000000	0.000000	0.057554	-0.071610	-0.169622	0.000000	0.000000	3.000000	23.000000	0.000000
1731.342418	0.065270	0.568156	-0.045541	80.002747	75.281616	122.479607	-1.743803	0.000000	-2.247273	0.000000	0.000000	0.000000	0.043884	-0.081788	-0.178687	0.000000	0.000000	3.000000	23.000000	0.000000
1731.345751	0.065270	0.568156	-0.045541	80.148224	75.458000	122.797813	-1.743803	0.000000	-2.247273	0.000000	0.000000	0.000000	0.043884	-0.081788	-0.178687	0.000000	0.000000	3.000000	23.000000	0.000000
1731.349085	0.065396	0.567884	-0.046134	80.148224	75.458000	122.797813	-1.743803	0.000000	-2.247273	0.000000	0.000000	0.000000	0.037814	-0.081701	-0.177873	0.000000	0.000000	3.000000	23.000000	0.000000
1731.352418	0.065396	0.567884	-0.046134	80.148224	75.458000	122.797813	-1.743803	0.000000	-2.247273	0.000000	0.000000	0.000000	0.037814	-0.081701	-0.177873	0.000000	0.000000	3.000000	23.000000	0.000000
1731.355751	0.065396	0.567884	-0.046134	80.334091	75.589836	123.492897	-1.730186	0.000000	-2.306700	0.000000	0.000000	0.000000	0.037814	-0.081701	-0.177873	0.000000	0.000000	3.000000	23.000000	0.000000
1731.359085	0.065396	0.567884	-0.046134	80.334091	75.589836	123.492897	-1.730186	0.000000	-2.306700	0.000000	0.000000	0.000000	0.037814	-0.081701	-0.177873	0.000000	0.000000	3.000000	23.000000	0.000000
1731.362418	0.065550	0.567606	-0.046800	80.334091	75.589836	123.492897	-1.730186	0.000000	-2.306700	0.000000	0.000000	0.000000	0.046142	-0.083332	-0.199679	0.000000	0.000000	3.000000	23.000000	0.000000
1731.365751	0.065550	0.567606	-0.046800	80.586105	75.662827	124.129959	-1.730186	0.000000	-2.306700	0.000000	0.000000	0.000000	0.046142	-0.083332	-0.199679	0.000000	0.000000	3.000000	23.000000	0.000000
1731.369085	0.065819	0.567351	-0.047490	80.586105	75.662827	124.129959	-1.730186	0.000000	-2.306700	0.000000	0.000000	0.000000	0.080605	-0.076451	-0.207212	0.000000	0.000000	3.000000	23.000000	0.000000
1731.372418	0.065819	0.567351	-0.047490	80.586105	75.662827	124.129959	-1.730186	0.000000	-2.306700	0.000000	0.000000	0.000000	0.080605	-0.076451	-0.207212	0.000000	0.000000	3.000000	23.000000	0.000000
1731.375751	0.065819	0.567351	-0.047490	80.930481	75.587723	123.767769	-1.709062	0.000000	-2.374515	0.000000	0.000000	0.000000	0.080605	-0.076451	-0.207212	0.000000	0.000000	3.000000	23.000000	0.000000
1731.379085	0.065819	0.567351	-0.047490	80.930481	75.587723	123.767769	-1.709062	0.000000	-2.374515	0.000000	0.000000	0.000000	0.080605	-0.076451	-0.207212	0.000000	0.000000	3.000000	23.000000	0.000000
1731.382418	0.066242	0.567096	-0.048207	80.930481	75.587723	123.767769	-1.709062	0.000000	-2.374515	0.000000	0.000000	0.000000	0.126828	-0.076400	-0.214906	0.000000	0.000000	3.000000	23.000000	0.000000
1731.385751	0.066242	0.567096	-0.048207	81.363228	75.372101	122.982582	-1.709062	0.000000	-2.374515	0.000000	0.000000	0.000000	0.126828	-0.076400	-0.214906	0.000000	0.000000	3.000000	23.000000	0.000000
1731.389085	0.066784	0.566814	-0.048913	81.363228	75.372101	122.982582	-1.709062	0.000000	-2.374515	0.000000	0.000000	0.000000	0.162641	-0.084807	-0.211867	0.000000	0.000000	3.000000	23.000000	0.000000
1731.392418	0.066784	0.566814	-0.048913	81.363228	75.372101	122.982582	-1.709062	0.000000	-2.374515	0.000000	0.000000	0.000000	0.162641	-0.084807	-0.211867	0.000000	0.000000	3.000000	23.000000	0.000000
1731.395751	0.066784	0.566814	-0.048913	81.869980	74.941635	121.964165	-1.660817	0.000000	-2.445644	0.000000	0.000000	0.000000	0.162641	-0.084807	-0.211867	0.000000	0.000000	3.000000	23.000000	0.000000
1731.399085	0.066784	0.566814	-0.048913	81.869980	74.941635	121.964165	-1.660817	0.000000	-2.445644	0.000000	0.000000	0.000000	0.162641	-0.084807	-0.211867	0.000000	0.000000	3.000000	23.000000	0.000000
1731.402418	0.067336	0.566514	-0.049548	81.869980	74.941635	121.964165	-1.660817	0.000000	-2.445644	0.000000	0.000000	0.000000	0.165578	-0.089809	-0.190587	0.000000	0.000000	3.000000	23.000000	0.000000
1731.405751	0.067336	0.566514	-0.049548	82.438568	74.232918	121.065338	-1.660817	0.000000	-2.445644	0.000000	0.000000	0.000000	0.165578	-0.089809	-0.190587	0.000000	0.000000	3.000000	23.000000	0.000000
1731.409085	0.067920	0.566215	-0.050098	82.438568	74.232918	121.065338	-1.660817	0.000000	-2.445644	0.000000	0.000000	0.000000	0.175318	-0.089730	-0.164843	0.000000	0.000000	3.000000	23.000000	0.000000
1731.412418	0.067920	0.566215	-0.050098	82.438568	74.232918	121.065338	-1.660817	0.000000	-2.445644	0.000000	0.000000	0.000000	0.175318	-0.089730	-0.164843	0.000000	0.000000	3.000000	23.000000	0.000000
1731.415751	0.067920	0.566215	-0.050098	83.035622	73.249947	120.277390	-1.604001	0.000000	-2.504882	0.000000	0.000000	0.000000	0.175318	-0.089730	-0.164843	0.000000	0.000000	3.000000	23.000000	0.000000
1731.419085	0.067920	0.566215	-0.050098	83.035622	73.249947	120.277390	-1.604001	0.000000	-2.504882	0.000000	0.000000	0.000000	0.175318	-0.089730	-0.164843	0.000000	0.000000	3.000000	23.000000	0.000000
1731.422418	0.068504	0.565889	-0.050525	83.035622	73.249947	120.277390	-1.604001	0.000000	-2.504882	0.000000	0.000000	0.000000	0.175096	-0.098036	-0.128221	0.000000	0.000000	3.000000	23.000000	0.000000
1731.425751	0.068504	0.565889	-0.050525	83.615303	71.981422	119.378403	-1.604001	0.000000	-2.504882	0.000000	0.000000	0.000000	0.175096	-0.098036	-0.128221	0.000000	0.000000	3.000000	23.000000	0.000000
1731.429085	0.069142	0.565601	-0.050858	83.615303	71.981422	119.378403	-1.604001	0.000000	-2.504882	0.000000	0.000000	0.000000	0.191526	-0.086143	-0.099807	0.000000	0.000000	3.000000	23.000000	0.000000
1731.432418	0.069142	0.565601	-0.050858	83.615303	71.981422	119.378403	-1.604001	0.000000	-2.504882	0.000000	0.000000	0.000000	0.191526	-0.086143	-0.099807	0.000000	0.000000	3.000000	23.000000	0.000000
1731.435751	0.069142	0.565601	-0.050858	84.156448	70.497330	117.796310	-1.542897	0.000000	-2.542887	0.000000	0.000000	0.000000	0.191526	-0.086143	-0.099807	0.000000	0.000000	3.000000	23.000000	0.000000
1731.439085	0.069142	0.565601	-0.050858	84.156448	70.497330	117.796310	-1.542897	0.000000	-2.542887	0.000000	0.000000	0.000000	0.191526	-0.086143	-0.099807	0.000000	0.000000	3.000000	23.000000	0.000000
1731.442418	0.069929	0.565337	-0.051131	84.156448	70.497330	117.796310	-1.542897	0.000000	-2.542887	0.000000	0.000000	0.000000	0.236064	-0.079330	-0.081859	0.000000	0.000000	3.000000	23.000000	0.000000
1731.445751	0.069929	0.565337	-0.051131	84.653755	68.731491	115.383781	-1.542897	0.000000	-2.542887	0.000000	0.000000	0.000000	0.236064	-0.079330	-0.081859	0.000000	0.000000	3.000000	23.000000	0.000000
1731.449085	0.070914	0.565106	-0.051402	84.653755	68.731491	115.383781	-1.542897	0.000000	-2.542887	0.000000	0.000000	0.000000	0.295501	-0.069167	-0.081558	0.000000	0.000000	3.000000	23.000000	0.000000
1731.452418	0.070914	0.565106	-0.051402	84.653755	68.731491	115.383781	-1.542897	0.000000	-2.542887	0.000000	0.000000	0.000000	0.295501	-0.069167	-0.081558	0.000000	0.000000	3.000000	23.000000	0.000000
1731.455751	0.070914	0.565106	-0.051402	85.144333	66.557831	112.952209	-1.454303	0.000000	-2.570123	0.000000	0.000000	0.000000	0.295501	-0.069167	-0.081558	0.000000	0.000000	3.000000	23.000000	0.000000
1731.459085	0.072030	0.564859	-0.051719	85.144333	66.557831	112.952209	-1.454303	0.000000	-2.570123	0.000000	0.000000	0.000000	0.334675	-0.074196	-0.094939	0.000000	0.000000	3.000000	23.000000	0.000000
1731.462418	0.072030	0.564859	-0.051719	85.144333	66.557831	112.952209	-1.454303	0.000000	-2.570123	0.000000	0.000000	0.000000	0.334675	-0.074196	-0.094939	0.000000	0.000000	3.000000	23.000000	0.000000
1731.465751	0.072030	0.564859	-0.051719	85.682892	63.346630	110.664009	-1.398524	0.000000	-2.585946	0.000000	0.000000	0.000000	0.334675	-0.074196	-0.094939	0.000000	0.000000	3.000000	23.000000	0.000000
1731.469085	0.073175	0.564601	-0.052088	85.682892	63.346630	110.664009	-1.398524	0.000000	-2.585946	0.000000	0.000000	0.000000	0.343561	-0.077497	-0.110622	0.000000	0.000000	3.000000	23.000000	0.000000
1731.472418	0.073175	0.564601	-0.052088	85.682892	63.346630	110.664009	-1.398524	0.000000	-2.585946	0.000000	0.000000	0.000000	0.343561	-0.077497	-0.110622	0.000000	0.000000	3.000000	23.000000	0.000000
1731.475751	0.073175	0.564601	-0.052088	86.331787	57.518730	105.881401	-1.341264	0.000000	-2.604383	0.000000	0.000000	0.000000	0.343561	-0.077497	-0.110622	0.000000	0.000000	3.000000	23.000000	0.000000
1731.479085	0.074307	0.564315	-0.052520	86.331787	57.518730	105.881401	-1.341264	0.000000	-2.604383	0.000000	0.000000	0.000000	0.339770	-0.085820	-0.129726	0.000000	0.000000	3.000000	23.000000	0.000000
1731.482418	0.074307	0.564315	-0.052520	86.331787	57.518730	105.881401	-1.341264	0.000000	-2.604383	0.000000	0.000000	0.000000	0.339770	-0.085820	-0.129726	0.000000	0.000000	3.000000	23.000000	0.000000
1731.485751	0.074307	0.564315	-0.052520	87.043953	46.412376	95.052116	-1.284635	0.000000	-2.626004	0.000000	0.000000	0.000000	0.339770	-0.085820	-0.129726	0.000000	0.000000	3.000000	23.000000	0.000000
1731.489085	0.075523	0.564001	-0.053034	87.043953	46.412376	95.052116	-1.284635	0.000000	-2.626004	0.000000	0.000000	0.000000	0.364594	-0.094142	-0.154196	0.000000	0.000000	3.000000	23.000000	0.000000
1731.492418	0.075523	0.564001	-0.053034	87.043953	46.412376	95.052116	-1.284635	0.000000	-2.626004	0.000000	0.000000	0.000000	0.364594	-0.094142	-0.154196	0.000000	0.000000	3.000000	23.000000	0.000000
1731.495751	0.075523	0.564001	-0.053034	87.599144	26.533834	74.943840	-1.223870	0.000000	-2.651704	0.000000	0.000000	0.000000	0.364594	-0.094142	-0.154196	0.000000	0.000000	3.000000	23.000000	0.000000
1731.499085	0.076818	0.563659	-0.053537	87.599144	26.533834	74.943840	-1.223870	0.000000	-2.651704	0.000000	0.000000	0.000000	0.388512	-0.102462	-0.150867	0.000000	0.000000	3.000000	23.000000	0.000000
1731.502418	0.076818	0.563659	-0.053537	87.599144	26.533834	74.943840	-1.223870	0.000000	-2.651704	0.000000	0.000000	0.000000	0.388512	-0.102462	-0.150867	0.000000	0.000000	3.000000	23.000000	0.000000
1731.505751	0.076818	0.563659	-0.053537	87.711502	0.619604	48.919781	-1.159118	0.000000	-2.676848	0.000000	0.000000	0.000000	0.388512	-0.102462	-0.150867	0.000000	0.000000	3.000000	23.000000	0.000000
1731.509085	0.078252	0.563329	-0.054028	87.711502	0.619604	48.919781	-1.159118	0.000000	-2.676848	0.000000	0.000000	0.000000	0.430381	-0.099043	-0.147383	0.000000	0.000000	3.000000	23.000000	0.000000
1731.512418	0.078252	0.563329	-0.054028	87.711502	0.619604	48.919781	-1.159118	0.000000	-2.676848	0.000000	0.000000	0.000000	0.430381	-0.099043	-0.147383	0.000000	0.000000	3.000000	23.000000	0.000000
1731.515751	0.078252	0.563329	-0.054028	87.382217	-20.836630	27.663687	-1.087388	0.000000	-2.701412	0.000000	0.000000	0.000000	0.430381	-0.099043	-0.147383	0.000000	0.000000	3.000000	23.000000	0.000000
1731.519085	0.079853	0.563044	-0.054477	87.382217	-20.836630	27.663687	-1.087388	0.000000	-2.701412	0.000000	0.000000	0.000000	0.480133	-0.085600	-0.134562	0.000000	0.000000	3.000000	23.000000	0.000000
1731.522418	0.079853	0.563044	-0.054477	87.382217	-20.836630	27.663687	-1.087388	0.000000	-2.701412	0.000000	0.000000	0.000000	0.480133	-0.085600	-0.134562	0.000000	0.000000	3.000000	23.000000	0.000000
1731.525751	0.079853	0.563044	-0.054477	86.879143	-33.365028	15.280484	-1.007365	0.000000	-2.723839	0.000000	0.000000	0.000000	0.480133	-0.085600	-0.134562	0.000000	0.000000	3.000000	23.000000	0.000000
1731.529085	0.081528	0.562820	-0.054847	86.879143	-33.365028	15.280484	-1.007365	0.000000	-2.723839	0.000000	0.000000	0.000000	0.502469	-0.067183	-0.111046	0.000000	0.000000	3.000000	23.000000	0.000000
1731.532418	0.081528	0.562820	-0.054847	86.879143	-33.365028	15.280484	-1.007365	0.000000	-2.723839	0.000000	0.000000	0.000000	0.502469	-0.067183	-0.111046	0.000000	0.000000	3.000000	23.000000	0.000000
1731.535751	0.081528	0.562820	-0.054847	86.408981	-40.033089	8.555279	-0.923620	0.000000	-2.742346	0.000000	0.000000	0.000000	0.502469	-0.067183	-0.111046	0.000000	0.000000	3.000000	23.000000	0.000000
1731.539085	0.083372	0.562680	-0.055165	86.408981	-40.033089	8.555279	-0.923620	0.000000	-2.742346	0.000000	0.000000	0.000000	0.553397	-0.042081	-0.095405	0.000000	0.000000	3.000000	23.000000	0.000000
1731.542418	0.083372	0.562680	-0.055165	86.408981	-40.033089	8.555279	-0.923620	0.000000	-2.742346	0.000000	0.000000	0.000000	0.553397	-0.042081	-0.095405	0.000000	0.000000	3.000000	23.000000	0.000000
1731.545751	0.083372	0.562680	-0.055165	86.014244	-43.749100	4.618191	-0.831388	0.000000	-2.758247	0.000000	0.000000	0.000000	0.553397	-0.042081	-0.095405	0.000000	0.000000	3.000000	23.000000	0.000000
1731.549085	0.085399	0.562590	-0.055473	86.014244	-43.749100	4.618191	-0.831388	0.000000	-2.758247	0.000000	0.000000	0.000000	0.607991	-0.027050	-0.092552	0.000000	0.000000	3.000000	23.000000	0.000000
1731.552418	0.085399	0.562590	-0.055473	86.014244	-43.749100	4.618191	-0.831388	0.000000	-2.758247	0.000000	0.000000	0.000000	0.607991	-0.027050	-0.092552	0.000000	0.000000	3.000000	23.000000	0.000000
1731.555751	0.085399	0.562590	-0.055473	85.667679	-46.233883	1.972885	-0.730056	0.000000	-2.773673	0.000000	0.000000	0.000000	0.607991	-0.027050	-0.092552	0.000000	0.000000	3.000000	23.000000	0.000000
1731.559085	0.087435	0.562488	-0.055745	85.667679	-46.233883	1.972885	-0.730056	0.000000	-2.773673	0.000000	0.000000	0.000000	0.610791	-0.030501	-0.081371	0.000000	0.000000	3.000000	23.000000	0.000000
1731.562418	0.087435	0.562488	-0.055745	85.667679	-46.233883	1.972885	-0.730056	0.000000	-2.773673	0.000000	0.000000	0.000000	0.610791	-0.030501	-0.081371	0.000000	0.000000	3.000000	23.000000	0.000000
1731.565751	0.087435	0.562488	-0.055745	85.327438	-48.195904	0.161592	-0.628257	0.000000	-2.787234	0.000000	0.000000	0.000000	0.610791	-0.030501	-0.081371	0.000000	0.000000	3.000000	23.000000	0.000000
1731.569085	0.089318	0.562386	-0.055992	85.327438	-48.195904	0.161592	-0.628257	0.000000	-2.787234	0.000000	0.000000	0.000000	0.564908	-0.030538	-0.074292	0.000000	0.000000	3.000000	23.000000	0.000000
1731.572418	0.089318	0.562386	-0.055992	85.327438	-48.195904	0.161592	-0.628257	0.000000	-2.787234	0.000000	0.000000	0.000000	0.564908	-0.030538	-0.074292	0.000000	0.000000	3.000000	23.000000	0.000000
1731.575751	0.089318	0.562386	-0.055992	84.948212	-49.959179	-1.451638	-0.534106	0.000000	-2.799616	0.000000	0.000000	0.000000	0.564908	-0.030538	-0.074292	0.000000	0.000000	3.000000	23.000000	0.000000
1731.579085	0.090983	0.562273	-0.056150	84.948212	-49.959179	-1.451638	-0.534106	0.000000	-2.799616	0.000000	0.000000	0.000000	0.499481	-0.033999	-0.047165	0.000000	0.000000	3.000000	23.000000	0.000000
1731.582418	0.090983	0.562273	-0.056150	84.948212	-49.959179	-1.451638	-0.534106	0.000000	-2.799616	0.000000	0.000000	0.000000	0.499481	-0.033999	-0.047165	0.000000	0.000000	3.000000	23.000000	0.000000
1731.585751	0.090983	0.562273	-0.056150	84.545403	-51.652679	-3.387293	-0.450859	0.000000	-2.807477	0.000000	0.000000	0.000000	0.499481	-0.033999	-0.047165	0.000000	0.000000	3.000000	23.000000	0.000000
1731.589085	0.092335	0.562126	-0.056280	84.545403	-51.652679	-3.387293	-0.450859	0.000000	-2.807477	0.000000	0.000000	0.000000	0.405682	-0.044098	-0.039032	0.000000	0.000000	3.000000	23.000000	0.000000
1731.592418	0.092335	0.562126	-0.056280	84.545403	-51.652679	-3.387293	-0.450859	0.000000	-2.807477	0.000000	0.000000	0.000000	0.405682	-0.044098	-0.039032	0.000000	0.000000	3.000000	23.000000	0.000000
1731.595751	0.092335	0.562126	-0.056280	84.189819	-53.002708	-5.322537	-0.383245	0.000000	-2.813982	0.000000	0.000000	0.000000	0.405682	-0.044098	-0.039032	0.000000	0.000000	3.000000	23.000000	0.000000
1731.599085	0.093277	0.561906	-0.056370	84.189819	-53.002708	-5.322537	-0.383245	0.000000	-2.813982	0.000000	0.000000	0.000000	0.282443	-0.065902	-0.027070	0.000000	0.000000	3.000000	23.000000	0.000000
1731.602418	0.093277	0.561906	-0.056370	84.189819	-53.002708	-5.322537	-0.383245	0.000000	-2.813982	0.000000	0.000000	0.000000	0.282443	-0.065902	-0.027070	0.000000	0.000000	3.000000	23.000000	0.000000
1731.605751	0.093277	0.561906	-0.056370	83.987183	-53.928024	-6.604393	-0.336172	0.000000	-2.818494	0.000000	0.000000	0.000000	0.282443	-0.065902	-0.027070	0.000000	0.000000	3.000000	23.000000	0.000000
1731.609085	0.093824	0.561615	-0.056515	83.987183	-53.928024	-6.604393	-0.336172	0.000000	-2.818494	0.000000	0.000000	0.000000	0.164332	-0.087461	-0.043663	0.000000	0.000000	3.000000	23.000000	0.000000
1731.612418	0.093824	0.561615	-0.056515	83.987183	-53.928024	-6.604393	-0.336172	0.000000	-2.818494	0.000000	0.000000	0.000000	0.164332	-0.087461	-0.043663	0.000000	0.000000	3.000000	23.000000	0.000000
1731.615751	0.093824	0.561615	-0.056515	84.041977	-54.273766	-6.937714	-0.308783	0.000000	-2.825771	0.000000	0.000000	0.000000	0.164332	-0.087461	-0.043663	0.000000	0.000000	3.000000	23.000000	0.000000
1731.619085	0.093824	0.561615	-0.056515	84.041977	-54.273766	-6.937714	-0.308783	0.000000	-2.825771	0.000000	0.000000	0.000000	0.164332	-0.087461	-0.043663	0.000000	0.000000	3.000000	23.000000	0.000000
1731.622418	0.093947	0.561307	-0.056675	84.041977	-54.273766	-6.937714	-0.308783	0.000000	-2.825771	0.000000	0.000000	0.000000	0.036911	-0.092215	-0.047940	0.000000	0.000000	3.000000	23.000000	0.000000
1731.625751	0.093947	0.561307	-0.056675	84.384064	-53.681366	-5.913260	-0.308783	0.000000	-2.825771	0.000000	0.000000	0.000000	0.036911	-0.092215	-0.047940	0.000000	0.000000	3.000000	23.000000	0.000000
1731.629085	0.093947	0.561307	-0.056675	84.384064	-53.681366	-5.913260	-0.308783	0.000000	-2.825771	0.000000	0.000000	0.000000	0.036911	-0.092215	-0.047940	0.000000	0.000000	3.000000	23.000000	0.000000
1731.632418	0.093947	0.561307	-0.056675	84.384064	-53.681366	-5.913260	-0.308783	0.000000	-2.825771	0.000000	0.000000	0.000000	0.036911	-0.092215	-0.047940	0.000000	0.000000	3.000000	23.000000	0.000000
1731.635751	0.093389	0.561036	-0.056919	85.025749	-51.607082	-3.011627	-0.302631	0.000000	-2.833761	0.000000	0.000000	0.000000	-0.167496	-0.081464	-0.073274	0.000000	0.000000	3.000000	23.000000	0.000000
1731.639085	0.093389	0.561036	-0.056919	85.025749	-51.607082	-3.011627	-0.302631	0.000000	-2.833761	0.000000	0.000000	0.000000	-0.000001	0.000003	-0.000000	0.000000	0.000000	3.000000	23.000000	0.000000
1731.642418	0.093389	0.561036	-0.056919	85.025749	-51.607082	-3.011627	-0.302631	0.000000	-2.833761	0.000000	0.000000	0.000000	-0.000001	0.000003	-0.000000	0.000000	0.000000	3.000000	23.000000	0.000000
1731.645751	0.093389	0.561036	-0.056919	85.834114	-47.265656	2.371504	-0.330547	0.000000	-2.845973	0.000000	0.000000	0.000000	-0.000001	0.000003	-0.000000	0.000000	0.000000	3.000000	23.000000	0.000000
1731.649085	0.093340	0.561110	-0.057044	85.834114	-47.265656	2.371504	-0.330547	0.000000	-2.845973	0.000000	0.000000	0.000000	-0.014752	0.022178	-0.037475	0.000000	0.000000	3.000000	23.000000	0.000000
1731.652418	0.093340	0.561110	-0.057044	85.834114	-47.265656	2.371504	-0.330547	0.000000	-2.845973	0.000000	0.000000	0.000000	-0.014752	0.022178	-0.037475	0.000000	0.000000	3.000000	23.000000	0.000000
1731.655751	0.093340	0.561110	-0.057044	86.628555	-38.394753	12.390646	-0.333005	0.000000	-2.852219	0.000000	0.000000	0.000000	-0.014752	0.022178	-0.037475	0.000000	0.000000	3.000000	23.000000	0.000000
1731.659085	0.093406	0.561311	-0.057018	86.628555	-38.394753	12.390646	-0.333005	0.000000	-2.852219	0.000000	0.000000	0.000000	0.019848	0.060393	0.007803	0.000000	0.000000	3.000000	23.000000	0.000000
1731.662418	0.093406	0.561311	-0.057018	86.628555	-38.394753	12.390646	-0.333005	0.000000	-2.852219	0.000000	0.000000	0.000000	0.019848	0.060393	0.007803	0.000000	0.000000	3.000000	23.000000	0.000000
1731.665751	0.093406	0.561311	-0.057018	87.142128	-22.338129	29.596901	-0.329697	0.000000	-2.850919	0.000000	0.000000	0.000000	0.019848	0.060393	0.007803	0.000000	0.000000	3.000000	23.000000	0.000000
1731.669085	0.093490	0.561623	-0.056744	87.142128	-22.338129	29.596901	-0.329697	0.000000	-2.850919	0.000000	0.000000	0.000000	0.025221	0.093501	0.082290	0.000000	0.000000	3.000000	23.000000	0.000000
1731.672418	0.093490	0.561623	-0.056744	87.142128	-22.338129	29.596901	-0.329697	0.000000	-2.850919	0.000000	0.000000	0.000000	0.025221	0.093501	0.082290	0.000000	0.000000	3.000000	23.000000	0.000000
1731.675751	0.093490	0.561623	-0.056744	87.192299	-3.566361	49.356705	-0.325494	0.000000	-2.837204	0.000000	0.000000	0.000000	0.025221	0.093501	0.082290	0.000000	0.000000	3.000000	23.000000	0.000000
1731.679085	0.093739	0.562073	-0.056193	87.192299	-3.566361	49.356705	-0.325494	0.000000	-2.837204	0.000000	0.000000	0.000000	0.074720	0.135003	0.165278	0.000000	0.000000	3.000000	23.000000	0.000000
1731.682418	0.093739	0.562073	-0.056193	87.192299	-3.566361	49.356705	-0.325494	0.000000	-2.837204	0.000000	0.000000	0.000000	0.074720	0.135003	0.165278	0.000000	0.000000	3.000000	23.000000	0.000000
1731.685751	0.093739	0.562073	-0.056193	86.917580	10.003973	63.650097	-0.313041	0.000000	-2.809657	0.000000	0.000000	0.000000	0.074720	0.135003	0.165278	0.000000	0.000000	3.000000	23.000000	0.000000
1731.689085	0.094208	0.562601	-0.055480	86.917580	10.003973	63.650097	-0.313041	0.000000	-2.809657	0.000000	0.000000	0.000000	0.140506	0.158421	0.213853	0.000000	0.000000	3.000000	23.000000	0.000000
1731.692418	0.094208	0.562601	-0.055480	86.917580	10.003973	63.650097	-0.313041	0.000000	-2.809657	0.000000	0.000000	0.000000	0.140506	0.158421	0.213853	0.000000	0.000000	3.000000	23.000000	0.000000
1731.695751	0.094208	0.562601	-0.055480	86.556786	17.273672	71.360352	-0.289623	0.000000	-2.774015	0.000000	0.000000	0.000000	0.140506	0.158421	0.213853	0.000000	0.000000	3.000000	23.000000	0.000000
1731.699085	0.094844	0.563157	-0.054745	86.556786	17.273672	71.360352	-0.289623	0.000000	-2.774015	0.000000	0.000000	0.000000	0.190817	0.167057	0.220505	0.000000	0.000000	3.000000	23.000000	0.000000
1731.702418	0.094844	0.563157	-0.054745	86.556786	17.273672	71.360352	-0.289623	0.000000	-2.774015	0.000000	0.000000	0.000000	0.190817	0.167057	0.220505	0.000000	0.000000	3.000000	23.000000	0.000000
1731.705751	0.094844	0.563157	-0.054745	86.249443	19.776522	73.984184	-0.257821	0.000000	-2.737265	0.000000	0.000000	0.000000	0.190817	0.167057	0.220505	0.000000	0.000000	3.000000	23.000000	0.000000
1731.709085	0.095770	0.563715	-0.053987	86.249443	19.776522	73.984184	-0.257821	0.000000	-2.737265	0.000000	0.000000	0.000000	0.277957	0.167222	0.227476	0.000000	0.000000	3.000000	23.000000	0.000000
1731.712418	0.095770	0.563715	-0.053987	86.249443	19.776522	73.984184	-0.257821	0.000000	-2.737265	0.000000	0.000000	0.000000	0.277957	0.167222	0.227476	0.000000	0.000000	3.000000	23.000000	0.000000
1731.715751	0.095770	0.563715	-0.053987	86.016800	19.457159	73.523621	-0.211494	0.000000	-2.699352	0.000000	0.000000	0.000000	0.277957	0.167222	0.227476	0.000000	0.000000	3.000000	23.000000	0.000000
1731.719085	0.096980	0.564217	-0.053331	86.016800	19.457159	73.523621	-0.211494	0.000000	-2.699352	0.000000	0.000000	0.000000	0.362866	0.150691	0.196756	0.000000	0.000000	3.000000	23.000000	0.000000
1731.722418	0.096980	0.564217	-0.053331	86.016800	19.457159	73.523621	-0.211494	0.000000	-2.699352	0.000000	0.000000	0.000000	0.362866	0.150691	0.196756	0.000000	0.000000	3.000000	23.000000	0.000000
1731.725751	0.096980	0.564217	-0.053331	85.858017	18.779613	72.632607	-0.151016	0.000000	-2.666559	0.000000	0.000000	0.000000	0.362866	0.150691	0.196756	0.000000	0.000000	3.000000	23.000000	0.000000
1731.729085	0.098339	0.564664	-0.052747	85.858017	18.779613	72.632607	-0.151016	0.000000	-2.666559	0.000000	0.000000	0.000000	0.407821	0.134037	0.175159	0.000000	0.000000	3.000000	23.000000	0.000000
1731.732418	0.098339	0.564664	-0.052747	85.858017	18.779613	72.632607	-0.151016	0.000000	-2.666559	0.000000	0.000000	0.000000	0.407821	0.134037	0.175159	0.000000	0.000000	3.000000	23.000000	0.000000
1731.735751	0.098339	0.564664	-0.052747	85.798676	17.847925	71.445747	-0.083046	0.000000	-2.637366	0.000000	0.000000	0.000000	0.407821	0.134037	0.175159	0.000000	0.000000	3.000000	23.000000	0.000000
1731.739085	0.099666	0.565044	-0.052236	85.798676	17.847925	71.445747	-0.083046	0.000000	-2.637366	0.000000	0.000000	0.000000	0.397950	0.113963	0.153543	0.000000	0.000000	3.000000	23.000000	0.000000
1731.742418	0.099666	0.565044	-0.052236	85.798676	17.847925	71.445747	-0.083046	0.000000	-2.637366	0.000000	0.000000	0.000000	0.397950	0.113963	0.153543	0.000000	0.000000	3.000000	23.000000	0.000000
1731.745751	0.099666	0.565044	-0.052236	85.792152	16.030134	69.301956	-0.016721	0.000000	-2.611775	0.000000	0.000000	0.000000	0.397950	0.113963	0.153543	0.000000	0.000000	3.000000	23.000000	0.000000
1731.749085	0.100862	0.565356	-0.051771	85.792152	16.030134	69.301956	-0.016721	0.000000	-2.611775	0.000000	0.000000	0.000000	0.359021	0.093792	0.139292	0.000000	0.000000	3.000000	23.000000	0.000000
1731.752418	0.100862	0.565356	-0.051771	85.792152	16.030134	69.301956	-0.016721	0.000000	-2.611775	0.000000	0.000000	0.000000	0.359021	0.093792	0.139292	0.000000	0.000000	3.000000	23.000000	0.000000
1731.755751	0.100862	0.565356	-0.051771	85.827301	13.509492	66.428505	0.043115	0.000000	-2.588560	0.000000	0.000000	0.000000	0.359021	0.093792	0.139292	0.000000	0.000000	3.000000	23.000000	0.000000
1731.759085	0.101862	0.565613	-0.051292	85.827301	13.509492	66.428505	0.043115	0.000000	-2.588560	0.000000	0.000000	0.000000	0.299820	0.076853	0.143667	0.000000	0.000000	3.000000	23.000000	0.000000
1731.762418	0.101862	0.565613	-0.051292	85.827301	13.509492	66.428505	0.043115	0.000000	-2.588560	0.000000	0.000000	0.000000	0.299820	0.076853	0.143667	0.000000	0.000000	3.000000	23.000000	0.000000
1731.765751	0.101862	0.565613	-0.051292	85.875740	11.062229	63.662029	0.093085	0.000000	-2.564615	0.000000	0.000000	0.000000	0.299820	0.076853	0.143667	0.000000	0.000000	3.000000	23.000000	0.000000
1731.769085	0.102719	0.565835	-0.050818	85.875740	11.062229	63.662029	0.093085	0.000000	-2.564615	0.000000	0.000000	0.000000	0.257293	0.066723	0.142408	0.000000	0.000000	3.000000	23.000000	0.000000
1731.772418	0.102719	0.565835	-0.050818	85.875740	11.062229	63.662029	0.093085	0.000000	-2.564615	0.000000	0.000000	0.000000	0.257293	0.066723	0.142408	0.000000	0.000000	3.000000	23.000000	0.000000
1731.775751	0.102719	0.565835	-0.050818	85.925423	9.940364	62.350777	0.135968	0.000000	-2.540881	0.000000	0.000000	0.000000	0.257293	0.066723	0.142408	0.000000	0.000000	3.000000	23.000000	0.000000
1731.779085	0.102719	0.565835	-0.050818	85.925423	9.940364	62.350777	0.135968	0.000000	-2.540881	0.000000	0.000000	0.000000	0.257293	0.066723	0.142408	0.000000	0.000000	3.000000	23.000000	0.000000
1731.782418	0.103499	0.566018	-0.050337	85.925423	9.940364	62.350777	0.135968	0.000000	-2.540881	0.000000	0.000000	0.000000	0.233750	0.054756	0.144080	0.000000	0.000000	3.000000	23.000000	0.000000
1731.785751	0.103499	0.566018	-0.050337	85.983124	10.961484	63.384731	0.135968	0.000000	-2.540881	0.000000	0.000000	0.000000	0.233750	0.054756	0.144080	0.000000	0.000000	3.000000	23.000000	0.000000
1731.789085	0.104177	0.566165	-0.049776	85.983124	10.961484	63.384731	0.135968	0.000000	-2.540881	0.000000	0.000000	0.000000	0.203476	0.044278	0.168294	0.000000	0.000000	3.000000	23.000000	0.000000
1731.792418	0.104177	0.566165	-0.049776	85.983124	10.961484	63.384731	0.135968	0.000000	-2.540881	0.000000	0.000000	0.000000	0.203476	0.044278	0.168294	0.000000	0.000000	3.000000	23.000000	0.000000
1731.795751	0.104177	0.566165	-0.049776	86.021530	13.845104	66.441414	0.208839	0.000000	-2.488819	0.000000	0.000000	0.000000	0.203476	0.044278	0.168294	0.000000	0.000000	3.000000	23.000000	0.000000
1731.799085	0.104177	0.566165	-0.049776	86.021530	13.845104	66.441414	0.208839	0.000000	-2.488819	0.000000	0.000000	0.000000	0.203476	0.044278	0.168294	0.000000	0.000000	3.000000	23.000000	0.000000
1731.802418	0.104845	0.566284	-0.049183	86.021530	13.845104	66.441414	0.208839	0.000000	-2.488819	0.000000	0.000000	0.000000	0.200360	0.035508	0.178157	0.000000	0.000000	3.000000	23.000000	0.000000
1731.805751	0.104845	0.566284	-0.049183	86.014587	18.010334	70.874443	0.208839	0.000000	-2.488819	0.000000	0.000000	0.000000	0.200360	0.035508	0.178157	0.000000	0.000000	3.000000	23.000000	0.000000
1731.809085	0.105544	0.566368	-0.048635	86.014587	18.010334	70.874443	0.208839	0.000000	-2.488819	0.000000	0.000000	0.000000	0.209699	0.025191	0.164141	0.000000	0.000000	3.000000	23.000000	0.000000
1731.812418	0.105544	0.566368	-0.048635	86.014587	18.010334	70.874443	0.208839	0.000000	-2.488819	0.000000	0.000000	0.000000	0.209699	0.025191	0.164141	0.000000	0.000000	3.000000	23.000000	0.000000
1731.815751	0.105544	0.566368	-0.048635	85.974258	23.129026	76.344505	0.277182	0.000000	-2.431769	0.000000	0.000000	0.000000	0.209699	0.025191	0.164141	0.000000	0.000000	3.000000	23.000000	0.000000
1731.819085	0.105544	0.566368	-0.048635	85.974258	23.129026	76.344505	0.277182	0.000000	-2.431769	0.000000	0.000000	0.000000	0.209699	0.025191	0.164141	0.000000	0.000000	3.000000	23.000000	0.000000
1731.822418	0.106246	0.566428	-0.048084	85.974258	23.129026	76.344505	0.277182	0.000000	-2.431769	0.000000	0.000000	0.000000	0.210602	0.018141	0.165458	0.000000	0.000000	3.000000	23.000000	0.000000
1731.825751	0.106246	0.566428	-0.048084	85.916824	28.499432	82.096596	0.277182	0.000000	-2.431769	0.000000	0.000000	0.000000	0.210602	0.018141	0.165458	0.000000	0.000000	3.000000	23.000000	0.000000
1731.829085	0.106894	0.566415	-0.047664	85.916824	28.499432	82.096596	0.277182	0.000000	-2.431769	0.000000	0.000000	0.000000	0.194636	-0.003927	0.126005	0.000000	0.000000	3.000000	23.000000	0.000000
1731.832418	0.106894	0.566415	-0.047664	85.916824	28.499432	82.096596	0.277182	0.000000	-2.431769	0.000000	0.000000	0.000000	0.194636	-0.003927	0.126005	0.000000	0.000000	3.000000	23.000000	0.000000
1731.835751	0.106894	0.566415	-0.047664	85.846405	33.622421	87.586845	0.344722	0.000000	-2.383192	0.000000	0.000000	0.000000	0.194636	-0.003927	0.126005	0.000000	0.000000	3.000000	23.000000	0.000000
1731.839085	0.106894	0.566415	-0.047664	85.846405	33.622421	87.586845	0.344722	0.000000	-2.383192	0.000000	0.000000	0.000000	0.194636	-0.003927	0.126005	0.000000	0.000000	3.000000	23.000000	0.000000
1731.842418	0.107514	0.566345	-0.047362	85.846405	33.622421	87.586845	0.344722	0.000000	-2.383192	0.000000	0.000000	0.000000	0.185740	-0.020830	0.090420	0.000000	0.000000	3.000000	23.000000	0.000000
1731.845751	0.107514	0.566345	-0.047362	85.765244	38.124355	92.417694	0.344722	0.000000	-2.383192	0.000000	0.000000	0.000000	0.185740	-0.020830	0.090420	0.000000	0.000000	3.000000	23.000000	0.000000
1731.849085	0.108038	0.566226	-0.047188	85.765244	38.124355	92.417694	0.344722	0.000000	-2.383192	0.000000	0.000000	0.000000	0.157346	-0.035887	0.052478	0.000000	0.000000	3.000000	23.000000	0.000000
1731.852418	0.108038	0.566226	-0.047188	85.765244	38.124355	92.417694	0.344722	0.000000	-2.383192	0.000000	0.000000	0.000000	0.157346	-0.035887	0.052478	0.000000	0.000000	3.000000	23.000000	0.000000
1731.855751	0.108038	0.566226	-0.047188	85.666412	41.614784	96.174980	0.401903	0.000000	-2.359375	0.000000	0.000000	0.000000	0.157346	-0.035887	0.052478	0.000000	0.000000	3.000000	23.000000	0.000000
1731.859085	0.108537	0.566067	-0.047113	85.666412	41.614784	96.174980	0.401903	0.000000	-2.359375	0.000000	0.000000	0.000000	0.149570	-0.047625	0.022327	0.000000	0.000000	3.000000	23.000000	0.000000
1731.862418	0.108537	0.566067	-0.047113	85.666412	41.614784	96.174980	0.401903	0.000000	-2.359375	0.000000	0.000000	0.000000	0.149570	-0.047625	0.022327	0.000000	0.000000	3.000000	23.000000	0.000000
1731.865751	0.108537	0.566067	-0.047113	85.581505	44.210735	98.960434	0.426831	0.000000	-2.355654	0.000000	0.000000	0.000000	0.149570	-0.047625	0.022327	0.000000	0.000000	3.000000	23.000000	0.000000
1731.869085	0.109009	0.565869	-0.047139	85.581505	44.210735	98.960434	0.426831	0.000000	-2.355654	0.000000	0.000000	0.000000	0.141695	-0.059333	-0.007802	0.000000	0.000000	3.000000	23.000000	0.000000
1731.872418	0.109009	0.565869	-0.047139	85.581505	44.210735	98.960434	0.426831	0.000000	-2.355654	0.000000	0.000000	0.000000	0.141695	-0.059333	-0.007802	0.000000	0.000000	3.000000	23.000000	0.000000
1731.875751	0.109009	0.565869	-0.047139	85.527618	46.163002	101.031616	0.450447	0.000000	-2.356955	0.000000	0.000000	0.000000	0.141695	-0.059333	-0.007802	0.000000	0.000000	3.000000	23.000000	0.000000
1731.879085	0.109009	0.565869	-0.047139	85.527618	46.163002	101.031616	0.450447	0.000000	-2.356955	0.000000	0.000000	0.000000	0.141695	-0.059333	-0.007802	0.000000	0.000000	3.000000	23.000000	0.000000
1731.882418	0.109487	0.565620	-0.047224	85.527618	46.163002	101.031616	0.450447	0.000000	-2.356955	0.000000	0.000000	0.000000	0.143306	-0.074654	-0.025445	0.000000	0.000000	3.000000	23.000000	0.000000
1731.885751	0.109487	0.565620	-0.047224	85.502029	47.548126	102.467415	0.450447	0.000000	-2.356955	0.000000	0.000000	0.000000	0.143306	-0.074654	-0.025445	0.000000	0.000000	3.000000	23.000000	0.000000
1731.889085	0.109979	0.565355	-0.047332	85.502029	47.548126	102.467415	0.450447	0.000000	-2.356955	0.000000	0.000000	0.000000	0.147693	-0.079760	-0.032523	0.000000	0.000000	3.000000	23.000000	0.000000
1731.892418	0.109979	0.565355	-0.047332	85.502029	47.548126	102.467415	0.450447	0.000000	-2.356955	0.000000	0.000000	0.000000	0.147693	-0.079760	-0.032523	0.000000	0.000000	3.000000	23.000000	0.000000
1731.895751	0.109979	0.565355	-0.047332	85.500023	48.401154	103.313408	0.498947	0.000000	-2.366616	0.000000	0.000000	0.000000	0.147693	-0.079760	-0.032523	0.000000	0.000000	3.000000	23.000000	0.000000
1731.899085	0.109979	0.565355	-0.047332	85.500023	48.401154	103.313408	0.498947	0.000000	-2.366616	0.000000	0.000000	0.000000	0.147693	-0.079760	-0.032523	0.000000	0.000000	3.000000	23.000000	0.000000
1731.902418	0.110523	0.565076	-0.047405	85.500023	48.401154	103.313408	0.498947	0.000000	-2.366616	0.000000	0.000000	0.000000	0.163098	-0.083451	-0.021877	0.000000	0.000000	3.000000	23.000000	0.000000
1731.905751	0.110523	0.565076	-0.047405	85.517471	48.984783	103.846992	0.498947	0.000000	-2.366616	0.000000	0.000000	0.000000	0.163098	-0.083451	-0.021877	0.000000	0.000000	3.000000	23.000000	0.000000
1731.909085	0.111110	0.564815	-0.047472	85.517471	48.984783	103.846992	0.498947	0.000000	-2.366616	0.000000	0.000000	0.000000	0.176191	-0.078386	-0.020008	0.000000	0.000000	3.000000	23.000000	0.000000
1731.912418	0.111110	0.564815	-0.047472	85.517471	48.984783	103.846992	0.498947	0.000000	-2.366616	0.000000	0.000000	0.000000	0.176191	-0.078386	-0.020008	0.000000	0.000000	3.000000	23.000000	0.000000
1731.915751	0.111110	0.564815	-0.047472	85.544296	49.339729	104.127304	0.555495	0.000000	-2.373597	0.000000	0.000000	0.000000	0.176191	-0.078386	-0.020008	0.000000	0.000000	3.000000	23.000000	0.000000
1731.919085	0.111110	0.564815	-0.047472	85.544296	49.339729	104.127304	0.555495	0.000000	-2.373597	0.000000	0.000000	0.000000	0.176191	-0.078386	-0.020008	0.000000	0.000000	3.000000	23.000000	0.000000
1731.922418	0.111723	0.564548	-0.047522	85.544296	49.339729	104.127304	0.555495	0.000000	-2.373597	0.000000	0.000000	0.000000	0.183928	-0.080267	-0.014895	0.000000	0.000000	3.000000	23.000000	0.000000
1731.925751	0.111723	0.564548	-0.047522	85.570129	49.650562	104.354500	0.555495	0.000000	-2.373597	0.000000	0.000000	0.000000	0.183928	-0.080267	-0.014895	0.000000	0.000000	3.000000	23.000000	0.000000
1731.929085	0.112336	0.564280	-0.047572	85.570129	49.650562	104.354500	0.555495	0.000000	-2.373597	0.000000	0.000000	0.000000	0.183941	-0.080308	-0.015219	0.000000	0.000000	3.000000	23.000000	0.000000
1731.932418	0.112336	0.564280	-0.047572	85.570129	49.650562	104.354500	0.555495	0.000000	-2.373597	0.000000	0.000000	0.000000	0.183941	-0.080308	-0.015219	0.000000	0.000000	3.000000	23.000000	0.000000
1731.935751	0.112336	0.564280	-0.047572	85.598511	49.978905	104.607437	0.616807	0.000000	-2.378616	0.000000	0.000000	0.000000	0.183941	-0.080308	-0.015219	0.000000	0.000000	3.000000	23.000000	0.000000
1731.939085	0.112336	0.564280	-0.047572	85.598511	49.978905	104.607437	0.616807	0.000000	-2.378616	0.000000	0.000000	0.000000	0.183941	-0.080308	-0.015219	0.000000	0.000000	3.000000	23.000000	0.000000
1731.942418	0.112896	0.564029	-0.047590	85.598511	49.978905	104.607437	0.616807	0.000000	-2.378616	0.000000	0.000000	0.000000	0.167917	-0.075259	-0.005413	0.000000	0.000000	3.000000	23.000000	0.000000
1731.945751	0.112896	0.564029	-0.047590	85.624222	50.278980	104.840187	0.616807	0.000000	-2.378616	0.000000	0.000000	0.000000	0.167917	-0.075259	-0.005413	0.000000	0.000000	3.000000	23.000000	0.000000
1731.949085	0.113430	0.563784	-0.047627	85.624222	50.278980	104.840187	0.616807	0.000000	-2.378616	0.000000	0.000000	0.000000	0.160175	-0.073403	-0.011059	0.000000	0.000000	3.000000	23.000000	0.000000
1731.952418	0.113430	0.563784	-0.047627	85.624222	50.278980	104.840187	0.616807	0.000000	-2.378616	0.000000	0.000000	0.000000	0.160175	-0.073403	-0.011059	0.000000	0.000000	3.000000	23.000000	0.000000
1731.955751	0.113430	0.563784	-0.047627	85.652428	50.600094	105.099510	0.671489	0.000000	-2.381361	0.000000	0.000000	0.000000	0.160175	-0.073403	-0.011059	0.000000	0.000000	3.000000	23.000000	0.000000
1731.959085	0.113430	0.563784	-0.047627	85.652428	50.600094	105.099510	0.671489	0.000000	-2.381361	0.000000	0.000000	0.000000	0.160175	-0.073403	-0.011059	0.000000	0.000000	3.000000	23.000000	0.000000
1731.962418	0.113875	0.563529	-0.047684	85.652428	50.600094	105.099510	0.671489	0.000000	-2.381361	0.000000	0.000000	0.000000	0.133443	-0.076611	-0.017113	0.000000	0.000000	3.000000	23.000000	0.000000
1731.965751	0.113875	0.563529	-0.047684	85.677994	50.895187	105.338165	0.671489	0.000000	-2.381361	0.000000	0.000000	0.000000	0.133443	-0.076611	-0.017113	0.000000	0.000000	3.000000	23.000000	0.000000
1731.969085	0.113875	0.563529	-0.047684	85.677994	50.895187	105.338165	0.671489	0.000000	-2.381361	0.000000	0.000000	0.000000	0.133443	-0.076611	-0.017113	0.000000	0.000000	3.000000	23.000000	0.000000
1731.972418	0.113875	0.563529	-0.047684	85.677994	50.895187	105.338165	0.671489	0.000000	-2.381361	0.000000	0.000000	0.000000	0.133443	-0.076611	-0.017113	0.000000	0.000000	3.000000	23.000000	0.000000
1731.975751	0.114659	0.563066	-0.047877	85.706085	51.211826	105.603874	0.693729	0.000000	-2.384214	0.000000	0.000000	0.000000	0.235239	-0.138746	-0.057853	0.000000	0.000000	3.000000	23.000000	0.000000
1731.979085	0.114659	0.563066	-0.047877	85.706085	51.211826	105.603874	0.693729	0.000000	-2.384214	0.000000	0.000000	0.000000	0.000000	-0.000005	0.000000	0.000000	0.000000	3.000000	23.000000	0.000000
1731.982418	0.114659	0.563066	-0.047877	85.706085	51.211826	105.603874	0.693729	0.000000	-2.384214	0.000000	0.000000	0.000000	0.000000	-0.000005	0.000000	0.000000	0.000000	3.000000	23.000000	0.000000
1731.985751	0.114659	0.563066	-0.047877	85.726990	51.586742	105.933861	0.732936	0.000000	-2.393856	0.000000	0.000000	0.000000	0.000000	-0.000005	0.000000	0.000000	0.000000	3.000000	23.000000	0.000000
1731.989085	0.114659	0.563066	-0.047877	85.726990	51.586742	105.933861	0.732936	0.000000	-2.393856	0.000000	0.000000	0.000000	0.000000	-0.000005	0.000000	0.000000	0.000000	3.000000	23.000000	0.000000
1731.992418	0.115030	0.562866	-0.048047	85.726990	51.586742	105.933861	0.732936	0.000000	-2.393856	0.000000	0.000000	0.000000	0.111447	-0.060191	-0.050920	0.000000	0.000000	3.000000	23.000000	0.000000
1731.995751	0.115030	0.562866	-0.048047	85.738419	52.122726	106.436996	0.732936	0.000000	-2.393856	0.000000	0.000000	0.000000	0.111447	-0.060191	-0.050920	0.000000	0.000000	3.000000	23.000000	0.000000
1731.999085	0.115030	0.562866	-0.048047	85.738419	52.122726	106.436996	0.732936	0.000000	-2.393856	0.000000	0.000000	0.000000	0.111447	-0.060191	-0.050920	0.000000	0.000000	3.000000	23.000000	0.000000
1732.002418	0.115030	0.562866	-0.048047	85.738419	52.122726	106.436996	0.732936	0.000000	-2.393856	0.000000	0.000000	0.000000	0.111447	-0.060191	-0.050920	0.000000	0.000000	3.000000	23.000000	0.000000
1732.005751	0.115916	0.562454	-0.048473	85.740707	52.875900	107.170280	0.751510	0.000000	-2.402343	0.000000	0.000000	0.000000	0.265761	-0.123489	-0.127716	0.000000	0.000000	3.000000	23.000000	0.000000
1732.009085	0.115916	0.562454	-0.048473	85.740707	52.875900	107.170280	0.751510	0.000000	-2.402343	0.000000	0.000000	0.000000	0.000001	0.000000	-0.000000	0.000000	0.000000	3.000000	23.000000	0.000000
1732.012418	0.115916	0.562454	-0.048473	85.740707	52.875900	107.170280	0.751510	0.000000	-2.402343	0.000000	0.000000	0.000000	0.000001	0.000000	-0.000000	0.000000	0.000000	3.000000	23.000000	0.000000
1732.015751	0.115916	0.562454	-0.048473	85.752548	53.541039	107.796165	0.795804	0.000000	-2.423629	0.000000	0.000000	0.000000	0.000001	0.000000	-0.000000	0.000000	0.000000	3.000000	23.000000	0.000000
1732.019085	0.115916	0.562454	-0.048473	85.752548	53.541039	107.796165	0.795804	0.000000	-2.423629	0.000000	0.000000	0.000000	0.000001	0.000000	-0.000000	0.000000	0.000000	3.000000	23.000000	0.000000
1732.022418	0.116406	0.562226	-0.048741	85.752548	53.541039	107.796165	0.795804	0.000000	-2.423629	0.000000	0.000000	0.000000	0.146902	-0.068353	-0.080550	0.000000	0.000000	3.000000	23.000000	0.000000
1732.025751	0.116406	0.562226	-0.048741	85.781189	53.945889	108.124725	0.795804	0.000000	-2.423629	0.000000	0.000000	0.000000	0.146902	-0.068353	-0.080550	0.000000	0.000000	3.000000	23.000000	0.000000
1732.029085	0.116922	0.561988	-0.049062	85.781189	53.945889	108.124725	0.795804	0.000000	-2.423629	0.000000	0.000000	0.000000	0.154850	-0.071440	-0.096380	0.000000	0.000000	3.000000	23.000000	0.000000
1732.032418	0.116922	0.561988	-0.049062	85.781189	53.945889	108.124725	0.795804	0.000000	-2.423629	0.000000	0.000000	0.000000	0.154850	-0.071440	-0.096380	0.000000	0.000000	3.000000	23.000000	0.000000
1732.035751	0.116922	0.561988	-0.049062	85.818108	54.422581	108.520897	0.846096	0.000000	-2.453117	0.000000	0.000000	0.000000	0.154850	-0.071440	-0.096380	0.000000	0.000000	3.000000	23.000000	0.000000
1732.039085	0.116922	0.561988	-0.049062	85.818108	54.422581	108.520897	0.846096	0.000000	-2.453117	0.000000	0.000000	0.000000	0.154850	-0.071440	-0.096380	0.000000	0.000000	3.000000	23.000000	0.000000
1732.042418	0.117452	0.561733	-0.049408	85.818108	54.422581	108.520897	0.846096	0.000000	-2.453117	0.000000	0.000000	0.000000	0.158912	-0.076469	-0.103609	0.000000	0.000000	3.000000	23.000000	0.000000
1732.045751	0.117452	0.561733	-0.049408	85.855560	54.914646	108.929825	0.846096	0.000000	-2.453117	0.000000	0.000000	0.000000	0.158912	-0.076469	-0.103609	0.000000	0.000000	3.000000	23.000000	0.000000
1732.049085	0.117984	0.561428	-0.049813	85.855560	54.914646	108.929825	0.846096	0.000000	-2.453117	0.000000	0.000000	0.000000	0.159853	-0.091561	-0.121508	0.000000	0.000000	3.000000	23.000000	0.000000
1732.052418	0.117984	0.561428	-0.049813	85.855560	54.914646	108.929825	0.846096	0.000000	-2.453117	0.000000	0.000000	0.000000	0.159853	-0.091561	-0.121508	0.000000	0.000000	3.000000	23.000000	0.000000
1732.055751	0.117984	0.561428	-0.049813	85.892578	55.406734	109.336395	0.899223	0.000000	-2.490637	0.000000	0.000000	0.000000	0.159853	-0.091561	-0.121508	0.000000	0.000000	3.000000	23.000000	0.000000
1732.059085	0.118512	0.561102	-0.050306	85.892578	55.406734	109.336395	0.899223	0.000000	-2.490637	0.000000	0.000000	0.000000	0.158192	-0.097750	-0.148038	0.000000	0.000000	3.000000	23.000000	0.000000
1732.062418	0.118512	0.561102	-0.050306	85.892578	55.406734	109.336395	0.899223	0.000000	-2.490637	0.000000	0.000000	0.000000	0.158192	-0.097750	-0.148038	0.000000	0.000000	3.000000	23.000000	0.000000
1732.065751	0.118512	0.561102	-0.050306	85.908440	55.634167	109.476532	0.925589	0.000000	-2.515310	0.000000	0.000000	0.000000	0.158192	-0.097750	-0.148038	0.000000	0.000000	3.000000	23.000000	0.000000
1732.069085	0.119064	0.560771	-0.050783	85.908440	55.634167	109.476532	0.925589	0.000000	-2.515310	0.000000	0.000000	0.000000	0.165618	-0.099529	-0.143073	0.000000	0.000000	3.000000	23.000000	0.000000
1732.072418	0.119064	0.560771	-0.050783	85.908440	55.634167	109.476532	0.925589	0.000000	-2.515310	0.000000	0.000000	0.000000	0.165618	-0.099529	-0.143073	0.000000	0.000000	3.000000	23.000000	0.000000
1732.075751	0.119064	0.560771	-0.050783	85.864639	55.112404	108.869148	0.953192	0.000000	-2.539155	0.000000	0.000000	0.000000	0.165618	-0.099529	-0.143073	0.000000	0.000000	3.000000	23.000000	0.000000
1732.079085	0.119064	0.560771	-0.050783	85.864639	55.112404	108.869148	0.953192	0.000000	-2.539155	0.000000	0.000000	0.000000	0.165618	-0.099529	-0.143073	0.000000	0.000000	3.000000	23.000000	0.000000
1732.082418	0.119632	0.560462	-0.051272	85.864639	55.112404	108.869148	0.953192	0.000000	-2.539155	0.000000	0.000000	0.000000	0.170536	-0.092487	-0.146714	0.000000	0.000000	3.000000	23.000000	0.000000
1732.085751	0.119632	0.560462	-0.051272	85.768898	54.000706	107.670593	0.953192	0.000000	-2.539155	0.000000	0.000000	0.000000	0.170536	-0.092487	-0.146714	0.000000	0.000000	3.000000	23.000000	0.000000
1732.089085	0.120218	0.560158	-0.051698	85.768898	54.000706	107.670593	0.953192	0.000000	-2.539155	0.000000	0.000000	0.000000	0.175826	-0.091191	-0.127808	0.000000	0.000000	3.000000	23.000000	0.000000
1732.092418	0.120218	0.560158	-0.051698	85.768898	54.000706	107.670593	0.953192	0.000000	-2.539155	0.000000	0.000000	0.000000	0.175826	-0.091191	-0.127808	0.000000	0.000000	3.000000	23.000000	0.000000
1732.095751	0.120218	0.560158	-0.051698	85.649673	52.731926	106.314774	1.010919	0.000000	-2.584909	0.000000	0.000000	0.000000	0.175826	-0.091191	-0.127808	0.000000	0.000000	3.000000	23.000000	0.000000
1732.099085	0.120218	0.560158	-0.051698	85.649673	52.731926	106.314774	1.010919	0.000000	-2.584909	0.000000	0.000000	0.000000	0.175826	-0.091191	-0.127808	0.000000	0.000000	3.000000	23.000000	0.000000
1732.102418	0.120817	0.559838	-0.052149	85.649673	52.731926	106.314774	1.010919	0.000000	-2.584909	0.000000	0.000000	0.000000	0.179666	-0.096108	-0.135187	0.000000	0.000000	3.000000	23.000000	0.000000
1732.105751	0.120817	0.559838	-0.052149	85.521759	51.456650	104.942734	1.010919	0.000000	-2.584909	0.000000	0.000000	0.000000	0.179666	-0.096108	-0.135187	0.000000	0.000000	3.000000	23.000000	0.000000
1732.109085	0.121486	0.559505	-0.052572	85.521759	51.456650	104.942734	1.010919	0.000000	-2.584909	0.000000	0.000000	0.000000	0.200741	-0.099843	-0.126843	0.000000	0.000000	3.000000	23.000000	0.000000
1732.112418	0.121486	0.559505	-0.052572	85.521759	51.456650	104.942734	1.010919	0.000000	-2.584909	0.000000	0.000000	0.000000	0.200741	-0.099843	-0.126843	0.000000	0.000000	3.000000	23.000000	0.000000
1732.115751	0.121486	0.559505	-0.052572	85.410637	50.456799	103.844864	1.074320	0.000000	-2.628580	0.000000	0.000000	0.000000	0.200741	-0.099843	-0.126843	0.000000	0.000000	3.000000	23.000000	0.000000
1732.119085	0.121486	0.559505	-0.052572	85.410637	50.456799	103.844864	1.074320	0.000000	-2.628580	0.000000	0.000000	0.000000	0.200741	-0.099843	-0.126843	0.000000	0.000000	3.000000	23.000000	0.000000
1732.122418	0.122156	0.559146	-0.053060	85.410637	50.456799	103.844864	1.074320	0.000000	-2.628580	0.000000	0.000000	0.000000	0.200810	-0.107843	-0.146606	0.000000	0.000000	3.000000	23.000000	0.000000
1732.125751	0.122156	0.559146	-0.053060	85.323868	49.720047	103.002296	1.074320	0.000000	-2.628580	0.000000	0.000000	0.000000	0.200810	-0.107843	-0.146606	0.000000	0.000000	3.000000	23.000000	0.000000
1732.129085	0.122857	0.558770	-0.053580	85.323868	49.720047	103.002296	1.074320	0.000000	-2.628580	0.000000	0.000000	0.000000	0.210230	-0.112738	-0.155876	0.000000	0.000000	3.000000	23.000000	0.000000
1732.132418	0.122857	0.558770	-0.053580	85.323868	49.720047	103.002296	1.074320	0.000000	-2.628580	0.000000	0.000000	0.000000	0.210230	-0.112738	-0.155876	0.000000	0.000000	3.000000	23.000000	0.000000
1732.135751	0.122857	0.558770	-0.053580	85.262238	49.234509	102.407707	1.142826	0.000000	-2.678994	0.000000	0.000000	0.000000	0.210230	-0.112738	-0.155876	0.000000	0.000000	3.000000	23.000000	0.000000
1732.139085	0.122857	0.558770	-0.053580	85.262238	49.234509	102.407707	1.142826	0.000000	-2.678994	0.000000	0.000000	0.000000	0.210230	-0.112738	-0.155876	0.000000	0.000000	3.000000	23.000000	0.000000
1732.142418	0.123564	0.558361	-0.054143	85.262238	49.234509	102.407707	1.142826	0.000000	-2.678994	0.000000	0.000000	0.000000	0.212192	-0.122603	-0.168793	0.000000	0.000000	3.000000	23.000000	0.000000
1732.145751	0.123564	0.558361	-0.054143	85.229393	49.026867	102.089508	1.142826	0.000000	-2.678994	0.000000	0.000000	0.000000	0.212192	-0.122603	-0.168793	0.000000	0.000000	3.000000	23.000000	0.000000
1732.149085	0.124265	0.557909	-0.054789	85.229393	49.026867	102.089508	1.142826	0.000000	-2.678994	0.000000	0.000000	0.000000	0.210267	-0.135506	-0.194021	0.000000	0.000000	3.000000	23.000000	0.000000
1732.152418	0.124265	0.557909	-0.054789	85.229393	49.026867	102.089508	1.142826	0.000000	-2.678994	0.000000	0.000000	0.000000	0.210267	-0.135506	-0.194021	0.000000	0.000000	3.000000	23.000000	0.000000
1732.155751	0.124265	0.557909	-0.054789	85.208862	48.902435	101.850090	1.213236	0.000000	-2.739463	0.000000	0.000000	0.000000	0.210267	-0.135506	-0.194021	0.000000	0.000000	3.000000	23.000000	0.000000
1732.159085	0.124978	0.557419	-0.055456	85.208862	48.902435	101.850090	1.213236	0.000000	-2.739463	0.000000	0.000000	0.000000	0.214121	-0.147163	-0.200110	0.000000	0.000000	3.000000	23.000000	0.000000
1732.162418	0.124978	0.557419	-0.055456	85.208862	48.902435	101.850090	1.213236	0.000000	-2.739463	0.000000	0.000000	0.000000	0.214121	-0.147163	-0.200110	0.000000	0.000000	3.000000	23.000000	0.000000
1732.165751	0.124978	0.557419	-0.055456	85.156731	48.536674	101.372345	1.248923	0.000000	-2.772815	0.000000	0.000000	0.000000	0.214121	-0.147163	-0.200110	0.000000	0.000000	3.000000	23.000000	0.000000
1732.169085	0.125698	0.556896	-0.056167	85.156731	48.536674	101.372345	1.248923	0.000000	-2.772815	0.000000	0.000000	0.000000	0.215740	-0.156866	-0.213176	0.000000	0.000000	3.000000	23.000000	0.000000
1732.172418	0.125698	0.556896	-0.056167	85.156731	48.536674	101.372345	1.248923	0.000000	-2.772815	0.000000	0.000000	0.000000	0.215740	-0.156866	-0.213176	0.000000	0.000000	3.000000	23.000000	0.000000
1732.175751	0.125698	0.556896	-0.056167	85.059776	47.855938	100.588028	1.284880	0.000000	-2.808344	0.000000	0.000000	0.000000	0.215740	-0.156866	-0.213176	0.000000	0.000000	3.000000	23.000000	0.000000
1732.179085	0.126397	0.556351	-0.056868	85.059776	47.855938	100.588028	1.284880	0.000000	-2.808344	0.000000	0.000000	0.000000	0.209712	-0.163469	-0.210433	0.000000	0.000000	3.000000	23.000000	0.000000
1732.182418	0.126397	0.556351	-0.056868	85.059776	47.855938	100.588028	1.284880	0.000000	-2.808344	0.000000	0.000000	0.000000	0.209712	-0.163469	-0.210433	0.000000	0.000000	3.000000	23.000000	0.000000
1732.185751	0.126397	0.556351	-0.056868	84.918625	46.867367	99.490196	1.319832	0.000000	-2.843416	0.000000	0.000000	0.000000	0.209712	-0.163469	-0.210433	0.000000	0.000000	3.000000	23.000000	0.000000
1732.189085	0.127121	0.555778	-0.057550	84.918625	46.867367	99.490196	1.319832	0.000000	-2.843416	0.000000	0.000000	0.000000	0.217295	-0.171988	-0.204402	0.000000	0.000000	3.000000	23.000000	0.000000
1732.192418	0.127121	0.555778	-0.057550	84.918625	46.867367	99.490196	1.319832	0.000000	-2.843416	0.000000	0.000000	0.000000	0.217295	-0.171988	-0.204402	0.000000	0.000000	3.000000	23.000000	0.000000
1732.195751	0.127121	0.555778	-0.057550	84.734634	45.685455	98.201813	1.356048	0.000000	-2.877483	0.000000	0.000000	0.000000	0.217295	-0.171988	-0.204402	0.000000	0.000000	3.000000	23.000000	0.000000
1732.199085	0.127846	0.555186	-0.058158	84.734634	45.685455	98.201813	1.356048	0.000000	-2.877483	0.000000	0.000000	0.000000	0.217456	-0.177471	-0.182543	0.000000	0.000000	3.000000	23.000000	0.000000
1732.202418	0.127846	0.555186	-0.058158	84.734634	45.685455	98.201813	1.356048	0.000000	-2.877483	0.000000	0.000000	0.000000	0.217456	-0.177471	-0.182543	0.000000	0.000000	3.000000	23.000000	0.000000
1732.205751	0.127846	0.555186	-0.058158	84.543465	44.641331	97.063164	1.392290	0.000000	-2.907907	0.000000	0.000000	0.000000	0.217456	-0.177471	-0.182543	0.000000	0.000000	3.000000	23.000000	0.000000
1732.209085	0.128570	0.554599	-0.058699	84.543465	44.641331	97.063164	1.392290	0.000000	-2.907907	0.000000	0.000000	0.000000	0.217278	-0.176145	-0.162220	0.000000	0.000000	3.000000	23.000000	0.000000
1732.212418	0.128570	0.554599	-0.058699	84.543465	44.641331	97.063164	1.392290	0.000000	-2.907907	0.000000	0.000000	0.000000	0.217278	-0.176145	-0.162220	0.000000	0.000000	3.000000	23.000000	0.000000
1732.215751	0.128570	0.554599	-0.058699	84.352570	43.969318	96.331627	1.428503	0.000000	-2.934943	0.000000	0.000000	0.000000	0.217278	-0.176145	-0.162220	0.000000	0.000000	3.000000	23.000000	0.000000
1732.219085	0.129264	0.553984	-0.059202	84.352570	43.969318	96.331627	1.428503	0.000000	-2.934943	0.000000	0.000000	0.000000	0.208082	-0.184676	-0.150792	0.000000	0.000000	3.000000	23.000000	0.000000
1732.222418	0.129264	0.553984	-0.059202	84.352570	43.969318	96.331627	1.428503	0.000000	-2.934943	0.000000	0.000000	0.000000	0.208082	-0.184676	-0.150792	0.000000	0.000000	3.000000	23.000000	0.000000
1732.225751	0.129264	0.553984	-0.059202	84.162354	43.880962	96.249710	1.463183	0.000000	-2.960075	0.000000	0.000000	0.000000	0.208082	-0.184676	-0.150792	0.000000	0.000000	3.000000	23.000000	0.000000
1732.229085	0.129970	0.553356	-0.059660	84.162354	43.880962	96.249710	1.463183	0.000000	-2.960075	0.000000	0.000000	0.000000	0.212046	-0.188357	-0.137674	0.000000	0.000000	3.000000	23.000000	0.000000
1732.232418	0.129970	0.553356	-0.059660	84.162354	43.880962	96.249710	1.463183	0.000000	-2.960075	0.000000	0.000000	0.000000	0.212046	-0.188357	-0.137674	0.000000	0.000000	3.000000	23.000000	0.000000
1732.235751	0.129970	0.553356	-0.059660	83.974968	44.528397	96.992599	1.498525	0.000000	-2.983021	0.000000	0.000000	0.000000	0.212046	-0.188357	-0.137674	0.000000	0.000000	3.000000	23.000000	0.000000
1732.239085	0.130689	0.552712	-0.060146	83.974968	44.528397	96.992599	1.498525	0.000000	-2.983021	0.000000	0.000000	0.000000	0.215446	-0.193006	-0.145580	0.000000	0.000000	3.000000	23.000000	0.000000
1732.242418	0.130689	0.552712	-0.060146	83.974968	44.528397	96.992599	1.498525	0.000000	-2.983021	0.000000	0.000000	0.000000	0.215446	-0.193006	-0.145580	0.000000	0.000000	3.000000	23.000000	0.000000
1732.245751	0.130689	0.552712	-0.060146	83.796921	45.817505	98.454544	1.534432	0.000000	-3.007285	0.000000	0.000000	0.000000	0.215446	-0.193006	-0.145580	0.000000	0.000000	3.000000	23.000000	0.000000
1732.249085	0.131401	0.552057	-0.060581	83.796921	45.817505	98.454544	1.534432	0.000000	-3.007285	0.000000	0.000000	0.000000	0.213823	-0.196705	-0.130664	0.000000	0.000000	3.000000	23.000000	0.000000
1732.252418	0.131401	0.552057	-0.060581	83.796921	45.817505	98.454544	1.534432	0.000000	-3.007285	0.000000	0.000000	0.000000	0.213823	-0.196705	-0.130664	0.000000	0.000000	3.000000	23.000000	0.000000
1732.255751	0.131401	0.552057	-0.060581	83.623390	47.576332	100.452095	1.570070	0.000000	-3.029062	0.000000	0.000000	0.000000	0.213823	-0.196705	-0.130664	0.000000	0.000000	3.000000	23.000000	0.000000
1732.259085	0.132139	0.551395	-0.061002	83.623390	47.576332	100.452095	1.570070	0.000000	-3.029062	0.000000	0.000000	0.000000	0.221285	-0.198459	-0.126376	0.000000	0.000000	3.000000	23.000000	0.000000
1732.262418	0.132139	0.551395	-0.061002	83.623390	47.576332	100.452095	1.570070	0.000000	-3.029062	0.000000	0.000000	0.000000	0.221285	-0.198459	-0.126376	0.000000	0.000000	3.000000	23.000000	0.000000
1732.265751	0.132139	0.551395	-0.061002	83.445755	49.549500	102.704620	1.606951	0.000000	-3.050124	0.000000	0.000000	0.000000	0.221285	-0.198459	-0.126376	0.000000	0.000000	3.000000	23.000000	0.000000
1732.269085	0.132895	0.550760	-0.061367	83.445755	49.549500	102.704620	1.606951	0.000000	-3.050124	0.000000	0.000000	0.000000	0.226761	-0.190497	-0.109446	0.000000	0.000000	3.000000	23.000000	0.000000
1732.272418	0.132895	0.550760	-0.061367	83.445755	49.549500	102.704620	1.606951	0.000000	-3.050124	0.000000	0.000000	0.000000	0.226761	-0.190497	-0.109446	0.000000	0.000000	3.000000	23.000000	0.000000
1732.275751	0.132895	0.550760	-0.061367	83.279823	51.278793	104.680397	1.644744	0.000000	-3.068366	0.000000	0.000000	0.000000	0.226761	-0.190497	-0.109446	0.000000	0.000000	3.000000	23.000000	0.000000
1732.279085	0.133675	0.550168	-0.061658	83.279823	51.278793	104.680397	1.644744	0.000000	-3.068366	0.000000	0.000000	0.000000	0.234176	-0.177765	-0.087105	0.000000	0.000000	3.000000	23.000000	0.000000
1732.282418	0.133675	0.550168	-0.061658	83.279823	51.278793	104.680397	1.644744	0.000000	-3.068366	0.000000	0.000000	0.000000	0.234176	-0.177765	-0.087105	0.000000	0.000000	3.000000	23.000000	0.000000
1732.285751	0.133675	0.550168	-0.061658	83.137817	52.531460	106.112587	1.683774	0.000000	-3.082883	0.000000	0.000000	0.000000	0.234176	-0.177765	-0.087105	0.000000	0.000000	3.000000	23.000000	0.000000
1732.289085	0.133675	0.550168	-0.061658	83.137817	52.531460	106.112587	1.683774	0.000000	-3.082883	0.000000	0.000000	0.000000	0.234176	-0.177765	-0.087105	0.000000	0.000000	3.000000	23.000000	0.000000
1732.292418	0.134447	0.549620	-0.061791	83.137817	52.531460	106.112587	1.683774	0.000000	-3.082883	0.000000	0.000000	0.000000	0.231351	-0.164270	-0.039926	0.000000	0.000000	3.000000	23.000000	0.000000
1732.295751	0.134447	0.549620	-0.061791	83.022507	53.191189	106.854744	1.683774	0.000000	-3.082883	0.000000	0.000000	0.000000	0.231351	-0.164270	-0.039926	0.000000	0.000000	3.000000	23.000000	0.000000
1732.299085	0.135239	0.549124	-0.061802	83.022507	53.191189	106.854744	1.683774	0.000000	-3.082883	0.000000	0.000000	0.000000	0.237713	-0.148913	-0.003360	0.000000	0.000000	3.000000	23.000000	0.000000
1732.302418	0.135239	0.549124	-0.061802	83.022507	53.191189	106.854744	1.683774	0.000000	-3.082883	0.000000	0.000000	0.000000	0.237713	-0.148913	-0.003360	0.000000	0.000000	3.000000	23.000000	0.000000
1732.305751	0.135239	0.549124	-0.061802	82.958977	53.196980	106.822861	1.761951	0.000000	-3.090097	0.000000	0.000000	0.000000	0.237713	-0.148913	-0.003360	0.000000	0.000000	3.000000	23.000000	0.000000
1732.309085	0.135239	0.549124	-0.061802	82.958977	53.196980	106.822861	1.761951	0.000000	-3.090097	0.000000	0.000000	0.000000	0.237713	-0.148913	-0.003360	0.000000	0.000000	3.000000	23.000000	0.000000
1732.312418	0.136036	0.548607	-0.061741	82.958977	53.196980	106.822861	1.761951	0.000000	-3.090097	0.000000	0.000000	0.000000	0.239184	-0.155087	0.018411	0.000000	0.000000	3.000000	23.000000	0.000000
1732.315751	0.136036	0.548607	-0.061741	82.938110	52.944359	106.468094	1.761951	0.000000	-3.090097	0.000000	0.000000	0.000000	0.239184	-0.155087	0.018411	0.000000	0.000000	3.000000	23.000000	0.000000
1732.319085	0.136789	0.548085	-0.061569	82.938110	52.944359	106.468094	1.761951	0.000000	-3.090097	0.000000	0.000000	0.000000	0.225721	-0.156557	0.051408	0.000000	0.000000	3.000000	23.000000	0.000000
1732.322418	0.136789	0.548085	-0.061569	82.938110	52.944359	106.468094	1.761951	0.000000	-3.090097	0.000000	0.000000	0.000000	0.225721	-0.156557	0.051408	0.000000	0.000000	3.000000	23.000000	0.000000
1732.325751	0.136789	0.548085	-0.061569	82.939613	52.874367	106.311043	1.839436	0.000000	-3.078461	0.000000	0.000000	0.000000	0.225721	-0.156557	0.051408	0.000000	0.000000	3.000000	23.000000	0.000000
1732.329085	0.136789	0.548085	-0.061569	82.939613	52.874367	106.311043	1.839436	0.000000	-3.078461	0.000000	0.000000	0.000000	0.225721	-0.156557	0.051408	0.000000	0.000000	3.000000	23.000000	0.000000
1732.332418	0.137437	0.547555	-0.061338	82.939613	52.874367	106.311043	1.839436	0.000000	-3.078461	0.000000	0.000000	0.000000	0.194458	-0.158886	0.069353	0.000000	0.000000	3.000000	23.000000	0.000000
1732.335751	0.137437	0.547555	-0.061338	82.968819	52.943020	106.309151	1.839436	0.000000	-3.078461	0.000000	0.000000	0.000000	0.194458	-0.158886	0.069353	0.000000	0.000000	3.000000	23.000000	0.000000
1732.339085	0.137960	0.547041	-0.061045	82.968819	52.943020	106.309151	1.839436	0.000000	-3.078461	0.000000	0.000000	0.000000	0.157034	-0.154350	0.088019	0.000000	0.000000	3.000000	23.000000	0.000000
1732.342418	0.137960	0.547041	-0.061045	82.968819	52.943020	106.309151	1.839436	0.000000	-3.078461	0.000000	0.000000	0.000000	0.157034	-0.154350	0.088019	0.000000	0.000000	3.000000	23.000000	0.000000
1732.345751	0.137960	0.547041	-0.061045	83.016769	53.065357	106.379227	1.898018	0.000000	-3.052232	0.000000	0.000000	0.000000	0.157034	-0.154350	0.088019	0.000000	0.000000	3.000000	23.000000	0.000000
1732.349085	0.137960	0.547041	-0.061045	83.016769	53.065357	106.379227	1.898018	0.000000	-3.052232	0.000000	0.000000	0.000000	0.157034	-0.154350	0.088019	0.000000	0.000000	3.000000	23.000000	0.000000
1732.352418	0.138332	0.546596	-0.060644	83.016769	53.065357	106.379227	1.898018	0.000000	-3.052232	0.000000	0.000000	0.000000	0.111538	-0.133354	0.120245	0.000000	0.000000	3.000000	23.000000	0.000000
1732.355751	0.138332	0.546596	-0.060644	83.050278	53.141239	106.431366	1.898018	0.000000	-3.052232	0.000000	0.000000	0.000000	0.111538	-0.133354	0.120245	0.000000	0.000000	3.000000	23.000000	0.000000
1732.359085	0.138544	0.546228	-0.060158	83.050278	53.141239	106.431366	1.898018	0.000000	-3.052232	0.000000	0.000000	0.000000	0.063564	-0.110279	0.145855	0.000000	0.000000	3.000000	23.000000	0.000000
1732.362418	0.138544	0.546228	-0.060158	83.050278	53.141239	106.431366	1.898018	0.000000	-3.052232	0.000000	0.000000	0.000000	0.063564	-0.110279	0.145855	0.000000	0.000000	3.000000	23.000000	0.000000
1732.365751	0.138544	0.546228	-0.060158	83.062393	53.213142	106.513817	1.927202	0.000000	-3.007882	0.000000	0.000000	0.000000	0.063564	-0.110279	0.145855	0.000000	0.000000	3.000000	23.000000	0.000000
1732.369085	0.138544	0.546228	-0.060158	83.062393	53.213142	106.513817	1.927202	0.000000	-3.007882	0.000000	0.000000	0.000000	0.063564	-0.110279	0.145855	0.000000	0.000000	3.000000	23.000000	0.000000
1732.372418	0.138699	0.545956	-0.059531	83.062393	53.213142	106.513817	1.927202	0.000000	-3.007882	0.000000	0.000000	0.000000	0.046591	-0.081724	0.188133	0.000000	0.000000	3.000000	23.000000	0.000000
1732.375751	0.138699	0.545956	-0.059531	83.058159	53.199169	106.519745	1.927202	0.000000	-3.007882	0.000000	0.000000	0.000000	0.046591	-0.081724	0.188133	0.000000	0.000000	3.000000	23.000000	0.000000
1732.379085	0.138793	0.545800	-0.058837	83.058159	53.199169	106.519745	1.927202	0.000000	-3.007882	0.000000	0.000000	0.000000	0.028048	-0.046899	0.208112	0.000000	0.000000	3.000000	23.000000	0.000000
1732.382418	0.138793	0.545800	-0.058837	83.058159	53.199169	106.519745	1.927202	0.000000	-3.007882	0.000000	0.000000	0.000000	0.028048	-0.046899	0.208112	0.000000	0.000000	3.000000	23.000000	0.000000
1732.385751	0.138793	0.545800	-0.058837	83.039139	53.077332	106.428925	1.939641	0.000000	-2.941841	0.000000	0.000000	0.000000	0.028048	-0.046899	0.208112	0.000000	0.000000	3.000000	23.000000	0.000000
1732.389085	0.138793	0.545800	-0.058837	83.039139	53.077332	106.428925	1.939641	0.000000	-2.941841	0.000000	0.000000	0.000000	0.028048	-0.046899	0.208112	0.000000	0.000000	3.000000	23.000000	0.000000
1732.392418	0.138830	0.545716	-0.057997	83.039139	53.077332	106.428925	1.939641	0.000000	-2.941841	0.000000	0.000000	0.000000	0.011262	-0.025210	0.251849	0.000000	0.000000	3.000000	23.000000	0.000000
1732.395751	0.138830	0.545716	-0.057997	83.007118	52.873989	106.266968	1.939641	0.000000	-2.941841	0.000000	0.000000	0.000000	0.011262	-0.025210	0.251849	0.000000	0.000000	3.000000	23.000000	0.000000
1732.399085	0.138852	0.545718	-0.057077	83.007118	52.873989	106.266968	1.939641	0.000000	-2.941841	0.000000	0.000000	0.000000	0.006607	0.000735	0.276067	0.000000	0.000000	3.000000	23.000000	0.000000
1732.402418	0.138852	0.545718	-0.057077	83.007118	52.873989	106.266968	1.939641	0.000000	-2.941841	0.000000	0.000000	0.000000	0.006607	0.000735	0.276067	0.000000	0.000000	3.000000	23.000000	0.000000
1732.405751	0.138852	0.545718	-0.057077	82.965561	52.641323	106.084488	1.942619	0.000000	-2.853855	0.000000	0.000000	0.000000	0.006607	0.000735	0.276067	0.000000	0.000000	3.000000	23.000000	0.000000
1732.409085	0.138852	0.545718	-0.057077	82.965561	52.641323	106.084488	1.942619	0.000000	-2.853855	0.000000	0.000000	0.000000	0.006607	0.000735	0.276067	0.000000	0.000000	3.000000	23.000000	0.000000
1732.412418	0.138808	0.545775	-0.056099	82.965561	52.641323	106.084488	1.942619	0.000000	-2.853855	0.000000	0.000000	0.000000	-0.013349	0.017104	0.293385	0.000000	0.000000	3.000000	23.000000	0.000000
1732.415751	0.138808	0.545775	-0.056099	82.915260	52.363930	105.872391	1.942619	0.000000	-2.853855	0.000000	0.000000	0.000000	-0.013349	0.017104	0.293385	0.000000	0.000000	3.000000	23.000000	0.000000
1732.419085	0.138702	0.545903	-0.055046	82.915260	52.363930	105.872391	1.942619	0.000000	-2.853855	0.000000	0.000000	0.000000	-0.031645	0.038352	0.316091	0.000000	0.000000	3.000000	23.000000	0.000000
1732.422418	0.138702	0.545903	-0.055046	82.915260	52.363930	105.872391	1.942619	0.000000	-2.853855	0.000000	0.000000	0.000000	-0.031645	0.038352	0.316091	0.000000	0.000000	3.000000	23.000000	0.000000
1732.425751	0.138702	0.545903	-0.055046	82.849304	52.040699	105.624931	1.935120	0.000000	-2.752276	0.000000	0.000000	0.000000	-0.031645	0.038352	0.316091	0.000000	0.000000	3.000000	23.000000	0.000000
1732.429085	0.138560	0.546118	-0.053905	82.849304	52.040699	105.624931	1.935120	0.000000	-2.752276	0.000000	0.000000	0.000000	-0.042576	0.064578	0.342185	0.000000	0.000000	3.000000	23.000000	0.000000
1732.432418	0.138560	0.546118	-0.053905	82.849304	52.040699	105.624931	1.935120	0.000000	-2.752276	0.000000	0.000000	0.000000	-0.042576	0.064578	0.342185	0.000000	0.000000	3.000000	23.000000	0.000000
1732.435751	0.138560	0.546118	-0.053905	82.762070	51.766495	105.458199	1.928024	0.000000	-2.695245	0.000000	0.000000	0.000000	-0.042576	0.064578	0.342185	0.000000	0.000000	3.000000	23.000000	0.000000
1732.439085	0.138380	0.546396	-0.052743	82.762070	51.766495	105.458199	1.928024	0.000000	-2.695245	0.000000	0.000000	0.000000	-0.054017	0.083394	0.348627	0.000000	0.000000	3.000000	23.000000	0.000000
1732.442418	0.138380	0.546396	-0.052743	82.762070	51.766495	105.458199	1.928024	0.000000	-2.695245	0.000000	0.000000	0.000000	-0.054017	0.083394	0.348627	0.000000	0.000000	3.000000	23.000000	0.000000
1732.445751	0.138380	0.546396	-0.052743	82.655327	51.527592	105.352036	1.919022	0.000000	-2.637141	0.000000	0.000000	0.000000	-0.054017	0.083394	0.348627	0.000000	0.000000	3.000000	23.000000	0.000000
1732.449085	0.138176	0.546746	-0.051519	82.655327	51.527592	105.352036	1.919022	0.000000	-2.637141	0.000000	0.000000	0.000000	-0.061434	0.105025	0.367203	0.000000	0.000000	3.000000	23.000000	0.000000
1732.452418	0.138176	0.546746	-0.051519	82.655327	51.527592	105.352036	1.919022	0.000000	-2.637141	0.000000	0.000000	0.000000	-0.061434	0.105025	0.367203	0.000000	0.000000	3.000000	23.000000	0.000000
1732.455751	0.138176	0.546746	-0.051519	82.548256	51.244122	105.196266	1.908783	0.000000	-2.575940	0.000000	0.000000	0.000000	-0.061434	0.105025	0.367203	0.000000	0.000000	3.000000	23.000000	0.000000
1732.459085	0.137966	0.547145	-0.050235	82.548256	51.244122	105.196266	1.908783	0.000000	-2.575940	0.000000	0.000000	0.000000	-0.062771	0.119758	0.385122	0.000000	0.000000	3.000000	23.000000	0.000000
1732.462418	0.137966	0.547145	-0.050235	82.548256	51.244122	105.196266	1.908783	0.000000	-2.575940	0.000000	0.000000	0.000000	-0.062771	0.119758	0.385122	0.000000	0.000000	3.000000	23.000000	0.000000
1732.465751	0.137966	0.547145	-0.050235	82.465324	50.927059	104.980545	1.898321	0.000000	-2.511753	0.000000	0.000000	0.000000	-0.062771	0.119758	0.385122	0.000000	0.000000	3.000000	23.000000	0.000000
1732.469085	0.137719	0.547585	-0.048926	82.465324	50.927059	104.980545	1.898321	0.000000	-2.511753	0.000000	0.000000	0.000000	-0.074179	0.131879	0.392757	0.000000	0.000000	3.000000	23.000000	0.000000
1732.472418	0.137719	0.547585	-0.048926	82.465324	50.927059	104.980545	1.898321	0.000000	-2.511753	0.000000	0.000000	0.000000	-0.074179	0.131879	0.392757	0.000000	0.000000	3.000000	23.000000	0.000000
1732.475751	0.137719	0.547585	-0.048926	82.487938	51.084244	105.219940	1.885958	0.000000	-2.446293	0.000000	0.000000	0.000000	-0.074179	0.131879	0.392757	0.000000	0.000000	3.000000	23.000000	0.000000
1732.479085	0.137435	0.548042	-0.047587	82.487938	51.084244	105.219940	1.885958	0.000000	-2.446293	0.000000	0.000000	0.000000	-0.085265	0.137022	0.401737	0.000000	0.000000	3.000000	23.000000	0.000000
1732.482418	0.137435	0.548042	-0.047587	82.487938	51.084244	105.219940	1.885958	0.000000	-2.446293	0.000000	0.000000	0.000000	-0.085265	0.137022	0.401737	0.000000	0.000000	3.000000	23.000000	0.000000
1732.485751	0.137435	0.548042	-0.047587	82.648331	52.093937	106.310280	1.871747	0.000000	-2.379337	0.000000	0.000000	0.000000	-0.085265	0.137022	0.401737	0.000000	0.000000	3.000000	23.000000	0.000000
1732.489085	0.137080	0.548481	-0.046317	82.648331	52.093937	106.310280	1.871747	0.000000	-2.379337	0.000000	0.000000	0.000000	-0.106405	0.131869	0.380951	0.000000	0.000000	3.000000	23.000000	0.000000
1732.492418	0.137080	0.548481	-0.046317	82.648331	52.093937	106.310280	1.871747	0.000000	-2.379337	0.000000	0.000000	0.000000	-0.106405	0.131869	0.380951	0.000000	0.000000	3.000000	23.000000	0.000000
1732.495751	0.137080	0.548481	-0.046317	82.904251	53.808750	108.104332	1.854013	0.000000	-2.315845	0.000000	0.000000	0.000000	-0.106405	0.131869	0.380951	0.000000	0.000000	3.000000	23.000000	0.000000
1732.499085	0.136675	0.548929	-0.045058	82.904251	53.808750	108.104332	1.854013	0.000000	-2.315845	0.000000	0.000000	0.000000	-0.121703	0.134320	0.377692	0.000000	0.000000	3.000000	23.000000	0.000000
1732.502418	0.136675	0.548929	-0.045058	82.904251	53.808750	108.104332	1.854013	0.000000	-2.315845	0.000000	0.000000	0.000000	-0.121703	0.134320	0.377692	0.000000	0.000000	3.000000	23.000000	0.000000
1732.505751	0.136675	0.548929	-0.045058	83.197327	56.021481	110.390236	1.833730	0.000000	-2.252897	0.000000	0.000000	0.000000	-0.121703	0.134320	0.377692	0.000000	0.000000	3.000000	23.000000	0.000000
1732.509085	0.136243	0.549402	-0.043799	83.197327	56.021481	110.390236	1.833730	0.000000	-2.252897	0.000000	0.000000	0.000000	-0.129407	0.141737	0.377813	0.000000	0.000000	3.000000	23.000000	0.000000
1732.512418	0.136243	0.549402	-0.043799	83.197327	56.021481	110.390236	1.833730	0.000000	-2.252897	0.000000	0.000000	0.000000	-0.129407	0.141737	0.377813	0.000000	0.000000	3.000000	23.000000	0.000000
1732.515751	0.136243	0.549402	-0.043799	83.485733	58.501423	112.948013	1.812162	0.000000	-2.189928	0.000000	0.000000	0.000000	-0.129407	0.141737	0.377813	0.000000	0.000000	3.000000	23.000000	0.000000
1732.519085	0.135768	0.549875	-0.042528	83.485733	58.501423	112.948013	1.812162	0.000000	-2.189928	0.000000	0.000000	0.000000	-0.142588	0.142008	0.381264	0.000000	0.000000	3.000000	23.000000	0.000000
1732.522418	0.135768	0.549875	-0.042528	83.485733	58.501423	112.948013	1.812162	0.000000	-2.189928	0.000000	0.000000	0.000000	-0.142588	0.142008	0.381264	0.000000	0.000000	3.000000	23.000000	0.000000
1732.525751	0.135768	0.549875	-0.042528	83.737595	60.986309	115.511780	1.788398	0.000000	-2.126384	0.000000	0.000000	0.000000	-0.142588	0.142008	0.381264	0.000000	0.000000	3.000000	23.000000	0.000000
1732.529085	0.135294	0.550366	-0.041240	83.737595	60.986309	115.511780	1.788398	0.000000	-2.126384	0.000000	0.000000	0.000000	-0.142298	0.147284	0.386168	0.000000	0.000000	3.000000	23.000000	0.000000
1732.532418	0.135294	0.550366	-0.041240	83.737595	60.986309	115.511780	1.788398	0.000000	-2.126384	0.000000	0.000000	0.000000	-0.142298	0.147284	0.386168	0.000000	0.000000	3.000000	23.000000	0.000000
1732.535751	0.135294	0.550366	-0.041240	83.944984	63.336323	117.949829	1.764681	0.000000	-2.062023	0.000000	0.000000	0.000000	-0.142298	0.147284	0.386168	0.000000	0.000000	3.000000	23.000000	0.000000
1732.539085	0.134821	0.550849	-0.040002	83.944984	63.336323	117.949829	1.764681	0.000000	-2.062023	0.000000	0.000000	0.000000	-0.141754	0.144849	0.371629	0.000000	0.000000	3.000000	23.000000	0.000000
1732.542418	0.134821	0.550849	-0.040002	83.944984	63.336323	117.949829	1.764681	0.000000	-2.062023	0.000000	0.000000	0.000000	-0.141754	0.144849	0.371629	0.000000	0.000000	3.000000	23.000000	0.000000
1732.545751	0.134821	0.550849	-0.040002	84.117470	65.523323	120.216919	1.741055	0.000000	-2.000085	0.000000	0.000000	0.000000	-0.141754	0.144849	0.371629	0.000000	0.000000	3.000000	23.000000	0.000000
1732.549085	0.134338	0.551316	-0.038782	84.117470	65.523323	120.216919	1.741055	0.000000	-2.000085	0.000000	0.000000	0.000000	-0.144849	0.140214	0.365837	0.000000	0.000000	3.000000	23.000000	0.000000
1732.552418	0.134338	0.551316	-0.038782	84.117470	65.523323	120.216919	1.741055	0.000000	-2.000085	0.000000	0.000000	0.000000	-0.144849	0.140214	0.365837	0.000000	0.000000	3.000000	23.000000	0.000000
1732.555751	0.134338	0.551316	-0.038782	84.255875	67.491333	122.269516	1.716914	0.000000	-1.939112	0.000000	0.000000	0.000000	-0.144849	0.140214	0.365837	0.000000	0.000000	3.000000	23.000000	0.000000
1732.559085	0.133865	0.551766	-0.037658	84.255875	67.491333	122.269516	1.716914	0.000000	-1.939112	0.000000	0.000000	0.000000	-0.142008	0.135028	0.337287	0.000000	0.000000	3.000000	23.000000	0.000000
1732.562418	0.133865	0.551766	-0.037658	84.255875	67.491333	122.269516	1.716914	0.000000	-1.939112	0.000000	0.000000	0.000000	-0.142008	0.135028	0.337287	0.000000	0.000000	3.000000	23.000000	0.000000
1732.565751	0.133865	0.551766	-0.037658	84.365318	69.210167	124.067085	1.693245	0.000000	-1.882897	0.000000	0.000000	0.000000	-0.142008	0.135028	0.337287	0.000000	0.000000	3.000000	23.000000	0.000000
1732.569085	0.133373	0.552232	-0.036580	84.365318	69.210167	124.067085	1.693245	0.000000	-1.882897	0.000000	0.000000	0.000000	-0.147504	0.139789	0.323249	0.000000	0.000000	3.000000	23.000000	0.000000
1732.572418	0.133373	0.552232	-0.036580	84.365318	69.210167	124.067085	1.693245	0.000000	-1.882897	0.000000	0.000000	0.000000	-0.147504	0.139789	0.323249	0.000000	0.000000	3.000000	23.000000	0.000000
1732.575751	0.133373	0.552232	-0.036580	84.443741	70.571274	125.514114	1.668662	0.000000	-1.829022	0.000000	0.000000	0.000000	-0.147504	0.139789	0.323249	0.000000	0.000000	3.000000	23.000000	0.000000
1732.579085	0.132865	0.552688	-0.035614	84.443741	70.571274	125.514114	1.668662	0.000000	-1.829022	0.000000	0.000000	0.000000	-0.152436	0.136790	0.289834	0.000000	0.000000	3.000000	23.000000	0.000000
1732.582418	0.132865	0.552688	-0.035614	84.443741	70.571274	125.514114	1.668662	0.000000	-1.829022	0.000000	0.000000	0.000000	-0.152436	0.136790	0.289834	0.000000	0.000000	3.000000	23.000000	0.000000
1732.585751	0.132865	0.552688	-0.035614	84.499290	71.627853	126.645042	1.643256	0.000000	-1.780717	0.000000	0.000000	0.000000	-0.152436	0.136790	0.289834	0.000000	0.000000	3.000000	23.000000	0.000000
1732.589085	0.132393	0.553168	-0.034737	84.499290	71.627853	126.645042	1.643256	0.000000	-1.780717	0.000000	0.000000	0.000000	-0.141771	0.143827	0.263311	0.000000	0.000000	3.000000	23.000000	0.000000
1732.592418	0.132393	0.553168	-0.034737	84.499290	71.627853	126.645042	1.643256	0.000000	-1.780717	0.000000	0.000000	0.000000	-0.141771	0.143827	0.263311	0.000000	0.000000	3.000000	23.000000	0.000000
1732.595751	0.132393	0.553168	-0.034737	84.525139	72.213921	127.309731	1.619627	0.000000	-1.736831	0.000000	0.000000	0.000000	-0.141771	0.143827	0.263311	0.000000	0.000000	3.000000	23.000000	0.000000
1732.599085	0.131927	0.553704	-0.033899	84.525139	72.213921	127.309731	1.619627	0.000000	-1.736831	0.000000	0.000000	0.000000	-0.139634	0.160902	0.251208	0.000000	0.000000	3.000000	23.000000	0.000000
1732.602418	0.131927	0.553704	-0.033899	84.525139	72.213921	127.309731	1.619627	0.000000	-1.736831	0.000000	0.000000	0.000000	-0.139634	0.160902	0.251208	0.000000	0.000000	3.000000	23.000000	0.000000
1732.605751	0.131927	0.553704	-0.033899	84.533455	72.461143	127.624611	1.596354	0.000000	-1.694963	0.000000	0.000000	0.000000	-0.139634	0.160902	0.251208	0.000000	0.000000	3.000000	23.000000	0.000000
1732.609085	0.131458	0.554264	-0.033138	84.533455	72.461143	127.624611	1.596354	0.000000	-1.694963	0.000000	0.000000	0.000000	-0.140719	0.167986	0.228442	0.000000	0.000000	3.000000	23.000000	0.000000
1732.612418	0.131458	0.554264	-0.033138	84.533455	72.461143	127.624611	1.596354	0.000000	-1.694963	0.000000	0.000000	0.000000	-0.140719	0.167986	0.228442	0.000000	0.000000	3.000000	23.000000	0.000000
1732.615751	0.131458	0.554264	-0.033138	84.528183	72.454590	127.686852	1.572901	0.000000	-1.656890	0.000000	0.000000	0.000000	-0.140719	0.167986	0.228442	0.000000	0.000000	3.000000	23.000000	0.000000
1732.619085	0.130985	0.554849	-0.032383	84.528183	72.454590	127.686852	1.572901	0.000000	-1.656890	0.000000	0.000000	0.000000	-0.141886	0.175606	0.226492	0.000000	0.000000	3.000000	23.000000	0.000000
1732.622418	0.130985	0.554849	-0.032383	84.528183	72.454590	127.686852	1.572901	0.000000	-1.656890	0.000000	0.000000	0.000000	-0.141886	0.175606	0.226492	0.000000	0.000000	3.000000	23.000000	0.000000
1732.625751	0.130985	0.554849	-0.032383	84.509628	72.212250	127.519402	1.549254	0.000000	-1.619141	0.000000	0.000000	0.000000	-0.141886	0.175606	0.226492	0.000000	0.000000	3.000000	23.000000	0.000000
1732.629085	0.130516	0.555451	-0.031681	84.509628	72.212250	127.519402	1.549254	0.000000	-1.619141	0.000000	0.000000	0.000000	-0.140709	0.180425	0.210523	0.000000	0.000000	3.000000	23.000000	0.000000
1732.632418	0.130516	0.555451	-0.031681	84.509628	72.212250	127.519402	1.549254	0.000000	-1.619141	0.000000	0.000000	0.000000	-0.140709	0.180425	0.210523	0.000000	0.000000	3.000000	23.000000	0.000000
1732.635751	0.130516	0.555451	-0.031681	84.472031	71.646957	127.027275	1.525803	0.000000	-1.584054	0.000000	0.000000	0.000000	-0.140709	0.180425	0.210523	0.000000	0.000000	3.000000	23.000000	0.000000
1732.639085	0.130021	0.556012	-0.030987	84.472031	71.646957	127.027275	1.525803	0.000000	-1.584054	0.000000	0.000000	0.000000	-0.148544	0.168422	0.208191	0.000000	0.000000	3.000000	23.000000	0.000000
1732.642418	0.130021	0.556012	-0.030987	84.472031	71.646957	127.027275	1.525803	0.000000	-1.584054	0.000000	0.000000	0.000000	-0.148544	0.168422	0.208191	0.000000	0.000000	3.000000	23.000000	0.000000
1732.645751	0.130021	0.556012	-0.030987	84.428383	70.978462	126.414261	1.501045	0.000000	-1.549356	0.000000	0.000000	0.000000	-0.148544	0.168422	0.208191	0.000000	0.000000	3.000000	23.000000	0.000000
1732.649085	0.130021	0.556012	-0.030987	84.428383	70.978462	126.414261	1.501045	0.000000	-1.549356	0.000000	0.000000	0.000000	-0.148544	0.168422	0.208191	0.000000	0.000000	3.000000	23.000000	0.000000
1732.652418	0.129539	0.556558	-0.030318	84.428383	70.978462	126.414261	1.501045	0.000000	-1.549356	0.000000	0.000000	0.000000	-0.144694	0.163657	0.200634	0.000000	0.000000	3.000000	23.000000	0.000000
1732.655751	0.129539	0.556558	-0.030318	84.389191	70.378265	125.753288	1.501045	0.000000	-1.549356	0.000000	0.000000	0.000000	-0.144694	0.163657	0.200634	0.000000	0.000000	3.000000	23.000000	0.000000
1732.659085	0.129020	0.557029	-0.029692	84.389191	70.378265	125.753288	1.501045	0.000000	-1.549356	0.000000	0.000000	0.000000	-0.155674	0.141400	0.187800	0.000000	0.000000	3.000000	23.000000	0.000000
1732.662418	0.129020	0.557029	-0.029692	84.389191	70.378265	125.753288	1.501045	0.000000	-1.549356	0.000000	0.000000	0.000000	-0.155674	0.141400	0.187800	0.000000	0.000000	3.000000	23.000000	0.000000
1732.665751	0.129020	0.557029	-0.029692	84.374611	70.173950	125.208328	1.450984	0.000000	-1.484617	0.000000	0.000000	0.000000	-0.155674	0.141400	0.187800	0.000000	0.000000	3.000000	23.000000	0.000000
1732.669085	0.129020	0.557029	-0.029692	84.374611	70.173950	125.208328	1.450984	0.000000	-1.484617	0.000000	0.000000	0.000000	-0.155674	0.141400	0.187800	0.000000	0.000000	3.000000	23.000000	0.000000
1732.672418	0.128474	0.557392	-0.029150	84.374611	70.173950	125.208328	1.450984	0.000000	-1.484617	0.000000	0.000000	0.000000	-0.163653	0.108869	0.162632	0.000000	0.000000	3.000000	23.000000	0.000000
1732.675751	0.128474	0.557392	-0.029150	84.398003	70.575233	124.948654	1.450984	0.000000	-1.484617	0.000000	0.000000	0.000000	-0.163653	0.108869	0.162632	0.000000	0.000000	3.000000	23.000000	0.000000
1732.679085	0.127890	0.557637	-0.028732	84.398003	70.575233	124.948654	1.450984	0.000000	-1.484617	0.000000	0.000000	0.000000	-0.175107	0.073414	0.125405	0.000000	0.000000	3.000000	23.000000	0.000000
1732.682418	0.127890	0.557637	-0.028732	84.398003	70.575233	124.948654	1.450984	0.000000	-1.484617	0.000000	0.000000	0.000000	-0.175107	0.073414	0.125405	0.000000	0.000000	3.000000	23.000000	0.000000
1732.685751	0.127890	0.557637	-0.028732	84.446175	71.426651	125.238472	1.394523	0.000000	-1.436610	0.000000	0.000000	0.000000	-0.175107	0.073414	0.125405	0.000000	0.000000	3.000000	23.000000	0.000000
1732.689085	0.127890	0.557637	-0.028732	84.446175	71.426651	125.238472	1.394523	0.000000	-1.436610	0.000000	0.000000	0.000000	-0.175107	0.073414	0.125405	0.000000	0.000000	3.000000	23.000000	0.000000
1732.692418	0.127246	0.557789	-0.028368	84.446175	71.426651	125.238472	1.394523	0.000000	-1.436610	0.000000	0.000000	0.000000	-0.193420	0.045769	0.109230	0.000000	0.000000	3.000000	23.000000	0.000000
1732.695751	0.127246	0.557789	-0.028368	84.500961	72.425613	126.061714	1.394523	0.000000	-1.436610	0.000000	0.000000	0.000000	-0.193420	0.045769	0.109230	0.000000	0.000000	3.000000	23.000000	0.000000
1732.699085	0.126478	0.557874	-0.028045	84.500961	72.425613	126.061714	1.394523	0.000000	-1.436610	0.000000	0.000000	0.000000	-0.230462	0.025445	0.096831	0.000000	0.000000	3.000000	23.000000	0.000000
1732.702418	0.126478	0.557874	-0.028045	84.500961	72.425613	126.061714	1.394523	0.000000	-1.436610	0.000000	0.000000	0.000000	-0.230462	0.025445	0.096831	0.000000	0.000000	3.000000	23.000000	0.000000
1732.705751	0.126478	0.557874	-0.028045	84.533417	73.160942	126.856285	1.323876	0.000000	-1.402267	0.000000	0.000000	0.000000	-0.230462	0.025445	0.096831	0.000000	0.000000	3.000000	23.000000	0.000000
1732.709085	0.126478	0.557874	-0.028045	84.533417	73.160942	126.856285	1.323876	0.000000	-1.402267	0.000000	0.000000	0.000000	-0.230462	0.025445	0.096831	0.000000	0.000000	3.000000	23.000000	0.000000
1732.712418	0.125674	0.557883	-0.027765	84.533417	73.160942	126.856285	1.323876	0.000000	-1.402267	0.000000	0.000000	0.000000	-0.240974	0.002838	0.083953	0.000000	0.000000	3.000000	23.000000	0.000000
1732.715751	0.125674	0.557883	-0.027765	84.502991	73.851776	127.610023	1.323876	0.000000	-1.402267	0.000000	0.000000	0.000000	-0.240974	0.002838	0.083953	0.000000	0.000000	3.000000	23.000000	0.000000
1732.719085	0.124833	0.557866	-0.027539	84.502991	73.851776	127.610023	1.323876	0.000000	-1.402267	0.000000	0.000000	0.000000	-0.252342	-0.005096	0.067853	0.000000	0.000000	3.000000	23.000000	0.000000
1732.722418	0.124833	0.557866	-0.027539	84.502991	73.851776	127.610023	1.323876	0.000000	-1.402267	0.000000	0.000000	0.000000	-0.252342	-0.005096	0.067853	0.000000	0.000000	3.000000	23.000000	0.000000
1732.725751	0.124833	0.557866	-0.027539	84.380920	74.607277	128.218430	1.241657	0.000000	-1.376966	0.000000	0.000000	0.000000	-0.252342	-0.005096	0.067853	0.000000	0.000000	3.000000	23.000000	0.000000
1732.729085	0.124833	0.557866	-0.027539	84.380920	74.607277	128.218430	1.241657	0.000000	-1.376966	0.000000	0.000000	0.000000	-0.252342	-0.005096	0.067853	0.000000	0.000000	3.000000	23.000000	0.000000
1732.732418	0.123976	0.557799	-0.027368	84.380920	74.607277	128.218430	1.241657	0.000000	-1.376966	0.000000	0.000000	0.000000	-0.257034	-0.020343	0.051504	0.000000	0.000000	3.000000	23.000000	0.000000
1732.735751	0.123976	0.557799	-0.027368	84.186852	75.624771	128.975433	1.241657	0.000000	-1.376966	0.000000	0.000000	0.000000	-0.257034	-0.020343	0.051504	0.000000	0.000000	3.000000	23.000000	0.000000
1732.739085	0.123157	0.557689	-0.027222	84.186852	75.624771	128.975433	1.241657	0.000000	-1.376966	0.000000	0.000000	0.000000	-0.245911	-0.032770	0.043774	0.000000	0.000000	3.000000	23.000000	0.000000
1732.742418	0.123157	0.557689	-0.027222	84.186852	75.624771	128.975433	1.241657	0.000000	-1.376966	0.000000	0.000000	0.000000	-0.245911	-0.032770	0.043774	0.000000	0.000000	3.000000	23.000000	0.000000
1732.745751	0.123157	0.557689	-0.027222	83.924843	76.922577	130.211105	1.157833	0.000000	-1.361086	0.000000	0.000000	0.000000	-0.245911	-0.032770	0.043774	0.000000	0.000000	3.000000	23.000000	0.000000
1732.749085	0.123157	0.557689	-0.027222	83.924843	76.922577	130.211105	1.157833	0.000000	-1.361086	0.000000	0.000000	0.000000	-0.245911	-0.032770	0.043774	0.000000	0.000000	3.000000	23.000000	0.000000
1732.752418	0.122349	0.557522	-0.027113	83.924843	76.922577	130.211105	1.157833	0.000000	-1.361086	0.000000	0.000000	0.000000	-0.242385	-0.050237	0.032547	0.000000	0.000000	3.000000	23.000000	0.000000
1732.755751	0.122349	0.557522	-0.027113	83.597702	78.361671	131.705933	1.157833	0.000000	-1.361086	0.000000	0.000000	0.000000	-0.242385	-0.050237	0.032547	0.000000	0.000000	3.000000	23.000000	0.000000
1732.759085	0.121565	0.557328	-0.027076	83.597702	78.361671	131.705933	1.157833	0.000000	-1.361086	0.000000	0.000000	0.000000	-0.235076	-0.058163	0.011128	0.000000	0.000000	3.000000	23.000000	0.000000
1732.762418	0.121565	0.557328	-0.027076	83.597702	78.361671	131.705933	1.157833	0.000000	-1.361086	0.000000	0.000000	0.000000	-0.235076	-0.058163	0.011128	0.000000	0.000000	3.000000	23.000000	0.000000
1732.765751	0.121565	0.557328	-0.027076	83.225922	79.781189	132.990067	1.078256	0.000000	-1.353807	0.000000	0.000000	0.000000	-0.235076	-0.058163	0.011128	0.000000	0.000000	3.000000	23.000000	0.000000
1732.769085	0.120824	0.557110	-0.027047	83.225922	79.781189	132.990067	1.078256	0.000000	-1.353807	0.000000	0.000000	0.000000	-0.222320	-0.065436	0.008805	0.000000	0.000000	3.000000	23.000000	0.000000
1732.772418	0.120824	0.557110	-0.027047	83.225922	79.781189	132.990067	1.078256	0.000000	-1.353807	0.000000	0.000000	0.000000	-0.222320	-0.065436	0.008805	0.000000	0.000000	3.000000	23.000000	0.000000
1732.775751	0.120824	0.557110	-0.027047	82.861557	81.005219	134.086807	1.041203	0.000000	-1.352340	0.000000	0.000000	0.000000	-0.222320	-0.065436	0.008805	0.000000	0.000000	3.000000	23.000000	0.000000
1732.779085	0.120065	0.556890	-0.027082	82.861557	81.005219	134.086807	1.041203	0.000000	-1.352340	0.000000	0.000000	0.000000	-0.227594	-0.065981	-0.010698	0.000000	0.000000	3.000000	23.000000	0.000000
1732.782418	0.120065	0.556890	-0.027082	82.861557	81.005219	134.086807	1.041203	0.000000	-1.352340	0.000000	0.000000	0.000000	-0.227594	-0.065981	-0.010698	0.000000	0.000000	3.000000	23.000000	0.000000
1732.785751	0.120065	0.556890	-0.027082	82.546249	81.935539	134.962067	1.003270	0.000000	-1.354123	0.000000	0.000000	0.000000	-0.227594	-0.065981	-0.010698	0.000000	0.000000	3.000000	23.000000	0.000000
1732.789085	0.120065	0.556890	-0.027082	82.546249	81.935539	134.962067	1.003270	0.000000	-1.354123	0.000000	0.000000	0.000000	-0.227594	-0.065981	-0.010698	0.000000	0.000000	3.000000	23.000000	0.000000
1732.792418	0.119271	0.556687	-0.027091	82.546249	81.935539	134.962067	1.003270	0.000000	-1.354123	0.000000	0.000000	0.000000	-0.238250	-0.060845	-0.002426	0.000000	0.000000	3.000000	23.000000	0.000000
1732.795751	0.119271	0.556687	-0.027091	82.325119	82.558487	135.328842	1.003270	0.000000	-1.354123	0.000000	0.000000	0.000000	-0.238250	-0.060845	-0.002426	0.000000	0.000000	3.000000	23.000000	0.000000
1732.799085	0.118482	0.556501	-0.027082	82.325119	82.558487	135.328842	1.003270	0.000000	-1.354123	0.000000	0.000000	0.000000	-0.236682	-0.055750	0.002421	0.000000	0.000000	3.000000	23.000000	0.000000
1732.802418	0.118482	0.556501	-0.027082	82.325119	82.558487	135.328842	1.003270	0.000000	-1.354123	0.000000	0.000000	0.000000	-0.236682	-0.055750	0.002421	0.000000	0.000000	3.000000	23.000000	0.000000
1732.805751	0.118482	0.556501	-0.027082	82.208549	82.916161	135.287750	0.924115	0.000000	-1.354123	0.000000	0.000000	0.000000	-0.236682	-0.055750	0.002421	0.000000	0.000000	3.000000	23.000000	0.000000
1732.809085	0.117692	0.556340	-0.027081	82.208549	82.916161	135.287750	0.924115	0.000000	-1.354123	0.000000	0.000000	0.000000	-0.237021	-0.048391	0.000390	0.000000	0.000000	3.000000	23.000000	0.000000
1732.812418	0.117692	0.556340	-0.027081	82.208549	82.916161	135.287750	0.924115	0.000000	-1.354123	0.000000	0.000000	0.000000	-0.237021	-0.048391	0.000390	0.000000	0.000000	3.000000	23.000000	0.000000
1732.815751	0.117692	0.556340	-0.027081	82.167397	83.073242	135.036545	0.884612	0.000000	-1.354058	0.000000	0.000000	0.000000	-0.237021	-0.048391	0.000390	0.000000	0.000000	3.000000	23.000000	0.000000
1732.819085	0.116871	0.556213	-0.027035	82.167397	83.073242	135.036545	0.884612	0.000000	-1.354058	0.000000	0.000000	0.000000	-0.246282	-0.038254	0.013926	0.000000	0.000000	3.000000	23.000000	0.000000
1732.822418	0.116871	0.556213	-0.027035	82.167397	83.073242	135.036545	0.884612	0.000000	-1.354058	0.000000	0.000000	0.000000	-0.246282	-0.038254	0.013926	0.000000	0.000000	3.000000	23.000000	0.000000
1732.825751	0.116871	0.556213	-0.027035	82.170052	83.104065	134.778275	0.843565	0.000000	-1.351737	0.000000	0.000000	0.000000	-0.246282	-0.038254	0.013926	0.000000	0.000000	3.000000	23.000000	0.000000
1732.829085	0.116871	0.556213	-0.027035	82.170052	83.104065	134.778275	0.843565	0.000000	-1.351737	0.000000	0.000000	0.000000	-0.246282	-0.038254	0.013926	0.000000	0.000000	3.000000	23.000000	0.000000
1732.832418	0.116065	0.556136	-0.026937	82.170052	83.104065	134.778275	0.843565	0.000000	-1.351737	0.000000	0.000000	0.000000	-0.241900	-0.023059	0.029452	0.000000	0.000000	3.000000	23.000000	0.000000
1732.835751	0.116065	0.556136	-0.026937	82.164635	83.102997	134.726028	0.843565	0.000000	-1.351737	0.000000	0.000000	0.000000	-0.241900	-0.023059	0.029452	0.000000	0.000000	3.000000	23.000000	0.000000
1732.839085	0.115270	0.556068	-0.026799	82.164635	83.102997	134.726028	0.843565	0.000000	-1.351737	0.000000	0.000000	0.000000	-0.238614	-0.020225	0.041239	0.000000	0.000000	3.000000	23.000000	0.000000
1732.842418	0.115270	0.556068	-0.026799	82.164635	83.102997	134.726028	0.843565	0.000000	-1.351737	0.000000	0.000000	0.000000	-0.238614	-0.020225	0.041239	0.000000	0.000000	3.000000	23.000000	0.000000
1732.845751	0.115270	0.556068	-0.026799	82.152145	83.093315	134.773010	0.763479	0.000000	-1.339956	0.000000	0.000000	0.000000	-0.238614	-0.020225	0.041239	0.000000	0.000000	3.000000	23.000000	0.000000
1732.849085	0.115270	0.556068	-0.026799	82.152145	83.093315	134.773010	0.763479	0.000000	-1.339956	0.000000	0.000000	0.000000	-0.238614	-0.020225	0.041239	0.000000	0.000000	3.000000	23.000000	0.000000
1732.852418	0.114526	0.556010	-0.026633	82.152145	83.093315	134.773010	0.763479	0.000000	-1.339956	0.000000	0.000000	0.000000	-0.223133	-0.017415	0.049785	0.000000	0.000000	3.000000	23.000000	0.000000
1732.855751	0.114526	0.556010	-0.026633	82.128044	83.113945	134.853409	0.763479	0.000000	-1.339956	0.000000	0.000000	0.000000	-0.223133	-0.017415	0.049785	0.000000	0.000000	3.000000	23.000000	0.000000
1732.859085	0.113838	0.555935	-0.026503	82.128044	83.113945	134.853409	0.763479	0.000000	-1.339956	0.000000	0.000000	0.000000	-0.206211	-0.022465	0.039188	0.000000	0.000000	3.000000	23.000000	0.000000
1732.862418	0.113838	0.555935	-0.026503	82.128044	83.113945	134.853409	0.763479	0.000000	-1.339956	0.000000	0.000000	0.000000	-0.206211	-0.022465	0.039188	0.000000	0.000000	3.000000	23.000000	0.000000
1732.865751	0.113838	0.555935	-0.026503	82.087311	83.212769	135.005783	0.691922	0.000000	-1.325127	0.000000	0.000000	0.000000	-0.206211	-0.022465	0.039188	0.000000	0.000000	3.000000	23.000000	0.000000
1732.869085	0.113838	0.555935	-0.026503	82.087311	83.212769	135.005783	0.691922	0.000000	-1.325127	0.000000	0.000000	0.000000	-0.206211	-0.022465	0.039188	0.000000	0.000000	3.000000	23.000000	0.000000
1732.872418	0.113192	0.555860	-0.026384	82.087311	83.212769	135.005783	0.691922	0.000000	-1.325127	0.000000	0.000000	0.000000	-0.193980	-0.022473	0.035632	0.000000	0.000000	3.000000	23.000000	0.000000
1732.875751	0.113192	0.555860	-0.026384	82.033417	83.335915	135.097061	0.691922	0.000000	-1.325127	0.000000	0.000000	0.000000	-0.193980	-0.022473	0.035632	0.000000	0.000000	3.000000	23.000000	0.000000
1732.879085	0.112577	0.555752	-0.026312	82.033417	83.335915	135.097061	0.691922	0.000000	-1.325127	0.000000	0.000000	0.000000	-0.184539	-0.032571	0.021423	0.000000	0.000000	3.000000	23.000000	0.000000
1732.882418	0.112577	0.555752	-0.026312	82.033417	83.335915	135.097061	0.691922	0.000000	-1.325127	0.000000	0.000000	0.000000	-0.184539	-0.032571	0.021423	0.000000	0.000000	3.000000	23.000000	0.000000
1732.885751	0.112577	0.555752	-0.026312	81.967056	83.528107	135.179398	0.628835	0.000000	-1.315618	0.000000	0.000000	0.000000	-0.184539	-0.032571	0.021423	0.000000	0.000000	3.000000	23.000000	0.000000
1732.889085	0.112577	0.555752	-0.026312	81.967056	83.528107	135.179398	0.628835	0.000000	-1.315618	0.000000	0.000000	0.000000	-0.184539	-0.032571	0.021423	0.000000	0.000000	3.000000	23.000000	0.000000
1732.892418	0.112006	0.555641	-0.026322	81.967056	83.528107	135.179398	0.628835	0.000000	-1.315618	0.000000	0.000000	0.000000	-0.171113	-0.033133	-0.002829	0.000000	0.000000	3.000000	23.000000	0.000000
1732.895751	0.112006	0.555641	-0.026322	81.908592	83.750290	135.250549	0.628835	0.000000	-1.315618	0.000000	0.000000	0.000000	-0.171113	-0.033133	-0.002829	0.000000	0.000000	3.000000	23.000000	0.000000
1732.899085	0.111460	0.555529	-0.026407	81.908592	83.750290	135.250549	0.628835	0.000000	-1.315618	0.000000	0.000000	0.000000	-0.163752	-0.033653	-0.025445	0.000000	0.000000	3.000000	23.000000	0.000000
1732.902418	0.111460	0.555529	-0.026407	81.908592	83.750290	135.250549	0.628835	0.000000	-1.315618	0.000000	0.000000	0.000000	-0.163752	-0.033653	-0.025445	0.000000	0.000000	3.000000	23.000000	0.000000
1732.905751	0.111460	0.555529	-0.026407	81.853172	83.954384	135.452133	0.573024	0.000000	-1.320330	0.000000	0.000000	0.000000	-0.163752	-0.033653	-0.025445	0.000000	0.000000	3.000000	23.000000	0.000000
1732.909085	0.111460	0.555529	-0.026407	81.853172	83.954384	135.452133	0.573024	0.000000	-1.320330	0.000000	0.000000	0.000000	-0.163752	-0.033653	-0.025445	0.000000	0.000000	3.000000	23.000000	0.000000
1732.912418	0.110992	0.555400	-0.026531	81.853172	83.954384	135.452133	0.573024	0.000000	-1.320330	0.000000	0.000000	0.000000	-0.140505	-0.038690	-0.037353	0.000000	0.000000	3.000000	23.000000	0.000000
1732.915751	0.110992	0.555400	-0.026531	81.807053	84.195847	135.807526	0.573024	0.000000	-1.320330	0.000000	0.000000	0.000000	-0.140505	-0.038690	-0.037353	0.000000	0.000000	3.000000	23.000000	0.000000
1732.919085	0.110992	0.555400	-0.026531	81.807053	84.195847	135.807526	0.573024	0.000000	-1.320330	0.000000	0.000000	0.000000	-0.140505	-0.038690	-0.037353	0.000000	0.000000	3.000000	23.000000	0.000000
1732.922418	0.110992	0.555400	-0.026531	81.807053	84.195847	135.807526	0.573024	0.000000	-1.320330	0.000000	0.000000	0.000000	-0.140505	-0.038690	-0.037353	0.000000	0.000000	3.000000	23.000000	0.000000
1732.925751	0.110380	0.555172	-0.026963	81.761505	84.408081	136.110748	0.549607	0.000000	-1.326556	0.000000	0.000000	0.000000	-0.183641	-0.068348	-0.129617	0.000000	0.000000	3.000000	23.000000	0.000000
1732.929085	0.110380	0.555172	-0.026963	81.761505	84.408081	136.110748	0.549607	0.000000	-1.326556	0.000000	0.000000	0.000000	0.000001	-0.000006	-0.000000	0.000000	0.000000	3.000000	23.000000	0.000000
1732.932418	0.110380	0.555172	-0.026963	81.761505	84.408081	136.110748	0.549607	0.000000	-1.326556	0.000000	0.000000	0.000000	0.000001	-0.000006	-0.000000	0.000000	0.000000	3.000000	23.000000	0.000000
1732.935751	0.110380	0.555172	-0.026963	81.741768	84.624138	136.369202	0.519000	0.000000	-1.348158	0.000000	0.000000	0.000000	0.000001	-0.000006	-0.000000	0.000000	0.000000	3.000000	23.000000	0.000000
1732.939085	0.110380	0.555172	-0.026963	81.741768	84.624138	136.369202	0.519000	0.000000	-1.348158	0.000000	0.000000	0.000000	0.000001	-0.000006	-0.000000	0.000000	0.000000	3.000000	23.000000	0.000000
1732.942418	0.110274	0.555051	-0.027206	81.741768	84.624138	136.369202	0.519000	0.000000	-1.348158	0.000000	0.000000	0.000000	-0.031759	-0.036389	-0.072916	0.000000	0.000000	3.000000	23.000000	0.000000
1732.945751	0.110274	0.555051	-0.027206	81.748756	84.799507	136.537125	0.519000	0.000000	-1.348158	0.000000	0.000000	0.000000	-0.031759	-0.036389	-0.072916	0.000000	0.000000	3.000000	23.000000	0.000000
1732.949085	0.110274	0.555051	-0.027206	81.748756	84.799507	136.537125	0.519000	0.000000	-1.348158	0.000000	0.000000	0.000000	-0.031759	-0.036389	-0.072916	0.000000	0.000000	3.000000	23.000000	0.000000
1732.952418	0.110274	0.555051	-0.027206	81.748756	84.799507	136.537125	0.519000	0.000000	-1.348158	0.000000	0.000000	0.000000	-0.031759	-0.036389	-0.072916	0.000000	0.000000	3.000000	23.000000	0.000000
1732.955751	0.110434	0.554825	-0.027769	81.759621	85.005318	136.718643	0.513706	0.000000	-1.360311	0.000000	0.000000	0.000000	0.047975	-0.067713	-0.168798	0.000000	0.000000	3.000000	23.000000	0.000000
1732.959085	0.110434	0.554825	-0.027769	81.759621	85.005318	136.718643	0.513706	0.000000	-1.360311	0.000000	0.000000	0.000000	0.047975	-0.067713	-0.168798	0.000000	0.000000	3.000000	23.000000	0.000000
1732.962418	0.110434	0.554825	-0.027769	81.759621	85.005318	136.718643	0.513706	0.000000	-1.360311	0.000000	0.000000	0.000000	0.047975	-0.067713	-0.168798	0.000000	0.000000	3.000000	23.000000	0.000000
1732.965751	0.110434	0.554825	-0.027769	81.769997	85.239372	136.924881	0.521702	0.000000	-1.388444	0.000000	0.000000	0.000000	0.047975	-0.067713	-0.168798	0.000000	0.000000	3.000000	23.000000	0.000000
1732.969085	0.110621	0.554673	-0.028057	81.769997	85.239372	136.924881	0.521702	0.000000	-1.388444	0.000000	0.000000	0.000000	0.055949	-0.045827	-0.086523	0.000000	0.000000	3.000000	23.000000	0.000000
1732.972418	0.110621	0.554673	-0.028057	81.769997	85.239372	136.924881	0.521702	0.000000	-1.388444	0.000000	0.000000	0.000000	0.055949	-0.045827	-0.086523	0.000000	0.000000	3.000000	23.000000	0.000000
1732.975751	0.110621	0.554673	-0.028057	81.783699	85.518509	137.169495	0.531027	0.000000	-1.402865	0.000000	0.000000	0.000000	0.055949	-0.045827	-0.086523	0.000000	0.000000	3.000000	23.000000	0.000000
1732.979085	0.110621	0.554673	-0.028057	81.783699	85.518509	137.169495	0.531027	0.000000	-1.402865	0.000000	0.000000	0.000000	0.055949	-0.045827	-0.086523	0.000000	0.000000	3.000000	23.000000	0.000000
1732.982418	0.110793	0.554470	-0.028400	81.783699	85.518509	137.169495	0.531027	0.000000	-1.402865	0.000000	0.000000	0.000000	0.051679	-0.060880	-0.102716	0.000000	0.000000	3.000000	23.000000	0.000000
1732.985751	0.110793	0.554470	-0.028400	81.798836	85.861946	137.480759	0.531027	0.000000	-1.402865	0.000000	0.000000	0.000000	0.051679	-0.060880	-0.102716	0.000000	0.000000	3.000000	23.000000	0.000000
1732.989085	0.110793	0.554470	-0.028400	81.798836	85.861946	137.480759	0.531027	0.000000	-1.402865	0.000000	0.000000	0.000000	0.051679	-0.060880	-0.102716	0.000000	0.000000	3.000000	23.000000	0.000000
1732.992418	0.110793	0.554470	-0.028400	81.798836	85.861946	137.480759	0.531027	0.000000	-1.402865	0.000000	0.000000	0.000000	0.051679	-0.060880	-0.102716	0.000000	0.000000	3.000000	23.000000	0.000000
1732.995751	0.111176	0.553932	-0.029180	81.816711	86.271286	137.855820	0.539640	0.000000	-1.419984	0.000000	0.000000	0.000000	0.115100	-0.161199	-0.234235	0.000000	0.000000	3.000000	23.000000	0.000000
1732.999085	0.111176	0.553932	-0.029180	81.816711	86.271286	137.855820	0.539640	0.000000	-1.419984	0.000000	0.000000	0.000000	-0.000000	0.000001	-0.000000	0.000000	0.000000	3.000000	23.000000	0.000000
1733.002418	0.111176	0.553932	-0.029180	81.816711	86.271286	137.855820	0.539640	0.000000	-1.419984	0.000000	0.000000	0.000000	-0.000000	0.000001	-0.000000	0.000000	0.000000	3.000000	23.000000	0.000000
1733.005751	0.111176	0.553932	-0.029180	81.837105	86.744438	138.295395	0.558823	0.000000	-1.459023	0.000000	0.000000	0.000000	-0.000000	0.000001	-0.000000	0.000000	0.000000	3.000000	23.000000	0.000000
1733.009085	0.111176	0.553932	-0.029180	81.837105	86.744438	138.295395	0.558823	0.000000	-1.459023	0.000000	0.000000	0.000000	-0.000000	0.000001	-0.000000	0.000000	0.000000	3.000000	23.000000	0.000000
1733.012418	0.111383	0.553582	-0.029637	81.837105	86.744438	138.295395	0.558823	0.000000	-1.459023	0.000000	0.000000	0.000000	0.061931	-0.105248	-0.136982	0.000000	0.000000	3.000000	23.000000	0.000000
1733.015751	0.111383	0.553582	-0.029637	81.859512	87.266220	138.784348	0.558823	0.000000	-1.459023	0.000000	0.000000	0.000000	0.061931	-0.105248	-0.136982	0.000000	0.000000	3.000000	23.000000	0.000000
1733.019085	0.111554	0.553181	-0.030143	81.859512	87.266220	138.784348	0.558823	0.000000	-1.459023	0.000000	0.000000	0.000000	0.051412	-0.120115	-0.151728	0.000000	0.000000	3.000000	23.000000	0.000000
1733.022418	0.111554	0.553181	-0.030143	81.859512	87.266220	138.784348	0.558823	0.000000	-1.459023	0.000000	0.000000	0.000000	0.051412	-0.120115	-0.151728	0.000000	0.000000	3.000000	23.000000	0.000000
1733.025751	0.111554	0.553181	-0.030143	81.879410	87.693184	139.179474	0.577714	0.000000	-1.507141	0.000000	0.000000	0.000000	0.051412	-0.120115	-0.151728	0.000000	0.000000	3.000000	23.000000	0.000000
1733.029085	0.111554	0.553181	-0.030143	81.879410	87.693184	139.179474	0.577714	0.000000	-1.507141	0.000000	0.000000	0.000000	0.051412	-0.120115	-0.151728	0.000000	0.000000	3.000000	23.000000	0.000000
1733.032418	0.111726	0.552757	-0.030644	81.879410	87.693184	139.179474	0.577714	0.000000	-1.507141	0.000000	0.000000	0.000000	0.051582	-0.127172	-0.150376	0.000000	0.000000	3.000000	23.000000	0.000000
1733.035751	0.111726	0.552757	-0.030644	81.894073	87.805794	139.264252	0.577714	0.000000	-1.507141	0.000000	0.000000	0.000000	0.051582	-0.127172	-0.150376	0.000000	0.000000	3.000000	23.000000	0.000000
1733.039085	0.111883	0.552327	-0.031118	81.894073	87.805794	139.264252	0.577714	0.000000	-1.507141	0.000000	0.000000	0.000000	0.047102	-0.129218	-0.142042	0.000000	0.000000	3.000000	23.000000	0.000000
1733.042418	0.111883	0.552327	-0.031118	81.894073	87.805794	139.264252	0.577714	0.000000	-1.507141	0.000000	0.000000	0.000000	0.047102	-0.129218	-0.142042	0.000000	0.000000	3.000000	23.000000	0.000000
1733.045751	0.111883	0.552327	-0.031118	81.892181	87.205139	138.649200	0.594161	0.000000	-1.555878	0.000000	0.000000	0.000000	0.047102	-0.129218	-0.142042	0.000000	0.000000	3.000000	23.000000	0.000000
1733.049085	0.111883	0.552327	-0.031118	81.892181	87.205139	138.649200	0.594161	0.000000	-1.555878	0.000000	0.000000	0.000000	0.047102	-0.129218	-0.142042	0.000000	0.000000	3.000000	23.000000	0.000000
1733.052418	0.112025	0.551889	-0.031563	81.892181	87.205139	138.649200	0.594161	0.000000	-1.555878	0.000000	0.000000	0.000000	0.042657	-0.131275	-0.133704	0.000000	0.000000	3.000000	23.000000	0.000000
1733.055751	0.112025	0.551889	-0.031563	81.878510	86.107422	137.542435	0.594161	0.000000	-1.555878	0.000000	0.000000	0.000000	0.042657	-0.131275	-0.133704	0.000000	0.000000	3.000000	23.000000	0.000000
1733.059085	0.112172	0.551469	-0.031991	81.878510	86.107422	137.542435	0.594161	0.000000	-1.555878	0.000000	0.000000	0.000000	0.043901	-0.126112	-0.128456	0.000000	0.000000	3.000000	23.000000	0.000000
1733.062418	0.112172	0.551469	-0.031991	81.878510	86.107422	137.542435	0.594161	0.000000	-1.555878	0.000000	0.000000	0.000000	0.043901	-0.126112	-0.128456	0.000000	0.000000	3.000000	23.000000	0.000000
1733.065751	0.112172	0.551469	-0.031991	81.847748	84.636414	136.071594	0.608587	0.000000	-1.599571	0.000000	0.000000	0.000000	0.043901	-0.126112	-0.128456	0.000000	0.000000	3.000000	23.000000	0.000000
1733.069085	0.112172	0.551469	-0.031991	81.847748	84.636414	136.071594	0.608587	0.000000	-1.599571	0.000000	0.000000	0.000000	0.043901	-0.126112	-0.128456	0.000000	0.000000	3.000000	23.000000	0.000000
1733.072418	0.112324	0.551041	-0.032397	81.847748	84.636414	136.071594	0.608587	0.000000	-1.599571	0.000000	0.000000	0.000000	0.045552	-0.128169	-0.121703	0.000000	0.000000	3.000000	23.000000	0.000000
1733.075751	0.112324	0.551041	-0.032397	81.788170	83.052948	134.507538	0.608587	0.000000	-1.599571	0.000000	0.000000	0.000000	0.045552	-0.128169	-0.121703	0.000000	0.000000	3.000000	23.000000	0.000000
1733.079085	0.112484	0.550648	-0.032767	81.788170	83.052948	134.507538	0.608587	0.000000	-1.599571	0.000000	0.000000	0.000000	0.048265	-0.118080	-0.111001	0.000000	0.000000	3.000000	23.000000	0.000000
1733.082418	0.112484	0.550648	-0.032767	81.788170	83.052948	134.507538	0.608587	0.000000	-1.599571	0.000000	0.000000	0.000000	0.048265	-0.118080	-0.111001	0.000000	0.000000	3.000000	23.000000	0.000000
1733.085751	0.112484	0.550648	-0.032767	81.699577	81.502922	133.005936	0.624223	0.000000	-1.638355	0.000000	0.000000	0.000000	0.048265	-0.118080	-0.111001	0.000000	0.000000	3.000000	23.000000	0.000000
1733.089085	0.112484	0.550648	-0.032767	81.699577	81.502922	133.005936	0.624223	0.000000	-1.638355	0.000000	0.000000	0.000000	0.048265	-0.118080	-0.111001	0.000000	0.000000	3.000000	23.000000	0.000000
1733.092418	0.112639	0.550262	-0.033161	81.699577	81.502922	133.005936	0.624223	0.000000	-1.638355	0.000000	0.000000	0.000000	0.046279	-0.115713	-0.118055	0.000000	0.000000	3.000000	23.000000	0.000000
1733.095751	0.112639	0.550262	-0.033161	81.595428	80.081581	131.648148	0.624223	0.000000	-1.638355	0.000000	0.000000	0.000000	0.046279	-0.115713	-0.118055	0.000000	0.000000	3.000000	23.000000	0.000000
1733.099085	0.112801	0.549934	-0.033523	81.595428	80.081581	131.648148	0.624223	0.000000	-1.638355	0.000000	0.000000	0.000000	0.048625	-0.098477	-0.108778	0.000000	0.000000	3.000000	23.000000	0.000000
1733.102418	0.112801	0.549934	-0.033523	81.595428	80.081581	131.648148	0.624223	0.000000	-1.638355	0.000000	0.000000	0.000000	0.048625	-0.098477	-0.108778	0.000000	0.000000	3.000000	23.000000	0.000000
1733.105751	0.112801	0.549934	-0.033523	81.491920	78.869537	130.499039	0.640041	0.000000	-1.676160	0.000000	0.000000	0.000000	0.048625	-0.098477	-0.108778	0.000000	0.000000	3.000000	23.000000	0.000000
1733.109085	0.112955	0.549637	-0.033914	81.491920	78.869537	130.499039	0.640041	0.000000	-1.676160	0.000000	0.000000	0.000000	0.046254	-0.088956	-0.117261	0.000000	0.000000	3.000000	23.000000	0.000000
1733.112418	0.112955	0.549637	-0.033914	81.491920	78.869537	130.499039	0.640041	0.000000	-1.676160	0.000000	0.000000	0.000000	0.046254	-0.088956	-0.117261	0.000000	0.000000	3.000000	23.000000	0.000000
1733.115751	0.112955	0.549637	-0.033914	81.385368	77.788437	129.490463	0.647750	0.000000	-1.695704	0.000000	0.000000	0.000000	0.046254	-0.088956	-0.117261	0.000000	0.000000	3.000000	23.000000	0.000000
1733.119085	0.112955	0.549637	-0.033914	81.385368	77.788437	129.490463	0.647750	0.000000	-1.695704	0.000000	0.000000	0.000000	0.046254	-0.088956	-0.117261	0.000000	0.000000	3.000000	23.000000	0.000000
1733.122418	0.113104	0.549367	-0.034241	81.385368	77.788437	129.490463	0.647750	0.000000	-1.695704	0.000000	0.000000	0.000000	0.044849	-0.081222	-0.097941	0.000000	0.000000	3.000000	23.000000	0.000000
1733.125751	0.113104	0.549367	-0.034241	81.278229	76.927513	128.700806	0.647750	0.000000	-1.695704	0.000000	0.000000	0.000000	0.044849	-0.081222	-0.097941	0.000000	0.000000	3.000000	23.000000	0.000000
1733.129085	0.113251	0.549144	-0.034577	81.278229	76.927513	128.700806	0.647750	0.000000	-1.695704	0.000000	0.000000	0.000000	0.043957	-0.066802	-0.100930	0.000000	0.000000	3.000000	23.000000	0.000000
1733.132418	0.113251	0.549144	-0.034577	81.278229	76.927513	128.700806	0.647750	0.000000	-1.695704	0.000000	0.000000	0.000000	0.043957	-0.066802	-0.100930	0.000000	0.000000	3.000000	23.000000	0.000000
1733.135751	0.113251	0.549144	-0.034577	81.185593	76.181313	128.012192	0.662551	0.000000	-1.728849	0.000000	0.000000	0.000000	0.043957	-0.066802	-0.100930	0.000000	0.000000	3.000000	23.000000	0.000000
1733.139085	0.113251	0.549144	-0.034577	81.185593	76.181313	128.012192	0.662551	0.000000	-1.728849	0.000000	0.000000	0.000000	0.043957	-0.066802	-0.100930	0.000000	0.000000	3.000000	23.000000	0.000000
1733.142418	0.113413	0.548947	-0.034854	81.185593	76.181313	128.012192	0.662551	0.000000	-1.728849	0.000000	0.000000	0.000000	0.048633	-0.059140	-0.083179	0.000000	0.000000	3.000000	23.000000	0.000000
1733.145751	0.113413	0.548947	-0.034854	81.107307	75.565483	127.436371	0.662551	0.000000	-1.728849	0.000000	0.000000	0.000000	0.048633	-0.059140	-0.083179	0.000000	0.000000	3.000000	23.000000	0.000000
1733.149085	0.113413	0.548947	-0.034854	81.107307	75.565483	127.436371	0.662551	0.000000	-1.728849	0.000000	0.000000	0.000000	0.048633	-0.059140	-0.083179	0.000000	0.000000	3.000000	23.000000	0.000000
1733.152418	0.113413	0.548947	-0.034854	81.107307	75.565483	127.436371	0.662551	0.000000	-1.728849	0.000000	0.000000	0.000000	0.048633	-0.059140	-0.083179	0.000000	0.000000	3.000000	23.000000	0.000000
1733.155751	0.113827	0.548627	-0.035312	81.048584	75.147438	127.040138	0.670656	0.000000	-1.742712	0.000000	0.000000	0.000000	0.124241	-0.095789	-0.137192	0.000000	0.000000	3.000000	23.000000	0.000000
1733.159085	0.113827	0.548627	-0.035312	81.048584	75.147438	127.040138	0.670656	0.000000	-1.742712	0.000000	0.000000	0.000000	-0.000001	0.000002	-0.000000	0.000000	0.000000	3.000000	23.000000	0.000000
1733.162418	0.113827	0.548627	-0.035312	81.048584	75.147438	127.040138	0.670656	0.000000	-1.742712	0.000000	0.000000	0.000000	-0.000001	0.000002	-0.000000	0.000000	0.000000	3.000000	23.000000	0.000000
1733.165751	0.113827	0.548627	-0.035312	81.007721	74.831215	126.724915	0.691363	0.000000	-1.765578	0.000000	0.000000	0.000000	-0.000001	0.000002	-0.000000	0.000000	0.000000	3.000000	23.000000	0.000000
1733.169085	0.113827	0.548627	-0.035312	81.007721	74.831215	126.724915	0.691363	0.000000	-1.765578	0.000000	0.000000	0.000000	-0.000001	0.000002	-0.000000	0.000000	0.000000	3.000000	23.000000	0.000000
1733.172418	0.114106	0.548498	-0.035474	81.007721	74.831215	126.724915	0.691363	0.000000	-1.765578	0.000000	0.000000	0.000000	0.083511	-0.038908	-0.048738	0.000000	0.000000	3.000000	23.000000	0.000000
1733.175751	0.114106	0.548498	-0.035474	80.990211	74.601265	126.467842	0.691363	0.000000	-1.765578	0.000000	0.000000	0.000000	0.083511	-0.038908	-0.048738	0.000000	0.000000	3.000000	23.000000	0.000000
1733.179085	0.114106	0.548498	-0.035474	80.990211	74.601265	126.467842	0.691363	0.000000	-1.765578	0.000000	0.000000	0.000000	0.083511	-0.038908	-0.048738	0.000000	0.000000	3.000000	23.000000	0.000000
1733.182418	0.114106	0.548498	-0.035474	80.990211	74.601265	126.467842	0.691363	0.000000	-1.765578	0.000000	0.000000	0.000000	0.083511	-0.038908	-0.048738	0.000000	0.000000	3.000000	23.000000	0.000000
1733.185751	0.114636	0.548200	-0.035738	80.983391	74.440269	126.277290	0.705282	0.000000	-1.773700	0.000000	0.000000	0.000000	0.159003	-0.089445	-0.079178	0.000000	0.000000	3.000000	23.000000	0.000000
1733.189085	0.114636	0.548200	-0.035738	80.983391	74.440269	126.277290	0.705282	0.000000	-1.773700	0.000000	0.000000	0.000000	-0.000001	-0.000002	0.000000	0.000000	0.000000	3.000000	23.000000	0.000000
1733.192418	0.114636	0.548200	-0.035738	80.983391	74.440269	126.277290	0.705282	0.000000	-1.773700	0.000000	0.000000	0.000000	-0.000001	-0.000002	0.000000	0.000000	0.000000	3.000000	23.000000	0.000000
1733.195751	0.114636	0.548200	-0.035738	80.975746	74.276505	126.083572	0.731782	0.000000	-1.786897	0.000000	0.000000	0.000000	-0.000001	-0.000002	0.000000	0.000000	0.000000	3.000000	23.000000	0.000000
1733.199085	0.114636	0.548200	-0.035738	80.975746	74.276505	126.083572	0.731782	0.000000	-1.786897	0.000000	0.000000	0.000000	-0.000001	-0.000002	0.000000	0.000000	0.000000	3.000000	23.000000	0.000000
1733.202418	0.114861	0.548039	-0.035857	80.975746	74.276505	126.083572	0.731782	0.000000	-1.786897	0.000000	0.000000	0.000000	0.067631	-0.048287	-0.035697	0.000000	0.000000	3.000000	23.000000	0.000000
1733.205751	0.114861	0.548039	-0.035857	80.972893	74.182243	125.961609	0.731782	0.000000	-1.786897	0.000000	0.000000	0.000000	0.067631	-0.048287	-0.035697	0.000000	0.000000	3.000000	23.000000	0.000000
1733.209085	0.114861	0.548039	-0.035857	80.972893	74.182243	125.961609	0.731782	0.000000	-1.786897	0.000000	0.000000	0.000000	0.067631	-0.048287	-0.035697	0.000000	0.000000	3.000000	23.000000	0.000000
1733.212418	0.114861	0.548039	-0.035857	80.972893	74.182243	125.961609	0.731782	0.000000	-1.786897	0.000000	0.000000	0.000000	0.067631	-0.048287	-0.035697	0.000000	0.000000	3.000000	23.000000	0.000000
1733.215751	0.115337	0.547733	-0.036083	80.978706	74.259308	126.008034	0.743054	0.000000	-1.792846	0.000000	0.000000	0.000000	0.142655	-0.091615	-0.067739	0.000000	0.000000	3.000000	23.000000	0.000000
1733.219085	0.115337	0.547733	-0.036083	80.978706	74.259308	126.008034	0.743054	0.000000	-1.792846	0.000000	0.000000	0.000000	0.142655	-0.091615	-0.067739	0.000000	0.000000	3.000000	23.000000	0.000000
1733.222418	0.115337	0.547733	-0.036083	80.978706	74.259308	126.008034	0.743054	0.000000	-1.792846	0.000000	0.000000	0.000000	0.142655	-0.091615	-0.067739	0.000000	0.000000	3.000000	23.000000	0.000000
1733.225751	0.115337	0.547733	-0.036083	80.981819	74.406677	126.125481	0.766830	0.000000	-1.804136	0.000000	0.000000	0.000000	0.142655	-0.091615	-0.067739	0.000000	0.000000	3.000000	23.000000	0.000000
1733.229085	0.115640	0.547596	-0.036229	80.981819	74.406677	126.125481	0.766830	0.000000	-1.804136	0.000000	0.000000	0.000000	0.091117	-0.041098	-0.043877	0.000000	0.000000	3.000000	23.000000	0.000000
1733.232418	0.115640	0.547596	-0.036229	80.981819	74.406677	126.125481	0.766830	0.000000	-1.804136	0.000000	0.000000	0.000000	0.091117	-0.041098	-0.043877	0.000000	0.000000	3.000000	23.000000	0.000000
1733.235751	0.115640	0.547596	-0.036229	80.980270	74.568588	126.254372	0.782016	0.000000	-1.811449	0.000000	0.000000	0.000000	0.091117	-0.041098	-0.043877	0.000000	0.000000	3.000000	23.000000	0.000000
1733.239085	0.115640	0.547596	-0.036229	80.980270	74.568588	126.254372	0.782016	0.000000	-1.811449	0.000000	0.000000	0.000000	0.091117	-0.041098	-0.043877	0.000000	0.000000	3.000000	23.000000	0.000000
1733.242418	0.115975	0.547468	-0.036340	80.980270	74.568588	126.254372	0.782016	0.000000	-1.811449	0.000000	0.000000	0.000000	0.100465	-0.038422	-0.033253	0.000000	0.000000	3.000000	23.000000	0.000000
1733.245751	0.115975	0.547468	-0.036340	80.978188	74.634605	126.278053	0.782016	0.000000	-1.811449	0.000000	0.000000	0.000000	0.100465	-0.038422	-0.033253	0.000000	0.000000	3.000000	23.000000	0.000000
1733.249085	0.115975	0.547468	-0.036340	80.978188	74.634605	126.278053	0.782016	0.000000	-1.811449	0.000000	0.000000	0.000000	0.100465	-0.038422	-0.033253	0.000000	0.000000	3.000000	23.000000	0.000000
1733.252418	0.115975	0.547468	-0.036340	80.978188	74.634605	126.278053	0.782016	0.000000	-1.811449	0.000000	0.000000	0.000000	0.100465	-0.038422	-0.033253	0.000000	0.000000	3.000000	23.000000	0.000000
1733.255751	0.116786	0.547254	-0.036518	80.971405	74.535690	126.128326	0.798760	0.000000	-1.816991	0.000000	0.000000	0.000000	0.243231	-0.064393	-0.053476	0.000000	0.000000	3.000000	23.000000	0.000000
1733.259085	0.116786	0.547254	-0.036518	80.971405	74.535690	126.128326	0.798760	0.000000	-1.816991	0.000000	0.000000	0.000000	-0.000000	-0.000002	0.000000	0.000000	0.000000	3.000000	23.000000	0.000000
1733.262418	0.116786	0.547254	-0.036518	80.971405	74.535690	126.128326	0.798760	0.000000	-1.816991	0.000000	0.000000	0.000000	-0.000000	-0.000002	0.000000	0.000000	0.000000	3.000000	23.000000	0.000000
1733.265751	0.116786	0.547254	-0.036518	80.941322	74.073906	125.619408	0.839299	0.000000	-1.825904	0.000000	0.000000	0.000000	-0.000000	-0.000002	0.000000	0.000000	0.000000	3.000000	23.000000	0.000000
1733.269085	0.116786	0.547254	-0.036518	80.941322	74.073906	125.619408	0.839299	0.000000	-1.825904	0.000000	0.000000	0.000000	-0.000000	-0.000002	0.000000	0.000000	0.000000	3.000000	23.000000	0.000000
1733.272418	0.117215	0.547152	-0.036523	80.941322	74.073906	125.619408	0.839299	0.000000	-1.825904	0.000000	0.000000	0.000000	0.128661	-0.030507	-0.001524	0.000000	0.000000	3.000000	23.000000	0.000000
1733.275751	0.117215	0.547152	-0.036523	80.886047	73.227608	124.728584	0.839299	0.000000	-1.825904	0.000000	0.000000	0.000000	0.128661	-0.030507	-0.001524	0.000000	0.000000	3.000000	23.000000	0.000000
1733.279085	0.117215	0.547152	-0.036523	80.886047	73.227608	124.728584	0.839299	0.000000	-1.825904	0.000000	0.000000	0.000000	0.128661	-0.030507	-0.001524	0.000000	0.000000	3.000000	23.000000	0.000000
1733.282418	0.117215	0.547152	-0.036523	80.886047	73.227608	124.728584	0.839299	0.000000	-1.825904	0.000000	0.000000	0.000000	0.128661	-0.030507	-0.001524	0.000000	0.000000	3.000000	23.000000	0.000000
1733.285751	0.118087	0.546910	-0.036484	80.819237	72.235092	123.697075	0.860743	0.000000	-1.826158	0.000000	0.000000	0.000000	0.261658	-0.072749	0.011704	0.000000	0.000000	3.000000	23.000000	0.000000
1733.289085	0.118087	0.546910	-0.036484	80.819237	72.235092	123.697075	0.860743	0.000000	-1.826158	0.000000	0.000000	0.000000	-0.000001	-0.000008	-0.000000	0.000000	0.000000	3.000000	23.000000	0.000000
1733.292418	0.118087	0.546910	-0.036484	80.819237	72.235092	123.697075	0.860743	0.000000	-1.826158	0.000000	0.000000	0.000000	-0.000001	-0.000008	-0.000000	0.000000	0.000000	3.000000	23.000000	0.000000
1733.295751	0.118087	0.546910	-0.036484	80.755974	71.336746	122.761803	0.904352	0.000000	-1.824207	0.000000	0.000000	0.000000	-0.000001	-0.000008	-0.000000	0.000000	0.000000	3.000000	23.000000	0.000000
1733.299085	0.118087	0.546910	-0.036484	80.755974	71.336746	122.761803	0.904352	0.000000	-1.824207	0.000000	0.000000	0.000000	-0.000001	-0.000008	-0.000000	0.000000	0.000000	3.000000	23.000000	0.000000
1733.302418	0.118514	0.546744	-0.036499	80.755974	71.336746	122.761803	0.904352	0.000000	-1.824207	0.000000	0.000000	0.000000	0.128011	-0.049776	-0.004584	0.000000	0.000000	3.000000	23.000000	0.000000
1733.305751	0.118514	0.546744	-0.036499	80.704872	70.635742	122.021851	0.904352	0.000000	-1.824207	0.000000	0.000000	0.000000	0.128011	-0.049776	-0.004584	0.000000	0.000000	3.000000	23.000000	0.000000
1733.309085	0.118514	0.546744	-0.036499	80.704872	70.635742	122.021851	0.904352	0.000000	-1.824207	0.000000	0.000000	0.000000	0.128011	-0.049776	-0.004584	0.000000	0.000000	3.000000	23.000000	0.000000
1733.312418	0.118514	0.546744	-0.036499	80.704872	70.635742	122.021851	0.904352	0.000000	-1.824207	0.000000	0.000000	0.000000	0.128011	-0.049776	-0.004584	0.000000	0.000000	3.000000	23.000000	0.000000
1733.315751	0.119261	0.546377	-0.036679	80.672836	70.190048	121.537437	0.925687	0.000000	-1.824971	0.000000	0.000000	0.000000	0.224114	-0.110077	-0.053836	0.000000	0.000000	3.000000	23.000000	0.000000
1733.319085	0.119261	0.546377	-0.036679	80.672836	70.190048	121.537437	0.925687	0.000000	-1.824971	0.000000	0.000000	0.000000	0.000000	0.000001	0.000001	0.000000	0.000000	3.000000	23.000000	0.000000
1733.322418	0.119261	0.546377	-0.036679	80.672836	70.190048	121.537437	0.925687	0.000000	-1.824971	0.000000	0.000000	0.000000	0.000000	0.000001	0.000001	0.000000	0.000000	3.000000	23.000000	0.000000
1733.325751	0.119261	0.546377	-0.036679	80.660660	70.025085	121.329239	0.963040	0.000000	-1.833944	0.000000	0.000000	0.000000	0.000000	0.000001	0.000001	0.000000	0.000000	3.000000	23.000000	0.000000
1733.329085	0.119261	0.546377	-0.036679	80.660660	70.025085	121.329239	0.963040	0.000000	-1.833944	0.000000	0.000000	0.000000	0.000000	0.000001	0.000001	0.000000	0.000000	3.000000	23.000000	0.000000
1733.332418	0.119598	0.546224	-0.036858	80.660660	70.025085	121.329239	0.963040	0.000000	-1.833944	0.000000	0.000000	0.000000	0.101209	-0.045922	-0.053715	0.000000	0.000000	3.000000	23.000000	0.000000
1733.335751	0.119598	0.546224	-0.036858	80.667625	70.115143	121.372269	0.963040	0.000000	-1.833944	0.000000	0.000000	0.000000	0.101209	-0.045922	-0.053715	0.000000	0.000000	3.000000	23.000000	0.000000
1733.339085	0.119598	0.546224	-0.036858	80.667625	70.115143	121.372269	0.963040	0.000000	-1.833944	0.000000	0.000000	0.000000	0.101209	-0.045922	-0.053715	0.000000	0.000000	3.000000	23.000000	0.000000
1733.342418	0.119598	0.546224	-0.036858	80.667625	70.115143	121.372269	0.963040	0.000000	-1.833944	0.000000	0.000000	0.000000	0.101209	-0.045922	-0.053715	0.000000	0.000000	3.000000	23.000000	0.000000
1733.345751	0.120297	0.546046	-0.037205	80.674957	70.228699	121.434975	0.979908	0.000000	-1.842896	0.000000	0.000000	0.000000	0.209714	-0.053415	-0.104106	0.000000	0.000000	3.000000	23.000000	0.000000
1733.349085	0.120297	0.546046	-0.037205	80.674957	70.228699	121.434975	0.979908	0.000000	-1.842896	0.000000	0.000000	0.000000	0.000001	-0.000003	-0.000000	0.000000	0.000000	3.000000	23.000000	0.000000
1733.352418	0.120297	0.546046	-0.037205	80.674957	70.228699	121.434975	0.979908	0.000000	-1.842896	0.000000	0.000000	0.000000	0.000001	-0.000003	-0.000000	0.000000	0.000000	3.000000	23.000000	0.000000
1733.355751	0.120297	0.546046	-0.037205	80.681244	70.332062	121.484940	1.014860	0.000000	-1.860247	0.000000	0.000000	0.000000	0.000001	-0.000003	-0.000000	0.000000	0.000000	3.000000	23.000000	0.000000
1733.359085	0.120297	0.546046	-0.037205	80.681244	70.332062	121.484940	1.014860	0.000000	-1.860247	0.000000	0.000000	0.000000	0.000001	-0.000003	-0.000000	0.000000	0.000000	3.000000	23.000000	0.000000
1733.362418	0.120680	0.545997	-0.037374	80.681244	70.332062	121.484940	1.014860	0.000000	-1.860247	0.000000	0.000000	0.000000	0.114897	-0.014651	-0.050707	0.000000	0.000000	3.000000	23.000000	0.000000
1733.365751	0.120680	0.545997	-0.037374	80.684769	70.407173	121.506607	1.014860	0.000000	-1.860247	0.000000	0.000000	0.000000	0.114897	-0.014651	-0.050707	0.000000	0.000000	3.000000	23.000000	0.000000
1733.369085	0.120680	0.545997	-0.037374	80.684769	70.407173	121.506607	1.014860	0.000000	-1.860247	0.000000	0.000000	0.000000	0.114897	-0.014651	-0.050707	0.000000	0.000000	3.000000	23.000000	0.000000
1733.372418	0.120680	0.545997	-0.037374	80.684769	70.407173	121.506607	1.014860	0.000000	-1.860247	0.000000	0.000000	0.000000	0.114897	-0.014651	-0.050707	0.000000	0.000000	3.000000	23.000000	0.000000
1733.375751	0.121432	0.545869	-0.037610	80.682442	70.412323	121.461525	1.034010	0.000000	-1.868699	0.000000	0.000000	0.000000	0.225586	-0.038404	-0.070844	0.000000	0.000000	3.000000	23.000000	0.000000
1733.379085	0.121432	0.545869	-0.037610	80.682442	70.412323	121.461525	1.034010	0.000000	-1.868699	0.000000	0.000000	0.000000	0.000001	0.000006	-0.000000	0.000000	0.000000	3.000000	23.000000	0.000000
1733.382418	0.121432	0.545869	-0.037610	80.682442	70.412323	121.461525	1.034010	0.000000	-1.868699	0.000000	0.000000	0.000000	0.000001	0.000006	-0.000000	0.000000	0.000000	3.000000	23.000000	0.000000
1733.385751	0.121432	0.545869	-0.037610	80.681122	70.398148	121.401260	1.071607	0.000000	-1.880506	0.000000	0.000000	0.000000	0.000001	0.000006	-0.000000	0.000000	0.000000	3.000000	23.000000	0.000000
1733.389085	0.121432	0.545869	-0.037610	80.681122	70.398148	121.401260	1.071607	0.000000	-1.880506	0.000000	0.000000	0.000000	0.000001	0.000006	-0.000000	0.000000	0.000000	3.000000	23.000000	0.000000
1733.392418	0.121808	0.545782	-0.037654	80.681122	70.398148	121.401260	1.071607	0.000000	-1.880506	0.000000	0.000000	0.000000	0.112739	-0.026032	-0.013278	0.000000	0.000000	3.000000	23.000000	0.000000
1733.395751	0.121808	0.545782	-0.037654	80.681435	70.413269	121.374893	1.071607	0.000000	-1.880506	0.000000	0.000000	0.000000	0.112739	-0.026032	-0.013278	0.000000	0.000000	3.000000	23.000000	0.000000
1733.399085	0.121808	0.545782	-0.037654	80.681435	70.413269	121.374893	1.071607	0.000000	-1.880506	0.000000	0.000000	0.000000	0.112739	-0.026032	-0.013278	0.000000	0.000000	3.000000	23.000000	0.000000
1733.402418	0.121808	0.545782	-0.037654	80.681435	70.413269	121.374893	1.071607	0.000000	-1.880506	0.000000	0.000000	0.000000	0.112739	-0.026032	-0.013278	0.000000	0.000000	3.000000	23.000000	0.000000
1733.405751	0.122442	0.545562	-0.037630	80.687782	70.500343	121.424881	1.090397	0.000000	-1.882719	0.000000	0.000000	0.000000	0.190070	-0.066116	0.007280	0.000000	0.000000	3.000000	23.000000	0.000000
1733.409085	0.122442	0.545562	-0.037630	80.687782	70.500343	121.424881	1.090397	0.000000	-1.882719	0.000000	0.000000	0.000000	-0.000001	-0.000009	-0.000000	0.000000	0.000000	3.000000	23.000000	0.000000
1733.412418	0.122442	0.545562	-0.037630	80.687782	70.500343	121.424881	1.090397	0.000000	-1.882719	0.000000	0.000000	0.000000	-0.000001	-0.000009	-0.000000	0.000000	0.000000	3.000000	23.000000	0.000000
1733.415751	0.122442	0.545562	-0.037630	80.696297	70.591331	121.482239	1.122075	0.000000	-1.881505	0.000000	0.000000	0.000000	-0.000001	-0.000009	-0.000000	0.000000	0.000000	3.000000	23.000000	0.000000
1733.419085	0.122442	0.545562	-0.037630	80.696297	70.591331	121.482239	1.122075	0.000000	-1.881505	0.000000	0.000000	0.000000	-0.000001	-0.000009	-0.000000	0.000000	0.000000	3.000000	23.000000	0.000000
1733.422418	0.122726	0.545443	-0.037619	80.696297	70.591331	121.482239	1.122075	0.000000	-1.881505	0.000000	0.000000	0.000000	0.085304	-0.035513	0.003410	0.000000	0.000000	3.000000	23.000000	0.000000
1733.425751	0.122726	0.545443	-0.037619	80.703621	70.686119	121.545212	1.122075	0.000000	-1.881505	0.000000	0.000000	0.000000	0.085304	-0.035513	0.003410	0.000000	0.000000	3.000000	23.000000	0.000000
1733.429085	0.122726	0.545443	-0.037619	80.703621	70.686119	121.545212	1.122075	0.000000	-1.881505	0.000000	0.000000	0.000000	0.085304	-0.035513	0.003410	0.000000	0.000000	3.000000	23.000000	0.000000
1733.432418	0.122726	0.545443	-0.037619	80.703621	70.686119	121.545212	1.122075	0.000000	-1.881505	0.000000	0.000000	0.000000	0.085304	-0.035513	0.003410	0.000000	0.000000	3.000000	23.000000	0.000000
1733.435751	0.123170	0.545213	-0.037654	80.712746	70.791077	121.624008	1.136293	0.000000	-1.880937	0.000000	0.000000	0.000000	0.133141	-0.069068	-0.010599	0.000000	0.000000	3.000000	23.000000	0.000000
1733.439085	0.123170	0.545213	-0.037654	80.712746	70.791077	121.624008	1.136293	0.000000	-1.880937	0.000000	0.000000	0.000000	0.133141	-0.069068	-0.010599	0.000000	0.000000	3.000000	23.000000	0.000000
1733.442418	0.123170	0.545213	-0.037654	80.712746	70.791077	121.624008	1.136293	0.000000	-1.880937	0.000000	0.000000	0.000000	0.133141	-0.069068	-0.010599	0.000000	0.000000	3.000000	23.000000	0.000000
1733.445751	0.123170	0.545213	-0.037654	80.720001	70.877907	121.687187	1.158483	0.000000	-1.882704	0.000000	0.000000	0.000000	0.133141	-0.069068	-0.010599	0.000000	0.000000	3.000000	23.000000	0.000000
1733.449085	0.123348	0.545125	-0.037711	80.720001	70.877907	121.687187	1.158483	0.000000	-1.882704	0.000000	0.000000	0.000000	0.053385	-0.026377	-0.017109	0.000000	0.000000	3.000000	23.000000	0.000000
1733.452418	0.123348	0.545125	-0.037711	80.720001	70.877907	121.687187	1.158483	0.000000	-1.882704	0.000000	0.000000	0.000000	0.053385	-0.026377	-0.017109	0.000000	0.000000	3.000000	23.000000	0.000000
1733.455751	0.123348	0.545125	-0.037711	80.726295	70.951797	121.737595	1.167380	0.000000	-1.885555	0.000000	0.000000	0.000000	0.053385	-0.026377	-0.017109	0.000000	0.000000	3.000000	23.000000	0.000000
1733.459085	0.123348	0.545125	-0.037711	80.726295	70.951797	121.737595	1.167380	0.000000	-1.885555	0.000000	0.000000	0.000000	0.053385	-0.026377	-0.017109	0.000000	0.000000	3.000000	23.000000	0.000000
1733.462418	0.123499	0.545045	-0.037785	80.726295	70.951797	121.737595	1.167380	0.000000	-1.885555	0.000000	0.000000	0.000000	0.045385	-0.024081	-0.022221	0.000000	0.000000	3.000000	23.000000	0.000000
1733.465751	0.123499	0.545045	-0.037785	80.730743	71.007431	121.772263	1.167380	0.000000	-1.885555	0.000000	0.000000	0.000000	0.045385	-0.024081	-0.022221	0.000000	0.000000	3.000000	23.000000	0.000000
1733.469085	0.123499	0.545045	-0.037785	80.730743	71.007431	121.772263	1.167380	0.000000	-1.885555	0.000000	0.000000	0.000000	0.045385	-0.024081	-0.022221	0.000000	0.000000	3.000000	23.000000	0.000000
1733.472418	0.123499	0.545045	-0.037785	80.730743	71.007431	121.772263	1.167380	0.000000	-1.885555	0.000000	0.000000	0.000000	0.045385	-0.024081	-0.022221	0.000000	0.000000	3.000000	23.000000	0.000000
1733.475751	0.123859	0.544909	-0.037886	80.732231	71.026772	121.768425	1.174944	0.000000	-1.889259	0.000000	0.000000	0.000000	0.107922	-0.040680	-0.030266	0.000000	0.000000	3.000000	23.000000	0.000000
1733.479085	0.123859	0.544909	-0.037886	80.732231	71.026772	121.768425	1.174944	0.000000	-1.889259	0.000000	0.000000	0.000000	0.107922	-0.040680	-0.030266	0.000000	0.000000	3.000000	23.000000	0.000000
1733.482418	0.123859	0.544909	-0.037886	80.732231	71.026772	121.768425	1.174944	0.000000	-1.889259	0.000000	0.000000	0.000000	0.107922	-0.040680	-0.030266	0.000000	0.000000	3.000000	23.000000	0.000000
1733.485751	0.123859	0.544909	-0.037886	80.729965	71.004463	121.723053	1.192932	0.000000	-1.894303	0.000000	0.000000	0.000000	0.107922	-0.040680	-0.030266	0.000000	0.000000	3.000000	23.000000	0.000000
1733.489085	0.124042	0.544837	-0.037925	80.729965	71.004463	121.723053	1.192932	0.000000	-1.894303	0.000000	0.000000	0.000000	0.054960	-0.021497	-0.011752	0.000000	0.000000	3.000000	23.000000	0.000000
1733.492418	0.124042	0.544837	-0.037925	80.729965	71.004463	121.723053	1.192932	0.000000	-1.894303	0.000000	0.000000	0.000000	0.054960	-0.021497	-0.011752	0.000000	0.000000	3.000000	23.000000	0.000000
1733.495751	0.124042	0.544837	-0.037925	80.729309	70.984619	121.683647	1.202092	0.000000	-1.896262	0.000000	0.000000	0.000000	0.054960	-0.021497	-0.011752	0.000000	0.000000	3.000000	23.000000	0.000000
1733.499085	0.124042	0.544837	-0.037925	80.729309	70.984619	121.683647	1.202092	0.000000	-1.896262	0.000000	0.000000	0.000000	0.054960	-0.021497	-0.011752	0.000000	0.000000	3.000000	23.000000	0.000000
1733.502418	0.124212	0.544758	-0.037936	80.729309	70.984619	121.683647	1.202092	0.000000	-1.896262	0.000000	0.000000	0.000000	0.051013	-0.023807	-0.003173	0.000000	0.000000	3.000000	23.000000	0.000000
1733.505751	0.124212	0.544758	-0.037936	80.727654	70.951866	121.631493	1.202092	0.000000	-1.896262	0.000000	0.000000	0.000000	0.051013	-0.023807	-0.003173	0.000000	0.000000	3.000000	23.000000	0.000000
1733.509085	0.124377	0.544663	-0.037965	80.727654	70.951866	121.631493	1.202092	0.000000	-1.896262	0.000000	0.000000	0.000000	0.049394	-0.028681	-0.008659	0.000000	0.000000	3.000000	23.000000	0.000000
1733.512418	0.124377	0.544663	-0.037965	80.727654	70.951866	121.631493	1.202092	0.000000	-1.896262	0.000000	0.000000	0.000000	0.049394	-0.028681	-0.008659	0.000000	0.000000	3.000000	23.000000	0.000000
1733.515751	0.124377	0.544663	-0.037965	80.730812	70.973618	121.633530	1.218826	0.000000	-1.898234	0.000000	0.000000	0.000000	0.049394	-0.028681	-0.008659	0.000000	0.000000	3.000000	23.000000	0.000000
1733.519085	0.124377	0.544663	-0.037965	80.730812	70.973618	121.633530	1.218826	0.000000	-1.898234	0.000000	0.000000	0.000000	0.049394	-0.028681	-0.008659	0.000000	0.000000	3.000000	23.000000	0.000000
1733.522418	0.124537	0.544527	-0.038007	80.730812	70.973618	121.633530	1.218826	0.000000	-1.898234	0.000000	0.000000	0.000000	0.048177	-0.040704	-0.012776	0.000000	0.000000	3.000000	23.000000	0.000000
1733.525751	0.124537	0.544527	-0.038007	80.742584	71.091782	121.731552	1.218826	0.000000	-1.898234	0.000000	0.000000	0.000000	0.048177	-0.040704	-0.012776	0.000000	0.000000	3.000000	23.000000	0.000000
1733.529085	0.124537	0.544527	-0.038007	80.742584	71.091782	121.731552	1.218826	0.000000	-1.898234	0.000000	0.000000	0.000000	0.048177	-0.040704	-0.012776	0.000000	0.000000	3.000000	23.000000	0.000000
1733.532418	0.124537	0.544527	-0.038007	80.742584	71.091782	121.731552	1.218826	0.000000	-1.898234	0.000000	0.000000	0.000000	0.048177	-0.040704	-0.012776	0.000000	0.000000	3.000000	23.000000	0.000000
1733.535751	0.124816	0.544214	-0.038234	80.758904	71.254509	121.874374	1.226856	0.000000	-1.900363	0.000000	0.000000	0.000000	0.083706	-0.093921	-0.068007	0.000000	0.000000	3.000000	23.000000	0.000000
1733.539085	0.124816	0.544214	-0.038234	80.758904	71.254509	121.874374	1.226856	0.000000	-1.900363	0.000000	0.000000	0.000000	0.083706	-0.093921	-0.068007	0.000000	0.000000	3.000000	23.000000	0.000000
1733.542418	0.124816	0.544214	-0.038234	80.758904	71.254509	121.874374	1.226856	0.000000	-1.900363	0.000000	0.000000	0.000000	0.083706	-0.093921	-0.068007	0.000000	0.000000	3.000000	23.000000	0.000000
1733.545751	0.124816	0.544214	-0.038234	80.774185	71.410118	122.004814	1.240807	0.000000	-1.911698	0.000000	0.000000	0.000000	0.083706	-0.093921	-0.068007	0.000000	0.000000	3.000000	23.000000	0.000000
1733.549085	0.124986	0.544045	-0.038389	80.774185	71.410118	122.004814	1.240807	0.000000	-1.911698	0.000000	0.000000	0.000000	0.051092	-0.050655	-0.046494	0.000000	0.000000	3.000000	23.000000	0.000000
1733.552418	0.124986	0.544045	-0.038389	80.774185	71.410118	122.004814	1.240807	0.000000	-1.911698	0.000000	0.000000	0.000000	0.051092	-0.050655	-0.046494	0.000000	0.000000	3.000000	23.000000	0.000000
1733.555751	0.124986	0.544045	-0.038389	80.787315	71.532143	122.099838	1.249322	0.000000	-1.919447	0.000000	0.000000	0.000000	0.051092	-0.050655	-0.046494	0.000000	0.000000	3.000000	23.000000	0.000000
1733.559085	0.125157	0.543876	-0.038614	80.787315	71.532143	122.099838	1.249322	0.000000	-1.919447	0.000000	0.000000	0.000000	0.051296	-0.050845	-0.067448	0.000000	0.000000	3.000000	23.000000	0.000000
1733.562418	0.125157	0.543876	-0.038614	80.787315	71.532143	122.099838	1.249322	0.000000	-1.919447	0.000000	0.000000	0.000000	0.051296	-0.050845	-0.067448	0.000000	0.000000	3.000000	23.000000	0.000000
1733.565751	0.125157	0.543876	-0.038614	80.788765	71.499557	122.039543	1.257872	0.000000	-1.930688	0.000000	0.000000	0.000000	0.051296	-0.050845	-0.067448	0.000000	0.000000	3.000000	23.000000	0.000000
1733.569085	0.125157	0.543876	-0.038614	80.788765	71.499557	122.039543	1.257872	0.000000	-1.930688	0.000000	0.000000	0.000000	0.051296	-0.050845	-0.067448	0.000000	0.000000	3.000000	23.000000	0.000000
1733.572418	0.125362	0.543690	-0.038869	80.788765	71.499557	122.039543	1.257872	0.000000	-1.930688	0.000000	0.000000	0.000000	0.061501	-0.055691	-0.076534	0.000000	0.000000	3.000000	23.000000	0.000000
1733.575751	0.125362	0.543690	-0.038869	80.774101	71.241928	121.760544	1.257872	0.000000	-1.930688	0.000000	0.000000	0.000000	0.061501	-0.055691	-0.076534	0.000000	0.000000	3.000000	23.000000	0.000000
1733.579085	0.125362	0.543690	-0.038869	80.774101	71.241928	121.760544	1.257872	0.000000	-1.930688	0.000000	0.000000	0.000000	0.061501	-0.055691	-0.076534	0.000000	0.000000	3.000000	23.000000	0.000000
1733.582418	0.125362	0.543690	-0.038869	80.774101	71.241928	121.760544	1.257872	0.000000	-1.930688	0.000000	0.000000	0.000000	0.061501	-0.055691	-0.076534	0.000000	0.000000	3.000000	23.000000	0.000000
1733.585751	0.125815	0.543271	-0.039452	80.741859	70.746284	121.244766	1.268122	0.000000	-1.943444	0.000000	0.000000	0.000000	0.135636	-0.125783	-0.175045	0.000000	0.000000	3.000000	23.000000	0.000000
1733.589085	0.125815	0.543271	-0.039452	80.741859	70.746284	121.244766	1.268122	0.000000	-1.943444	0.000000	0.000000	0.000000	0.000001	-0.000005	0.000000	0.000000	0.000000	3.000000	23.000000	0.000000
1733.592418	0.125815	0.543271	-0.039452	80.741859	70.746284	121.244766	1.268122	0.000000	-1.943444	0.000000	0.000000	0.000000	0.000001	-0.000005	0.000000	0.000000	0.000000	3.000000	23.000000	0.000000
1733.595751	0.125815	0.543271	-0.039452	80.706673	70.223724	120.697479	1.290728	0.000000	-1.972618	0.000000	0.000000	0.000000	0.000001	-0.000005	0.000000	0.000000	0.000000	3.000000	23.000000	0.000000
1733.599085	0.125815	0.543271	-0.039452	80.706673	70.223724	120.697479	1.290728	0.000000	-1.972618	0.000000	0.000000	0.000000	0.000001	-0.000005	0.000000	0.000000	0.000000	3.000000	23.000000	0.000000
1733.602418	0.126056	0.543021	-0.039799	80.706673	70.223724	120.697479	1.290728	0.000000	-1.972618	0.000000	0.000000	0.000000	0.072431	-0.074914	-0.104020	0.000000	0.000000	3.000000	23.000000	0.000000
1733.605751	0.126056	0.543021	-0.039799	80.663231	69.613503	120.058441	1.290728	0.000000	-1.972618	0.000000	0.000000	0.000000	0.072431	-0.074914	-0.104020	0.000000	0.000000	3.000000	23.000000	0.000000
1733.609085	0.126304	0.542763	-0.040193	80.663231	69.613503	120.058441	1.290728	0.000000	-1.972618	0.000000	0.000000	0.000000	0.074489	-0.077371	-0.118217	0.000000	0.000000	3.000000	23.000000	0.000000
1733.612418	0.126304	0.542763	-0.040193	80.663231	69.613503	120.058441	1.290728	0.000000	-1.972618	0.000000	0.000000	0.000000	0.074489	-0.077371	-0.118217	0.000000	0.000000	3.000000	23.000000	0.000000
1733.615751	0.126304	0.542763	-0.040193	80.606537	68.863380	119.303093	1.315214	0.000000	-2.009657	0.000000	0.000000	0.000000	0.074489	-0.077371	-0.118217	0.000000	0.000000	3.000000	23.000000	0.000000
1733.619085	0.126552	0.542505	-0.040588	80.606537	68.863380	119.303093	1.315214	0.000000	-2.009657	0.000000	0.000000	0.000000	0.074302	-0.077287	-0.118320	0.000000	0.000000	3.000000	23.000000	0.000000
1733.622418	0.126552	0.542505	-0.040588	80.606537	68.863380	119.303093	1.315214	0.000000	-2.009657	0.000000	0.000000	0.000000	0.074302	-0.077287	-0.118320	0.000000	0.000000	3.000000	23.000000	0.000000
1733.625751	0.126552	0.542505	-0.040588	80.539551	68.039291	118.493034	1.327598	0.000000	-2.029377	0.000000	0.000000	0.000000	0.074302	-0.077287	-0.118320	0.000000	0.000000	3.000000	23.000000	0.000000
1733.629085	0.126843	0.542288	-0.040980	80.539551	68.039291	118.493034	1.327598	0.000000	-2.029377	0.000000	0.000000	0.000000	0.087236	-0.065262	-0.117883	0.000000	0.000000	3.000000	23.000000	0.000000
1733.632418	0.126843	0.542288	-0.040980	80.539551	68.039291	118.493034	1.327598	0.000000	-2.029377	0.000000	0.000000	0.000000	0.087236	-0.065262	-0.117883	0.000000	0.000000	3.000000	23.000000	0.000000
1733.635751	0.126843	0.542288	-0.040980	80.467316	67.206421	117.692627	1.342137	0.000000	-2.049025	0.000000	0.000000	0.000000	0.087236	-0.065262	-0.117883	0.000000	0.000000	3.000000	23.000000	0.000000
1733.639085	0.126843	0.542288	-0.040980	80.467316	67.206421	117.692627	1.342137	0.000000	-2.049025	0.000000	0.000000	0.000000	0.087236	-0.065262	-0.117883	0.000000	0.000000	3.000000	23.000000	0.000000
1733.642418	0.127172	0.542071	-0.041386	80.467316	67.206421	117.692627	1.342137	0.000000	-2.049025	0.000000	0.000000	0.000000	0.098883	-0.065181	-0.121608	0.000000	0.000000	3.000000	23.000000	0.000000
1733.645751	0.127172	0.542071	-0.041386	80.389984	66.379051	116.912910	1.342137	0.000000	-2.049025	0.000000	0.000000	0.000000	0.098883	-0.065181	-0.121608	0.000000	0.000000	3.000000	23.000000	0.000000
1733.649085	0.127572	0.541886	-0.041773	80.389984	66.379051	116.912910	1.342137	0.000000	-2.049025	0.000000	0.000000	0.000000	0.119780	-0.055502	-0.116204	0.000000	0.000000	3.000000	23.000000	0.000000
1733.652418	0.127572	0.541886	-0.041773	80.389984	66.379051	116.912910	1.342137	0.000000	-2.049025	0.000000	0.000000	0.000000	0.119780	-0.055502	-0.116204	0.000000	0.000000	3.000000	23.000000	0.000000
1733.655751	0.127572	0.541886	-0.041773	80.314018	65.603912	116.206123	1.378581	0.000000	-2.088660	0.000000	0.000000	0.000000	0.119780	-0.055502	-0.116204	0.000000	0.000000	3.000000	23.000000	0.000000
1733.659085	0.127572	0.541886	-0.041773	80.314018	65.603912	116.206123	1.378581	0.000000	-2.088660	0.000000	0.000000	0.000000	0.119780	-0.055502	-0.116204	0.000000	0.000000	3.000000	23.000000	0.000000
1733.662418	0.128017	0.541693	-0.042150	80.314018	65.603912	116.206123	1.378581	0.000000	-2.088660	0.000000	0.000000	0.000000	0.133478	-0.057750	-0.113183	0.000000	0.000000	3.000000	23.000000	0.000000
1733.665751	0.128017	0.541693	-0.042150	80.244583	64.933868	115.680084	1.378581	0.000000	-2.088660	0.000000	0.000000	0.000000	0.133478	-0.057750	-0.113183	0.000000	0.000000	3.000000	23.000000	0.000000
1733.669085	0.128527	0.541493	-0.042524	80.244583	64.933868	115.680084	1.378581	0.000000	-2.088660	0.000000	0.000000	0.000000	0.153065	-0.060015	-0.112039	0.000000	0.000000	3.000000	23.000000	0.000000
1733.672418	0.128527	0.541493	-0.042524	80.244583	64.933868	115.680084	1.378581	0.000000	-2.088660	0.000000	0.000000	0.000000	0.153065	-0.060015	-0.112039	0.000000	0.000000	3.000000	23.000000	0.000000
1733.675751	0.128527	0.541493	-0.042524	80.188110	64.389336	115.361435	1.426338	0.000000	-2.126197	0.000000	0.000000	0.000000	0.153065	-0.060015	-0.112039	0.000000	0.000000	3.000000	23.000000	0.000000
1733.679085	0.128527	0.541493	-0.042524	80.188110	64.389336	115.361435	1.426338	0.000000	-2.126197	0.000000	0.000000	0.000000	0.153065	-0.060015	-0.112039	0.000000	0.000000	3.000000	23.000000	0.000000
1733.682418	0.129064	0.541262	-0.042877	80.188110	64.389336	115.361435	1.426338	0.000000	-2.126197	0.000000	0.000000	0.000000	0.161257	-0.069402	-0.105976	0.000000	0.000000	3.000000	23.000000	0.000000
1733.685751	0.129064	0.541262	-0.042877	80.139946	63.901653	115.087708	1.426338	0.000000	-2.126197	0.000000	0.000000	0.000000	0.161257	-0.069402	-0.105976	0.000000	0.000000	3.000000	23.000000	0.000000
1733.689085	0.129674	0.541015	-0.043204	80.139946	63.901653	115.087708	1.426338	0.000000	-2.126197	0.000000	0.000000	0.000000	0.182957	-0.073979	-0.098159	0.000000	0.000000	3.000000	23.000000	0.000000
1733.692418	0.129674	0.541015	-0.043204	80.139946	63.901653	115.087708	1.426338	0.000000	-2.126197	0.000000	0.000000	0.000000	0.182957	-0.073979	-0.098159	0.000000	0.000000	3.000000	23.000000	0.000000
1733.695751	0.129674	0.541015	-0.043204	80.113754	63.471161	114.692566	1.483708	0.000000	-2.160219	0.000000	0.000000	0.000000	0.182957	-0.073979	-0.098159	0.000000	0.000000	3.000000	23.000000	0.000000
1733.699085	0.129674	0.541015	-0.043204	80.113754	63.471161	114.692566	1.483708	0.000000	-2.160219	0.000000	0.000000	0.000000	0.182957	-0.073979	-0.098159	0.000000	0.000000	3.000000	23.000000	0.000000
1733.702418	0.130291	0.540737	-0.043575	80.113754	63.471161	114.692566	1.483708	0.000000	-2.160219	0.000000	0.000000	0.000000	0.185169	-0.083518	-0.111313	0.000000	0.000000	3.000000	23.000000	0.000000
1733.705751	0.130291	0.540737	-0.043575	80.116936	63.143551	114.357018	1.483708	0.000000	-2.160219	0.000000	0.000000	0.000000	0.185169	-0.083518	-0.111313	0.000000	0.000000	3.000000	23.000000	0.000000
1733.709085	0.130902	0.540443	-0.043896	80.116936	63.143551	114.357018	1.483708	0.000000	-2.160219	0.000000	0.000000	0.000000	0.183305	-0.088086	-0.096193	0.000000	0.000000	3.000000	23.000000	0.000000
1733.712418	0.130902	0.540443	-0.043896	80.116936	63.143551	114.357018	1.483708	0.000000	-2.160219	0.000000	0.000000	0.000000	0.183305	-0.088086	-0.096193	0.000000	0.000000	3.000000	23.000000	0.000000
1733.715751	0.130902	0.540443	-0.043896	80.127136	62.840611	114.132896	1.545120	0.000000	-2.194804	0.000000	0.000000	0.000000	0.183305	-0.088086	-0.096193	0.000000	0.000000	3.000000	23.000000	0.000000
1733.719085	0.130902	0.540443	-0.043896	80.127136	62.840611	114.132896	1.545120	0.000000	-2.194804	0.000000	0.000000	0.000000	0.183305	-0.088086	-0.096193	0.000000	0.000000	3.000000	23.000000	0.000000
1733.722418	0.131500	0.540142	-0.044189	80.127136	62.840611	114.132896	1.545120	0.000000	-2.194804	0.000000	0.000000	0.000000	0.179364	-0.090346	-0.087863	0.000000	0.000000	3.000000	23.000000	0.000000
1733.725751	0.131500	0.540142	-0.044189	80.136497	62.584831	114.172974	1.545120	0.000000	-2.194804	0.000000	0.000000	0.000000	0.179364	-0.090346	-0.087863	0.000000	0.000000	3.000000	23.000000	0.000000
1733.729085	0.132109	0.539873	-0.044446	80.136497	62.584831	114.172974	1.545120	0.000000	-2.194804	0.000000	0.000000	0.000000	0.182685	-0.080741	-0.077194	0.000000	0.000000	3.000000	23.000000	0.000000
1733.732418	0.132109	0.539873	-0.044446	80.136497	62.584831	114.172974	1.545120	0.000000	-2.194804	0.000000	0.000000	0.000000	0.182685	-0.080741	-0.077194	0.000000	0.000000	3.000000	23.000000	0.000000
1733.735751	0.132109	0.539873	-0.044446	80.130898	62.356144	114.369278	1.605462	0.000000	-2.222313	0.000000	0.000000	0.000000	0.182685	-0.080741	-0.077194	0.000000	0.000000	3.000000	23.000000	0.000000
1733.739085	0.132109	0.539873	-0.044446	80.130898	62.356144	114.369278	1.605462	0.000000	-2.222313	0.000000	0.000000	0.000000	0.182685	-0.080741	-0.077194	0.000000	0.000000	3.000000	23.000000	0.000000
1733.742418	0.132704	0.539620	-0.044680	80.130898	62.356144	114.369278	1.605462	0.000000	-2.222313	0.000000	0.000000	0.000000	0.178417	-0.075941	-0.070128	0.000000	0.000000	3.000000	23.000000	0.000000
1733.745751	0.132704	0.539620	-0.044680	80.116440	62.214027	114.567627	1.605462	0.000000	-2.222313	0.000000	0.000000	0.000000	0.178417	-0.075941	-0.070128	0.000000	0.000000	3.000000	23.000000	0.000000
1733.749085	0.133337	0.539415	-0.044796	80.116440	62.214027	114.567627	1.605462	0.000000	-2.222313	0.000000	0.000000	0.000000	0.189772	-0.061485	-0.034895	0.000000	0.000000	3.000000	23.000000	0.000000
1733.752418	0.133337	0.539415	-0.044796	80.116440	62.214027	114.567627	1.605462	0.000000	-2.222313	0.000000	0.000000	0.000000	0.189772	-0.061485	-0.034895	0.000000	0.000000	3.000000	23.000000	0.000000
1733.755751	0.133337	0.539415	-0.044796	80.120026	62.292686	114.734840	1.666826	0.000000	-2.239817	0.000000	0.000000	0.000000	0.189772	-0.061485	-0.034895	0.000000	0.000000	3.000000	23.000000	0.000000
1733.759085	0.133337	0.539415	-0.044796	80.120026	62.292686	114.734840	1.666826	0.000000	-2.239817	0.000000	0.000000	0.000000	0.189772	-0.061485	-0.034895	0.000000	0.000000	3.000000	23.000000	0.000000
1733.762418	0.134040	0.539242	-0.044896	80.120026	62.292686	114.734840	1.666826	0.000000	-2.239817	0.000000	0.000000	0.000000	0.210939	-0.051956	-0.029949	0.000000	0.000000	3.000000	23.000000	0.000000
1733.765751	0.134040	0.539242	-0.044896	80.128967	62.440853	114.801804	1.666826	0.000000	-2.239817	0.000000	0.000000	0.000000	0.210939	-0.051956	-0.029949	0.000000	0.000000	3.000000	23.000000	0.000000
1733.769085	0.134789	0.539085	-0.044922	80.128967	62.440853	114.801804	1.666826	0.000000	-2.239817	0.000000	0.000000	0.000000	0.224818	-0.047106	-0.007732	0.000000	0.000000	3.000000	23.000000	0.000000
1733.772418	0.134789	0.539085	-0.044922	80.128967	62.440853	114.801804	1.666826	0.000000	-2.239817	0.000000	0.000000	0.000000	0.224818	-0.047106	-0.007732	0.000000	0.000000	3.000000	23.000000	0.000000
1733.775751	0.134789	0.539085	-0.044922	80.133469	62.566666	114.835342	1.739452	0.000000	-2.246097	0.000000	0.000000	0.000000	0.224818	-0.047106	-0.007732	0.000000	0.000000	3.000000	23.000000	0.000000
1733.779085	0.134789	0.539085	-0.044922	80.133469	62.566666	114.835342	1.739452	0.000000	-2.246097	0.000000	0.000000	0.000000	0.224818	-0.047106	-0.007732	0.000000	0.000000	3.000000	23.000000	0.000000
1733.782418	0.135617	0.538951	-0.044909	80.133469	62.566666	114.835342	1.739452	0.000000	-2.246097	0.000000	0.000000	0.000000	0.248345	-0.039960	0.003790	0.000000	0.000000	3.000000	23.000000	0.000000
1733.785751	0.135617	0.538951	-0.044909	80.137573	62.652916	114.834663	1.739452	0.000000	-2.246097	0.000000	0.000000	0.000000	0.248345	-0.039960	0.003790	0.000000	0.000000	3.000000	23.000000	0.000000
1733.789085	0.136465	0.538842	-0.044839	80.137573	62.652916	114.834663	1.739452	0.000000	-2.246097	0.000000	0.000000	0.000000	0.254347	-0.032826	0.021001	0.000000	0.000000	3.000000	23.000000	0.000000
1733.792418	0.136465	0.538842	-0.044839	80.137573	62.652916	114.834663	1.739452	0.000000	-2.246097	0.000000	0.000000	0.000000	0.254347	-0.032826	0.021001	0.000000	0.000000	3.000000	23.000000	0.000000
1733.795751	0.136465	0.538842	-0.044839	80.153053	62.691963	114.877838	1.823234	0.000000	-2.241965	0.000000	0.000000	0.000000	0.254347	-0.032826	0.021001	0.000000	0.000000	3.000000	23.000000	0.000000
1733.799085	0.136465	0.538842	-0.044839	80.153053	62.691963	114.877838	1.823234	0.000000	-2.241965	0.000000	0.000000	0.000000	0.254347	-0.032826	0.021001	0.000000	0.000000	3.000000	23.000000	0.000000
1733.802418	0.137301	0.538724	-0.044742	80.153053	62.691963	114.877838	1.823234	0.000000	-2.241965	0.000000	0.000000	0.000000	0.250925	-0.035243	0.029167	0.000000	0.000000	3.000000	23.000000	0.000000
1733.805751	0.137301	0.538724	-0.044742	80.200157	62.567032	114.822723	1.823234	0.000000	-2.241965	0.000000	0.000000	0.000000	0.250925	-0.035243	0.029167	0.000000	0.000000	3.000000	23.000000	0.000000
1733.809085	0.138125	0.538622	-0.044622	80.200157	62.567032	114.822723	1.823234	0.000000	-2.241965	0.000000	0.000000	0.000000	0.247101	-0.030577	0.036087	0.000000	0.000000	3.000000	23.000000	0.000000
1733.812418	0.138125	0.538622	-0.044622	80.200157	62.567032	114.822723	1.823234	0.000000	-2.241965	0.000000	0.000000	0.000000	0.247101	-0.030577	0.036087	0.000000	0.000000	3.000000	23.000000	0.000000
1733.815751	0.138125	0.538622	-0.044622	80.289627	62.229378	114.323273	1.906238	0.000000	-2.231090	0.000000	0.000000	0.000000	0.247101	-0.030577	0.036087	0.000000	0.000000	3.000000	23.000000	0.000000
1733.819085	0.138125	0.538622	-0.044622	80.289627	62.229378	114.323273	1.906238	0.000000	-2.231090	0.000000	0.000000	0.000000	0.247101	-0.030577	0.036087	0.000000	0.000000	3.000000	23.000000	0.000000
1733.822418	0.138916	0.538536	-0.044472	80.289627	62.229378	114.323273	1.906238	0.000000	-2.231090	0.000000	0.000000	0.000000	0.237430	-0.025891	0.045006	0.000000	0.000000	3.000000	23.000000	0.000000
1733.825751	0.138916	0.538536	-0.044472	80.418724	61.698826	113.532005	1.906238	0.000000	-2.231090	0.000000	0.000000	0.000000	0.237430	-0.025891	0.045006	0.000000	0.000000	3.000000	23.000000	0.000000
1733.829085	0.139681	0.538458	-0.044339	80.418724	61.698826	113.532005	1.906238	0.000000	-2.231090	0.000000	0.000000	0.000000	0.229510	-0.023601	0.039790	0.000000	0.000000	3.000000	23.000000	0.000000
1733.832418	0.139681	0.538458	-0.044339	80.418724	61.698826	113.532005	1.906238	0.000000	-2.231090	0.000000	0.000000	0.000000	0.229510	-0.023601	0.039790	0.000000	0.000000	3.000000	23.000000	0.000000
1733.835751	0.139681	0.538458	-0.044339	80.561058	61.073570	112.732361	1.984062	0.000000	-2.216957	0.000000	0.000000	0.000000	0.229510	-0.023601	0.039790	0.000000	0.000000	3.000000	23.000000	0.000000
1733.839085	0.139681	0.538458	-0.044339	80.561058	61.073570	112.732361	1.984062	0.000000	-2.216957	0.000000	0.000000	0.000000	0.229510	-0.023601	0.039790	0.000000	0.000000	3.000000	23.000000	0.000000
1733.842418	0.140480	0.538387	-0.044174	80.561058	61.073570	112.732361	1.984062	0.000000	-2.216957	0.000000	0.000000	0.000000	0.239756	-0.021275	0.049546	0.000000	0.000000	3.000000	23.000000	0.000000
1733.845751	0.140480	0.538387	-0.044174	80.690804	60.437511	112.137436	1.984062	0.000000	-2.216957	0.000000	0.000000	0.000000	0.239756	-0.021275	0.049546	0.000000	0.000000	3.000000	23.000000	0.000000
1733.849085	0.141332	0.538323	-0.044053	80.690804	60.437511	112.137436	1.984062	0.000000	-2.216957	0.000000	0.000000	0.000000	0.255366	-0.018984	0.036306	0.000000	0.000000	3.000000	23.000000	0.000000
1733.852418	0.141332	0.538323	-0.044053	80.690804	60.437511	112.137436	1.984062	0.000000	-2.216957	0.000000	0.000000	0.000000	0.255366	-0.018984	0.036306	0.000000	0.000000	3.000000	23.000000	0.000000
1733.855751	0.141332	0.538323	-0.044053	80.806404	59.823612	111.734741	2.066582	0.000000	-2.202648	0.000000	0.000000	0.000000	0.255366	-0.018984	0.036306	0.000000	0.000000	3.000000	23.000000	0.000000
1733.859085	0.141332	0.538323	-0.044053	80.806404	59.823612	111.734741	2.066582	0.000000	-2.202648	0.000000	0.000000	0.000000	0.255366	-0.018984	0.036306	0.000000	0.000000	3.000000	23.000000	0.000000
1733.862418	0.142255	0.538292	-0.043918	80.806404	59.823612	111.734741	2.066582	0.000000	-2.202648	0.000000	0.000000	0.000000	0.277031	-0.009497	0.040607	0.000000	0.000000	3.000000	23.000000	0.000000
1733.865751	0.142255	0.538292	-0.043918	80.907196	59.244331	111.352394	2.066582	0.000000	-2.202648	0.000000	0.000000	0.000000	0.277031	-0.009497	0.040607	0.000000	0.000000	3.000000	23.000000	0.000000
1733.869085	0.143264	0.538276	-0.043793	80.907196	59.244331	111.352394	2.066582	0.000000	-2.202648	0.000000	0.000000	0.000000	0.302769	-0.004800	0.037267	0.000000	0.000000	3.000000	23.000000	0.000000
1733.872418	0.143264	0.538276	-0.043793	80.907196	59.244331	111.352394	2.066582	0.000000	-2.202648	0.000000	0.000000	0.000000	0.302769	-0.004800	0.037267	0.000000	0.000000	3.000000	23.000000	0.000000
1733.875751	0.143264	0.538276	-0.043793	81.005272	58.654804	110.759590	2.163215	0.000000	-2.189670	0.000000	0.000000	0.000000	0.302769	-0.004800	0.037267	0.000000	0.000000	3.000000	23.000000	0.000000
1733.879085	0.144314	0.538259	-0.043685	81.005272	58.654804	110.759590	2.163215	0.000000	-2.189670	0.000000	0.000000	0.000000	0.314874	-0.004878	0.032400	0.000000	0.000000	3.000000	23.000000	0.000000
1733.882418	0.144314	0.538259	-0.043685	81.005272	58.654804	110.759590	2.163215	0.000000	-2.189670	0.000000	0.000000	0.000000	0.314874	-0.004878	0.032400	0.000000	0.000000	3.000000	23.000000	0.000000
1733.885751	0.144314	0.538259	-0.043685	81.106758	58.048065	110.003120	2.215694	0.000000	-2.184270	0.000000	0.000000	0.000000	0.314874	-0.004878	0.032400	0.000000	0.000000	3.000000	23.000000	0.000000
1733.889085	0.145400	0.538227	-0.043542	81.106758	58.048065	110.003120	2.215694	0.000000	-2.184270	0.000000	0.000000	0.000000	0.325805	-0.009719	0.042903	0.000000	0.000000	3.000000	23.000000	0.000000
1733.892418	0.145400	0.538227	-0.043542	81.106758	58.048065	110.003120	2.215694	0.000000	-2.184270	0.000000	0.000000	0.000000	0.325805	-0.009719	0.042903	0.000000	0.000000	3.000000	23.000000	0.000000
1733.895751	0.145400	0.538227	-0.043542	81.211746	57.384300	109.268951	2.269995	0.000000	-2.177119	0.000000	0.000000	0.000000	0.325805	-0.009719	0.042903	0.000000	0.000000	3.000000	23.000000	0.000000
1733.899085	0.146461	0.538178	-0.043413	81.211746	57.384300	109.268951	2.269995	0.000000	-2.177119	0.000000	0.000000	0.000000	0.318385	-0.014604	0.038675	0.000000	0.000000	3.000000	23.000000	0.000000
1733.902418	0.146461	0.538178	-0.043413	81.211746	57.384300	109.268951	2.269995	0.000000	-2.177119	0.000000	0.000000	0.000000	0.318385	-0.014604	0.038675	0.000000	0.000000	3.000000	23.000000	0.000000
1733.905751	0.146461	0.538178	-0.043413	81.319908	56.662773	108.497780	2.323060	0.000000	-2.170673	0.000000	0.000000	0.000000	0.318385	-0.014604	0.038675	0.000000	0.000000	3.000000	23.000000	0.000000
1733.909085	0.147525	0.538105	-0.043283	81.319908	56.662773	108.497780	2.323060	0.000000	-2.170673	0.000000	0.000000	0.000000	0.319187	-0.021894	0.039086	0.000000	0.000000	3.000000	23.000000	0.000000
1733.912418	0.147525	0.538105	-0.043283	81.319908	56.662773	108.497780	2.323060	0.000000	-2.170673	0.000000	0.000000	0.000000	0.319187	-0.021894	0.039086	0.000000	0.000000	3.000000	23.000000	0.000000
1733.915751	0.147525	0.538105	-0.043283	81.429802	55.950001	107.527466	2.376257	0.000000	-2.164159	0.000000	0.000000	0.000000	0.319187	-0.021894	0.039086	0.000000	0.000000	3.000000	23.000000	0.000000
1733.919085	0.148611	0.538008	-0.043159	81.429802	55.950001	107.527466	2.376257	0.000000	-2.164159	0.000000	0.000000	0.000000	0.325900	-0.029231	0.037375	0.000000	0.000000	3.000000	23.000000	0.000000
1733.922418	0.148611	0.538008	-0.043159	81.429802	55.950001	107.527466	2.376257	0.000000	-2.164159	0.000000	0.000000	0.000000	0.325900	-0.029231	0.037375	0.000000	0.000000	3.000000	23.000000	0.000000
1733.925751	0.148611	0.538008	-0.043159	81.524345	55.338089	106.620071	2.430574	0.000000	-2.157929	0.000000	0.000000	0.000000	0.325900	-0.029231	0.037375	0.000000	0.000000	3.000000	23.000000	0.000000
1733.929085	0.149693	0.537894	-0.043055	81.524345	55.338089	106.620071	2.430574	0.000000	-2.157929	0.000000	0.000000	0.000000	0.324306	-0.034107	0.031073	0.000000	0.000000	3.000000	23.000000	0.000000
1733.932418	0.149693	0.537894	-0.043055	81.524345	55.338089	106.620071	2.430574	0.000000	-2.157929	0.000000	0.000000	0.000000	0.324306	-0.034107	0.031073	0.000000	0.000000	3.000000	23.000000	0.000000
1733.935751	0.149693	0.537894	-0.043055	81.584946	54.951973	106.089401	2.484625	0.000000	-2.152751	0.000000	0.000000	0.000000	0.324306	-0.034107	0.031073	0.000000	0.000000	3.000000	23.000000	0.000000
1733.939085	0.150763	0.537772	-0.042925	81.584946	54.951973	106.089401	2.484625	0.000000	-2.152751	0.000000	0.000000	0.000000	0.321181	-0.036702	0.039007	0.000000	0.000000	3.000000	23.000000	0.000000
1733.942418	0.150763	0.537772	-0.042925	81.584946	54.951973	106.089401	2.484625	0.000000	-2.152751	0.000000	0.000000	0.000000	0.321181	-0.036702	0.039007	0.000000	0.000000	3.000000	23.000000	0.000000
1733.945751	0.150763	0.537772	-0.042925	81.612762	54.804329	105.964088	2.538156	0.000000	-2.146250	0.000000	0.000000	0.000000	0.321181	-0.036702	0.039007	0.000000	0.000000	3.000000	23.000000	0.000000
1733.949085	0.151855	0.537649	-0.042805	81.612762	54.804329	105.964088	2.538156	0.000000	-2.146250	0.000000	0.000000	0.000000	0.327451	-0.036814	0.035989	0.000000	0.000000	3.000000	23.000000	0.000000
1733.952418	0.151855	0.537649	-0.042805	81.612762	54.804329	105.964088	2.538156	0.000000	-2.146250	0.000000	0.000000	0.000000	0.327451	-0.036814	0.035989	0.000000	0.000000	3.000000	23.000000	0.000000
1733.955751	0.151855	0.537649	-0.042805	81.617767	54.861782	106.124054	2.592731	0.000000	-2.140252	0.000000	0.000000	0.000000	0.327451	-0.036814	0.035989	0.000000	0.000000	3.000000	23.000000	0.000000
1733.959085	0.152969	0.537502	-0.042691	81.617767	54.861782	106.124054	2.592731	0.000000	-2.140252	0.000000	0.000000	0.000000	0.334171	-0.044198	0.034156	0.000000	0.000000	3.000000	23.000000	0.000000
1733.962418	0.152969	0.537502	-0.042691	81.617767	54.861782	106.124054	2.592731	0.000000	-2.140252	0.000000	0.000000	0.000000	0.334171	-0.044198	0.034156	0.000000	0.000000	3.000000	23.000000	0.000000
1733.965751	0.152969	0.537502	-0.042691	81.615196	54.980259	106.239487	2.648426	0.000000	-2.134559	0.000000	0.000000	0.000000	0.334171	-0.044198	0.034156	0.000000	0.000000	3.000000	23.000000	0.000000
1733.969085	0.154092	0.537346	-0.042558	81.615196	54.980259	106.239487	2.648426	0.000000	-2.134559	0.000000	0.000000	0.000000	0.337013	-0.046815	0.039861	0.000000	0.000000	3.000000	23.000000	0.000000
1733.972418	0.154092	0.537346	-0.042558	81.615196	54.980259	106.239487	2.648426	0.000000	-2.134559	0.000000	0.000000	0.000000	0.337013	-0.046815	0.039861	0.000000	0.000000	3.000000	23.000000	0.000000
1733.975751	0.154092	0.537346	-0.042558	81.615196	55.113533	106.279381	2.704596	0.000000	-2.127915	0.000000	0.000000	0.000000	0.337013	-0.046815	0.039861	0.000000	0.000000	3.000000	23.000000	0.000000
1733.979085	0.155238	0.537165	-0.042432	81.615196	55.113533	106.279381	2.704596	0.000000	-2.127915	0.000000	0.000000	0.000000	0.343779	-0.054255	0.037932	0.000000	0.000000	3.000000	23.000000	0.000000
1733.982418	0.155238	0.537165	-0.042432	81.615196	55.113533	106.279381	2.704596	0.000000	-2.127915	0.000000	0.000000	0.000000	0.343779	-0.054255	0.037932	0.000000	0.000000	3.000000	23.000000	0.000000
1733.985751	0.155238	0.537165	-0.042432	81.612617	55.240177	106.323021	2.761892	0.000000	-2.121593	0.000000	0.000000	0.000000	0.343779	-0.054255	0.037932	0.000000	0.000000	3.000000	23.000000	0.000000
1733.989085	0.156440	0.536991	-0.042284	81.612617	55.240177	106.323021	2.761892	0.000000	-2.121593	0.000000	0.000000	0.000000	0.360526	-0.052133	0.044498	0.000000	0.000000	3.000000	23.000000	0.000000
1733.992418	0.156440	0.536991	-0.042284	81.612617	55.240177	106.323021	2.761892	0.000000	-2.121593	0.000000	0.000000	0.000000	0.360526	-0.052133	0.044498	0.000000	0.000000	3.000000	23.000000	0.000000
1733.995751	0.156440	0.536991	-0.042284	81.612640	55.381649	106.418808	2.821979	0.000000	-2.114177	0.000000	0.000000	0.000000	0.360526	-0.052133	0.044498	0.000000	0.000000	3.000000	23.000000	0.000000
1733.999085	0.157692	0.536784	-0.042128	81.612640	55.381649	106.418808	2.821979	0.000000	-2.114177	0.000000	0.000000	0.000000	0.375788	-0.062082	0.046750	0.000000	0.000000	3.000000	23.000000	0.000000
1734.002418	0.157692	0.536784	-0.042128	81.612640	55.381649	106.418808	2.821979	0.000000	-2.114177	0.000000	0.000000	0.000000	0.375788	-0.062082	0.046750	0.000000	0.000000	3.000000	23.000000	0.000000
1734.005751	0.157692	0.536784	-0.042128	81.614281	55.515507	106.561600	2.884610	0.000000	-2.106385	0.000000	0.000000	0.000000	0.375788	-0.062082	0.046750	0.000000	0.000000	3.000000	23.000000	0.000000
1734.009085	0.158975	0.536568	-0.041961	81.614281	55.515507	106.561600	2.884610	0.000000	-2.106385	0.000000	0.000000	0.000000	0.384725	-0.064836	0.049901	0.000000	0.000000	3.000000	23.000000	0.000000
1734.012418	0.158975	0.536568	-0.041961	81.614281	55.515507	106.561600	2.884610	0.000000	-2.106385	0.000000	0.000000	0.000000	0.384725	-0.064836	0.049901	0.000000	0.000000	3.000000	23.000000	0.000000
1734.015751	0.158975	0.536568	-0.041961	81.626045	55.571457	106.707756	2.948731	0.000000	-2.098069	0.000000	0.000000	0.000000	0.384725	-0.064836	0.049901	0.000000	0.000000	3.000000	23.000000	0.000000
1734.019085	0.160267	0.536343	-0.041777	81.626045	55.571457	106.707756	2.948731	0.000000	-2.098069	0.000000	0.000000	0.000000	0.387801	-0.067600	0.055246	0.000000	0.000000	3.000000	23.000000	0.000000
1734.022418	0.160267	0.536343	-0.041777	81.626045	55.571457	106.707756	2.948731	0.000000	-2.098069	0.000000	0.000000	0.000000	0.387801	-0.067600	0.055246	0.000000	0.000000	3.000000	23.000000	0.000000
1734.025751	0.160267	0.536343	-0.041777	81.656113	55.485813	106.772156	3.013365	0.000000	-2.088861	0.000000	0.000000	0.000000	0.387801	-0.067600	0.055246	0.000000	0.000000	3.000000	23.000000	0.000000
1734.029085	0.161570	0.536108	-0.041575	81.656113	55.485813	106.772156	3.013365	0.000000	-2.088861	0.000000	0.000000	0.000000	0.390915	-0.070413	0.060562	0.000000	0.000000	3.000000	23.000000	0.000000
1734.032418	0.161570	0.536108	-0.041575	81.656113	55.485813	106.772156	3.013365	0.000000	-2.088861	0.000000	0.000000	0.000000	0.390915	-0.070413	0.060562	0.000000	0.000000	3.000000	23.000000	0.000000
1734.035751	0.161570	0.536108	-0.041575	81.704216	55.249706	106.456192	3.078517	0.000000	-2.078767	0.000000	0.000000	0.000000	0.390915	-0.070413	0.060562	0.000000	0.000000	3.000000	23.000000	0.000000
1734.039085	0.162867	0.535881	-0.041400	81.704216	55.249706	106.456192	3.078517	0.000000	-2.078767	0.000000	0.000000	0.000000	0.388931	-0.068184	0.052705	0.000000	0.000000	3.000000	23.000000	0.000000
1734.042418	0.162867	0.535881	-0.041400	81.704216	55.249706	106.456192	3.078517	0.000000	-2.078767	0.000000	0.000000	0.000000	0.388931	-0.068184	0.052705	0.000000	0.000000	3.000000	23.000000	0.000000
1734.045751	0.162867	0.535881	-0.041400	81.755211	55.005466	106.008583	3.143339	0.000000	-2.069983	0.000000	0.000000	0.000000	0.388931	-0.068184	0.052705	0.000000	0.000000	3.000000	23.000000	0.000000
1734.049085	0.164165	0.535653	-0.041228	81.755211	55.005466	106.008583	3.143339	0.000000	-2.069983	0.000000	0.000000	0.000000	0.389485	-0.068447	0.051436	0.000000	0.000000	3.000000	23.000000	0.000000
1734.052418	0.164165	0.535653	-0.041228	81.755211	55.005466	106.008583	3.143339	0.000000	-2.069983	0.000000	0.000000	0.000000	0.389485	-0.068447	0.051436	0.000000	0.000000	3.000000	23.000000	0.000000
1734.055751	0.164165	0.535653	-0.041228	81.790199	54.861145	105.804489	3.208252	0.000000	-2.061410	0.000000	0.000000	0.000000	0.389485	-0.068447	0.051436	0.000000	0.000000	3.000000	23.000000	0.000000
1734.059085	0.165476	0.535432	-0.041091	81.790199	54.861145	105.804489	3.208252	0.000000	-2.061410	0.000000	0.000000	0.000000	0.393353	-0.066190	0.041260	0.000000	0.000000	3.000000	23.000000	0.000000
1734.062418	0.165476	0.535432	-0.041091	81.790199	54.861145	105.804489	3.208252	0.000000	-2.061410	0.000000	0.000000	0.000000	0.393353	-0.066190	0.041260	0.000000	0.000000	3.000000	23.000000	0.000000
1734.065751	0.165476	0.535432	-0.041091	81.794701	54.910740	106.210869	3.273812	0.000000	-2.054533	0.000000	0.000000	0.000000	0.393353	-0.066190	0.041260	0.000000	0.000000	3.000000	23.000000	0.000000
1734.069085	0.166834	0.535251	-0.040959	81.794701	54.910740	106.210869	3.273812	0.000000	-2.054533	0.000000	0.000000	0.000000	0.407390	-0.054302	0.039380	0.000000	0.000000	3.000000	23.000000	0.000000
1734.072418	0.166834	0.535251	-0.040959	81.794701	54.910740	106.210869	3.273812	0.000000	-2.054533	0.000000	0.000000	0.000000	0.407390	-0.054302	0.039380	0.000000	0.000000	3.000000	23.000000	0.000000
1734.075751	0.166834	0.535251	-0.040959	81.791061	55.033886	106.815781	3.341710	0.000000	-2.047970	0.000000	0.000000	0.000000	0.407390	-0.054302	0.039380	0.000000	0.000000	3.000000	23.000000	0.000000
1734.079085	0.168225	0.535078	-0.040870	81.791061	55.033886	106.815781	3.341710	0.000000	-2.047970	0.000000	0.000000	0.000000	0.417149	-0.051980	0.026690	0.000000	0.000000	3.000000	23.000000	0.000000
1734.082418	0.168225	0.535078	-0.040870	81.791061	55.033886	106.815781	3.341710	0.000000	-2.047970	0.000000	0.000000	0.000000	0.417149	-0.051980	0.026690	0.000000	0.000000	3.000000	23.000000	0.000000
1734.085751	0.168225	0.535078	-0.040870	81.784584	55.115688	106.756454	3.411235	0.000000	-2.043522	0.000000	0.000000	0.000000	0.417149	-0.051980	0.026690	0.000000	0.000000	3.000000	23.000000	0.000000
1734.089085	0.169651	0.534935	-0.040759	81.784584	55.115688	106.756454	3.411235	0.000000	-2.043522	0.000000	0.000000	0.000000	0.427943	-0.042626	0.033511	0.000000	0.000000	3.000000	23.000000	0.000000
1734.092418	0.169651	0.534935	-0.040759	81.784584	55.115688	106.756454	3.411235	0.000000	-2.043522	0.000000	0.000000	0.000000	0.427943	-0.042626	0.033511	0.000000	0.000000	3.000000	23.000000	0.000000
1734.095751	0.169651	0.534935	-0.040759	81.782913	55.159302	106.613098	3.482559	0.000000	-2.037937	0.000000	0.000000	0.000000	0.427943	-0.042626	0.033511	0.000000	0.000000	3.000000	23.000000	0.000000
1734.099085	0.171099	0.534793	-0.040660	81.782913	55.159302	106.613098	3.482559	0.000000	-2.037937	0.000000	0.000000	0.000000	0.434442	-0.042825	0.029571	0.000000	0.000000	3.000000	23.000000	0.000000
1734.102418	0.171099	0.534793	-0.040660	81.782913	55.159302	106.613098	3.482559	0.000000	-2.037937	0.000000	0.000000	0.000000	0.434442	-0.042825	0.029571	0.000000	0.000000	3.000000	23.000000	0.000000
1734.105751	0.171099	0.534793	-0.040660	81.792633	55.133812	106.385643	3.554966	0.000000	-2.033008	0.000000	0.000000	0.000000	0.434442	-0.042825	0.029571	0.000000	0.000000	3.000000	23.000000	0.000000
1734.109085	0.172499	0.534641	-0.040521	81.792633	55.133812	106.385643	3.554966	0.000000	-2.033008	0.000000	0.000000	0.000000	0.419897	-0.045647	0.041886	0.000000	0.000000	3.000000	23.000000	0.000000
1734.112418	0.172499	0.534641	-0.040521	81.792633	55.133812	106.385643	3.554966	0.000000	-2.033008	0.000000	0.000000	0.000000	0.419897	-0.045647	0.041886	0.000000	0.000000	3.000000	23.000000	0.000000
1734.115751	0.172499	0.534641	-0.040521	81.824493	54.905830	105.919472	3.624949	0.000000	-2.026027	0.000000	0.000000	0.000000	0.419897	-0.045647	0.041886	0.000000	0.000000	3.000000	23.000000	0.000000
1734.119085	0.173866	0.534456	-0.040413	81.824493	54.905830	105.919472	3.624949	0.000000	-2.026027	0.000000	0.000000	0.000000	0.410112	-0.055477	0.032280	0.000000	0.000000	3.000000	23.000000	0.000000
1734.122418	0.173866	0.534456	-0.040413	81.824493	54.905830	105.919472	3.624949	0.000000	-2.026027	0.000000	0.000000	0.000000	0.410112	-0.055477	0.032280	0.000000	0.000000	3.000000	23.000000	0.000000
1734.125751	0.173866	0.534456	-0.040413	81.874191	54.540039	105.283691	3.693301	0.000000	-2.020647	0.000000	0.000000	0.000000	0.410112	-0.055477	0.032280	0.000000	0.000000	3.000000	23.000000	0.000000
1734.129085	0.175175	0.534270	-0.040285	81.874191	54.540039	105.283691	3.693301	0.000000	-2.020647	0.000000	0.000000	0.000000	0.392810	-0.055728	0.038376	0.000000	0.000000	3.000000	23.000000	0.000000
1734.132418	0.175175	0.534270	-0.040285	81.874191	54.540039	105.283691	3.693301	0.000000	-2.020647	0.000000	0.000000	0.000000	0.392810	-0.055728	0.038376	0.000000	0.000000	3.000000	23.000000	0.000000
1734.135751	0.175175	0.534270	-0.040285	81.937302	54.062859	104.516762	3.758769	0.000000	-2.014251	0.000000	0.000000	0.000000	0.392810	-0.055728	0.038376	0.000000	0.000000	3.000000	23.000000	0.000000
1734.139085	0.176416	0.534075	-0.040106	81.937302	54.062859	104.516762	3.758769	0.000000	-2.014251	0.000000	0.000000	0.000000	0.372299	-0.058567	0.053615	0.000000	0.000000	3.000000	23.000000	0.000000
1734.142418	0.176416	0.534075	-0.040106	81.937302	54.062859	104.516762	3.758769	0.000000	-2.014251	0.000000	0.000000	0.000000	0.372299	-0.058567	0.053615	0.000000	0.000000	3.000000	23.000000	0.000000
1734.145751	0.176416	0.534075	-0.040106	81.998398	53.573929	103.756104	3.820819	0.000000	-2.005315	0.000000	0.000000	0.000000	0.372299	-0.058567	0.053615	0.000000	0.000000	3.000000	23.000000	0.000000
1734.149085	0.177603	0.533871	-0.039954	81.998398	53.573929	103.756104	3.820819	0.000000	-2.005315	0.000000	0.000000	0.000000	0.355920	-0.060998	0.045768	0.000000	0.000000	3.000000	23.000000	0.000000
1734.152418	0.177603	0.533871	-0.039954	81.998398	53.573929	103.756104	3.820819	0.000000	-2.005315	0.000000	0.000000	0.000000	0.355920	-0.060998	0.045768	0.000000	0.000000	3.000000	23.000000	0.000000
1734.155751	0.177603	0.533871	-0.039954	82.042824	53.224655	103.187798	3.880139	0.000000	-1.997687	0.000000	0.000000	0.000000	0.355920	-0.060998	0.045768	0.000000	0.000000	3.000000	23.000000	0.000000
1734.159085	0.178714	0.533660	-0.039818	82.042824	53.224655	103.187798	3.880139	0.000000	-1.997687	0.000000	0.000000	0.000000	0.333508	-0.063377	0.040613	0.000000	0.000000	3.000000	23.000000	0.000000
1734.162418	0.178714	0.533660	-0.039818	82.042824	53.224655	103.187798	3.880139	0.000000	-1.997687	0.000000	0.000000	0.000000	0.333508	-0.063377	0.040613	0.000000	0.000000	3.000000	23.000000	0.000000
1734.165751	0.178714	0.533660	-0.039818	82.059349	53.129349	102.950951	3.935724	0.000000	-1.990919	0.000000	0.000000	0.000000	0.333508	-0.063377	0.040613	0.000000	0.000000	3.000000	23.000000	0.000000
1734.169085	0.179744	0.533480	-0.039608	82.059349	53.129349	102.950951	3.935724	0.000000	-1.990919	0.000000	0.000000	0.000000	0.308714	-0.054022	0.063060	0.000000	0.000000	3.000000	23.000000	0.000000
1734.172418	0.179744	0.533480	-0.039608	82.059349	53.129349	102.950951	3.935724	0.000000	-1.990919	0.000000	0.000000	0.000000	0.308714	-0.054022	0.063060	0.000000	0.000000	3.000000	23.000000	0.000000
1734.175751	0.179744	0.533480	-0.039608	82.053940	53.202213	102.936378	3.987176	0.000000	-1.980409	0.000000	0.000000	0.000000	0.308714	-0.054022	0.063060	0.000000	0.000000	3.000000	23.000000	0.000000
1734.179085	0.179744	0.533480	-0.039608	82.053940	53.202213	102.936378	3.987176	0.000000	-1.980409	0.000000	0.000000	0.000000	0.308714	-0.054022	0.063060	0.000000	0.000000	3.000000	23.000000	0.000000
1734.182418	0.180636	0.533317	-0.039392	82.053940	53.202213	102.936378	3.987176	0.000000	-1.980409	0.000000	0.000000	0.000000	0.267856	-0.048909	0.064844	0.000000	0.000000	3.000000	23.000000	0.000000
1734.185751	0.180636	0.533317	-0.039392	82.048500	53.258789	102.913887	3.987176	0.000000	-1.980409	0.000000	0.000000	0.000000	0.267856	-0.048909	0.064844	0.000000	0.000000	3.000000	23.000000	0.000000
1734.189085	0.181404	0.533137	-0.039144	82.048500	53.258789	102.913887	3.987176	0.000000	-1.980409	0.000000	0.000000	0.000000	0.230166	-0.053892	0.074464	0.000000	0.000000	3.000000	23.000000	0.000000
1734.192418	0.181404	0.533137	-0.039144	82.048500	53.258789	102.913887	3.987176	0.000000	-1.980409	0.000000	0.000000	0.000000	0.230166	-0.053892	0.074464	0.000000	0.000000	3.000000	23.000000	0.000000
1734.195751	0.181404	0.533137	-0.039144	82.042313	53.306492	102.908653	4.070179	0.000000	-1.957191	0.000000	0.000000	0.000000	0.230166	-0.053892	0.074464	0.000000	0.000000	3.000000	23.000000	0.000000
1734.199085	0.181404	0.533137	-0.039144	82.042313	53.306492	102.908653	4.070179	0.000000	-1.957191	0.000000	0.000000	0.000000	0.230166	-0.053892	0.074464	0.000000	0.000000	3.000000	23.000000	0.000000
1734.202418	0.182061	0.532991	-0.038879	82.042313	53.306492	102.908653	4.070179	0.000000	-1.957191	0.000000	0.000000	0.000000	0.197356	-0.043906	0.079422	0.000000	0.000000	3.000000	23.000000	0.000000
1734.205751	0.182061	0.532991	-0.038879	82.039619	53.349789	102.897446	4.070179	0.000000	-1.957191	0.000000	0.000000	0.000000	0.197356	-0.043906	0.079422	0.000000	0.000000	3.000000	23.000000	0.000000
1734.209085	0.182634	0.532846	-0.038650	82.039619	53.349789	102.897446	4.070179	0.000000	-1.957191	0.000000	0.000000	0.000000	0.171789	-0.043495	0.068793	0.000000	0.000000	3.000000	23.000000	0.000000
1734.212418	0.182634	0.532846	-0.038650	82.039619	53.349789	102.897446	4.070179	0.000000	-1.957191	0.000000	0.000000	0.000000	0.171789	-0.043495	0.068793	0.000000	0.000000	3.000000	23.000000	0.000000
1734.215751	0.182634	0.532846	-0.038650	82.036911	53.379475	102.886230	4.131704	0.000000	-1.932488	0.000000	0.000000	0.000000	0.171789	-0.043495	0.068793	0.000000	0.000000	3.000000	23.000000	0.000000
1734.219085	0.182634	0.532846	-0.038650	82.036911	53.379475	102.886230	4.131704	0.000000	-1.932488	0.000000	0.000000	0.000000	0.171789	-0.043495	0.068793	0.000000	0.000000	3.000000	23.000000	0.000000
1734.222418	0.183089	0.532719	-0.038421	82.036911	53.379475	102.886230	4.131704	0.000000	-1.932488	0.000000	0.000000	0.000000	0.136526	-0.038240	0.068763	0.000000	0.000000	3.000000	23.000000	0.000000
1734.225751	0.183089	0.532719	-0.038421	82.036049	53.410717	102.884621	4.131704	0.000000	-1.932488	0.000000	0.000000	0.000000	0.136526	-0.038240	0.068763	0.000000	0.000000	3.000000	23.000000	0.000000
1734.229085	0.183089	0.532719	-0.038421	82.036049	53.410717	102.884621	4.131704	0.000000	-1.932488	0.000000	0.000000	0.000000	0.136526	-0.038240	0.068763	0.000000	0.000000	3.000000	23.000000	0.000000
1734.232418	0.183089	0.532719	-0.038421	82.036049	53.410717	102.884621	4.131704	0.000000	-1.932488	0.000000	0.000000	0.000000	0.136526	-0.038240	0.068763	0.000000	0.000000	3.000000	23.000000	0.000000
1734.235751	0.183668	0.532553	-0.038072	82.036102	53.432522	102.884689	4.154459	0.000000	-1.921028	0.000000	0.000000	0.000000	0.173682	-0.049723	0.104441	0.000000	0.000000	3.000000	23.000000	0.000000
1734.239085	0.183668	0.532553	-0.038072	82.036102	53.432522	102.884689	4.154459	0.000000	-1.921028	0.000000	0.000000	0.000000	-0.000000	0.000005	0.000000	0.000000	0.000000	3.000000	23.000000	0.000000
1734.242418	0.183668	0.532553	-0.038072	82.036102	53.432522	102.884689	4.154459	0.000000	-1.921028	0.000000	0.000000	0.000000	-0.000000	0.000005	0.000000	0.000000	0.000000	3.000000	23.000000	0.000000
1734.245751	0.183668	0.532553	-0.038072	82.033386	53.424133	102.873459	4.183405	0.000000	-1.903621	0.000000	0.000000	0.000000	-0.000000	0.000005	0.000000	0.000000	0.000000	3.000000	23.000000	0.000000
1734.249085	0.183668	0.532553	-0.038072	82.033386	53.424133	102.873459	4.183405	0.000000	-1.903621	0.000000	0.000000	0.000000	-0.000000	0.000005	0.000000	0.000000	0.000000	3.000000	23.000000	0.000000
1734.252418	0.183744	0.532499	-0.037953	82.033386	53.424133	102.873459	4.183405	0.000000	-1.903621	0.000000	0.000000	0.000000	0.022806	-0.016199	0.035793	0.000000	0.000000	3.000000	23.000000	0.000000
1734.255751	0.183744	0.532499	-0.037953	82.033386	53.415970	102.873466	4.183405	0.000000	-1.903621	0.000000	0.000000	0.000000	0.022806	-0.016199	0.035793	0.000000	0.000000	3.000000	23.000000	0.000000
1734.259085	0.183744	0.532499	-0.037953	82.033386	53.415970	102.873466	4.183405	0.000000	-1.903621	0.000000	0.000000	0.000000	0.022806	-0.016199	0.035793	0.000000	0.000000	3.000000	23.000000	0.000000
1734.262418	0.183744	0.532499	-0.037953	82.033386	53.415970	102.873466	4.183405	0.000000	-1.903621	0.000000	0.000000	0.000000	0.022806	-0.016199	0.035793	0.000000	0.000000	3.000000	23.000000	0.000000
1734.265751	0.183512	0.532497	-0.037780	82.030655	53.380383	102.862244	4.187207	0.000000	-1.897655	0.000000	0.000000	0.000000	-0.069720	-0.000603	0.052069	0.000000	0.000000	3.000000	23.000000	0.000000
1734.269085	0.183512	0.532497	-0.037780	82.030655	53.380383	102.862244	4.187207	0.000000	-1.897655	0.000000	0.000000	0.000000	-0.069720	-0.000603	0.052069	0.000000	0.000000	3.000000	23.000000	0.000000
1734.272418	0.183512	0.532497	-0.037780	82.030655	53.380383	102.862244	4.187207	0.000000	-1.897655	0.000000	0.000000	0.000000	-0.069720	-0.000603	0.052069	0.000000	0.000000	3.000000	23.000000	0.000000
1734.275751	0.183512	0.532497	-0.037780	82.030624	53.339539	102.862190	4.175587	0.000000	-1.888977	0.000000	0.000000	0.000000	-0.069720	-0.000603	0.052069	0.000000	0.000000	3.000000	23.000000	0.000000
1734.279085	0.183165	0.532524	-0.037704	82.030624	53.339539	102.862190	4.175587	0.000000	-1.888977	0.000000	0.000000	0.000000	-0.103972	0.008116	0.022563	0.000000	0.000000	3.000000	23.000000	0.000000
1734.282418	0.183165	0.532524	-0.037704	82.030624	53.339539	102.862190	4.175587	0.000000	-1.888977	0.000000	0.000000	0.000000	-0.103972	0.008116	0.022563	0.000000	0.000000	3.000000	23.000000	0.000000
1734.285751	0.183165	0.532524	-0.037704	82.027916	53.268627	102.858986	4.158258	0.000000	-1.885216	0.000000	0.000000	0.000000	-0.103972	0.008116	0.022563	0.000000	0.000000	3.000000	23.000000	0.000000
1734.289085	0.182679	0.532594	-0.037624	82.027916	53.268627	102.858986	4.158258	0.000000	-1.885216	0.000000	0.000000	0.000000	-0.145904	0.021000	0.024142	0.000000	0.000000	3.000000	23.000000	0.000000
1734.292418	0.182679	0.532594	-0.037624	82.027916	53.268627	102.858986	4.158258	0.000000	-1.885216	0.000000	0.000000	0.000000	-0.145904	0.021000	0.024142	0.000000	0.000000	3.000000	23.000000	0.000000
1734.295751	0.182679	0.532594	-0.037624	82.025230	53.184177	102.847862	4.133941	0.000000	-1.881193	0.000000	0.000000	0.000000	-0.145904	0.021000	0.024142	0.000000	0.000000	3.000000	23.000000	0.000000
1734.299085	0.182679	0.532594	-0.037624	82.025230	53.184177	102.847862	4.133941	0.000000	-1.881193	0.000000	0.000000	0.000000	-0.145904	0.021000	0.024142	0.000000	0.000000	3.000000	23.000000	0.000000
1734.302418	0.182062	0.532698	-0.037517	82.025230	53.184177	102.847862	4.133941	0.000000	-1.881193	0.000000	0.000000	0.000000	-0.185028	0.031191	0.031984	0.000000	0.000000	3.000000	23.000000	0.000000
1734.305751	0.182062	0.532698	-0.037517	82.017044	53.066620	102.814285	4.133941	0.000000	-1.881193	0.000000	0.000000	0.000000	-0.185028	0.031191	0.031984	0.000000	0.000000	3.000000	23.000000	0.000000
1734.309085	0.181338	0.532829	-0.037441	82.017044	53.066620	102.814285	4.133941	0.000000	-1.881193	0.000000	0.000000	0.000000	-0.217251	0.039263	0.022782	0.000000	0.000000	3.000000	23.000000	0.000000
1734.312418	0.181338	0.532829	-0.037441	82.017044	53.066620	102.814285	4.133941	0.000000	-1.881193	0.000000	0.000000	0.000000	-0.217251	0.039263	0.022782	0.000000	0.000000	3.000000	23.000000	0.000000
1734.315751	0.181338	0.532829	-0.037441	82.012344	52.939220	102.782715	4.066895	0.000000	-1.872065	0.000000	0.000000	0.000000	-0.217251	0.039263	0.022782	0.000000	0.000000	3.000000	23.000000	0.000000
1734.319085	0.181338	0.532829	-0.037441	82.012344	52.939220	102.782715	4.066895	0.000000	-1.872065	0.000000	0.000000	0.000000	-0.217251	0.039263	0.022782	0.000000	0.000000	3.000000	23.000000	0.000000
1734.322418	0.180516	0.532977	-0.037375	82.012344	52.939220	102.782715	4.066895	0.000000	-1.872065	0.000000	0.000000	0.000000	-0.246648	0.044582	0.019830	0.000000	0.000000	3.000000	23.000000	0.000000
1734.325751	0.180516	0.532977	-0.037375	82.006081	52.809727	102.758881	4.066895	0.000000	-1.872065	0.000000	0.000000	0.000000	-0.246648	0.044582	0.019830	0.000000	0.000000	3.000000	23.000000	0.000000
1734.329085	0.179622	0.533185	-0.037314	82.006081	52.809727	102.758881	4.066895	0.000000	-1.872065	0.000000	0.000000	0.000000	-0.268237	0.062168	0.018284	0.000000	0.000000	3.000000	23.000000	0.000000
1734.332418	0.179622	0.533185	-0.037314	82.006081	52.809727	102.758881	4.066895	0.000000	-1.872065	0.000000	0.000000	0.000000	-0.268237	0.062168	0.018284	0.000000	0.000000	3.000000	23.000000	0.000000
1734.335751	0.179622	0.533185	-0.037314	81.997002	52.649647	102.713158	3.981080	0.000000	-1.865713	0.000000	0.000000	0.000000	-0.268237	0.062168	0.018284	0.000000	0.000000	3.000000	23.000000	0.000000
1734.339085	0.178601	0.533418	-0.037277	81.997002	52.649647	102.713158	3.981080	0.000000	-1.865713	0.000000	0.000000	0.000000	-0.306251	0.070087	0.011085	0.000000	0.000000	3.000000	23.000000	0.000000
1734.342418	0.178601	0.533418	-0.037277	81.997002	52.649647	102.713158	3.981080	0.000000	-1.865713	0.000000	0.000000	0.000000	-0.306251	0.070087	0.011085	0.000000	0.000000	3.000000	23.000000	0.000000
1734.345751	0.178601	0.533418	-0.037277	81.991631	52.492565	102.686569	3.930039	0.000000	-1.863865	0.000000	0.000000	0.000000	-0.306251	0.070087	0.011085	0.000000	0.000000	3.000000	23.000000	0.000000
1734.349085	0.177470	0.533685	-0.037226	81.991631	52.492565	102.686569	3.930039	0.000000	-1.863865	0.000000	0.000000	0.000000	-0.339209	0.080101	0.015339	0.000000	0.000000	3.000000	23.000000	0.000000
1734.352418	0.177470	0.533685	-0.037226	81.991631	52.492565	102.686569	3.930039	0.000000	-1.863865	0.000000	0.000000	0.000000	-0.339209	0.080101	0.015339	0.000000	0.000000	3.000000	23.000000	0.000000
1734.355751	0.177470	0.533685	-0.037226	81.994179	52.331242	102.660721	3.873504	0.000000	-1.861309	0.000000	0.000000	0.000000	-0.339209	0.080101	0.015339	0.000000	0.000000	3.000000	23.000000	0.000000
1734.359085	0.176242	0.533969	-0.037188	81.994179	52.331242	102.660721	3.873504	0.000000	-1.861309	0.000000	0.000000	0.000000	-0.368361	0.085264	0.011500	0.000000	0.000000	3.000000	23.000000	0.000000
1734.362418	0.176242	0.533969	-0.037188	81.994179	52.331242	102.660721	3.873504	0.000000	-1.861309	0.000000	0.000000	0.000000	-0.368361	0.085264	0.011500	0.000000	0.000000	3.000000	23.000000	0.000000
1734.365751	0.176242	0.533969	-0.037188	82.017242	52.149357	102.608597	3.812110	0.000000	-1.859392	0.000000	0.000000	0.000000	-0.368361	0.085264	0.011500	0.000000	0.000000	3.000000	23.000000	0.000000
1734.369085	0.174849	0.534279	-0.037160	82.017242	52.149357	102.608597	3.812110	0.000000	-1.859392	0.000000	0.000000	0.000000	-0.418071	0.093023	0.008393	0.000000	0.000000	3.000000	23.000000	0.000000
1734.372418	0.174849	0.534279	-0.037160	82.017242	52.149357	102.608597	3.812110	0.000000	-1.859392	0.000000	0.000000	0.000000	-0.418071	0.093023	0.008393	0.000000	0.000000	3.000000	23.000000	0.000000
1734.375751	0.174849	0.534279	-0.037160	82.064568	51.858063	102.427681	3.742432	0.000000	-1.857993	0.000000	0.000000	0.000000	-0.418071	0.093023	0.008393	0.000000	0.000000	3.000000	23.000000	0.000000
1734.379085	0.173351	0.534590	-0.037165	82.064568	51.858063	102.427681	3.742432	0.000000	-1.857993	0.000000	0.000000	0.000000	-0.449203	0.093223	-0.001460	0.000000	0.000000	3.000000	23.000000	0.000000
1734.382418	0.173351	0.534590	-0.037165	82.064568	51.858063	102.427681	3.742432	0.000000	-1.857993	0.000000	0.000000	0.000000	-0.449203	0.093223	-0.001460	0.000000	0.000000	3.000000	23.000000	0.000000
1734.385751	0.173351	0.534590	-0.037165	82.125458	51.346443	101.998238	3.667564	0.000000	-1.858237	0.000000	0.000000	0.000000	-0.449203	0.093223	-0.001460	0.000000	0.000000	3.000000	23.000000	0.000000
1734.389085	0.171698	0.534918	-0.037161	82.125458	51.346443	101.998238	3.667564	0.000000	-1.858237	0.000000	0.000000	0.000000	-0.495937	0.098207	0.000998	0.000000	0.000000	3.000000	23.000000	0.000000
1734.392418	0.171698	0.534918	-0.037161	82.125458	51.346443	101.998238	3.667564	0.000000	-1.858237	0.000000	0.000000	0.000000	-0.495937	0.098207	0.000998	0.000000	0.000000	3.000000	23.000000	0.000000
1734.395751	0.171698	0.534918	-0.037161	82.185257	50.638634	101.361542	3.584908	0.000000	-1.858070	0.000000	0.000000	0.000000	-0.495937	0.098207	0.000998	0.000000	0.000000	3.000000	23.000000	0.000000
1734.399085	0.169930	0.535261	-0.037168	82.185257	50.638634	101.361542	3.584908	0.000000	-1.858070	0.000000	0.000000	0.000000	-0.530581	0.103073	-0.001950	0.000000	0.000000	3.000000	23.000000	0.000000
1734.402418	0.169930	0.535261	-0.037168	82.185257	50.638634	101.361542	3.584908	0.000000	-1.858070	0.000000	0.000000	0.000000	-0.530581	0.103073	-0.001950	0.000000	0.000000	3.000000	23.000000	0.000000
1734.405751	0.169930	0.535261	-0.037168	82.226479	49.885300	100.697311	3.496478	0.000000	-1.858395	0.000000	0.000000	0.000000	-0.530581	0.103073	-0.001950	0.000000	0.000000	3.000000	23.000000	0.000000
1734.409085	0.168089	0.535644	-0.037136	82.226479	49.885300	100.697311	3.496478	0.000000	-1.858395	0.000000	0.000000	0.000000	-0.552223	0.114921	0.009439	0.000000	0.000000	3.000000	23.000000	0.000000
1734.412418	0.168089	0.535644	-0.037136	82.226479	49.885300	100.697311	3.496478	0.000000	-1.858395	0.000000	0.000000	0.000000	-0.552223	0.114921	0.009439	0.000000	0.000000	3.000000	23.000000	0.000000
1734.415751	0.168089	0.535644	-0.037136	82.248398	49.250271	100.202271	3.404441	0.000000	-1.856822	0.000000	0.000000	0.000000	-0.552223	0.114921	0.009439	0.000000	0.000000	3.000000	23.000000	0.000000
1734.419085	0.166153	0.536043	-0.037125	82.248398	49.250271	100.202271	3.404441	0.000000	-1.856822	0.000000	0.000000	0.000000	-0.580724	0.119675	0.003300	0.000000	0.000000	3.000000	23.000000	0.000000
1734.422418	0.166153	0.536043	-0.037125	82.248398	49.250271	100.202271	3.404441	0.000000	-1.856822	0.000000	0.000000	0.000000	-0.580724	0.119675	0.003300	0.000000	0.000000	3.000000	23.000000	0.000000
1734.425751	0.166153	0.536043	-0.037125	82.260262	48.864288	100.014198	3.307654	0.000000	-1.856272	0.000000	0.000000	0.000000	-0.580724	0.119675	0.003300	0.000000	0.000000	3.000000	23.000000	0.000000
1734.429085	0.164158	0.536465	-0.037104	82.260262	48.864288	100.014198	3.307654	0.000000	-1.856272	0.000000	0.000000	0.000000	-0.598429	0.126612	0.006311	0.000000	0.000000	3.000000	23.000000	0.000000
1734.432418	0.164158	0.536465	-0.037104	82.260262	48.864288	100.014198	3.307654	0.000000	-1.856272	0.000000	0.000000	0.000000	-0.598429	0.126612	0.006311	0.000000	0.000000	3.000000	23.000000	0.000000
1734.435751	0.164158	0.536465	-0.037104	82.281738	48.735222	100.132881	3.207916	0.000000	-1.855220	0.000000	0.000000	0.000000	-0.598429	0.126612	0.006311	0.000000	0.000000	3.000000	23.000000	0.000000
1734.439085	0.162029	0.536903	-0.037091	82.281738	48.735222	100.132881	3.207916	0.000000	-1.855220	0.000000	0.000000	0.000000	-0.638669	0.131244	0.004049	0.000000	0.000000	3.000000	23.000000	0.000000
1734.442418	0.162029	0.536903	-0.037091	82.281738	48.735222	100.132881	3.207916	0.000000	-1.855220	0.000000	0.000000	0.000000	-0.638669	0.131244	0.004049	0.000000	0.000000	3.000000	23.000000	0.000000
1734.445751	0.162029	0.536903	-0.037091	82.332710	48.748249	100.410301	3.101471	0.000000	-1.854545	0.000000	0.000000	0.000000	-0.638669	0.131244	0.004049	0.000000	0.000000	3.000000	23.000000	0.000000
1734.449085	0.159802	0.537363	-0.037055	82.332710	48.748249	100.410301	3.101471	0.000000	-1.854545	0.000000	0.000000	0.000000	-0.668201	0.138075	0.010823	0.000000	0.000000	3.000000	23.000000	0.000000
1734.452418	0.159802	0.537363	-0.037055	82.332710	48.748249	100.410301	3.101471	0.000000	-1.854545	0.000000	0.000000	0.000000	-0.668201	0.138075	0.010823	0.000000	0.000000	3.000000	23.000000	0.000000
1734.455751	0.159802	0.537363	-0.037055	82.416359	48.915630	100.854256	2.990104	0.000000	-1.852742	0.000000	0.000000	0.000000	-0.668201	0.138075	0.010823	0.000000	0.000000	3.000000	23.000000	0.000000
1734.459085	0.157463	0.537814	-0.037034	82.416359	48.915630	100.854256	2.990104	0.000000	-1.852742	0.000000	0.000000	0.000000	-0.701734	0.135218	0.006369	0.000000	0.000000	3.000000	23.000000	0.000000
1734.462418	0.157463	0.537814	-0.037034	82.416359	48.915630	100.854256	2.990104	0.000000	-1.852742	0.000000	0.000000	0.000000	-0.701734	0.135218	0.006369	0.000000	0.000000	3.000000	23.000000	0.000000
1734.465751	0.157463	0.537814	-0.037034	82.521858	49.209755	101.436623	2.873148	0.000000	-1.851680	0.000000	0.000000	0.000000	-0.701734	0.135218	0.006369	0.000000	0.000000	3.000000	23.000000	0.000000
1734.469085	0.155049	0.538286	-0.036931	82.521858	49.209755	101.436623	2.873148	0.000000	-1.851680	0.000000	0.000000	0.000000	-0.724242	0.141759	0.030724	0.000000	0.000000	3.000000	23.000000	0.000000
1734.472418	0.155049	0.538286	-0.036931	82.521858	49.209755	101.436623	2.873148	0.000000	-1.851680	0.000000	0.000000	0.000000	-0.724242	0.141759	0.030724	0.000000	0.000000	3.000000	23.000000	0.000000
1734.475751	0.155049	0.538286	-0.036931	82.625206	49.523178	102.050377	2.752442	0.000000	-1.846560	0.000000	0.000000	0.000000	-0.724242	0.141759	0.030724	0.000000	0.000000	3.000000	23.000000	0.000000
1734.479085	0.152571	0.538789	-0.036778	82.625206	49.523178	102.050377	2.752442	0.000000	-1.846560	0.000000	0.000000	0.000000	-0.743428	0.150856	0.045860	0.000000	0.000000	3.000000	23.000000	0.000000
1734.482418	0.152571	0.538789	-0.036778	82.625206	49.523178	102.050377	2.752442	0.000000	-1.846560	0.000000	0.000000	0.000000	-0.743428	0.150856	0.045860	0.000000	0.000000	3.000000	23.000000	0.000000
1734.485751	0.152571	0.538789	-0.036778	82.737068	49.894398	102.722160	2.628537	0.000000	-1.838916	0.000000	0.000000	0.000000	-0.743428	0.150856	0.045860	0.000000	0.000000	3.000000	23.000000	0.000000
1734.489085	0.150114	0.539314	-0.036652	82.737068	49.894398	102.722160	2.628537	0.000000	-1.838916	0.000000	0.000000	0.000000	-0.737141	0.157626	0.037893	0.000000	0.000000	3.000000	23.000000	0.000000
1734.492418	0.150114	0.539314	-0.036652	82.737068	49.894398	102.722160	2.628537	0.000000	-1.838916	0.000000	0.000000	0.000000	-0.737141	0.157626	0.037893	0.000000	0.000000	3.000000	23.000000	0.000000
1734.495751	0.150114	0.539314	-0.036652	82.849716	50.282421	103.401154	2.505680	0.000000	-1.832601	0.000000	0.000000	0.000000	-0.737141	0.157626	0.037893	0.000000	0.000000	3.000000	23.000000	0.000000
1734.499085	0.147692	0.539870	-0.036512	82.849716	50.282421	103.401154	2.505680	0.000000	-1.832601	0.000000	0.000000	0.000000	-0.726570	0.166737	0.042086	0.000000	0.000000	3.000000	23.000000	0.000000
1734.502418	0.147692	0.539870	-0.036512	82.849716	50.282421	103.401154	2.505680	0.000000	-1.832601	0.000000	0.000000	0.000000	-0.726570	0.166737	0.042086	0.000000	0.000000	3.000000	23.000000	0.000000
1734.505751	0.147692	0.539870	-0.036512	82.954910	50.656197	104.042000	2.384585	0.000000	-1.825586	0.000000	0.000000	0.000000	-0.726570	0.166737	0.042086	0.000000	0.000000	3.000000	23.000000	0.000000
1734.509085	0.145271	0.540448	-0.036390	82.954910	50.656197	104.042000	2.384585	0.000000	-1.825586	0.000000	0.000000	0.000000	-0.726315	0.173467	0.036400	0.000000	0.000000	3.000000	23.000000	0.000000
1734.512418	0.145271	0.540448	-0.036390	82.954910	50.656197	104.042000	2.384585	0.000000	-1.825586	0.000000	0.000000	0.000000	-0.726315	0.173467	0.036400	0.000000	0.000000	3.000000	23.000000	0.000000
1734.515751	0.145271	0.540448	-0.036390	83.062569	51.041653	104.709427	2.263532	0.000000	-1.819520	0.000000	0.000000	0.000000	-0.726315	0.173467	0.036400	0.000000	0.000000	3.000000	23.000000	0.000000
1734.519085	0.142811	0.541049	-0.036275	83.062569	51.041653	104.709427	2.263532	0.000000	-1.819520	0.000000	0.000000	0.000000	-0.738007	0.180176	0.034760	0.000000	0.000000	3.000000	23.000000	0.000000
1734.522418	0.142811	0.541049	-0.036275	83.062569	51.041653	104.709427	2.263532	0.000000	-1.819520	0.000000	0.000000	0.000000	-0.738007	0.180176	0.034760	0.000000	0.000000	3.000000	23.000000	0.000000
1734.525751	0.142811	0.541049	-0.036275	83.157738	51.387226	105.344315	2.140531	0.000000	-1.813727	0.000000	0.000000	0.000000	-0.738007	0.180176	0.034760	0.000000	0.000000	3.000000	23.000000	0.000000
1734.529085	0.140341	0.541640	-0.036145	83.157738	51.387226	105.344315	2.140531	0.000000	-1.813727	0.000000	0.000000	0.000000	-0.740993	0.177176	0.038925	0.000000	0.000000	3.000000	23.000000	0.000000
1734.532418	0.140341	0.541640	-0.036145	83.157738	51.387226	105.344315	2.140531	0.000000	-1.813727	0.000000	0.000000	0.000000	-0.740993	0.177176	0.038925	0.000000	0.000000	3.000000	23.000000	0.000000
1734.535751	0.140341	0.541640	-0.036145	83.237457	51.657909	105.912422	2.017033	0.000000	-1.807239	0.000000	0.000000	0.000000	-0.740993	0.177176	0.038925	0.000000	0.000000	3.000000	23.000000	0.000000
1734.539085	0.137839	0.542244	-0.035999	83.237457	51.657909	105.912422	2.017033	0.000000	-1.807239	0.000000	0.000000	0.000000	-0.750486	0.181446	0.043685	0.000000	0.000000	3.000000	23.000000	0.000000
1734.542418	0.137839	0.542244	-0.035999	83.237457	51.657909	105.912422	2.017033	0.000000	-1.807239	0.000000	0.000000	0.000000	-0.750486	0.181446	0.043685	0.000000	0.000000	3.000000	23.000000	0.000000
1734.545751	0.137839	0.542244	-0.035999	83.297768	51.803528	106.343094	1.891952	0.000000	-1.799958	0.000000	0.000000	0.000000	-0.750486	0.181446	0.043685	0.000000	0.000000	3.000000	23.000000	0.000000
1734.549085	0.135260	0.542847	-0.035844	83.297768	51.803528	106.343094	1.891952	0.000000	-1.799958	0.000000	0.000000	0.000000	-0.773799	0.180893	0.046686	0.000000	0.000000	3.000000	23.000000	0.000000
1734.552418	0.135260	0.542847	-0.035844	83.297768	51.803528	106.343094	1.891952	0.000000	-1.799958	0.000000	0.000000	0.000000	-0.773799	0.180893	0.046686	0.000000	0.000000	3.000000	23.000000	0.000000
1734.555751	0.135260	0.542847	-0.035844	83.342537	51.855869	106.518684	1.762985	0.000000	-1.792177	0.000000	0.000000	0.000000	-0.773799	0.180893	0.046686	0.000000	0.000000	3.000000	23.000000	0.000000
1734.559085	0.132696	0.543457	-0.035664	83.342537	51.855869	106.518684	1.762985	0.000000	-1.792177	0.000000	0.000000	0.000000	-0.769248	0.182818	0.053911	0.000000	0.000000	3.000000	23.000000	0.000000
1734.562418	0.132696	0.543457	-0.035664	83.342537	51.855869	106.518684	1.762985	0.000000	-1.792177	0.000000	0.000000	0.000000	-0.769248	0.182818	0.053911	0.000000	0.000000	3.000000	23.000000	0.000000
1734.565751	0.132696	0.543457	-0.035664	83.374573	51.823032	106.218773	1.634777	0.000000	-1.783192	0.000000	0.000000	0.000000	-0.769248	0.182818	0.053911	0.000000	0.000000	3.000000	23.000000	0.000000
1734.569085	0.130187	0.544049	-0.035468	83.374573	51.823032	106.218773	1.634777	0.000000	-1.783192	0.000000	0.000000	0.000000	-0.752440	0.177592	0.058863	0.000000	0.000000	3.000000	23.000000	0.000000
1734.572418	0.130187	0.544049	-0.035468	83.374573	51.823032	106.218773	1.634777	0.000000	-1.783192	0.000000	0.000000	0.000000	-0.752440	0.177592	0.058863	0.000000	0.000000	3.000000	23.000000	0.000000
1734.575751	0.130187	0.544049	-0.035468	83.408401	51.816620	105.415482	1.509370	0.000000	-1.773381	0.000000	0.000000	0.000000	-0.752440	0.177592	0.058863	0.000000	0.000000	3.000000	23.000000	0.000000
1734.579085	0.127692	0.544672	-0.035251	83.408401	51.816620	105.415482	1.509370	0.000000	-1.773381	0.000000	0.000000	0.000000	-0.748654	0.186872	0.065033	0.000000	0.000000	3.000000	23.000000	0.000000
1734.582418	0.127692	0.544672	-0.035251	83.408401	51.816620	105.415482	1.509370	0.000000	-1.773381	0.000000	0.000000	0.000000	-0.748654	0.186872	0.065033	0.000000	0.000000	3.000000	23.000000	0.000000
1734.585751	0.127692	0.544672	-0.035251	83.468407	52.025513	104.833473	1.384595	0.000000	-1.762542	0.000000	0.000000	0.000000	-0.748654	0.186872	0.065033	0.000000	0.000000	3.000000	23.000000	0.000000
1734.589085	0.125219	0.545269	-0.035051	83.468407	52.025513	104.833473	1.384595	0.000000	-1.762542	0.000000	0.000000	0.000000	-0.741829	0.179235	0.059946	0.000000	0.000000	3.000000	23.000000	0.000000
1734.592418	0.125219	0.545269	-0.035051	83.468407	52.025513	104.833473	1.384595	0.000000	-1.762542	0.000000	0.000000	0.000000	-0.741829	0.179235	0.059946	0.000000	0.000000	3.000000	23.000000	0.000000
1734.595751	0.125219	0.545269	-0.035051	83.560112	52.476860	104.939987	1.260957	0.000000	-1.752551	0.000000	0.000000	0.000000	-0.741829	0.179235	0.059946	0.000000	0.000000	3.000000	23.000000	0.000000
1734.599085	0.122734	0.545857	-0.034838	83.560112	52.476860	104.939987	1.260957	0.000000	-1.752551	0.000000	0.000000	0.000000	-0.745428	0.176487	0.063951	0.000000	0.000000	3.000000	23.000000	0.000000
1734.602418	0.122734	0.545857	-0.034838	83.560112	52.476860	104.939987	1.260957	0.000000	-1.752551	0.000000	0.000000	0.000000	-0.745428	0.176487	0.063951	0.000000	0.000000	3.000000	23.000000	0.000000
1734.605751	0.122734	0.545857	-0.034838	83.675377	53.150349	105.842026	1.136719	0.000000	-1.741893	0.000000	0.000000	0.000000	-0.745428	0.176487	0.063951	0.000000	0.000000	3.000000	23.000000	0.000000
1734.609085	0.120233	0.546397	-0.034625	83.675377	53.150349	105.842026	1.136719	0.000000	-1.741893	0.000000	0.000000	0.000000	-0.750268	0.161717	0.063857	0.000000	0.000000	3.000000	23.000000	0.000000
1734.612418	0.120233	0.546397	-0.034625	83.675377	53.150349	105.842026	1.136719	0.000000	-1.741893	0.000000	0.000000	0.000000	-0.750268	0.161717	0.063857	0.000000	0.000000	3.000000	23.000000	0.000000
1734.615751	0.120233	0.546397	-0.034625	83.812210	54.058189	107.009567	1.011674	0.000000	-1.731250	0.000000	0.000000	0.000000	-0.750268	0.161717	0.063857	0.000000	0.000000	3.000000	23.000000	0.000000
1734.619085	0.117794	0.546934	-0.034444	83.812210	54.058189	107.009567	1.011674	0.000000	-1.731250	0.000000	0.000000	0.000000	-0.731825	0.161350	0.054186	0.000000	0.000000	3.000000	23.000000	0.000000
1734.622418	0.117794	0.546934	-0.034444	83.812210	54.058189	107.009567	1.011674	0.000000	-1.731250	0.000000	0.000000	0.000000	-0.731825	0.161350	0.054186	0.000000	0.000000	3.000000	23.000000	0.000000
1734.625751	0.117794	0.546934	-0.034444	83.947578	55.032654	107.927521	0.889703	0.000000	-1.722219	0.000000	0.000000	0.000000	-0.731825	0.161350	0.054186	0.000000	0.000000	3.000000	23.000000	0.000000
1734.629085	0.115349	0.547390	-0.034305	83.947578	55.032654	107.927521	0.889703	0.000000	-1.722219	0.000000	0.000000	0.000000	-0.733598	0.136804	0.041695	0.000000	0.000000	3.000000	23.000000	0.000000
1734.632418	0.115349	0.547390	-0.034305	83.947578	55.032654	107.927521	0.889703	0.000000	-1.722219	0.000000	0.000000	0.000000	-0.733598	0.136804	0.041695	0.000000	0.000000	3.000000	23.000000	0.000000
1734.635751	0.115349	0.547390	-0.034305	84.065979	55.911442	108.155624	0.767437	0.000000	-1.715270	0.000000	0.000000	0.000000	-0.733598	0.136804	0.041695	0.000000	0.000000	3.000000	23.000000	0.000000
1734.639085	0.112862	0.547805	-0.034184	84.065979	55.911442	108.155624	0.767437	0.000000	-1.715270	0.000000	0.000000	0.000000	-0.746167	0.124341	0.036485	0.000000	0.000000	3.000000	23.000000	0.000000
1734.642418	0.112862	0.547805	-0.034184	84.065979	55.911442	108.155624	0.767437	0.000000	-1.715270	0.000000	0.000000	0.000000	-0.746167	0.124341	0.036485	0.000000	0.000000	3.000000	23.000000	0.000000
1734.645751	0.112862	0.547805	-0.034184	84.153267	56.520195	107.892487	0.643076	0.000000	-1.709189	0.000000	0.000000	0.000000	-0.746167	0.124341	0.036485	0.000000	0.000000	3.000000	23.000000	0.000000
1734.649085	0.110320	0.548147	-0.034047	84.153267	56.520195	107.892487	0.643076	0.000000	-1.709189	0.000000	0.000000	0.000000	-0.762493	0.102533	0.041014	0.000000	0.000000	3.000000	23.000000	0.000000
1734.652418	0.110320	0.548147	-0.034047	84.153267	56.520195	107.892487	0.643076	0.000000	-1.709189	0.000000	0.000000	0.000000	-0.762493	0.102533	0.041014	0.000000	0.000000	3.000000	23.000000	0.000000
1734.655751	0.110320	0.548147	-0.034047	84.210159	56.873474	107.796638	0.515994	0.000000	-1.702354	0.000000	0.000000	0.000000	-0.762493	0.102533	0.041014	0.000000	0.000000	3.000000	23.000000	0.000000
1734.659085	0.107681	0.548464	-0.033896	84.210159	56.873474	107.796638	0.515994	0.000000	-1.702354	0.000000	0.000000	0.000000	-0.791658	0.095069	0.045459	0.000000	0.000000	3.000000	23.000000	0.000000
1734.662418	0.107681	0.548464	-0.033896	84.210159	56.873474	107.796638	0.515994	0.000000	-1.702354	0.000000	0.000000	0.000000	-0.791658	0.095069	0.045459	0.000000	0.000000	3.000000	23.000000	0.000000
1734.665751	0.107681	0.548464	-0.033896	84.226944	57.023777	107.870422	0.384051	0.000000	-1.694777	0.000000	0.000000	0.000000	-0.791658	0.095069	0.045459	0.000000	0.000000	3.000000	23.000000	0.000000
1734.669085	0.104981	0.548739	-0.033759	84.226944	57.023777	107.870422	0.384051	0.000000	-1.694777	0.000000	0.000000	0.000000	-0.810145	0.082739	0.040895	0.000000	0.000000	3.000000	23.000000	0.000000
1734.672418	0.104981	0.548739	-0.033759	84.226944	57.023777	107.870422	0.384051	0.000000	-1.694777	0.000000	0.000000	0.000000	-0.810145	0.082739	0.040895	0.000000	0.000000	3.000000	23.000000	0.000000
1734.675751	0.104981	0.548739	-0.033759	84.171600	57.139397	107.978310	0.249026	0.000000	-1.687961	0.000000	0.000000	0.000000	-0.810145	0.082739	0.040895	0.000000	0.000000	3.000000	23.000000	0.000000
1734.679085	0.102272	0.549023	-0.033594	84.171600	57.139397	107.978310	0.249026	0.000000	-1.687961	0.000000	0.000000	0.000000	-0.812493	0.085183	0.049566	0.000000	0.000000	3.000000	23.000000	0.000000
1734.682418	0.102272	0.549023	-0.033594	84.171600	57.139397	107.978310	0.249026	0.000000	-1.687961	0.000000	0.000000	0.000000	-0.812493	0.085183	0.049566	0.000000	0.000000	3.000000	23.000000	0.000000
1734.685751	0.102272	0.549023	-0.033594	84.067535	57.474613	108.080391	0.113611	0.000000	-1.679700	0.000000	0.000000	0.000000	-0.812493	0.085183	0.049566	0.000000	0.000000	3.000000	23.000000	0.000000
1734.689085	0.099663	0.549266	-0.033483	84.067535	57.474613	108.080391	0.113611	0.000000	-1.679700	0.000000	0.000000	0.000000	-0.782717	0.072890	0.033175	0.000000	0.000000	3.000000	23.000000	0.000000
1734.692418	0.099663	0.549266	-0.033483	84.067535	57.474613	108.080391	0.113611	0.000000	-1.679700	0.000000	0.000000	0.000000	-0.782717	0.072890	0.033175	0.000000	0.000000	3.000000	23.000000	0.000000
1734.695751	0.099663	0.549266	-0.033483	83.938866	58.020401	108.199409	-0.016842	0.000000	-1.674171	0.000000	0.000000	0.000000	-0.782717	0.072890	0.033175	0.000000	0.000000	3.000000	23.000000	0.000000
1734.699085	0.097122	0.549501	-0.033380	83.938866	58.020401	108.199409	-0.016842	0.000000	-1.674171	0.000000	0.000000	0.000000	-0.762352	0.070464	0.031130	0.000000	0.000000	3.000000	23.000000	0.000000
1734.702418	0.097122	0.549501	-0.033380	83.938866	58.020401	108.199409	-0.016842	0.000000	-1.674171	0.000000	0.000000	0.000000	-0.762352	0.070464	0.031130	0.000000	0.000000	3.000000	23.000000	0.000000
1734.705751	0.097122	0.549501	-0.033380	83.797523	58.679111	108.592476	-0.143901	0.000000	-1.668983	0.000000	0.000000	0.000000	-0.762352	0.070464	0.031130	0.000000	0.000000	3.000000	23.000000	0.000000
1734.709085	0.094580	0.549695	-0.033305	83.797523	58.679111	108.592476	-0.143901	0.000000	-1.668983	0.000000	0.000000	0.000000	-0.762636	0.058221	0.022473	0.000000	0.000000	3.000000	23.000000	0.000000
1734.712418	0.094580	0.549695	-0.033305	83.797523	58.679111	108.592476	-0.143901	0.000000	-1.668983	0.000000	0.000000	0.000000	-0.762636	0.058221	0.022473	0.000000	0.000000	3.000000	23.000000	0.000000
1734.715751	0.094580	0.549695	-0.033305	83.656281	59.273357	109.236580	-0.271007	0.000000	-1.665237	0.000000	0.000000	0.000000	-0.762636	0.058221	0.022473	0.000000	0.000000	3.000000	23.000000	0.000000
1734.719085	0.092045	0.549881	-0.033222	83.656281	59.273357	109.236580	-0.271007	0.000000	-1.665237	0.000000	0.000000	0.000000	-0.760427	0.055847	0.024856	0.000000	0.000000	3.000000	23.000000	0.000000
1734.722418	0.092045	0.549881	-0.033222	83.656281	59.273357	109.236580	-0.271007	0.000000	-1.665237	0.000000	0.000000	0.000000	-0.760427	0.055847	0.024856	0.000000	0.000000	3.000000	23.000000	0.000000
1734.725751	0.092045	0.549881	-0.033222	83.535461	59.771114	109.916870	-0.397744	0.000000	-1.661094	0.000000	0.000000	0.000000	-0.760427	0.055847	0.024856	0.000000	0.000000	3.000000	23.000000	0.000000
1734.729085	0.089485	0.550034	-0.033187	83.535461	59.771114	109.916870	-0.397744	0.000000	-1.661094	0.000000	0.000000	0.000000	-0.768155	0.045834	0.010491	0.000000	0.000000	3.000000	23.000000	0.000000
1734.732418	0.089485	0.550034	-0.033187	83.535461	59.771114	109.916870	-0.397744	0.000000	-1.661094	0.000000	0.000000	0.000000	-0.768155	0.045834	0.010491	0.000000	0.000000	3.000000	23.000000	0.000000
1734.735751	0.089485	0.550034	-0.033187	83.436874	60.061535	110.249275	-0.525770	0.000000	-1.659346	0.000000	0.000000	0.000000	-0.768155	0.045834	0.010491	0.000000	0.000000	3.000000	23.000000	0.000000
1734.739085	0.086956	0.550172	-0.033125	83.436874	60.061535	110.249275	-0.525770	0.000000	-1.659346	0.000000	0.000000	0.000000	-0.758441	0.041331	0.018627	0.000000	0.000000	3.000000	23.000000	0.000000
1734.742418	0.086956	0.550172	-0.033125	83.436874	60.061535	110.249275	-0.525770	0.000000	-1.659346	0.000000	0.000000	0.000000	-0.758441	0.041331	0.018627	0.000000	0.000000	3.000000	23.000000	0.000000
1734.745751	0.086956	0.550172	-0.033125	83.341888	60.314716	110.518379	-0.652177	0.000000	-1.656241	0.000000	0.000000	0.000000	-0.758441	0.041331	0.018627	0.000000	0.000000	3.000000	23.000000	0.000000
1734.749085	0.084496	0.550302	-0.033066	83.341888	60.314716	110.518379	-0.652177	0.000000	-1.656241	0.000000	0.000000	0.000000	-0.738255	0.039009	0.017500	0.000000	0.000000	3.000000	23.000000	0.000000
1734.752418	0.084496	0.550302	-0.033066	83.341888	60.314716	110.518379	-0.652177	0.000000	-1.656241	0.000000	0.000000	0.000000	-0.738255	0.039009	0.017500	0.000000	0.000000	3.000000	23.000000	0.000000
1734.755751	0.084496	0.550302	-0.033066	83.244713	60.595013	111.141823	-0.775220	0.000000	-1.653325	0.000000	0.000000	0.000000	-0.738255	0.039009	0.017500	0.000000	0.000000	3.000000	23.000000	0.000000
1734.759085	0.082107	0.550394	-0.032982	83.244713	60.595013	111.141823	-0.775220	0.000000	-1.653325	0.000000	0.000000	0.000000	-0.716500	0.027494	0.025273	0.000000	0.000000	3.000000	23.000000	0.000000
1734.762418	0.082107	0.550394	-0.032982	83.244713	60.595013	111.141823	-0.775220	0.000000	-1.653325	0.000000	0.000000	0.000000	-0.716500	0.027494	0.025273	0.000000	0.000000	3.000000	23.000000	0.000000
1734.765751	0.082107	0.550394	-0.032982	83.145393	60.878651	111.849838	-0.894637	0.000000	-1.649112	0.000000	0.000000	0.000000	-0.716500	0.027494	0.025273	0.000000	0.000000	3.000000	23.000000	0.000000
1734.769085	0.079821	0.550485	-0.032930	83.145393	60.878651	111.849838	-0.894637	0.000000	-1.649112	0.000000	0.000000	0.000000	-0.685814	0.027385	0.015538	0.000000	0.000000	3.000000	23.000000	0.000000
1734.772418	0.079821	0.550485	-0.032930	83.145393	60.878651	111.849838	-0.894637	0.000000	-1.649112	0.000000	0.000000	0.000000	-0.685814	0.027385	0.015538	0.000000	0.000000	3.000000	23.000000	0.000000
1734.775751	0.079821	0.550485	-0.032930	83.055901	61.101521	112.371544	-1.008939	0.000000	-1.646523	0.000000	0.000000	0.000000	-0.685814	0.027385	0.015538	0.000000	0.000000	3.000000	23.000000	0.000000
1734.779085	0.077646	0.550562	-0.032862	83.055901	61.101521	112.371544	-1.008939	0.000000	-1.646523	0.000000	0.000000	0.000000	-0.652515	0.023025	0.020424	0.000000	0.000000	3.000000	23.000000	0.000000
1734.782418	0.077646	0.550562	-0.032862	83.055901	61.101521	112.371544	-1.008939	0.000000	-1.646523	0.000000	0.000000	0.000000	-0.652515	0.023025	0.020424	0.000000	0.000000	3.000000	23.000000	0.000000
1734.785751	0.077646	0.550562	-0.032862	83.003975	61.188393	112.500160	-1.117691	0.000000	-1.643119	0.000000	0.000000	0.000000	-0.652515	0.023025	0.020424	0.000000	0.000000	3.000000	23.000000	0.000000
1734.789085	0.075592	0.550575	-0.032836	83.003975	61.188393	112.500160	-1.117691	0.000000	-1.643119	0.000000	0.000000	0.000000	-0.616318	0.003894	0.008061	0.000000	0.000000	3.000000	23.000000	0.000000
1734.792418	0.075592	0.550575	-0.032836	83.003975	61.188393	112.500160	-1.117691	0.000000	-1.643119	0.000000	0.000000	0.000000	-0.616318	0.003894	0.008061	0.000000	0.000000	3.000000	23.000000	0.000000
1734.795751	0.075592	0.550575	-0.032836	82.992462	61.129478	112.086845	-1.220411	0.000000	-1.641775	0.000000	0.000000	0.000000	-0.616318	0.003894	0.008061	0.000000	0.000000	3.000000	23.000000	0.000000
1734.799085	0.073559	0.550588	-0.032822	82.992462	61.129478	112.086845	-1.220411	0.000000	-1.641775	0.000000	0.000000	0.000000	-0.609837	0.003859	0.004017	0.000000	0.000000	3.000000	23.000000	0.000000
1734.802418	0.073559	0.550588	-0.032822	82.992462	61.129478	112.086845	-1.220411	0.000000	-1.641775	0.000000	0.000000	0.000000	-0.609837	0.003859	0.004017	0.000000	0.000000	3.000000	23.000000	0.000000
1734.805751	0.073559	0.550588	-0.032822	82.997894	60.959904	111.289055	-1.322050	0.000000	-1.641106	0.000000	0.000000	0.000000	-0.609837	0.003859	0.004017	0.000000	0.000000	3.000000	23.000000	0.000000
1734.809085	0.071573	0.550570	-0.032797	82.997894	60.959904	111.289055	-1.322050	0.000000	-1.641106	0.000000	0.000000	0.000000	-0.595854	-0.005368	0.007636	0.000000	0.000000	3.000000	23.000000	0.000000
1734.812418	0.071573	0.550570	-0.032797	82.997894	60.959904	111.289055	-1.322050	0.000000	-1.641106	0.000000	0.000000	0.000000	-0.595854	-0.005368	0.007636	0.000000	0.000000	3.000000	23.000000	0.000000
1734.815751	0.071573	0.550570	-0.032797	82.989861	60.885128	110.827812	-1.421359	0.000000	-1.639833	0.000000	0.000000	0.000000	-0.595854	-0.005368	0.007636	0.000000	0.000000	3.000000	23.000000	0.000000
1734.819085	0.069571	0.550568	-0.032759	82.989861	60.885128	110.827812	-1.421359	0.000000	-1.639833	0.000000	0.000000	0.000000	-0.600596	-0.000480	0.011405	0.000000	0.000000	3.000000	23.000000	0.000000
1734.822418	0.069571	0.550568	-0.032759	82.989861	60.885128	110.827812	-1.421359	0.000000	-1.639833	0.000000	0.000000	0.000000	-0.600596	-0.000480	0.011405	0.000000	0.000000	3.000000	23.000000	0.000000
1734.825751	0.069571	0.550568	-0.032759	82.936005	60.980461	110.961113	-1.521458	0.000000	-1.637932	0.000000	0.000000	0.000000	-0.600596	-0.000480	0.011405	0.000000	0.000000	3.000000	23.000000	0.000000
1734.829085	0.067613	0.550583	-0.032718	82.936005	60.980461	110.961113	-1.521458	0.000000	-1.637932	0.000000	0.000000	0.000000	-0.587268	0.004416	0.012222	0.000000	0.000000	3.000000	23.000000	0.000000
1734.832418	0.067613	0.550583	-0.032718	82.936005	60.980461	110.961113	-1.521458	0.000000	-1.637932	0.000000	0.000000	0.000000	-0.587268	0.004416	0.012222	0.000000	0.000000	3.000000	23.000000	0.000000
1734.835751	0.067613	0.550583	-0.032718	82.844780	61.168770	111.366646	-1.619336	0.000000	-1.635895	0.000000	0.000000	0.000000	-0.587268	0.004416	0.012222	0.000000	0.000000	3.000000	23.000000	0.000000
1734.839085	0.065750	0.550639	-0.032619	82.844780	61.168770	111.366646	-1.619336	0.000000	-1.635895	0.000000	0.000000	0.000000	-0.559078	0.017010	0.029627	0.000000	0.000000	3.000000	23.000000	0.000000
1734.842418	0.065750	0.550639	-0.032619	82.844780	61.168770	111.366646	-1.619336	0.000000	-1.635895	0.000000	0.000000	0.000000	-0.559078	0.017010	0.029627	0.000000	0.000000	3.000000	23.000000	0.000000
1734.845751	0.065750	0.550639	-0.032619	82.744606	61.396290	111.618965	-1.712516	0.000000	-1.630958	0.000000	0.000000	0.000000	-0.559078	0.017010	0.029627	0.000000	0.000000	3.000000	23.000000	0.000000
1734.849085	0.064015	0.550682	-0.032499	82.744606	61.396290	111.618965	-1.712516	0.000000	-1.630958	0.000000	0.000000	0.000000	-0.520529	0.012730	0.035916	0.000000	0.000000	3.000000	23.000000	0.000000
1734.852418	0.064015	0.550682	-0.032499	82.744606	61.396290	111.618965	-1.712516	0.000000	-1.630958	0.000000	0.000000	0.000000	-0.520529	0.012730	0.035916	0.000000	0.000000	3.000000	23.000000	0.000000
1734.855751	0.064015	0.550682	-0.032499	82.641846	61.627167	111.588608	-1.799271	0.000000	-1.624972	0.000000	0.000000	0.000000	-0.520529	0.012730	0.035916	0.000000	0.000000	3.000000	23.000000	0.000000
1734.859085	0.062403	0.550741	-0.032386	82.641846	61.627167	111.588608	-1.799271	0.000000	-1.624972	0.000000	0.000000	0.000000	-0.483378	0.017650	0.034053	0.000000	0.000000	3.000000	23.000000	0.000000
1734.862418	0.062403	0.550741	-0.032386	82.641846	61.627167	111.588608	-1.799271	0.000000	-1.624972	0.000000	0.000000	0.000000	-0.483378	0.017650	0.034053	0.000000	0.000000	3.000000	23.000000	0.000000
1734.865751	0.062403	0.550741	-0.032386	82.544228	61.834919	111.440269	-1.879834	0.000000	-1.619296	0.000000	0.000000	0.000000	-0.483378	0.017650	0.034053	0.000000	0.000000	3.000000	23.000000	0.000000
1734.869085	0.060853	0.550776	-0.032282	82.544228	61.834919	111.440269	-1.879834	0.000000	-1.619296	0.000000	0.000000	0.000000	-0.464993	0.010585	0.031135	0.000000	0.000000	3.000000	23.000000	0.000000
1734.872418	0.060853	0.550776	-0.032282	82.544228	61.834919	111.440269	-1.879834	0.000000	-1.619296	0.000000	0.000000	0.000000	-0.464993	0.010585	0.031135	0.000000	0.000000	3.000000	23.000000	0.000000
1734.875751	0.060853	0.550776	-0.032282	82.457619	62.020023	111.411659	-1.957333	0.000000	-1.614107	0.000000	0.000000	0.000000	-0.464993	0.010585	0.031135	0.000000	0.000000	3.000000	23.000000	0.000000
1734.879085	0.059365	0.550788	-0.032187	82.457619	62.020023	111.411659	-1.957333	0.000000	-1.614107	0.000000	0.000000	0.000000	-0.446604	0.003551	0.028422	0.000000	0.000000	3.000000	23.000000	0.000000
1734.882418	0.059365	0.550788	-0.032187	82.457619	62.020023	111.411659	-1.957333	0.000000	-1.614107	0.000000	0.000000	0.000000	-0.446604	0.003551	0.028422	0.000000	0.000000	3.000000	23.000000	0.000000
1734.885751	0.059365	0.550788	-0.032187	82.399345	62.153042	111.560547	-2.031767	0.000000	-1.609370	0.000000	0.000000	0.000000	-0.446604	0.003551	0.028422	0.000000	0.000000	3.000000	23.000000	0.000000
1734.889085	0.057917	0.550776	-0.032098	82.399345	62.153042	111.560547	-2.031767	0.000000	-1.609370	0.000000	0.000000	0.000000	-0.434269	-0.003486	0.026727	0.000000	0.000000	3.000000	23.000000	0.000000
1734.892418	0.057917	0.550776	-0.032098	82.399345	62.153042	111.560547	-2.031767	0.000000	-1.609370	0.000000	0.000000	0.000000	-0.434269	-0.003486	0.026727	0.000000	0.000000	3.000000	23.000000	0.000000
1734.895751	0.057917	0.550776	-0.032098	82.378670	62.282604	111.903847	-2.104145	0.000000	-1.604916	0.000000	0.000000	0.000000	-0.434269	-0.003486	0.026727	0.000000	0.000000	3.000000	23.000000	0.000000
1734.899085	0.056508	0.550725	-0.032033	82.378670	62.282604	111.903847	-2.104145	0.000000	-1.604916	0.000000	0.000000	0.000000	-0.422680	-0.015435	0.019549	0.000000	0.000000	3.000000	23.000000	0.000000
1734.902418	0.056508	0.550725	-0.032033	82.378670	62.282604	111.903847	-2.104145	0.000000	-1.604916	0.000000	0.000000	0.000000	-0.422680	-0.015435	0.019549	0.000000	0.000000	3.000000	23.000000	0.000000
1734.905751	0.056508	0.550725	-0.032033	82.392639	62.517078	112.331261	-2.174591	0.000000	-1.601658	0.000000	0.000000	0.000000	-0.422680	-0.015435	0.019549	0.000000	0.000000	3.000000	23.000000	0.000000
1734.909085	0.055152	0.550648	-0.032042	82.392639	62.517078	112.331261	-2.174591	0.000000	-1.601658	0.000000	0.000000	0.000000	-0.406836	-0.023148	-0.002560	0.000000	0.000000	3.000000	23.000000	0.000000
1734.912418	0.055152	0.550648	-0.032042	82.392639	62.517078	112.331261	-2.174591	0.000000	-1.601658	0.000000	0.000000	0.000000	-0.406836	-0.023148	-0.002560	0.000000	0.000000	3.000000	23.000000	0.000000
1734.915751	0.055152	0.550648	-0.032042	82.417603	62.884048	112.859947	-2.242397	0.000000	-1.602084	0.000000	0.000000	0.000000	-0.406836	-0.023148	-0.002560	0.000000	0.000000	3.000000	23.000000	0.000000
1734.919085	0.053855	0.550554	-0.032081	82.417603	62.884048	112.859947	-2.242397	0.000000	-1.602084	0.000000	0.000000	0.000000	-0.389204	-0.028043	-0.011783	0.000000	0.000000	3.000000	23.000000	0.000000
1734.922418	0.053855	0.550554	-0.032081	82.417603	62.884048	112.859947	-2.242397	0.000000	-1.602084	0.000000	0.000000	0.000000	-0.389204	-0.028043	-0.011783	0.000000	0.000000	3.000000	23.000000	0.000000
1734.925751	0.053855	0.550554	-0.032081	82.423294	63.314148	113.426407	-2.307264	0.000000	-1.604048	0.000000	0.000000	0.000000	-0.389204	-0.028043	-0.011783	0.000000	0.000000	3.000000	23.000000	0.000000
1734.929085	0.052636	0.550468	-0.032158	82.423294	63.314148	113.426407	-2.307264	0.000000	-1.604048	0.000000	0.000000	0.000000	-0.365656	-0.025933	-0.023114	0.000000	0.000000	3.000000	23.000000	0.000000
1734.932418	0.052636	0.550468	-0.032158	82.423294	63.314148	113.426407	-2.307264	0.000000	-1.604048	0.000000	0.000000	0.000000	-0.365656	-0.025933	-0.023114	0.000000	0.000000	3.000000	23.000000	0.000000
1734.935751	0.052636	0.550468	-0.032158	82.389595	63.686447	113.914551	-2.368207	0.000000	-1.607900	0.000000	0.000000	0.000000	-0.365656	-0.025933	-0.023114	0.000000	0.000000	3.000000	23.000000	0.000000
1734.939085	0.051466	0.550407	-0.032182	82.389595	63.686447	113.914551	-2.368207	0.000000	-1.607900	0.000000	0.000000	0.000000	-0.351071	-0.018206	-0.007260	0.000000	0.000000	3.000000	23.000000	0.000000
1734.942418	0.051466	0.550407	-0.032182	82.389595	63.686447	113.914551	-2.368207	0.000000	-1.607900	0.000000	0.000000	0.000000	-0.351071	-0.018206	-0.007260	0.000000	0.000000	3.000000	23.000000	0.000000
1734.945751	0.051466	0.550407	-0.032182	82.305840	63.950523	114.440125	-2.426719	0.000000	-1.609110	0.000000	0.000000	0.000000	-0.351071	-0.018206	-0.007260	0.000000	0.000000	3.000000	23.000000	0.000000
1734.949085	0.050356	0.550370	-0.032222	82.305840	63.950523	114.440125	-2.426719	0.000000	-1.609110	0.000000	0.000000	0.000000	-0.332942	-0.011209	-0.011898	0.000000	0.000000	3.000000	23.000000	0.000000
1734.952418	0.050356	0.550370	-0.032222	82.305840	63.950523	114.440125	-2.426719	0.000000	-1.609110	0.000000	0.000000	0.000000	-0.332942	-0.011209	-0.011898	0.000000	0.000000	3.000000	23.000000	0.000000
1734.955751	0.050356	0.550370	-0.032222	82.205803	64.193161	114.962852	-2.482209	0.000000	-1.611093	0.000000	0.000000	0.000000	-0.332942	-0.011209	-0.011898	0.000000	0.000000	3.000000	23.000000	0.000000
1734.959085	0.049294	0.550358	-0.032208	82.205803	64.193161	114.962852	-2.482209	0.000000	-1.611093	0.000000	0.000000	0.000000	-0.318541	-0.003476	0.004219	0.000000	0.000000	3.000000	23.000000	0.000000
1734.962418	0.049294	0.550358	-0.032208	82.205803	64.193161	114.962852	-2.482209	0.000000	-1.611093	0.000000	0.000000	0.000000	-0.318541	-0.003476	0.004219	0.000000	0.000000	3.000000	23.000000	0.000000
1734.965751	0.049294	0.550358	-0.032208	82.115662	64.366013	115.391838	-2.535300	0.000000	-1.610390	0.000000	0.000000	0.000000	-0.318541	-0.003476	0.004219	0.000000	0.000000	3.000000	23.000000	0.000000
1734.969085	0.048279	0.550395	-0.032145	82.115662	64.366013	115.391838	-2.535300	0.000000	-1.610390	0.000000	0.000000	0.000000	-0.304449	0.011217	0.018932	0.000000	0.000000	3.000000	23.000000	0.000000
1734.972418	0.048279	0.550395	-0.032145	82.115662	64.366013	115.391838	-2.535300	0.000000	-1.610390	0.000000	0.000000	0.000000	-0.304449	0.011217	0.018932	0.000000	0.000000	3.000000	23.000000	0.000000
1734.975751	0.048279	0.550395	-0.032145	82.067757	64.356552	115.583206	-2.586041	0.000000	-1.607235	0.000000	0.000000	0.000000	-0.304449	0.011217	0.018932	0.000000	0.000000	3.000000	23.000000	0.000000
1734.979085	0.048279	0.550395	-0.032145	82.067757	64.356552	115.583206	-2.586041	0.000000	-1.607235	0.000000	0.000000	0.000000	-0.304449	0.011217	0.018932	0.000000	0.000000	3.000000	23.000000	0.000000
1734.982418	0.047284	0.550433	-0.032086	82.067757	64.356552	115.583206	-2.586041	0.000000	-1.607235	0.000000	0.000000	0.000000	-0.298402	0.011230	0.017531	0.000000	0.000000	3.000000	23.000000	0.000000
1734.985751	0.047284	0.550433	-0.032086	82.064445	64.187943	115.536804	-2.586041	0.000000	-1.607235	0.000000	0.000000	0.000000	-0.298402	0.011230	0.017531	0.000000	0.000000	3.000000	23.000000	0.000000
1734.989085	0.046312	0.550487	-0.032014	82.064445	64.187943	115.536804	-2.586041	0.000000	-1.607235	0.000000	0.000000	0.000000	-0.291737	0.016114	0.021801	0.000000	0.000000	3.000000	23.000000	0.000000
1734.992418	0.046312	0.550487	-0.032014	82.064445	64.187943	115.536804	-2.586041	0.000000	-1.607235	0.000000	0.000000	0.000000	-0.291737	0.016114	0.021801	0.000000	0.000000	3.000000	23.000000	0.000000
1734.995751	0.046312	0.550487	-0.032014	82.060760	64.001717	115.473335	-2.684398	0.000000	-1.600679	0.000000	0.000000	0.000000	-0.291737	0.016114	0.021801	0.000000	0.000000	3.000000	23.000000	0.000000
1734.999085	0.046312	0.550487	-0.032014	82.060760	64.001717	115.473335	-2.684398	0.000000	-1.600679	0.000000	0.000000	0.000000	-0.291737	0.016114	0.021801	0.000000	0.000000	3.000000	23.000000	0.000000
1735.002418	0.045380	0.550540	-0.031947	82.060760	64.001717	115.473335	-2.684398	0.000000	-1.600679	0.000000	0.000000	0.000000	-0.279651	0.016134	0.019841	0.000000	0.000000	3.000000	23.000000	0.000000
1735.005751	0.045380	0.550540	-0.031947	82.057396	63.833134	115.426964	-2.684398	0.000000	-1.600679	0.000000	0.000000	0.000000	-0.279651	0.016134	0.019841	0.000000	0.000000	3.000000	23.000000	0.000000
1735.009085	0.044407	0.550594	-0.031879	82.057396	63.833134	115.426964	-2.684398	0.000000	-1.600679	0.000000	0.000000	0.000000	-0.291785	0.016119	0.020491	0.000000	0.000000	3.000000	23.000000	0.000000
1735.012418	0.044407	0.550594	-0.031879	82.057396	63.833134	115.426964	-2.684398	0.000000	-1.600679	0.000000	0.000000	0.000000	-0.291785	0.016119	0.020491	0.000000	0.000000	3.000000	23.000000	0.000000
1735.015751	0.044407	0.550594	-0.031879	82.054062	63.661892	115.380653	-2.779637	0.000000	-1.593957	0.000000	0.000000	0.000000	-0.291785	0.016119	0.020491	0.000000	0.000000	3.000000	23.000000	0.000000
1735.019085	0.044407	0.550594	-0.031879	82.054062	63.661892	115.380653	-2.779637	0.000000	-1.593957	0.000000	0.000000	0.000000	-0.291785	0.016119	0.020491	0.000000	0.000000	3.000000	23.000000	0.000000
1735.022418	0.043417	0.550641	-0.031787	82.054062	63.661892	115.380653	-2.779637	0.000000	-1.593957	0.000000	0.000000	0.000000	-0.297135	0.014015	0.027595	0.000000	0.000000	3.000000	23.000000	0.000000
1735.025751	0.043417	0.550641	-0.031787	82.050728	63.482540	115.302460	-2.779637	0.000000	-1.593957	0.000000	0.000000	0.000000	-0.297135	0.014015	0.027595	0.000000	0.000000	3.000000	23.000000	0.000000
1735.029085	0.042370	0.550697	-0.031649	82.050728	63.482540	115.302460	-2.779637	0.000000	-1.593957	0.000000	0.000000	0.000000	-0.314098	0.016823	0.041505	0.000000	0.000000	3.000000	23.000000	0.000000
1735.032418	0.042370	0.550697	-0.031649	82.050728	63.482540	115.302460	-2.779637	0.000000	-1.593957	0.000000	0.000000	0.000000	-0.314098	0.016823	0.041505	0.000000	0.000000	3.000000	23.000000	0.000000
1735.035751	0.042370	0.550697	-0.031649	82.044037	63.268002	115.066338	-2.881510	0.000000	-1.582440	0.000000	0.000000	0.000000	-0.314098	0.016823	0.041505	0.000000	0.000000	3.000000	23.000000	0.000000
1735.039085	0.041347	0.550762	-0.031472	82.044037	63.268002	115.066338	-2.881510	0.000000	-1.582440	0.000000	0.000000	0.000000	-0.306919	0.019644	0.052933	0.000000	0.000000	3.000000	23.000000	0.000000
1735.042418	0.041347	0.550762	-0.031472	82.044037	63.268002	115.066338	-2.881510	0.000000	-1.582440	0.000000	0.000000	0.000000	-0.306919	0.019644	0.052933	0.000000	0.000000	3.000000	23.000000	0.000000
1735.045751	0.041347	0.550762	-0.031472	82.035675	63.040173	114.587921	-2.932663	0.000000	-1.573619	0.000000	0.000000	0.000000	-0.306919	0.019644	0.052933	0.000000	0.000000	3.000000	23.000000	0.000000
1735.049085	0.040368	0.550814	-0.031254	82.035675	63.040173	114.587921	-2.932663	0.000000	-1.573619	0.000000	0.000000	0.000000	-0.293613	0.015447	0.065365	0.000000	0.000000	3.000000	23.000000	0.000000
1735.052418	0.040368	0.550814	-0.031254	82.035675	63.040173	114.587921	-2.932663	0.000000	-1.573619	0.000000	0.000000	0.000000	-0.293613	0.015447	0.065365	0.000000	0.000000	3.000000	23.000000	0.000000
[truncated: 2,457 more rows]
