# Supplementary material for: Haptic Guidance Needs to Be Intuitive Not Just Informative to Improve Human Motor Accuracy
Source: PLoS One. 2016 Mar 16;11(3):e0150912. doi: 10.1371/journal.pone.0150912 (PMC4794196; doi:10.1371/journal.pone.0150912)
Supplement: S2 Data — (ZIP) [file pone.0150912.s002.zip › Subject10/exp2_0024.txt]

Time	PosX	PosY	PosZ	RotX	RotY	RotZ	ForceX	ForceY	ForceZ	MomentX	MomentY	MomentZ	VelocityX	VelocityY	VelocityZ	CalibratedWeight	ButtonDown	Condition	Trial	Visual
1745.315751	0.004088	0.534763	0.245458	75.725784	89.968872	140.496033	1.952021	0.000000	4.603218	0.000000	0.000000	0.000000	-0.010197	-0.009420	-0.032367	0.000000	1.000000	3.000000	24.000000	0.000000
1745.319085	0.004088	0.534763	0.245458	75.725784	89.968872	140.496033	1.952021	0.000000	4.603218	0.000000	0.000000	0.000000	-0.010197	-0.009420	-0.032367	0.000000	1.000000	3.000000	24.000000	0.000000
1745.322418	0.004155	0.534745	0.245475	75.725784	89.968872	140.496033	1.952021	0.000000	4.603218	0.000000	0.000000	0.000000	0.020045	-0.005233	0.005240	0.000000	1.000000	3.000000	24.000000	0.000000
1745.325751	0.004155	0.534745	0.245475	75.724960	89.689690	140.132629	1.952021	0.000000	4.603218	0.000000	0.000000	0.000000	0.020045	-0.005233	0.005240	0.000000	1.000000	3.000000	24.000000	0.000000
1745.329085	0.004155	0.534745	0.245475	75.724960	89.689690	140.132629	1.952021	0.000000	4.603218	0.000000	0.000000	0.000000	0.020045	-0.005233	0.005240	0.000000	1.000000	3.000000	24.000000	0.000000
1745.332418	0.004155	0.534745	0.245475	75.724960	89.689690	140.132629	1.952021	0.000000	4.603218	0.000000	0.000000	0.000000	0.020045	-0.005233	0.005240	0.000000	1.000000	3.000000	24.000000	0.000000
1745.335751	0.005565	0.535132	0.246680	75.757294	89.563904	139.919449	1.952965	0.000000	4.602817	0.000000	0.000000	0.000000	0.423159	0.116131	0.361492	0.000000	1.000000	3.000000	24.000000	0.000000
1745.339085	0.005565	0.535132	0.246680	75.757294	89.563904	139.919449	1.952965	0.000000	4.602817	0.000000	0.000000	0.000000	-0.000000	-0.000008	0.000002	0.000000	1.000000	3.000000	24.000000	0.000000
1745.342418	0.005565	0.535132	0.246680	75.757294	89.563904	139.919449	1.952965	0.000000	4.602817	0.000000	0.000000	0.000000	-0.000000	-0.000008	0.000002	0.000000	1.000000	3.000000	24.000000	0.000000
1745.345751	0.005565	0.535132	0.246680	75.974808	89.256760	139.402924	1.967157	0.000000	4.596770	0.000000	0.000000	0.000000	-0.000000	-0.000008	0.000002	0.000000	1.000000	3.000000	24.000000	0.000000
1745.349085	0.006143	0.535348	0.247747	75.974808	89.256760	139.402924	1.967157	0.000000	4.596770	0.000000	0.000000	0.000000	0.173206	0.064829	0.320075	0.000000	1.000000	3.000000	24.000000	0.000000
1745.352418	0.006143	0.535348	0.247747	75.974808	89.256760	139.402924	1.967157	0.000000	4.596770	0.000000	0.000000	0.000000	0.173206	0.064829	0.320075	0.000000	1.000000	3.000000	24.000000	0.000000
1745.355751	0.006143	0.535348	0.247747	76.429390	89.259666	139.041183	1.969050	0.000000	4.595959	0.000000	0.000000	0.000000	0.173206	0.064829	0.320075	0.000000	1.000000	3.000000	24.000000	0.000000
1745.359085	0.006822	0.535607	0.248837	76.429390	89.259666	139.041183	1.969050	0.000000	4.595959	0.000000	0.000000	0.000000	0.203957	0.077445	0.326970	0.000000	1.000000	3.000000	24.000000	0.000000
1745.362418	0.006822	0.535607	0.248837	76.429390	89.259666	139.041183	1.969050	0.000000	4.595959	0.000000	0.000000	0.000000	0.203957	0.077445	0.326970	0.000000	1.000000	3.000000	24.000000	0.000000
1745.365751	0.006822	0.535607	0.248837	77.017517	90.382294	139.680588	1.972371	0.000000	4.594535	0.000000	0.000000	0.000000	0.203957	0.077445	0.326970	0.000000	1.000000	3.000000	24.000000	0.000000
1745.369085	0.007202	0.535731	0.249957	77.017517	90.382294	139.680588	1.972371	0.000000	4.594535	0.000000	0.000000	0.000000	0.114034	0.037446	0.336080	0.000000	1.000000	3.000000	24.000000	0.000000
1745.372418	0.007202	0.535731	0.249957	77.017517	90.382294	139.680588	1.972371	0.000000	4.594535	0.000000	0.000000	0.000000	0.114034	0.037446	0.336080	0.000000	1.000000	3.000000	24.000000	0.000000
1745.375751	0.007202	0.535731	0.249957	77.549820	93.394768	142.184921	1.970806	0.000000	4.595206	0.000000	0.000000	0.000000	0.114034	0.037446	0.336080	0.000000	1.000000	3.000000	24.000000	0.000000
1745.379085	0.007448	0.535884	0.250978	77.549820	93.394768	142.184921	1.970806	0.000000	4.595206	0.000000	0.000000	0.000000	0.073723	0.045852	0.306339	0.000000	1.000000	3.000000	24.000000	0.000000
1745.382418	0.007448	0.535884	0.250978	77.549820	93.394768	142.184921	1.970806	0.000000	4.595206	0.000000	0.000000	0.000000	0.073723	0.045852	0.306339	0.000000	1.000000	3.000000	24.000000	0.000000
1745.385751	0.007448	0.535884	0.250978	77.860199	97.205574	145.568741	1.967833	0.000000	4.596480	0.000000	0.000000	0.000000	0.073723	0.045852	0.306339	0.000000	1.000000	3.000000	24.000000	0.000000
1745.389085	0.007795	0.536051	0.251947	77.860199	97.205574	145.568741	1.967833	0.000000	4.596480	0.000000	0.000000	0.000000	0.104057	0.050065	0.290680	0.000000	1.000000	3.000000	24.000000	0.000000
1745.392418	0.007795	0.536051	0.251947	77.860199	97.205574	145.568741	1.967833	0.000000	4.596480	0.000000	0.000000	0.000000	0.104057	0.050065	0.290680	0.000000	1.000000	3.000000	24.000000	0.000000
1745.395751	0.007795	0.536051	0.251947	77.848373	100.373177	148.521713	1.966785	0.000000	4.596929	0.000000	0.000000	0.000000	0.104057	0.050065	0.290680	0.000000	1.000000	3.000000	24.000000	0.000000
1745.399085	0.007795	0.536051	0.251947	77.848373	100.373177	148.521713	1.966785	0.000000	4.596929	0.000000	0.000000	0.000000	0.104057	0.050065	0.290680	0.000000	1.000000	3.000000	24.000000	0.000000
1745.402418	0.008141	0.536243	0.252786	77.848373	100.373177	148.521713	1.966785	0.000000	4.596929	0.000000	0.000000	0.000000	0.103885	0.057547	0.251513	0.000000	1.000000	3.000000	24.000000	0.000000
1745.405751	0.008141	0.536243	0.252786	77.605812	103.574005	151.597672	1.966785	0.000000	4.596929	0.000000	0.000000	0.000000	0.103885	0.057547	0.251513	0.000000	1.000000	3.000000	24.000000	0.000000
1745.409085	0.008524	0.536494	0.253803	77.605812	103.574005	151.597672	1.966785	0.000000	4.596929	0.000000	0.000000	0.000000	0.114893	0.075426	0.305207	0.000000	1.000000	3.000000	24.000000	0.000000
1745.412418	0.008524	0.536494	0.253803	77.605812	103.574005	151.597672	1.966785	0.000000	4.596929	0.000000	0.000000	0.000000	0.114893	0.075426	0.305207	0.000000	1.000000	3.000000	24.000000	0.000000
1745.415751	0.008524	0.536494	0.253803	77.386101	106.130463	154.043121	1.965795	0.000000	4.597353	0.000000	0.000000	0.000000	0.114893	0.075426	0.305207	0.000000	1.000000	3.000000	24.000000	0.000000
1745.419085	0.008874	0.536757	0.254739	77.386101	106.130463	154.043121	1.965795	0.000000	4.597353	0.000000	0.000000	0.000000	0.104767	0.078701	0.280750	0.000000	0.000000	3.000000	24.000000	0.000000
1745.422418	0.008874	0.536757	0.254739	77.386101	106.130463	154.043121	1.965795	0.000000	4.597353	0.000000	0.000000	0.000000	0.104767	0.078701	0.280750	0.000000	0.000000	3.000000	24.000000	0.000000
1745.425751	0.008874	0.536757	0.254739	77.171791	108.370117	156.178467	1.965017	0.000000	4.597685	0.000000	0.000000	0.000000	0.104767	0.078701	0.280750	0.000000	0.000000	3.000000	24.000000	0.000000
1745.429085	0.008874	0.536757	0.254739	77.171791	108.370117	156.178467	1.965017	0.000000	4.597685	0.000000	0.000000	0.000000	0.104767	0.078701	0.280750	0.000000	0.000000	3.000000	24.000000	0.000000
1745.432418	0.009189	0.536970	0.255585	77.171791	108.370117	156.178467	1.965017	0.000000	4.597685	0.000000	0.000000	0.000000	0.094534	0.063982	0.253796	0.000000	0.000000	3.000000	24.000000	0.000000
1745.435751	0.009503	0.537127	0.256280	76.992340	110.191330	157.903000	1.965017	0.000000	4.597685	0.000000	0.000000	0.000000	0.094148	0.047152	0.208449	0.000000	0.000000	3.000000	24.000000	0.000000
1745.439085	0.009503	0.537127	0.256280	76.992340	110.191330	157.903000	1.965017	0.000000	4.597685	0.000000	0.000000	0.000000	0.094148	0.047152	0.208449	0.000000	0.000000	3.000000	24.000000	0.000000
1745.442418	0.009503	0.537127	0.256280	76.992340	110.191330	157.903000	1.965017	0.000000	4.597685	0.000000	0.000000	0.000000	0.094148	0.047152	0.208449	0.000000	0.000000	3.000000	24.000000	0.000000
1745.445751	0.009503	0.537127	0.256280	76.824829	112.038658	159.632080	1.964568	0.000000	4.597877	0.000000	0.000000	0.000000	0.094148	0.047152	0.208449	0.000000	0.000000	3.000000	24.000000	0.000000
1745.449085	0.009784	0.537252	0.257039	76.824829	112.038658	159.632080	1.964568	0.000000	4.597877	0.000000	0.000000	0.000000	0.084422	0.037499	0.227917	0.000000	0.000000	3.000000	24.000000	0.000000
1745.452418	0.009784	0.537252	0.257039	76.824829	112.038658	159.632080	1.964568	0.000000	4.597877	0.000000	0.000000	0.000000	0.084422	0.037499	0.227917	0.000000	0.000000	3.000000	24.000000	0.000000
1745.455751	0.009784	0.537252	0.257039	76.656158	113.868172	161.348221	1.963915	0.000000	4.598156	0.000000	0.000000	0.000000	0.084422	0.037499	0.227917	0.000000	0.000000	3.000000	24.000000	0.000000
1745.459085	0.010032	0.537356	0.257785	76.656158	113.868172	161.348221	1.963915	0.000000	4.598156	0.000000	0.000000	0.000000	0.074352	0.031130	0.223701	0.000000	0.000000	3.000000	24.000000	0.000000
1745.462418	0.010032	0.537356	0.257785	76.656158	113.868172	161.348221	1.963915	0.000000	4.598156	0.000000	0.000000	0.000000	0.074352	0.031130	0.223701	0.000000	0.000000	3.000000	24.000000	0.000000
1745.465751	0.010032	0.537356	0.257785	76.483185	115.276489	162.680832	1.962849	0.000000	4.598611	0.000000	0.000000	0.000000	0.074352	0.031130	0.223701	0.000000	0.000000	3.000000	24.000000	0.000000
1745.469085	0.010177	0.537428	0.258426	76.483185	115.276489	162.680832	1.962849	0.000000	4.598611	0.000000	0.000000	0.000000	0.043470	0.021604	0.192265	0.000000	0.000000	3.000000	24.000000	0.000000
1745.472418	0.010177	0.537428	0.258426	76.483185	115.276489	162.680832	1.962849	0.000000	4.598611	0.000000	0.000000	0.000000	0.043470	0.021604	0.192265	0.000000	0.000000	3.000000	24.000000	0.000000
1745.475751	0.010177	0.537428	0.258426	76.306732	116.427803	163.790131	1.960912	0.000000	4.599438	0.000000	0.000000	0.000000	0.043470	0.021604	0.192265	0.000000	0.000000	3.000000	24.000000	0.000000
1745.479085	0.010151	0.537496	0.259038	76.306732	116.427803	163.790131	1.960912	0.000000	4.599438	0.000000	0.000000	0.000000	-0.007592	0.020566	0.183540	0.000000	0.000000	3.000000	24.000000	0.000000
1745.482418	0.010151	0.537496	0.259038	76.306732	116.427803	163.790131	1.960912	0.000000	4.599438	0.000000	0.000000	0.000000	-0.007592	0.020566	0.183540	0.000000	0.000000	3.000000	24.000000	0.000000
1745.485751	0.010151	0.537496	0.259038	76.146065	117.405693	164.729141	1.956610	0.000000	4.601269	0.000000	0.000000	0.000000	-0.007592	0.020566	0.183540	0.000000	0.000000	3.000000	24.000000	0.000000
1745.489085	0.010151	0.537496	0.259038	76.146065	117.405693	164.729141	1.956610	0.000000	4.601269	0.000000	0.000000	0.000000	-0.007592	0.020566	0.183540	0.000000	0.000000	3.000000	24.000000	0.000000
1745.492418	0.010159	0.537579	0.259600	76.146065	117.405693	164.729141	1.956610	0.000000	4.601269	0.000000	0.000000	0.000000	0.002392	0.024869	0.168756	0.000000	0.000000	3.000000	24.000000	0.000000
1745.495751	0.010166	0.537655	0.260101	76.003456	118.106567	165.407578	1.956610	0.000000	4.601269	0.000000	0.000000	0.000000	0.002129	0.022811	0.150247	0.000000	0.000000	3.000000	24.000000	0.000000
1745.499085	0.010166	0.537655	0.260101	76.003456	118.106567	165.407578	1.956610	0.000000	4.601269	0.000000	0.000000	0.000000	0.002129	0.022811	0.150247	0.000000	0.000000	3.000000	24.000000	0.000000
1745.502418	0.010166	0.537655	0.260101	76.003456	118.106567	165.407578	1.956610	0.000000	4.601269	0.000000	0.000000	0.000000	0.002129	0.022811	0.150247	0.000000	0.000000	3.000000	24.000000	0.000000
1745.505751	0.010166	0.537655	0.260101	75.834633	118.659485	165.951035	1.950056	0.000000	4.604051	0.000000	0.000000	0.000000	0.002129	0.022811	0.150247	0.000000	0.000000	3.000000	24.000000	0.000000
1745.509085	0.010276	0.537834	0.260635	75.834633	118.659485	165.951035	1.950056	0.000000	4.604051	0.000000	0.000000	0.000000	0.032942	0.053735	0.160033	0.000000	0.000000	3.000000	24.000000	0.000000
1745.512418	0.010276	0.537834	0.260635	75.834633	118.659485	165.951035	1.950056	0.000000	4.604051	0.000000	0.000000	0.000000	0.032942	0.053735	0.160033	0.000000	0.000000	3.000000	24.000000	0.000000
1745.515751	0.010276	0.537834	0.260635	75.724091	118.943275	166.211746	1.948316	0.000000	4.604787	0.000000	0.000000	0.000000	0.032942	0.053735	0.160033	0.000000	0.000000	3.000000	24.000000	0.000000
1745.519085	0.010453	0.538003	0.261075	75.724091	118.943275	166.211746	1.948316	0.000000	4.604787	0.000000	0.000000	0.000000	0.053047	0.050685	0.132160	0.000000	0.000000	3.000000	24.000000	0.000000
1745.522418	0.010453	0.538003	0.261075	75.724091	118.943275	166.211746	1.948316	0.000000	4.604787	0.000000	0.000000	0.000000	0.053047	0.050685	0.132160	0.000000	0.000000	3.000000	24.000000	0.000000
1745.525751	0.010453	0.538003	0.261075	75.687019	119.083145	166.313019	1.948173	0.000000	4.604848	0.000000	0.000000	0.000000	0.053047	0.050685	0.132160	0.000000	0.000000	3.000000	24.000000	0.000000
1745.529085	0.010453	0.538003	0.261075	75.687019	119.083145	166.313019	1.948173	0.000000	4.604848	0.000000	0.000000	0.000000	0.053047	0.050685	0.132160	0.000000	0.000000	3.000000	24.000000	0.000000
1745.532418	0.010697	0.538205	0.261449	75.687019	119.083145	166.313019	1.948173	0.000000	4.604848	0.000000	0.000000	0.000000	0.073286	0.060435	0.112132	0.000000	0.000000	3.000000	24.000000	0.000000
1745.535751	0.010697	0.538205	0.261449	75.696625	119.023819	166.219910	1.948173	0.000000	4.604848	0.000000	0.000000	0.000000	0.073286	0.060435	0.112132	0.000000	0.000000	3.000000	24.000000	0.000000
1745.539085	0.010697	0.538205	0.261449	75.696625	119.023819	166.219910	1.948173	0.000000	4.604848	0.000000	0.000000	0.000000	0.073286	0.060435	0.112132	0.000000	0.000000	3.000000	24.000000	0.000000
1745.542418	0.010697	0.538205	0.261449	75.696625	119.023819	166.219910	1.948173	0.000000	4.604848	0.000000	0.000000	0.000000	0.073286	0.060435	0.112132	0.000000	0.000000	3.000000	24.000000	0.000000
1745.545751	0.011218	0.538709	0.262030	75.722969	118.853500	166.022171	1.949459	0.000000	4.604303	0.000000	0.000000	0.000000	0.156265	0.151241	0.174186	0.000000	0.000000	3.000000	24.000000	0.000000
1745.549085	0.011218	0.538709	0.262030	75.722969	118.853500	166.022171	1.949459	0.000000	4.604303	0.000000	0.000000	0.000000	0.156265	0.151241	0.174186	0.000000	0.000000	3.000000	24.000000	0.000000
1745.552418	0.011218	0.538709	0.262030	75.722969	118.853500	166.022171	1.949459	0.000000	4.604303	0.000000	0.000000	0.000000	0.156265	0.151241	0.174186	0.000000	0.000000	3.000000	24.000000	0.000000
1745.555751	0.011218	0.538709	0.262030	75.746391	118.703842	165.842499	1.953556	0.000000	4.602567	0.000000	0.000000	0.000000	0.156265	0.151241	0.174186	0.000000	0.000000	3.000000	24.000000	0.000000
1745.559085	0.011529	0.539015	0.262266	75.746391	118.703842	165.842499	1.953556	0.000000	4.602567	0.000000	0.000000	0.000000	0.093343	0.091827	0.071012	0.000000	0.000000	3.000000	24.000000	0.000000
1745.562418	0.011529	0.539015	0.262266	75.746391	118.703842	165.842499	1.953556	0.000000	4.602567	0.000000	0.000000	0.000000	0.093343	0.091827	0.071012	0.000000	0.000000	3.000000	24.000000	0.000000
1745.565751	0.011529	0.539015	0.262266	75.769676	118.553619	165.662262	1.956687	0.000000	4.601236	0.000000	0.000000	0.000000	0.093343	0.091827	0.071012	0.000000	0.000000	3.000000	24.000000	0.000000
1745.569085	0.011529	0.539015	0.262266	75.769676	118.553619	165.662262	1.956687	0.000000	4.601236	0.000000	0.000000	0.000000	0.093343	0.091827	0.071012	0.000000	0.000000	3.000000	24.000000	0.000000
1745.572418	0.011841	0.539303	0.262520	75.769676	118.553619	165.662262	1.956687	0.000000	4.601236	0.000000	0.000000	0.000000	0.093488	0.086505	0.076095	0.000000	0.000000	3.000000	24.000000	0.000000
1745.575751	0.012118	0.539546	0.262718	75.789787	118.425179	165.507813	1.956687	0.000000	4.601236	0.000000	0.000000	0.000000	0.083017	0.072670	0.059336	0.000000	0.000000	3.000000	24.000000	0.000000
1745.579085	0.012118	0.539546	0.262718	75.789787	118.425179	165.507813	1.956687	0.000000	4.601236	0.000000	0.000000	0.000000	0.083017	0.072670	0.059336	0.000000	0.000000	3.000000	24.000000	0.000000
1745.582418	0.012118	0.539546	0.262718	75.789787	118.425179	165.507813	1.956687	0.000000	4.601236	0.000000	0.000000	0.000000	0.083017	0.072670	0.059336	0.000000	0.000000	3.000000	24.000000	0.000000
1745.585751	0.012118	0.539546	0.262718	75.808479	118.304138	165.360519	1.962561	0.000000	4.598734	0.000000	0.000000	0.000000	0.083017	0.072670	0.059336	0.000000	0.000000	3.000000	24.000000	0.000000
1745.589085	0.012395	0.539792	0.262945	75.808479	118.304138	165.360519	1.962561	0.000000	4.598734	0.000000	0.000000	0.000000	0.083217	0.073755	0.068304	0.000000	0.000000	3.000000	24.000000	0.000000
1745.592418	0.012395	0.539792	0.262945	75.808479	118.304138	165.360519	1.962561	0.000000	4.598734	0.000000	0.000000	0.000000	0.083217	0.073755	0.068304	0.000000	0.000000	3.000000	24.000000	0.000000
1745.595751	0.012395	0.539792	0.262945	75.830002	118.163422	165.190125	1.965226	0.000000	4.597595	0.000000	0.000000	0.000000	0.083217	0.073755	0.068304	0.000000	0.000000	3.000000	24.000000	0.000000
1745.599085	0.012395	0.539792	0.262945	75.830002	118.163422	165.190125	1.965226	0.000000	4.597595	0.000000	0.000000	0.000000	0.083217	0.073755	0.068304	0.000000	0.000000	3.000000	24.000000	0.000000
1745.602418	0.012708	0.539984	0.263224	75.830002	118.163422	165.190125	1.965226	0.000000	4.597595	0.000000	0.000000	0.000000	0.093803	0.057635	0.083658	0.000000	0.000000	3.000000	24.000000	0.000000
1745.605751	0.012708	0.539984	0.263224	75.850998	118.017227	165.004120	1.965226	0.000000	4.597595	0.000000	0.000000	0.000000	0.093803	0.057635	0.083658	0.000000	0.000000	3.000000	24.000000	0.000000
1745.609085	0.013159	0.540204	0.263573	75.850998	118.017227	165.004120	1.965226	0.000000	4.597595	0.000000	0.000000	0.000000	0.135328	0.066178	0.104764	0.000000	0.000000	3.000000	24.000000	0.000000
1745.612418	0.013159	0.540204	0.263573	75.850998	118.017227	165.004120	1.965226	0.000000	4.597595	0.000000	0.000000	0.000000	0.135328	0.066178	0.104764	0.000000	0.000000	3.000000	24.000000	0.000000
1745.615751	0.013159	0.540204	0.263573	75.870094	117.868469	164.813889	1.972524	0.000000	4.594470	0.000000	0.000000	0.000000	0.135328	0.066178	0.104764	0.000000	0.000000	3.000000	24.000000	0.000000
1745.619085	0.013159	0.540204	0.263573	75.870094	117.868469	164.813889	1.972524	0.000000	4.594470	0.000000	0.000000	0.000000	0.135328	0.066178	0.104764	0.000000	0.000000	3.000000	24.000000	0.000000
1745.622418	0.013644	0.540364	0.263913	75.870094	117.868469	164.813889	1.972524	0.000000	4.594470	0.000000	0.000000	0.000000	0.145679	0.047973	0.101876	0.000000	0.000000	3.000000	24.000000	0.000000
1745.625751	0.014200	0.540528	0.264281	75.885849	117.728310	164.630981	1.972524	0.000000	4.594470	0.000000	0.000000	0.000000	0.166541	0.049051	0.110318	0.000000	0.000000	3.000000	24.000000	0.000000
1745.629085	0.014200	0.540528	0.264281	75.885849	117.728310	164.630981	1.972524	0.000000	4.594470	0.000000	0.000000	0.000000	0.166541	0.049051	0.110318	0.000000	0.000000	3.000000	24.000000	0.000000
1745.632418	0.014200	0.540528	0.264281	75.885849	117.728310	164.630981	1.972524	0.000000	4.594470	0.000000	0.000000	0.000000	0.166541	0.049051	0.110318	0.000000	0.000000	3.000000	24.000000	0.000000
1745.635751	0.014200	0.540528	0.264281	75.909630	117.590462	164.435547	1.983327	0.000000	4.589816	0.000000	0.000000	0.000000	0.166541	0.049051	0.110318	0.000000	0.000000	3.000000	24.000000	0.000000
1745.639085	0.014858	0.540673	0.264663	75.909630	117.590462	164.435547	1.983327	0.000000	4.589816	0.000000	0.000000	0.000000	0.197654	0.043673	0.114641	0.000000	0.000000	3.000000	24.000000	0.000000
1745.642418	0.014858	0.540673	0.264663	75.909630	117.590462	164.435547	1.983327	0.000000	4.589816	0.000000	0.000000	0.000000	0.197654	0.043673	0.114641	0.000000	0.000000	3.000000	24.000000	0.000000
1745.645751	0.015554	0.540826	0.265103	75.933205	117.454666	164.239471	1.990535	0.000000	4.586695	0.000000	0.000000	0.000000	0.208535	0.045783	0.132160	0.000000	0.000000	3.000000	24.000000	0.000000
1745.649085	0.015554	0.540826	0.265103	75.933205	117.454666	164.239471	1.990535	0.000000	4.586695	0.000000	0.000000	0.000000	0.208535	0.045783	0.132160	0.000000	0.000000	3.000000	24.000000	0.000000
1745.652418	0.015554	0.540826	0.265103	75.933205	117.454666	164.239471	1.990535	0.000000	4.586695	0.000000	0.000000	0.000000	0.208535	0.045783	0.132160	0.000000	0.000000	3.000000	24.000000	0.000000
1745.655751	0.015554	0.540826	0.265103	75.956657	117.320961	164.042755	1.997864	0.000000	4.583508	0.000000	0.000000	0.000000	0.208535	0.045783	0.132160	0.000000	0.000000	3.000000	24.000000	0.000000
1745.659085	0.016283	0.540935	0.265517	75.956657	117.320961	164.042755	1.997864	0.000000	4.583508	0.000000	0.000000	0.000000	0.218907	0.032910	0.123915	0.000000	0.000000	3.000000	24.000000	0.000000
1745.662418	0.016283	0.540935	0.265517	75.956657	117.320961	164.042755	1.997864	0.000000	4.583508	0.000000	0.000000	0.000000	0.218907	0.032910	0.123915	0.000000	0.000000	3.000000	24.000000	0.000000
1745.665751	0.017049	0.541031	0.265975	75.978577	117.200623	163.857025	2.005828	0.000000	4.580028	0.000000	0.000000	0.000000	0.229788	0.028573	0.137500	0.000000	0.000000	3.000000	24.000000	0.000000
1745.669085	0.017049	0.541031	0.265975	75.978577	117.200623	163.857025	2.005828	0.000000	4.580028	0.000000	0.000000	0.000000	0.229788	0.028573	0.137500	0.000000	0.000000	3.000000	24.000000	0.000000
1745.672418	0.017049	0.541031	0.265975	75.978577	117.200623	163.857025	2.005828	0.000000	4.580028	0.000000	0.000000	0.000000	0.229788	0.028573	0.137500	0.000000	0.000000	3.000000	24.000000	0.000000
1745.675751	0.017049	0.541031	0.265975	76.000328	117.079704	163.670731	2.013986	0.000000	4.576447	0.000000	0.000000	0.000000	0.229788	0.028573	0.137500	0.000000	0.000000	3.000000	24.000000	0.000000
1745.679085	0.017816	0.541083	0.266406	76.000328	117.079704	163.670731	2.013986	0.000000	4.576447	0.000000	0.000000	0.000000	0.229889	0.015636	0.129484	0.000000	0.000000	3.000000	24.000000	0.000000
1745.682418	0.017816	0.541083	0.266406	76.000328	117.079704	163.670731	2.013986	0.000000	4.576447	0.000000	0.000000	0.000000	0.229889	0.015636	0.129484	0.000000	0.000000	3.000000	24.000000	0.000000
1745.685751	0.018618	0.541117	0.266853	76.019257	116.980881	163.507248	2.022270	0.000000	4.572792	0.000000	0.000000	0.000000	0.240605	0.010225	0.133993	0.000000	0.000000	3.000000	24.000000	0.000000
1745.689085	0.018618	0.541117	0.266853	76.019257	116.980881	163.507248	2.022270	0.000000	4.572792	0.000000	0.000000	0.000000	0.240605	0.010225	0.133993	0.000000	0.000000	3.000000	24.000000	0.000000
1745.692418	0.018618	0.541117	0.266853	76.019257	116.980881	163.507248	2.022270	0.000000	4.572792	0.000000	0.000000	0.000000	0.240605	0.010225	0.133993	0.000000	0.000000	3.000000	24.000000	0.000000
1745.695751	0.018618	0.541117	0.266853	76.041229	116.874878	163.335144	2.030923	0.000000	4.568955	0.000000	0.000000	0.000000	0.240605	0.010225	0.133993	0.000000	0.000000	3.000000	24.000000	0.000000
1745.699085	0.019353	0.541115	0.267335	76.041229	116.874878	163.335144	2.030923	0.000000	4.568955	0.000000	0.000000	0.000000	0.220541	-0.000662	0.144478	0.000000	0.000000	3.000000	24.000000	0.000000
1745.702418	0.019353	0.541115	0.267335	76.041229	116.874878	163.335144	2.030923	0.000000	4.568955	0.000000	0.000000	0.000000	0.220541	-0.000662	0.144478	0.000000	0.000000	3.000000	24.000000	0.000000
1745.705751	0.020122	0.541109	0.267784	76.061287	116.761063	163.158997	2.038351	0.000000	4.565646	0.000000	0.000000	0.000000	0.230906	-0.001740	0.134826	0.000000	0.000000	3.000000	24.000000	0.000000
1745.709085	0.020122	0.541109	0.267784	76.061287	116.761063	163.158997	2.038351	0.000000	4.565646	0.000000	0.000000	0.000000	0.230906	-0.001740	0.134826	0.000000	0.000000	3.000000	24.000000	0.000000
1745.712418	0.020122	0.541109	0.267784	76.061287	116.761063	163.158997	2.038351	0.000000	4.565646	0.000000	0.000000	0.000000	0.230906	-0.001740	0.134826	0.000000	0.000000	3.000000	24.000000	0.000000
1745.715751	0.020826	0.541110	0.268294	76.081177	116.646721	162.982361	2.046431	0.000000	4.562030	0.000000	0.000000	0.000000	0.211042	0.000287	0.152930	0.000000	0.000000	3.000000	24.000000	0.000000
1745.719085	0.020826	0.541110	0.268294	76.081177	116.646721	162.982361	2.046431	0.000000	4.562030	0.000000	0.000000	0.000000	0.211042	0.000287	0.152930	0.000000	0.000000	3.000000	24.000000	0.000000
1745.722418	0.020826	0.541110	0.268294	76.081177	116.646721	162.982361	2.046431	0.000000	4.562030	0.000000	0.000000	0.000000	0.211042	0.000287	0.152930	0.000000	0.000000	3.000000	24.000000	0.000000
1745.725751	0.021564	0.541129	0.268784	76.100464	116.513123	162.789902	2.053146	0.000000	4.559012	0.000000	0.000000	0.000000	0.221517	0.005677	0.147051	0.000000	0.000000	3.000000	24.000000	0.000000
1745.729085	0.021564	0.541129	0.268784	76.100464	116.513123	162.789902	2.053146	0.000000	4.559012	0.000000	0.000000	0.000000	0.221517	0.005677	0.147051	0.000000	0.000000	3.000000	24.000000	0.000000
1745.732418	0.021564	0.541129	0.268784	76.100464	116.513123	162.789902	2.053146	0.000000	4.559012	0.000000	0.000000	0.000000	0.221517	0.005677	0.147051	0.000000	0.000000	3.000000	24.000000	0.000000
1745.735751	0.021564	0.541129	0.268784	76.122719	116.377487	162.588531	2.060437	0.000000	4.555722	0.000000	0.000000	0.000000	0.221517	0.005677	0.147051	0.000000	0.000000	3.000000	24.000000	0.000000
1745.739085	0.022304	0.541129	0.269290	76.122719	116.377487	162.588531	2.060437	0.000000	4.555722	0.000000	0.000000	0.000000	0.221970	0.000210	0.151798	0.000000	0.000000	3.000000	24.000000	0.000000
1745.742418	0.022304	0.541129	0.269290	76.122719	116.377487	162.588531	2.060437	0.000000	4.555722	0.000000	0.000000	0.000000	0.221970	0.000210	0.151798	0.000000	0.000000	3.000000	24.000000	0.000000
1745.745751	0.023079	0.541170	0.269789	76.141174	116.232155	162.379608	2.067607	0.000000	4.552472	0.000000	0.000000	0.000000	0.232582	0.012062	0.149673	0.000000	0.000000	3.000000	24.000000	0.000000
1745.749085	0.023079	0.541170	0.269789	76.141174	116.232155	162.379608	2.067607	0.000000	4.552472	0.000000	0.000000	0.000000	0.232582	0.012062	0.149673	0.000000	0.000000	3.000000	24.000000	0.000000
1745.752418	0.023079	0.541170	0.269789	76.141174	116.232155	162.379608	2.067607	0.000000	4.552472	0.000000	0.000000	0.000000	0.232582	0.012062	0.149673	0.000000	0.000000	3.000000	24.000000	0.000000
1745.755751	0.023079	0.541170	0.269789	76.163094	116.095291	162.177017	2.075274	0.000000	4.548982	0.000000	0.000000	0.000000	0.232582	0.012062	0.149673	0.000000	0.000000	3.000000	24.000000	0.000000
1745.759085	0.023857	0.541213	0.270316	76.163094	116.095291	162.177017	2.075274	0.000000	4.548982	0.000000	0.000000	0.000000	0.233187	0.013066	0.158127	0.000000	0.000000	3.000000	24.000000	0.000000
1745.762418	0.023857	0.541213	0.270316	76.163094	116.095291	162.177017	2.075274	0.000000	4.548982	0.000000	0.000000	0.000000	0.233187	0.013066	0.158127	0.000000	0.000000	3.000000	24.000000	0.000000
1745.765751	0.024668	0.541232	0.270798	76.184837	115.957779	161.973770	2.082743	0.000000	4.545568	0.000000	0.000000	0.000000	0.243457	0.005525	0.144655	0.000000	0.000000	3.000000	24.000000	0.000000
1745.769085	0.024668	0.541232	0.270798	76.184837	115.957779	161.973770	2.082743	0.000000	4.545568	0.000000	0.000000	0.000000	0.243457	0.005525	0.144655	0.000000	0.000000	3.000000	24.000000	0.000000
1745.772418	0.024668	0.541232	0.270798	76.184837	115.957779	161.973770	2.082743	0.000000	4.545568	0.000000	0.000000	0.000000	0.243457	0.005525	0.144655	0.000000	0.000000	3.000000	24.000000	0.000000
1745.775751	0.024668	0.541232	0.270798	76.202614	115.857361	161.805954	2.090926	0.000000	4.541809	0.000000	0.000000	0.000000	0.243457	0.005525	0.144655	0.000000	0.000000	3.000000	24.000000	0.000000
1745.779085	0.025446	0.541228	0.271268	76.202614	115.857361	161.805954	2.090926	0.000000	4.541809	0.000000	0.000000	0.000000	0.233269	-0.001008	0.140812	0.000000	0.000000	3.000000	24.000000	0.000000
1745.782418	0.025446	0.541228	0.271268	76.202614	115.857361	161.805954	2.090926	0.000000	4.541809	0.000000	0.000000	0.000000	0.233269	-0.001008	0.140812	0.000000	0.000000	3.000000	24.000000	0.000000
1745.785751	0.026259	0.541145	0.271743	76.220291	115.756500	161.637680	2.098674	0.000000	4.538234	0.000000	0.000000	0.000000	0.244045	-0.024945	0.142754	0.000000	0.000000	3.000000	24.000000	0.000000
1745.789085	0.026259	0.541145	0.271743	76.220291	115.756500	161.637680	2.098674	0.000000	4.538234	0.000000	0.000000	0.000000	0.244045	-0.024945	0.142754	0.000000	0.000000	3.000000	24.000000	0.000000
1745.792418	0.026259	0.541145	0.271743	76.220291	115.756500	161.637680	2.098674	0.000000	4.538234	0.000000	0.000000	0.000000	0.244045	-0.024945	0.142754	0.000000	0.000000	3.000000	24.000000	0.000000
1745.795751	0.026259	0.541145	0.271743	76.234108	115.687668	161.505188	2.106828	0.000000	4.534454	0.000000	0.000000	0.000000	0.244045	-0.024945	0.142754	0.000000	0.000000	3.000000	24.000000	0.000000
1745.799085	0.027038	0.541018	0.272194	76.234108	115.687668	161.505188	2.106828	0.000000	4.534454	0.000000	0.000000	0.000000	0.233694	-0.038014	0.135212	0.000000	0.000000	3.000000	24.000000	0.000000
1745.802418	0.027038	0.541018	0.272194	76.234108	115.687668	161.505188	2.106828	0.000000	4.534454	0.000000	0.000000	0.000000	0.233694	-0.038014	0.135212	0.000000	0.000000	3.000000	24.000000	0.000000
1745.805751	0.027818	0.540790	0.272640	76.245323	115.639267	161.396591	2.114623	0.000000	4.530825	0.000000	0.000000	0.000000	0.233941	-0.068534	0.133797	0.000000	0.000000	3.000000	24.000000	0.000000
1745.809085	0.027818	0.540790	0.272640	76.245323	115.639267	161.396591	2.114623	0.000000	4.530825	0.000000	0.000000	0.000000	0.233941	-0.068534	0.133797	0.000000	0.000000	3.000000	24.000000	0.000000
1745.812418	0.027818	0.540790	0.272640	76.245323	115.639267	161.396591	2.114623	0.000000	4.530825	0.000000	0.000000	0.000000	0.233941	-0.068534	0.133797	0.000000	0.000000	3.000000	24.000000	0.000000
1745.815751	0.027818	0.540790	0.272640	76.252823	115.625992	161.324097	2.122414	0.000000	4.527180	0.000000	0.000000	0.000000	0.233941	-0.068534	0.133797	0.000000	0.000000	3.000000	24.000000	0.000000
1745.819085	0.028530	0.540481	0.273097	76.252823	115.625992	161.324097	2.122414	0.000000	4.527180	0.000000	0.000000	0.000000	0.213529	-0.092609	0.136926	0.000000	0.000000	3.000000	24.000000	0.000000
1745.822418	0.028530	0.540481	0.273097	76.252823	115.625992	161.324097	2.122414	0.000000	4.527180	0.000000	0.000000	0.000000	0.213529	-0.092609	0.136926	0.000000	0.000000	3.000000	24.000000	0.000000
1745.825751	0.029276	0.540129	0.273525	76.257751	115.636086	161.275711	2.129172	0.000000	4.524006	0.000000	0.000000	0.000000	0.223897	-0.105745	0.128640	0.000000	0.000000	3.000000	24.000000	0.000000
1745.829085	0.029276	0.540129	0.273525	76.257751	115.636086	161.275711	2.129172	0.000000	4.524006	0.000000	0.000000	0.000000	0.223897	-0.105745	0.128640	0.000000	0.000000	3.000000	24.000000	0.000000
1745.832418	0.029276	0.540129	0.273525	76.257751	115.636086	161.275711	2.129172	0.000000	4.524006	0.000000	0.000000	0.000000	0.223897	-0.105745	0.128640	0.000000	0.000000	3.000000	24.000000	0.000000
1745.835751	0.029276	0.540129	0.273525	76.255318	115.672668	161.256958	2.136536	0.000000	4.520532	0.000000	0.000000	0.000000	0.223897	-0.105745	0.128640	0.000000	0.000000	3.000000	24.000000	0.000000
1745.839085	0.030022	0.539693	0.273932	76.255318	115.672668	161.256958	2.136536	0.000000	4.520532	0.000000	0.000000	0.000000	0.223903	-0.130878	0.122114	0.000000	0.000000	3.000000	24.000000	0.000000
1745.842418	0.030022	0.539693	0.273932	76.255318	115.672668	161.256958	2.136536	0.000000	4.520532	0.000000	0.000000	0.000000	0.223903	-0.130878	0.122114	0.000000	0.000000	3.000000	24.000000	0.000000
1745.845751	0.030769	0.539212	0.274313	76.228287	115.679939	161.222275	2.144000	0.000000	4.516997	0.000000	0.000000	0.000000	0.223833	-0.144072	0.114232	0.000000	0.000000	3.000000	24.000000	0.000000
1745.849085	0.030769	0.539212	0.274313	76.228287	115.679939	161.222275	2.144000	0.000000	4.516997	0.000000	0.000000	0.000000	0.223833	-0.144072	0.114232	0.000000	0.000000	3.000000	24.000000	0.000000
1745.852418	0.030769	0.539212	0.274313	76.228287	115.679939	161.222275	2.144000	0.000000	4.516997	0.000000	0.000000	0.000000	0.223833	-0.144072	0.114232	0.000000	0.000000	3.000000	24.000000	0.000000
1745.855751	0.030769	0.539212	0.274313	76.172928	115.646851	161.165512	2.151589	0.000000	4.513387	0.000000	0.000000	0.000000	0.223833	-0.144072	0.114232	0.000000	0.000000	3.000000	24.000000	0.000000
1745.859085	0.031480	0.538688	0.274669	76.172928	115.646851	161.165512	2.151589	0.000000	4.513387	0.000000	0.000000	0.000000	0.213318	-0.157197	0.106784	0.000000	0.000000	3.000000	24.000000	0.000000
1745.862418	0.031480	0.538688	0.274669	76.172928	115.646851	161.165512	2.151589	0.000000	4.513387	0.000000	0.000000	0.000000	0.213318	-0.157197	0.106784	0.000000	0.000000	3.000000	24.000000	0.000000
1745.865751	0.032190	0.538139	0.274982	76.097870	115.582581	161.088531	2.158829	0.000000	4.509929	0.000000	0.000000	0.000000	0.212969	-0.164852	0.093856	0.000000	0.000000	3.000000	24.000000	0.000000
1745.869085	0.032190	0.538139	0.274982	76.097870	115.582581	161.088531	2.158829	0.000000	4.509929	0.000000	0.000000	0.000000	0.212969	-0.164852	0.093856	0.000000	0.000000	3.000000	24.000000	0.000000
1745.872418	0.032190	0.538139	0.274982	76.097870	115.582581	161.088531	2.158829	0.000000	4.509929	0.000000	0.000000	0.000000	0.212969	-0.164852	0.093856	0.000000	0.000000	3.000000	24.000000	0.000000
1745.875751	0.032190	0.538139	0.274982	76.020973	115.555641	161.051651	2.166295	0.000000	4.506348	0.000000	0.000000	0.000000	0.212969	-0.164852	0.093856	0.000000	0.000000	3.000000	24.000000	0.000000
1745.879085	0.032864	0.537586	0.275266	76.020973	115.555641	161.051651	2.166295	0.000000	4.506348	0.000000	0.000000	0.000000	0.202322	-0.165989	0.085132	0.000000	0.000000	3.000000	24.000000	0.000000
1745.882418	0.032864	0.537586	0.275266	76.020973	115.555641	161.051651	2.166295	0.000000	4.506348	0.000000	0.000000	0.000000	0.202322	-0.165989	0.085132	0.000000	0.000000	3.000000	24.000000	0.000000
1745.885751	0.033501	0.537026	0.275491	75.957008	115.556610	161.037979	2.173440	0.000000	4.502906	0.000000	0.000000	0.000000	0.191235	-0.168013	0.067674	0.000000	0.000000	3.000000	24.000000	0.000000
1745.889085	0.033501	0.537026	0.275491	75.957008	115.556610	161.037979	2.173440	0.000000	4.502906	0.000000	0.000000	0.000000	0.191235	-0.168013	0.067674	0.000000	0.000000	3.000000	24.000000	0.000000
1745.892418	0.033501	0.537026	0.275491	75.957008	115.556610	161.037979	2.173440	0.000000	4.502906	0.000000	0.000000	0.000000	0.191235	-0.168013	0.067674	0.000000	0.000000	3.000000	24.000000	0.000000
1745.895751	0.033501	0.537026	0.275491	75.907234	115.619217	161.077133	2.180439	0.000000	4.499521	0.000000	0.000000	0.000000	0.191235	-0.168013	0.067674	0.000000	0.000000	3.000000	24.000000	0.000000
1745.899085	0.034104	0.536443	0.275705	75.907234	115.619217	161.077133	2.180439	0.000000	4.499521	0.000000	0.000000	0.000000	0.180740	-0.174627	0.064089	0.000000	0.000000	3.000000	24.000000	0.000000
1745.902418	0.034104	0.536443	0.275705	75.907234	115.619217	161.077133	2.180439	0.000000	4.499521	0.000000	0.000000	0.000000	0.180740	-0.174627	0.064089	0.000000	0.000000	3.000000	24.000000	0.000000
1745.905751	0.034704	0.535895	0.275855	75.874702	115.730354	161.160004	2.187027	0.000000	4.496322	0.000000	0.000000	0.000000	0.179950	-0.164573	0.044927	0.000000	0.000000	3.000000	24.000000	0.000000
1745.909085	0.034704	0.535895	0.275855	75.874702	115.730354	161.160004	2.187027	0.000000	4.496322	0.000000	0.000000	0.000000	0.179950	-0.164573	0.044927	0.000000	0.000000	3.000000	24.000000	0.000000
1745.912418	0.034704	0.535895	0.275855	75.874702	115.730354	161.160004	2.187027	0.000000	4.496322	0.000000	0.000000	0.000000	0.179950	-0.164573	0.044927	0.000000	0.000000	3.000000	24.000000	0.000000
1745.915751	0.034704	0.535895	0.275855	75.857506	115.891075	161.283279	2.193965	0.000000	4.492940	0.000000	0.000000	0.000000	0.179950	-0.164573	0.044927	0.000000	0.000000	3.000000	24.000000	0.000000
1745.919085	0.035267	0.535361	0.275959	75.857506	115.891075	161.283279	2.193965	0.000000	4.492940	0.000000	0.000000	0.000000	0.168916	-0.160027	0.031320	0.000000	0.000000	3.000000	24.000000	0.000000
1745.922418	0.035267	0.535361	0.275959	75.857506	115.891075	161.283279	2.193965	0.000000	4.492940	0.000000	0.000000	0.000000	0.168916	-0.160027	0.031320	0.000000	0.000000	3.000000	24.000000	0.000000
1745.925751	0.035759	0.534865	0.276033	75.845177	116.043251	161.400970	2.200690	0.000000	4.489651	0.000000	0.000000	0.000000	0.147589	-0.148999	0.022047	0.000000	0.000000	3.000000	24.000000	0.000000
1745.929085	0.035759	0.534865	0.276033	75.845177	116.043251	161.400970	2.200690	0.000000	4.489651	0.000000	0.000000	0.000000	0.147589	-0.148999	0.022047	0.000000	0.000000	3.000000	24.000000	0.000000
1745.932418	0.035759	0.534865	0.276033	75.845177	116.043251	161.400970	2.200690	0.000000	4.489651	0.000000	0.000000	0.000000	0.147589	-0.148999	0.022047	0.000000	0.000000	3.000000	24.000000	0.000000
1745.935751	0.035759	0.534865	0.276033	75.830322	116.215340	161.541946	2.206663	0.000000	4.486718	0.000000	0.000000	0.000000	0.147589	-0.148999	0.022047	0.000000	0.000000	3.000000	24.000000	0.000000
1745.939085	0.036180	0.534405	0.276075	75.830322	116.215340	161.541946	2.206663	0.000000	4.486718	0.000000	0.000000	0.000000	0.126237	-0.137890	0.012817	0.000000	0.000000	3.000000	24.000000	0.000000
1745.942418	0.036180	0.534405	0.276075	75.830322	116.215340	161.541946	2.206663	0.000000	4.486718	0.000000	0.000000	0.000000	0.126237	-0.137890	0.012817	0.000000	0.000000	3.000000	24.000000	0.000000
1745.945751	0.036493	0.533939	0.276064	75.814125	116.387558	161.694351	2.211890	0.000000	4.484144	0.000000	0.000000	0.000000	0.094046	-0.139771	-0.003346	0.000000	0.000000	3.000000	24.000000	0.000000
1745.949085	0.036493	0.533939	0.276064	75.814125	116.387558	161.694351	2.211890	0.000000	4.484144	0.000000	0.000000	0.000000	0.094046	-0.139771	-0.003346	0.000000	0.000000	3.000000	24.000000	0.000000
1745.952418	0.036493	0.533939	0.276064	75.814125	116.387558	161.694351	2.211890	0.000000	4.484144	0.000000	0.000000	0.000000	0.094046	-0.139771	-0.003346	0.000000	0.000000	3.000000	24.000000	0.000000
1745.955751	0.036493	0.533939	0.276064	75.796547	116.565346	161.858093	2.216055	0.000000	4.482087	0.000000	0.000000	0.000000	0.094046	-0.139771	-0.003346	0.000000	0.000000	3.000000	24.000000	0.000000
1745.959085	0.036734	0.533507	0.275993	75.796547	116.565346	161.858093	2.216055	0.000000	4.482087	0.000000	0.000000	0.000000	0.072215	-0.129539	-0.021252	0.000000	0.000000	3.000000	24.000000	0.000000
1745.962418	0.036734	0.533507	0.275993	75.796547	116.565346	161.858093	2.216055	0.000000	4.482087	0.000000	0.000000	0.000000	0.072215	-0.129539	-0.021252	0.000000	0.000000	3.000000	24.000000	0.000000
1745.965751	0.036734	0.533507	0.275993	75.777603	116.745857	162.033081	2.219651	0.000000	4.480307	0.000000	0.000000	0.000000	0.072215	-0.129539	-0.021252	0.000000	0.000000	3.000000	24.000000	0.000000
1745.969085	0.036734	0.533507	0.275993	75.777603	116.745857	162.033081	2.219651	0.000000	4.480307	0.000000	0.000000	0.000000	0.072215	-0.129539	-0.021252	0.000000	0.000000	3.000000	24.000000	0.000000
1745.972418	0.036832	0.533070	0.275871	75.777603	116.745857	162.033081	2.219651	0.000000	4.480307	0.000000	0.000000	0.000000	0.029550	-0.131348	-0.036840	0.000000	0.000000	3.000000	24.000000	0.000000
1745.975751	0.036825	0.532669	0.275719	75.758453	116.918198	162.211380	2.219651	0.000000	4.480307	0.000000	0.000000	0.000000	-0.002281	-0.120163	-0.045397	0.000000	0.000000	3.000000	24.000000	0.000000
1745.979085	0.036825	0.532669	0.275719	75.758453	116.918198	162.211380	2.219651	0.000000	4.480307	0.000000	0.000000	0.000000	-0.002281	-0.120163	-0.045397	0.000000	0.000000	3.000000	24.000000	0.000000
1745.982418	0.036825	0.532669	0.275719	75.758453	116.918198	162.211380	2.219651	0.000000	4.480307	0.000000	0.000000	0.000000	-0.002281	-0.120163	-0.045397	0.000000	0.000000	3.000000	24.000000	0.000000
1745.985751	0.036825	0.532669	0.275719	75.733551	117.113457	162.416855	2.222607	0.000000	4.478840	0.000000	0.000000	0.000000	-0.002281	-0.120163	-0.045397	0.000000	0.000000	3.000000	24.000000	0.000000
1745.989085	0.036778	0.532281	0.275494	75.733551	117.113457	162.416855	2.222607	0.000000	4.478840	0.000000	0.000000	0.000000	-0.013856	-0.116364	-0.067589	0.000000	0.000000	3.000000	24.000000	0.000000
1745.992418	0.036778	0.532281	0.275494	75.733551	117.113457	162.416855	2.222607	0.000000	4.478840	0.000000	0.000000	0.000000	-0.013856	-0.116364	-0.067589	0.000000	0.000000	3.000000	24.000000	0.000000
1745.995751	0.036778	0.532281	0.275494	75.688469	117.221153	162.554871	2.223463	0.000000	4.478416	0.000000	0.000000	0.000000	-0.013856	-0.116364	-0.067589	0.000000	0.000000	3.000000	24.000000	0.000000
1745.999085	0.036778	0.532281	0.275494	75.688469	117.221153	162.554871	2.223463	0.000000	4.478416	0.000000	0.000000	0.000000	-0.013856	-0.116364	-0.067589	0.000000	0.000000	3.000000	24.000000	0.000000
1746.002418	0.036659	0.531968	0.275205	75.688469	117.221153	162.554871	2.223463	0.000000	4.478416	0.000000	0.000000	0.000000	-0.035723	-0.094053	-0.086726	0.000000	0.000000	3.000000	24.000000	0.000000
1746.005751	0.036505	0.531673	0.274900	75.611649	117.175392	162.564819	2.223463	0.000000	4.478416	0.000000	0.000000	0.000000	-0.046380	-0.088437	-0.091361	0.000000	0.000000	3.000000	24.000000	0.000000
1746.009085	0.036505	0.531673	0.274900	75.611649	117.175392	162.564819	2.223463	0.000000	4.478416	0.000000	0.000000	0.000000	-0.046380	-0.088437	-0.091361	0.000000	0.000000	3.000000	24.000000	0.000000
1746.012418	0.036505	0.531673	0.274900	75.611649	117.175392	162.564819	2.223463	0.000000	4.478416	0.000000	0.000000	0.000000	-0.046380	-0.088437	-0.091361	0.000000	0.000000	3.000000	24.000000	0.000000
1746.015751	0.036505	0.531673	0.274900	75.532082	116.909195	162.379059	2.223738	0.000000	4.478279	0.000000	0.000000	0.000000	-0.046380	-0.088437	-0.091361	0.000000	0.000000	3.000000	24.000000	0.000000
1746.019085	0.036349	0.531437	0.274575	75.532082	116.909195	162.379059	2.223738	0.000000	4.478279	0.000000	0.000000	0.000000	-0.046660	-0.070802	-0.097711	0.000000	0.000000	3.000000	24.000000	0.000000
1746.022418	0.036349	0.531437	0.274575	75.532082	116.909195	162.379059	2.223738	0.000000	4.478279	0.000000	0.000000	0.000000	-0.046660	-0.070802	-0.097711	0.000000	0.000000	3.000000	24.000000	0.000000
1746.025751	0.036349	0.531437	0.274575	75.481621	116.564064	162.110641	2.223820	0.000000	4.478240	0.000000	0.000000	0.000000	-0.046660	-0.070802	-0.097711	0.000000	0.000000	3.000000	24.000000	0.000000
1746.029085	0.036349	0.531437	0.274575	75.481621	116.564064	162.110641	2.223820	0.000000	4.478240	0.000000	0.000000	0.000000	-0.046660	-0.070802	-0.097711	0.000000	0.000000	3.000000	24.000000	0.000000
1746.032418	0.036124	0.531201	0.274252	75.481621	116.564064	162.110641	2.223820	0.000000	4.478240	0.000000	0.000000	0.000000	-0.067461	-0.070762	-0.096815	0.000000	0.000000	3.000000	24.000000	0.000000
1746.035751	0.035866	0.530947	0.273947	75.475609	116.244591	161.853729	2.223820	0.000000	4.478240	0.000000	0.000000	0.000000	-0.077576	-0.076269	-0.091420	0.000000	0.000000	3.000000	24.000000	0.000000
1746.039085	0.035866	0.530947	0.273947	75.475609	116.244591	161.853729	2.223820	0.000000	4.478240	0.000000	0.000000	0.000000	-0.077576	-0.076269	-0.091420	0.000000	0.000000	3.000000	24.000000	0.000000
1746.042418	0.035866	0.530947	0.273947	75.475609	116.244591	161.853729	2.223820	0.000000	4.478240	0.000000	0.000000	0.000000	-0.077576	-0.076269	-0.091420	0.000000	0.000000	3.000000	24.000000	0.000000
1746.045751	0.035866	0.530947	0.273947	75.508461	116.023453	161.673889	2.221565	0.000000	4.479358	0.000000	0.000000	0.000000	-0.077576	-0.076269	-0.091420	0.000000	0.000000	3.000000	24.000000	0.000000
1746.049085	0.035607	0.530693	0.273642	75.508461	116.023453	161.673889	2.221565	0.000000	4.479358	0.000000	0.000000	0.000000	-0.077520	-0.076232	-0.091555	0.000000	0.000000	3.000000	24.000000	0.000000
1746.052418	0.035607	0.530693	0.273642	75.508461	116.023453	161.673889	2.221565	0.000000	4.479358	0.000000	0.000000	0.000000	-0.077520	-0.076232	-0.091555	0.000000	0.000000	3.000000	24.000000	0.000000
1746.055751	0.035607	0.530693	0.273642	75.525688	115.926292	161.613113	2.220158	0.000000	4.480055	0.000000	0.000000	0.000000	-0.077520	-0.076232	-0.091555	0.000000	0.000000	3.000000	24.000000	0.000000
1746.059085	0.035607	0.530693	0.273642	75.525688	115.926292	161.613113	2.220158	0.000000	4.480055	0.000000	0.000000	0.000000	-0.077520	-0.076232	-0.091555	0.000000	0.000000	3.000000	24.000000	0.000000
1746.062418	0.035281	0.530442	0.273369	75.525688	115.926292	161.613113	2.220158	0.000000	4.480055	0.000000	0.000000	0.000000	-0.097842	-0.075278	-0.081832	0.000000	0.000000	3.000000	24.000000	0.000000
1746.065751	0.034921	0.530151	0.273102	75.524971	115.928734	161.654266	2.220158	0.000000	4.480055	0.000000	0.000000	0.000000	-0.108118	-0.087211	-0.080280	0.000000	0.000000	3.000000	24.000000	0.000000
1746.069085	0.034921	0.530151	0.273102	75.524971	115.928734	161.654266	2.220158	0.000000	4.480055	0.000000	0.000000	0.000000	-0.108118	-0.087211	-0.080280	0.000000	0.000000	3.000000	24.000000	0.000000
1746.072418	0.034921	0.530151	0.273102	75.524971	115.928734	161.654266	2.220158	0.000000	4.480055	0.000000	0.000000	0.000000	-0.108118	-0.087211	-0.080280	0.000000	0.000000	3.000000	24.000000	0.000000
1746.075751	0.034921	0.530151	0.273102	75.511017	116.036873	161.799438	2.214638	0.000000	4.482787	0.000000	0.000000	0.000000	-0.108118	-0.087211	-0.080280	0.000000	0.000000	3.000000	24.000000	0.000000
1746.079085	0.034527	0.529863	0.272865	75.511017	116.036873	161.799438	2.214638	0.000000	4.482787	0.000000	0.000000	0.000000	-0.118022	-0.086282	-0.071083	0.000000	0.000000	3.000000	24.000000	0.000000
1746.082418	0.034527	0.529863	0.272865	75.511017	116.036873	161.799438	2.214638	0.000000	4.482787	0.000000	0.000000	0.000000	-0.118022	-0.086282	-0.071083	0.000000	0.000000	3.000000	24.000000	0.000000
1746.085751	0.034100	0.529597	0.272642	75.492348	116.170837	161.971542	2.210987	0.000000	4.484589	0.000000	0.000000	0.000000	-0.128163	-0.079802	-0.066893	0.000000	0.000000	3.000000	24.000000	0.000000
1746.089085	0.034100	0.529597	0.272642	75.492348	116.170837	161.971542	2.210987	0.000000	4.484589	0.000000	0.000000	0.000000	-0.128163	-0.079802	-0.066893	0.000000	0.000000	3.000000	24.000000	0.000000
1746.092418	0.034100	0.529597	0.272642	75.492348	116.170837	161.971542	2.210987	0.000000	4.484589	0.000000	0.000000	0.000000	-0.128163	-0.079802	-0.066893	0.000000	0.000000	3.000000	24.000000	0.000000
1746.095751	0.034100	0.529597	0.272642	75.473564	116.307114	162.143219	2.206786	0.000000	4.486658	0.000000	0.000000	0.000000	-0.128163	-0.079802	-0.066893	0.000000	0.000000	3.000000	24.000000	0.000000
1746.099085	0.033707	0.529350	0.272400	75.473564	116.307114	162.143219	2.206786	0.000000	4.486658	0.000000	0.000000	0.000000	-0.117928	-0.074210	-0.072564	0.000000	0.000000	3.000000	24.000000	0.000000
1746.102418	0.033707	0.529350	0.272400	75.473564	116.307114	162.143219	2.206786	0.000000	4.486658	0.000000	0.000000	0.000000	-0.117928	-0.074210	-0.072564	0.000000	0.000000	3.000000	24.000000	0.000000
1746.105751	0.033313	0.529140	0.272124	75.454666	116.445694	162.314468	2.203148	0.000000	4.488445	0.000000	0.000000	0.000000	-0.118314	-0.063082	-0.082783	0.000000	0.000000	3.000000	24.000000	0.000000
1746.109085	0.033313	0.529140	0.272124	75.454666	116.445694	162.314468	2.203148	0.000000	4.488445	0.000000	0.000000	0.000000	-0.118314	-0.063082	-0.082783	0.000000	0.000000	3.000000	24.000000	0.000000
1746.112418	0.033313	0.529140	0.272124	75.454666	116.445694	162.314468	2.203148	0.000000	4.488445	0.000000	0.000000	0.000000	-0.118314	-0.063082	-0.082783	0.000000	0.000000	3.000000	24.000000	0.000000
1746.115751	0.033313	0.529140	0.272124	75.434357	116.589394	162.496643	2.199704	0.000000	4.490134	0.000000	0.000000	0.000000	-0.118314	-0.063082	-0.082783	0.000000	0.000000	3.000000	24.000000	0.000000
1746.119085	0.032917	0.528967	0.271814	75.434357	116.589394	162.496643	2.199704	0.000000	4.490134	0.000000	0.000000	0.000000	-0.118685	-0.051943	-0.093019	0.000000	0.000000	3.000000	24.000000	0.000000
1746.122418	0.032917	0.528967	0.271814	75.434357	116.589394	162.496643	2.199704	0.000000	4.490134	0.000000	0.000000	0.000000	-0.118685	-0.051943	-0.093019	0.000000	0.000000	3.000000	24.000000	0.000000
1746.125751	0.032485	0.528748	0.271449	75.412636	116.746269	162.689651	2.196456	0.000000	4.491724	0.000000	0.000000	0.000000	-0.129708	-0.065623	-0.109368	0.000000	0.000000	3.000000	24.000000	0.000000
1746.129085	0.032485	0.528748	0.271449	75.412636	116.746269	162.689651	2.196456	0.000000	4.491724	0.000000	0.000000	0.000000	-0.129708	-0.065623	-0.109368	0.000000	0.000000	3.000000	24.000000	0.000000
1746.132418	0.032485	0.528748	0.271449	75.412636	116.746269	162.689651	2.196456	0.000000	4.491724	0.000000	0.000000	0.000000	-0.129708	-0.065623	-0.109368	0.000000	0.000000	3.000000	24.000000	0.000000
1746.135751	0.032485	0.528748	0.271449	75.386871	116.929947	162.916016	2.193061	0.000000	4.493382	0.000000	0.000000	0.000000	-0.129708	-0.065623	-0.109368	0.000000	0.000000	3.000000	24.000000	0.000000
1746.139085	0.032015	0.528542	0.271009	75.386871	116.929947	162.916016	2.193061	0.000000	4.493382	0.000000	0.000000	0.000000	-0.140963	-0.061796	-0.131998	0.000000	0.000000	3.000000	24.000000	0.000000
1746.142418	0.032015	0.528542	0.271009	75.386871	116.929947	162.916016	2.193061	0.000000	4.493382	0.000000	0.000000	0.000000	-0.140963	-0.061796	-0.131998	0.000000	0.000000	3.000000	24.000000	0.000000
1746.145751	0.031474	0.528290	0.270516	75.358292	117.129196	163.164093	2.189643	0.000000	4.495049	0.000000	0.000000	0.000000	-0.162255	-0.075419	-0.148084	0.000000	0.000000	3.000000	24.000000	0.000000
1746.149085	0.031474	0.528290	0.270516	75.358292	117.129196	163.164093	2.189643	0.000000	4.495049	0.000000	0.000000	0.000000	-0.162255	-0.075419	-0.148084	0.000000	0.000000	3.000000	24.000000	0.000000
1746.152418	0.031474	0.528290	0.270516	75.358292	117.129196	163.164093	2.189643	0.000000	4.495049	0.000000	0.000000	0.000000	-0.162255	-0.075419	-0.148084	0.000000	0.000000	3.000000	24.000000	0.000000
1746.155751	0.031474	0.528290	0.270516	75.322372	117.363754	163.452774	2.185606	0.000000	4.497014	0.000000	0.000000	0.000000	-0.162255	-0.075419	-0.148084	0.000000	0.000000	3.000000	24.000000	0.000000
1746.159085	0.030895	0.528070	0.269929	75.322372	117.363754	163.452774	2.185606	0.000000	4.497014	0.000000	0.000000	0.000000	-0.173595	-0.066060	-0.176000	0.000000	0.000000	3.000000	24.000000	0.000000
1746.162418	0.030895	0.528070	0.269929	75.322372	117.363754	163.452774	2.185606	0.000000	4.497014	0.000000	0.000000	0.000000	-0.173595	-0.066060	-0.176000	0.000000	0.000000	3.000000	24.000000	0.000000
1746.165751	0.030245	0.527842	0.269254	75.283005	117.597855	163.747879	2.181648	0.000000	4.498935	0.000000	0.000000	0.000000	-0.195148	-0.068616	-0.202480	0.000000	0.000000	3.000000	24.000000	0.000000
1746.169085	0.030245	0.527842	0.269254	75.283005	117.597855	163.747879	2.181648	0.000000	4.498935	0.000000	0.000000	0.000000	-0.195148	-0.068616	-0.202480	0.000000	0.000000	3.000000	24.000000	0.000000
1746.172418	0.030245	0.527842	0.269254	75.283005	117.597855	163.747879	2.181648	0.000000	4.498935	0.000000	0.000000	0.000000	-0.195148	-0.068616	-0.202480	0.000000	0.000000	3.000000	24.000000	0.000000
1746.175751	0.029626	0.527684	0.268478	75.244087	117.860748	164.054398	2.177272	0.000000	4.501054	0.000000	0.000000	0.000000	-0.185670	-0.047374	-0.232709	0.000000	0.000000	3.000000	24.000000	0.000000
1746.179085	0.029626	0.527684	0.268478	75.244087	117.860748	164.054398	2.177272	0.000000	4.501054	0.000000	0.000000	0.000000	-0.185670	-0.047374	-0.232709	0.000000	0.000000	3.000000	24.000000	0.000000
1746.182418	0.029626	0.527684	0.268478	75.244087	117.860748	164.054398	2.177272	0.000000	4.501054	0.000000	0.000000	0.000000	-0.185670	-0.047374	-0.232709	0.000000	0.000000	3.000000	24.000000	0.000000
1746.185751	0.028969	0.527514	0.267582	75.205681	118.123466	164.338882	2.173960	0.000000	4.502655	0.000000	0.000000	0.000000	-0.197070	-0.050855	-0.268946	0.000000	0.000000	3.000000	24.000000	0.000000
1746.189085	0.028969	0.527514	0.267582	75.205681	118.123466	164.338882	2.173960	0.000000	4.502655	0.000000	0.000000	0.000000	-0.197070	-0.050855	-0.268946	0.000000	0.000000	3.000000	24.000000	0.000000
1746.192418	0.028969	0.527514	0.267582	75.205681	118.123466	164.338882	2.173960	0.000000	4.502655	0.000000	0.000000	0.000000	-0.197070	-0.050855	-0.268946	0.000000	0.000000	3.000000	24.000000	0.000000
1746.195751	0.028309	0.527354	0.266575	75.179512	118.332825	164.517838	2.170901	0.000000	4.504130	0.000000	0.000000	0.000000	-0.197886	-0.047974	-0.301914	0.000000	0.000000	3.000000	24.000000	0.000000
1746.199085	0.028309	0.527354	0.266575	75.179512	118.332825	164.517838	2.170901	0.000000	4.504130	0.000000	0.000000	0.000000	-0.197886	-0.047974	-0.301914	0.000000	0.000000	3.000000	24.000000	0.000000
1746.202418	0.028309	0.527354	0.266575	75.179512	118.332825	164.517838	2.170901	0.000000	4.504130	0.000000	0.000000	0.000000	-0.197886	-0.047974	-0.301914	0.000000	0.000000	3.000000	24.000000	0.000000
1746.205751	0.027613	0.527183	0.265447	75.176155	118.397522	164.464981	2.168506	0.000000	4.505283	0.000000	0.000000	0.000000	-0.209070	-0.051506	-0.338668	0.000000	0.000000	3.000000	24.000000	0.000000
1746.209085	0.027613	0.527183	0.265447	75.176155	118.397522	164.464981	2.168506	0.000000	4.505283	0.000000	0.000000	0.000000	-0.209070	-0.051506	-0.338668	0.000000	0.000000	3.000000	24.000000	0.000000
1746.212418	0.027613	0.527183	0.265447	75.176155	118.397522	164.464981	2.168506	0.000000	4.505283	0.000000	0.000000	0.000000	-0.209070	-0.051506	-0.338668	0.000000	0.000000	3.000000	24.000000	0.000000
1746.215751	0.026879	0.526960	0.264198	75.204498	118.291512	164.222336	2.166390	0.000000	4.506302	0.000000	0.000000	0.000000	-0.220073	-0.066896	-0.374628	0.000000	0.000000	3.000000	24.000000	0.000000
1746.219085	0.026879	0.526960	0.264198	75.204498	118.291512	164.222336	2.166390	0.000000	4.506302	0.000000	0.000000	0.000000	-0.220073	-0.066896	-0.374628	0.000000	0.000000	3.000000	24.000000	0.000000
1746.222418	0.026879	0.526960	0.264198	75.204498	118.291512	164.222336	2.166390	0.000000	4.506302	0.000000	0.000000	0.000000	-0.220073	-0.066896	-0.374628	0.000000	0.000000	3.000000	24.000000	0.000000
1746.225751	0.026008	0.526670	0.262879	75.243233	118.111938	163.881058	2.164543	0.000000	4.507189	0.000000	0.000000	0.000000	-0.261180	-0.086812	-0.395603	0.000000	0.000000	3.000000	24.000000	0.000000
1746.229085	0.026008	0.526670	0.262879	75.243233	118.111938	163.881058	2.164543	0.000000	4.507189	0.000000	0.000000	0.000000	-0.261180	-0.086812	-0.395603	0.000000	0.000000	3.000000	24.000000	0.000000
1746.232418	0.026008	0.526670	0.262879	75.243233	118.111938	163.881058	2.164543	0.000000	4.507189	0.000000	0.000000	0.000000	-0.261180	-0.086812	-0.395603	0.000000	0.000000	3.000000	24.000000	0.000000
1746.235751	0.025035	0.526372	0.261467	75.288139	117.889206	163.597656	2.161235	0.000000	4.508776	0.000000	0.000000	0.000000	-0.291976	-0.089390	-0.423591	0.000000	0.000000	3.000000	24.000000	0.000000
1746.239085	0.025035	0.526372	0.261467	75.288139	117.889206	163.597656	2.161235	0.000000	4.508776	0.000000	0.000000	0.000000	-0.291976	-0.089390	-0.423591	0.000000	0.000000	3.000000	24.000000	0.000000
1746.242418	0.025035	0.526372	0.261467	75.288139	117.889206	163.597656	2.161235	0.000000	4.508776	0.000000	0.000000	0.000000	-0.291976	-0.089390	-0.423591	0.000000	0.000000	3.000000	24.000000	0.000000
1746.245751	0.023928	0.526111	0.260019	75.318504	117.657333	163.347137	2.157076	0.000000	4.510767	0.000000	0.000000	0.000000	-0.332130	-0.078461	-0.434426	0.000000	0.000000	3.000000	24.000000	0.000000
1746.249085	0.023928	0.526111	0.260019	75.318504	117.657333	163.347137	2.157076	0.000000	4.510767	0.000000	0.000000	0.000000	-0.332130	-0.078461	-0.434426	0.000000	0.000000	3.000000	24.000000	0.000000
1746.252418	0.023928	0.526111	0.260019	75.318504	117.657333	163.347137	2.157076	0.000000	4.510767	0.000000	0.000000	0.000000	-0.332130	-0.078461	-0.434426	0.000000	0.000000	3.000000	24.000000	0.000000
1746.255751	0.022755	0.525903	0.258515	75.272697	117.320999	162.941193	2.151216	0.000000	4.513565	0.000000	0.000000	0.000000	-0.351763	-0.062180	-0.451343	0.000000	0.000000	3.000000	24.000000	0.000000
1746.259085	0.022755	0.525903	0.258515	75.272697	117.320999	162.941193	2.151216	0.000000	4.513565	0.000000	0.000000	0.000000	-0.351763	-0.062180	-0.451343	0.000000	0.000000	3.000000	24.000000	0.000000
1746.262418	0.022755	0.525903	0.258515	75.272697	117.320999	162.941193	2.151216	0.000000	4.513565	0.000000	0.000000	0.000000	-0.351763	-0.062180	-0.451343	0.000000	0.000000	3.000000	24.000000	0.000000
1746.265751	0.021587	0.525792	0.256978	75.079559	116.734726	162.350174	2.144729	0.000000	4.516651	0.000000	0.000000	0.000000	-0.350606	-0.033442	-0.460985	0.000000	0.000000	3.000000	24.000000	0.000000
1746.269085	0.021587	0.525792	0.256978	75.079559	116.734726	162.350174	2.144729	0.000000	4.516651	0.000000	0.000000	0.000000	-0.350606	-0.033442	-0.460985	0.000000	0.000000	3.000000	24.000000	0.000000
1746.272418	0.021587	0.525792	0.256978	75.079559	116.734726	162.350174	2.144729	0.000000	4.516651	0.000000	0.000000	0.000000	-0.350606	-0.033442	-0.460985	0.000000	0.000000	3.000000	24.000000	0.000000
1746.275751	0.020490	0.525836	0.255417	74.776222	116.043564	161.669800	2.138426	0.000000	4.519639	0.000000	0.000000	0.000000	-0.329025	0.013088	-0.468295	0.000000	0.000000	3.000000	24.000000	0.000000
1746.279085	0.020490	0.525836	0.255417	74.776222	116.043564	161.669800	2.138426	0.000000	4.519639	0.000000	0.000000	0.000000	-0.329025	0.013088	-0.468295	0.000000	0.000000	3.000000	24.000000	0.000000
1746.282418	0.020490	0.525836	0.255417	74.776222	116.043564	161.669800	2.138426	0.000000	4.519639	0.000000	0.000000	0.000000	-0.329025	0.013088	-0.468295	0.000000	0.000000	3.000000	24.000000	0.000000
1746.285751	0.019397	0.525973	0.253824	74.414452	115.363823	160.918365	2.133243	0.000000	4.522088	0.000000	0.000000	0.000000	-0.327881	0.041381	-0.477914	0.000000	0.000000	3.000000	24.000000	0.000000
1746.289085	0.019397	0.525973	0.253824	74.414452	115.363823	160.918365	2.133243	0.000000	4.522088	0.000000	0.000000	0.000000	-0.327881	0.041381	-0.477914	0.000000	0.000000	3.000000	24.000000	0.000000
1746.292418	0.019397	0.525973	0.253824	74.414452	115.363823	160.918365	2.133243	0.000000	4.522088	0.000000	0.000000	0.000000	-0.327881	0.041381	-0.477914	0.000000	0.000000	3.000000	24.000000	0.000000
1746.295751	0.018308	0.526205	0.252199	74.045387	114.772682	160.442459	2.128263	0.000000	4.524433	0.000000	0.000000	0.000000	-0.326698	0.069437	-0.487589	0.000000	0.000000	3.000000	24.000000	0.000000
1746.299085	0.018308	0.526205	0.252199	74.045387	114.772682	160.442459	2.128263	0.000000	4.524433	0.000000	0.000000	0.000000	-0.326698	0.069437	-0.487589	0.000000	0.000000	3.000000	24.000000	0.000000
1746.302418	0.018308	0.526205	0.252199	74.045387	114.772682	160.442459	2.128263	0.000000	4.524433	0.000000	0.000000	0.000000	-0.326698	0.069437	-0.487589	0.000000	0.000000	3.000000	24.000000	0.000000
1746.305751	0.017224	0.526511	0.250558	73.731659	114.341385	160.286636	2.123494	0.000000	4.526674	0.000000	0.000000	0.000000	-0.325348	0.091941	-0.492086	0.000000	0.000000	3.000000	24.000000	0.000000
1746.309085	0.017224	0.526511	0.250558	73.731659	114.341385	160.286636	2.123494	0.000000	4.526674	0.000000	0.000000	0.000000	-0.325348	0.091941	-0.492086	0.000000	0.000000	3.000000	24.000000	0.000000
1746.312418	0.017224	0.526511	0.250558	73.731659	114.341385	160.286636	2.123494	0.000000	4.526674	0.000000	0.000000	0.000000	-0.325348	0.091941	-0.492086	0.000000	0.000000	3.000000	24.000000	0.000000
1746.315751	0.016211	0.526854	0.248905	73.535858	114.200958	160.320328	2.118826	0.000000	4.528860	0.000000	0.000000	0.000000	-0.303842	0.102680	-0.495931	0.000000	0.000000	3.000000	24.000000	0.000000
1746.319085	0.016211	0.526854	0.248905	73.535858	114.200958	160.320328	2.118826	0.000000	4.528860	0.000000	0.000000	0.000000	-0.303842	0.102680	-0.495931	0.000000	0.000000	3.000000	24.000000	0.000000
1746.322418	0.016211	0.526854	0.248905	73.535858	114.200958	160.320328	2.118826	0.000000	4.528860	0.000000	0.000000	0.000000	-0.303842	0.102680	-0.495931	0.000000	0.000000	3.000000	24.000000	0.000000
1746.325751	0.015169	0.527172	0.247232	73.472336	114.381508	160.547791	2.115250	0.000000	4.530532	0.000000	0.000000	0.000000	-0.312625	0.095586	-0.502038	0.000000	0.000000	3.000000	24.000000	0.000000
1746.329085	0.015169	0.527172	0.247232	73.472336	114.381508	160.547791	2.115250	0.000000	4.530532	0.000000	0.000000	0.000000	-0.312625	0.095586	-0.502038	0.000000	0.000000	3.000000	24.000000	0.000000
1746.332418	0.015169	0.527172	0.247232	73.472336	114.381508	160.547791	2.115250	0.000000	4.530532	0.000000	0.000000	0.000000	-0.312625	0.095586	-0.502038	0.000000	0.000000	3.000000	24.000000	0.000000
1746.335751	0.014198	0.527509	0.245563	73.431877	114.651955	160.783310	2.111324	0.000000	4.532362	0.000000	0.000000	0.000000	-0.291122	0.100957	-0.500514	0.000000	0.000000	3.000000	24.000000	0.000000
1746.339085	0.014198	0.527509	0.245563	73.431877	114.651955	160.783310	2.111324	0.000000	4.532362	0.000000	0.000000	0.000000	-0.291122	0.100957	-0.500514	0.000000	0.000000	3.000000	24.000000	0.000000
1746.342418	0.014198	0.527509	0.245563	73.431877	114.651955	160.783310	2.111324	0.000000	4.532362	0.000000	0.000000	0.000000	-0.291122	0.100957	-0.500514	0.000000	0.000000	3.000000	24.000000	0.000000
1746.345751	0.013298	0.527898	0.243865	73.383636	114.933411	160.940125	2.108392	0.000000	4.533727	0.000000	0.000000	0.000000	-0.269971	0.116820	-0.509515	0.000000	0.000000	3.000000	24.000000	0.000000
1746.349085	0.013298	0.527898	0.243865	73.383636	114.933411	160.940125	2.108392	0.000000	4.533727	0.000000	0.000000	0.000000	-0.269971	0.116820	-0.509515	0.000000	0.000000	3.000000	24.000000	0.000000
1746.352418	0.013298	0.527898	0.243865	73.383636	114.933411	160.940125	2.108392	0.000000	4.533727	0.000000	0.000000	0.000000	-0.269971	0.116820	-0.509515	0.000000	0.000000	3.000000	24.000000	0.000000
1746.355751	0.012403	0.528326	0.242187	73.338516	115.192291	161.108322	2.106709	0.000000	4.534509	0.000000	0.000000	0.000000	-0.268590	0.128284	-0.503281	0.000000	0.000000	3.000000	24.000000	0.000000
1746.359085	0.012403	0.528326	0.242187	73.338516	115.192291	161.108322	2.106709	0.000000	4.534509	0.000000	0.000000	0.000000	-0.268590	0.128284	-0.503281	0.000000	0.000000	3.000000	24.000000	0.000000
1746.362418	0.012403	0.528326	0.242187	73.338516	115.192291	161.108322	2.106709	0.000000	4.534509	0.000000	0.000000	0.000000	-0.268590	0.128284	-0.503281	0.000000	0.000000	3.000000	24.000000	0.000000
1746.365751	0.011545	0.528830	0.240526	73.304794	115.391045	161.350967	2.104924	0.000000	4.535338	0.000000	0.000000	0.000000	-0.257315	0.151139	-0.498295	0.000000	0.000000	3.000000	24.000000	0.000000
1746.369085	0.011545	0.528830	0.240526	73.304794	115.391045	161.350967	2.104924	0.000000	4.535338	0.000000	0.000000	0.000000	-0.257315	0.151139	-0.498295	0.000000	0.000000	3.000000	24.000000	0.000000
1746.372418	0.011545	0.528830	0.240526	73.304794	115.391045	161.350967	2.104924	0.000000	4.535338	0.000000	0.000000	0.000000	-0.257315	0.151139	-0.498295	0.000000	0.000000	3.000000	24.000000	0.000000
1746.375751	0.010725	0.529409	0.238882	73.285988	115.505112	161.524200	2.103577	0.000000	4.535963	0.000000	0.000000	0.000000	-0.246129	0.173845	-0.493220	0.000000	0.000000	3.000000	24.000000	0.000000
1746.379085	0.010725	0.529409	0.238882	73.285988	115.505112	161.524200	2.103577	0.000000	4.535963	0.000000	0.000000	0.000000	-0.246129	0.173845	-0.493220	0.000000	0.000000	3.000000	24.000000	0.000000
1746.382418	0.010725	0.529409	0.238882	73.285988	115.505112	161.524200	2.103577	0.000000	4.535963	0.000000	0.000000	0.000000	-0.246129	0.173845	-0.493220	0.000000	0.000000	3.000000	24.000000	0.000000
1746.385751	0.009909	0.530047	0.237274	73.273544	115.574257	161.635132	2.102671	0.000000	4.536384	0.000000	0.000000	0.000000	-0.244844	0.191219	-0.482531	0.000000	0.000000	3.000000	24.000000	0.000000
1746.389085	0.009909	0.530047	0.237274	73.273544	115.574257	161.635132	2.102671	0.000000	4.536384	0.000000	0.000000	0.000000	-0.244844	0.191219	-0.482531	0.000000	0.000000	3.000000	24.000000	0.000000
1746.392418	0.009909	0.530047	0.237274	73.273544	115.574257	161.635132	2.102671	0.000000	4.536384	0.000000	0.000000	0.000000	-0.244844	0.191219	-0.482531	0.000000	0.000000	3.000000	24.000000	0.000000
1746.395751	0.009097	0.530724	0.235720	73.255173	115.681976	161.788315	2.101559	0.000000	4.536899	0.000000	0.000000	0.000000	-0.243524	0.203389	-0.466316	0.000000	0.000000	3.000000	24.000000	0.000000
1746.399085	0.009097	0.530724	0.235720	73.255173	115.681976	161.788315	2.101559	0.000000	4.536899	0.000000	0.000000	0.000000	-0.243524	0.203389	-0.466316	0.000000	0.000000	3.000000	24.000000	0.000000
1746.402418	0.009097	0.530724	0.235720	73.255173	115.681976	161.788315	2.101559	0.000000	4.536899	0.000000	0.000000	0.000000	-0.243524	0.203389	-0.466316	0.000000	0.000000	3.000000	24.000000	0.000000
1746.405751	0.008257	0.531405	0.234224	73.235458	115.785095	161.961166	2.100105	0.000000	4.537572	0.000000	0.000000	0.000000	-0.252090	0.204242	-0.448637	0.000000	0.000000	3.000000	24.000000	0.000000
1746.409085	0.008257	0.531405	0.234224	73.235458	115.785095	161.961166	2.100105	0.000000	4.537572	0.000000	0.000000	0.000000	-0.252090	0.204242	-0.448637	0.000000	0.000000	3.000000	24.000000	0.000000
1746.412418	0.008257	0.531405	0.234224	73.235458	115.785095	161.961166	2.100105	0.000000	4.537572	0.000000	0.000000	0.000000	-0.252090	0.204242	-0.448637	0.000000	0.000000	3.000000	24.000000	0.000000
1746.415751	0.007388	0.532069	0.232774	73.211845	115.899651	162.153870	2.097740	0.000000	4.538665	0.000000	0.000000	0.000000	-0.260699	0.198982	-0.435065	0.000000	0.000000	3.000000	24.000000	0.000000
1746.419085	0.007388	0.532069	0.232774	73.211845	115.899651	162.153870	2.097740	0.000000	4.538665	0.000000	0.000000	0.000000	-0.260699	0.198982	-0.435065	0.000000	0.000000	3.000000	24.000000	0.000000
1746.422418	0.007388	0.532069	0.232774	73.211845	115.899651	162.153870	2.097740	0.000000	4.538665	0.000000	0.000000	0.000000	-0.260699	0.198982	-0.435065	0.000000	0.000000	3.000000	24.000000	0.000000
1746.425751	0.006458	0.532701	0.231420	73.186745	116.014862	162.344437	2.094546	0.000000	4.540141	0.000000	0.000000	0.000000	-0.278959	0.189750	-0.406088	0.000000	0.000000	3.000000	24.000000	0.000000
1746.429085	0.006458	0.532701	0.231420	73.186745	116.014862	162.344437	2.094546	0.000000	4.540141	0.000000	0.000000	0.000000	-0.278959	0.189750	-0.406088	0.000000	0.000000	3.000000	24.000000	0.000000
1746.432418	0.006458	0.532701	0.231420	73.186745	116.014862	162.344437	2.094546	0.000000	4.540141	0.000000	0.000000	0.000000	-0.278959	0.189750	-0.406088	0.000000	0.000000	3.000000	24.000000	0.000000
1746.435751	0.005401	0.533259	0.230103	73.163177	116.122658	162.545227	2.089603	0.000000	4.542418	0.000000	0.000000	0.000000	-0.316937	0.167314	-0.395043	0.000000	0.000000	3.000000	24.000000	0.000000
1746.439085	0.005401	0.533259	0.230103	73.163177	116.122658	162.545227	2.089603	0.000000	4.542418	0.000000	0.000000	0.000000	-0.316937	0.167314	-0.395043	0.000000	0.000000	3.000000	24.000000	0.000000
1746.442418	0.005401	0.533259	0.230103	73.163177	116.122658	162.545227	2.089603	0.000000	4.542418	0.000000	0.000000	0.000000	-0.316937	0.167314	-0.395043	0.000000	0.000000	3.000000	24.000000	0.000000
1746.445751	0.004252	0.533742	0.228823	73.135956	116.216324	162.739731	2.082251	0.000000	4.545793	0.000000	0.000000	0.000000	-0.344970	0.145036	-0.384103	0.000000	0.000000	3.000000	24.000000	0.000000
1746.449085	0.004252	0.533742	0.228823	73.135956	116.216324	162.739731	2.082251	0.000000	4.545793	0.000000	0.000000	0.000000	-0.344970	0.145036	-0.384103	0.000000	0.000000	3.000000	24.000000	0.000000
1746.452418	0.004252	0.533742	0.228823	73.135956	116.216324	162.739731	2.082251	0.000000	4.545793	0.000000	0.000000	0.000000	-0.344970	0.145036	-0.384103	0.000000	0.000000	3.000000	24.000000	0.000000
1746.455751	0.003009	0.534214	0.227622	73.108574	116.298531	162.925659	2.072987	0.000000	4.550025	0.000000	0.000000	0.000000	-0.372837	0.141412	-0.360404	0.000000	0.000000	3.000000	24.000000	0.000000
1746.459085	0.003009	0.534214	0.227622	73.108574	116.298531	162.925659	2.072987	0.000000	4.550025	0.000000	0.000000	0.000000	-0.372837	0.141412	-0.360404	0.000000	0.000000	3.000000	24.000000	0.000000
1746.462418	0.003009	0.534214	0.227622	73.108574	116.298531	162.925659	2.072987	0.000000	4.550025	0.000000	0.000000	0.000000	-0.372837	0.141412	-0.360404	0.000000	0.000000	3.000000	24.000000	0.000000
1746.465751	0.001673	0.534653	0.226485	73.082069	116.349419	163.009003	2.061455	0.000000	4.555261	0.000000	0.000000	0.000000	-0.400689	0.131732	-0.340956	0.000000	0.000000	3.000000	24.000000	0.000000
1746.469085	0.001673	0.534653	0.226485	73.082069	116.349419	163.009003	2.061455	0.000000	4.555261	0.000000	0.000000	0.000000	-0.400689	0.131732	-0.340956	0.000000	0.000000	3.000000	24.000000	0.000000
1746.472418	0.001673	0.534653	0.226485	73.082069	116.349419	163.009003	2.061455	0.000000	4.555261	0.000000	0.000000	0.000000	-0.400689	0.131732	-0.340956	0.000000	0.000000	3.000000	24.000000	0.000000
1746.475751	0.000310	0.535084	0.225460	73.058189	116.378639	162.817291	2.047716	0.000000	4.561454	0.000000	0.000000	0.000000	-0.409063	0.129437	-0.307446	0.000000	0.000000	3.000000	24.000000	0.000000
1746.479085	0.000310	0.535084	0.225460	73.058189	116.378639	162.817291	2.047716	0.000000	4.561454	0.000000	0.000000	0.000000	-0.409063	0.129437	-0.307446	0.000000	0.000000	3.000000	24.000000	0.000000
1746.482418	0.000310	0.535084	0.225460	73.058189	116.378639	162.817291	2.047716	0.000000	4.561454	0.000000	0.000000	0.000000	-0.409063	0.129437	-0.307446	0.000000	0.000000	3.000000	24.000000	0.000000
1746.485751	-0.001082	0.535525	0.224529	73.039787	116.367981	162.562790	2.032468	0.000000	4.568268	0.000000	0.000000	0.000000	-0.417588	0.132288	-0.279361	0.000000	0.000000	3.000000	24.000000	0.000000
1746.489085	-0.001082	0.535525	0.224529	73.039787	116.367981	162.562790	2.032468	0.000000	4.568268	0.000000	0.000000	0.000000	-0.417588	0.132288	-0.279361	0.000000	0.000000	3.000000	24.000000	0.000000
1746.492418	-0.001082	0.535525	0.224529	73.039787	116.367981	162.562790	2.032468	0.000000	4.568268	0.000000	0.000000	0.000000	-0.417588	0.132288	-0.279361	0.000000	0.000000	3.000000	24.000000	0.000000
1746.495751	-0.002471	0.536000	0.223739	73.028625	116.324486	162.639603	2.015823	0.000000	4.575637	0.000000	0.000000	0.000000	-0.416604	0.142512	-0.237026	0.000000	0.000000	3.000000	24.000000	0.000000
1746.499085	-0.002471	0.536000	0.223739	73.028625	116.324486	162.639603	2.015823	0.000000	4.575637	0.000000	0.000000	0.000000	-0.416604	0.142512	-0.237026	0.000000	0.000000	3.000000	24.000000	0.000000
1746.502418	-0.002471	0.536000	0.223739	73.028625	116.324486	162.639603	2.015823	0.000000	4.575637	0.000000	0.000000	0.000000	-0.416604	0.142512	-0.237026	0.000000	0.000000	3.000000	24.000000	0.000000
1746.505751	-0.003793	0.536489	0.223077	73.024437	116.240517	162.668396	1.997956	0.000000	4.583467	0.000000	0.000000	0.000000	-0.396484	0.146720	-0.198696	0.000000	0.000000	3.000000	24.000000	0.000000
1746.509085	-0.003793	0.536489	0.223077	73.024437	116.240517	162.668396	1.997956	0.000000	4.583467	0.000000	0.000000	0.000000	-0.396484	0.146720	-0.198696	0.000000	0.000000	3.000000	24.000000	0.000000
1746.512418	-0.003793	0.536489	0.223077	73.024437	116.240517	162.668396	1.997956	0.000000	4.583467	0.000000	0.000000	0.000000	-0.396484	0.146720	-0.198696	0.000000	0.000000	3.000000	24.000000	0.000000
1746.515751	-0.005081	0.536976	0.222561	73.025818	116.122551	162.658813	1.980076	0.000000	4.591220	0.000000	0.000000	0.000000	-0.386370	0.146029	-0.154621	0.000000	0.000000	3.000000	24.000000	0.000000
1746.519085	-0.005081	0.536976	0.222561	73.025818	116.122551	162.658813	1.980076	0.000000	4.591220	0.000000	0.000000	0.000000	-0.386370	0.146029	-0.154621	0.000000	0.000000	3.000000	24.000000	0.000000
1746.522418	-0.005081	0.536976	0.222561	73.025818	116.122551	162.658813	1.980076	0.000000	4.591220	0.000000	0.000000	0.000000	-0.386370	0.146029	-0.154621	0.000000	0.000000	3.000000	24.000000	0.000000
1746.525751	-0.006368	0.537444	0.222212	73.033119	115.981133	162.615341	1.961493	0.000000	4.599190	0.000000	0.000000	0.000000	-0.386259	0.140489	-0.104874	0.000000	0.000000	3.000000	24.000000	0.000000
1746.529085	-0.006368	0.537444	0.222212	73.033119	115.981133	162.615341	1.961493	0.000000	4.599190	0.000000	0.000000	0.000000	-0.386259	0.140489	-0.104874	0.000000	0.000000	3.000000	24.000000	0.000000
1746.532418	-0.006368	0.537444	0.222212	73.033119	115.981133	162.615341	1.961493	0.000000	4.599190	0.000000	0.000000	0.000000	-0.386259	0.140489	-0.104874	0.000000	0.000000	3.000000	24.000000	0.000000
1746.535751	-0.007688	0.537866	0.221948	73.044594	115.809425	162.551025	1.941501	0.000000	4.607665	0.000000	0.000000	0.000000	-0.395838	0.126576	-0.079175	0.000000	0.000000	3.000000	24.000000	0.000000
1746.539085	-0.007688	0.537866	0.221948	73.044594	115.809425	162.551025	1.941501	0.000000	4.607665	0.000000	0.000000	0.000000	-0.395838	0.126576	-0.079175	0.000000	0.000000	3.000000	24.000000	0.000000
1746.542418	-0.007688	0.537866	0.221948	73.044594	115.809425	162.551025	1.941501	0.000000	4.607665	0.000000	0.000000	0.000000	-0.395838	0.126576	-0.079175	0.000000	0.000000	3.000000	24.000000	0.000000
1746.545751	-0.008975	0.538246	0.221803	73.064560	115.660812	162.501129	1.920138	0.000000	4.616608	0.000000	0.000000	0.000000	-0.386351	0.113922	-0.043355	0.000000	0.000000	3.000000	24.000000	0.000000
1746.549085	-0.008975	0.538246	0.221803	73.064560	115.660812	162.501129	1.920138	0.000000	4.616608	0.000000	0.000000	0.000000	-0.386351	0.113922	-0.043355	0.000000	0.000000	3.000000	24.000000	0.000000
1746.552418	-0.008975	0.538246	0.221803	73.064560	115.660812	162.501129	1.920138	0.000000	4.616608	0.000000	0.000000	0.000000	-0.386351	0.113922	-0.043355	0.000000	0.000000	3.000000	24.000000	0.000000
1746.555751	-0.010263	0.538556	0.221698	73.108383	115.569603	162.475906	1.898288	0.000000	4.625635	0.000000	0.000000	0.000000	-0.386383	0.092834	-0.031606	0.000000	0.000000	3.000000	24.000000	0.000000
1746.559085	-0.010263	0.538556	0.221698	73.108383	115.569603	162.475906	1.898288	0.000000	4.625635	0.000000	0.000000	0.000000	-0.386383	0.092834	-0.031606	0.000000	0.000000	3.000000	24.000000	0.000000
1746.562418	-0.010263	0.538556	0.221698	73.108383	115.569603	162.475906	1.898288	0.000000	4.625635	0.000000	0.000000	0.000000	-0.386383	0.092834	-0.031606	0.000000	0.000000	3.000000	24.000000	0.000000
1746.565751	-0.011584	0.538758	0.221636	73.196800	115.596405	162.539612	1.875996	0.000000	4.634721	0.000000	0.000000	0.000000	-0.396176	0.060601	-0.018659	0.000000	0.000000	3.000000	24.000000	0.000000
1746.569085	-0.011584	0.538758	0.221636	73.196800	115.596405	162.539612	1.875996	0.000000	4.634721	0.000000	0.000000	0.000000	-0.396176	0.060601	-0.018659	0.000000	0.000000	3.000000	24.000000	0.000000
1746.572418	-0.011584	0.538758	0.221636	73.196800	115.596405	162.539612	1.875996	0.000000	4.634721	0.000000	0.000000	0.000000	-0.396176	0.060601	-0.018659	0.000000	0.000000	3.000000	24.000000	0.000000
1746.575751	-0.012937	0.538947	0.221622	73.297394	115.664307	162.606155	1.852649	0.000000	4.644103	0.000000	0.000000	0.000000	-0.406076	0.056819	-0.004147	0.000000	0.000000	3.000000	24.000000	0.000000
1746.579085	-0.012937	0.538947	0.221622	73.297394	115.664307	162.606155	1.852649	0.000000	4.644103	0.000000	0.000000	0.000000	-0.406076	0.056819	-0.004147	0.000000	0.000000	3.000000	24.000000	0.000000
1746.582418	-0.012937	0.538947	0.221622	73.297394	115.664307	162.606155	1.852649	0.000000	4.644103	0.000000	0.000000	0.000000	-0.406076	0.056819	-0.004147	0.000000	0.000000	3.000000	24.000000	0.000000
1746.585751	-0.014323	0.539079	0.221595	73.381195	115.705467	162.561417	1.828202	0.000000	4.653781	0.000000	0.000000	0.000000	-0.415678	0.039543	-0.008101	0.000000	0.000000	3.000000	24.000000	0.000000
1746.589085	-0.014323	0.539079	0.221595	73.381195	115.705467	162.561417	1.828202	0.000000	4.653781	0.000000	0.000000	0.000000	-0.415678	0.039543	-0.008101	0.000000	0.000000	3.000000	24.000000	0.000000
1746.592418	-0.014323	0.539079	0.221595	73.381195	115.705467	162.561417	1.828202	0.000000	4.653781	0.000000	0.000000	0.000000	-0.415678	0.039543	-0.008101	0.000000	0.000000	3.000000	24.000000	0.000000
1746.595751	-0.015709	0.539173	0.221570	73.436089	115.670578	162.219025	1.803107	0.000000	4.663561	0.000000	0.000000	0.000000	-0.415692	0.028407	-0.007613	0.000000	0.000000	3.000000	24.000000	0.000000
1746.599085	-0.015709	0.539173	0.221570	73.436089	115.670578	162.219025	1.803107	0.000000	4.663561	0.000000	0.000000	0.000000	-0.415692	0.028407	-0.007613	0.000000	0.000000	3.000000	24.000000	0.000000
1746.602418	-0.015709	0.539173	0.221570	73.436089	115.670578	162.219025	1.803107	0.000000	4.663561	0.000000	0.000000	0.000000	-0.415692	0.028407	-0.007613	0.000000	0.000000	3.000000	24.000000	0.000000
1746.605751	-0.017160	0.539235	0.221577	73.453918	115.556541	161.456024	1.777836	0.000000	4.673253	0.000000	0.000000	0.000000	-0.435293	0.018487	0.002261	0.000000	0.000000	3.000000	24.000000	0.000000
1746.609085	-0.017160	0.539235	0.221577	73.453918	115.556541	161.456024	1.777836	0.000000	4.673253	0.000000	0.000000	0.000000	-0.435293	0.018487	0.002261	0.000000	0.000000	3.000000	24.000000	0.000000
1746.612418	-0.017160	0.539235	0.221577	73.453918	115.556541	161.456024	1.777836	0.000000	4.673253	0.000000	0.000000	0.000000	-0.435293	0.018487	0.002261	0.000000	0.000000	3.000000	24.000000	0.000000
1746.615751	-0.018677	0.539247	0.221636	73.458183	115.400558	160.493225	1.750963	0.000000	4.683389	0.000000	0.000000	0.000000	-0.455121	0.003568	0.017618	0.000000	0.000000	3.000000	24.000000	0.000000
1746.619085	-0.018677	0.539247	0.221636	73.458183	115.400558	160.493225	1.750963	0.000000	4.683389	0.000000	0.000000	0.000000	-0.455121	0.003568	0.017618	0.000000	0.000000	3.000000	24.000000	0.000000
1746.622418	-0.018677	0.539247	0.221636	73.458183	115.400558	160.493225	1.750963	0.000000	4.683389	0.000000	0.000000	0.000000	-0.455121	0.003568	0.017618	0.000000	0.000000	3.000000	24.000000	0.000000
1746.625751	-0.020228	0.539226	0.221728	73.461014	115.251205	159.994949	1.722332	0.000000	4.693993	0.000000	0.000000	0.000000	-0.465226	-0.006362	0.027526	0.000000	0.000000	3.000000	24.000000	0.000000
1746.629085	-0.020228	0.539226	0.221728	73.461014	115.251205	159.994949	1.722332	0.000000	4.693993	0.000000	0.000000	0.000000	-0.465226	-0.006362	0.027526	0.000000	0.000000	3.000000	24.000000	0.000000
1746.632418	-0.020228	0.539226	0.221728	73.461014	115.251205	159.994949	1.722332	0.000000	4.693993	0.000000	0.000000	0.000000	-0.465226	-0.006362	0.027526	0.000000	0.000000	3.000000	24.000000	0.000000
1746.635751	-0.021845	0.539155	0.221870	73.466690	115.077637	159.947754	1.692668	0.000000	4.704772	0.000000	0.000000	0.000000	-0.485260	-0.021292	0.042638	0.000000	0.000000	3.000000	24.000000	0.000000
1746.639085	-0.021845	0.539155	0.221870	73.466690	115.077637	159.947754	1.692668	0.000000	4.704772	0.000000	0.000000	0.000000	-0.485260	-0.021292	0.042638	0.000000	0.000000	3.000000	24.000000	0.000000
1746.642418	-0.021845	0.539155	0.221870	73.466690	115.077637	159.947754	1.692668	0.000000	4.704772	0.000000	0.000000	0.000000	-0.485260	-0.021292	0.042638	0.000000	0.000000	3.000000	24.000000	0.000000
1746.645751	-0.023434	0.539038	0.222098	73.470650	114.902512	159.897522	1.661227	0.000000	4.715965	0.000000	0.000000	0.000000	-0.476744	-0.035023	0.068449	0.000000	0.000000	3.000000	24.000000	0.000000
1746.649085	-0.023434	0.539038	0.222098	73.470650	114.902512	159.897522	1.661227	0.000000	4.715965	0.000000	0.000000	0.000000	-0.476744	-0.035023	0.068449	0.000000	0.000000	3.000000	24.000000	0.000000
1746.652418	-0.023434	0.539038	0.222098	73.470650	114.902512	159.897522	1.661227	0.000000	4.715965	0.000000	0.000000	0.000000	-0.476744	-0.035023	0.068449	0.000000	0.000000	3.000000	24.000000	0.000000
1746.655751	-0.024994	0.538871	0.222379	73.476311	114.734299	159.842270	1.629579	0.000000	4.726994	0.000000	0.000000	0.000000	-0.468037	-0.050018	0.084429	0.000000	0.000000	3.000000	24.000000	0.000000
1746.659085	-0.024994	0.538871	0.222379	73.476311	114.734299	159.842270	1.629579	0.000000	4.726994	0.000000	0.000000	0.000000	-0.468037	-0.050018	0.084429	0.000000	0.000000	3.000000	24.000000	0.000000
1746.662418	-0.024994	0.538871	0.222379	73.476311	114.734299	159.842270	1.629579	0.000000	4.726994	0.000000	0.000000	0.000000	-0.468037	-0.050018	0.084429	0.000000	0.000000	3.000000	24.000000	0.000000
1746.665751	-0.026491	0.538667	0.222664	73.480560	114.580948	159.685165	1.597987	0.000000	4.737767	0.000000	0.000000	0.000000	-0.449144	-0.061234	0.085375	0.000000	0.000000	3.000000	24.000000	0.000000
1746.669085	-0.026491	0.538667	0.222664	73.480560	114.580948	159.685165	1.597987	0.000000	4.737767	0.000000	0.000000	0.000000	-0.449144	-0.061234	0.085375	0.000000	0.000000	3.000000	24.000000	0.000000
1746.672418	-0.026491	0.538667	0.222664	73.480560	114.580948	159.685165	1.597987	0.000000	4.737767	0.000000	0.000000	0.000000	-0.449144	-0.061234	0.085375	0.000000	0.000000	3.000000	24.000000	0.000000
1746.675751	-0.027926	0.538426	0.222952	73.483368	114.439705	159.298538	1.567453	0.000000	4.747957	0.000000	0.000000	0.000000	-0.430232	-0.072481	0.086445	0.000000	0.000000	3.000000	24.000000	0.000000
1746.679085	-0.027926	0.538426	0.222952	73.483368	114.439705	159.298538	1.567453	0.000000	4.747957	0.000000	0.000000	0.000000	-0.430232	-0.072481	0.086445	0.000000	0.000000	3.000000	24.000000	0.000000
1746.682418	-0.027926	0.538426	0.222952	73.483368	114.439705	159.298538	1.567453	0.000000	4.747957	0.000000	0.000000	0.000000	-0.430232	-0.072481	0.086445	0.000000	0.000000	3.000000	24.000000	0.000000
1746.685751	-0.029330	0.538130	0.223261	73.484787	114.313339	158.794067	1.537998	0.000000	4.757580	0.000000	0.000000	0.000000	-0.421232	-0.088722	0.092781	0.000000	0.000000	3.000000	24.000000	0.000000
1746.689085	-0.029330	0.538130	0.223261	73.484787	114.313339	158.794067	1.537998	0.000000	4.757580	0.000000	0.000000	0.000000	-0.421232	-0.088722	0.092781	0.000000	0.000000	3.000000	24.000000	0.000000
1746.692418	-0.029330	0.538130	0.223261	73.484787	114.313339	158.794067	1.537998	0.000000	4.757580	0.000000	0.000000	0.000000	-0.421232	-0.088722	0.092781	0.000000	0.000000	3.000000	24.000000	0.000000
1746.695751	-0.030734	0.537830	0.223535	73.486473	114.200577	158.382233	1.508893	0.000000	4.766890	0.000000	0.000000	0.000000	-0.421197	-0.089991	0.081980	0.000000	0.000000	3.000000	24.000000	0.000000
1746.699085	-0.030734	0.537830	0.223535	73.486473	114.200577	158.382233	1.508893	0.000000	4.766890	0.000000	0.000000	0.000000	-0.421197	-0.089991	0.081980	0.000000	0.000000	3.000000	24.000000	0.000000
1746.702418	-0.030734	0.537830	0.223535	73.486473	114.200577	158.382233	1.508893	0.000000	4.766890	0.000000	0.000000	0.000000	-0.421197	-0.089991	0.081980	0.000000	0.000000	3.000000	24.000000	0.000000
1746.705751	-0.032203	0.537472	0.223792	73.483673	114.099762	158.114700	1.479921	0.000000	4.775965	0.000000	0.000000	0.000000	-0.440822	-0.107422	0.077168	0.000000	0.000000	3.000000	24.000000	0.000000
1746.709085	-0.032203	0.537472	0.223792	73.483673	114.099762	158.114700	1.479921	0.000000	4.775965	0.000000	0.000000	0.000000	-0.440822	-0.107422	0.077168	0.000000	0.000000	3.000000	24.000000	0.000000
1746.712418	-0.032203	0.537472	0.223792	73.483673	114.099762	158.114700	1.479921	0.000000	4.775965	0.000000	0.000000	0.000000	-0.440822	-0.107422	0.077168	0.000000	0.000000	3.000000	24.000000	0.000000
1746.715751	-0.033673	0.537056	0.224036	73.479416	114.005638	157.992599	1.449669	0.000000	4.785233	0.000000	0.000000	0.000000	-0.441043	-0.124887	0.073174	0.000000	0.000000	3.000000	24.000000	0.000000
1746.719085	-0.033673	0.537056	0.224036	73.479416	114.005638	157.992599	1.449669	0.000000	4.785233	0.000000	0.000000	0.000000	-0.441043	-0.124887	0.073174	0.000000	0.000000	3.000000	24.000000	0.000000
1746.722418	-0.033673	0.537056	0.224036	73.479416	114.005638	157.992599	1.449669	0.000000	4.785233	0.000000	0.000000	0.000000	-0.441043	-0.124887	0.073174	0.000000	0.000000	3.000000	24.000000	0.000000
1746.725751	-0.035145	0.536622	0.224295	73.471031	113.934250	157.856613	1.419376	0.000000	4.794306	0.000000	0.000000	0.000000	-0.441680	-0.130026	0.077659	0.000000	0.000000	3.000000	24.000000	0.000000
1746.729085	-0.035145	0.536622	0.224295	73.471031	113.934250	157.856613	1.419376	0.000000	4.794306	0.000000	0.000000	0.000000	-0.441680	-0.130026	0.077659	0.000000	0.000000	3.000000	24.000000	0.000000
1746.732418	-0.035145	0.536622	0.224295	73.471031	113.934250	157.856613	1.419376	0.000000	4.794306	0.000000	0.000000	0.000000	-0.441680	-0.130026	0.077659	0.000000	0.000000	3.000000	24.000000	0.000000
1746.735751	-0.036652	0.536151	0.224552	73.465355	113.846771	157.640579	1.388850	0.000000	4.803238	0.000000	0.000000	0.000000	-0.451829	-0.141332	0.077348	0.000000	0.000000	3.000000	24.000000	0.000000
1746.739085	-0.036652	0.536151	0.224552	73.465355	113.846771	157.640579	1.388850	0.000000	4.803238	0.000000	0.000000	0.000000	-0.451829	-0.141332	0.077348	0.000000	0.000000	3.000000	24.000000	0.000000
1746.742418	-0.036652	0.536151	0.224552	73.465355	113.846771	157.640579	1.388850	0.000000	4.803238	0.000000	0.000000	0.000000	-0.451829	-0.141332	0.077348	0.000000	0.000000	3.000000	24.000000	0.000000
1746.745751	-0.038162	0.535666	0.224858	73.459694	113.761948	157.376617	1.357561	0.000000	4.812175	0.000000	0.000000	0.000000	-0.453068	-0.145383	0.091546	0.000000	0.000000	3.000000	24.000000	0.000000
1746.749085	-0.038162	0.535666	0.224858	73.459694	113.761948	157.376617	1.357561	0.000000	4.812175	0.000000	0.000000	0.000000	-0.453068	-0.145383	0.091546	0.000000	0.000000	3.000000	24.000000	0.000000
1746.752418	-0.038162	0.535666	0.224858	73.459694	113.761948	157.376617	1.357561	0.000000	4.812175	0.000000	0.000000	0.000000	-0.453068	-0.145383	0.091546	0.000000	0.000000	3.000000	24.000000	0.000000
1746.755751	-0.039611	0.535185	0.225195	73.454002	113.677109	157.128601	1.325829	0.000000	4.821014	0.000000	0.000000	0.000000	-0.434645	-0.144441	0.101305	0.000000	0.000000	3.000000	24.000000	0.000000
1746.759085	-0.039611	0.535185	0.225195	73.454002	113.677109	157.128601	1.325829	0.000000	4.821014	0.000000	0.000000	0.000000	-0.434645	-0.144441	0.101305	0.000000	0.000000	3.000000	24.000000	0.000000
1746.762418	-0.039611	0.535185	0.225195	73.454002	113.677109	157.128601	1.325829	0.000000	4.821014	0.000000	0.000000	0.000000	-0.434645	-0.144441	0.101305	0.000000	0.000000	3.000000	24.000000	0.000000
1746.765751	-0.041061	0.534740	0.225525	73.451172	113.578934	156.900864	1.295065	0.000000	4.829370	0.000000	0.000000	0.000000	-0.435031	-0.133406	0.098935	0.000000	0.000000	3.000000	24.000000	0.000000
1746.769085	-0.041061	0.534740	0.225525	73.451172	113.578934	156.900864	1.295065	0.000000	4.829370	0.000000	0.000000	0.000000	-0.435031	-0.133406	0.098935	0.000000	0.000000	3.000000	24.000000	0.000000
1746.772418	-0.041061	0.534740	0.225525	73.451172	113.578934	156.900864	1.295065	0.000000	4.829370	0.000000	0.000000	0.000000	-0.435031	-0.133406	0.098935	0.000000	0.000000	3.000000	24.000000	0.000000
1746.775751	-0.042516	0.534282	0.225902	73.449730	113.468666	156.631439	1.264251	0.000000	4.837528	0.000000	0.000000	0.000000	-0.436438	-0.137541	0.113152	0.000000	0.000000	3.000000	24.000000	0.000000
1746.779085	-0.042516	0.534282	0.225902	73.449730	113.468666	156.631439	1.264251	0.000000	4.837528	0.000000	0.000000	0.000000	-0.436438	-0.137541	0.113152	0.000000	0.000000	3.000000	24.000000	0.000000
1746.782418	-0.042516	0.534282	0.225902	73.449730	113.468666	156.631439	1.264251	0.000000	4.837528	0.000000	0.000000	0.000000	-0.436438	-0.137541	0.113152	0.000000	0.000000	3.000000	24.000000	0.000000
1746.785751	-0.043973	0.533843	0.226290	73.451447	113.350517	156.275482	1.233035	0.000000	4.845577	0.000000	0.000000	0.000000	-0.437224	-0.131577	0.116284	0.000000	0.000000	3.000000	24.000000	0.000000
1746.789085	-0.043973	0.533843	0.226290	73.451447	113.350517	156.275482	1.233035	0.000000	4.845577	0.000000	0.000000	0.000000	-0.437224	-0.131577	0.116284	0.000000	0.000000	3.000000	24.000000	0.000000
1746.792418	-0.043973	0.533843	0.226290	73.451447	113.350517	156.275482	1.233035	0.000000	4.845577	0.000000	0.000000	0.000000	-0.437224	-0.131577	0.116284	0.000000	0.000000	3.000000	24.000000	0.000000
1746.795751	-0.045500	0.533391	0.226720	73.454552	113.222961	156.085236	1.201665	0.000000	4.853452	0.000000	0.000000	0.000000	-0.458249	-0.135779	0.129141	0.000000	0.000000	3.000000	24.000000	0.000000
1746.799085	-0.045500	0.533391	0.226720	73.454552	113.222961	156.085236	1.201665	0.000000	4.853452	0.000000	0.000000	0.000000	-0.458249	-0.135779	0.129141	0.000000	0.000000	3.000000	24.000000	0.000000
1746.802418	-0.045500	0.533391	0.226720	73.454552	113.222961	156.085236	1.201665	0.000000	4.853452	0.000000	0.000000	0.000000	-0.458249	-0.135779	0.129141	0.000000	0.000000	3.000000	24.000000	0.000000
1746.805751	-0.047029	0.532917	0.227133	73.454826	113.111473	156.082123	1.168622	0.000000	4.861514	0.000000	0.000000	0.000000	-0.458567	-0.142187	0.123639	0.000000	0.000000	3.000000	24.000000	0.000000
1746.809085	-0.047029	0.532917	0.227133	73.454826	113.111473	156.082123	1.168622	0.000000	4.861514	0.000000	0.000000	0.000000	-0.458567	-0.142187	0.123639	0.000000	0.000000	3.000000	24.000000	0.000000
1746.812418	-0.047029	0.532917	0.227133	73.454826	113.111473	156.082123	1.168622	0.000000	4.861514	0.000000	0.000000	0.000000	-0.458567	-0.142187	0.123639	0.000000	0.000000	3.000000	24.000000	0.000000
1746.815751	-0.048594	0.532387	0.227561	73.454842	112.983650	155.962448	1.135608	0.000000	4.869332	0.000000	0.000000	0.000000	-0.469385	-0.158746	0.128419	0.000000	0.000000	3.000000	24.000000	0.000000
1746.819085	-0.048594	0.532387	0.227561	73.454842	112.983650	155.962448	1.135608	0.000000	4.869332	0.000000	0.000000	0.000000	-0.469385	-0.158746	0.128419	0.000000	0.000000	3.000000	24.000000	0.000000
1746.822418	-0.048594	0.532387	0.227561	73.454842	112.983650	155.962448	1.135608	0.000000	4.869332	0.000000	0.000000	0.000000	-0.469385	-0.158746	0.128419	0.000000	0.000000	3.000000	24.000000	0.000000
1746.825751	-0.050158	0.531854	0.227952	73.451996	112.874603	155.479416	1.101748	0.000000	4.877105	0.000000	0.000000	0.000000	-0.469297	-0.160066	0.117365	0.000000	0.000000	3.000000	24.000000	0.000000
1746.829085	-0.050158	0.531854	0.227952	73.451996	112.874603	155.479416	1.101748	0.000000	4.877105	0.000000	0.000000	0.000000	-0.469297	-0.160066	0.117365	0.000000	0.000000	3.000000	24.000000	0.000000
1746.832418	-0.050158	0.531854	0.227952	73.451996	112.874603	155.479416	1.101748	0.000000	4.877105	0.000000	0.000000	0.000000	-0.469297	-0.160066	0.117365	0.000000	0.000000	3.000000	24.000000	0.000000
1746.835751	-0.051757	0.531319	0.228336	73.449127	112.762794	154.477829	1.068027	0.000000	4.884600	0.000000	0.000000	0.000000	-0.479640	-0.160319	0.115325	0.000000	0.000000	3.000000	24.000000	0.000000
1746.839085	-0.051757	0.531319	0.228336	73.449127	112.762794	154.477829	1.068027	0.000000	4.884600	0.000000	0.000000	0.000000	-0.479640	-0.160319	0.115325	0.000000	0.000000	3.000000	24.000000	0.000000
1746.842418	-0.051757	0.531319	0.228336	73.449127	112.762794	154.477829	1.068027	0.000000	4.884600	0.000000	0.000000	0.000000	-0.479640	-0.160319	0.115325	0.000000	0.000000	3.000000	24.000000	0.000000
1746.845751	-0.053355	0.530781	0.228684	73.446289	112.648254	153.627792	1.033591	0.000000	4.892003	0.000000	0.000000	0.000000	-0.479468	-0.161622	0.104255	0.000000	0.000000	3.000000	24.000000	0.000000
1746.849085	-0.053355	0.530781	0.228684	73.446289	112.648254	153.627792	1.033591	0.000000	4.892003	0.000000	0.000000	0.000000	-0.479468	-0.161622	0.104255	0.000000	0.000000	3.000000	24.000000	0.000000
1746.852418	-0.053355	0.530781	0.228684	73.446289	112.648254	153.627792	1.033591	0.000000	4.892003	0.000000	0.000000	0.000000	-0.479468	-0.161622	0.104255	0.000000	0.000000	3.000000	24.000000	0.000000
1746.855751	-0.055054	0.530299	0.229029	73.443451	112.533775	153.256470	0.999284	0.000000	4.899126	0.000000	0.000000	0.000000	-0.509570	-0.144407	0.103626	0.000000	0.000000	3.000000	24.000000	0.000000
1746.859085	-0.055054	0.530299	0.229029	73.443451	112.533775	153.256470	0.999284	0.000000	4.899126	0.000000	0.000000	0.000000	-0.509570	-0.144407	0.103626	0.000000	0.000000	3.000000	24.000000	0.000000
1746.862418	-0.055054	0.530299	0.229029	73.443451	112.533775	153.256470	0.999284	0.000000	4.899126	0.000000	0.000000	0.000000	-0.509570	-0.144407	0.103626	0.000000	0.000000	3.000000	24.000000	0.000000
1746.865751	-0.056717	0.529831	0.229322	73.438873	112.409554	153.073532	0.962873	0.000000	4.906412	0.000000	0.000000	0.000000	-0.499119	-0.140530	0.087830	0.000000	0.000000	3.000000	24.000000	0.000000
1746.869085	-0.056717	0.529831	0.229322	73.438873	112.409554	153.073532	0.962873	0.000000	4.906412	0.000000	0.000000	0.000000	-0.499119	-0.140530	0.087830	0.000000	0.000000	3.000000	24.000000	0.000000
1746.872418	-0.056717	0.529831	0.229322	73.438873	112.409554	153.073532	0.962873	0.000000	4.906412	0.000000	0.000000	0.000000	-0.499119	-0.140530	0.087830	0.000000	0.000000	3.000000	24.000000	0.000000
1746.875751	-0.058412	0.529434	0.229567	73.437454	112.280197	152.804062	0.927339	0.000000	4.913252	0.000000	0.000000	0.000000	-0.508371	-0.119129	0.073568	0.000000	0.000000	3.000000	24.000000	0.000000
1746.879085	-0.058412	0.529434	0.229567	73.437454	112.280197	152.804062	0.927339	0.000000	4.913252	0.000000	0.000000	0.000000	-0.508371	-0.119129	0.073568	0.000000	0.000000	3.000000	24.000000	0.000000
1746.882418	-0.058412	0.529434	0.229567	73.437454	112.280197	152.804062	0.927339	0.000000	4.913252	0.000000	0.000000	0.000000	-0.508371	-0.119129	0.073568	0.000000	0.000000	3.000000	24.000000	0.000000
1746.885751	-0.060072	0.529070	0.229774	73.436035	112.153595	152.335175	0.891288	0.000000	4.919919	0.000000	0.000000	0.000000	-0.498083	-0.109006	0.062178	0.000000	0.000000	3.000000	24.000000	0.000000
1746.889085	-0.060072	0.529070	0.229774	73.436035	112.153595	152.335175	0.891288	0.000000	4.919919	0.000000	0.000000	0.000000	-0.498083	-0.109006	0.062178	0.000000	0.000000	3.000000	24.000000	0.000000
1746.892418	-0.060072	0.529070	0.229774	73.436035	112.153595	152.335175	0.891288	0.000000	4.919919	0.000000	0.000000	0.000000	-0.498083	-0.109006	0.062178	0.000000	0.000000	3.000000	24.000000	0.000000
1746.895751	-0.061701	0.528707	0.229980	73.434624	112.029694	151.778519	0.856022	0.000000	4.926178	0.000000	0.000000	0.000000	-0.488680	-0.109095	0.061743	0.000000	0.000000	3.000000	24.000000	0.000000
1746.899085	-0.061701	0.528707	0.229980	73.434624	112.029694	151.778519	0.856022	0.000000	4.926178	0.000000	0.000000	0.000000	-0.488680	-0.109095	0.061743	0.000000	0.000000	3.000000	24.000000	0.000000
1746.902418	-0.061701	0.528707	0.229980	73.434624	112.029694	151.778519	0.856022	0.000000	4.926178	0.000000	0.000000	0.000000	-0.488680	-0.109095	0.061743	0.000000	0.000000	3.000000	24.000000	0.000000
1746.905751	-0.063331	0.528343	0.230182	73.433159	111.903046	151.237823	0.821347	0.000000	4.932077	0.000000	0.000000	0.000000	-0.489054	-0.109241	0.060469	0.000000	0.000000	3.000000	24.000000	0.000000
1746.909085	-0.063331	0.528343	0.230182	73.433159	111.903046	151.237823	0.821347	0.000000	4.932077	0.000000	0.000000	0.000000	-0.489054	-0.109241	0.060469	0.000000	0.000000	3.000000	24.000000	0.000000
1746.912418	-0.063331	0.528343	0.230182	73.433159	111.903046	151.237823	0.821347	0.000000	4.932077	0.000000	0.000000	0.000000	-0.489054	-0.109241	0.060469	0.000000	0.000000	3.000000	24.000000	0.000000
1746.915751	-0.064994	0.527995	0.230358	73.431732	111.779144	150.936447	0.786600	0.000000	4.937738	0.000000	0.000000	0.000000	-0.498705	-0.104191	0.052861	0.000000	0.000000	3.000000	24.000000	0.000000
1746.919085	-0.064994	0.527995	0.230358	73.431732	111.779144	150.936447	0.786600	0.000000	4.937738	0.000000	0.000000	0.000000	-0.498705	-0.104191	0.052861	0.000000	0.000000	3.000000	24.000000	0.000000
1746.922418	-0.064994	0.527995	0.230358	73.431732	111.779144	150.936447	0.786600	0.000000	4.937738	0.000000	0.000000	0.000000	-0.498705	-0.104191	0.052861	0.000000	0.000000	3.000000	24.000000	0.000000
1746.925751	-0.066691	0.527668	0.230541	73.431747	111.640434	150.744980	0.751203	0.000000	4.943247	0.000000	0.000000	0.000000	-0.509260	-0.098122	0.054857	0.000000	0.000000	3.000000	24.000000	0.000000
1746.929085	-0.066691	0.527668	0.230541	73.431747	111.640434	150.744980	0.751203	0.000000	4.943247	0.000000	0.000000	0.000000	-0.509260	-0.098122	0.054857	0.000000	0.000000	3.000000	24.000000	0.000000
1746.932418	-0.066691	0.527668	0.230541	73.431747	111.640434	150.744980	0.751203	0.000000	4.943247	0.000000	0.000000	0.000000	-0.509260	-0.098122	0.054857	0.000000	0.000000	3.000000	24.000000	0.000000
1746.935751	-0.068390	0.527303	0.230723	73.430321	111.511070	150.443588	0.714984	0.000000	4.948616	0.000000	0.000000	0.000000	-0.509743	-0.109577	0.054645	0.000000	0.000000	3.000000	24.000000	0.000000
1746.939085	-0.068390	0.527303	0.230723	73.430321	111.511070	150.443588	0.714984	0.000000	4.948616	0.000000	0.000000	0.000000	-0.509743	-0.109577	0.054645	0.000000	0.000000	3.000000	24.000000	0.000000
1746.942418	-0.068390	0.527303	0.230723	73.430321	111.511070	150.443588	0.714984	0.000000	4.948616	0.000000	0.000000	0.000000	-0.509743	-0.109577	0.054645	0.000000	0.000000	3.000000	24.000000	0.000000
1746.945751	-0.070154	0.526992	0.230872	73.430336	111.369659	149.972916	0.678676	0.000000	4.953726	0.000000	0.000000	0.000000	-0.529047	-0.093183	0.044746	0.000000	0.000000	3.000000	24.000000	0.000000
1746.949085	-0.070154	0.526992	0.230872	73.430336	111.369659	149.972916	0.678676	0.000000	4.953726	0.000000	0.000000	0.000000	-0.529047	-0.093183	0.044746	0.000000	0.000000	3.000000	24.000000	0.000000
1746.952418	-0.070154	0.526992	0.230872	73.430336	111.369659	149.972916	0.678676	0.000000	4.953726	0.000000	0.000000	0.000000	-0.529047	-0.093183	0.044746	0.000000	0.000000	3.000000	24.000000	0.000000
1746.955751	-0.071922	0.526685	0.231049	73.430069	111.211906	149.601105	0.641047	0.000000	4.958735	0.000000	0.000000	0.000000	-0.530396	-0.092306	0.052933	0.000000	0.000000	3.000000	24.000000	0.000000
1746.959085	-0.071922	0.526685	0.231049	73.430069	111.211906	149.601105	0.641047	0.000000	4.958735	0.000000	0.000000	0.000000	-0.530396	-0.092306	0.052933	0.000000	0.000000	3.000000	24.000000	0.000000
1746.962418	-0.071922	0.526685	0.231049	73.430069	111.211906	149.601105	0.641047	0.000000	4.958735	0.000000	0.000000	0.000000	-0.530396	-0.092306	0.052933	0.000000	0.000000	3.000000	24.000000	0.000000
1746.965751	-0.073687	0.526411	0.231184	73.429794	111.051430	149.468613	0.603190	0.000000	4.963483	0.000000	0.000000	0.000000	-0.529637	-0.082015	0.040714	0.000000	0.000000	3.000000	24.000000	0.000000
1746.969085	-0.073687	0.526411	0.231184	73.429794	111.051430	149.468613	0.603190	0.000000	4.963483	0.000000	0.000000	0.000000	-0.529637	-0.082015	0.040714	0.000000	0.000000	3.000000	24.000000	0.000000
1746.972418	-0.073687	0.526411	0.231184	73.429794	111.051430	149.468613	0.603190	0.000000	4.963483	0.000000	0.000000	0.000000	-0.529637	-0.082015	0.040714	0.000000	0.000000	3.000000	24.000000	0.000000
1746.975751	-0.075488	0.526120	0.231330	73.425751	110.924370	149.415817	0.565437	0.000000	4.967925	0.000000	0.000000	0.000000	-0.540362	-0.087298	0.043572	0.000000	0.000000	3.000000	24.000000	0.000000
1746.979085	-0.075488	0.526120	0.231330	73.425751	110.924370	149.415817	0.565437	0.000000	4.967925	0.000000	0.000000	0.000000	-0.540362	-0.087298	0.043572	0.000000	0.000000	3.000000	24.000000	0.000000
1746.982418	-0.075488	0.526120	0.231330	73.425751	110.924370	149.415817	0.565437	0.000000	4.967925	0.000000	0.000000	0.000000	-0.540362	-0.087298	0.043572	0.000000	0.000000	3.000000	24.000000	0.000000
1746.985751	-0.077251	0.525823	0.231409	73.402504	110.884308	149.274628	0.526850	0.000000	4.972166	0.000000	0.000000	0.000000	-0.528756	-0.089320	0.023954	0.000000	0.000000	3.000000	24.000000	0.000000
1746.989085	-0.077251	0.525823	0.231409	73.402504	110.884308	149.274628	0.526850	0.000000	4.972166	0.000000	0.000000	0.000000	-0.528756	-0.089320	0.023954	0.000000	0.000000	3.000000	24.000000	0.000000
1746.992418	-0.077251	0.525823	0.231409	73.402504	110.884308	149.274628	0.526850	0.000000	4.972166	0.000000	0.000000	0.000000	-0.528756	-0.089320	0.023954	0.000000	0.000000	3.000000	24.000000	0.000000
1746.995751	-0.079010	0.525559	0.231449	73.337372	111.058006	149.252899	0.489176	0.000000	4.976013	0.000000	0.000000	0.000000	-0.527786	-0.078994	0.011817	0.000000	0.000000	3.000000	24.000000	0.000000
1746.999085	-0.079010	0.525559	0.231449	73.337372	111.058006	149.252899	0.489176	0.000000	4.976013	0.000000	0.000000	0.000000	-0.527786	-0.078994	0.011817	0.000000	0.000000	3.000000	24.000000	0.000000
1747.002418	-0.079010	0.525559	0.231449	73.337372	111.058006	149.252899	0.489176	0.000000	4.976013	0.000000	0.000000	0.000000	-0.527786	-0.078994	0.011817	0.000000	0.000000	3.000000	24.000000	0.000000
1747.005751	-0.080765	0.525272	0.231437	73.245560	111.355148	149.377380	0.451591	0.000000	4.979565	0.000000	0.000000	0.000000	-0.526358	-0.086127	-0.003427	0.000000	0.000000	3.000000	24.000000	0.000000
1747.009085	-0.080765	0.525272	0.231437	73.245560	111.355148	149.377380	0.451591	0.000000	4.979565	0.000000	0.000000	0.000000	-0.526358	-0.086127	-0.003427	0.000000	0.000000	3.000000	24.000000	0.000000
1747.012418	-0.080765	0.525272	0.231437	73.245560	111.355148	149.377380	0.451591	0.000000	4.979565	0.000000	0.000000	0.000000	-0.526358	-0.086127	-0.003427	0.000000	0.000000	3.000000	24.000000	0.000000
1747.015751	-0.082587	0.525005	0.231428	73.144531	111.683205	149.634171	0.414134	0.000000	4.982820	0.000000	0.000000	0.000000	-0.546611	-0.080028	-0.002923	0.000000	0.000000	3.000000	24.000000	0.000000
1747.019085	-0.082587	0.525005	0.231428	73.144531	111.683205	149.634171	0.414134	0.000000	4.982820	0.000000	0.000000	0.000000	-0.546611	-0.080028	-0.002923	0.000000	0.000000	3.000000	24.000000	0.000000
1747.022418	-0.082587	0.525005	0.231428	73.144531	111.683205	149.634171	0.414134	0.000000	4.982820	0.000000	0.000000	0.000000	-0.546611	-0.080028	-0.002923	0.000000	0.000000	3.000000	24.000000	0.000000
1747.025751	-0.084441	0.524776	0.231405	73.050964	111.959702	149.821884	0.375154	0.000000	4.985906	0.000000	0.000000	0.000000	-0.556424	-0.068728	-0.006724	0.000000	0.000000	3.000000	24.000000	0.000000
1747.029085	-0.084441	0.524776	0.231405	73.050964	111.959702	149.821884	0.375154	0.000000	4.985906	0.000000	0.000000	0.000000	-0.556424	-0.068728	-0.006724	0.000000	0.000000	3.000000	24.000000	0.000000
1747.032418	-0.084441	0.524776	0.231405	73.050964	111.959702	149.821884	0.375154	0.000000	4.985906	0.000000	0.000000	0.000000	-0.556424	-0.068728	-0.006724	0.000000	0.000000	3.000000	24.000000	0.000000
1747.035751	-0.086302	0.524571	0.231424	72.983589	112.104485	149.732849	0.335417	0.000000	4.988737	0.000000	0.000000	0.000000	-0.558291	-0.061662	0.005552	0.000000	0.000000	3.000000	24.000000	0.000000
1747.039085	-0.086302	0.524571	0.231424	72.983589	112.104485	149.732849	0.335417	0.000000	4.988737	0.000000	0.000000	0.000000	-0.558291	-0.061662	0.005552	0.000000	0.000000	3.000000	24.000000	0.000000
1747.042418	-0.086302	0.524571	0.231424	72.983589	112.104485	149.732849	0.335417	0.000000	4.988737	0.000000	0.000000	0.000000	-0.558291	-0.061662	0.005552	0.000000	0.000000	3.000000	24.000000	0.000000
1747.045751	-0.088166	0.524386	0.231451	72.938332	112.136627	149.661285	0.295424	0.000000	4.991265	0.000000	0.000000	0.000000	-0.559035	-0.055561	0.008235	0.000000	0.000000	3.000000	24.000000	0.000000
1747.049085	-0.088166	0.524386	0.231451	72.938332	112.136627	149.661285	0.295424	0.000000	4.991265	0.000000	0.000000	0.000000	-0.559035	-0.055561	0.008235	0.000000	0.000000	3.000000	24.000000	0.000000
1747.052418	-0.088166	0.524386	0.231451	72.938332	112.136627	149.661285	0.295424	0.000000	4.991265	0.000000	0.000000	0.000000	-0.559035	-0.055561	0.008235	0.000000	0.000000	3.000000	24.000000	0.000000
1747.055751	-0.090067	0.524203	0.231501	72.921700	112.051315	149.635178	0.255316	0.000000	4.993476	0.000000	0.000000	0.000000	-0.570314	-0.054679	0.014947	0.000000	0.000000	3.000000	24.000000	0.000000
1747.059085	-0.090067	0.524203	0.231501	72.921700	112.051315	149.635178	0.255316	0.000000	4.993476	0.000000	0.000000	0.000000	-0.570314	-0.054679	0.014947	0.000000	0.000000	3.000000	24.000000	0.000000
1747.062418	-0.090067	0.524203	0.231501	72.921700	112.051315	149.635178	0.255316	0.000000	4.993476	0.000000	0.000000	0.000000	-0.570314	-0.054679	0.014947	0.000000	0.000000	3.000000	24.000000	0.000000
1747.065751	-0.091912	0.524065	0.231614	72.925148	111.873360	149.558792	0.214339	0.000000	4.995404	0.000000	0.000000	0.000000	-0.553366	-0.041489	0.033946	0.000000	0.000000	3.000000	24.000000	0.000000
1747.069085	-0.091912	0.524065	0.231614	72.925148	111.873360	149.558792	0.214339	0.000000	4.995404	0.000000	0.000000	0.000000	-0.553366	-0.041489	0.033946	0.000000	0.000000	3.000000	24.000000	0.000000
1747.072418	-0.091912	0.524065	0.231614	72.925148	111.873360	149.558792	0.214339	0.000000	4.995404	0.000000	0.000000	0.000000	-0.553366	-0.041489	0.033946	0.000000	0.000000	3.000000	24.000000	0.000000
1747.075751	-0.093788	0.523906	0.231704	72.930016	111.691887	149.444534	0.174505	0.000000	4.996954	0.000000	0.000000	0.000000	-0.562952	-0.047703	0.026832	0.000000	0.000000	3.000000	24.000000	0.000000
1747.079085	-0.093788	0.523906	0.231704	72.930016	111.691887	149.444534	0.174505	0.000000	4.996954	0.000000	0.000000	0.000000	-0.562952	-0.047703	0.026832	0.000000	0.000000	3.000000	24.000000	0.000000
1747.082418	-0.093788	0.523906	0.231704	72.930016	111.691887	149.444534	0.174505	0.000000	4.996954	0.000000	0.000000	0.000000	-0.562952	-0.047703	0.026832	0.000000	0.000000	3.000000	24.000000	0.000000
1747.085751	-0.095666	0.523709	0.231791	72.916443	111.588799	149.120605	0.134002	0.000000	4.998204	0.000000	0.000000	0.000000	-0.563431	-0.059175	0.026299	0.000000	0.000000	3.000000	24.000000	0.000000
1747.089085	-0.095666	0.523709	0.231791	72.916443	111.588799	149.120605	0.134002	0.000000	4.998204	0.000000	0.000000	0.000000	-0.563431	-0.059175	0.026299	0.000000	0.000000	3.000000	24.000000	0.000000
1747.092418	-0.095666	0.523709	0.231791	72.916443	111.588799	149.120605	0.134002	0.000000	4.998204	0.000000	0.000000	0.000000	-0.563431	-0.059175	0.026299	0.000000	0.000000	3.000000	24.000000	0.000000
1747.095751	-0.097541	0.523508	0.231842	72.861382	111.671043	148.744034	0.093470	0.000000	4.999126	0.000000	0.000000	0.000000	-0.562408	-0.060156	0.015166	0.000000	0.000000	3.000000	24.000000	0.000000
1747.099085	-0.097541	0.523508	0.231842	72.861382	111.671043	148.744034	0.093470	0.000000	4.999126	0.000000	0.000000	0.000000	-0.562408	-0.060156	0.015166	0.000000	0.000000	3.000000	24.000000	0.000000
1747.102418	-0.097541	0.523508	0.231842	72.861382	111.671043	148.744034	0.093470	0.000000	4.999126	0.000000	0.000000	0.000000	-0.562408	-0.060156	0.015166	0.000000	0.000000	3.000000	24.000000	0.000000
1747.105751	-0.099477	0.523305	0.231846	72.767220	111.914948	148.631531	0.053033	0.000000	4.999719	0.000000	0.000000	0.000000	-0.580936	-0.061142	0.001220	0.000000	0.000000	3.000000	24.000000	0.000000
1747.109085	-0.099477	0.523305	0.231846	72.767220	111.914948	148.631531	0.053033	0.000000	4.999719	0.000000	0.000000	0.000000	-0.580936	-0.061142	0.001220	0.000000	0.000000	3.000000	24.000000	0.000000
1747.112418	-0.099477	0.523305	0.231846	72.767220	111.914948	148.631531	0.053033	0.000000	4.999719	0.000000	0.000000	0.000000	-0.580936	-0.061142	0.001220	0.000000	0.000000	3.000000	24.000000	0.000000
1747.115751	-0.101449	0.523159	0.231850	72.669495	112.161430	148.850174	0.011273	0.000000	4.999987	0.000000	0.000000	0.000000	-0.591434	-0.043603	0.001240	0.000000	0.000000	3.000000	24.000000	0.000000
1747.119085	-0.101449	0.523159	0.231850	72.669495	112.161430	148.850174	0.011273	0.000000	4.999987	0.000000	0.000000	0.000000	-0.591434	-0.043603	0.001240	0.000000	0.000000	3.000000	24.000000	0.000000
1747.122418	-0.101449	0.523159	0.231850	72.669495	112.161430	148.850174	0.011273	0.000000	4.999987	0.000000	0.000000	0.000000	-0.591434	-0.043603	0.001240	0.000000	0.000000	3.000000	24.000000	0.000000
1747.125751	-0.103418	0.523031	0.231831	72.584259	112.346939	149.073441	-0.031242	0.000000	4.999903	0.000000	0.000000	0.000000	-0.590872	-0.038405	-0.005789	0.000000	0.000000	3.000000	24.000000	0.000000
1747.129085	-0.103418	0.523031	0.231831	72.584259	112.346939	149.073441	-0.031242	0.000000	4.999903	0.000000	0.000000	0.000000	-0.590872	-0.038405	-0.005789	0.000000	0.000000	3.000000	24.000000	0.000000
1747.132418	-0.103418	0.523031	0.231831	72.584259	112.346939	149.073441	-0.031242	0.000000	4.999903	0.000000	0.000000	0.000000	-0.590872	-0.038405	-0.005789	0.000000	0.000000	3.000000	24.000000	0.000000
1747.135751	-0.105358	0.522924	0.231825	72.523697	112.422729	148.839279	-0.073716	0.000000	4.999456	0.000000	0.000000	0.000000	-0.581904	-0.032277	-0.001808	0.000000	0.000000	3.000000	24.000000	0.000000
1747.139085	-0.105358	0.522924	0.231825	72.523697	112.422729	148.839279	-0.073716	0.000000	4.999456	0.000000	0.000000	0.000000	-0.581904	-0.032277	-0.001808	0.000000	0.000000	3.000000	24.000000	0.000000
1747.142418	-0.105358	0.522924	0.231825	72.523697	112.422729	148.839279	-0.073716	0.000000	4.999456	0.000000	0.000000	0.000000	-0.581904	-0.032277	-0.001808	0.000000	0.000000	3.000000	24.000000	0.000000
1747.145751	-0.107271	0.522819	0.231850	72.492310	112.383614	148.258881	-0.115530	0.000000	4.998665	0.000000	0.000000	0.000000	-0.573783	-0.031404	0.007501	0.000000	0.000000	3.000000	24.000000	0.000000
1747.149085	-0.107271	0.522819	0.231850	72.492310	112.383614	148.258881	-0.115530	0.000000	4.998665	0.000000	0.000000	0.000000	-0.573783	-0.031404	0.007501	0.000000	0.000000	3.000000	24.000000	0.000000
1747.152418	-0.107271	0.522819	0.231850	72.492310	112.383614	148.258881	-0.115530	0.000000	4.998665	0.000000	0.000000	0.000000	-0.573783	-0.031404	0.007501	0.000000	0.000000	3.000000	24.000000	0.000000
1747.155751	-0.109151	0.522752	0.231871	72.488815	112.221024	147.821579	-0.156718	0.000000	4.997544	0.000000	0.000000	0.000000	-0.564066	-0.020018	0.006349	0.000000	0.000000	3.000000	24.000000	0.000000
1747.159085	-0.109151	0.522752	0.231871	72.488815	112.221024	147.821579	-0.156718	0.000000	4.997544	0.000000	0.000000	0.000000	-0.564066	-0.020018	0.006349	0.000000	0.000000	3.000000	24.000000	0.000000
1747.162418	-0.109151	0.522752	0.231871	72.488815	112.221024	147.821579	-0.156718	0.000000	4.997544	0.000000	0.000000	0.000000	-0.564066	-0.020018	0.006349	0.000000	0.000000	3.000000	24.000000	0.000000
1747.165751	-0.111037	0.522688	0.231918	72.500145	112.012001	147.735321	-0.197172	0.000000	4.996110	0.000000	0.000000	0.000000	-0.565841	-0.019161	0.014210	0.000000	0.000000	3.000000	24.000000	0.000000
1747.169085	-0.111037	0.522688	0.231918	72.500145	112.012001	147.735321	-0.197172	0.000000	4.996110	0.000000	0.000000	0.000000	-0.565841	-0.019161	0.014210	0.000000	0.000000	3.000000	24.000000	0.000000
1747.172418	-0.111037	0.522688	0.231918	72.500145	112.012001	147.735321	-0.197172	0.000000	4.996110	0.000000	0.000000	0.000000	-0.565841	-0.019161	0.014210	0.000000	0.000000	3.000000	24.000000	0.000000
1747.175751	-0.112921	0.522642	0.231943	72.513107	111.791672	147.632095	-0.237680	0.000000	4.994348	0.000000	0.000000	0.000000	-0.565276	-0.013890	0.007341	0.000000	0.000000	3.000000	24.000000	0.000000
1747.179085	-0.112921	0.522642	0.231943	72.513107	111.791672	147.632095	-0.237680	0.000000	4.994348	0.000000	0.000000	0.000000	-0.565276	-0.013890	0.007341	0.000000	0.000000	3.000000	24.000000	0.000000
1747.182418	-0.112921	0.522642	0.231943	72.513107	111.791672	147.632095	-0.237680	0.000000	4.994348	0.000000	0.000000	0.000000	-0.565276	-0.013890	0.007341	0.000000	0.000000	3.000000	24.000000	0.000000
1747.185751	-0.114809	0.522578	0.231979	72.526146	111.568672	147.357986	-0.278112	0.000000	4.992260	0.000000	0.000000	0.000000	-0.566415	-0.019222	0.010978	0.000000	0.000000	3.000000	24.000000	0.000000
1747.189085	-0.114809	0.522578	0.231979	72.526146	111.568672	147.357986	-0.278112	0.000000	4.992260	0.000000	0.000000	0.000000	-0.566415	-0.019222	0.010978	0.000000	0.000000	3.000000	24.000000	0.000000
1747.192418	-0.114809	0.522578	0.231979	72.526146	111.568672	147.357986	-0.278112	0.000000	4.992260	0.000000	0.000000	0.000000	-0.566415	-0.019222	0.010978	0.000000	0.000000	3.000000	24.000000	0.000000
1747.195751	-0.116731	0.522514	0.232005	72.527374	111.406303	146.738068	-0.318545	0.000000	4.989842	0.000000	0.000000	0.000000	-0.576516	-0.019244	0.007694	0.000000	0.000000	3.000000	24.000000	0.000000
1747.199085	-0.116731	0.522514	0.232005	72.527374	111.406303	146.738068	-0.318545	0.000000	4.989842	0.000000	0.000000	0.000000	-0.576516	-0.019244	0.007694	0.000000	0.000000	3.000000	24.000000	0.000000
1747.202418	-0.116731	0.522514	0.232005	72.527374	111.406303	146.738068	-0.318545	0.000000	4.989842	0.000000	0.000000	0.000000	-0.576516	-0.019244	0.007694	0.000000	0.000000	3.000000	24.000000	0.000000
1747.205751	-0.118678	0.522464	0.231970	72.509415	111.308464	146.414612	-0.359640	0.000000	4.987049	0.000000	0.000000	0.000000	-0.584088	-0.014890	-0.010317	0.000000	0.000000	3.000000	24.000000	0.000000
1747.209085	-0.118678	0.522464	0.231970	72.509415	111.308464	146.414612	-0.359640	0.000000	4.987049	0.000000	0.000000	0.000000	-0.584088	-0.014890	-0.010317	0.000000	0.000000	3.000000	24.000000	0.000000
1747.212418	-0.118678	0.522464	0.231970	72.509415	111.308464	146.414612	-0.359640	0.000000	4.987049	0.000000	0.000000	0.000000	-0.584088	-0.014890	-0.010317	0.000000	0.000000	3.000000	24.000000	0.000000
1747.215751	-0.120658	0.522415	0.231925	72.473839	111.279327	146.518250	-0.401294	0.000000	4.983871	0.000000	0.000000	0.000000	-0.594103	-0.014900	-0.013742	0.000000	0.000000	3.000000	24.000000	0.000000
1747.219085	-0.120658	0.522415	0.231925	72.473839	111.279327	146.518250	-0.401294	0.000000	4.983871	0.000000	0.000000	0.000000	-0.594103	-0.014900	-0.013742	0.000000	0.000000	3.000000	24.000000	0.000000
1747.222418	-0.120658	0.522415	0.231925	72.473839	111.279327	146.518250	-0.401294	0.000000	4.983871	0.000000	0.000000	0.000000	-0.594103	-0.014900	-0.013742	0.000000	0.000000	3.000000	24.000000	0.000000
1747.225751	-0.122609	0.522385	0.231893	72.436882	111.255814	146.567993	-0.443609	0.000000	4.980282	0.000000	0.000000	0.000000	-0.585226	-0.008757	-0.009576	0.000000	0.000000	3.000000	24.000000	0.000000
1747.229085	-0.122609	0.522385	0.231893	72.436882	111.255814	146.567993	-0.443609	0.000000	4.980282	0.000000	0.000000	0.000000	-0.585226	-0.008757	-0.009576	0.000000	0.000000	3.000000	24.000000	0.000000
1747.232418	-0.122609	0.522385	0.231893	72.436882	111.255814	146.567993	-0.443609	0.000000	4.980282	0.000000	0.000000	0.000000	-0.585226	-0.008757	-0.009576	0.000000	0.000000	3.000000	24.000000	0.000000
1747.235751	-0.124519	0.522371	0.231812	72.390816	111.272438	146.430786	-0.485188	0.000000	4.976403	0.000000	0.000000	0.000000	-0.572984	-0.004353	-0.024121	0.000000	0.000000	3.000000	24.000000	0.000000
1747.239085	-0.124519	0.522371	0.231812	72.390816	111.272438	146.430786	-0.485188	0.000000	4.976403	0.000000	0.000000	0.000000	-0.572984	-0.004353	-0.024121	0.000000	0.000000	3.000000	24.000000	0.000000
1747.242418	-0.124519	0.522371	0.231812	72.390816	111.272438	146.430786	-0.485188	0.000000	4.976403	0.000000	0.000000	0.000000	-0.572984	-0.004353	-0.024121	0.000000	0.000000	3.000000	24.000000	0.000000
1747.245751	-0.126365	0.522318	0.231742	72.334251	111.332008	146.004791	-0.525920	0.000000	4.972264	0.000000	0.000000	0.000000	-0.553685	-0.015865	-0.021097	0.000000	0.000000	3.000000	24.000000	0.000000
1747.249085	-0.126365	0.522318	0.231742	72.334251	111.332008	146.004791	-0.525920	0.000000	4.972264	0.000000	0.000000	0.000000	-0.553685	-0.015865	-0.021097	0.000000	0.000000	3.000000	24.000000	0.000000
1747.252418	-0.126365	0.522318	0.231742	72.334251	111.332008	146.004791	-0.525920	0.000000	4.972264	0.000000	0.000000	0.000000	-0.553685	-0.015865	-0.021097	0.000000	0.000000	3.000000	24.000000	0.000000
1747.255751	-0.128210	0.522303	0.231663	72.281754	111.378006	145.627838	-0.565189	0.000000	4.967954	0.000000	0.000000	0.000000	-0.553625	-0.004399	-0.023668	0.000000	0.000000	3.000000	24.000000	0.000000
1747.259085	-0.128210	0.522303	0.231663	72.281754	111.378006	145.627838	-0.565189	0.000000	4.967954	0.000000	0.000000	0.000000	-0.553625	-0.004399	-0.023668	0.000000	0.000000	3.000000	24.000000	0.000000
1747.262418	-0.128210	0.522303	0.231663	72.281754	111.378006	145.627838	-0.565189	0.000000	4.967954	0.000000	0.000000	0.000000	-0.553625	-0.004399	-0.023668	0.000000	0.000000	3.000000	24.000000	0.000000
1747.265751	-0.130057	0.522250	0.231583	72.230576	111.417122	145.643158	-0.604394	0.000000	4.963336	0.000000	0.000000	0.000000	-0.553953	-0.015912	-0.024149	0.000000	0.000000	3.000000	24.000000	0.000000
1747.269085	-0.130057	0.522250	0.231583	72.230576	111.417122	145.643158	-0.604394	0.000000	4.963336	0.000000	0.000000	0.000000	-0.553953	-0.015912	-0.024149	0.000000	0.000000	3.000000	24.000000	0.000000
1747.272418	-0.130057	0.522250	0.231583	72.230576	111.417122	145.643158	-0.604394	0.000000	4.963336	0.000000	0.000000	0.000000	-0.553953	-0.015912	-0.024149	0.000000	0.000000	3.000000	24.000000	0.000000
1747.275751	-0.131900	0.522215	0.231480	72.183853	111.448196	145.785446	-0.643540	0.000000	4.958413	0.000000	0.000000	0.000000	-0.553089	-0.010599	-0.030862	0.000000	0.000000	3.000000	24.000000	0.000000
1747.279085	-0.131900	0.522215	0.231480	72.183853	111.448196	145.785446	-0.643540	0.000000	4.958413	0.000000	0.000000	0.000000	-0.553089	-0.010599	-0.030862	0.000000	0.000000	3.000000	24.000000	0.000000
1747.282418	-0.131900	0.522215	0.231480	72.183853	111.448196	145.785446	-0.643540	0.000000	4.958413	0.000000	0.000000	0.000000	-0.553089	-0.010599	-0.030862	0.000000	0.000000	3.000000	24.000000	0.000000
1747.285751	-0.133744	0.522179	0.231372	72.136887	111.470848	145.774414	-0.682597	0.000000	4.953187	0.000000	0.000000	0.000000	-0.553184	-0.010616	-0.032381	0.000000	0.000000	3.000000	24.000000	0.000000
1747.289085	-0.133744	0.522179	0.231372	72.136887	111.470848	145.774414	-0.682597	0.000000	4.953187	0.000000	0.000000	0.000000	-0.553184	-0.010616	-0.032381	0.000000	0.000000	3.000000	24.000000	0.000000
1747.292418	-0.133744	0.522179	0.231372	72.136887	111.470848	145.774414	-0.682597	0.000000	4.953187	0.000000	0.000000	0.000000	-0.553184	-0.010616	-0.032381	0.000000	0.000000	3.000000	24.000000	0.000000
1747.295751	-0.135556	0.522144	0.231265	72.098969	111.453194	145.407654	-0.721584	0.000000	4.947657	0.000000	0.000000	0.000000	-0.543472	-0.010651	-0.031964	0.000000	0.000000	3.000000	24.000000	0.000000
1747.299085	-0.135556	0.522144	0.231265	72.098969	111.453194	145.407654	-0.721584	0.000000	4.947657	0.000000	0.000000	0.000000	-0.543472	-0.010651	-0.031964	0.000000	0.000000	3.000000	24.000000	0.000000
1747.302418	-0.135556	0.522144	0.231265	72.098969	111.453194	145.407654	-0.721584	0.000000	4.947657	0.000000	0.000000	0.000000	-0.543472	-0.010651	-0.031964	0.000000	0.000000	3.000000	24.000000	0.000000
1747.305751	-0.137373	0.522150	0.231181	72.077606	111.377686	144.956711	-0.759793	0.000000	4.941934	0.000000	0.000000	0.000000	-0.545218	0.001746	-0.025150	0.000000	0.000000	3.000000	24.000000	0.000000
1747.309085	-0.137373	0.522150	0.231181	72.077606	111.377686	144.956711	-0.759793	0.000000	4.941934	0.000000	0.000000	0.000000	-0.545218	0.001746	-0.025150	0.000000	0.000000	3.000000	24.000000	0.000000
1747.312418	-0.137373	0.522150	0.231181	72.077606	111.377686	144.956711	-0.759793	0.000000	4.941934	0.000000	0.000000	0.000000	-0.545218	0.001746	-0.025150	0.000000	0.000000	3.000000	24.000000	0.000000
1747.315751	-0.139152	0.522153	0.231068	72.065460	111.262695	144.741211	-0.797946	0.000000	4.935917	0.000000	0.000000	0.000000	-0.533666	0.000836	-0.033966	0.000000	0.000000	3.000000	24.000000	0.000000
1747.319085	-0.139152	0.522153	0.231068	72.065460	111.262695	144.741211	-0.797946	0.000000	4.935917	0.000000	0.000000	0.000000	-0.533666	0.000836	-0.033966	0.000000	0.000000	3.000000	24.000000	0.000000
1747.322418	-0.139152	0.522153	0.231068	72.065460	111.262695	144.741211	-0.797946	0.000000	4.935917	0.000000	0.000000	0.000000	-0.533666	0.000836	-0.033966	0.000000	0.000000	3.000000	24.000000	0.000000
1747.325751	-0.140868	0.522214	0.230974	72.060959	111.137505	144.650955	-0.835289	0.000000	4.929736	0.000000	0.000000	0.000000	-0.514774	0.018526	-0.028281	0.000000	0.000000	3.000000	24.000000	0.000000
1747.329085	-0.140868	0.522214	0.230974	72.060959	111.137505	144.650955	-0.835289	0.000000	4.929736	0.000000	0.000000	0.000000	-0.514774	0.018526	-0.028281	0.000000	0.000000	3.000000	24.000000	0.000000
1747.332418	-0.140868	0.522214	0.230974	72.060959	111.137505	144.650955	-0.835289	0.000000	4.929736	0.000000	0.000000	0.000000	-0.514774	0.018526	-0.028281	0.000000	0.000000	3.000000	24.000000	0.000000
1747.335751	-0.142555	0.522258	0.230899	72.061172	110.992805	144.389709	-0.871154	0.000000	4.923524	0.000000	0.000000	0.000000	-0.506149	0.013221	-0.022405	0.000000	0.000000	3.000000	24.000000	0.000000
1747.339085	-0.142555	0.522258	0.230899	72.061172	110.992805	144.389709	-0.871154	0.000000	4.923524	0.000000	0.000000	0.000000	-0.506149	0.013221	-0.022405	0.000000	0.000000	3.000000	24.000000	0.000000
1747.342418	-0.142555	0.522258	0.230899	72.061172	110.992805	144.389709	-0.871154	0.000000	4.923524	0.000000	0.000000	0.000000	-0.506149	0.013221	-0.022405	0.000000	0.000000	3.000000	24.000000	0.000000
1747.345751	-0.144213	0.522323	0.230841	72.064705	110.852615	143.852020	-0.906244	0.000000	4.917187	0.000000	0.000000	0.000000	-0.497336	0.019434	-0.017513	0.000000	0.000000	3.000000	24.000000	0.000000
1747.349085	-0.144213	0.522323	0.230841	72.064705	110.852615	143.852020	-0.906244	0.000000	4.917187	0.000000	0.000000	0.000000	-0.497336	0.019434	-0.017513	0.000000	0.000000	3.000000	24.000000	0.000000
1747.352418	-0.144213	0.522323	0.230841	72.064705	110.852615	143.852020	-0.906244	0.000000	4.917187	0.000000	0.000000	0.000000	-0.497336	0.019434	-0.017513	0.000000	0.000000	3.000000	24.000000	0.000000
1747.355751	-0.145833	0.522347	0.230758	72.068092	110.737740	143.378082	-0.940551	0.000000	4.910740	0.000000	0.000000	0.000000	-0.485935	0.007028	-0.024914	0.000000	0.000000	3.000000	24.000000	0.000000
1747.359085	-0.145833	0.522347	0.230758	72.068092	110.737740	143.378082	-0.940551	0.000000	4.910740	0.000000	0.000000	0.000000	-0.485935	0.007028	-0.024914	0.000000	0.000000	3.000000	24.000000	0.000000
1747.362418	-0.145833	0.522347	0.230758	72.068092	110.737740	143.378082	-0.940551	0.000000	4.910740	0.000000	0.000000	0.000000	-0.485935	0.007028	-0.024914	0.000000	0.000000	3.000000	24.000000	0.000000
1747.365751	-0.147456	0.522352	0.230688	72.084572	110.679321	143.283798	-0.974061	0.000000	4.904202	0.000000	0.000000	0.000000	-0.487138	0.001704	-0.020944	0.000000	0.000000	3.000000	24.000000	0.000000
1747.369085	-0.147456	0.522352	0.230688	72.084572	110.679321	143.283798	-0.974061	0.000000	4.904202	0.000000	0.000000	0.000000	-0.487138	0.001704	-0.020944	0.000000	0.000000	3.000000	24.000000	0.000000
1747.372418	-0.147456	0.522352	0.230688	72.084572	110.679321	143.283798	-0.974061	0.000000	4.904202	0.000000	0.000000	0.000000	-0.487138	0.001704	-0.020944	0.000000	0.000000	3.000000	24.000000	0.000000
1747.375751	-0.149081	0.522358	0.230614	72.132813	110.660339	143.317032	-1.007486	0.000000	4.897445	0.000000	0.000000	0.000000	-0.487261	0.001690	-0.022138	0.000000	0.000000	3.000000	24.000000	0.000000
1747.379085	-0.149081	0.522358	0.230614	72.132813	110.660339	143.317032	-1.007486	0.000000	4.897445	0.000000	0.000000	0.000000	-0.487261	0.001690	-0.022138	0.000000	0.000000	3.000000	24.000000	0.000000
1747.382418	-0.149081	0.522358	0.230614	72.132813	110.660339	143.317032	-1.007486	0.000000	4.897445	0.000000	0.000000	0.000000	-0.487261	0.001690	-0.022138	0.000000	0.000000	3.000000	24.000000	0.000000
1747.385751	-0.150702	0.522343	0.230523	72.193596	110.647430	143.184021	-1.040817	0.000000	4.890470	0.000000	0.000000	0.000000	-0.486482	-0.004514	-0.027430	0.000000	0.000000	3.000000	24.000000	0.000000
1747.389085	-0.150702	0.522343	0.230523	72.193596	110.647430	143.184021	-1.040817	0.000000	4.890470	0.000000	0.000000	0.000000	-0.486482	-0.004514	-0.027430	0.000000	0.000000	3.000000	24.000000	0.000000
1747.392418	-0.150702	0.522343	0.230523	72.193596	110.647430	143.184021	-1.040817	0.000000	4.890470	0.000000	0.000000	0.000000	-0.486482	-0.004514	-0.027430	0.000000	0.000000	3.000000	24.000000	0.000000
1747.395751	-0.152298	0.522331	0.230465	72.253899	110.609406	142.804733	-1.074050	0.000000	4.883279	0.000000	0.000000	0.000000	-0.478835	-0.003688	-0.017216	0.000000	0.000000	3.000000	24.000000	0.000000
1747.399085	-0.152298	0.522331	0.230465	72.253899	110.609406	142.804733	-1.074050	0.000000	4.883279	0.000000	0.000000	0.000000	-0.478835	-0.003688	-0.017216	0.000000	0.000000	3.000000	24.000000	0.000000
1747.402418	-0.152298	0.522331	0.230465	72.253899	110.609406	142.804733	-1.074050	0.000000	4.883279	0.000000	0.000000	0.000000	-0.478835	-0.003688	-0.017216	0.000000	0.000000	3.000000	24.000000	0.000000
1747.405751	-0.153833	0.522339	0.230432	72.298225	110.495514	142.366333	-1.106492	0.000000	4.876031	0.000000	0.000000	0.000000	-0.460302	0.002540	-0.009898	0.000000	0.000000	3.000000	24.000000	0.000000
1747.409085	-0.153833	0.522339	0.230432	72.298225	110.495514	142.366333	-1.106492	0.000000	4.876031	0.000000	0.000000	0.000000	-0.460302	0.002540	-0.009898	0.000000	0.000000	3.000000	24.000000	0.000000
1747.412418	-0.153833	0.522339	0.230432	72.298225	110.495514	142.366333	-1.106492	0.000000	4.876031	0.000000	0.000000	0.000000	-0.460302	0.002540	-0.009898	0.000000	0.000000	3.000000	24.000000	0.000000
1747.415751	-0.155306	0.522330	0.230428	72.316795	110.310982	142.096085	-1.137453	0.000000	4.868901	0.000000	0.000000	0.000000	-0.442025	-0.002819	-0.001433	0.000000	0.000000	3.000000	24.000000	0.000000
1747.419085	-0.155306	0.522330	0.230428	72.316795	110.310982	142.096085	-1.137453	0.000000	4.868901	0.000000	0.000000	0.000000	-0.442025	-0.002819	-0.001433	0.000000	0.000000	3.000000	24.000000	0.000000
1747.422418	-0.155306	0.522330	0.230428	72.316795	110.310982	142.096085	-1.137453	0.000000	4.868901	0.000000	0.000000	0.000000	-0.442025	-0.002819	-0.001433	0.000000	0.000000	3.000000	24.000000	0.000000
1747.425751	-0.156721	0.522362	0.230462	72.335556	110.108849	141.992996	-1.166934	0.000000	4.861920	0.000000	0.000000	0.000000	-0.424481	0.009601	0.010192	0.000000	0.000000	3.000000	24.000000	0.000000
1747.429085	-0.156721	0.522362	0.230462	72.335556	110.108849	141.992996	-1.166934	0.000000	4.861920	0.000000	0.000000	0.000000	-0.424481	0.009601	0.010192	0.000000	0.000000	3.000000	24.000000	0.000000
1747.432418	-0.156721	0.522362	0.230462	72.335556	110.108849	141.992996	-1.166934	0.000000	4.861920	0.000000	0.000000	0.000000	-0.424481	0.009601	0.010192	0.000000	0.000000	3.000000	24.000000	0.000000
1747.435751	-0.158050	0.522340	0.230566	72.354248	109.914619	141.873718	-1.194937	0.000000	4.855114	0.000000	0.000000	0.000000	-0.398821	-0.006464	0.031347	0.000000	0.000000	3.000000	24.000000	0.000000
1747.439085	-0.158050	0.522340	0.230566	72.354248	109.914619	141.873718	-1.194937	0.000000	4.855114	0.000000	0.000000	0.000000	-0.398821	-0.006464	0.031347	0.000000	0.000000	3.000000	24.000000	0.000000
1747.442418	-0.158050	0.522340	0.230566	72.354248	109.914619	141.873718	-1.194937	0.000000	4.855114	0.000000	0.000000	0.000000	-0.398821	-0.006464	0.031347	0.000000	0.000000	3.000000	24.000000	0.000000
1747.445751	-0.159257	0.522321	0.230729	72.370201	109.747940	141.771164	-1.220770	0.000000	4.848682	0.000000	0.000000	0.000000	-0.362008	-0.005594	0.048739	0.000000	0.000000	3.000000	24.000000	0.000000
1747.449085	-0.159257	0.522321	0.230729	72.370201	109.747940	141.771164	-1.220770	0.000000	4.848682	0.000000	0.000000	0.000000	-0.362008	-0.005594	0.048739	0.000000	0.000000	3.000000	24.000000	0.000000
1747.452418	-0.159257	0.522321	0.230729	72.370201	109.747940	141.771164	-1.220770	0.000000	4.848682	0.000000	0.000000	0.000000	-0.362008	-0.005594	0.048739	0.000000	0.000000	3.000000	24.000000	0.000000
1747.455751	-0.160374	0.522305	0.230942	72.365570	109.702080	141.785828	-1.243766	0.000000	4.842834	0.000000	0.000000	0.000000	-0.335000	-0.004777	0.064012	0.000000	0.000000	3.000000	24.000000	0.000000
1747.459085	-0.160374	0.522305	0.230942	72.365570	109.702080	141.785828	-1.243766	0.000000	4.842834	0.000000	0.000000	0.000000	-0.335000	-0.004777	0.064012	0.000000	0.000000	3.000000	24.000000	0.000000
1747.462418	-0.160374	0.522305	0.230942	72.365570	109.702080	141.785828	-1.243766	0.000000	4.842834	0.000000	0.000000	0.000000	-0.335000	-0.004777	0.064012	0.000000	0.000000	3.000000	24.000000	0.000000
1747.465751	-0.160374	0.522305	0.230942	72.310120	109.918427	142.032806	-1.264621	0.000000	4.837430	0.000000	0.000000	0.000000	-0.335000	-0.004777	0.064012	0.000000	0.000000	3.000000	24.000000	0.000000
1747.469085	-0.161328	0.522289	0.231191	72.310120	109.918427	142.032806	-1.264621	0.000000	4.837430	0.000000	0.000000	0.000000	-0.286250	-0.004818	0.074841	0.000000	0.000000	3.000000	24.000000	0.000000
1747.472418	-0.161328	0.522289	0.231191	72.310120	109.918427	142.032806	-1.264621	0.000000	4.837430	0.000000	0.000000	0.000000	-0.286250	-0.004818	0.074841	0.000000	0.000000	3.000000	24.000000	0.000000
1747.475751	-0.162076	0.522288	0.231438	72.204147	110.386497	142.505417	-1.282007	0.000000	4.832852	0.000000	0.000000	0.000000	-0.224281	-0.000356	0.073937	0.000000	0.000000	3.000000	24.000000	0.000000
1747.479085	-0.162076	0.522288	0.231438	72.204147	110.386497	142.505417	-1.282007	0.000000	4.832852	0.000000	0.000000	0.000000	-0.224281	-0.000356	0.073937	0.000000	0.000000	3.000000	24.000000	0.000000
1747.482418	-0.162076	0.522288	0.231438	72.204147	110.386497	142.505417	-1.282007	0.000000	4.832852	0.000000	0.000000	0.000000	-0.224281	-0.000356	0.073937	0.000000	0.000000	3.000000	24.000000	0.000000
1747.485751	-0.162076	0.522288	0.231438	72.053589	111.055183	143.151306	-1.295302	0.000000	4.829306	0.000000	0.000000	0.000000	-0.224281	-0.000356	0.073937	0.000000	0.000000	3.000000	24.000000	0.000000
1747.489085	-0.162678	0.522320	0.231650	72.053589	111.055183	143.151306	-1.295302	0.000000	4.829306	0.000000	0.000000	0.000000	-0.180637	0.009505	0.063557	0.000000	0.000000	3.000000	24.000000	0.000000
1747.492418	-0.162678	0.522320	0.231650	72.053589	111.055183	143.151306	-1.295302	0.000000	4.829306	0.000000	0.000000	0.000000	-0.180637	0.009505	0.063557	0.000000	0.000000	3.000000	24.000000	0.000000
1747.495751	-0.163099	0.522325	0.231825	71.911049	111.796677	143.846695	-1.305897	0.000000	4.826451	0.000000	0.000000	0.000000	-0.126402	0.001530	0.052636	0.000000	0.000000	3.000000	24.000000	0.000000
1747.499085	-0.163099	0.522325	0.231825	71.911049	111.796677	143.846695	-1.305897	0.000000	4.826451	0.000000	0.000000	0.000000	-0.126402	0.001530	0.052636	0.000000	0.000000	3.000000	24.000000	0.000000
1747.502418	-0.163099	0.522325	0.231825	71.911049	111.796677	143.846695	-1.305897	0.000000	4.826451	0.000000	0.000000	0.000000	-0.126402	0.001530	0.052636	0.000000	0.000000	3.000000	24.000000	0.000000
1747.505751	-0.163099	0.522325	0.231825	71.813957	112.567451	144.552368	-1.313146	0.000000	4.824484	0.000000	0.000000	0.000000	-0.126402	0.001530	0.052636	0.000000	0.000000	3.000000	24.000000	0.000000
1747.509085	-0.163335	0.522322	0.231948	71.813957	112.567451	144.552368	-1.313146	0.000000	4.824484	0.000000	0.000000	0.000000	-0.070892	-0.001070	0.036779	0.000000	0.000000	3.000000	24.000000	0.000000
1747.512418	-0.163335	0.522322	0.231948	71.813957	112.567451	144.552368	-1.313146	0.000000	4.824484	0.000000	0.000000	0.000000	-0.070892	-0.001070	0.036779	0.000000	0.000000	3.000000	24.000000	0.000000
1747.515751	-0.163335	0.522322	0.231948	71.761856	113.357590	145.254700	-1.317074	0.000000	4.823413	0.000000	0.000000	0.000000	-0.070892	-0.001070	0.036779	0.000000	0.000000	3.000000	24.000000	0.000000
1747.519085	-0.163335	0.522322	0.231948	71.761856	113.357590	145.254700	-1.317074	0.000000	4.823413	0.000000	0.000000	0.000000	-0.070892	-0.001070	0.036779	0.000000	0.000000	3.000000	24.000000	0.000000
1747.522418	-0.163448	0.522327	0.231985	71.761856	113.357590	145.254700	-1.317074	0.000000	4.823413	0.000000	0.000000	0.000000	-0.033770	0.001724	0.011272	0.000000	0.000000	3.000000	24.000000	0.000000
1747.525751	-0.163477	0.522345	0.231961	71.727501	114.085686	145.894791	-1.317074	0.000000	4.823413	0.000000	0.000000	0.000000	-0.008612	0.005391	-0.007405	0.000000	0.000000	3.000000	24.000000	0.000000
1747.529085	-0.163477	0.522345	0.231961	71.727501	114.085686	145.894791	-1.317074	0.000000	4.823413	0.000000	0.000000	0.000000	-0.008612	0.005391	-0.007405	0.000000	0.000000	3.000000	24.000000	0.000000
1747.532418	-0.163477	0.522345	0.231961	71.727501	114.085686	145.894791	-1.317074	0.000000	4.823413	0.000000	0.000000	0.000000	-0.008612	0.005391	-0.007405	0.000000	0.000000	3.000000	24.000000	0.000000
1747.535751	-0.163477	0.522345	0.231961	71.684608	114.623688	146.366196	-1.319739	0.000000	4.822685	0.000000	0.000000	0.000000	-0.008612	0.005391	-0.007405	0.000000	0.000000	3.000000	24.000000	0.000000
1747.539085	-0.163349	0.522372	0.231859	71.684608	114.623688	146.366196	-1.319739	0.000000	4.822685	0.000000	0.000000	0.000000	0.038345	0.008157	-0.030567	0.000000	0.000000	3.000000	24.000000	0.000000
1747.542418	-0.163349	0.522372	0.231859	71.684608	114.623688	146.366196	-1.319739	0.000000	4.822685	0.000000	0.000000	0.000000	0.038345	0.008157	-0.030567	0.000000	0.000000	3.000000	24.000000	0.000000
1747.545751	-0.163349	0.522372	0.231859	71.616241	114.933113	146.646683	-1.317805	0.000000	4.823214	0.000000	0.000000	0.000000	0.038345	0.008157	-0.030567	0.000000	0.000000	3.000000	24.000000	0.000000
1747.549085	-0.163349	0.522372	0.231859	71.616241	114.933113	146.646683	-1.317805	0.000000	4.823214	0.000000	0.000000	0.000000	0.038345	0.008157	-0.030567	0.000000	0.000000	3.000000	24.000000	0.000000
1747.552418	-0.163137	0.522412	0.231695	71.616241	114.933113	146.646683	-1.317805	0.000000	4.823214	0.000000	0.000000	0.000000	0.063485	0.011795	-0.049281	0.000000	0.000000	3.000000	24.000000	0.000000
1747.555751	-0.163137	0.522412	0.231695	71.548035	115.175804	146.861725	-1.317805	0.000000	4.823214	0.000000	0.000000	0.000000	0.063485	0.011795	-0.049281	0.000000	0.000000	3.000000	24.000000	0.000000
1747.559085	-0.163137	0.522412	0.231695	71.548035	115.175804	146.861725	-1.317805	0.000000	4.823214	0.000000	0.000000	0.000000	0.063485	0.011795	-0.049281	0.000000	0.000000	3.000000	24.000000	0.000000
1747.562418	-0.163137	0.522412	0.231695	71.548035	115.175804	146.861725	-1.317805	0.000000	4.823214	0.000000	0.000000	0.000000	0.063485	0.011795	-0.049281	0.000000	0.000000	3.000000	24.000000	0.000000
1747.565751	-0.162342	0.522595	0.231103	71.488976	115.399040	147.052048	-1.314574	0.000000	4.824095	0.000000	0.000000	0.000000	0.238684	0.054998	-0.177544	0.000000	0.000000	3.000000	24.000000	0.000000
1747.569085	-0.162342	0.522595	0.231103	71.488976	115.399040	147.052048	-1.314574	0.000000	4.824095	0.000000	0.000000	0.000000	0.238684	0.054998	-0.177544	0.000000	0.000000	3.000000	24.000000	0.000000
1747.572418	-0.162342	0.522595	0.231103	71.488976	115.399040	147.052048	-1.314574	0.000000	4.824095	0.000000	0.000000	0.000000	0.238684	0.054998	-0.177544	0.000000	0.000000	3.000000	24.000000	0.000000
1747.575751	-0.162342	0.522595	0.231103	71.454285	115.550575	147.166428	-1.302235	0.000000	4.827441	0.000000	0.000000	0.000000	0.238684	0.054998	-0.177544	0.000000	0.000000	3.000000	24.000000	0.000000
1747.579085	-0.161700	0.522742	0.230720	71.454285	115.550575	147.166428	-1.302235	0.000000	4.827441	0.000000	0.000000	0.000000	0.192507	0.043995	-0.114770	0.000000	0.000000	3.000000	24.000000	0.000000
1747.582418	-0.161700	0.522742	0.230720	71.454285	115.550575	147.166428	-1.302235	0.000000	4.827441	0.000000	0.000000	0.000000	0.192507	0.043995	-0.114770	0.000000	0.000000	3.000000	24.000000	0.000000
1747.585751	-0.160844	0.522939	0.230301	71.432716	115.690323	147.250732	-1.291723	0.000000	4.830264	0.000000	0.000000	0.000000	0.256824	0.059077	-0.125865	0.000000	0.000000	3.000000	24.000000	0.000000
1747.589085	-0.160844	0.522939	0.230301	71.432716	115.690323	147.250732	-1.291723	0.000000	4.830264	0.000000	0.000000	0.000000	0.256824	0.059077	-0.125865	0.000000	0.000000	3.000000	24.000000	0.000000
1747.592418	-0.160844	0.522939	0.230301	71.432716	115.690323	147.250732	-1.291723	0.000000	4.830264	0.000000	0.000000	0.000000	0.256824	0.059077	-0.125865	0.000000	0.000000	3.000000	24.000000	0.000000
1747.595751	-0.159746	0.523129	0.229871	71.405190	115.867935	147.357758	-1.277145	0.000000	4.834139	0.000000	0.000000	0.000000	0.329323	0.057144	-0.128840	0.000000	0.000000	3.000000	24.000000	0.000000
1747.599085	-0.159746	0.523129	0.229871	71.405190	115.867935	147.357758	-1.277145	0.000000	4.834139	0.000000	0.000000	0.000000	0.329323	0.057144	-0.128840	0.000000	0.000000	3.000000	24.000000	0.000000
1747.602418	-0.159746	0.523129	0.229871	71.405190	115.867935	147.357758	-1.277145	0.000000	4.834139	0.000000	0.000000	0.000000	0.329323	0.057144	-0.128840	0.000000	0.000000	3.000000	24.000000	0.000000
1747.605751	-0.158479	0.523355	0.229442	71.375618	116.068726	147.472046	-1.257766	0.000000	4.839217	0.000000	0.000000	0.000000	0.380206	0.067653	-0.128595	0.000000	0.000000	3.000000	24.000000	0.000000
1747.609085	-0.158479	0.523355	0.229442	71.375618	116.068726	147.472046	-1.257766	0.000000	4.839217	0.000000	0.000000	0.000000	0.380206	0.067653	-0.128595	0.000000	0.000000	3.000000	24.000000	0.000000
1747.612418	-0.158479	0.523355	0.229442	71.375618	116.068726	147.472046	-1.257766	0.000000	4.839217	0.000000	0.000000	0.000000	0.380206	0.067653	-0.128595	0.000000	0.000000	3.000000	24.000000	0.000000
1747.615751	-0.157007	0.523556	0.229011	71.347488	116.287689	147.589813	-1.234886	0.000000	4.845106	0.000000	0.000000	0.000000	0.441410	0.060359	-0.129470	0.000000	0.000000	3.000000	24.000000	0.000000
1747.619085	-0.157007	0.523556	0.229011	71.347488	116.287689	147.589813	-1.234886	0.000000	4.845106	0.000000	0.000000	0.000000	0.441410	0.060359	-0.129470	0.000000	0.000000	3.000000	24.000000	0.000000
1747.622418	-0.157007	0.523556	0.229011	71.347488	116.287689	147.589813	-1.234886	0.000000	4.845106	0.000000	0.000000	0.000000	0.441410	0.060359	-0.129470	0.000000	0.000000	3.000000	24.000000	0.000000
1747.625751	-0.155408	0.523756	0.228605	71.315308	116.531487	147.722351	-1.207784	0.000000	4.851933	0.000000	0.000000	0.000000	0.479891	0.060141	-0.121884	0.000000	0.000000	3.000000	24.000000	0.000000
1747.629085	-0.155408	0.523756	0.228605	71.315308	116.531487	147.722351	-1.207784	0.000000	4.851933	0.000000	0.000000	0.000000	0.479891	0.060141	-0.121884	0.000000	0.000000	3.000000	24.000000	0.000000
1747.632418	-0.155408	0.523756	0.228605	71.315308	116.531487	147.722351	-1.207784	0.000000	4.851933	0.000000	0.000000	0.000000	0.479891	0.060141	-0.121884	0.000000	0.000000	3.000000	24.000000	0.000000
1747.635751	-0.153674	0.523915	0.228195	71.287468	116.803131	147.865845	-1.177767	0.000000	4.859307	0.000000	0.000000	0.000000	0.520133	0.047540	-0.122768	0.000000	0.000000	3.000000	24.000000	0.000000
1747.639085	-0.153674	0.523915	0.228195	71.287468	116.803131	147.865845	-1.177767	0.000000	4.859307	0.000000	0.000000	0.000000	0.520133	0.047540	-0.122768	0.000000	0.000000	3.000000	24.000000	0.000000
1747.642418	-0.153674	0.523915	0.228195	71.287468	116.803131	147.865845	-1.177767	0.000000	4.859307	0.000000	0.000000	0.000000	0.520133	0.047540	-0.122768	0.000000	0.000000	3.000000	24.000000	0.000000
1747.645751	-0.151870	0.524108	0.227761	71.261971	117.101616	148.027817	-1.144810	0.000000	4.867177	0.000000	0.000000	0.000000	0.541218	0.057928	-0.130447	0.000000	0.000000	3.000000	24.000000	0.000000
1747.649085	-0.151870	0.524108	0.227761	71.261971	117.101616	148.027817	-1.144810	0.000000	4.867177	0.000000	0.000000	0.000000	0.541218	0.057928	-0.130447	0.000000	0.000000	3.000000	24.000000	0.000000
1747.652418	-0.151870	0.524108	0.227761	71.261971	117.101616	148.027817	-1.144810	0.000000	4.867177	0.000000	0.000000	0.000000	0.541218	0.057928	-0.130447	0.000000	0.000000	3.000000	24.000000	0.000000
1747.655751	-0.149961	0.524277	0.227296	71.238182	117.438904	148.219528	-1.110264	0.000000	4.875173	0.000000	0.000000	0.000000	0.572609	0.050603	-0.139259	0.000000	0.000000	3.000000	24.000000	0.000000
1747.659085	-0.149961	0.524277	0.227296	71.238182	117.438904	148.219528	-1.110264	0.000000	4.875173	0.000000	0.000000	0.000000	0.572609	0.050603	-0.139259	0.000000	0.000000	3.000000	24.000000	0.000000
1747.662418	-0.149961	0.524277	0.227296	71.238182	117.438904	148.219528	-1.110264	0.000000	4.875173	0.000000	0.000000	0.000000	0.572609	0.050603	-0.139259	0.000000	0.000000	3.000000	24.000000	0.000000
1747.665751	-0.148002	0.524474	0.226736	71.209229	117.781052	148.410553	-1.073406	0.000000	4.883421	0.000000	0.000000	0.000000	0.587734	0.059105	-0.168218	0.000000	0.000000	3.000000	24.000000	0.000000
1747.669085	-0.148002	0.524474	0.226736	71.209229	117.781052	148.410553	-1.073406	0.000000	4.883421	0.000000	0.000000	0.000000	0.587734	0.059105	-0.168218	0.000000	0.000000	3.000000	24.000000	0.000000
1747.672418	-0.148002	0.524474	0.226736	71.209229	117.781052	148.410553	-1.073406	0.000000	4.883421	0.000000	0.000000	0.000000	0.587734	0.059105	-0.168218	0.000000	0.000000	3.000000	24.000000	0.000000
1747.675751	-0.145899	0.524719	0.226112	71.162308	118.109680	148.592575	-1.035592	0.000000	4.891579	0.000000	0.000000	0.000000	0.630963	0.073689	-0.187100	0.000000	0.000000	3.000000	24.000000	0.000000
1747.679085	-0.145899	0.524719	0.226112	71.162308	118.109680	148.592575	-1.035592	0.000000	4.891579	0.000000	0.000000	0.000000	0.630963	0.073689	-0.187100	0.000000	0.000000	3.000000	24.000000	0.000000
1747.682418	-0.145899	0.524719	0.226112	71.162308	118.109680	148.592575	-1.035592	0.000000	4.891579	0.000000	0.000000	0.000000	0.630963	0.073689	-0.187100	0.000000	0.000000	3.000000	24.000000	0.000000
1747.685751	-0.143718	0.524975	0.225413	71.113762	118.440689	148.769897	-0.994671	0.000000	4.900064	0.000000	0.000000	0.000000	0.654222	0.076721	-0.209553	0.000000	0.000000	3.000000	24.000000	0.000000
1747.689085	-0.143718	0.524975	0.225413	71.113762	118.440689	148.769897	-0.994671	0.000000	4.900064	0.000000	0.000000	0.000000	0.654222	0.076721	-0.209553	0.000000	0.000000	3.000000	24.000000	0.000000
1747.692418	-0.143718	0.524975	0.225413	71.113762	118.440689	148.769897	-0.994671	0.000000	4.900064	0.000000	0.000000	0.000000	0.654222	0.076721	-0.209553	0.000000	0.000000	3.000000	24.000000	0.000000
1747.695751	-0.141359	0.525296	0.224638	71.058937	118.802467	148.968323	-0.951991	0.000000	4.908535	0.000000	0.000000	0.000000	0.707689	0.096287	-0.232682	0.000000	0.000000	3.000000	24.000000	0.000000
1747.699085	-0.141359	0.525296	0.224638	71.058937	118.802467	148.968323	-0.951991	0.000000	4.908535	0.000000	0.000000	0.000000	0.707689	0.096287	-0.232682	0.000000	0.000000	3.000000	24.000000	0.000000
1747.702418	-0.141359	0.525296	0.224638	71.058937	118.802467	148.968323	-0.951991	0.000000	4.908535	0.000000	0.000000	0.000000	0.707689	0.096287	-0.232682	0.000000	0.000000	3.000000	24.000000	0.000000
1747.705751	-0.138866	0.525629	0.223829	71.005943	119.169853	149.238144	-0.905356	0.000000	4.917350	0.000000	0.000000	0.000000	0.747818	0.100026	-0.242780	0.000000	0.000000	3.000000	24.000000	0.000000
1747.709085	-0.138866	0.525629	0.223829	71.005943	119.169853	149.238144	-0.905356	0.000000	4.917350	0.000000	0.000000	0.000000	0.747818	0.100026	-0.242780	0.000000	0.000000	3.000000	24.000000	0.000000
1747.712418	-0.138866	0.525629	0.223829	71.005943	119.169853	149.238144	-0.905356	0.000000	4.917350	0.000000	0.000000	0.000000	0.747818	0.100026	-0.242780	0.000000	0.000000	3.000000	24.000000	0.000000
1747.715751	-0.136237	0.525992	0.222966	70.947235	119.555878	149.820786	-0.855417	0.000000	4.926283	0.000000	0.000000	0.000000	0.788723	0.108890	-0.258710	0.000000	0.000000	3.000000	24.000000	0.000000
1747.719085	-0.136237	0.525992	0.222966	70.947235	119.555878	149.820786	-0.855417	0.000000	4.926283	0.000000	0.000000	0.000000	0.788723	0.108890	-0.258710	0.000000	0.000000	3.000000	24.000000	0.000000
1747.722418	-0.136237	0.525992	0.222966	70.947235	119.555878	149.820786	-0.855417	0.000000	4.926283	0.000000	0.000000	0.000000	0.788723	0.108890	-0.258710	0.000000	0.000000	3.000000	24.000000	0.000000
1747.725751	-0.133476	0.526367	0.222066	70.887680	119.960648	150.692505	-0.802094	0.000000	4.935245	0.000000	0.000000	0.000000	0.828247	0.112419	-0.269986	0.000000	0.000000	3.000000	24.000000	0.000000
1747.729085	-0.133476	0.526367	0.222066	70.887680	119.960648	150.692505	-0.802094	0.000000	4.935245	0.000000	0.000000	0.000000	0.828247	0.112419	-0.269986	0.000000	0.000000	3.000000	24.000000	0.000000
1747.732418	-0.133476	0.526367	0.222066	70.887680	119.960648	150.692505	-0.802094	0.000000	4.935245	0.000000	0.000000	0.000000	0.828247	0.112419	-0.269986	0.000000	0.000000	3.000000	24.000000	0.000000
1747.735751	-0.130650	0.526716	0.221118	70.825180	120.390732	151.517273	-0.745328	0.000000	4.944137	0.000000	0.000000	0.000000	0.847905	0.104589	-0.284468	0.000000	0.000000	3.000000	24.000000	0.000000
1747.739085	-0.130650	0.526716	0.221118	70.825180	120.390732	151.517273	-0.745328	0.000000	4.944137	0.000000	0.000000	0.000000	0.847905	0.104589	-0.284468	0.000000	0.000000	3.000000	24.000000	0.000000
1747.742418	-0.130650	0.526716	0.221118	70.825180	120.390732	151.517273	-0.745328	0.000000	4.944137	0.000000	0.000000	0.000000	0.847905	0.104589	-0.284468	0.000000	0.000000	3.000000	24.000000	0.000000
1747.745751	-0.127752	0.527072	0.220085	70.756836	120.833328	152.063812	-0.686508	0.000000	4.952647	0.000000	0.000000	0.000000	0.869353	0.107026	-0.310008	0.000000	0.000000	3.000000	24.000000	0.000000
1747.749085	-0.127752	0.527072	0.220085	70.756836	120.833328	152.063812	-0.686508	0.000000	4.952647	0.000000	0.000000	0.000000	0.869353	0.107026	-0.310008	0.000000	0.000000	3.000000	24.000000	0.000000
1747.752418	-0.127752	0.527072	0.220085	70.756836	120.833328	152.063812	-0.686508	0.000000	4.952647	0.000000	0.000000	0.000000	0.869353	0.107026	-0.310008	0.000000	0.000000	3.000000	24.000000	0.000000
1747.755751	-0.124861	0.527406	0.219020	70.686111	121.280983	152.599838	-0.625538	0.000000	4.960716	0.000000	0.000000	0.000000	0.867419	0.100091	-0.319261	0.000000	0.000000	3.000000	24.000000	0.000000
1747.759085	-0.124861	0.527406	0.219020	70.686111	121.280983	152.599838	-0.625538	0.000000	4.960716	0.000000	0.000000	0.000000	0.867419	0.100091	-0.319261	0.000000	0.000000	3.000000	24.000000	0.000000
1747.762418	-0.124861	0.527406	0.219020	70.686111	121.280983	152.599838	-0.625538	0.000000	4.960716	0.000000	0.000000	0.000000	0.867419	0.100091	-0.319261	0.000000	0.000000	3.000000	24.000000	0.000000
1747.765751	-0.121935	0.527730	0.217881	70.616470	121.727180	153.340042	-0.563926	0.000000	4.968097	0.000000	0.000000	0.000000	0.877736	0.097257	-0.341828	0.000000	0.000000	3.000000	24.000000	0.000000
1747.769085	-0.121935	0.527730	0.217881	70.616470	121.727180	153.340042	-0.563926	0.000000	4.968097	0.000000	0.000000	0.000000	0.877736	0.097257	-0.341828	0.000000	0.000000	3.000000	24.000000	0.000000
1747.772418	-0.121935	0.527730	0.217881	70.616470	121.727180	153.340042	-0.563926	0.000000	4.968097	0.000000	0.000000	0.000000	0.877736	0.097257	-0.341828	0.000000	0.000000	3.000000	24.000000	0.000000
1747.775751	-0.118978	0.528065	0.216680	70.561737	122.137939	154.077637	-0.500842	0.000000	4.974852	0.000000	0.000000	0.000000	0.887030	0.100506	-0.360446	0.000000	0.000000	3.000000	24.000000	0.000000
1747.779085	-0.118978	0.528065	0.216680	70.561737	122.137939	154.077637	-0.500842	0.000000	4.974852	0.000000	0.000000	0.000000	0.887030	0.100506	-0.360446	0.000000	0.000000	3.000000	24.000000	0.000000
1747.782418	-0.118978	0.528065	0.216680	70.561737	122.137939	154.077637	-0.500842	0.000000	4.974852	0.000000	0.000000	0.000000	0.887030	0.100506	-0.360446	0.000000	0.000000	3.000000	24.000000	0.000000
1747.785751	-0.115998	0.528377	0.215451	70.552032	122.434845	154.430115	-0.436265	0.000000	4.980931	0.000000	0.000000	0.000000	0.894208	0.093489	-0.368484	0.000000	0.000000	3.000000	24.000000	0.000000
1747.789085	-0.115998	0.528377	0.215451	70.552032	122.434845	154.430115	-0.436265	0.000000	4.980931	0.000000	0.000000	0.000000	0.894208	0.093489	-0.368484	0.000000	0.000000	3.000000	24.000000	0.000000
1747.792418	-0.115998	0.528377	0.215451	70.552032	122.434845	154.430115	-0.436265	0.000000	4.980931	0.000000	0.000000	0.000000	0.894208	0.093489	-0.368484	0.000000	0.000000	3.000000	24.000000	0.000000
1747.795751	-0.113023	0.528645	0.214176	70.632599	122.504829	154.506836	-0.370240	0.000000	4.986273	0.000000	0.000000	0.000000	0.892415	0.080406	-0.382583	0.000000	0.000000	3.000000	24.000000	0.000000
1747.799085	-0.113023	0.528645	0.214176	70.632599	122.504829	154.506836	-0.370240	0.000000	4.986273	0.000000	0.000000	0.000000	0.892415	0.080406	-0.382583	0.000000	0.000000	3.000000	24.000000	0.000000
1747.802418	-0.113023	0.528645	0.214176	70.632599	122.504829	154.506836	-0.370240	0.000000	4.986273	0.000000	0.000000	0.000000	0.892415	0.080406	-0.382583	0.000000	0.000000	3.000000	24.000000	0.000000
1747.805751	-0.110030	0.528930	0.212902	70.817764	122.302719	154.623230	-0.303463	0.000000	4.990782	0.000000	0.000000	0.000000	0.897914	0.085632	-0.382248	0.000000	0.000000	3.000000	24.000000	0.000000
1747.809085	-0.110030	0.528930	0.212902	70.817764	122.302719	154.623230	-0.303463	0.000000	4.990782	0.000000	0.000000	0.000000	0.897914	0.085632	-0.382248	0.000000	0.000000	3.000000	24.000000	0.000000
1747.812418	-0.110030	0.528930	0.212902	70.817764	122.302719	154.623230	-0.303463	0.000000	4.990782	0.000000	0.000000	0.000000	0.897914	0.085632	-0.382248	0.000000	0.000000	3.000000	24.000000	0.000000
1747.815751	-0.106985	0.529176	0.211623	71.069923	121.912338	154.638245	-0.235291	0.000000	4.994460	0.000000	0.000000	0.000000	0.913396	0.073662	-0.383607	0.000000	0.000000	3.000000	24.000000	0.000000
1747.819085	-0.106985	0.529176	0.211623	71.069923	121.912338	154.638245	-0.235291	0.000000	4.994460	0.000000	0.000000	0.000000	0.913396	0.073662	-0.383607	0.000000	0.000000	3.000000	24.000000	0.000000
1747.822418	-0.106985	0.529176	0.211623	71.069923	121.912338	154.638245	-0.235291	0.000000	4.994460	0.000000	0.000000	0.000000	0.913396	0.073662	-0.383607	0.000000	0.000000	3.000000	24.000000	0.000000
1747.825751	-0.103918	0.529399	0.210316	71.331902	121.480499	154.385254	-0.164949	0.000000	4.997279	0.000000	0.000000	0.000000	0.920097	0.066768	-0.392178	0.000000	0.000000	3.000000	24.000000	0.000000
1747.829085	-0.103918	0.529399	0.210316	71.331902	121.480499	154.385254	-0.164949	0.000000	4.997279	0.000000	0.000000	0.000000	0.920097	0.066768	-0.392178	0.000000	0.000000	3.000000	24.000000	0.000000
1747.832418	-0.103918	0.529399	0.210316	71.331902	121.480499	154.385254	-0.164949	0.000000	4.997279	0.000000	0.000000	0.000000	0.920097	0.066768	-0.392178	0.000000	0.000000	3.000000	24.000000	0.000000
1747.835751	-0.100834	0.529602	0.209013	71.576942	121.058960	153.805145	-0.093135	0.000000	4.999132	0.000000	0.000000	0.000000	0.925151	0.060973	-0.391007	0.000000	0.000000	3.000000	24.000000	0.000000
1747.839085	-0.100834	0.529602	0.209013	71.576942	121.058960	153.805145	-0.093135	0.000000	4.999132	0.000000	0.000000	0.000000	0.925151	0.060973	-0.391007	0.000000	0.000000	3.000000	24.000000	0.000000
1747.842418	-0.100834	0.529602	0.209013	71.576942	121.058960	153.805145	-0.093135	0.000000	4.999132	0.000000	0.000000	0.000000	0.925151	0.060973	-0.391007	0.000000	0.000000	3.000000	24.000000	0.000000
1747.845751	-0.097710	0.529773	0.207769	71.811317	120.669922	153.374802	-0.019960	0.000000	4.999960	0.000000	0.000000	0.000000	0.937375	0.051359	-0.373012	0.000000	0.000000	3.000000	24.000000	0.000000
1747.849085	-0.097710	0.529773	0.207769	71.811317	120.669922	153.374802	-0.019960	0.000000	4.999960	0.000000	0.000000	0.000000	0.937375	0.051359	-0.373012	0.000000	0.000000	3.000000	24.000000	0.000000
1747.852418	-0.097710	0.529773	0.207769	71.811317	120.669922	153.374802	-0.019960	0.000000	4.999960	0.000000	0.000000	0.000000	0.937375	0.051359	-0.373012	0.000000	0.000000	3.000000	24.000000	0.000000
1747.855751	-0.094569	0.529889	0.206533	72.018425	120.348793	153.564804	0.055111	0.000000	4.999696	0.000000	0.000000	0.000000	0.942280	0.034757	-0.370731	0.000000	0.000000	3.000000	24.000000	0.000000
1747.859085	-0.094569	0.529889	0.206533	72.018425	120.348793	153.564804	0.055111	0.000000	4.999696	0.000000	0.000000	0.000000	0.942280	0.034757	-0.370731	0.000000	0.000000	3.000000	24.000000	0.000000
1747.862418	-0.094569	0.529889	0.206533	72.018425	120.348793	153.564804	0.055111	0.000000	4.999696	0.000000	0.000000	0.000000	0.942280	0.034757	-0.370731	0.000000	0.000000	3.000000	24.000000	0.000000
1747.865751	-0.091418	0.529973	0.205353	72.196098	120.103180	154.088470	0.131438	0.000000	4.998272	0.000000	0.000000	0.000000	0.945191	0.025374	-0.354094	0.000000	0.000000	3.000000	24.000000	0.000000
1747.869085	-0.091418	0.529973	0.205353	72.196098	120.103180	154.088470	0.131438	0.000000	4.998272	0.000000	0.000000	0.000000	0.945191	0.025374	-0.354094	0.000000	0.000000	3.000000	24.000000	0.000000
1747.872418	-0.091418	0.529973	0.205353	72.196098	120.103180	154.088470	0.131438	0.000000	4.998272	0.000000	0.000000	0.000000	0.945191	0.025374	-0.354094	0.000000	0.000000	3.000000	24.000000	0.000000
1747.875751	-0.088251	0.530003	0.204180	72.337807	119.971863	153.907745	0.208769	0.000000	4.995640	0.000000	0.000000	0.000000	0.950199	0.009027	-0.351803	0.000000	0.000000	3.000000	24.000000	0.000000
1747.879085	-0.088251	0.530003	0.204180	72.337807	119.971863	153.907745	0.208769	0.000000	4.995640	0.000000	0.000000	0.000000	0.950199	0.009027	-0.351803	0.000000	0.000000	3.000000	24.000000	0.000000
1747.882418	-0.088251	0.530003	0.204180	72.337807	119.971863	153.907745	0.208769	0.000000	4.995640	0.000000	0.000000	0.000000	0.950199	0.009027	-0.351803	0.000000	0.000000	3.000000	24.000000	0.000000
1747.885751	-0.085066	0.530016	0.203011	72.444572	119.938507	153.693375	0.287238	0.000000	4.991743	0.000000	0.000000	0.000000	0.955350	0.003714	-0.350752	0.000000	0.000000	3.000000	24.000000	0.000000
1747.889085	-0.085066	0.530016	0.203011	72.444572	119.938507	153.693375	0.287238	0.000000	4.991743	0.000000	0.000000	0.000000	0.955350	0.003714	-0.350752	0.000000	0.000000	3.000000	24.000000	0.000000
1747.892418	-0.085066	0.530016	0.203011	72.444572	119.938507	153.693375	0.287238	0.000000	4.991743	0.000000	0.000000	0.000000	0.955350	0.003714	-0.350752	0.000000	0.000000	3.000000	24.000000	0.000000
1747.895751	-0.081892	0.529971	0.201812	72.512833	120.032555	153.769363	0.366811	0.000000	4.986527	0.000000	0.000000	0.000000	0.952208	-0.013591	-0.359829	0.000000	0.000000	3.000000	24.000000	0.000000
1747.899085	-0.081892	0.529971	0.201812	72.512833	120.032555	153.769363	0.366811	0.000000	4.986527	0.000000	0.000000	0.000000	0.952208	-0.013591	-0.359829	0.000000	0.000000	3.000000	24.000000	0.000000
1747.902418	-0.081892	0.529971	0.201812	72.512833	120.032555	153.769363	0.366811	0.000000	4.986527	0.000000	0.000000	0.000000	0.952208	-0.013591	-0.359829	0.000000	0.000000	3.000000	24.000000	0.000000
1747.905751	-0.078701	0.529908	0.200616	72.548134	120.245415	154.388397	0.446831	0.000000	4.979994	0.000000	0.000000	0.000000	0.957284	-0.018770	-0.358875	0.000000	0.000000	3.000000	24.000000	0.000000
1747.909085	-0.078701	0.529908	0.200616	72.548134	120.245415	154.388397	0.446831	0.000000	4.979994	0.000000	0.000000	0.000000	0.957284	-0.018770	-0.358875	0.000000	0.000000	3.000000	24.000000	0.000000
1747.912418	-0.078701	0.529908	0.200616	72.548134	120.245415	154.388397	0.446831	0.000000	4.979994	0.000000	0.000000	0.000000	0.957284	-0.018770	-0.358875	0.000000	0.000000	3.000000	24.000000	0.000000
1747.915751	-0.075554	0.529844	0.199396	72.563812	120.526588	155.357178	0.527864	0.000000	4.972058	0.000000	0.000000	0.000000	0.944295	-0.019056	-0.365790	0.000000	0.000000	3.000000	24.000000	0.000000
1747.919085	-0.075554	0.529844	0.199396	72.563812	120.526588	155.357178	0.527864	0.000000	4.972058	0.000000	0.000000	0.000000	0.944295	-0.019056	-0.365790	0.000000	0.000000	3.000000	24.000000	0.000000
1747.922418	-0.075554	0.529844	0.199396	72.563812	120.526588	155.357178	0.527864	0.000000	4.972058	0.000000	0.000000	0.000000	0.944295	-0.019056	-0.365790	0.000000	0.000000	3.000000	24.000000	0.000000
1747.925751	-0.072391	0.529748	0.198199	72.574768	120.813904	155.846146	0.608450	0.000000	4.962841	0.000000	0.000000	0.000000	0.948727	-0.029035	-0.359115	0.000000	0.000000	3.000000	24.000000	0.000000
1747.929085	-0.072391	0.529748	0.198199	72.574768	120.813904	155.846146	0.608450	0.000000	4.962841	0.000000	0.000000	0.000000	0.948727	-0.029035	-0.359115	0.000000	0.000000	3.000000	24.000000	0.000000
1747.932418	-0.072391	0.529748	0.198199	72.574768	120.813904	155.846146	0.608450	0.000000	4.962841	0.000000	0.000000	0.000000	0.948727	-0.029035	-0.359115	0.000000	0.000000	3.000000	24.000000	0.000000
1747.935751	-0.069188	0.529642	0.197077	72.585503	121.052658	156.225861	0.689827	0.000000	4.952186	0.000000	0.000000	0.000000	0.960975	-0.031819	-0.336725	0.000000	0.000000	3.000000	24.000000	0.000000
1747.939085	-0.069188	0.529642	0.197077	72.585503	121.052658	156.225861	0.689827	0.000000	4.952186	0.000000	0.000000	0.000000	0.960975	-0.031819	-0.336725	0.000000	0.000000	3.000000	24.000000	0.000000
1747.942418	-0.069188	0.529642	0.197077	72.585503	121.052658	156.225861	0.689827	0.000000	4.952186	0.000000	0.000000	0.000000	0.960975	-0.031819	-0.336725	0.000000	0.000000	3.000000	24.000000	0.000000
1747.945751	-0.066035	0.529507	0.196004	72.611458	121.141396	156.830841	0.772341	0.000000	4.939989	0.000000	0.000000	0.000000	0.945985	-0.040511	-0.321716	0.000000	0.000000	3.000000	24.000000	0.000000
1747.949085	-0.066035	0.529507	0.196004	72.611458	121.141396	156.830841	0.772341	0.000000	4.939989	0.000000	0.000000	0.000000	0.945985	-0.040511	-0.321716	0.000000	0.000000	3.000000	24.000000	0.000000
1747.952418	-0.066035	0.529507	0.196004	72.611458	121.141396	156.830841	0.772341	0.000000	4.939989	0.000000	0.000000	0.000000	0.945985	-0.040511	-0.321716	0.000000	0.000000	3.000000	24.000000	0.000000
1747.955751	-0.062873	0.529366	0.195039	72.667351	121.128731	157.255280	0.853716	0.000000	4.926578	0.000000	0.000000	0.000000	0.948438	-0.042014	-0.289759	0.000000	0.000000	3.000000	24.000000	0.000000
1747.959085	-0.062873	0.529366	0.195039	72.667351	121.128731	157.255280	0.853716	0.000000	4.926578	0.000000	0.000000	0.000000	0.948438	-0.042014	-0.289759	0.000000	0.000000	3.000000	24.000000	0.000000
1747.962418	-0.062873	0.529366	0.195039	72.667351	121.128731	157.255280	0.853716	0.000000	4.926578	0.000000	0.000000	0.000000	0.948438	-0.042014	-0.289759	0.000000	0.000000	3.000000	24.000000	0.000000
1747.965751	-0.059636	0.529162	0.194140	72.706154	121.035461	157.299362	0.934988	0.000000	4.911802	0.000000	0.000000	0.000000	0.971106	-0.061260	-0.269636	0.000000	0.000000	3.000000	24.000000	0.000000
1747.969085	-0.059636	0.529162	0.194140	72.706154	121.035461	157.299362	0.934988	0.000000	4.911802	0.000000	0.000000	0.000000	0.971106	-0.061260	-0.269636	0.000000	0.000000	3.000000	24.000000	0.000000
1747.972418	-0.059636	0.529162	0.194140	72.706154	121.035461	157.299362	0.934988	0.000000	4.911802	0.000000	0.000000	0.000000	0.971106	-0.061260	-0.269636	0.000000	0.000000	3.000000	24.000000	0.000000
1747.975751	-0.056415	0.528966	0.193291	72.691505	120.758568	156.873703	1.017787	0.000000	4.895316	0.000000	0.000000	0.000000	0.966357	-0.058995	-0.254510	0.000000	0.000000	3.000000	24.000000	0.000000
1747.979085	-0.056415	0.528966	0.193291	72.691505	120.758568	156.873703	1.017787	0.000000	4.895316	0.000000	0.000000	0.000000	0.966357	-0.058995	-0.254510	0.000000	0.000000	3.000000	24.000000	0.000000
1747.982418	-0.056415	0.528966	0.193291	72.691505	120.758568	156.873703	1.017787	0.000000	4.895316	0.000000	0.000000	0.000000	0.966357	-0.058995	-0.254510	0.000000	0.000000	3.000000	24.000000	0.000000
1747.985751	-0.053146	0.528757	0.192484	72.610931	120.360832	156.409897	1.099825	0.000000	4.877539	0.000000	0.000000	0.000000	0.980744	-0.062627	-0.242308	0.000000	0.000000	3.000000	24.000000	0.000000
1747.989085	-0.053146	0.528757	0.192484	72.610931	120.360832	156.409897	1.099825	0.000000	4.877539	0.000000	0.000000	0.000000	0.980744	-0.062627	-0.242308	0.000000	0.000000	3.000000	24.000000	0.000000
1747.992418	-0.053146	0.528757	0.192484	72.610931	120.360832	156.409897	1.099825	0.000000	4.877539	0.000000	0.000000	0.000000	0.980744	-0.062627	-0.242308	0.000000	0.000000	3.000000	24.000000	0.000000
1747.995751	-0.049917	0.528513	0.191659	72.506439	119.912315	156.006882	1.182559	0.000000	4.858143	0.000000	0.000000	0.000000	0.968684	-0.073266	-0.247363	0.000000	0.000000	3.000000	24.000000	0.000000
1747.999085	-0.049917	0.528513	0.191659	72.506439	119.912315	156.006882	1.182559	0.000000	4.858143	0.000000	0.000000	0.000000	0.968684	-0.073266	-0.247363	0.000000	0.000000	3.000000	24.000000	0.000000
1748.002418	-0.049917	0.528513	0.191659	72.506439	119.912315	156.006882	1.182559	0.000000	4.858143	0.000000	0.000000	0.000000	0.968684	-0.073266	-0.247363	0.000000	0.000000	3.000000	24.000000	0.000000
1748.005751	-0.046729	0.528253	0.190834	72.397408	119.478493	155.840027	1.264116	0.000000	4.837563	0.000000	0.000000	0.000000	0.956312	-0.077954	-0.247651	0.000000	0.000000	3.000000	24.000000	0.000000
1748.009085	-0.046729	0.528253	0.190834	72.397408	119.478493	155.840027	1.264116	0.000000	4.837563	0.000000	0.000000	0.000000	0.956312	-0.077954	-0.247651	0.000000	0.000000	3.000000	24.000000	0.000000
1748.012418	-0.046729	0.528253	0.190834	72.397408	119.478493	155.840027	1.264116	0.000000	4.837563	0.000000	0.000000	0.000000	0.956312	-0.077954	-0.247651	0.000000	0.000000	3.000000	24.000000	0.000000
1748.015751	-0.043612	0.527958	0.189990	72.310036	119.085457	156.591583	1.344340	0.000000	4.815886	0.000000	0.000000	0.000000	0.935122	-0.088505	-0.253000	0.000000	0.000000	3.000000	24.000000	0.000000
1748.019085	-0.043612	0.527958	0.189990	72.310036	119.085457	156.591583	1.344340	0.000000	4.815886	0.000000	0.000000	0.000000	0.935122	-0.088505	-0.253000	0.000000	0.000000	3.000000	24.000000	0.000000
1748.022418	-0.043612	0.527958	0.189990	72.310036	119.085457	156.591583	1.344340	0.000000	4.815886	0.000000	0.000000	0.000000	0.935122	-0.088505	-0.253000	0.000000	0.000000	3.000000	24.000000	0.000000
1748.025751	-0.040539	0.527706	0.189194	72.255424	118.792328	158.239578	1.422628	0.000000	4.793342	0.000000	0.000000	0.000000	0.922029	-0.075486	-0.238949	0.000000	0.000000	3.000000	24.000000	0.000000
1748.029085	-0.040539	0.527706	0.189194	72.255424	118.792328	158.239578	1.422628	0.000000	4.793342	0.000000	0.000000	0.000000	0.922029	-0.075486	-0.238949	0.000000	0.000000	3.000000	24.000000	0.000000
1748.032418	-0.040539	0.527706	0.189194	72.255424	118.792328	158.239578	1.422628	0.000000	4.793342	0.000000	0.000000	0.000000	0.922029	-0.075486	-0.238949	0.000000	0.000000	3.000000	24.000000	0.000000
1748.035751	-0.037384	0.527459	0.188421	72.260498	118.686615	159.638718	1.499138	0.000000	4.769967	0.000000	0.000000	0.000000	0.946528	-0.074295	-0.231770	0.000000	0.000000	3.000000	24.000000	0.000000
1748.039085	-0.037384	0.527459	0.188421	72.260498	118.686615	159.638718	1.499138	0.000000	4.769967	0.000000	0.000000	0.000000	0.946528	-0.074295	-0.231770	0.000000	0.000000	3.000000	24.000000	0.000000
1748.042418	-0.037384	0.527459	0.188421	72.260498	118.686615	159.638718	1.499138	0.000000	4.769967	0.000000	0.000000	0.000000	0.946528	-0.074295	-0.231770	0.000000	0.000000	3.000000	24.000000	0.000000
1748.045751	-0.034117	0.527234	0.187689	72.288422	118.699028	160.290085	1.576813	0.000000	4.744856	0.000000	0.000000	0.000000	0.979982	-0.067215	-0.219782	0.000000	0.000000	3.000000	24.000000	0.000000
1748.049085	-0.034117	0.527234	0.187689	72.288422	118.699028	160.290085	1.576813	0.000000	4.744856	0.000000	0.000000	0.000000	0.979982	-0.067215	-0.219782	0.000000	0.000000	3.000000	24.000000	0.000000
1748.052418	-0.034117	0.527234	0.187689	72.288422	118.699028	160.290085	1.576813	0.000000	4.744856	0.000000	0.000000	0.000000	0.979982	-0.067215	-0.219782	0.000000	0.000000	3.000000	24.000000	0.000000
1748.055751	-0.030801	0.527053	0.187007	72.304520	118.749397	160.174133	1.656047	0.000000	4.717786	0.000000	0.000000	0.000000	0.994931	-0.054308	-0.204443	0.000000	0.000000	3.000000	24.000000	0.000000
1748.059085	-0.030801	0.527053	0.187007	72.304520	118.749397	160.174133	1.656047	0.000000	4.717786	0.000000	0.000000	0.000000	0.994931	-0.054308	-0.204443	0.000000	0.000000	3.000000	24.000000	0.000000
1748.062418	-0.030801	0.527053	0.187007	72.304520	118.749397	160.174133	1.656047	0.000000	4.717786	0.000000	0.000000	0.000000	0.994931	-0.054308	-0.204443	0.000000	0.000000	3.000000	24.000000	0.000000
1748.065751	-0.027370	0.526927	0.186324	72.319359	118.854431	160.027618	1.735190	0.000000	4.689255	0.000000	0.000000	0.000000	1.029111	-0.037869	-0.204804	0.000000	0.000000	3.000000	24.000000	0.000000
1748.069085	-0.027370	0.526927	0.186324	72.319359	118.854431	160.027618	1.735190	0.000000	4.689255	0.000000	0.000000	0.000000	1.029111	-0.037869	-0.204804	0.000000	0.000000	3.000000	24.000000	0.000000
1748.072418	-0.027370	0.526927	0.186324	72.319359	118.854431	160.027618	1.735190	0.000000	4.689255	0.000000	0.000000	0.000000	1.029111	-0.037869	-0.204804	0.000000	0.000000	3.000000	24.000000	0.000000
1748.075751	-0.023826	0.526871	0.185619	72.344948	118.957619	159.984634	1.815926	0.000000	4.658585	0.000000	0.000000	0.000000	1.063410	-0.016787	-0.211537	0.000000	0.000000	3.000000	24.000000	0.000000
1748.079085	-0.023826	0.526871	0.185619	72.344948	118.957619	159.984634	1.815926	0.000000	4.658585	0.000000	0.000000	0.000000	1.063410	-0.016787	-0.211537	0.000000	0.000000	3.000000	24.000000	0.000000
1748.082418	-0.023826	0.526871	0.185619	72.344948	118.957619	159.984634	1.815926	0.000000	4.658585	0.000000	0.000000	0.000000	1.063410	-0.016787	-0.211537	0.000000	0.000000	3.000000	24.000000	0.000000
1748.085751	-0.020319	0.526881	0.184850	72.400871	118.976799	160.193268	1.898268	0.000000	4.625643	0.000000	0.000000	0.000000	1.052127	0.003062	-0.230818	0.000000	0.000000	3.000000	24.000000	0.000000
1748.089085	-0.020319	0.526881	0.184850	72.400871	118.976799	160.193268	1.898268	0.000000	4.625643	0.000000	0.000000	0.000000	1.052127	0.003062	-0.230818	0.000000	0.000000	3.000000	24.000000	0.000000
1748.092418	-0.020319	0.526881	0.184850	72.400871	118.976799	160.193268	1.898268	0.000000	4.625643	0.000000	0.000000	0.000000	1.052127	0.003062	-0.230818	0.000000	0.000000	3.000000	24.000000	0.000000
1748.095751	-0.016729	0.526926	0.184059	72.512459	118.881905	160.499344	1.979246	0.000000	4.591578	0.000000	0.000000	0.000000	1.076855	0.013444	-0.237333	0.000000	0.000000	3.000000	24.000000	0.000000
1748.099085	-0.016729	0.526926	0.184059	72.512459	118.881905	160.499344	1.979246	0.000000	4.591578	0.000000	0.000000	0.000000	1.076855	0.013444	-0.237333	0.000000	0.000000	3.000000	24.000000	0.000000
1748.102418	-0.016729	0.526926	0.184059	72.512459	118.881905	160.499344	1.979246	0.000000	4.591578	0.000000	0.000000	0.000000	1.076855	0.013444	-0.237333	0.000000	0.000000	3.000000	24.000000	0.000000
1748.105751	-0.013148	0.527056	0.183219	72.698776	118.497223	160.754272	2.060967	0.000000	4.555482	0.000000	0.000000	0.000000	1.074206	0.038962	-0.251845	0.000000	0.000000	3.000000	24.000000	0.000000
1748.109085	-0.013148	0.527056	0.183219	72.698776	118.497223	160.754272	2.060967	0.000000	4.555482	0.000000	0.000000	0.000000	1.074206	0.038962	-0.251845	0.000000	0.000000	3.000000	24.000000	0.000000
1748.112418	-0.013148	0.527056	0.183219	72.698776	118.497223	160.754272	2.060967	0.000000	4.555482	0.000000	0.000000	0.000000	1.074206	0.038962	-0.251845	0.000000	0.000000	3.000000	24.000000	0.000000
1748.115751	-0.009578	0.527170	0.182378	72.946579	117.832062	160.442413	2.141711	0.000000	4.518083	0.000000	0.000000	0.000000	1.071171	0.034056	-0.252346	0.000000	0.000000	3.000000	24.000000	0.000000
1748.119085	-0.009578	0.527170	0.182378	72.946579	117.832062	160.442413	2.141711	0.000000	4.518083	0.000000	0.000000	0.000000	1.071171	0.034056	-0.252346	0.000000	0.000000	3.000000	24.000000	0.000000
1748.122418	-0.009578	0.527170	0.182378	72.946579	117.832062	160.442413	2.141711	0.000000	4.518083	0.000000	0.000000	0.000000	1.071171	0.034056	-0.252346	0.000000	0.000000	3.000000	24.000000	0.000000
1748.125751	-0.005987	0.527341	0.181564	73.214897	117.014267	159.701675	2.220986	0.000000	4.479645	0.000000	0.000000	0.000000	1.077212	0.051298	-0.244409	0.000000	0.000000	3.000000	24.000000	0.000000
1748.129085	-0.005987	0.527341	0.181564	73.214897	117.014267	159.701675	2.220986	0.000000	4.479645	0.000000	0.000000	0.000000	1.077212	0.051298	-0.244409	0.000000	0.000000	3.000000	24.000000	0.000000
1748.132418	-0.005987	0.527341	0.181564	73.214897	117.014267	159.701675	2.220986	0.000000	4.479645	0.000000	0.000000	0.000000	1.077212	0.051298	-0.244409	0.000000	0.000000	3.000000	24.000000	0.000000
1748.135751	-0.002376	0.527495	0.180747	73.487930	116.105858	159.019897	2.299058	0.000000	4.440083	0.000000	0.000000	0.000000	1.083448	0.046395	-0.244859	0.000000	0.000000	3.000000	24.000000	0.000000
1748.139085	-0.002376	0.527495	0.180747	73.487930	116.105858	159.019897	2.299058	0.000000	4.440083	0.000000	0.000000	0.000000	1.083448	0.046395	-0.244859	0.000000	0.000000	3.000000	24.000000	0.000000
1748.142418	-0.002376	0.527495	0.180747	73.487930	116.105858	159.019897	2.299058	0.000000	4.440083	0.000000	0.000000	0.000000	1.083448	0.046395	-0.244859	0.000000	0.000000	3.000000	24.000000	0.000000
1748.145751	0.001227	0.527657	0.179981	73.744347	115.205566	158.320297	2.376137	0.000000	4.399315	0.000000	0.000000	0.000000	1.080665	0.048534	-0.230040	0.000000	0.000000	3.000000	24.000000	0.000000
1748.149085	0.001227	0.527657	0.179981	73.744347	115.205566	158.320297	2.376137	0.000000	4.399315	0.000000	0.000000	0.000000	1.080665	0.048534	-0.230040	0.000000	0.000000	3.000000	24.000000	0.000000
1748.152418	0.001227	0.527657	0.179981	73.744347	115.205566	158.320297	2.376137	0.000000	4.399315	0.000000	0.000000	0.000000	1.080665	0.048534	-0.230040	0.000000	0.000000	3.000000	24.000000	0.000000
1748.155751	0.004851	0.527807	0.179247	73.982010	114.327484	157.859665	2.451078	0.000000	4.358006	0.000000	0.000000	0.000000	1.087230	0.044902	-0.219938	0.000000	0.000000	3.000000	24.000000	0.000000
1748.159085	0.004851	0.527807	0.179247	73.982010	114.327484	157.859665	2.451078	0.000000	4.358006	0.000000	0.000000	0.000000	1.087230	0.044902	-0.219938	0.000000	0.000000	3.000000	24.000000	0.000000
1748.162418	0.004851	0.527807	0.179247	73.982010	114.327484	157.859665	2.451078	0.000000	4.358006	0.000000	0.000000	0.000000	1.087230	0.044902	-0.219938	0.000000	0.000000	3.000000	24.000000	0.000000
1748.165751	0.008467	0.527960	0.178528	74.190269	113.540604	157.628220	2.524558	0.000000	4.315855	0.000000	0.000000	0.000000	1.084875	0.045888	-0.215699	0.000000	0.000000	3.000000	24.000000	0.000000
1748.169085	0.008467	0.527960	0.178528	74.190269	113.540604	157.628220	2.524558	0.000000	4.315855	0.000000	0.000000	0.000000	1.084875	0.045888	-0.215699	0.000000	0.000000	3.000000	24.000000	0.000000
1748.172418	0.008467	0.527960	0.178528	74.190269	113.540604	157.628220	2.524558	0.000000	4.315855	0.000000	0.000000	0.000000	1.084875	0.045888	-0.215699	0.000000	0.000000	3.000000	24.000000	0.000000
1748.175751	0.012105	0.528112	0.177788	74.362221	112.910751	157.073578	2.596197	0.000000	4.273144	0.000000	0.000000	0.000000	1.091504	0.045744	-0.222231	0.000000	0.000000	3.000000	24.000000	0.000000
1748.179085	0.012105	0.528112	0.177788	74.362221	112.910751	157.073578	2.596197	0.000000	4.273144	0.000000	0.000000	0.000000	1.091504	0.045744	-0.222231	0.000000	0.000000	3.000000	24.000000	0.000000
1748.182418	0.012105	0.528112	0.177788	74.362221	112.910751	157.073578	2.596197	0.000000	4.273144	0.000000	0.000000	0.000000	1.091504	0.045744	-0.222231	0.000000	0.000000	3.000000	24.000000	0.000000
1748.185751	0.015767	0.528253	0.177080	74.501228	112.438477	156.403320	2.666876	0.000000	4.229394	0.000000	0.000000	0.000000	1.098474	0.042172	-0.212325	0.000000	0.000000	3.000000	24.000000	0.000000
1748.189085	0.015767	0.528253	0.177080	74.501228	112.438477	156.403320	2.666876	0.000000	4.229394	0.000000	0.000000	0.000000	1.098474	0.042172	-0.212325	0.000000	0.000000	3.000000	24.000000	0.000000
1748.192418	0.015767	0.528253	0.177080	74.501228	112.438477	156.403320	2.666876	0.000000	4.229394	0.000000	0.000000	0.000000	1.098474	0.042172	-0.212325	0.000000	0.000000	3.000000	24.000000	0.000000
1748.195751	0.019421	0.528393	0.176350	74.616180	112.087837	155.841827	2.735980	0.000000	4.185023	0.000000	0.000000	0.000000	1.096131	0.042031	-0.218827	0.000000	0.000000	3.000000	24.000000	0.000000
1748.199085	0.019421	0.528393	0.176350	74.616180	112.087837	155.841827	2.735980	0.000000	4.185023	0.000000	0.000000	0.000000	1.096131	0.042031	-0.218827	0.000000	0.000000	3.000000	24.000000	0.000000
1748.202418	0.019421	0.528393	0.176350	74.616180	112.087837	155.841827	2.735980	0.000000	4.185023	0.000000	0.000000	0.000000	1.096131	0.042031	-0.218827	0.000000	0.000000	3.000000	24.000000	0.000000
1748.205751	0.023067	0.528517	0.175619	74.709465	111.856903	155.531052	2.803556	0.000000	4.140057	0.000000	0.000000	0.000000	1.093965	0.037290	-0.219382	0.000000	0.000000	3.000000	24.000000	0.000000
1748.209085	0.023067	0.528517	0.175619	74.709465	111.856903	155.531052	2.803556	0.000000	4.140057	0.000000	0.000000	0.000000	1.093965	0.037290	-0.219382	0.000000	0.000000	3.000000	24.000000	0.000000
1748.212418	0.023067	0.528517	0.175619	74.709465	111.856903	155.531052	2.803556	0.000000	4.140057	0.000000	0.000000	0.000000	1.093965	0.037290	-0.219382	0.000000	0.000000	3.000000	24.000000	0.000000
1748.215751	0.026648	0.528611	0.174908	74.794510	111.662781	155.657043	2.869405	0.000000	4.094694	0.000000	0.000000	0.000000	1.074110	0.028023	-0.213221	0.000000	0.000000	3.000000	24.000000	0.000000
1748.219085	0.026648	0.528611	0.174908	74.794510	111.662781	155.657043	2.869405	0.000000	4.094694	0.000000	0.000000	0.000000	1.074110	0.028023	-0.213221	0.000000	0.000000	3.000000	24.000000	0.000000
1748.222418	0.026648	0.528611	0.174908	74.794510	111.662781	155.657043	2.869405	0.000000	4.094694	0.000000	0.000000	0.000000	1.074110	0.028023	-0.213221	0.000000	0.000000	3.000000	24.000000	0.000000
1748.225751	0.030163	0.528658	0.174239	74.875023	111.475479	156.134979	2.932393	0.000000	4.049823	0.000000	0.000000	0.000000	1.054765	0.014175	-0.200788	0.000000	0.000000	3.000000	24.000000	0.000000
1748.229085	0.030163	0.528658	0.174239	74.875023	111.475479	156.134979	2.932393	0.000000	4.049823	0.000000	0.000000	0.000000	1.054765	0.014175	-0.200788	0.000000	0.000000	3.000000	24.000000	0.000000
1748.232418	0.030163	0.528658	0.174239	74.875023	111.475479	156.134979	2.932393	0.000000	4.049823	0.000000	0.000000	0.000000	1.054765	0.014175	-0.200788	0.000000	0.000000	3.000000	24.000000	0.000000
1748.235751	0.033584	0.528655	0.173578	74.945709	111.346214	157.047134	2.992404	0.000000	4.005686	0.000000	0.000000	0.000000	1.026192	-0.000792	-0.198232	0.000000	0.000000	3.000000	24.000000	0.000000
1748.239085	0.033584	0.528655	0.173578	74.945709	111.346214	157.047134	2.992404	0.000000	4.005686	0.000000	0.000000	0.000000	1.026192	-0.000792	-0.198232	0.000000	0.000000	3.000000	24.000000	0.000000
1748.242418	0.033584	0.528655	0.173578	74.945709	111.346214	157.047134	2.992404	0.000000	4.005686	0.000000	0.000000	0.000000	1.026192	-0.000792	-0.198232	0.000000	0.000000	3.000000	24.000000	0.000000
1748.245751	0.037031	0.528622	0.172937	75.011765	111.253197	158.210876	3.049447	0.000000	3.962433	0.000000	0.000000	0.000000	1.033962	-0.009985	-0.192544	0.000000	0.000000	3.000000	24.000000	0.000000
1748.249085	0.037031	0.528622	0.172937	75.011765	111.253197	158.210876	3.049447	0.000000	3.962433	0.000000	0.000000	0.000000	1.033962	-0.009985	-0.192544	0.000000	0.000000	3.000000	24.000000	0.000000
1748.252418	0.037031	0.528622	0.172937	75.011765	111.253197	158.210876	3.049447	0.000000	3.962433	0.000000	0.000000	0.000000	1.033962	-0.009985	-0.192544	0.000000	0.000000	3.000000	24.000000	0.000000
1748.255751	0.040445	0.528543	0.172337	75.055908	111.298981	159.387589	3.105221	0.000000	3.918878	0.000000	0.000000	0.000000	1.024320	-0.023683	-0.179911	0.000000	0.000000	3.000000	24.000000	0.000000
1748.259085	0.040445	0.528543	0.172337	75.055908	111.298981	159.387589	3.105221	0.000000	3.918878	0.000000	0.000000	0.000000	1.024320	-0.023683	-0.179911	0.000000	0.000000	3.000000	24.000000	0.000000
1748.262418	0.040445	0.528543	0.172337	75.055908	111.298981	159.387589	3.105221	0.000000	3.918878	0.000000	0.000000	0.000000	1.024320	-0.023683	-0.179911	0.000000	0.000000	3.000000	24.000000	0.000000
1748.265751	0.043913	0.528445	0.171698	75.080368	111.486618	160.126907	3.158668	0.000000	3.875928	0.000000	0.000000	0.000000	1.040263	-0.029451	-0.191540	0.000000	0.000000	3.000000	24.000000	0.000000
1748.269085	0.043913	0.528445	0.171698	75.080368	111.486618	160.126907	3.158668	0.000000	3.875928	0.000000	0.000000	0.000000	1.040263	-0.029451	-0.191540	0.000000	0.000000	3.000000	24.000000	0.000000
1748.272418	0.043913	0.528445	0.171698	75.080368	111.486618	160.126907	3.158668	0.000000	3.875928	0.000000	0.000000	0.000000	1.040263	-0.029451	-0.191540	0.000000	0.000000	3.000000	24.000000	0.000000
1748.275751	0.047407	0.528316	0.171078	75.085907	111.806557	160.544067	3.211849	0.000000	3.831974	0.000000	0.000000	0.000000	1.048347	-0.038544	-0.186158	0.000000	0.000000	3.000000	24.000000	0.000000
1748.279085	0.047407	0.528316	0.171078	75.085907	111.806557	160.544067	3.211849	0.000000	3.831974	0.000000	0.000000	0.000000	1.048347	-0.038544	-0.186158	0.000000	0.000000	3.000000	24.000000	0.000000
1748.282418	0.047407	0.528316	0.171078	75.085907	111.806557	160.544067	3.211849	0.000000	3.831974	0.000000	0.000000	0.000000	1.048347	-0.038544	-0.186158	0.000000	0.000000	3.000000	24.000000	0.000000
1748.285751	0.050865	0.528203	0.170420	75.087860	112.170288	161.117371	3.263760	0.000000	3.787858	0.000000	0.000000	0.000000	1.037248	-0.033958	-0.197254	0.000000	0.000000	3.000000	24.000000	0.000000
1748.289085	0.050865	0.528203	0.170420	75.087860	112.170288	161.117371	3.263760	0.000000	3.787858	0.000000	0.000000	0.000000	1.037248	-0.033958	-0.197254	0.000000	0.000000	3.000000	24.000000	0.000000
1748.292418	0.050865	0.528203	0.170420	75.087860	112.170288	161.117371	3.263760	0.000000	3.787858	0.000000	0.000000	0.000000	1.037248	-0.033958	-0.197254	0.000000	0.000000	3.000000	24.000000	0.000000
1748.295751	0.054285	0.528071	0.169730	75.097420	112.478378	161.987915	3.314202	0.000000	3.743804	0.000000	0.000000	0.000000	1.026150	-0.039698	-0.207028	0.000000	0.000000	3.000000	24.000000	0.000000
1748.299085	0.054285	0.528071	0.169730	75.097420	112.478378	161.987915	3.314202	0.000000	3.743804	0.000000	0.000000	0.000000	1.026150	-0.039698	-0.207028	0.000000	0.000000	3.000000	24.000000	0.000000
1748.302418	0.054285	0.528071	0.169730	75.097420	112.478378	161.987915	3.314202	0.000000	3.743804	0.000000	0.000000	0.000000	1.026150	-0.039698	-0.207028	0.000000	0.000000	3.000000	24.000000	0.000000
1748.305751	0.057729	0.527939	0.169019	75.134018	112.584351	162.625854	3.363183	0.000000	3.699865	0.000000	0.000000	0.000000	1.033243	-0.039699	-0.213526	0.000000	0.000000	3.000000	24.000000	0.000000
1748.309085	0.057729	0.527939	0.169019	75.134018	112.584351	162.625854	3.363183	0.000000	3.699865	0.000000	0.000000	0.000000	1.033243	-0.039699	-0.213526	0.000000	0.000000	3.000000	24.000000	0.000000
1748.312418	0.057729	0.527939	0.169019	75.134018	112.584351	162.625854	3.363183	0.000000	3.699865	0.000000	0.000000	0.000000	1.033243	-0.039699	-0.213526	0.000000	0.000000	3.000000	24.000000	0.000000
1748.315751	0.061082	0.527776	0.168336	75.210960	112.380898	162.680023	3.411344	0.000000	3.655507	0.000000	0.000000	0.000000	1.005800	-0.048745	-0.204807	0.000000	0.000000	3.000000	24.000000	0.000000
1748.319085	0.061082	0.527776	0.168336	75.210960	112.380898	162.680023	3.411344	0.000000	3.655507	0.000000	0.000000	0.000000	1.005800	-0.048745	-0.204807	0.000000	0.000000	3.000000	24.000000	0.000000
1748.322418	0.061082	0.527776	0.168336	75.210960	112.380898	162.680023	3.411344	0.000000	3.655507	0.000000	0.000000	0.000000	1.005800	-0.048745	-0.204807	0.000000	0.000000	3.000000	24.000000	0.000000
1748.325751	0.064429	0.527614	0.167635	75.324997	111.864227	162.225479	3.456842	0.000000	3.612512	0.000000	0.000000	0.000000	1.004084	-0.048725	-0.210258	0.000000	0.000000	3.000000	24.000000	0.000000
1748.329085	0.064429	0.527614	0.167635	75.324997	111.864227	162.225479	3.456842	0.000000	3.612512	0.000000	0.000000	0.000000	1.004084	-0.048725	-0.210258	0.000000	0.000000	3.000000	24.000000	0.000000
1748.332418	0.064429	0.527614	0.167635	75.324997	111.864227	162.225479	3.456842	0.000000	3.612512	0.000000	0.000000	0.000000	1.004084	-0.048725	-0.210258	0.000000	0.000000	3.000000	24.000000	0.000000
1748.335751	0.067776	0.527475	0.166968	75.465118	111.091232	161.716461	3.501235	0.000000	3.569504	0.000000	0.000000	0.000000	1.004017	-0.041727	-0.200221	0.000000	0.000000	3.000000	24.000000	0.000000
1748.339085	0.067776	0.527475	0.166968	75.465118	111.091232	161.716461	3.501235	0.000000	3.569504	0.000000	0.000000	0.000000	1.004017	-0.041727	-0.200221	0.000000	0.000000	3.000000	24.000000	0.000000
1748.342418	0.067776	0.527475	0.166968	75.465118	111.091232	161.716461	3.501235	0.000000	3.569504	0.000000	0.000000	0.000000	1.004017	-0.041727	-0.200221	0.000000	0.000000	3.000000	24.000000	0.000000
1748.345751	0.071058	0.527336	0.166289	75.613426	110.175964	161.259689	3.544057	0.000000	3.526989	0.000000	0.000000	0.000000	0.984655	-0.041704	-0.203621	0.000000	0.000000	3.000000	24.000000	0.000000
1748.349085	0.071058	0.527336	0.166289	75.613426	110.175964	161.259689	3.544057	0.000000	3.526989	0.000000	0.000000	0.000000	0.984655	-0.041704	-0.203621	0.000000	0.000000	3.000000	24.000000	0.000000
1748.352418	0.071058	0.527336	0.166289	75.613426	110.175964	161.259689	3.544057	0.000000	3.526989	0.000000	0.000000	0.000000	0.984655	-0.041704	-0.203621	0.000000	0.000000	3.000000	24.000000	0.000000
1748.355751	0.074370	0.527220	0.165641	75.753181	109.244385	160.627853	3.585156	0.000000	3.485205	0.000000	0.000000	0.000000	0.993776	-0.034721	-0.194427	0.000000	0.000000	3.000000	24.000000	0.000000
1748.359085	0.074370	0.527220	0.165641	75.753181	109.244385	160.627853	3.585156	0.000000	3.485205	0.000000	0.000000	0.000000	0.993776	-0.034721	-0.194427	0.000000	0.000000	3.000000	24.000000	0.000000
1748.362418	0.074370	0.527220	0.165641	75.753181	109.244385	160.627853	3.585156	0.000000	3.485205	0.000000	0.000000	0.000000	0.993776	-0.034721	-0.194427	0.000000	0.000000	3.000000	24.000000	0.000000
1748.365751	0.077676	0.527085	0.164959	75.879608	108.365440	159.777802	3.625112	0.000000	3.443626	0.000000	0.000000	0.000000	0.991701	-0.040462	-0.204523	0.000000	0.000000	3.000000	24.000000	0.000000
1748.369085	0.077676	0.527085	0.164959	75.879608	108.365440	159.777802	3.625112	0.000000	3.443626	0.000000	0.000000	0.000000	0.991701	-0.040462	-0.204523	0.000000	0.000000	3.000000	24.000000	0.000000
1748.372418	0.077676	0.527085	0.164959	75.879608	108.365440	159.777802	3.625112	0.000000	3.443626	0.000000	0.000000	0.000000	0.991701	-0.040462	-0.204523	0.000000	0.000000	3.000000	24.000000	0.000000
1748.375751	0.080984	0.526939	0.164315	75.988922	107.592041	158.921173	3.664233	0.000000	3.401969	0.000000	0.000000	0.000000	0.992307	-0.043758	-0.193217	0.000000	0.000000	3.000000	24.000000	0.000000
1748.379085	0.080984	0.526939	0.164315	75.988922	107.592041	158.921173	3.664233	0.000000	3.401969	0.000000	0.000000	0.000000	0.992307	-0.043758	-0.193217	0.000000	0.000000	3.000000	24.000000	0.000000
1748.382418	0.080984	0.526939	0.164315	75.988922	107.592041	158.921173	3.664233	0.000000	3.401969	0.000000	0.000000	0.000000	0.992307	-0.043758	-0.193217	0.000000	0.000000	3.000000	24.000000	0.000000
1748.385751	0.084260	0.526778	0.163677	76.085136	106.866203	158.113464	3.701895	0.000000	3.360947	0.000000	0.000000	0.000000	0.982861	-0.048287	-0.191409	0.000000	0.000000	3.000000	24.000000	0.000000
1748.389085	0.084260	0.526778	0.163677	76.085136	106.866203	158.113464	3.701895	0.000000	3.360947	0.000000	0.000000	0.000000	0.982861	-0.048287	-0.191409	0.000000	0.000000	3.000000	24.000000	0.000000
1748.392418	0.084260	0.526778	0.163677	76.085136	106.866203	158.113464	3.701895	0.000000	3.360947	0.000000	0.000000	0.000000	0.982861	-0.048287	-0.191409	0.000000	0.000000	3.000000	24.000000	0.000000
1748.395751	0.087508	0.526587	0.163065	76.176575	106.154083	157.774658	3.738151	0.000000	3.320576	0.000000	0.000000	0.000000	0.974345	-0.057320	-0.183561	0.000000	0.000000	3.000000	24.000000	0.000000
1748.399085	0.087508	0.526587	0.163065	76.176575	106.154083	157.774658	3.738151	0.000000	3.320576	0.000000	0.000000	0.000000	0.974345	-0.057320	-0.183561	0.000000	0.000000	3.000000	24.000000	0.000000
1748.402418	0.087508	0.526587	0.163065	76.176575	106.154083	157.774658	3.738151	0.000000	3.320576	0.000000	0.000000	0.000000	0.974345	-0.057320	-0.183561	0.000000	0.000000	3.000000	24.000000	0.000000
1748.405751	0.090693	0.526362	0.162448	76.259560	105.479340	158.075363	3.772880	0.000000	3.281064	0.000000	0.000000	0.000000	0.955622	-0.067558	-0.184986	0.000000	0.000000	3.000000	24.000000	0.000000
1748.409085	0.090693	0.526362	0.162448	76.259560	105.479340	158.075363	3.772880	0.000000	3.281064	0.000000	0.000000	0.000000	0.955622	-0.067558	-0.184986	0.000000	0.000000	3.000000	24.000000	0.000000
1748.412418	0.090693	0.526362	0.162448	76.259560	105.479340	158.075363	3.772880	0.000000	3.281064	0.000000	0.000000	0.000000	0.955622	-0.067558	-0.184986	0.000000	0.000000	3.000000	24.000000	0.000000
1748.415751	0.093853	0.526126	0.161875	76.331627	104.897163	158.086121	3.806156	0.000000	3.242403	0.000000	0.000000	0.000000	0.948104	-0.070882	-0.172017	0.000000	0.000000	3.000000	24.000000	0.000000
1748.419085	0.093853	0.526126	0.161875	76.331627	104.897163	158.086121	3.806156	0.000000	3.242403	0.000000	0.000000	0.000000	0.948104	-0.070882	-0.172017	0.000000	0.000000	3.000000	24.000000	0.000000
1748.422418	0.093853	0.526126	0.161875	76.331627	104.897163	158.086121	3.806156	0.000000	3.242403	0.000000	0.000000	0.000000	0.948104	-0.070882	-0.172017	0.000000	0.000000	3.000000	24.000000	0.000000
1748.425751	0.097005	0.525851	0.161254	76.392532	104.432457	157.437653	3.837887	0.000000	3.204782	0.000000	0.000000	0.000000	0.945551	-0.082288	-0.186441	0.000000	0.000000	3.000000	24.000000	0.000000
1748.429085	0.097005	0.525851	0.161254	76.392532	104.432457	157.437653	3.837887	0.000000	3.204782	0.000000	0.000000	0.000000	0.945551	-0.082288	-0.186441	0.000000	0.000000	3.000000	24.000000	0.000000
1748.432418	0.097005	0.525851	0.161254	76.392532	104.432457	157.437653	3.837887	0.000000	3.204782	0.000000	0.000000	0.000000	0.945551	-0.082288	-0.186441	0.000000	0.000000	3.000000	24.000000	0.000000
1748.435751	0.100100	0.525581	0.160661	76.443680	103.974655	156.804489	3.869138	0.000000	3.166982	0.000000	0.000000	0.000000	0.928501	-0.081077	-0.177791	0.000000	0.000000	3.000000	24.000000	0.000000
1748.439085	0.100100	0.525581	0.160661	76.443680	103.974655	156.804489	3.869138	0.000000	3.166982	0.000000	0.000000	0.000000	0.928501	-0.081077	-0.177791	0.000000	0.000000	3.000000	24.000000	0.000000
1748.442418	0.100100	0.525581	0.160661	76.443680	103.974655	156.804489	3.869138	0.000000	3.166982	0.000000	0.000000	0.000000	0.928501	-0.081077	-0.177791	0.000000	0.000000	3.000000	24.000000	0.000000
1748.445751	0.103160	0.525292	0.160042	76.487175	103.484993	156.548172	3.898819	0.000000	3.130369	0.000000	0.000000	0.000000	0.917856	-0.086776	-0.185785	0.000000	0.000000	3.000000	24.000000	0.000000
1748.449085	0.103160	0.525292	0.160042	76.487175	103.484993	156.548172	3.898819	0.000000	3.130369	0.000000	0.000000	0.000000	0.917856	-0.086776	-0.185785	0.000000	0.000000	3.000000	24.000000	0.000000
1748.452418	0.103160	0.525292	0.160042	76.487175	103.484993	156.548172	3.898819	0.000000	3.130369	0.000000	0.000000	0.000000	0.917856	-0.086776	-0.185785	0.000000	0.000000	3.000000	24.000000	0.000000
1748.455751	0.106163	0.525007	0.159453	76.536148	102.942047	157.011414	3.927681	0.000000	3.094079	0.000000	0.000000	0.000000	0.901009	-0.085563	-0.176698	0.000000	0.000000	3.000000	24.000000	0.000000
1748.459085	0.106163	0.525007	0.159453	76.536148	102.942047	157.011414	3.927681	0.000000	3.094079	0.000000	0.000000	0.000000	0.901009	-0.085563	-0.176698	0.000000	0.000000	3.000000	24.000000	0.000000
1748.462418	0.106163	0.525007	0.159453	76.536148	102.942047	157.011414	3.927681	0.000000	3.094079	0.000000	0.000000	0.000000	0.901009	-0.085563	-0.176698	0.000000	0.000000	3.000000	24.000000	0.000000
1748.465751	0.109166	0.524740	0.158865	76.592369	102.336281	157.409531	3.955081	0.000000	3.058975	0.000000	0.000000	0.000000	0.900864	-0.079835	-0.176348	0.000000	0.000000	3.000000	24.000000	0.000000
1748.469085	0.109166	0.524740	0.158865	76.592369	102.336281	157.409531	3.955081	0.000000	3.058975	0.000000	0.000000	0.000000	0.900864	-0.079835	-0.176348	0.000000	0.000000	3.000000	24.000000	0.000000
1748.472418	0.109166	0.524740	0.158865	76.592369	102.336281	157.409531	3.955081	0.000000	3.058975	0.000000	0.000000	0.000000	0.900864	-0.079835	-0.176348	0.000000	0.000000	3.000000	24.000000	0.000000
1748.475751	0.112231	0.524478	0.158287	76.647110	101.686302	156.928696	3.981741	0.000000	3.024193	0.000000	0.000000	0.000000	0.919360	-0.078656	-0.173333	0.000000	0.000000	3.000000	24.000000	0.000000
1748.479085	0.112231	0.524478	0.158287	76.647110	101.686302	156.928696	3.981741	0.000000	3.024193	0.000000	0.000000	0.000000	0.919360	-0.078656	-0.173333	0.000000	0.000000	3.000000	24.000000	0.000000
1748.482418	0.112231	0.524478	0.158287	76.647110	101.686302	156.928696	3.981741	0.000000	3.024193	0.000000	0.000000	0.000000	0.919360	-0.078656	-0.173333	0.000000	0.000000	3.000000	24.000000	0.000000
1748.485751	0.115327	0.524254	0.157720	76.699860	100.972961	155.993637	4.008017	0.000000	2.989282	0.000000	0.000000	0.000000	0.928988	-0.067232	-0.170032	0.000000	0.000000	3.000000	24.000000	0.000000
1748.489085	0.115327	0.524254	0.157720	76.699860	100.972961	155.993637	4.008017	0.000000	2.989282	0.000000	0.000000	0.000000	0.928988	-0.067232	-0.170032	0.000000	0.000000	3.000000	24.000000	0.000000
1748.492418	0.115327	0.524254	0.157720	76.699860	100.972961	155.993637	4.008017	0.000000	2.989282	0.000000	0.000000	0.000000	0.928988	-0.067232	-0.170032	0.000000	0.000000	3.000000	24.000000	0.000000
1748.495751	0.118370	0.524000	0.157188	76.749908	100.181175	155.198868	4.033689	0.000000	2.954547	0.000000	0.000000	0.000000	0.912879	-0.076317	-0.159666	0.000000	0.000000	3.000000	24.000000	0.000000
1748.499085	0.118370	0.524000	0.157188	76.749908	100.181175	155.198868	4.033689	0.000000	2.954547	0.000000	0.000000	0.000000	0.912879	-0.076317	-0.159666	0.000000	0.000000	3.000000	24.000000	0.000000
1748.502418	0.118370	0.524000	0.157188	76.749908	100.181175	155.198868	4.033689	0.000000	2.954547	0.000000	0.000000	0.000000	0.912879	-0.076317	-0.159666	0.000000	0.000000	3.000000	24.000000	0.000000
1748.505751	0.121418	0.523749	0.156676	76.799744	99.296906	154.936554	4.058011	0.000000	2.921052	0.000000	0.000000	0.000000	0.914239	-0.075182	-0.153605	0.000000	0.000000	3.000000	24.000000	0.000000
1748.509085	0.121418	0.523749	0.156676	76.799744	99.296906	154.936554	4.058011	0.000000	2.921052	0.000000	0.000000	0.000000	0.914239	-0.075182	-0.153605	0.000000	0.000000	3.000000	24.000000	0.000000
1748.512418	0.121418	0.523749	0.156676	76.799744	99.296906	154.936554	4.058011	0.000000	2.921052	0.000000	0.000000	0.000000	0.914239	-0.075182	-0.153605	0.000000	0.000000	3.000000	24.000000	0.000000
1748.515751	0.124376	0.523498	0.156166	76.846855	98.390610	155.329910	4.081526	0.000000	2.888104	0.000000	0.000000	0.000000	0.887377	-0.075228	-0.152856	0.000000	0.000000	3.000000	24.000000	0.000000
1748.519085	0.124376	0.523498	0.156166	76.846855	98.390610	155.329910	4.081526	0.000000	2.888104	0.000000	0.000000	0.000000	0.887377	-0.075228	-0.152856	0.000000	0.000000	3.000000	24.000000	0.000000
1748.522418	0.124376	0.523498	0.156166	76.846855	98.390610	155.329910	4.081526	0.000000	2.888104	0.000000	0.000000	0.000000	0.887377	-0.075228	-0.152856	0.000000	0.000000	3.000000	24.000000	0.000000
1748.525751	0.127302	0.523248	0.155649	76.884743	97.568565	155.766388	4.103848	0.000000	2.856298	0.000000	0.000000	0.000000	0.878013	-0.075221	-0.155353	0.000000	0.000000	3.000000	24.000000	0.000000
1748.529085	0.127302	0.523248	0.155649	76.884743	97.568565	155.766388	4.103848	0.000000	2.856298	0.000000	0.000000	0.000000	0.878013	-0.075221	-0.155353	0.000000	0.000000	3.000000	24.000000	0.000000
1748.532418	0.127302	0.523248	0.155649	76.884743	97.568565	155.766388	4.103848	0.000000	2.856298	0.000000	0.000000	0.000000	0.878013	-0.075221	-0.155353	0.000000	0.000000	3.000000	24.000000	0.000000
1748.535751	0.130238	0.523020	0.155168	76.914833	96.872948	155.719513	4.125470	0.000000	2.824978	0.000000	0.000000	0.000000	0.880637	-0.068384	-0.144241	0.000000	0.000000	3.000000	24.000000	0.000000
1748.539085	0.130238	0.523020	0.155168	76.914833	96.872948	155.719513	4.125470	0.000000	2.824978	0.000000	0.000000	0.000000	0.880637	-0.068384	-0.144241	0.000000	0.000000	3.000000	24.000000	0.000000
1748.542418	0.130238	0.523020	0.155168	76.914833	96.872948	155.719513	4.125470	0.000000	2.824978	0.000000	0.000000	0.000000	0.880637	-0.068384	-0.144241	0.000000	0.000000	3.000000	24.000000	0.000000
1748.545751	0.133142	0.522826	0.154676	76.936302	96.324150	155.161911	4.146268	0.000000	2.794362	0.000000	0.000000	0.000000	0.871175	-0.058178	-0.147638	0.000000	0.000000	3.000000	24.000000	0.000000
1748.549085	0.133142	0.522826	0.154676	76.936302	96.324150	155.161911	4.146268	0.000000	2.794362	0.000000	0.000000	0.000000	0.871175	-0.058178	-0.147638	0.000000	0.000000	3.000000	24.000000	0.000000
1748.552418	0.133142	0.522826	0.154676	76.936302	96.324150	155.161911	4.146268	0.000000	2.794362	0.000000	0.000000	0.000000	0.871175	-0.058178	-0.147638	0.000000	0.000000	3.000000	24.000000	0.000000
1748.555751	0.135997	0.522655	0.154234	76.950890	95.910027	154.662445	4.166444	0.000000	2.764189	0.000000	0.000000	0.000000	0.856634	-0.051353	-0.132624	0.000000	0.000000	3.000000	24.000000	0.000000
1748.559085	0.135997	0.522655	0.154234	76.950890	95.910027	154.662445	4.166444	0.000000	2.764189	0.000000	0.000000	0.000000	0.856634	-0.051353	-0.132624	0.000000	0.000000	3.000000	24.000000	0.000000
1748.562418	0.135997	0.522655	0.154234	76.950890	95.910027	154.662445	4.166444	0.000000	2.764189	0.000000	0.000000	0.000000	0.856634	-0.051353	-0.132624	0.000000	0.000000	3.000000	24.000000	0.000000
1748.565751	0.138800	0.522521	0.153823	76.960220	95.592224	154.722702	4.185434	0.000000	2.735351	0.000000	0.000000	0.000000	0.841012	-0.040006	-0.123200	0.000000	0.000000	3.000000	24.000000	0.000000
1748.569085	0.138800	0.522521	0.153823	76.960220	95.592224	154.722702	4.185434	0.000000	2.735351	0.000000	0.000000	0.000000	0.841012	-0.040006	-0.123200	0.000000	0.000000	3.000000	24.000000	0.000000
1748.572418	0.138800	0.522521	0.153823	76.960220	95.592224	154.722702	4.185434	0.000000	2.735351	0.000000	0.000000	0.000000	0.841012	-0.040006	-0.123200	0.000000	0.000000	3.000000	24.000000	0.000000
1748.575751	0.141586	0.522376	0.153460	76.969597	95.381508	155.085632	4.203421	0.000000	2.707628	0.000000	0.000000	0.000000	0.835809	-0.043493	-0.108762	0.000000	0.000000	3.000000	24.000000	0.000000
1748.579085	0.141586	0.522376	0.153460	76.969597	95.381508	155.085632	4.203421	0.000000	2.707628	0.000000	0.000000	0.000000	0.835809	-0.043493	-0.108762	0.000000	0.000000	3.000000	24.000000	0.000000
1748.582418	0.141586	0.522376	0.153460	76.969597	95.381508	155.085632	4.203421	0.000000	2.707628	0.000000	0.000000	0.000000	0.835809	-0.043493	-0.108762	0.000000	0.000000	3.000000	24.000000	0.000000
1748.585751	0.144379	0.522269	0.153117	76.972748	95.224617	155.367004	4.220493	0.000000	2.680939	0.000000	0.000000	0.000000	0.837901	-0.032141	-0.103137	0.000000	0.000000	3.000000	24.000000	0.000000
1748.589085	0.144379	0.522269	0.153117	76.972748	95.224617	155.367004	4.220493	0.000000	2.680939	0.000000	0.000000	0.000000	0.837901	-0.032141	-0.103137	0.000000	0.000000	3.000000	24.000000	0.000000
1748.592418	0.144379	0.522269	0.153117	76.972748	95.224617	155.367004	4.220493	0.000000	2.680939	0.000000	0.000000	0.000000	0.837901	-0.032141	-0.103137	0.000000	0.000000	3.000000	24.000000	0.000000
1748.595751	0.147185	0.522150	0.152814	76.974884	95.046600	155.417007	4.237032	0.000000	2.654724	0.000000	0.000000	0.000000	0.841733	-0.035640	-0.090758	0.000000	0.000000	3.000000	24.000000	0.000000
1748.599085	0.147185	0.522150	0.152814	76.974884	95.046600	155.417007	4.237032	0.000000	2.654724	0.000000	0.000000	0.000000	0.841733	-0.035640	-0.090758	0.000000	0.000000	3.000000	24.000000	0.000000
1748.602418	0.147185	0.522150	0.152814	76.974884	95.046600	155.417007	4.237032	0.000000	2.654724	0.000000	0.000000	0.000000	0.841733	-0.035640	-0.090758	0.000000	0.000000	3.000000	24.000000	0.000000
1748.605751	0.149999	0.522069	0.152530	76.976051	94.821579	155.423187	4.252906	0.000000	2.629219	0.000000	0.000000	0.000000	0.844100	-0.024301	-0.085241	0.000000	0.000000	3.000000	24.000000	0.000000
1748.609085	0.149999	0.522069	0.152530	76.976051	94.821579	155.423187	4.252906	0.000000	2.629219	0.000000	0.000000	0.000000	0.844100	-0.024301	-0.085241	0.000000	0.000000	3.000000	24.000000	0.000000
1748.612418	0.149999	0.522069	0.152530	76.976051	94.821579	155.423187	4.252906	0.000000	2.629219	0.000000	0.000000	0.000000	0.844100	-0.024301	-0.085241	0.000000	0.000000	3.000000	24.000000	0.000000
1748.615751	0.152790	0.521939	0.152262	76.976372	94.593796	155.493134	4.268286	0.000000	2.604177	0.000000	0.000000	0.000000	0.837213	-0.039239	-0.080246	0.000000	0.000000	3.000000	24.000000	0.000000
1748.619085	0.152790	0.521939	0.152262	76.976372	94.593796	155.493134	4.268286	0.000000	2.604177	0.000000	0.000000	0.000000	0.837213	-0.039239	-0.080246	0.000000	0.000000	3.000000	24.000000	0.000000
1748.622418	0.152790	0.521939	0.152262	76.976372	94.593796	155.493134	4.268286	0.000000	2.604177	0.000000	0.000000	0.000000	0.837213	-0.039239	-0.080246	0.000000	0.000000	3.000000	24.000000	0.000000
1748.625751	0.155548	0.521789	0.151974	76.978622	94.263779	155.210007	4.283058	0.000000	2.579810	0.000000	0.000000	0.000000	0.827491	-0.045015	-0.086635	0.000000	0.000000	3.000000	24.000000	0.000000
1748.629085	0.155548	0.521789	0.151974	76.978622	94.263779	155.210007	4.283058	0.000000	2.579810	0.000000	0.000000	0.000000	0.827491	-0.045015	-0.086635	0.000000	0.000000	3.000000	24.000000	0.000000
1748.632418	0.155548	0.521789	0.151974	76.978622	94.263779	155.210007	4.283058	0.000000	2.579810	0.000000	0.000000	0.000000	0.827491	-0.045015	-0.086635	0.000000	0.000000	3.000000	24.000000	0.000000
1748.635751	0.158216	0.521619	0.151679	76.978859	93.763870	154.755615	4.297485	0.000000	2.555704	0.000000	0.000000	0.000000	0.800353	-0.050819	-0.088390	0.000000	0.000000	3.000000	24.000000	0.000000
1748.639085	0.158216	0.521619	0.151679	76.978859	93.763870	154.755615	4.297485	0.000000	2.555704	0.000000	0.000000	0.000000	0.800353	-0.050819	-0.088390	0.000000	0.000000	3.000000	24.000000	0.000000
1748.642418	0.158216	0.521619	0.151679	76.978859	93.763870	154.755615	4.297485	0.000000	2.555704	0.000000	0.000000	0.000000	0.800353	-0.050819	-0.088390	0.000000	0.000000	3.000000	24.000000	0.000000
1748.645751	0.160793	0.521431	0.151380	76.976807	93.101746	154.486160	4.311221	0.000000	2.532464	0.000000	0.000000	0.000000	0.773181	-0.056580	-0.089788	0.000000	0.000000	3.000000	24.000000	0.000000
1748.649085	0.160793	0.521431	0.151380	76.976807	93.101746	154.486160	4.311221	0.000000	2.532464	0.000000	0.000000	0.000000	0.773181	-0.056580	-0.089788	0.000000	0.000000	3.000000	24.000000	0.000000
1748.652418	0.160793	0.521431	0.151380	76.976807	93.101746	154.486160	4.311221	0.000000	2.532464	0.000000	0.000000	0.000000	0.773181	-0.056580	-0.089788	0.000000	0.000000	3.000000	24.000000	0.000000
1748.655751	0.163280	0.521223	0.151077	76.972809	92.409706	154.305969	4.324293	0.000000	2.510077	0.000000	0.000000	0.000000	0.745970	-0.062369	-0.090826	0.000000	0.000000	3.000000	24.000000	0.000000
1748.659085	0.163280	0.521223	0.151077	76.972809	92.409706	154.305969	4.324293	0.000000	2.510077	0.000000	0.000000	0.000000	0.745970	-0.062369	-0.090826	0.000000	0.000000	3.000000	24.000000	0.000000
1748.662418	0.163280	0.521223	0.151077	76.972809	92.409706	154.305969	4.324293	0.000000	2.510077	0.000000	0.000000	0.000000	0.745970	-0.062369	-0.090826	0.000000	0.000000	3.000000	24.000000	0.000000
1748.665751	0.165771	0.520999	0.150783	76.965782	91.746513	153.821472	4.336727	0.000000	2.488533	0.000000	0.000000	0.000000	0.747540	-0.067070	-0.088249	0.000000	0.000000	3.000000	24.000000	0.000000
1748.669085	0.165771	0.520999	0.150783	76.965782	91.746513	153.821472	4.336727	0.000000	2.488533	0.000000	0.000000	0.000000	0.747540	-0.067070	-0.088249	0.000000	0.000000	3.000000	24.000000	0.000000
1748.672418	0.165771	0.520999	0.150783	76.965782	91.746513	153.821472	4.336727	0.000000	2.488533	0.000000	0.000000	0.000000	0.747540	-0.067070	-0.088249	0.000000	0.000000	3.000000	24.000000	0.000000
1748.675751	0.168240	0.520760	0.150505	76.952789	91.123543	153.174561	4.348853	0.000000	2.467281	0.000000	0.000000	0.000000	0.740505	-0.071793	-0.083299	0.000000	0.000000	3.000000	24.000000	0.000000
1748.679085	0.168240	0.520760	0.150505	76.952789	91.123543	153.174561	4.348853	0.000000	2.467281	0.000000	0.000000	0.000000	0.740505	-0.071793	-0.083299	0.000000	0.000000	3.000000	24.000000	0.000000
1748.682418	0.168240	0.520760	0.150505	76.952789	91.123543	153.174561	4.348853	0.000000	2.467281	0.000000	0.000000	0.000000	0.740505	-0.071793	-0.083299	0.000000	0.000000	3.000000	24.000000	0.000000
1748.685751	0.170695	0.520508	0.150279	76.940247	90.526566	152.990631	4.360512	0.000000	2.446617	0.000000	0.000000	0.000000	0.736438	-0.075456	-0.067936	0.000000	0.000000	3.000000	24.000000	0.000000
1748.689085	0.170695	0.520508	0.150279	76.940247	90.526566	152.990631	4.360512	0.000000	2.446617	0.000000	0.000000	0.000000	0.736438	-0.075456	-0.067936	0.000000	0.000000	3.000000	24.000000	0.000000
1748.692418	0.170695	0.520508	0.150279	76.940247	90.526566	152.990631	4.360512	0.000000	2.446617	0.000000	0.000000	0.000000	0.736438	-0.075456	-0.067936	0.000000	0.000000	3.000000	24.000000	0.000000
1748.695751	0.173131	0.520260	0.150085	76.925323	89.938774	152.842285	4.371521	0.000000	2.426893	0.000000	0.000000	0.000000	0.730931	-0.074484	-0.058218	0.000000	0.000000	3.000000	24.000000	0.000000
1748.699085	0.173131	0.520260	0.150085	76.925323	89.938774	152.842285	4.371521	0.000000	2.426893	0.000000	0.000000	0.000000	0.730931	-0.074484	-0.058218	0.000000	0.000000	3.000000	24.000000	0.000000
1748.702418	0.173131	0.520260	0.150085	76.925323	89.938774	152.842285	4.371521	0.000000	2.426893	0.000000	0.000000	0.000000	0.730931	-0.074484	-0.058218	0.000000	0.000000	3.000000	24.000000	0.000000
1748.705751	0.175579	0.519980	0.149918	76.907547	89.398415	152.116577	4.382010	0.000000	2.407902	0.000000	0.000000	0.000000	0.734461	-0.083944	-0.049957	0.000000	0.000000	3.000000	24.000000	0.000000
1748.709085	0.175579	0.519980	0.149918	76.907547	89.398415	152.116577	4.382010	0.000000	2.407902	0.000000	0.000000	0.000000	0.734461	-0.083944	-0.049957	0.000000	0.000000	3.000000	24.000000	0.000000
1748.712418	0.175579	0.519980	0.149918	76.907547	89.398415	152.116577	4.382010	0.000000	2.407902	0.000000	0.000000	0.000000	0.734461	-0.083944	-0.049957	0.000000	0.000000	3.000000	24.000000	0.000000
1748.715751	0.177938	0.519646	0.149754	76.893532	88.881569	151.465881	4.392140	0.000000	2.389374	0.000000	0.000000	0.000000	0.707781	-0.100186	-0.049114	0.000000	0.000000	3.000000	24.000000	0.000000
1748.719085	0.177938	0.519646	0.149754	76.893532	88.881569	151.465881	4.392140	0.000000	2.389374	0.000000	0.000000	0.000000	0.707781	-0.100186	-0.049114	0.000000	0.000000	3.000000	24.000000	0.000000
1748.722418	0.177938	0.519646	0.149754	76.893532	88.881569	151.465881	4.392140	0.000000	2.389374	0.000000	0.000000	0.000000	0.707781	-0.100186	-0.049114	0.000000	0.000000	3.000000	24.000000	0.000000
1748.725751	0.180160	0.519296	0.149643	76.883057	88.306038	150.895248	4.401725	0.000000	2.371669	0.000000	0.000000	0.000000	0.666545	-0.105025	-0.033538	0.000000	0.000000	3.000000	24.000000	0.000000
1748.729085	0.180160	0.519296	0.149643	76.883057	88.306038	150.895248	4.401725	0.000000	2.371669	0.000000	0.000000	0.000000	0.666545	-0.105025	-0.033538	0.000000	0.000000	3.000000	24.000000	0.000000
1748.732418	0.180160	0.519296	0.149643	76.883057	88.306038	150.895248	4.401725	0.000000	2.371669	0.000000	0.000000	0.000000	0.666545	-0.105025	-0.033538	0.000000	0.000000	3.000000	24.000000	0.000000
1748.735751	0.182234	0.518961	0.149547	76.886276	87.722290	150.778961	4.410300	0.000000	2.355684	0.000000	0.000000	0.000000	0.622003	-0.100551	-0.028759	0.000000	0.000000	3.000000	24.000000	0.000000
1748.739085	0.182234	0.518961	0.149547	76.886276	87.722290	150.778961	4.410300	0.000000	2.355684	0.000000	0.000000	0.000000	0.622003	-0.100551	-0.028759	0.000000	0.000000	3.000000	24.000000	0.000000
1748.742418	0.182234	0.518961	0.149547	76.886276	87.722290	150.778961	4.410300	0.000000	2.355684	0.000000	0.000000	0.000000	0.622003	-0.100551	-0.028759	0.000000	0.000000	3.000000	24.000000	0.000000
1748.745751	0.184164	0.518625	0.149487	76.919266	87.111183	151.083969	4.418104	0.000000	2.341016	0.000000	0.000000	0.000000	0.579125	-0.100730	-0.017895	0.000000	0.000000	3.000000	24.000000	0.000000
1748.749085	0.184164	0.518625	0.149487	76.919266	87.111183	151.083969	4.418104	0.000000	2.341016	0.000000	0.000000	0.000000	0.579125	-0.100730	-0.017895	0.000000	0.000000	3.000000	24.000000	0.000000
1748.752418	0.184164	0.518625	0.149487	76.919266	87.111183	151.083969	4.418104	0.000000	2.341016	0.000000	0.000000	0.000000	0.579125	-0.100730	-0.017895	0.000000	0.000000	3.000000	24.000000	0.000000
1748.755751	0.186038	0.518403	0.149540	76.978012	86.452789	151.128799	4.425058	0.000000	2.327844	0.000000	0.000000	0.000000	0.562060	-0.066637	0.015875	0.000000	0.000000	3.000000	24.000000	0.000000
1748.759085	0.186038	0.518403	0.149540	76.978012	86.452789	151.128799	4.425058	0.000000	2.327844	0.000000	0.000000	0.000000	0.562060	-0.066637	0.015875	0.000000	0.000000	3.000000	24.000000	0.000000
1748.762418	0.186038	0.518403	0.149540	76.978012	86.452789	151.128799	4.425058	0.000000	2.327844	0.000000	0.000000	0.000000	0.562060	-0.066637	0.015875	0.000000	0.000000	3.000000	24.000000	0.000000
1748.765751	0.187880	0.518241	0.149685	77.049568	85.861595	151.051498	4.430997	0.000000	2.316520	0.000000	0.000000	0.000000	0.552703	-0.048607	0.043429	0.000000	0.000000	3.000000	24.000000	0.000000
1748.769085	0.187880	0.518241	0.149685	77.049568	85.861595	151.051498	4.430997	0.000000	2.316520	0.000000	0.000000	0.000000	0.552703	-0.048607	0.043429	0.000000	0.000000	3.000000	24.000000	0.000000
1748.772418	0.187880	0.518241	0.149685	77.049568	85.861595	151.051498	4.430997	0.000000	2.316520	0.000000	0.000000	0.000000	0.552703	-0.048607	0.043429	0.000000	0.000000	3.000000	24.000000	0.000000
1748.775751	0.189674	0.518108	0.149968	77.136047	85.315163	150.644852	4.436164	0.000000	2.306610	0.000000	0.000000	0.000000	0.538337	-0.039978	0.084851	0.000000	0.000000	3.000000	24.000000	0.000000
1748.779085	0.189674	0.518108	0.149968	77.136047	85.315163	150.644852	4.436164	0.000000	2.306610	0.000000	0.000000	0.000000	0.538337	-0.039978	0.084851	0.000000	0.000000	3.000000	24.000000	0.000000
1748.782418	0.189674	0.518108	0.149968	77.136047	85.315163	150.644852	4.436164	0.000000	2.306610	0.000000	0.000000	0.000000	0.538337	-0.039978	0.084851	0.000000	0.000000	3.000000	24.000000	0.000000
1748.785751	0.191364	0.518003	0.150407	77.257202	84.878265	150.507050	4.440237	0.000000	2.298761	0.000000	0.000000	0.000000	0.506863	-0.031397	0.131753	0.000000	0.000000	3.000000	24.000000	0.000000
1748.789085	0.191364	0.518003	0.150407	77.257202	84.878265	150.507050	4.440237	0.000000	2.298761	0.000000	0.000000	0.000000	0.506863	-0.031397	0.131753	0.000000	0.000000	3.000000	24.000000	0.000000
1748.792418	0.191364	0.518003	0.150407	77.257202	84.878265	150.507050	4.440237	0.000000	2.298761	0.000000	0.000000	0.000000	0.506863	-0.031397	0.131753	0.000000	0.000000	3.000000	24.000000	0.000000
1748.795751	0.192904	0.517905	0.150963	77.438034	84.483009	150.519043	4.442945	0.000000	2.293522	0.000000	0.000000	0.000000	0.462151	-0.029551	0.166793	0.000000	0.000000	3.000000	24.000000	0.000000
1748.799085	0.192904	0.517905	0.150963	77.438034	84.483009	150.519043	4.442945	0.000000	2.293522	0.000000	0.000000	0.000000	0.462151	-0.029551	0.166793	0.000000	0.000000	3.000000	24.000000	0.000000
1748.802418	0.192904	0.517905	0.150963	77.438034	84.483009	150.519043	4.442945	0.000000	2.293522	0.000000	0.000000	0.000000	0.462151	-0.029551	0.166793	0.000000	0.000000	3.000000	24.000000	0.000000
1748.805751	0.194314	0.517809	0.151594	77.690628	84.009514	150.229523	4.444424	0.000000	2.290655	0.000000	0.000000	0.000000	0.422824	-0.028759	0.189221	0.000000	0.000000	3.000000	24.000000	0.000000
1748.809085	0.194314	0.517809	0.151594	77.690628	84.009514	150.229523	4.444424	0.000000	2.290655	0.000000	0.000000	0.000000	0.422824	-0.028759	0.189221	0.000000	0.000000	3.000000	24.000000	0.000000
1748.812418	0.194314	0.517809	0.151594	77.690628	84.009514	150.229523	4.444424	0.000000	2.290655	0.000000	0.000000	0.000000	0.422824	-0.028759	0.189221	0.000000	0.000000	3.000000	24.000000	0.000000
1748.815751	0.195535	0.517725	0.152223	77.999863	83.416039	149.615738	4.445012	0.000000	2.289513	0.000000	0.000000	0.000000	0.366464	-0.025274	0.188933	0.000000	0.000000	3.000000	24.000000	0.000000
1748.819085	0.195535	0.517725	0.152223	77.999863	83.416039	149.615738	4.445012	0.000000	2.289513	0.000000	0.000000	0.000000	0.366464	-0.025274	0.188933	0.000000	0.000000	3.000000	24.000000	0.000000
1748.822418	0.195535	0.517725	0.152223	77.999863	83.416039	149.615738	4.445012	0.000000	2.289513	0.000000	0.000000	0.000000	0.366464	-0.025274	0.188933	0.000000	0.000000	3.000000	24.000000	0.000000
1748.825751	0.196534	0.517633	0.152848	78.314545	82.765572	148.955917	4.445008	0.000000	2.289520	0.000000	0.000000	0.000000	0.299728	-0.027455	0.187279	0.000000	0.000000	3.000000	24.000000	0.000000
1748.829085	0.196534	0.517633	0.152848	78.314545	82.765572	148.955917	4.445008	0.000000	2.289520	0.000000	0.000000	0.000000	0.299728	-0.027455	0.187279	0.000000	0.000000	3.000000	24.000000	0.000000
1748.832418	0.196534	0.517633	0.152848	78.314545	82.765572	148.955917	4.445008	0.000000	2.289520	0.000000	0.000000	0.000000	0.299728	-0.027455	0.187279	0.000000	0.000000	3.000000	24.000000	0.000000
1748.835751	0.197386	0.517531	0.153406	78.613205	82.119362	148.500107	4.444339	0.000000	2.290819	0.000000	0.000000	0.000000	0.255592	-0.030622	0.167521	0.000000	0.000000	3.000000	24.000000	0.000000
1748.839085	0.197386	0.517531	0.153406	78.613205	82.119362	148.500107	4.444339	0.000000	2.290819	0.000000	0.000000	0.000000	0.255592	-0.030622	0.167521	0.000000	0.000000	3.000000	24.000000	0.000000
1748.842418	0.197386	0.517531	0.153406	78.613205	82.119362	148.500107	4.444339	0.000000	2.290819	0.000000	0.000000	0.000000	0.255592	-0.030622	0.167521	0.000000	0.000000	3.000000	24.000000	0.000000
1748.845751	0.197386	0.517531	0.153406	78.889771	81.493675	148.182907	4.443613	0.000000	2.292226	0.000000	0.000000	0.000000	0.255592	-0.030622	0.167521	0.000000	0.000000	3.000000	24.000000	0.000000
1748.849085	0.198032	0.517454	0.153915	78.889771	81.493675	148.182907	4.443613	0.000000	2.292226	0.000000	0.000000	0.000000	0.193598	-0.023209	0.152746	0.000000	0.000000	3.000000	24.000000	0.000000
1748.852418	0.198032	0.517454	0.153915	78.889771	81.493675	148.182907	4.443613	0.000000	2.292226	0.000000	0.000000	0.000000	0.193598	-0.023209	0.152746	0.000000	0.000000	3.000000	24.000000	0.000000
1748.855751	0.198472	0.517375	0.154284	79.123802	80.964630	147.835632	4.442542	0.000000	2.294302	0.000000	0.000000	0.000000	0.132134	-0.023510	0.110777	0.000000	0.000000	3.000000	24.000000	0.000000
1748.859085	0.198472	0.517375	0.154284	79.123802	80.964630	147.835632	4.442542	0.000000	2.294302	0.000000	0.000000	0.000000	0.132134	-0.023510	0.110777	0.000000	0.000000	3.000000	24.000000	0.000000
1748.862418	0.198472	0.517375	0.154284	79.123802	80.964630	147.835632	4.442542	0.000000	2.294302	0.000000	0.000000	0.000000	0.132134	-0.023510	0.110777	0.000000	0.000000	3.000000	24.000000	0.000000
1748.865751	0.198472	0.517375	0.154284	79.306015	80.569298	147.378922	4.441682	0.000000	2.295967	0.000000	0.000000	0.000000	0.132134	-0.023510	0.110777	0.000000	0.000000	3.000000	24.000000	0.000000
1748.869085	0.198719	0.517264	0.154551	79.306015	80.569298	147.378922	4.441682	0.000000	2.295967	0.000000	0.000000	0.000000	0.074125	-0.033266	0.080028	0.000000	0.000000	3.000000	24.000000	0.000000
1748.872418	0.198719	0.517264	0.154551	79.306015	80.569298	147.378922	4.441682	0.000000	2.295967	0.000000	0.000000	0.000000	0.074125	-0.033266	0.080028	0.000000	0.000000	3.000000	24.000000	0.000000
1748.875751	0.198719	0.517264	0.154551	79.440315	80.319077	147.023041	4.440838	0.000000	2.297598	0.000000	0.000000	0.000000	0.074125	-0.033266	0.080028	0.000000	0.000000	3.000000	24.000000	0.000000
1748.879085	0.198719	0.517264	0.154551	79.440315	80.319077	147.023041	4.440838	0.000000	2.297598	0.000000	0.000000	0.000000	0.074125	-0.033266	0.080028	0.000000	0.000000	3.000000	24.000000	0.000000
1748.882418	0.198726	0.517169	0.154670	79.440315	80.319077	147.023041	4.440838	0.000000	2.297598	0.000000	0.000000	0.000000	0.001989	-0.028663	0.035765	0.000000	0.000000	3.000000	24.000000	0.000000
1748.885751	0.198726	0.517169	0.154670	79.537735	80.163017	146.832291	4.440838	0.000000	2.297598	0.000000	0.000000	0.000000	0.001989	-0.028663	0.035765	0.000000	0.000000	3.000000	24.000000	0.000000
1748.889085	0.198726	0.517169	0.154670	79.537735	80.163017	146.832291	4.440838	0.000000	2.297598	0.000000	0.000000	0.000000	0.001989	-0.028663	0.035765	0.000000	0.000000	3.000000	24.000000	0.000000
1748.892418	0.198726	0.517169	0.154670	79.537735	80.163017	146.832291	4.440838	0.000000	2.297598	0.000000	0.000000	0.000000	0.001989	-0.028663	0.035765	0.000000	0.000000	3.000000	24.000000	0.000000
1748.895751	0.197858	0.516958	0.154767	79.598358	80.125008	146.800461	4.440135	0.000000	2.298955	0.000000	0.000000	0.000000	-0.260239	-0.063390	0.028942	0.000000	0.000000	3.000000	24.000000	0.000000
1748.899085	0.197858	0.516958	0.154767	79.598358	80.125008	146.800461	4.440135	0.000000	2.298955	0.000000	0.000000	0.000000	-0.260239	-0.063390	0.028942	0.000000	0.000000	3.000000	24.000000	0.000000
1748.902418	0.197858	0.516958	0.154767	79.598358	80.125008	146.800461	4.440135	0.000000	2.298955	0.000000	0.000000	0.000000	-0.260239	-0.063390	0.028942	0.000000	0.000000	3.000000	24.000000	0.000000
1748.905751	0.197008	0.516858	0.154715	79.628685	80.177765	146.908157	4.436813	0.000000	2.305363	0.000000	0.000000	0.000000	-0.255174	-0.029920	-0.015521	0.000000	0.000000	3.000000	24.000000	0.000000
1748.909085	0.197008	0.516858	0.154715	79.628685	80.177765	146.908157	4.436813	0.000000	2.305363	0.000000	0.000000	0.000000	-0.255174	-0.029920	-0.015521	0.000000	0.000000	3.000000	24.000000	0.000000
1748.912418	0.197008	0.516858	0.154715	79.628685	80.177765	146.908157	4.436813	0.000000	2.305363	0.000000	0.000000	0.000000	-0.255174	-0.029920	-0.015521	0.000000	0.000000	3.000000	24.000000	0.000000
1748.915751	0.195938	0.516771	0.154675	79.646095	80.270081	147.093277	4.434426	0.000000	2.309949	0.000000	0.000000	0.000000	-0.321045	-0.026097	-0.011953	0.000000	0.000000	3.000000	24.000000	0.000000
1748.919085	0.195938	0.516771	0.154675	79.646095	80.270081	147.093277	4.434426	0.000000	2.309949	0.000000	0.000000	0.000000	-0.321045	-0.026097	-0.011953	0.000000	0.000000	3.000000	24.000000	0.000000
1748.922418	0.195938	0.516771	0.154675	79.646095	80.270081	147.093277	4.434426	0.000000	2.309949	0.000000	0.000000	0.000000	-0.321045	-0.026097	-0.011953	0.000000	0.000000	3.000000	24.000000	0.000000
1748.925751	0.194595	0.516716	0.154680	79.664810	80.356544	147.294510	4.431247	0.000000	2.316043	0.000000	0.000000	0.000000	-0.402803	-0.016542	0.001379	0.000000	0.000000	3.000000	24.000000	0.000000
1748.929085	0.194595	0.516716	0.154680	79.664810	80.356544	147.294510	4.431247	0.000000	2.316043	0.000000	0.000000	0.000000	-0.402803	-0.016542	0.001379	0.000000	0.000000	3.000000	24.000000	0.000000
1748.932418	0.194595	0.516716	0.154680	79.664810	80.356544	147.294510	4.431247	0.000000	2.316043	0.000000	0.000000	0.000000	-0.402803	-0.016542	0.001379	0.000000	0.000000	3.000000	24.000000	0.000000
1748.935751	0.193077	0.516731	0.154730	79.677544	80.384422	147.454285	4.426881	0.000000	2.324376	0.000000	0.000000	0.000000	-0.455472	0.004484	0.015076	0.000000	0.000000	3.000000	24.000000	0.000000
1748.939085	0.193077	0.516731	0.154730	79.677544	80.384422	147.454285	4.426881	0.000000	2.324376	0.000000	0.000000	0.000000	-0.455472	0.004484	0.015076	0.000000	0.000000	3.000000	24.000000	0.000000
1748.942418	0.193077	0.516731	0.154730	79.677544	80.384422	147.454285	4.426881	0.000000	2.324376	0.000000	0.000000	0.000000	-0.455472	0.004484	0.015076	0.000000	0.000000	3.000000	24.000000	0.000000
1748.945751	0.191390	0.516765	0.154846	79.690346	80.378067	147.594345	4.421608	0.000000	2.334392	0.000000	0.000000	0.000000	-0.506119	0.010213	0.034829	0.000000	0.000000	3.000000	24.000000	0.000000
1748.949085	0.191390	0.516765	0.154846	79.690346	80.378067	147.594345	4.421608	0.000000	2.334392	0.000000	0.000000	0.000000	-0.506119	0.010213	0.034829	0.000000	0.000000	3.000000	24.000000	0.000000
1748.952418	0.191390	0.516765	0.154846	79.690346	80.378067	147.594345	4.421608	0.000000	2.334392	0.000000	0.000000	0.000000	-0.506119	0.010213	0.034829	0.000000	0.000000	3.000000	24.000000	0.000000
1748.955751	0.189537	0.516872	0.155039	79.697289	80.312599	147.692413	4.415293	0.000000	2.346313	0.000000	0.000000	0.000000	-0.555684	0.032174	0.057839	0.000000	0.000000	3.000000	24.000000	0.000000
1748.959085	0.189537	0.516872	0.155039	79.697289	80.312599	147.692413	4.415293	0.000000	2.346313	0.000000	0.000000	0.000000	-0.555684	0.032174	0.057839	0.000000	0.000000	3.000000	24.000000	0.000000
1748.962418	0.189537	0.516872	0.155039	79.697289	80.312599	147.692413	4.415293	0.000000	2.346313	0.000000	0.000000	0.000000	-0.555684	0.032174	0.057839	0.000000	0.000000	3.000000	24.000000	0.000000
1748.965751	0.187550	0.517017	0.155301	79.704338	80.212624	147.770508	4.407845	0.000000	2.360275	0.000000	0.000000	0.000000	-0.596362	0.043621	0.078664	0.000000	0.000000	3.000000	24.000000	0.000000
1748.969085	0.187550	0.517017	0.155301	79.704338	80.212624	147.770508	4.407845	0.000000	2.360275	0.000000	0.000000	0.000000	-0.596362	0.043621	0.078664	0.000000	0.000000	3.000000	24.000000	0.000000
1748.972418	0.187550	0.517017	0.155301	79.704338	80.212624	147.770508	4.407845	0.000000	2.360275	0.000000	0.000000	0.000000	-0.596362	0.043621	0.078664	0.000000	0.000000	3.000000	24.000000	0.000000
1748.975751	0.185395	0.517191	0.155530	79.711395	80.099159	147.848679	4.399371	0.000000	2.376035	0.000000	0.000000	0.000000	-0.646380	0.052066	0.068632	0.000000	0.000000	3.000000	24.000000	0.000000
1748.979085	0.185395	0.517191	0.155530	79.711395	80.099159	147.848679	4.399371	0.000000	2.376035	0.000000	0.000000	0.000000	-0.646380	0.052066	0.068632	0.000000	0.000000	3.000000	24.000000	0.000000
1748.982418	0.185395	0.517191	0.155530	79.711395	80.099159	147.848679	4.399371	0.000000	2.376035	0.000000	0.000000	0.000000	-0.646380	0.052066	0.068632	0.000000	0.000000	3.000000	24.000000	0.000000
1748.985751	0.183090	0.517380	0.155776	79.719162	79.984558	147.891251	4.390383	0.000000	2.392601	0.000000	0.000000	0.000000	-0.691548	0.056703	0.073776	0.000000	0.000000	3.000000	24.000000	0.000000
1748.989085	0.183090	0.517380	0.155776	79.719162	79.984558	147.891251	4.390383	0.000000	2.392601	0.000000	0.000000	0.000000	-0.691548	0.056703	0.073776	0.000000	0.000000	3.000000	24.000000	0.000000
1748.992418	0.183090	0.517380	0.155776	79.719162	79.984558	147.891251	4.390383	0.000000	2.392601	0.000000	0.000000	0.000000	-0.691548	0.056703	0.073776	0.000000	0.000000	3.000000	24.000000	0.000000
1748.995751	0.180575	0.517574	0.155944	79.738235	80.035835	147.943878	4.380579	0.000000	2.410503	0.000000	0.000000	0.000000	-0.754429	0.058357	0.050397	0.000000	0.000000	3.000000	24.000000	0.000000
1748.999085	0.180575	0.517574	0.155944	79.738235	80.035835	147.943878	4.380579	0.000000	2.410503	0.000000	0.000000	0.000000	-0.754429	0.058357	0.050397	0.000000	0.000000	3.000000	24.000000	0.000000
1749.002418	0.180575	0.517574	0.155944	79.738235	80.035835	147.943878	4.380579	0.000000	2.410503	0.000000	0.000000	0.000000	-0.754429	0.058357	0.050397	0.000000	0.000000	3.000000	24.000000	0.000000
1749.005751	0.177915	0.517758	0.156033	79.784637	80.538078	148.221710	4.370330	0.000000	2.429035	0.000000	0.000000	0.000000	-0.797873	0.055180	0.026677	0.000000	0.000000	3.000000	24.000000	0.000000
1749.009085	0.177915	0.517758	0.156033	79.784637	80.538078	148.221710	4.370330	0.000000	2.429035	0.000000	0.000000	0.000000	-0.797873	0.055180	0.026677	0.000000	0.000000	3.000000	24.000000	0.000000
1749.012418	0.177915	0.517758	0.156033	79.784637	80.538078	148.221710	4.370330	0.000000	2.429035	0.000000	0.000000	0.000000	-0.797873	0.055180	0.026677	0.000000	0.000000	3.000000	24.000000	0.000000
1749.015751	0.175078	0.517947	0.156030	79.842026	81.291649	148.566223	4.359851	0.000000	2.447795	0.000000	0.000000	0.000000	-0.851299	0.056687	-0.000790	0.000000	0.000000	3.000000	24.000000	0.000000
1749.019085	0.175078	0.517947	0.156030	79.842026	81.291649	148.566223	4.359851	0.000000	2.447795	0.000000	0.000000	0.000000	-0.851299	0.056687	-0.000790	0.000000	0.000000	3.000000	24.000000	0.000000
1749.022418	0.175078	0.517947	0.156030	79.842026	81.291649	148.566223	4.359851	0.000000	2.447795	0.000000	0.000000	0.000000	-0.851299	0.056687	-0.000790	0.000000	0.000000	3.000000	24.000000	0.000000
1749.025751	0.172102	0.518145	0.155959	79.902283	82.106651	149.035202	4.349074	0.000000	2.466891	0.000000	0.000000	0.000000	-0.892659	0.059165	-0.021289	0.000000	0.000000	3.000000	24.000000	0.000000
1749.029085	0.172102	0.518145	0.155959	79.902283	82.106651	149.035202	4.349074	0.000000	2.466891	0.000000	0.000000	0.000000	-0.892659	0.059165	-0.021289	0.000000	0.000000	3.000000	24.000000	0.000000
1749.032418	0.172102	0.518145	0.155959	79.902283	82.106651	149.035202	4.349074	0.000000	2.466891	0.000000	0.000000	0.000000	-0.892659	0.059165	-0.021289	0.000000	0.000000	3.000000	24.000000	0.000000
1749.035751	0.169030	0.518318	0.155847	79.950279	82.739159	149.369934	4.337968	0.000000	2.486368	0.000000	0.000000	0.000000	-0.921828	0.052125	-0.033647	0.000000	0.000000	3.000000	24.000000	0.000000
1749.039085	0.169030	0.518318	0.155847	79.950279	82.739159	149.369934	4.337968	0.000000	2.486368	0.000000	0.000000	0.000000	-0.921828	0.052125	-0.033647	0.000000	0.000000	3.000000	24.000000	0.000000
1749.042418	0.169030	0.518318	0.155847	79.950279	82.739159	149.369934	4.337968	0.000000	2.486368	0.000000	0.000000	0.000000	-0.921828	0.052125	-0.033647	0.000000	0.000000	3.000000	24.000000	0.000000
1749.045751	0.165859	0.518503	0.155689	79.985138	83.144249	149.427124	4.326481	0.000000	2.506304	0.000000	0.000000	0.000000	-0.951029	0.055537	-0.047464	0.000000	0.000000	3.000000	24.000000	0.000000
1749.049085	0.165859	0.518503	0.155689	79.985138	83.144249	149.427124	4.326481	0.000000	2.506304	0.000000	0.000000	0.000000	-0.951029	0.055537	-0.047464	0.000000	0.000000	3.000000	24.000000	0.000000
1749.052418	0.165859	0.518503	0.155689	79.985138	83.144249	149.427124	4.326481	0.000000	2.506304	0.000000	0.000000	0.000000	-0.951029	0.055537	-0.047464	0.000000	0.000000	3.000000	24.000000	0.000000
1749.055751	0.162565	0.518665	0.155494	80.003296	83.355370	149.190704	4.314620	0.000000	2.526668	0.000000	0.000000	0.000000	-0.988429	0.048483	-0.058527	0.000000	0.000000	3.000000	24.000000	0.000000
1749.059085	0.162565	0.518665	0.155494	80.003296	83.355370	149.190704	4.314620	0.000000	2.526668	0.000000	0.000000	0.000000	-0.988429	0.048483	-0.058527	0.000000	0.000000	3.000000	24.000000	0.000000
1749.062418	0.162565	0.518665	0.155494	80.003296	83.355370	149.190704	4.314620	0.000000	2.526668	0.000000	0.000000	0.000000	-0.988429	0.048483	-0.058527	0.000000	0.000000	3.000000	24.000000	0.000000
1749.065751	0.159212	0.518841	0.155276	79.989418	83.463470	148.854401	4.302177	0.000000	2.547798	0.000000	0.000000	0.000000	-1.005674	0.052870	-0.065389	0.000000	0.000000	3.000000	24.000000	0.000000
1749.069085	0.159212	0.518841	0.155276	79.989418	83.463470	148.854401	4.302177	0.000000	2.547798	0.000000	0.000000	0.000000	-1.005674	0.052870	-0.065389	0.000000	0.000000	3.000000	24.000000	0.000000
1749.072418	0.159212	0.518841	0.155276	79.989418	83.463470	148.854401	4.302177	0.000000	2.547798	0.000000	0.000000	0.000000	-1.005674	0.052870	-0.065389	0.000000	0.000000	3.000000	24.000000	0.000000
1749.075751	0.155742	0.518978	0.155036	79.939308	83.638824	148.840012	4.289300	0.000000	2.569417	0.000000	0.000000	0.000000	-1.041176	0.041120	-0.071870	0.000000	0.000000	3.000000	24.000000	0.000000
1749.079085	0.155742	0.518978	0.155036	79.939308	83.638824	148.840012	4.289300	0.000000	2.569417	0.000000	0.000000	0.000000	-1.041176	0.041120	-0.071870	0.000000	0.000000	3.000000	24.000000	0.000000
1749.082418	0.155742	0.518978	0.155036	79.939308	83.638824	148.840012	4.289300	0.000000	2.569417	0.000000	0.000000	0.000000	-1.041176	0.041120	-0.071870	0.000000	0.000000	3.000000	24.000000	0.000000
1749.085751	0.152157	0.519130	0.154785	79.878548	83.809280	148.777252	4.275683	0.000000	2.592013	0.000000	0.000000	0.000000	-1.075526	0.045458	-0.075261	0.000000	0.000000	3.000000	24.000000	0.000000
1749.089085	0.152157	0.519130	0.154785	79.878548	83.809280	148.777252	4.275683	0.000000	2.592013	0.000000	0.000000	0.000000	-1.075526	0.045458	-0.075261	0.000000	0.000000	3.000000	24.000000	0.000000
1749.092418	0.152157	0.519130	0.154785	79.878548	83.809280	148.777252	4.275683	0.000000	2.592013	0.000000	0.000000	0.000000	-1.075526	0.045458	-0.075261	0.000000	0.000000	3.000000	24.000000	0.000000
1749.095751	0.148488	0.519227	0.154521	79.834106	83.984413	148.503799	4.261216	0.000000	2.615730	0.000000	0.000000	0.000000	-1.100505	0.029154	-0.079429	0.000000	0.000000	3.000000	24.000000	0.000000
1749.099085	0.148488	0.519227	0.154521	79.834106	83.984413	148.503799	4.261216	0.000000	2.615730	0.000000	0.000000	0.000000	-1.100505	0.029154	-0.079429	0.000000	0.000000	3.000000	24.000000	0.000000
1749.102418	0.148488	0.519227	0.154521	79.834106	83.984413	148.503799	4.261216	0.000000	2.615730	0.000000	0.000000	0.000000	-1.100505	0.029154	-0.079429	0.000000	0.000000	3.000000	24.000000	0.000000
1749.105751	0.144786	0.519301	0.154188	79.788086	84.195610	148.198334	4.246006	0.000000	2.640347	0.000000	0.000000	0.000000	-1.110662	0.022126	-0.099701	0.000000	0.000000	3.000000	24.000000	0.000000
1749.109085	0.144786	0.519301	0.154188	79.788086	84.195610	148.198334	4.246006	0.000000	2.640347	0.000000	0.000000	0.000000	-1.110662	0.022126	-0.099701	0.000000	0.000000	3.000000	24.000000	0.000000
1749.112418	0.144786	0.519301	0.154188	79.788086	84.195610	148.198334	4.246006	0.000000	2.640347	0.000000	0.000000	0.000000	-1.110662	0.022126	-0.099701	0.000000	0.000000	3.000000	24.000000	0.000000
1749.115751	0.141035	0.519339	0.153849	79.700806	84.426262	148.006012	4.230668	0.000000	2.664854	0.000000	0.000000	0.000000	-1.125448	0.011561	-0.101934	0.000000	0.000000	3.000000	24.000000	0.000000
1749.119085	0.141035	0.519339	0.153849	79.700806	84.426262	148.006012	4.230668	0.000000	2.664854	0.000000	0.000000	0.000000	-1.125448	0.011561	-0.101934	0.000000	0.000000	3.000000	24.000000	0.000000
1749.122418	0.141035	0.519339	0.153849	79.700806	84.426262	148.006012	4.230668	0.000000	2.664854	0.000000	0.000000	0.000000	-1.125448	0.011561	-0.101934	0.000000	0.000000	3.000000	24.000000	0.000000
1749.125751	0.137283	0.519408	0.153445	79.557861	84.724594	148.289017	4.214638	0.000000	2.690135	0.000000	0.000000	0.000000	-1.125598	0.020518	-0.120924	0.000000	0.000000	3.000000	24.000000	0.000000
1749.129085	0.137283	0.519408	0.153445	79.557861	84.724594	148.289017	4.214638	0.000000	2.690135	0.000000	0.000000	0.000000	-1.125598	0.020518	-0.120924	0.000000	0.000000	3.000000	24.000000	0.000000
1749.132418	0.137283	0.519408	0.153445	79.557861	84.724594	148.289017	4.214638	0.000000	2.690135	0.000000	0.000000	0.000000	-1.125598	0.020518	-0.120924	0.000000	0.000000	3.000000	24.000000	0.000000
1749.135751	0.133539	0.519475	0.153017	79.400970	84.995964	148.572037	4.198580	0.000000	2.715128	0.000000	0.000000	0.000000	-1.122986	0.020241	-0.128399	0.000000	0.000000	3.000000	24.000000	0.000000
1749.139085	0.133539	0.519475	0.153017	79.400970	84.995964	148.572037	4.198580	0.000000	2.715128	0.000000	0.000000	0.000000	-1.122986	0.020241	-0.128399	0.000000	0.000000	3.000000	24.000000	0.000000
1749.142418	0.133539	0.519475	0.153017	79.400970	84.995964	148.572037	4.198580	0.000000	2.715128	0.000000	0.000000	0.000000	-1.122986	0.020241	-0.128399	0.000000	0.000000	3.000000	24.000000	0.000000
1749.145751	0.129834	0.519542	0.152558	79.269676	85.231003	148.216843	4.182233	0.000000	2.740242	0.000000	0.000000	0.000000	-1.111627	0.019957	-0.137697	0.000000	0.000000	3.000000	24.000000	0.000000
1749.149085	0.129834	0.519542	0.152558	79.269676	85.231003	148.216843	4.182233	0.000000	2.740242	0.000000	0.000000	0.000000	-1.111627	0.019957	-0.137697	0.000000	0.000000	3.000000	24.000000	0.000000
1749.152418	0.129834	0.519542	0.152558	79.269676	85.231003	148.216843	4.182233	0.000000	2.740242	0.000000	0.000000	0.000000	-1.111627	0.019957	-0.137697	0.000000	0.000000	3.000000	24.000000	0.000000
1749.155751	0.126083	0.519626	0.152103	79.190834	85.378990	147.400848	4.165799	0.000000	2.765161	0.000000	0.000000	0.000000	-1.125269	0.025307	-0.136589	0.000000	0.000000	3.000000	24.000000	0.000000
1749.159085	0.126083	0.519626	0.152103	79.190834	85.378990	147.400848	4.165799	0.000000	2.765161	0.000000	0.000000	0.000000	-1.125269	0.025307	-0.136589	0.000000	0.000000	3.000000	24.000000	0.000000
1749.162418	0.126083	0.519626	0.152103	79.190834	85.378990	147.400848	4.165799	0.000000	2.765161	0.000000	0.000000	0.000000	-1.125269	0.025307	-0.136589	0.000000	0.000000	3.000000	24.000000	0.000000
1749.165751	0.122276	0.519720	0.151747	79.158936	85.467125	146.870438	4.148518	0.000000	2.791021	0.000000	0.000000	0.000000	-1.142111	0.028313	-0.106789	0.000000	0.000000	3.000000	24.000000	0.000000
1749.169085	0.122276	0.519720	0.151747	79.158936	85.467125	146.870438	4.148518	0.000000	2.791021	0.000000	0.000000	0.000000	-1.142111	0.028313	-0.106789	0.000000	0.000000	3.000000	24.000000	0.000000
1749.172418	0.122276	0.519720	0.151747	79.158936	85.467125	146.870438	4.148518	0.000000	2.791021	0.000000	0.000000	0.000000	-1.142111	0.028313	-0.106789	0.000000	0.000000	3.000000	24.000000	0.000000
1749.175751	0.118430	0.519836	0.151429	79.147430	85.490013	146.781219	4.129446	0.000000	2.819161	0.000000	0.000000	0.000000	-1.153939	0.034778	-0.095440	0.000000	0.000000	3.000000	24.000000	0.000000
1749.179085	0.118430	0.519836	0.151429	79.147430	85.490013	146.781219	4.129446	0.000000	2.819161	0.000000	0.000000	0.000000	-1.153939	0.034778	-0.095440	0.000000	0.000000	3.000000	24.000000	0.000000
1749.182418	0.118430	0.519836	0.151429	79.147430	85.490013	146.781219	4.129446	0.000000	2.819161	0.000000	0.000000	0.000000	-1.153939	0.034778	-0.095440	0.000000	0.000000	3.000000	24.000000	0.000000
1749.185751	0.114601	0.519940	0.151141	79.146271	85.574150	146.537354	4.109124	0.000000	2.848702	0.000000	0.000000	0.000000	-1.148437	0.031109	-0.086525	0.000000	0.000000	3.000000	24.000000	0.000000
1749.189085	0.114601	0.519940	0.151141	79.146271	85.574150	146.537354	4.109124	0.000000	2.848702	0.000000	0.000000	0.000000	-1.148437	0.031109	-0.086525	0.000000	0.000000	3.000000	24.000000	0.000000
1749.192418	0.114601	0.519940	0.151141	79.146271	85.574150	146.537354	4.109124	0.000000	2.848702	0.000000	0.000000	0.000000	-1.148437	0.031109	-0.086525	0.000000	0.000000	3.000000	24.000000	0.000000
1749.195751	0.110848	0.520065	0.150869	79.140793	85.818039	146.265137	4.087913	0.000000	2.879057	0.000000	0.000000	0.000000	-1.126032	0.037587	-0.081643	0.000000	0.000000	3.000000	24.000000	0.000000
1749.199085	0.110848	0.520065	0.150869	79.140793	85.818039	146.265137	4.087913	0.000000	2.879057	0.000000	0.000000	0.000000	-1.126032	0.037587	-0.081643	0.000000	0.000000	3.000000	24.000000	0.000000
1749.202418	0.110848	0.520065	0.150869	79.140793	85.818039	146.265137	4.087913	0.000000	2.879057	0.000000	0.000000	0.000000	-1.126032	0.037587	-0.081643	0.000000	0.000000	3.000000	24.000000	0.000000
1749.205751	0.107160	0.520156	0.150565	79.129128	86.414368	146.450195	4.066269	0.000000	2.909546	0.000000	0.000000	0.000000	-1.106454	0.027228	-0.090959	0.000000	0.000000	3.000000	24.000000	0.000000
1749.209085	0.107160	0.520156	0.150565	79.129128	86.414368	146.450195	4.066269	0.000000	2.909546	0.000000	0.000000	0.000000	-1.106454	0.027228	-0.090959	0.000000	0.000000	3.000000	24.000000	0.000000
1749.212418	0.107160	0.520156	0.150565	79.129128	86.414368	146.450195	4.066269	0.000000	2.909546	0.000000	0.000000	0.000000	-1.106454	0.027228	-0.090959	0.000000	0.000000	3.000000	24.000000	0.000000
1749.215751	0.103455	0.520284	0.150276	79.125610	87.231392	146.801407	4.044575	0.000000	2.939628	0.000000	0.000000	0.000000	-1.111327	0.038263	-0.086733	0.000000	0.000000	3.000000	24.000000	0.000000
1749.219085	0.103455	0.520284	0.150276	79.125610	87.231392	146.801407	4.044575	0.000000	2.939628	0.000000	0.000000	0.000000	-1.111327	0.038263	-0.086733	0.000000	0.000000	3.000000	24.000000	0.000000
1749.222418	0.103455	0.520284	0.150276	79.125610	87.231392	146.801407	4.044575	0.000000	2.939628	0.000000	0.000000	0.000000	-1.111327	0.038263	-0.086733	0.000000	0.000000	3.000000	24.000000	0.000000
1749.225751	0.099807	0.520388	0.149902	79.141121	88.130722	147.121017	4.021862	0.000000	2.970627	0.000000	0.000000	0.000000	-1.094564	0.031290	-0.112399	0.000000	0.000000	3.000000	24.000000	0.000000
1749.229085	0.099807	0.520388	0.149902	79.141121	88.130722	147.121017	4.021862	0.000000	2.970627	0.000000	0.000000	0.000000	-1.094564	0.031290	-0.112399	0.000000	0.000000	3.000000	24.000000	0.000000
1749.232418	0.099807	0.520388	0.149902	79.141121	88.130722	147.121017	4.021862	0.000000	2.970627	0.000000	0.000000	0.000000	-1.094564	0.031290	-0.112399	0.000000	0.000000	3.000000	24.000000	0.000000
1749.235751	0.096171	0.520529	0.149537	79.153931	88.902344	147.334915	3.999554	0.000000	3.000594	0.000000	0.000000	0.000000	-1.090747	0.042258	-0.109484	0.000000	0.000000	3.000000	24.000000	0.000000
1749.239085	0.096171	0.520529	0.149537	79.153931	88.902344	147.334915	3.999554	0.000000	3.000594	0.000000	0.000000	0.000000	-1.090747	0.042258	-0.109484	0.000000	0.000000	3.000000	24.000000	0.000000
1749.242418	0.096171	0.520529	0.149537	79.153931	88.902344	147.334915	3.999554	0.000000	3.000594	0.000000	0.000000	0.000000	-1.090747	0.042258	-0.109484	0.000000	0.000000	3.000000	24.000000	0.000000
1749.245751	0.092482	0.520650	0.149141	79.163544	89.551270	147.641708	3.976445	0.000000	3.031152	0.000000	0.000000	0.000000	-1.106575	0.036424	-0.118635	0.000000	0.000000	3.000000	24.000000	0.000000
1749.249085	0.092482	0.520650	0.149141	79.163544	89.551270	147.641708	3.976445	0.000000	3.031152	0.000000	0.000000	0.000000	-1.106575	0.036424	-0.118635	0.000000	0.000000	3.000000	24.000000	0.000000
1749.252418	0.092482	0.520650	0.149141	79.163544	89.551270	147.641708	3.976445	0.000000	3.031152	0.000000	0.000000	0.000000	-1.106575	0.036424	-0.118635	0.000000	0.000000	3.000000	24.000000	0.000000
1749.255751	0.088778	0.520775	0.148763	79.170670	89.951347	147.751419	3.952401	0.000000	3.062438	0.000000	0.000000	0.000000	-1.111290	0.037335	-0.113531	0.000000	0.000000	3.000000	24.000000	0.000000
1749.259085	0.088778	0.520775	0.148763	79.170670	89.951347	147.751419	3.952401	0.000000	3.062438	0.000000	0.000000	0.000000	-1.111290	0.037335	-0.113531	0.000000	0.000000	3.000000	24.000000	0.000000
1749.262418	0.088778	0.520775	0.148763	79.170670	89.951347	147.751419	3.952401	0.000000	3.062438	0.000000	0.000000	0.000000	-1.111290	0.037335	-0.113531	0.000000	0.000000	3.000000	24.000000	0.000000
1749.265751	0.085110	0.520898	0.148357	79.177330	90.152252	147.692154	3.927171	0.000000	3.094726	0.000000	0.000000	0.000000	-1.100411	0.037096	-0.121845	0.000000	0.000000	3.000000	24.000000	0.000000
1749.269085	0.085110	0.520898	0.148357	79.177330	90.152252	147.692154	3.927171	0.000000	3.094726	0.000000	0.000000	0.000000	-1.100411	0.037096	-0.121845	0.000000	0.000000	3.000000	24.000000	0.000000
1749.272418	0.085110	0.520898	0.148357	79.177330	90.152252	147.692154	3.927171	0.000000	3.094726	0.000000	0.000000	0.000000	-1.100411	0.037096	-0.121845	0.000000	0.000000	3.000000	24.000000	0.000000
1749.275751	0.081460	0.520996	0.148004	79.183861	90.179977	147.419647	3.901582	0.000000	3.126925	0.000000	0.000000	0.000000	-1.095036	0.029161	-0.105882	0.000000	0.000000	3.000000	24.000000	0.000000
1749.279085	0.081460	0.520996	0.148004	79.183861	90.179977	147.419647	3.901582	0.000000	3.126925	0.000000	0.000000	0.000000	-1.095036	0.029161	-0.105882	0.000000	0.000000	3.000000	24.000000	0.000000
1749.282418	0.081460	0.520996	0.148004	79.183861	90.179977	147.419647	3.901582	0.000000	3.126925	0.000000	0.000000	0.000000	-1.095036	0.029161	-0.105882	0.000000	0.000000	3.000000	24.000000	0.000000
1749.285751	0.077874	0.521092	0.147620	79.189194	90.167740	147.383896	3.874634	0.000000	3.160255	0.000000	0.000000	0.000000	-1.075737	0.029000	-0.114960	0.000000	0.000000	3.000000	24.000000	0.000000
1749.289085	0.077874	0.521092	0.147620	79.189194	90.167740	147.383896	3.874634	0.000000	3.160255	0.000000	0.000000	0.000000	-1.075737	0.029000	-0.114960	0.000000	0.000000	3.000000	24.000000	0.000000
1749.292418	0.077874	0.521092	0.147620	79.189194	90.167740	147.383896	3.874634	0.000000	3.160255	0.000000	0.000000	0.000000	-1.075737	0.029000	-0.114960	0.000000	0.000000	3.000000	24.000000	0.000000
1749.295751	0.074377	0.521184	0.147168	79.194145	90.283821	147.623642	3.847567	0.000000	3.193153	0.000000	0.000000	0.000000	-1.049173	0.027645	-0.135755	0.000000	0.000000	3.000000	24.000000	0.000000
1749.299085	0.074377	0.521184	0.147168	79.194145	90.283821	147.623642	3.847567	0.000000	3.193153	0.000000	0.000000	0.000000	-1.049173	0.027645	-0.135755	0.000000	0.000000	3.000000	24.000000	0.000000
1749.302418	0.074377	0.521184	0.147168	79.194145	90.283821	147.623642	3.847567	0.000000	3.193153	0.000000	0.000000	0.000000	-1.049173	0.027645	-0.135755	0.000000	0.000000	3.000000	24.000000	0.000000
1749.305751	0.070996	0.521253	0.146628	79.195351	90.805405	147.869812	3.821054	0.000000	3.224833	0.000000	0.000000	0.000000	-1.014434	0.020728	-0.162139	0.000000	0.000000	3.000000	24.000000	0.000000
1749.309085	0.070996	0.521253	0.146628	79.195351	90.805405	147.869812	3.821054	0.000000	3.224833	0.000000	0.000000	0.000000	-1.014434	0.020728	-0.162139	0.000000	0.000000	3.000000	24.000000	0.000000
1749.312418	0.070996	0.521253	0.146628	79.195351	90.805405	147.869812	3.821054	0.000000	3.224833	0.000000	0.000000	0.000000	-1.014434	0.020728	-0.162139	0.000000	0.000000	3.000000	24.000000	0.000000
1749.315751	0.067731	0.521299	0.146001	79.190285	91.650955	147.892853	3.795626	0.000000	3.254723	0.000000	0.000000	0.000000	-0.979500	0.013810	-0.188008	0.000000	0.000000	3.000000	24.000000	0.000000
1749.319085	0.067731	0.521299	0.146001	79.190285	91.650955	147.892853	3.795626	0.000000	3.254723	0.000000	0.000000	0.000000	-0.979500	0.013810	-0.188008	0.000000	0.000000	3.000000	24.000000	0.000000
1749.322418	0.067731	0.521299	0.146001	79.190285	91.650955	147.892853	3.795626	0.000000	3.254723	0.000000	0.000000	0.000000	-0.979500	0.013810	-0.188008	0.000000	0.000000	3.000000	24.000000	0.000000
1749.325751	0.064470	0.521374	0.145315	79.182640	92.411743	147.941711	3.771378	0.000000	3.282790	0.000000	0.000000	0.000000	-0.978287	0.022381	-0.205763	0.000000	0.000000	3.000000	24.000000	0.000000
1749.329085	0.064470	0.521374	0.145315	79.182640	92.411743	147.941711	3.771378	0.000000	3.282790	0.000000	0.000000	0.000000	-0.978287	0.022381	-0.205763	0.000000	0.000000	3.000000	24.000000	0.000000
1749.332418	0.064470	0.521374	0.145315	79.182640	92.411743	147.941711	3.771378	0.000000	3.282790	0.000000	0.000000	0.000000	-0.978287	0.022381	-0.205763	0.000000	0.000000	3.000000	24.000000	0.000000
1749.335751	0.061134	0.521466	0.144636	79.177948	92.929665	148.305649	3.746988	0.000000	3.310601	0.000000	0.000000	0.000000	-1.000827	0.027679	-0.203816	0.000000	0.000000	3.000000	24.000000	0.000000
1749.339085	0.061134	0.521466	0.144636	79.177948	92.929665	148.305649	3.746988	0.000000	3.310601	0.000000	0.000000	0.000000	-1.000827	0.027679	-0.203816	0.000000	0.000000	3.000000	24.000000	0.000000
1749.342418	0.061134	0.521466	0.144636	79.177948	92.929665	148.305649	3.746988	0.000000	3.310601	0.000000	0.000000	0.000000	-1.000827	0.027679	-0.203816	0.000000	0.000000	3.000000	24.000000	0.000000
1749.345751	0.057755	0.521580	0.143996	79.174622	93.184647	148.603210	3.720884	0.000000	3.339914	0.000000	0.000000	0.000000	-1.013695	0.034184	-0.191981	0.000000	0.000000	3.000000	24.000000	0.000000
1749.349085	0.057755	0.521580	0.143996	79.174622	93.184647	148.603210	3.720884	0.000000	3.339914	0.000000	0.000000	0.000000	-1.013695	0.034184	-0.191981	0.000000	0.000000	3.000000	24.000000	0.000000
1749.352418	0.057755	0.521580	0.143996	79.174622	93.184647	148.603210	3.720884	0.000000	3.339914	0.000000	0.000000	0.000000	-1.013695	0.034184	-0.191981	0.000000	0.000000	3.000000	24.000000	0.000000
1749.355751	0.054418	0.521716	0.143387	79.174126	93.247719	148.360077	3.692907	0.000000	3.370822	0.000000	0.000000	0.000000	-1.001070	0.040663	-0.182655	0.000000	0.000000	3.000000	24.000000	0.000000
1749.359085	0.054418	0.521716	0.143387	79.174126	93.247719	148.360077	3.692907	0.000000	3.370822	0.000000	0.000000	0.000000	-1.001070	0.040663	-0.182655	0.000000	0.000000	3.000000	24.000000	0.000000
1749.362418	0.054418	0.521716	0.143387	79.174126	93.247719	148.360077	3.692907	0.000000	3.370822	0.000000	0.000000	0.000000	-1.001070	0.040663	-0.182655	0.000000	0.000000	3.000000	24.000000	0.000000
1749.365751	0.051094	0.521840	0.142816	79.173363	93.222572	147.605789	3.663980	0.000000	3.402242	0.000000	0.000000	0.000000	-0.997144	0.037299	-0.171296	0.000000	0.000000	3.000000	24.000000	0.000000
1749.369085	0.051094	0.521840	0.142816	79.173363	93.222572	147.605789	3.663980	0.000000	3.402242	0.000000	0.000000	0.000000	-0.997144	0.037299	-0.171296	0.000000	0.000000	3.000000	24.000000	0.000000
1749.372418	0.051094	0.521840	0.142816	79.173363	93.222572	147.605789	3.663980	0.000000	3.402242	0.000000	0.000000	0.000000	-0.997144	0.037299	-0.171296	0.000000	0.000000	3.000000	24.000000	0.000000
1749.375751	0.047781	0.521968	0.142263	79.167839	93.217651	147.022736	3.633672	0.000000	3.434593	0.000000	0.000000	0.000000	-0.993946	0.038286	-0.165945	0.000000	0.000000	3.000000	24.000000	0.000000
1749.379085	0.047781	0.521968	0.142263	79.167839	93.217651	147.022736	3.633672	0.000000	3.434593	0.000000	0.000000	0.000000	-0.993946	0.038286	-0.165945	0.000000	0.000000	3.000000	24.000000	0.000000
1749.382418	0.047781	0.521968	0.142263	79.167839	93.217651	147.022736	3.633672	0.000000	3.434593	0.000000	0.000000	0.000000	-0.993946	0.038286	-0.165945	0.000000	0.000000	3.000000	24.000000	0.000000
1749.385751	0.044505	0.522113	0.141705	79.145149	93.465912	147.408188	3.602145	0.000000	3.467644	0.000000	0.000000	0.000000	-0.982816	0.043618	-0.167259	0.000000	0.000000	3.000000	24.000000	0.000000
1749.389085	0.044505	0.522113	0.141705	79.145149	93.465912	147.408188	3.602145	0.000000	3.467644	0.000000	0.000000	0.000000	-0.982816	0.043618	-0.167259	0.000000	0.000000	3.000000	24.000000	0.000000
1749.392418	0.044505	0.522113	0.141705	79.145149	93.465912	147.408188	3.602145	0.000000	3.467644	0.000000	0.000000	0.000000	-0.982816	0.043618	-0.167259	0.000000	0.000000	3.000000	24.000000	0.000000
1749.395751	0.041292	0.522291	0.141121	79.114891	94.137299	148.282684	3.569945	0.000000	3.500784	0.000000	0.000000	0.000000	-0.963658	0.053234	-0.175104	0.000000	0.000000	3.000000	24.000000	0.000000
1749.399085	0.041292	0.522291	0.141121	79.114891	94.137299	148.282684	3.569945	0.000000	3.500784	0.000000	0.000000	0.000000	-0.963658	0.053234	-0.175104	0.000000	0.000000	3.000000	24.000000	0.000000
1749.402418	0.041292	0.522291	0.141121	79.114891	94.137299	148.282684	3.569945	0.000000	3.500784	0.000000	0.000000	0.000000	-0.963658	0.053234	-0.175104	0.000000	0.000000	3.000000	24.000000	0.000000
1749.405751	0.038197	0.522478	0.140455	79.081749	94.984695	148.801926	3.537674	0.000000	3.533393	0.000000	0.000000	0.000000	-0.928515	0.056086	-0.199998	0.000000	0.000000	3.000000	24.000000	0.000000
1749.409085	0.038197	0.522478	0.140455	79.081749	94.984695	148.801926	3.537674	0.000000	3.533393	0.000000	0.000000	0.000000	-0.928515	0.056086	-0.199998	0.000000	0.000000	3.000000	24.000000	0.000000
1749.412418	0.038197	0.522478	0.140455	79.081749	94.984695	148.801926	3.537674	0.000000	3.533393	0.000000	0.000000	0.000000	-0.928515	0.056086	-0.199998	0.000000	0.000000	3.000000	24.000000	0.000000
1749.415751	0.035140	0.522700	0.139803	79.045334	95.803658	148.748001	3.506777	0.000000	3.564059	0.000000	0.000000	0.000000	-0.917084	0.066825	-0.195446	0.000000	0.000000	3.000000	24.000000	0.000000
1749.419085	0.035140	0.522700	0.139803	79.045334	95.803658	148.748001	3.506777	0.000000	3.564059	0.000000	0.000000	0.000000	-0.917084	0.066825	-0.195446	0.000000	0.000000	3.000000	24.000000	0.000000
1749.422418	0.035140	0.522700	0.139803	79.045334	95.803658	148.748001	3.506777	0.000000	3.564059	0.000000	0.000000	0.000000	-0.917084	0.066825	-0.195446	0.000000	0.000000	3.000000	24.000000	0.000000
1749.425751	0.032092	0.522908	0.139156	79.011475	96.454277	148.682312	3.475074	0.000000	3.594978	0.000000	0.000000	0.000000	-0.914508	0.062277	-0.194259	0.000000	0.000000	3.000000	24.000000	0.000000
1749.429085	0.032092	0.522908	0.139156	79.011475	96.454277	148.682312	3.475074	0.000000	3.594978	0.000000	0.000000	0.000000	-0.914508	0.062277	-0.194259	0.000000	0.000000	3.000000	24.000000	0.000000
1749.432418	0.032092	0.522908	0.139156	79.011475	96.454277	148.682312	3.475074	0.000000	3.594978	0.000000	0.000000	0.000000	-0.914508	0.062277	-0.194259	0.000000	0.000000	3.000000	24.000000	0.000000
1749.435751	0.028940	0.523170	0.138548	78.986496	96.810028	148.817337	3.442296	0.000000	3.626375	0.000000	0.000000	0.000000	-0.945493	0.078530	-0.182295	0.000000	0.000000	3.000000	24.000000	0.000000
1749.439085	0.028940	0.523170	0.138548	78.986496	96.810028	148.817337	3.442296	0.000000	3.626375	0.000000	0.000000	0.000000	-0.945493	0.078530	-0.182295	0.000000	0.000000	3.000000	24.000000	0.000000
1749.442418	0.028940	0.523170	0.138548	78.986496	96.810028	148.817337	3.442296	0.000000	3.626375	0.000000	0.000000	0.000000	-0.945493	0.078530	-0.182295	0.000000	0.000000	3.000000	24.000000	0.000000
1749.445751	0.025771	0.523439	0.137999	78.972359	96.895035	148.858841	3.406347	0.000000	3.660164	0.000000	0.000000	0.000000	-0.950839	0.080763	-0.164679	0.000000	0.000000	3.000000	24.000000	0.000000
1749.449085	0.025771	0.523439	0.137999	78.972359	96.895035	148.858841	3.406347	0.000000	3.660164	0.000000	0.000000	0.000000	-0.950839	0.080763	-0.164679	0.000000	0.000000	3.000000	24.000000	0.000000
1749.452418	0.025771	0.523439	0.137999	78.972359	96.895035	148.858841	3.406347	0.000000	3.660164	0.000000	0.000000	0.000000	-0.950839	0.080763	-0.164679	0.000000	0.000000	3.000000	24.000000	0.000000
1749.455751	0.022610	0.523665	0.137494	78.967468	96.759590	148.243988	3.368011	0.000000	3.695470	0.000000	0.000000	0.000000	-0.948166	0.067760	-0.151419	0.000000	0.000000	3.000000	24.000000	0.000000
1749.459085	0.022610	0.523665	0.137494	78.967468	96.759590	148.243988	3.368011	0.000000	3.695470	0.000000	0.000000	0.000000	-0.948166	0.067760	-0.151419	0.000000	0.000000	3.000000	24.000000	0.000000
1749.462418	0.022610	0.523665	0.137494	78.967468	96.759590	148.243988	3.368011	0.000000	3.695470	0.000000	0.000000	0.000000	-0.948166	0.067760	-0.151419	0.000000	0.000000	3.000000	24.000000	0.000000
1749.465751	0.019487	0.523899	0.137047	78.962006	96.563629	147.378616	3.327775	0.000000	3.731744	0.000000	0.000000	0.000000	-0.937161	0.070118	-0.134376	0.000000	0.000000	3.000000	24.000000	0.000000
1749.469085	0.019487	0.523899	0.137047	78.962006	96.563629	147.378616	3.327775	0.000000	3.731744	0.000000	0.000000	0.000000	-0.937161	0.070118	-0.134376	0.000000	0.000000	3.000000	24.000000	0.000000
1749.472418	0.019487	0.523899	0.137047	78.962006	96.563629	147.378616	3.327775	0.000000	3.731744	0.000000	0.000000	0.000000	-0.937161	0.070118	-0.134376	0.000000	0.000000	3.000000	24.000000	0.000000
1749.475751	0.016369	0.524117	0.136602	78.935265	96.347450	146.838074	3.285833	0.000000	3.768727	0.000000	0.000000	0.000000	-0.935405	0.065685	-0.133243	0.000000	0.000000	3.000000	24.000000	0.000000
1749.479085	0.016369	0.524117	0.136602	78.935265	96.347450	146.838074	3.285833	0.000000	3.768727	0.000000	0.000000	0.000000	-0.935405	0.065685	-0.133243	0.000000	0.000000	3.000000	24.000000	0.000000
1749.482418	0.016369	0.524117	0.136602	78.935265	96.347450	146.838074	3.285833	0.000000	3.768727	0.000000	0.000000	0.000000	-0.935405	0.065685	-0.133243	0.000000	0.000000	3.000000	24.000000	0.000000
1749.485751	0.013257	0.524359	0.136196	78.883072	96.324692	146.857269	3.242389	0.000000	3.806168	0.000000	0.000000	0.000000	-0.933491	0.072334	-0.121907	0.000000	0.000000	3.000000	24.000000	0.000000
1749.489085	0.013257	0.524359	0.136196	78.883072	96.324692	146.857269	3.242389	0.000000	3.806168	0.000000	0.000000	0.000000	-0.933491	0.072334	-0.121907	0.000000	0.000000	3.000000	24.000000	0.000000
1749.492418	0.013257	0.524359	0.136196	78.883072	96.324692	146.857269	3.242389	0.000000	3.806168	0.000000	0.000000	0.000000	-0.933491	0.072334	-0.121907	0.000000	0.000000	3.000000	24.000000	0.000000
1749.495751	0.010206	0.524595	0.135734	78.816353	96.920441	147.407471	3.196925	0.000000	3.844434	0.000000	0.000000	0.000000	-0.915392	0.070883	-0.138465	0.000000	0.000000	3.000000	24.000000	0.000000
1749.499085	0.010206	0.524595	0.135734	78.816353	96.920441	147.407471	3.196925	0.000000	3.844434	0.000000	0.000000	0.000000	-0.915392	0.070883	-0.138465	0.000000	0.000000	3.000000	24.000000	0.000000
1749.502418	0.010206	0.524595	0.135734	78.816353	96.920441	147.407471	3.196925	0.000000	3.844434	0.000000	0.000000	0.000000	-0.915392	0.070883	-0.138465	0.000000	0.000000	3.000000	24.000000	0.000000
1749.505751	0.007300	0.524845	0.135234	78.745422	97.885826	147.941711	3.151607	0.000000	3.881671	0.000000	0.000000	0.000000	-0.871760	0.074947	-0.150001	0.000000	0.000000	3.000000	24.000000	0.000000
1749.509085	0.007300	0.524845	0.135234	78.745422	97.885826	147.941711	3.151607	0.000000	3.881671	0.000000	0.000000	0.000000	-0.871760	0.074947	-0.150001	0.000000	0.000000	3.000000	24.000000	0.000000
1749.512418	0.007300	0.524845	0.135234	78.745422	97.885826	147.941711	3.151607	0.000000	3.881671	0.000000	0.000000	0.000000	-0.871760	0.074947	-0.150001	0.000000	0.000000	3.000000	24.000000	0.000000
1749.515751	0.004455	0.525112	0.134736	78.672867	98.808212	148.239883	3.107769	0.000000	3.916857	0.000000	0.000000	0.000000	-0.853323	0.080261	-0.149426	0.000000	0.000000	3.000000	24.000000	0.000000
1749.519085	0.004455	0.525112	0.134736	78.672867	98.808212	148.239883	3.107769	0.000000	3.916857	0.000000	0.000000	0.000000	-0.853323	0.080261	-0.149426	0.000000	0.000000	3.000000	24.000000	0.000000
1749.522418	0.004455	0.525112	0.134736	78.672867	98.808212	148.239883	3.107769	0.000000	3.916857	0.000000	0.000000	0.000000	-0.853323	0.080261	-0.149426	0.000000	0.000000	3.000000	24.000000	0.000000
1749.525751	0.001616	0.525383	0.134262	78.605980	99.555878	148.724899	3.063492	0.000000	3.951584	0.000000	0.000000	0.000000	-0.851810	0.081382	-0.142346	0.000000	0.000000	3.000000	24.000000	0.000000
1749.529085	0.001616	0.525383	0.134262	78.605980	99.555878	148.724899	3.063492	0.000000	3.951584	0.000000	0.000000	0.000000	-0.851810	0.081382	-0.142346	0.000000	0.000000	3.000000	24.000000	0.000000
1749.532418	0.001616	0.525383	0.134262	78.605980	99.555878	148.724899	3.063492	0.000000	3.951584	0.000000	0.000000	0.000000	-0.851810	0.081382	-0.142346	0.000000	0.000000	3.000000	24.000000	0.000000
1749.535751	-0.001163	0.525673	0.133791	78.550461	100.084541	149.236389	3.017446	0.000000	3.986856	0.000000	0.000000	0.000000	-0.833592	0.086722	-0.141418	0.000000	0.000000	3.000000	24.000000	0.000000
1749.539085	-0.001163	0.525673	0.133791	78.550461	100.084541	149.236389	3.017446	0.000000	3.986856	0.000000	0.000000	0.000000	-0.833592	0.086722	-0.141418	0.000000	0.000000	3.000000	24.000000	0.000000
1749.542418	-0.001163	0.525673	0.133791	78.550461	100.084541	149.236389	3.017446	0.000000	3.986856	0.000000	0.000000	0.000000	-0.833592	0.086722	-0.141418	0.000000	0.000000	3.000000	24.000000	0.000000
1749.545751	-0.003937	0.525966	0.133343	78.505615	100.424530	149.493073	2.970957	0.000000	4.021618	0.000000	0.000000	0.000000	-0.832327	0.087888	-0.134128	0.000000	0.000000	3.000000	24.000000	0.000000
1749.549085	-0.003937	0.525966	0.133343	78.505615	100.424530	149.493073	2.970957	0.000000	4.021618	0.000000	0.000000	0.000000	-0.832327	0.087888	-0.134128	0.000000	0.000000	3.000000	24.000000	0.000000
1749.552418	-0.003937	0.525966	0.133343	78.505615	100.424530	149.493073	2.970957	0.000000	4.021618	0.000000	0.000000	0.000000	-0.832327	0.087888	-0.134128	0.000000	0.000000	3.000000	24.000000	0.000000
1749.555751	-0.006736	0.526262	0.132920	78.480263	100.516853	149.279480	2.922637	0.000000	4.056870	0.000000	0.000000	0.000000	-0.839605	0.089045	-0.126919	0.000000	0.000000	3.000000	24.000000	0.000000
1749.559085	-0.006736	0.526262	0.132920	78.480263	100.516853	149.279480	2.922637	0.000000	4.056870	0.000000	0.000000	0.000000	-0.839605	0.089045	-0.126919	0.000000	0.000000	3.000000	24.000000	0.000000
1749.562418	-0.006736	0.526262	0.132920	78.480263	100.516853	149.279480	2.922637	0.000000	4.056870	0.000000	0.000000	0.000000	-0.839605	0.089045	-0.126919	0.000000	0.000000	3.000000	24.000000	0.000000
1749.565751	-0.009560	0.526549	0.132542	78.468842	100.370239	148.860641	2.871855	0.000000	4.092976	0.000000	0.000000	0.000000	-0.847107	0.086074	-0.113577	0.000000	0.000000	3.000000	24.000000	0.000000
1749.569085	-0.009560	0.526549	0.132542	78.468842	100.370239	148.860641	2.871855	0.000000	4.092976	0.000000	0.000000	0.000000	-0.847107	0.086074	-0.113577	0.000000	0.000000	3.000000	24.000000	0.000000
1749.572418	-0.009560	0.526549	0.132542	78.468842	100.370239	148.860641	2.871855	0.000000	4.092976	0.000000	0.000000	0.000000	-0.847107	0.086074	-0.113577	0.000000	0.000000	3.000000	24.000000	0.000000
1749.575751	-0.012409	0.526840	0.132187	78.469002	100.069290	148.500687	2.818196	0.000000	4.130105	0.000000	0.000000	0.000000	-0.854694	0.087297	-0.106562	0.000000	0.000000	3.000000	24.000000	0.000000
1749.579085	-0.012409	0.526840	0.132187	78.469002	100.069290	148.500687	2.818196	0.000000	4.130105	0.000000	0.000000	0.000000	-0.854694	0.087297	-0.106562	0.000000	0.000000	3.000000	24.000000	0.000000
1749.582418	-0.012409	0.526840	0.132187	78.469002	100.069290	148.500687	2.818196	0.000000	4.130105	0.000000	0.000000	0.000000	-0.854694	0.087297	-0.106562	0.000000	0.000000	3.000000	24.000000	0.000000
1749.585751	-0.015284	0.527122	0.131875	78.464211	99.830544	148.531433	2.761858	0.000000	4.167990	0.000000	0.000000	0.000000	-0.862571	0.084394	-0.093423	0.000000	0.000000	3.000000	24.000000	0.000000
1749.589085	-0.015284	0.527122	0.131875	78.464211	99.830544	148.531433	2.761858	0.000000	4.167990	0.000000	0.000000	0.000000	-0.862571	0.084394	-0.093423	0.000000	0.000000	3.000000	24.000000	0.000000
1749.592418	-0.015284	0.527122	0.131875	78.464211	99.830544	148.531433	2.761858	0.000000	4.167990	0.000000	0.000000	0.000000	-0.862571	0.084394	-0.093423	0.000000	0.000000	3.000000	24.000000	0.000000
1749.595751	-0.018128	0.527403	0.131550	78.421326	100.074905	148.968369	2.702420	0.000000	4.206772	0.000000	0.000000	0.000000	-0.853360	0.084314	-0.097427	0.000000	0.000000	3.000000	24.000000	0.000000
1749.599085	-0.018128	0.527403	0.131550	78.421326	100.074905	148.968369	2.702420	0.000000	4.206772	0.000000	0.000000	0.000000	-0.853360	0.084314	-0.097427	0.000000	0.000000	3.000000	24.000000	0.000000
1749.602418	-0.018128	0.527403	0.131550	78.421326	100.074905	148.968369	2.702420	0.000000	4.206772	0.000000	0.000000	0.000000	-0.853360	0.084314	-0.097427	0.000000	0.000000	3.000000	24.000000	0.000000
1749.605751	-0.020912	0.527661	0.131159	78.319542	101.025055	149.788605	2.641932	0.000000	4.245020	0.000000	0.000000	0.000000	-0.835181	0.077402	-0.117408	0.000000	0.000000	3.000000	24.000000	0.000000
1749.609085	-0.020912	0.527661	0.131159	78.319542	101.025055	149.788605	2.641932	0.000000	4.245020	0.000000	0.000000	0.000000	-0.835181	0.077402	-0.117408	0.000000	0.000000	3.000000	24.000000	0.000000
1749.612418	-0.020912	0.527661	0.131159	78.319542	101.025055	149.788605	2.641932	0.000000	4.245020	0.000000	0.000000	0.000000	-0.835181	0.077402	-0.117408	0.000000	0.000000	3.000000	24.000000	0.000000
1749.615751	-0.023609	0.527918	0.130758	78.185455	102.266144	150.239609	2.581891	0.000000	4.281803	0.000000	0.000000	0.000000	-0.809067	0.077300	-0.120404	0.000000	0.000000	3.000000	24.000000	0.000000
1749.619085	-0.023609	0.527918	0.130758	78.185455	102.266144	150.239609	2.581891	0.000000	4.281803	0.000000	0.000000	0.000000	-0.809067	0.077300	-0.120404	0.000000	0.000000	3.000000	24.000000	0.000000
1749.622418	-0.023609	0.527918	0.130758	78.185455	102.266144	150.239609	2.581891	0.000000	4.281803	0.000000	0.000000	0.000000	-0.809067	0.077300	-0.120404	0.000000	0.000000	3.000000	24.000000	0.000000
1749.625751	-0.026276	0.528194	0.130362	78.054527	103.360672	150.088440	2.522202	0.000000	4.317233	0.000000	0.000000	0.000000	-0.799950	0.082726	-0.118716	0.000000	0.000000	3.000000	24.000000	0.000000
1749.629085	-0.026276	0.528194	0.130362	78.054527	103.360672	150.088440	2.522202	0.000000	4.317233	0.000000	0.000000	0.000000	-0.799950	0.082726	-0.118716	0.000000	0.000000	3.000000	24.000000	0.000000
1749.632418	-0.026276	0.528194	0.130362	78.054527	103.360672	150.088440	2.522202	0.000000	4.317233	0.000000	0.000000	0.000000	-0.799950	0.082726	-0.118716	0.000000	0.000000	3.000000	24.000000	0.000000
1749.635751	-0.028994	0.528451	0.129934	77.937157	104.236259	150.326767	2.461338	0.000000	4.352220	0.000000	0.000000	0.000000	-0.815483	0.077149	-0.128308	0.000000	0.000000	3.000000	24.000000	0.000000
1749.639085	-0.028994	0.528451	0.129934	77.937157	104.236259	150.326767	2.461338	0.000000	4.352220	0.000000	0.000000	0.000000	-0.815483	0.077149	-0.128308	0.000000	0.000000	3.000000	24.000000	0.000000
1749.642418	-0.028994	0.528451	0.129934	77.937157	104.236259	150.326767	2.461338	0.000000	4.352220	0.000000	0.000000	0.000000	-0.815483	0.077149	-0.128308	0.000000	0.000000	3.000000	24.000000	0.000000
1749.645751	-0.031822	0.528713	0.129526	77.843704	104.839531	151.105408	2.397718	0.000000	4.387590	0.000000	0.000000	0.000000	-0.848491	0.078433	-0.122621	0.000000	0.000000	3.000000	24.000000	0.000000
1749.649085	-0.031822	0.528713	0.129526	77.843704	104.839531	151.105408	2.397718	0.000000	4.387590	0.000000	0.000000	0.000000	-0.848491	0.078433	-0.122621	0.000000	0.000000	3.000000	24.000000	0.000000
1749.652418	-0.031822	0.528713	0.129526	77.843704	104.839531	151.105408	2.397718	0.000000	4.387590	0.000000	0.000000	0.000000	-0.848491	0.078433	-0.122621	0.000000	0.000000	3.000000	24.000000	0.000000
1749.655751	-0.034675	0.528942	0.129105	77.770988	105.197159	151.519501	2.328906	0.000000	4.424500	0.000000	0.000000	0.000000	-0.855923	0.068724	-0.126077	0.000000	0.000000	3.000000	24.000000	0.000000
1749.659085	-0.034675	0.528942	0.129105	77.770988	105.197159	151.519501	2.328906	0.000000	4.424500	0.000000	0.000000	0.000000	-0.855923	0.068724	-0.126077	0.000000	0.000000	3.000000	24.000000	0.000000
1749.662418	-0.034675	0.528942	0.129105	77.770988	105.197159	151.519501	2.328906	0.000000	4.424500	0.000000	0.000000	0.000000	-0.855923	0.068724	-0.126077	0.000000	0.000000	3.000000	24.000000	0.000000
1749.665751	-0.037555	0.529143	0.128711	77.722450	105.328964	151.077789	2.257387	0.000000	4.461412	0.000000	0.000000	0.000000	-0.864061	0.060449	-0.118323	0.000000	0.000000	3.000000	24.000000	0.000000
1749.669085	-0.037555	0.529143	0.128711	77.722450	105.328964	151.077789	2.257387	0.000000	4.461412	0.000000	0.000000	0.000000	-0.864061	0.060449	-0.118323	0.000000	0.000000	3.000000	24.000000	0.000000
1749.672418	-0.037555	0.529143	0.128711	77.722450	105.328964	151.077789	2.257387	0.000000	4.461412	0.000000	0.000000	0.000000	-0.864061	0.060449	-0.118323	0.000000	0.000000	3.000000	24.000000	0.000000
1749.675751	-0.040521	0.529322	0.128376	77.702232	105.200577	150.210999	2.182479	0.000000	4.498532	0.000000	0.000000	0.000000	-0.889805	0.053532	-0.100513	0.000000	0.000000	3.000000	24.000000	0.000000
1749.679085	-0.040521	0.529322	0.128376	77.702232	105.200577	150.210999	2.182479	0.000000	4.498532	0.000000	0.000000	0.000000	-0.889805	0.053532	-0.100513	0.000000	0.000000	3.000000	24.000000	0.000000
1749.682418	-0.040521	0.529322	0.128376	77.702232	105.200577	150.210999	2.182479	0.000000	4.498532	0.000000	0.000000	0.000000	-0.889805	0.053532	-0.100513	0.000000	0.000000	3.000000	24.000000	0.000000
1749.685751	-0.043493	0.529464	0.128126	77.700378	104.890648	149.564468	2.101935	0.000000	4.536725	0.000000	0.000000	0.000000	-0.891307	0.042604	-0.074978	0.000000	0.000000	3.000000	24.000000	0.000000
1749.689085	-0.043493	0.529464	0.128126	77.700378	104.890648	149.564468	2.101935	0.000000	4.536725	0.000000	0.000000	0.000000	-0.891307	0.042604	-0.074978	0.000000	0.000000	3.000000	24.000000	0.000000
1749.692418	-0.043493	0.529464	0.128126	77.700378	104.890648	149.564468	2.101935	0.000000	4.536725	0.000000	0.000000	0.000000	-0.891307	0.042604	-0.074978	0.000000	0.000000	3.000000	24.000000	0.000000
1749.695751	-0.046522	0.529597	0.127915	77.705475	104.529037	149.327469	2.017644	0.000000	4.574835	0.000000	0.000000	0.000000	-0.908917	0.039855	-0.063283	0.000000	0.000000	3.000000	24.000000	0.000000
1749.699085	-0.046522	0.529597	0.127915	77.705475	104.529037	149.327469	2.017644	0.000000	4.574835	0.000000	0.000000	0.000000	-0.908917	0.039855	-0.063283	0.000000	0.000000	3.000000	24.000000	0.000000
1749.702418	-0.046522	0.529597	0.127915	77.705475	104.529037	149.327469	2.017644	0.000000	4.574835	0.000000	0.000000	0.000000	-0.908917	0.039855	-0.063283	0.000000	0.000000	3.000000	24.000000	0.000000
1749.705751	-0.049474	0.529739	0.127771	77.704384	104.196198	149.187866	1.928603	0.000000	4.613078	0.000000	0.000000	0.000000	-0.885535	0.042697	-0.043275	0.000000	0.000000	3.000000	24.000000	0.000000
1749.709085	-0.049474	0.529739	0.127771	77.704384	104.196198	149.187866	1.928603	0.000000	4.613078	0.000000	0.000000	0.000000	-0.885535	0.042697	-0.043275	0.000000	0.000000	3.000000	24.000000	0.000000
1749.712418	-0.049474	0.529739	0.127771	77.704384	104.196198	149.187866	1.928603	0.000000	4.613078	0.000000	0.000000	0.000000	-0.885535	0.042697	-0.043275	0.000000	0.000000	3.000000	24.000000	0.000000
1749.715751	-0.052398	0.529881	0.127614	77.651428	104.329781	149.026535	1.838672	0.000000	4.649654	0.000000	0.000000	0.000000	-0.877123	0.042678	-0.047008	0.000000	0.000000	3.000000	24.000000	0.000000
1749.719085	-0.052398	0.529881	0.127614	77.651428	104.329781	149.026535	1.838672	0.000000	4.649654	0.000000	0.000000	0.000000	-0.877123	0.042678	-0.047008	0.000000	0.000000	3.000000	24.000000	0.000000
1749.722418	-0.052398	0.529881	0.127614	77.651428	104.329781	149.026535	1.838672	0.000000	4.649654	0.000000	0.000000	0.000000	-0.877123	0.042678	-0.047008	0.000000	0.000000	3.000000	24.000000	0.000000
1749.725751	-0.055234	0.530019	0.127413	77.522301	105.088676	148.750381	1.747472	0.000000	4.684692	0.000000	0.000000	0.000000	-0.850977	0.041304	-0.060336	0.000000	0.000000	3.000000	24.000000	0.000000
1749.729085	-0.055234	0.530019	0.127413	77.522301	105.088676	148.750381	1.747472	0.000000	4.684692	0.000000	0.000000	0.000000	-0.850977	0.041304	-0.060336	0.000000	0.000000	3.000000	24.000000	0.000000
1749.732418	-0.055234	0.530019	0.127413	77.522301	105.088676	148.750381	1.747472	0.000000	4.684692	0.000000	0.000000	0.000000	-0.850977	0.041304	-0.060336	0.000000	0.000000	3.000000	24.000000	0.000000
1749.735751	-0.058100	0.530175	0.127212	77.366585	105.992424	148.808548	1.657396	0.000000	4.717312	0.000000	0.000000	0.000000	-0.859586	0.046837	-0.060257	0.000000	0.000000	3.000000	24.000000	0.000000
1749.739085	-0.058100	0.530175	0.127212	77.366585	105.992424	148.808548	1.657396	0.000000	4.717312	0.000000	0.000000	0.000000	-0.859586	0.046837	-0.060257	0.000000	0.000000	3.000000	24.000000	0.000000
1749.742418	-0.058100	0.530175	0.127212	77.366585	105.992424	148.808548	1.657396	0.000000	4.717312	0.000000	0.000000	0.000000	-0.859586	0.046837	-0.060257	0.000000	0.000000	3.000000	24.000000	0.000000
1749.745751	-0.061049	0.530349	0.127005	77.223061	106.734116	149.414673	1.564207	0.000000	4.749027	0.000000	0.000000	0.000000	-0.884876	0.052355	-0.062053	0.000000	0.000000	3.000000	24.000000	0.000000
1749.749085	-0.061049	0.530349	0.127005	77.223061	106.734116	149.414673	1.564207	0.000000	4.749027	0.000000	0.000000	0.000000	-0.884876	0.052355	-0.062053	0.000000	0.000000	3.000000	24.000000	0.000000
1749.752418	-0.061049	0.530349	0.127005	77.223061	106.734116	149.414673	1.564207	0.000000	4.749027	0.000000	0.000000	0.000000	-0.884876	0.052355	-0.062053	0.000000	0.000000	3.000000	24.000000	0.000000
1749.755751	-0.064028	0.530510	0.126801	77.099678	107.282593	150.044556	1.466037	0.000000	4.780244	0.000000	0.000000	0.000000	-0.893688	0.048283	-0.061222	0.000000	0.000000	3.000000	24.000000	0.000000
1749.759085	-0.064028	0.530510	0.126801	77.099678	107.282593	150.044556	1.466037	0.000000	4.780244	0.000000	0.000000	0.000000	-0.893688	0.048283	-0.061222	0.000000	0.000000	3.000000	24.000000	0.000000
1749.762418	-0.064028	0.530510	0.126801	77.099678	107.282593	150.044556	1.466037	0.000000	4.780244	0.000000	0.000000	0.000000	-0.893688	0.048283	-0.061222	0.000000	0.000000	3.000000	24.000000	0.000000
1749.765751	-0.067016	0.530649	0.126661	77.003174	107.611824	150.039597	1.364588	0.000000	4.810187	0.000000	0.000000	0.000000	-0.896261	0.041477	-0.042089	0.000000	0.000000	3.000000	24.000000	0.000000
1749.769085	-0.067016	0.530649	0.126661	77.003174	107.611824	150.039597	1.364588	0.000000	4.810187	0.000000	0.000000	0.000000	-0.896261	0.041477	-0.042089	0.000000	0.000000	3.000000	24.000000	0.000000
1749.772418	-0.067016	0.530649	0.126661	77.003174	107.611824	150.039597	1.364588	0.000000	4.810187	0.000000	0.000000	0.000000	-0.896261	0.041477	-0.042089	0.000000	0.000000	3.000000	24.000000	0.000000
1749.775751	-0.070069	0.530732	0.126581	76.931198	107.762390	149.429550	1.260047	0.000000	4.838624	0.000000	0.000000	0.000000	-0.915935	0.025077	-0.023809	0.000000	0.000000	3.000000	24.000000	0.000000
1749.779085	-0.070069	0.530732	0.126581	76.931198	107.762390	149.429550	1.260047	0.000000	4.838624	0.000000	0.000000	0.000000	-0.915935	0.025077	-0.023809	0.000000	0.000000	3.000000	24.000000	0.000000
1749.782418	-0.070069	0.530732	0.126581	76.931198	107.762390	149.429550	1.260047	0.000000	4.838624	0.000000	0.000000	0.000000	-0.915935	0.025077	-0.023809	0.000000	0.000000	3.000000	24.000000	0.000000
1749.785751	-0.073186	0.530775	0.126541	76.879372	107.765366	148.914948	1.150561	0.000000	4.865820	0.000000	0.000000	0.000000	-0.935185	0.012752	-0.012072	0.000000	0.000000	3.000000	24.000000	0.000000
1749.789085	-0.073186	0.530775	0.126541	76.879372	107.765366	148.914948	1.150561	0.000000	4.865820	0.000000	0.000000	0.000000	-0.935185	0.012752	-0.012072	0.000000	0.000000	3.000000	24.000000	0.000000
1749.792418	-0.073186	0.530775	0.126541	76.879372	107.765366	148.914948	1.150561	0.000000	4.865820	0.000000	0.000000	0.000000	-0.935185	0.012752	-0.012072	0.000000	0.000000	3.000000	24.000000	0.000000
1749.795751	-0.076315	0.530795	0.126563	76.850792	107.611282	148.677490	1.036479	0.000000	4.891392	0.000000	0.000000	0.000000	-0.938724	0.005917	0.006526	0.000000	0.000000	3.000000	24.000000	0.000000
1749.799085	-0.076315	0.530795	0.126563	76.850792	107.611282	148.677490	1.036479	0.000000	4.891392	0.000000	0.000000	0.000000	-0.938724	0.005917	0.006526	0.000000	0.000000	3.000000	24.000000	0.000000
1749.802418	-0.076315	0.530795	0.126563	76.850792	107.611282	148.677490	1.036479	0.000000	4.891392	0.000000	0.000000	0.000000	-0.938724	0.005917	0.006526	0.000000	0.000000	3.000000	24.000000	0.000000
1749.805751	-0.079480	0.530787	0.126605	76.845459	107.289825	148.336884	0.919726	0.000000	4.914682	0.000000	0.000000	0.000000	-0.949397	-0.002346	0.012700	0.000000	0.000000	3.000000	24.000000	0.000000
1749.809085	-0.079480	0.530787	0.126605	76.845459	107.289825	148.336884	0.919726	0.000000	4.914682	0.000000	0.000000	0.000000	-0.949397	-0.002346	0.012700	0.000000	0.000000	3.000000	24.000000	0.000000
1749.812418	-0.079480	0.530787	0.126605	76.845459	107.289825	148.336884	0.919726	0.000000	4.914682	0.000000	0.000000	0.000000	-0.949397	-0.002346	0.012700	0.000000	0.000000	3.000000	24.000000	0.000000
1749.815751	-0.082594	0.530797	0.126655	76.852722	106.857162	147.727844	0.799959	0.000000	4.935592	0.000000	0.000000	0.000000	-0.934245	0.003146	0.014831	0.000000	0.000000	3.000000	24.000000	0.000000
1749.819085	-0.082594	0.530797	0.126655	76.852722	106.857162	147.727844	0.799959	0.000000	4.935592	0.000000	0.000000	0.000000	-0.934245	0.003146	0.014831	0.000000	0.000000	3.000000	24.000000	0.000000
1749.822418	-0.082594	0.530797	0.126655	76.852722	106.857162	147.727844	0.799959	0.000000	4.935592	0.000000	0.000000	0.000000	-0.934245	0.003146	0.014831	0.000000	0.000000	3.000000	24.000000	0.000000
1749.825751	-0.085742	0.530794	0.126704	76.839935	106.453728	147.050385	0.680745	0.000000	4.953442	0.000000	0.000000	0.000000	-0.944262	-0.001008	0.014730	0.000000	0.000000	3.000000	24.000000	0.000000
1749.829085	-0.085742	0.530794	0.126704	76.839935	106.453728	147.050385	0.680745	0.000000	4.953442	0.000000	0.000000	0.000000	-0.944262	-0.001008	0.014730	0.000000	0.000000	3.000000	24.000000	0.000000
1749.832418	-0.085742	0.530794	0.126704	76.839935	106.453728	147.050385	0.680745	0.000000	4.953442	0.000000	0.000000	0.000000	-0.944262	-0.001008	0.014730	0.000000	0.000000	3.000000	24.000000	0.000000
1749.835751	-0.088886	0.530818	0.126695	76.773537	106.305328	146.743668	0.559140	0.000000	4.968638	0.000000	0.000000	0.000000	-0.943212	0.007208	-0.002802	0.000000	0.000000	3.000000	24.000000	0.000000
1749.839085	-0.088886	0.530818	0.126695	76.773537	106.305328	146.743668	0.559140	0.000000	4.968638	0.000000	0.000000	0.000000	-0.943212	0.007208	-0.002802	0.000000	0.000000	3.000000	24.000000	0.000000
1749.842418	-0.088886	0.530818	0.126695	76.773537	106.305328	146.743668	0.559140	0.000000	4.968638	0.000000	0.000000	0.000000	-0.943212	0.007208	-0.002802	0.000000	0.000000	3.000000	24.000000	0.000000
1749.845751	-0.092060	0.530842	0.126664	76.668030	106.426842	146.787201	0.436953	0.000000	4.980871	0.000000	0.000000	0.000000	-0.952196	0.007197	-0.009266	0.000000	0.000000	3.000000	24.000000	0.000000
1749.849085	-0.092060	0.530842	0.126664	76.668030	106.426842	146.787201	0.436953	0.000000	4.980871	0.000000	0.000000	0.000000	-0.952196	0.007197	-0.009266	0.000000	0.000000	3.000000	24.000000	0.000000
1749.852418	-0.092060	0.530842	0.126664	76.668030	106.426842	146.787201	0.436953	0.000000	4.980871	0.000000	0.000000	0.000000	-0.952196	0.007197	-0.009266	0.000000	0.000000	3.000000	24.000000	0.000000
1749.855751	-0.095266	0.530884	0.126627	76.568329	106.667526	147.017349	0.312832	0.000000	4.990204	0.000000	0.000000	0.000000	-0.961966	0.012717	-0.010903	0.000000	0.000000	3.000000	24.000000	0.000000
1749.859085	-0.095266	0.530884	0.126627	76.568329	106.667526	147.017349	0.312832	0.000000	4.990204	0.000000	0.000000	0.000000	-0.961966	0.012717	-0.010903	0.000000	0.000000	3.000000	24.000000	0.000000
1749.862418	-0.095266	0.530884	0.126627	76.568329	106.667526	147.017349	0.312832	0.000000	4.990204	0.000000	0.000000	0.000000	-0.961966	0.012717	-0.010903	0.000000	0.000000	3.000000	24.000000	0.000000
1749.865751	-0.098519	0.530922	0.126663	76.486794	106.804245	147.243881	0.186792	0.000000	4.996510	0.000000	0.000000	0.000000	-0.975731	0.011356	0.010705	0.000000	0.000000	3.000000	24.000000	0.000000
1749.869085	-0.098519	0.530922	0.126663	76.486794	106.804245	147.243881	0.186792	0.000000	4.996510	0.000000	0.000000	0.000000	-0.975731	0.011356	0.010705	0.000000	0.000000	3.000000	24.000000	0.000000
1749.872418	-0.098519	0.530922	0.126663	76.486794	106.804245	147.243881	0.186792	0.000000	4.996510	0.000000	0.000000	0.000000	-0.975731	0.011356	0.010705	0.000000	0.000000	3.000000	24.000000	0.000000
1749.875751	-0.101751	0.530914	0.126709	76.422295	106.828545	147.009277	0.058476	0.000000	4.999658	0.000000	0.000000	0.000000	-0.969625	-0.002544	0.013933	0.000000	0.000000	3.000000	24.000000	0.000000
1749.879085	-0.101751	0.530914	0.126709	76.422295	106.828545	147.009277	0.058476	0.000000	4.999658	0.000000	0.000000	0.000000	-0.969625	-0.002544	0.013933	0.000000	0.000000	3.000000	24.000000	0.000000
1749.882418	-0.101751	0.530914	0.126709	76.422295	106.828545	147.009277	0.058476	0.000000	4.999658	0.000000	0.000000	0.000000	-0.969625	-0.002544	0.013933	0.000000	0.000000	3.000000	24.000000	0.000000
1749.885751	-0.104996	0.530896	0.126795	76.370850	106.764198	146.336731	-0.069074	0.000000	4.999523	0.000000	0.000000	0.000000	-0.973695	-0.005370	0.025649	0.000000	0.000000	3.000000	24.000000	0.000000
1749.889085	-0.104996	0.530896	0.126795	76.370850	106.764198	146.336731	-0.069074	0.000000	4.999523	0.000000	0.000000	0.000000	-0.973695	-0.005370	0.025649	0.000000	0.000000	3.000000	24.000000	0.000000
1749.892418	-0.104996	0.530896	0.126795	76.370850	106.764198	146.336731	-0.069074	0.000000	4.999523	0.000000	0.000000	0.000000	-0.973695	-0.005370	0.025649	0.000000	0.000000	3.000000	24.000000	0.000000
1749.895751	-0.108250	0.530831	0.126886	76.331467	106.614517	145.718170	-0.196870	0.000000	4.996123	0.000000	0.000000	0.000000	-0.976174	-0.019378	0.027400	0.000000	0.000000	3.000000	24.000000	0.000000
1749.899085	-0.108250	0.530831	0.126886	76.331467	106.614517	145.718170	-0.196870	0.000000	4.996123	0.000000	0.000000	0.000000	-0.976174	-0.019378	0.027400	0.000000	0.000000	3.000000	24.000000	0.000000
1749.902418	-0.108250	0.530831	0.126886	76.331467	106.614517	145.718170	-0.196870	0.000000	4.996123	0.000000	0.000000	0.000000	-0.976174	-0.019378	0.027400	0.000000	0.000000	3.000000	24.000000	0.000000
1749.905751	-0.111540	0.530752	0.126974	76.295654	106.398918	145.429733	-0.324417	0.000000	4.989464	0.000000	0.000000	0.000000	-0.986828	-0.023652	0.026325	0.000000	0.000000	3.000000	24.000000	0.000000
1749.909085	-0.111540	0.530752	0.126974	76.295654	106.398918	145.429733	-0.324417	0.000000	4.989464	0.000000	0.000000	0.000000	-0.986828	-0.023652	0.026325	0.000000	0.000000	3.000000	24.000000	0.000000
1749.912418	-0.111540	0.530752	0.126974	76.295654	106.398918	145.429733	-0.324417	0.000000	4.989464	0.000000	0.000000	0.000000	-0.986828	-0.023652	0.026325	0.000000	0.000000	3.000000	24.000000	0.000000
1749.915751	-0.114829	0.530687	0.127022	76.248726	106.243584	145.261551	-0.452544	0.000000	4.979478	0.000000	0.000000	0.000000	-0.986834	-0.019605	0.014503	0.000000	0.000000	3.000000	24.000000	0.000000
1749.919085	-0.114829	0.530687	0.127022	76.248726	106.243584	145.261551	-0.452544	0.000000	4.979478	0.000000	0.000000	0.000000	-0.986834	-0.019605	0.014503	0.000000	0.000000	3.000000	24.000000	0.000000
1749.922418	-0.114829	0.530687	0.127022	76.248726	106.243584	145.261551	-0.452544	0.000000	4.979478	0.000000	0.000000	0.000000	-0.986834	-0.019605	0.014503	0.000000	0.000000	3.000000	24.000000	0.000000
1749.925751	-0.118122	0.530621	0.127052	76.180191	106.277031	145.028107	-0.579781	0.000000	4.966271	0.000000	0.000000	0.000000	-0.987936	-0.019728	0.008793	0.000000	0.000000	3.000000	24.000000	0.000000
1749.929085	-0.118122	0.530621	0.127052	76.180191	106.277031	145.028107	-0.579781	0.000000	4.966271	0.000000	0.000000	0.000000	-0.987936	-0.019728	0.008793	0.000000	0.000000	3.000000	24.000000	0.000000
1749.932418	-0.118122	0.530621	0.127052	76.180191	106.277031	145.028107	-0.579781	0.000000	4.966271	0.000000	0.000000	0.000000	-0.987936	-0.019728	0.008793	0.000000	0.000000	3.000000	24.000000	0.000000
1749.935751	-0.121387	0.530569	0.127047	76.092834	106.397156	144.797592	-0.706036	0.000000	4.949901	0.000000	0.000000	0.000000	-0.979423	-0.015642	-0.001280	0.000000	0.000000	3.000000	24.000000	0.000000
1749.939085	-0.121387	0.530569	0.127047	76.092834	106.397156	144.797592	-0.706036	0.000000	4.949901	0.000000	0.000000	0.000000	-0.979423	-0.015642	-0.001280	0.000000	0.000000	3.000000	24.000000	0.000000
1749.942418	-0.121387	0.530569	0.127047	76.092834	106.397156	144.797592	-0.706036	0.000000	4.949901	0.000000	0.000000	0.000000	-0.979423	-0.015642	-0.001280	0.000000	0.000000	3.000000	24.000000	0.000000
1749.945751	-0.124690	0.530521	0.127055	76.013374	106.476379	144.823730	-0.830013	0.000000	4.930627	0.000000	0.000000	0.000000	-0.991054	-0.014369	0.002274	0.000000	0.000000	3.000000	24.000000	0.000000
1749.949085	-0.124690	0.530521	0.127055	76.013374	106.476379	144.823730	-0.830013	0.000000	4.930627	0.000000	0.000000	0.000000	-0.991054	-0.014369	0.002274	0.000000	0.000000	3.000000	24.000000	0.000000
1749.952418	-0.124690	0.530521	0.127055	76.013374	106.476379	144.823730	-0.830013	0.000000	4.930627	0.000000	0.000000	0.000000	-0.991054	-0.014369	0.002274	0.000000	0.000000	3.000000	24.000000	0.000000
1749.955751	-0.127974	0.530459	0.127070	75.954849	106.440727	144.732315	-0.953802	0.000000	4.908184	0.000000	0.000000	0.000000	-0.985110	-0.018706	0.004384	0.000000	0.000000	3.000000	24.000000	0.000000
1749.959085	-0.127974	0.530459	0.127070	75.954849	106.440727	144.732315	-0.953802	0.000000	4.908184	0.000000	0.000000	0.000000	-0.985110	-0.018706	0.004384	0.000000	0.000000	3.000000	24.000000	0.000000
1749.962418	-0.127974	0.530459	0.127070	75.954849	106.440727	144.732315	-0.953802	0.000000	4.908184	0.000000	0.000000	0.000000	-0.985110	-0.018706	0.004384	0.000000	0.000000	3.000000	24.000000	0.000000
1749.965751	-0.131244	0.530335	0.127116	75.924599	106.250519	144.046799	-1.074999	0.000000	4.883070	0.000000	0.000000	0.000000	-0.980850	-0.037081	0.013791	0.000000	0.000000	3.000000	24.000000	0.000000
1749.969085	-0.131244	0.530335	0.127116	75.924599	106.250519	144.046799	-1.074999	0.000000	4.883070	0.000000	0.000000	0.000000	-0.980850	-0.037081	0.013791	0.000000	0.000000	3.000000	24.000000	0.000000
1749.972418	-0.131244	0.530335	0.127116	75.924599	106.250519	144.046799	-1.074999	0.000000	4.883070	0.000000	0.000000	0.000000	-0.980850	-0.037081	0.013791	0.000000	0.000000	3.000000	24.000000	0.000000
1749.975751	-0.134549	0.530197	0.127156	75.917122	105.943550	143.121048	-1.193426	0.000000	4.855485	0.000000	0.000000	0.000000	-0.991742	-0.041505	0.012218	0.000000	0.000000	3.000000	24.000000	0.000000
1749.979085	-0.134549	0.530197	0.127156	75.917122	105.943550	143.121048	-1.193426	0.000000	4.855485	0.000000	0.000000	0.000000	-0.991742	-0.041505	0.012218	0.000000	0.000000	3.000000	24.000000	0.000000
1749.982418	-0.134549	0.530197	0.127156	75.917122	105.943550	143.121048	-1.193426	0.000000	4.855485	0.000000	0.000000	0.000000	-0.991742	-0.041505	0.012218	0.000000	0.000000	3.000000	24.000000	0.000000
1749.985751	-0.137940	0.530006	0.127146	75.919464	105.585548	142.471512	-1.311011	0.000000	4.825065	0.000000	0.000000	0.000000	-1.017050	-0.057131	-0.003177	0.000000	0.000000	3.000000	24.000000	0.000000
1749.989085	-0.137940	0.530006	0.127146	75.919464	105.585548	142.471512	-1.311011	0.000000	4.825065	0.000000	0.000000	0.000000	-1.017050	-0.057131	-0.003177	0.000000	0.000000	3.000000	24.000000	0.000000
1749.992418	-0.137940	0.530006	0.127146	75.919464	105.585548	142.471512	-1.311011	0.000000	4.825065	0.000000	0.000000	0.000000	-1.017050	-0.057131	-0.003177	0.000000	0.000000	3.000000	24.000000	0.000000
1749.995751	-0.141371	0.529787	0.127148	75.907570	105.297134	142.189911	-1.429682	0.000000	4.791244	0.000000	0.000000	0.000000	-1.029406	-0.065881	0.000698	0.000000	0.000000	3.000000	24.000000	0.000000
1749.999085	-0.141371	0.529787	0.127148	75.907570	105.297134	142.189911	-1.429682	0.000000	4.791244	0.000000	0.000000	0.000000	-1.029406	-0.065881	0.000698	0.000000	0.000000	3.000000	24.000000	0.000000
1750.002418	-0.141371	0.529787	0.127148	75.907570	105.297134	142.189911	-1.429682	0.000000	4.791244	0.000000	0.000000	0.000000	-1.029406	-0.065881	0.000698	0.000000	0.000000	3.000000	24.000000	0.000000
1750.005751	-0.144848	0.529576	0.127060	75.846893	105.260292	141.918869	-1.547049	0.000000	4.754644	0.000000	0.000000	0.000000	-1.043112	-0.063233	-0.026493	0.000000	0.000000	3.000000	24.000000	0.000000
1750.009085	-0.144848	0.529576	0.127060	75.846893	105.260292	141.918869	-1.547049	0.000000	4.754644	0.000000	0.000000	0.000000	-1.043112	-0.063233	-0.026493	0.000000	0.000000	3.000000	24.000000	0.000000
1750.012418	-0.144848	0.529576	0.127060	75.846893	105.260292	141.918869	-1.547049	0.000000	4.754644	0.000000	0.000000	0.000000	-1.043112	-0.063233	-0.026493	0.000000	0.000000	3.000000	24.000000	0.000000
1750.015751	-0.148361	0.529350	0.126963	75.730713	105.460899	141.485519	-1.664212	0.000000	4.714912	0.000000	0.000000	0.000000	-1.053942	-0.067753	-0.029044	0.000000	0.000000	3.000000	24.000000	0.000000
1750.019085	-0.148361	0.529350	0.126963	75.730713	105.460899	141.485519	-1.664212	0.000000	4.714912	0.000000	0.000000	0.000000	-1.053942	-0.067753	-0.029044	0.000000	0.000000	3.000000	24.000000	0.000000
1750.022418	-0.148361	0.529350	0.126963	75.730713	105.460899	141.485519	-1.664212	0.000000	4.714912	0.000000	0.000000	0.000000	-1.053942	-0.067753	-0.029044	0.000000	0.000000	3.000000	24.000000	0.000000
1750.025751	-0.151883	0.529109	0.126864	75.570297	105.631599	141.230499	-1.779794	0.000000	4.672508	0.000000	0.000000	0.000000	-1.056513	-0.072272	-0.029641	0.000000	0.000000	3.000000	24.000000	0.000000
1750.029085	-0.151883	0.529109	0.126864	75.570297	105.631599	141.230499	-1.779794	0.000000	4.672508	0.000000	0.000000	0.000000	-1.056513	-0.072272	-0.029641	0.000000	0.000000	3.000000	24.000000	0.000000
1750.032418	-0.151883	0.529109	0.126864	75.570297	105.631599	141.230499	-1.779794	0.000000	4.672508	0.000000	0.000000	0.000000	-1.056513	-0.072272	-0.029641	0.000000	0.000000	3.000000	24.000000	0.000000
1750.035751	-0.155450	0.528891	0.126788	75.389458	105.657852	141.202209	-1.892661	0.000000	4.627941	0.000000	0.000000	0.000000	-1.070000	-0.065621	-0.022907	0.000000	0.000000	3.000000	24.000000	0.000000
1750.039085	-0.155450	0.528891	0.126788	75.389458	105.657852	141.202209	-1.892661	0.000000	4.627941	0.000000	0.000000	0.000000	-1.070000	-0.065621	-0.022907	0.000000	0.000000	3.000000	24.000000	0.000000
1750.042418	-0.155450	0.528891	0.126788	75.389458	105.657852	141.202209	-1.892661	0.000000	4.627941	0.000000	0.000000	0.000000	-1.070000	-0.065621	-0.022907	0.000000	0.000000	3.000000	24.000000	0.000000
1750.045751	-0.158984	0.528680	0.126775	75.200523	105.522026	141.134430	-2.003484	0.000000	4.581054	0.000000	0.000000	0.000000	-1.060373	-0.063277	-0.003747	0.000000	0.000000	3.000000	24.000000	0.000000
1750.049085	-0.158984	0.528680	0.126775	75.200523	105.522026	141.134430	-2.003484	0.000000	4.581054	0.000000	0.000000	0.000000	-1.060373	-0.063277	-0.003747	0.000000	0.000000	3.000000	24.000000	0.000000
1750.052418	-0.158984	0.528680	0.126775	75.200523	105.522026	141.134430	-2.003484	0.000000	4.581054	0.000000	0.000000	0.000000	-1.060373	-0.063277	-0.003747	0.000000	0.000000	3.000000	24.000000	0.000000
1750.055751	-0.162469	0.528435	0.126760	75.014175	105.298988	141.122253	-2.109208	0.000000	4.533348	0.000000	0.000000	0.000000	-1.045410	-0.073512	-0.004698	0.000000	0.000000	3.000000	24.000000	0.000000
1750.059085	-0.162469	0.528435	0.126760	75.014175	105.298988	141.122253	-2.109208	0.000000	4.533348	0.000000	0.000000	0.000000	-1.045410	-0.073512	-0.004698	0.000000	0.000000	3.000000	24.000000	0.000000
1750.062418	-0.162469	0.528435	0.126760	75.014175	105.298988	141.122253	-2.109208	0.000000	4.533348	0.000000	0.000000	0.000000	-1.045410	-0.073512	-0.004698	0.000000	0.000000	3.000000	24.000000	0.000000
1750.065751	-0.165940	0.528193	0.126766	74.833618	105.096481	140.828598	-2.210244	0.000000	4.484955	0.000000	0.000000	0.000000	-1.041450	-0.072584	0.001790	0.000000	0.000000	3.000000	24.000000	0.000000
1750.069085	-0.165940	0.528193	0.126766	74.833618	105.096481	140.828598	-2.210244	0.000000	4.484955	0.000000	0.000000	0.000000	-1.041450	-0.072584	0.001790	0.000000	0.000000	3.000000	24.000000	0.000000
1750.072418	-0.165940	0.528193	0.126766	74.833618	105.096481	140.828598	-2.210244	0.000000	4.484955	0.000000	0.000000	0.000000	-1.041450	-0.072584	0.001790	0.000000	0.000000	3.000000	24.000000	0.000000
1750.075751	-0.169362	0.527916	0.126770	74.671951	105.001572	140.115204	-2.307375	0.000000	4.435767	0.000000	0.000000	0.000000	-1.026542	-0.082896	0.001227	0.000000	0.000000	3.000000	24.000000	0.000000
1750.079085	-0.169362	0.527916	0.126770	74.671951	105.001572	140.115204	-2.307375	0.000000	4.435767	0.000000	0.000000	0.000000	-1.026542	-0.082896	0.001227	0.000000	0.000000	3.000000	24.000000	0.000000
1750.082418	-0.169362	0.527916	0.126770	74.671951	105.001572	140.115204	-2.307375	0.000000	4.435767	0.000000	0.000000	0.000000	-1.026542	-0.082896	0.001227	0.000000	0.000000	3.000000	24.000000	0.000000
1750.085751	-0.172778	0.527634	0.126717	74.519943	105.062805	139.415314	-2.399992	0.000000	4.386346	0.000000	0.000000	0.000000	-1.024766	-0.084574	-0.015700	0.000000	0.000000	3.000000	24.000000	0.000000
1750.089085	-0.172778	0.527634	0.126717	74.519943	105.062805	139.415314	-2.399992	0.000000	4.386346	0.000000	0.000000	0.000000	-1.024766	-0.084574	-0.015700	0.000000	0.000000	3.000000	24.000000	0.000000
1750.092418	-0.172778	0.527634	0.126717	74.519943	105.062805	139.415314	-2.399992	0.000000	4.386346	0.000000	0.000000	0.000000	-1.024766	-0.084574	-0.015700	0.000000	0.000000	3.000000	24.000000	0.000000
1750.095751	-0.176236	0.527356	0.126671	74.380692	105.123428	139.124466	-2.490183	0.000000	4.335780	0.000000	0.000000	0.000000	-1.037495	-0.083656	-0.013934	0.000000	0.000000	3.000000	24.000000	0.000000
1750.099085	-0.176236	0.527356	0.126671	74.380692	105.123428	139.124466	-2.490183	0.000000	4.335780	0.000000	0.000000	0.000000	-1.037495	-0.083656	-0.013934	0.000000	0.000000	3.000000	24.000000	0.000000
1750.102418	-0.176236	0.527356	0.126671	74.380692	105.123428	139.124466	-2.490183	0.000000	4.335780	0.000000	0.000000	0.000000	-1.037495	-0.083656	-0.013934	0.000000	0.000000	3.000000	24.000000	0.000000
1750.105751	-0.179730	0.527128	0.126606	74.253555	105.056084	139.027771	-2.578290	0.000000	4.283973	0.000000	0.000000	0.000000	-1.048204	-0.068396	-0.019331	0.000000	0.000000	3.000000	24.000000	0.000000
1750.109085	-0.179730	0.527128	0.126606	74.253555	105.056084	139.027771	-2.578290	0.000000	4.283973	0.000000	0.000000	0.000000	-1.048204	-0.068396	-0.019331	0.000000	0.000000	3.000000	24.000000	0.000000
1750.112418	-0.179730	0.527128	0.126606	74.253555	105.056084	139.027771	-2.578290	0.000000	4.283973	0.000000	0.000000	0.000000	-1.048204	-0.068396	-0.019331	0.000000	0.000000	3.000000	24.000000	0.000000
1750.115751	-0.183155	0.526936	0.126577	74.134857	104.835533	138.766754	-2.664429	0.000000	4.230936	0.000000	0.000000	0.000000	-1.027498	-0.057477	-0.008678	0.000000	0.000000	3.000000	24.000000	0.000000
1750.119085	-0.183155	0.526936	0.126577	74.134857	104.835533	138.766754	-2.664429	0.000000	4.230936	0.000000	0.000000	0.000000	-1.027498	-0.057477	-0.008678	0.000000	0.000000	3.000000	24.000000	0.000000
1750.122418	-0.183155	0.526936	0.126577	74.134857	104.835533	138.766754	-2.664429	0.000000	4.230936	0.000000	0.000000	0.000000	-1.027498	-0.057477	-0.008678	0.000000	0.000000	3.000000	24.000000	0.000000
1750.125751	-0.186495	0.526785	0.126629	74.031059	104.417580	138.052856	-2.745331	0.000000	4.178895	0.000000	0.000000	0.000000	-1.001932	-0.045252	0.015446	0.000000	0.000000	3.000000	24.000000	0.000000
1750.129085	-0.186495	0.526785	0.126629	74.031059	104.417580	138.052856	-2.745331	0.000000	4.178895	0.000000	0.000000	0.000000	-1.001932	-0.045252	0.015446	0.000000	0.000000	3.000000	24.000000	0.000000
1750.132418	-0.186495	0.526785	0.126629	74.031059	104.417580	138.052856	-2.745331	0.000000	4.178895	0.000000	0.000000	0.000000	-1.001932	-0.045252	0.015446	0.000000	0.000000	3.000000	24.000000	0.000000
1750.135751	-0.189773	0.526656	0.126738	73.932518	103.849350	137.265945	-2.820180	0.000000	4.128751	0.000000	0.000000	0.000000	-0.983392	-0.038666	0.032575	0.000000	0.000000	3.000000	24.000000	0.000000
1750.139085	-0.189773	0.526656	0.126738	73.932518	103.849350	137.265945	-2.820180	0.000000	4.128751	0.000000	0.000000	0.000000	-0.983392	-0.038666	0.032575	0.000000	0.000000	3.000000	24.000000	0.000000
1750.142418	-0.189773	0.526656	0.126738	73.932518	103.849350	137.265945	-2.820180	0.000000	4.128751	0.000000	0.000000	0.000000	-0.983392	-0.038666	0.032575	0.000000	0.000000	3.000000	24.000000	0.000000
1750.145751	-0.192962	0.526549	0.126913	73.835434	103.241562	136.750229	-2.890099	0.000000	4.080114	0.000000	0.000000	0.000000	-0.956695	-0.032123	0.052716	0.000000	0.000000	3.000000	24.000000	0.000000
1750.149085	-0.192962	0.526549	0.126913	73.835434	103.241562	136.750229	-2.890099	0.000000	4.080114	0.000000	0.000000	0.000000	-0.956695	-0.032123	0.052716	0.000000	0.000000	3.000000	24.000000	0.000000
1750.152418	-0.192962	0.526549	0.126913	73.835434	103.241562	136.750229	-2.890099	0.000000	4.080114	0.000000	0.000000	0.000000	-0.956695	-0.032123	0.052716	0.000000	0.000000	3.000000	24.000000	0.000000
1750.155751	-0.196010	0.526489	0.127094	73.722588	102.783623	136.414459	-2.954592	0.000000	4.033657	0.000000	0.000000	0.000000	-0.914484	-0.017915	0.054212	0.000000	0.000000	3.000000	24.000000	0.000000
1750.159085	-0.196010	0.526489	0.127094	73.722588	102.783623	136.414459	-2.954592	0.000000	4.033657	0.000000	0.000000	0.000000	-0.914484	-0.017915	0.054212	0.000000	0.000000	3.000000	24.000000	0.000000
1750.162418	-0.196010	0.526489	0.127094	73.722588	102.783623	136.414459	-2.954592	0.000000	4.033657	0.000000	0.000000	0.000000	-0.914484	-0.017915	0.054212	0.000000	0.000000	3.000000	24.000000	0.000000
1750.165751	-0.198958	0.526448	0.127311	73.597092	102.604080	136.052505	-3.013840	0.000000	3.989582	0.000000	0.000000	0.000000	-0.884324	-0.012468	0.064989	0.000000	0.000000	3.000000	24.000000	0.000000
1750.169085	-0.198958	0.526448	0.127311	73.597092	102.604080	136.052505	-3.013840	0.000000	3.989582	0.000000	0.000000	0.000000	-0.884324	-0.012468	0.064989	0.000000	0.000000	3.000000	24.000000	0.000000
1750.172418	-0.198958	0.526448	0.127311	73.597092	102.604080	136.052505	-3.013840	0.000000	3.989582	0.000000	0.000000	0.000000	-0.884324	-0.012468	0.064989	0.000000	0.000000	3.000000	24.000000	0.000000
1750.175751	-0.201808	0.526450	0.127483	73.494843	102.636597	135.924957	-3.068518	0.000000	3.947682	0.000000	0.000000	0.000000	-0.854997	0.000636	0.051639	0.000000	0.000000	3.000000	24.000000	0.000000
1750.179085	-0.201808	0.526450	0.127483	73.494843	102.636597	135.924957	-3.068518	0.000000	3.947682	0.000000	0.000000	0.000000	-0.854997	0.000636	0.051639	0.000000	0.000000	3.000000	24.000000	0.000000
1750.182418	-0.201808	0.526450	0.127483	73.494843	102.636597	135.924957	-3.068518	0.000000	3.947682	0.000000	0.000000	0.000000	-0.854997	0.000636	0.051639	0.000000	0.000000	3.000000	24.000000	0.000000
1750.185751	-0.204511	0.526481	0.127650	73.405945	102.694298	135.945435	-3.120145	0.000000	3.907006	0.000000	0.000000	0.000000	-0.810753	0.009386	0.050290	0.000000	0.000000	3.000000	24.000000	0.000000
1750.189085	-0.204511	0.526481	0.127650	73.405945	102.694298	135.945435	-3.120145	0.000000	3.907006	0.000000	0.000000	0.000000	-0.810753	0.009386	0.050290	0.000000	0.000000	3.000000	24.000000	0.000000
1750.192418	-0.204511	0.526481	0.127650	73.405945	102.694298	135.945435	-3.120145	0.000000	3.907006	0.000000	0.000000	0.000000	-0.810753	0.009386	0.050290	0.000000	0.000000	3.000000	24.000000	0.000000
1750.195751	-0.207121	0.526542	0.127796	73.342934	102.657722	135.681534	-3.167447	0.000000	3.868757	0.000000	0.000000	0.000000	-0.782992	0.018236	0.043706	0.000000	0.000000	3.000000	24.000000	0.000000
1750.199085	-0.207121	0.526542	0.127796	73.342934	102.657722	135.681534	-3.167447	0.000000	3.868757	0.000000	0.000000	0.000000	-0.782992	0.018236	0.043706	0.000000	0.000000	3.000000	24.000000	0.000000
1750.202418	-0.207121	0.526542	0.127796	73.342934	102.657722	135.681534	-3.167447	0.000000	3.868757	0.000000	0.000000	0.000000	-0.782992	0.018236	0.043706	0.000000	0.000000	3.000000	24.000000	0.000000
1750.205751	-0.209604	0.526614	0.127916	73.304527	102.534798	135.260574	-3.211947	0.000000	3.831892	0.000000	0.000000	0.000000	-0.745099	0.021402	0.035936	0.000000	0.000000	3.000000	24.000000	0.000000
1750.209085	-0.209604	0.526614	0.127916	73.304527	102.534798	135.260574	-3.211947	0.000000	3.831892	0.000000	0.000000	0.000000	-0.745099	0.021402	0.035936	0.000000	0.000000	3.000000	24.000000	0.000000
1750.212418	-0.209604	0.526614	0.127916	73.304527	102.534798	135.260574	-3.211947	0.000000	3.831892	0.000000	0.000000	0.000000	-0.745099	0.021402	0.035936	0.000000	0.000000	3.000000	24.000000	0.000000
1750.215751	-0.211979	0.526719	0.128061	73.289146	102.332542	134.756577	-3.253306	0.000000	3.796840	0.000000	0.000000	0.000000	-0.712362	0.031510	0.043480	0.000000	0.000000	3.000000	24.000000	0.000000
1750.219085	-0.211979	0.526719	0.128061	73.289146	102.332542	134.756577	-3.253306	0.000000	3.796840	0.000000	0.000000	0.000000	-0.712362	0.031510	0.043480	0.000000	0.000000	3.000000	24.000000	0.000000
1750.222418	-0.211979	0.526719	0.128061	73.289146	102.332542	134.756577	-3.253306	0.000000	3.796840	0.000000	0.000000	0.000000	-0.712362	0.031510	0.043480	0.000000	0.000000	3.000000	24.000000	0.000000
1750.225751	-0.214238	0.526839	0.128217	73.304733	102.020889	134.317459	-3.291283	0.000000	3.763968	0.000000	0.000000	0.000000	-0.677905	0.036002	0.046867	0.000000	0.000000	3.000000	24.000000	0.000000
1750.229085	-0.214238	0.526839	0.128217	73.304733	102.020889	134.317459	-3.291283	0.000000	3.763968	0.000000	0.000000	0.000000	-0.677905	0.036002	0.046867	0.000000	0.000000	3.000000	24.000000	0.000000
1750.232418	-0.214238	0.526839	0.128217	73.304733	102.020889	134.317459	-3.291283	0.000000	3.763968	0.000000	0.000000	0.000000	-0.677905	0.036002	0.046867	0.000000	0.000000	3.000000	24.000000	0.000000
1750.235751	-0.216320	0.526989	0.128388	73.347862	101.613655	133.973175	-3.326171	0.000000	3.733173	0.000000	0.000000	0.000000	-0.624609	0.044995	0.051219	0.000000	0.000000	3.000000	24.000000	0.000000
1750.239085	-0.216320	0.526989	0.128388	73.347862	101.613655	133.973175	-3.326171	0.000000	3.733173	0.000000	0.000000	0.000000	-0.624609	0.044995	0.051219	0.000000	0.000000	3.000000	24.000000	0.000000
1750.242418	-0.216320	0.526989	0.128388	73.347862	101.613655	133.973175	-3.326171	0.000000	3.733173	0.000000	0.000000	0.000000	-0.624609	0.044995	0.051219	0.000000	0.000000	3.000000	24.000000	0.000000
1750.245751	-0.218178	0.527146	0.128537	73.390549	101.237740	133.648209	-3.357106	0.000000	3.705379	0.000000	0.000000	0.000000	-0.557367	0.047100	0.044630	0.000000	0.000000	3.000000	24.000000	0.000000
1750.249085	-0.218178	0.527146	0.128537	73.390549	101.237740	133.648209	-3.357106	0.000000	3.705379	0.000000	0.000000	0.000000	-0.557367	0.047100	0.044630	0.000000	0.000000	3.000000	24.000000	0.000000
1750.252418	-0.218178	0.527146	0.128537	73.390549	101.237740	133.648209	-3.357106	0.000000	3.705379	0.000000	0.000000	0.000000	-0.557367	0.047100	0.044630	0.000000	0.000000	3.000000	24.000000	0.000000
1750.255751	-0.219817	0.527329	0.128681	73.426567	100.902107	133.195404	-3.384115	0.000000	3.680729	0.000000	0.000000	0.000000	-0.491587	0.054951	0.043261	0.000000	0.000000	3.000000	24.000000	0.000000
1750.259085	-0.219817	0.527329	0.128681	73.426567	100.902107	133.195404	-3.384115	0.000000	3.680729	0.000000	0.000000	0.000000	-0.491587	0.054951	0.043261	0.000000	0.000000	3.000000	24.000000	0.000000
1750.262418	-0.219817	0.527329	0.128681	73.426567	100.902107	133.195404	-3.384115	0.000000	3.680729	0.000000	0.000000	0.000000	-0.491587	0.054951	0.043261	0.000000	0.000000	3.000000	24.000000	0.000000
1750.265751	-0.221273	0.527515	0.128753	73.462311	100.595474	132.674561	-3.407257	0.000000	3.659317	0.000000	0.000000	0.000000	-0.436803	0.055885	0.021594	0.000000	0.000000	3.000000	24.000000	0.000000
1750.269085	-0.221273	0.527515	0.128753	73.462311	100.595474	132.674561	-3.407257	0.000000	3.659317	0.000000	0.000000	0.000000	-0.436803	0.055885	0.021594	0.000000	0.000000	3.000000	24.000000	0.000000
1750.272418	-0.221273	0.527515	0.128753	73.462311	100.595474	132.674561	-3.407257	0.000000	3.659317	0.000000	0.000000	0.000000	-0.436803	0.055885	0.021594	0.000000	0.000000	3.000000	24.000000	0.000000
1750.275751	-0.222533	0.527700	0.128720	73.491394	100.335144	132.310349	-3.428232	0.000000	3.639674	0.000000	0.000000	0.000000	-0.377981	0.055633	-0.009670	0.000000	0.000000	3.000000	24.000000	0.000000
1750.279085	-0.222533	0.527700	0.128720	73.491394	100.335144	132.310349	-3.428232	0.000000	3.639674	0.000000	0.000000	0.000000	-0.377981	0.055633	-0.009670	0.000000	0.000000	3.000000	24.000000	0.000000
1750.282418	-0.222533	0.527700	0.128720	73.491394	100.335144	132.310349	-3.428232	0.000000	3.639674	0.000000	0.000000	0.000000	-0.377981	0.055633	-0.009670	0.000000	0.000000	3.000000	24.000000	0.000000
1750.285751	-0.223623	0.527859	0.128656	73.516968	100.135986	132.133438	-3.447420	0.000000	3.621505	0.000000	0.000000	0.000000	-0.327022	0.047502	-0.019268	0.000000	0.000000	3.000000	24.000000	0.000000
1750.289085	-0.223623	0.527859	0.128656	73.516968	100.135986	132.133438	-3.447420	0.000000	3.621505	0.000000	0.000000	0.000000	-0.327022	0.047502	-0.019268	0.000000	0.000000	3.000000	24.000000	0.000000
1750.292418	-0.223623	0.527859	0.128656	73.516968	100.135986	132.133438	-3.447420	0.000000	3.621505	0.000000	0.000000	0.000000	-0.327022	0.047502	-0.019268	0.000000	0.000000	3.000000	24.000000	0.000000
1750.295751	-0.223623	0.527859	0.128656	73.542130	100.004791	132.046936	-3.464307	0.000000	3.605354	0.000000	0.000000	0.000000	-0.327022	0.047502	-0.019268	0.000000	0.000000	3.000000	24.000000	0.000000
1750.299085	-0.224523	0.528001	0.128509	73.542130	100.004791	132.046936	-3.464307	0.000000	3.605354	0.000000	0.000000	0.000000	-0.269982	0.042672	-0.044162	0.000000	0.000000	3.000000	24.000000	0.000000
1750.302418	-0.224523	0.528001	0.128509	73.542130	100.004791	132.046936	-3.464307	0.000000	3.605354	0.000000	0.000000	0.000000	-0.269982	0.042672	-0.044162	0.000000	0.000000	3.000000	24.000000	0.000000
1750.305751	-0.225197	0.528116	0.128353	73.568642	99.921677	131.988907	-3.479406	0.000000	3.590785	0.000000	0.000000	0.000000	-0.202153	0.034486	-0.046732	0.000000	0.000000	3.000000	24.000000	0.000000
1750.309085	-0.225197	0.528116	0.128353	73.568642	99.921677	131.988907	-3.479406	0.000000	3.590785	0.000000	0.000000	0.000000	-0.202153	0.034486	-0.046732	0.000000	0.000000	3.000000	24.000000	0.000000
1750.312418	-0.225197	0.528116	0.128353	73.568642	99.921677	131.988907	-3.479406	0.000000	3.590785	0.000000	0.000000	0.000000	-0.202153	0.034486	-0.046732	0.000000	0.000000	3.000000	24.000000	0.000000
1750.315751	-0.225197	0.528116	0.128353	73.594727	99.920631	131.954651	-3.491249	0.000000	3.579271	0.000000	0.000000	0.000000	-0.202153	0.034486	-0.046732	0.000000	0.000000	3.000000	24.000000	0.000000
1750.319085	-0.225694	0.528184	0.128153	73.594727	99.920631	131.954651	-3.491249	0.000000	3.579271	0.000000	0.000000	0.000000	-0.149240	0.020556	-0.059957	0.000000	0.000000	3.000000	24.000000	0.000000
1750.322418	-0.225694	0.528184	0.128153	73.594727	99.920631	131.954651	-3.491249	0.000000	3.579271	0.000000	0.000000	0.000000	-0.149240	0.020556	-0.059957	0.000000	0.000000	3.000000	24.000000	0.000000
1750.325751	-0.225694	0.528184	0.128153	73.629730	99.993851	131.957596	-3.501119	0.000000	3.569617	0.000000	0.000000	0.000000	-0.149240	0.020556	-0.059957	0.000000	0.000000	3.000000	24.000000	0.000000
1750.329085	-0.225694	0.528184	0.128153	73.629730	99.993851	131.957596	-3.501119	0.000000	3.569617	0.000000	0.000000	0.000000	-0.149240	0.020556	-0.059957	0.000000	0.000000	3.000000	24.000000	0.000000
1750.332418	-0.225964	0.528260	0.127943	73.629730	99.993851	131.957596	-3.501119	0.000000	3.569617	0.000000	0.000000	0.000000	-0.080934	0.022660	-0.063220	0.000000	0.000000	3.000000	24.000000	0.000000
1750.335751	-0.226028	0.528323	0.127696	73.676559	100.164879	132.065460	-3.501119	0.000000	3.569617	0.000000	0.000000	0.000000	-0.019252	0.018974	-0.074090	0.000000	0.000000	3.000000	24.000000	0.000000
1750.339085	-0.226028	0.528323	0.127696	73.676559	100.164879	132.065460	-3.501119	0.000000	3.569617	0.000000	0.000000	0.000000	-0.019252	0.018974	-0.074090	0.000000	0.000000	3.000000	24.000000	0.000000
1750.342418	-0.226028	0.528323	0.127696	73.676559	100.164879	132.065460	-3.501119	0.000000	3.569617	0.000000	0.000000	0.000000	-0.019252	0.018974	-0.074090	0.000000	0.000000	3.000000	24.000000	0.000000
1750.345751	-0.226028	0.528323	0.127696	73.727318	100.419678	132.267441	-3.512223	0.000000	3.558693	0.000000	0.000000	0.000000	-0.019252	0.018974	-0.074090	0.000000	0.000000	3.000000	24.000000	0.000000
1750.349085	-0.225903	0.528336	0.127372	73.727318	100.419678	132.267441	-3.512223	0.000000	3.558693	0.000000	0.000000	0.000000	0.037543	0.003793	-0.097142	0.000000	0.000000	3.000000	24.000000	0.000000
1750.352418	-0.225903	0.528336	0.127372	73.727318	100.419678	132.267441	-3.512223	0.000000	3.558693	0.000000	0.000000	0.000000	0.037543	0.003793	-0.097142	0.000000	0.000000	3.000000	24.000000	0.000000
1750.355751	-0.225903	0.528336	0.127372	73.768158	100.713829	132.502136	-3.514971	0.000000	3.555978	0.000000	0.000000	0.000000	0.037543	0.003793	-0.097142	0.000000	0.000000	3.000000	24.000000	0.000000
1750.359085	-0.225903	0.528336	0.127372	73.768158	100.713829	132.502136	-3.514971	0.000000	3.555978	0.000000	0.000000	0.000000	0.037543	0.003793	-0.097142	0.000000	0.000000	3.000000	24.000000	0.000000
1750.362418	-0.225593	0.528351	0.126982	73.768158	100.713829	132.502136	-3.514971	0.000000	3.555978	0.000000	0.000000	0.000000	0.092977	0.004616	-0.116889	0.000000	0.000000	3.000000	24.000000	0.000000
1750.365751	-0.225150	0.528316	0.126494	73.788498	101.014076	132.745682	-3.514971	0.000000	3.555978	0.000000	0.000000	0.000000	0.133011	-0.010581	-0.146591	0.000000	0.000000	3.000000	24.000000	0.000000
1750.369085	-0.225150	0.528316	0.126494	73.788498	101.014076	132.745682	-3.514971	0.000000	3.555978	0.000000	0.000000	0.000000	0.133011	-0.010581	-0.146591	0.000000	0.000000	3.000000	24.000000	0.000000
1750.372418	-0.225150	0.528316	0.126494	73.788498	101.014076	132.745682	-3.514971	0.000000	3.555978	0.000000	0.000000	0.000000	0.133011	-0.010581	-0.146591	0.000000	0.000000	3.000000	24.000000	0.000000
1750.375751	-0.225150	0.528316	0.126494	73.782433	101.278328	132.970566	-3.516603	0.000000	3.554364	0.000000	0.000000	0.000000	0.133011	-0.010581	-0.146591	0.000000	0.000000	3.000000	24.000000	0.000000
1750.379085	-0.224646	0.528287	0.125929	73.782433	101.278328	132.970566	-3.516603	0.000000	3.554364	0.000000	0.000000	0.000000	0.151177	-0.008583	-0.169374	0.000000	0.000000	3.000000	24.000000	0.000000
1750.382418	-0.224646	0.528287	0.125929	73.782433	101.278328	132.970566	-3.516603	0.000000	3.554364	0.000000	0.000000	0.000000	0.151177	-0.008583	-0.169374	0.000000	0.000000	3.000000	24.000000	0.000000
1750.385751	-0.224016	0.528193	0.125283	73.743835	101.519569	133.187851	-3.517382	0.000000	3.553593	0.000000	0.000000	0.000000	0.188950	-0.028308	-0.193814	0.000000	0.000000	3.000000	24.000000	0.000000
1750.389085	-0.224016	0.528193	0.125283	73.743835	101.519569	133.187851	-3.517382	0.000000	3.553593	0.000000	0.000000	0.000000	0.188950	-0.028308	-0.193814	0.000000	0.000000	3.000000	24.000000	0.000000
1750.392418	-0.224016	0.528193	0.125283	73.743835	101.519569	133.187851	-3.517382	0.000000	3.553593	0.000000	0.000000	0.000000	0.188950	-0.028308	-0.193814	0.000000	0.000000	3.000000	24.000000	0.000000
1750.395751	-0.223211	0.528052	0.124591	73.699883	101.797699	133.432236	-3.517520	0.000000	3.553456	0.000000	0.000000	0.000000	0.241476	-0.042244	-0.207611	0.000000	0.000000	3.000000	24.000000	0.000000
1750.399085	-0.223211	0.528052	0.124591	73.699883	101.797699	133.432236	-3.517520	0.000000	3.553456	0.000000	0.000000	0.000000	0.241476	-0.042244	-0.207611	0.000000	0.000000	3.000000	24.000000	0.000000
1750.402418	-0.223211	0.528052	0.124591	73.699883	101.797699	133.432236	-3.517520	0.000000	3.553456	0.000000	0.000000	0.000000	0.241476	-0.042244	-0.207611	0.000000	0.000000	3.000000	24.000000	0.000000
1750.405751	-0.222285	0.527899	0.123827	73.648842	102.121193	133.712662	-3.515792	0.000000	3.555166	0.000000	0.000000	0.000000	0.277695	-0.045949	-0.229147	0.000000	0.000000	3.000000	24.000000	0.000000
1750.409085	-0.222285	0.527899	0.123827	73.648842	102.121193	133.712662	-3.515792	0.000000	3.555166	0.000000	0.000000	0.000000	0.277695	-0.045949	-0.229147	0.000000	0.000000	3.000000	24.000000	0.000000
1750.412418	-0.222285	0.527899	0.123827	73.648842	102.121193	133.712662	-3.515792	0.000000	3.555166	0.000000	0.000000	0.000000	0.277695	-0.045949	-0.229147	0.000000	0.000000	3.000000	24.000000	0.000000
1750.415751	-0.221165	0.527685	0.123044	73.590546	102.492111	134.028397	-3.513318	0.000000	3.557611	0.000000	0.000000	0.000000	0.336009	-0.064319	-0.234825	0.000000	0.000000	3.000000	24.000000	0.000000
1750.419085	-0.221165	0.527685	0.123044	73.590546	102.492111	134.028397	-3.513318	0.000000	3.557611	0.000000	0.000000	0.000000	0.336009	-0.064319	-0.234825	0.000000	0.000000	3.000000	24.000000	0.000000
1750.422418	-0.221165	0.527685	0.123044	73.590546	102.492111	134.028397	-3.513318	0.000000	3.557611	0.000000	0.000000	0.000000	0.336009	-0.064319	-0.234825	0.000000	0.000000	3.000000	24.000000	0.000000
1750.425751	-0.219878	0.527469	0.122145	73.525116	102.896065	134.366058	-3.508227	0.000000	3.562631	0.000000	0.000000	0.000000	0.386128	-0.064782	-0.269737	0.000000	0.000000	3.000000	24.000000	0.000000
1750.429085	-0.219878	0.527469	0.122145	73.525116	102.896065	134.366058	-3.508227	0.000000	3.562631	0.000000	0.000000	0.000000	0.386128	-0.064782	-0.269737	0.000000	0.000000	3.000000	24.000000	0.000000
1750.432418	-0.219878	0.527469	0.122145	73.525116	102.896065	134.366058	-3.508227	0.000000	3.562631	0.000000	0.000000	0.000000	0.386128	-0.064782	-0.269737	0.000000	0.000000	3.000000	24.000000	0.000000
1750.435751	-0.218439	0.527221	0.121166	73.452126	103.340485	134.737549	-3.502264	0.000000	3.568493	0.000000	0.000000	0.000000	0.431727	-0.074156	-0.293908	0.000000	0.000000	3.000000	24.000000	0.000000
1750.439085	-0.218439	0.527221	0.121166	73.452126	103.340485	134.737549	-3.502264	0.000000	3.568493	0.000000	0.000000	0.000000	0.431727	-0.074156	-0.293908	0.000000	0.000000	3.000000	24.000000	0.000000
1750.442418	-0.218439	0.527221	0.121166	73.452126	103.340485	134.737549	-3.502264	0.000000	3.568493	0.000000	0.000000	0.000000	0.431727	-0.074156	-0.293908	0.000000	0.000000	3.000000	24.000000	0.000000
1750.445751	-0.216894	0.527025	0.120057	73.369972	103.819633	135.138504	-3.495079	0.000000	3.575532	0.000000	0.000000	0.000000	0.463549	-0.058870	-0.332579	0.000000	0.000000	3.000000	24.000000	0.000000
1750.449085	-0.216894	0.527025	0.120057	73.369972	103.819633	135.138504	-3.495079	0.000000	3.575532	0.000000	0.000000	0.000000	0.463549	-0.058870	-0.332579	0.000000	0.000000	3.000000	24.000000	0.000000
1750.452418	-0.216894	0.527025	0.120057	73.369972	103.819633	135.138504	-3.495079	0.000000	3.575532	0.000000	0.000000	0.000000	0.463549	-0.058870	-0.332579	0.000000	0.000000	3.000000	24.000000	0.000000
1750.455751	-0.215253	0.526797	0.118844	73.279198	104.303001	135.543106	-3.488030	0.000000	3.582408	0.000000	0.000000	0.000000	0.492229	-0.068358	-0.363912	0.000000	0.000000	3.000000	24.000000	0.000000
1750.459085	-0.215253	0.526797	0.118844	73.279198	104.303001	135.543106	-3.488030	0.000000	3.582408	0.000000	0.000000	0.000000	0.492229	-0.068358	-0.363912	0.000000	0.000000	3.000000	24.000000	0.000000
1750.462418	-0.215253	0.526797	0.118844	73.279198	104.303001	135.543106	-3.488030	0.000000	3.582408	0.000000	0.000000	0.000000	0.492229	-0.068358	-0.363912	0.000000	0.000000	3.000000	24.000000	0.000000
1750.465751	-0.213515	0.526605	0.117518	73.164108	104.728920	135.907074	-3.480896	0.000000	3.589340	0.000000	0.000000	0.000000	0.521488	-0.057712	-0.397839	0.000000	0.000000	3.000000	24.000000	0.000000
1750.469085	-0.213515	0.526605	0.117518	73.164108	104.728920	135.907074	-3.480896	0.000000	3.589340	0.000000	0.000000	0.000000	0.521488	-0.057712	-0.397839	0.000000	0.000000	3.000000	24.000000	0.000000
1750.472418	-0.213515	0.526605	0.117518	73.164108	104.728920	135.907074	-3.480896	0.000000	3.589340	0.000000	0.000000	0.000000	0.521488	-0.057712	-0.397839	0.000000	0.000000	3.000000	24.000000	0.000000
1750.475751	-0.211667	0.526418	0.116125	73.009224	104.986832	136.141296	-3.473757	0.000000	3.596250	0.000000	0.000000	0.000000	0.554461	-0.056021	-0.417831	0.000000	0.000000	3.000000	24.000000	0.000000
1750.479085	-0.211667	0.526418	0.116125	73.009224	104.986832	136.141296	-3.473757	0.000000	3.596250	0.000000	0.000000	0.000000	0.554461	-0.056021	-0.417831	0.000000	0.000000	3.000000	24.000000	0.000000
1750.482418	-0.211667	0.526418	0.116125	73.009224	104.986832	136.141296	-3.473757	0.000000	3.596250	0.000000	0.000000	0.000000	0.554461	-0.056021	-0.417831	0.000000	0.000000	3.000000	24.000000	0.000000
1750.485751	-0.209715	0.526231	0.114762	72.838242	104.929688	136.112442	-3.465674	0.000000	3.604040	0.000000	0.000000	0.000000	0.585598	-0.056248	-0.408861	0.000000	0.000000	3.000000	24.000000	0.000000
1750.489085	-0.209715	0.526231	0.114762	72.838242	104.929688	136.112442	-3.465674	0.000000	3.604040	0.000000	0.000000	0.000000	0.585598	-0.056248	-0.408861	0.000000	0.000000	3.000000	24.000000	0.000000
1750.492418	-0.209715	0.526231	0.114762	72.838242	104.929688	136.112442	-3.465674	0.000000	3.604040	0.000000	0.000000	0.000000	0.585598	-0.056248	-0.408861	0.000000	0.000000	3.000000	24.000000	0.000000
1750.495751	-0.207640	0.526053	0.113374	72.671288	104.628059	135.868591	-3.455164	0.000000	3.614117	0.000000	0.000000	0.000000	0.622353	-0.053387	-0.416362	0.000000	0.000000	3.000000	24.000000	0.000000
1750.499085	-0.207640	0.526053	0.113374	72.671288	104.628059	135.868591	-3.455164	0.000000	3.614117	0.000000	0.000000	0.000000	0.622353	-0.053387	-0.416362	0.000000	0.000000	3.000000	24.000000	0.000000
1750.502418	-0.207640	0.526053	0.113374	72.671288	104.628059	135.868591	-3.455164	0.000000	3.614117	0.000000	0.000000	0.000000	0.622353	-0.053387	-0.416362	0.000000	0.000000	3.000000	24.000000	0.000000
1750.505751	-0.205436	0.525907	0.112020	72.532143	104.233345	135.530228	-3.442650	0.000000	3.626040	0.000000	0.000000	0.000000	0.661428	-0.043737	-0.406300	0.000000	0.000000	3.000000	24.000000	0.000000
1750.509085	-0.205436	0.525907	0.112020	72.532143	104.233345	135.530228	-3.442650	0.000000	3.626040	0.000000	0.000000	0.000000	0.661428	-0.043737	-0.406300	0.000000	0.000000	3.000000	24.000000	0.000000
1750.512418	-0.205436	0.525907	0.112020	72.532143	104.233345	135.530228	-3.442650	0.000000	3.626040	0.000000	0.000000	0.000000	0.661428	-0.043737	-0.406300	0.000000	0.000000	3.000000	24.000000	0.000000
1750.515751	-0.203132	0.525752	0.110612	72.460213	103.901634	135.208832	-3.426909	0.000000	3.640919	0.000000	0.000000	0.000000	0.691126	-0.046636	-0.422396	0.000000	0.000000	3.000000	24.000000	0.000000
1750.519085	-0.203132	0.525752	0.110612	72.460213	103.901634	135.208832	-3.426909	0.000000	3.640919	0.000000	0.000000	0.000000	0.691126	-0.046636	-0.422396	0.000000	0.000000	3.000000	24.000000	0.000000
1750.522418	-0.203132	0.525752	0.110612	72.460213	103.901634	135.208832	-3.426909	0.000000	3.640919	0.000000	0.000000	0.000000	0.691126	-0.046636	-0.422396	0.000000	0.000000	3.000000	24.000000	0.000000
1750.525751	-0.200729	0.525619	0.109145	72.448204	103.788399	135.039383	-3.409717	0.000000	3.657025	0.000000	0.000000	0.000000	0.720879	-0.039717	-0.440062	0.000000	0.000000	3.000000	24.000000	0.000000
1750.529085	-0.200729	0.525619	0.109145	72.448204	103.788399	135.039383	-3.409717	0.000000	3.657025	0.000000	0.000000	0.000000	0.720879	-0.039717	-0.440062	0.000000	0.000000	3.000000	24.000000	0.000000
1750.532418	-0.200729	0.525619	0.109145	72.448204	103.788399	135.039383	-3.409717	0.000000	3.657025	0.000000	0.000000	0.000000	0.720879	-0.039717	-0.440062	0.000000	0.000000	3.000000	24.000000	0.000000
1750.535751	-0.198182	0.525519	0.107572	72.482948	103.872322	135.009735	-3.391028	0.000000	3.674361	0.000000	0.000000	0.000000	0.764075	-0.029904	-0.471824	0.000000	0.000000	3.000000	24.000000	0.000000
1750.539085	-0.198182	0.525519	0.107572	72.482948	103.872322	135.009735	-3.391028	0.000000	3.674361	0.000000	0.000000	0.000000	0.764075	-0.029904	-0.471824	0.000000	0.000000	3.000000	24.000000	0.000000
1750.542418	-0.198182	0.525519	0.107572	72.482948	103.872322	135.009735	-3.391028	0.000000	3.674361	0.000000	0.000000	0.000000	0.764075	-0.029904	-0.471824	0.000000	0.000000	3.000000	24.000000	0.000000
1750.545751	-0.195581	0.525405	0.105886	72.525864	104.022263	135.027832	-3.370667	0.000000	3.693048	0.000000	0.000000	0.000000	0.780271	-0.034412	-0.505910	0.000000	0.000000	3.000000	24.000000	0.000000
1750.549085	-0.195581	0.525405	0.105886	72.525864	104.022263	135.027832	-3.370667	0.000000	3.693048	0.000000	0.000000	0.000000	0.780271	-0.034412	-0.505910	0.000000	0.000000	3.000000	24.000000	0.000000
1750.552418	-0.195581	0.525405	0.105886	72.525864	104.022263	135.027832	-3.370667	0.000000	3.693048	0.000000	0.000000	0.000000	0.780271	-0.034412	-0.505910	0.000000	0.000000	3.000000	24.000000	0.000000
1750.555751	-0.192899	0.525307	0.104090	72.547737	104.173424	135.055099	-3.350313	0.000000	3.711523	0.000000	0.000000	0.000000	0.804514	-0.029195	-0.538789	0.000000	0.000000	3.000000	24.000000	0.000000
1750.559085	-0.192899	0.525307	0.104090	72.547737	104.173424	135.055099	-3.350313	0.000000	3.711523	0.000000	0.000000	0.000000	0.804514	-0.029195	-0.538789	0.000000	0.000000	3.000000	24.000000	0.000000
1750.562418	-0.192899	0.525307	0.104090	72.547737	104.173424	135.055099	-3.350313	0.000000	3.711523	0.000000	0.000000	0.000000	0.804514	-0.029195	-0.538789	0.000000	0.000000	3.000000	24.000000	0.000000
1750.565751	-0.190171	0.525213	0.102193	72.545311	104.178360	134.979706	-3.329317	0.000000	3.730368	0.000000	0.000000	0.000000	0.818379	-0.028394	-0.569115	0.000000	0.000000	3.000000	24.000000	0.000000
1750.569085	-0.190171	0.525213	0.102193	72.545311	104.178360	134.979706	-3.329317	0.000000	3.730368	0.000000	0.000000	0.000000	0.818379	-0.028394	-0.569115	0.000000	0.000000	3.000000	24.000000	0.000000
1750.572418	-0.190171	0.525213	0.102193	72.545311	104.178360	134.979706	-3.329317	0.000000	3.730368	0.000000	0.000000	0.000000	0.818379	-0.028394	-0.569115	0.000000	0.000000	3.000000	24.000000	0.000000
1750.575751	-0.187412	0.525093	0.100233	72.512039	103.885963	134.699081	-3.308131	0.000000	3.749169	0.000000	0.000000	0.000000	0.827963	-0.036052	-0.588075	0.000000	0.000000	3.000000	24.000000	0.000000
1750.579085	-0.187412	0.525093	0.100233	72.512039	103.885963	134.699081	-3.308131	0.000000	3.749169	0.000000	0.000000	0.000000	0.827963	-0.036052	-0.588075	0.000000	0.000000	3.000000	24.000000	0.000000
1750.582418	-0.187412	0.525093	0.100233	72.512039	103.885963	134.699081	-3.308131	0.000000	3.749169	0.000000	0.000000	0.000000	0.827963	-0.036052	-0.588075	0.000000	0.000000	3.000000	24.000000	0.000000
1750.585751	-0.184613	0.524993	0.098185	72.467232	103.252563	134.119843	-3.286298	0.000000	3.768321	0.000000	0.000000	0.000000	0.839640	-0.029959	-0.614319	0.000000	0.000000	3.000000	24.000000	0.000000
1750.589085	-0.184613	0.524993	0.098185	72.467232	103.252563	134.119843	-3.286298	0.000000	3.768321	0.000000	0.000000	0.000000	0.839640	-0.029959	-0.614319	0.000000	0.000000	3.000000	24.000000	0.000000
1750.592418	-0.184613	0.524993	0.098185	72.467232	103.252563	134.119843	-3.286298	0.000000	3.768321	0.000000	0.000000	0.000000	0.839640	-0.029959	-0.614319	0.000000	0.000000	3.000000	24.000000	0.000000
1750.595751	-0.181769	0.524872	0.096117	72.411148	102.325447	133.311859	-3.264045	0.000000	3.787613	0.000000	0.000000	0.000000	0.853030	-0.036372	-0.620496	0.000000	0.000000	3.000000	24.000000	0.000000
1750.599085	-0.181769	0.524872	0.096117	72.411148	102.325447	133.311859	-3.264045	0.000000	3.787613	0.000000	0.000000	0.000000	0.853030	-0.036372	-0.620496	0.000000	0.000000	3.000000	24.000000	0.000000
1750.602418	-0.181769	0.524872	0.096117	72.411148	102.325447	133.311859	-3.264045	0.000000	3.787613	0.000000	0.000000	0.000000	0.853030	-0.036372	-0.620496	0.000000	0.000000	3.000000	24.000000	0.000000
1750.605751	-0.178863	0.524770	0.093967	72.351860	101.241371	132.514481	-3.239854	0.000000	3.808325	0.000000	0.000000	0.000000	0.871979	-0.030489	-0.644895	0.000000	0.000000	3.000000	24.000000	0.000000
1750.609085	-0.178863	0.524770	0.093967	72.351860	101.241371	132.514481	-3.239854	0.000000	3.808325	0.000000	0.000000	0.000000	0.871979	-0.030489	-0.644895	0.000000	0.000000	3.000000	24.000000	0.000000
1750.612418	-0.178863	0.524770	0.093967	72.351860	101.241371	132.514481	-3.239854	0.000000	3.808325	0.000000	0.000000	0.000000	0.871979	-0.030489	-0.644895	0.000000	0.000000	3.000000	24.000000	0.000000
1750.615751	-0.175901	0.524674	0.091754	72.318428	100.193115	131.707611	-3.214297	0.000000	3.829921	0.000000	0.000000	0.000000	0.888594	-0.028858	-0.663799	0.000000	0.000000	3.000000	24.000000	0.000000
1750.619085	-0.175901	0.524674	0.091754	72.318428	100.193115	131.707611	-3.214297	0.000000	3.829921	0.000000	0.000000	0.000000	0.888594	-0.028858	-0.663799	0.000000	0.000000	3.000000	24.000000	0.000000
1750.622418	-0.175901	0.524674	0.091754	72.318428	100.193115	131.707611	-3.214297	0.000000	3.829921	0.000000	0.000000	0.000000	0.888594	-0.028858	-0.663799	0.000000	0.000000	3.000000	24.000000	0.000000
1750.625751	-0.172833	0.524583	0.089494	72.334793	99.268402	130.845627	-3.186993	0.000000	3.852671	0.000000	0.000000	0.000000	0.920399	-0.027354	-0.678222	0.000000	0.000000	3.000000	24.000000	0.000000
1750.629085	-0.172833	0.524583	0.089494	72.334793	99.268402	130.845627	-3.186993	0.000000	3.852671	0.000000	0.000000	0.000000	0.920399	-0.027354	-0.678222	0.000000	0.000000	3.000000	24.000000	0.000000
1750.632418	-0.172833	0.524583	0.089494	72.334793	99.268402	130.845627	-3.186993	0.000000	3.852671	0.000000	0.000000	0.000000	0.920399	-0.027354	-0.678222	0.000000	0.000000	3.000000	24.000000	0.000000
1750.635751	-0.169712	0.524496	0.087166	72.397346	98.455971	130.046524	-3.156072	0.000000	3.878042	0.000000	0.000000	0.000000	0.936102	-0.025960	-0.698196	0.000000	0.000000	3.000000	24.000000	0.000000
1750.639085	-0.169712	0.524496	0.087166	72.397346	98.455971	130.046524	-3.156072	0.000000	3.878042	0.000000	0.000000	0.000000	0.936102	-0.025960	-0.698196	0.000000	0.000000	3.000000	24.000000	0.000000
1750.642418	-0.169712	0.524496	0.087166	72.397346	98.455971	130.046524	-3.156072	0.000000	3.878042	0.000000	0.000000	0.000000	0.936102	-0.025960	-0.698196	0.000000	0.000000	3.000000	24.000000	0.000000
1750.645751	-0.166534	0.524374	0.084840	72.494652	97.717506	129.291183	-3.122910	0.000000	3.904796	0.000000	0.000000	0.000000	0.953501	-0.036562	-0.698009	0.000000	0.000000	3.000000	24.000000	0.000000
1750.649085	-0.166534	0.524374	0.084840	72.494652	97.717506	129.291183	-3.122910	0.000000	3.904796	0.000000	0.000000	0.000000	0.953501	-0.036562	-0.698009	0.000000	0.000000	3.000000	24.000000	0.000000
1750.652418	-0.166534	0.524374	0.084840	72.494652	97.717506	129.291183	-3.122910	0.000000	3.904796	0.000000	0.000000	0.000000	0.953501	-0.036562	-0.698009	0.000000	0.000000	3.000000	24.000000	0.000000
1750.655751	-0.163355	0.524235	0.082514	72.603210	97.009270	128.542816	-3.085503	0.000000	3.934422	0.000000	0.000000	0.000000	0.953644	-0.041724	-0.697773	0.000000	0.000000	3.000000	24.000000	0.000000
1750.659085	-0.163355	0.524235	0.082514	72.603210	97.009270	128.542816	-3.085503	0.000000	3.934422	0.000000	0.000000	0.000000	0.953644	-0.041724	-0.697773	0.000000	0.000000	3.000000	24.000000	0.000000
1750.662418	-0.163355	0.524235	0.082514	72.603210	97.009270	128.542816	-3.085503	0.000000	3.934422	0.000000	0.000000	0.000000	0.953644	-0.041724	-0.697773	0.000000	0.000000	3.000000	24.000000	0.000000
1750.665751	-0.160192	0.524044	0.080147	72.699684	96.310585	127.817253	-3.045024	0.000000	3.965833	0.000000	0.000000	0.000000	0.949061	-0.057392	-0.709997	0.000000	0.000000	3.000000	24.000000	0.000000
1750.669085	-0.160192	0.524044	0.080147	72.699684	96.310585	127.817253	-3.045024	0.000000	3.965833	0.000000	0.000000	0.000000	0.949061	-0.057392	-0.709997	0.000000	0.000000	3.000000	24.000000	0.000000
1750.672418	-0.160192	0.524044	0.080147	72.699684	96.310585	127.817253	-3.045024	0.000000	3.965833	0.000000	0.000000	0.000000	0.949061	-0.057392	-0.709997	0.000000	0.000000	3.000000	24.000000	0.000000
1750.675751	-0.157034	0.523823	0.077802	72.755753	95.557472	127.077354	-3.002598	0.000000	3.998050	0.000000	0.000000	0.000000	0.947188	-0.066112	-0.703638	0.000000	0.000000	3.000000	24.000000	0.000000
1750.679085	-0.157034	0.523823	0.077802	72.755753	95.557472	127.077354	-3.002598	0.000000	3.998050	0.000000	0.000000	0.000000	0.947188	-0.066112	-0.703638	0.000000	0.000000	3.000000	24.000000	0.000000
1750.682418	-0.157034	0.523823	0.077802	72.755753	95.557472	127.077354	-3.002598	0.000000	3.998050	0.000000	0.000000	0.000000	0.947188	-0.066112	-0.703638	0.000000	0.000000	3.000000	24.000000	0.000000
1750.685751	-0.153867	0.523582	0.075419	72.746483	94.736214	126.353241	-2.851719	0.000000	3.890079	0.000000	0.000000	0.000000	0.950319	-0.072277	-0.714717	0.000000	0.000000	3.000000	24.000000	0.000000
1750.689085	-0.153867	0.523582	0.075419	72.746483	94.736214	126.353241	-2.851719	0.000000	3.890079	0.000000	0.000000	0.000000	0.950319	-0.072277	-0.714717	0.000000	0.000000	3.000000	24.000000	0.000000
1750.692418	-0.153867	0.523582	0.075419	72.746483	94.736214	126.353241	-2.851719	0.000000	3.890079	0.000000	0.000000	0.000000	0.950319	-0.072277	-0.714717	0.000000	0.000000	3.000000	24.000000	0.000000
1750.695751	-0.150658	0.523334	0.072986	72.688957	93.898376	126.012634	-2.693332	0.000000	3.770959	0.000000	0.000000	0.000000	0.962547	-0.074542	-0.730020	0.000000	0.000000	3.000000	24.000000	0.000000
1750.699085	-0.150658	0.523334	0.072986	72.688957	93.898376	126.012634	-2.693332	0.000000	3.770959	0.000000	0.000000	0.000000	0.962547	-0.074542	-0.730020	0.000000	0.000000	3.000000	24.000000	0.000000
1750.702418	-0.150658	0.523334	0.072986	72.688957	93.898376	126.012634	-2.693332	0.000000	3.770959	0.000000	0.000000	0.000000	0.962547	-0.074542	-0.730020	0.000000	0.000000	3.000000	24.000000	0.000000
1750.705751	-0.147460	0.523135	0.070583	72.620003	93.083878	126.878197	-2.532908	0.000000	3.649289	0.000000	0.000000	0.000000	0.959318	-0.059779	-0.720796	0.000000	0.000000	3.000000	24.000000	0.000000
1750.709085	-0.147460	0.523135	0.070583	72.620003	93.083878	126.878197	-2.532908	0.000000	3.649289	0.000000	0.000000	0.000000	0.959318	-0.059779	-0.720796	0.000000	0.000000	3.000000	24.000000	0.000000
1750.712418	-0.147460	0.523135	0.070583	72.620003	93.083878	126.878197	-2.532908	0.000000	3.649289	0.000000	0.000000	0.000000	0.959318	-0.059779	-0.720796	0.000000	0.000000	3.000000	24.000000	0.000000
1750.715751	-0.144128	0.522974	0.068169	72.585060	92.381958	127.899200	-2.373022	0.000000	3.529156	0.000000	0.000000	0.000000	0.999778	-0.048140	-0.724099	0.000000	0.000000	3.000000	24.000000	0.000000
1750.719085	-0.144128	0.522974	0.068169	72.585060	92.381958	127.899200	-2.373022	0.000000	3.529156	0.000000	0.000000	0.000000	0.999778	-0.048140	-0.724099	0.000000	0.000000	3.000000	24.000000	0.000000
1750.722418	-0.144128	0.522974	0.068169	72.585060	92.381958	127.899200	-2.373022	0.000000	3.529156	0.000000	0.000000	0.000000	0.999778	-0.048140	-0.724099	0.000000	0.000000	3.000000	24.000000	0.000000
1750.725751	-0.140599	0.522857	0.065800	72.636902	91.921608	128.036163	-2.206392	0.000000	3.408473	0.000000	0.000000	0.000000	1.058686	-0.035251	-0.710725	0.000000	0.000000	3.000000	24.000000	0.000000
1750.729085	-0.140599	0.522857	0.065800	72.636902	91.921608	128.036163	-2.206392	0.000000	3.408473	0.000000	0.000000	0.000000	1.058686	-0.035251	-0.710725	0.000000	0.000000	3.000000	24.000000	0.000000
1750.732418	-0.140599	0.522857	0.065800	72.636902	91.921608	128.036163	-2.206392	0.000000	3.408473	0.000000	0.000000	0.000000	1.058686	-0.035251	-0.710725	0.000000	0.000000	3.000000	24.000000	0.000000
1750.735751	-0.137011	0.522757	0.063481	72.784760	91.660095	127.623222	-2.029944	0.000000	3.290019	0.000000	0.000000	0.000000	1.076249	-0.029981	-0.695679	0.000000	0.000000	3.000000	24.000000	0.000000
1750.739085	-0.137011	0.522757	0.063481	72.784760	91.660095	127.623222	-2.029944	0.000000	3.290019	0.000000	0.000000	0.000000	1.076249	-0.029981	-0.695679	0.000000	0.000000	3.000000	24.000000	0.000000
1750.742418	-0.137011	0.522757	0.063481	72.784760	91.660095	127.623222	-2.029944	0.000000	3.290019	0.000000	0.000000	0.000000	1.076249	-0.029981	-0.695679	0.000000	0.000000	3.000000	24.000000	0.000000
1750.745751	-0.133375	0.522682	0.061145	72.944412	91.406654	127.514732	-1.850569	0.000000	3.174072	0.000000	0.000000	0.000000	1.090786	-0.022552	-0.700806	0.000000	0.000000	3.000000	24.000000	0.000000
1750.749085	-0.133375	0.522682	0.061145	72.944412	91.406654	127.514732	-1.850569	0.000000	3.174072	0.000000	0.000000	0.000000	1.090786	-0.022552	-0.700806	0.000000	0.000000	3.000000	24.000000	0.000000
1750.752418	-0.133375	0.522682	0.061145	72.944412	91.406654	127.514732	-1.850569	0.000000	3.174072	0.000000	0.000000	0.000000	1.090786	-0.022552	-0.700806	0.000000	0.000000	3.000000	24.000000	0.000000
1750.755751	-0.129711	0.522670	0.058865	73.100128	91.131607	127.715195	-1.668771	0.000000	3.057271	0.000000	0.000000	0.000000	1.099295	-0.003593	-0.683984	0.000000	0.000000	3.000000	24.000000	0.000000
1750.759085	-0.129711	0.522670	0.058865	73.100128	91.131607	127.715195	-1.668771	0.000000	3.057271	0.000000	0.000000	0.000000	1.099295	-0.003593	-0.683984	0.000000	0.000000	3.000000	24.000000	0.000000
1750.762418	-0.129711	0.522670	0.058865	73.100128	91.131607	127.715195	-1.668771	0.000000	3.057271	0.000000	0.000000	0.000000	1.099295	-0.003593	-0.683984	0.000000	0.000000	3.000000	24.000000	0.000000
1750.765751	-0.126000	0.522681	0.056567	73.246933	90.914093	127.936699	-1.485555	0.000000	2.943274	0.000000	0.000000	0.000000	1.113224	0.003462	-0.689680	0.000000	0.000000	3.000000	24.000000	0.000000
1750.769085	-0.126000	0.522681	0.056567	73.246933	90.914093	127.936699	-1.485555	0.000000	2.943274	0.000000	0.000000	0.000000	1.113224	0.003462	-0.689680	0.000000	0.000000	3.000000	24.000000	0.000000
1750.772418	-0.126000	0.522681	0.056567	73.246933	90.914093	127.936699	-1.485555	0.000000	2.943274	0.000000	0.000000	0.000000	1.113224	0.003462	-0.689680	0.000000	0.000000	3.000000	24.000000	0.000000
1750.775751	-0.122254	0.522723	0.054181	73.387878	90.724411	128.204758	-1.300018	0.000000	2.828327	0.000000	0.000000	0.000000	1.123803	0.012408	-0.715710	0.000000	0.000000	3.000000	24.000000	0.000000
1750.779085	-0.122254	0.522723	0.054181	73.387878	90.724411	128.204758	-1.300018	0.000000	2.828327	0.000000	0.000000	0.000000	1.123803	0.012408	-0.715710	0.000000	0.000000	3.000000	24.000000	0.000000
1750.782418	-0.122254	0.522723	0.054181	73.387878	90.724411	128.204758	-1.300018	0.000000	2.828327	0.000000	0.000000	0.000000	1.123803	0.012408	-0.715710	0.000000	0.000000	3.000000	24.000000	0.000000
1750.785751	-0.118393	0.522788	0.051684	73.541359	90.449478	128.406479	-1.112718	0.000000	2.709042	0.000000	0.000000	0.000000	1.158270	0.019517	-0.748984	0.000000	0.000000	3.000000	24.000000	0.000000
1750.789085	-0.118393	0.522788	0.051684	73.541359	90.449478	128.406479	-1.112718	0.000000	2.709042	0.000000	0.000000	0.000000	1.158270	0.019517	-0.748984	0.000000	0.000000	3.000000	24.000000	0.000000
1750.792418	-0.118393	0.522788	0.051684	73.541359	90.449478	128.406479	-1.112718	0.000000	2.709042	0.000000	0.000000	0.000000	1.158270	0.019517	-0.748984	0.000000	0.000000	3.000000	24.000000	0.000000
1750.795751	-0.114478	0.522909	0.049098	73.740524	89.862167	128.233292	-0.919673	0.000000	2.584212	0.000000	0.000000	0.000000	1.174716	0.036337	-0.775798	0.000000	0.000000	3.000000	24.000000	0.000000
1750.799085	-0.114478	0.522909	0.049098	73.740524	89.862167	128.233292	-0.919673	0.000000	2.584212	0.000000	0.000000	0.000000	1.174716	0.036337	-0.775798	0.000000	0.000000	3.000000	24.000000	0.000000
1750.802418	-0.114478	0.522909	0.049098	73.740524	89.862167	128.233292	-0.919673	0.000000	2.584212	0.000000	0.000000	0.000000	1.174716	0.036337	-0.775798	0.000000	0.000000	3.000000	24.000000	0.000000
1750.805751	-0.110539	0.523073	0.046437	74.014130	88.713051	127.466728	-0.723887	0.000000	2.454912	0.000000	0.000000	0.000000	1.181765	0.049165	-0.798329	0.000000	0.000000	3.000000	24.000000	0.000000
1750.809085	-0.110539	0.523073	0.046437	74.014130	88.713051	127.466728	-0.723887	0.000000	2.454912	0.000000	0.000000	0.000000	1.181765	0.049165	-0.798329	0.000000	0.000000	3.000000	24.000000	0.000000
1750.812418	-0.110539	0.523073	0.046437	74.014130	88.713051	127.466728	-0.723887	0.000000	2.454912	0.000000	0.000000	0.000000	1.181765	0.049165	-0.798329	0.000000	0.000000	3.000000	24.000000	0.000000
1750.815751	-0.106602	0.523250	0.043698	74.362923	86.812065	125.880692	-0.526926	0.000000	2.321857	0.000000	0.000000	0.000000	1.180861	0.053202	-0.821713	0.000000	0.000000	3.000000	24.000000	0.000000
1750.819085	-0.106602	0.523250	0.043698	74.362923	86.812065	125.880692	-0.526926	0.000000	2.321857	0.000000	0.000000	0.000000	1.180861	0.053202	-0.821713	0.000000	0.000000	3.000000	24.000000	0.000000
1750.822418	-0.106602	0.523250	0.043698	74.362923	86.812065	125.880692	-0.526926	0.000000	2.321857	0.000000	0.000000	0.000000	1.180861	0.053202	-0.821713	0.000000	0.000000	3.000000	24.000000	0.000000
1750.825751	-0.102683	0.523434	0.040942	74.748985	84.281258	123.772522	-0.330116	0.000000	2.184905	0.000000	0.000000	0.000000	1.175654	0.055266	-0.826700	0.000000	0.000000	3.000000	24.000000	0.000000
1750.829085	-0.102683	0.523434	0.040942	74.748985	84.281258	123.772522	-0.330116	0.000000	2.184905	0.000000	0.000000	0.000000	1.175654	0.055266	-0.826700	0.000000	0.000000	3.000000	24.000000	0.000000
1750.832418	-0.102683	0.523434	0.040942	74.748985	84.281258	123.772522	-0.330116	0.000000	2.184905	0.000000	0.000000	0.000000	1.175654	0.055266	-0.826700	0.000000	0.000000	3.000000	24.000000	0.000000
1750.835751	-0.098711	0.523653	0.038181	75.114296	81.376701	121.371193	-0.134173	0.000000	2.047121	0.000000	0.000000	0.000000	1.191666	0.065528	-0.828497	0.000000	0.000000	3.000000	24.000000	0.000000
1750.839085	-0.098711	0.523653	0.038181	75.114296	81.376701	121.371193	-0.134173	0.000000	2.047121	0.000000	0.000000	0.000000	1.191666	0.065528	-0.828497	0.000000	0.000000	3.000000	24.000000	0.000000
1750.842418	-0.098711	0.523653	0.038181	75.114296	81.376701	121.371193	-0.134173	0.000000	2.047121	0.000000	0.000000	0.000000	1.191666	0.065528	-0.828497	0.000000	0.000000	3.000000	24.000000	0.000000
1750.845751	-0.094736	0.523850	0.035410	75.434204	78.305481	118.611320	0.064438	0.000000	1.909039	0.000000	0.000000	0.000000	1.192715	0.059081	-0.831329	0.000000	0.000000	3.000000	24.000000	0.000000
1750.849085	-0.094736	0.523850	0.035410	75.434204	78.305481	118.611320	0.064438	0.000000	1.909039	0.000000	0.000000	0.000000	1.192715	0.059081	-0.831329	0.000000	0.000000	3.000000	24.000000	0.000000
1750.852418	-0.094736	0.523850	0.035410	75.434204	78.305481	118.611320	0.064438	0.000000	1.909039	0.000000	0.000000	0.000000	1.192715	0.059081	-0.831329	0.000000	0.000000	3.000000	24.000000	0.000000
1750.855751	-0.090787	0.524058	0.032662	75.694290	75.228401	115.719185	0.263224	0.000000	1.770484	0.000000	0.000000	0.000000	1.184470	0.062641	-0.824444	0.000000	0.000000	3.000000	24.000000	0.000000
1750.859085	-0.090787	0.524058	0.032662	75.694290	75.228401	115.719185	0.263224	0.000000	1.770484	0.000000	0.000000	0.000000	1.184470	0.062641	-0.824444	0.000000	0.000000	3.000000	24.000000	0.000000
1750.862418	-0.090787	0.524058	0.032662	75.694290	75.228401	115.719185	0.263224	0.000000	1.770484	0.000000	0.000000	0.000000	1.184470	0.062641	-0.824444	0.000000	0.000000	3.000000	24.000000	0.000000
1750.865751	-0.086890	0.524252	0.029936	75.898178	72.221687	112.986885	0.460635	0.000000	1.633076	0.000000	0.000000	0.000000	1.169181	0.058029	-0.817525	0.000000	0.000000	3.000000	24.000000	0.000000
1750.869085	-0.086890	0.524252	0.029936	75.898178	72.221687	112.986885	0.460635	0.000000	1.633076	0.000000	0.000000	0.000000	1.169181	0.058029	-0.817525	0.000000	0.000000	3.000000	24.000000	0.000000
1750.872418	-0.086890	0.524252	0.029936	75.898178	72.221687	112.986885	0.460635	0.000000	1.633076	0.000000	0.000000	0.000000	1.169181	0.058029	-0.817525	0.000000	0.000000	3.000000	24.000000	0.000000
1750.875751	-0.082986	0.524435	0.027180	76.048592	69.323395	110.443214	0.655499	0.000000	1.496822	0.000000	0.000000	0.000000	1.171167	0.055082	-0.826862	0.000000	0.000000	3.000000	24.000000	0.000000
1750.879085	-0.082986	0.524435	0.027180	76.048592	69.323395	110.443214	0.655499	0.000000	1.496822	0.000000	0.000000	0.000000	1.171167	0.055082	-0.826862	0.000000	0.000000	3.000000	24.000000	0.000000
1750.882418	-0.082986	0.524435	0.027180	76.048592	69.323395	110.443214	0.655499	0.000000	1.496822	0.000000	0.000000	0.000000	1.171167	0.055082	-0.826862	0.000000	0.000000	3.000000	24.000000	0.000000
1750.885751	-0.079110	0.524604	0.024452	76.152145	66.578659	107.859169	0.850693	0.000000	1.359012	0.000000	0.000000	0.000000	1.162798	0.050727	-0.818456	0.000000	0.000000	3.000000	24.000000	0.000000
1750.889085	-0.079110	0.524604	0.024452	76.152145	66.578659	107.859169	0.850693	0.000000	1.359012	0.000000	0.000000	0.000000	1.162798	0.050727	-0.818456	0.000000	0.000000	3.000000	24.000000	0.000000
1750.892418	-0.079110	0.524604	0.024452	76.152145	66.578659	107.859169	0.850693	0.000000	1.359012	0.000000	0.000000	0.000000	1.162798	0.050727	-0.818456	0.000000	0.000000	3.000000	24.000000	0.000000
1750.895751	-0.075261	0.524786	0.021749	76.214302	64.030334	105.510330	1.044493	0.000000	1.222603	0.000000	0.000000	0.000000	1.154727	0.054453	-0.810949	0.000000	0.000000	3.000000	24.000000	0.000000
1750.899085	-0.075261	0.524786	0.021749	76.214302	64.030334	105.510330	1.044493	0.000000	1.222603	0.000000	0.000000	0.000000	1.154727	0.054453	-0.810949	0.000000	0.000000	3.000000	24.000000	0.000000
1750.902418	-0.075261	0.524786	0.021749	76.214302	64.030334	105.510330	1.044493	0.000000	1.222603	0.000000	0.000000	0.000000	1.154727	0.054453	-0.810949	0.000000	0.000000	3.000000	24.000000	0.000000
1750.905751	-0.071417	0.524927	0.019082	76.245682	61.706532	103.636391	1.236948	0.000000	1.087444	0.000000	0.000000	0.000000	1.153222	0.042430	-0.800053	0.000000	0.000000	3.000000	24.000000	0.000000
1750.909085	-0.071417	0.524927	0.019082	76.245682	61.706532	103.636391	1.236948	0.000000	1.087444	0.000000	0.000000	0.000000	1.153222	0.042430	-0.800053	0.000000	0.000000	3.000000	24.000000	0.000000
1750.912418	-0.071417	0.524927	0.019082	76.245682	61.706532	103.636391	1.236948	0.000000	1.087444	0.000000	0.000000	0.000000	1.153222	0.042430	-0.800053	0.000000	0.000000	3.000000	24.000000	0.000000
1750.915751	-0.067557	0.525072	0.016470	76.249374	59.596733	101.815781	1.429151	0.000000	0.954102	0.000000	0.000000	0.000000	1.157860	0.043357	-0.783582	0.000000	0.000000	3.000000	24.000000	0.000000
1750.919085	-0.067557	0.525072	0.016470	76.249374	59.596733	101.815781	1.429151	0.000000	0.954102	0.000000	0.000000	0.000000	1.157860	0.043357	-0.783582	0.000000	0.000000	3.000000	24.000000	0.000000
1750.922418	-0.067557	0.525072	0.016470	76.249374	59.596733	101.815781	1.429151	0.000000	0.954102	0.000000	0.000000	0.000000	1.157860	0.043357	-0.783582	0.000000	0.000000	3.000000	24.000000	0.000000
1750.925751	-0.063663	0.525210	0.013938	76.233650	57.725666	100.129494	1.622128	0.000000	0.823505	0.000000	0.000000	0.000000	1.168342	0.041413	-0.759490	0.000000	0.000000	3.000000	24.000000	0.000000
1750.929085	-0.063663	0.525210	0.013938	76.233650	57.725666	100.129494	1.622128	0.000000	0.823505	0.000000	0.000000	0.000000	1.168342	0.041413	-0.759490	0.000000	0.000000	3.000000	24.000000	0.000000
1750.932418	-0.063663	0.525210	0.013938	76.233650	57.725666	100.129494	1.622128	0.000000	0.823505	0.000000	0.000000	0.000000	1.168342	0.041413	-0.759490	0.000000	0.000000	3.000000	24.000000	0.000000
1750.935751	-0.059772	0.525336	0.011439	76.208488	56.136368	98.897560	1.816852	0.000000	0.696924	0.000000	0.000000	0.000000	1.167192	0.037848	-0.749855	0.000000	0.000000	3.000000	24.000000	0.000000
1750.939085	-0.059772	0.525336	0.011439	76.208488	56.136368	98.897560	1.816852	0.000000	0.696924	0.000000	0.000000	0.000000	1.167192	0.037848	-0.749855	0.000000	0.000000	3.000000	24.000000	0.000000
1750.942418	-0.059772	0.525336	0.011439	76.208488	56.136368	98.897560	1.816852	0.000000	0.696924	0.000000	0.000000	0.000000	1.167192	0.037848	-0.749855	0.000000	0.000000	3.000000	24.000000	0.000000
1750.945751	-0.055868	0.525457	0.009016	76.180206	54.874901	97.535721	2.011384	0.000000	0.571948	0.000000	0.000000	0.000000	1.171250	0.036303	-0.726838	0.000000	0.000000	3.000000	24.000000	0.000000
1750.949085	-0.055868	0.525457	0.009016	76.180206	54.874901	97.535721	2.011384	0.000000	0.571948	0.000000	0.000000	0.000000	1.171250	0.036303	-0.726838	0.000000	0.000000	3.000000	24.000000	0.000000
1750.952418	-0.055868	0.525457	0.009016	76.180206	54.874901	97.535721	2.011384	0.000000	0.571948	0.000000	0.000000	0.000000	1.171250	0.036303	-0.726838	0.000000	0.000000	3.000000	24.000000	0.000000
1750.955751	-0.051920	0.525577	0.006607	76.152252	53.992767	96.734467	2.206592	0.000000	0.450808	0.000000	0.000000	0.000000	1.184370	0.035965	-0.722635	0.000000	0.000000	3.000000	24.000000	0.000000
1750.959085	-0.051920	0.525577	0.006607	76.152252	53.992767	96.734467	2.206592	0.000000	0.450808	0.000000	0.000000	0.000000	1.184370	0.035965	-0.722635	0.000000	0.000000	3.000000	24.000000	0.000000
1750.962418	-0.051920	0.525577	0.006607	76.152252	53.992767	96.734467	2.206592	0.000000	0.450808	0.000000	0.000000	0.000000	1.184370	0.035965	-0.722635	0.000000	0.000000	3.000000	24.000000	0.000000
1750.965751	-0.048002	0.525718	0.004266	76.131340	53.423279	96.939384	2.403987	0.000000	0.330369	0.000000	0.000000	0.000000	1.175609	0.042340	-0.702460	0.000000	0.000000	3.000000	24.000000	0.000000
1750.969085	-0.048002	0.525718	0.004266	76.131340	53.423279	96.939384	2.403987	0.000000	0.330369	0.000000	0.000000	0.000000	1.175609	0.042340	-0.702460	0.000000	0.000000	3.000000	24.000000	0.000000
1750.972418	-0.048002	0.525718	0.004266	76.131340	53.423279	96.939384	2.403987	0.000000	0.330369	0.000000	0.000000	0.000000	1.175609	0.042340	-0.702460	0.000000	0.000000	3.000000	24.000000	0.000000
1750.975751	-0.044021	0.525890	0.001978	76.124657	53.054852	97.217758	2.599922	0.000000	0.213292	0.000000	0.000000	0.000000	1.194156	0.051559	-0.686440	0.000000	0.000000	3.000000	24.000000	0.000000
1750.979085	-0.044021	0.525890	0.001978	76.124657	53.054852	97.217758	2.599922	0.000000	0.213292	0.000000	0.000000	0.000000	1.194156	0.051559	-0.686440	0.000000	0.000000	3.000000	24.000000	0.000000
1750.982418	-0.044021	0.525890	0.001978	76.124657	53.054852	97.217758	2.599922	0.000000	0.213292	0.000000	0.000000	0.000000	1.194156	0.051559	-0.686440	0.000000	0.000000	3.000000	24.000000	0.000000
1750.985751	-0.039936	0.526068	-0.000251	76.123672	52.891720	97.446060	2.798948	0.000000	0.098886	0.000000	0.000000	0.000000	1.225580	0.053291	-0.668662	0.000000	0.000000	3.000000	24.000000	0.000000
1750.989085	-0.039936	0.526068	-0.000251	76.123672	52.891720	97.446060	2.798948	0.000000	0.098886	0.000000	0.000000	0.000000	1.225580	0.053291	-0.668662	0.000000	0.000000	3.000000	24.000000	0.000000
1750.992418	-0.039936	0.526068	-0.000251	76.123672	52.891720	97.446060	2.798948	0.000000	0.098886	0.000000	0.000000	0.000000	1.225580	0.053291	-0.668662	0.000000	0.000000	3.000000	24.000000	0.000000
1750.995751	-0.035727	0.526242	-0.002399	76.130356	52.944962	97.600533	3.003211	0.000000	-0.012558	0.000000	0.000000	0.000000	1.262765	0.052336	-0.644301	0.000000	0.000000	3.000000	24.000000	0.000000
1750.999085	-0.035727	0.526242	-0.002399	76.130356	52.944962	97.600533	3.003211	0.000000	-0.012558	0.000000	0.000000	0.000000	1.262765	0.052336	-0.644301	0.000000	0.000000	3.000000	24.000000	0.000000
1751.002418	-0.035727	0.526242	-0.002399	76.130356	52.944962	97.600533	3.003211	0.000000	-0.012558	0.000000	0.000000	0.000000	1.262765	0.052336	-0.644301	0.000000	0.000000	3.000000	24.000000	0.000000
1751.005751	-0.031460	0.526405	-0.004450	76.143944	53.160683	97.895523	3.213672	0.000000	-0.119942	0.000000	0.000000	0.000000	1.280092	0.048813	-0.615361	0.000000	0.000000	3.000000	24.000000	0.000000
1751.009085	-0.031460	0.526405	-0.004450	76.143944	53.160683	97.895523	3.213672	0.000000	-0.119942	0.000000	0.000000	0.000000	1.280092	0.048813	-0.615361	0.000000	0.000000	3.000000	24.000000	0.000000
1751.012418	-0.031460	0.526405	-0.004450	76.143944	53.160683	97.895523	3.213672	0.000000	-0.119942	0.000000	0.000000	0.000000	1.280092	0.048813	-0.615361	0.000000	0.000000	3.000000	24.000000	0.000000
1751.015751	-0.027129	0.526559	-0.006472	76.173805	53.621487	98.668518	3.427021	0.000000	-0.222502	0.000000	0.000000	0.000000	1.299081	0.046341	-0.606677	0.000000	0.000000	3.000000	24.000000	0.000000
1751.019085	-0.027129	0.526559	-0.006472	76.173805	53.621487	98.668518	3.427021	0.000000	-0.222502	0.000000	0.000000	0.000000	1.299081	0.046341	-0.606677	0.000000	0.000000	3.000000	24.000000	0.000000
1751.022418	-0.027129	0.526559	-0.006472	76.173805	53.621487	98.668518	3.427021	0.000000	-0.222502	0.000000	0.000000	0.000000	1.299081	0.046341	-0.606677	0.000000	0.000000	3.000000	24.000000	0.000000
1751.025751	-0.022738	0.526688	-0.008421	76.216682	54.244022	100.408607	3.643534	0.000000	-0.323615	0.000000	0.000000	0.000000	1.317324	0.038609	-0.584647	0.000000	0.000000	3.000000	24.000000	0.000000
1751.029085	-0.022738	0.526688	-0.008421	76.216682	54.244022	100.408607	3.643534	0.000000	-0.323615	0.000000	0.000000	0.000000	1.317324	0.038609	-0.584647	0.000000	0.000000	3.000000	24.000000	0.000000
1751.032418	-0.022738	0.526688	-0.008421	76.216682	54.244022	100.408607	3.643534	0.000000	-0.323615	0.000000	0.000000	0.000000	1.317324	0.038609	-0.584647	0.000000	0.000000	3.000000	24.000000	0.000000
1751.035751	-0.018285	0.526816	-0.010302	76.318665	54.818142	102.492508	3.863088	0.000000	-0.421056	0.000000	0.000000	0.000000	1.335999	0.038510	-0.564321	0.000000	0.000000	3.000000	24.000000	0.000000
1751.039085	-0.018285	0.526816	-0.010302	76.318665	54.818142	102.492508	3.863088	0.000000	-0.421056	0.000000	0.000000	0.000000	1.335999	0.038510	-0.564321	0.000000	0.000000	3.000000	24.000000	0.000000
1751.042418	-0.018285	0.526816	-0.010302	76.318665	54.818142	102.492508	3.863088	0.000000	-0.421056	0.000000	0.000000	0.000000	1.335999	0.038510	-0.564321	0.000000	0.000000	3.000000	24.000000	0.000000
1751.045751	-0.013684	0.526945	-0.012115	76.503479	55.004360	103.527939	4.085755	0.000000	-0.515109	0.000000	0.000000	0.000000	1.380418	0.038537	-0.543814	0.000000	0.000000	3.000000	24.000000	0.000000
1751.049085	-0.013684	0.526945	-0.012115	76.503479	55.004360	103.527939	4.085755	0.000000	-0.515109	0.000000	0.000000	0.000000	1.380418	0.038537	-0.543814	0.000000	0.000000	3.000000	24.000000	0.000000
1751.052418	-0.013684	0.526945	-0.012115	76.503479	55.004360	103.527939	4.085755	0.000000	-0.515109	0.000000	0.000000	0.000000	1.380418	0.038537	-0.543814	0.000000	0.000000	3.000000	24.000000	0.000000
1751.055751	-0.008977	0.527105	-0.013826	76.708641	54.699661	103.198074	4.315825	0.000000	-0.605745	0.000000	0.000000	0.000000	1.412098	0.048068	-0.513242	0.000000	0.000000	3.000000	24.000000	0.000000
1751.059085	-0.008977	0.527105	-0.013826	76.708641	54.699661	103.198074	4.315825	0.000000	-0.605745	0.000000	0.000000	0.000000	1.412098	0.048068	-0.513242	0.000000	0.000000	3.000000	24.000000	0.000000
1751.062418	-0.008977	0.527105	-0.013826	76.708641	54.699661	103.198074	4.315825	0.000000	-0.605745	0.000000	0.000000	0.000000	1.412098	0.048068	-0.513242	0.000000	0.000000	3.000000	24.000000	0.000000
1751.065751	-0.004141	0.527289	-0.015414	76.875473	53.857059	102.213585	4.551174	0.000000	-0.691285	0.000000	0.000000	0.000000	1.450710	0.055081	-0.476626	0.000000	0.000000	3.000000	24.000000	0.000000
1751.069085	-0.004141	0.527289	-0.015414	76.875473	53.857059	102.213585	4.551174	0.000000	-0.691285	0.000000	0.000000	0.000000	1.450710	0.055081	-0.476626	0.000000	0.000000	3.000000	24.000000	0.000000
1751.072418	-0.004141	0.527289	-0.015414	76.875473	53.857059	102.213585	4.551174	0.000000	-0.691285	0.000000	0.000000	0.000000	1.450710	0.055081	-0.476626	0.000000	0.000000	3.000000	24.000000	0.000000
1751.075751	0.000848	0.527496	-0.016886	76.983231	52.532032	101.245377	4.792959	0.000000	-0.770723	0.000000	0.000000	0.000000	1.496539	0.062299	-0.441322	0.000000	0.000000	3.000000	24.000000	0.000000
1751.079085	0.000848	0.527496	-0.016886	76.983231	52.532032	101.245377	4.792959	0.000000	-0.770723	0.000000	0.000000	0.000000	1.496539	0.062299	-0.441322	0.000000	0.000000	3.000000	24.000000	0.000000
1751.082418	0.000848	0.527496	-0.016886	76.983231	52.532032	101.245377	4.792959	0.000000	-0.770723	0.000000	0.000000	0.000000	1.496539	0.062299	-0.441322	0.000000	0.000000	3.000000	24.000000	0.000000
1751.085751	0.005970	0.527667	-0.018322	77.056931	50.863602	100.077721	4.931353	0.000000	-0.825686	0.000000	0.000000	0.000000	1.536776	0.051123	-0.431086	0.000000	0.000000	3.000000	24.000000	0.000000
1751.089085	0.005970	0.527667	-0.018322	77.056931	50.863602	100.077721	4.931353	0.000000	-0.825686	0.000000	0.000000	0.000000	1.536776	0.051123	-0.431086	0.000000	0.000000	3.000000	24.000000	0.000000
1751.092418	0.005970	0.527667	-0.018322	77.056931	50.863602	100.077721	4.931353	0.000000	-0.825686	0.000000	0.000000	0.000000	1.536776	0.051123	-0.431086	0.000000	0.000000	3.000000	24.000000	0.000000
1751.095751	0.011186	0.527801	-0.019729	77.110069	49.036160	98.512283	4.926897	0.000000	-0.851871	0.000000	0.000000	0.000000	1.564827	0.040192	-0.422036	0.000000	0.000000	3.000000	24.000000	0.000000
1751.099085	0.011186	0.527801	-0.019729	77.110069	49.036160	98.512283	4.926897	0.000000	-0.851871	0.000000	0.000000	0.000000	1.564827	0.040192	-0.422036	0.000000	0.000000	3.000000	24.000000	0.000000
1751.102418	0.011186	0.527801	-0.019729	77.110069	49.036160	98.512283	4.926897	0.000000	-0.851871	0.000000	0.000000	0.000000	1.564827	0.040192	-0.422036	0.000000	0.000000	3.000000	24.000000	0.000000
1751.105751	0.016394	0.527923	-0.021110	77.142769	47.252258	96.784653	4.923096	0.000000	-0.873570	0.000000	0.000000	0.000000	1.562202	0.036597	-0.414083	0.000000	0.000000	3.000000	24.000000	0.000000
1751.109085	0.016394	0.527923	-0.021110	77.142769	47.252258	96.784653	4.923096	0.000000	-0.873570	0.000000	0.000000	0.000000	1.562202	0.036597	-0.414083	0.000000	0.000000	3.000000	24.000000	0.000000
1751.112418	0.016394	0.527923	-0.021110	77.142769	47.252258	96.784653	4.923096	0.000000	-0.873570	0.000000	0.000000	0.000000	1.562202	0.036597	-0.414083	0.000000	0.000000	3.000000	24.000000	0.000000
1751.115751	0.021615	0.528009	-0.022461	77.136528	45.640926	95.611626	4.919743	0.000000	-0.892261	0.000000	0.000000	0.000000	1.566510	0.025977	-0.405305	0.000000	0.000000	3.000000	24.000000	0.000000
1751.119085	0.021615	0.528009	-0.022461	77.136528	45.640926	95.611626	4.919743	0.000000	-0.892261	0.000000	0.000000	0.000000	1.566510	0.025977	-0.405305	0.000000	0.000000	3.000000	24.000000	0.000000
1751.122418	0.021615	0.528009	-0.022461	77.136528	45.640926	95.611626	4.919743	0.000000	-0.892261	0.000000	0.000000	0.000000	1.566510	0.025977	-0.405305	0.000000	0.000000	3.000000	24.000000	0.000000
1751.125751	0.026815	0.528092	-0.023741	77.105888	44.243382	95.690643	4.916850	0.000000	-0.908069	0.000000	0.000000	0.000000	1.559881	0.024787	-0.384254	0.000000	0.000000	3.000000	24.000000	0.000000
1751.129085	0.026815	0.528092	-0.023741	77.105888	44.243382	95.690643	4.916850	0.000000	-0.908069	0.000000	0.000000	0.000000	1.559881	0.024787	-0.384254	0.000000	0.000000	3.000000	24.000000	0.000000
1751.132418	0.026815	0.528092	-0.023741	77.105888	44.243382	95.690643	4.916850	0.000000	-0.908069	0.000000	0.000000	0.000000	1.559881	0.024787	-0.384254	0.000000	0.000000	3.000000	24.000000	0.000000
1751.135751	0.032121	0.528163	-0.024937	77.100304	42.971962	96.030289	4.914616	0.000000	-0.920080	0.000000	0.000000	0.000000	1.591935	0.021226	-0.358759	0.000000	0.000000	3.000000	24.000000	0.000000
1751.139085	0.032121	0.528163	-0.024937	77.100304	42.971962	96.030289	4.914616	0.000000	-0.920080	0.000000	0.000000	0.000000	1.591935	0.021226	-0.358759	0.000000	0.000000	3.000000	24.000000	0.000000
1751.142418	0.032121	0.528163	-0.024937	77.100304	42.971962	96.030289	4.914616	0.000000	-0.920080	0.000000	0.000000	0.000000	1.591935	0.021226	-0.358759	0.000000	0.000000	3.000000	24.000000	0.000000
1751.145751	0.037516	0.528230	-0.026074	77.131256	41.720383	95.695175	4.913249	0.000000	-0.927352	0.000000	0.000000	0.000000	1.618437	0.020270	-0.341052	0.000000	0.000000	3.000000	24.000000	0.000000
1751.149085	0.037516	0.528230	-0.026074	77.131256	41.720383	95.695175	4.913249	0.000000	-0.927352	0.000000	0.000000	0.000000	1.618437	0.020270	-0.341052	0.000000	0.000000	3.000000	24.000000	0.000000
1751.152418	0.037516	0.528230	-0.026074	77.131256	41.720383	95.695175	4.913249	0.000000	-0.927352	0.000000	0.000000	0.000000	1.618437	0.020270	-0.341052	0.000000	0.000000	3.000000	24.000000	0.000000
1751.155751	0.042863	0.528263	-0.027114	77.198624	40.453403	94.408760	4.912476	0.000000	-0.931442	0.000000	0.000000	0.000000	1.603904	0.009862	-0.311970	0.000000	0.000000	3.000000	24.000000	0.000000
1751.159085	0.042863	0.528263	-0.027114	77.198624	40.453403	94.408760	4.912476	0.000000	-0.931442	0.000000	0.000000	0.000000	1.603904	0.009862	-0.311970	0.000000	0.000000	3.000000	24.000000	0.000000
1751.162418	0.042863	0.528263	-0.027114	77.198624	40.453403	94.408760	4.912476	0.000000	-0.931442	0.000000	0.000000	0.000000	1.603904	0.009862	-0.311970	0.000000	0.000000	3.000000	24.000000	0.000000
1751.165751	0.048247	0.528309	-0.028072	77.295067	39.218628	92.764267	4.912311	0.000000	-0.932312	0.000000	0.000000	0.000000	1.615210	0.013688	-0.287516	0.000000	0.000000	3.000000	24.000000	0.000000
1751.169085	0.048247	0.528309	-0.028072	77.295067	39.218628	92.764267	4.912311	0.000000	-0.932312	0.000000	0.000000	0.000000	1.615210	0.013688	-0.287516	0.000000	0.000000	3.000000	24.000000	0.000000
1751.172418	0.048247	0.528309	-0.028072	77.295067	39.218628	92.764267	4.912311	0.000000	-0.932312	0.000000	0.000000	0.000000	1.615210	0.013688	-0.287516	0.000000	0.000000	3.000000	24.000000	0.000000
1751.175751	0.053555	0.528312	-0.028905	77.399712	38.105877	91.774483	4.912695	0.000000	-0.930282	0.000000	0.000000	0.000000	1.592490	0.000997	-0.249678	0.000000	0.000000	3.000000	24.000000	0.000000
1751.179085	0.053555	0.528312	-0.028905	77.399712	38.105877	91.774483	4.912695	0.000000	-0.930282	0.000000	0.000000	0.000000	1.592490	0.000997	-0.249678	0.000000	0.000000	3.000000	24.000000	0.000000
1751.182418	0.053555	0.528312	-0.028905	77.399712	38.105877	91.774483	4.912695	0.000000	-0.930282	0.000000	0.000000	0.000000	1.592490	0.000997	-0.249678	0.000000	0.000000	3.000000	24.000000	0.000000
1751.185751	0.058787	0.528313	-0.029659	77.497353	37.171795	91.401512	4.913704	0.000000	-0.924939	0.000000	0.000000	0.000000	1.569639	0.000326	-0.226273	0.000000	0.000000	3.000000	24.000000	0.000000
1751.189085	0.058787	0.528313	-0.029659	77.497353	37.171795	91.401512	4.913704	0.000000	-0.924939	0.000000	0.000000	0.000000	1.569639	0.000326	-0.226273	0.000000	0.000000	3.000000	24.000000	0.000000
1751.192418	0.058787	0.528313	-0.029659	77.497353	37.171795	91.401512	4.913704	0.000000	-0.924939	0.000000	0.000000	0.000000	1.569639	0.000326	-0.226273	0.000000	0.000000	3.000000	24.000000	0.000000
1751.195751	0.063975	0.528296	-0.030289	77.586731	36.402199	91.179886	4.914997	0.000000	-0.918044	0.000000	0.000000	0.000000	1.556320	-0.005251	-0.189038	0.000000	0.000000	3.000000	24.000000	0.000000
1751.199085	0.063975	0.528296	-0.030289	77.586731	36.402199	91.179886	4.914997	0.000000	-0.918044	0.000000	0.000000	0.000000	1.556320	-0.005251	-0.189038	0.000000	0.000000	3.000000	24.000000	0.000000
1751.202418	0.063975	0.528296	-0.030289	77.586731	36.402199	91.179886	4.914997	0.000000	-0.918044	0.000000	0.000000	0.000000	1.556320	-0.005251	-0.189038	0.000000	0.000000	3.000000	24.000000	0.000000
1751.205751	0.069047	0.528251	-0.030757	77.667633	35.781837	91.125633	4.916821	0.000000	-0.908224	0.000000	0.000000	0.000000	1.521641	-0.013361	-0.140493	0.000000	0.000000	3.000000	24.000000	0.000000
1751.209085	0.069047	0.528251	-0.030757	77.667633	35.781837	91.125633	4.916821	0.000000	-0.908224	0.000000	0.000000	0.000000	1.521641	-0.013361	-0.140493	0.000000	0.000000	3.000000	24.000000	0.000000
1751.212418	0.069047	0.528251	-0.030757	77.667633	35.781837	91.125633	4.916821	0.000000	-0.908224	0.000000	0.000000	0.000000	1.521641	-0.013361	-0.140493	0.000000	0.000000	3.000000	24.000000	0.000000
1751.215751	0.073995	0.528189	-0.031149	77.749077	35.348797	91.200745	4.919239	0.000000	-0.895034	0.000000	0.000000	0.000000	1.484378	-0.018699	-0.117528	0.000000	0.000000	3.000000	24.000000	0.000000
1751.219085	0.073995	0.528189	-0.031149	77.749077	35.348797	91.200745	4.919239	0.000000	-0.895034	0.000000	0.000000	0.000000	1.484378	-0.018699	-0.117528	0.000000	0.000000	3.000000	24.000000	0.000000
1751.222418	0.073995	0.528189	-0.031149	77.749077	35.348797	91.200745	4.919239	0.000000	-0.895034	0.000000	0.000000	0.000000	1.484378	-0.018699	-0.117528	0.000000	0.000000	3.000000	24.000000	0.000000
1751.225751	0.078839	0.528075	-0.031367	77.843964	35.114727	91.689713	4.921753	0.000000	-0.881108	0.000000	0.000000	0.000000	1.453335	-0.034034	-0.065519	0.000000	0.000000	3.000000	24.000000	0.000000
1751.229085	0.078839	0.528075	-0.031367	77.843964	35.114727	91.689713	4.921753	0.000000	-0.881108	0.000000	0.000000	0.000000	1.453335	-0.034034	-0.065519	0.000000	0.000000	3.000000	24.000000	0.000000
1751.232418	0.078839	0.528075	-0.031367	77.843964	35.114727	91.689713	4.921753	0.000000	-0.881108	0.000000	0.000000	0.000000	1.453335	-0.034034	-0.065519	0.000000	0.000000	3.000000	24.000000	0.000000
1751.235751	0.083589	0.527920	-0.031502	77.935852	34.939274	92.261276	4.924822	0.000000	-0.863789	0.000000	0.000000	0.000000	1.425041	-0.046752	-0.040327	0.000000	0.000000	3.000000	24.000000	0.000000
1751.239085	0.083589	0.527920	-0.031502	77.935852	34.939274	92.261276	4.924822	0.000000	-0.863789	0.000000	0.000000	0.000000	1.425041	-0.046752	-0.040327	0.000000	0.000000	3.000000	24.000000	0.000000
1751.242418	0.083589	0.527920	-0.031502	77.935852	34.939274	92.261276	4.924822	0.000000	-0.863789	0.000000	0.000000	0.000000	1.425041	-0.046752	-0.040327	0.000000	0.000000	3.000000	24.000000	0.000000
1751.245751	0.088213	0.527713	-0.031518	78.023323	34.765961	92.588799	4.927979	0.000000	-0.845587	0.000000	0.000000	0.000000	1.387027	-0.062084	-0.004809	0.000000	0.000000	3.000000	24.000000	0.000000
1751.249085	0.088213	0.527713	-0.031518	78.023323	34.765961	92.588799	4.927979	0.000000	-0.845587	0.000000	0.000000	0.000000	1.387027	-0.062084	-0.004809	0.000000	0.000000	3.000000	24.000000	0.000000
1751.252418	0.088213	0.527713	-0.031518	78.023323	34.765961	92.588799	4.927979	0.000000	-0.845587	0.000000	0.000000	0.000000	1.387027	-0.062084	-0.004809	0.000000	0.000000	3.000000	24.000000	0.000000
1751.255751	0.092690	0.527448	-0.031519	78.101303	34.640690	92.602112	4.931334	0.000000	-0.825797	0.000000	0.000000	0.000000	1.343123	-0.079321	-0.000327	0.000000	0.000000	3.000000	24.000000	0.000000
1751.259085	0.092690	0.527448	-0.031519	78.101303	34.640690	92.602112	4.931334	0.000000	-0.825797	0.000000	0.000000	0.000000	1.343123	-0.079321	-0.000327	0.000000	0.000000	3.000000	24.000000	0.000000
1751.262418	0.092690	0.527448	-0.031519	78.101303	34.640690	92.602112	4.931334	0.000000	-0.825797	0.000000	0.000000	0.000000	1.343123	-0.079321	-0.000327	0.000000	0.000000	3.000000	24.000000	0.000000
1751.265751	0.097051	0.527133	-0.031463	78.159485	34.656075	92.727684	4.934422	0.000000	-0.807143	0.000000	0.000000	0.000000	1.308271	-0.094628	0.016777	0.000000	0.000000	3.000000	24.000000	0.000000
1751.269085	0.097051	0.527133	-0.031463	78.159485	34.656075	92.727684	4.934422	0.000000	-0.807143	0.000000	0.000000	0.000000	1.308271	-0.094628	0.016777	0.000000	0.000000	3.000000	24.000000	0.000000
1751.272418	0.097051	0.527133	-0.031463	78.159485	34.656075	92.727684	4.934422	0.000000	-0.807143	0.000000	0.000000	0.000000	1.308271	-0.094628	0.016777	0.000000	0.000000	3.000000	24.000000	0.000000
1751.275751	0.101235	0.526800	-0.031428	78.183769	34.921391	93.297211	4.937457	0.000000	-0.788364	0.000000	0.000000	0.000000	1.255237	-0.099902	0.010397	0.000000	0.000000	3.000000	24.000000	0.000000
1751.279085	0.101235	0.526800	-0.031428	78.183769	34.921391	93.297211	4.937457	0.000000	-0.788364	0.000000	0.000000	0.000000	1.255237	-0.099902	0.010397	0.000000	0.000000	3.000000	24.000000	0.000000
1751.282418	0.101235	0.526800	-0.031428	78.183769	34.921391	93.297211	4.937457	0.000000	-0.788364	0.000000	0.000000	0.000000	1.255237	-0.099902	0.010397	0.000000	0.000000	3.000000	24.000000	0.000000
1751.285751	0.105278	0.526424	-0.031346	78.183784	35.438152	93.999260	4.940114	0.000000	-0.771537	0.000000	0.000000	0.000000	1.213029	-0.112865	0.024610	0.000000	0.000000	3.000000	24.000000	0.000000
1751.289085	0.105278	0.526424	-0.031346	78.183784	35.438152	93.999260	4.940114	0.000000	-0.771537	0.000000	0.000000	0.000000	1.213029	-0.112865	0.024610	0.000000	0.000000	3.000000	24.000000	0.000000
1751.292418	0.105278	0.526424	-0.031346	78.183784	35.438152	93.999260	4.940114	0.000000	-0.771537	0.000000	0.000000	0.000000	1.213029	-0.112865	0.024610	0.000000	0.000000	3.000000	24.000000	0.000000
1751.295751	0.109149	0.526045	-0.031257	78.183784	35.927719	94.501869	4.942705	0.000000	-0.754761	0.000000	0.000000	0.000000	1.161223	-0.113614	0.026847	0.000000	0.000000	3.000000	24.000000	0.000000
1751.299085	0.109149	0.526045	-0.031257	78.183784	35.927719	94.501869	4.942705	0.000000	-0.754761	0.000000	0.000000	0.000000	1.161223	-0.113614	0.026847	0.000000	0.000000	3.000000	24.000000	0.000000
1751.302418	0.109149	0.526045	-0.031257	78.183784	35.927719	94.501869	4.942705	0.000000	-0.754761	0.000000	0.000000	0.000000	1.161223	-0.113614	0.026847	0.000000	0.000000	3.000000	24.000000	0.000000
1751.305751	0.112772	0.525655	-0.031111	78.183784	36.381943	95.219887	4.945081	0.000000	-0.739033	0.000000	0.000000	0.000000	1.086812	-0.116982	0.043741	0.000000	0.000000	3.000000	24.000000	0.000000
1751.309085	0.112772	0.525655	-0.031111	78.183784	36.381943	95.219887	4.945081	0.000000	-0.739033	0.000000	0.000000	0.000000	1.086812	-0.116982	0.043741	0.000000	0.000000	3.000000	24.000000	0.000000
1751.312418	0.112772	0.525655	-0.031111	78.183784	36.381943	95.219887	4.945081	0.000000	-0.739033	0.000000	0.000000	0.000000	1.086812	-0.116982	0.043741	0.000000	0.000000	3.000000	24.000000	0.000000
1751.315751	0.116138	0.525260	-0.030856	78.183769	36.800766	95.985725	4.947392	0.000000	-0.723399	0.000000	0.000000	0.000000	1.009713	-0.118380	0.076668	0.000000	0.000000	3.000000	24.000000	0.000000
1751.319085	0.116138	0.525260	-0.030856	78.183769	36.800766	95.985725	4.947392	0.000000	-0.723399	0.000000	0.000000	0.000000	1.009713	-0.118380	0.076668	0.000000	0.000000	3.000000	24.000000	0.000000
1751.322418	0.116138	0.525260	-0.030856	78.183769	36.800766	95.985725	4.947392	0.000000	-0.723399	0.000000	0.000000	0.000000	1.009713	-0.118380	0.076668	0.000000	0.000000	3.000000	24.000000	0.000000
1751.325751	0.119256	0.524854	-0.030531	78.180885	37.176052	96.546547	4.949816	0.000000	-0.706631	0.000000	0.000000	0.000000	0.935399	-0.121880	0.097283	0.000000	0.000000	3.000000	24.000000	0.000000
1751.329085	0.119256	0.524854	-0.030531	78.180885	37.176052	96.546547	4.949816	0.000000	-0.706631	0.000000	0.000000	0.000000	0.935399	-0.121880	0.097283	0.000000	0.000000	3.000000	24.000000	0.000000
1751.332418	0.119256	0.524854	-0.030531	78.180885	37.176052	96.546547	4.949816	0.000000	-0.706631	0.000000	0.000000	0.000000	0.935399	-0.121880	0.097283	0.000000	0.000000	3.000000	24.000000	0.000000
1751.335751	0.122059	0.524421	-0.030134	78.177429	37.515007	96.667030	4.952217	0.000000	-0.689596	0.000000	0.000000	0.000000	0.841110	-0.130042	0.119081	0.000000	0.000000	3.000000	24.000000	0.000000
1751.339085	0.122059	0.524421	-0.030134	78.177429	37.515007	96.667030	4.952217	0.000000	-0.689596	0.000000	0.000000	0.000000	0.841110	-0.130042	0.119081	0.000000	0.000000	3.000000	24.000000	0.000000
1751.342418	0.122059	0.524421	-0.030134	78.177429	37.515007	96.667030	4.952217	0.000000	-0.689596	0.000000	0.000000	0.000000	0.841110	-0.130042	0.119081	0.000000	0.000000	3.000000	24.000000	0.000000
1751.345751	0.124501	0.523969	-0.029669	78.180367	37.808826	96.704597	4.954587	0.000000	-0.672358	0.000000	0.000000	0.000000	0.732388	-0.135579	0.139571	0.000000	0.000000	3.000000	24.000000	0.000000
1751.349085	0.124501	0.523969	-0.029669	78.180367	37.808826	96.704597	4.954587	0.000000	-0.672358	0.000000	0.000000	0.000000	0.732388	-0.135579	0.139571	0.000000	0.000000	3.000000	24.000000	0.000000
1751.352418	0.124501	0.523969	-0.029669	78.180367	37.808826	96.704597	4.954587	0.000000	-0.672358	0.000000	0.000000	0.000000	0.732388	-0.135579	0.139571	0.000000	0.000000	3.000000	24.000000	0.000000
1751.355751	0.126531	0.523507	-0.029140	78.182472	38.090775	96.777115	4.956901	0.000000	-0.655085	0.000000	0.000000	0.000000	0.609015	-0.138412	0.158843	0.000000	0.000000	3.000000	24.000000	0.000000
1751.359085	0.126531	0.523507	-0.029140	78.182472	38.090775	96.777115	4.956901	0.000000	-0.655085	0.000000	0.000000	0.000000	0.609015	-0.138412	0.158843	0.000000	0.000000	3.000000	24.000000	0.000000
1751.362418	0.126531	0.523507	-0.029140	78.182472	38.090775	96.777115	4.956901	0.000000	-0.655085	0.000000	0.000000	0.000000	0.609015	-0.138412	0.158843	0.000000	0.000000	3.000000	24.000000	0.000000
1751.365751	0.128256	0.523055	-0.028621	78.174339	38.447472	97.001160	4.959139	0.000000	-0.637916	0.000000	0.000000	0.000000	0.517650	-0.135728	0.155564	0.000000	0.000000	3.000000	24.000000	0.000000
1751.369085	0.128256	0.523055	-0.028621	78.174339	38.447472	97.001160	4.959139	0.000000	-0.637916	0.000000	0.000000	0.000000	0.517650	-0.135728	0.155564	0.000000	0.000000	3.000000	24.000000	0.000000
1751.372418	0.128256	0.523055	-0.028621	78.174339	38.447472	97.001160	4.959139	0.000000	-0.637916	0.000000	0.000000	0.000000	0.517650	-0.135728	0.155564	0.000000	0.000000	3.000000	24.000000	0.000000
1751.375751	0.129654	0.522636	-0.028107	78.140289	38.977802	97.541756	4.961150	0.000000	-0.622080	0.000000	0.000000	0.000000	0.419308	-0.125582	0.154260	0.000000	0.000000	3.000000	24.000000	0.000000
1751.379085	0.129654	0.522636	-0.028107	78.140289	38.977802	97.541756	4.961150	0.000000	-0.622080	0.000000	0.000000	0.000000	0.419308	-0.125582	0.154260	0.000000	0.000000	3.000000	24.000000	0.000000
1751.382418	0.129654	0.522636	-0.028107	78.140289	38.977802	97.541756	4.961150	0.000000	-0.622080	0.000000	0.000000	0.000000	0.419308	-0.125582	0.154260	0.000000	0.000000	3.000000	24.000000	0.000000
1751.385751	0.130781	0.522274	-0.027546	78.065720	39.734753	98.455132	4.962968	0.000000	-0.607409	0.000000	0.000000	0.000000	0.338126	-0.108748	0.168224	0.000000	0.000000	3.000000	24.000000	0.000000
1751.389085	0.130781	0.522274	-0.027546	78.065720	39.734753	98.455132	4.962968	0.000000	-0.607409	0.000000	0.000000	0.000000	0.338126	-0.108748	0.168224	0.000000	0.000000	3.000000	24.000000	0.000000
1751.392418	0.130781	0.522274	-0.027546	78.065720	39.734753	98.455132	4.962968	0.000000	-0.607409	0.000000	0.000000	0.000000	0.338126	-0.108748	0.168224	0.000000	0.000000	3.000000	24.000000	0.000000
1751.395751	0.131623	0.521986	-0.026981	77.953110	40.660480	99.679161	4.964759	0.000000	-0.592597	0.000000	0.000000	0.000000	0.252532	-0.086254	0.169555	0.000000	0.000000	3.000000	24.000000	0.000000
1751.399085	0.131623	0.521986	-0.026981	77.953110	40.660480	99.679161	4.964759	0.000000	-0.592597	0.000000	0.000000	0.000000	0.252532	-0.086254	0.169555	0.000000	0.000000	3.000000	24.000000	0.000000
1751.402418	0.131623	0.521986	-0.026981	77.953110	40.660480	99.679161	4.964759	0.000000	-0.592597	0.000000	0.000000	0.000000	0.252532	-0.086254	0.169555	0.000000	0.000000	3.000000	24.000000	0.000000
1751.405751	0.131623	0.521986	-0.026981	77.809219	41.669010	101.099236	4.966418	0.000000	-0.578522	0.000000	0.000000	0.000000	0.252532	-0.086254	0.169555	0.000000	0.000000	3.000000	24.000000	0.000000
1751.409085	0.132123	0.521765	-0.026368	77.809219	41.669010	101.099236	4.966418	0.000000	-0.578522	0.000000	0.000000	0.000000	0.150171	-0.066370	0.183751	0.000000	0.000000	3.000000	24.000000	0.000000
1751.412418	0.132123	0.521765	-0.026368	77.809219	41.669010	101.099236	4.966418	0.000000	-0.578522	0.000000	0.000000	0.000000	0.150171	-0.066370	0.183751	0.000000	0.000000	3.000000	24.000000	0.000000
1751.415751	0.132323	0.521614	-0.025789	77.654816	42.645306	102.545624	4.968049	0.000000	-0.564355	0.000000	0.000000	0.000000	0.060003	-0.045368	0.173743	0.000000	0.000000	3.000000	24.000000	0.000000
1751.419085	0.132323	0.521614	-0.025789	77.654816	42.645306	102.545624	4.968049	0.000000	-0.564355	0.000000	0.000000	0.000000	0.060003	-0.045368	0.173743	0.000000	0.000000	3.000000	24.000000	0.000000
1751.422418	0.132323	0.521614	-0.025789	77.654816	42.645306	102.545624	4.968049	0.000000	-0.564355	0.000000	0.000000	0.000000	0.060003	-0.045368	0.173743	0.000000	0.000000	3.000000	24.000000	0.000000
1751.425751	0.132323	0.521614	-0.025789	77.501396	43.503082	103.873123	4.969476	0.000000	-0.551643	0.000000	0.000000	0.000000	0.060003	-0.045368	0.173743	0.000000	0.000000	3.000000	24.000000	0.000000
1751.429085	0.132258	0.521493	-0.025271	77.501396	43.503082	103.873123	4.969476	0.000000	-0.551643	0.000000	0.000000	0.000000	-0.019591	-0.036257	0.155502	0.000000	0.000000	3.000000	24.000000	0.000000
1751.432418	0.132258	0.521493	-0.025271	77.501396	43.503082	103.873123	4.969476	0.000000	-0.551643	0.000000	0.000000	0.000000	-0.019591	-0.036257	0.155502	0.000000	0.000000	3.000000	24.000000	0.000000
1751.435751	0.131979	0.521434	-0.024788	77.362602	44.198563	105.005905	4.970663	0.000000	-0.540837	0.000000	0.000000	0.000000	-0.083603	-0.017774	0.144786	0.000000	0.000000	3.000000	24.000000	0.000000
1751.439085	0.131979	0.521434	-0.024788	77.362602	44.198563	105.005905	4.970663	0.000000	-0.540837	0.000000	0.000000	0.000000	-0.083603	-0.017774	0.144786	0.000000	0.000000	3.000000	24.000000	0.000000
1751.442418	0.131979	0.521434	-0.024788	77.362602	44.198563	105.005905	4.970663	0.000000	-0.540837	0.000000	0.000000	0.000000	-0.083603	-0.017774	0.144786	0.000000	0.000000	3.000000	24.000000	0.000000
1751.445751	0.131474	0.521430	-0.024383	77.249313	44.688202	105.872879	4.971697	0.000000	-0.531255	0.000000	0.000000	0.000000	-0.151445	-0.001080	0.121666	0.000000	0.000000	3.000000	24.000000	0.000000
1751.449085	0.131474	0.521430	-0.024383	77.249313	44.688202	105.872879	4.971697	0.000000	-0.531255	0.000000	0.000000	0.000000	-0.151445	-0.001080	0.121666	0.000000	0.000000	3.000000	24.000000	0.000000
1751.452418	0.131474	0.521430	-0.024383	77.249313	44.688202	105.872879	4.971697	0.000000	-0.531255	0.000000	0.000000	0.000000	-0.151445	-0.001080	0.121666	0.000000	0.000000	3.000000	24.000000	0.000000
1751.455751	0.130724	0.521458	-0.024045	77.186897	44.895000	106.344299	4.972489	0.000000	-0.523787	0.000000	0.000000	0.000000	-0.225154	0.008270	0.101193	0.000000	0.000000	3.000000	24.000000	0.000000
1751.459085	0.130724	0.521458	-0.024045	77.186897	44.895000	106.344299	4.972489	0.000000	-0.523787	0.000000	0.000000	0.000000	-0.225154	0.008270	0.101193	0.000000	0.000000	3.000000	24.000000	0.000000
1751.462418	0.130724	0.521458	-0.024045	77.186897	44.895000	106.344299	4.972489	0.000000	-0.523787	0.000000	0.000000	0.000000	-0.225154	0.008270	0.101193	0.000000	0.000000	3.000000	24.000000	0.000000
1751.465751	0.130724	0.521458	-0.024045	77.177338	44.779243	106.365112	4.973066	0.000000	-0.518281	0.000000	0.000000	0.000000	-0.225154	0.008270	0.101193	0.000000	0.000000	3.000000	24.000000	0.000000
1751.469085	0.129776	0.521507	-0.023768	77.177338	44.779243	106.365112	4.973066	0.000000	-0.518281	0.000000	0.000000	0.000000	-0.284446	0.014840	0.083306	0.000000	0.000000	3.000000	24.000000	0.000000
1751.472418	0.129776	0.521507	-0.023768	77.177338	44.779243	106.365112	4.973066	0.000000	-0.518281	0.000000	0.000000	0.000000	-0.284446	0.014840	0.083306	0.000000	0.000000	3.000000	24.000000	0.000000
1751.475751	0.128610	0.521578	-0.023545	77.172478	44.615700	106.346138	4.973464	0.000000	-0.514451	0.000000	0.000000	0.000000	-0.349802	0.021367	0.066861	0.000000	0.000000	3.000000	24.000000	0.000000
1751.479085	0.128610	0.521578	-0.023545	77.172478	44.615700	106.346138	4.973464	0.000000	-0.514451	0.000000	0.000000	0.000000	-0.349802	0.021367	0.066861	0.000000	0.000000	3.000000	24.000000	0.000000
1751.482418	0.128610	0.521578	-0.023545	77.172478	44.615700	106.346138	4.973464	0.000000	-0.514451	0.000000	0.000000	0.000000	-0.349802	0.021367	0.066861	0.000000	0.000000	3.000000	24.000000	0.000000
1751.485751	0.127265	0.521693	-0.023325	77.166969	44.434139	106.332878	4.973691	0.000000	-0.512250	0.000000	0.000000	0.000000	-0.403537	0.034367	0.066064	0.000000	0.000000	3.000000	24.000000	0.000000
1751.489085	0.127265	0.521693	-0.023325	77.166969	44.434139	106.332878	4.973691	0.000000	-0.512250	0.000000	0.000000	0.000000	-0.403537	0.034367	0.066064	0.000000	0.000000	3.000000	24.000000	0.000000
1751.492418	0.127265	0.521693	-0.023325	77.166969	44.434139	106.332878	4.973691	0.000000	-0.512250	0.000000	0.000000	0.000000	-0.403537	0.034367	0.066064	0.000000	0.000000	3.000000	24.000000	0.000000
1751.495751	0.125715	0.521810	-0.023118	77.164207	44.234558	106.326233	4.973873	0.000000	-0.510481	0.000000	0.000000	0.000000	-0.464734	0.035265	0.061899	0.000000	0.000000	3.000000	24.000000	0.000000
1751.499085	0.125715	0.521810	-0.023118	77.164207	44.234558	106.326233	4.973873	0.000000	-0.510481	0.000000	0.000000	0.000000	-0.464734	0.035265	0.061899	0.000000	0.000000	3.000000	24.000000	0.000000
1751.502418	0.125715	0.521810	-0.023118	77.164207	44.234558	106.326233	4.973873	0.000000	-0.510481	0.000000	0.000000	0.000000	-0.464734	0.035265	0.061899	0.000000	0.000000	3.000000	24.000000	0.000000
1751.505751	0.123967	0.521971	-0.022913	77.158028	44.007786	106.318680	4.973979	0.000000	-0.509449	0.000000	0.000000	0.000000	-0.524495	0.048197	0.061726	0.000000	0.000000	3.000000	24.000000	0.000000
1751.509085	0.123967	0.521971	-0.022913	77.158028	44.007786	106.318680	4.973979	0.000000	-0.509449	0.000000	0.000000	0.000000	-0.524495	0.048197	0.061726	0.000000	0.000000	3.000000	24.000000	0.000000
1751.512418	0.123967	0.521971	-0.022913	77.158028	44.007786	106.318680	4.973979	0.000000	-0.509449	0.000000	0.000000	0.000000	-0.524495	0.048197	0.061726	0.000000	0.000000	3.000000	24.000000	0.000000
1751.515751	0.122077	0.522134	-0.022743	77.155243	43.764702	106.312050	4.974039	0.000000	-0.508862	0.000000	0.000000	0.000000	-0.566906	0.049042	0.050946	0.000000	0.000000	3.000000	24.000000	0.000000
1751.519085	0.122077	0.522134	-0.022743	77.155243	43.764702	106.312050	4.974039	0.000000	-0.508862	0.000000	0.000000	0.000000	-0.566906	0.049042	0.050946	0.000000	0.000000	3.000000	24.000000	0.000000
1751.522418	0.122077	0.522134	-0.022743	77.155243	43.764702	106.312050	4.974039	0.000000	-0.508862	0.000000	0.000000	0.000000	-0.566906	0.049042	0.050946	0.000000	0.000000	3.000000	24.000000	0.000000
1751.525751	0.120033	0.522291	-0.022583	77.154572	43.515461	106.317719	4.973985	0.000000	-0.509383	0.000000	0.000000	0.000000	-0.613455	0.047088	0.048027	0.000000	0.000000	3.000000	24.000000	0.000000
1751.529085	0.120033	0.522291	-0.022583	77.154572	43.515461	106.317719	4.973985	0.000000	-0.509383	0.000000	0.000000	0.000000	-0.613455	0.047088	0.048027	0.000000	0.000000	3.000000	24.000000	0.000000
1751.532418	0.120033	0.522291	-0.022583	77.154572	43.515461	106.317719	4.973985	0.000000	-0.509383	0.000000	0.000000	0.000000	-0.613455	0.047088	0.048027	0.000000	0.000000	3.000000	24.000000	0.000000
1751.535751	0.117867	0.522476	-0.022472	77.153915	43.249916	106.323395	4.973872	0.000000	-0.510486	0.000000	0.000000	0.000000	-0.649592	0.055249	0.033334	0.000000	0.000000	3.000000	24.000000	0.000000
1751.539085	0.117867	0.522476	-0.022472	77.153915	43.249916	106.323395	4.973872	0.000000	-0.510486	0.000000	0.000000	0.000000	-0.649592	0.055249	0.033334	0.000000	0.000000	3.000000	24.000000	0.000000
1751.542418	0.117867	0.522476	-0.022472	77.153915	43.249916	106.323395	4.973872	0.000000	-0.510486	0.000000	0.000000	0.000000	-0.649592	0.055249	0.033334	0.000000	0.000000	3.000000	24.000000	0.000000
1751.545751	0.115636	0.522668	-0.022377	77.153915	42.972492	106.299454	4.973614	0.000000	-0.512996	0.000000	0.000000	0.000000	-0.669494	0.057857	0.028258	0.000000	0.000000	3.000000	24.000000	0.000000
1751.549085	0.115636	0.522668	-0.022377	77.153915	42.972492	106.299454	4.973614	0.000000	-0.512996	0.000000	0.000000	0.000000	-0.669494	0.057857	0.028258	0.000000	0.000000	3.000000	24.000000	0.000000
1751.552418	0.115636	0.522668	-0.022377	77.153915	42.972492	106.299454	4.973614	0.000000	-0.512996	0.000000	0.000000	0.000000	-0.669494	0.057857	0.028258	0.000000	0.000000	3.000000	24.000000	0.000000
1751.555751	0.113343	0.522848	-0.022367	77.160103	42.701553	106.195335	4.973293	0.000000	-0.516100	0.000000	0.000000	0.000000	-0.687833	0.053917	0.003093	0.000000	0.000000	3.000000	24.000000	0.000000
1751.559085	0.113343	0.522848	-0.022367	77.160103	42.701553	106.195335	4.973293	0.000000	-0.516100	0.000000	0.000000	0.000000	-0.687833	0.053917	0.003093	0.000000	0.000000	3.000000	24.000000	0.000000
1751.562418	0.113343	0.522848	-0.022367	77.160103	42.701553	106.195335	4.973293	0.000000	-0.516100	0.000000	0.000000	0.000000	-0.687833	0.053917	0.003093	0.000000	0.000000	3.000000	24.000000	0.000000
1751.565751	0.110934	0.523006	-0.022403	77.171852	42.427273	106.080597	4.972745	0.000000	-0.521348	0.000000	0.000000	0.000000	-0.722642	0.047228	-0.010881	0.000000	0.000000	3.000000	24.000000	0.000000
1751.569085	0.110934	0.523006	-0.022403	77.171852	42.427273	106.080597	4.972745	0.000000	-0.521348	0.000000	0.000000	0.000000	-0.722642	0.047228	-0.010881	0.000000	0.000000	3.000000	24.000000	0.000000
1751.572418	0.110934	0.523006	-0.022403	77.171852	42.427273	106.080597	4.972745	0.000000	-0.521348	0.000000	0.000000	0.000000	-0.722642	0.047228	-0.010881	0.000000	0.000000	3.000000	24.000000	0.000000
1751.575751	0.108405	0.523150	-0.022511	77.186317	42.145889	105.820923	4.972035	0.000000	-0.528082	0.000000	0.000000	0.000000	-0.758827	0.043216	-0.032220	0.000000	0.000000	3.000000	24.000000	0.000000
1751.579085	0.108405	0.523150	-0.022511	77.186317	42.145889	105.820923	4.972035	0.000000	-0.528082	0.000000	0.000000	0.000000	-0.758827	0.043216	-0.032220	0.000000	0.000000	3.000000	24.000000	0.000000
1751.582418	0.108405	0.523150	-0.022511	77.186317	42.145889	105.820923	4.972035	0.000000	-0.528082	0.000000	0.000000	0.000000	-0.758827	0.043216	-0.032220	0.000000	0.000000	3.000000	24.000000	0.000000
1751.585751	0.105761	0.523296	-0.022672	77.205627	41.870388	105.141533	4.971085	0.000000	-0.536951	0.000000	0.000000	0.000000	-0.793175	0.043759	-0.048486	0.000000	0.000000	3.000000	24.000000	0.000000
1751.589085	0.105761	0.523296	-0.022672	77.205627	41.870388	105.141533	4.971085	0.000000	-0.536951	0.000000	0.000000	0.000000	-0.793175	0.043759	-0.048486	0.000000	0.000000	3.000000	24.000000	0.000000
1751.592418	0.105761	0.523296	-0.022672	77.205627	41.870388	105.141533	4.971085	0.000000	-0.536951	0.000000	0.000000	0.000000	-0.793175	0.043759	-0.048486	0.000000	0.000000	3.000000	24.000000	0.000000
1751.595751	0.102969	0.523410	-0.022854	77.229797	41.592812	104.170265	4.969920	0.000000	-0.547626	0.000000	0.000000	0.000000	-0.837640	0.034262	-0.054620	0.000000	0.000000	3.000000	24.000000	0.000000
1751.599085	0.102969	0.523410	-0.022854	77.229797	41.592812	104.170265	4.969920	0.000000	-0.547626	0.000000	0.000000	0.000000	-0.837640	0.034262	-0.054620	0.000000	0.000000	3.000000	24.000000	0.000000
1751.602418	0.102969	0.523410	-0.022854	77.229797	41.592812	104.170265	4.969920	0.000000	-0.547626	0.000000	0.000000	0.000000	-0.837640	0.034262	-0.054620	0.000000	0.000000	3.000000	24.000000	0.000000
1751.605751	0.100037	0.523547	-0.023025	77.253922	41.296398	103.374725	4.968601	0.000000	-0.559470	0.000000	0.000000	0.000000	-0.879402	0.041292	-0.051180	0.000000	0.000000	3.000000	24.000000	0.000000
1751.609085	0.100037	0.523547	-0.023025	77.253922	41.296398	103.374725	4.968601	0.000000	-0.559470	0.000000	0.000000	0.000000	-0.879402	0.041292	-0.051180	0.000000	0.000000	3.000000	24.000000	0.000000
1751.612418	0.100037	0.523547	-0.023025	77.253922	41.296398	103.374725	4.968601	0.000000	-0.559470	0.000000	0.000000	0.000000	-0.879402	0.041292	-0.051180	0.000000	0.000000	3.000000	24.000000	0.000000
1751.615751	0.096963	0.523693	-0.023206	77.272591	40.986820	102.842781	4.967203	0.000000	-0.571745	0.000000	0.000000	0.000000	-0.922343	0.043674	-0.054373	0.000000	0.000000	3.000000	24.000000	0.000000
1751.619085	0.096963	0.523693	-0.023206	77.272591	40.986820	102.842781	4.967203	0.000000	-0.571745	0.000000	0.000000	0.000000	-0.922343	0.043674	-0.054373	0.000000	0.000000	3.000000	24.000000	0.000000
1751.622418	0.096963	0.523693	-0.023206	77.272591	40.986820	102.842781	4.967203	0.000000	-0.571745	0.000000	0.000000	0.000000	-0.922343	0.043674	-0.054373	0.000000	0.000000	3.000000	24.000000	0.000000
1751.625751	0.093866	0.523883	-0.023343	77.274834	40.696827	102.398849	4.965653	0.000000	-0.585057	0.000000	0.000000	0.000000	-0.928932	0.057173	-0.041012	0.000000	0.000000	3.000000	24.000000	0.000000
1751.629085	0.093866	0.523883	-0.023343	77.274834	40.696827	102.398849	4.965653	0.000000	-0.585057	0.000000	0.000000	0.000000	-0.928932	0.057173	-0.041012	0.000000	0.000000	3.000000	24.000000	0.000000
1751.632418	0.093866	0.523883	-0.023343	77.274834	40.696827	102.398849	4.965653	0.000000	-0.585057	0.000000	0.000000	0.000000	-0.928932	0.057173	-0.041012	0.000000	0.000000	3.000000	24.000000	0.000000
1751.635751	0.090780	0.524088	-0.023483	77.255867	40.478817	101.696846	4.964145	0.000000	-0.597722	0.000000	0.000000	0.000000	-0.925873	0.061438	-0.041958	0.000000	0.000000	3.000000	24.000000	0.000000
1751.639085	0.090780	0.524088	-0.023483	77.255867	40.478817	101.696846	4.964145	0.000000	-0.597722	0.000000	0.000000	0.000000	-0.925873	0.061438	-0.041958	0.000000	0.000000	3.000000	24.000000	0.000000
1751.642418	0.090780	0.524088	-0.023483	77.255867	40.478817	101.696846	4.964145	0.000000	-0.597722	0.000000	0.000000	0.000000	-0.925873	0.061438	-0.041958	0.000000	0.000000	3.000000	24.000000	0.000000
1751.645751	0.087686	0.524347	-0.023606	77.208603	40.386627	101.235886	4.962548	0.000000	-0.610834	0.000000	0.000000	0.000000	-0.928098	0.077561	-0.036889	0.000000	0.000000	3.000000	24.000000	0.000000
1751.649085	0.087686	0.524347	-0.023606	77.208603	40.386627	101.235886	4.962548	0.000000	-0.610834	0.000000	0.000000	0.000000	-0.928098	0.077561	-0.036889	0.000000	0.000000	3.000000	24.000000	0.000000
1751.652418	0.087686	0.524347	-0.023606	77.208603	40.386627	101.235886	4.962548	0.000000	-0.610834	0.000000	0.000000	0.000000	-0.928098	0.077561	-0.036889	0.000000	0.000000	3.000000	24.000000	0.000000
1751.655751	0.084525	0.524611	-0.023693	77.142151	40.338787	101.119774	4.960917	0.000000	-0.623948	0.000000	0.000000	0.000000	-0.948588	0.079148	-0.026116	0.000000	0.000000	3.000000	24.000000	0.000000
1751.659085	0.084525	0.524611	-0.023693	77.142151	40.338787	101.119774	4.960917	0.000000	-0.623948	0.000000	0.000000	0.000000	-0.948588	0.079148	-0.026116	0.000000	0.000000	3.000000	24.000000	0.000000
1751.662418	0.084525	0.524611	-0.023693	77.142151	40.338787	101.119774	4.960917	0.000000	-0.623948	0.000000	0.000000	0.000000	-0.948588	0.079148	-0.026116	0.000000	0.000000	3.000000	24.000000	0.000000
1751.665751	0.081216	0.524867	-0.023819	77.085426	40.232090	100.833427	4.959287	0.000000	-0.636771	0.000000	0.000000	0.000000	-0.992548	0.076836	-0.037743	0.000000	0.000000	3.000000	24.000000	0.000000
1751.669085	0.081216	0.524867	-0.023819	77.085426	40.232090	100.833427	4.959287	0.000000	-0.636771	0.000000	0.000000	0.000000	-0.992548	0.076836	-0.037743	0.000000	0.000000	3.000000	24.000000	0.000000
1751.672418	0.081216	0.524867	-0.023819	77.085426	40.232090	100.833427	4.959287	0.000000	-0.636771	0.000000	0.000000	0.000000	-0.992548	0.076836	-0.037743	0.000000	0.000000	3.000000	24.000000	0.000000
1751.675751	0.077836	0.525113	-0.023932	77.036957	40.085281	100.152267	4.957361	0.000000	-0.651587	0.000000	0.000000	0.000000	-1.014101	0.073847	-0.034079	0.000000	0.000000	3.000000	24.000000	0.000000
1751.679085	0.077836	0.525113	-0.023932	77.036957	40.085281	100.152267	4.957361	0.000000	-0.651587	0.000000	0.000000	0.000000	-1.014101	0.073847	-0.034079	0.000000	0.000000	3.000000	24.000000	0.000000
1751.682418	0.077836	0.525113	-0.023932	77.036957	40.085281	100.152267	4.957361	0.000000	-0.651587	0.000000	0.000000	0.000000	-1.014101	0.073847	-0.034079	0.000000	0.000000	3.000000	24.000000	0.000000
1751.685751	0.074417	0.525343	-0.024085	76.982140	39.976421	99.389435	4.955329	0.000000	-0.666865	0.000000	0.000000	0.000000	-1.025576	0.068899	-0.045798	0.000000	0.000000	3.000000	24.000000	0.000000
1751.689085	0.074417	0.525343	-0.024085	76.982140	39.976421	99.389435	4.955329	0.000000	-0.666865	0.000000	0.000000	0.000000	-1.025576	0.068899	-0.045798	0.000000	0.000000	3.000000	24.000000	0.000000
1751.692418	0.074417	0.525343	-0.024085	76.982140	39.976421	99.389435	4.955329	0.000000	-0.666865	0.000000	0.000000	0.000000	-1.025576	0.068899	-0.045798	0.000000	0.000000	3.000000	24.000000	0.000000
1751.695751	0.070951	0.525578	-0.024212	76.898903	40.038841	99.116554	4.953000	0.000000	-0.683951	0.000000	0.000000	0.000000	-1.039957	0.070589	-0.038186	0.000000	0.000000	3.000000	24.000000	0.000000
1751.699085	0.070951	0.525578	-0.024212	76.898903	40.038841	99.116554	4.953000	0.000000	-0.683951	0.000000	0.000000	0.000000	-1.039957	0.070589	-0.038186	0.000000	0.000000	3.000000	24.000000	0.000000
1751.702418	0.070951	0.525578	-0.024212	76.898903	40.038841	99.116554	4.953000	0.000000	-0.683951	0.000000	0.000000	0.000000	-1.039957	0.070589	-0.038186	0.000000	0.000000	3.000000	24.000000	0.000000
1751.705751	0.067538	0.525819	-0.024331	76.810303	40.383629	99.473404	4.950592	0.000000	-0.701167	0.000000	0.000000	0.000000	-1.023719	0.072265	-0.035734	0.000000	0.000000	3.000000	24.000000	0.000000
1751.709085	0.067538	0.525819	-0.024331	76.810303	40.383629	99.473404	4.950592	0.000000	-0.701167	0.000000	0.000000	0.000000	-1.023719	0.072265	-0.035734	0.000000	0.000000	3.000000	24.000000	0.000000
1751.712418	0.067538	0.525819	-0.024331	76.810303	40.383629	99.473404	4.950592	0.000000	-0.701167	0.000000	0.000000	0.000000	-1.023719	0.072265	-0.035734	0.000000	0.000000	3.000000	24.000000	0.000000
1751.715751	0.064108	0.526043	-0.024494	76.745697	40.949047	100.193794	4.948091	0.000000	-0.718605	0.000000	0.000000	0.000000	-1.028973	0.067389	-0.048828	0.000000	0.000000	3.000000	24.000000	0.000000
1751.719085	0.064108	0.526043	-0.024494	76.745697	40.949047	100.193794	4.948091	0.000000	-0.718605	0.000000	0.000000	0.000000	-1.028973	0.067389	-0.048828	0.000000	0.000000	3.000000	24.000000	0.000000
1751.722418	0.064108	0.526043	-0.024494	76.745697	40.949047	100.193794	4.948091	0.000000	-0.718605	0.000000	0.000000	0.000000	-1.028973	0.067389	-0.048828	0.000000	0.000000	3.000000	24.000000	0.000000
1751.725751	0.060694	0.526289	-0.024622	76.693481	41.572922	100.945435	4.945220	0.000000	-0.738103	0.000000	0.000000	0.000000	-1.024416	0.073731	-0.038385	0.000000	0.000000	3.000000	24.000000	0.000000
1751.729085	0.060694	0.526289	-0.024622	76.693481	41.572922	100.945435	4.945220	0.000000	-0.738103	0.000000	0.000000	0.000000	-1.024416	0.073731	-0.038385	0.000000	0.000000	3.000000	24.000000	0.000000
1751.732418	0.060694	0.526289	-0.024622	76.693481	41.572922	100.945435	4.945220	0.000000	-0.738103	0.000000	0.000000	0.000000	-1.024416	0.073731	-0.038385	0.000000	0.000000	3.000000	24.000000	0.000000
1751.735751	0.057349	0.526525	-0.024762	76.664612	42.175396	101.179596	4.942320	0.000000	-0.757281	0.000000	0.000000	0.000000	-1.003300	0.070904	-0.042017	0.000000	0.000000	3.000000	24.000000	0.000000
1751.739085	0.057349	0.526525	-0.024762	76.664612	42.175396	101.179596	4.942320	0.000000	-0.757281	0.000000	0.000000	0.000000	-1.003300	0.070904	-0.042017	0.000000	0.000000	3.000000	24.000000	0.000000
1751.742418	0.057349	0.526525	-0.024762	76.664612	42.175396	101.179596	4.942320	0.000000	-0.757281	0.000000	0.000000	0.000000	-1.003300	0.070904	-0.042017	0.000000	0.000000	3.000000	24.000000	0.000000
1751.745751	0.054037	0.526720	-0.024880	76.650864	42.792000	101.227219	4.939213	0.000000	-0.777287	0.000000	0.000000	0.000000	-0.993592	0.058434	-0.035497	0.000000	0.000000	3.000000	24.000000	0.000000
1751.749085	0.054037	0.526720	-0.024880	76.650864	42.792000	101.227219	4.939213	0.000000	-0.777287	0.000000	0.000000	0.000000	-0.993592	0.058434	-0.035497	0.000000	0.000000	3.000000	24.000000	0.000000
1751.752418	0.054037	0.526720	-0.024880	76.650864	42.792000	101.227219	4.939213	0.000000	-0.777287	0.000000	0.000000	0.000000	-0.993592	0.058434	-0.035497	0.000000	0.000000	3.000000	24.000000	0.000000
1751.755751	0.054037	0.526720	-0.024880	76.636314	43.386826	101.507759	4.936026	0.000000	-0.797278	0.000000	0.000000	0.000000	-0.993592	0.058434	-0.035497	0.000000	0.000000	3.000000	24.000000	0.000000
1751.759085	0.050738	0.526937	-0.024962	76.636314	43.386826	101.507759	4.936026	0.000000	-0.797278	0.000000	0.000000	0.000000	-0.989899	0.064908	-0.024419	0.000000	0.000000	3.000000	24.000000	0.000000
1751.762418	0.050738	0.526937	-0.024962	76.636314	43.386826	101.507759	4.936026	0.000000	-0.797278	0.000000	0.000000	0.000000	-0.989899	0.064908	-0.024419	0.000000	0.000000	3.000000	24.000000	0.000000
1751.765751	0.050738	0.526937	-0.024962	76.632591	43.953499	102.049294	4.932822	0.000000	-0.816866	0.000000	0.000000	0.000000	-0.989899	0.064908	-0.024419	0.000000	0.000000	3.000000	24.000000	0.000000
1751.769085	0.047481	0.527137	-0.025093	76.632591	43.953499	102.049294	4.932822	0.000000	-0.816866	0.000000	0.000000	0.000000	-0.976965	0.060112	-0.039258	0.000000	0.000000	3.000000	24.000000	0.000000
1751.772418	0.047481	0.527137	-0.025093	76.632591	43.953499	102.049294	4.932822	0.000000	-0.816866	0.000000	0.000000	0.000000	-0.976965	0.060112	-0.039258	0.000000	0.000000	3.000000	24.000000	0.000000
1751.775751	0.044336	0.527344	-0.025216	76.640633	44.428249	102.294022	4.929163	0.000000	-0.838658	0.000000	0.000000	0.000000	-0.943474	0.062031	-0.036925	0.000000	0.000000	3.000000	24.000000	0.000000
1751.779085	0.044336	0.527344	-0.025216	76.640633	44.428249	102.294022	4.929163	0.000000	-0.838658	0.000000	0.000000	0.000000	-0.943474	0.062031	-0.036925	0.000000	0.000000	3.000000	24.000000	0.000000
1751.782418	0.044336	0.527344	-0.025216	76.640633	44.428249	102.294022	4.929163	0.000000	-0.838658	0.000000	0.000000	0.000000	-0.943474	0.062031	-0.036925	0.000000	0.000000	3.000000	24.000000	0.000000
1751.785751	0.044336	0.527344	-0.025216	76.659172	44.736755	102.256470	4.925401	0.000000	-0.860477	0.000000	0.000000	0.000000	-0.943474	0.062031	-0.036925	0.000000	0.000000	3.000000	24.000000	0.000000
1751.789085	0.041298	0.527550	-0.025372	76.659172	44.736755	102.256470	4.925401	0.000000	-0.860477	0.000000	0.000000	0.000000	-0.911471	0.061853	-0.046782	0.000000	0.000000	3.000000	24.000000	0.000000
1751.792418	0.041298	0.527550	-0.025372	76.659172	44.736755	102.256470	4.925401	0.000000	-0.860477	0.000000	0.000000	0.000000	-0.911471	0.061853	-0.046782	0.000000	0.000000	3.000000	24.000000	0.000000
1751.795751	0.041298	0.527550	-0.025372	76.692192	44.834911	102.099335	4.921292	0.000000	-0.883677	0.000000	0.000000	0.000000	-0.911471	0.061853	-0.046782	0.000000	0.000000	3.000000	24.000000	0.000000
1751.799085	0.038284	0.527779	-0.025555	76.692192	44.834911	102.099335	4.921292	0.000000	-0.883677	0.000000	0.000000	0.000000	-0.904142	0.068794	-0.054943	0.000000	0.000000	3.000000	24.000000	0.000000
1751.802418	0.038284	0.527779	-0.025555	76.692192	44.834911	102.099335	4.921292	0.000000	-0.883677	0.000000	0.000000	0.000000	-0.904142	0.068794	-0.054943	0.000000	0.000000	3.000000	24.000000	0.000000
1751.805751	0.038284	0.527779	-0.025555	76.741135	44.744255	101.677452	4.916749	0.000000	-0.908614	0.000000	0.000000	0.000000	-0.904142	0.068794	-0.054943	0.000000	0.000000	3.000000	24.000000	0.000000
1751.809085	0.035360	0.528015	-0.025723	76.741135	44.744255	101.677452	4.916749	0.000000	-0.908614	0.000000	0.000000	0.000000	-0.877168	0.070738	-0.050390	0.000000	0.000000	3.000000	24.000000	0.000000
1751.812418	0.035360	0.528015	-0.025723	76.741135	44.744255	101.677452	4.916749	0.000000	-0.908614	0.000000	0.000000	0.000000	-0.877168	0.070738	-0.050390	0.000000	0.000000	3.000000	24.000000	0.000000
1751.815751	0.035360	0.528015	-0.025723	76.772697	44.583374	101.134407	4.912093	0.000000	-0.933458	0.000000	0.000000	0.000000	-0.877168	0.070738	-0.050390	0.000000	0.000000	3.000000	24.000000	0.000000
1751.819085	0.032442	0.528242	-0.025887	76.772697	44.583374	101.134407	4.912093	0.000000	-0.933458	0.000000	0.000000	0.000000	-0.875452	0.068096	-0.049338	0.000000	0.000000	3.000000	24.000000	0.000000
1751.822418	0.032442	0.528242	-0.025887	76.772697	44.583374	101.134407	4.912093	0.000000	-0.933458	0.000000	0.000000	0.000000	-0.875452	0.068096	-0.049338	0.000000	0.000000	3.000000	24.000000	0.000000
1751.825751	0.032442	0.528242	-0.025887	76.787766	44.340122	100.368988	4.907139	0.000000	-0.959156	0.000000	0.000000	0.000000	-0.875452	0.068096	-0.049338	0.000000	0.000000	3.000000	24.000000	0.000000
1751.829085	0.029551	0.528452	-0.026026	76.787766	44.340122	100.368988	4.907139	0.000000	-0.959156	0.000000	0.000000	0.000000	-0.867214	0.062992	-0.041616	0.000000	0.000000	3.000000	24.000000	0.000000
1751.832418	0.029551	0.528452	-0.026026	76.787766	44.340122	100.368988	4.907139	0.000000	-0.959156	0.000000	0.000000	0.000000	-0.867214	0.062992	-0.041616	0.000000	0.000000	3.000000	24.000000	0.000000
1751.835751	0.029551	0.528452	-0.026026	76.808327	44.172668	99.828896	4.902059	0.000000	-0.984792	0.000000	0.000000	0.000000	-0.867214	0.062992	-0.041616	0.000000	0.000000	3.000000	24.000000	0.000000
1751.839085	0.026682	0.528631	-0.026225	76.808327	44.172668	99.828896	4.902059	0.000000	-0.984792	0.000000	0.000000	0.000000	-0.860825	0.053646	-0.059640	0.000000	0.000000	3.000000	24.000000	0.000000
1751.842418	0.026682	0.528631	-0.026225	76.808327	44.172668	99.828896	4.902059	0.000000	-0.984792	0.000000	0.000000	0.000000	-0.860825	0.053646	-0.059640	0.000000	0.000000	3.000000	24.000000	0.000000
1751.845751	0.026682	0.528631	-0.026225	76.847107	44.322521	99.735390	4.896189	0.000000	-1.013576	0.000000	0.000000	0.000000	-0.860825	0.053646	-0.059640	0.000000	0.000000	3.000000	24.000000	0.000000
1751.849085	0.023838	0.528825	-0.026424	76.847107	44.322521	99.735390	4.896189	0.000000	-1.013576	0.000000	0.000000	0.000000	-0.853194	0.058156	-0.059851	0.000000	0.000000	3.000000	24.000000	0.000000
1751.852418	0.023838	0.528825	-0.026424	76.847107	44.322521	99.735390	4.896189	0.000000	-1.013576	0.000000	0.000000	0.000000	-0.853194	0.058156	-0.059851	0.000000	0.000000	3.000000	24.000000	0.000000
1751.855751	0.021177	0.529004	-0.026738	76.902740	44.925255	100.231720	4.889919	0.000000	-1.043403	0.000000	0.000000	0.000000	-0.798161	0.053693	-0.094164	0.000000	0.000000	3.000000	24.000000	0.000000
1751.859085	0.021177	0.529004	-0.026738	76.902740	44.925255	100.231720	4.889919	0.000000	-1.043403	0.000000	0.000000	0.000000	-0.798161	0.053693	-0.094164	0.000000	0.000000	3.000000	24.000000	0.000000
1751.862418	0.021177	0.529004	-0.026738	76.902740	44.925255	100.231720	4.889919	0.000000	-1.043403	0.000000	0.000000	0.000000	-0.798161	0.053693	-0.094164	0.000000	0.000000	3.000000	24.000000	0.000000
1751.865751	0.018643	0.529190	-0.027098	76.935593	45.765816	100.961060	4.882551	0.000000	-1.077352	0.000000	0.000000	0.000000	-0.760296	0.055970	-0.107808	0.000000	0.000000	3.000000	24.000000	0.000000
1751.869085	0.018643	0.529190	-0.027098	76.935593	45.765816	100.961060	4.882551	0.000000	-1.077352	0.000000	0.000000	0.000000	-0.760296	0.055970	-0.107808	0.000000	0.000000	3.000000	24.000000	0.000000
1751.872418	0.018643	0.529190	-0.027098	76.935593	45.765816	100.961060	4.882551	0.000000	-1.077352	0.000000	0.000000	0.000000	-0.760296	0.055970	-0.107808	0.000000	0.000000	3.000000	24.000000	0.000000
1751.875751	0.018643	0.529190	-0.027098	76.949150	46.633270	101.842545	4.874479	0.000000	-1.113310	0.000000	0.000000	0.000000	-0.760296	0.055970	-0.107808	0.000000	0.000000	3.000000	24.000000	0.000000
1751.879085	0.016194	0.529369	-0.027518	76.949150	46.633270	101.842545	4.874479	0.000000	-1.113310	0.000000	0.000000	0.000000	-0.734833	0.053633	-0.126240	0.000000	0.000000	3.000000	24.000000	0.000000
1751.882418	0.016194	0.529369	-0.027518	76.949150	46.633270	101.842545	4.874479	0.000000	-1.113310	0.000000	0.000000	0.000000	-0.734833	0.053633	-0.126240	0.000000	0.000000	3.000000	24.000000	0.000000
1751.885751	0.013789	0.529555	-0.027978	76.975266	47.288383	102.564270	4.865412	0.000000	-1.152286	0.000000	0.000000	0.000000	-0.721233	0.055872	-0.137963	0.000000	0.000000	3.000000	24.000000	0.000000
1751.889085	0.013789	0.529555	-0.027978	76.975266	47.288383	102.564270	4.865412	0.000000	-1.152286	0.000000	0.000000	0.000000	-0.721233	0.055872	-0.137963	0.000000	0.000000	3.000000	24.000000	0.000000
1751.892418	0.013789	0.529555	-0.027978	76.975266	47.288383	102.564270	4.865412	0.000000	-1.152286	0.000000	0.000000	0.000000	-0.721233	0.055872	-0.137963	0.000000	0.000000	3.000000	24.000000	0.000000
1751.895751	0.011411	0.529717	-0.028448	77.031555	47.648758	102.789520	4.855386	0.000000	-1.193829	0.000000	0.000000	0.000000	-0.713415	0.048626	-0.141037	0.000000	0.000000	3.000000	24.000000	0.000000
[truncated: 6,253 more rows]
