# Supplementary material for: Haptic Guidance Needs to Be Intuitive Not Just Informative to Improve Human Motor Accuracy
Source: PLoS One. 2016 Mar 16;11(3):e0150912. doi: 10.1371/journal.pone.0150912 (PMC4794196; doi:10.1371/journal.pone.0150912)
Supplement: S2 Data — (ZIP) [file pone.0150912.s002.zip › Subject10/exp2_0025.txt]

Time	PosX	PosY	PosZ	RotX	RotY	RotZ	ForceX	ForceY	ForceZ	MomentX	MomentY	MomentZ	VelocityX	VelocityY	VelocityZ	CalibratedWeight	ButtonDown	Condition	Trial	Visual
1905.778761	-0.001392	0.568151	0.250172	85.728455	86.282860	105.069412	4.634147	0.000000	1.877413	0.000000	0.000000	0.000000	0.010185	-0.038387	-0.055267	0.000000	1.000000	4.000000	25.000000	0.000000
1905.782094	-0.000754	0.568060	0.250093	85.728455	86.282860	105.069412	4.634147	0.000000	1.877413	0.000000	0.000000	0.000000	0.191423	-0.027498	-0.023699	0.000000	1.000000	4.000000	25.000000	0.000000
1905.785427	-0.000754	0.568060	0.250093	85.728455	86.282860	105.069412	4.634147	0.000000	1.877413	0.000000	0.000000	0.000000	0.191423	-0.027498	-0.023699	0.000000	1.000000	4.000000	25.000000	0.000000
1905.788761	-0.000754	0.568060	0.250093	85.726669	85.901878	104.538925	4.637787	0.000000	1.868403	0.000000	0.000000	0.000000	0.191423	-0.027498	-0.023699	0.000000	1.000000	4.000000	25.000000	0.000000
1905.792094	0.000791	0.568043	0.250111	85.726669	85.901878	104.538925	4.637787	0.000000	1.868403	0.000000	0.000000	0.000000	0.463339	-0.005087	0.005505	0.000000	1.000000	4.000000	25.000000	0.000000
1905.795427	0.000791	0.568043	0.250111	85.726669	85.901878	104.538925	4.637787	0.000000	1.868403	0.000000	0.000000	0.000000	0.463339	-0.005087	0.005505	0.000000	1.000000	4.000000	25.000000	0.000000
1905.798761	0.000791	0.568043	0.250111	85.749832	86.015938	104.511688	4.647717	0.000000	1.843566	0.000000	0.000000	0.000000	0.463339	-0.005087	0.005505	0.000000	1.000000	4.000000	25.000000	0.000000
1905.802094	0.002336	0.567992	0.250163	85.749832	86.015938	104.511688	4.647717	0.000000	1.843566	0.000000	0.000000	0.000000	0.463398	-0.015225	0.015511	0.000000	1.000000	4.000000	25.000000	0.000000
1905.805427	0.002336	0.567992	0.250163	85.749832	86.015938	104.511688	4.647717	0.000000	1.843566	0.000000	0.000000	0.000000	0.463398	-0.015225	0.015511	0.000000	1.000000	4.000000	25.000000	0.000000
1905.808761	0.002336	0.567992	0.250163	86.046852	84.631554	102.847794	4.657636	0.000000	1.818359	0.000000	0.000000	0.000000	0.463398	-0.015225	0.015511	0.000000	1.000000	4.000000	25.000000	0.000000
1905.812094	0.003713	0.568120	0.250341	86.046852	84.631554	102.847794	4.657636	0.000000	1.818359	0.000000	0.000000	0.000000	0.413300	0.038353	0.053539	0.000000	1.000000	4.000000	25.000000	0.000000
1905.815427	0.003713	0.568120	0.250341	86.046852	84.631554	102.847794	4.657636	0.000000	1.818359	0.000000	0.000000	0.000000	0.413300	0.038353	0.053539	0.000000	1.000000	4.000000	25.000000	0.000000
1905.818761	0.003713	0.568120	0.250341	86.773964	82.179482	99.851822	4.666717	0.000000	1.794924	0.000000	0.000000	0.000000	0.413300	0.038353	0.053539	0.000000	1.000000	4.000000	25.000000	0.000000
1905.822094	0.005259	0.568436	0.250454	86.773964	82.179482	99.851822	4.666717	0.000000	1.794924	0.000000	0.000000	0.000000	0.463767	0.094919	0.034023	0.000000	1.000000	4.000000	25.000000	0.000000
1905.825427	0.005259	0.568436	0.250454	86.773964	82.179482	99.851822	4.666717	0.000000	1.794924	0.000000	0.000000	0.000000	0.463767	0.094919	0.034023	0.000000	1.000000	4.000000	25.000000	0.000000
1905.828761	0.005259	0.568436	0.250454	87.707062	77.458908	94.500427	4.676589	0.000000	1.769042	0.000000	0.000000	0.000000	0.463767	0.094919	0.034023	0.000000	1.000000	4.000000	25.000000	0.000000
1905.832094	0.006199	0.568564	0.250380	87.707062	77.458908	94.500427	4.676589	0.000000	1.769042	0.000000	0.000000	0.000000	0.281994	0.038439	-0.022463	0.000000	1.000000	4.000000	25.000000	0.000000
1905.835427	0.006199	0.568564	0.250380	87.707062	77.458908	94.500427	4.676589	0.000000	1.769042	0.000000	0.000000	0.000000	0.281994	0.038439	-0.022463	0.000000	1.000000	4.000000	25.000000	0.000000
1905.838761	0.006199	0.568564	0.250380	88.694489	64.842514	81.178505	4.682208	0.000000	1.754118	0.000000	0.000000	0.000000	0.281994	0.038439	-0.022463	0.000000	1.000000	4.000000	25.000000	0.000000
1905.842094	0.007541	0.568833	0.250183	88.694489	64.842514	81.178505	4.682208	0.000000	1.754118	0.000000	0.000000	0.000000	0.402470	0.080432	-0.059033	0.000000	1.000000	4.000000	25.000000	0.000000
1905.845427	0.007541	0.568833	0.250183	88.694489	64.842514	81.178505	4.682208	0.000000	1.754118	0.000000	0.000000	0.000000	0.402470	0.080432	-0.059033	0.000000	1.000000	4.000000	25.000000	0.000000
1905.848761	0.007541	0.568833	0.250183	89.290314	21.118925	36.794880	4.689970	0.000000	1.733259	0.000000	0.000000	0.000000	0.402470	0.080432	-0.059033	0.000000	1.000000	4.000000	25.000000	0.000000
1905.852094	0.009082	0.569125	0.249883	89.290314	21.118925	36.794880	4.689970	0.000000	1.733259	0.000000	0.000000	0.000000	0.462299	0.087617	-0.090053	0.000000	1.000000	4.000000	25.000000	0.000000
1905.855427	0.009082	0.569125	0.249883	89.290314	21.118925	36.794880	4.689970	0.000000	1.733259	0.000000	0.000000	0.000000	0.462299	0.087617	-0.090053	0.000000	1.000000	4.000000	25.000000	0.000000
1905.858761	0.009082	0.569125	0.249883	89.066856	-21.116737	-5.906785	4.698653	0.000000	1.709579	0.000000	0.000000	0.000000	0.462299	0.087617	-0.090053	0.000000	1.000000	4.000000	25.000000	0.000000
1905.862094	0.010622	0.569465	0.249634	89.066856	-21.116737	-5.906785	4.698653	0.000000	1.709579	0.000000	0.000000	0.000000	0.462165	0.102061	-0.074549	0.000000	1.000000	4.000000	25.000000	0.000000
1905.865427	0.010622	0.569465	0.249634	89.066856	-21.116737	-5.906785	4.698653	0.000000	1.709579	0.000000	0.000000	0.000000	0.462165	0.102061	-0.074549	0.000000	1.000000	4.000000	25.000000	0.000000
1905.868761	0.010622	0.569465	0.249634	88.627266	-31.659645	-16.831129	4.707377	0.000000	1.685407	0.000000	0.000000	0.000000	0.462165	0.102061	-0.074549	0.000000	1.000000	4.000000	25.000000	0.000000
1905.872094	0.012530	0.569877	0.249333	88.627266	-31.659645	-16.831129	4.707377	0.000000	1.685407	0.000000	0.000000	0.000000	0.572307	0.123682	-0.090470	0.000000	1.000000	4.000000	25.000000	0.000000
1905.875427	0.012530	0.569877	0.249333	88.627266	-31.659645	-16.831129	4.707377	0.000000	1.685407	0.000000	0.000000	0.000000	0.572307	0.123682	-0.090470	0.000000	1.000000	4.000000	25.000000	0.000000
1905.878761	0.012530	0.569877	0.249333	88.149666	-33.568123	-19.082283	4.718088	0.000000	1.655186	0.000000	0.000000	0.000000	0.572307	0.123682	-0.090470	0.000000	1.000000	4.000000	25.000000	0.000000
1905.882094	0.014401	0.570197	0.248946	88.149666	-33.568123	-19.082283	4.718088	0.000000	1.655186	0.000000	0.000000	0.000000	0.561293	0.095999	-0.115840	0.000000	1.000000	4.000000	25.000000	0.000000
1905.885427	0.014401	0.570197	0.248946	88.149666	-33.568123	-19.082283	4.718088	0.000000	1.655186	0.000000	0.000000	0.000000	0.561293	0.095999	-0.115840	0.000000	1.000000	4.000000	25.000000	0.000000
1905.888761	0.014401	0.570197	0.248946	87.632141	-33.059326	-18.862423	4.728294	0.000000	1.625804	0.000000	0.000000	0.000000	0.561293	0.095999	-0.115840	0.000000	1.000000	4.000000	25.000000	0.000000
1905.892094	0.015965	0.570514	0.248420	87.632141	-33.059326	-18.862423	4.728294	0.000000	1.625804	0.000000	0.000000	0.000000	0.469286	0.095025	-0.157801	0.000000	1.000000	4.000000	25.000000	0.000000
1905.895427	0.015965	0.570514	0.248420	87.632141	-33.059326	-18.862423	4.728294	0.000000	1.625804	0.000000	0.000000	0.000000	0.469286	0.095025	-0.157801	0.000000	1.000000	4.000000	25.000000	0.000000
1905.898761	0.015965	0.570514	0.248420	87.084557	-31.516245	-17.596310	4.736345	0.000000	1.602196	0.000000	0.000000	0.000000	0.469286	0.095025	-0.157801	0.000000	1.000000	4.000000	25.000000	0.000000
1905.902094	0.017392	0.570820	0.247832	87.084557	-31.516245	-17.596310	4.736345	0.000000	1.602196	0.000000	0.000000	0.000000	0.427980	0.091868	-0.176474	0.000000	1.000000	4.000000	25.000000	0.000000
1905.905427	0.017392	0.570820	0.247832	87.084557	-31.516245	-17.596310	4.736345	0.000000	1.602196	0.000000	0.000000	0.000000	0.427980	0.091868	-0.176474	0.000000	1.000000	4.000000	25.000000	0.000000
1905.908761	0.017392	0.570820	0.247832	86.572289	-28.507467	-14.775258	4.743431	0.000000	1.581097	0.000000	0.000000	0.000000	0.427980	0.091868	-0.176474	0.000000	1.000000	4.000000	25.000000	0.000000
1905.912094	0.018515	0.571109	0.247267	86.572289	-28.507467	-14.775258	4.743431	0.000000	1.581097	0.000000	0.000000	0.000000	0.337133	0.086657	-0.169586	0.000000	1.000000	4.000000	25.000000	0.000000
1905.915427	0.018515	0.571109	0.247267	86.572289	-28.507467	-14.775258	4.743431	0.000000	1.581097	0.000000	0.000000	0.000000	0.337133	0.086657	-0.169586	0.000000	1.000000	4.000000	25.000000	0.000000
1905.918761	0.018515	0.571109	0.247267	86.145729	-23.252117	-9.556993	4.748792	0.000000	1.564920	0.000000	0.000000	0.000000	0.337133	0.086657	-0.169586	0.000000	1.000000	4.000000	25.000000	0.000000
1905.922094	0.019509	0.571406	0.246876	86.145729	-23.252117	-9.556993	4.748792	0.000000	1.564920	0.000000	0.000000	0.000000	0.297932	0.088956	-0.117392	0.000000	1.000000	4.000000	25.000000	0.000000
1905.925427	0.019509	0.571406	0.246876	86.145729	-23.252117	-9.556993	4.748792	0.000000	1.564920	0.000000	0.000000	0.000000	0.297932	0.088956	-0.117392	0.000000	1.000000	4.000000	25.000000	0.000000
1905.928761	0.019509	0.571406	0.246876	85.807961	-16.179216	-2.380326	4.753714	0.000000	1.549903	0.000000	0.000000	0.000000	0.297932	0.088956	-0.117392	0.000000	1.000000	4.000000	25.000000	0.000000
1905.932094	0.020641	0.571638	0.246695	85.807961	-16.179216	-2.380326	4.753714	0.000000	1.549903	0.000000	0.000000	0.000000	0.339591	0.069759	-0.054260	0.000000	0.000000	4.000000	25.000000	0.000000
1905.935427	0.020641	0.571638	0.246695	85.807961	-16.179216	-2.380326	4.753714	0.000000	1.549903	0.000000	0.000000	0.000000	0.339591	0.069759	-0.054260	0.000000	0.000000	4.000000	25.000000	0.000000
1905.938761	0.020641	0.571638	0.246695	85.491196	-7.775705	6.256503	4.759779	0.000000	1.531178	0.000000	0.000000	0.000000	0.339591	0.069759	-0.054260	0.000000	0.000000	4.000000	25.000000	0.000000
1905.942094	0.021880	0.571790	0.246743	85.491196	-7.775705	6.256503	4.759779	0.000000	1.531178	0.000000	0.000000	0.000000	0.371683	0.045671	0.014599	0.000000	0.000000	4.000000	25.000000	0.000000
1905.945427	0.021880	0.571790	0.246743	85.491196	-7.775705	6.256503	4.759779	0.000000	1.531178	0.000000	0.000000	0.000000	0.371683	0.045671	0.014599	0.000000	0.000000	4.000000	25.000000	0.000000
1905.948761	0.021880	0.571790	0.246743	85.150261	-0.056543	14.232609	4.766794	0.000000	1.509197	0.000000	0.000000	0.000000	0.371683	0.045671	0.014599	0.000000	0.000000	4.000000	25.000000	0.000000
1905.952094	0.023291	0.571869	0.246939	85.150261	-0.056543	14.232609	4.766794	0.000000	1.509197	0.000000	0.000000	0.000000	0.423410	0.023586	0.058556	0.000000	0.000000	4.000000	25.000000	0.000000
1905.955427	0.023291	0.571869	0.246939	85.150261	-0.056543	14.232609	4.766794	0.000000	1.509197	0.000000	0.000000	0.000000	0.423410	0.023586	0.058556	0.000000	0.000000	4.000000	25.000000	0.000000
1905.958761	0.023291	0.571869	0.246939	84.973167	5.968265	20.479654	4.774920	0.000000	1.483284	0.000000	0.000000	0.000000	0.423410	0.023586	0.058556	0.000000	0.000000	4.000000	25.000000	0.000000
1905.962094	0.024539	0.571963	0.247229	84.973167	5.968265	20.479654	4.774920	0.000000	1.483284	0.000000	0.000000	0.000000	0.374481	0.028088	0.087116	0.000000	0.000000	4.000000	25.000000	0.000000
1905.965427	0.024539	0.571963	0.247229	84.973167	5.968265	20.479654	4.774920	0.000000	1.483284	0.000000	0.000000	0.000000	0.374481	0.028088	0.087116	0.000000	0.000000	4.000000	25.000000	0.000000
1905.968761	0.024539	0.571963	0.247229	85.183945	10.334924	24.972811	4.782197	0.000000	1.459654	0.000000	0.000000	0.000000	0.374481	0.028088	0.087116	0.000000	0.000000	4.000000	25.000000	0.000000
1905.972094	0.025653	0.571969	0.247473	85.183945	10.334924	24.972811	4.782197	0.000000	1.459654	0.000000	0.000000	0.000000	0.334128	0.001974	0.073149	0.000000	0.000000	4.000000	25.000000	0.000000
1905.975427	0.025653	0.571969	0.247473	85.183945	10.334924	24.972811	4.782197	0.000000	1.459654	0.000000	0.000000	0.000000	0.334128	0.001974	0.073149	0.000000	0.000000	4.000000	25.000000	0.000000
1905.978761	0.025653	0.571969	0.247473	85.675690	12.554918	27.140688	4.788570	0.000000	1.438608	0.000000	0.000000	0.000000	0.334128	0.001974	0.073149	0.000000	0.000000	4.000000	25.000000	0.000000
1905.982094	0.026931	0.572038	0.247604	85.675690	12.554918	27.140688	4.788570	0.000000	1.438608	0.000000	0.000000	0.000000	0.383365	0.020588	0.039235	0.000000	0.000000	4.000000	25.000000	0.000000
1905.985427	0.026931	0.572038	0.247604	85.675690	12.554918	27.140688	4.788570	0.000000	1.438608	0.000000	0.000000	0.000000	0.383365	0.020588	0.039235	0.000000	0.000000	4.000000	25.000000	0.000000
1905.988761	0.026931	0.572038	0.247604	86.230118	14.095513	28.572079	4.795543	0.000000	1.415192	0.000000	0.000000	0.000000	0.383365	0.020588	0.039235	0.000000	0.000000	4.000000	25.000000	0.000000
1905.992094	0.028105	0.571992	0.247644	86.230118	14.095513	28.572079	4.795543	0.000000	1.415192	0.000000	0.000000	0.000000	0.352315	-0.013580	0.012157	0.000000	0.000000	4.000000	25.000000	0.000000
1905.995427	0.028105	0.571992	0.247644	86.230118	14.095513	28.572079	4.795543	0.000000	1.415192	0.000000	0.000000	0.000000	0.352315	-0.013580	0.012157	0.000000	0.000000	4.000000	25.000000	0.000000
1905.998761	0.028105	0.571992	0.247644	86.743698	16.207554	30.583685	4.801741	0.000000	1.394018	0.000000	0.000000	0.000000	0.352315	-0.013580	0.012157	0.000000	0.000000	4.000000	25.000000	0.000000
1906.002094	0.029345	0.571959	0.247631	86.743698	16.207554	30.583685	4.801741	0.000000	1.394018	0.000000	0.000000	0.000000	0.371839	-0.010078	-0.004040	0.000000	0.000000	4.000000	25.000000	0.000000
1906.005427	0.029345	0.571959	0.247631	86.743698	16.207554	30.583685	4.801741	0.000000	1.394018	0.000000	0.000000	0.000000	0.371839	-0.010078	-0.004040	0.000000	0.000000	4.000000	25.000000	0.000000
1906.008761	0.029345	0.571959	0.247631	87.204315	18.730314	33.002502	4.808113	0.000000	1.371878	0.000000	0.000000	0.000000	0.371839	-0.010078	-0.004040	0.000000	0.000000	4.000000	25.000000	0.000000
1906.012094	0.030548	0.571915	0.247555	87.204315	18.730314	33.002502	4.808113	0.000000	1.371878	0.000000	0.000000	0.000000	0.361015	-0.013049	-0.022690	0.000000	0.000000	4.000000	25.000000	0.000000
1906.015427	0.030548	0.571915	0.247555	87.204315	18.730314	33.002502	4.808113	0.000000	1.371878	0.000000	0.000000	0.000000	0.361015	-0.013049	-0.022690	0.000000	0.000000	4.000000	25.000000	0.000000
1906.018761	0.030548	0.571915	0.247555	87.621918	21.867252	36.046810	4.814130	0.000000	1.350613	0.000000	0.000000	0.000000	0.361015	-0.013049	-0.022690	0.000000	0.000000	4.000000	25.000000	0.000000
1906.022094	0.031682	0.571845	0.247437	87.621918	21.867252	36.046810	4.814130	0.000000	1.350613	0.000000	0.000000	0.000000	0.340312	-0.021089	-0.035296	0.000000	0.000000	4.000000	25.000000	0.000000
1906.025427	0.031682	0.571845	0.247437	87.621918	21.867252	36.046810	4.814130	0.000000	1.350613	0.000000	0.000000	0.000000	0.340312	-0.021089	-0.035296	0.000000	0.000000	4.000000	25.000000	0.000000
1906.028761	0.031682	0.571845	0.247437	87.969727	25.583605	39.674862	4.819669	0.000000	1.330714	0.000000	0.000000	0.000000	0.340312	-0.021089	-0.035296	0.000000	0.000000	4.000000	25.000000	0.000000
1906.032094	0.032716	0.571753	0.247310	87.969727	25.583605	39.674862	4.819669	0.000000	1.330714	0.000000	0.000000	0.000000	0.309952	-0.027619	-0.038121	0.000000	0.000000	4.000000	25.000000	0.000000
1906.035427	0.032716	0.571753	0.247310	87.969727	25.583605	39.674862	4.819669	0.000000	1.330714	0.000000	0.000000	0.000000	0.309952	-0.027619	-0.038121	0.000000	0.000000	4.000000	25.000000	0.000000
1906.038761	0.032716	0.571753	0.247310	88.187172	28.941164	42.970230	4.824629	0.000000	1.312612	0.000000	0.000000	0.000000	0.309952	-0.027619	-0.038121	0.000000	0.000000	4.000000	25.000000	0.000000
1906.042094	0.032716	0.571753	0.247310	88.187172	28.941164	42.970230	4.824629	0.000000	1.312612	0.000000	0.000000	0.000000	0.309952	-0.027619	-0.038121	0.000000	0.000000	4.000000	25.000000	0.000000
1906.045427	0.033614	0.571601	0.247182	88.187172	28.941164	42.970230	4.824629	0.000000	1.312612	0.000000	0.000000	0.000000	0.269651	-0.045696	-0.038468	0.000000	0.000000	4.000000	25.000000	0.000000
1906.048761	0.033614	0.571601	0.247182	88.169334	30.107416	44.102924	4.824629	0.000000	1.312612	0.000000	0.000000	0.000000	0.269651	-0.045696	-0.038468	0.000000	0.000000	4.000000	25.000000	0.000000
1906.052094	0.034283	0.571442	0.247144	88.169334	30.107416	44.102924	4.824629	0.000000	1.312612	0.000000	0.000000	0.000000	0.200530	-0.047744	-0.011408	0.000000	0.000000	4.000000	25.000000	0.000000
1906.055427	0.034283	0.571442	0.247144	88.169334	30.107416	44.102924	4.824629	0.000000	1.312612	0.000000	0.000000	0.000000	0.200530	-0.047744	-0.011408	0.000000	0.000000	4.000000	25.000000	0.000000
1906.058761	0.034283	0.571442	0.247144	87.972229	32.301640	46.345577	4.832088	0.000000	1.284883	0.000000	0.000000	0.000000	0.200530	-0.047744	-0.011408	0.000000	0.000000	4.000000	25.000000	0.000000
1906.062094	0.034283	0.571442	0.247144	87.972229	32.301640	46.345577	4.832088	0.000000	1.284883	0.000000	0.000000	0.000000	0.200530	-0.047744	-0.011408	0.000000	0.000000	4.000000	25.000000	0.000000
1906.065427	0.034823	0.571281	0.247223	87.972229	32.301640	46.345577	4.832088	0.000000	1.284883	0.000000	0.000000	0.000000	0.162040	-0.048267	0.023598	0.000000	0.000000	4.000000	25.000000	0.000000
1906.068761	0.034823	0.571281	0.247223	87.631233	37.838688	52.063313	4.832088	0.000000	1.284883	0.000000	0.000000	0.000000	0.162040	-0.048267	0.023598	0.000000	0.000000	4.000000	25.000000	0.000000
1906.072094	0.035268	0.571096	0.247404	87.631233	37.838688	52.063313	4.832088	0.000000	1.284883	0.000000	0.000000	0.000000	0.133460	-0.055395	0.054482	0.000000	0.000000	4.000000	25.000000	0.000000
1906.075427	0.035268	0.571096	0.247404	87.631233	37.838688	52.063313	4.832088	0.000000	1.284883	0.000000	0.000000	0.000000	0.133460	-0.055395	0.054482	0.000000	0.000000	4.000000	25.000000	0.000000
1906.078761	0.035268	0.571096	0.247404	87.167999	45.052368	59.575771	4.837169	0.000000	1.265622	0.000000	0.000000	0.000000	0.133460	-0.055395	0.054482	0.000000	0.000000	4.000000	25.000000	0.000000
1906.082094	0.035616	0.570883	0.247658	87.167999	45.052368	59.575771	4.837169	0.000000	1.265622	0.000000	0.000000	0.000000	0.104445	-0.063994	0.076187	0.000000	0.000000	4.000000	25.000000	0.000000
1906.085427	0.035616	0.570883	0.247658	87.167999	45.052368	59.575771	4.837169	0.000000	1.265622	0.000000	0.000000	0.000000	0.104445	-0.063994	0.076187	0.000000	0.000000	4.000000	25.000000	0.000000
1906.088761	0.035616	0.570883	0.247658	86.608063	52.106503	67.011559	4.839147	0.000000	1.258039	0.000000	0.000000	0.000000	0.104445	-0.063994	0.076187	0.000000	0.000000	4.000000	25.000000	0.000000
1906.092094	0.035616	0.570883	0.247658	86.608063	52.106503	67.011559	4.839147	0.000000	1.258039	0.000000	0.000000	0.000000	0.104445	-0.063994	0.076187	0.000000	0.000000	4.000000	25.000000	0.000000
1906.095427	0.035866	0.570597	0.247960	86.608063	52.106503	67.011559	4.839147	0.000000	1.258039	0.000000	0.000000	0.000000	0.075051	-0.085726	0.090535	0.000000	0.000000	4.000000	25.000000	0.000000
1906.098761	0.035866	0.570597	0.247960	86.007378	57.746082	73.058807	4.839147	0.000000	1.258039	0.000000	0.000000	0.000000	0.075051	-0.085726	0.090535	0.000000	0.000000	4.000000	25.000000	0.000000
1906.102094	0.035983	0.570311	0.248268	86.007378	57.746082	73.058807	4.839147	0.000000	1.258039	0.000000	0.000000	0.000000	0.034922	-0.085824	0.092484	0.000000	0.000000	4.000000	25.000000	0.000000
1906.105427	0.035983	0.570311	0.248268	86.007378	57.746082	73.058807	4.839147	0.000000	1.258039	0.000000	0.000000	0.000000	0.034922	-0.085824	0.092484	0.000000	0.000000	4.000000	25.000000	0.000000
1906.108761	0.035983	0.570311	0.248268	85.441895	62.175255	77.877022	4.841631	0.000000	1.248443	0.000000	0.000000	0.000000	0.034922	-0.085824	0.092484	0.000000	0.000000	4.000000	25.000000	0.000000
1906.112094	0.035983	0.570311	0.248268	85.441895	62.175255	77.877022	4.841631	0.000000	1.248443	0.000000	0.000000	0.000000	0.034922	-0.085824	0.092484	0.000000	0.000000	4.000000	25.000000	0.000000
1906.115427	0.036032	0.569986	0.248586	85.441895	62.175255	77.877022	4.841631	0.000000	1.248443	0.000000	0.000000	0.000000	0.014936	-0.097479	0.095271	0.000000	0.000000	4.000000	25.000000	0.000000
1906.118761	0.036032	0.569986	0.248586	84.952126	65.158623	81.194992	4.841631	0.000000	1.248443	0.000000	0.000000	0.000000	0.014936	-0.097479	0.095271	0.000000	0.000000	4.000000	25.000000	0.000000
1906.122094	0.035982	0.569622	0.248914	84.952126	65.158623	81.194992	4.841631	0.000000	1.248443	0.000000	0.000000	0.000000	-0.015133	-0.109193	0.098560	0.000000	0.000000	4.000000	25.000000	0.000000
1906.125427	0.035982	0.569622	0.248914	84.952126	65.158623	81.194992	4.841631	0.000000	1.248443	0.000000	0.000000	0.000000	-0.015133	-0.109193	0.098560	0.000000	0.000000	4.000000	25.000000	0.000000
1906.128761	0.035982	0.569622	0.248914	84.570900	67.124802	83.416779	4.842411	0.000000	1.245416	0.000000	0.000000	0.000000	-0.015133	-0.109193	0.098560	0.000000	0.000000	4.000000	25.000000	0.000000
1906.132094	0.035965	0.569258	0.249241	84.570900	67.124802	83.416779	4.842411	0.000000	1.245416	0.000000	0.000000	0.000000	-0.005095	-0.109269	0.097946	0.000000	0.000000	4.000000	25.000000	0.000000
1906.135427	0.035965	0.569258	0.249241	84.570900	67.124802	83.416779	4.842411	0.000000	1.245416	0.000000	0.000000	0.000000	-0.005095	-0.109269	0.097946	0.000000	0.000000	4.000000	25.000000	0.000000
1906.138761	0.035965	0.569258	0.249241	84.323044	68.269318	84.730034	4.842724	0.000000	1.244195	0.000000	0.000000	0.000000	-0.005095	-0.109269	0.097946	0.000000	0.000000	4.000000	25.000000	0.000000
1906.142094	0.035965	0.569258	0.249241	84.323044	68.269318	84.730034	4.842724	0.000000	1.244195	0.000000	0.000000	0.000000	-0.005095	-0.109269	0.097946	0.000000	0.000000	4.000000	25.000000	0.000000
1906.145427	0.035915	0.568854	0.249575	84.323044	68.269318	84.730034	4.842724	0.000000	1.244195	0.000000	0.000000	0.000000	-0.015082	-0.120992	0.100186	0.000000	0.000000	4.000000	25.000000	0.000000
1906.148761	0.035915	0.568854	0.249575	84.192795	68.874710	85.422043	4.842724	0.000000	1.244195	0.000000	0.000000	0.000000	-0.015082	-0.120992	0.100186	0.000000	0.000000	4.000000	25.000000	0.000000
1906.152094	0.035930	0.568468	0.249887	84.192795	68.874710	85.422043	4.842724	0.000000	1.244195	0.000000	0.000000	0.000000	0.004754	-0.116022	0.093546	0.000000	0.000000	4.000000	25.000000	0.000000
1906.155427	0.035930	0.568468	0.249887	84.192795	68.874710	85.422043	4.842724	0.000000	1.244195	0.000000	0.000000	0.000000	0.004754	-0.116022	0.093546	0.000000	0.000000	4.000000	25.000000	0.000000
1906.158761	0.035930	0.568468	0.249887	84.159676	69.101830	85.667778	4.843338	0.000000	1.241804	0.000000	0.000000	0.000000	0.004754	-0.116022	0.093546	0.000000	0.000000	4.000000	25.000000	0.000000
1906.162094	0.035930	0.568468	0.249887	84.159676	69.101830	85.667778	4.843338	0.000000	1.241804	0.000000	0.000000	0.000000	0.004754	-0.116022	0.093546	0.000000	0.000000	4.000000	25.000000	0.000000
1906.165427	0.036013	0.568080	0.250195	84.159676	69.101830	85.667778	4.843338	0.000000	1.241804	0.000000	0.000000	0.000000	0.024896	-0.116151	0.092417	0.000000	0.000000	4.000000	25.000000	0.000000
1906.168761	0.036013	0.568080	0.250195	84.166656	69.218079	85.772552	4.843338	0.000000	1.241804	0.000000	0.000000	0.000000	0.024896	-0.116151	0.092417	0.000000	0.000000	4.000000	25.000000	0.000000
1906.172094	0.036013	0.568080	0.250195	84.166656	69.218079	85.772552	4.843338	0.000000	1.241804	0.000000	0.000000	0.000000	0.024896	-0.116151	0.092417	0.000000	0.000000	4.000000	25.000000	0.000000
1906.175427	0.036013	0.568080	0.250195	84.166656	69.218079	85.772552	4.843338	0.000000	1.241804	0.000000	0.000000	0.000000	0.024896	-0.116151	0.092417	0.000000	0.000000	4.000000	25.000000	0.000000
1906.178761	0.036371	0.567393	0.250598	84.171631	69.343941	85.885399	4.844091	0.000000	1.238861	0.000000	0.000000	0.000000	0.107220	-0.206299	0.120975	0.000000	0.000000	4.000000	25.000000	0.000000
1906.182094	0.036371	0.567393	0.250598	84.171631	69.343941	85.885399	4.844091	0.000000	1.238861	0.000000	0.000000	0.000000	-0.000000	-0.000001	-0.000002	0.000000	0.000000	4.000000	25.000000	0.000000
1906.185427	0.036371	0.567393	0.250598	84.171631	69.343941	85.885399	4.844091	0.000000	1.238861	0.000000	0.000000	0.000000	-0.000000	-0.000001	-0.000002	0.000000	0.000000	4.000000	25.000000	0.000000
1906.188761	0.036371	0.567393	0.250598	84.180992	69.522362	86.047195	4.846222	0.000000	1.230500	0.000000	0.000000	0.000000	-0.000000	-0.000001	-0.000002	0.000000	0.000000	4.000000	25.000000	0.000000
1906.192094	0.036371	0.567393	0.250598	84.180992	69.522362	86.047195	4.846222	0.000000	1.230500	0.000000	0.000000	0.000000	-0.000000	-0.000001	-0.000002	0.000000	0.000000	4.000000	25.000000	0.000000
1906.195427	0.036576	0.567127	0.250660	84.180992	69.522362	86.047195	4.846222	0.000000	1.230500	0.000000	0.000000	0.000000	0.061602	-0.079890	0.018666	0.000000	0.000000	4.000000	25.000000	0.000000
1906.198761	0.036576	0.567127	0.250660	84.197685	69.770058	86.279053	4.846222	0.000000	1.230500	0.000000	0.000000	0.000000	0.061602	-0.079890	0.018666	0.000000	0.000000	4.000000	25.000000	0.000000
1906.202094	0.036576	0.567127	0.250660	84.197685	69.770058	86.279053	4.846222	0.000000	1.230500	0.000000	0.000000	0.000000	0.061602	-0.079890	0.018666	0.000000	0.000000	4.000000	25.000000	0.000000
1906.205427	0.036576	0.567127	0.250660	84.197685	69.770058	86.279053	4.846222	0.000000	1.230500	0.000000	0.000000	0.000000	0.061602	-0.079890	0.018666	0.000000	0.000000	4.000000	25.000000	0.000000
1906.208761	0.036837	0.566607	0.250492	84.227829	70.033653	86.522728	4.847240	0.000000	1.226482	0.000000	0.000000	0.000000	0.078229	-0.155855	-0.050562	0.000000	0.000000	4.000000	25.000000	0.000000
1906.212094	0.036837	0.566607	0.250492	84.227829	70.033653	86.522728	4.847240	0.000000	1.226482	0.000000	0.000000	0.000000	0.078229	-0.155855	-0.050562	0.000000	0.000000	4.000000	25.000000	0.000000
1906.215427	0.036837	0.566607	0.250492	84.227829	70.033653	86.522728	4.847240	0.000000	1.226482	0.000000	0.000000	0.000000	0.078229	-0.155855	-0.050562	0.000000	0.000000	4.000000	25.000000	0.000000
1906.218761	0.036837	0.566607	0.250492	84.261002	70.316628	86.790176	4.848243	0.000000	1.222514	0.000000	0.000000	0.000000	0.078229	-0.155855	-0.050562	0.000000	0.000000	4.000000	25.000000	0.000000
1906.222094	0.036896	0.566363	0.250322	84.261002	70.316628	86.790176	4.848243	0.000000	1.222514	0.000000	0.000000	0.000000	0.017558	-0.073079	-0.050892	0.000000	0.000000	4.000000	25.000000	0.000000
1906.225427	0.036896	0.566363	0.250322	84.261002	70.316628	86.790176	4.848243	0.000000	1.222514	0.000000	0.000000	0.000000	0.017558	-0.073079	-0.050892	0.000000	0.000000	4.000000	25.000000	0.000000
1906.228761	0.036896	0.566363	0.250322	84.293259	70.632820	87.097588	4.848315	0.000000	1.222227	0.000000	0.000000	0.000000	0.017558	-0.073079	-0.050892	0.000000	0.000000	4.000000	25.000000	0.000000
1906.232094	0.036896	0.566363	0.250322	84.293259	70.632820	87.097588	4.848315	0.000000	1.222227	0.000000	0.000000	0.000000	0.017558	-0.073079	-0.050892	0.000000	0.000000	4.000000	25.000000	0.000000
1906.235427	0.036886	0.566098	0.250143	84.293259	70.632820	87.097588	4.848315	0.000000	1.222227	0.000000	0.000000	0.000000	-0.002794	-0.079575	-0.053592	0.000000	0.000000	4.000000	25.000000	0.000000
1906.238761	0.036886	0.566098	0.250143	84.311554	70.915085	87.380966	4.848315	0.000000	1.222227	0.000000	0.000000	0.000000	-0.002794	-0.079575	-0.053592	0.000000	0.000000	4.000000	25.000000	0.000000
1906.242094	0.036886	0.566098	0.250143	84.311554	70.915085	87.380966	4.848315	0.000000	1.222227	0.000000	0.000000	0.000000	-0.002794	-0.079575	-0.053592	0.000000	0.000000	4.000000	25.000000	0.000000
1906.245427	0.036886	0.566098	0.250143	84.311554	70.915085	87.380966	4.848315	0.000000	1.222227	0.000000	0.000000	0.000000	-0.002794	-0.079575	-0.053592	0.000000	0.000000	4.000000	25.000000	0.000000
1906.248761	0.036706	0.565548	0.249923	84.321075	71.190025	87.667053	4.848066	0.000000	1.223218	0.000000	0.000000	0.000000	-0.053938	-0.164999	-0.066185	0.000000	0.000000	4.000000	25.000000	0.000000
1906.252094	0.036706	0.565548	0.249923	84.321075	71.190025	87.667053	4.848066	0.000000	1.223218	0.000000	0.000000	0.000000	-0.053938	-0.164999	-0.066185	0.000000	0.000000	4.000000	25.000000	0.000000
1906.255427	0.036706	0.565548	0.249923	84.321075	71.190025	87.667053	4.848066	0.000000	1.223218	0.000000	0.000000	0.000000	-0.053938	-0.164999	-0.066185	0.000000	0.000000	4.000000	25.000000	0.000000
1906.258761	0.036706	0.565548	0.249923	84.330025	71.508469	88.005783	4.846980	0.000000	1.227510	0.000000	0.000000	0.000000	-0.053938	-0.164999	-0.066185	0.000000	0.000000	4.000000	25.000000	0.000000
1906.262094	0.036502	0.565242	0.249870	84.330025	71.508469	88.005783	4.846980	0.000000	1.227510	0.000000	0.000000	0.000000	-0.061397	-0.091981	-0.015781	0.000000	0.000000	4.000000	25.000000	0.000000
1906.265427	0.036502	0.565242	0.249870	84.330025	71.508469	88.005783	4.846980	0.000000	1.227510	0.000000	0.000000	0.000000	-0.061397	-0.091981	-0.015781	0.000000	0.000000	4.000000	25.000000	0.000000
1906.268761	0.036502	0.565242	0.249870	84.341400	71.786194	88.301262	4.845973	0.000000	1.231483	0.000000	0.000000	0.000000	-0.061397	-0.091981	-0.015781	0.000000	0.000000	4.000000	25.000000	0.000000
1906.272094	0.036502	0.565242	0.249870	84.341400	71.786194	88.301262	4.845973	0.000000	1.231483	0.000000	0.000000	0.000000	-0.061397	-0.091981	-0.015781	0.000000	0.000000	4.000000	25.000000	0.000000
1906.275427	0.036300	0.564923	0.249866	84.341400	71.786194	88.301262	4.845973	0.000000	1.231483	0.000000	0.000000	0.000000	-0.060635	-0.095635	-0.001163	0.000000	0.000000	4.000000	25.000000	0.000000
1906.278761	0.036300	0.564923	0.249866	84.347717	72.044922	88.582703	4.845973	0.000000	1.231483	0.000000	0.000000	0.000000	-0.060635	-0.095635	-0.001163	0.000000	0.000000	4.000000	25.000000	0.000000
1906.282094	0.036300	0.564923	0.249866	84.347717	72.044922	88.582703	4.845973	0.000000	1.231483	0.000000	0.000000	0.000000	-0.060635	-0.095635	-0.001163	0.000000	0.000000	4.000000	25.000000	0.000000
1906.285427	0.036300	0.564923	0.249866	84.347717	72.044922	88.582703	4.845973	0.000000	1.231483	0.000000	0.000000	0.000000	-0.060635	-0.095635	-0.001163	0.000000	0.000000	4.000000	25.000000	0.000000
1906.288761	0.035927	0.564380	0.249826	84.352089	72.315773	88.872025	4.845031	0.000000	1.235181	0.000000	0.000000	0.000000	-0.111659	-0.162933	-0.012013	0.000000	0.000000	4.000000	25.000000	0.000000
1906.292094	0.035927	0.564380	0.249826	84.352089	72.315773	88.872025	4.845031	0.000000	1.235181	0.000000	0.000000	0.000000	-0.000000	0.000002	-0.000001	0.000000	0.000000	4.000000	25.000000	0.000000
1906.295427	0.035927	0.564380	0.249826	84.352089	72.315773	88.872025	4.845031	0.000000	1.235181	0.000000	0.000000	0.000000	-0.000000	0.000002	-0.000001	0.000000	0.000000	4.000000	25.000000	0.000000
1906.298761	0.035927	0.564380	0.249826	84.363022	72.604462	89.170311	4.843251	0.000000	1.242141	0.000000	0.000000	0.000000	-0.000000	0.000002	-0.000001	0.000000	0.000000	4.000000	25.000000	0.000000
1906.302094	0.035927	0.564380	0.249826	84.363022	72.604462	89.170311	4.843251	0.000000	1.242141	0.000000	0.000000	0.000000	-0.000000	0.000002	-0.000001	0.000000	0.000000	4.000000	25.000000	0.000000
1906.305427	0.035823	0.564112	0.249762	84.363022	72.604462	89.170311	4.843251	0.000000	1.242141	0.000000	0.000000	0.000000	-0.031262	-0.080289	-0.019300	0.000000	0.000000	4.000000	25.000000	0.000000
1906.308761	0.035823	0.564112	0.249762	84.373779	72.894272	89.469727	4.843251	0.000000	1.242141	0.000000	0.000000	0.000000	-0.031262	-0.080289	-0.019300	0.000000	0.000000	4.000000	25.000000	0.000000
1906.312094	0.035823	0.564112	0.249762	84.373779	72.894272	89.469727	4.843251	0.000000	1.242141	0.000000	0.000000	0.000000	-0.031262	-0.080289	-0.019300	0.000000	0.000000	4.000000	25.000000	0.000000
1906.315427	0.035823	0.564112	0.249762	84.373779	72.894272	89.469727	4.843251	0.000000	1.242141	0.000000	0.000000	0.000000	-0.031262	-0.080289	-0.019300	0.000000	0.000000	4.000000	25.000000	0.000000
1906.318761	0.035544	0.563606	0.249569	84.389229	73.201126	89.786667	4.842688	0.000000	1.244337	0.000000	0.000000	0.000000	-0.083658	-0.151705	-0.057881	0.000000	0.000000	4.000000	25.000000	0.000000
1906.322094	0.035544	0.563606	0.249569	84.389229	73.201126	89.786667	4.842688	0.000000	1.244337	0.000000	0.000000	0.000000	-0.083658	-0.151705	-0.057881	0.000000	0.000000	4.000000	25.000000	0.000000
1906.325427	0.035544	0.563606	0.249569	84.389229	73.201126	89.786667	4.842688	0.000000	1.244337	0.000000	0.000000	0.000000	-0.083658	-0.151705	-0.057881	0.000000	0.000000	4.000000	25.000000	0.000000
1906.328761	0.035544	0.563606	0.249569	84.399719	73.482681	90.088715	4.841148	0.000000	1.250313	0.000000	0.000000	0.000000	-0.083658	-0.151705	-0.057881	0.000000	0.000000	4.000000	25.000000	0.000000
1906.332094	0.035338	0.563373	0.249473	84.399719	73.482681	90.088715	4.841148	0.000000	1.250313	0.000000	0.000000	0.000000	-0.061986	-0.070037	-0.028870	0.000000	0.000000	4.000000	25.000000	0.000000
1906.335427	0.035338	0.563373	0.249473	84.399719	73.482681	90.088715	4.841148	0.000000	1.250313	0.000000	0.000000	0.000000	-0.061986	-0.070037	-0.028870	0.000000	0.000000	4.000000	25.000000	0.000000
1906.338761	0.035338	0.563373	0.249473	84.410896	73.724174	90.354790	4.840059	0.000000	1.254522	0.000000	0.000000	0.000000	-0.061986	-0.070037	-0.028870	0.000000	0.000000	4.000000	25.000000	0.000000
1906.342094	0.034997	0.563178	0.249377	84.410896	73.724174	90.354790	4.840059	0.000000	1.254522	0.000000	0.000000	0.000000	-0.102305	-0.058388	-0.028666	0.000000	0.000000	4.000000	25.000000	0.000000
1906.345427	0.034997	0.563178	0.249377	84.410896	73.724174	90.354790	4.840059	0.000000	1.254522	0.000000	0.000000	0.000000	-0.102305	-0.058388	-0.028666	0.000000	0.000000	4.000000	25.000000	0.000000
1906.348761	0.034997	0.563178	0.249377	84.418190	73.900597	90.560036	4.838331	0.000000	1.261171	0.000000	0.000000	0.000000	-0.102305	-0.058388	-0.028666	0.000000	0.000000	4.000000	25.000000	0.000000
1906.352094	0.034997	0.563178	0.249377	84.418190	73.900597	90.560036	4.838331	0.000000	1.261171	0.000000	0.000000	0.000000	-0.102305	-0.058388	-0.028666	0.000000	0.000000	4.000000	25.000000	0.000000
1906.355427	0.034659	0.562954	0.249349	84.418190	73.900597	90.560036	4.838331	0.000000	1.261171	0.000000	0.000000	0.000000	-0.101287	-0.067241	-0.008562	0.000000	0.000000	4.000000	25.000000	0.000000
1906.358761	0.034659	0.562954	0.249349	84.420509	73.837959	90.530685	4.838331	0.000000	1.261171	0.000000	0.000000	0.000000	-0.101287	-0.067241	-0.008562	0.000000	0.000000	4.000000	25.000000	0.000000
1906.362094	0.034257	0.562739	0.249385	84.420509	73.837959	90.530685	4.838331	0.000000	1.261171	0.000000	0.000000	0.000000	-0.120506	-0.064461	0.010783	0.000000	0.000000	4.000000	25.000000	0.000000
1906.365427	0.034257	0.562739	0.249385	84.420509	73.837959	90.530685	4.838331	0.000000	1.261171	0.000000	0.000000	0.000000	-0.120506	-0.064461	0.010783	0.000000	0.000000	4.000000	25.000000	0.000000
1906.368761	0.034257	0.562739	0.249385	84.417244	73.667030	90.393913	4.834823	0.000000	1.274552	0.000000	0.000000	0.000000	-0.120506	-0.064461	0.010783	0.000000	0.000000	4.000000	25.000000	0.000000
1906.372094	0.034257	0.562739	0.249385	84.417244	73.667030	90.393913	4.834823	0.000000	1.274552	0.000000	0.000000	0.000000	-0.120506	-0.064461	0.010783	0.000000	0.000000	4.000000	25.000000	0.000000
1906.375427	0.033827	0.562521	0.249532	84.417244	73.667030	90.393913	4.834823	0.000000	1.274552	0.000000	0.000000	0.000000	-0.128992	-0.065440	0.044331	0.000000	0.000000	4.000000	25.000000	0.000000
1906.378761	0.033827	0.562521	0.249532	84.417877	73.577614	90.341599	4.834823	0.000000	1.274552	0.000000	0.000000	0.000000	-0.128992	-0.065440	0.044331	0.000000	0.000000	4.000000	25.000000	0.000000
1906.382094	0.033401	0.562334	0.249754	84.417877	73.577614	90.341599	4.834823	0.000000	1.274552	0.000000	0.000000	0.000000	-0.127997	-0.056226	0.066415	0.000000	0.000000	4.000000	25.000000	0.000000
1906.385427	0.033401	0.562334	0.249754	84.417877	73.577614	90.341599	4.834823	0.000000	1.274552	0.000000	0.000000	0.000000	-0.127997	-0.056226	0.066415	0.000000	0.000000	4.000000	25.000000	0.000000
1906.388761	0.033401	0.562334	0.249754	84.416824	73.509224	90.311150	4.831183	0.000000	1.288281	0.000000	0.000000	0.000000	-0.127997	-0.056226	0.066415	0.000000	0.000000	4.000000	25.000000	0.000000
1906.392094	0.033401	0.562334	0.249754	84.416824	73.509224	90.311150	4.831183	0.000000	1.288281	0.000000	0.000000	0.000000	-0.127997	-0.056226	0.066415	0.000000	0.000000	4.000000	25.000000	0.000000
1906.395427	0.032943	0.562134	0.250025	84.416824	73.509224	90.311150	4.831183	0.000000	1.288281	0.000000	0.000000	0.000000	-0.137463	-0.060029	0.081458	0.000000	0.000000	4.000000	25.000000	0.000000
1906.398761	0.032943	0.562134	0.250025	84.415802	73.440956	90.280807	4.831183	0.000000	1.288281	0.000000	0.000000	0.000000	-0.137463	-0.060029	0.081458	0.000000	0.000000	4.000000	25.000000	0.000000
1906.402094	0.032484	0.561933	0.250296	84.415802	73.440956	90.280807	4.831183	0.000000	1.288281	0.000000	0.000000	0.000000	-0.137569	-0.060078	0.081317	0.000000	0.000000	4.000000	25.000000	0.000000
1906.405427	0.032484	0.561933	0.250296	84.415802	73.440956	90.280807	4.831183	0.000000	1.288281	0.000000	0.000000	0.000000	-0.137569	-0.060078	0.081317	0.000000	0.000000	4.000000	25.000000	0.000000
1906.408761	0.032484	0.561933	0.250296	84.415840	73.397423	90.280800	4.827456	0.000000	1.302178	0.000000	0.000000	0.000000	-0.137569	-0.060078	0.081317	0.000000	0.000000	4.000000	25.000000	0.000000
1906.412094	0.032484	0.561933	0.250296	84.415840	73.397423	90.280800	4.827456	0.000000	1.302178	0.000000	0.000000	0.000000	-0.137569	-0.060078	0.081317	0.000000	0.000000	4.000000	25.000000	0.000000
1906.415427	0.031922	0.561746	0.250523	84.415840	73.397423	90.280800	4.827456	0.000000	1.302178	0.000000	0.000000	0.000000	-0.168574	-0.056356	0.067883	0.000000	0.000000	4.000000	25.000000	0.000000
1906.418761	0.031922	0.561746	0.250523	84.416855	73.381432	90.311180	4.827456	0.000000	1.302178	0.000000	0.000000	0.000000	-0.168574	-0.056356	0.067883	0.000000	0.000000	4.000000	25.000000	0.000000
1906.422094	0.031358	0.561570	0.250700	84.416855	73.381432	90.311180	4.827456	0.000000	1.302178	0.000000	0.000000	0.000000	-0.169327	-0.052619	0.053046	0.000000	0.000000	4.000000	25.000000	0.000000
1906.425427	0.031358	0.561570	0.250700	84.416855	73.381432	90.311180	4.827456	0.000000	1.302178	0.000000	0.000000	0.000000	-0.169327	-0.052619	0.053046	0.000000	0.000000	4.000000	25.000000	0.000000
1906.428761	0.031358	0.561570	0.250700	84.416824	73.332413	90.311127	4.822499	0.000000	1.320416	0.000000	0.000000	0.000000	-0.169327	-0.052619	0.053046	0.000000	0.000000	4.000000	25.000000	0.000000
1906.432094	0.031358	0.561570	0.250700	84.416824	73.332413	90.311127	4.822499	0.000000	1.320416	0.000000	0.000000	0.000000	-0.169327	-0.052619	0.053046	0.000000	0.000000	4.000000	25.000000	0.000000
1906.435427	0.030759	0.561433	0.250872	84.416824	73.332413	90.311127	4.822499	0.000000	1.320416	0.000000	0.000000	0.000000	-0.179566	-0.041027	0.051619	0.000000	0.000000	4.000000	25.000000	0.000000
1906.438761	0.030759	0.561433	0.250872	84.417877	73.313736	90.341537	4.822499	0.000000	1.320416	0.000000	0.000000	0.000000	-0.179566	-0.041027	0.051619	0.000000	0.000000	4.000000	25.000000	0.000000
1906.442094	0.030160	0.561275	0.251031	84.417877	73.313736	90.341537	4.822499	0.000000	1.320416	0.000000	0.000000	0.000000	-0.179808	-0.047560	0.047707	0.000000	0.000000	4.000000	25.000000	0.000000
1906.445427	0.030160	0.561275	0.251031	84.417877	73.313736	90.341537	4.822499	0.000000	1.320416	0.000000	0.000000	0.000000	-0.179808	-0.047560	0.047707	0.000000	0.000000	4.000000	25.000000	0.000000
1906.448761	0.030160	0.561275	0.251031	84.418922	73.295044	90.371956	4.817047	0.000000	1.340170	0.000000	0.000000	0.000000	-0.179808	-0.047560	0.047707	0.000000	0.000000	4.000000	25.000000	0.000000
1906.452094	0.030160	0.561275	0.251031	84.418922	73.295044	90.371956	4.817047	0.000000	1.340170	0.000000	0.000000	0.000000	-0.179808	-0.047560	0.047707	0.000000	0.000000	4.000000	25.000000	0.000000
1906.455427	0.029594	0.561116	0.251188	84.418922	73.295044	90.371956	4.817047	0.000000	1.340170	0.000000	0.000000	0.000000	-0.169796	-0.047548	0.047108	0.000000	0.000000	4.000000	25.000000	0.000000
1906.458761	0.029594	0.561116	0.251188	84.420967	73.309395	90.432816	4.817047	0.000000	1.340170	0.000000	0.000000	0.000000	-0.169796	-0.047548	0.047108	0.000000	0.000000	4.000000	25.000000	0.000000
1906.462094	0.028993	0.560953	0.251315	84.420967	73.309395	90.432816	4.817047	0.000000	1.340170	0.000000	0.000000	0.000000	-0.180333	-0.048927	0.038168	0.000000	0.000000	4.000000	25.000000	0.000000
1906.465427	0.028993	0.560953	0.251315	84.420967	73.309395	90.432816	4.817047	0.000000	1.340170	0.000000	0.000000	0.000000	-0.180333	-0.048927	0.038168	0.000000	0.000000	4.000000	25.000000	0.000000
1906.468761	0.028993	0.560953	0.251315	84.423004	73.323738	90.493706	4.811629	0.000000	1.359494	0.000000	0.000000	0.000000	-0.180333	-0.048927	0.038168	0.000000	0.000000	4.000000	25.000000	0.000000
1906.472094	0.028993	0.560953	0.251315	84.423004	73.323738	90.493706	4.811629	0.000000	1.359494	0.000000	0.000000	0.000000	-0.180333	-0.048927	0.038168	0.000000	0.000000	4.000000	25.000000	0.000000
1906.475427	0.028424	0.560769	0.251428	84.423004	73.323738	90.493706	4.811629	0.000000	1.359494	0.000000	0.000000	0.000000	-0.170452	-0.055411	0.033843	0.000000	0.000000	4.000000	25.000000	0.000000
1906.478761	0.028424	0.560769	0.251428	84.425987	73.371178	90.585083	4.811629	0.000000	1.359494	0.000000	0.000000	0.000000	-0.170452	-0.055411	0.033843	0.000000	0.000000	4.000000	25.000000	0.000000
1906.482094	0.027889	0.560640	0.251515	84.425987	73.371178	90.585083	4.811629	0.000000	1.359494	0.000000	0.000000	0.000000	-0.160689	-0.038669	0.026150	0.000000	0.000000	4.000000	25.000000	0.000000
1906.485427	0.027889	0.560640	0.251515	84.425987	73.371178	90.585083	4.811629	0.000000	1.359494	0.000000	0.000000	0.000000	-0.160689	-0.038669	0.026150	0.000000	0.000000	4.000000	25.000000	0.000000
1906.488761	0.027889	0.560640	0.251515	84.429092	73.421600	90.676735	4.806357	0.000000	1.378018	0.000000	0.000000	0.000000	-0.160689	-0.038669	0.026150	0.000000	0.000000	4.000000	25.000000	0.000000
1906.492094	0.027889	0.560640	0.251515	84.429092	73.421600	90.676735	4.806357	0.000000	1.378018	0.000000	0.000000	0.000000	-0.160689	-0.038669	0.026150	0.000000	0.000000	4.000000	25.000000	0.000000
1906.495427	0.027419	0.560506	0.251568	84.429092	73.421600	90.676735	4.806357	0.000000	1.378018	0.000000	0.000000	0.000000	-0.140892	-0.040000	0.016038	0.000000	0.000000	4.000000	25.000000	0.000000
1906.498761	0.027419	0.560506	0.251568	84.432114	73.477325	90.768250	4.806357	0.000000	1.378018	0.000000	0.000000	0.000000	-0.140892	-0.040000	0.016038	0.000000	0.000000	4.000000	25.000000	0.000000
1906.502094	0.027419	0.560506	0.251568	84.432114	73.477325	90.768250	4.806357	0.000000	1.378018	0.000000	0.000000	0.000000	-0.140892	-0.040000	0.016038	0.000000	0.000000	4.000000	25.000000	0.000000
1906.505427	0.027419	0.560506	0.251568	84.432114	73.477325	90.768250	4.806357	0.000000	1.378018	0.000000	0.000000	0.000000	-0.140892	-0.040000	0.016038	0.000000	0.000000	4.000000	25.000000	0.000000
1906.508761	0.026647	0.560274	0.251632	84.434120	73.511024	90.829445	4.804051	0.000000	1.386033	0.000000	0.000000	0.000000	-0.231773	-0.069762	0.018991	0.000000	0.000000	4.000000	25.000000	0.000000
1906.512094	0.026647	0.560274	0.251632	84.434120	73.511024	90.829445	4.804051	0.000000	1.386033	0.000000	0.000000	0.000000	0.000000	-0.000007	0.000001	0.000000	0.000000	4.000000	25.000000	0.000000
1906.515427	0.026647	0.560274	0.251632	84.434120	73.511024	90.829445	4.804051	0.000000	1.386033	0.000000	0.000000	0.000000	0.000000	-0.000007	0.000001	0.000000	0.000000	4.000000	25.000000	0.000000
1906.518761	0.026647	0.560274	0.251632	84.440918	73.564423	90.908081	4.800201	0.000000	1.399311	0.000000	0.000000	0.000000	0.000000	-0.000007	0.000001	0.000000	0.000000	4.000000	25.000000	0.000000
1906.522094	0.026647	0.560274	0.251632	84.440918	73.564423	90.908081	4.800201	0.000000	1.399311	0.000000	0.000000	0.000000	0.000000	-0.000007	0.000001	0.000000	0.000000	4.000000	25.000000	0.000000
1906.525427	0.026311	0.560179	0.251674	84.440918	73.564423	90.908081	4.800201	0.000000	1.399311	0.000000	0.000000	0.000000	-0.100617	-0.028407	0.012594	0.000000	0.000000	4.000000	25.000000	0.000000
1906.528761	0.026311	0.560179	0.251674	84.446983	73.533928	90.896011	4.800201	0.000000	1.399311	0.000000	0.000000	0.000000	-0.100617	-0.028407	0.012594	0.000000	0.000000	4.000000	25.000000	0.000000
1906.532094	0.026311	0.560179	0.251674	84.446983	73.533928	90.896011	4.800201	0.000000	1.399311	0.000000	0.000000	0.000000	-0.100617	-0.028407	0.012594	0.000000	0.000000	4.000000	25.000000	0.000000
1906.535427	0.026311	0.560179	0.251674	84.446983	73.533928	90.896011	4.800201	0.000000	1.399311	0.000000	0.000000	0.000000	-0.100617	-0.028407	0.012594	0.000000	0.000000	4.000000	25.000000	0.000000
1906.538761	0.025844	0.559977	0.251798	84.452744	73.567825	90.944138	4.798542	0.000000	1.404989	0.000000	0.000000	0.000000	-0.140155	-0.060601	0.037465	0.000000	0.000000	4.000000	25.000000	0.000000
1906.542094	0.025844	0.559977	0.251798	84.452744	73.567825	90.944138	4.798542	0.000000	1.404989	0.000000	0.000000	0.000000	-0.140155	-0.060601	0.037465	0.000000	0.000000	4.000000	25.000000	0.000000
1906.545427	0.025844	0.559977	0.251798	84.452744	73.567825	90.944138	4.798542	0.000000	1.404989	0.000000	0.000000	0.000000	-0.140155	-0.060601	0.037465	0.000000	0.000000	4.000000	25.000000	0.000000
1906.548761	0.025844	0.559977	0.251798	84.459534	73.629791	91.023178	4.796324	0.000000	1.412542	0.000000	0.000000	0.000000	-0.140155	-0.060601	0.037465	0.000000	0.000000	4.000000	25.000000	0.000000
1906.552094	0.025643	0.559861	0.251823	84.459534	73.629791	91.023178	4.796324	0.000000	1.412542	0.000000	0.000000	0.000000	-0.060398	-0.034883	0.007250	0.000000	0.000000	4.000000	25.000000	0.000000
1906.555427	0.025643	0.559861	0.251823	84.459534	73.629791	91.023178	4.796324	0.000000	1.412542	0.000000	0.000000	0.000000	-0.060398	-0.034883	0.007250	0.000000	0.000000	4.000000	25.000000	0.000000
1906.558761	0.025643	0.559861	0.251823	84.464447	73.702827	91.109062	4.795321	0.000000	1.415945	0.000000	0.000000	0.000000	-0.060398	-0.034883	0.007250	0.000000	0.000000	4.000000	25.000000	0.000000
1906.562094	0.025643	0.559861	0.251823	84.464447	73.702827	91.109062	4.795321	0.000000	1.415945	0.000000	0.000000	0.000000	-0.060398	-0.034883	0.007250	0.000000	0.000000	4.000000	25.000000	0.000000
1906.565427	0.025440	0.559740	0.251816	84.464447	73.702827	91.109062	4.795321	0.000000	1.415945	0.000000	0.000000	0.000000	-0.060732	-0.036214	-0.001979	0.000000	0.000000	4.000000	25.000000	0.000000
1906.568761	0.025440	0.559740	0.251816	84.468307	73.811920	91.232323	4.795321	0.000000	1.415945	0.000000	0.000000	0.000000	-0.060732	-0.036214	-0.001979	0.000000	0.000000	4.000000	25.000000	0.000000
1906.572094	0.025440	0.559740	0.251816	84.468307	73.811920	91.232323	4.795321	0.000000	1.415945	0.000000	0.000000	0.000000	-0.060732	-0.036214	-0.001979	0.000000	0.000000	4.000000	25.000000	0.000000
1906.575427	0.025440	0.559740	0.251816	84.468307	73.811920	91.232323	4.795321	0.000000	1.415945	0.000000	0.000000	0.000000	-0.060732	-0.036214	-0.001979	0.000000	0.000000	4.000000	25.000000	0.000000
1906.578761	0.025168	0.559550	0.251743	84.473236	73.954628	91.386620	4.794262	0.000000	1.419523	0.000000	0.000000	0.000000	-0.081652	-0.056969	-0.021779	0.000000	0.000000	4.000000	25.000000	0.000000
1906.582094	0.025168	0.559550	0.251743	84.473236	73.954628	91.386620	4.794262	0.000000	1.419523	0.000000	0.000000	0.000000	-0.081652	-0.056969	-0.021779	0.000000	0.000000	4.000000	25.000000	0.000000
1906.585427	0.025168	0.559550	0.251743	84.473236	73.954628	91.386620	4.794262	0.000000	1.419523	0.000000	0.000000	0.000000	-0.081652	-0.056969	-0.021779	0.000000	0.000000	4.000000	25.000000	0.000000
1906.588761	0.025168	0.559550	0.251743	84.476501	74.049004	91.487129	4.792737	0.000000	1.424663	0.000000	0.000000	0.000000	-0.081652	-0.056969	-0.021779	0.000000	0.000000	4.000000	25.000000	0.000000
1906.592094	0.025065	0.559481	0.251679	84.476501	74.049004	91.487129	4.792737	0.000000	1.424663	0.000000	0.000000	0.000000	-0.031013	-0.020763	-0.019431	0.000000	0.000000	4.000000	25.000000	0.000000
1906.595427	0.025065	0.559481	0.251679	84.476501	74.049004	91.487129	4.792737	0.000000	1.424663	0.000000	0.000000	0.000000	-0.031013	-0.020763	-0.019431	0.000000	0.000000	4.000000	25.000000	0.000000
1906.598761	0.025065	0.559481	0.251679	84.478165	74.089386	91.533592	4.792100	0.000000	1.426808	0.000000	0.000000	0.000000	-0.031013	-0.020763	-0.019431	0.000000	0.000000	4.000000	25.000000	0.000000
1906.602094	0.025065	0.559481	0.251679	84.478165	74.089386	91.533592	4.792100	0.000000	1.426808	0.000000	0.000000	0.000000	-0.031013	-0.020763	-0.019431	0.000000	0.000000	4.000000	25.000000	0.000000
1906.605427	0.025029	0.559395	0.251630	84.478165	74.089386	91.533592	4.792100	0.000000	1.426808	0.000000	0.000000	0.000000	-0.010627	-0.025912	-0.014711	0.000000	0.000000	4.000000	25.000000	0.000000
1906.608761	0.025029	0.559395	0.251630	84.479874	74.132530	91.580109	4.792100	0.000000	1.426808	0.000000	0.000000	0.000000	-0.010627	-0.025912	-0.014711	0.000000	0.000000	4.000000	25.000000	0.000000
1906.612094	0.025029	0.559395	0.251630	84.479874	74.132530	91.580109	4.792100	0.000000	1.426808	0.000000	0.000000	0.000000	-0.010627	-0.025912	-0.014711	0.000000	0.000000	4.000000	25.000000	0.000000
1906.615427	0.025029	0.559395	0.251630	84.479874	74.132530	91.580109	4.792100	0.000000	1.426808	0.000000	0.000000	0.000000	-0.010627	-0.025912	-0.014711	0.000000	0.000000	4.000000	25.000000	0.000000
1906.618761	0.024995	0.559252	0.251604	84.484093	74.196571	91.643494	4.791839	0.000000	1.427683	0.000000	0.000000	0.000000	-0.010375	-0.042684	-0.007607	0.000000	0.000000	4.000000	25.000000	0.000000
1906.622094	0.024995	0.559252	0.251604	84.484093	74.196571	91.643494	4.791839	0.000000	1.427683	0.000000	0.000000	0.000000	-0.010375	-0.042684	-0.007607	0.000000	0.000000	4.000000	25.000000	0.000000
1906.625427	0.024995	0.559252	0.251604	84.484093	74.196571	91.643494	4.791839	0.000000	1.427683	0.000000	0.000000	0.000000	-0.010375	-0.042684	-0.007607	0.000000	0.000000	4.000000	25.000000	0.000000
1906.628761	0.024995	0.559252	0.251604	84.485413	74.235008	91.682320	4.791619	0.000000	1.428420	0.000000	0.000000	0.000000	-0.010375	-0.042684	-0.007607	0.000000	0.000000	4.000000	25.000000	0.000000
1906.632094	0.024994	0.559192	0.251597	84.485413	74.235008	91.682320	4.791619	0.000000	1.428420	0.000000	0.000000	0.000000	-0.000074	-0.018092	-0.002095	0.000000	0.000000	4.000000	25.000000	0.000000
1906.635427	0.024994	0.559192	0.251597	84.485413	74.235008	91.682320	4.791619	0.000000	1.428420	0.000000	0.000000	0.000000	-0.000074	-0.018092	-0.002095	0.000000	0.000000	4.000000	25.000000	0.000000
1906.638761	0.024994	0.559192	0.251597	84.487366	74.296761	91.744362	4.791607	0.000000	1.428461	0.000000	0.000000	0.000000	-0.000074	-0.018092	-0.002095	0.000000	0.000000	4.000000	25.000000	0.000000
1906.642094	0.024994	0.559093	0.251596	84.487366	74.296761	91.744362	4.791607	0.000000	1.428461	0.000000	0.000000	0.000000	-0.000016	-0.029714	-0.000433	0.000000	0.000000	4.000000	25.000000	0.000000
1906.645427	0.024994	0.559093	0.251596	84.487366	74.296761	91.744362	4.791607	0.000000	1.428461	0.000000	0.000000	0.000000	-0.000016	-0.029714	-0.000433	0.000000	0.000000	4.000000	25.000000	0.000000
1906.648761	0.024994	0.559093	0.251596	84.490173	74.386780	91.837532	4.791605	0.000000	1.428469	0.000000	0.000000	0.000000	-0.000016	-0.029714	-0.000433	0.000000	0.000000	4.000000	25.000000	0.000000
1906.652094	0.024994	0.559093	0.251596	84.490173	74.386780	91.837532	4.791605	0.000000	1.428469	0.000000	0.000000	0.000000	-0.000016	-0.029714	-0.000433	0.000000	0.000000	4.000000	25.000000	0.000000
1906.655427	0.024961	0.559033	0.251590	84.490173	74.386780	91.837532	4.791605	0.000000	1.428469	0.000000	0.000000	0.000000	-0.010168	-0.018104	-0.001753	0.000000	0.000000	4.000000	25.000000	0.000000
1906.658761	0.024961	0.559033	0.251590	84.492096	74.448654	91.899689	4.791605	0.000000	1.428469	0.000000	0.000000	0.000000	-0.010168	-0.018104	-0.001753	0.000000	0.000000	4.000000	25.000000	0.000000
1906.662094	0.024961	0.559033	0.251590	84.492096	74.448654	91.899689	4.791605	0.000000	1.428469	0.000000	0.000000	0.000000	-0.010168	-0.018104	-0.001753	0.000000	0.000000	4.000000	25.000000	0.000000
1906.665427	0.024961	0.559033	0.251590	84.492096	74.448654	91.899689	4.791605	0.000000	1.428469	0.000000	0.000000	0.000000	-0.010168	-0.018104	-0.001753	0.000000	0.000000	4.000000	25.000000	0.000000
1906.668761	0.024992	0.558925	0.251526	84.494904	74.544250	91.992996	4.791419	0.000000	1.429092	0.000000	0.000000	0.000000	0.009428	-0.032363	-0.019217	0.000000	0.000000	4.000000	25.000000	0.000000
1906.672094	0.024992	0.558925	0.251526	84.494904	74.544250	91.992996	4.791419	0.000000	1.429092	0.000000	0.000000	0.000000	0.009428	-0.032363	-0.019217	0.000000	0.000000	4.000000	25.000000	0.000000
1906.675427	0.024992	0.558925	0.251526	84.494904	74.544250	91.992996	4.791419	0.000000	1.429092	0.000000	0.000000	0.000000	0.009428	-0.032363	-0.019217	0.000000	0.000000	4.000000	25.000000	0.000000
1906.678761	0.024992	0.558925	0.251526	84.497757	74.639938	92.086395	4.791483	0.000000	1.428877	0.000000	0.000000	0.000000	0.009428	-0.032363	-0.019217	0.000000	0.000000	4.000000	25.000000	0.000000
1906.682094	0.025024	0.558877	0.251469	84.497757	74.639938	92.086395	4.791483	0.000000	1.428877	0.000000	0.000000	0.000000	0.009501	-0.014280	-0.017120	0.000000	0.000000	4.000000	25.000000	0.000000
1906.685427	0.025024	0.558877	0.251469	84.497757	74.639938	92.086395	4.791483	0.000000	1.428877	0.000000	0.000000	0.000000	0.009501	-0.014280	-0.017120	0.000000	0.000000	4.000000	25.000000	0.000000
1906.688761	0.025024	0.558877	0.251469	84.499359	74.686104	92.133209	4.791560	0.000000	1.428620	0.000000	0.000000	0.000000	0.009501	-0.014280	-0.017120	0.000000	0.000000	4.000000	25.000000	0.000000
1906.692094	0.025024	0.558877	0.251469	84.499359	74.686104	92.133209	4.791560	0.000000	1.428620	0.000000	0.000000	0.000000	0.009501	-0.014280	-0.017120	0.000000	0.000000	4.000000	25.000000	0.000000
1906.695427	0.025055	0.558830	0.251412	84.499359	74.686104	92.133209	4.791560	0.000000	1.428620	0.000000	0.000000	0.000000	0.009499	-0.014256	-0.017118	0.000000	0.000000	4.000000	25.000000	0.000000
1906.698761	0.025055	0.558830	0.251412	84.500465	74.711693	92.156837	4.791560	0.000000	1.428620	0.000000	0.000000	0.000000	0.009499	-0.014256	-0.017118	0.000000	0.000000	4.000000	25.000000	0.000000
1906.702094	0.025055	0.558830	0.251412	84.500465	74.711693	92.156837	4.791560	0.000000	1.428620	0.000000	0.000000	0.000000	0.009499	-0.014256	-0.017118	0.000000	0.000000	4.000000	25.000000	0.000000
1906.705427	0.025055	0.558830	0.251412	84.500465	74.711693	92.156837	4.791560	0.000000	1.428620	0.000000	0.000000	0.000000	0.009499	-0.014256	-0.017118	0.000000	0.000000	4.000000	25.000000	0.000000
1906.708761	0.025051	0.558752	0.251282	84.500427	74.687584	92.133690	4.791636	0.000000	1.428364	0.000000	0.000000	0.000000	-0.001379	-0.023369	-0.038976	0.000000	0.000000	4.000000	25.000000	0.000000
1906.712094	0.025051	0.558752	0.251282	84.500427	74.687584	92.133690	4.791636	0.000000	1.428364	0.000000	0.000000	0.000000	-0.001379	-0.023369	-0.038976	0.000000	0.000000	4.000000	25.000000	0.000000
1906.715427	0.025051	0.558752	0.251282	84.500427	74.687584	92.133690	4.791636	0.000000	1.428364	0.000000	0.000000	0.000000	-0.001379	-0.023369	-0.038976	0.000000	0.000000	4.000000	25.000000	0.000000
1906.718761	0.025051	0.558752	0.251282	84.495865	74.569984	92.015724	4.791409	0.000000	1.429123	0.000000	0.000000	0.000000	-0.001379	-0.023369	-0.038976	0.000000	0.000000	4.000000	25.000000	0.000000
1906.722094	0.025083	0.558709	0.251256	84.495865	74.569984	92.015724	4.791409	0.000000	1.429123	0.000000	0.000000	0.000000	0.009822	-0.012944	-0.007918	0.000000	0.000000	4.000000	25.000000	0.000000
1906.725427	0.025083	0.558709	0.251256	84.495865	74.569984	92.015724	4.791409	0.000000	1.429123	0.000000	0.000000	0.000000	0.009822	-0.012944	-0.007918	0.000000	0.000000	4.000000	25.000000	0.000000
1906.728761	0.025083	0.558709	0.251256	84.493195	74.444862	91.891747	4.791540	0.000000	1.428687	0.000000	0.000000	0.000000	0.009822	-0.012944	-0.007918	0.000000	0.000000	4.000000	25.000000	0.000000
1906.732094	0.025083	0.558709	0.251256	84.493195	74.444862	91.891747	4.791540	0.000000	1.428687	0.000000	0.000000	0.000000	0.009822	-0.012944	-0.007918	0.000000	0.000000	4.000000	25.000000	0.000000
1906.735427	0.025082	0.558683	0.251212	84.493195	74.444862	91.891747	4.791540	0.000000	1.428687	0.000000	0.000000	0.000000	-0.000460	-0.007779	-0.012992	0.000000	0.000000	4.000000	25.000000	0.000000
1906.738761	0.025082	0.558683	0.251212	84.490456	74.322517	91.767838	4.791540	0.000000	1.428687	0.000000	0.000000	0.000000	-0.000460	-0.007779	-0.012992	0.000000	0.000000	4.000000	25.000000	0.000000
1906.742094	0.025082	0.558683	0.251212	84.490456	74.322517	91.767838	4.791540	0.000000	1.428687	0.000000	0.000000	0.000000	-0.000460	-0.007779	-0.012992	0.000000	0.000000	4.000000	25.000000	0.000000
1906.745427	0.025082	0.558683	0.251212	84.490456	74.322517	91.767838	4.791540	0.000000	1.428687	0.000000	0.000000	0.000000	-0.000460	-0.007779	-0.012992	0.000000	0.000000	4.000000	25.000000	0.000000
1906.748761	0.025112	0.558648	0.251106	84.488861	74.244217	91.690475	4.791464	0.000000	1.428940	0.000000	0.000000	0.000000	0.008973	-0.010438	-0.031802	0.000000	0.000000	4.000000	25.000000	0.000000
1906.752094	0.025112	0.558648	0.251106	84.488861	74.244217	91.690475	4.791464	0.000000	1.428940	0.000000	0.000000	0.000000	0.008973	-0.010438	-0.031802	0.000000	0.000000	4.000000	25.000000	0.000000
1906.755427	0.025112	0.558648	0.251106	84.488861	74.244217	91.690475	4.791464	0.000000	1.428940	0.000000	0.000000	0.000000	0.008973	-0.010438	-0.031802	0.000000	0.000000	4.000000	25.000000	0.000000
1906.758761	0.025112	0.558648	0.251106	84.491562	74.321198	91.768234	4.791455	0.000000	1.428970	0.000000	0.000000	0.000000	0.008973	-0.010438	-0.031802	0.000000	0.000000	4.000000	25.000000	0.000000
1906.762094	0.025109	0.558596	0.251020	84.491562	74.321198	91.768234	4.791455	0.000000	1.428970	0.000000	0.000000	0.000000	-0.000922	-0.015578	-0.026010	0.000000	0.000000	4.000000	25.000000	0.000000
1906.765427	0.025109	0.558596	0.251020	84.491562	74.321198	91.768234	4.791455	0.000000	1.428970	0.000000	0.000000	0.000000	-0.000922	-0.015578	-0.026010	0.000000	0.000000	4.000000	25.000000	0.000000
1906.768761	0.025109	0.558596	0.251020	84.493454	74.450020	91.898834	4.791304	0.000000	1.429477	0.000000	0.000000	0.000000	-0.000922	-0.015578	-0.026010	0.000000	0.000000	4.000000	25.000000	0.000000
1906.772094	0.025109	0.558596	0.251020	84.493454	74.450020	91.898834	4.791304	0.000000	1.429477	0.000000	0.000000	0.000000	-0.000922	-0.015578	-0.026010	0.000000	0.000000	4.000000	25.000000	0.000000
1906.775427	0.025104	0.558557	0.250884	84.493454	74.450020	91.898834	4.791304	0.000000	1.429477	0.000000	0.000000	0.000000	-0.001442	-0.011758	-0.040683	0.000000	0.000000	4.000000	25.000000	0.000000
1906.778761	0.025104	0.558557	0.250884	84.499969	74.666893	92.116714	4.791304	0.000000	1.429477	0.000000	0.000000	0.000000	-0.001442	-0.011758	-0.040683	0.000000	0.000000	4.000000	25.000000	0.000000
1906.782094	0.025064	0.558492	0.250706	84.499969	74.666893	92.116714	4.791304	0.000000	1.429477	0.000000	0.000000	0.000000	-0.011985	-0.019511	-0.053360	0.000000	0.000000	4.000000	25.000000	0.000000
1906.785427	0.025064	0.558492	0.250706	84.499969	74.666893	92.116714	4.791304	0.000000	1.429477	0.000000	0.000000	0.000000	-0.011985	-0.019511	-0.053360	0.000000	0.000000	4.000000	25.000000	0.000000
1906.788761	0.025064	0.558492	0.250706	84.504776	74.878349	92.333702	4.790579	0.000000	1.431903	0.000000	0.000000	0.000000	-0.011985	-0.019511	-0.053360	0.000000	0.000000	4.000000	25.000000	0.000000
1906.792094	0.025064	0.558492	0.250706	84.504776	74.878349	92.333702	4.790579	0.000000	1.431903	0.000000	0.000000	0.000000	-0.011985	-0.019511	-0.053360	0.000000	0.000000	4.000000	25.000000	0.000000
1906.795427	0.025056	0.558401	0.250484	84.504776	74.878349	92.333702	4.790579	0.000000	1.431903	0.000000	0.000000	0.000000	-0.002364	-0.027322	-0.066767	0.000000	0.000000	4.000000	25.000000	0.000000
1906.798761	0.025056	0.558401	0.250484	84.509697	75.014748	92.474762	4.790579	0.000000	1.431903	0.000000	0.000000	0.000000	-0.002364	-0.027322	-0.066767	0.000000	0.000000	4.000000	25.000000	0.000000
1906.802094	0.025056	0.558401	0.250484	84.509697	75.014748	92.474762	4.790579	0.000000	1.431903	0.000000	0.000000	0.000000	-0.002364	-0.027322	-0.066767	0.000000	0.000000	4.000000	25.000000	0.000000
1906.805427	0.025056	0.558401	0.250484	84.509697	75.014748	92.474762	4.790579	0.000000	1.431903	0.000000	0.000000	0.000000	-0.002364	-0.027322	-0.066767	0.000000	0.000000	4.000000	25.000000	0.000000
1906.808761	0.024971	0.558210	0.249979	84.511810	75.100914	92.567612	4.790189	0.000000	1.433209	0.000000	0.000000	0.000000	-0.025528	-0.057256	-0.151417	0.000000	0.000000	4.000000	25.000000	0.000000
1906.812094	0.024971	0.558210	0.249979	84.511810	75.100914	92.567612	4.790189	0.000000	1.433209	0.000000	0.000000	0.000000	-0.025528	-0.057256	-0.151417	0.000000	0.000000	4.000000	25.000000	0.000000
1906.815427	0.024971	0.558210	0.249979	84.511810	75.100914	92.567612	4.790189	0.000000	1.433209	0.000000	0.000000	0.000000	-0.025528	-0.057256	-0.151417	0.000000	0.000000	4.000000	25.000000	0.000000
1906.818761	0.024971	0.558210	0.249979	84.517166	75.234261	92.709198	4.788945	0.000000	1.437360	0.000000	0.000000	0.000000	-0.025528	-0.057256	-0.151417	0.000000	0.000000	4.000000	25.000000	0.000000
1906.822094	0.024893	0.558105	0.249666	84.517166	75.234261	92.709198	4.788945	0.000000	1.437360	0.000000	0.000000	0.000000	-0.023474	-0.031275	-0.093939	0.000000	0.000000	4.000000	25.000000	0.000000
1906.825427	0.024893	0.558105	0.249666	84.517166	75.234261	92.709198	4.788945	0.000000	1.437360	0.000000	0.000000	0.000000	-0.023474	-0.031275	-0.093939	0.000000	0.000000	4.000000	25.000000	0.000000
1906.828761	0.024893	0.558105	0.249666	84.526505	75.525055	93.008095	4.788035	0.000000	1.440390	0.000000	0.000000	0.000000	-0.023474	-0.031275	-0.093939	0.000000	0.000000	4.000000	25.000000	0.000000
1906.832094	0.024893	0.558105	0.249666	84.526505	75.525055	93.008095	4.788035	0.000000	1.440390	0.000000	0.000000	0.000000	-0.023474	-0.031275	-0.093939	0.000000	0.000000	4.000000	25.000000	0.000000
1906.835427	0.024813	0.557975	0.249309	84.526505	75.525055	93.008095	4.788035	0.000000	1.440390	0.000000	0.000000	0.000000	-0.023919	-0.039020	-0.107075	0.000000	0.000000	4.000000	25.000000	0.000000
1906.838761	0.024813	0.557975	0.249309	84.535706	75.900322	93.392586	4.788035	0.000000	1.440390	0.000000	0.000000	0.000000	-0.023919	-0.039020	-0.107075	0.000000	0.000000	4.000000	25.000000	0.000000
1906.842094	0.024813	0.557975	0.249309	84.535706	75.900322	93.392586	4.788035	0.000000	1.440390	0.000000	0.000000	0.000000	-0.023919	-0.039020	-0.107075	0.000000	0.000000	4.000000	25.000000	0.000000
1906.845427	0.024813	0.557975	0.249309	84.535706	75.900322	93.392586	4.788035	0.000000	1.440390	0.000000	0.000000	0.000000	-0.023919	-0.039020	-0.107075	0.000000	0.000000	4.000000	25.000000	0.000000
1906.848761	0.024613	0.557706	0.248391	84.549072	76.364380	93.867813	4.787043	0.000000	1.443684	0.000000	0.000000	0.000000	-0.059969	-0.080844	-0.275241	0.000000	0.000000	4.000000	25.000000	0.000000
1906.852094	0.024613	0.557706	0.248391	84.549072	76.364380	93.867813	4.787043	0.000000	1.443684	0.000000	0.000000	0.000000	0.000000	-0.000002	-0.000001	0.000000	0.000000	4.000000	25.000000	0.000000
1906.855427	0.024613	0.557706	0.248391	84.549072	76.364380	93.867813	4.787043	0.000000	1.443684	0.000000	0.000000	0.000000	0.000000	-0.000002	-0.000001	0.000000	0.000000	4.000000	25.000000	0.000000
1906.858761	0.024613	0.557706	0.248391	84.561775	76.801216	94.313820	4.784497	0.000000	1.452097	0.000000	0.000000	0.000000	0.000000	-0.000002	-0.000001	0.000000	0.000000	4.000000	25.000000	0.000000
1906.862094	0.024613	0.557706	0.248391	84.561775	76.801216	94.313820	4.784497	0.000000	1.452097	0.000000	0.000000	0.000000	0.000000	-0.000002	-0.000001	0.000000	0.000000	4.000000	25.000000	0.000000
1906.865427	0.024493	0.557567	0.247830	84.561775	76.801216	94.313820	4.784497	0.000000	1.452097	0.000000	0.000000	0.000000	-0.036028	-0.041805	-0.168294	0.000000	0.000000	4.000000	25.000000	0.000000
1906.868761	0.024493	0.557567	0.247830	84.571404	77.163811	94.696136	4.784497	0.000000	1.452097	0.000000	0.000000	0.000000	-0.036028	-0.041805	-0.168294	0.000000	0.000000	4.000000	25.000000	0.000000
1906.872094	0.024338	0.557380	0.247213	84.571404	77.163811	94.696136	4.784497	0.000000	1.452097	0.000000	0.000000	0.000000	-0.046606	-0.056028	-0.185136	0.000000	0.000000	4.000000	25.000000	0.000000
1906.875427	0.024338	0.557380	0.247213	84.571404	77.163811	94.696136	4.784497	0.000000	1.452097	0.000000	0.000000	0.000000	-0.046606	-0.056028	-0.185136	0.000000	0.000000	4.000000	25.000000	0.000000
1906.878761	0.024338	0.557380	0.247213	84.571945	77.460747	95.021294	4.781082	0.000000	1.463302	0.000000	0.000000	0.000000	-0.046606	-0.056028	-0.185136	0.000000	0.000000	4.000000	25.000000	0.000000
1906.882094	0.024338	0.557380	0.247213	84.571945	77.460747	95.021294	4.781082	0.000000	1.463302	0.000000	0.000000	0.000000	-0.046606	-0.056028	-0.185136	0.000000	0.000000	4.000000	25.000000	0.000000
1906.885427	0.024113	0.557180	0.246504	84.571945	77.460747	95.021294	4.781082	0.000000	1.463302	0.000000	0.000000	0.000000	-0.067547	-0.059973	-0.212701	0.000000	0.000000	4.000000	25.000000	0.000000
1906.888761	0.024113	0.557180	0.246504	84.550072	77.717934	95.323723	4.781082	0.000000	1.463302	0.000000	0.000000	0.000000	-0.067547	-0.059973	-0.212701	0.000000	0.000000	4.000000	25.000000	0.000000
1906.892094	0.023819	0.556993	0.245747	84.550072	77.717934	95.323723	4.781082	0.000000	1.463302	0.000000	0.000000	0.000000	-0.087963	-0.056194	-0.227227	0.000000	0.000000	4.000000	25.000000	0.000000
1906.895427	0.023819	0.556993	0.245747	84.550072	77.717934	95.323723	4.781082	0.000000	1.463302	0.000000	0.000000	0.000000	-0.087963	-0.056194	-0.227227	0.000000	0.000000	4.000000	25.000000	0.000000
1906.898761	0.023819	0.556993	0.245747	84.491135	77.991150	95.671913	4.775791	0.000000	1.480479	0.000000	0.000000	0.000000	-0.087963	-0.056194	-0.227227	0.000000	0.000000	4.000000	25.000000	0.000000
1906.902094	0.023491	0.556758	0.244932	84.491135	77.991150	95.671913	4.775791	0.000000	1.480479	0.000000	0.000000	0.000000	-0.098375	-0.070360	-0.244404	0.000000	0.000000	4.000000	25.000000	0.000000
1906.905427	0.023491	0.556758	0.244932	84.491135	77.991150	95.671913	4.775791	0.000000	1.480479	0.000000	0.000000	0.000000	-0.098375	-0.070360	-0.244404	0.000000	0.000000	4.000000	25.000000	0.000000
1906.908761	0.023491	0.556758	0.244932	84.405106	78.275726	96.049492	4.772582	0.000000	1.490794	0.000000	0.000000	0.000000	-0.098375	-0.070360	-0.244404	0.000000	0.000000	4.000000	25.000000	0.000000
1906.912094	0.023128	0.556510	0.244023	84.405106	78.275726	96.049492	4.772582	0.000000	1.490794	0.000000	0.000000	0.000000	-0.109094	-0.074319	-0.272713	0.000000	0.000000	4.000000	25.000000	0.000000
1906.915427	0.023128	0.556510	0.244023	84.405106	78.275726	96.049492	4.772582	0.000000	1.490794	0.000000	0.000000	0.000000	-0.109094	-0.074319	-0.272713	0.000000	0.000000	4.000000	25.000000	0.000000
1906.918761	0.023128	0.556510	0.244023	84.312592	78.366165	96.242935	4.768965	0.000000	1.502321	0.000000	0.000000	0.000000	-0.109094	-0.074319	-0.272713	0.000000	0.000000	4.000000	25.000000	0.000000
1906.922094	0.022730	0.556254	0.243050	84.312592	78.366165	96.242935	4.768965	0.000000	1.502321	0.000000	0.000000	0.000000	-0.119436	-0.076982	-0.291815	0.000000	0.000000	4.000000	25.000000	0.000000
1906.925427	0.022730	0.556254	0.243050	84.312592	78.366165	96.242935	4.768965	0.000000	1.502321	0.000000	0.000000	0.000000	-0.119436	-0.076982	-0.291815	0.000000	0.000000	4.000000	25.000000	0.000000
1906.928761	0.022730	0.556254	0.243050	84.192924	78.115692	96.114594	4.764991	0.000000	1.514881	0.000000	0.000000	0.000000	-0.119436	-0.076982	-0.291815	0.000000	0.000000	4.000000	25.000000	0.000000
1906.932094	0.022331	0.556010	0.242025	84.192924	78.115692	96.114594	4.764991	0.000000	1.514881	0.000000	0.000000	0.000000	-0.119627	-0.073226	-0.307475	0.000000	0.000000	4.000000	25.000000	0.000000
1906.935427	0.022331	0.556010	0.242025	84.192924	78.115692	96.114594	4.764991	0.000000	1.514881	0.000000	0.000000	0.000000	-0.119627	-0.073226	-0.307475	0.000000	0.000000	4.000000	25.000000	0.000000
1906.938761	0.022331	0.556010	0.242025	84.037109	77.617607	95.760612	4.760858	0.000000	1.527821	0.000000	0.000000	0.000000	-0.119627	-0.073226	-0.307475	0.000000	0.000000	4.000000	25.000000	0.000000
1906.942094	0.021898	0.555757	0.240936	84.037109	77.617607	95.760612	4.760858	0.000000	1.527821	0.000000	0.000000	0.000000	-0.129862	-0.075918	-0.326829	0.000000	0.000000	4.000000	25.000000	0.000000
1906.945427	0.021898	0.555757	0.240936	84.037109	77.617607	95.760612	4.760858	0.000000	1.527821	0.000000	0.000000	0.000000	-0.129862	-0.075918	-0.326829	0.000000	0.000000	4.000000	25.000000	0.000000
1906.948761	0.021898	0.555757	0.240936	83.861961	77.034637	95.335136	4.756342	0.000000	1.541819	0.000000	0.000000	0.000000	-0.129862	-0.075918	-0.326829	0.000000	0.000000	4.000000	25.000000	0.000000
1906.952094	0.021465	0.555499	0.239812	83.861961	77.034637	95.335136	4.756342	0.000000	1.541819	0.000000	0.000000	0.000000	-0.129803	-0.077245	-0.337173	0.000000	0.000000	4.000000	25.000000	0.000000
1906.955427	0.021465	0.555499	0.239812	83.861961	77.034637	95.335136	4.756342	0.000000	1.541819	0.000000	0.000000	0.000000	-0.129803	-0.077245	-0.337173	0.000000	0.000000	4.000000	25.000000	0.000000
1906.958761	0.021465	0.555499	0.239812	83.696617	76.356697	94.795860	4.751688	0.000000	1.556103	0.000000	0.000000	0.000000	-0.129803	-0.077245	-0.337173	0.000000	0.000000	4.000000	25.000000	0.000000
1906.962094	0.020999	0.555254	0.238636	83.696617	76.356697	94.795860	4.751688	0.000000	1.556103	0.000000	0.000000	0.000000	-0.139806	-0.073588	-0.352832	0.000000	0.000000	4.000000	25.000000	0.000000
1906.965427	0.020999	0.555254	0.238636	83.696617	76.356697	94.795860	4.751688	0.000000	1.556103	0.000000	0.000000	0.000000	-0.139806	-0.073588	-0.352832	0.000000	0.000000	4.000000	25.000000	0.000000
1906.968761	0.020999	0.555254	0.238636	83.551682	75.813232	94.398529	4.746656	0.000000	1.571385	0.000000	0.000000	0.000000	-0.139806	-0.073588	-0.352832	0.000000	0.000000	4.000000	25.000000	0.000000
1906.972094	0.020502	0.554992	0.237476	83.551682	75.813232	94.398529	4.746656	0.000000	1.571385	0.000000	0.000000	0.000000	-0.149124	-0.078668	-0.347988	0.000000	0.000000	4.000000	25.000000	0.000000
1906.975427	0.020502	0.554992	0.237476	83.551682	75.813232	94.398529	4.746656	0.000000	1.571385	0.000000	0.000000	0.000000	-0.149124	-0.078668	-0.347988	0.000000	0.000000	4.000000	25.000000	0.000000
1906.978761	0.020502	0.554992	0.237476	83.439087	75.462112	94.175591	4.741382	0.000000	1.587230	0.000000	0.000000	0.000000	-0.149124	-0.078668	-0.347988	0.000000	0.000000	4.000000	25.000000	0.000000
1906.982094	0.020005	0.554742	0.236262	83.439087	75.462112	94.175591	4.741382	0.000000	1.587230	0.000000	0.000000	0.000000	-0.149120	-0.075026	-0.364080	0.000000	0.000000	4.000000	25.000000	0.000000
1906.985427	0.020005	0.554742	0.236262	83.439087	75.462112	94.175591	4.741382	0.000000	1.587230	0.000000	0.000000	0.000000	-0.149120	-0.075026	-0.364080	0.000000	0.000000	4.000000	25.000000	0.000000
1906.988761	0.020005	0.554742	0.236262	83.347656	75.477654	94.299454	4.735903	0.000000	1.603503	0.000000	0.000000	0.000000	-0.149120	-0.075026	-0.364080	0.000000	0.000000	4.000000	25.000000	0.000000
1906.992094	0.019509	0.554487	0.235013	83.347656	75.477654	94.299454	4.735903	0.000000	1.603503	0.000000	0.000000	0.000000	-0.148930	-0.076406	-0.374709	0.000000	0.000000	4.000000	25.000000	0.000000
1906.995427	0.019509	0.554487	0.235013	83.347656	75.477654	94.299454	4.735903	0.000000	1.603503	0.000000	0.000000	0.000000	-0.148930	-0.076406	-0.374709	0.000000	0.000000	4.000000	25.000000	0.000000
1906.998761	0.019509	0.554487	0.235013	83.275352	75.860184	94.789742	4.730253	0.000000	1.620095	0.000000	0.000000	0.000000	-0.148930	-0.076406	-0.374709	0.000000	0.000000	4.000000	25.000000	0.000000
1907.002094	0.019078	0.554244	0.233708	83.275352	75.860184	94.789742	4.730253	0.000000	1.620095	0.000000	0.000000	0.000000	-0.129196	-0.072801	-0.391534	0.000000	0.000000	4.000000	25.000000	0.000000
1907.005427	0.019078	0.554244	0.233708	83.275352	75.860184	94.789742	4.730253	0.000000	1.620095	0.000000	0.000000	0.000000	-0.129196	-0.072801	-0.391534	0.000000	0.000000	4.000000	25.000000	0.000000
1907.008761	0.019078	0.554244	0.233708	83.231430	76.511345	95.520531	4.724787	0.000000	1.635966	0.000000	0.000000	0.000000	-0.129196	-0.072801	-0.391534	0.000000	0.000000	4.000000	25.000000	0.000000
1907.012094	0.018681	0.553959	0.232372	83.231430	76.511345	95.520531	4.724787	0.000000	1.635966	0.000000	0.000000	0.000000	-0.119174	-0.085571	-0.400977	0.000000	0.000000	4.000000	25.000000	0.000000
1907.015427	0.018681	0.553959	0.232372	83.231430	76.511345	95.520531	4.724787	0.000000	1.635966	0.000000	0.000000	0.000000	-0.119174	-0.085571	-0.400977	0.000000	0.000000	4.000000	25.000000	0.000000
1907.018761	0.018681	0.553959	0.232372	83.226479	77.182411	96.243050	4.719361	0.000000	1.651554	0.000000	0.000000	0.000000	-0.119174	-0.085571	-0.400977	0.000000	0.000000	4.000000	25.000000	0.000000
1907.022094	0.018316	0.553686	0.230979	83.226479	77.182411	96.243050	4.719361	0.000000	1.651554	0.000000	0.000000	0.000000	-0.109389	-0.082003	-0.417691	0.000000	0.000000	4.000000	25.000000	0.000000
1907.025427	0.018316	0.553686	0.230979	83.226479	77.182411	96.243050	4.719361	0.000000	1.651554	0.000000	0.000000	0.000000	-0.109389	-0.082003	-0.417691	0.000000	0.000000	4.000000	25.000000	0.000000
1907.028761	0.018316	0.553686	0.230979	83.243584	77.637589	96.711891	4.713915	0.000000	1.667034	0.000000	0.000000	0.000000	-0.109389	-0.082003	-0.417691	0.000000	0.000000	4.000000	25.000000	0.000000
1907.032094	0.017920	0.553429	0.229565	83.243584	77.637589	96.711891	4.713915	0.000000	1.667034	0.000000	0.000000	0.000000	-0.118949	-0.077105	-0.424319	0.000000	0.000000	4.000000	25.000000	0.000000
1907.035427	0.017920	0.553429	0.229565	83.243584	77.637589	96.711891	4.713915	0.000000	1.667034	0.000000	0.000000	0.000000	-0.118949	-0.077105	-0.424319	0.000000	0.000000	4.000000	25.000000	0.000000
1907.038761	0.017920	0.553429	0.229565	83.254013	77.861275	96.859131	4.708107	0.000000	1.683369	0.000000	0.000000	0.000000	-0.118949	-0.077105	-0.424319	0.000000	0.000000	4.000000	25.000000	0.000000
1907.042094	0.017492	0.553192	0.228161	83.254013	77.861275	96.859131	4.708107	0.000000	1.683369	0.000000	0.000000	0.000000	-0.128192	-0.070917	-0.421310	0.000000	0.000000	4.000000	25.000000	0.000000
1907.045427	0.017492	0.553192	0.228161	83.254013	77.861275	96.859131	4.708107	0.000000	1.683369	0.000000	0.000000	0.000000	-0.128192	-0.070917	-0.421310	0.000000	0.000000	4.000000	25.000000	0.000000
1907.048761	0.017492	0.553192	0.228161	83.243385	77.939674	96.755676	4.702003	0.000000	1.700342	0.000000	0.000000	0.000000	-0.128192	-0.070917	-0.421310	0.000000	0.000000	4.000000	25.000000	0.000000
1907.052094	0.017131	0.553009	0.226726	83.243385	77.939674	96.755676	4.702003	0.000000	1.700342	0.000000	0.000000	0.000000	-0.108441	-0.054895	-0.430281	0.000000	0.000000	4.000000	25.000000	0.000000
1907.055427	0.017131	0.553009	0.226726	83.243385	77.939674	96.755676	4.702003	0.000000	1.700342	0.000000	0.000000	0.000000	-0.108441	-0.054895	-0.430281	0.000000	0.000000	4.000000	25.000000	0.000000
1907.058761	0.017131	0.553009	0.226726	83.204163	77.939217	96.741180	4.696146	0.000000	1.716453	0.000000	0.000000	0.000000	-0.108441	-0.054895	-0.430281	0.000000	0.000000	4.000000	25.000000	0.000000
1907.062094	0.016836	0.552884	0.225295	83.204163	77.939217	96.741180	4.696146	0.000000	1.716453	0.000000	0.000000	0.000000	-0.088561	-0.037609	-0.429507	0.000000	0.000000	4.000000	25.000000	0.000000
1907.065427	0.016836	0.552884	0.225295	83.204163	77.939217	96.741180	4.696146	0.000000	1.716453	0.000000	0.000000	0.000000	-0.088561	-0.037609	-0.429507	0.000000	0.000000	4.000000	25.000000	0.000000
1907.068761	0.016836	0.552884	0.225295	83.158432	77.810303	96.681282	4.690628	0.000000	1.731477	0.000000	0.000000	0.000000	-0.088561	-0.037609	-0.429507	0.000000	0.000000	4.000000	25.000000	0.000000
1907.072094	0.016573	0.552790	0.223820	83.158432	77.810303	96.681282	4.690628	0.000000	1.731477	0.000000	0.000000	0.000000	-0.078840	-0.028092	-0.442292	0.000000	0.000000	4.000000	25.000000	0.000000
1907.075427	0.016573	0.552790	0.223820	83.158432	77.810303	96.681282	4.690628	0.000000	1.731477	0.000000	0.000000	0.000000	-0.078840	-0.028092	-0.442292	0.000000	0.000000	4.000000	25.000000	0.000000
1907.078761	0.016573	0.552790	0.223820	83.139931	77.759857	96.680405	4.685116	0.000000	1.746335	0.000000	0.000000	0.000000	-0.078840	-0.028092	-0.442292	0.000000	0.000000	4.000000	25.000000	0.000000
1907.082094	0.016406	0.552686	0.222274	83.139931	77.759857	96.680405	4.685116	0.000000	1.746335	0.000000	0.000000	0.000000	-0.050016	-0.031165	-0.463848	0.000000	0.000000	4.000000	25.000000	0.000000
1907.085427	0.016406	0.552686	0.222274	83.139931	77.759857	96.680405	4.685116	0.000000	1.746335	0.000000	0.000000	0.000000	-0.050016	-0.031165	-0.463848	0.000000	0.000000	4.000000	25.000000	0.000000
1907.088761	0.016406	0.552686	0.222274	83.150032	77.778702	96.727585	4.679976	0.000000	1.760064	0.000000	0.000000	0.000000	-0.050016	-0.031165	-0.463848	0.000000	0.000000	4.000000	25.000000	0.000000
1907.092094	0.016238	0.552572	0.220658	83.150032	77.778702	96.727585	4.679976	0.000000	1.760064	0.000000	0.000000	0.000000	-0.050342	-0.034275	-0.484849	0.000000	0.000000	4.000000	25.000000	0.000000
1907.095427	0.016238	0.552572	0.220658	83.150032	77.778702	96.727585	4.679976	0.000000	1.760064	0.000000	0.000000	0.000000	-0.050342	-0.034275	-0.484849	0.000000	0.000000	4.000000	25.000000	0.000000
1907.098761	0.016238	0.552572	0.220658	83.166176	77.855835	96.831406	4.674540	0.000000	1.774451	0.000000	0.000000	0.000000	-0.050342	-0.034275	-0.484849	0.000000	0.000000	4.000000	25.000000	0.000000
1907.102094	0.016069	0.552427	0.218957	83.166176	77.855835	96.831406	4.674540	0.000000	1.774451	0.000000	0.000000	0.000000	-0.050760	-0.043631	-0.510182	0.000000	0.000000	4.000000	25.000000	0.000000
1907.105427	0.016069	0.552427	0.218957	83.166176	77.855835	96.831406	4.674540	0.000000	1.774451	0.000000	0.000000	0.000000	-0.050760	-0.043631	-0.510182	0.000000	0.000000	4.000000	25.000000	0.000000
1907.108761	0.016069	0.552427	0.218957	83.179016	77.842773	96.850029	4.668751	0.000000	1.789626	0.000000	0.000000	0.000000	-0.050760	-0.043631	-0.510182	0.000000	0.000000	4.000000	25.000000	0.000000
1907.112094	0.015867	0.552254	0.217205	83.179016	77.842773	96.850029	4.668751	0.000000	1.789626	0.000000	0.000000	0.000000	-0.060539	-0.051636	-0.525617	0.000000	0.000000	4.000000	25.000000	0.000000
1907.115427	0.015867	0.552254	0.217205	83.179016	77.842773	96.850029	4.668751	0.000000	1.789626	0.000000	0.000000	0.000000	-0.060539	-0.051636	-0.525617	0.000000	0.000000	4.000000	25.000000	0.000000
1907.118761	0.015867	0.552254	0.217205	83.193779	77.894722	96.939293	4.662457	0.000000	1.805961	0.000000	0.000000	0.000000	-0.060539	-0.051636	-0.525617	0.000000	0.000000	4.000000	25.000000	0.000000
1907.122094	0.015570	0.552113	0.215412	83.193779	77.894722	96.939293	4.662457	0.000000	1.805961	0.000000	0.000000	0.000000	-0.089331	-0.042365	-0.538136	0.000000	0.000000	4.000000	25.000000	0.000000
1907.125427	0.015570	0.552113	0.215412	83.193779	77.894722	96.939293	4.662457	0.000000	1.805961	0.000000	0.000000	0.000000	-0.089331	-0.042365	-0.538136	0.000000	0.000000	4.000000	25.000000	0.000000
1907.128761	0.015570	0.552113	0.215412	83.205284	77.796265	96.881157	4.655195	0.000000	1.824599	0.000000	0.000000	0.000000	-0.089331	-0.042365	-0.538136	0.000000	0.000000	4.000000	25.000000	0.000000
1907.132094	0.015274	0.551955	0.213631	83.205284	77.796265	96.881157	4.655195	0.000000	1.824599	0.000000	0.000000	0.000000	-0.088831	-0.047575	-0.534155	0.000000	0.000000	4.000000	25.000000	0.000000
1907.135427	0.015274	0.551955	0.213631	83.205284	77.796265	96.881157	4.655195	0.000000	1.824599	0.000000	0.000000	0.000000	-0.088831	-0.047575	-0.534155	0.000000	0.000000	4.000000	25.000000	0.000000
1907.138761	0.015274	0.551955	0.213631	83.212074	77.558266	96.677429	4.647810	0.000000	1.843330	0.000000	0.000000	0.000000	-0.088831	-0.047575	-0.534155	0.000000	0.000000	4.000000	25.000000	0.000000
1907.142094	0.015011	0.551857	0.211886	83.212074	77.558266	96.677429	4.647810	0.000000	1.843330	0.000000	0.000000	0.000000	-0.078650	-0.029399	-0.523450	0.000000	0.000000	4.000000	25.000000	0.000000
1907.145427	0.015011	0.551857	0.211886	83.212074	77.558266	96.677429	4.647810	0.000000	1.843330	0.000000	0.000000	0.000000	-0.078650	-0.029399	-0.523450	0.000000	0.000000	4.000000	25.000000	0.000000
1907.148761	0.015011	0.551857	0.211886	83.215515	77.459473	96.620888	4.640613	0.000000	1.861373	0.000000	0.000000	0.000000	-0.078650	-0.029399	-0.523450	0.000000	0.000000	4.000000	25.000000	0.000000
1907.152094	0.014750	0.551757	0.210136	83.215515	77.459473	96.620888	4.640613	0.000000	1.861373	0.000000	0.000000	0.000000	-0.078337	-0.029848	-0.525072	0.000000	0.000000	4.000000	25.000000	0.000000
1907.155427	0.014750	0.551757	0.210136	83.215515	77.459473	96.620888	4.640613	0.000000	1.861373	0.000000	0.000000	0.000000	-0.078337	-0.029848	-0.525072	0.000000	0.000000	4.000000	25.000000	0.000000
1907.158761	0.014750	0.551757	0.210136	83.218201	77.549591	96.751236	4.633240	0.000000	1.879652	0.000000	0.000000	0.000000	-0.078337	-0.029848	-0.525072	0.000000	0.000000	4.000000	25.000000	0.000000
1907.162094	0.014522	0.551697	0.208408	83.218201	77.549591	96.751236	4.633240	0.000000	1.879652	0.000000	0.000000	0.000000	-0.068359	-0.017985	-0.518398	0.000000	0.000000	4.000000	25.000000	0.000000
1907.165427	0.014522	0.551697	0.208408	83.218201	77.549591	96.751236	4.633240	0.000000	1.879652	0.000000	0.000000	0.000000	-0.068359	-0.017985	-0.518398	0.000000	0.000000	4.000000	25.000000	0.000000
1907.168761	0.014522	0.551697	0.208408	83.218430	77.923347	97.166016	4.626023	0.000000	1.897343	0.000000	0.000000	0.000000	-0.068359	-0.017985	-0.518398	0.000000	0.000000	4.000000	25.000000	0.000000
1907.172094	0.014327	0.551636	0.206674	83.218430	77.923347	97.166016	4.626023	0.000000	1.897343	0.000000	0.000000	0.000000	-0.058642	-0.018472	-0.520150	0.000000	0.000000	4.000000	25.000000	0.000000
1907.175427	0.014327	0.551636	0.206674	83.218430	77.923347	97.166016	4.626023	0.000000	1.897343	0.000000	0.000000	0.000000	-0.058642	-0.018472	-0.520150	0.000000	0.000000	4.000000	25.000000	0.000000
1907.178761	0.014327	0.551636	0.206674	83.218315	78.633835	97.919312	4.618877	0.000000	1.914673	0.000000	0.000000	0.000000	-0.058642	-0.018472	-0.520150	0.000000	0.000000	4.000000	25.000000	0.000000
1907.182094	0.014100	0.551588	0.204916	83.218315	78.633835	97.919312	4.618877	0.000000	1.914673	0.000000	0.000000	0.000000	-0.067980	-0.014283	-0.527315	0.000000	0.000000	4.000000	25.000000	0.000000
1907.185427	0.014100	0.551588	0.204916	83.218315	78.633835	97.919312	4.618877	0.000000	1.914673	0.000000	0.000000	0.000000	-0.067980	-0.014283	-0.527315	0.000000	0.000000	4.000000	25.000000	0.000000
1907.188761	0.014100	0.551588	0.204916	83.215599	79.603752	98.940155	4.611237	0.000000	1.933002	0.000000	0.000000	0.000000	-0.067980	-0.014283	-0.527315	0.000000	0.000000	4.000000	25.000000	0.000000
1907.192094	0.013843	0.551539	0.203154	83.215599	79.603752	98.940155	4.611237	0.000000	1.933002	0.000000	0.000000	0.000000	-0.077116	-0.014809	-0.528691	0.000000	0.000000	4.000000	25.000000	0.000000
1907.195427	0.013843	0.551539	0.203154	83.215599	79.603752	98.940155	4.611237	0.000000	1.933002	0.000000	0.000000	0.000000	-0.077116	-0.014809	-0.528691	0.000000	0.000000	4.000000	25.000000	0.000000
1907.198761	0.013843	0.551539	0.203154	83.190987	80.501373	99.905289	4.603152	0.000000	1.952176	0.000000	0.000000	0.000000	-0.077116	-0.014809	-0.528691	0.000000	0.000000	4.000000	25.000000	0.000000
1907.202094	0.013555	0.551519	0.201348	83.190987	80.501373	99.905289	4.603152	0.000000	1.952176	0.000000	0.000000	0.000000	-0.086416	-0.006027	-0.541783	0.000000	0.000000	4.000000	25.000000	0.000000
1907.205427	0.013555	0.551519	0.201348	83.190987	80.501373	99.905289	4.603152	0.000000	1.952176	0.000000	0.000000	0.000000	-0.086416	-0.006027	-0.541783	0.000000	0.000000	4.000000	25.000000	0.000000
1907.208761	0.013555	0.551519	0.201348	83.158485	81.031654	100.506409	4.594462	0.000000	1.972540	0.000000	0.000000	0.000000	-0.086416	-0.006027	-0.541783	0.000000	0.000000	4.000000	25.000000	0.000000
1907.212094	0.013269	0.551517	0.199551	83.158485	81.031654	100.506409	4.594462	0.000000	1.972540	0.000000	0.000000	0.000000	-0.085949	-0.000514	-0.539084	0.000000	0.000000	4.000000	25.000000	0.000000
1907.215427	0.013269	0.551517	0.199551	83.158485	81.031654	100.506409	4.594462	0.000000	1.972540	0.000000	0.000000	0.000000	-0.085949	-0.000514	-0.539084	0.000000	0.000000	4.000000	25.000000	0.000000
1907.218761	0.013269	0.551517	0.199551	83.128761	81.178070	100.720711	4.585603	0.000000	1.993048	0.000000	0.000000	0.000000	-0.085949	-0.000514	-0.539084	0.000000	0.000000	4.000000	25.000000	0.000000
1907.222094	0.012984	0.551569	0.197758	83.128761	81.178070	100.720711	4.585603	0.000000	1.993048	0.000000	0.000000	0.000000	-0.085514	0.015697	-0.537886	0.000000	0.000000	4.000000	25.000000	0.000000
1907.225427	0.012984	0.551569	0.197758	83.128761	81.178070	100.720711	4.585603	0.000000	1.993048	0.000000	0.000000	0.000000	-0.085514	0.015697	-0.537886	0.000000	0.000000	4.000000	25.000000	0.000000
1907.228761	0.012984	0.551569	0.197758	83.105560	80.920387	100.522293	4.576552	0.000000	2.013745	0.000000	0.000000	0.000000	-0.085514	0.015697	-0.537886	0.000000	0.000000	4.000000	25.000000	0.000000
1907.232094	0.012762	0.551695	0.195983	83.105560	80.920387	100.522293	4.576552	0.000000	2.013745	0.000000	0.000000	0.000000	-0.066392	0.037863	-0.532650	0.000000	0.000000	4.000000	25.000000	0.000000
1907.235427	0.012762	0.551695	0.195983	83.105560	80.920387	100.522293	4.576552	0.000000	2.013745	0.000000	0.000000	0.000000	-0.066392	0.037863	-0.532650	0.000000	0.000000	4.000000	25.000000	0.000000
1907.238761	0.012762	0.551695	0.195983	83.099304	80.381126	100.020798	4.567896	0.000000	2.033304	0.000000	0.000000	0.000000	-0.066392	0.037863	-0.532650	0.000000	0.000000	4.000000	25.000000	0.000000
1907.242094	0.012573	0.551819	0.194202	83.099304	80.381126	100.020798	4.567896	0.000000	2.033304	0.000000	0.000000	0.000000	-0.056840	0.037051	-0.534314	0.000000	0.000000	4.000000	25.000000	0.000000
1907.245427	0.012573	0.551819	0.194202	83.099304	80.381126	100.020798	4.567896	0.000000	2.033304	0.000000	0.000000	0.000000	-0.056840	0.037051	-0.534314	0.000000	0.000000	4.000000	25.000000	0.000000
1907.248761	0.012573	0.551819	0.194202	83.100159	79.596352	99.266914	4.559288	0.000000	2.052532	0.000000	0.000000	0.000000	-0.056840	0.037051	-0.534314	0.000000	0.000000	4.000000	25.000000	0.000000
1907.252094	0.012446	0.551960	0.192429	83.100159	79.596352	99.266914	4.559288	0.000000	2.052532	0.000000	0.000000	0.000000	-0.038028	0.042298	-0.531771	0.000000	0.000000	4.000000	25.000000	0.000000
1907.255427	0.012446	0.551960	0.192429	83.100159	79.596352	99.266914	4.559288	0.000000	2.052532	0.000000	0.000000	0.000000	-0.038028	0.042298	-0.531771	0.000000	0.000000	4.000000	25.000000	0.000000
1907.258761	0.012446	0.551960	0.192429	83.100075	78.849045	98.544395	4.551065	0.000000	2.070701	0.000000	0.000000	0.000000	-0.038028	0.042298	-0.531771	0.000000	0.000000	4.000000	25.000000	0.000000
1907.262094	0.012350	0.552149	0.190626	83.100075	78.849045	98.544395	4.551065	0.000000	2.070701	0.000000	0.000000	0.000000	-0.028821	0.056643	-0.540890	0.000000	0.000000	4.000000	25.000000	0.000000
1907.265427	0.012350	0.552149	0.190626	83.100075	78.849045	98.544395	4.551065	0.000000	2.070701	0.000000	0.000000	0.000000	-0.028821	0.056643	-0.540890	0.000000	0.000000	4.000000	25.000000	0.000000
1907.268761	0.012350	0.552149	0.190626	83.103119	78.340019	98.056068	4.542797	0.000000	2.088778	0.000000	0.000000	0.000000	-0.028821	0.056643	-0.540890	0.000000	0.000000	4.000000	25.000000	0.000000
1907.272094	0.012285	0.552314	0.188803	83.103119	78.340019	98.056068	4.542797	0.000000	2.088778	0.000000	0.000000	0.000000	-0.019630	0.049616	-0.546945	0.000000	0.000000	4.000000	25.000000	0.000000
1907.275427	0.012285	0.552314	0.188803	83.103119	78.340019	98.056068	4.542797	0.000000	2.088778	0.000000	0.000000	0.000000	-0.019630	0.049616	-0.546945	0.000000	0.000000	4.000000	25.000000	0.000000
1907.278761	0.012285	0.552314	0.188803	83.106529	77.903442	97.636574	4.534523	0.000000	2.106679	0.000000	0.000000	0.000000	-0.019630	0.049616	-0.546945	0.000000	0.000000	4.000000	25.000000	0.000000
1907.282094	0.012249	0.552527	0.186949	83.106529	77.903442	97.636574	4.534523	0.000000	2.106679	0.000000	0.000000	0.000000	-0.010576	0.063771	-0.556153	0.000000	0.000000	4.000000	25.000000	0.000000
1907.285427	0.012249	0.552527	0.186949	83.106529	77.903442	97.636574	4.534523	0.000000	2.106679	0.000000	0.000000	0.000000	-0.010576	0.063771	-0.556153	0.000000	0.000000	4.000000	25.000000	0.000000
1907.288761	0.012249	0.552527	0.186949	83.117210	77.786369	97.535515	4.526195	0.000000	2.124515	0.000000	0.000000	0.000000	-0.010576	0.063771	-0.556153	0.000000	0.000000	4.000000	25.000000	0.000000
1907.292094	0.012184	0.552721	0.185111	83.117210	77.786369	97.535515	4.526195	0.000000	2.124515	0.000000	0.000000	0.000000	-0.019638	0.058252	-0.551497	0.000000	0.000000	4.000000	25.000000	0.000000
1907.295427	0.012184	0.552721	0.185111	83.117210	77.786369	97.535515	4.526195	0.000000	2.124515	0.000000	0.000000	0.000000	-0.019638	0.058252	-0.551497	0.000000	0.000000	4.000000	25.000000	0.000000
1907.298761	0.012184	0.552721	0.185111	83.128304	77.805244	97.570816	4.517442	0.000000	2.143062	0.000000	0.000000	0.000000	-0.019638	0.058252	-0.551497	0.000000	0.000000	4.000000	25.000000	0.000000
1907.302094	0.012087	0.552941	0.183228	83.128304	77.805244	97.570816	4.517442	0.000000	2.143062	0.000000	0.000000	0.000000	-0.028961	0.066187	-0.564833	0.000000	0.000000	4.000000	25.000000	0.000000
1907.305427	0.012087	0.552941	0.183228	83.128304	77.805244	97.570816	4.517442	0.000000	2.143062	0.000000	0.000000	0.000000	-0.028961	0.066187	-0.564833	0.000000	0.000000	4.000000	25.000000	0.000000
1907.308761	0.012087	0.552941	0.183228	83.140678	77.921715	97.707657	4.507969	0.000000	2.162918	0.000000	0.000000	0.000000	-0.028961	0.066187	-0.564833	0.000000	0.000000	4.000000	25.000000	0.000000
1907.312094	0.011992	0.553184	0.181390	83.140678	77.921715	97.707657	4.507969	0.000000	2.162918	0.000000	0.000000	0.000000	-0.028602	0.072719	-0.551427	0.000000	0.000000	4.000000	25.000000	0.000000
1907.315427	0.011992	0.553184	0.181390	83.140678	77.921715	97.707657	4.507969	0.000000	2.162918	0.000000	0.000000	0.000000	-0.028602	0.072719	-0.551427	0.000000	0.000000	4.000000	25.000000	0.000000
1907.318761	0.011992	0.553184	0.181390	83.154327	78.115646	97.921402	4.498474	0.000000	2.182598	0.000000	0.000000	0.000000	-0.028602	0.072719	-0.551427	0.000000	0.000000	4.000000	25.000000	0.000000
1907.322094	0.011867	0.553408	0.179568	83.154327	78.115646	97.921402	4.498474	0.000000	2.182598	0.000000	0.000000	0.000000	-0.037480	0.067195	-0.546671	0.000000	0.000000	4.000000	25.000000	0.000000
1907.325427	0.011867	0.553408	0.179568	83.154327	78.115646	97.921402	4.498474	0.000000	2.182598	0.000000	0.000000	0.000000	-0.037480	0.067195	-0.546671	0.000000	0.000000	4.000000	25.000000	0.000000
1907.328761	0.011867	0.553408	0.179568	83.171196	78.522743	98.346794	4.488522	0.000000	2.202992	0.000000	0.000000	0.000000	-0.037480	0.067195	-0.546671	0.000000	0.000000	4.000000	25.000000	0.000000
1907.332094	0.011712	0.553628	0.177741	83.171196	78.522743	98.346794	4.488522	0.000000	2.202992	0.000000	0.000000	0.000000	-0.046392	0.066171	-0.547926	0.000000	0.000000	4.000000	25.000000	0.000000
1907.335427	0.011712	0.553628	0.177741	83.171196	78.522743	98.346794	4.488522	0.000000	2.202992	0.000000	0.000000	0.000000	-0.046392	0.066171	-0.547926	0.000000	0.000000	4.000000	25.000000	0.000000
1907.338761	0.011712	0.553628	0.177741	83.192139	79.239548	99.082405	4.477997	0.000000	2.224307	0.000000	0.000000	0.000000	-0.046392	0.066171	-0.547926	0.000000	0.000000	4.000000	25.000000	0.000000
1907.342094	0.011588	0.553846	0.175910	83.192139	79.239548	99.082405	4.477997	0.000000	2.224307	0.000000	0.000000	0.000000	-0.037194	0.065123	-0.549509	0.000000	0.000000	4.000000	25.000000	0.000000
1907.345427	0.011588	0.553846	0.175910	83.192139	79.239548	99.082405	4.477997	0.000000	2.224307	0.000000	0.000000	0.000000	-0.037194	0.065123	-0.549509	0.000000	0.000000	4.000000	25.000000	0.000000
1907.348761	0.011588	0.553846	0.175910	83.213081	80.185738	100.044914	4.467487	0.000000	2.245341	0.000000	0.000000	0.000000	-0.037194	0.065123	-0.549509	0.000000	0.000000	4.000000	25.000000	0.000000
1907.352094	0.011465	0.554039	0.174058	83.213081	80.185738	100.044914	4.467487	0.000000	2.245341	0.000000	0.000000	0.000000	-0.037144	0.058098	-0.555428	0.000000	0.000000	4.000000	25.000000	0.000000
1907.355427	0.011465	0.554039	0.174058	83.213081	80.185738	100.044914	4.467487	0.000000	2.245341	0.000000	0.000000	0.000000	-0.037144	0.058098	-0.555428	0.000000	0.000000	4.000000	25.000000	0.000000
1907.358761	0.011465	0.554039	0.174058	83.234299	81.142693	101.017097	4.456604	0.000000	2.266867	0.000000	0.000000	0.000000	-0.037144	0.058098	-0.555428	0.000000	0.000000	4.000000	25.000000	0.000000
1907.362094	0.011340	0.554238	0.172146	83.234299	81.142693	101.017097	4.456604	0.000000	2.266867	0.000000	0.000000	0.000000	-0.037313	0.059785	-0.573592	0.000000	0.000000	4.000000	25.000000	0.000000
1907.365427	0.011340	0.554238	0.172146	83.234299	81.142693	101.017097	4.456604	0.000000	2.266867	0.000000	0.000000	0.000000	-0.037313	0.059785	-0.573592	0.000000	0.000000	4.000000	25.000000	0.000000
1907.368761	0.011340	0.554238	0.172146	83.251945	82.063148	101.952507	4.445101	0.000000	2.289340	0.000000	0.000000	0.000000	-0.037313	0.059785	-0.573592	0.000000	0.000000	4.000000	25.000000	0.000000
1907.372094	0.011246	0.554429	0.170193	83.251945	82.063148	101.952507	4.445101	0.000000	2.289340	0.000000	0.000000	0.000000	-0.028433	0.057027	-0.585921	0.000000	0.000000	4.000000	25.000000	0.000000
1907.375427	0.011246	0.554429	0.170193	83.251945	82.063148	101.952507	4.445101	0.000000	2.289340	0.000000	0.000000	0.000000	-0.028433	0.057027	-0.585921	0.000000	0.000000	4.000000	25.000000	0.000000
1907.378761	0.011246	0.554429	0.170193	83.267601	82.707314	102.609093	4.433372	0.000000	2.311970	0.000000	0.000000	0.000000	-0.028433	0.057027	-0.585921	0.000000	0.000000	4.000000	25.000000	0.000000
1907.382094	0.011180	0.554609	0.168199	83.267601	82.707314	102.609093	4.433372	0.000000	2.311970	0.000000	0.000000	0.000000	-0.019633	0.054257	-0.598316	0.000000	0.000000	4.000000	25.000000	0.000000
1907.385427	0.011180	0.554609	0.168199	83.267601	82.707314	102.609093	4.433372	0.000000	2.311970	0.000000	0.000000	0.000000	-0.019633	0.054257	-0.598316	0.000000	0.000000	4.000000	25.000000	0.000000
1907.388761	0.011180	0.554609	0.168199	83.279938	82.899651	102.816963	4.421399	0.000000	2.334786	0.000000	0.000000	0.000000	-0.019633	0.054257	-0.598316	0.000000	0.000000	4.000000	25.000000	0.000000
1907.392094	0.011115	0.554806	0.166214	83.279938	82.899651	102.816963	4.421399	0.000000	2.334786	0.000000	0.000000	0.000000	-0.019524	0.059038	-0.595368	0.000000	0.000000	4.000000	25.000000	0.000000
1907.395427	0.011115	0.554806	0.166214	83.279938	82.899651	102.816963	4.421399	0.000000	2.334786	0.000000	0.000000	0.000000	-0.019524	0.059038	-0.595368	0.000000	0.000000	4.000000	25.000000	0.000000
1907.398761	0.011115	0.554806	0.166214	83.290131	82.703255	102.639091	4.409147	0.000000	2.357842	0.000000	0.000000	0.000000	-0.019524	0.059038	-0.595368	0.000000	0.000000	4.000000	25.000000	0.000000
1907.402094	0.011021	0.554965	0.164230	83.290131	82.703255	102.639091	4.409147	0.000000	2.357842	0.000000	0.000000	0.000000	-0.028317	0.047656	-0.595182	0.000000	0.000000	4.000000	25.000000	0.000000
1907.405427	0.011021	0.554965	0.164230	83.290131	82.703255	102.639091	4.409147	0.000000	2.357842	0.000000	0.000000	0.000000	-0.028317	0.047656	-0.595182	0.000000	0.000000	4.000000	25.000000	0.000000
1907.408761	0.011021	0.554965	0.164230	83.299133	82.289276	102.250870	4.396221	0.000000	2.381857	0.000000	0.000000	0.000000	-0.028317	0.047656	-0.595182	0.000000	0.000000	4.000000	25.000000	0.000000
1907.412094	0.010897	0.555100	0.162226	83.299133	82.289276	102.250870	4.396221	0.000000	2.381857	0.000000	0.000000	0.000000	-0.037133	0.040633	-0.601172	0.000000	0.000000	4.000000	25.000000	0.000000
1907.415427	0.010897	0.555100	0.162226	83.299133	82.289276	102.250870	4.396221	0.000000	2.381857	0.000000	0.000000	0.000000	-0.037133	0.040633	-0.601172	0.000000	0.000000	4.000000	25.000000	0.000000
1907.418761	0.010897	0.555100	0.162226	83.309120	81.997124	101.986671	4.382463	0.000000	2.407076	0.000000	0.000000	0.000000	-0.037133	0.040633	-0.601172	0.000000	0.000000	4.000000	25.000000	0.000000
1907.422094	0.010744	0.555193	0.160187	83.309120	81.997124	101.986671	4.382463	0.000000	2.407076	0.000000	0.000000	0.000000	-0.045942	0.027692	-0.611801	0.000000	0.000000	4.000000	25.000000	0.000000
1907.425427	0.010744	0.555193	0.160187	83.309120	81.997124	101.986671	4.382463	0.000000	2.407076	0.000000	0.000000	0.000000	-0.045942	0.027692	-0.611801	0.000000	0.000000	4.000000	25.000000	0.000000
1907.428761	0.010744	0.555193	0.160187	83.318634	81.850677	101.868950	4.367733	0.000000	2.433703	0.000000	0.000000	0.000000	-0.045942	0.027692	-0.611801	0.000000	0.000000	4.000000	25.000000	0.000000
1907.432094	0.010621	0.555301	0.158157	83.318634	81.850677	101.868950	4.367733	0.000000	2.433703	0.000000	0.000000	0.000000	-0.036895	0.032550	-0.608979	0.000000	0.000000	4.000000	25.000000	0.000000
1907.435427	0.010621	0.555301	0.158157	83.318634	81.850677	101.868950	4.367733	0.000000	2.433703	0.000000	0.000000	0.000000	-0.036895	0.032550	-0.608979	0.000000	0.000000	4.000000	25.000000	0.000000
1907.438761	0.010621	0.555301	0.158157	83.329201	81.828682	101.869400	4.352978	0.000000	2.459997	0.000000	0.000000	0.000000	-0.036895	0.032550	-0.608979	0.000000	0.000000	4.000000	25.000000	0.000000
1907.442094	0.010526	0.555414	0.156064	83.329201	81.828682	101.869400	4.352978	0.000000	2.459997	0.000000	0.000000	0.000000	-0.028308	0.033881	-0.627820	0.000000	0.000000	4.000000	25.000000	0.000000
1907.445427	0.010526	0.555414	0.156064	83.329201	81.828682	101.869400	4.352978	0.000000	2.459997	0.000000	0.000000	0.000000	-0.028308	0.033881	-0.627820	0.000000	0.000000	4.000000	25.000000	0.000000
1907.448761	0.010526	0.555414	0.156064	83.343330	82.052879	102.104813	4.337691	0.000000	2.486852	0.000000	0.000000	0.000000	-0.028308	0.033881	-0.627820	0.000000	0.000000	4.000000	25.000000	0.000000
1907.452094	0.010519	0.555504	0.153949	83.343330	82.052879	102.104813	4.337691	0.000000	2.486852	0.000000	0.000000	0.000000	-0.002186	0.026839	-0.634588	0.000000	0.000000	4.000000	25.000000	0.000000
1907.455427	0.010519	0.555504	0.153949	83.343330	82.052879	102.104813	4.337691	0.000000	2.486852	0.000000	0.000000	0.000000	-0.002186	0.026839	-0.634588	0.000000	0.000000	4.000000	25.000000	0.000000
1907.458761	0.010519	0.555504	0.153949	83.358047	82.327423	102.387856	4.322833	0.000000	2.512591	0.000000	0.000000	0.000000	-0.002186	0.026839	-0.634588	0.000000	0.000000	4.000000	25.000000	0.000000
1907.462094	0.010540	0.555603	0.151807	83.358047	82.327423	102.387856	4.322833	0.000000	2.512591	0.000000	0.000000	0.000000	0.006289	0.029827	-0.642700	0.000000	0.000000	4.000000	25.000000	0.000000
1907.465427	0.010540	0.555603	0.151807	83.358047	82.327423	102.387856	4.322833	0.000000	2.512591	0.000000	0.000000	0.000000	0.006289	0.029827	-0.642700	0.000000	0.000000	4.000000	25.000000	0.000000
1907.468761	0.010540	0.555603	0.151807	83.372948	82.384460	102.450684	4.307662	0.000000	2.538512	0.000000	0.000000	0.000000	0.006289	0.029827	-0.642700	0.000000	0.000000	4.000000	25.000000	0.000000
1907.472094	0.010589	0.555699	0.149658	83.372948	82.384460	102.450684	4.307662	0.000000	2.538512	0.000000	0.000000	0.000000	0.014779	0.028620	-0.644571	0.000000	0.000000	4.000000	25.000000	0.000000
1907.475427	0.010589	0.555699	0.149658	83.372948	82.384460	102.450684	4.307662	0.000000	2.538512	0.000000	0.000000	0.000000	0.014779	0.028620	-0.644571	0.000000	0.000000	4.000000	25.000000	0.000000
1907.478761	0.010589	0.555699	0.149658	83.385529	82.041489	102.121872	4.292319	0.000000	2.564372	0.000000	0.000000	0.000000	0.014779	0.028620	-0.644571	0.000000	0.000000	4.000000	25.000000	0.000000
1907.482094	0.010581	0.555757	0.147510	83.385529	82.041489	102.121872	4.292319	0.000000	2.564372	0.000000	0.000000	0.000000	-0.002630	0.017533	-0.644366	0.000000	0.000000	4.000000	25.000000	0.000000
1907.485427	0.010581	0.555757	0.147510	83.385529	82.041489	102.121872	4.292319	0.000000	2.564372	0.000000	0.000000	0.000000	-0.002630	0.017533	-0.644366	0.000000	0.000000	4.000000	25.000000	0.000000
1907.488761	0.010581	0.555757	0.147510	83.394791	81.498528	101.601585	4.275742	0.000000	2.591917	0.000000	0.000000	0.000000	-0.002630	0.017533	-0.644366	0.000000	0.000000	4.000000	25.000000	0.000000
1907.492094	0.010515	0.555765	0.145384	83.394791	81.498528	101.601585	4.275742	0.000000	2.591917	0.000000	0.000000	0.000000	-0.019744	0.002482	-0.637840	0.000000	0.000000	4.000000	25.000000	0.000000
1907.495427	0.010515	0.555765	0.145384	83.394791	81.498528	101.601585	4.275742	0.000000	2.591917	0.000000	0.000000	0.000000	-0.019744	0.002482	-0.637840	0.000000	0.000000	4.000000	25.000000	0.000000
1907.498761	0.010515	0.555765	0.145384	83.403137	80.838531	100.973785	4.258055	0.000000	2.620871	0.000000	0.000000	0.000000	-0.019744	0.002482	-0.637840	0.000000	0.000000	4.000000	25.000000	0.000000
1907.502094	0.010363	0.555731	0.143223	83.403137	80.838531	100.973785	4.258055	0.000000	2.620871	0.000000	0.000000	0.000000	-0.045528	-0.010166	-0.648488	0.000000	0.000000	4.000000	25.000000	0.000000
1907.505427	0.010363	0.555731	0.143223	83.403137	80.838531	100.973785	4.258055	0.000000	2.620871	0.000000	0.000000	0.000000	-0.045528	-0.010166	-0.648488	0.000000	0.000000	4.000000	25.000000	0.000000
1907.508761	0.010363	0.555731	0.143223	83.412781	80.307808	100.477753	4.238356	0.000000	2.652610	0.000000	0.000000	0.000000	-0.045528	-0.010166	-0.648488	0.000000	0.000000	4.000000	25.000000	0.000000
1907.512094	0.010155	0.555642	0.141046	83.412781	80.307808	100.477753	4.238356	0.000000	2.652610	0.000000	0.000000	0.000000	-0.062403	-0.026725	-0.653043	0.000000	0.000000	4.000000	25.000000	0.000000
1907.515427	0.010155	0.555642	0.141046	83.412781	80.307808	100.477753	4.238356	0.000000	2.652610	0.000000	0.000000	0.000000	-0.062403	-0.026725	-0.653043	0.000000	0.000000	4.000000	25.000000	0.000000
1907.518761	0.010155	0.555642	0.141046	83.423058	79.999527	100.209885	4.217107	0.000000	2.686264	0.000000	0.000000	0.000000	-0.062403	-0.026725	-0.653043	0.000000	0.000000	4.000000	25.000000	0.000000
1907.522094	0.009920	0.555531	0.138848	83.423058	79.999527	100.209885	4.217107	0.000000	2.686264	0.000000	0.000000	0.000000	-0.070628	-0.033391	-0.659405	0.000000	0.000000	4.000000	25.000000	0.000000
1907.525427	0.009920	0.555531	0.138848	83.423058	79.999527	100.209885	4.217107	0.000000	2.686264	0.000000	0.000000	0.000000	-0.070628	-0.033391	-0.659405	0.000000	0.000000	4.000000	25.000000	0.000000
1907.528761	0.009920	0.555531	0.138848	83.430992	79.956894	100.210381	4.194571	0.000000	2.721319	0.000000	0.000000	0.000000	-0.070628	-0.033391	-0.659405	0.000000	0.000000	4.000000	25.000000	0.000000
1907.532094	0.009685	0.555417	0.136644	83.430992	79.956894	100.210381	4.194571	0.000000	2.721319	0.000000	0.000000	0.000000	-0.070218	-0.034265	-0.661200	0.000000	0.000000	4.000000	25.000000	0.000000
1907.535427	0.009685	0.555417	0.136644	83.430992	79.956894	100.210381	4.194571	0.000000	2.721319	0.000000	0.000000	0.000000	-0.070218	-0.034265	-0.661200	0.000000	0.000000	4.000000	25.000000	0.000000
1907.538761	0.009685	0.555417	0.136644	83.418465	80.286034	100.598915	4.171227	0.000000	2.756968	0.000000	0.000000	0.000000	-0.070218	-0.034265	-0.661200	0.000000	0.000000	4.000000	25.000000	0.000000
1907.542094	0.009480	0.555294	0.134396	83.418465	80.286034	100.598915	4.171227	0.000000	2.756968	0.000000	0.000000	0.000000	-0.061560	-0.036937	-0.674281	0.000000	0.000000	4.000000	25.000000	0.000000
1907.545427	0.009480	0.555294	0.134396	83.418465	80.286034	100.598915	4.171227	0.000000	2.756968	0.000000	0.000000	0.000000	-0.061560	-0.036937	-0.674281	0.000000	0.000000	4.000000	25.000000	0.000000
1907.548761	0.009480	0.555294	0.134396	83.372620	80.872139	101.272606	4.147070	0.000000	2.793173	0.000000	0.000000	0.000000	-0.061560	-0.036937	-0.674281	0.000000	0.000000	4.000000	25.000000	0.000000
1907.552094	0.009305	0.555174	0.132179	83.372620	80.872139	101.272606	4.147070	0.000000	2.793173	0.000000	0.000000	0.000000	-0.052634	-0.035919	-0.665058	0.000000	0.000000	4.000000	25.000000	0.000000
1907.555427	0.009305	0.555174	0.132179	83.372620	80.872139	101.272606	4.147070	0.000000	2.793173	0.000000	0.000000	0.000000	-0.052634	-0.035919	-0.665058	0.000000	0.000000	4.000000	25.000000	0.000000
1907.558761	0.009305	0.555174	0.132179	83.302887	81.604485	102.110191	4.122801	0.000000	2.828872	0.000000	0.000000	0.000000	-0.052634	-0.035919	-0.665058	0.000000	0.000000	4.000000	25.000000	0.000000
1907.562094	0.009103	0.555019	0.129962	83.302887	81.604485	102.110191	4.122801	0.000000	2.828872	0.000000	0.000000	0.000000	-0.060683	-0.046394	-0.665089	0.000000	0.000000	4.000000	25.000000	0.000000
1907.565427	0.009103	0.555019	0.129962	83.302887	81.604485	102.110191	4.122801	0.000000	2.828872	0.000000	0.000000	0.000000	-0.060683	-0.046394	-0.665089	0.000000	0.000000	4.000000	25.000000	0.000000
1907.568761	0.009103	0.555019	0.129962	83.235550	82.293243	102.907104	4.097288	0.000000	2.865700	0.000000	0.000000	0.000000	-0.060683	-0.046394	-0.665089	0.000000	0.000000	4.000000	25.000000	0.000000
1907.572094	0.008874	0.554868	0.127777	83.235550	82.293243	102.907104	4.097288	0.000000	2.865700	0.000000	0.000000	0.000000	-0.068489	-0.045274	-0.655476	0.000000	0.000000	4.000000	25.000000	0.000000
1907.575427	0.008874	0.554868	0.127777	83.235550	82.293243	102.907104	4.097288	0.000000	2.865700	0.000000	0.000000	0.000000	-0.068489	-0.045274	-0.655476	0.000000	0.000000	4.000000	25.000000	0.000000
1907.578761	0.008874	0.554868	0.127777	83.190353	82.993103	103.701012	4.070833	0.000000	2.903156	0.000000	0.000000	0.000000	-0.068489	-0.045274	-0.655476	0.000000	0.000000	4.000000	25.000000	0.000000
1907.582094	0.008593	0.554676	0.125652	83.190353	82.993103	103.701012	4.070833	0.000000	2.903156	0.000000	0.000000	0.000000	-0.084393	-0.057548	-0.637617	0.000000	0.000000	4.000000	25.000000	0.000000
1907.585427	0.008593	0.554676	0.125652	83.190353	82.993103	103.701012	4.070833	0.000000	2.903156	0.000000	0.000000	0.000000	-0.084393	-0.057548	-0.637617	0.000000	0.000000	4.000000	25.000000	0.000000
1907.588761	0.008593	0.554676	0.125652	83.161438	83.579262	104.369736	4.043316	0.000000	2.941359	0.000000	0.000000	0.000000	-0.084393	-0.057548	-0.637617	0.000000	0.000000	4.000000	25.000000	0.000000
1907.592094	0.008286	0.554502	0.123538	83.161438	83.579262	104.369736	4.043316	0.000000	2.941359	0.000000	0.000000	0.000000	-0.092070	-0.052466	-0.634282	0.000000	0.000000	4.000000	25.000000	0.000000
1907.595427	0.008286	0.554502	0.123538	83.161438	83.579262	104.369736	4.043316	0.000000	2.941359	0.000000	0.000000	0.000000	-0.092070	-0.052466	-0.634282	0.000000	0.000000	4.000000	25.000000	0.000000
1907.598761	0.008286	0.554502	0.123538	83.126137	84.037720	104.916000	4.014605	0.000000	2.980428	0.000000	0.000000	0.000000	-0.092070	-0.052466	-0.634282	0.000000	0.000000	4.000000	25.000000	0.000000
1907.602094	0.007982	0.554299	0.121461	83.126137	84.037720	104.916000	4.014605	0.000000	2.980428	0.000000	0.000000	0.000000	-0.091311	-0.060683	-0.622952	0.000000	0.000000	4.000000	25.000000	0.000000
1907.605427	0.007982	0.554299	0.121461	83.126137	84.037720	104.916000	4.014605	0.000000	2.980428	0.000000	0.000000	0.000000	-0.091311	-0.060683	-0.622952	0.000000	0.000000	4.000000	25.000000	0.000000
1907.608761	0.007982	0.554299	0.121461	83.067772	84.357231	105.344292	3.985425	0.000000	3.019335	0.000000	0.000000	0.000000	-0.091311	-0.060683	-0.622952	0.000000	0.000000	4.000000	25.000000	0.000000
1907.612094	0.007679	0.554120	0.119336	83.067772	84.357231	105.344292	3.985425	0.000000	3.019335	0.000000	0.000000	0.000000	-0.090911	-0.053698	-0.637452	0.000000	0.000000	4.000000	25.000000	0.000000
1907.615427	0.007679	0.554120	0.119336	83.067772	84.357231	105.344292	3.985425	0.000000	3.019335	0.000000	0.000000	0.000000	-0.090911	-0.053698	-0.637452	0.000000	0.000000	4.000000	25.000000	0.000000
1907.618761	0.007679	0.554120	0.119336	82.985329	84.445801	105.568100	3.954710	0.000000	3.059455	0.000000	0.000000	0.000000	-0.090911	-0.053698	-0.637452	0.000000	0.000000	4.000000	25.000000	0.000000
1907.622094	0.007350	0.553908	0.117212	82.985329	84.445801	105.568100	3.954710	0.000000	3.059455	0.000000	0.000000	0.000000	-0.098485	-0.063776	-0.637349	0.000000	0.000000	4.000000	25.000000	0.000000
1907.625427	0.007350	0.553908	0.117212	82.985329	84.445801	105.568100	3.954710	0.000000	3.059455	0.000000	0.000000	0.000000	-0.098485	-0.063776	-0.637349	0.000000	0.000000	4.000000	25.000000	0.000000
1907.628761	0.007350	0.553908	0.117212	82.910225	84.344986	105.595604	3.922559	0.000000	3.100570	0.000000	0.000000	0.000000	-0.098485	-0.063776	-0.637349	0.000000	0.000000	4.000000	25.000000	0.000000
1907.632094	0.007024	0.553718	0.115039	82.910225	84.344986	105.595604	3.922559	0.000000	3.100570	0.000000	0.000000	0.000000	-0.097997	-0.056902	-0.651948	0.000000	0.000000	4.000000	25.000000	0.000000
1907.635427	0.007024	0.553718	0.115039	82.910225	84.344986	105.595604	3.922559	0.000000	3.100570	0.000000	0.000000	0.000000	-0.097997	-0.056902	-0.651948	0.000000	0.000000	4.000000	25.000000	0.000000
1907.638761	0.007024	0.553718	0.115039	82.861824	83.927551	105.292137	3.888708	0.000000	3.142921	0.000000	0.000000	0.000000	-0.097997	-0.056902	-0.651948	0.000000	0.000000	4.000000	25.000000	0.000000
1907.642094	0.006672	0.553507	0.112844	82.861824	83.927551	105.292137	3.888708	0.000000	3.142921	0.000000	0.000000	0.000000	-0.105510	-0.063212	-0.658430	0.000000	0.000000	4.000000	25.000000	0.000000
1907.645427	0.006672	0.553507	0.112844	82.861824	83.927551	105.292137	3.888708	0.000000	3.142921	0.000000	0.000000	0.000000	-0.105510	-0.063212	-0.658430	0.000000	0.000000	4.000000	25.000000	0.000000
1907.648761	0.006672	0.553507	0.112844	82.830292	83.231506	104.699890	3.852979	0.000000	3.186621	0.000000	0.000000	0.000000	-0.105510	-0.063212	-0.658430	0.000000	0.000000	4.000000	25.000000	0.000000
1907.652094	0.006323	0.553282	0.110665	82.830292	83.231506	104.699890	3.852979	0.000000	3.186621	0.000000	0.000000	0.000000	-0.104705	-0.067512	-0.653576	0.000000	0.000000	4.000000	25.000000	0.000000
1907.655427	0.006323	0.553282	0.110665	82.830292	83.231506	104.699890	3.852979	0.000000	3.186621	0.000000	0.000000	0.000000	-0.104705	-0.067512	-0.653576	0.000000	0.000000	4.000000	25.000000	0.000000
1907.658761	0.006323	0.553282	0.110665	82.780693	82.415596	104.004578	3.816301	0.000000	3.230456	0.000000	0.000000	0.000000	-0.104705	-0.067512	-0.653576	0.000000	0.000000	4.000000	25.000000	0.000000
1907.662094	0.005923	0.553055	0.108482	82.780693	82.415596	104.004578	3.816301	0.000000	3.230456	0.000000	0.000000	0.000000	-0.120088	-0.068126	-0.655050	0.000000	0.000000	4.000000	25.000000	0.000000
1907.665427	0.005923	0.553055	0.108482	82.780693	82.415596	104.004578	3.816301	0.000000	3.230456	0.000000	0.000000	0.000000	-0.120088	-0.068126	-0.655050	0.000000	0.000000	4.000000	25.000000	0.000000
1907.668761	0.005923	0.553055	0.108482	82.680428	81.619713	103.374489	3.777417	0.000000	3.275840	0.000000	0.000000	0.000000	-0.120088	-0.068126	-0.655050	0.000000	0.000000	4.000000	25.000000	0.000000
1907.672094	0.005552	0.552833	0.106331	82.680428	81.619713	103.374489	3.777417	0.000000	3.275840	0.000000	0.000000	0.000000	-0.111094	-0.066758	-0.645258	0.000000	0.000000	4.000000	25.000000	0.000000
1907.675427	0.005552	0.552833	0.106331	82.680428	81.619713	103.374489	3.777417	0.000000	3.275840	0.000000	0.000000	0.000000	-0.111094	-0.066758	-0.645258	0.000000	0.000000	4.000000	25.000000	0.000000
1907.678761	0.005552	0.552833	0.106331	82.538361	80.846611	102.804787	3.738248	0.000000	3.320467	0.000000	0.000000	0.000000	-0.111094	-0.066758	-0.645258	0.000000	0.000000	4.000000	25.000000	0.000000
1907.682094	0.005212	0.552645	0.104208	82.538361	80.846611	102.804787	3.738248	0.000000	3.320467	0.000000	0.000000	0.000000	-0.102223	-0.056183	-0.636917	0.000000	0.000000	4.000000	25.000000	0.000000
1907.685427	0.005212	0.552645	0.104208	82.538361	80.846611	102.804787	3.738248	0.000000	3.320467	0.000000	0.000000	0.000000	-0.102223	-0.056183	-0.636917	0.000000	0.000000	4.000000	25.000000	0.000000
1907.688761	0.005212	0.552645	0.104208	82.384186	80.148788	102.315765	3.698749	0.000000	3.364411	0.000000	0.000000	0.000000	-0.102223	-0.056183	-0.636917	0.000000	0.000000	4.000000	25.000000	0.000000
1907.692094	0.004900	0.552481	0.102135	82.384186	80.148788	102.315765	3.698749	0.000000	3.364411	0.000000	0.000000	0.000000	-0.093400	-0.049255	-0.621895	0.000000	0.000000	4.000000	25.000000	0.000000
1907.695427	0.004900	0.552481	0.102135	82.384186	80.148788	102.315765	3.698749	0.000000	3.364411	0.000000	0.000000	0.000000	-0.093400	-0.049255	-0.621895	0.000000	0.000000	4.000000	25.000000	0.000000
1907.698761	0.004900	0.552481	0.102135	82.254021	79.506592	101.860580	3.659318	0.000000	3.407256	0.000000	0.000000	0.000000	-0.093400	-0.049255	-0.621895	0.000000	0.000000	4.000000	25.000000	0.000000
1907.702094	0.004565	0.552364	0.100069	82.254021	79.506592	101.860580	3.659318	0.000000	3.407256	0.000000	0.000000	0.000000	-0.100668	-0.035203	-0.619771	0.000000	0.000000	4.000000	25.000000	0.000000
1907.705427	0.004565	0.552364	0.100069	82.254021	79.506592	101.860580	3.659318	0.000000	3.407256	0.000000	0.000000	0.000000	-0.100668	-0.035203	-0.619771	0.000000	0.000000	4.000000	25.000000	0.000000
1907.708761	0.004565	0.552364	0.100069	82.181236	78.923073	101.409668	3.618316	0.000000	3.450766	0.000000	0.000000	0.000000	-0.100668	-0.035203	-0.619771	0.000000	0.000000	4.000000	25.000000	0.000000
1907.712094	0.004284	0.552262	0.098015	82.181236	78.923073	101.409668	3.618316	0.000000	3.450766	0.000000	0.000000	0.000000	-0.084120	-0.030409	-0.616230	0.000000	0.000000	4.000000	25.000000	0.000000
1907.715427	0.004284	0.552262	0.098015	82.181236	78.923073	101.409668	3.618316	0.000000	3.450766	0.000000	0.000000	0.000000	-0.084120	-0.030409	-0.616230	0.000000	0.000000	4.000000	25.000000	0.000000
1907.718761	0.004284	0.552262	0.098015	82.159332	78.410606	100.984116	3.577244	0.000000	3.493326	0.000000	0.000000	0.000000	-0.084120	-0.030409	-0.616230	0.000000	0.000000	4.000000	25.000000	0.000000
1907.722094	0.003953	0.552189	0.095952	82.159332	78.410606	100.984116	3.577244	0.000000	3.493326	0.000000	0.000000	0.000000	-0.099310	-0.022111	-0.619005	0.000000	0.000000	4.000000	25.000000	0.000000
1907.725427	0.003953	0.552189	0.095952	82.159332	78.410606	100.984116	3.577244	0.000000	3.493326	0.000000	0.000000	0.000000	-0.099310	-0.022111	-0.619005	0.000000	0.000000	4.000000	25.000000	0.000000
1907.728761	0.003953	0.552189	0.095952	82.157402	78.037659	100.682007	3.533783	0.000000	3.537284	0.000000	0.000000	0.000000	-0.099310	-0.022111	-0.619005	0.000000	0.000000	4.000000	25.000000	0.000000
1907.732094	0.003598	0.552124	0.093862	82.157402	78.037659	100.682007	3.533783	0.000000	3.537284	0.000000	0.000000	0.000000	-0.106504	-0.019420	-0.626906	0.000000	0.000000	4.000000	25.000000	0.000000
1907.735427	0.003598	0.552124	0.093862	82.157402	78.037659	100.682007	3.533783	0.000000	3.537284	0.000000	0.000000	0.000000	-0.106504	-0.019420	-0.626906	0.000000	0.000000	4.000000	25.000000	0.000000
1907.738761	0.003598	0.552124	0.093862	82.137901	77.883400	100.613144	3.488028	0.000000	3.582409	0.000000	0.000000	0.000000	-0.106504	-0.019420	-0.626906	0.000000	0.000000	4.000000	25.000000	0.000000
1907.742094	0.003246	0.552045	0.091790	82.137901	77.883400	100.613144	3.488028	0.000000	3.582409	0.000000	0.000000	0.000000	-0.105698	-0.023804	-0.621638	0.000000	0.000000	4.000000	25.000000	0.000000
1907.745427	0.003246	0.552045	0.091790	82.137901	77.883400	100.613144	3.488028	0.000000	3.582409	0.000000	0.000000	0.000000	-0.105698	-0.023804	-0.621638	0.000000	0.000000	4.000000	25.000000	0.000000
1907.748761	0.003246	0.552045	0.091790	82.079201	77.921310	100.777672	3.441254	0.000000	3.627365	0.000000	0.000000	0.000000	-0.105698	-0.023804	-0.621638	0.000000	0.000000	4.000000	25.000000	0.000000
1907.752094	0.002896	0.551974	0.089691	82.079201	77.921310	100.777672	3.441254	0.000000	3.627365	0.000000	0.000000	0.000000	-0.104972	-0.021171	-0.629615	0.000000	0.000000	4.000000	25.000000	0.000000
1907.755427	0.002896	0.551974	0.089691	82.079201	77.921310	100.777672	3.441254	0.000000	3.627365	0.000000	0.000000	0.000000	-0.104972	-0.021171	-0.629615	0.000000	0.000000	4.000000	25.000000	0.000000
1907.758761	0.002896	0.551974	0.089691	81.958488	78.088394	101.131241	3.392558	0.000000	3.672948	0.000000	0.000000	0.000000	-0.104972	-0.021171	-0.629615	0.000000	0.000000	4.000000	25.000000	0.000000
1907.762094	0.002549	0.551930	0.087583	81.958488	78.088394	101.131241	3.392558	0.000000	3.672948	0.000000	0.000000	0.000000	-0.104208	-0.013128	-0.632515	0.000000	0.000000	4.000000	25.000000	0.000000
1907.765427	0.002549	0.551930	0.087583	81.958488	78.088394	101.131241	3.392558	0.000000	3.672948	0.000000	0.000000	0.000000	-0.104208	-0.013128	-0.632515	0.000000	0.000000	4.000000	25.000000	0.000000
1907.768761	0.002549	0.551930	0.087583	81.797836	78.365044	101.634109	3.342220	0.000000	3.718812	0.000000	0.000000	0.000000	-0.104208	-0.013128	-0.632515	0.000000	0.000000	4.000000	25.000000	0.000000
1907.772094	0.002229	0.551906	0.085425	81.797836	78.365044	101.634109	3.342220	0.000000	3.718812	0.000000	0.000000	0.000000	-0.095759	-0.007236	-0.647224	0.000000	0.000000	4.000000	25.000000	0.000000
1907.775427	0.002229	0.551906	0.085425	81.797836	78.365044	101.634109	3.342220	0.000000	3.718812	0.000000	0.000000	0.000000	-0.095759	-0.007236	-0.647224	0.000000	0.000000	4.000000	25.000000	0.000000
1907.778761	0.002229	0.551906	0.085425	81.649368	78.518692	102.002472	3.289820	0.000000	3.765247	0.000000	0.000000	0.000000	-0.095759	-0.007236	-0.647224	0.000000	0.000000	4.000000	25.000000	0.000000
1907.782094	0.001861	0.551919	0.083236	81.649368	78.518692	102.002472	3.289820	0.000000	3.765247	0.000000	0.000000	0.000000	-0.110448	0.003980	-0.656775	0.000000	0.000000	4.000000	25.000000	0.000000
1907.785427	0.001861	0.551919	0.083236	81.649368	78.518692	102.002472	3.289820	0.000000	3.765247	0.000000	0.000000	0.000000	-0.110448	0.003980	-0.656775	0.000000	0.000000	4.000000	25.000000	0.000000
1907.788761	0.001861	0.551919	0.083236	81.544044	78.215889	101.874245	3.234139	0.000000	3.813180	0.000000	0.000000	0.000000	-0.110448	0.003980	-0.656775	0.000000	0.000000	4.000000	25.000000	0.000000
1907.792094	0.001496	0.551995	0.081071	81.544044	78.215889	101.874245	3.234139	0.000000	3.813180	0.000000	0.000000	0.000000	-0.109554	0.022514	-0.649459	0.000000	0.000000	4.000000	25.000000	0.000000
1907.795427	0.001496	0.551995	0.081071	81.544044	78.215889	101.874245	3.234139	0.000000	3.813180	0.000000	0.000000	0.000000	-0.109554	0.022514	-0.649459	0.000000	0.000000	4.000000	25.000000	0.000000
1907.798761	0.001496	0.551995	0.081071	81.496658	77.434303	101.211258	3.177377	0.000000	3.860605	0.000000	0.000000	0.000000	-0.109554	0.022514	-0.649459	0.000000	0.000000	4.000000	25.000000	0.000000
1907.802094	0.001159	0.552095	0.078897	81.496658	77.434303	101.211258	3.177377	0.000000	3.860605	0.000000	0.000000	0.000000	-0.101062	0.030031	-0.652384	0.000000	0.000000	4.000000	25.000000	0.000000
1907.805427	0.001159	0.552095	0.078897	81.496658	77.434303	101.211258	3.177377	0.000000	3.860605	0.000000	0.000000	0.000000	-0.101062	0.030031	-0.652384	0.000000	0.000000	4.000000	25.000000	0.000000
1907.808761	0.001159	0.552095	0.078897	81.496658	76.292397	100.134727	3.119231	0.000000	3.907736	0.000000	0.000000	0.000000	-0.101062	0.030031	-0.652384	0.000000	0.000000	4.000000	25.000000	0.000000
1907.812094	0.000800	0.552208	0.076735	81.496658	76.292397	100.134727	3.119231	0.000000	3.907736	0.000000	0.000000	0.000000	-0.107854	0.034120	-0.648550	0.000000	0.000000	4.000000	25.000000	0.000000
1907.815427	0.000800	0.552208	0.076735	81.496658	76.292397	100.134727	3.119231	0.000000	3.907736	0.000000	0.000000	0.000000	-0.107854	0.034120	-0.648550	0.000000	0.000000	4.000000	25.000000	0.000000
1907.818761	0.000800	0.552208	0.076735	81.490120	74.969635	98.884209	3.059235	0.000000	3.954881	0.000000	0.000000	0.000000	-0.107854	0.034120	-0.648550	0.000000	0.000000	4.000000	25.000000	0.000000
1907.822094	0.000443	0.552324	0.074608	81.490120	74.969635	98.884209	3.059235	0.000000	3.954881	0.000000	0.000000	0.000000	-0.106983	0.034848	-0.637968	0.000000	0.000000	4.000000	25.000000	0.000000
1907.825427	0.000443	0.552324	0.074608	81.490120	74.969635	98.884209	3.059235	0.000000	3.954881	0.000000	0.000000	0.000000	-0.106983	0.034848	-0.637968	0.000000	0.000000	4.000000	25.000000	0.000000
1907.828761	0.000443	0.552324	0.074608	81.477440	73.649124	97.634377	2.998471	0.000000	4.001146	0.000000	0.000000	0.000000	-0.106983	0.034848	-0.637968	0.000000	0.000000	4.000000	25.000000	0.000000
1907.832094	0.000064	0.552465	0.072472	81.477440	73.649124	97.634377	2.998471	0.000000	4.001146	0.000000	0.000000	0.000000	-0.113679	0.042184	-0.640793	0.000000	0.000000	4.000000	25.000000	0.000000
1907.835427	0.000064	0.552465	0.072472	81.477440	73.649124	97.634377	2.998471	0.000000	4.001146	0.000000	0.000000	0.000000	-0.113679	0.042184	-0.640793	0.000000	0.000000	4.000000	25.000000	0.000000
1907.838761	0.000064	0.552465	0.072472	81.453392	72.517029	96.590126	2.935337	0.000000	4.047690	0.000000	0.000000	0.000000	-0.113679	0.042184	-0.640793	0.000000	0.000000	4.000000	25.000000	0.000000
1907.842094	-0.000362	0.552608	0.070372	81.453392	72.517029	96.590126	2.935337	0.000000	4.047690	0.000000	0.000000	0.000000	-0.127799	0.042904	-0.630130	0.000000	0.000000	4.000000	25.000000	0.000000
1907.845427	-0.000362	0.552608	0.070372	81.453392	72.517029	96.590126	2.935337	0.000000	4.047690	0.000000	0.000000	0.000000	-0.127799	0.042904	-0.630130	0.000000	0.000000	4.000000	25.000000	0.000000
1907.848761	-0.000362	0.552608	0.070372	81.421051	71.629303	95.798836	2.870556	0.000000	4.093886	0.000000	0.000000	0.000000	-0.127799	0.042904	-0.630130	0.000000	0.000000	4.000000	25.000000	0.000000
1907.852094	-0.000784	0.552786	0.068239	81.421051	71.629303	95.798836	2.870556	0.000000	4.093886	0.000000	0.000000	0.000000	-0.126767	0.053345	-0.639708	0.000000	0.000000	4.000000	25.000000	0.000000
1907.855427	-0.000784	0.552786	0.068239	81.421051	71.629303	95.798836	2.870556	0.000000	4.093886	0.000000	0.000000	0.000000	-0.126767	0.053345	-0.639708	0.000000	0.000000	4.000000	25.000000	0.000000
1907.858761	-0.000784	0.552786	0.068239	81.372269	71.101242	95.393349	2.803288	0.000000	4.140238	0.000000	0.000000	0.000000	-0.126767	0.053345	-0.639708	0.000000	0.000000	4.000000	25.000000	0.000000
1907.862094	-0.001253	0.552977	0.066120	81.372269	71.101242	95.393349	2.803288	0.000000	4.140238	0.000000	0.000000	0.000000	-0.140649	0.057225	-0.635796	0.000000	0.000000	4.000000	25.000000	0.000000
1907.865427	-0.001253	0.552977	0.066120	81.372269	71.101242	95.393349	2.803288	0.000000	4.140238	0.000000	0.000000	0.000000	-0.140649	0.057225	-0.635796	0.000000	0.000000	4.000000	25.000000	0.000000
1907.868761	-0.001253	0.552977	0.066120	81.313187	70.832603	95.257736	2.733817	0.000000	4.186436	0.000000	0.000000	0.000000	-0.140649	0.057225	-0.635796	0.000000	0.000000	4.000000	25.000000	0.000000
1907.872094	-0.001693	0.553219	0.063986	81.313187	70.832603	95.257736	2.733817	0.000000	4.186436	0.000000	0.000000	0.000000	-0.132066	0.072752	-0.640180	0.000000	0.000000	4.000000	25.000000	0.000000
1907.875427	-0.001693	0.553219	0.063986	81.313187	70.832603	95.257736	2.733817	0.000000	4.186436	0.000000	0.000000	0.000000	-0.132066	0.072752	-0.640180	0.000000	0.000000	4.000000	25.000000	0.000000
1907.878761	-0.001693	0.553219	0.063986	81.257515	70.668320	95.225189	2.662785	0.000000	4.231971	0.000000	0.000000	0.000000	-0.132066	0.072752	-0.640180	0.000000	0.000000	4.000000	25.000000	0.000000
1907.882094	-0.002155	0.553531	0.061855	81.257515	70.668320	95.225189	2.662785	0.000000	4.231971	0.000000	0.000000	0.000000	-0.138368	0.093450	-0.639393	0.000000	0.000000	4.000000	25.000000	0.000000
1907.885427	-0.002155	0.553531	0.061855	81.257515	70.668320	95.225189	2.662785	0.000000	4.231971	0.000000	0.000000	0.000000	-0.138368	0.093450	-0.639393	0.000000	0.000000	4.000000	25.000000	0.000000
1907.888761	-0.002155	0.553531	0.061855	81.231422	70.494843	95.145515	2.589762	0.000000	4.277047	0.000000	0.000000	0.000000	-0.138368	0.093450	-0.639393	0.000000	0.000000	4.000000	25.000000	0.000000
1907.892094	-0.002563	0.553890	0.059772	81.231422	70.494843	95.145515	2.589762	0.000000	4.277047	0.000000	0.000000	0.000000	-0.122565	0.107686	-0.624879	0.000000	0.000000	4.000000	25.000000	0.000000
1907.895427	-0.002563	0.553890	0.059772	81.231422	70.494843	95.145515	2.589762	0.000000	4.277047	0.000000	0.000000	0.000000	-0.122565	0.107686	-0.624879	0.000000	0.000000	4.000000	25.000000	0.000000
1907.898761	-0.002563	0.553890	0.059772	81.230721	70.074402	94.785141	2.517577	0.000000	4.319931	0.000000	0.000000	0.000000	-0.122565	0.107686	-0.624879	0.000000	0.000000	4.000000	25.000000	0.000000
1907.902094	-0.002969	0.554286	0.057760	81.230721	70.074402	94.785141	2.517577	0.000000	4.319931	0.000000	0.000000	0.000000	-0.121680	0.118803	-0.603513	0.000000	0.000000	4.000000	25.000000	0.000000
1907.905427	-0.002969	0.554286	0.057760	81.230721	70.074402	94.785141	2.517577	0.000000	4.319931	0.000000	0.000000	0.000000	-0.121680	0.118803	-0.603513	0.000000	0.000000	4.000000	25.000000	0.000000
1907.908761	-0.002969	0.554286	0.057760	81.217117	69.310143	94.083160	2.446167	0.000000	4.360765	0.000000	0.000000	0.000000	-0.121680	0.118803	-0.603513	0.000000	0.000000	4.000000	25.000000	0.000000
1907.912094	-0.003371	0.554701	0.055803	81.217117	69.310143	94.083160	2.446167	0.000000	4.360765	0.000000	0.000000	0.000000	-0.120814	0.124584	-0.587292	0.000000	0.000000	4.000000	25.000000	0.000000
1907.915427	-0.003371	0.554701	0.055803	81.217117	69.310143	94.083160	2.446167	0.000000	4.360765	0.000000	0.000000	0.000000	-0.120814	0.124584	-0.587292	0.000000	0.000000	4.000000	25.000000	0.000000
1907.918761	-0.003371	0.554701	0.055803	81.198509	68.449837	93.291176	2.375151	0.000000	4.399848	0.000000	0.000000	0.000000	-0.120814	0.124584	-0.587292	0.000000	0.000000	4.000000	25.000000	0.000000
1907.922094	-0.003845	0.555133	0.053962	81.198509	68.449837	93.291176	2.375151	0.000000	4.399848	0.000000	0.000000	0.000000	-0.141966	0.129680	-0.552202	0.000000	0.000000	4.000000	25.000000	0.000000
1907.925427	-0.003845	0.555133	0.053962	81.198509	68.449837	93.291176	2.375151	0.000000	4.399848	0.000000	0.000000	0.000000	-0.141966	0.129680	-0.552202	0.000000	0.000000	4.000000	25.000000	0.000000
1907.928761	-0.003845	0.555133	0.053962	81.180199	67.662399	92.581108	2.305508	0.000000	4.436737	0.000000	0.000000	0.000000	-0.141966	0.129680	-0.552202	0.000000	0.000000	4.000000	25.000000	0.000000
1907.932094	-0.004387	0.555568	0.052158	81.180199	67.662399	92.581108	2.305508	0.000000	4.436737	0.000000	0.000000	0.000000	-0.162774	0.130320	-0.541255	0.000000	0.000000	4.000000	25.000000	0.000000
1907.935427	-0.004387	0.555568	0.052158	81.180199	67.662399	92.581108	2.305508	0.000000	4.436737	0.000000	0.000000	0.000000	-0.162774	0.130320	-0.541255	0.000000	0.000000	4.000000	25.000000	0.000000
1907.938761	-0.004387	0.555568	0.052158	81.164688	67.008331	92.009995	2.234837	0.000000	4.472751	0.000000	0.000000	0.000000	-0.162774	0.130320	-0.541255	0.000000	0.000000	4.000000	25.000000	0.000000
1907.942094	-0.004974	0.556014	0.050367	81.164688	67.008331	92.009995	2.234837	0.000000	4.472751	0.000000	0.000000	0.000000	-0.176094	0.133961	-0.537128	0.000000	0.000000	4.000000	25.000000	0.000000
1907.945427	-0.004974	0.556014	0.050367	81.164688	67.008331	92.009995	2.234837	0.000000	4.472751	0.000000	0.000000	0.000000	-0.176094	0.133961	-0.537128	0.000000	0.000000	4.000000	25.000000	0.000000
1907.948761	-0.004974	0.556014	0.050367	81.157089	66.610947	91.694679	2.162946	0.000000	4.507956	0.000000	0.000000	0.000000	-0.176094	0.133961	-0.537128	0.000000	0.000000	4.000000	25.000000	0.000000
1907.952094	-0.005605	0.556473	0.048591	81.157089	66.610947	91.694679	2.162946	0.000000	4.507956	0.000000	0.000000	0.000000	-0.189275	0.137615	-0.533031	0.000000	0.000000	4.000000	25.000000	0.000000
1907.955427	-0.005605	0.556473	0.048591	81.157089	66.610947	91.694679	2.162946	0.000000	4.507956	0.000000	0.000000	0.000000	-0.189275	0.137615	-0.533031	0.000000	0.000000	4.000000	25.000000	0.000000
1907.958761	-0.005605	0.556473	0.048591	81.156464	66.544197	91.715675	2.089960	0.000000	4.542253	0.000000	0.000000	0.000000	-0.189275	0.137615	-0.533031	0.000000	0.000000	4.000000	25.000000	0.000000
1907.962094	-0.006256	0.556944	0.046828	81.156464	66.544197	91.715675	2.089960	0.000000	4.542253	0.000000	0.000000	0.000000	-0.195144	0.141248	-0.528879	0.000000	0.000000	4.000000	25.000000	0.000000
1907.965427	-0.006256	0.556944	0.046828	81.156464	66.544197	91.715675	2.089960	0.000000	4.542253	0.000000	0.000000	0.000000	-0.195144	0.141248	-0.528879	0.000000	0.000000	4.000000	25.000000	0.000000
1907.968761	-0.006256	0.556944	0.046828	81.150604	66.662048	91.930130	2.016403	0.000000	4.575382	0.000000	0.000000	0.000000	-0.195144	0.141248	-0.528879	0.000000	0.000000	4.000000	25.000000	0.000000
1907.972094	-0.006878	0.557435	0.045120	81.150604	66.662048	91.930130	2.016403	0.000000	4.575382	0.000000	0.000000	0.000000	-0.186817	0.147311	-0.512367	0.000000	0.000000	4.000000	25.000000	0.000000
1907.975427	-0.006878	0.557435	0.045120	81.150604	66.662048	91.930130	2.016403	0.000000	4.575382	0.000000	0.000000	0.000000	-0.186817	0.147311	-0.512367	0.000000	0.000000	4.000000	25.000000	0.000000
1907.978761	-0.006878	0.557435	0.045120	81.144943	66.761360	92.121437	1.944615	0.000000	4.606351	0.000000	0.000000	0.000000	-0.186817	0.147311	-0.512367	0.000000	0.000000	4.000000	25.000000	0.000000
1907.982094	-0.007497	0.557956	0.043444	81.144943	66.761360	92.121437	1.944615	0.000000	4.606351	0.000000	0.000000	0.000000	-0.185654	0.156303	-0.502798	0.000000	0.000000	4.000000	25.000000	0.000000
1907.985427	-0.007497	0.557956	0.043444	81.144943	66.761360	92.121437	1.944615	0.000000	4.606351	0.000000	0.000000	0.000000	-0.185654	0.156303	-0.502798	0.000000	0.000000	4.000000	25.000000	0.000000
1907.988761	-0.007497	0.557956	0.043444	81.149025	66.806923	92.242416	1.873479	0.000000	4.635739	0.000000	0.000000	0.000000	-0.185654	0.156303	-0.502798	0.000000	0.000000	4.000000	25.000000	0.000000
1907.992094	-0.008113	0.558470	0.041828	81.149025	66.806923	92.242416	1.873479	0.000000	4.635739	0.000000	0.000000	0.000000	-0.184667	0.154231	-0.484618	0.000000	0.000000	4.000000	25.000000	0.000000
1907.995427	-0.008113	0.558470	0.041828	81.149025	66.806923	92.242416	1.873479	0.000000	4.635739	0.000000	0.000000	0.000000	-0.184667	0.154231	-0.484618	0.000000	0.000000	4.000000	25.000000	0.000000
1907.998761	-0.008113	0.558470	0.041828	81.153755	66.810661	92.317764	1.804154	0.000000	4.663157	0.000000	0.000000	0.000000	-0.184667	0.154231	-0.484618	0.000000	0.000000	4.000000	25.000000	0.000000
1908.002094	-0.008678	0.558977	0.040275	81.153755	66.810661	92.317764	1.804154	0.000000	4.663157	0.000000	0.000000	0.000000	-0.169584	0.152311	-0.466119	0.000000	0.000000	4.000000	25.000000	0.000000
1908.005427	-0.008678	0.558977	0.040275	81.153755	66.810661	92.317764	1.804154	0.000000	4.663157	0.000000	0.000000	0.000000	-0.169584	0.152311	-0.466119	0.000000	0.000000	4.000000	25.000000	0.000000
1908.008761	-0.008678	0.558977	0.040275	81.159691	66.835838	92.412056	1.737462	0.000000	4.688414	0.000000	0.000000	0.000000	-0.169584	0.152311	-0.466119	0.000000	0.000000	4.000000	25.000000	0.000000
1908.012094	-0.009265	0.559470	0.038805	81.159691	66.835838	92.412056	1.737462	0.000000	4.688414	0.000000	0.000000	0.000000	-0.176019	0.147727	-0.440950	0.000000	0.000000	4.000000	25.000000	0.000000
1908.015427	-0.009265	0.559470	0.038805	81.159691	66.835838	92.412056	1.737462	0.000000	4.688414	0.000000	0.000000	0.000000	-0.176019	0.147727	-0.440950	0.000000	0.000000	4.000000	25.000000	0.000000
1908.018761	-0.009265	0.559470	0.038805	81.165558	66.861153	92.506493	1.673328	0.000000	4.711684	0.000000	0.000000	0.000000	-0.176019	0.147727	-0.440950	0.000000	0.000000	4.000000	25.000000	0.000000
1908.022094	-0.009824	0.559922	0.037298	81.165558	66.861153	92.506493	1.673328	0.000000	4.711684	0.000000	0.000000	0.000000	-0.167672	0.135727	-0.452118	0.000000	0.000000	4.000000	25.000000	0.000000
1908.025427	-0.009824	0.559922	0.037298	81.165558	66.861153	92.506493	1.673328	0.000000	4.711684	0.000000	0.000000	0.000000	-0.167672	0.135727	-0.452118	0.000000	0.000000	4.000000	25.000000	0.000000
1908.028761	-0.009824	0.559922	0.037298	81.174919	66.945427	92.657845	1.607877	0.000000	4.734420	0.000000	0.000000	0.000000	-0.167672	0.135727	-0.452118	0.000000	0.000000	4.000000	25.000000	0.000000
1908.032094	-0.010331	0.560344	0.035731	81.174919	66.945427	92.657845	1.607877	0.000000	4.734420	0.000000	0.000000	0.000000	-0.152183	0.126478	-0.470082	0.000000	0.000000	4.000000	25.000000	0.000000
1908.035427	-0.010331	0.560344	0.035731	81.174919	66.945427	92.657845	1.607877	0.000000	4.734420	0.000000	0.000000	0.000000	-0.152183	0.126478	-0.470082	0.000000	0.000000	4.000000	25.000000	0.000000
1908.038761	-0.010331	0.560344	0.035731	81.188782	67.110458	92.885391	1.540485	0.000000	4.756774	0.000000	0.000000	0.000000	-0.152183	0.126478	-0.470082	0.000000	0.000000	4.000000	25.000000	0.000000
1908.042094	-0.010809	0.560699	0.034068	81.188782	67.110458	92.885391	1.540485	0.000000	4.756774	0.000000	0.000000	0.000000	-0.143532	0.106552	-0.498749	0.000000	0.000000	4.000000	25.000000	0.000000
1908.045427	-0.010809	0.560699	0.034068	81.188782	67.110458	92.885391	1.540485	0.000000	4.756774	0.000000	0.000000	0.000000	-0.143532	0.106552	-0.498749	0.000000	0.000000	4.000000	25.000000	0.000000
1908.048761	-0.010809	0.560699	0.034068	81.204979	67.311325	93.141640	1.469368	0.000000	4.779221	0.000000	0.000000	0.000000	-0.143532	0.106552	-0.498749	0.000000	0.000000	4.000000	25.000000	0.000000
1908.052094	-0.011213	0.560979	0.032334	81.204979	67.311325	93.141640	1.469368	0.000000	4.779221	0.000000	0.000000	0.000000	-0.121078	0.083859	-0.520150	0.000000	0.000000	4.000000	25.000000	0.000000
1908.055427	-0.011213	0.560979	0.032334	81.204979	67.311325	93.141640	1.469368	0.000000	4.779221	0.000000	0.000000	0.000000	-0.121078	0.083859	-0.520150	0.000000	0.000000	4.000000	25.000000	0.000000
1908.058761	-0.011213	0.560979	0.032334	81.218460	67.397453	93.280472	1.395914	0.000000	4.801189	0.000000	0.000000	0.000000	-0.121078	0.083859	-0.520150	0.000000	0.000000	4.000000	25.000000	0.000000
1908.062094	-0.011567	0.561236	0.030582	81.218460	67.397453	93.280472	1.395914	0.000000	4.801189	0.000000	0.000000	0.000000	-0.106108	0.077156	-0.525849	0.000000	0.000000	4.000000	25.000000	0.000000
1908.065427	-0.011567	0.561236	0.030582	81.218460	67.397453	93.280472	1.395914	0.000000	4.801189	0.000000	0.000000	0.000000	-0.106108	0.077156	-0.525849	0.000000	0.000000	4.000000	25.000000	0.000000
1908.068761	-0.011567	0.561236	0.030582	81.214417	66.900002	92.839050	1.321795	0.000000	4.822122	0.000000	0.000000	0.000000	-0.106108	0.077156	-0.525849	0.000000	0.000000	4.000000	25.000000	0.000000
1908.072094	-0.011893	0.561409	0.028780	81.214417	66.900002	92.839050	1.321795	0.000000	4.822122	0.000000	0.000000	0.000000	-0.097978	0.051908	-0.540575	0.000000	0.000000	4.000000	25.000000	0.000000
1908.075427	-0.011893	0.561409	0.028780	81.214417	66.900002	92.839050	1.321795	0.000000	4.822122	0.000000	0.000000	0.000000	-0.097978	0.051908	-0.540575	0.000000	0.000000	4.000000	25.000000	0.000000
1908.078761	-0.011893	0.561409	0.028780	81.179817	65.627586	91.636612	1.245495	0.000000	4.842391	0.000000	0.000000	0.000000	-0.097978	0.051908	-0.540575	0.000000	0.000000	4.000000	25.000000	0.000000
1908.082094	-0.012219	0.561542	0.027069	81.179817	65.627586	91.636612	1.245495	0.000000	4.842391	0.000000	0.000000	0.000000	-0.097849	0.040025	-0.513270	0.000000	0.000000	4.000000	25.000000	0.000000
1908.085427	-0.012219	0.561542	0.027069	81.179817	65.627586	91.636612	1.245495	0.000000	4.842391	0.000000	0.000000	0.000000	-0.097849	0.040025	-0.513270	0.000000	0.000000	4.000000	25.000000	0.000000
1908.088761	-0.012219	0.561542	0.027069	81.127899	64.025078	90.108994	1.172439	0.000000	4.860595	0.000000	0.000000	0.000000	-0.097849	0.040025	-0.513270	0.000000	0.000000	4.000000	25.000000	0.000000
1908.092094	-0.012588	0.561610	0.025325	81.127899	64.025078	90.108994	1.172439	0.000000	4.860595	0.000000	0.000000	0.000000	-0.110568	0.020441	-0.523189	0.000000	0.000000	4.000000	25.000000	0.000000
1908.095427	-0.012588	0.561610	0.025325	81.127899	64.025078	90.108994	1.172439	0.000000	4.860595	0.000000	0.000000	0.000000	-0.110568	0.020441	-0.523189	0.000000	0.000000	4.000000	25.000000	0.000000
1908.098761	-0.012588	0.561610	0.025325	81.069725	62.417458	88.580040	1.097253	0.000000	4.878118	0.000000	0.000000	0.000000	-0.110568	0.020441	-0.523189	0.000000	0.000000	4.000000	25.000000	0.000000
1908.102094	-0.012955	0.561631	0.023631	81.069725	62.417458	88.580040	1.097253	0.000000	4.878118	0.000000	0.000000	0.000000	-0.110085	0.006302	-0.508127	0.000000	0.000000	4.000000	25.000000	0.000000
1908.105427	-0.012955	0.561631	0.023631	81.069725	62.417458	88.580040	1.097253	0.000000	4.878118	0.000000	0.000000	0.000000	-0.110085	0.006302	-0.508127	0.000000	0.000000	4.000000	25.000000	0.000000
1908.108761	-0.012955	0.561631	0.023631	81.014801	61.002872	87.242393	1.023873	0.000000	4.894046	0.000000	0.000000	0.000000	-0.110085	0.006302	-0.508127	0.000000	0.000000	4.000000	25.000000	0.000000
1908.112094	-0.013320	0.561641	0.021959	81.014801	61.002872	87.242393	1.023873	0.000000	4.894046	0.000000	0.000000	0.000000	-0.109398	0.002845	-0.501757	0.000000	0.000000	4.000000	25.000000	0.000000
1908.115427	-0.013320	0.561641	0.021959	81.014801	61.002872	87.242393	1.023873	0.000000	4.894046	0.000000	0.000000	0.000000	-0.109398	0.002845	-0.501757	0.000000	0.000000	4.000000	25.000000	0.000000
1908.118761	-0.013320	0.561641	0.021959	80.964561	59.805538	86.118500	0.951184	0.000000	4.908691	0.000000	0.000000	0.000000	-0.109398	0.002845	-0.501757	0.000000	0.000000	4.000000	25.000000	0.000000
1908.122094	-0.013636	0.561604	0.020273	80.964561	59.805538	86.118500	0.951184	0.000000	4.908691	0.000000	0.000000	0.000000	-0.094825	-0.011112	-0.505627	0.000000	0.000000	4.000000	25.000000	0.000000
1908.125427	-0.013636	0.561604	0.020273	80.964561	59.805538	86.118500	0.951184	0.000000	4.908691	0.000000	0.000000	0.000000	-0.094825	-0.011112	-0.505627	0.000000	0.000000	4.000000	25.000000	0.000000
1908.128761	-0.013636	0.561604	0.020273	80.923576	58.807575	85.182205	0.878158	0.000000	4.922280	0.000000	0.000000	0.000000	-0.094825	-0.011112	-0.505627	0.000000	0.000000	4.000000	25.000000	0.000000
1908.132094	-0.013905	0.561556	0.018610	80.923576	58.807575	85.182205	0.878158	0.000000	4.922280	0.000000	0.000000	0.000000	-0.080697	-0.014473	-0.498820	0.000000	0.000000	4.000000	25.000000	0.000000
1908.135427	-0.013905	0.561556	0.018610	80.923576	58.807575	85.182205	0.878158	0.000000	4.922280	0.000000	0.000000	0.000000	-0.080697	-0.014473	-0.498820	0.000000	0.000000	4.000000	25.000000	0.000000
1908.138761	-0.013905	0.561556	0.018610	80.893143	58.058666	84.488258	0.806238	0.000000	4.934570	0.000000	0.000000	0.000000	-0.080697	-0.014473	-0.498820	0.000000	0.000000	4.000000	25.000000	0.000000
1908.142094	-0.014126	0.561505	0.016947	80.893143	58.058666	84.488258	0.806238	0.000000	4.934570	0.000000	0.000000	0.000000	-0.066515	-0.015205	-0.499016	0.000000	0.000000	4.000000	25.000000	0.000000
1908.145427	-0.014126	0.561505	0.016947	80.893143	58.058666	84.488258	0.806238	0.000000	4.934570	0.000000	0.000000	0.000000	-0.066515	-0.015205	-0.499016	0.000000	0.000000	4.000000	25.000000	0.000000
1908.148761	-0.014126	0.561505	0.016947	80.876503	57.520000	83.997910	0.734414	0.000000	4.945769	0.000000	0.000000	0.000000	-0.066515	-0.015205	-0.499016	0.000000	0.000000	4.000000	25.000000	0.000000
1908.152094	-0.014347	0.561417	0.015311	80.876503	57.520000	83.997910	0.734414	0.000000	4.945769	0.000000	0.000000	0.000000	-0.066197	-0.026226	-0.490833	0.000000	0.000000	4.000000	25.000000	0.000000
1908.155427	-0.014347	0.561417	0.015311	80.876503	57.520000	83.997910	0.734414	0.000000	4.945769	0.000000	0.000000	0.000000	-0.066197	-0.026226	-0.490833	0.000000	0.000000	4.000000	25.000000	0.000000
1908.158761	-0.014347	0.561417	0.015311	80.868919	57.142143	83.665871	0.663571	0.000000	4.955772	0.000000	0.000000	0.000000	-0.066197	-0.026226	-0.490833	0.000000	0.000000	4.000000	25.000000	0.000000
1908.162094	-0.014523	0.561329	0.013739	80.868919	57.142143	83.665871	0.663571	0.000000	4.955772	0.000000	0.000000	0.000000	-0.052812	-0.026600	-0.471498	0.000000	0.000000	4.000000	25.000000	0.000000
1908.165427	-0.014523	0.561329	0.013739	80.868919	57.142143	83.665871	0.663571	0.000000	4.955772	0.000000	0.000000	0.000000	-0.052812	-0.026600	-0.471498	0.000000	0.000000	4.000000	25.000000	0.000000
1908.168761	-0.014523	0.561329	0.013739	80.875854	56.989372	83.551102	0.595575	0.000000	4.964402	0.000000	0.000000	0.000000	-0.052812	-0.026600	-0.471498	0.000000	0.000000	4.000000	25.000000	0.000000
1908.172094	-0.014655	0.561222	0.012214	80.875854	56.989372	83.551102	0.595575	0.000000	4.964402	0.000000	0.000000	0.000000	-0.039423	-0.032127	-0.457452	0.000000	0.000000	4.000000	25.000000	0.000000
1908.175427	-0.014655	0.561222	0.012214	80.875854	56.989372	83.551102	0.595575	0.000000	4.964402	0.000000	0.000000	0.000000	-0.039423	-0.032127	-0.457452	0.000000	0.000000	4.000000	25.000000	0.000000
1908.178761	-0.014655	0.561222	0.012214	80.889412	56.977562	83.571465	0.529664	0.000000	4.971866	0.000000	0.000000	0.000000	-0.039423	-0.032127	-0.457452	0.000000	0.000000	4.000000	25.000000	0.000000
1908.182094	-0.014785	0.561087	0.010694	80.889412	56.977562	83.571465	0.529664	0.000000	4.971866	0.000000	0.000000	0.000000	-0.039115	-0.040369	-0.456229	0.000000	0.000000	4.000000	25.000000	0.000000
1908.185427	-0.014785	0.561087	0.010694	80.889412	56.977562	83.571465	0.529664	0.000000	4.971866	0.000000	0.000000	0.000000	-0.039115	-0.040369	-0.456229	0.000000	0.000000	4.000000	25.000000	0.000000
1908.188761	-0.014785	0.561087	0.010694	80.908089	57.095070	83.723053	0.463804	0.000000	4.978442	0.000000	0.000000	0.000000	-0.039115	-0.040369	-0.456229	0.000000	0.000000	4.000000	25.000000	0.000000
1908.192094	-0.014872	0.560978	0.009232	80.908089	57.095070	83.723053	0.463804	0.000000	4.978442	0.000000	0.000000	0.000000	-0.026040	-0.032842	-0.438438	0.000000	0.000000	4.000000	25.000000	0.000000
1908.195427	-0.014872	0.560978	0.009232	80.908089	57.095070	83.723053	0.463804	0.000000	4.978442	0.000000	0.000000	0.000000	-0.026040	-0.032842	-0.438438	0.000000	0.000000	4.000000	25.000000	0.000000
1908.198761	-0.014872	0.560978	0.009232	80.918655	57.260460	83.926369	0.400556	0.000000	4.983930	0.000000	0.000000	0.000000	-0.026040	-0.032842	-0.438438	0.000000	0.000000	4.000000	25.000000	0.000000
1908.202094	-0.014936	0.560866	0.007770	80.918655	57.260460	83.926369	0.400556	0.000000	4.983930	0.000000	0.000000	0.000000	-0.019156	-0.033337	-0.438656	0.000000	0.000000	4.000000	25.000000	0.000000
1908.205427	-0.014936	0.560866	0.007770	80.918655	57.260460	83.926369	0.400556	0.000000	4.983930	0.000000	0.000000	0.000000	-0.019156	-0.033337	-0.438656	0.000000	0.000000	4.000000	25.000000	0.000000
1908.208761	-0.014936	0.560866	0.007770	80.926323	57.428066	84.130508	0.337246	0.000000	4.988613	0.000000	0.000000	0.000000	-0.019156	-0.033337	-0.438656	0.000000	0.000000	4.000000	25.000000	0.000000
1908.212094	-0.014977	0.560771	0.006325	80.926323	57.428066	84.130508	0.337246	0.000000	4.988613	0.000000	0.000000	0.000000	-0.012507	-0.028644	-0.433472	0.000000	0.000000	4.000000	25.000000	0.000000
1908.215427	-0.014977	0.560771	0.006325	80.926323	57.428066	84.130508	0.337246	0.000000	4.988613	0.000000	0.000000	0.000000	-0.012507	-0.028644	-0.433472	0.000000	0.000000	4.000000	25.000000	0.000000
1908.218761	-0.014977	0.560771	0.006325	80.926231	57.409996	84.140182	0.274643	0.000000	4.992451	0.000000	0.000000	0.000000	-0.012507	-0.028644	-0.433472	0.000000	0.000000	4.000000	25.000000	0.000000
1908.222094	-0.014929	0.560672	0.004816	80.926231	57.409996	84.140182	0.274643	0.000000	4.992451	0.000000	0.000000	0.000000	0.014625	-0.029533	-0.452629	0.000000	0.000000	4.000000	25.000000	0.000000
1908.225427	-0.014929	0.560672	0.004816	80.926231	57.409996	84.140182	0.274643	0.000000	4.992451	0.000000	0.000000	0.000000	0.014625	-0.029533	-0.452629	0.000000	0.000000	4.000000	25.000000	0.000000
1908.228761	-0.014929	0.560672	0.004816	80.924202	57.215385	83.956795	0.209352	0.000000	4.995615	0.000000	0.000000	0.000000	0.014625	-0.029533	-0.452629	0.000000	0.000000	4.000000	25.000000	0.000000
1908.232094	-0.014835	0.560605	0.003278	80.924202	57.215385	83.956795	0.209352	0.000000	4.995615	0.000000	0.000000	0.000000	0.028039	-0.020171	-0.461448	0.000000	0.000000	4.000000	25.000000	0.000000
1908.235427	-0.014835	0.560605	0.003278	80.924202	57.215385	83.956795	0.209352	0.000000	4.995615	0.000000	0.000000	0.000000	0.028039	-0.020171	-0.461448	0.000000	0.000000	4.000000	25.000000	0.000000
1908.238761	-0.014835	0.560605	0.003278	80.908287	56.760963	83.507904	0.142676	0.000000	4.997964	0.000000	0.000000	0.000000	0.028039	-0.020171	-0.461448	0.000000	0.000000	4.000000	25.000000	0.000000
1908.242094	-0.014698	0.560536	0.001740	80.908287	56.760963	83.507904	0.142676	0.000000	4.997964	0.000000	0.000000	0.000000	0.041037	-0.020802	-0.461484	0.000000	0.000000	4.000000	25.000000	0.000000
1908.245427	-0.014698	0.560536	0.001740	80.908287	56.760963	83.507904	0.142676	0.000000	4.997964	0.000000	0.000000	0.000000	0.041037	-0.020802	-0.461484	0.000000	0.000000	4.000000	25.000000	0.000000
1908.248761	-0.014698	0.560536	0.001740	80.874451	56.033966	82.788017	0.075838	0.000000	4.999424	0.000000	0.000000	0.000000	0.041037	-0.020802	-0.461484	0.000000	0.000000	4.000000	25.000000	0.000000
1908.252094	-0.014539	0.560430	0.000165	80.874451	56.033966	82.788017	0.075838	0.000000	4.999424	0.000000	0.000000	0.000000	0.047735	-0.031793	-0.472586	0.000000	0.000000	4.000000	25.000000	0.000000
1908.255427	-0.014539	0.560430	0.000165	80.874451	56.033966	82.788017	0.075838	0.000000	4.999424	0.000000	0.000000	0.000000	0.047735	-0.031793	-0.472586	0.000000	0.000000	4.000000	25.000000	0.000000
1908.258761	-0.014539	0.560430	0.000165	80.824997	55.099766	81.866699	0.007185	0.000000	4.999994	0.000000	0.000000	0.000000	0.047735	-0.031793	-0.472586	0.000000	0.000000	4.000000	25.000000	0.000000
1908.262094	-0.014401	0.560313	-0.001455	80.824997	55.099766	81.866699	0.007185	0.000000	4.999994	0.000000	0.000000	0.000000	0.041431	-0.035211	-0.485838	0.000000	0.000000	4.000000	25.000000	0.000000
1908.265427	-0.014401	0.560313	-0.001455	80.824997	55.099766	81.866699	0.007185	0.000000	4.999994	0.000000	0.000000	0.000000	0.041431	-0.035211	-0.485838	0.000000	0.000000	4.000000	25.000000	0.000000
1908.268761	-0.014401	0.560313	-0.001455	80.763115	54.016010	80.806732	-0.063581	0.000000	4.999596	0.000000	0.000000	0.000000	0.041431	-0.035211	-0.485838	0.000000	0.000000	4.000000	25.000000	0.000000
1908.272094	-0.014326	0.560166	-0.003138	80.763115	54.016010	80.806732	-0.063581	0.000000	4.999596	0.000000	0.000000	0.000000	0.022429	-0.043856	-0.504972	0.000000	0.000000	4.000000	25.000000	0.000000
1908.275427	-0.014326	0.560166	-0.003138	80.763115	54.016010	80.806732	-0.063581	0.000000	4.999596	0.000000	0.000000	0.000000	0.022429	-0.043856	-0.504972	0.000000	0.000000	4.000000	25.000000	0.000000
1908.278761	-0.014326	0.560166	-0.003138	80.691750	52.856636	79.683327	-0.137191	0.000000	4.998117	0.000000	0.000000	0.000000	0.022429	-0.043856	-0.504972	0.000000	0.000000	4.000000	25.000000	0.000000
1908.282094	-0.014272	0.560009	-0.004866	80.691750	52.856636	79.683327	-0.137191	0.000000	4.998117	0.000000	0.000000	0.000000	0.016353	-0.047344	-0.518304	0.000000	0.000000	4.000000	25.000000	0.000000
1908.285427	-0.014272	0.560009	-0.004866	80.691750	52.856636	79.683327	-0.137191	0.000000	4.998117	0.000000	0.000000	0.000000	0.016353	-0.047344	-0.518304	0.000000	0.000000	4.000000	25.000000	0.000000
1908.288761	-0.014272	0.560009	-0.004866	80.613182	51.683586	78.540848	-0.212711	0.000000	4.995474	0.000000	0.000000	0.000000	0.016353	-0.047344	-0.518304	0.000000	0.000000	4.000000	25.000000	0.000000
1908.292094	-0.014237	0.559814	-0.006632	80.613182	51.683586	78.540848	-0.212711	0.000000	4.995474	0.000000	0.000000	0.000000	0.010299	-0.058240	-0.529995	0.000000	0.000000	4.000000	25.000000	0.000000
1908.295427	-0.014237	0.559814	-0.006632	80.613182	51.683586	78.540848	-0.212711	0.000000	4.995474	0.000000	0.000000	0.000000	0.010299	-0.058240	-0.529995	0.000000	0.000000	4.000000	25.000000	0.000000
1908.298761	-0.014237	0.559814	-0.006632	80.524971	50.556717	77.466530	-0.289803	0.000000	4.991595	0.000000	0.000000	0.000000	0.010299	-0.058240	-0.529995	0.000000	0.000000	4.000000	25.000000	0.000000
1908.302094	-0.014182	0.559618	-0.008400	80.524971	50.556717	77.466530	-0.289803	0.000000	4.991595	0.000000	0.000000	0.000000	0.016760	-0.058869	-0.530393	0.000000	0.000000	4.000000	25.000000	0.000000
1908.305427	-0.014182	0.559618	-0.008400	80.524971	50.556717	77.466530	-0.289803	0.000000	4.991595	0.000000	0.000000	0.000000	0.016760	-0.058869	-0.530393	0.000000	0.000000	4.000000	25.000000	0.000000
1908.308761	-0.014182	0.559618	-0.008400	80.408447	49.524399	76.511810	-0.366861	0.000000	4.986523	0.000000	0.000000	0.000000	0.016760	-0.058869	-0.530393	0.000000	0.000000	4.000000	25.000000	0.000000
1908.312094	-0.014147	0.559437	-0.010153	80.408447	49.524399	76.511810	-0.366861	0.000000	4.986523	0.000000	0.000000	0.000000	0.010239	-0.054367	-0.525714	0.000000	0.000000	4.000000	25.000000	0.000000
1908.315427	-0.014147	0.559437	-0.010153	80.408447	49.524399	76.511810	-0.366861	0.000000	4.986523	0.000000	0.000000	0.000000	0.010239	-0.054367	-0.525714	0.000000	0.000000	4.000000	25.000000	0.000000
1908.318761	-0.014147	0.559437	-0.010153	80.255852	48.622425	75.738091	-0.442973	0.000000	4.980339	0.000000	0.000000	0.000000	0.010239	-0.054367	-0.525714	0.000000	0.000000	4.000000	25.000000	0.000000
1908.322094	-0.014136	0.559263	-0.011866	80.255852	48.622425	75.738091	-0.442973	0.000000	4.980339	0.000000	0.000000	0.000000	0.003565	-0.052101	-0.513845	0.000000	0.000000	4.000000	25.000000	0.000000
1908.325427	-0.014136	0.559263	-0.011866	80.255852	48.622425	75.738091	-0.442973	0.000000	4.980339	0.000000	0.000000	0.000000	0.003565	-0.052101	-0.513845	0.000000	0.000000	4.000000	25.000000	0.000000
1908.328761	-0.014136	0.559263	-0.011866	80.068367	48.023102	75.335876	-0.517016	0.000000	4.973197	0.000000	0.000000	0.000000	0.003565	-0.052101	-0.513845	0.000000	0.000000	4.000000	25.000000	0.000000
1908.332094	-0.014168	0.559090	-0.013515	80.068367	48.023102	75.335876	-0.517016	0.000000	4.973197	0.000000	0.000000	0.000000	-0.009588	-0.051997	-0.494966	0.000000	0.000000	4.000000	25.000000	0.000000
1908.335427	-0.014168	0.559090	-0.013515	80.068367	48.023102	75.335876	-0.517016	0.000000	4.973197	0.000000	0.000000	0.000000	-0.009588	-0.051997	-0.494966	0.000000	0.000000	4.000000	25.000000	0.000000
1908.338761	-0.014168	0.559090	-0.013515	79.861061	47.661537	75.226479	-0.587810	0.000000	4.965328	0.000000	0.000000	0.000000	-0.009588	-0.051997	-0.494966	0.000000	0.000000	4.000000	25.000000	0.000000
1908.342094	-0.014241	0.558932	-0.015150	79.861061	47.661537	75.226479	-0.587810	0.000000	4.965328	0.000000	0.000000	0.000000	-0.022152	-0.047459	-0.490369	0.000000	0.000000	4.000000	25.000000	0.000000
1908.345427	-0.014241	0.558932	-0.015150	79.861061	47.661537	75.226479	-0.587810	0.000000	4.965328	0.000000	0.000000	0.000000	-0.022152	-0.047459	-0.490369	0.000000	0.000000	4.000000	25.000000	0.000000
1908.348761	-0.014241	0.558932	-0.015150	79.648834	47.595554	75.459358	-0.657317	0.000000	4.956605	0.000000	0.000000	0.000000	-0.022152	-0.047459	-0.490369	0.000000	0.000000	4.000000	25.000000	0.000000
1908.352094	-0.014378	0.558789	-0.016770	79.648834	47.595554	75.459358	-0.657317	0.000000	4.956605	0.000000	0.000000	0.000000	-0.040852	-0.042958	-0.485957	0.000000	0.000000	4.000000	25.000000	0.000000
1908.355427	-0.014378	0.558789	-0.016770	79.648834	47.595554	75.459358	-0.657317	0.000000	4.956605	0.000000	0.000000	0.000000	-0.040852	-0.042958	-0.485957	0.000000	0.000000	4.000000	25.000000	0.000000
1908.358761	-0.014378	0.558789	-0.016770	79.457382	47.716984	75.884621	-0.725339	0.000000	4.947108	0.000000	0.000000	0.000000	-0.040852	-0.042958	-0.485957	0.000000	0.000000	4.000000	25.000000	0.000000
1908.362094	-0.014554	0.558667	-0.018398	79.457382	47.716984	75.884621	-0.725339	0.000000	4.947108	0.000000	0.000000	0.000000	-0.052865	-0.036372	-0.488508	0.000000	0.000000	4.000000	25.000000	0.000000
1908.365427	-0.014554	0.558667	-0.018398	79.457382	47.716984	75.884621	-0.725339	0.000000	4.947108	0.000000	0.000000	0.000000	-0.052865	-0.036372	-0.488508	0.000000	0.000000	4.000000	25.000000	0.000000
1908.368761	-0.014554	0.558667	-0.018398	79.292374	48.032497	76.500114	-0.792880	0.000000	4.936734	0.000000	0.000000	0.000000	-0.052865	-0.036372	-0.488508	0.000000	0.000000	4.000000	25.000000	0.000000
1908.372094	-0.014768	0.558558	-0.020078	79.292374	48.032497	76.500114	-0.792880	0.000000	4.936734	0.000000	0.000000	0.000000	-0.064307	-0.032795	-0.503777	0.000000	0.000000	4.000000	25.000000	0.000000
1908.375427	-0.014768	0.558558	-0.020078	79.292374	48.032497	76.500114	-0.792880	0.000000	4.936734	0.000000	0.000000	0.000000	-0.064307	-0.032795	-0.503777	0.000000	0.000000	4.000000	25.000000	0.000000
1908.378761	-0.014768	0.558558	-0.020078	79.166313	48.549870	77.293259	-0.861615	0.000000	4.925202	0.000000	0.000000	0.000000	-0.064307	-0.032795	-0.503777	0.000000	0.000000	4.000000	25.000000	0.000000
1908.382094	-0.014981	0.558511	-0.021751	79.166313	48.549870	77.293259	-0.861615	0.000000	4.925202	0.000000	0.000000	0.000000	-0.063747	-0.014191	-0.502070	0.000000	0.000000	4.000000	25.000000	0.000000
1908.385427	-0.014981	0.558511	-0.021751	79.166313	48.549870	77.293259	-0.861615	0.000000	4.925202	0.000000	0.000000	0.000000	-0.063747	-0.014191	-0.502070	0.000000	0.000000	4.000000	25.000000	0.000000
1908.388761	-0.014981	0.558511	-0.021751	79.077713	49.161091	78.136925	-0.929376	0.000000	4.912867	0.000000	0.000000	0.000000	-0.063747	-0.014191	-0.502070	0.000000	0.000000	4.000000	25.000000	0.000000
1908.392094	-0.015170	0.558484	-0.023431	79.077713	49.161091	78.136925	-0.929376	0.000000	4.912867	0.000000	0.000000	0.000000	-0.056877	-0.007904	-0.503997	0.000000	0.000000	4.000000	25.000000	0.000000
1908.395427	-0.015170	0.558484	-0.023431	79.077713	49.161091	78.136925	-0.929376	0.000000	4.912867	0.000000	0.000000	0.000000	-0.056877	-0.007904	-0.503997	0.000000	0.000000	4.000000	25.000000	0.000000
1908.398761	-0.015170	0.558484	-0.023431	79.005348	49.703739	78.882446	-0.996817	0.000000	4.899629	0.000000	0.000000	0.000000	-0.056877	-0.007904	-0.503997	0.000000	0.000000	4.000000	25.000000	0.000000
1908.402094	-0.015317	0.558495	-0.025098	79.005348	49.703739	78.882446	-0.996817	0.000000	4.899629	0.000000	0.000000	0.000000	-0.044120	0.003296	-0.500148	0.000000	0.000000	4.000000	25.000000	0.000000
1908.405427	-0.015317	0.558495	-0.025098	79.005348	49.703739	78.882446	-0.996817	0.000000	4.899629	0.000000	0.000000	0.000000	-0.044120	0.003296	-0.500148	0.000000	0.000000	4.000000	25.000000	0.000000
1908.408761	-0.015317	0.558495	-0.025098	78.961121	50.131798	79.458839	-1.063332	0.000000	4.885624	0.000000	0.000000	0.000000	-0.044120	0.003296	-0.500148	0.000000	0.000000	4.000000	25.000000	0.000000
1908.412094	-0.015444	0.558530	-0.026705	78.961121	50.131798	79.458839	-1.063332	0.000000	4.885624	0.000000	0.000000	0.000000	-0.038157	0.010369	-0.482068	0.000000	0.000000	4.000000	25.000000	0.000000
1908.415427	-0.015444	0.558530	-0.026705	78.961121	50.131798	79.458839	-1.063332	0.000000	4.885624	0.000000	0.000000	0.000000	-0.038157	0.010369	-0.482068	0.000000	0.000000	4.000000	25.000000	0.000000
1908.418761	-0.015444	0.558530	-0.026705	78.940300	50.405533	79.834274	-1.126866	0.000000	4.871363	0.000000	0.000000	0.000000	-0.038157	0.010369	-0.482068	0.000000	0.000000	4.000000	25.000000	0.000000
1908.422094	-0.015592	0.558595	-0.028277	78.940300	50.405533	79.834274	-1.126866	0.000000	4.871363	0.000000	0.000000	0.000000	-0.044243	0.019462	-0.471589	0.000000	0.000000	4.000000	25.000000	0.000000
1908.425427	-0.015592	0.558595	-0.028277	78.940300	50.405533	79.834274	-1.126866	0.000000	4.871363	0.000000	0.000000	0.000000	-0.044243	0.019462	-0.471589	0.000000	0.000000	4.000000	25.000000	0.000000
1908.428761	-0.015592	0.558595	-0.028277	78.951370	50.476379	79.951523	-1.188110	0.000000	4.856789	0.000000	0.000000	0.000000	-0.044243	0.019462	-0.471589	0.000000	0.000000	4.000000	25.000000	0.000000
1908.432094	-0.015739	0.558690	-0.029813	78.951370	50.476379	79.951523	-1.188110	0.000000	4.856789	0.000000	0.000000	0.000000	-0.044192	0.028535	-0.460862	0.000000	0.000000	4.000000	25.000000	0.000000
1908.435427	-0.015739	0.558690	-0.029813	78.951370	50.476379	79.951523	-1.188110	0.000000	4.856789	0.000000	0.000000	0.000000	-0.044192	0.028535	-0.460862	0.000000	0.000000	4.000000	25.000000	0.000000
1908.438761	-0.015739	0.558690	-0.029813	78.960846	50.437042	79.951622	-1.247237	0.000000	4.841942	0.000000	0.000000	0.000000	-0.044192	0.028535	-0.460862	0.000000	0.000000	4.000000	25.000000	0.000000
1908.442094	-0.015946	0.558822	-0.031340	78.960846	50.437042	79.951622	-1.247237	0.000000	4.841942	0.000000	0.000000	0.000000	-0.062081	0.039529	-0.458013	0.000000	0.000000	4.000000	25.000000	0.000000
1908.445427	-0.015946	0.558822	-0.031340	78.960846	50.437042	79.951622	-1.247237	0.000000	4.841942	0.000000	0.000000	0.000000	-0.062081	0.039529	-0.458013	0.000000	0.000000	4.000000	25.000000	0.000000
1908.448761	-0.015946	0.558822	-0.031340	78.950348	50.198116	79.754860	-1.304670	0.000000	4.826783	0.000000	0.000000	0.000000	-0.062081	0.039529	-0.458013	0.000000	0.000000	4.000000	25.000000	0.000000
1908.452094	-0.016110	0.558980	-0.032896	78.950348	50.198116	79.754860	-1.304670	0.000000	4.826783	0.000000	0.000000	0.000000	-0.049081	0.047363	-0.466827	0.000000	0.000000	4.000000	25.000000	0.000000
1908.455427	-0.016110	0.558980	-0.032896	78.950348	50.198116	79.754860	-1.304670	0.000000	4.826783	0.000000	0.000000	0.000000	-0.049081	0.047363	-0.466827	0.000000	0.000000	4.000000	25.000000	0.000000
1908.458761	-0.016110	0.558980	-0.032896	78.912071	49.687702	79.280510	-1.362949	0.000000	4.810652	0.000000	0.000000	0.000000	-0.049081	0.047363	-0.466827	0.000000	0.000000	4.000000	25.000000	0.000000
1908.462094	-0.016210	0.559146	-0.034499	78.912071	49.687702	79.280510	-1.362949	0.000000	4.810652	0.000000	0.000000	0.000000	-0.029965	0.050056	-0.480984	0.000000	0.000000	4.000000	25.000000	0.000000
1908.465427	-0.016210	0.559146	-0.034499	78.912071	49.687702	79.280510	-1.362949	0.000000	4.810652	0.000000	0.000000	0.000000	-0.029965	0.050056	-0.480984	0.000000	0.000000	4.000000	25.000000	0.000000
1908.468761	-0.016210	0.559146	-0.034499	78.844543	48.892441	78.526726	-1.422978	0.000000	4.793238	0.000000	0.000000	0.000000	-0.029965	0.050056	-0.480984	0.000000	0.000000	4.000000	25.000000	0.000000
1908.472094	-0.016288	0.559355	-0.036114	78.844543	48.892441	78.526726	-1.422978	0.000000	4.793238	0.000000	0.000000	0.000000	-0.023460	0.062646	-0.484481	0.000000	0.000000	4.000000	25.000000	0.000000
1908.475427	-0.016288	0.559355	-0.036114	78.844543	48.892441	78.526726	-1.422978	0.000000	4.793238	0.000000	0.000000	0.000000	-0.023460	0.062646	-0.484481	0.000000	0.000000	4.000000	25.000000	0.000000
1908.478761	-0.016288	0.559355	-0.036114	78.754494	47.896133	77.571358	-1.482932	0.000000	4.775030	0.000000	0.000000	0.000000	-0.023460	0.062646	-0.484481	0.000000	0.000000	4.000000	25.000000	0.000000
1908.482094	-0.016382	0.559555	-0.037798	78.754494	47.896133	77.571358	-1.482932	0.000000	4.775030	0.000000	0.000000	0.000000	-0.028313	0.060048	-0.505176	0.000000	0.000000	4.000000	25.000000	0.000000
1908.485427	-0.016382	0.559555	-0.037798	78.754494	47.896133	77.571358	-1.482932	0.000000	4.775030	0.000000	0.000000	0.000000	-0.028313	0.060048	-0.505176	0.000000	0.000000	4.000000	25.000000	0.000000
1908.488761	-0.016382	0.559555	-0.037798	78.647888	46.811623	76.533875	-1.544470	0.000000	4.755482	0.000000	0.000000	0.000000	-0.028313	0.060048	-0.505176	0.000000	0.000000	4.000000	25.000000	0.000000
1908.492094	-0.016456	0.559767	-0.039464	78.647888	46.811623	76.533875	-1.544470	0.000000	4.755482	0.000000	0.000000	0.000000	-0.022184	0.063613	-0.499782	0.000000	0.000000	4.000000	25.000000	0.000000
1908.495427	-0.016456	0.559767	-0.039464	78.647888	46.811623	76.533875	-1.544470	0.000000	4.755482	0.000000	0.000000	0.000000	-0.022184	0.063613	-0.499782	0.000000	0.000000	4.000000	25.000000	0.000000
1908.498761	-0.016456	0.559767	-0.039464	78.537621	45.749569	75.516106	-1.604741	0.000000	4.735484	0.000000	0.000000	0.000000	-0.022184	0.063613	-0.499782	0.000000	0.000000	4.000000	25.000000	0.000000
1908.502094	-0.016551	0.559962	-0.041084	78.537621	45.749569	75.516106	-1.604741	0.000000	4.735484	0.000000	0.000000	0.000000	-0.028340	0.058493	-0.485900	0.000000	0.000000	4.000000	25.000000	0.000000
1908.505427	-0.016551	0.559962	-0.041084	78.537621	45.749569	75.516106	-1.604741	0.000000	4.735484	0.000000	0.000000	0.000000	-0.028340	0.058493	-0.485900	0.000000	0.000000	4.000000	25.000000	0.000000
1908.508761	-0.016551	0.559962	-0.041084	78.429718	44.735306	74.551628	-1.662241	0.000000	4.715607	0.000000	0.000000	0.000000	-0.028340	0.058493	-0.485900	0.000000	0.000000	4.000000	25.000000	0.000000
1908.512094	-0.016683	0.560153	-0.042706	78.429718	44.735306	74.551628	-1.662241	0.000000	4.715607	0.000000	0.000000	0.000000	-0.039762	0.057168	-0.486752	0.000000	0.000000	4.000000	25.000000	0.000000
1908.515427	-0.016683	0.560153	-0.042706	78.429718	44.735306	74.551628	-1.662241	0.000000	4.715607	0.000000	0.000000	0.000000	-0.039762	0.057168	-0.486752	0.000000	0.000000	4.000000	25.000000	0.000000
1908.518761	-0.016683	0.560153	-0.042706	78.334061	43.858822	73.727898	-1.718525	0.000000	4.695389	0.000000	0.000000	0.000000	-0.039762	0.057168	-0.486752	0.000000	0.000000	4.000000	25.000000	0.000000
1908.522094	-0.016834	0.560294	-0.044320	78.334061	43.858822	73.727898	-1.718525	0.000000	4.695389	0.000000	0.000000	0.000000	-0.045303	0.042244	-0.483994	0.000000	0.000000	4.000000	25.000000	0.000000
1908.525427	-0.016834	0.560294	-0.044320	78.334061	43.858822	73.727898	-1.718525	0.000000	4.695389	0.000000	0.000000	0.000000	-0.045303	0.042244	-0.483994	0.000000	0.000000	4.000000	25.000000	0.000000
1908.528761	-0.016834	0.560294	-0.044320	78.256203	43.161938	73.082169	-1.773385	0.000000	4.674945	0.000000	0.000000	0.000000	-0.045303	0.042244	-0.483994	0.000000	0.000000	4.000000	25.000000	0.000000
1908.532094	-0.016983	0.560414	-0.045953	78.256203	43.161938	73.082169	-1.773385	0.000000	4.674945	0.000000	0.000000	0.000000	-0.044554	0.036025	-0.489949	0.000000	0.000000	4.000000	25.000000	0.000000
1908.535427	-0.016983	0.560414	-0.045953	78.256203	43.161938	73.082169	-1.773385	0.000000	4.674945	0.000000	0.000000	0.000000	-0.044554	0.036025	-0.489949	0.000000	0.000000	4.000000	25.000000	0.000000
1908.538761	-0.016983	0.560414	-0.045953	78.201447	42.633373	72.600365	-1.828101	0.000000	4.653821	0.000000	0.000000	0.000000	-0.044554	0.036025	-0.489949	0.000000	0.000000	4.000000	25.000000	0.000000
1908.542094	-0.017130	0.560507	-0.047582	78.201447	42.633373	72.600365	-1.828101	0.000000	4.653821	0.000000	0.000000	0.000000	-0.044098	0.028046	-0.488629	0.000000	0.000000	4.000000	25.000000	0.000000
1908.545427	-0.017130	0.560507	-0.047582	78.201447	42.633373	72.600365	-1.828101	0.000000	4.653821	0.000000	0.000000	0.000000	-0.044098	0.028046	-0.488629	0.000000	0.000000	4.000000	25.000000	0.000000
1908.548761	-0.017130	0.560507	-0.047582	78.170967	42.293648	72.306267	-1.881805	0.000000	4.632365	0.000000	0.000000	0.000000	-0.044098	0.028046	-0.488629	0.000000	0.000000	4.000000	25.000000	0.000000
1908.552094	-0.017274	0.560558	-0.049225	78.170967	42.293648	72.306267	-1.881805	0.000000	4.632365	0.000000	0.000000	0.000000	-0.043410	0.015205	-0.492894	0.000000	0.000000	4.000000	25.000000	0.000000
1908.555427	-0.017274	0.560558	-0.049225	78.170967	42.293648	72.306267	-1.881805	0.000000	4.632365	0.000000	0.000000	0.000000	-0.043410	0.015205	-0.492894	0.000000	0.000000	4.000000	25.000000	0.000000
1908.558761	-0.017274	0.560558	-0.049225	78.165871	42.145988	72.197502	-1.935137	0.000000	4.610341	0.000000	0.000000	0.000000	-0.043410	0.015205	-0.492894	0.000000	0.000000	4.000000	25.000000	0.000000
1908.562094	-0.017399	0.560599	-0.050844	78.165871	42.145988	72.197502	-1.935137	0.000000	4.610341	0.000000	0.000000	0.000000	-0.037407	0.012384	-0.485717	0.000000	0.000000	4.000000	25.000000	0.000000
1908.565427	-0.017399	0.560599	-0.050844	78.165871	42.145988	72.197502	-1.935137	0.000000	4.610341	0.000000	0.000000	0.000000	-0.037407	0.012384	-0.485717	0.000000	0.000000	4.000000	25.000000	0.000000
1908.568761	-0.017399	0.560599	-0.050844	78.177284	42.125267	72.215347	-1.987072	0.000000	4.588196	0.000000	0.000000	0.000000	-0.037407	0.012384	-0.485717	0.000000	0.000000	4.000000	25.000000	0.000000
1908.572094	-0.017523	0.560631	-0.052440	78.177284	42.125267	72.215347	-1.987072	0.000000	4.588196	0.000000	0.000000	0.000000	-0.037249	0.009624	-0.478766	0.000000	0.000000	4.000000	25.000000	0.000000
1908.575427	-0.017523	0.560631	-0.052440	78.177284	42.125267	72.215347	-1.987072	0.000000	4.588196	0.000000	0.000000	0.000000	-0.037249	0.009624	-0.478766	0.000000	0.000000	4.000000	25.000000	0.000000
1908.578761	-0.017523	0.560631	-0.052440	78.190094	42.112118	72.235558	-2.037405	0.000000	4.566068	0.000000	0.000000	0.000000	-0.037249	0.009624	-0.478766	0.000000	0.000000	4.000000	25.000000	0.000000
1908.582094	-0.017628	0.560654	-0.054011	78.190094	42.112118	72.235558	-2.037405	0.000000	4.566068	0.000000	0.000000	0.000000	-0.031359	0.006925	-0.471546	0.000000	0.000000	4.000000	25.000000	0.000000
1908.585427	-0.017628	0.560654	-0.054011	78.190094	42.112118	72.235558	-2.037405	0.000000	4.566068	0.000000	0.000000	0.000000	-0.031359	0.006925	-0.471546	0.000000	0.000000	4.000000	25.000000	0.000000
1908.588761	-0.017628	0.560654	-0.054011	78.196320	42.036091	72.194954	-2.086421	0.000000	4.543880	0.000000	0.000000	0.000000	-0.031359	0.006925	-0.471546	0.000000	0.000000	4.000000	25.000000	0.000000
1908.592094	-0.017752	0.560663	-0.055536	78.196320	42.036091	72.194954	-2.086421	0.000000	4.543880	0.000000	0.000000	0.000000	-0.037308	0.002678	-0.457503	0.000000	0.000000	4.000000	25.000000	0.000000
1908.595427	-0.017752	0.560663	-0.055536	78.196320	42.036091	72.194954	-2.086421	0.000000	4.543880	0.000000	0.000000	0.000000	-0.037308	0.002678	-0.457503	0.000000	0.000000	4.000000	25.000000	0.000000
1908.598761	-0.017752	0.560663	-0.055536	78.192490	41.897526	72.095039	-2.132870	0.000000	4.522264	0.000000	0.000000	0.000000	-0.037308	0.002678	-0.457503	0.000000	0.000000	4.000000	25.000000	0.000000
1908.602094	-0.017876	0.560642	-0.057032	78.192490	41.897526	72.095039	-2.132870	0.000000	4.522264	0.000000	0.000000	0.000000	-0.037264	-0.006449	-0.448799	0.000000	0.000000	4.000000	25.000000	0.000000
1908.605427	-0.017876	0.560642	-0.057032	78.192490	41.897526	72.095039	-2.132870	0.000000	4.522264	0.000000	0.000000	0.000000	-0.037264	-0.006449	-0.448799	0.000000	0.000000	4.000000	25.000000	0.000000
1908.608761	-0.017876	0.560642	-0.057032	78.186440	41.720016	71.955986	-2.177662	0.000000	4.500865	0.000000	0.000000	0.000000	-0.037264	-0.006449	-0.448799	0.000000	0.000000	4.000000	25.000000	0.000000
1908.612094	-0.017999	0.560596	-0.058524	78.186440	41.720016	71.955986	-2.177662	0.000000	4.500865	0.000000	0.000000	0.000000	-0.036903	-0.013782	-0.447395	0.000000	0.000000	4.000000	25.000000	0.000000
1908.615427	-0.017999	0.560596	-0.058524	78.186440	41.720016	71.955986	-2.177662	0.000000	4.500865	0.000000	0.000000	0.000000	-0.036903	-0.013782	-0.447395	0.000000	0.000000	4.000000	25.000000	0.000000
1908.618761	-0.017999	0.560596	-0.058524	78.177071	41.498993	71.783203	-2.221600	0.000000	4.479341	0.000000	0.000000	0.000000	-0.036903	-0.013782	-0.447395	0.000000	0.000000	4.000000	25.000000	0.000000
1908.622094	-0.018196	0.560509	-0.060032	78.177071	41.498993	71.783203	-2.221600	0.000000	4.479341	0.000000	0.000000	0.000000	-0.058912	-0.026051	-0.452652	0.000000	0.000000	4.000000	25.000000	0.000000
1908.625427	-0.018196	0.560509	-0.060032	78.177071	41.498993	71.783203	-2.221600	0.000000	4.479341	0.000000	0.000000	0.000000	-0.058912	-0.026051	-0.452652	0.000000	0.000000	4.000000	25.000000	0.000000
1908.628761	-0.018196	0.560509	-0.060032	78.172119	41.293522	71.631836	-2.264224	0.000000	4.457947	0.000000	0.000000	0.000000	-0.058912	-0.026051	-0.452652	0.000000	0.000000	4.000000	25.000000	0.000000
1908.632094	-0.018408	0.560382	-0.061556	78.172119	41.293522	71.631836	-2.264224	0.000000	4.457947	0.000000	0.000000	0.000000	-0.063750	-0.038194	-0.457169	0.000000	0.000000	4.000000	25.000000	0.000000
1908.635427	-0.018408	0.560382	-0.061556	78.172119	41.293522	71.631836	-2.264224	0.000000	4.457947	0.000000	0.000000	0.000000	-0.063750	-0.038194	-0.457169	0.000000	0.000000	4.000000	25.000000	0.000000
1908.638761	-0.018408	0.560382	-0.061556	78.167648	41.072651	71.482216	-2.306295	0.000000	4.436328	0.000000	0.000000	0.000000	-0.063750	-0.038194	-0.457169	0.000000	0.000000	4.000000	25.000000	0.000000
1908.642094	-0.018675	0.560209	-0.063073	78.167648	41.072651	71.482216	-2.306295	0.000000	4.436328	0.000000	0.000000	0.000000	-0.080085	-0.051800	-0.454927	0.000000	0.000000	4.000000	25.000000	0.000000
1908.645427	-0.018675	0.560209	-0.063073	78.167648	41.072651	71.482216	-2.306295	0.000000	4.436328	0.000000	0.000000	0.000000	-0.080085	-0.051800	-0.454927	0.000000	0.000000	4.000000	25.000000	0.000000
1908.648761	-0.018675	0.560209	-0.063073	78.151512	40.779980	71.263962	-2.346548	0.000000	4.415168	0.000000	0.000000	0.000000	-0.080085	-0.051800	-0.454927	0.000000	0.000000	4.000000	25.000000	0.000000
1908.652094	-0.018976	0.560018	-0.064611	78.151512	40.779980	71.263962	-2.346548	0.000000	4.415168	0.000000	0.000000	0.000000	-0.090206	-0.057273	-0.461471	0.000000	0.000000	4.000000	25.000000	0.000000
1908.655427	-0.018976	0.560018	-0.064611	78.151512	40.779980	71.263962	-2.346548	0.000000	4.415168	0.000000	0.000000	0.000000	-0.090206	-0.057273	-0.461471	0.000000	0.000000	4.000000	25.000000	0.000000
1908.658761	-0.018976	0.560018	-0.064611	78.119820	40.398666	70.973183	-2.386148	0.000000	4.393893	0.000000	0.000000	0.000000	-0.090206	-0.057273	-0.461471	0.000000	0.000000	4.000000	25.000000	0.000000
1908.662094	-0.019347	0.559788	-0.066167	78.119820	40.398666	70.973183	-2.386148	0.000000	4.393893	0.000000	0.000000	0.000000	-0.111397	-0.069139	-0.466930	0.000000	0.000000	4.000000	25.000000	0.000000
1908.665427	-0.019347	0.559788	-0.066167	78.119820	40.398666	70.973183	-2.386148	0.000000	4.393893	0.000000	0.000000	0.000000	-0.111397	-0.069139	-0.466930	0.000000	0.000000	4.000000	25.000000	0.000000
1908.668761	-0.019347	0.559788	-0.066167	78.083572	39.970387	70.642532	-2.424391	0.000000	4.372908	0.000000	0.000000	0.000000	-0.111397	-0.069139	-0.466930	0.000000	0.000000	4.000000	25.000000	0.000000
1908.672094	-0.019754	0.559567	-0.067684	78.083572	39.970387	70.642532	-2.424391	0.000000	4.372908	0.000000	0.000000	0.000000	-0.122076	-0.066221	-0.454939	0.000000	0.000000	4.000000	25.000000	0.000000
1908.675427	-0.019754	0.559567	-0.067684	78.083572	39.970387	70.642532	-2.424391	0.000000	4.372908	0.000000	0.000000	0.000000	-0.122076	-0.066221	-0.454939	0.000000	0.000000	4.000000	25.000000	0.000000
1908.678761	-0.019754	0.559567	-0.067684	78.038437	39.556744	70.342484	-2.460199	0.000000	4.352864	0.000000	0.000000	0.000000	-0.122076	-0.066221	-0.454939	0.000000	0.000000	4.000000	25.000000	0.000000
1908.682094	-0.020177	0.559361	-0.069184	78.038437	39.556744	70.342484	-2.460199	0.000000	4.352864	0.000000	0.000000	0.000000	-0.126765	-0.061786	-0.450001	0.000000	0.000000	4.000000	25.000000	0.000000
1908.685427	-0.020177	0.559361	-0.069184	78.038437	39.556744	70.342484	-2.460199	0.000000	4.352864	0.000000	0.000000	0.000000	-0.126765	-0.061786	-0.450001	0.000000	0.000000	4.000000	25.000000	0.000000
1908.688761	-0.020177	0.559361	-0.069184	77.968430	39.123093	70.050079	-2.494587	0.000000	4.333248	0.000000	0.000000	0.000000	-0.126765	-0.061786	-0.450001	0.000000	0.000000	4.000000	25.000000	0.000000
1908.692094	-0.020616	0.559144	-0.070637	77.968430	39.123093	70.050079	-2.494587	0.000000	4.333248	0.000000	0.000000	0.000000	-0.131893	-0.065192	-0.436047	0.000000	0.000000	4.000000	25.000000	0.000000
1908.695427	-0.020616	0.559144	-0.070637	77.968430	39.123093	70.050079	-2.494587	0.000000	4.333248	0.000000	0.000000	0.000000	-0.131893	-0.065192	-0.436047	0.000000	0.000000	4.000000	25.000000	0.000000
1908.698761	-0.020616	0.559144	-0.070637	77.890305	38.801846	69.899002	-2.526769	0.000000	4.314561	0.000000	0.000000	0.000000	-0.131893	-0.065192	-0.436047	0.000000	0.000000	4.000000	25.000000	0.000000
1908.702094	-0.021056	0.558932	-0.072024	77.890305	38.801846	69.899002	-2.526769	0.000000	4.314561	0.000000	0.000000	0.000000	-0.131842	-0.063607	-0.416117	0.000000	0.000000	4.000000	25.000000	0.000000
1908.705427	-0.021056	0.558932	-0.072024	77.890305	38.801846	69.899002	-2.526769	0.000000	4.314561	0.000000	0.000000	0.000000	-0.131842	-0.063607	-0.416117	0.000000	0.000000	4.000000	25.000000	0.000000
1908.708761	-0.021056	0.558932	-0.072024	77.825615	38.593544	69.869766	-2.556567	0.000000	4.296972	0.000000	0.000000	0.000000	-0.131842	-0.063607	-0.416117	0.000000	0.000000	4.000000	25.000000	0.000000
1908.712094	-0.021532	0.558704	-0.073341	77.825615	38.593544	69.869766	-2.556567	0.000000	4.296972	0.000000	0.000000	0.000000	-0.142899	-0.068246	-0.395104	0.000000	0.000000	4.000000	25.000000	0.000000
1908.715427	-0.021532	0.558704	-0.073341	77.825615	38.593544	69.869766	-2.556567	0.000000	4.296972	0.000000	0.000000	0.000000	-0.142899	-0.068246	-0.395104	0.000000	0.000000	4.000000	25.000000	0.000000
1908.718761	-0.021532	0.558704	-0.073341	77.783585	38.405437	69.845062	-2.583406	0.000000	4.280890	0.000000	0.000000	0.000000	-0.142899	-0.068246	-0.395104	0.000000	0.000000	4.000000	25.000000	0.000000
1908.722094	-0.022058	0.558459	-0.074682	77.783585	38.405437	69.845062	-2.583406	0.000000	4.280890	0.000000	0.000000	0.000000	-0.157787	-0.073400	-0.402149	0.000000	0.000000	4.000000	25.000000	0.000000
1908.725427	-0.022058	0.558459	-0.074682	77.783585	38.405437	69.845062	-2.583406	0.000000	4.280890	0.000000	0.000000	0.000000	-0.157787	-0.073400	-0.402149	0.000000	0.000000	4.000000	25.000000	0.000000
1908.728761	-0.022058	0.558459	-0.074682	77.762978	38.254959	69.850235	-2.609563	0.000000	4.264995	0.000000	0.000000	0.000000	-0.157787	-0.073400	-0.402149	0.000000	0.000000	4.000000	25.000000	0.000000
1908.732094	-0.022635	0.558172	-0.076016	77.762978	38.254959	69.850235	-2.609563	0.000000	4.264995	0.000000	0.000000	0.000000	-0.173009	-0.086185	-0.400274	0.000000	0.000000	4.000000	25.000000	0.000000
1908.735427	-0.022635	0.558172	-0.076016	77.762978	38.254959	69.850235	-2.609563	0.000000	4.264995	0.000000	0.000000	0.000000	-0.173009	-0.086185	-0.400274	0.000000	0.000000	4.000000	25.000000	0.000000
1908.738761	-0.022635	0.558172	-0.076016	77.773148	38.212547	69.958855	-2.634265	0.000000	4.249782	0.000000	0.000000	0.000000	-0.173009	-0.086185	-0.400274	0.000000	0.000000	4.000000	25.000000	0.000000
1908.742094	-0.023299	0.557880	-0.077333	77.773148	38.212547	69.958855	-2.634265	0.000000	4.249782	0.000000	0.000000	0.000000	-0.199141	-0.087777	-0.395108	0.000000	0.000000	4.000000	25.000000	0.000000
1908.745427	-0.023299	0.557880	-0.077333	77.773148	38.212547	69.958855	-2.634265	0.000000	4.249782	0.000000	0.000000	0.000000	-0.199141	-0.087777	-0.395108	0.000000	0.000000	4.000000	25.000000	0.000000
1908.748761	-0.023299	0.557880	-0.077333	77.804405	38.212742	70.104500	-2.656702	0.000000	4.235792	0.000000	0.000000	0.000000	-0.199141	-0.087777	-0.395108	0.000000	0.000000	4.000000	25.000000	0.000000
1908.752094	-0.023990	0.557538	-0.078712	77.804405	38.212742	70.104500	-2.656702	0.000000	4.235792	0.000000	0.000000	0.000000	-0.207308	-0.102426	-0.413524	0.000000	0.000000	4.000000	25.000000	0.000000
1908.755427	-0.023990	0.557538	-0.078712	77.804405	38.212742	70.104500	-2.656702	0.000000	4.235792	0.000000	0.000000	0.000000	-0.207308	-0.102426	-0.413524	0.000000	0.000000	4.000000	25.000000	0.000000
1908.758761	-0.023990	0.557538	-0.078712	77.840019	38.213741	70.250130	-2.679752	0.000000	4.221248	0.000000	0.000000	0.000000	-0.207308	-0.102426	-0.413524	0.000000	0.000000	4.000000	25.000000	0.000000
1908.762094	-0.024734	0.557183	-0.080022	77.840019	38.213741	70.250130	-2.679752	0.000000	4.221248	0.000000	0.000000	0.000000	-0.223186	-0.106661	-0.393204	0.000000	0.000000	4.000000	25.000000	0.000000
1908.765427	-0.024734	0.557183	-0.080022	77.840019	38.213741	70.250130	-2.679752	0.000000	4.221248	0.000000	0.000000	0.000000	-0.223186	-0.106661	-0.393204	0.000000	0.000000	4.000000	25.000000	0.000000
1908.768761	-0.024734	0.557183	-0.080022	77.855286	38.227276	70.440178	-2.699883	0.000000	4.208400	0.000000	0.000000	0.000000	-0.223186	-0.106661	-0.393204	0.000000	0.000000	4.000000	25.000000	0.000000
1908.772094	-0.025473	0.556822	-0.081311	77.855286	38.227276	70.440178	-2.699883	0.000000	4.208400	0.000000	0.000000	0.000000	-0.221982	-0.108031	-0.386576	0.000000	0.000000	4.000000	25.000000	0.000000
1908.775427	-0.025473	0.556822	-0.081311	77.855286	38.227276	70.440178	-2.699883	0.000000	4.208400	0.000000	0.000000	0.000000	-0.221982	-0.108031	-0.386576	0.000000	0.000000	4.000000	25.000000	0.000000
1908.778761	-0.025473	0.556822	-0.081311	77.825165	38.250774	70.703224	-2.719137	0.000000	4.195986	0.000000	0.000000	0.000000	-0.221982	-0.108031	-0.386576	0.000000	0.000000	4.000000	25.000000	0.000000
1908.782094	-0.026230	0.556469	-0.082535	77.825165	38.250774	70.703224	-2.719137	0.000000	4.195986	0.000000	0.000000	0.000000	-0.227074	-0.105899	-0.367230	0.000000	0.000000	4.000000	25.000000	0.000000
1908.785427	-0.026230	0.556469	-0.082535	77.825165	38.250774	70.703224	-2.719137	0.000000	4.195986	0.000000	0.000000	0.000000	-0.227074	-0.105899	-0.367230	0.000000	0.000000	4.000000	25.000000	0.000000
1908.788761	-0.026230	0.556469	-0.082535	77.756821	38.341785	71.100044	-2.736242	0.000000	4.184851	0.000000	0.000000	0.000000	-0.227074	-0.105899	-0.367230	0.000000	0.000000	4.000000	25.000000	0.000000
1908.792094	-0.027001	0.556112	-0.083738	77.756821	38.341785	71.100044	-2.736242	0.000000	4.184851	0.000000	0.000000	0.000000	-0.231304	-0.107251	-0.360974	0.000000	0.000000	4.000000	25.000000	0.000000
1908.795427	-0.027001	0.556112	-0.083738	77.756821	38.341785	71.100044	-2.736242	0.000000	4.184851	0.000000	0.000000	0.000000	-0.231304	-0.107251	-0.360974	0.000000	0.000000	4.000000	25.000000	0.000000
1908.798761	-0.027001	0.556112	-0.083738	77.683571	38.540573	71.637512	-2.752318	0.000000	4.174295	0.000000	0.000000	0.000000	-0.231304	-0.107251	-0.360974	0.000000	0.000000	4.000000	25.000000	0.000000
1908.802094	-0.027784	0.555718	-0.084959	77.683571	38.540573	71.637512	-2.752318	0.000000	4.174295	0.000000	0.000000	0.000000	-0.234674	-0.118119	-0.366236	0.000000	0.000000	4.000000	25.000000	0.000000
1908.805427	-0.027784	0.555718	-0.084959	77.683571	38.540573	71.637512	-2.752318	0.000000	4.174295	0.000000	0.000000	0.000000	-0.234674	-0.118119	-0.366236	0.000000	0.000000	4.000000	25.000000	0.000000
1908.808761	-0.027784	0.555718	-0.084959	77.621162	38.837482	72.292465	-2.768309	0.000000	4.163708	0.000000	0.000000	0.000000	-0.234674	-0.118119	-0.366236	0.000000	0.000000	4.000000	25.000000	0.000000
1908.812094	-0.028645	0.555293	-0.086228	77.621162	38.837482	72.292465	-2.768309	0.000000	4.163708	0.000000	0.000000	0.000000	-0.258521	-0.127583	-0.380548	0.000000	0.000000	4.000000	25.000000	0.000000
1908.815427	-0.028645	0.555293	-0.086228	77.621162	38.837482	72.292465	-2.768309	0.000000	4.163708	0.000000	0.000000	0.000000	-0.258521	-0.127583	-0.380548	0.000000	0.000000	4.000000	25.000000	0.000000
1908.818761	-0.028645	0.555293	-0.086228	77.556534	39.105259	72.930061	-2.783862	0.000000	4.153325	0.000000	0.000000	0.000000	-0.258521	-0.127583	-0.380548	0.000000	0.000000	4.000000	25.000000	0.000000
1908.822094	-0.029531	0.554820	-0.087559	77.556534	39.105259	72.930061	-2.783862	0.000000	4.153325	0.000000	0.000000	0.000000	-0.265749	-0.141778	-0.399581	0.000000	0.000000	4.000000	25.000000	0.000000
1908.825427	-0.029531	0.554820	-0.087559	77.556534	39.105259	72.930061	-2.783862	0.000000	4.153325	0.000000	0.000000	0.000000	-0.265749	-0.141778	-0.399581	0.000000	0.000000	4.000000	25.000000	0.000000
1908.828761	-0.029531	0.554820	-0.087559	77.482262	39.214371	73.410065	-2.800130	0.000000	4.142375	0.000000	0.000000	0.000000	-0.265749	-0.141778	-0.399581	0.000000	0.000000	4.000000	25.000000	0.000000
1908.832094	-0.030461	0.554332	-0.088918	77.482262	39.214371	73.410065	-2.800130	0.000000	4.142375	0.000000	0.000000	0.000000	-0.278912	-0.146352	-0.407648	0.000000	0.000000	4.000000	25.000000	0.000000
1908.835427	-0.030461	0.554332	-0.088918	77.482262	39.214371	73.410065	-2.800130	0.000000	4.142375	0.000000	0.000000	0.000000	-0.278912	-0.146352	-0.407648	0.000000	0.000000	4.000000	25.000000	0.000000
1908.838761	-0.030461	0.554332	-0.088918	77.381035	39.057056	73.623611	-2.815985	0.000000	4.131613	0.000000	0.000000	0.000000	-0.278912	-0.146352	-0.407648	0.000000	0.000000	4.000000	25.000000	0.000000
1908.842094	-0.031412	0.553838	-0.090352	77.381035	39.057056	73.623611	-2.815985	0.000000	4.131613	0.000000	0.000000	0.000000	-0.285361	-0.148290	-0.430107	0.000000	0.000000	4.000000	25.000000	0.000000
1908.845427	-0.031412	0.553838	-0.090352	77.381035	39.057056	73.623611	-2.815985	0.000000	4.131613	0.000000	0.000000	0.000000	-0.285361	-0.148290	-0.430107	0.000000	0.000000	4.000000	25.000000	0.000000
1908.848761	-0.031412	0.553838	-0.090352	77.248177	38.637295	73.580345	-2.832776	0.000000	4.120120	0.000000	0.000000	0.000000	-0.285361	-0.148290	-0.430107	0.000000	0.000000	4.000000	25.000000	0.000000
1908.852094	-0.032338	0.553345	-0.091788	77.248177	38.637295	73.580345	-2.832776	0.000000	4.120120	0.000000	0.000000	0.000000	-0.277706	-0.148077	-0.430785	0.000000	0.000000	4.000000	25.000000	0.000000
1908.855427	-0.032338	0.553345	-0.091788	77.248177	38.637295	73.580345	-2.832776	0.000000	4.120120	0.000000	0.000000	0.000000	-0.277706	-0.148077	-0.430785	0.000000	0.000000	4.000000	25.000000	0.000000
1908.858761	-0.032338	0.553345	-0.091788	77.093880	38.113953	73.441429	-2.849605	0.000000	4.108497	0.000000	0.000000	0.000000	-0.277706	-0.148077	-0.430785	0.000000	0.000000	4.000000	25.000000	0.000000
1908.862094	-0.033240	0.552847	-0.093201	77.093880	38.113953	73.441429	-2.849605	0.000000	4.108497	0.000000	0.000000	0.000000	-0.270779	-0.149159	-0.424061	0.000000	0.000000	4.000000	25.000000	0.000000
1908.865427	-0.033240	0.552847	-0.093201	77.093880	38.113953	73.441429	-2.849605	0.000000	4.108497	0.000000	0.000000	0.000000	-0.270779	-0.149159	-0.424061	0.000000	0.000000	4.000000	25.000000	0.000000
1908.868761	-0.033240	0.552847	-0.093201	76.937401	37.503326	73.199249	-2.865933	0.000000	4.097124	0.000000	0.000000	0.000000	-0.270779	-0.149159	-0.424061	0.000000	0.000000	4.000000	25.000000	0.000000
1908.872094	-0.034120	0.552367	-0.094598	76.937401	37.503326	73.199249	-2.865933	0.000000	4.097124	0.000000	0.000000	0.000000	-0.263825	-0.144206	-0.418837	0.000000	0.000000	4.000000	25.000000	0.000000
1908.875427	-0.034120	0.552367	-0.094598	76.937401	37.503326	73.199249	-2.865933	0.000000	4.097124	0.000000	0.000000	0.000000	-0.263825	-0.144206	-0.418837	0.000000	0.000000	4.000000	25.000000	0.000000
1908.878761	-0.034120	0.552367	-0.094598	76.790878	36.850273	72.895096	-2.881887	0.000000	4.085918	0.000000	0.000000	0.000000	-0.263825	-0.144206	-0.418837	0.000000	0.000000	4.000000	25.000000	0.000000
1908.882094	-0.034994	0.551882	-0.095973	76.790878	36.850273	72.895096	-2.881887	0.000000	4.085918	0.000000	0.000000	0.000000	-0.262268	-0.145250	-0.412496	0.000000	0.000000	4.000000	25.000000	0.000000
1908.885427	-0.034994	0.551882	-0.095973	76.790878	36.850273	72.895096	-2.881887	0.000000	4.085918	0.000000	0.000000	0.000000	-0.262268	-0.145250	-0.412496	0.000000	0.000000	4.000000	25.000000	0.000000
1908.888761	-0.034994	0.551882	-0.095973	76.676109	36.161949	72.510666	-2.897154	0.000000	4.075107	0.000000	0.000000	0.000000	-0.262268	-0.145250	-0.412496	0.000000	0.000000	4.000000	25.000000	0.000000
1908.892094	-0.035910	0.551383	-0.097375	76.676109	36.161949	72.510666	-2.897154	0.000000	4.075107	0.000000	0.000000	0.000000	-0.274829	-0.149707	-0.420847	0.000000	0.000000	4.000000	25.000000	0.000000
1908.895427	-0.035910	0.551383	-0.097375	76.676109	36.161949	72.510666	-2.897154	0.000000	4.075107	0.000000	0.000000	0.000000	-0.274829	-0.149707	-0.420847	0.000000	0.000000	4.000000	25.000000	0.000000
1908.898761	-0.035910	0.551383	-0.097375	76.595047	35.466438	72.072563	-2.912065	0.000000	4.064466	0.000000	0.000000	0.000000	-0.274829	-0.149707	-0.420847	0.000000	0.000000	4.000000	25.000000	0.000000
1908.902094	-0.036838	0.550881	-0.098759	76.595047	35.466438	72.072563	-2.912065	0.000000	4.064466	0.000000	0.000000	0.000000	-0.278299	-0.150718	-0.415101	0.000000	0.000000	4.000000	25.000000	0.000000
1908.905427	-0.036838	0.550881	-0.098759	76.595047	35.466438	72.072563	-2.912065	0.000000	4.064466	0.000000	0.000000	0.000000	-0.278299	-0.150718	-0.415101	0.000000	0.000000	4.000000	25.000000	0.000000
1908.908761	-0.036838	0.550881	-0.098759	76.544350	34.802963	71.630180	-2.926124	0.000000	4.054355	0.000000	0.000000	0.000000	-0.278299	-0.150718	-0.415101	0.000000	0.000000	4.000000	25.000000	0.000000
1908.912094	-0.037777	0.550395	-0.100129	76.544350	34.802963	71.630180	-2.926124	0.000000	4.054355	0.000000	0.000000	0.000000	-0.281610	-0.145766	-0.410908	0.000000	0.000000	4.000000	25.000000	0.000000
1908.915427	-0.037777	0.550395	-0.100129	76.544350	34.802963	71.630180	-2.926124	0.000000	4.054355	0.000000	0.000000	0.000000	-0.281610	-0.145766	-0.410908	0.000000	0.000000	4.000000	25.000000	0.000000
1908.918761	-0.037777	0.550395	-0.100129	76.518387	34.226795	71.251892	-2.939470	0.000000	4.044690	0.000000	0.000000	0.000000	-0.281610	-0.145766	-0.410908	0.000000	0.000000	4.000000	25.000000	0.000000
1908.922094	-0.038708	0.549891	-0.101497	76.518387	34.226795	71.251892	-2.939470	0.000000	4.044690	0.000000	0.000000	0.000000	-0.279373	-0.151388	-0.410493	0.000000	0.000000	4.000000	25.000000	0.000000
1908.925427	-0.038708	0.549891	-0.101497	76.518387	34.226795	71.251892	-2.939470	0.000000	4.044690	0.000000	0.000000	0.000000	-0.279373	-0.151388	-0.410493	0.000000	0.000000	4.000000	25.000000	0.000000
1908.928761	-0.038708	0.549891	-0.101497	76.505981	33.760105	70.981071	-2.952619	0.000000	4.035101	0.000000	0.000000	0.000000	-0.279373	-0.151388	-0.410493	0.000000	0.000000	4.000000	25.000000	0.000000
1908.932094	-0.039600	0.549402	-0.102846	76.505981	33.760105	70.981071	-2.952619	0.000000	4.035101	0.000000	0.000000	0.000000	-0.267538	-0.146489	-0.404622	0.000000	0.000000	4.000000	25.000000	0.000000
1908.935427	-0.039600	0.549402	-0.102846	76.505981	33.760105	70.981071	-2.952619	0.000000	4.035101	0.000000	0.000000	0.000000	-0.267538	-0.146489	-0.404622	0.000000	0.000000	4.000000	25.000000	0.000000
1908.938761	-0.039600	0.549402	-0.102846	76.508148	33.391048	70.804626	-2.965678	0.000000	4.025513	0.000000	0.000000	0.000000	-0.267538	-0.146489	-0.404622	0.000000	0.000000	4.000000	25.000000	0.000000
1908.942094	-0.040505	0.548946	-0.104161	76.508148	33.391048	70.804626	-2.965678	0.000000	4.025513	0.000000	0.000000	0.000000	-0.271620	-0.136949	-0.394510	0.000000	0.000000	4.000000	25.000000	0.000000
1908.945427	-0.040505	0.548946	-0.104161	76.508148	33.391048	70.804626	-2.965678	0.000000	4.025513	0.000000	0.000000	0.000000	-0.271620	-0.136949	-0.394510	0.000000	0.000000	4.000000	25.000000	0.000000
1908.948761	-0.040505	0.548946	-0.104161	76.518707	33.086357	70.689774	-2.977672	0.000000	4.016649	0.000000	0.000000	0.000000	-0.271620	-0.136949	-0.394510	0.000000	0.000000	4.000000	25.000000	0.000000
1908.952094	-0.041429	0.548532	-0.105398	76.518707	33.086357	70.689774	-2.977672	0.000000	4.016649	0.000000	0.000000	0.000000	-0.277306	-0.124086	-0.371182	0.000000	0.000000	4.000000	25.000000	0.000000
1908.955427	-0.041429	0.548532	-0.105398	76.518707	33.086357	70.689774	-2.977672	0.000000	4.016649	0.000000	0.000000	0.000000	-0.277306	-0.124086	-0.371182	0.000000	0.000000	4.000000	25.000000	0.000000
1908.958761	-0.041429	0.548532	-0.105398	76.541328	32.881367	70.677612	-2.987761	0.000000	4.009150	0.000000	0.000000	0.000000	-0.277306	-0.124086	-0.371182	0.000000	0.000000	4.000000	25.000000	0.000000
1908.962094	-0.042346	0.548138	-0.106644	76.541328	32.881367	70.677612	-2.987761	0.000000	4.009150	0.000000	0.000000	0.000000	-0.274983	-0.118128	-0.373649	0.000000	0.000000	4.000000	25.000000	0.000000
1908.965427	-0.042346	0.548138	-0.106644	76.541328	32.881367	70.677612	-2.987761	0.000000	4.009150	0.000000	0.000000	0.000000	-0.274983	-0.118128	-0.373649	0.000000	0.000000	4.000000	25.000000	0.000000
1908.968761	-0.042346	0.548138	-0.106644	76.563957	32.735210	70.728897	-2.997916	0.000000	4.001562	0.000000	0.000000	0.000000	-0.274983	-0.118128	-0.373649	0.000000	0.000000	4.000000	25.000000	0.000000
1908.972094	-0.043265	0.547806	-0.107814	76.563957	32.735210	70.728897	-2.997916	0.000000	4.001562	0.000000	0.000000	0.000000	-0.275734	-0.099595	-0.351130	0.000000	0.000000	4.000000	25.000000	0.000000
1908.975427	-0.043265	0.547806	-0.107814	76.563957	32.735210	70.728897	-2.997916	0.000000	4.001562	0.000000	0.000000	0.000000	-0.275734	-0.099595	-0.351130	0.000000	0.000000	4.000000	25.000000	0.000000
1908.978761	-0.043265	0.547806	-0.107814	76.592087	32.681679	70.871407	-3.006516	0.000000	3.995105	0.000000	0.000000	0.000000	-0.275734	-0.099595	-0.351130	0.000000	0.000000	4.000000	25.000000	0.000000
1908.982094	-0.044152	0.547501	-0.108920	76.592087	32.681679	70.871407	-3.006516	0.000000	3.995105	0.000000	0.000000	0.000000	-0.266224	-0.091512	-0.331690	0.000000	0.000000	4.000000	25.000000	0.000000
1908.985427	-0.044152	0.547501	-0.108920	76.592087	32.681679	70.871407	-3.006516	0.000000	3.995105	0.000000	0.000000	0.000000	-0.266224	-0.091512	-0.331690	0.000000	0.000000	4.000000	25.000000	0.000000
1908.988761	-0.044152	0.547501	-0.108920	76.617935	32.712627	71.094414	-3.014245	0.000000	3.989276	0.000000	0.000000	0.000000	-0.266224	-0.091512	-0.331690	0.000000	0.000000	4.000000	25.000000	0.000000
1908.992094	-0.045036	0.547231	-0.110013	76.617935	32.712627	71.094414	-3.014245	0.000000	3.989276	0.000000	0.000000	0.000000	-0.264963	-0.081166	-0.328118	0.000000	0.000000	4.000000	25.000000	0.000000
1908.995427	-0.045036	0.547231	-0.110013	76.617935	32.712627	71.094414	-3.014245	0.000000	3.989276	0.000000	0.000000	0.000000	-0.264963	-0.081166	-0.328118	0.000000	0.000000	4.000000	25.000000	0.000000
1908.998761	-0.045036	0.547231	-0.110013	76.641434	32.823658	71.425766	-3.021695	0.000000	3.983636	0.000000	0.000000	0.000000	-0.264963	-0.081166	-0.328118	0.000000	0.000000	4.000000	25.000000	0.000000
1909.002094	-0.045913	0.546960	-0.111110	76.641434	32.823658	71.425766	-3.021695	0.000000	3.983636	0.000000	0.000000	0.000000	-0.263152	-0.081173	-0.328931	0.000000	0.000000	4.000000	25.000000	0.000000
1909.005427	-0.045913	0.546960	-0.111110	76.641434	32.823658	71.425766	-3.021695	0.000000	3.983636	0.000000	0.000000	0.000000	-0.263152	-0.081173	-0.328931	0.000000	0.000000	4.000000	25.000000	0.000000
1909.008761	-0.045913	0.546960	-0.111110	76.655388	32.909691	71.741302	-3.029150	0.000000	3.977971	0.000000	0.000000	0.000000	-0.263152	-0.081173	-0.328931	0.000000	0.000000	4.000000	25.000000	0.000000
1909.012094	-0.046766	0.546728	-0.112216	76.655388	32.909691	71.741302	-3.029150	0.000000	3.977971	0.000000	0.000000	0.000000	-0.256031	-0.069754	-0.331980	0.000000	0.000000	4.000000	25.000000	0.000000
1909.015427	-0.046766	0.546728	-0.112216	76.655388	32.909691	71.741302	-3.029150	0.000000	3.977971	0.000000	0.000000	0.000000	-0.256031	-0.069754	-0.331980	0.000000	0.000000	4.000000	25.000000	0.000000
1909.018761	-0.046766	0.546728	-0.112216	76.679985	32.928242	71.942726	-3.036968	0.000000	3.972005	0.000000	0.000000	0.000000	-0.256031	-0.069754	-0.331980	0.000000	0.000000	4.000000	25.000000	0.000000
1909.022094	-0.047627	0.546499	-0.113352	76.679985	32.928242	71.942726	-3.036968	0.000000	3.972005	0.000000	0.000000	0.000000	-0.258114	-0.068718	-0.340751	0.000000	0.000000	4.000000	25.000000	0.000000
1909.025427	-0.047627	0.546499	-0.113352	76.679985	32.928242	71.942726	-3.036968	0.000000	3.972005	0.000000	0.000000	0.000000	-0.258114	-0.068718	-0.340751	0.000000	0.000000	4.000000	25.000000	0.000000
1909.028761	-0.047627	0.546499	-0.113352	76.712128	32.875969	71.996094	-3.045065	0.000000	3.965801	0.000000	0.000000	0.000000	-0.258114	-0.068718	-0.340751	0.000000	0.000000	4.000000	25.000000	0.000000
1909.032094	-0.048466	0.546322	-0.114478	76.712128	32.875969	71.996094	-3.045065	0.000000	3.965801	0.000000	0.000000	0.000000	-0.251781	-0.052899	-0.337829	0.000000	0.000000	4.000000	25.000000	0.000000
1909.035427	-0.048466	0.546322	-0.114478	76.712128	32.875969	71.996094	-3.045065	0.000000	3.965801	0.000000	0.000000	0.000000	-0.251781	-0.052899	-0.337829	0.000000	0.000000	4.000000	25.000000	0.000000
1909.038761	-0.048466	0.546322	-0.114478	76.738930	32.795731	71.908096	-3.053140	0.000000	3.959588	0.000000	0.000000	0.000000	-0.251781	-0.052899	-0.337829	0.000000	0.000000	4.000000	25.000000	0.000000
1909.042094	-0.049265	0.546183	-0.115612	76.738930	32.795731	71.908096	-3.053140	0.000000	3.959588	0.000000	0.000000	0.000000	-0.239812	-0.041754	-0.340029	0.000000	0.000000	4.000000	25.000000	0.000000
1909.045427	-0.049265	0.546183	-0.115612	76.738930	32.795731	71.908096	-3.053140	0.000000	3.959588	0.000000	0.000000	0.000000	-0.239812	-0.041754	-0.340029	0.000000	0.000000	4.000000	25.000000	0.000000
1909.048761	-0.049265	0.546183	-0.115612	76.744530	32.663082	71.688881	-3.061721	0.000000	3.952957	0.000000	0.000000	0.000000	-0.239812	-0.041754	-0.340029	0.000000	0.000000	4.000000	25.000000	0.000000
1909.052094	-0.050006	0.546066	-0.116770	76.744530	32.663082	71.688881	-3.061721	0.000000	3.952957	0.000000	0.000000	0.000000	-0.222199	-0.035249	-0.347315	0.000000	0.000000	4.000000	25.000000	0.000000
1909.055427	-0.050006	0.546066	-0.116770	76.744530	32.663082	71.688881	-3.061721	0.000000	3.952957	0.000000	0.000000	0.000000	-0.222199	-0.035249	-0.347315	0.000000	0.000000	4.000000	25.000000	0.000000
1909.058761	-0.050006	0.546066	-0.116770	76.714401	32.490196	71.459518	-3.071313	0.000000	3.945508	0.000000	0.000000	0.000000	-0.222199	-0.035249	-0.347315	0.000000	0.000000	4.000000	25.000000	0.000000
1909.062094	-0.050726	0.546000	-0.117917	76.714401	32.490196	71.459518	-3.071313	0.000000	3.945508	0.000000	0.000000	0.000000	-0.216090	-0.019761	-0.344145	0.000000	0.000000	4.000000	25.000000	0.000000
1909.065427	-0.050726	0.546000	-0.117917	76.714401	32.490196	71.459518	-3.071313	0.000000	3.945508	0.000000	0.000000	0.000000	-0.216090	-0.019761	-0.344145	0.000000	0.000000	4.000000	25.000000	0.000000
1909.068761	-0.050726	0.546000	-0.117917	76.649780	32.251961	71.274925	-3.080845	0.000000	3.938070	0.000000	0.000000	0.000000	-0.216090	-0.019761	-0.344145	0.000000	0.000000	4.000000	25.000000	0.000000
1909.072094	-0.051427	0.545967	-0.119048	76.649780	32.251961	71.274925	-3.080845	0.000000	3.938070	0.000000	0.000000	0.000000	-0.210273	-0.009982	-0.339484	0.000000	0.000000	4.000000	25.000000	0.000000
1909.075427	-0.051427	0.545967	-0.119048	76.649780	32.251961	71.274925	-3.080845	0.000000	3.938070	0.000000	0.000000	0.000000	-0.210273	-0.009982	-0.339484	0.000000	0.000000	4.000000	25.000000	0.000000
1909.078761	-0.051427	0.545967	-0.119048	76.571045	32.017014	71.201500	-3.090229	0.000000	3.930711	0.000000	0.000000	0.000000	-0.210273	-0.009982	-0.339484	0.000000	0.000000	4.000000	25.000000	0.000000
1909.082094	-0.052108	0.545984	-0.120169	76.571045	32.017014	71.201500	-3.090229	0.000000	3.930711	0.000000	0.000000	0.000000	-0.204314	0.005325	-0.336222	0.000000	0.000000	4.000000	25.000000	0.000000
1909.085427	-0.052108	0.545984	-0.120169	76.571045	32.017014	71.201500	-3.090229	0.000000	3.930711	0.000000	0.000000	0.000000	-0.204314	0.005325	-0.336222	0.000000	0.000000	4.000000	25.000000	0.000000
1909.088761	-0.052108	0.545984	-0.120169	76.482117	31.750542	71.081726	-3.099550	0.000000	3.923364	0.000000	0.000000	0.000000	-0.204314	0.005325	-0.336222	0.000000	0.000000	4.000000	25.000000	0.000000
1909.092094	-0.052747	0.546041	-0.121320	76.482117	31.750542	71.081726	-3.099550	0.000000	3.923364	0.000000	0.000000	0.000000	-0.191567	0.017025	-0.345397	0.000000	0.000000	4.000000	25.000000	0.000000
1909.095427	-0.052747	0.546041	-0.121320	76.482117	31.750542	71.081726	-3.099550	0.000000	3.923364	0.000000	0.000000	0.000000	-0.191567	0.017025	-0.345397	0.000000	0.000000	4.000000	25.000000	0.000000
1909.098761	-0.052747	0.546041	-0.121320	76.399498	31.506809	70.858765	-3.109748	0.000000	3.915286	0.000000	0.000000	0.000000	-0.191567	0.017025	-0.345397	0.000000	0.000000	4.000000	25.000000	0.000000
1909.102094	-0.053341	0.546160	-0.122411	76.399498	31.506809	70.858765	-3.109748	0.000000	3.915286	0.000000	0.000000	0.000000	-0.178286	0.035616	-0.327308	0.000000	0.000000	4.000000	25.000000	0.000000
1909.105427	-0.053341	0.546160	-0.122411	76.399498	31.506809	70.858765	-3.109748	0.000000	3.915286	0.000000	0.000000	0.000000	-0.178286	0.035616	-0.327308	0.000000	0.000000	4.000000	25.000000	0.000000
1909.108761	-0.053341	0.546160	-0.122411	76.323883	31.331055	70.777641	-3.119411	0.000000	3.907592	0.000000	0.000000	0.000000	-0.178286	0.035616	-0.327308	0.000000	0.000000	4.000000	25.000000	0.000000
1909.112094	-0.053894	0.546317	-0.123533	76.323883	31.331055	70.777641	-3.119411	0.000000	3.907592	0.000000	0.000000	0.000000	-0.165738	0.047072	-0.336362	0.000000	0.000000	4.000000	25.000000	0.000000
1909.115427	-0.053894	0.546317	-0.123533	76.323883	31.331055	70.777641	-3.119411	0.000000	3.907592	0.000000	0.000000	0.000000	-0.165738	0.047072	-0.336362	0.000000	0.000000	4.000000	25.000000	0.000000
1909.118761	-0.053894	0.546317	-0.123533	76.253166	31.256807	70.907722	-3.129926	0.000000	3.899175	0.000000	0.000000	0.000000	-0.165738	0.047072	-0.336362	0.000000	0.000000	4.000000	25.000000	0.000000
1909.122094	-0.054407	0.546526	-0.124664	76.253166	31.256807	70.907722	-3.129926	0.000000	3.899175	0.000000	0.000000	0.000000	-0.154178	0.062942	-0.339491	0.000000	0.000000	4.000000	25.000000	0.000000
1909.125427	-0.054407	0.546526	-0.124664	76.253166	31.256807	70.907722	-3.129926	0.000000	3.899175	0.000000	0.000000	0.000000	-0.154178	0.062942	-0.339491	0.000000	0.000000	4.000000	25.000000	0.000000
1909.128761	-0.054407	0.546526	-0.124664	76.182510	31.284863	71.157043	-3.140932	0.000000	3.890315	0.000000	0.000000	0.000000	-0.154178	0.062942	-0.339491	0.000000	0.000000	4.000000	25.000000	0.000000
1909.132094	-0.054846	0.546740	-0.125835	76.182510	31.284863	71.157043	-3.140932	0.000000	3.890315	0.000000	0.000000	0.000000	-0.131536	0.064050	-0.351347	0.000000	0.000000	4.000000	25.000000	0.000000
1909.135427	-0.054846	0.546740	-0.125835	76.182510	31.284863	71.157043	-3.140932	0.000000	3.890315	0.000000	0.000000	0.000000	-0.131536	0.064050	-0.351347	0.000000	0.000000	4.000000	25.000000	0.000000
1909.138761	-0.054846	0.546740	-0.125835	76.102501	31.349039	71.408714	-3.153312	0.000000	3.880286	0.000000	0.000000	0.000000	-0.131536	0.064050	-0.351347	0.000000	0.000000	4.000000	25.000000	0.000000
1909.142094	-0.055177	0.546975	-0.127045	76.102501	31.349039	71.408714	-3.153312	0.000000	3.880286	0.000000	0.000000	0.000000	-0.099364	0.070531	-0.363004	0.000000	0.000000	4.000000	25.000000	0.000000
1909.145427	-0.055177	0.546975	-0.127045	76.102501	31.349039	71.408714	-3.153312	0.000000	3.880286	0.000000	0.000000	0.000000	-0.099364	0.070531	-0.363004	0.000000	0.000000	4.000000	25.000000	0.000000
1909.148761	-0.055177	0.546975	-0.127045	76.007996	31.447411	71.618629	-3.167419	0.000000	3.868780	0.000000	0.000000	0.000000	-0.099364	0.070531	-0.363004	0.000000	0.000000	4.000000	25.000000	0.000000
1909.152094	-0.055438	0.547210	-0.128270	76.007996	31.447411	71.618629	-3.167419	0.000000	3.868780	0.000000	0.000000	0.000000	-0.078272	0.070465	-0.367375	0.000000	0.000000	4.000000	25.000000	0.000000
1909.155427	-0.055438	0.547210	-0.128270	76.007996	31.447411	71.618629	-3.167419	0.000000	3.868780	0.000000	0.000000	0.000000	-0.078272	0.070465	-0.367375	0.000000	0.000000	4.000000	25.000000	0.000000
1909.158761	-0.055438	0.547210	-0.128270	75.899239	31.591429	71.786469	-3.182412	0.000000	3.856457	0.000000	0.000000	0.000000	-0.078272	0.070465	-0.367375	0.000000	0.000000	4.000000	25.000000	0.000000
1909.162094	-0.055586	0.547435	-0.129572	75.899239	31.591429	71.786469	-3.182412	0.000000	3.856457	0.000000	0.000000	0.000000	-0.044537	0.067579	-0.390666	0.000000	0.000000	4.000000	25.000000	0.000000
1909.165427	-0.055586	0.547435	-0.129572	75.899239	31.591429	71.786469	-3.182412	0.000000	3.856457	0.000000	0.000000	0.000000	-0.044537	0.067579	-0.390666	0.000000	0.000000	4.000000	25.000000	0.000000
1909.168761	-0.055586	0.547435	-0.129572	75.778549	31.784662	71.998589	-3.199710	0.000000	3.842116	0.000000	0.000000	0.000000	-0.044537	0.067579	-0.390666	0.000000	0.000000	4.000000	25.000000	0.000000
1909.172094	-0.055677	0.547662	-0.130916	75.778549	31.784662	71.998589	-3.199710	0.000000	3.842116	0.000000	0.000000	0.000000	-0.027233	0.068175	-0.403072	0.000000	0.000000	4.000000	25.000000	0.000000
1909.175427	-0.055677	0.547662	-0.130916	75.778549	31.784662	71.998589	-3.199710	0.000000	3.842116	0.000000	0.000000	0.000000	-0.027233	0.068175	-0.403072	0.000000	0.000000	4.000000	25.000000	0.000000
1909.178761	-0.055677	0.547662	-0.130916	75.650322	32.010799	72.335266	-3.218078	0.000000	3.826745	0.000000	0.000000	0.000000	-0.027233	0.068175	-0.403072	0.000000	0.000000	4.000000	25.000000	0.000000
1909.182094	-0.055707	0.547876	-0.132320	75.650322	32.010799	72.335266	-3.218078	0.000000	3.826745	0.000000	0.000000	0.000000	-0.009052	0.064062	-0.421357	0.000000	0.000000	4.000000	25.000000	0.000000
1909.185427	-0.055707	0.547876	-0.132320	75.650322	32.010799	72.335266	-3.218078	0.000000	3.826745	0.000000	0.000000	0.000000	-0.009052	0.064062	-0.421357	0.000000	0.000000	4.000000	25.000000	0.000000
1909.188761	-0.055707	0.547876	-0.132320	75.524925	32.213642	72.724098	-3.237803	0.000000	3.810071	0.000000	0.000000	0.000000	-0.009052	0.064062	-0.421357	0.000000	0.000000	4.000000	25.000000	0.000000
1909.192094	-0.055711	0.548091	-0.133772	75.524925	32.213642	72.724098	-3.237803	0.000000	3.810071	0.000000	0.000000	0.000000	-0.001222	0.064355	-0.435351	0.000000	0.000000	4.000000	25.000000	0.000000
1909.195427	-0.055711	0.548091	-0.133772	75.524925	32.213642	72.724098	-3.237803	0.000000	3.810071	0.000000	0.000000	0.000000	-0.001222	0.064355	-0.435351	0.000000	0.000000	4.000000	25.000000	0.000000
1909.198761	-0.055711	0.548091	-0.133772	75.398170	32.372517	73.115265	-3.258230	0.000000	3.792615	0.000000	0.000000	0.000000	-0.001222	0.064355	-0.435351	0.000000	0.000000	4.000000	25.000000	0.000000
1909.202094	-0.055683	0.548300	-0.135218	75.398170	32.372517	73.115265	-3.258230	0.000000	3.792615	0.000000	0.000000	0.000000	0.008630	0.062915	-0.433875	0.000000	0.000000	4.000000	25.000000	0.000000
1909.205427	-0.055683	0.548300	-0.135218	75.398170	32.372517	73.115265	-3.258230	0.000000	3.792615	0.000000	0.000000	0.000000	0.008630	0.062915	-0.433875	0.000000	0.000000	4.000000	25.000000	0.000000
1909.208761	-0.055683	0.548300	-0.135218	75.263092	32.475891	73.487297	-3.278704	0.000000	3.774930	0.000000	0.000000	0.000000	0.008630	0.062915	-0.433875	0.000000	0.000000	4.000000	25.000000	0.000000
1909.212094	-0.055628	0.548510	-0.136711	75.263092	32.475891	73.487297	-3.278704	0.000000	3.774930	0.000000	0.000000	0.000000	0.016339	0.063015	-0.447867	0.000000	0.000000	4.000000	25.000000	0.000000
1909.215427	-0.055628	0.548510	-0.136711	75.263092	32.475891	73.487297	-3.278704	0.000000	3.774930	0.000000	0.000000	0.000000	0.016339	0.063015	-0.447867	0.000000	0.000000	4.000000	25.000000	0.000000
1909.218761	-0.055628	0.548510	-0.136711	75.109657	32.477711	73.738930	-3.299843	0.000000	3.756466	0.000000	0.000000	0.000000	0.016339	0.063015	-0.447867	0.000000	0.000000	4.000000	25.000000	0.000000
1909.222094	-0.055491	0.548761	-0.138129	75.109657	32.477711	73.738930	-3.299843	0.000000	3.756466	0.000000	0.000000	0.000000	0.041111	0.075110	-0.425634	0.000000	0.000000	4.000000	25.000000	0.000000
1909.225427	-0.055491	0.548761	-0.138129	75.109657	32.477711	73.738930	-3.299843	0.000000	3.756466	0.000000	0.000000	0.000000	0.041111	0.075110	-0.425634	0.000000	0.000000	4.000000	25.000000	0.000000
1909.228761	-0.055491	0.548761	-0.138129	74.953239	32.499336	73.978958	-3.320678	0.000000	3.738061	0.000000	0.000000	0.000000	0.041111	0.075110	-0.425634	0.000000	0.000000	4.000000	25.000000	0.000000
1909.232094	-0.055267	0.549003	-0.139508	74.953239	32.499336	73.978958	-3.320678	0.000000	3.738061	0.000000	0.000000	0.000000	0.067286	0.072811	-0.413685	0.000000	0.000000	4.000000	25.000000	0.000000
1909.235427	-0.055267	0.549003	-0.139508	74.953239	32.499336	73.978958	-3.320678	0.000000	3.738061	0.000000	0.000000	0.000000	0.067286	0.072811	-0.413685	0.000000	0.000000	4.000000	25.000000	0.000000
1909.238761	-0.055267	0.549003	-0.139508	74.798424	32.586433	74.263565	-3.341754	0.000000	3.719231	0.000000	0.000000	0.000000	0.067286	0.072811	-0.413685	0.000000	0.000000	4.000000	25.000000	0.000000
1909.242094	-0.054944	0.549271	-0.140830	74.798424	32.586433	74.263565	-3.341754	0.000000	3.719231	0.000000	0.000000	0.000000	0.096848	0.080418	-0.396628	0.000000	0.000000	4.000000	25.000000	0.000000
1909.245427	-0.054944	0.549271	-0.140830	74.798424	32.586433	74.263565	-3.341754	0.000000	3.719231	0.000000	0.000000	0.000000	0.096848	0.080418	-0.396628	0.000000	0.000000	4.000000	25.000000	0.000000
1909.248761	-0.054944	0.549271	-0.140830	74.663139	32.754574	74.577553	-3.363000	0.000000	3.700031	0.000000	0.000000	0.000000	0.096848	0.080418	-0.396628	0.000000	0.000000	4.000000	25.000000	0.000000
1909.252094	-0.054595	0.549550	-0.142129	74.663139	32.754574	74.577553	-3.363000	0.000000	3.700031	0.000000	0.000000	0.000000	0.104605	0.083483	-0.389416	0.000000	0.000000	4.000000	25.000000	0.000000
1909.255427	-0.054595	0.549550	-0.142129	74.663139	32.754574	74.577553	-3.363000	0.000000	3.700031	0.000000	0.000000	0.000000	0.104605	0.083483	-0.389416	0.000000	0.000000	4.000000	25.000000	0.000000
1909.258761	-0.054595	0.549550	-0.142129	74.537025	32.907104	74.895210	-3.384002	0.000000	3.680832	0.000000	0.000000	0.000000	0.104605	0.083483	-0.389416	0.000000	0.000000	4.000000	25.000000	0.000000
1909.262094	-0.054270	0.549836	-0.143386	74.537025	32.907104	74.895210	-3.384002	0.000000	3.680832	0.000000	0.000000	0.000000	0.097582	0.085890	-0.377201	0.000000	0.000000	4.000000	25.000000	0.000000
1909.265427	-0.054270	0.549836	-0.143386	74.537025	32.907104	74.895210	-3.384002	0.000000	3.680832	0.000000	0.000000	0.000000	0.097582	0.085890	-0.377201	0.000000	0.000000	4.000000	25.000000	0.000000
1909.268761	-0.054270	0.549836	-0.143386	74.422134	33.028267	75.179138	-3.403976	0.000000	3.662369	0.000000	0.000000	0.000000	0.097582	0.085890	-0.377201	0.000000	0.000000	4.000000	25.000000	0.000000
1909.272094	-0.053946	0.550117	-0.144644	74.422134	33.028267	75.179138	-3.403976	0.000000	3.662369	0.000000	0.000000	0.000000	0.097353	0.084454	-0.377405	0.000000	0.000000	4.000000	25.000000	0.000000
1909.275427	-0.053946	0.550117	-0.144644	74.422134	33.028267	75.179138	-3.403976	0.000000	3.662369	0.000000	0.000000	0.000000	0.097353	0.084454	-0.377405	0.000000	0.000000	4.000000	25.000000	0.000000
1909.278761	-0.053946	0.550117	-0.144644	74.304504	33.163639	75.495422	-3.423733	0.000000	3.643906	0.000000	0.000000	0.000000	0.097353	0.084454	-0.377405	0.000000	0.000000	4.000000	25.000000	0.000000
1909.282094	-0.053633	0.550379	-0.145925	74.304504	33.163639	75.495422	-3.423733	0.000000	3.643906	0.000000	0.000000	0.000000	0.093705	0.078442	-0.384225	0.000000	0.000000	4.000000	25.000000	0.000000
1909.285427	-0.053633	0.550379	-0.145925	74.304504	33.163639	75.495422	-3.423733	0.000000	3.643906	0.000000	0.000000	0.000000	0.093705	0.078442	-0.384225	0.000000	0.000000	4.000000	25.000000	0.000000
1909.288761	-0.053633	0.550379	-0.145925	74.164482	33.337555	75.895782	-3.443413	0.000000	3.625316	0.000000	0.000000	0.000000	0.093705	0.078442	-0.384225	0.000000	0.000000	4.000000	25.000000	0.000000
1909.292094	-0.053330	0.550632	-0.147157	74.164482	33.337555	75.895782	-3.443413	0.000000	3.625316	0.000000	0.000000	0.000000	0.090974	0.075839	-0.369684	0.000000	0.000000	4.000000	25.000000	0.000000
1909.295427	-0.053330	0.550632	-0.147157	74.164482	33.337555	75.895782	-3.443413	0.000000	3.625316	0.000000	0.000000	0.000000	0.090974	0.075839	-0.369684	0.000000	0.000000	4.000000	25.000000	0.000000
1909.298761	-0.053330	0.550632	-0.147157	73.995972	33.560558	76.399925	-3.462170	0.000000	3.607406	0.000000	0.000000	0.000000	0.090974	0.075839	-0.369684	0.000000	0.000000	4.000000	25.000000	0.000000
1909.302094	-0.053017	0.550878	-0.148363	73.995972	33.560558	76.399925	-3.462170	0.000000	3.607406	0.000000	0.000000	0.000000	0.093917	0.073924	-0.361733	0.000000	0.000000	4.000000	25.000000	0.000000
1909.305427	-0.053017	0.550878	-0.148363	73.995972	33.560558	76.399925	-3.462170	0.000000	3.607406	0.000000	0.000000	0.000000	0.093917	0.073924	-0.361733	0.000000	0.000000	4.000000	25.000000	0.000000
1909.308761	-0.053017	0.550878	-0.148363	73.795410	33.825527	76.975784	-3.480518	0.000000	3.589706	0.000000	0.000000	0.000000	0.093917	0.073924	-0.361733	0.000000	0.000000	4.000000	25.000000	0.000000
1909.312094	-0.052683	0.551134	-0.149520	73.795410	33.825527	76.975784	-3.480518	0.000000	3.589706	0.000000	0.000000	0.000000	0.100195	0.076650	-0.347192	0.000000	0.000000	4.000000	25.000000	0.000000
1909.315427	-0.052683	0.551134	-0.149520	73.795410	33.825527	76.975784	-3.480518	0.000000	3.589706	0.000000	0.000000	0.000000	0.100195	0.076650	-0.347192	0.000000	0.000000	4.000000	25.000000	0.000000
1909.318761	-0.052683	0.551134	-0.149520	73.578041	34.096321	77.481239	-3.498338	0.000000	3.572343	0.000000	0.000000	0.000000	0.100195	0.076650	-0.347192	0.000000	0.000000	4.000000	25.000000	0.000000
1909.322094	-0.052357	0.551399	-0.150634	73.578041	34.096321	77.481239	-3.498338	0.000000	3.572343	0.000000	0.000000	0.000000	0.097657	0.079460	-0.334157	0.000000	0.000000	4.000000	25.000000	0.000000
1909.325427	-0.052357	0.551399	-0.150634	73.578041	34.096321	77.481239	-3.498338	0.000000	3.572343	0.000000	0.000000	0.000000	0.097657	0.079460	-0.334157	0.000000	0.000000	4.000000	25.000000	0.000000
1909.328761	-0.052357	0.551399	-0.150634	73.357834	34.353989	77.871338	-3.515365	0.000000	3.555589	0.000000	0.000000	0.000000	0.097657	0.079460	-0.334157	0.000000	0.000000	4.000000	25.000000	0.000000
1909.332094	-0.052066	0.551658	-0.151729	73.357834	34.353989	77.871338	-3.515365	0.000000	3.555589	0.000000	0.000000	0.000000	0.087433	0.077778	-0.328453	0.000000	0.000000	4.000000	25.000000	0.000000
1909.335427	-0.052066	0.551658	-0.151729	73.357834	34.353989	77.871338	-3.515365	0.000000	3.555589	0.000000	0.000000	0.000000	0.087433	0.077778	-0.328453	0.000000	0.000000	4.000000	25.000000	0.000000
1909.338761	-0.052066	0.551658	-0.151729	73.130798	34.604610	78.375526	-3.531606	0.000000	3.539458	0.000000	0.000000	0.000000	0.087433	0.077778	-0.328453	0.000000	0.000000	4.000000	25.000000	0.000000
1909.342094	-0.051819	0.551913	-0.152831	73.130798	34.604610	78.375526	-3.531606	0.000000	3.539458	0.000000	0.000000	0.000000	0.074227	0.076624	-0.330815	0.000000	0.000000	4.000000	25.000000	0.000000
1909.345427	-0.051819	0.551913	-0.152831	73.130798	34.604610	78.375526	-3.531606	0.000000	3.539458	0.000000	0.000000	0.000000	0.074227	0.076624	-0.330815	0.000000	0.000000	4.000000	25.000000	0.000000
1909.348761	-0.051819	0.551913	-0.152831	72.896156	34.856312	78.994965	-3.547268	0.000000	3.523761	0.000000	0.000000	0.000000	0.074227	0.076624	-0.330815	0.000000	0.000000	4.000000	25.000000	0.000000
1909.352094	-0.051593	0.552151	-0.153984	72.896156	34.856312	78.994965	-3.547268	0.000000	3.523761	0.000000	0.000000	0.000000	0.067731	0.071340	-0.345635	0.000000	0.000000	4.000000	25.000000	0.000000
1909.355427	-0.051593	0.552151	-0.153984	72.896156	34.856312	78.994965	-3.547268	0.000000	3.523761	0.000000	0.000000	0.000000	0.067731	0.071340	-0.345635	0.000000	0.000000	4.000000	25.000000	0.000000
1909.358761	-0.051593	0.552151	-0.153984	72.659203	35.096359	79.578285	-3.563085	0.000000	3.507766	0.000000	0.000000	0.000000	0.067731	0.071340	-0.345635	0.000000	0.000000	4.000000	25.000000	0.000000
1909.362094	-0.051374	0.552415	-0.155097	72.659203	35.096359	79.578285	-3.563085	0.000000	3.507766	0.000000	0.000000	0.000000	0.065695	0.079315	-0.334067	0.000000	0.000000	4.000000	25.000000	0.000000
1909.365427	-0.051374	0.552415	-0.155097	72.659203	35.096359	79.578285	-3.563085	0.000000	3.507766	0.000000	0.000000	0.000000	0.065695	0.079315	-0.334067	0.000000	0.000000	4.000000	25.000000	0.000000
1909.368761	-0.051374	0.552415	-0.155097	72.420227	35.310997	80.025871	-3.578222	0.000000	3.492324	0.000000	0.000000	0.000000	0.065695	0.079315	-0.334067	0.000000	0.000000	4.000000	25.000000	0.000000
1909.372094	-0.051137	0.552677	-0.156233	72.420227	35.310997	80.025871	-3.578222	0.000000	3.492324	0.000000	0.000000	0.000000	0.071190	0.078527	-0.340831	0.000000	0.000000	4.000000	25.000000	0.000000
1909.375427	-0.051137	0.552677	-0.156233	72.420227	35.310997	80.025871	-3.578222	0.000000	3.492324	0.000000	0.000000	0.000000	0.071190	0.078527	-0.340831	0.000000	0.000000	4.000000	25.000000	0.000000
1909.378761	-0.051137	0.552677	-0.156233	72.182236	35.508598	80.331093	-3.593664	0.000000	3.476432	0.000000	0.000000	0.000000	0.071190	0.078527	-0.340831	0.000000	0.000000	4.000000	25.000000	0.000000
1909.382094	-0.050874	0.552950	-0.157345	72.182236	35.508598	80.331093	-3.593664	0.000000	3.476432	0.000000	0.000000	0.000000	0.078660	0.081895	-0.333676	0.000000	0.000000	4.000000	25.000000	0.000000
1909.385427	-0.050874	0.552950	-0.157345	72.182236	35.508598	80.331093	-3.593664	0.000000	3.476432	0.000000	0.000000	0.000000	0.078660	0.081895	-0.333676	0.000000	0.000000	4.000000	25.000000	0.000000
1909.388761	-0.050874	0.552950	-0.157345	71.951401	35.677399	80.643242	-3.608967	0.000000	3.460542	0.000000	0.000000	0.000000	0.078660	0.081895	-0.333676	0.000000	0.000000	4.000000	25.000000	0.000000
1909.392094	-0.050620	0.553233	-0.158414	71.951401	35.677399	80.643242	-3.608967	0.000000	3.460542	0.000000	0.000000	0.000000	0.076282	0.084904	-0.320609	0.000000	0.000000	4.000000	25.000000	0.000000
1909.395427	-0.050620	0.553233	-0.158414	71.951401	35.677399	80.643242	-3.608967	0.000000	3.460542	0.000000	0.000000	0.000000	0.076282	0.084904	-0.320609	0.000000	0.000000	4.000000	25.000000	0.000000
1909.398761	-0.050620	0.553233	-0.158414	71.731964	35.811829	81.071136	-3.623550	0.000000	3.445270	0.000000	0.000000	0.000000	0.076282	0.084904	-0.320609	0.000000	0.000000	4.000000	25.000000	0.000000
1909.402094	-0.050370	0.553528	-0.159464	71.731964	35.811829	81.071136	-3.623550	0.000000	3.445270	0.000000	0.000000	0.000000	0.075161	0.088370	-0.314923	0.000000	0.000000	4.000000	25.000000	0.000000
1909.405427	-0.050370	0.553528	-0.159464	71.731964	35.811829	81.071136	-3.623550	0.000000	3.445270	0.000000	0.000000	0.000000	0.075161	0.088370	-0.314923	0.000000	0.000000	4.000000	25.000000	0.000000
1909.408761	-0.050370	0.553528	-0.159464	71.529137	35.913647	81.465500	-3.637743	0.000000	3.430280	0.000000	0.000000	0.000000	0.075161	0.088370	-0.314923	0.000000	0.000000	4.000000	25.000000	0.000000
1909.412094	-0.050137	0.553834	-0.160497	71.529137	35.913647	81.465500	-3.637743	0.000000	3.430280	0.000000	0.000000	0.000000	0.069822	0.091809	-0.309956	0.000000	0.000000	4.000000	25.000000	0.000000
1909.415427	-0.050137	0.553834	-0.160497	71.529137	35.913647	81.465500	-3.637743	0.000000	3.430280	0.000000	0.000000	0.000000	0.069822	0.091809	-0.309956	0.000000	0.000000	4.000000	25.000000	0.000000
1909.418761	-0.050137	0.553834	-0.160497	71.353493	35.977352	81.778793	-3.651421	0.000000	3.415718	0.000000	0.000000	0.000000	0.069822	0.091809	-0.309956	0.000000	0.000000	4.000000	25.000000	0.000000
1909.422094	-0.049890	0.554136	-0.161528	71.353493	35.977352	81.778793	-3.651421	0.000000	3.415718	0.000000	0.000000	0.000000	0.073933	0.090662	-0.309385	0.000000	0.000000	4.000000	25.000000	0.000000
1909.425427	-0.049890	0.554136	-0.161528	71.353493	35.977352	81.778793	-3.651421	0.000000	3.415718	0.000000	0.000000	0.000000	0.073933	0.090662	-0.309385	0.000000	0.000000	4.000000	25.000000	0.000000
1909.428761	-0.049890	0.554136	-0.161528	71.213326	36.001785	81.988480	-3.665101	0.000000	3.401034	0.000000	0.000000	0.000000	0.073933	0.090662	-0.309385	0.000000	0.000000	4.000000	25.000000	0.000000
1909.432094	-0.049655	0.554419	-0.162582	71.213326	36.001785	81.988480	-3.665101	0.000000	3.401034	0.000000	0.000000	0.000000	0.070588	0.084872	-0.316045	0.000000	0.000000	4.000000	25.000000	0.000000
1909.435427	-0.049655	0.554419	-0.162582	71.213326	36.001785	81.988480	-3.665101	0.000000	3.401034	0.000000	0.000000	0.000000	0.070588	0.084872	-0.316045	0.000000	0.000000	4.000000	25.000000	0.000000
1909.438761	-0.049655	0.554419	-0.162582	71.111008	35.990189	82.095619	-3.678756	0.000000	3.386260	0.000000	0.000000	0.000000	0.070588	0.084872	-0.316045	0.000000	0.000000	4.000000	25.000000	0.000000
1909.442094	-0.049409	0.554713	-0.163614	71.111008	35.990189	82.095619	-3.678756	0.000000	3.386260	0.000000	0.000000	0.000000	0.073688	0.088337	-0.309659	0.000000	0.000000	4.000000	25.000000	0.000000
1909.445427	-0.049409	0.554713	-0.163614	71.111008	35.990189	82.095619	-3.678756	0.000000	3.386260	0.000000	0.000000	0.000000	0.073688	0.088337	-0.309659	0.000000	0.000000	4.000000	25.000000	0.000000
1909.448761	-0.049409	0.554713	-0.163614	71.034882	35.935108	82.096153	-3.692172	0.000000	3.371626	0.000000	0.000000	0.000000	0.073688	0.088337	-0.309659	0.000000	0.000000	4.000000	25.000000	0.000000
1909.452094	-0.049168	0.555019	-0.164627	71.034882	35.935108	82.096153	-3.692172	0.000000	3.371626	0.000000	0.000000	0.000000	0.072581	0.091812	-0.303986	0.000000	0.000000	4.000000	25.000000	0.000000
1909.455427	-0.049168	0.555019	-0.164627	71.034882	35.935108	82.096153	-3.692172	0.000000	3.371626	0.000000	0.000000	0.000000	0.072581	0.091812	-0.303986	0.000000	0.000000	4.000000	25.000000	0.000000
1909.458761	-0.049168	0.555019	-0.164627	70.971390	35.836948	82.004898	-3.705226	0.000000	3.357276	0.000000	0.000000	0.000000	0.072581	0.091812	-0.303986	0.000000	0.000000	4.000000	25.000000	0.000000
1909.462094	-0.048929	0.555383	-0.165537	70.971390	35.836948	82.004898	-3.705226	0.000000	3.357276	0.000000	0.000000	0.000000	0.071474	0.109031	-0.272838	0.000000	0.000000	4.000000	25.000000	0.000000
1909.465427	-0.048929	0.555383	-0.165537	70.971390	35.836948	82.004898	-3.705226	0.000000	3.357276	0.000000	0.000000	0.000000	0.071474	0.109031	-0.272838	0.000000	0.000000	4.000000	25.000000	0.000000
1909.468761	-0.048929	0.555383	-0.165537	70.903915	35.702408	81.858757	-3.717072	0.000000	3.344156	0.000000	0.000000	0.000000	0.071474	0.109031	-0.272838	0.000000	0.000000	4.000000	25.000000	0.000000
1909.472094	-0.048929	0.555383	-0.165537	70.903915	35.702408	81.858757	-3.717072	0.000000	3.344156	0.000000	0.000000	0.000000	0.071474	0.109031	-0.272838	0.000000	0.000000	4.000000	25.000000	0.000000
1909.475427	-0.048678	0.555835	-0.166275	70.903915	35.702408	81.858757	-3.717072	0.000000	3.344156	0.000000	0.000000	0.000000	0.075475	0.135542	-0.221388	0.000000	0.000000	4.000000	25.000000	0.000000
1909.478761	-0.048678	0.555835	-0.166275	70.832207	35.528919	81.645386	-3.717072	0.000000	3.344156	0.000000	0.000000	0.000000	0.075475	0.135542	-0.221388	0.000000	0.000000	4.000000	25.000000	0.000000
1909.482094	-0.048435	0.556375	-0.166795	70.832207	35.528919	81.645386	-3.717072	0.000000	3.344156	0.000000	0.000000	0.000000	0.072862	0.161977	-0.155990	0.000000	0.000000	4.000000	25.000000	0.000000
1909.485427	-0.048435	0.556375	-0.166795	70.832207	35.528919	81.645386	-3.717072	0.000000	3.344156	0.000000	0.000000	0.000000	0.072862	0.161977	-0.155990	0.000000	0.000000	4.000000	25.000000	0.000000
1909.488761	-0.048435	0.556375	-0.166795	70.745697	35.311630	81.383598	-3.735124	0.000000	3.323981	0.000000	0.000000	0.000000	0.072862	0.161977	-0.155990	0.000000	0.000000	4.000000	25.000000	0.000000
1909.492094	-0.048435	0.556375	-0.166795	70.745697	35.311630	81.383598	-3.735124	0.000000	3.323981	0.000000	0.000000	0.000000	0.072862	0.161977	-0.155990	0.000000	0.000000	4.000000	25.000000	0.000000
1909.495427	-0.048232	0.557004	-0.167077	70.745697	35.311630	81.383598	-3.735124	0.000000	3.323981	0.000000	0.000000	0.000000	0.060837	0.188715	-0.084720	0.000000	0.000000	4.000000	25.000000	0.000000
1909.498761	-0.048232	0.557004	-0.167077	70.652122	35.072433	81.104225	-3.735124	0.000000	3.323981	0.000000	0.000000	0.000000	0.060837	0.188715	-0.084720	0.000000	0.000000	4.000000	25.000000	0.000000
1909.502094	-0.048094	0.557692	-0.167141	70.652122	35.072433	81.104225	-3.735124	0.000000	3.323981	0.000000	0.000000	0.000000	0.041378	0.206410	-0.019105	0.000000	0.000000	4.000000	25.000000	0.000000
1909.505427	-0.048094	0.557692	-0.167141	70.652122	35.072433	81.104225	-3.735124	0.000000	3.323981	0.000000	0.000000	0.000000	0.041378	0.206410	-0.019105	0.000000	0.000000	4.000000	25.000000	0.000000
1909.508761	-0.048094	0.557692	-0.167141	70.554649	34.806004	80.811195	-3.742329	0.000000	3.315867	0.000000	0.000000	0.000000	0.041378	0.206410	-0.019105	0.000000	0.000000	4.000000	25.000000	0.000000
1909.512094	-0.048094	0.557692	-0.167141	70.554649	34.806004	80.811195	-3.742329	0.000000	3.315867	0.000000	0.000000	0.000000	0.041378	0.206410	-0.019105	0.000000	0.000000	4.000000	25.000000	0.000000
1909.515427	-0.048094	0.558393	-0.167057	70.554649	34.806004	80.811195	-3.742329	0.000000	3.315867	0.000000	0.000000	0.000000	0.000095	0.210448	0.025032	0.000000	0.000000	4.000000	25.000000	0.000000
1909.518761	-0.048094	0.558393	-0.167057	70.464073	34.539738	80.533775	-3.742329	0.000000	3.315867	0.000000	0.000000	0.000000	0.000095	0.210448	0.025032	0.000000	0.000000	4.000000	25.000000	0.000000
1909.522094	-0.048179	0.559061	-0.166801	70.464073	34.539738	80.533775	-3.742329	0.000000	3.315867	0.000000	0.000000	0.000000	-0.025482	0.200283	0.076833	0.000000	0.000000	4.000000	25.000000	0.000000
1909.525427	-0.048179	0.559061	-0.166801	70.464073	34.539738	80.533775	-3.742329	0.000000	3.315867	0.000000	0.000000	0.000000	-0.025482	0.200283	0.076833	0.000000	0.000000	4.000000	25.000000	0.000000
1909.528761	-0.048179	0.559061	-0.166801	70.396515	34.396538	80.378418	-3.738038	0.000000	3.320704	0.000000	0.000000	0.000000	-0.025482	0.200283	0.076833	0.000000	0.000000	4.000000	25.000000	0.000000
1909.532094	-0.048179	0.559061	-0.166801	70.396515	34.396538	80.378418	-3.738038	0.000000	3.320704	0.000000	0.000000	0.000000	-0.025482	0.200283	0.076833	0.000000	0.000000	4.000000	25.000000	0.000000
1909.535427	-0.048336	0.559632	-0.166449	70.396515	34.396538	80.378418	-3.738038	0.000000	3.320704	0.000000	0.000000	0.000000	-0.047325	0.171362	0.105736	0.000000	0.000000	4.000000	25.000000	0.000000
1909.538761	-0.048336	0.559632	-0.166449	70.397240	34.581467	80.525703	-3.738038	0.000000	3.320704	0.000000	0.000000	0.000000	-0.047325	0.171362	0.105736	0.000000	0.000000	4.000000	25.000000	0.000000
1909.542094	-0.048545	0.560107	-0.166047	70.397240	34.581467	80.525703	-3.738038	0.000000	3.320704	0.000000	0.000000	0.000000	-0.062676	0.142589	0.120683	0.000000	0.000000	4.000000	25.000000	0.000000
1909.545427	-0.048545	0.560107	-0.166047	70.397240	34.581467	80.525703	-3.738038	0.000000	3.320704	0.000000	0.000000	0.000000	-0.062676	0.142589	0.120683	0.000000	0.000000	4.000000	25.000000	0.000000
1909.548761	-0.048545	0.560107	-0.166047	70.463699	35.066662	80.930199	-3.726458	0.000000	3.333693	0.000000	0.000000	0.000000	-0.062676	0.142589	0.120683	0.000000	0.000000	4.000000	25.000000	0.000000
1909.552094	-0.048545	0.560107	-0.166047	70.463699	35.066662	80.930199	-3.726458	0.000000	3.333693	0.000000	0.000000	0.000000	-0.062676	0.142589	0.120683	0.000000	0.000000	4.000000	25.000000	0.000000
1909.555427	-0.048779	0.560470	-0.165584	70.463699	35.066662	80.930199	-3.726458	0.000000	3.333693	0.000000	0.000000	0.000000	-0.070099	0.108822	0.138805	0.000000	0.000000	4.000000	25.000000	0.000000
1909.558761	-0.048779	0.560470	-0.165584	70.594116	35.678974	81.385490	-3.726458	0.000000	3.333693	0.000000	0.000000	0.000000	-0.070099	0.108822	0.138805	0.000000	0.000000	4.000000	25.000000	0.000000
1909.562094	-0.049016	0.560751	-0.165018	70.594116	35.678974	81.385490	-3.726458	0.000000	3.333693	0.000000	0.000000	0.000000	-0.071189	0.084407	0.169858	0.000000	0.000000	4.000000	25.000000	0.000000
1909.565427	-0.049016	0.560751	-0.165018	70.594116	35.678974	81.385490	-3.726458	0.000000	3.333693	0.000000	0.000000	0.000000	-0.071189	0.084407	0.169858	0.000000	0.000000	4.000000	25.000000	0.000000
1909.568761	-0.049016	0.560751	-0.165018	70.755630	36.235565	81.737709	-3.710870	0.000000	3.351037	0.000000	0.000000	0.000000	-0.071189	0.084407	0.169858	0.000000	0.000000	4.000000	25.000000	0.000000
1909.572094	-0.049016	0.560751	-0.165018	70.755630	36.235565	81.737709	-3.710870	0.000000	3.351037	0.000000	0.000000	0.000000	-0.071189	0.084407	0.169858	0.000000	0.000000	4.000000	25.000000	0.000000
1909.575427	-0.049303	0.560950	-0.164330	70.755630	36.235565	81.737709	-3.710870	0.000000	3.351037	0.000000	0.000000	0.000000	-0.086066	0.059718	0.206262	0.000000	0.000000	4.000000	25.000000	0.000000
1909.578761	-0.049303	0.560950	-0.164330	70.937469	36.652061	81.913849	-3.710870	0.000000	3.351037	0.000000	0.000000	0.000000	-0.086066	0.059718	0.206262	0.000000	0.000000	4.000000	25.000000	0.000000
1909.582094	-0.049628	0.561098	-0.163505	70.937469	36.652061	81.913849	-3.710870	0.000000	3.351037	0.000000	0.000000	0.000000	-0.097570	0.044342	0.247422	0.000000	0.000000	4.000000	25.000000	0.000000
1909.585427	-0.049628	0.561098	-0.163505	70.937469	36.652061	81.913849	-3.710870	0.000000	3.351037	0.000000	0.000000	0.000000	-0.097570	0.044342	0.247422	0.000000	0.000000	4.000000	25.000000	0.000000
1909.588761	-0.049628	0.561098	-0.163505	71.123436	36.898865	81.900368	-3.688595	0.000000	3.375539	0.000000	0.000000	0.000000	-0.097570	0.044342	0.247422	0.000000	0.000000	4.000000	25.000000	0.000000
1909.592094	-0.050000	0.561209	-0.162500	71.123436	36.898865	81.900368	-3.688595	0.000000	3.375539	0.000000	0.000000	0.000000	-0.111414	0.033321	0.301658	0.000000	0.000000	4.000000	25.000000	0.000000
1909.595427	-0.050000	0.561209	-0.162500	71.123436	36.898865	81.900368	-3.688595	0.000000	3.375539	0.000000	0.000000	0.000000	-0.111414	0.033321	0.301658	0.000000	0.000000	4.000000	25.000000	0.000000
1909.598761	-0.050000	0.561209	-0.162500	71.308350	37.024380	81.755524	-3.674018	0.000000	3.391400	0.000000	0.000000	0.000000	-0.111414	0.033321	0.301658	0.000000	0.000000	4.000000	25.000000	0.000000
1909.602094	-0.050404	0.561282	-0.161311	71.308350	37.024380	81.755524	-3.674018	0.000000	3.391400	0.000000	0.000000	0.000000	-0.121195	0.021890	0.356579	0.000000	0.000000	4.000000	25.000000	0.000000
1909.605427	-0.050404	0.561282	-0.161311	71.308350	37.024380	81.755524	-3.674018	0.000000	3.391400	0.000000	0.000000	0.000000	-0.121195	0.021890	0.356579	0.000000	0.000000	4.000000	25.000000	0.000000
1909.608761	-0.050404	0.561282	-0.161311	71.474052	37.028744	81.506599	-3.657010	0.000000	3.409733	0.000000	0.000000	0.000000	-0.121195	0.021890	0.356579	0.000000	0.000000	4.000000	25.000000	0.000000
1909.612094	-0.050803	0.561333	-0.159990	71.474052	37.028744	81.506599	-3.657010	0.000000	3.409733	0.000000	0.000000	0.000000	-0.119809	0.015237	0.396484	0.000000	0.000000	4.000000	25.000000	0.000000
1909.615427	-0.050803	0.561333	-0.159990	71.474052	37.028744	81.506599	-3.657010	0.000000	3.409733	0.000000	0.000000	0.000000	-0.119809	0.015237	0.396484	0.000000	0.000000	4.000000	25.000000	0.000000
1909.618761	-0.050803	0.561333	-0.159990	71.608124	36.916843	81.172691	-3.638448	0.000000	3.429532	0.000000	0.000000	0.000000	-0.119809	0.015237	0.396484	0.000000	0.000000	4.000000	25.000000	0.000000
1909.622094	-0.051195	0.561375	-0.158464	71.608124	36.916843	81.172691	-3.638448	0.000000	3.429532	0.000000	0.000000	0.000000	-0.117628	0.012581	0.457594	0.000000	0.000000	4.000000	25.000000	0.000000
1909.625427	-0.051195	0.561375	-0.158464	71.608124	36.916843	81.172691	-3.638448	0.000000	3.429532	0.000000	0.000000	0.000000	-0.117628	0.012581	0.457594	0.000000	0.000000	4.000000	25.000000	0.000000
1909.628761	-0.051195	0.561375	-0.158464	71.735497	36.803501	80.842529	-3.617532	0.000000	3.451589	0.000000	0.000000	0.000000	-0.117628	0.012581	0.457594	0.000000	0.000000	4.000000	25.000000	0.000000
1909.632094	-0.051568	0.561392	-0.156803	71.735497	36.803501	80.842529	-3.617532	0.000000	3.451589	0.000000	0.000000	0.000000	-0.111811	0.005028	0.498263	0.000000	0.000000	4.000000	25.000000	0.000000
1909.635427	-0.051568	0.561392	-0.156803	71.735497	36.803501	80.842529	-3.617532	0.000000	3.451589	0.000000	0.000000	0.000000	-0.111811	0.005028	0.498263	0.000000	0.000000	4.000000	25.000000	0.000000
1909.638761	-0.051568	0.561392	-0.156803	71.894485	36.897156	80.682236	-3.595042	0.000000	3.475008	0.000000	0.000000	0.000000	-0.111811	0.005028	0.498263	0.000000	0.000000	4.000000	25.000000	0.000000
1909.642094	-0.051892	0.561382	-0.155002	71.894485	36.897156	80.682236	-3.595042	0.000000	3.475008	0.000000	0.000000	0.000000	-0.097204	-0.002999	0.540433	0.000000	0.000000	4.000000	25.000000	0.000000
1909.645427	-0.051892	0.561382	-0.155002	71.894485	36.897156	80.682236	-3.595042	0.000000	3.475008	0.000000	0.000000	0.000000	-0.097204	-0.002999	0.540433	0.000000	0.000000	4.000000	25.000000	0.000000
1909.648761	-0.051892	0.561382	-0.155002	72.118202	37.401501	80.882698	-3.571179	0.000000	3.499526	0.000000	0.000000	0.000000	-0.097204	-0.002999	0.540433	0.000000	0.000000	4.000000	25.000000	0.000000
1909.652094	-0.052160	0.561311	-0.153098	72.118202	37.401501	80.882698	-3.571179	0.000000	3.499526	0.000000	0.000000	0.000000	-0.080260	-0.021089	0.571252	0.000000	0.000000	4.000000	25.000000	0.000000
1909.655427	-0.052160	0.561311	-0.153098	72.118202	37.401501	80.882698	-3.571179	0.000000	3.499526	0.000000	0.000000	0.000000	-0.080260	-0.021089	0.571252	0.000000	0.000000	4.000000	25.000000	0.000000
1909.658761	-0.052160	0.561311	-0.153098	72.396744	38.197582	81.316559	-3.546385	0.000000	3.524650	0.000000	0.000000	0.000000	-0.080260	-0.021089	0.571252	0.000000	0.000000	4.000000	25.000000	0.000000
1909.662094	-0.052418	0.561228	-0.151066	72.396744	38.197582	81.316559	-3.546385	0.000000	3.524650	0.000000	0.000000	0.000000	-0.077630	-0.025147	0.609581	0.000000	0.000000	4.000000	25.000000	0.000000
1909.665427	-0.052418	0.561228	-0.151066	72.396744	38.197582	81.316559	-3.546385	0.000000	3.524650	0.000000	0.000000	0.000000	-0.077630	-0.025147	0.609581	0.000000	0.000000	4.000000	25.000000	0.000000
1909.668761	-0.052418	0.561228	-0.151066	72.713181	39.099167	81.810074	-3.519744	0.000000	3.551254	0.000000	0.000000	0.000000	-0.077630	-0.025147	0.609581	0.000000	0.000000	4.000000	25.000000	0.000000
1909.672094	-0.052712	0.561112	-0.148908	72.713181	39.099167	81.810074	-3.519744	0.000000	3.551254	0.000000	0.000000	0.000000	-0.088246	-0.034814	0.647328	0.000000	0.000000	4.000000	25.000000	0.000000
1909.675427	-0.052712	0.561112	-0.148908	72.713181	39.099167	81.810074	-3.519744	0.000000	3.551254	0.000000	0.000000	0.000000	-0.088246	-0.034814	0.647328	0.000000	0.000000	4.000000	25.000000	0.000000
1909.678761	-0.052712	0.561112	-0.148908	73.052475	39.968296	82.241943	-3.490663	0.000000	3.579843	0.000000	0.000000	0.000000	-0.088246	-0.034814	0.647328	0.000000	0.000000	4.000000	25.000000	0.000000
1909.682094	-0.053056	0.560978	-0.146633	73.052475	39.968296	82.241943	-3.490663	0.000000	3.579843	0.000000	0.000000	0.000000	-0.103056	-0.039934	0.682598	0.000000	0.000000	4.000000	25.000000	0.000000
1909.685427	-0.053056	0.560978	-0.146633	73.052475	39.968296	82.241943	-3.490663	0.000000	3.579843	0.000000	0.000000	0.000000	-0.103056	-0.039934	0.682598	0.000000	0.000000	4.000000	25.000000	0.000000
1909.688761	-0.053056	0.560978	-0.146633	73.402771	40.756992	82.573158	-3.458963	0.000000	3.610481	0.000000	0.000000	0.000000	-0.103056	-0.039934	0.682598	0.000000	0.000000	4.000000	25.000000	0.000000
1909.692094	-0.053480	0.560809	-0.144240	73.402771	40.756992	82.573158	-3.458963	0.000000	3.610481	0.000000	0.000000	0.000000	-0.127238	-0.050890	0.717941	0.000000	0.000000	4.000000	25.000000	0.000000
1909.695427	-0.053480	0.560809	-0.144240	73.402771	40.756992	82.573158	-3.458963	0.000000	3.610481	0.000000	0.000000	0.000000	-0.127238	-0.050890	0.717941	0.000000	0.000000	4.000000	25.000000	0.000000
1909.698761	-0.053480	0.560809	-0.144240	73.735268	41.505890	82.894051	-3.424151	0.000000	3.643513	0.000000	0.000000	0.000000	-0.127238	-0.050890	0.717941	0.000000	0.000000	4.000000	25.000000	0.000000
1909.702094	-0.053907	0.560602	-0.141741	73.735268	41.505890	82.894051	-3.424151	0.000000	3.643513	0.000000	0.000000	0.000000	-0.128099	-0.062018	0.749623	0.000000	0.000000	4.000000	25.000000	0.000000
1909.705427	-0.053907	0.560602	-0.141741	73.735268	41.505890	82.894051	-3.424151	0.000000	3.643513	0.000000	0.000000	0.000000	-0.128099	-0.062018	0.749623	0.000000	0.000000	4.000000	25.000000	0.000000
1909.708761	-0.053907	0.560602	-0.141741	74.028084	42.232841	83.248840	-3.387177	0.000000	3.677912	0.000000	0.000000	0.000000	-0.128099	-0.062018	0.749623	0.000000	0.000000	4.000000	25.000000	0.000000
1909.712094	-0.054321	0.560374	-0.139140	74.028084	42.232841	83.248840	-3.387177	0.000000	3.677912	0.000000	0.000000	0.000000	-0.124028	-0.068560	0.780358	0.000000	0.000000	4.000000	25.000000	0.000000
1909.715427	-0.054321	0.560374	-0.139140	74.028084	42.232841	83.248840	-3.387177	0.000000	3.677912	0.000000	0.000000	0.000000	-0.124028	-0.068560	0.780358	0.000000	0.000000	4.000000	25.000000	0.000000
1909.718761	-0.054321	0.560374	-0.139140	74.268097	42.933006	83.654404	-3.348163	0.000000	3.713463	0.000000	0.000000	0.000000	-0.124028	-0.068560	0.780358	0.000000	0.000000	4.000000	25.000000	0.000000
1909.722094	-0.054735	0.560094	-0.136528	74.268097	42.933006	83.654404	-3.348163	0.000000	3.713463	0.000000	0.000000	0.000000	-0.124392	-0.083975	0.783381	0.000000	0.000000	4.000000	25.000000	0.000000
1909.725427	-0.054735	0.560094	-0.136528	74.268097	42.933006	83.654404	-3.348163	0.000000	3.713463	0.000000	0.000000	0.000000	-0.124392	-0.083975	0.783381	0.000000	0.000000	4.000000	25.000000	0.000000
1909.728761	-0.054735	0.560094	-0.136528	74.459450	43.664745	84.166306	-3.308073	0.000000	3.749220	0.000000	0.000000	0.000000	-0.124392	-0.083975	0.783381	0.000000	0.000000	4.000000	25.000000	0.000000
1909.732094	-0.055142	0.559793	-0.133867	74.459450	43.664745	84.166306	-3.308073	0.000000	3.749220	0.000000	0.000000	0.000000	-0.122085	-0.090128	0.798533	0.000000	0.000000	4.000000	25.000000	0.000000
1909.735427	-0.055142	0.559793	-0.133867	74.459450	43.664745	84.166306	-3.308073	0.000000	3.749220	0.000000	0.000000	0.000000	-0.122085	-0.090128	0.798533	0.000000	0.000000	4.000000	25.000000	0.000000
1909.738761	-0.055142	0.559793	-0.133867	74.589729	44.419315	84.793175	-3.266427	0.000000	3.785559	0.000000	0.000000	0.000000	-0.122085	-0.090128	0.798533	0.000000	0.000000	4.000000	25.000000	0.000000
1909.742094	-0.055555	0.559489	-0.131163	74.589729	44.419315	84.793175	-3.266427	0.000000	3.785559	0.000000	0.000000	0.000000	-0.124012	-0.091137	0.811212	0.000000	0.000000	4.000000	25.000000	0.000000
1909.745427	-0.055555	0.559489	-0.131163	74.589729	44.419315	84.793175	-3.266427	0.000000	3.785559	0.000000	0.000000	0.000000	-0.124012	-0.091137	0.811212	0.000000	0.000000	4.000000	25.000000	0.000000
1909.748761	-0.055555	0.559489	-0.131163	74.664497	45.208160	85.540207	-3.223102	0.000000	3.822514	0.000000	0.000000	0.000000	-0.124012	-0.091137	0.811212	0.000000	0.000000	4.000000	25.000000	0.000000
1909.752094	-0.056042	0.559179	-0.128403	74.664497	45.208160	85.540207	-3.223102	0.000000	3.822514	0.000000	0.000000	0.000000	-0.145909	-0.092995	0.828017	0.000000	0.000000	4.000000	25.000000	0.000000
1909.755427	-0.056042	0.559179	-0.128403	74.664497	45.208160	85.540207	-3.223102	0.000000	3.822514	0.000000	0.000000	0.000000	-0.145909	-0.092995	0.828017	0.000000	0.000000	4.000000	25.000000	0.000000
1909.758761	-0.056042	0.559179	-0.128403	74.726295	46.019070	86.326332	-3.177026	0.000000	3.860895	0.000000	0.000000	0.000000	-0.145909	-0.092995	0.828017	0.000000	0.000000	4.000000	25.000000	0.000000
1909.762094	-0.056539	0.558881	-0.125582	74.726295	46.019070	86.326332	-3.177026	0.000000	3.860895	0.000000	0.000000	0.000000	-0.149100	-0.089624	0.846255	0.000000	0.000000	4.000000	25.000000	0.000000
1909.765427	-0.056539	0.558881	-0.125582	74.726295	46.019070	86.326332	-3.177026	0.000000	3.860895	0.000000	0.000000	0.000000	-0.149100	-0.089624	0.846255	0.000000	0.000000	4.000000	25.000000	0.000000
1909.768761	-0.056539	0.558881	-0.125582	74.783989	46.832542	87.117111	-3.128800	0.000000	3.900079	0.000000	0.000000	0.000000	-0.149100	-0.089624	0.846255	0.000000	0.000000	4.000000	25.000000	0.000000
1909.772094	-0.057052	0.558564	-0.122765	74.783989	46.832542	87.117111	-3.128800	0.000000	3.900079	0.000000	0.000000	0.000000	-0.153849	-0.095108	0.844883	0.000000	0.000000	4.000000	25.000000	0.000000
1909.775427	-0.057052	0.558564	-0.122765	74.783989	46.832542	87.117111	-3.128800	0.000000	3.900079	0.000000	0.000000	0.000000	-0.153849	-0.095108	0.844883	0.000000	0.000000	4.000000	25.000000	0.000000
1909.778761	-0.057052	0.558564	-0.122765	74.835915	47.622272	87.887123	-3.079293	0.000000	3.939284	0.000000	0.000000	0.000000	-0.153849	-0.095108	0.844883	0.000000	0.000000	4.000000	25.000000	0.000000
1909.782094	-0.057588	0.558241	-0.119910	74.835915	47.622272	87.887123	-3.079293	0.000000	3.939284	0.000000	0.000000	0.000000	-0.160941	-0.096658	0.856499	0.000000	0.000000	4.000000	25.000000	0.000000
1909.785427	-0.057588	0.558241	-0.119910	74.835915	47.622272	87.887123	-3.079293	0.000000	3.939284	0.000000	0.000000	0.000000	-0.160941	-0.096658	0.856499	0.000000	0.000000	4.000000	25.000000	0.000000
1909.788761	-0.057588	0.558241	-0.119910	74.881073	48.413177	88.648499	-3.027712	0.000000	3.979065	0.000000	0.000000	0.000000	-0.160941	-0.096658	0.856499	0.000000	0.000000	4.000000	25.000000	0.000000
1909.792094	-0.058091	0.557945	-0.116968	74.881073	48.413177	88.648499	-3.027712	0.000000	3.979065	0.000000	0.000000	0.000000	-0.150721	-0.088852	0.882761	0.000000	0.000000	4.000000	25.000000	0.000000
1909.795427	-0.058091	0.557945	-0.116968	74.881073	48.413177	88.648499	-3.027712	0.000000	3.979065	0.000000	0.000000	0.000000	-0.150721	-0.088852	0.882761	0.000000	0.000000	4.000000	25.000000	0.000000
1909.798761	-0.058091	0.557945	-0.116968	74.921806	49.231537	89.374245	-2.973902	0.000000	4.019441	0.000000	0.000000	0.000000	-0.150721	-0.088852	0.882761	0.000000	0.000000	4.000000	25.000000	0.000000
1909.802094	-0.058476	0.557675	-0.113924	74.921806	49.231537	89.374245	-2.973902	0.000000	4.019441	0.000000	0.000000	0.000000	-0.115671	-0.081189	0.913194	0.000000	0.000000	4.000000	25.000000	0.000000
1909.805427	-0.058476	0.557675	-0.113924	74.921806	49.231537	89.374245	-2.973902	0.000000	4.019441	0.000000	0.000000	0.000000	-0.115671	-0.081189	0.913194	0.000000	0.000000	4.000000	25.000000	0.000000
1909.808761	-0.058476	0.557675	-0.113924	74.953339	50.029648	89.947563	-2.918505	0.000000	4.059843	0.000000	0.000000	0.000000	-0.115671	-0.081189	0.913194	0.000000	0.000000	4.000000	25.000000	0.000000
1909.812094	-0.058797	0.557461	-0.110749	74.953339	50.029648	89.947563	-2.918505	0.000000	4.059843	0.000000	0.000000	0.000000	-0.096278	-0.064112	0.952591	0.000000	0.000000	4.000000	25.000000	0.000000
1909.815427	-0.058797	0.557461	-0.110749	74.953339	50.029648	89.947563	-2.918505	0.000000	4.059843	0.000000	0.000000	0.000000	-0.096278	-0.064112	0.952591	0.000000	0.000000	4.000000	25.000000	0.000000
1909.818761	-0.058797	0.557461	-0.110749	74.984955	50.832253	90.630844	-2.860213	0.000000	4.101119	0.000000	0.000000	0.000000	-0.096278	-0.064112	0.952591	0.000000	0.000000	4.000000	25.000000	0.000000
1909.822094	-0.059006	0.557221	-0.107507	74.984955	50.832253	90.630844	-2.860213	0.000000	4.101119	0.000000	0.000000	0.000000	-0.062589	-0.072005	0.972466	0.000000	0.000000	4.000000	25.000000	0.000000
1909.825427	-0.059006	0.557221	-0.107507	74.984955	50.832253	90.630844	-2.860213	0.000000	4.101119	0.000000	0.000000	0.000000	-0.062589	-0.072005	0.972466	0.000000	0.000000	4.000000	25.000000	0.000000
1909.828761	-0.059006	0.557221	-0.107507	75.035255	51.585758	91.227356	-2.800554	0.000000	4.142088	0.000000	0.000000	0.000000	-0.062589	-0.072005	0.972466	0.000000	0.000000	4.000000	25.000000	0.000000
1909.832094	-0.059122	0.556986	-0.104164	75.035255	51.585758	91.227356	-2.800554	0.000000	4.142088	0.000000	0.000000	0.000000	-0.034813	-0.070620	1.002882	0.000000	0.000000	4.000000	25.000000	0.000000
1909.835427	-0.059122	0.556986	-0.104164	75.035255	51.585758	91.227356	-2.800554	0.000000	4.142088	0.000000	0.000000	0.000000	-0.034813	-0.070620	1.002882	0.000000	0.000000	4.000000	25.000000	0.000000
1909.838761	-0.059122	0.556986	-0.104164	75.126823	52.284927	91.704323	-2.738512	0.000000	4.183366	0.000000	0.000000	0.000000	-0.034813	-0.070620	1.002882	0.000000	0.000000	4.000000	25.000000	0.000000
1909.842094	-0.059194	0.556734	-0.100723	75.126823	52.284927	91.704323	-2.738512	0.000000	4.183366	0.000000	0.000000	0.000000	-0.021565	-0.075482	1.032316	0.000000	0.000000	4.000000	25.000000	0.000000
1909.845427	-0.059194	0.556734	-0.100723	75.126823	52.284927	91.704323	-2.738512	0.000000	4.183366	0.000000	0.000000	0.000000	-0.021565	-0.075482	1.032316	0.000000	0.000000	4.000000	25.000000	0.000000
1909.848761	-0.059194	0.556734	-0.100723	75.258797	52.845112	91.975693	-2.673375	0.000000	4.225289	0.000000	0.000000	0.000000	-0.021565	-0.075482	1.032316	0.000000	0.000000	4.000000	25.000000	0.000000
1909.852094	-0.059246	0.556473	-0.097239	75.258797	52.845112	91.975693	-2.673375	0.000000	4.225289	0.000000	0.000000	0.000000	-0.015596	-0.078356	1.045364	0.000000	0.000000	4.000000	25.000000	0.000000
1909.855427	-0.059246	0.556473	-0.097239	75.258797	52.845112	91.975693	-2.673375	0.000000	4.225289	0.000000	0.000000	0.000000	-0.015596	-0.078356	1.045364	0.000000	0.000000	4.000000	25.000000	0.000000
1909.858761	-0.059246	0.556473	-0.097239	75.436363	53.312984	92.088264	-2.605724	0.000000	4.267341	0.000000	0.000000	0.000000	-0.015596	-0.078356	1.045364	0.000000	0.000000	4.000000	25.000000	0.000000
1909.862094	-0.059279	0.556161	-0.093700	75.436363	53.312984	92.088264	-2.605724	0.000000	4.267341	0.000000	0.000000	0.000000	-0.009937	-0.093438	1.061535	0.000000	0.000000	4.000000	25.000000	0.000000
1909.865427	-0.059279	0.556161	-0.093700	75.436363	53.312984	92.088264	-2.605724	0.000000	4.267341	0.000000	0.000000	0.000000	-0.009937	-0.093438	1.061535	0.000000	0.000000	4.000000	25.000000	0.000000
1909.868761	-0.059279	0.556161	-0.093700	75.639275	53.737446	92.121758	-2.535236	0.000000	4.309591	0.000000	0.000000	0.000000	-0.009937	-0.093438	1.061535	0.000000	0.000000	4.000000	25.000000	0.000000
1909.872094	-0.059288	0.555802	-0.090132	75.639275	53.737446	92.121758	-2.535236	0.000000	4.309591	0.000000	0.000000	0.000000	-0.002864	-0.107692	1.070311	0.000000	0.000000	4.000000	25.000000	0.000000
1909.875427	-0.059288	0.555802	-0.090132	75.639275	53.737446	92.121758	-2.535236	0.000000	4.309591	0.000000	0.000000	0.000000	-0.002864	-0.107692	1.070311	0.000000	0.000000	4.000000	25.000000	0.000000
1909.878761	-0.059288	0.555802	-0.090132	75.837204	54.095600	92.098244	-2.462355	0.000000	4.351644	0.000000	0.000000	0.000000	-0.002864	-0.107692	1.070311	0.000000	0.000000	4.000000	25.000000	0.000000
1909.882094	-0.059298	0.555406	-0.086495	75.837204	54.095600	92.098244	-2.462355	0.000000	4.351644	0.000000	0.000000	0.000000	-0.002936	-0.118846	1.091112	0.000000	0.000000	4.000000	25.000000	0.000000
1909.885427	-0.059298	0.555406	-0.086495	75.837204	54.095600	92.098244	-2.462355	0.000000	4.351644	0.000000	0.000000	0.000000	-0.002936	-0.118846	1.091112	0.000000	0.000000	4.000000	25.000000	0.000000
1909.888761	-0.059298	0.555406	-0.086495	76.012756	54.561886	92.215523	-2.385870	0.000000	4.394044	0.000000	0.000000	0.000000	-0.002936	-0.118846	1.091112	0.000000	0.000000	4.000000	25.000000	0.000000
1909.892094	-0.059258	0.554969	-0.082875	76.012756	54.561886	92.215523	-2.385870	0.000000	4.394044	0.000000	0.000000	0.000000	0.012120	-0.131055	1.085976	0.000000	0.000000	4.000000	25.000000	0.000000
1909.895427	-0.059258	0.554969	-0.082875	76.012756	54.561886	92.215523	-2.385870	0.000000	4.394044	0.000000	0.000000	0.000000	0.012120	-0.131055	1.085976	0.000000	0.000000	4.000000	25.000000	0.000000
1909.898761	-0.059258	0.554969	-0.082875	76.153954	55.345806	92.695541	-2.308111	0.000000	4.435383	0.000000	0.000000	0.000000	0.012120	-0.131055	1.085976	0.000000	0.000000	4.000000	25.000000	0.000000
1909.902094	-0.059172	0.554524	-0.079235	76.153954	55.345806	92.695541	-2.308111	0.000000	4.435383	0.000000	0.000000	0.000000	0.025681	-0.133633	1.092145	0.000000	0.000000	4.000000	25.000000	0.000000
1909.905427	-0.059172	0.554524	-0.079235	76.153954	55.345806	92.695541	-2.308111	0.000000	4.435383	0.000000	0.000000	0.000000	0.025681	-0.133633	1.092145	0.000000	0.000000	4.000000	25.000000	0.000000
1909.908761	-0.059172	0.554524	-0.079235	76.246689	56.503891	93.612083	-2.228167	0.000000	4.476078	0.000000	0.000000	0.000000	0.025681	-0.133633	1.092145	0.000000	0.000000	4.000000	25.000000	0.000000
1909.912094	-0.059039	0.554091	-0.075579	76.246689	56.503891	93.612083	-2.228167	0.000000	4.476078	0.000000	0.000000	0.000000	0.039830	-0.129864	1.096665	0.000000	0.000000	4.000000	25.000000	0.000000
1909.915427	-0.059039	0.554091	-0.075579	76.246689	56.503891	93.612083	-2.228167	0.000000	4.476078	0.000000	0.000000	0.000000	0.039830	-0.129864	1.096665	0.000000	0.000000	4.000000	25.000000	0.000000
1909.918761	-0.059039	0.554091	-0.075579	76.296364	57.969921	94.883492	-2.146113	0.000000	4.515994	0.000000	0.000000	0.000000	0.039830	-0.129864	1.096665	0.000000	0.000000	4.000000	25.000000	0.000000
1909.922094	-0.058851	0.553682	-0.071957	76.296364	57.969921	94.883492	-2.146113	0.000000	4.515994	0.000000	0.000000	0.000000	0.056523	-0.122745	1.086639	0.000000	0.000000	4.000000	25.000000	0.000000
1909.925427	-0.058851	0.553682	-0.071957	76.296364	57.969921	94.883492	-2.146113	0.000000	4.515994	0.000000	0.000000	0.000000	0.056523	-0.122745	1.086639	0.000000	0.000000	4.000000	25.000000	0.000000
1909.928761	-0.058851	0.553682	-0.071957	76.321510	59.559681	96.292946	-2.063128	0.000000	4.554504	0.000000	0.000000	0.000000	0.056523	-0.122745	1.086639	0.000000	0.000000	4.000000	25.000000	0.000000
1909.932094	-0.058591	0.553293	-0.068342	76.321510	59.559681	96.292946	-2.063128	0.000000	4.554504	0.000000	0.000000	0.000000	0.077904	-0.116755	1.084664	0.000000	0.000000	4.000000	25.000000	0.000000
1909.935427	-0.058591	0.553293	-0.068342	76.321510	59.559681	96.292946	-2.063128	0.000000	4.554504	0.000000	0.000000	0.000000	0.077904	-0.116755	1.084664	0.000000	0.000000	4.000000	25.000000	0.000000
1909.938761	-0.058591	0.553293	-0.068342	76.347443	61.117477	97.653198	-1.978744	0.000000	4.591794	0.000000	0.000000	0.000000	0.077904	-0.116755	1.084664	0.000000	0.000000	4.000000	25.000000	0.000000
1909.942094	-0.058309	0.552893	-0.064779	76.347443	61.117477	97.653198	-1.978744	0.000000	4.591794	0.000000	0.000000	0.000000	0.084641	-0.120033	1.068799	0.000000	0.000000	4.000000	25.000000	0.000000
1909.945427	-0.058309	0.552893	-0.064779	76.347443	61.117477	97.653198	-1.978744	0.000000	4.591794	0.000000	0.000000	0.000000	0.084641	-0.120033	1.068799	0.000000	0.000000	4.000000	25.000000	0.000000
1909.948761	-0.058309	0.552893	-0.064779	76.400749	62.513363	98.811150	-1.893572	0.000000	4.627568	0.000000	0.000000	0.000000	0.084641	-0.120033	1.068799	0.000000	0.000000	4.000000	25.000000	0.000000
1909.952094	-0.057979	0.552494	-0.061315	76.400749	62.513363	98.811150	-1.893572	0.000000	4.627568	0.000000	0.000000	0.000000	0.099029	-0.119527	1.039321	0.000000	0.000000	4.000000	25.000000	0.000000
1909.955427	-0.057979	0.552494	-0.061315	76.400749	62.513363	98.811150	-1.893572	0.000000	4.627568	0.000000	0.000000	0.000000	0.099029	-0.119527	1.039321	0.000000	0.000000	4.000000	25.000000	0.000000
1909.958761	-0.057979	0.552494	-0.061315	76.492973	63.728096	99.732391	-1.809115	0.000000	4.661234	0.000000	0.000000	0.000000	0.099029	-0.119527	1.039321	0.000000	0.000000	4.000000	25.000000	0.000000
1909.962094	-0.057649	0.552082	-0.057882	76.492973	63.728096	99.732391	-1.809115	0.000000	4.661234	0.000000	0.000000	0.000000	0.098868	-0.123787	1.029861	0.000000	0.000000	4.000000	25.000000	0.000000
1909.965427	-0.057649	0.552082	-0.057882	76.492973	63.728096	99.732391	-1.809115	0.000000	4.661234	0.000000	0.000000	0.000000	0.098868	-0.123787	1.029861	0.000000	0.000000	4.000000	25.000000	0.000000
1909.968761	-0.057649	0.552082	-0.057882	76.604347	64.767792	100.452530	-1.723295	0.000000	4.693640	0.000000	0.000000	0.000000	0.098868	-0.123787	1.029861	0.000000	0.000000	4.000000	25.000000	0.000000
1909.972094	-0.057257	0.551668	-0.054520	76.604347	64.767792	100.452530	-1.723295	0.000000	4.693640	0.000000	0.000000	0.000000	0.117761	-0.124176	1.008446	0.000000	0.000000	4.000000	25.000000	0.000000
1909.975427	-0.057257	0.551668	-0.054520	76.604347	64.767792	100.452530	-1.723295	0.000000	4.693640	0.000000	0.000000	0.000000	0.117761	-0.124176	1.008446	0.000000	0.000000	4.000000	25.000000	0.000000
1909.978761	-0.057257	0.551668	-0.054520	76.710632	65.588989	100.956200	-1.637840	0.000000	4.724138	0.000000	0.000000	0.000000	0.117761	-0.124176	1.008446	0.000000	0.000000	4.000000	25.000000	0.000000
1909.982094	-0.056790	0.551280	-0.051166	76.710632	65.588989	100.956200	-1.637840	0.000000	4.724138	0.000000	0.000000	0.000000	0.139977	-0.116371	1.006343	0.000000	0.000000	4.000000	25.000000	0.000000
1909.985427	-0.056790	0.551280	-0.051166	76.710632	65.588989	100.956200	-1.637840	0.000000	4.724138	0.000000	0.000000	0.000000	0.139977	-0.116371	1.006343	0.000000	0.000000	4.000000	25.000000	0.000000
1909.988761	-0.056790	0.551280	-0.051166	76.811287	66.219040	101.274040	-1.551161	0.000000	4.753304	0.000000	0.000000	0.000000	0.139977	-0.116371	1.006343	0.000000	0.000000	4.000000	25.000000	0.000000
1909.992094	-0.056281	0.550932	-0.047872	76.811287	66.219040	101.274040	-1.551161	0.000000	4.753304	0.000000	0.000000	0.000000	0.152907	-0.104369	0.988207	0.000000	0.000000	4.000000	25.000000	0.000000
1909.995427	-0.056281	0.550932	-0.047872	76.811287	66.219040	101.274040	-1.551161	0.000000	4.753304	0.000000	0.000000	0.000000	0.152907	-0.104369	0.988207	0.000000	0.000000	4.000000	25.000000	0.000000
1909.998761	-0.056281	0.550932	-0.047872	76.910278	66.539879	101.284172	-1.464434	0.000000	4.780735	0.000000	0.000000	0.000000	0.152907	-0.104369	0.988207	0.000000	0.000000	4.000000	25.000000	0.000000
1910.002094	-0.055731	0.550619	-0.044614	76.910278	66.539879	101.284172	-1.464434	0.000000	4.780735	0.000000	0.000000	0.000000	0.164868	-0.093727	0.977255	0.000000	0.000000	4.000000	25.000000	0.000000
1910.005427	-0.055731	0.550619	-0.044614	76.910278	66.539879	101.284172	-1.464434	0.000000	4.780735	0.000000	0.000000	0.000000	0.164868	-0.093727	0.977255	0.000000	0.000000	4.000000	25.000000	0.000000
1910.008761	-0.055731	0.550619	-0.044614	77.013901	66.632210	101.060844	-1.377022	0.000000	4.806643	0.000000	0.000000	0.000000	0.164868	-0.093727	0.977255	0.000000	0.000000	4.000000	25.000000	0.000000
1910.012094	-0.055143	0.550383	-0.041380	77.013901	66.632210	101.060844	-1.377022	0.000000	4.806643	0.000000	0.000000	0.000000	0.176331	-0.070891	0.970419	0.000000	0.000000	4.000000	25.000000	0.000000
1910.015427	-0.055143	0.550383	-0.041380	77.013901	66.632210	101.060844	-1.377022	0.000000	4.806643	0.000000	0.000000	0.000000	0.176331	-0.070891	0.970419	0.000000	0.000000	4.000000	25.000000	0.000000
1910.018761	-0.055143	0.550383	-0.041380	77.122871	66.508080	100.607979	-1.288548	0.000000	4.831112	0.000000	0.000000	0.000000	0.176331	-0.070891	0.970419	0.000000	0.000000	4.000000	25.000000	0.000000
1910.022094	-0.054494	0.550232	-0.038189	77.122871	66.508080	100.607979	-1.288548	0.000000	4.831112	0.000000	0.000000	0.000000	0.194775	-0.045402	0.957179	0.000000	0.000000	4.000000	25.000000	0.000000
1910.025427	-0.054494	0.550232	-0.038189	77.122871	66.508080	100.607979	-1.288548	0.000000	4.831112	0.000000	0.000000	0.000000	0.194775	-0.045402	0.957179	0.000000	0.000000	4.000000	25.000000	0.000000
1910.028761	-0.054494	0.550232	-0.038189	77.242966	66.207954	99.955627	-1.199825	0.000000	4.853908	0.000000	0.000000	0.000000	0.194775	-0.045402	0.957179	0.000000	0.000000	4.000000	25.000000	0.000000
1910.032094	-0.053750	0.550107	-0.034980	77.242966	66.207954	99.955627	-1.199825	0.000000	4.853908	0.000000	0.000000	0.000000	0.223197	-0.037299	0.962727	0.000000	0.000000	4.000000	25.000000	0.000000
1910.035427	-0.053750	0.550107	-0.034980	77.242966	66.207954	99.955627	-1.199825	0.000000	4.853908	0.000000	0.000000	0.000000	0.223197	-0.037299	0.962727	0.000000	0.000000	4.000000	25.000000	0.000000
1910.038761	-0.053750	0.550107	-0.034980	77.384010	65.845100	99.196205	-1.109213	0.000000	4.875412	0.000000	0.000000	0.000000	0.223197	-0.037299	0.962727	0.000000	0.000000	4.000000	25.000000	0.000000
1910.042094	-0.052906	0.550041	-0.031782	77.384010	65.845100	99.196205	-1.109213	0.000000	4.875412	0.000000	0.000000	0.000000	0.253269	-0.019866	0.959443	0.000000	0.000000	4.000000	25.000000	0.000000
1910.045427	-0.052906	0.550041	-0.031782	77.384010	65.845100	99.196205	-1.109213	0.000000	4.875412	0.000000	0.000000	0.000000	0.253269	-0.019866	0.959443	0.000000	0.000000	4.000000	25.000000	0.000000
1910.048761	-0.052906	0.550041	-0.031782	77.555428	65.453789	98.355606	-1.017512	0.000000	4.895372	0.000000	0.000000	0.000000	0.253269	-0.019866	0.959443	0.000000	0.000000	4.000000	25.000000	0.000000
1910.052094	-0.051940	0.550011	-0.028588	77.555428	65.453789	98.355606	-1.017512	0.000000	4.895372	0.000000	0.000000	0.000000	0.289756	-0.009027	0.958226	0.000000	0.000000	4.000000	25.000000	0.000000
1910.055427	-0.051940	0.550011	-0.028588	77.555428	65.453789	98.355606	-1.017512	0.000000	4.895372	0.000000	0.000000	0.000000	0.289756	-0.009027	0.958226	0.000000	0.000000	4.000000	25.000000	0.000000
1910.058761	-0.051940	0.550011	-0.028588	77.764091	65.059509	97.452179	-0.924533	0.000000	4.913781	0.000000	0.000000	0.000000	0.289756	-0.009027	0.958226	0.000000	0.000000	4.000000	25.000000	0.000000
1910.062094	-0.050892	0.549994	-0.025398	77.764091	65.059509	97.452179	-0.924533	0.000000	4.913781	0.000000	0.000000	0.000000	0.314409	-0.005014	0.956812	0.000000	0.000000	4.000000	25.000000	0.000000
1910.065427	-0.050892	0.549994	-0.025398	77.764091	65.059509	97.452179	-0.924533	0.000000	4.913781	0.000000	0.000000	0.000000	0.314409	-0.005014	0.956812	0.000000	0.000000	4.000000	25.000000	0.000000
1910.068761	-0.050892	0.549994	-0.025398	78.027306	64.802940	96.616142	-0.829931	0.000000	4.930640	0.000000	0.000000	0.000000	0.314409	-0.005014	0.956812	0.000000	0.000000	4.000000	25.000000	0.000000
1910.072094	-0.049820	0.549999	-0.022245	78.027306	64.802940	96.616142	-0.829931	0.000000	4.930640	0.000000	0.000000	0.000000	0.321673	0.001366	0.945980	0.000000	0.000000	4.000000	25.000000	0.000000
1910.075427	-0.049820	0.549999	-0.022245	78.027306	64.802940	96.616142	-0.829931	0.000000	4.930640	0.000000	0.000000	0.000000	0.321673	0.001366	0.945980	0.000000	0.000000	4.000000	25.000000	0.000000
1910.078761	-0.049820	0.549999	-0.022245	78.360603	64.793800	95.946869	-0.734343	0.000000	4.945780	0.000000	0.000000	0.000000	0.321673	0.001366	0.945980	0.000000	0.000000	4.000000	25.000000	0.000000
1910.082094	-0.048758	0.550000	-0.019193	78.360603	64.793800	95.946869	-0.734343	0.000000	4.945780	0.000000	0.000000	0.000000	0.318392	0.000392	0.915462	0.000000	0.000000	4.000000	25.000000	0.000000
1910.085427	-0.048758	0.550000	-0.019193	78.360603	64.793800	95.946869	-0.734343	0.000000	4.945780	0.000000	0.000000	0.000000	0.318392	0.000392	0.915462	0.000000	0.000000	4.000000	25.000000	0.000000
1910.088761	-0.048758	0.550000	-0.019193	78.728310	64.896324	95.355309	-0.639820	0.000000	4.958894	0.000000	0.000000	0.000000	0.318392	0.000392	0.915462	0.000000	0.000000	4.000000	25.000000	0.000000
1910.092094	-0.047675	0.550025	-0.016178	78.728310	64.896324	95.355309	-0.639820	0.000000	4.958894	0.000000	0.000000	0.000000	0.325151	0.007304	0.904696	0.000000	0.000000	4.000000	25.000000	0.000000
1910.095427	-0.047675	0.550025	-0.016178	78.728310	64.896324	95.355309	-0.639820	0.000000	4.958894	0.000000	0.000000	0.000000	0.325151	0.007304	0.904696	0.000000	0.000000	4.000000	25.000000	0.000000
1910.098761	-0.047675	0.550025	-0.016178	79.087761	65.002678	94.858368	-0.544496	0.000000	4.970264	0.000000	0.000000	0.000000	0.325151	0.007304	0.904696	0.000000	0.000000	4.000000	25.000000	0.000000
1910.102094	-0.046570	0.550090	-0.013180	79.087761	65.002678	94.858368	-0.544496	0.000000	4.970264	0.000000	0.000000	0.000000	0.331227	0.019491	0.899476	0.000000	0.000000	4.000000	25.000000	0.000000
1910.105427	-0.046570	0.550090	-0.013180	79.087761	65.002678	94.858368	-0.544496	0.000000	4.970264	0.000000	0.000000	0.000000	0.331227	0.019491	0.899476	0.000000	0.000000	4.000000	25.000000	0.000000
1910.108761	-0.046570	0.550090	-0.013180	79.384201	65.044434	94.647102	-0.447792	0.000000	4.979908	0.000000	0.000000	0.000000	0.331227	0.019491	0.899476	0.000000	0.000000	4.000000	25.000000	0.000000
1910.112094	-0.045402	0.550179	-0.010213	79.384201	65.044434	94.647102	-0.447792	0.000000	4.979908	0.000000	0.000000	0.000000	0.350558	0.026917	0.889941	0.000000	0.000000	4.000000	25.000000	0.000000
1910.115427	-0.045402	0.550179	-0.010213	79.384201	65.044434	94.647102	-0.447792	0.000000	4.979908	0.000000	0.000000	0.000000	0.350558	0.026917	0.889941	0.000000	0.000000	4.000000	25.000000	0.000000
1910.118761	-0.045402	0.550179	-0.010213	79.600494	64.965675	94.657547	-0.350340	0.000000	4.987711	0.000000	0.000000	0.000000	0.350558	0.026917	0.889941	0.000000	0.000000	4.000000	25.000000	0.000000
1910.122094	-0.044198	0.550312	-0.007197	79.600494	64.965675	94.657547	-0.350340	0.000000	4.987711	0.000000	0.000000	0.000000	0.361155	0.039831	0.904873	0.000000	0.000000	4.000000	25.000000	0.000000
1910.125427	-0.044198	0.550312	-0.007197	79.600494	64.965675	94.657547	-0.350340	0.000000	4.987711	0.000000	0.000000	0.000000	0.361155	0.039831	0.904873	0.000000	0.000000	4.000000	25.000000	0.000000
1910.128761	-0.044198	0.550312	-0.007197	79.749397	64.760765	94.519363	-0.249238	0.000000	4.993784	0.000000	0.000000	0.000000	0.361155	0.039831	0.904873	0.000000	0.000000	4.000000	25.000000	0.000000
1910.132094	-0.042912	0.550430	-0.004159	79.749397	64.760765	94.519363	-0.249238	0.000000	4.993784	0.000000	0.000000	0.000000	0.385852	0.035349	0.911285	0.000000	0.000000	4.000000	25.000000	0.000000
1910.135427	-0.042912	0.550430	-0.004159	79.749397	64.760765	94.519363	-0.249238	0.000000	4.993784	0.000000	0.000000	0.000000	0.385852	0.035349	0.911285	0.000000	0.000000	4.000000	25.000000	0.000000
1910.138761	-0.042912	0.550430	-0.004159	79.878265	64.684563	94.217796	-0.145457	0.000000	4.997884	0.000000	0.000000	0.000000	0.385852	0.035349	0.911285	0.000000	0.000000	4.000000	25.000000	0.000000
1910.142094	-0.041585	0.550558	-0.001110	79.878265	64.684563	94.217796	-0.145457	0.000000	4.997884	0.000000	0.000000	0.000000	0.398145	0.038303	0.914751	0.000000	0.000000	4.000000	25.000000	0.000000
1910.145427	-0.041585	0.550558	-0.001110	79.878265	64.684563	94.217796	-0.145457	0.000000	4.997884	0.000000	0.000000	0.000000	0.398145	0.038303	0.914751	0.000000	0.000000	4.000000	25.000000	0.000000
1910.148761	-0.041585	0.550558	-0.001110	80.030502	65.137230	94.429497	-0.039201	0.000000	4.999846	0.000000	0.000000	0.000000	0.398145	0.038303	0.914751	0.000000	0.000000	4.000000	25.000000	0.000000
1910.152094	-0.040255	0.550645	0.001891	80.030502	65.137230	94.429497	-0.039201	0.000000	4.999846	0.000000	0.000000	0.000000	0.398985	0.026130	0.900396	0.000000	0.000000	4.000000	25.000000	0.000000
1910.155427	-0.040255	0.550645	0.001891	80.030502	65.137230	94.429497	-0.039201	0.000000	4.999846	0.000000	0.000000	0.000000	0.398985	0.026130	0.900396	0.000000	0.000000	4.000000	25.000000	0.000000
1910.158761	-0.040255	0.550645	0.001891	80.209450	66.106339	95.293991	0.067415	0.000000	4.999546	0.000000	0.000000	0.000000	0.398985	0.026130	0.900396	0.000000	0.000000	4.000000	25.000000	0.000000
1910.162094	-0.039031	0.550699	0.004812	80.209450	66.106339	95.293991	0.067415	0.000000	4.999546	0.000000	0.000000	0.000000	0.367250	0.016394	0.876315	0.000000	0.000000	4.000000	25.000000	0.000000
1910.165427	-0.039031	0.550699	0.004812	80.209450	66.106339	95.293991	0.067415	0.000000	4.999546	0.000000	0.000000	0.000000	0.367250	0.016394	0.876315	0.000000	0.000000	4.000000	25.000000	0.000000
1910.168761	-0.039031	0.550699	0.004812	80.413597	67.324936	96.415405	0.172962	0.000000	4.997007	0.000000	0.000000	0.000000	0.367250	0.016394	0.876315	0.000000	0.000000	4.000000	25.000000	0.000000
1910.172094	-0.037895	0.550739	0.007674	80.413597	67.324936	96.415405	0.172962	0.000000	4.997007	0.000000	0.000000	0.000000	0.340744	0.011788	0.858630	0.000000	0.000000	4.000000	25.000000	0.000000
1910.175427	-0.037895	0.550739	0.007674	80.413597	67.324936	96.415405	0.172962	0.000000	4.997007	0.000000	0.000000	0.000000	0.340744	0.011788	0.858630	0.000000	0.000000	4.000000	25.000000	0.000000
1910.178761	-0.037895	0.550739	0.007674	80.610519	68.533936	97.408913	0.277840	0.000000	4.992275	0.000000	0.000000	0.000000	0.340744	0.011788	0.858630	0.000000	0.000000	4.000000	25.000000	0.000000
1910.182094	-0.036785	0.550780	0.010502	80.610519	68.533936	97.408913	0.277840	0.000000	4.992275	0.000000	0.000000	0.000000	0.333043	0.012309	0.848265	0.000000	0.000000	4.000000	25.000000	0.000000
1910.185427	-0.036785	0.550780	0.010502	80.610519	68.533936	97.408913	0.277840	0.000000	4.992275	0.000000	0.000000	0.000000	0.333043	0.012309	0.848265	0.000000	0.000000	4.000000	25.000000	0.000000
1910.188761	-0.036785	0.550780	0.010502	80.766327	69.603867	98.242142	0.382759	0.000000	4.985328	0.000000	0.000000	0.000000	0.333043	0.012309	0.848265	0.000000	0.000000	4.000000	25.000000	0.000000
1910.192094	-0.035678	0.550806	0.013279	80.766327	69.603867	98.242142	0.382759	0.000000	4.985328	0.000000	0.000000	0.000000	0.332142	0.007825	0.833031	0.000000	0.000000	4.000000	25.000000	0.000000
1910.195427	-0.035678	0.550806	0.013279	80.766327	69.603867	98.242142	0.382759	0.000000	4.985328	0.000000	0.000000	0.000000	0.332142	0.007825	0.833031	0.000000	0.000000	4.000000	25.000000	0.000000
1910.198761	-0.035678	0.550806	0.013279	80.849640	70.503807	98.949936	0.487021	0.000000	4.976224	0.000000	0.000000	0.000000	0.332142	0.007825	0.833031	0.000000	0.000000	4.000000	25.000000	0.000000
1910.202094	-0.034577	0.550825	0.016046	80.849640	70.503807	98.949936	0.487021	0.000000	4.976224	0.000000	0.000000	0.000000	0.330087	0.005853	0.830319	0.000000	0.000000	4.000000	25.000000	0.000000
1910.205427	-0.034577	0.550825	0.016046	80.849640	70.503807	98.949936	0.487021	0.000000	4.976224	0.000000	0.000000	0.000000	0.330087	0.005853	0.830319	0.000000	0.000000	4.000000	25.000000	0.000000
1910.208761	-0.034577	0.550825	0.016046	80.842384	71.215294	99.558197	0.591986	0.000000	4.964832	0.000000	0.000000	0.000000	0.330087	0.005853	0.830319	0.000000	0.000000	4.000000	25.000000	0.000000
1910.212094	-0.033483	0.550847	0.018782	80.842384	71.215294	99.558197	0.591986	0.000000	4.964832	0.000000	0.000000	0.000000	0.328395	0.006616	0.820646	0.000000	0.000000	4.000000	25.000000	0.000000
1910.215427	-0.033483	0.550847	0.018782	80.842384	71.215294	99.558197	0.591986	0.000000	4.964832	0.000000	0.000000	0.000000	0.328395	0.006616	0.820646	0.000000	0.000000	4.000000	25.000000	0.000000
1910.218761	-0.033483	0.550847	0.018782	80.823624	71.719559	99.940742	0.696672	0.000000	4.951227	0.000000	0.000000	0.000000	0.328395	0.006616	0.820646	0.000000	0.000000	4.000000	25.000000	0.000000
1910.222094	-0.032395	0.550846	0.021490	80.823624	71.719559	99.940742	0.696672	0.000000	4.951227	0.000000	0.000000	0.000000	0.326409	-0.000458	0.812551	0.000000	0.000000	4.000000	25.000000	0.000000
1910.225427	-0.032395	0.550846	0.021490	80.823624	71.719559	99.940742	0.696672	0.000000	4.951227	0.000000	0.000000	0.000000	0.326409	-0.000458	0.812551	0.000000	0.000000	4.000000	25.000000	0.000000
1910.228761	-0.032395	0.550846	0.021490	80.805138	72.260414	100.332787	0.801120	0.000000	4.935403	0.000000	0.000000	0.000000	0.326409	-0.000458	0.812551	0.000000	0.000000	4.000000	25.000000	0.000000
1910.232094	-0.031337	0.550864	0.024184	80.805138	72.260414	100.332787	0.801120	0.000000	4.935403	0.000000	0.000000	0.000000	0.317142	0.005555	0.807952	0.000000	0.000000	4.000000	25.000000	0.000000
1910.235427	-0.031337	0.550864	0.024184	80.805138	72.260414	100.332787	0.801120	0.000000	4.935403	0.000000	0.000000	0.000000	0.317142	0.005555	0.807952	0.000000	0.000000	4.000000	25.000000	0.000000
1910.238761	-0.031337	0.550864	0.024184	80.792007	73.321266	101.225227	0.905445	0.000000	4.917334	0.000000	0.000000	0.000000	0.317142	0.005555	0.807952	0.000000	0.000000	4.000000	25.000000	0.000000
1910.242094	-0.030288	0.550859	0.026850	80.792007	73.321266	101.225227	0.905445	0.000000	4.917334	0.000000	0.000000	0.000000	0.314756	-0.001453	0.799965	0.000000	0.000000	4.000000	25.000000	0.000000
1910.245427	-0.030288	0.550859	0.026850	80.792007	73.321266	101.225227	0.905445	0.000000	4.917334	0.000000	0.000000	0.000000	0.314756	-0.001453	0.799965	0.000000	0.000000	4.000000	25.000000	0.000000
1910.248761	-0.030288	0.550859	0.026850	80.777695	75.098610	102.834030	1.009206	0.000000	4.897091	0.000000	0.000000	0.000000	0.314756	-0.001453	0.799965	0.000000	0.000000	4.000000	25.000000	0.000000
1910.252094	-0.029243	0.550815	0.029408	80.777695	75.098610	102.834030	1.009206	0.000000	4.897091	0.000000	0.000000	0.000000	0.313685	-0.013243	0.767353	0.000000	0.000000	4.000000	25.000000	0.000000
1910.255427	-0.029243	0.550815	0.029408	80.777695	75.098610	102.834030	1.009206	0.000000	4.897091	0.000000	0.000000	0.000000	0.313685	-0.013243	0.767353	0.000000	0.000000	4.000000	25.000000	0.000000
1910.258761	-0.029243	0.550815	0.029408	80.748154	77.232613	104.816330	1.109349	0.000000	4.875381	0.000000	0.000000	0.000000	0.313685	-0.013243	0.767353	0.000000	0.000000	4.000000	25.000000	0.000000
1910.262094	-0.028160	0.550775	0.031937	80.748154	77.232613	104.816330	1.109349	0.000000	4.875381	0.000000	0.000000	0.000000	0.324861	-0.012188	0.758824	0.000000	0.000000	4.000000	25.000000	0.000000
1910.265427	-0.028160	0.550775	0.031937	80.748154	77.232613	104.816330	1.109349	0.000000	4.875381	0.000000	0.000000	0.000000	0.324861	-0.012188	0.758824	0.000000	0.000000	4.000000	25.000000	0.000000
1910.268761	-0.028160	0.550775	0.031937	80.710541	79.242195	106.706100	1.209025	0.000000	4.851624	0.000000	0.000000	0.000000	0.324861	-0.012188	0.758824	0.000000	0.000000	4.000000	25.000000	0.000000
1910.272094	-0.027037	0.550730	0.034397	80.710541	79.242195	106.706100	1.209025	0.000000	4.851624	0.000000	0.000000	0.000000	0.336754	-0.013414	0.737959	0.000000	0.000000	4.000000	25.000000	0.000000
1910.275427	-0.027037	0.550730	0.034397	80.710541	79.242195	106.706100	1.209025	0.000000	4.851624	0.000000	0.000000	0.000000	0.336754	-0.013414	0.737959	0.000000	0.000000	4.000000	25.000000	0.000000
1910.278761	-0.027037	0.550730	0.034397	80.677574	80.974236	108.416168	1.306772	0.000000	4.826215	0.000000	0.000000	0.000000	0.336754	-0.013414	0.737959	0.000000	0.000000	4.000000	25.000000	0.000000
1910.282094	-0.025899	0.550682	0.036786	80.677574	80.974236	108.416168	1.306772	0.000000	4.826215	0.000000	0.000000	0.000000	0.341554	-0.014487	0.716748	0.000000	0.000000	4.000000	25.000000	0.000000
1910.285427	-0.025899	0.550682	0.036786	80.677574	80.974236	108.416168	1.306772	0.000000	4.826215	0.000000	0.000000	0.000000	0.341554	-0.014487	0.716748	0.000000	0.000000	4.000000	25.000000	0.000000
1910.288761	-0.025899	0.550682	0.036786	80.642456	82.412590	109.759567	1.402318	0.000000	4.799323	0.000000	0.000000	0.000000	0.341554	-0.014487	0.716748	0.000000	0.000000	4.000000	25.000000	0.000000
1910.292094	-0.024722	0.550675	0.039119	80.642456	82.412590	109.759567	1.402318	0.000000	4.799323	0.000000	0.000000	0.000000	0.353067	-0.002054	0.699790	0.000000	0.000000	4.000000	25.000000	0.000000
1910.295427	-0.024722	0.550675	0.039119	80.642456	82.412590	109.759567	1.402318	0.000000	4.799323	0.000000	0.000000	0.000000	0.353067	-0.002054	0.699790	0.000000	0.000000	4.000000	25.000000	0.000000
1910.298761	-0.024722	0.550675	0.039119	80.608215	83.500069	110.673584	1.496375	0.000000	4.770834	0.000000	0.000000	0.000000	0.353067	-0.002054	0.699790	0.000000	0.000000	4.000000	25.000000	0.000000
1910.302094	-0.023554	0.550683	0.041398	80.608215	83.500069	110.673584	1.496375	0.000000	4.770834	0.000000	0.000000	0.000000	0.350273	0.002456	0.683681	0.000000	0.000000	4.000000	25.000000	0.000000
1910.305427	-0.023554	0.550683	0.041398	80.608215	83.500069	110.673584	1.496375	0.000000	4.770834	0.000000	0.000000	0.000000	0.350273	0.002456	0.683681	0.000000	0.000000	4.000000	25.000000	0.000000
1910.308761	-0.023554	0.550683	0.041398	80.577377	84.335472	111.331306	1.588502	0.000000	4.740955	0.000000	0.000000	0.000000	0.350273	0.002456	0.683681	0.000000	0.000000	4.000000	25.000000	0.000000
1910.312094	-0.022374	0.550724	0.043642	80.577377	84.335472	111.331306	1.588502	0.000000	4.740955	0.000000	0.000000	0.000000	0.354156	0.012384	0.673320	0.000000	0.000000	4.000000	25.000000	0.000000
1910.315427	-0.022374	0.550724	0.043642	80.577377	84.335472	111.331306	1.588502	0.000000	4.740955	0.000000	0.000000	0.000000	0.354156	0.012384	0.673320	0.000000	0.000000	4.000000	25.000000	0.000000
1910.318761	-0.022374	0.550724	0.043642	80.551239	84.818222	111.642670	1.679549	0.000000	4.709471	0.000000	0.000000	0.000000	0.354156	0.012384	0.673320	0.000000	0.000000	4.000000	25.000000	0.000000
1910.322094	-0.021182	0.550779	0.045898	80.551239	84.818222	111.642670	1.679549	0.000000	4.709471	0.000000	0.000000	0.000000	0.357384	0.016472	0.676695	0.000000	0.000000	4.000000	25.000000	0.000000
1910.325427	-0.021182	0.550779	0.045898	80.551239	84.818222	111.642670	1.679549	0.000000	4.709471	0.000000	0.000000	0.000000	0.357384	0.016472	0.676695	0.000000	0.000000	4.000000	25.000000	0.000000
1910.328761	-0.021182	0.550779	0.045898	80.536293	84.981438	111.633865	1.770988	0.000000	4.675854	0.000000	0.000000	0.000000	0.357384	0.016472	0.676695	0.000000	0.000000	4.000000	25.000000	0.000000
1910.332094	-0.020030	0.550856	0.048203	80.536293	84.981438	111.633865	1.770988	0.000000	4.675854	0.000000	0.000000	0.000000	0.345769	0.022910	0.691621	0.000000	0.000000	4.000000	25.000000	0.000000
1910.335427	-0.020030	0.550856	0.048203	80.536293	84.981438	111.633865	1.770988	0.000000	4.675854	0.000000	0.000000	0.000000	0.345769	0.022910	0.691621	0.000000	0.000000	4.000000	25.000000	0.000000
1910.338761	-0.020030	0.550856	0.048203	80.544662	84.636215	111.113144	1.863334	0.000000	4.639826	0.000000	0.000000	0.000000	0.345769	0.022910	0.691621	0.000000	0.000000	4.000000	25.000000	0.000000
1910.342094	-0.018893	0.550915	0.050587	80.544662	84.636215	111.113144	1.863334	0.000000	4.639826	0.000000	0.000000	0.000000	0.340998	0.017948	0.715172	0.000000	0.000000	4.000000	25.000000	0.000000
1910.345427	-0.018893	0.550915	0.050587	80.544662	84.636215	111.113144	1.863334	0.000000	4.639826	0.000000	0.000000	0.000000	0.340998	0.017948	0.715172	0.000000	0.000000	4.000000	25.000000	0.000000
1910.348761	-0.018893	0.550915	0.050587	80.597443	83.873291	110.148216	1.957596	0.000000	4.600850	0.000000	0.000000	0.000000	0.340998	0.017948	0.715172	0.000000	0.000000	4.000000	25.000000	0.000000
1910.352094	-0.017846	0.550965	0.053087	80.597443	83.873291	110.148216	1.957596	0.000000	4.600850	0.000000	0.000000	0.000000	0.314086	0.015010	0.749986	0.000000	0.000000	4.000000	25.000000	0.000000
1910.355427	-0.017846	0.550965	0.053087	80.597443	83.873291	110.148216	1.957596	0.000000	4.600850	0.000000	0.000000	0.000000	0.314086	0.015010	0.749986	0.000000	0.000000	4.000000	25.000000	0.000000
1910.358761	-0.017846	0.550965	0.053087	80.699738	83.108658	109.139481	2.053641	0.000000	4.558789	0.000000	0.000000	0.000000	0.314086	0.015010	0.749986	0.000000	0.000000	4.000000	25.000000	0.000000
1910.362094	-0.016865	0.551005	0.055704	80.699738	83.108658	109.139481	2.053641	0.000000	4.558789	0.000000	0.000000	0.000000	0.294301	0.011836	0.784983	0.000000	0.000000	4.000000	25.000000	0.000000
1910.365427	-0.016865	0.551005	0.055704	80.699738	83.108658	109.139481	2.053641	0.000000	4.558789	0.000000	0.000000	0.000000	0.294301	0.011836	0.784983	0.000000	0.000000	4.000000	25.000000	0.000000
1910.368761	-0.016865	0.551005	0.055704	80.824333	82.338661	108.105850	2.151362	0.000000	4.513495	0.000000	0.000000	0.000000	0.294301	0.011836	0.784983	0.000000	0.000000	4.000000	25.000000	0.000000
1910.372094	-0.015951	0.551005	0.058442	80.824333	82.338661	108.105850	2.151362	0.000000	4.513495	0.000000	0.000000	0.000000	0.274368	-0.000038	0.821391	0.000000	0.000000	4.000000	25.000000	0.000000
1910.375427	-0.015951	0.551005	0.058442	80.824333	82.338661	108.105850	2.151362	0.000000	4.513495	0.000000	0.000000	0.000000	0.274368	-0.000038	0.821391	0.000000	0.000000	4.000000	25.000000	0.000000
1910.378761	-0.015951	0.551005	0.058442	80.908218	81.493904	107.043091	2.250429	0.000000	4.464926	0.000000	0.000000	0.000000	0.274368	-0.000038	0.821391	0.000000	0.000000	4.000000	25.000000	0.000000
1910.382094	-0.015029	0.551038	0.061310	80.908218	81.493904	107.043091	2.250429	0.000000	4.464926	0.000000	0.000000	0.000000	0.276399	0.009977	0.860475	0.000000	0.000000	4.000000	25.000000	0.000000
1910.385427	-0.015029	0.551038	0.061310	80.908218	81.493904	107.043091	2.250429	0.000000	4.464926	0.000000	0.000000	0.000000	0.276399	0.009977	0.860475	0.000000	0.000000	4.000000	25.000000	0.000000
1910.388761	-0.015029	0.551038	0.061310	80.908714	80.603210	106.011993	2.351781	0.000000	4.412383	0.000000	0.000000	0.000000	0.276399	0.009977	0.860475	0.000000	0.000000	4.000000	25.000000	0.000000
1910.392094	-0.014073	0.551044	0.064216	80.908714	80.603210	106.011993	2.351781	0.000000	4.412383	0.000000	0.000000	0.000000	0.286844	0.001702	0.871702	0.000000	0.000000	4.000000	25.000000	0.000000
1910.395427	-0.014073	0.551044	0.064216	80.908714	80.603210	106.011993	2.351781	0.000000	4.412383	0.000000	0.000000	0.000000	0.286844	0.001702	0.871702	0.000000	0.000000	4.000000	25.000000	0.000000
1910.398761	-0.014073	0.551044	0.064216	80.882492	79.668365	104.996567	2.452747	0.000000	4.357067	0.000000	0.000000	0.000000	0.286844	0.001702	0.871702	0.000000	0.000000	4.000000	25.000000	0.000000
1910.402094	-0.013157	0.551057	0.067191	80.882492	79.668365	104.996567	2.452747	0.000000	4.357067	0.000000	0.000000	0.000000	0.274820	0.003977	0.892654	0.000000	0.000000	4.000000	25.000000	0.000000
1910.405427	-0.013157	0.551057	0.067191	80.882492	79.668365	104.996567	2.452747	0.000000	4.357067	0.000000	0.000000	0.000000	0.274820	0.003977	0.892654	0.000000	0.000000	4.000000	25.000000	0.000000
1910.408761	-0.013157	0.551057	0.067191	80.854881	78.734200	104.129219	2.552814	0.000000	4.299202	0.000000	0.000000	0.000000	0.274820	0.003977	0.892654	0.000000	0.000000	4.000000	25.000000	0.000000
1910.412094	-0.012305	0.551063	0.070156	80.854881	78.734200	104.129219	2.552814	0.000000	4.299202	0.000000	0.000000	0.000000	0.255717	0.001875	0.889398	0.000000	0.000000	4.000000	25.000000	0.000000
1910.415427	-0.012305	0.551063	0.070156	80.854881	78.734200	104.129219	2.552814	0.000000	4.299202	0.000000	0.000000	0.000000	0.255717	0.001875	0.889398	0.000000	0.000000	4.000000	25.000000	0.000000
1910.418761	-0.012305	0.551063	0.070156	80.825615	77.865646	103.503304	2.649059	0.000000	4.240576	0.000000	0.000000	0.000000	0.255717	0.001875	0.889398	0.000000	0.000000	4.000000	25.000000	0.000000
1910.422094	-0.011466	0.550997	0.073082	80.825615	77.865646	103.503304	2.649059	0.000000	4.240576	0.000000	0.000000	0.000000	0.251518	-0.019723	0.877704	0.000000	0.000000	4.000000	25.000000	0.000000
1910.425427	-0.011466	0.550997	0.073082	80.825615	77.865646	103.503304	2.649059	0.000000	4.240576	0.000000	0.000000	0.000000	0.251518	-0.019723	0.877704	0.000000	0.000000	4.000000	25.000000	0.000000
1910.428761	-0.011466	0.550997	0.073082	80.799080	77.600060	103.223732	2.741497	0.000000	4.181411	0.000000	0.000000	0.000000	0.251518	-0.019723	0.877704	0.000000	0.000000	4.000000	25.000000	0.000000
1910.432094	-0.010718	0.550928	0.075935	80.799080	77.600060	103.223732	2.741497	0.000000	4.181411	0.000000	0.000000	0.000000	0.224552	-0.020710	0.855870	0.000000	0.000000	4.000000	25.000000	0.000000
1910.435427	-0.010718	0.550928	0.075935	80.799080	77.600060	103.223732	2.741497	0.000000	4.181411	0.000000	0.000000	0.000000	0.224552	-0.020710	0.855870	0.000000	0.000000	4.000000	25.000000	0.000000
1910.438761	-0.010718	0.550928	0.075935	80.783073	78.930931	104.437363	2.827991	0.000000	4.123405	0.000000	0.000000	0.000000	0.224552	-0.020710	0.855870	0.000000	0.000000	4.000000	25.000000	0.000000
1910.442094	-0.009959	0.550773	0.078671	80.783073	78.930931	104.437363	2.827991	0.000000	4.123405	0.000000	0.000000	0.000000	0.227789	-0.046658	0.820881	0.000000	0.000000	4.000000	25.000000	0.000000
1910.445427	-0.009959	0.550773	0.078671	80.783073	78.930931	104.437363	2.827991	0.000000	4.123405	0.000000	0.000000	0.000000	0.227789	-0.046658	0.820881	0.000000	0.000000	4.000000	25.000000	0.000000
1910.448761	-0.009959	0.550773	0.078671	80.761879	81.240059	106.611580	2.909350	0.000000	4.066409	0.000000	0.000000	0.000000	0.227789	-0.046658	0.820881	0.000000	0.000000	4.000000	25.000000	0.000000
1910.452094	-0.009215	0.550614	0.081337	80.761879	81.240059	106.611580	2.909350	0.000000	4.066409	0.000000	0.000000	0.000000	0.222956	-0.047503	0.799924	0.000000	0.000000	4.000000	25.000000	0.000000
1910.455427	-0.009215	0.550614	0.081337	80.761879	81.240059	106.611580	2.909350	0.000000	4.066409	0.000000	0.000000	0.000000	0.222956	-0.047503	0.799924	0.000000	0.000000	4.000000	25.000000	0.000000
1910.458761	-0.009215	0.550614	0.081337	80.728073	83.509254	108.749207	2.986489	0.000000	4.010098	0.000000	0.000000	0.000000	0.222956	-0.047503	0.799924	0.000000	0.000000	4.000000	25.000000	0.000000
1910.462094	-0.008515	0.550431	0.083978	80.728073	83.509254	108.749207	2.986489	0.000000	4.010098	0.000000	0.000000	0.000000	0.210000	-0.055052	0.792318	0.000000	0.000000	4.000000	25.000000	0.000000
1910.465427	-0.008515	0.550431	0.083978	80.728073	83.509254	108.749207	2.986489	0.000000	4.010098	0.000000	0.000000	0.000000	0.210000	-0.055052	0.792318	0.000000	0.000000	4.000000	25.000000	0.000000
1910.468761	-0.008515	0.550431	0.083978	80.685822	85.457985	110.572868	3.060102	0.000000	3.954211	0.000000	0.000000	0.000000	0.210000	-0.055052	0.792318	0.000000	0.000000	4.000000	25.000000	0.000000
1910.472094	-0.007782	0.550252	0.086590	80.685822	85.457985	110.572868	3.060102	0.000000	3.954211	0.000000	0.000000	0.000000	0.220043	-0.053700	0.783607	0.000000	0.000000	4.000000	25.000000	0.000000
1910.475427	-0.007782	0.550252	0.086590	80.685822	85.457985	110.572868	3.060102	0.000000	3.954211	0.000000	0.000000	0.000000	0.220043	-0.053700	0.783607	0.000000	0.000000	4.000000	25.000000	0.000000
1910.478761	-0.007782	0.550252	0.086590	80.639870	87.094109	112.084991	3.131514	0.000000	3.897899	0.000000	0.000000	0.000000	0.220043	-0.053700	0.783607	0.000000	0.000000	4.000000	25.000000	0.000000
1910.482094	-0.007040	0.550059	0.089156	80.639870	87.094109	112.084991	3.131514	0.000000	3.897899	0.000000	0.000000	0.000000	0.222446	-0.057772	0.769674	0.000000	0.000000	4.000000	25.000000	0.000000
1910.485427	-0.007040	0.550059	0.089156	80.639870	87.094109	112.084991	3.131514	0.000000	3.897899	0.000000	0.000000	0.000000	0.222446	-0.057772	0.769674	0.000000	0.000000	4.000000	25.000000	0.000000
1910.488761	-0.007040	0.550059	0.089156	80.593933	88.471436	113.342476	3.199981	0.000000	3.841890	0.000000	0.000000	0.000000	0.222446	-0.057772	0.769674	0.000000	0.000000	4.000000	25.000000	0.000000
1910.492094	-0.006291	0.549895	0.091648	80.593933	88.471436	113.342476	3.199981	0.000000	3.841890	0.000000	0.000000	0.000000	0.224882	-0.049234	0.747673	0.000000	0.000000	4.000000	25.000000	0.000000
1910.495427	-0.006291	0.549895	0.091648	80.593933	88.471436	113.342476	3.199981	0.000000	3.841890	0.000000	0.000000	0.000000	0.224882	-0.049234	0.747673	0.000000	0.000000	4.000000	25.000000	0.000000
1910.498761	-0.006291	0.549895	0.091648	80.551712	89.496529	114.251701	3.265070	0.000000	3.786729	0.000000	0.000000	0.000000	0.224882	-0.049234	0.747673	0.000000	0.000000	4.000000	25.000000	0.000000
1910.502094	-0.005533	0.549760	0.094067	80.551712	89.496529	114.251701	3.265070	0.000000	3.786729	0.000000	0.000000	0.000000	0.227224	-0.040455	0.725789	0.000000	0.000000	4.000000	25.000000	0.000000
1910.505427	-0.005533	0.549760	0.094067	80.551712	89.496529	114.251701	3.265070	0.000000	3.786729	0.000000	0.000000	0.000000	0.227224	-0.040455	0.725789	0.000000	0.000000	4.000000	25.000000	0.000000
1910.508761	-0.005533	0.549760	0.094067	80.516685	90.182846	114.829773	3.326954	0.000000	3.732476	0.000000	0.000000	0.000000	0.227224	-0.040455	0.725789	0.000000	0.000000	4.000000	25.000000	0.000000
1910.512094	-0.004795	0.549626	0.096419	80.516685	90.182846	114.829773	3.326954	0.000000	3.732476	0.000000	0.000000	0.000000	0.221575	-0.040492	0.705470	0.000000	0.000000	4.000000	25.000000	0.000000
1910.515427	-0.004795	0.549626	0.096419	80.516685	90.182846	114.829773	3.326954	0.000000	3.732476	0.000000	0.000000	0.000000	0.221575	-0.040492	0.705470	0.000000	0.000000	4.000000	25.000000	0.000000
1910.518761	-0.004795	0.549626	0.096419	80.491402	90.551598	115.090271	3.385432	0.000000	3.679518	0.000000	0.000000	0.000000	0.221575	-0.040492	0.705470	0.000000	0.000000	4.000000	25.000000	0.000000
1910.522094	-0.004023	0.549497	0.098743	80.491402	90.551598	115.090271	3.385432	0.000000	3.679518	0.000000	0.000000	0.000000	0.231491	-0.038460	0.697051	0.000000	0.000000	4.000000	25.000000	0.000000
1910.525427	-0.004023	0.549497	0.098743	80.491402	90.551598	115.090271	3.385432	0.000000	3.679518	0.000000	0.000000	0.000000	0.231491	-0.038460	0.697051	0.000000	0.000000	4.000000	25.000000	0.000000
1910.528761	-0.004023	0.549497	0.098743	80.473396	90.656944	115.090958	3.442291	0.000000	3.626380	0.000000	0.000000	0.000000	0.231491	-0.038460	0.697051	0.000000	0.000000	4.000000	25.000000	0.000000
1910.532094	-0.003245	0.549358	0.101021	80.473396	90.656944	115.090958	3.442291	0.000000	3.626380	0.000000	0.000000	0.000000	0.233550	-0.041874	0.683533	0.000000	0.000000	4.000000	25.000000	0.000000
1910.535427	-0.003245	0.549358	0.101021	80.473396	90.656944	115.090958	3.442291	0.000000	3.626380	0.000000	0.000000	0.000000	0.233550	-0.041874	0.683533	0.000000	0.000000	4.000000	25.000000	0.000000
1910.538761	-0.003245	0.549358	0.101021	80.466202	90.451736	114.784309	3.496839	0.000000	3.573811	0.000000	0.000000	0.000000	0.233550	-0.041874	0.683533	0.000000	0.000000	4.000000	25.000000	0.000000
1910.542094	-0.002460	0.549232	0.103310	80.466202	90.451736	114.784309	3.496839	0.000000	3.573811	0.000000	0.000000	0.000000	0.235479	-0.037807	0.686706	0.000000	0.000000	4.000000	25.000000	0.000000
1910.545427	-0.002460	0.549232	0.103310	80.466202	90.451736	114.784309	3.496839	0.000000	3.573811	0.000000	0.000000	0.000000	0.235479	-0.037807	0.686706	0.000000	0.000000	4.000000	25.000000	0.000000
1910.548761	-0.002460	0.549232	0.103310	80.482712	90.000389	114.219604	3.550113	0.000000	3.520894	0.000000	0.000000	0.000000	0.235479	-0.037807	0.686706	0.000000	0.000000	4.000000	25.000000	0.000000
1910.552094	-0.001668	0.549070	0.105598	80.482712	90.000389	114.219604	3.550113	0.000000	3.520894	0.000000	0.000000	0.000000	0.237433	-0.048474	0.686312	0.000000	0.000000	4.000000	25.000000	0.000000
1910.555427	-0.001668	0.549070	0.105598	80.482712	90.000389	114.219604	3.550113	0.000000	3.520894	0.000000	0.000000	0.000000	0.237433	-0.048474	0.686312	0.000000	0.000000	4.000000	25.000000	0.000000
1910.558761	-0.001668	0.549070	0.105598	80.518402	89.357498	113.460258	3.601915	0.000000	3.467883	0.000000	0.000000	0.000000	0.237433	-0.048474	0.686312	0.000000	0.000000	4.000000	25.000000	0.000000
1910.562094	-0.000951	0.548879	0.107922	80.518402	89.357498	113.460258	3.601915	0.000000	3.467883	0.000000	0.000000	0.000000	0.215225	-0.057364	0.697391	0.000000	0.000000	4.000000	25.000000	0.000000
1910.565427	-0.000951	0.548879	0.107922	80.518402	89.357498	113.460258	3.601915	0.000000	3.467883	0.000000	0.000000	0.000000	0.215225	-0.057364	0.697391	0.000000	0.000000	4.000000	25.000000	0.000000
1910.568761	-0.000951	0.548879	0.107922	80.566307	88.698051	112.674507	3.651505	0.000000	3.415628	0.000000	0.000000	0.000000	0.215225	-0.057364	0.697391	0.000000	0.000000	4.000000	25.000000	0.000000
1910.572094	-0.000281	0.548688	0.110279	80.566307	88.698051	112.674507	3.651505	0.000000	3.415628	0.000000	0.000000	0.000000	0.200845	-0.057148	0.706962	0.000000	0.000000	4.000000	25.000000	0.000000
1910.575427	-0.000281	0.548688	0.110279	80.566307	88.698051	112.674507	3.651505	0.000000	3.415628	0.000000	0.000000	0.000000	0.200845	-0.057148	0.706962	0.000000	0.000000	4.000000	25.000000	0.000000
1910.578761	-0.000281	0.548688	0.110279	80.624763	88.036530	111.878654	3.699235	0.000000	3.363875	0.000000	0.000000	0.000000	0.200845	-0.057148	0.706962	0.000000	0.000000	4.000000	25.000000	0.000000
1910.582094	0.000394	0.548467	0.112672	80.624763	88.036530	111.878654	3.699235	0.000000	3.363875	0.000000	0.000000	0.000000	0.202530	-0.066283	0.717980	0.000000	0.000000	4.000000	25.000000	0.000000
1910.585427	0.000394	0.548467	0.112672	80.624763	88.036530	111.878654	3.699235	0.000000	3.363875	0.000000	0.000000	0.000000	0.202530	-0.066283	0.717980	0.000000	0.000000	4.000000	25.000000	0.000000
1910.588761	0.000394	0.548467	0.112672	80.686539	87.327545	111.033081	3.746059	0.000000	3.311652	0.000000	0.000000	0.000000	0.202530	-0.066283	0.717980	0.000000	0.000000	4.000000	25.000000	0.000000
1910.592094	0.001075	0.548265	0.115113	80.686539	87.327545	111.033081	3.746059	0.000000	3.311652	0.000000	0.000000	0.000000	0.204262	-0.060605	0.732371	0.000000	0.000000	4.000000	25.000000	0.000000
1910.595427	0.001075	0.548265	0.115113	80.686539	87.327545	111.033081	3.746059	0.000000	3.311652	0.000000	0.000000	0.000000	0.204262	-0.060605	0.732371	0.000000	0.000000	4.000000	25.000000	0.000000
1910.598761	0.001075	0.548265	0.115113	80.723709	86.566338	110.146828	3.792100	0.000000	3.258831	0.000000	0.000000	0.000000	0.204262	-0.060605	0.732371	0.000000	0.000000	4.000000	25.000000	0.000000
1910.602094	0.001789	0.548082	0.117602	80.723709	86.566338	110.146828	3.792100	0.000000	3.258831	0.000000	0.000000	0.000000	0.214230	-0.054973	0.746600	0.000000	0.000000	4.000000	25.000000	0.000000
1910.605427	0.001789	0.548082	0.117602	80.723709	86.566338	110.146828	3.792100	0.000000	3.258831	0.000000	0.000000	0.000000	0.214230	-0.054973	0.746600	0.000000	0.000000	4.000000	25.000000	0.000000
1910.608761	0.001789	0.548082	0.117602	80.725914	85.787590	109.269737	3.837740	0.000000	3.204957	0.000000	0.000000	0.000000	0.214230	-0.054973	0.746600	0.000000	0.000000	4.000000	25.000000	0.000000
1910.612094	0.002591	0.547874	0.120164	80.725914	85.787590	109.269737	3.837740	0.000000	3.204957	0.000000	0.000000	0.000000	0.240837	-0.062609	0.768494	0.000000	0.000000	4.000000	25.000000	0.000000
1910.615427	0.002591	0.547874	0.120164	80.725914	85.787590	109.269737	3.837740	0.000000	3.204957	0.000000	0.000000	0.000000	0.240837	-0.062609	0.768494	0.000000	0.000000	4.000000	25.000000	0.000000
1910.618761	0.002591	0.547874	0.120164	80.713318	84.969429	108.360802	3.884119	0.000000	3.148590	0.000000	0.000000	0.000000	0.240837	-0.062609	0.768494	0.000000	0.000000	4.000000	25.000000	0.000000
1910.622094	0.003402	0.547664	0.122755	80.713318	84.969429	108.360802	3.884119	0.000000	3.148590	0.000000	0.000000	0.000000	0.243008	-0.062757	0.777382	0.000000	0.000000	4.000000	25.000000	0.000000
1910.625427	0.003402	0.547664	0.122755	80.713318	84.969429	108.360802	3.884119	0.000000	3.148590	0.000000	0.000000	0.000000	0.243008	-0.062757	0.777382	0.000000	0.000000	4.000000	25.000000	0.000000
1910.628761	0.003402	0.547664	0.122755	80.701530	84.138344	107.432892	3.929287	0.000000	3.092039	0.000000	0.000000	0.000000	0.243008	-0.062757	0.777382	0.000000	0.000000	4.000000	25.000000	0.000000
1910.632094	0.004247	0.547455	0.125375	80.701530	84.138344	107.432892	3.929287	0.000000	3.092039	0.000000	0.000000	0.000000	0.253512	-0.062908	0.786092	0.000000	0.000000	4.000000	25.000000	0.000000
1910.635427	0.004247	0.547455	0.125375	80.701530	84.138344	107.432892	3.929287	0.000000	3.092039	0.000000	0.000000	0.000000	0.253512	-0.062908	0.786092	0.000000	0.000000	4.000000	25.000000	0.000000
1910.638761	0.004247	0.547455	0.125375	80.692276	83.291458	106.484352	3.973651	0.000000	3.034815	0.000000	0.000000	0.000000	0.253512	-0.062908	0.786092	0.000000	0.000000	4.000000	25.000000	0.000000
1910.642094	0.005100	0.547231	0.128046	80.692276	83.291458	106.484352	3.973651	0.000000	3.034815	0.000000	0.000000	0.000000	0.255887	-0.067091	0.801101	0.000000	0.000000	4.000000	25.000000	0.000000
1910.645427	0.005100	0.547231	0.128046	80.692276	83.291458	106.484352	3.973651	0.000000	3.034815	0.000000	0.000000	0.000000	0.255887	-0.067091	0.801101	0.000000	0.000000	4.000000	25.000000	0.000000
1910.648761	0.005100	0.547231	0.128046	80.696106	82.449303	105.524040	4.017007	0.000000	2.977189	0.000000	0.000000	0.000000	0.255887	-0.067091	0.801101	0.000000	0.000000	4.000000	25.000000	0.000000
1910.652094	0.005988	0.547001	0.130706	80.696106	82.449303	105.524040	4.017007	0.000000	2.977189	0.000000	0.000000	0.000000	0.266519	-0.069141	0.798241	0.000000	0.000000	4.000000	25.000000	0.000000
1910.655427	0.005988	0.547001	0.130706	80.696106	82.449303	105.524040	4.017007	0.000000	2.977189	0.000000	0.000000	0.000000	0.266519	-0.069141	0.798241	0.000000	0.000000	4.000000	25.000000	0.000000
1910.658761	0.005988	0.547001	0.130706	80.711411	81.605057	104.549469	4.059093	0.000000	2.919549	0.000000	0.000000	0.000000	0.266519	-0.069141	0.798241	0.000000	0.000000	4.000000	25.000000	0.000000
1910.662094	0.006912	0.546763	0.133357	80.711411	81.605057	104.549469	4.059093	0.000000	2.919549	0.000000	0.000000	0.000000	0.277254	-0.071203	0.795316	0.000000	0.000000	4.000000	25.000000	0.000000
1910.665427	0.006912	0.546763	0.133357	80.711411	81.605057	104.549469	4.059093	0.000000	2.919549	0.000000	0.000000	0.000000	0.277254	-0.071203	0.795316	0.000000	0.000000	4.000000	25.000000	0.000000
1910.668761	0.006912	0.546763	0.133357	80.748657	80.772423	103.559593	4.099945	0.000000	2.861897	0.000000	0.000000	0.000000	0.277254	-0.071203	0.795316	0.000000	0.000000	4.000000	25.000000	0.000000
1910.672094	0.007844	0.546506	0.136020	80.748657	80.772423	103.559593	4.099945	0.000000	2.861897	0.000000	0.000000	0.000000	0.279726	-0.077252	0.798766	0.000000	0.000000	4.000000	25.000000	0.000000
1910.675427	0.007844	0.546506	0.136020	80.748657	80.772423	103.559593	4.099945	0.000000	2.861897	0.000000	0.000000	0.000000	0.279726	-0.077252	0.798766	0.000000	0.000000	4.000000	25.000000	0.000000
1910.678761	0.007844	0.546506	0.136020	80.811195	79.922935	102.528633	4.139411	0.000000	2.804510	0.000000	0.000000	0.000000	0.279726	-0.077252	0.798766	0.000000	0.000000	4.000000	25.000000	0.000000
1910.682094	0.008841	0.546255	0.138651	80.811195	79.922935	102.528633	4.139411	0.000000	2.804510	0.000000	0.000000	0.000000	0.298998	-0.075297	0.789281	0.000000	0.000000	4.000000	25.000000	0.000000
1910.685427	0.008841	0.546255	0.138651	80.811195	79.922935	102.528633	4.139411	0.000000	2.804510	0.000000	0.000000	0.000000	0.298998	-0.075297	0.789281	0.000000	0.000000	4.000000	25.000000	0.000000
1910.688761	0.008841	0.546255	0.138651	80.893684	79.096992	101.492554	4.177900	0.000000	2.746844	0.000000	0.000000	0.000000	0.298998	-0.075297	0.789281	0.000000	0.000000	4.000000	25.000000	0.000000
1910.692094	0.009903	0.545983	0.141292	80.893684	79.096992	101.492554	4.177900	0.000000	2.746844	0.000000	0.000000	0.000000	0.318661	-0.081425	0.792321	0.000000	0.000000	4.000000	25.000000	0.000000
1910.695427	0.009903	0.545983	0.141292	80.893684	79.096992	101.492554	4.177900	0.000000	2.746844	0.000000	0.000000	0.000000	0.318661	-0.081425	0.792321	0.000000	0.000000	4.000000	25.000000	0.000000
1910.698761	0.009903	0.545983	0.141292	80.996040	78.346878	100.510406	4.215826	0.000000	2.688274	0.000000	0.000000	0.000000	0.318661	-0.081425	0.792321	0.000000	0.000000	4.000000	25.000000	0.000000
1910.702094	0.011003	0.545757	0.143933	80.996040	78.346878	100.510406	4.215826	0.000000	2.688274	0.000000	0.000000	0.000000	0.329953	-0.067907	0.792435	0.000000	0.000000	4.000000	25.000000	0.000000
1910.705427	0.011003	0.545757	0.143933	80.996040	78.346878	100.510406	4.215826	0.000000	2.688274	0.000000	0.000000	0.000000	0.329953	-0.067907	0.792435	0.000000	0.000000	4.000000	25.000000	0.000000
1910.708761	0.011003	0.545757	0.143933	81.127899	77.828560	99.724457	4.252712	0.000000	2.629533	0.000000	0.000000	0.000000	0.329953	-0.067907	0.792435	0.000000	0.000000	4.000000	25.000000	0.000000
1910.712094	0.012170	0.545510	0.146584	81.127899	77.828560	99.724457	4.252712	0.000000	2.629533	0.000000	0.000000	0.000000	0.350016	-0.074005	0.795171	0.000000	0.000000	4.000000	25.000000	0.000000
1910.715427	0.012170	0.545510	0.146584	81.127899	77.828560	99.724457	4.252712	0.000000	2.629533	0.000000	0.000000	0.000000	0.350016	-0.074005	0.795171	0.000000	0.000000	4.000000	25.000000	0.000000
1910.718761	0.012170	0.545510	0.146584	81.299400	77.706345	99.298767	4.289018	0.000000	2.569889	0.000000	0.000000	0.000000	0.350016	-0.074005	0.795171	0.000000	0.000000	4.000000	25.000000	0.000000
1910.722094	0.013433	0.545276	0.149238	81.299400	77.706345	99.298767	4.289018	0.000000	2.569889	0.000000	0.000000	0.000000	0.378928	-0.070252	0.796091	0.000000	0.000000	4.000000	25.000000	0.000000
1910.725427	0.013433	0.545276	0.149238	81.299400	77.706345	99.298767	4.289018	0.000000	2.569889	0.000000	0.000000	0.000000	0.378928	-0.070252	0.796091	0.000000	0.000000	4.000000	25.000000	0.000000
1910.728761	0.013433	0.545276	0.149238	81.503708	77.883522	99.136276	4.325041	0.000000	2.508788	0.000000	0.000000	0.000000	0.378928	-0.070252	0.796091	0.000000	0.000000	4.000000	25.000000	0.000000
1910.732094	0.014765	0.545040	0.151915	81.503708	77.883522	99.136276	4.325041	0.000000	2.508788	0.000000	0.000000	0.000000	0.399666	-0.070674	0.803181	0.000000	0.000000	4.000000	25.000000	0.000000
1910.735427	0.014765	0.545040	0.151915	81.503708	77.883522	99.136276	4.325041	0.000000	2.508788	0.000000	0.000000	0.000000	0.399666	-0.070674	0.803181	0.000000	0.000000	4.000000	25.000000	0.000000
1910.738761	0.014765	0.545040	0.151915	81.695557	78.217850	99.133087	4.360542	0.000000	2.446564	0.000000	0.000000	0.000000	0.399666	-0.070674	0.803181	0.000000	0.000000	4.000000	25.000000	0.000000
1910.742094	0.016225	0.544851	0.154588	81.695557	78.217850	99.133087	4.360542	0.000000	2.446564	0.000000	0.000000	0.000000	0.437904	-0.056861	0.801945	0.000000	0.000000	4.000000	25.000000	0.000000
1910.745427	0.016225	0.544851	0.154588	81.695557	78.217850	99.133087	4.360542	0.000000	2.446564	0.000000	0.000000	0.000000	0.437904	-0.056861	0.801945	0.000000	0.000000	4.000000	25.000000	0.000000
1910.748761	0.016225	0.544851	0.154588	81.857056	78.653831	99.249672	4.395985	0.000000	2.382292	0.000000	0.000000	0.000000	0.437904	-0.056861	0.801945	0.000000	0.000000	4.000000	25.000000	0.000000
1910.752094	0.017845	0.544704	0.157348	81.857056	78.653831	99.249672	4.395985	0.000000	2.382292	0.000000	0.000000	0.000000	0.486158	-0.044035	0.828072	0.000000	0.000000	4.000000	25.000000	0.000000
1910.755427	0.017845	0.544704	0.157348	81.857056	78.653831	99.249672	4.395985	0.000000	2.382292	0.000000	0.000000	0.000000	0.486158	-0.044035	0.828072	0.000000	0.000000	4.000000	25.000000	0.000000
1910.758761	0.017845	0.544704	0.157348	81.999672	79.103165	99.383400	4.432234	0.000000	2.314153	0.000000	0.000000	0.000000	0.486158	-0.044035	0.828072	0.000000	0.000000	4.000000	25.000000	0.000000
1910.762094	0.019537	0.544580	0.160051	81.999672	79.103165	99.383400	4.432234	0.000000	2.314153	0.000000	0.000000	0.000000	0.507453	-0.037310	0.810913	0.000000	0.000000	4.000000	25.000000	0.000000
1910.765427	0.019537	0.544580	0.160051	81.999672	79.103165	99.383400	4.432234	0.000000	2.314153	0.000000	0.000000	0.000000	0.507453	-0.037310	0.810913	0.000000	0.000000	4.000000	25.000000	0.000000
1910.768761	0.019537	0.544580	0.160051	82.158676	79.691788	99.640831	4.467242	0.000000	2.245828	0.000000	0.000000	0.000000	0.507453	-0.037310	0.810913	0.000000	0.000000	4.000000	25.000000	0.000000
1910.772094	0.021332	0.544488	0.162768	82.158676	79.691788	99.640831	4.467242	0.000000	2.245828	0.000000	0.000000	0.000000	0.538429	-0.027403	0.815021	0.000000	0.000000	4.000000	25.000000	0.000000
1910.775427	0.021332	0.544488	0.162768	82.158676	79.691788	99.640831	4.467242	0.000000	2.245828	0.000000	0.000000	0.000000	0.538429	-0.027403	0.815021	0.000000	0.000000	4.000000	25.000000	0.000000
1910.778761	0.021332	0.544488	0.162768	82.344444	80.378174	99.970055	4.501777	0.000000	2.175776	0.000000	0.000000	0.000000	0.538429	-0.027403	0.815021	0.000000	0.000000	4.000000	25.000000	0.000000
1910.782094	0.023171	0.544425	0.165464	82.344444	80.378174	99.970055	4.501777	0.000000	2.175776	0.000000	0.000000	0.000000	0.551663	-0.018887	0.808636	0.000000	0.000000	4.000000	25.000000	0.000000
1910.785427	0.023171	0.544425	0.165464	82.344444	80.378174	99.970055	4.501777	0.000000	2.175776	0.000000	0.000000	0.000000	0.551663	-0.018887	0.808636	0.000000	0.000000	4.000000	25.000000	0.000000
1910.788761	0.023171	0.544425	0.165464	82.569061	81.100891	100.298080	4.534971	0.000000	2.105715	0.000000	0.000000	0.000000	0.551663	-0.018887	0.808636	0.000000	0.000000	4.000000	25.000000	0.000000
1910.792094	0.025112	0.544386	0.168099	82.569061	81.100891	100.298080	4.534971	0.000000	2.105715	0.000000	0.000000	0.000000	0.582347	-0.011723	0.790708	0.000000	0.000000	4.000000	25.000000	0.000000
1910.795427	0.025112	0.544386	0.168099	82.569061	81.100891	100.298080	4.534971	0.000000	2.105715	0.000000	0.000000	0.000000	0.582347	-0.011723	0.790708	0.000000	0.000000	4.000000	25.000000	0.000000
1910.798761	0.025112	0.544386	0.168099	82.812881	81.702774	100.489197	4.567266	0.000000	2.034718	0.000000	0.000000	0.000000	0.582347	-0.011723	0.790708	0.000000	0.000000	4.000000	25.000000	0.000000
1910.802094	0.027128	0.544377	0.170712	82.812881	81.702774	100.489197	4.567266	0.000000	2.034718	0.000000	0.000000	0.000000	0.604755	-0.002885	0.783697	0.000000	0.000000	4.000000	25.000000	0.000000
1910.805427	0.027128	0.544377	0.170712	82.812881	81.702774	100.489197	4.567266	0.000000	2.034718	0.000000	0.000000	0.000000	0.604755	-0.002885	0.783697	0.000000	0.000000	4.000000	25.000000	0.000000
1910.808761	0.027128	0.544377	0.170712	83.056854	82.139595	100.505951	4.598547	0.000000	1.963001	0.000000	0.000000	0.000000	0.604755	-0.002885	0.783697	0.000000	0.000000	4.000000	25.000000	0.000000
1910.812094	0.029246	0.544353	0.173232	83.056854	82.139595	100.505951	4.598547	0.000000	1.963001	0.000000	0.000000	0.000000	0.635396	-0.007239	0.756203	0.000000	0.000000	4.000000	25.000000	0.000000
1910.815427	0.029246	0.544353	0.173232	83.056854	82.139595	100.505951	4.598547	0.000000	1.963001	0.000000	0.000000	0.000000	0.635396	-0.007239	0.756203	0.000000	0.000000	4.000000	25.000000	0.000000
1910.818761	0.029246	0.544353	0.173232	83.286911	82.324837	100.276863	4.628795	0.000000	1.890569	0.000000	0.000000	0.000000	0.635396	-0.007239	0.756203	0.000000	0.000000	4.000000	25.000000	0.000000
1910.822094	0.031528	0.544354	0.175689	83.286911	82.324837	100.276863	4.628795	0.000000	1.890569	0.000000	0.000000	0.000000	0.684615	0.000369	0.736935	0.000000	0.000000	4.000000	25.000000	0.000000
1910.825427	0.031528	0.544354	0.175689	83.286911	82.324837	100.276863	4.628795	0.000000	1.890569	0.000000	0.000000	0.000000	0.684615	0.000369	0.736935	0.000000	0.000000	4.000000	25.000000	0.000000
1910.828761	0.031528	0.544354	0.175689	83.503845	82.158958	99.698753	4.658688	0.000000	1.815662	0.000000	0.000000	0.000000	0.684615	0.000369	0.736935	0.000000	0.000000	4.000000	25.000000	0.000000
1910.832094	0.033944	0.544326	0.178071	83.503845	82.158958	99.698753	4.658688	0.000000	1.815662	0.000000	0.000000	0.000000	0.724986	-0.008265	0.714603	0.000000	0.000000	4.000000	25.000000	0.000000
1910.835427	0.033944	0.544326	0.178071	83.503845	82.158958	99.698753	4.658688	0.000000	1.815662	0.000000	0.000000	0.000000	0.724986	-0.008265	0.714603	0.000000	0.000000	4.000000	25.000000	0.000000
1910.838761	0.033944	0.544326	0.178071	83.721146	81.749054	98.867760	4.687854	0.000000	1.738970	0.000000	0.000000	0.000000	0.724986	-0.008265	0.714603	0.000000	0.000000	4.000000	25.000000	0.000000
1910.842094	0.036467	0.544290	0.180394	83.721146	81.749054	98.867760	4.687854	0.000000	1.738970	0.000000	0.000000	0.000000	0.756752	-0.010917	0.697064	0.000000	0.000000	4.000000	25.000000	0.000000
1910.845427	0.036467	0.544290	0.180394	83.721146	81.749054	98.867760	4.687854	0.000000	1.738970	0.000000	0.000000	0.000000	0.756752	-0.010917	0.697064	0.000000	0.000000	4.000000	25.000000	0.000000
1910.848761	0.036467	0.544290	0.180394	83.965935	81.239098	97.906914	4.716061	0.000000	1.660954	0.000000	0.000000	0.000000	0.756752	-0.010917	0.697064	0.000000	0.000000	4.000000	25.000000	0.000000
1910.852094	0.039123	0.544255	0.182602	83.965935	81.239098	97.906914	4.716061	0.000000	1.660954	0.000000	0.000000	0.000000	0.796769	-0.010428	0.662305	0.000000	0.000000	4.000000	25.000000	0.000000
1910.855427	0.039123	0.544255	0.182602	83.965935	81.239098	97.906914	4.716061	0.000000	1.660954	0.000000	0.000000	0.000000	0.796769	-0.010428	0.662305	0.000000	0.000000	4.000000	25.000000	0.000000
1910.858761	0.039123	0.544255	0.182602	84.251816	80.451797	96.637253	4.743338	0.000000	1.581373	0.000000	0.000000	0.000000	0.796769	-0.010428	0.662305	0.000000	0.000000	4.000000	25.000000	0.000000
1910.862094	0.041913	0.544152	0.184703	84.251816	80.451797	96.637253	4.743338	0.000000	1.581373	0.000000	0.000000	0.000000	0.837002	-0.030874	0.630194	0.000000	0.000000	4.000000	25.000000	0.000000
1910.865427	0.041913	0.544152	0.184703	84.251816	80.451797	96.637253	4.743338	0.000000	1.581373	0.000000	0.000000	0.000000	0.837002	-0.030874	0.630194	0.000000	0.000000	4.000000	25.000000	0.000000
1910.868761	0.041913	0.544152	0.184703	84.553169	79.418365	95.173790	4.769688	0.000000	1.500025	0.000000	0.000000	0.000000	0.837002	-0.030874	0.630194	0.000000	0.000000	4.000000	25.000000	0.000000
1910.872094	0.044775	0.544051	0.186690	84.553169	79.418365	95.173790	4.769688	0.000000	1.500025	0.000000	0.000000	0.000000	0.858732	-0.030260	0.596279	0.000000	0.000000	4.000000	25.000000	0.000000
1910.875427	0.044775	0.544051	0.186690	84.553169	79.418365	95.173790	4.769688	0.000000	1.500025	0.000000	0.000000	0.000000	0.858732	-0.030260	0.596279	0.000000	0.000000	4.000000	25.000000	0.000000
1910.878761	0.044775	0.544051	0.186690	84.837143	78.217171	93.834755	4.794625	0.000000	1.418299	0.000000	0.000000	0.000000	0.858732	-0.030260	0.596279	0.000000	0.000000	4.000000	25.000000	0.000000
1910.882094	0.047771	0.543953	0.188560	84.837143	78.217171	93.834755	4.794625	0.000000	1.418299	0.000000	0.000000	0.000000	0.898660	-0.029485	0.561000	0.000000	0.000000	4.000000	25.000000	0.000000
1910.885427	0.047771	0.543953	0.188560	84.837143	78.217171	93.834755	4.794625	0.000000	1.418299	0.000000	0.000000	0.000000	0.898660	-0.029485	0.561000	0.000000	0.000000	4.000000	25.000000	0.000000
1910.888761	0.047771	0.543953	0.188560	85.104469	77.075874	92.799538	4.818567	0.000000	1.334697	0.000000	0.000000	0.000000	0.898660	-0.029485	0.561000	0.000000	0.000000	4.000000	25.000000	0.000000
1910.892094	0.050868	0.543858	0.190314	85.104469	77.075874	92.799538	4.818567	0.000000	1.334697	0.000000	0.000000	0.000000	0.929304	-0.028600	0.526165	0.000000	0.000000	4.000000	25.000000	0.000000
1910.895427	0.050868	0.543858	0.190314	85.104469	77.075874	92.799538	4.818567	0.000000	1.334697	0.000000	0.000000	0.000000	0.929304	-0.028600	0.526165	0.000000	0.000000	4.000000	25.000000	0.000000
1910.898761	0.050868	0.543858	0.190314	85.375771	76.058685	91.737427	4.841273	0.000000	1.249828	0.000000	0.000000	0.000000	0.929304	-0.028600	0.526165	0.000000	0.000000	4.000000	25.000000	0.000000
1910.902094	0.054069	0.543750	0.191971	85.375771	76.058685	91.737427	4.841273	0.000000	1.249828	0.000000	0.000000	0.000000	0.960270	-0.032234	0.497022	0.000000	0.000000	4.000000	25.000000	0.000000
1910.905427	0.054069	0.543750	0.191971	85.375771	76.058685	91.737427	4.841273	0.000000	1.249828	0.000000	0.000000	0.000000	0.960270	-0.032234	0.497022	0.000000	0.000000	4.000000	25.000000	0.000000
1910.908761	0.054069	0.543750	0.191971	85.656708	75.261955	91.102875	4.862752	0.000000	1.163458	0.000000	0.000000	0.000000	0.960270	-0.032234	0.497022	0.000000	0.000000	4.000000	25.000000	0.000000
1910.912094	0.057366	0.543602	0.193446	85.656708	75.261955	91.102875	4.862752	0.000000	1.163458	0.000000	0.000000	0.000000	0.988925	-0.044543	0.442680	0.000000	0.000000	4.000000	25.000000	0.000000
1910.915427	0.057366	0.543602	0.193446	85.656708	75.261955	91.102875	4.862752	0.000000	1.163458	0.000000	0.000000	0.000000	0.988925	-0.044543	0.442680	0.000000	0.000000	4.000000	25.000000	0.000000
1910.918761	0.057366	0.543602	0.193446	85.933601	74.484985	90.500435	4.882818	0.000000	1.076142	0.000000	0.000000	0.000000	0.988925	-0.044543	0.442680	0.000000	0.000000	4.000000	25.000000	0.000000
1910.922094	0.060695	0.543433	0.194761	85.933601	74.484985	90.500435	4.882818	0.000000	1.076142	0.000000	0.000000	0.000000	0.998937	-0.050758	0.394459	0.000000	0.000000	4.000000	25.000000	0.000000
1910.925427	0.060695	0.543433	0.194761	85.933601	74.484985	90.500435	4.882818	0.000000	1.076142	0.000000	0.000000	0.000000	0.998937	-0.050758	0.394459	0.000000	0.000000	4.000000	25.000000	0.000000
1910.928761	0.060695	0.543433	0.194761	86.198723	73.980492	89.779976	4.901191	0.000000	0.989104	0.000000	0.000000	0.000000	0.998937	-0.050758	0.394459	0.000000	0.000000	4.000000	25.000000	0.000000
1910.932094	0.064119	0.543243	0.195910	86.198723	73.980492	89.779976	4.901191	0.000000	0.989104	0.000000	0.000000	0.000000	1.026987	-0.056828	0.344596	0.000000	0.000000	4.000000	25.000000	0.000000
1910.935427	0.064119	0.543243	0.195910	86.198723	73.980492	89.779976	4.901191	0.000000	0.989104	0.000000	0.000000	0.000000	1.026987	-0.056828	0.344596	0.000000	0.000000	4.000000	25.000000	0.000000
1910.938761	0.064119	0.543243	0.195910	86.418488	73.998817	90.054924	4.918191	0.000000	0.900776	0.000000	0.000000	0.000000	1.026987	-0.056828	0.344596	0.000000	0.000000	4.000000	25.000000	0.000000
1910.942094	0.067570	0.543014	0.196884	86.418488	73.998817	90.054924	4.918191	0.000000	0.900776	0.000000	0.000000	0.000000	1.035471	-0.068849	0.292134	0.000000	0.000000	4.000000	25.000000	0.000000
1910.945427	0.067570	0.543014	0.196884	86.418488	73.998817	90.054924	4.918191	0.000000	0.900776	0.000000	0.000000	0.000000	1.035471	-0.068849	0.292134	0.000000	0.000000	4.000000	25.000000	0.000000
1910.948761	0.067570	0.543014	0.196884	86.596245	73.716423	90.333900	4.933522	0.000000	0.812625	0.000000	0.000000	0.000000	1.035471	-0.068849	0.292134	0.000000	0.000000	4.000000	25.000000	0.000000
1910.952094	0.071049	0.542837	0.197689	86.596245	73.716423	90.333900	4.933522	0.000000	0.812625	0.000000	0.000000	0.000000	1.043465	-0.053161	0.241444	0.000000	0.000000	4.000000	25.000000	0.000000
1910.955427	0.071049	0.542837	0.197689	86.596245	73.716423	90.333900	4.933522	0.000000	0.812625	0.000000	0.000000	0.000000	1.043465	-0.053161	0.241444	0.000000	0.000000	4.000000	25.000000	0.000000
1910.958761	0.071049	0.542837	0.197689	86.761307	72.766983	89.684570	4.947228	0.000000	0.724522	0.000000	0.000000	0.000000	1.043465	-0.053161	0.241444	0.000000	0.000000	4.000000	25.000000	0.000000
1910.962094	0.074643	0.542656	0.198304	86.761307	72.766983	89.684570	4.947228	0.000000	0.724522	0.000000	0.000000	0.000000	1.078478	-0.054089	0.184713	0.000000	0.000000	4.000000	25.000000	0.000000
1910.965427	0.074643	0.542656	0.198304	86.761307	72.766983	89.684570	4.947228	0.000000	0.724522	0.000000	0.000000	0.000000	1.078478	-0.054089	0.184713	0.000000	0.000000	4.000000	25.000000	0.000000
1910.968761	0.074643	0.542656	0.198304	86.924637	71.038811	88.365570	4.959620	0.000000	0.634172	0.000000	0.000000	0.000000	1.078478	-0.054089	0.184713	0.000000	0.000000	4.000000	25.000000	0.000000
1910.972094	0.078227	0.542453	0.198730	86.924637	71.038811	88.365570	4.959620	0.000000	0.634172	0.000000	0.000000	0.000000	1.074957	-0.061009	0.127756	0.000000	0.000000	4.000000	25.000000	0.000000
1910.975427	0.078227	0.542453	0.198730	86.924637	71.038811	88.365570	4.959620	0.000000	0.634172	0.000000	0.000000	0.000000	1.074957	-0.061009	0.127756	0.000000	0.000000	4.000000	25.000000	0.000000
1910.978761	0.078227	0.542453	0.198730	87.090210	69.087524	86.670975	4.970258	0.000000	0.544554	0.000000	0.000000	0.000000	1.074957	-0.061009	0.127756	0.000000	0.000000	4.000000	25.000000	0.000000
1910.982094	0.081861	0.542267	0.198988	87.090210	69.087524	86.670975	4.970258	0.000000	0.544554	0.000000	0.000000	0.000000	1.090390	-0.055661	0.077456	0.000000	0.000000	4.000000	25.000000	0.000000
1910.985427	0.081861	0.542267	0.198988	87.090210	69.087524	86.670975	4.970258	0.000000	0.544554	0.000000	0.000000	0.000000	1.090390	-0.055661	0.077456	0.000000	0.000000	4.000000	25.000000	0.000000
1910.988761	0.081861	0.542267	0.198988	87.242249	67.256241	84.845764	4.979356	0.000000	0.453892	0.000000	0.000000	0.000000	1.090390	-0.055661	0.077456	0.000000	0.000000	4.000000	25.000000	0.000000
1910.992094	0.085610	0.542048	0.199094	87.242249	67.256241	84.845764	4.979356	0.000000	0.453892	0.000000	0.000000	0.000000	1.124765	-0.065841	0.031716	0.000000	0.000000	4.000000	25.000000	0.000000
1910.995427	0.085610	0.542048	0.199094	87.242249	67.256241	84.845764	4.979356	0.000000	0.453892	0.000000	0.000000	0.000000	1.124765	-0.065841	0.031716	0.000000	0.000000	4.000000	25.000000	0.000000
1910.998761	0.085610	0.542048	0.199094	87.353439	66.109795	84.046227	4.986992	0.000000	0.360435	0.000000	0.000000	0.000000	1.124765	-0.065841	0.031716	0.000000	0.000000	4.000000	25.000000	0.000000
1911.002094	0.089308	0.541750	0.199004	87.353439	66.109795	84.046227	4.986992	0.000000	0.360435	0.000000	0.000000	0.000000	1.109267	-0.089449	-0.026899	0.000000	0.000000	4.000000	25.000000	0.000000
1911.005427	0.089308	0.541750	0.199004	87.353439	66.109795	84.046227	4.986992	0.000000	0.360435	0.000000	0.000000	0.000000	1.109267	-0.089449	-0.026899	0.000000	0.000000	4.000000	25.000000	0.000000
1911.008761	0.089308	0.541750	0.199004	87.410866	65.775665	85.161934	4.992799	0.000000	0.268250	0.000000	0.000000	0.000000	1.109267	-0.089449	-0.026899	0.000000	0.000000	4.000000	25.000000	0.000000
1911.012094	0.093060	0.541443	0.198818	87.410866	65.775665	85.161934	4.992799	0.000000	0.268250	0.000000	0.000000	0.000000	1.125579	-0.092145	-0.056008	0.000000	0.000000	4.000000	25.000000	0.000000
1911.015427	0.093060	0.541443	0.198818	87.410866	65.775665	85.161934	4.992799	0.000000	0.268250	0.000000	0.000000	0.000000	1.125579	-0.092145	-0.056008	0.000000	0.000000	4.000000	25.000000	0.000000
1911.018761	0.093060	0.541443	0.198818	87.455780	65.912682	87.438217	4.996957	0.000000	0.174427	0.000000	0.000000	0.000000	1.125579	-0.092145	-0.056008	0.000000	0.000000	4.000000	25.000000	0.000000
1911.022094	0.096825	0.541082	0.198475	87.455780	65.912682	87.438217	4.996957	0.000000	0.174427	0.000000	0.000000	0.000000	1.129400	-0.108236	-0.102712	0.000000	0.000000	4.000000	25.000000	0.000000
1911.025427	0.096825	0.541082	0.198475	87.455780	65.912682	87.438217	4.996957	0.000000	0.174427	0.000000	0.000000	0.000000	1.129400	-0.108236	-0.102712	0.000000	0.000000	4.000000	25.000000	0.000000
1911.028761	0.096825	0.541082	0.198475	87.530975	66.043419	89.013603	4.999360	0.000000	0.079984	0.000000	0.000000	0.000000	1.129400	-0.108236	-0.102712	0.000000	0.000000	4.000000	25.000000	0.000000
1911.032094	0.100633	0.540688	0.197987	87.530975	66.043419	89.013603	4.999360	0.000000	0.079984	0.000000	0.000000	0.000000	1.142496	-0.118213	-0.146573	0.000000	0.000000	4.000000	25.000000	0.000000
1911.035427	0.100633	0.540688	0.197987	87.530975	66.043419	89.013603	4.999360	0.000000	0.079984	0.000000	0.000000	0.000000	1.142496	-0.118213	-0.146573	0.000000	0.000000	4.000000	25.000000	0.000000
1911.038761	0.100633	0.540688	0.197987	87.633713	66.115288	89.384796	4.999975	0.000000	-0.015984	0.000000	0.000000	0.000000	1.142496	-0.118213	-0.146573	0.000000	0.000000	4.000000	25.000000	0.000000
1911.042094	0.104424	0.540245	0.197380	87.633713	66.115288	89.384796	4.999975	0.000000	-0.015984	0.000000	0.000000	0.000000	1.137179	-0.132933	-0.182015	0.000000	0.000000	4.000000	25.000000	0.000000
1911.045427	0.104424	0.540245	0.197380	87.633713	66.115288	89.384796	4.999975	0.000000	-0.015984	0.000000	0.000000	0.000000	1.137179	-0.132933	-0.182015	0.000000	0.000000	4.000000	25.000000	0.000000
1911.048761	0.104424	0.540245	0.197380	87.714409	66.682037	89.890053	4.998745	0.000000	-0.112028	0.000000	0.000000	0.000000	1.137179	-0.132933	-0.182015	0.000000	0.000000	4.000000	25.000000	0.000000
1911.052094	0.108256	0.539789	0.196641	87.714409	66.682037	89.890053	4.998745	0.000000	-0.112028	0.000000	0.000000	0.000000	1.149717	-0.136691	-0.221828	0.000000	0.000000	4.000000	25.000000	0.000000
1911.055427	0.108256	0.539789	0.196641	87.714409	66.682037	89.890053	4.998745	0.000000	-0.112028	0.000000	0.000000	0.000000	1.149717	-0.136691	-0.221828	0.000000	0.000000	4.000000	25.000000	0.000000
1911.058761	0.108256	0.539789	0.196641	87.749710	68.266541	92.271004	4.995598	0.000000	-0.209740	0.000000	0.000000	0.000000	1.149717	-0.136691	-0.221828	0.000000	0.000000	4.000000	25.000000	0.000000
1911.062094	0.112125	0.539337	0.195749	87.749710	68.266541	92.271004	4.995598	0.000000	-0.209740	0.000000	0.000000	0.000000	1.160636	-0.135632	-0.267573	0.000000	0.000000	4.000000	25.000000	0.000000
1911.065427	0.112125	0.539337	0.195749	87.749710	68.266541	92.271004	4.995598	0.000000	-0.209740	0.000000	0.000000	0.000000	1.160636	-0.135632	-0.267573	0.000000	0.000000	4.000000	25.000000	0.000000
1911.068761	0.112125	0.539337	0.195749	87.787247	70.134689	95.070343	4.990437	0.000000	-0.309109	0.000000	0.000000	0.000000	1.160636	-0.135632	-0.267573	0.000000	0.000000	4.000000	25.000000	0.000000
1911.072094	0.115908	0.538836	0.194749	87.787247	70.134689	95.070343	4.990437	0.000000	-0.309109	0.000000	0.000000	0.000000	1.134899	-0.150148	-0.299995	0.000000	0.000000	4.000000	25.000000	0.000000
1911.075427	0.115908	0.538836	0.194749	87.787247	70.134689	95.070343	4.990437	0.000000	-0.309109	0.000000	0.000000	0.000000	1.134899	-0.150148	-0.299995	0.000000	0.000000	4.000000	25.000000	0.000000
1911.078761	0.115908	0.538836	0.194749	87.815735	71.665688	96.886612	4.983403	0.000000	-0.407061	0.000000	0.000000	0.000000	1.134899	-0.150148	-0.299995	0.000000	0.000000	4.000000	25.000000	0.000000
1911.082094	0.119760	0.538344	0.193624	87.815735	71.665688	96.886612	4.983403	0.000000	-0.407061	0.000000	0.000000	0.000000	1.155584	-0.147709	-0.337545	0.000000	0.000000	4.000000	25.000000	0.000000
1911.085427	0.119760	0.538344	0.193624	87.815735	71.665688	96.886612	4.983403	0.000000	-0.407061	0.000000	0.000000	0.000000	1.155584	-0.147709	-0.337545	0.000000	0.000000	4.000000	25.000000	0.000000
1911.088761	0.119760	0.538344	0.193624	87.826515	72.420425	98.093918	4.974165	0.000000	-0.507623	0.000000	0.000000	0.000000	1.155584	-0.147709	-0.337545	0.000000	0.000000	4.000000	25.000000	0.000000
1911.092094	0.123522	0.537804	0.192391	87.826515	72.420425	98.093918	4.974165	0.000000	-0.507623	0.000000	0.000000	0.000000	1.128766	-0.162094	-0.369802	0.000000	0.000000	4.000000	25.000000	0.000000
1911.095427	0.123522	0.537804	0.192391	87.826515	72.420425	98.093918	4.974165	0.000000	-0.507623	0.000000	0.000000	0.000000	1.128766	-0.162094	-0.369802	0.000000	0.000000	4.000000	25.000000	0.000000
1911.098761	0.123522	0.537804	0.192391	87.816719	72.217911	98.500671	4.963043	0.000000	-0.606795	0.000000	0.000000	0.000000	1.128766	-0.162094	-0.369802	0.000000	0.000000	4.000000	25.000000	0.000000
1911.102094	0.127203	0.537240	0.191100	87.816719	72.217911	98.500671	4.963043	0.000000	-0.606795	0.000000	0.000000	0.000000	1.104300	-0.169171	-0.387366	0.000000	0.000000	4.000000	25.000000	0.000000
1911.105427	0.127203	0.537240	0.191100	87.816719	72.217911	98.500671	4.963043	0.000000	-0.606795	0.000000	0.000000	0.000000	1.104300	-0.169171	-0.387366	0.000000	0.000000	4.000000	25.000000	0.000000
1911.108761	0.127203	0.537240	0.191100	87.794067	71.382332	98.211334	4.950098	0.000000	-0.704651	0.000000	0.000000	0.000000	1.104300	-0.169171	-0.387366	0.000000	0.000000	4.000000	25.000000	0.000000
1911.112094	0.130918	0.536648	0.189693	87.794067	71.382332	98.211334	4.950098	0.000000	-0.704651	0.000000	0.000000	0.000000	1.114464	-0.177406	-0.422073	0.000000	0.000000	4.000000	25.000000	0.000000
1911.115427	0.130918	0.536648	0.189693	87.794067	71.382332	98.211334	4.950098	0.000000	-0.704651	0.000000	0.000000	0.000000	1.114464	-0.177406	-0.422073	0.000000	0.000000	4.000000	25.000000	0.000000
1911.118761	0.130918	0.536648	0.189693	87.762527	70.203911	97.872353	4.934879	0.000000	-0.804338	0.000000	0.000000	0.000000	1.114464	-0.177406	-0.422073	0.000000	0.000000	4.000000	25.000000	0.000000
1911.122094	0.134505	0.536026	0.188168	87.762527	70.203911	97.872353	4.934879	0.000000	-0.804338	0.000000	0.000000	0.000000	1.075966	-0.186809	-0.457522	0.000000	0.000000	4.000000	25.000000	0.000000
1911.125427	0.134505	0.536026	0.188168	87.762527	70.203911	97.872353	4.934879	0.000000	-0.804338	0.000000	0.000000	0.000000	1.075966	-0.186809	-0.457522	0.000000	0.000000	4.000000	25.000000	0.000000
1911.128761	0.134505	0.536026	0.188168	87.728844	68.938309	98.096848	4.917999	0.000000	-0.901822	0.000000	0.000000	0.000000	1.075966	-0.186809	-0.457522	0.000000	0.000000	4.000000	25.000000	0.000000
1911.132094	0.138033	0.535396	0.186561	87.728844	68.938309	98.096848	4.917999	0.000000	-0.901822	0.000000	0.000000	0.000000	1.058402	-0.188912	-0.482057	0.000000	0.000000	4.000000	25.000000	0.000000
1911.135427	0.138033	0.535396	0.186561	87.728844	68.938309	98.096848	4.917999	0.000000	-0.901822	0.000000	0.000000	0.000000	1.058402	-0.188912	-0.482057	0.000000	0.000000	4.000000	25.000000	0.000000
1911.138761	0.138033	0.535396	0.186561	87.712013	68.428131	99.270432	4.899231	0.000000	-0.998767	0.000000	0.000000	0.000000	1.058402	-0.188912	-0.482057	0.000000	0.000000	4.000000	25.000000	0.000000
1911.142094	0.141612	0.534736	0.184798	87.712013	68.428131	99.270432	4.899231	0.000000	-0.998767	0.000000	0.000000	0.000000	1.073907	-0.198151	-0.528910	0.000000	0.000000	4.000000	25.000000	0.000000
1911.145427	0.141612	0.534736	0.184798	87.712013	68.428131	99.270432	4.899231	0.000000	-0.998767	0.000000	0.000000	0.000000	1.073907	-0.198151	-0.528910	0.000000	0.000000	4.000000	25.000000	0.000000
1911.148761	0.141612	0.534736	0.184798	87.717583	68.804031	100.890900	4.877863	0.000000	-1.098386	0.000000	0.000000	0.000000	1.073907	-0.198151	-0.528910	0.000000	0.000000	4.000000	25.000000	0.000000
1911.152094	0.145140	0.534112	0.182856	87.717583	68.804031	100.890900	4.877863	0.000000	-1.098386	0.000000	0.000000	0.000000	1.058299	-0.187032	-0.582547	0.000000	0.000000	4.000000	25.000000	0.000000
1911.155427	0.145140	0.534112	0.182856	87.717583	68.804031	100.890900	4.877863	0.000000	-1.098386	0.000000	0.000000	0.000000	1.058299	-0.187032	-0.582547	0.000000	0.000000	4.000000	25.000000	0.000000
1911.158761	0.145140	0.534112	0.182856	87.744316	70.023743	102.804344	4.854277	0.000000	-1.198332	0.000000	0.000000	0.000000	1.058299	-0.187032	-0.582547	0.000000	0.000000	4.000000	25.000000	0.000000
1911.162094	0.148683	0.533458	0.180763	87.744316	70.023743	102.804344	4.854277	0.000000	-1.198332	0.000000	0.000000	0.000000	1.062843	-0.196171	-0.627939	0.000000	0.000000	4.000000	25.000000	0.000000
1911.165427	0.148683	0.533458	0.180763	87.744316	70.023743	102.804344	4.854277	0.000000	-1.198332	0.000000	0.000000	0.000000	1.062843	-0.196171	-0.627939	0.000000	0.000000	4.000000	25.000000	0.000000
1911.168761	0.148683	0.533458	0.180763	87.787773	72.023079	105.111404	4.827972	0.000000	-1.300264	0.000000	0.000000	0.000000	1.062843	-0.196171	-0.627939	0.000000	0.000000	4.000000	25.000000	0.000000
1911.172094	0.152171	0.532861	0.178505	87.787773	72.023079	105.111404	4.827972	0.000000	-1.300264	0.000000	0.000000	0.000000	1.046456	-0.179017	-0.677388	0.000000	0.000000	4.000000	25.000000	0.000000
1911.175427	0.152171	0.532861	0.178505	87.787773	72.023079	105.111404	4.827972	0.000000	-1.300264	0.000000	0.000000	0.000000	1.046456	-0.179017	-0.677388	0.000000	0.000000	4.000000	25.000000	0.000000
1911.178761	0.152171	0.532861	0.178505	87.822289	73.720680	107.293091	4.799225	0.000000	-1.402653	0.000000	0.000000	0.000000	1.046456	-0.179017	-0.677388	0.000000	0.000000	4.000000	25.000000	0.000000
1911.182094	0.155501	0.532223	0.176191	87.822289	73.720680	107.293091	4.799225	0.000000	-1.402653	0.000000	0.000000	0.000000	0.998933	-0.191681	-0.694268	0.000000	0.000000	4.000000	25.000000	0.000000
1911.185427	0.155501	0.532223	0.176191	87.822289	73.720680	107.293091	4.799225	0.000000	-1.402653	0.000000	0.000000	0.000000	0.998933	-0.191681	-0.694268	0.000000	0.000000	4.000000	25.000000	0.000000
1911.188761	0.155501	0.532223	0.176191	87.821205	73.718018	107.959694	4.768988	0.000000	-1.502251	0.000000	0.000000	0.000000	0.998933	-0.191681	-0.694268	0.000000	0.000000	4.000000	25.000000	0.000000
1911.192094	0.158723	0.531573	0.173769	87.821205	73.718018	107.959694	4.768988	0.000000	-1.502251	0.000000	0.000000	0.000000	0.966534	-0.194707	-0.726398	0.000000	0.000000	4.000000	25.000000	0.000000
1911.195427	0.158723	0.531573	0.173769	87.821205	73.718018	107.959694	4.768988	0.000000	-1.502251	0.000000	0.000000	0.000000	0.966534	-0.194707	-0.726398	0.000000	0.000000	4.000000	25.000000	0.000000
1911.198761	0.158723	0.531573	0.173769	87.789375	72.311127	107.061417	4.736838	0.000000	-1.600739	0.000000	0.000000	0.000000	0.966534	-0.194707	-0.726398	0.000000	0.000000	4.000000	25.000000	0.000000
1911.202094	0.161841	0.530863	0.171264	87.789375	72.311127	107.061417	4.736838	0.000000	-1.600739	0.000000	0.000000	0.000000	0.935459	-0.213095	-0.751517	0.000000	0.000000	4.000000	25.000000	0.000000
1911.205427	0.161841	0.530863	0.171264	87.789375	72.311127	107.061417	4.736838	0.000000	-1.600739	0.000000	0.000000	0.000000	0.935459	-0.213095	-0.751517	0.000000	0.000000	4.000000	25.000000	0.000000
1911.208761	0.161841	0.530863	0.171264	87.722908	69.975822	104.728638	4.702810	0.000000	-1.698109	0.000000	0.000000	0.000000	0.935459	-0.213095	-0.751517	0.000000	0.000000	4.000000	25.000000	0.000000
1911.212094	0.164846	0.530088	0.168642	87.722908	69.975822	104.728638	4.702810	0.000000	-1.698109	0.000000	0.000000	0.000000	0.901435	-0.232509	-0.786564	0.000000	0.000000	4.000000	25.000000	0.000000
1911.215427	0.164846	0.530088	0.168642	87.722908	69.975822	104.728638	4.702810	0.000000	-1.698109	0.000000	0.000000	0.000000	0.901435	-0.232509	-0.786564	0.000000	0.000000	4.000000	25.000000	0.000000
1911.218761	0.164846	0.530088	0.168642	87.599632	67.055054	101.638382	4.666884	0.000000	-1.794488	0.000000	0.000000	0.000000	0.901435	-0.232509	-0.786564	0.000000	0.000000	4.000000	25.000000	0.000000
1911.222094	0.167701	0.529265	0.165893	87.599632	67.055054	101.638382	4.666884	0.000000	-1.794488	0.000000	0.000000	0.000000	0.856534	-0.246970	-0.824782	0.000000	0.000000	4.000000	25.000000	0.000000
1911.225427	0.167701	0.529265	0.165893	87.599632	67.055054	101.638382	4.666884	0.000000	-1.794488	0.000000	0.000000	0.000000	0.856534	-0.246970	-0.824782	0.000000	0.000000	4.000000	25.000000	0.000000
1911.228761	0.167701	0.529265	0.165893	87.405426	63.982841	98.820450	4.629344	0.000000	-1.889227	0.000000	0.000000	0.000000	0.856534	-0.246970	-0.824782	0.000000	0.000000	4.000000	25.000000	0.000000
1911.232094	0.170433	0.528429	0.163005	87.405426	63.982841	98.820450	4.629344	0.000000	-1.889227	0.000000	0.000000	0.000000	0.819724	-0.250774	-0.866367	0.000000	0.000000	4.000000	25.000000	0.000000
1911.235427	0.170433	0.528429	0.163005	87.405426	63.982841	98.820450	4.629344	0.000000	-1.889227	0.000000	0.000000	0.000000	0.819724	-0.250774	-0.866367	0.000000	0.000000	4.000000	25.000000	0.000000
1911.238761	0.170433	0.528429	0.163005	87.167038	60.651131	96.402397	4.589856	0.000000	-1.983235	0.000000	0.000000	0.000000	0.819724	-0.250774	-0.866367	0.000000	0.000000	4.000000	25.000000	0.000000
1911.242094	0.173006	0.527596	0.159968	87.167038	60.651131	96.402397	4.589856	0.000000	-1.983235	0.000000	0.000000	0.000000	0.771978	-0.249797	-0.911078	0.000000	0.000000	4.000000	25.000000	0.000000
1911.245427	0.173006	0.527596	0.159968	87.167038	60.651131	96.402397	4.589856	0.000000	-1.983235	0.000000	0.000000	0.000000	0.771978	-0.249797	-0.911078	0.000000	0.000000	4.000000	25.000000	0.000000
1911.248761	0.173006	0.527596	0.159968	86.935486	57.009087	93.364746	4.548684	0.000000	-2.075929	0.000000	0.000000	0.000000	0.771978	-0.249797	-0.911078	0.000000	0.000000	4.000000	25.000000	0.000000
1911.252094	0.175359	0.526802	0.156796	86.935486	57.009087	93.364746	4.548684	0.000000	-2.075929	0.000000	0.000000	0.000000	0.705929	-0.238324	-0.951753	0.000000	0.000000	4.000000	25.000000	0.000000
1911.255427	0.175359	0.526802	0.156796	86.935486	57.009087	93.364746	4.548684	0.000000	-2.075929	0.000000	0.000000	0.000000	0.705929	-0.238324	-0.951753	0.000000	0.000000	4.000000	25.000000	0.000000
1911.258761	0.175359	0.526802	0.156796	86.662224	53.105919	89.403679	4.506522	0.000000	-2.165932	0.000000	0.000000	0.000000	0.705929	-0.238324	-0.951753	0.000000	0.000000	4.000000	25.000000	0.000000
1911.262094	0.177511	0.526053	0.153557	86.662224	53.105919	89.403679	4.506522	0.000000	-2.165932	0.000000	0.000000	0.000000	0.645614	-0.224672	-0.971693	0.000000	0.000000	4.000000	25.000000	0.000000
1911.265427	0.177511	0.526053	0.153557	86.662224	53.105919	89.403679	4.506522	0.000000	-2.165932	0.000000	0.000000	0.000000	0.645614	-0.224672	-0.971693	0.000000	0.000000	4.000000	25.000000	0.000000
1911.268761	0.177511	0.526053	0.153557	86.274590	50.511307	86.860558	4.463580	0.000000	-2.253099	0.000000	0.000000	0.000000	0.645614	-0.224672	-0.971693	0.000000	0.000000	4.000000	25.000000	0.000000
1911.272094	0.179411	0.525334	0.150289	86.274590	50.511307	86.860558	4.463580	0.000000	-2.253099	0.000000	0.000000	0.000000	0.569872	-0.215800	-0.980457	0.000000	0.000000	4.000000	25.000000	0.000000
1911.275427	0.179411	0.525334	0.150289	86.274590	50.511307	86.860558	4.463580	0.000000	-2.253099	0.000000	0.000000	0.000000	0.569872	-0.215800	-0.980457	0.000000	0.000000	4.000000	25.000000	0.000000
1911.278761	0.179411	0.525334	0.150289	85.712112	49.892147	86.633545	4.420805	0.000000	-2.335911	0.000000	0.000000	0.000000	0.569872	-0.215800	-0.980457	0.000000	0.000000	4.000000	25.000000	0.000000
1911.282094	0.181113	0.524705	0.147065	85.712112	49.892147	86.633545	4.420805	0.000000	-2.335911	0.000000	0.000000	0.000000	0.510554	-0.188624	-0.967193	0.000000	0.000000	4.000000	25.000000	0.000000
1911.285427	0.181113	0.524705	0.147065	85.712112	49.892147	86.633545	4.420805	0.000000	-2.335911	0.000000	0.000000	0.000000	0.510554	-0.188624	-0.967193	0.000000	0.000000	4.000000	25.000000	0.000000
1911.288761	0.181113	0.524705	0.147065	84.995903	50.459362	87.736938	4.378218	0.000000	-2.414788	0.000000	0.000000	0.000000	0.510554	-0.188624	-0.967193	0.000000	0.000000	4.000000	25.000000	0.000000
1911.292094	0.182654	0.524150	0.143897	84.995903	50.459362	87.736938	4.378218	0.000000	-2.414788	0.000000	0.000000	0.000000	0.462382	-0.166363	-0.950214	0.000000	0.000000	4.000000	25.000000	0.000000
1911.295427	0.182654	0.524150	0.143897	84.995903	50.459362	87.736938	4.378218	0.000000	-2.414788	0.000000	0.000000	0.000000	0.462382	-0.166363	-0.950214	0.000000	0.000000	4.000000	25.000000	0.000000
1911.298761	0.182654	0.524150	0.143897	84.204750	51.487705	89.178970	4.335660	0.000000	-2.490391	0.000000	0.000000	0.000000	0.462382	-0.166363	-0.950214	0.000000	0.000000	4.000000	25.000000	0.000000
1911.302094	0.184028	0.523631	0.140757	84.204750	51.487705	89.178970	4.335660	0.000000	-2.490391	0.000000	0.000000	0.000000	0.412144	-0.155744	-0.942001	0.000000	0.000000	4.000000	25.000000	0.000000
1911.305427	0.184028	0.523631	0.140757	84.204750	51.487705	89.178970	4.335660	0.000000	-2.490391	0.000000	0.000000	0.000000	0.412144	-0.155744	-0.942001	0.000000	0.000000	4.000000	25.000000	0.000000
1911.308761	0.184028	0.523631	0.140757	83.409203	52.319672	90.401413	4.293191	0.000000	-2.562910	0.000000	0.000000	0.000000	0.412144	-0.155744	-0.942001	0.000000	0.000000	4.000000	25.000000	0.000000
1911.312094	0.185259	0.523162	0.137618	83.409203	52.319672	90.401413	4.293191	0.000000	-2.562910	0.000000	0.000000	0.000000	0.369237	-0.140714	-0.941748	0.000000	0.000000	4.000000	25.000000	0.000000
1911.315427	0.185259	0.523162	0.137618	83.409203	52.319672	90.401413	4.293191	0.000000	-2.562910	0.000000	0.000000	0.000000	0.369237	-0.140714	-0.941748	0.000000	0.000000	4.000000	25.000000	0.000000
1911.318761	0.185259	0.523162	0.137618	82.677132	52.877201	91.330139	4.250405	0.000000	-2.633260	0.000000	0.000000	0.000000	0.369237	-0.140714	-0.941748	0.000000	0.000000	4.000000	25.000000	0.000000
1911.322094	0.186338	0.522705	0.134449	82.677132	52.877201	91.330139	4.250405	0.000000	-2.633260	0.000000	0.000000	0.000000	0.323817	-0.137206	-0.950617	0.000000	0.000000	4.000000	25.000000	0.000000
1911.325427	0.186338	0.522705	0.134449	82.677132	52.877201	91.330139	4.250405	0.000000	-2.633260	0.000000	0.000000	0.000000	0.323817	-0.137206	-0.950617	0.000000	0.000000	4.000000	25.000000	0.000000
1911.328761	0.186338	0.522705	0.134449	82.030945	53.047264	91.808830	4.207224	0.000000	-2.701715	0.000000	0.000000	0.000000	0.323817	-0.137206	-0.950617	0.000000	0.000000	4.000000	25.000000	0.000000
1911.332094	0.187357	0.522244	0.131244	82.030945	53.047264	91.808830	4.207224	0.000000	-2.701715	0.000000	0.000000	0.000000	0.305665	-0.138228	-0.961658	0.000000	0.000000	4.000000	25.000000	0.000000
1911.335427	0.187357	0.522244	0.131244	82.030945	53.047264	91.808830	4.207224	0.000000	-2.701715	0.000000	0.000000	0.000000	0.305665	-0.138228	-0.961658	0.000000	0.000000	4.000000	25.000000	0.000000
1911.338761	0.187357	0.522244	0.131244	81.479980	53.015305	92.021400	4.162283	0.000000	-2.770452	0.000000	0.000000	0.000000	0.305665	-0.138228	-0.961658	0.000000	0.000000	4.000000	25.000000	0.000000
1911.342094	0.188276	0.521776	0.127976	81.479980	53.015305	92.021400	4.162283	0.000000	-2.770452	0.000000	0.000000	0.000000	0.275803	-0.140447	-0.980465	0.000000	0.000000	4.000000	25.000000	0.000000
1911.345427	0.188276	0.521776	0.127976	81.479980	53.015305	92.021400	4.162283	0.000000	-2.770452	0.000000	0.000000	0.000000	0.275803	-0.140447	-0.980465	0.000000	0.000000	4.000000	25.000000	0.000000
1911.348761	0.188276	0.521776	0.127976	81.005165	52.866718	92.060112	4.115804	0.000000	-2.839043	0.000000	0.000000	0.000000	0.275803	-0.140447	-0.980465	0.000000	0.000000	4.000000	25.000000	0.000000
1911.352094	0.189190	0.521304	0.124653	81.005165	52.866718	92.060112	4.115804	0.000000	-2.839043	0.000000	0.000000	0.000000	0.274187	-0.141474	-0.996930	0.000000	0.000000	4.000000	25.000000	0.000000
1911.355427	0.189190	0.521304	0.124653	81.005165	52.866718	92.060112	4.115804	0.000000	-2.839043	0.000000	0.000000	0.000000	0.274187	-0.141474	-0.996930	0.000000	0.000000	4.000000	25.000000	0.000000
1911.358761	0.189190	0.521304	0.124653	80.586540	52.856400	92.217918	4.066308	0.000000	-2.909491	0.000000	0.000000	0.000000	0.274187	-0.141474	-0.996930	0.000000	0.000000	4.000000	25.000000	0.000000
1911.362094	0.190070	0.520829	0.121283	80.586540	52.856400	92.217918	4.066308	0.000000	-2.909491	0.000000	0.000000	0.000000	0.264028	-0.142507	-1.010770	0.000000	0.000000	4.000000	25.000000	0.000000
1911.365427	0.190070	0.520829	0.121283	80.586540	52.856400	92.217918	4.066308	0.000000	-2.909491	0.000000	0.000000	0.000000	0.264028	-0.142507	-1.010770	0.000000	0.000000	4.000000	25.000000	0.000000
1911.368761	0.190070	0.520829	0.121283	80.178169	53.257156	92.839836	4.014127	0.000000	-2.981071	0.000000	0.000000	0.000000	0.264028	-0.142507	-1.010770	0.000000	0.000000	4.000000	25.000000	0.000000
1911.372094	0.191004	0.520336	0.117860	80.178169	53.257156	92.839836	4.014127	0.000000	-2.981071	0.000000	0.000000	0.000000	0.280197	-0.147924	-1.027040	0.000000	0.000000	4.000000	25.000000	0.000000
1911.375427	0.191004	0.520336	0.117860	80.178169	53.257156	92.839836	4.014127	0.000000	-2.981071	0.000000	0.000000	0.000000	0.280197	-0.147924	-1.027040	0.000000	0.000000	4.000000	25.000000	0.000000
1911.378761	0.191004	0.520336	0.117860	79.744698	54.150017	94.052780	3.957547	0.000000	-3.055785	0.000000	0.000000	0.000000	0.280197	-0.147924	-1.027040	0.000000	0.000000	4.000000	25.000000	0.000000
1911.382094	0.192012	0.519899	0.114446	79.744698	54.150017	94.052780	3.957547	0.000000	-3.055785	0.000000	0.000000	0.000000	0.302284	-0.131222	-1.024230	0.000000	0.000000	4.000000	25.000000	0.000000
1911.385427	0.192012	0.519899	0.114446	79.744698	54.150017	94.052780	3.957547	0.000000	-3.055785	0.000000	0.000000	0.000000	0.302284	-0.131222	-1.024230	0.000000	0.000000	4.000000	25.000000	0.000000
1911.388761	0.192012	0.519899	0.114446	79.304581	55.346893	95.623634	3.896768	0.000000	-3.132922	0.000000	0.000000	0.000000	0.302284	-0.131222	-1.024230	0.000000	0.000000	4.000000	25.000000	0.000000
1911.392094	0.193116	0.519615	0.111022	79.304581	55.346893	95.623634	3.896768	0.000000	-3.132922	0.000000	0.000000	0.000000	0.331228	-0.085171	-1.026979	0.000000	0.000000	4.000000	25.000000	0.000000
1911.395427	0.193116	0.519615	0.111022	79.304581	55.346893	95.623634	3.896768	0.000000	-3.132922	0.000000	0.000000	0.000000	0.331228	-0.085171	-1.026979	0.000000	0.000000	4.000000	25.000000	0.000000
1911.398761	0.193116	0.519615	0.111022	78.898460	56.564110	97.204239	3.830949	0.000000	-3.213072	0.000000	0.000000	0.000000	0.331228	-0.085171	-1.026979	0.000000	0.000000	4.000000	25.000000	0.000000
1911.402094	0.194236	0.519450	0.107621	78.898460	56.564110	97.204239	3.830949	0.000000	-3.213072	0.000000	0.000000	0.000000	0.335968	-0.049532	-1.020393	0.000000	0.000000	4.000000	25.000000	0.000000
1911.405427	0.194236	0.519450	0.107621	78.898460	56.564110	97.204239	3.830949	0.000000	-3.213072	0.000000	0.000000	0.000000	0.335968	-0.049532	-1.020393	0.000000	0.000000	4.000000	25.000000	0.000000
1911.408761	0.194236	0.519450	0.107621	78.591499	57.544804	98.435608	3.761714	0.000000	-3.293859	0.000000	0.000000	0.000000	0.335968	-0.049532	-1.020393	0.000000	0.000000	4.000000	25.000000	0.000000
1911.412094	0.195379	0.519388	0.104262	78.591499	57.544804	98.435608	3.761714	0.000000	-3.293859	0.000000	0.000000	0.000000	0.342759	-0.018640	-1.007838	0.000000	0.000000	4.000000	25.000000	0.000000
1911.415427	0.195379	0.519388	0.104262	78.591499	57.544804	98.435608	3.761714	0.000000	-3.293859	0.000000	0.000000	0.000000	0.342759	-0.018640	-1.007838	0.000000	0.000000	4.000000	25.000000	0.000000
1911.418761	0.195379	0.519388	0.104262	78.470398	57.964401	98.861641	3.689200	0.000000	-3.374878	0.000000	0.000000	0.000000	0.342759	-0.018640	-1.007838	0.000000	0.000000	4.000000	25.000000	0.000000
1911.422094	0.196542	0.519337	0.100854	78.470398	57.964401	98.861641	3.689200	0.000000	-3.374878	0.000000	0.000000	0.000000	0.349067	-0.015352	-1.022193	0.000000	0.000000	4.000000	25.000000	0.000000
1911.425427	0.196542	0.519337	0.100854	78.470398	57.964401	98.861641	3.689200	0.000000	-3.374878	0.000000	0.000000	0.000000	0.349067	-0.015352	-1.022193	0.000000	0.000000	4.000000	25.000000	0.000000
1911.428761	0.196542	0.519337	0.100854	78.517181	58.025162	98.765541	3.611909	0.000000	-3.457473	0.000000	0.000000	0.000000	0.349067	-0.015352	-1.022193	0.000000	0.000000	4.000000	25.000000	0.000000
1911.432094	0.197687	0.519268	0.097457	78.517181	58.025162	98.765541	3.611909	0.000000	-3.457473	0.000000	0.000000	0.000000	0.343337	-0.020537	-1.019335	0.000000	0.000000	4.000000	25.000000	0.000000
1911.435427	0.197687	0.519268	0.097457	78.517181	58.025162	98.765541	3.611909	0.000000	-3.457473	0.000000	0.000000	0.000000	0.343337	-0.020537	-1.019335	0.000000	0.000000	4.000000	25.000000	0.000000
1911.438761	0.197687	0.519268	0.097457	78.597404	58.318821	99.103760	3.531365	0.000000	-3.539698	0.000000	0.000000	0.000000	0.343337	-0.020537	-1.019335	0.000000	0.000000	4.000000	25.000000	0.000000
1911.442094	0.198821	0.519128	0.094010	78.597404	58.318821	99.103760	3.531365	0.000000	-3.539698	0.000000	0.000000	0.000000	0.340229	-0.041940	-1.033859	0.000000	0.000000	4.000000	25.000000	0.000000
1911.445427	0.198821	0.519128	0.094010	78.597404	58.318821	99.103760	3.531365	0.000000	-3.539698	0.000000	0.000000	0.000000	0.340229	-0.041940	-1.033859	0.000000	0.000000	4.000000	25.000000	0.000000
1911.448761	0.198821	0.519128	0.094010	78.702370	58.860889	99.889847	3.446267	0.000000	-3.622602	0.000000	0.000000	0.000000	0.340229	-0.041940	-1.033859	0.000000	0.000000	4.000000	25.000000	0.000000
1911.452094	0.199922	0.518968	0.090538	78.702370	58.860889	99.889847	3.446267	0.000000	-3.622602	0.000000	0.000000	0.000000	0.330450	-0.048092	-1.041668	0.000000	0.000000	4.000000	25.000000	0.000000
1911.455427	0.199922	0.518968	0.090538	78.702370	58.860889	99.889847	3.446267	0.000000	-3.622602	0.000000	0.000000	0.000000	0.330450	-0.048092	-1.041668	0.000000	0.000000	4.000000	25.000000	0.000000
1911.458761	0.199922	0.518968	0.090538	78.819099	59.451458	100.706558	3.357266	0.000000	-3.705235	0.000000	0.000000	0.000000	0.330450	-0.048092	-1.041668	0.000000	0.000000	4.000000	25.000000	0.000000
1911.462094	0.200900	0.518783	0.087033	78.819099	59.451458	100.706558	3.357266	0.000000	-3.705235	0.000000	0.000000	0.000000	0.293346	-0.055434	-1.051628	0.000000	0.000000	4.000000	25.000000	0.000000
1911.465427	0.200900	0.518783	0.087033	78.819099	59.451458	100.706558	3.357266	0.000000	-3.705235	0.000000	0.000000	0.000000	0.293346	-0.055434	-1.051628	0.000000	0.000000	4.000000	25.000000	0.000000
1911.468761	0.200900	0.518783	0.087033	78.903442	59.877899	100.978546	3.265775	0.000000	-3.786121	0.000000	0.000000	0.000000	0.293346	-0.055434	-1.051628	0.000000	0.000000	4.000000	25.000000	0.000000
1911.472094	0.201838	0.518592	0.083482	78.903442	59.877899	100.978546	3.265775	0.000000	-3.786121	0.000000	0.000000	0.000000	0.281371	-0.057351	-1.065210	0.000000	0.000000	4.000000	25.000000	0.000000
1911.475427	0.201838	0.518592	0.083482	78.903442	59.877899	100.978546	3.265775	0.000000	-3.786121	0.000000	0.000000	0.000000	0.281371	-0.057351	-1.065210	0.000000	0.000000	4.000000	25.000000	0.000000
1911.478761	0.201838	0.518592	0.083482	78.926796	59.939861	100.877228	3.169830	0.000000	-3.866804	0.000000	0.000000	0.000000	0.281371	-0.057351	-1.065210	0.000000	0.000000	4.000000	25.000000	0.000000
1911.482094	0.202689	0.518443	0.079919	78.926796	59.939861	100.877228	3.169830	0.000000	-3.866804	0.000000	0.000000	0.000000	0.255426	-0.044591	-1.069023	0.000000	0.000000	4.000000	25.000000	0.000000
1911.485427	0.202689	0.518443	0.079919	78.926796	59.939861	100.877228	3.169830	0.000000	-3.866804	0.000000	0.000000	0.000000	0.255426	-0.044591	-1.069023	0.000000	0.000000	4.000000	25.000000	0.000000
1911.488761	0.202689	0.518443	0.079919	78.836868	59.352772	100.159470	3.070880	0.000000	-3.945845	0.000000	0.000000	0.000000	0.255426	-0.044591	-1.069023	0.000000	0.000000	4.000000	25.000000	0.000000
1911.492094	0.203423	0.518390	0.076412	78.836868	59.352772	100.159470	3.070880	0.000000	-3.945845	0.000000	0.000000	0.000000	0.220133	-0.016127	-1.052080	0.000000	0.000000	4.000000	25.000000	0.000000
1911.495427	0.203423	0.518390	0.076412	78.836868	59.352772	100.159470	3.070880	0.000000	-3.945845	0.000000	0.000000	0.000000	0.220133	-0.016127	-1.052080	0.000000	0.000000	4.000000	25.000000	0.000000
1911.498761	0.203423	0.518390	0.076412	78.636841	58.202728	98.904541	2.971165	0.000000	-4.021464	0.000000	0.000000	0.000000	0.220133	-0.016127	-1.052080	0.000000	0.000000	4.000000	25.000000	0.000000
1911.502094	0.204087	0.518381	0.072929	78.636841	58.202728	98.904541	2.971165	0.000000	-4.021464	0.000000	0.000000	0.000000	0.199108	-0.002726	-1.044705	0.000000	0.000000	4.000000	25.000000	0.000000
1911.505427	0.204087	0.518381	0.072929	78.636841	58.202728	98.904541	2.971165	0.000000	-4.021464	0.000000	0.000000	0.000000	0.199108	-0.002726	-1.044705	0.000000	0.000000	4.000000	25.000000	0.000000
1911.508761	0.204087	0.518381	0.072929	78.358521	56.740326	97.335602	2.869123	0.000000	-4.094891	0.000000	0.000000	0.000000	0.199108	-0.002726	-1.044705	0.000000	0.000000	4.000000	25.000000	0.000000
1911.512094	0.204664	0.518402	0.069502	78.358521	56.740326	97.335602	2.869123	0.000000	-4.094891	0.000000	0.000000	0.000000	0.173208	0.006492	-1.028350	0.000000	0.000000	4.000000	25.000000	0.000000
1911.515427	0.204664	0.518402	0.069502	78.358521	56.740326	97.335602	2.869123	0.000000	-4.094891	0.000000	0.000000	0.000000	0.173208	0.006492	-1.028350	0.000000	0.000000	4.000000	25.000000	0.000000
1911.518761	0.204664	0.518402	0.069502	78.047005	55.235069	95.728333	2.765932	0.000000	-4.165287	0.000000	0.000000	0.000000	0.173208	0.006492	-1.028350	0.000000	0.000000	4.000000	25.000000	0.000000
1911.522094	0.205093	0.518450	0.066112	78.047005	55.235069	95.728333	2.765932	0.000000	-4.165287	0.000000	0.000000	0.000000	0.128700	0.014302	-1.016863	0.000000	0.000000	4.000000	25.000000	0.000000
1911.525427	0.205093	0.518450	0.066112	78.047005	55.235069	95.728333	2.765932	0.000000	-4.165287	0.000000	0.000000	0.000000	0.128700	0.014302	-1.016863	0.000000	0.000000	4.000000	25.000000	0.000000
1911.528761	0.205093	0.518450	0.066112	77.737740	53.837955	94.239304	2.662401	0.000000	-4.232213	0.000000	0.000000	0.000000	0.128700	0.014302	-1.016863	0.000000	0.000000	4.000000	25.000000	0.000000
1911.532094	0.205355	0.518432	0.062780	77.737740	53.837955	94.239304	2.662401	0.000000	-4.232213	0.000000	0.000000	0.000000	0.078587	-0.005496	-0.999509	0.000000	0.000000	4.000000	25.000000	0.000000
1911.535427	0.205355	0.518432	0.062780	77.737740	53.837955	94.239304	2.662401	0.000000	-4.232213	0.000000	0.000000	0.000000	0.078587	-0.005496	-0.999509	0.000000	0.000000	4.000000	25.000000	0.000000
1911.538761	0.205355	0.518432	0.062780	77.448120	52.604038	92.932243	2.559494	0.000000	-4.295229	0.000000	0.000000	0.000000	0.078587	-0.005496	-0.999509	0.000000	0.000000	4.000000	25.000000	0.000000
1911.542094	0.205401	0.518409	0.059520	77.448120	52.604038	92.932243	2.559494	0.000000	-4.295229	0.000000	0.000000	0.000000	0.013878	-0.006800	-0.978064	0.000000	0.000000	4.000000	25.000000	0.000000
1911.545427	0.205401	0.518409	0.059520	77.448120	52.604038	92.932243	2.559494	0.000000	-4.295229	0.000000	0.000000	0.000000	0.013878	-0.006800	-0.978064	0.000000	0.000000	4.000000	25.000000	0.000000
1911.548761	0.205401	0.518409	0.059520	77.188622	51.564461	91.845886	2.458577	0.000000	-4.353780	0.000000	0.000000	0.000000	0.013878	-0.006800	-0.978064	0.000000	0.000000	4.000000	25.000000	0.000000
1911.552094	0.205312	0.518291	0.056312	77.188622	51.564461	91.845886	2.458577	0.000000	-4.353780	0.000000	0.000000	0.000000	-0.026667	-0.035308	-0.962548	0.000000	0.000000	4.000000	25.000000	0.000000
1911.555427	0.205312	0.518291	0.056312	77.188622	51.564461	91.845886	2.458577	0.000000	-4.353780	0.000000	0.000000	0.000000	-0.026667	-0.035308	-0.962548	0.000000	0.000000	4.000000	25.000000	0.000000
1911.558761	0.205312	0.518291	0.056312	76.959137	50.753578	91.004990	2.357665	0.000000	-4.409242	0.000000	0.000000	0.000000	-0.026667	-0.035308	-0.962548	0.000000	0.000000	4.000000	25.000000	0.000000
1911.562094	0.205111	0.518170	0.053136	76.959137	50.753578	91.004990	2.357665	0.000000	-4.409242	0.000000	0.000000	0.000000	-0.060381	-0.036284	-0.952741	0.000000	0.000000	4.000000	25.000000	0.000000
1911.565427	0.205111	0.518170	0.053136	76.959137	50.753578	91.004990	2.357665	0.000000	-4.409242	0.000000	0.000000	0.000000	-0.060381	-0.036284	-0.952741	0.000000	0.000000	4.000000	25.000000	0.000000
1911.568761	0.205111	0.518170	0.053136	76.755219	50.151440	90.403412	2.255751	0.000000	-4.462240	0.000000	0.000000	0.000000	-0.060381	-0.036284	-0.952741	0.000000	0.000000	4.000000	25.000000	0.000000
1911.572094	0.204864	0.518059	0.049944	76.755219	50.151440	90.403412	2.255751	0.000000	-4.462240	0.000000	0.000000	0.000000	-0.074295	-0.033492	-0.957668	0.000000	0.000000	4.000000	25.000000	0.000000
1911.575427	0.204864	0.518059	0.049944	76.755219	50.151440	90.403412	2.255751	0.000000	-4.462240	0.000000	0.000000	0.000000	-0.074295	-0.033492	-0.957668	0.000000	0.000000	4.000000	25.000000	0.000000
1911.578761	0.204864	0.518059	0.049944	76.580544	49.753819	90.031677	2.149967	0.000000	-4.514160	0.000000	0.000000	0.000000	-0.074295	-0.033492	-0.957668	0.000000	0.000000	4.000000	25.000000	0.000000
1911.582094	0.204562	0.517931	0.046785	76.580544	49.753819	90.031677	2.149967	0.000000	-4.514160	0.000000	0.000000	0.000000	-0.090452	-0.038343	-0.947721	0.000000	0.000000	4.000000	25.000000	0.000000
1911.585427	0.204562	0.517931	0.046785	76.580544	49.753819	90.031677	2.149967	0.000000	-4.514160	0.000000	0.000000	0.000000	-0.090452	-0.038343	-0.947721	0.000000	0.000000	4.000000	25.000000	0.000000
1911.588761	0.204562	0.517931	0.046785	76.442986	49.453201	89.747322	2.042075	0.000000	-4.563982	0.000000	0.000000	0.000000	-0.090452	-0.038343	-0.947721	0.000000	0.000000	4.000000	25.000000	0.000000
1911.592094	0.204217	0.517783	0.043612	76.442986	49.453201	89.747322	2.042075	0.000000	-4.563982	0.000000	0.000000	0.000000	-0.103668	-0.044445	-0.951725	0.000000	0.000000	4.000000	25.000000	0.000000
1911.595427	0.204217	0.517783	0.043612	76.442986	49.453201	89.747322	2.042075	0.000000	-4.563982	0.000000	0.000000	0.000000	-0.103668	-0.044445	-0.951725	0.000000	0.000000	4.000000	25.000000	0.000000
1911.598761	0.204217	0.517783	0.043612	76.353683	49.157635	89.432922	1.930185	0.000000	-4.612416	0.000000	0.000000	0.000000	-0.103668	-0.044445	-0.951725	0.000000	0.000000	4.000000	25.000000	0.000000
1911.602094	0.203803	0.517614	0.040436	76.353683	49.157635	89.432922	1.930185	0.000000	-4.612416	0.000000	0.000000	0.000000	-0.123904	-0.050510	-0.952861	0.000000	0.000000	4.000000	25.000000	0.000000
1911.605427	0.203803	0.517614	0.040436	76.353683	49.157635	89.432922	1.930185	0.000000	-4.612416	0.000000	0.000000	0.000000	-0.123904	-0.050510	-0.952861	0.000000	0.000000	4.000000	25.000000	0.000000
1911.608761	0.203803	0.517614	0.040436	76.319008	48.909740	89.144974	1.814877	0.000000	-4.658994	0.000000	0.000000	0.000000	-0.123904	-0.050510	-0.952861	0.000000	0.000000	4.000000	25.000000	0.000000
1911.612094	0.203239	0.517385	0.037317	76.319008	48.909740	89.144974	1.814877	0.000000	-4.658994	0.000000	0.000000	0.000000	-0.169221	-0.068953	-0.935531	0.000000	0.000000	4.000000	25.000000	0.000000
1911.615427	0.203239	0.517385	0.037317	76.319008	48.909740	89.144974	1.814877	0.000000	-4.658994	0.000000	0.000000	0.000000	-0.169221	-0.068953	-0.935531	0.000000	0.000000	4.000000	25.000000	0.000000
1911.618761	0.203239	0.517385	0.037317	76.320801	48.759724	88.970451	1.699695	0.000000	-4.702237	0.000000	0.000000	0.000000	-0.169221	-0.068953	-0.935531	0.000000	0.000000	4.000000	25.000000	0.000000
1911.622094	0.202542	0.517106	0.034227	76.320801	48.759724	88.970451	1.699695	0.000000	-4.702237	0.000000	0.000000	0.000000	-0.209235	-0.083425	-0.927268	0.000000	0.000000	4.000000	25.000000	0.000000
1911.625427	0.202542	0.517106	0.034227	76.320801	48.759724	88.970451	1.699695	0.000000	-4.702237	0.000000	0.000000	0.000000	-0.209235	-0.083425	-0.927268	0.000000	0.000000	4.000000	25.000000	0.000000
1911.628761	0.202542	0.517106	0.034227	76.327721	48.690956	88.916245	1.583049	0.000000	-4.742779	0.000000	0.000000	0.000000	-0.209235	-0.083425	-0.927268	0.000000	0.000000	4.000000	25.000000	0.000000
1911.632094	0.201705	0.516807	0.031274	76.327721	48.690956	88.916245	1.583049	0.000000	-4.742779	0.000000	0.000000	0.000000	-0.251166	-0.089950	-0.885910	0.000000	0.000000	4.000000	25.000000	0.000000
1911.635427	0.201705	0.516807	0.031274	76.327721	48.690956	88.916245	1.583049	0.000000	-4.742779	0.000000	0.000000	0.000000	-0.251166	-0.089950	-0.885910	0.000000	0.000000	4.000000	25.000000	0.000000
1911.638761	0.201705	0.516807	0.031274	76.319672	48.745617	89.052307	1.469560	0.000000	-4.779162	0.000000	0.000000	0.000000	-0.251166	-0.089950	-0.885910	0.000000	0.000000	4.000000	25.000000	0.000000
1911.642094	0.200806	0.516531	0.028444	76.319672	48.745617	89.052307	1.469560	0.000000	-4.779162	0.000000	0.000000	0.000000	-0.269576	-0.082679	-0.848931	0.000000	0.000000	4.000000	25.000000	0.000000
1911.645427	0.200806	0.516531	0.028444	76.319672	48.745617	89.052307	1.469560	0.000000	-4.779162	0.000000	0.000000	0.000000	-0.269576	-0.082679	-0.848931	0.000000	0.000000	4.000000	25.000000	0.000000
1911.648761	0.200806	0.516531	0.028444	76.302307	48.889641	89.329849	1.357798	0.000000	-4.812108	0.000000	0.000000	0.000000	-0.269576	-0.082679	-0.848931	0.000000	0.000000	4.000000	25.000000	0.000000
1911.652094	0.199826	0.516272	0.025814	76.302307	48.889641	89.329849	1.357798	0.000000	-4.812108	0.000000	0.000000	0.000000	-0.293954	-0.077613	-0.788839	0.000000	0.000000	4.000000	25.000000	0.000000
1911.655427	0.199826	0.516272	0.025814	76.302307	48.889641	89.329849	1.357798	0.000000	-4.812108	0.000000	0.000000	0.000000	-0.293954	-0.077613	-0.788839	0.000000	0.000000	4.000000	25.000000	0.000000
1911.658761	0.199826	0.516272	0.025814	76.279144	49.116741	89.729294	1.251784	0.000000	-4.840768	0.000000	0.000000	0.000000	-0.293954	-0.077613	-0.788839	0.000000	0.000000	4.000000	25.000000	0.000000
1911.662094	0.198827	0.516050	0.023270	76.279144	49.116741	89.729294	1.251784	0.000000	-4.840768	0.000000	0.000000	0.000000	-0.299809	-0.066787	-0.763424	0.000000	0.000000	4.000000	25.000000	0.000000
1911.665427	0.198827	0.516050	0.023270	76.279144	49.116741	89.729294	1.251784	0.000000	-4.840768	0.000000	0.000000	0.000000	-0.299809	-0.066787	-0.763424	0.000000	0.000000	4.000000	25.000000	0.000000
1911.668761	0.198827	0.516050	0.023270	76.265793	49.460529	90.272423	1.145950	0.000000	-4.866909	0.000000	0.000000	0.000000	-0.299809	-0.066787	-0.763424	0.000000	0.000000	4.000000	25.000000	0.000000
1911.672094	0.197815	0.515887	0.020760	76.265793	49.460529	90.272423	1.145950	0.000000	-4.866909	0.000000	0.000000	0.000000	-0.303599	-0.048944	-0.752921	0.000000	0.000000	4.000000	25.000000	0.000000
1911.675427	0.197815	0.515887	0.020760	76.265793	49.460529	90.272423	1.145950	0.000000	-4.866909	0.000000	0.000000	0.000000	-0.303599	-0.048944	-0.752921	0.000000	0.000000	4.000000	25.000000	0.000000
1911.678761	0.197815	0.515887	0.020760	76.275475	49.808914	90.800629	1.037991	0.000000	-4.890749	0.000000	0.000000	0.000000	-0.303599	-0.048944	-0.752921	0.000000	0.000000	4.000000	25.000000	0.000000
1911.682094	0.196754	0.515749	0.018260	76.275475	49.808914	90.800629	1.037991	0.000000	-4.890749	0.000000	0.000000	0.000000	-0.318338	-0.041183	-0.750001	0.000000	0.000000	4.000000	25.000000	0.000000
1911.685427	0.196754	0.515749	0.018260	76.275475	49.808914	90.800629	1.037991	0.000000	-4.890749	0.000000	0.000000	0.000000	-0.318338	-0.041183	-0.750001	0.000000	0.000000	4.000000	25.000000	0.000000
1911.688761	0.196754	0.515749	0.018260	76.337662	50.108555	91.216843	0.912991	0.000000	-4.837692	0.000000	0.000000	0.000000	-0.318338	-0.041183	-0.750001	0.000000	0.000000	4.000000	25.000000	0.000000
1911.692094	0.195651	0.515633	0.015722	76.337662	50.108555	91.216843	0.912991	0.000000	-4.837692	0.000000	0.000000	0.000000	-0.330821	-0.034957	-0.761312	0.000000	0.000000	4.000000	25.000000	0.000000
1911.695427	0.195651	0.515633	0.015722	76.337662	50.108555	91.216843	0.912991	0.000000	-4.837692	0.000000	0.000000	0.000000	-0.330821	-0.034957	-0.761312	0.000000	0.000000	4.000000	25.000000	0.000000
1911.698761	0.195651	0.515633	0.015722	76.439392	50.262947	91.408760	0.786105	0.000000	-4.782556	0.000000	0.000000	0.000000	-0.330821	-0.034957	-0.761312	0.000000	0.000000	4.000000	25.000000	0.000000
1911.702094	0.194479	0.515513	0.013206	76.439392	50.262947	91.408760	0.786105	0.000000	-4.782556	0.000000	0.000000	0.000000	-0.351537	-0.035832	-0.754918	0.000000	0.000000	4.000000	25.000000	0.000000
1911.705427	0.194479	0.515513	0.013206	76.439392	50.262947	91.408760	0.786105	0.000000	-4.782556	0.000000	0.000000	0.000000	-0.351537	-0.035832	-0.754918	0.000000	0.000000	4.000000	25.000000	0.000000
1911.708761	0.194479	0.515513	0.013206	76.516556	50.304344	91.495262	0.660286	0.000000	-4.723967	0.000000	0.000000	0.000000	-0.351537	-0.035832	-0.754918	0.000000	0.000000	4.000000	25.000000	0.000000
1911.712094	0.193218	0.515412	0.010784	76.516556	50.304344	91.495262	0.660286	0.000000	-4.723967	0.000000	0.000000	0.000000	-0.378367	-0.030412	-0.726463	0.000000	0.000000	4.000000	25.000000	0.000000
1911.715427	0.193218	0.515412	0.010784	76.516556	50.304344	91.495262	0.660286	0.000000	-4.723967	0.000000	0.000000	0.000000	-0.378367	-0.030412	-0.726463	0.000000	0.000000	4.000000	25.000000	0.000000
1911.718761	0.193218	0.515412	0.010784	76.560944	50.225529	91.484612	0.539208	0.000000	-4.660906	0.000000	0.000000	0.000000	-0.378367	-0.030412	-0.726463	0.000000	0.000000	4.000000	25.000000	0.000000
1911.722094	0.191795	0.515361	0.008529	76.560944	50.225529	91.484612	0.539208	0.000000	-4.660906	0.000000	0.000000	0.000000	-0.426806	-0.015340	-0.676631	0.000000	0.000000	4.000000	25.000000	0.000000
1911.725427	0.191795	0.515361	0.008529	76.560944	50.225529	91.484612	0.539208	0.000000	-4.660906	0.000000	0.000000	0.000000	-0.426806	-0.015340	-0.676631	0.000000	0.000000	4.000000	25.000000	0.000000
1911.728761	0.191795	0.515361	0.008529	76.581795	50.066761	91.417610	0.426437	0.000000	-4.589771	0.000000	0.000000	0.000000	-0.426806	-0.015340	-0.676631	0.000000	0.000000	4.000000	25.000000	0.000000
1911.732094	0.190269	0.515342	0.006509	76.581795	50.066761	91.417610	0.426437	0.000000	-4.589771	0.000000	0.000000	0.000000	-0.457969	-0.005729	-0.605966	0.000000	0.000000	4.000000	25.000000	0.000000
1911.735427	0.190269	0.515342	0.006509	76.581795	50.066761	91.417610	0.426437	0.000000	-4.589771	0.000000	0.000000	0.000000	-0.457969	-0.005729	-0.605966	0.000000	0.000000	4.000000	25.000000	0.000000
1911.738761	0.190269	0.515342	0.006509	76.613052	49.958927	91.420692	0.325442	0.000000	-4.513443	0.000000	0.000000	0.000000	-0.457969	-0.005729	-0.605966	0.000000	0.000000	4.000000	25.000000	0.000000
1911.742094	0.188689	0.515377	0.004656	76.613052	49.958927	91.420692	0.325442	0.000000	-4.513443	0.000000	0.000000	0.000000	-0.473840	0.010650	-0.555870	0.000000	0.000000	4.000000	25.000000	0.000000
1911.745427	0.188689	0.515377	0.004656	76.613052	49.958927	91.420692	0.325442	0.000000	-4.513443	0.000000	0.000000	0.000000	-0.473840	0.010650	-0.555870	0.000000	0.000000	4.000000	25.000000	0.000000
1911.748761	0.188689	0.515377	0.004656	76.650627	49.983944	91.603790	0.232797	0.000000	-4.434470	0.000000	0.000000	0.000000	-0.473840	0.010650	-0.555870	0.000000	0.000000	4.000000	25.000000	0.000000
1911.752094	0.187007	0.515451	0.002970	76.650627	49.983944	91.603790	0.232797	0.000000	-4.434470	0.000000	0.000000	0.000000	-0.504654	0.022203	-0.505805	0.000000	0.000000	4.000000	25.000000	0.000000
1911.755427	0.187007	0.515451	0.002970	76.650627	49.983944	91.603790	0.232797	0.000000	-4.434470	0.000000	0.000000	0.000000	-0.504654	0.022203	-0.505805	0.000000	0.000000	4.000000	25.000000	0.000000
1911.758761	0.187007	0.515451	0.002970	76.707893	50.210159	92.035110	0.148496	0.000000	-4.350361	0.000000	0.000000	0.000000	-0.504654	0.022203	-0.505805	0.000000	0.000000	4.000000	25.000000	0.000000
1911.762094	0.185288	0.515543	0.001358	76.707893	50.210159	92.035110	0.148496	0.000000	-4.350361	0.000000	0.000000	0.000000	-0.515776	0.027460	-0.483445	0.000000	0.000000	4.000000	25.000000	0.000000
1911.765427	0.185288	0.515543	0.001358	76.707893	50.210159	92.035110	0.148496	0.000000	-4.350361	0.000000	0.000000	0.000000	-0.515776	0.027460	-0.483445	0.000000	0.000000	4.000000	25.000000	0.000000
1911.768761	0.185288	0.515543	0.001358	76.782295	50.491455	92.525810	0.067922	0.000000	-4.264399	0.000000	0.000000	0.000000	-0.515776	0.027460	-0.483445	0.000000	0.000000	4.000000	25.000000	0.000000
1911.772094	0.183546	0.515615	-0.000271	76.782295	50.491455	92.525810	0.067922	0.000000	-4.264399	0.000000	0.000000	0.000000	-0.522689	0.021674	-0.488712	0.000000	0.000000	4.000000	25.000000	0.000000
1911.775427	0.183546	0.515615	-0.000271	76.782295	50.491455	92.525810	0.067922	0.000000	-4.264399	0.000000	0.000000	0.000000	-0.522689	0.021674	-0.488712	0.000000	0.000000	4.000000	25.000000	0.000000
1911.778761	0.183546	0.515615	-0.000271	76.863716	50.749203	92.987839	-0.013530	0.000000	-4.177283	0.000000	0.000000	0.000000	-0.522689	0.021674	-0.488712	0.000000	0.000000	4.000000	25.000000	0.000000
1911.782094	0.181701	0.515684	-0.001865	76.863716	50.749203	92.987839	-0.013530	0.000000	-4.177283	0.000000	0.000000	0.000000	-0.553293	0.020711	-0.478360	0.000000	0.000000	4.000000	25.000000	0.000000
1911.785427	0.181701	0.515684	-0.001865	76.863716	50.749203	92.987839	-0.013530	0.000000	-4.177283	0.000000	0.000000	0.000000	-0.553293	0.020711	-0.478360	0.000000	0.000000	4.000000	25.000000	0.000000
1911.788761	0.181701	0.515684	-0.001865	76.952385	50.962326	93.392189	-0.093257	0.000000	-4.085068	0.000000	0.000000	0.000000	-0.553293	0.020711	-0.478360	0.000000	0.000000	4.000000	25.000000	0.000000
1911.792094	0.179821	0.515750	-0.003452	76.952385	50.962326	93.392189	-0.093257	0.000000	-4.085068	0.000000	0.000000	0.000000	-0.564164	0.019725	-0.476072	0.000000	0.000000	4.000000	25.000000	0.000000
1911.795427	0.179821	0.515750	-0.003452	76.952385	50.962326	93.392189	-0.093257	0.000000	-4.085068	0.000000	0.000000	0.000000	-0.564164	0.019725	-0.476072	0.000000	0.000000	4.000000	25.000000	0.000000
1911.798761	0.179821	0.515750	-0.003452	77.042747	51.160778	93.784264	-0.172602	0.000000	-3.991041	0.000000	0.000000	0.000000	-0.564164	0.019725	-0.476072	0.000000	0.000000	4.000000	25.000000	0.000000
1911.802094	0.177870	0.515802	-0.004994	77.042747	51.160778	93.784264	-0.172602	0.000000	-3.991041	0.000000	0.000000	0.000000	-0.585275	0.015511	-0.462571	0.000000	0.000000	4.000000	25.000000	0.000000
1911.805427	0.177870	0.515802	-0.004994	77.042747	51.160778	93.784264	-0.172602	0.000000	-3.991041	0.000000	0.000000	0.000000	-0.585275	0.015511	-0.462571	0.000000	0.000000	4.000000	25.000000	0.000000
1911.808761	0.177870	0.515802	-0.004994	77.126984	51.358498	94.196846	-0.249697	0.000000	-3.893495	0.000000	0.000000	0.000000	-0.585275	0.015511	-0.462571	0.000000	0.000000	4.000000	25.000000	0.000000
1911.812094	0.175847	0.515892	-0.006498	77.126984	51.358498	94.196846	-0.249697	0.000000	-3.893495	0.000000	0.000000	0.000000	-0.606843	0.027254	-0.451131	0.000000	0.000000	4.000000	25.000000	0.000000
1911.815427	0.175847	0.515892	-0.006498	77.126984	51.358498	94.196846	-0.249697	0.000000	-3.893495	0.000000	0.000000	0.000000	-0.606843	0.027254	-0.451131	0.000000	0.000000	4.000000	25.000000	0.000000
1911.818761	0.175847	0.515892	-0.006498	77.203049	51.547169	94.616791	-0.324886	0.000000	-3.792355	0.000000	0.000000	0.000000	-0.606843	0.027254	-0.451131	0.000000	0.000000	4.000000	25.000000	0.000000
1911.822094	0.173741	0.515985	-0.007932	77.203049	51.547169	94.616791	-0.324886	0.000000	-3.792355	0.000000	0.000000	0.000000	-0.631771	0.027743	-0.430283	0.000000	0.000000	4.000000	25.000000	0.000000
1911.825427	0.173741	0.515985	-0.007932	77.203049	51.547169	94.616791	-0.324886	0.000000	-3.792355	0.000000	0.000000	0.000000	-0.631771	0.027743	-0.430283	0.000000	0.000000	4.000000	25.000000	0.000000
1911.828761	0.173741	0.515985	-0.007932	77.280365	51.696888	94.951736	-0.396599	0.000000	-3.687060	0.000000	0.000000	0.000000	-0.631771	0.027743	-0.430283	0.000000	0.000000	4.000000	25.000000	0.000000
1911.832094	0.171596	0.516079	-0.009314	77.280365	51.696888	94.951736	-0.396599	0.000000	-3.687060	0.000000	0.000000	0.000000	-0.643697	0.028263	-0.414658	0.000000	0.000000	4.000000	25.000000	0.000000
1911.835427	0.171596	0.516079	-0.009314	77.280365	51.696888	94.951736	-0.396599	0.000000	-3.687060	0.000000	0.000000	0.000000	-0.643697	0.028263	-0.414658	0.000000	0.000000	4.000000	25.000000	0.000000
1911.838761	0.171596	0.516079	-0.009314	77.359795	51.809036	95.283432	-0.465709	0.000000	-3.579777	0.000000	0.000000	0.000000	-0.643697	0.028263	-0.414658	0.000000	0.000000	4.000000	25.000000	0.000000
1911.842094	0.169381	0.516186	-0.010658	77.359795	51.809036	95.283432	-0.465709	0.000000	-3.579777	0.000000	0.000000	0.000000	-0.664282	0.031981	-0.403146	0.000000	0.000000	4.000000	25.000000	0.000000
1911.845427	0.169381	0.516186	-0.010658	77.359795	51.809036	95.283432	-0.465709	0.000000	-3.579777	0.000000	0.000000	0.000000	-0.664282	0.031981	-0.403146	0.000000	0.000000	4.000000	25.000000	0.000000
1911.848761	0.169381	0.516186	-0.010658	77.451317	51.878117	95.544479	-0.532900	0.000000	-3.469063	0.000000	0.000000	0.000000	-0.664282	0.031981	-0.403146	0.000000	0.000000	4.000000	25.000000	0.000000
1911.852094	0.167114	0.516263	-0.011988	77.451317	51.878117	95.544479	-0.532900	0.000000	-3.469063	0.000000	0.000000	0.000000	-0.680046	0.023172	-0.398897	0.000000	0.000000	4.000000	25.000000	0.000000
1911.855427	0.167114	0.516263	-0.011988	77.451317	51.878117	95.544479	-0.532900	0.000000	-3.469063	0.000000	0.000000	0.000000	-0.680046	0.023172	-0.398897	0.000000	0.000000	4.000000	25.000000	0.000000
1911.858761	0.167114	0.516263	-0.011988	77.542122	51.929661	95.744797	-0.599383	0.000000	-3.355722	0.000000	0.000000	0.000000	-0.680046	0.023172	-0.398897	0.000000	0.000000	4.000000	25.000000	0.000000
1911.862094	0.164850	0.516347	-0.013352	77.542122	51.929661	95.744797	-0.599383	0.000000	-3.355722	0.000000	0.000000	0.000000	-0.679366	0.025302	-0.409262	0.000000	0.000000	4.000000	25.000000	0.000000
1911.865427	0.164850	0.516347	-0.013352	77.542122	51.929661	95.744797	-0.599383	0.000000	-3.355722	0.000000	0.000000	0.000000	-0.679366	0.025302	-0.409262	0.000000	0.000000	4.000000	25.000000	0.000000
1911.868761	0.164850	0.516347	-0.013352	77.630066	51.974716	95.709801	-0.667593	0.000000	-3.242494	0.000000	0.000000	0.000000	-0.679366	0.025302	-0.409262	0.000000	0.000000	4.000000	25.000000	0.000000
1911.872094	0.162604	0.516439	-0.014642	77.630066	51.974716	95.709801	-0.667593	0.000000	-3.242494	0.000000	0.000000	0.000000	-0.673785	0.027521	-0.387077	0.000000	0.000000	4.000000	25.000000	0.000000
1911.875427	0.162604	0.516439	-0.014642	77.630066	51.974716	95.709801	-0.667593	0.000000	-3.242494	0.000000	0.000000	0.000000	-0.673785	0.027521	-0.387077	0.000000	0.000000	4.000000	25.000000	0.000000
1911.878761	0.162604	0.516439	-0.014642	77.712463	52.002621	95.383537	-0.732106	0.000000	-3.130197	0.000000	0.000000	0.000000	-0.673785	0.027521	-0.387077	0.000000	0.000000	4.000000	25.000000	0.000000
1911.882094	0.160325	0.516574	-0.015867	77.712463	52.002621	95.383537	-0.732106	0.000000	-3.130197	0.000000	0.000000	0.000000	-0.683584	0.040505	-0.367555	0.000000	0.000000	4.000000	25.000000	0.000000
1911.885427	0.160325	0.516574	-0.015867	77.712463	52.002621	95.383537	-0.732106	0.000000	-3.130197	0.000000	0.000000	0.000000	-0.683584	0.040505	-0.367555	0.000000	0.000000	4.000000	25.000000	0.000000
1911.888761	0.160325	0.516574	-0.015867	77.789314	52.004646	95.044609	-0.793365	0.000000	-3.016266	0.000000	0.000000	0.000000	-0.683584	0.040505	-0.367555	0.000000	0.000000	4.000000	25.000000	0.000000
1911.892094	0.158010	0.516706	-0.016974	77.789314	52.004646	95.044609	-0.793365	0.000000	-3.016266	0.000000	0.000000	0.000000	-0.694661	0.039719	-0.332097	0.000000	0.000000	4.000000	25.000000	0.000000
1911.895427	0.158010	0.516706	-0.016974	77.789314	52.004646	95.044609	-0.793365	0.000000	-3.016266	0.000000	0.000000	0.000000	-0.694661	0.039719	-0.332097	0.000000	0.000000	4.000000	25.000000	0.000000
1911.898761	0.158010	0.516706	-0.016974	77.857101	51.977806	94.963333	-0.848715	0.000000	-2.900489	0.000000	0.000000	0.000000	-0.694661	0.039719	-0.332097	0.000000	0.000000	4.000000	25.000000	0.000000
1911.902094	0.155656	0.516862	-0.017967	77.857101	51.977806	94.963333	-0.848715	0.000000	-2.900489	0.000000	0.000000	0.000000	-0.706160	0.046696	-0.297689	0.000000	0.000000	4.000000	25.000000	0.000000
1911.905427	0.155656	0.516862	-0.017967	77.857101	51.977806	94.963333	-0.848715	0.000000	-2.900489	0.000000	0.000000	0.000000	-0.706160	0.046696	-0.297689	0.000000	0.000000	4.000000	25.000000	0.000000
1911.908761	0.155656	0.516862	-0.017967	77.916832	51.913200	95.107376	-0.898330	0.000000	-2.782796	0.000000	0.000000	0.000000	-0.706160	0.046696	-0.297689	0.000000	0.000000	4.000000	25.000000	0.000000
1911.912094	0.153242	0.517041	-0.018837	77.916832	51.913200	95.107376	-0.898330	0.000000	-2.782796	0.000000	0.000000	0.000000	-0.724028	0.053731	-0.261250	0.000000	0.000000	4.000000	25.000000	0.000000
1911.915427	0.153242	0.517041	-0.018837	77.916832	51.913200	95.107376	-0.898330	0.000000	-2.782796	0.000000	0.000000	0.000000	-0.724028	0.053731	-0.261250	0.000000	0.000000	4.000000	25.000000	0.000000
1911.918761	0.153242	0.517041	-0.018837	77.979187	51.872478	95.065987	-0.941871	0.000000	-2.662125	0.000000	0.000000	0.000000	-0.724028	0.053731	-0.261250	0.000000	0.000000	4.000000	25.000000	0.000000
1911.922094	0.150853	0.517239	-0.019547	77.979187	51.872478	95.065987	-0.941871	0.000000	-2.662125	0.000000	0.000000	0.000000	-0.716928	0.059488	-0.212928	0.000000	0.000000	4.000000	25.000000	0.000000
1911.925427	0.150853	0.517239	-0.019547	77.979187	51.872478	95.065987	-0.941871	0.000000	-2.662125	0.000000	0.000000	0.000000	-0.716928	0.059488	-0.212928	0.000000	0.000000	4.000000	25.000000	0.000000
1911.928761	0.150853	0.517239	-0.019547	78.097145	52.108982	94.912239	-0.977360	0.000000	-2.542637	0.000000	0.000000	0.000000	-0.716928	0.059488	-0.212928	0.000000	0.000000	4.000000	25.000000	0.000000
1911.932094	0.148457	0.517472	-0.020179	78.097145	52.108982	94.912239	-0.977360	0.000000	-2.542637	0.000000	0.000000	0.000000	-0.718864	0.069632	-0.189588	0.000000	0.000000	4.000000	25.000000	0.000000
1911.935427	0.148457	0.517472	-0.020179	78.097145	52.108982	94.912239	-0.977360	0.000000	-2.542637	0.000000	0.000000	0.000000	-0.718864	0.069632	-0.189588	0.000000	0.000000	4.000000	25.000000	0.000000
1911.938761	0.148457	0.517472	-0.020179	78.308243	52.837700	95.218376	-1.008958	0.000000	-2.422827	0.000000	0.000000	0.000000	-0.718864	0.069632	-0.189588	0.000000	0.000000	4.000000	25.000000	0.000000
1911.942094	0.146104	0.517682	-0.020788	78.308243	52.837700	95.218376	-1.008958	0.000000	-2.422827	0.000000	0.000000	0.000000	-0.705808	0.063008	-0.182774	0.000000	0.000000	4.000000	25.000000	0.000000
1911.945427	0.146104	0.517682	-0.020788	78.308243	52.837700	95.218376	-1.008958	0.000000	-2.422827	0.000000	0.000000	0.000000	-0.705808	0.063008	-0.182774	0.000000	0.000000	4.000000	25.000000	0.000000
1911.948761	0.146104	0.517682	-0.020788	78.574890	53.917973	96.172890	-1.039420	0.000000	-2.305192	0.000000	0.000000	0.000000	-0.705808	0.063008	-0.182774	0.000000	0.000000	4.000000	25.000000	0.000000
1911.952094	0.143765	0.517901	-0.021323	78.574890	53.917973	96.172890	-1.039420	0.000000	-2.305192	0.000000	0.000000	0.000000	-0.701621	0.065711	-0.160421	0.000000	0.000000	4.000000	25.000000	0.000000
1911.955427	0.143765	0.517901	-0.021323	78.574890	53.917973	96.172890	-1.039420	0.000000	-2.305192	0.000000	0.000000	0.000000	-0.701621	0.065711	-0.160421	0.000000	0.000000	4.000000	25.000000	0.000000
1911.958761	0.143765	0.517901	-0.021323	78.838371	55.092827	97.494522	-1.066157	0.000000	-2.188255	0.000000	0.000000	0.000000	-0.701621	0.065711	-0.160421	0.000000	0.000000	4.000000	25.000000	0.000000
1911.962094	0.141493	0.518160	-0.021759	78.838371	55.092827	97.494522	-1.066157	0.000000	-2.188255	0.000000	0.000000	0.000000	-0.681642	0.077688	-0.130772	0.000000	0.000000	4.000000	25.000000	0.000000
1911.965427	0.141493	0.518160	-0.021759	78.838371	55.092827	97.494522	-1.066157	0.000000	-2.188255	0.000000	0.000000	0.000000	-0.681642	0.077688	-0.130772	0.000000	0.000000	4.000000	25.000000	0.000000
1911.968761	0.141493	0.518160	-0.021759	79.079285	56.244507	98.759644	-1.087952	0.000000	-2.074647	0.000000	0.000000	0.000000	-0.681642	0.077688	-0.130772	0.000000	0.000000	4.000000	25.000000	0.000000
1911.972094	0.139273	0.518424	-0.022063	79.079285	56.244507	98.759644	-1.087952	0.000000	-2.074647	0.000000	0.000000	0.000000	-0.665890	0.079352	-0.091267	0.000000	0.000000	4.000000	25.000000	0.000000
1911.975427	0.139273	0.518424	-0.022063	79.079285	56.244507	98.759644	-1.087952	0.000000	-2.074647	0.000000	0.000000	0.000000	-0.665890	0.079352	-0.091267	0.000000	0.000000	4.000000	25.000000	0.000000
1911.978761	0.139273	0.518424	-0.022063	79.288918	57.309326	99.843689	-1.103163	0.000000	-1.963666	0.000000	0.000000	0.000000	-0.665890	0.079352	-0.091267	0.000000	0.000000	4.000000	25.000000	0.000000
1911.982094	0.137110	0.518710	-0.022216	79.288918	57.309326	99.843689	-1.103163	0.000000	-1.963666	0.000000	0.000000	0.000000	-0.648889	0.085779	-0.045845	0.000000	0.000000	4.000000	25.000000	0.000000
1911.985427	0.137110	0.518710	-0.022216	79.288918	57.309326	99.843689	-1.103163	0.000000	-1.963666	0.000000	0.000000	0.000000	-0.648889	0.085779	-0.045845	0.000000	0.000000	4.000000	25.000000	0.000000
1911.988761	0.137110	0.518710	-0.022216	79.473457	58.273167	100.970802	-1.110804	0.000000	-1.855518	0.000000	0.000000	0.000000	-0.648889	0.085779	-0.045845	0.000000	0.000000	4.000000	25.000000	0.000000
1911.992094	0.134933	0.519027	-0.022219	79.473457	58.273167	100.970802	-1.110804	0.000000	-1.855518	0.000000	0.000000	0.000000	-0.653138	0.095198	-0.000991	0.000000	0.000000	4.000000	25.000000	0.000000
1911.995427	0.134933	0.519027	-0.022219	79.473457	58.273167	100.970802	-1.110804	0.000000	-1.855518	0.000000	0.000000	0.000000	-0.653138	0.095198	-0.000991	0.000000	0.000000	4.000000	25.000000	0.000000
1911.998761	0.134933	0.519027	-0.022219	79.637901	59.047287	101.875984	-1.110969	0.000000	-1.746662	0.000000	0.000000	0.000000	-0.653138	0.095198	-0.000991	0.000000	0.000000	4.000000	25.000000	0.000000
1912.002094	0.132780	0.519373	-0.022017	79.637901	59.047287	101.875984	-1.110969	0.000000	-1.746662	0.000000	0.000000	0.000000	-0.645961	0.103617	0.060827	0.000000	0.000000	4.000000	25.000000	0.000000
1912.005427	0.132780	0.519373	-0.022017	79.637901	59.047287	101.875984	-1.110969	0.000000	-1.746662	0.000000	0.000000	0.000000	-0.645961	0.103617	0.060827	0.000000	0.000000	4.000000	25.000000	0.000000
1912.008761	0.132780	0.519373	-0.022017	79.807228	59.638821	102.373528	-1.100831	0.000000	-1.639001	0.000000	0.000000	0.000000	-0.645961	0.103617	0.060827	0.000000	0.000000	4.000000	25.000000	0.000000
1912.012094	0.130676	0.519766	-0.021664	79.807228	59.638821	102.373528	-1.100831	0.000000	-1.639001	0.000000	0.000000	0.000000	-0.631220	0.117933	0.105756	0.000000	0.000000	4.000000	25.000000	0.000000
1912.015427	0.130676	0.519766	-0.021664	79.807228	59.638821	102.373528	-1.100831	0.000000	-1.639001	0.000000	0.000000	0.000000	-0.631220	0.117933	0.105756	0.000000	0.000000	4.000000	25.000000	0.000000
1912.018761	0.130676	0.519766	-0.021664	79.993134	60.122787	102.465225	-1.083205	0.000000	-1.533799	0.000000	0.000000	0.000000	-0.631220	0.117933	0.105756	0.000000	0.000000	4.000000	25.000000	0.000000
1912.022094	0.128641	0.520182	-0.021164	79.993134	60.122787	102.465225	-1.083205	0.000000	-1.533799	0.000000	0.000000	0.000000	-0.610627	0.124901	0.150035	0.000000	0.000000	4.000000	25.000000	0.000000
1912.025427	0.128641	0.520182	-0.021164	79.993134	60.122787	102.465225	-1.083205	0.000000	-1.533799	0.000000	0.000000	0.000000	-0.610627	0.124901	0.150035	0.000000	0.000000	4.000000	25.000000	0.000000
1912.028761	0.128641	0.520182	-0.021164	80.199379	60.737190	102.546989	-1.058200	0.000000	-1.432027	0.000000	0.000000	0.000000	-0.610627	0.124901	0.150035	0.000000	0.000000	4.000000	25.000000	0.000000
1912.032094	0.126708	0.520607	-0.020546	80.199379	60.737190	102.546989	-1.058200	0.000000	-1.432027	0.000000	0.000000	0.000000	-0.579897	0.127423	0.185312	0.000000	0.000000	4.000000	25.000000	0.000000
1912.035427	0.126708	0.520607	-0.020546	80.199379	60.737190	102.546989	-1.058200	0.000000	-1.432027	0.000000	0.000000	0.000000	-0.579897	0.127423	0.185312	0.000000	0.000000	4.000000	25.000000	0.000000
1912.038761	0.126708	0.520607	-0.020546	80.424622	61.552654	103.102516	-1.027314	0.000000	-1.335378	0.000000	0.000000	0.000000	-0.579897	0.127423	0.185312	0.000000	0.000000	4.000000	25.000000	0.000000
1912.042094	0.124865	0.521071	-0.019766	80.424622	61.552654	103.102516	-1.027314	0.000000	-1.335378	0.000000	0.000000	0.000000	-0.552650	0.139270	0.234098	0.000000	0.000000	4.000000	25.000000	0.000000
1912.045427	0.124865	0.521071	-0.019766	80.424622	61.552654	103.102516	-1.027314	0.000000	-1.335378	0.000000	0.000000	0.000000	-0.552650	0.139270	0.234098	0.000000	0.000000	4.000000	25.000000	0.000000
1912.048761	0.124865	0.521071	-0.019766	80.670853	62.512562	104.055099	-0.988298	0.000000	-1.243270	0.000000	0.000000	0.000000	-0.552650	0.139270	0.234098	0.000000	0.000000	4.000000	25.000000	0.000000
1912.052094	0.123102	0.521520	-0.018856	80.670853	62.512562	104.055099	-0.988298	0.000000	-1.243270	0.000000	0.000000	0.000000	-0.528970	0.134593	0.272854	0.000000	0.000000	4.000000	25.000000	0.000000
1912.055427	0.123102	0.521520	-0.018856	80.670853	62.512562	104.055099	-0.988298	0.000000	-1.243270	0.000000	0.000000	0.000000	-0.528970	0.134593	0.272854	0.000000	0.000000	4.000000	25.000000	0.000000
1912.058761	0.123102	0.521520	-0.018856	80.955864	63.471603	104.932449	-0.942822	0.000000	-1.155108	0.000000	0.000000	0.000000	-0.528970	0.134593	0.272854	0.000000	0.000000	4.000000	25.000000	0.000000
1912.062094	0.121415	0.521978	-0.017820	80.955864	63.471603	104.932449	-0.942822	0.000000	-1.155108	0.000000	0.000000	0.000000	-0.506063	0.137420	0.310863	0.000000	0.000000	4.000000	25.000000	0.000000
1912.065427	0.121415	0.521978	-0.017820	80.955864	63.471603	104.932449	-0.942822	0.000000	-1.155108	0.000000	0.000000	0.000000	-0.506063	0.137420	0.310863	0.000000	0.000000	4.000000	25.000000	0.000000
1912.068761	0.121415	0.521978	-0.017820	81.292366	64.228760	105.357368	-0.891012	0.000000	-1.070764	0.000000	0.000000	0.000000	-0.506063	0.137420	0.310863	0.000000	0.000000	4.000000	25.000000	0.000000
1912.072094	0.119773	0.522452	-0.016604	81.292366	64.228760	105.357368	-0.891012	0.000000	-1.070764	0.000000	0.000000	0.000000	-0.492807	0.142220	0.364868	0.000000	0.000000	4.000000	25.000000	0.000000
1912.075427	0.119773	0.522452	-0.016604	81.292366	64.228760	105.357368	-0.891012	0.000000	-1.070764	0.000000	0.000000	0.000000	-0.492807	0.142220	0.364868	0.000000	0.000000	4.000000	25.000000	0.000000
1912.078761	0.119773	0.522452	-0.016604	81.676285	64.759033	105.350365	-0.830200	0.000000	-0.988630	0.000000	0.000000	0.000000	-0.492807	0.142220	0.364868	0.000000	0.000000	4.000000	25.000000	0.000000
1912.082094	0.118183	0.522911	-0.015251	81.676285	64.759033	105.350365	-0.830200	0.000000	-0.988630	0.000000	0.000000	0.000000	-0.477010	0.137741	0.405937	0.000000	0.000000	4.000000	25.000000	0.000000
1912.085427	0.118183	0.522911	-0.015251	81.676285	64.759033	105.350365	-0.830200	0.000000	-0.988630	0.000000	0.000000	0.000000	-0.477010	0.137741	0.405937	0.000000	0.000000	4.000000	25.000000	0.000000
1912.088761	0.118183	0.522911	-0.015251	82.086761	65.096970	105.166466	-0.762544	0.000000	-0.909128	0.000000	0.000000	0.000000	-0.477010	0.137741	0.405937	0.000000	0.000000	4.000000	25.000000	0.000000
1912.092094	0.116696	0.523387	-0.013734	82.086761	65.096970	105.166466	-0.762544	0.000000	-0.909128	0.000000	0.000000	0.000000	-0.446113	0.142658	0.455130	0.000000	0.000000	4.000000	25.000000	0.000000
1912.095427	0.116696	0.523387	-0.013734	82.086761	65.096970	105.166466	-0.762544	0.000000	-0.909128	0.000000	0.000000	0.000000	-0.446113	0.142658	0.455130	0.000000	0.000000	4.000000	25.000000	0.000000
1912.098761	0.116696	0.523387	-0.013734	82.486290	65.302361	105.062973	-0.686689	0.000000	-0.834775	0.000000	0.000000	0.000000	-0.446113	0.142658	0.455130	0.000000	0.000000	4.000000	25.000000	0.000000
1912.102094	0.115310	0.523879	-0.012052	82.486290	65.302361	105.062973	-0.686689	0.000000	-0.834775	0.000000	0.000000	0.000000	-0.415722	0.147620	0.504525	0.000000	0.000000	4.000000	25.000000	0.000000
1912.105427	0.115310	0.523879	-0.012052	82.486290	65.302361	105.062973	-0.686689	0.000000	-0.834775	0.000000	0.000000	0.000000	-0.415722	0.147620	0.504525	0.000000	0.000000	4.000000	25.000000	0.000000
1912.108761	0.115310	0.523879	-0.012052	82.847008	65.648849	105.169861	-0.602602	0.000000	-0.765488	0.000000	0.000000	0.000000	-0.415722	0.147620	0.504525	0.000000	0.000000	4.000000	25.000000	0.000000
1912.112094	0.114065	0.524413	-0.010220	82.847008	65.648849	105.169861	-0.602602	0.000000	-0.765488	0.000000	0.000000	0.000000	-0.373340	0.160244	0.549760	0.000000	0.000000	4.000000	25.000000	0.000000
1912.115427	0.114065	0.524413	-0.010220	82.847008	65.648849	105.169861	-0.602602	0.000000	-0.765488	0.000000	0.000000	0.000000	-0.373340	0.160244	0.549760	0.000000	0.000000	4.000000	25.000000	0.000000
1912.118761	0.114065	0.524413	-0.010220	83.166801	66.355927	105.697250	-0.510975	0.000000	-0.703265	0.000000	0.000000	0.000000	-0.373340	0.160244	0.549760	0.000000	0.000000	4.000000	25.000000	0.000000
1912.122094	0.113025	0.524989	-0.008252	83.166801	66.355927	105.697250	-0.510975	0.000000	-0.703265	0.000000	0.000000	0.000000	-0.312034	0.172935	0.590343	0.000000	0.000000	4.000000	25.000000	0.000000
1912.125427	0.113025	0.524989	-0.008252	83.166801	66.355927	105.697250	-0.510975	0.000000	-0.703265	0.000000	0.000000	0.000000	-0.312034	0.172935	0.590343	0.000000	0.000000	4.000000	25.000000	0.000000
1912.128761	0.113025	0.524989	-0.008252	83.478508	67.632271	106.819550	-0.412585	0.000000	-0.651259	0.000000	0.000000	0.000000	-0.312034	0.172935	0.590343	0.000000	0.000000	4.000000	25.000000	0.000000
1912.132094	0.112149	0.525571	-0.006221	83.478508	67.632271	106.819550	-0.412585	0.000000	-0.651259	0.000000	0.000000	0.000000	-0.262931	0.174448	0.609145	0.000000	0.000000	4.000000	25.000000	0.000000
1912.135427	0.112149	0.525571	-0.006221	83.478508	67.632271	106.819550	-0.412585	0.000000	-0.651259	0.000000	0.000000	0.000000	-0.262931	0.174448	0.609145	0.000000	0.000000	4.000000	25.000000	0.000000
1912.138761	0.112149	0.525571	-0.006221	83.817238	69.407898	108.417549	-0.311061	0.000000	-0.607437	0.000000	0.000000	0.000000	-0.262931	0.174448	0.609145	0.000000	0.000000	4.000000	25.000000	0.000000
1912.142094	0.111425	0.526189	-0.004085	83.817238	69.407898	108.417549	-0.311061	0.000000	-0.607437	0.000000	0.000000	0.000000	-0.217212	0.185447	0.640957	0.000000	0.000000	4.000000	25.000000	0.000000
1912.145427	0.111425	0.526189	-0.004085	83.817238	69.407898	108.417549	-0.311061	0.000000	-0.607437	0.000000	0.000000	0.000000	-0.217212	0.185447	0.640957	0.000000	0.000000	4.000000	25.000000	0.000000
1912.148761	0.111425	0.526189	-0.004085	84.209587	71.367355	110.114594	-0.204234	0.000000	-0.571235	0.000000	0.000000	0.000000	-0.217212	0.185447	0.640957	0.000000	0.000000	4.000000	25.000000	0.000000
1912.152094	0.110834	0.526832	-0.001924	84.209587	71.367355	110.114594	-0.204234	0.000000	-0.571235	0.000000	0.000000	0.000000	-0.177324	0.192809	0.648156	0.000000	0.000000	4.000000	25.000000	0.000000
1912.155427	0.110834	0.526832	-0.001924	84.209587	71.367355	110.114594	-0.204234	0.000000	-0.571235	0.000000	0.000000	0.000000	-0.177324	0.192809	0.648156	0.000000	0.000000	4.000000	25.000000	0.000000
1912.158761	0.110834	0.526832	-0.001924	84.636154	73.167587	111.569656	-0.096208	0.000000	-0.541681	0.000000	0.000000	0.000000	-0.177324	0.192809	0.648156	0.000000	0.000000	4.000000	25.000000	0.000000
1912.162094	0.110427	0.527464	0.000276	84.636154	73.167587	111.569656	-0.096208	0.000000	-0.541681	0.000000	0.000000	0.000000	-0.122108	0.189599	0.660100	0.000000	0.000000	4.000000	25.000000	0.000000
1912.165427	0.110427	0.527464	0.000276	84.636154	73.167587	111.569656	-0.096208	0.000000	-0.541681	0.000000	0.000000	0.000000	-0.122108	0.189599	0.660100	0.000000	0.000000	4.000000	25.000000	0.000000
1912.168761	0.110427	0.527464	0.000276	85.102470	74.826881	112.793991	0.013808	0.000000	-0.521330	0.000000	0.000000	0.000000	-0.122108	0.189599	0.660100	0.000000	0.000000	4.000000	25.000000	0.000000
1912.172094	0.110234	0.528088	0.002443	85.102470	74.826881	112.793991	0.013808	0.000000	-0.521330	0.000000	0.000000	0.000000	-0.057772	0.187393	0.649974	0.000000	0.000000	4.000000	25.000000	0.000000
1912.175427	0.110234	0.528088	0.002443	85.102470	74.826881	112.793991	0.013808	0.000000	-0.521330	0.000000	0.000000	0.000000	-0.057772	0.187393	0.649974	0.000000	0.000000	4.000000	25.000000	0.000000
1912.178761	0.110234	0.528088	0.002443	85.592827	76.248268	113.719795	0.122137	0.000000	-0.511701	0.000000	0.000000	0.000000	-0.057772	0.187393	0.649974	0.000000	0.000000	4.000000	25.000000	0.000000
1912.182094	0.110242	0.528696	0.004603	85.592827	76.248268	113.719795	0.122137	0.000000	-0.511701	0.000000	0.000000	0.000000	0.002486	0.182149	0.648183	0.000000	0.000000	4.000000	25.000000	0.000000
1912.185427	0.110242	0.528696	0.004603	85.592827	76.248268	113.719795	0.122137	0.000000	-0.511701	0.000000	0.000000	0.000000	0.002486	0.182149	0.648183	0.000000	0.000000	4.000000	25.000000	0.000000
1912.188761	0.110242	0.528696	0.004603	86.100273	77.295303	114.217468	0.230168	0.000000	-0.512115	0.000000	0.000000	0.000000	0.002486	0.182149	0.648183	0.000000	0.000000	4.000000	25.000000	0.000000
1912.192094	0.110459	0.529275	0.006780	86.100273	77.295303	114.217468	0.230168	0.000000	-0.512115	0.000000	0.000000	0.000000	0.065120	0.173869	0.653050	0.000000	0.000000	4.000000	25.000000	0.000000
1912.195427	0.110459	0.529275	0.006780	86.100273	77.295303	114.217468	0.230168	0.000000	-0.512115	0.000000	0.000000	0.000000	0.065120	0.173869	0.653050	0.000000	0.000000	4.000000	25.000000	0.000000
1912.198761	0.110459	0.529275	0.006780	86.630821	77.819969	114.138382	0.339009	0.000000	-0.522968	0.000000	0.000000	0.000000	0.065120	0.173869	0.653050	0.000000	0.000000	4.000000	25.000000	0.000000
1912.202094	0.110873	0.529830	0.008910	86.630821	77.819969	114.138382	0.339009	0.000000	-0.522968	0.000000	0.000000	0.000000	0.124038	0.166542	0.638860	0.000000	0.000000	4.000000	25.000000	0.000000
1912.205427	0.110873	0.529830	0.008910	86.630821	77.819969	114.138382	0.339009	0.000000	-0.522968	0.000000	0.000000	0.000000	0.124038	0.166542	0.638860	0.000000	0.000000	4.000000	25.000000	0.000000
1912.208761	0.110873	0.529830	0.008910	87.181862	77.608513	113.268738	0.445486	0.000000	-0.543641	0.000000	0.000000	0.000000	0.124038	0.166542	0.638860	0.000000	0.000000	4.000000	25.000000	0.000000
1912.212094	0.111465	0.530308	0.011005	87.181862	77.608513	113.268738	0.445486	0.000000	-0.543641	0.000000	0.000000	0.000000	0.177669	0.143293	0.628452	0.000000	0.000000	4.000000	25.000000	0.000000
1912.215427	0.111465	0.530308	0.011005	87.181862	77.608513	113.268738	0.445486	0.000000	-0.543641	0.000000	0.000000	0.000000	0.177669	0.143293	0.628452	0.000000	0.000000	4.000000	25.000000	0.000000
1912.218761	0.111465	0.530308	0.011005	87.741638	76.334198	111.308449	0.550228	0.000000	-0.573253	0.000000	0.000000	0.000000	0.177669	0.143293	0.628452	0.000000	0.000000	4.000000	25.000000	0.000000
1912.222094	0.112210	0.530743	0.013043	87.741638	76.334198	111.308449	0.550228	0.000000	-0.573253	0.000000	0.000000	0.000000	0.223464	0.130674	0.611655	0.000000	0.000000	4.000000	25.000000	0.000000
1912.225427	0.112210	0.530743	0.013043	87.741638	76.334198	111.308449	0.550228	0.000000	-0.573253	0.000000	0.000000	0.000000	0.223464	0.130674	0.611655	0.000000	0.000000	4.000000	25.000000	0.000000
1912.228761	0.112210	0.530743	0.013043	88.281715	73.340080	107.634521	0.652171	0.000000	-0.610497	0.000000	0.000000	0.000000	0.223464	0.130674	0.611655	0.000000	0.000000	4.000000	25.000000	0.000000
1912.232094	0.113038	0.531120	0.015024	88.281715	73.340080	107.634521	0.652171	0.000000	-0.610497	0.000000	0.000000	0.000000	0.248385	0.112955	0.594040	0.000000	0.000000	4.000000	25.000000	0.000000
1912.235427	0.113038	0.531120	0.015024	88.281715	73.340080	107.634521	0.652171	0.000000	-0.610497	0.000000	0.000000	0.000000	0.248385	0.112955	0.594040	0.000000	0.000000	4.000000	25.000000	0.000000
1912.238761	0.113038	0.531120	0.015024	88.758408	67.460251	101.147964	0.751177	0.000000	-0.651894	0.000000	0.000000	0.000000	0.248385	0.112955	0.594040	0.000000	0.000000	4.000000	25.000000	0.000000
1912.242094	0.113963	0.531430	0.016899	88.758408	67.460251	101.147964	0.751177	0.000000	-0.651894	0.000000	0.000000	0.000000	0.277481	0.093144	0.562631	0.000000	0.000000	4.000000	25.000000	0.000000
1912.245427	0.113963	0.531430	0.016899	88.758408	67.460251	101.147964	0.751177	0.000000	-0.651894	0.000000	0.000000	0.000000	0.277481	0.093144	0.562631	0.000000	0.000000	4.000000	25.000000	0.000000
1912.248761	0.113963	0.531430	0.016899	89.137024	58.351597	91.635780	0.844949	0.000000	-0.698141	0.000000	0.000000	0.000000	0.277481	0.093144	0.562631	0.000000	0.000000	4.000000	25.000000	0.000000
1912.252094	0.114973	0.531681	0.018715	89.137024	58.351597	91.635780	0.844949	0.000000	-0.698141	0.000000	0.000000	0.000000	0.303095	0.075036	0.544933	0.000000	0.000000	4.000000	25.000000	0.000000
1912.255427	0.114973	0.531681	0.018715	89.137024	58.351597	91.635780	0.844949	0.000000	-0.698141	0.000000	0.000000	0.000000	0.303095	0.075036	0.544933	0.000000	0.000000	4.000000	25.000000	0.000000
1912.258761	0.114973	0.531681	0.018715	89.370064	46.461910	79.623459	0.935771	0.000000	-0.748657	0.000000	0.000000	0.000000	0.303095	0.075036	0.544933	0.000000	0.000000	4.000000	25.000000	0.000000
1912.262094	0.115997	0.531853	0.020471	89.370064	46.461910	79.623459	0.935771	0.000000	-0.748657	0.000000	0.000000	0.000000	0.307270	0.051788	0.526659	0.000000	0.000000	4.000000	25.000000	0.000000
1912.265427	0.115997	0.531853	0.020471	89.370064	46.461910	79.623459	0.935771	0.000000	-0.748657	0.000000	0.000000	0.000000	0.307270	0.051788	0.526659	0.000000	0.000000	4.000000	25.000000	0.000000
1912.268761	0.115997	0.531853	0.020471	89.460777	34.770004	67.943031	1.023548	0.000000	-0.799868	0.000000	0.000000	0.000000	0.307270	0.051788	0.526659	0.000000	0.000000	4.000000	25.000000	0.000000
1912.272094	0.117093	0.531968	0.022105	89.460777	34.770004	67.943031	1.023548	0.000000	-0.799868	0.000000	0.000000	0.000000	0.328730	0.034519	0.490204	0.000000	0.000000	4.000000	25.000000	0.000000
1912.275427	0.117093	0.531968	0.022105	89.460777	34.770004	67.943031	1.023548	0.000000	-0.799868	0.000000	0.000000	0.000000	0.328730	0.034519	0.490204	0.000000	0.000000	4.000000	25.000000	0.000000
1912.278761	0.117093	0.531968	0.022105	89.487183	33.518681	66.694008	1.105248	0.000000	-0.854657	0.000000	0.000000	0.000000	0.328730	0.034519	0.490204	0.000000	0.000000	4.000000	25.000000	0.000000
1912.282094	0.118254	0.532021	0.023685	89.487183	33.518681	66.694008	1.105248	0.000000	-0.854657	0.000000	0.000000	0.000000	0.348123	0.015920	0.474069	0.000000	0.000000	4.000000	25.000000	0.000000
1912.285427	0.118254	0.532021	0.023685	89.487183	33.518681	66.694008	1.105248	0.000000	-0.854657	0.000000	0.000000	0.000000	0.348123	0.015920	0.474069	0.000000	0.000000	4.000000	25.000000	0.000000
1912.288761	0.118254	0.532021	0.023685	89.494873	35.340366	68.461311	1.184260	0.000000	-0.912677	0.000000	0.000000	0.000000	0.348123	0.015920	0.474069	0.000000	0.000000	4.000000	25.000000	0.000000
1912.292094	0.119464	0.532016	0.025149	89.494873	35.340366	68.461311	1.184260	0.000000	-0.912677	0.000000	0.000000	0.000000	0.363069	-0.001551	0.439226	0.000000	0.000000	4.000000	25.000000	0.000000
1912.295427	0.119464	0.532016	0.025149	89.494873	35.340366	68.461311	1.184260	0.000000	-0.912677	0.000000	0.000000	0.000000	0.363069	-0.001551	0.439226	0.000000	0.000000	4.000000	25.000000	0.000000
1912.298761	0.119464	0.532016	0.025149	89.481865	39.715313	72.931358	1.257464	0.000000	-0.973189	0.000000	0.000000	0.000000	0.363069	-0.001551	0.439226	0.000000	0.000000	4.000000	25.000000	0.000000
1912.302094	0.120743	0.531936	0.026473	89.481865	39.715313	72.931358	1.257464	0.000000	-0.973189	0.000000	0.000000	0.000000	0.383625	-0.024111	0.397258	0.000000	0.000000	4.000000	25.000000	0.000000
1912.305427	0.120743	0.531936	0.026473	89.481865	39.715313	72.931358	1.257464	0.000000	-0.973189	0.000000	0.000000	0.000000	0.383625	-0.024111	0.397258	0.000000	0.000000	4.000000	25.000000	0.000000
1912.308761	0.120743	0.531936	0.026473	89.439072	48.482559	81.899399	1.323674	0.000000	-1.037126	0.000000	0.000000	0.000000	0.383625	-0.024111	0.397258	0.000000	0.000000	4.000000	25.000000	0.000000
1912.312094	0.122181	0.531807	0.027630	89.439072	48.482559	81.899399	1.323674	0.000000	-1.037126	0.000000	0.000000	0.000000	0.431571	-0.038514	0.347095	0.000000	0.000000	4.000000	25.000000	0.000000
1912.315427	0.122181	0.531807	0.027630	89.439072	48.482559	81.899399	1.323674	0.000000	-1.037126	0.000000	0.000000	0.000000	0.431571	-0.038514	0.347095	0.000000	0.000000	4.000000	25.000000	0.000000
1912.318761	0.122181	0.531807	0.027630	89.365112	52.654999	86.000412	1.381523	0.000000	-1.109054	0.000000	0.000000	0.000000	0.431571	-0.038514	0.347095	0.000000	0.000000	4.000000	25.000000	0.000000
1912.322094	0.123845	0.531614	0.028584	89.365112	52.654999	86.000412	1.381523	0.000000	-1.109054	0.000000	0.000000	0.000000	0.499078	-0.057913	0.285933	0.000000	0.000000	4.000000	25.000000	0.000000
1912.325427	0.123845	0.531614	0.028584	89.365112	52.654999	86.000412	1.381523	0.000000	-1.109054	0.000000	0.000000	0.000000	0.499078	-0.057913	0.285933	0.000000	0.000000	4.000000	25.000000	0.000000
1912.328761	0.123845	0.531614	0.028584	89.286186	55.767162	89.029922	1.429178	0.000000	-1.192234	0.000000	0.000000	0.000000	0.499078	-0.057913	0.285933	0.000000	0.000000	4.000000	25.000000	0.000000
1912.332094	0.125664	0.531357	0.029349	89.286186	55.767162	89.029922	1.429178	0.000000	-1.192234	0.000000	0.000000	0.000000	0.545937	-0.077303	0.229548	0.000000	0.000000	4.000000	25.000000	0.000000
1912.335427	0.125664	0.531357	0.029349	89.286186	55.767162	89.029922	1.429178	0.000000	-1.192234	0.000000	0.000000	0.000000	0.545937	-0.077303	0.229548	0.000000	0.000000	4.000000	25.000000	0.000000
1912.338761	0.125664	0.531357	0.029349	89.233574	58.207264	91.343231	1.467436	0.000000	-1.283224	0.000000	0.000000	0.000000	0.545937	-0.077303	0.229548	0.000000	0.000000	4.000000	25.000000	0.000000
1912.342094	0.127601	0.531039	0.029869	89.233574	58.207264	91.343231	1.467436	0.000000	-1.283224	0.000000	0.000000	0.000000	0.580923	-0.095234	0.156076	0.000000	0.000000	4.000000	25.000000	0.000000
1912.345427	0.127601	0.531039	0.029869	89.233574	58.207264	91.343231	1.467436	0.000000	-1.283224	0.000000	0.000000	0.000000	0.580923	-0.095234	0.156076	0.000000	0.000000	4.000000	25.000000	0.000000
1912.348761	0.127601	0.531039	0.029869	89.208450	59.624649	92.581093	1.493449	0.000000	-1.380044	0.000000	0.000000	0.000000	0.580923	-0.095234	0.156076	0.000000	0.000000	4.000000	25.000000	0.000000
1912.352094	0.129641	0.530641	0.030193	89.208450	59.624649	92.581093	1.493449	0.000000	-1.380044	0.000000	0.000000	0.000000	0.612006	-0.119493	0.097189	0.000000	0.000000	4.000000	25.000000	0.000000
1912.355427	0.129641	0.530641	0.030193	89.208450	59.624649	92.581093	1.493449	0.000000	-1.380044	0.000000	0.000000	0.000000	0.612006	-0.119493	0.097189	0.000000	0.000000	4.000000	25.000000	0.000000
1912.358761	0.129641	0.530641	0.030193	89.211678	60.563786	93.310417	1.509647	0.000000	-1.482045	0.000000	0.000000	0.000000	0.612006	-0.119493	0.097189	0.000000	0.000000	4.000000	25.000000	0.000000
1912.362094	0.131722	0.530223	0.030370	89.211678	60.563786	93.310417	1.509647	0.000000	-1.482045	0.000000	0.000000	0.000000	0.624410	-0.125345	0.053148	0.000000	0.000000	4.000000	25.000000	0.000000
1912.365427	0.131722	0.530223	0.030370	89.211678	60.563786	93.310417	1.509647	0.000000	-1.482045	0.000000	0.000000	0.000000	0.624410	-0.125345	0.053148	0.000000	0.000000	4.000000	25.000000	0.000000
1912.368761	0.131722	0.530223	0.030370	89.227722	62.842770	95.377708	1.518505	0.000000	-1.586114	0.000000	0.000000	0.000000	0.624410	-0.125345	0.053148	0.000000	0.000000	4.000000	25.000000	0.000000
1912.372094	0.133796	0.529702	0.030317	89.227722	62.842770	95.377708	1.518505	0.000000	-1.586114	0.000000	0.000000	0.000000	0.622129	-0.156186	-0.015905	0.000000	0.000000	4.000000	25.000000	0.000000
1912.375427	0.133796	0.529702	0.030317	89.227722	62.842770	95.377708	1.518505	0.000000	-1.586114	0.000000	0.000000	0.000000	0.622129	-0.156186	-0.015905	0.000000	0.000000	4.000000	25.000000	0.000000
1912.378761	0.133796	0.529702	0.030317	89.233315	67.281677	99.693520	1.515854	0.000000	-1.689802	0.000000	0.000000	0.000000	0.622129	-0.156186	-0.015905	0.000000	0.000000	4.000000	25.000000	0.000000
1912.382094	0.135949	0.529146	0.030086	89.233315	67.281677	99.693520	1.515854	0.000000	-1.689802	0.000000	0.000000	0.000000	0.645868	-0.166764	-0.069329	0.000000	0.000000	4.000000	25.000000	0.000000
1912.385427	0.135949	0.529146	0.030086	89.233315	67.281677	99.693520	1.515854	0.000000	-1.689802	0.000000	0.000000	0.000000	0.645868	-0.166764	-0.069329	0.000000	0.000000	4.000000	25.000000	0.000000
1912.388761	0.135949	0.529146	0.030086	89.209198	74.294922	107.389099	1.504299	0.000000	-1.797446	0.000000	0.000000	0.000000	0.645868	-0.166764	-0.069329	0.000000	0.000000	4.000000	25.000000	0.000000
[truncated: 7,805 more rows]
