# Supplementary material for: Haptic Guidance Needs to Be Intuitive Not Just Informative to Improve Human Motor Accuracy
Source: PLoS One. 2016 Mar 16;11(3):e0150912. doi: 10.1371/journal.pone.0150912 (PMC4794196; doi:10.1371/journal.pone.0150912)
Supplement: S2 Data — (ZIP) [file pone.0150912.s002.zip › Subject10/exp2_0026.txt]

Time	PosX	PosY	PosZ	RotX	RotY	RotZ	ForceX	ForceY	ForceZ	MomentX	MomentY	MomentZ	VelocityX	VelocityY	VelocityZ	CalibratedWeight	ButtonDown	Condition	Trial	Visual
1943.425915	0.008872	0.546583	0.265639	77.974831	102.441566	117.512192	0.000000	0.000000	0.000000	0.000000	0.000000	0.000000	-0.030409	-0.049402	0.038453	0.000000	1.000000	4.000000	26.000000	0.000000
1943.429249	0.009593	0.546443	0.265632	77.971573	102.513466	117.531639	4.626503	0.000000	-1.896173	0.000000	0.000000	0.000000	0.216177	-0.042019	-0.002134	0.000000	1.000000	4.000000	26.000000	0.000000
1943.432582	0.009593	0.546443	0.265632	77.971573	102.513466	117.531639	4.626503	0.000000	-1.896173	0.000000	0.000000	0.000000	0.216177	-0.042019	-0.002134	0.000000	1.000000	4.000000	26.000000	0.000000
1943.435915	0.009593	0.546443	0.265632	77.971573	102.513466	117.531639	4.626503	0.000000	-1.896173	0.000000	0.000000	0.000000	0.216177	-0.042019	-0.002134	0.000000	1.000000	4.000000	26.000000	0.000000
1943.439249	0.010999	0.546195	0.265551	77.961830	102.704651	117.574020	4.622073	0.000000	-1.906947	0.000000	0.000000	0.000000	0.421760	-0.074411	-0.024222	0.000000	1.000000	4.000000	26.000000	0.000000
1943.442582	0.010999	0.546195	0.265551	77.961830	102.704651	117.574020	4.622073	0.000000	-1.906947	0.000000	0.000000	0.000000	0.421760	-0.074411	-0.024222	0.000000	1.000000	4.000000	26.000000	0.000000
1943.445915	0.010999	0.546195	0.265551	77.961830	102.704651	117.574020	4.622073	0.000000	-1.906947	0.000000	0.000000	0.000000	0.421760	-0.074411	-0.024222	0.000000	1.000000	4.000000	26.000000	0.000000
1943.449249	0.012335	0.546403	0.265428	77.962547	102.902351	117.635460	4.613208	0.000000	-1.928291	0.000000	0.000000	0.000000	0.400884	0.062377	-0.036998	0.000000	1.000000	4.000000	26.000000	0.000000
1943.452582	0.012335	0.546403	0.265428	77.962547	102.902351	117.635460	4.613208	0.000000	-1.928291	0.000000	0.000000	0.000000	0.400884	0.062377	-0.036998	0.000000	1.000000	4.000000	26.000000	0.000000
1943.455915	0.012335	0.546403	0.265428	77.962547	102.902351	117.635460	4.613208	0.000000	-1.928291	0.000000	0.000000	0.000000	0.400884	0.062377	-0.036998	0.000000	1.000000	4.000000	26.000000	0.000000
1943.459249	0.013873	0.546606	0.265101	78.142761	103.260025	117.779213	4.604596	0.000000	-1.948767	0.000000	0.000000	0.000000	0.461354	0.061054	-0.098155	0.000000	1.000000	4.000000	26.000000	0.000000
1943.462582	0.013873	0.546606	0.265101	78.142761	103.260025	117.779213	4.604596	0.000000	-1.948767	0.000000	0.000000	0.000000	0.461354	0.061054	-0.098155	0.000000	1.000000	4.000000	26.000000	0.000000
1943.465915	0.013873	0.546606	0.265101	78.142761	103.260025	117.779213	4.604596	0.000000	-1.948767	0.000000	0.000000	0.000000	0.461354	0.061054	-0.098155	0.000000	1.000000	4.000000	26.000000	0.000000
1943.469249	0.015614	0.546964	0.264716	78.598412	104.120789	118.247459	4.594104	0.000000	-1.973376	0.000000	0.000000	0.000000	0.522318	0.107215	-0.115406	0.000000	1.000000	4.000000	26.000000	0.000000
1943.472582	0.015614	0.546964	0.264716	78.598412	104.120789	118.247459	4.594104	0.000000	-1.973376	0.000000	0.000000	0.000000	0.522318	0.107215	-0.115406	0.000000	1.000000	4.000000	26.000000	0.000000
1943.475915	0.015614	0.546964	0.264716	78.598412	104.120789	118.247459	4.594104	0.000000	-1.973376	0.000000	0.000000	0.000000	0.522318	0.107215	-0.115406	0.000000	1.000000	4.000000	26.000000	0.000000
1943.479249	0.016698	0.547316	0.264144	79.259354	105.173729	118.839241	4.582053	0.000000	-2.001197	0.000000	0.000000	0.000000	0.325177	0.105687	-0.171496	0.000000	1.000000	4.000000	26.000000	0.000000
1943.482582	0.016698	0.547316	0.264144	79.259354	105.173729	118.839241	4.582053	0.000000	-2.001197	0.000000	0.000000	0.000000	0.325177	0.105687	-0.171496	0.000000	1.000000	4.000000	26.000000	0.000000
1943.485915	0.016698	0.547316	0.264144	79.259354	105.173729	118.839241	4.582053	0.000000	-2.001197	0.000000	0.000000	0.000000	0.325177	0.105687	-0.171496	0.000000	1.000000	4.000000	26.000000	0.000000
1943.489249	0.018357	0.547706	0.263383	80.114777	106.144981	119.237251	4.573543	0.000000	-2.020571	0.000000	0.000000	0.000000	0.497833	0.116976	-0.228438	0.000000	1.000000	4.000000	26.000000	0.000000
1943.492582	0.018357	0.547706	0.263383	80.114777	106.144981	119.237251	4.573543	0.000000	-2.020571	0.000000	0.000000	0.000000	0.497833	0.116976	-0.228438	0.000000	1.000000	4.000000	26.000000	0.000000
1943.495915	0.018357	0.547706	0.263383	80.114777	106.144981	119.237251	4.573543	0.000000	-2.020571	0.000000	0.000000	0.000000	0.497833	0.116976	-0.228438	0.000000	1.000000	4.000000	26.000000	0.000000
1943.499249	0.020147	0.548123	0.262517	81.042046	106.537430	119.027634	4.560677	0.000000	-2.049446	0.000000	0.000000	0.000000	0.536989	0.125038	-0.259720	0.000000	0.000000	4.000000	26.000000	0.000000
1943.502582	0.020147	0.548123	0.262517	81.042046	106.537430	119.027634	4.560677	0.000000	-2.049446	0.000000	0.000000	0.000000	0.536989	0.125038	-0.259720	0.000000	0.000000	4.000000	26.000000	0.000000
1943.505915	0.020147	0.548123	0.262517	81.042046	106.537430	119.027634	4.560677	0.000000	-2.049446	0.000000	0.000000	0.000000	0.536989	0.125038	-0.259720	0.000000	0.000000	4.000000	26.000000	0.000000
1943.509249	0.022001	0.548560	0.261656	81.844231	105.805443	117.790192	4.546460	0.000000	-2.080795	0.000000	0.000000	0.000000	0.556292	0.131116	-0.258373	0.000000	0.000000	4.000000	26.000000	0.000000
1943.512582	0.022001	0.548560	0.261656	81.844231	105.805443	117.790192	4.546460	0.000000	-2.080795	0.000000	0.000000	0.000000	0.556292	0.131116	-0.258373	0.000000	0.000000	4.000000	26.000000	0.000000
1943.515915	0.022001	0.548560	0.261656	81.844231	105.805443	117.790192	4.546460	0.000000	-2.080795	0.000000	0.000000	0.000000	0.556292	0.131116	-0.258373	0.000000	0.000000	4.000000	26.000000	0.000000
1943.519249	0.024326	0.549106	0.260697	82.449867	103.757721	115.319252	4.531610	0.000000	-2.112940	0.000000	0.000000	0.000000	0.697346	0.163724	-0.287709	0.000000	0.000000	4.000000	26.000000	0.000000
1943.522582	0.024326	0.549106	0.260697	82.449867	103.757721	115.319252	4.531610	0.000000	-2.112940	0.000000	0.000000	0.000000	0.697346	0.163724	-0.287709	0.000000	0.000000	4.000000	26.000000	0.000000
1943.525915	0.024326	0.549106	0.260697	82.449867	103.757721	115.319252	4.531610	0.000000	-2.112940	0.000000	0.000000	0.000000	0.697346	0.163724	-0.287709	0.000000	0.000000	4.000000	26.000000	0.000000
1943.529249	0.026604	0.549669	0.259573	82.881805	100.451660	111.691025	4.513062	0.000000	-2.152273	0.000000	0.000000	0.000000	0.683559	0.169118	-0.337113	0.000000	0.000000	4.000000	26.000000	0.000000
1943.532582	0.026604	0.549669	0.259573	82.881805	100.451660	111.691025	4.513062	0.000000	-2.152273	0.000000	0.000000	0.000000	0.683559	0.169118	-0.337113	0.000000	0.000000	4.000000	26.000000	0.000000
1943.535915	0.026604	0.549669	0.259573	82.881805	100.451660	111.691025	4.513062	0.000000	-2.152273	0.000000	0.000000	0.000000	0.683559	0.169118	-0.337113	0.000000	0.000000	4.000000	26.000000	0.000000
1943.539249	0.028874	0.550305	0.258399	83.285660	96.152534	107.080261	4.493955	0.000000	-2.191887	0.000000	0.000000	0.000000	0.680937	0.190756	-0.352208	0.000000	0.000000	4.000000	26.000000	0.000000
1943.542582	0.028874	0.550305	0.258399	83.285660	96.152534	107.080261	4.493955	0.000000	-2.191887	0.000000	0.000000	0.000000	0.680937	0.190756	-0.352208	0.000000	0.000000	4.000000	26.000000	0.000000
1943.545915	0.028874	0.550305	0.258399	83.285660	96.152534	107.080261	4.493955	0.000000	-2.191887	0.000000	0.000000	0.000000	0.680937	0.190756	-0.352208	0.000000	0.000000	4.000000	26.000000	0.000000
1943.549249	0.031033	0.550952	0.257171	83.753296	91.080444	101.753670	4.474386	0.000000	-2.231561	0.000000	0.000000	0.000000	0.647561	0.194052	-0.368314	0.000000	0.000000	4.000000	26.000000	0.000000
1943.552582	0.031033	0.550952	0.257171	83.753296	91.080444	101.753670	4.474386	0.000000	-2.231561	0.000000	0.000000	0.000000	0.647561	0.194052	-0.368314	0.000000	0.000000	4.000000	26.000000	0.000000
1943.555915	0.031033	0.550952	0.257171	83.753296	91.080444	101.753670	4.474386	0.000000	-2.231561	0.000000	0.000000	0.000000	0.647561	0.194052	-0.368314	0.000000	0.000000	4.000000	26.000000	0.000000
1943.559249	0.032946	0.551592	0.255915	84.226372	85.068848	95.933487	4.455050	0.000000	-2.269917	0.000000	0.000000	0.000000	0.573816	0.192044	-0.377026	0.000000	0.000000	4.000000	26.000000	0.000000
1943.562582	0.032946	0.551592	0.255915	84.226372	85.068848	95.933487	4.455050	0.000000	-2.269917	0.000000	0.000000	0.000000	0.573816	0.192044	-0.377026	0.000000	0.000000	4.000000	26.000000	0.000000
1943.565915	0.032946	0.551592	0.255915	84.226372	85.068848	95.933487	4.455050	0.000000	-2.269917	0.000000	0.000000	0.000000	0.573816	0.192044	-0.377026	0.000000	0.000000	4.000000	26.000000	0.000000
1943.569249	0.034987	0.552212	0.254661	84.613335	78.099449	89.336166	4.437007	0.000000	-2.304988	0.000000	0.000000	0.000000	0.612576	0.185978	-0.376127	0.000000	0.000000	4.000000	26.000000	0.000000
1943.572582	0.034987	0.552212	0.254661	84.613335	78.099449	89.336166	4.437007	0.000000	-2.304988	0.000000	0.000000	0.000000	0.612576	0.185978	-0.376127	0.000000	0.000000	4.000000	26.000000	0.000000
1943.575915	0.034987	0.552212	0.254661	84.613335	78.099449	89.336166	4.437007	0.000000	-2.304988	0.000000	0.000000	0.000000	0.612576	0.185978	-0.376127	0.000000	0.000000	4.000000	26.000000	0.000000
1943.579249	0.037128	0.552842	0.253485	84.842201	70.791451	82.092537	4.417741	0.000000	-2.341701	0.000000	0.000000	0.000000	0.642199	0.188867	-0.352822	0.000000	0.000000	4.000000	26.000000	0.000000
1943.582582	0.037128	0.552842	0.253485	84.842201	70.791451	82.092537	4.417741	0.000000	-2.341701	0.000000	0.000000	0.000000	0.642199	0.188867	-0.352822	0.000000	0.000000	4.000000	26.000000	0.000000
1943.585915	0.037128	0.552842	0.253485	84.842201	70.791451	82.092537	4.417741	0.000000	-2.341701	0.000000	0.000000	0.000000	0.642199	0.188867	-0.352822	0.000000	0.000000	4.000000	26.000000	0.000000
1943.589249	0.039234	0.553425	0.252417	84.922600	63.829845	75.181328	4.397738	0.000000	-2.379053	0.000000	0.000000	0.000000	0.631885	0.175053	-0.320412	0.000000	0.000000	4.000000	26.000000	0.000000
1943.592582	0.039234	0.553425	0.252417	84.922600	63.829845	75.181328	4.397738	0.000000	-2.379053	0.000000	0.000000	0.000000	0.631885	0.175053	-0.320412	0.000000	0.000000	4.000000	26.000000	0.000000
1943.595915	0.039234	0.553425	0.252417	84.922600	63.829845	75.181328	4.397738	0.000000	-2.379053	0.000000	0.000000	0.000000	0.631885	0.175053	-0.320412	0.000000	0.000000	4.000000	26.000000	0.000000
1943.599249	0.041445	0.553989	0.251493	84.919937	57.399700	68.978844	4.378109	0.000000	-2.414988	0.000000	0.000000	0.000000	0.663061	0.169073	-0.277047	0.000000	0.000000	4.000000	26.000000	0.000000
1943.602582	0.041445	0.553989	0.251493	84.919937	57.399700	68.978844	4.378109	0.000000	-2.414988	0.000000	0.000000	0.000000	0.663061	0.169073	-0.277047	0.000000	0.000000	4.000000	26.000000	0.000000
1943.605915	0.041445	0.553989	0.251493	84.919937	57.399700	68.978844	4.378109	0.000000	-2.414988	0.000000	0.000000	0.000000	0.663061	0.169073	-0.277047	0.000000	0.000000	4.000000	26.000000	0.000000
1943.609249	0.043556	0.554508	0.250683	84.885384	51.419456	63.249725	4.358028	0.000000	-2.451039	0.000000	0.000000	0.000000	0.633285	0.155645	-0.243047	0.000000	0.000000	4.000000	26.000000	0.000000
1943.612582	0.043556	0.554508	0.250683	84.885384	51.419456	63.249725	4.358028	0.000000	-2.451039	0.000000	0.000000	0.000000	0.633285	0.155645	-0.243047	0.000000	0.000000	4.000000	26.000000	0.000000
1943.615915	0.043556	0.554508	0.250683	84.885384	51.419456	63.249725	4.358028	0.000000	-2.451039	0.000000	0.000000	0.000000	0.633285	0.155645	-0.243047	0.000000	0.000000	4.000000	26.000000	0.000000
1943.619249	0.045536	0.554965	0.250008	84.815941	46.085224	57.998219	4.338917	0.000000	-2.484713	0.000000	0.000000	0.000000	0.594204	0.137151	-0.202573	0.000000	0.000000	4.000000	26.000000	0.000000
1943.622582	0.045536	0.554965	0.250008	84.815941	46.085224	57.998219	4.338917	0.000000	-2.484713	0.000000	0.000000	0.000000	0.594204	0.137151	-0.202573	0.000000	0.000000	4.000000	26.000000	0.000000
1943.625915	0.045536	0.554965	0.250008	84.815941	46.085224	57.998219	4.338917	0.000000	-2.484713	0.000000	0.000000	0.000000	0.594204	0.137151	-0.202573	0.000000	0.000000	4.000000	26.000000	0.000000
1943.629249	0.047386	0.555318	0.249444	84.703835	41.997883	53.956150	4.321162	0.000000	-2.515464	0.000000	0.000000	0.000000	0.555076	0.105945	-0.169252	0.000000	0.000000	4.000000	26.000000	0.000000
1943.632582	0.047386	0.555318	0.249444	84.703835	41.997883	53.956150	4.321162	0.000000	-2.515464	0.000000	0.000000	0.000000	0.555076	0.105945	-0.169252	0.000000	0.000000	4.000000	26.000000	0.000000
1943.635915	0.047386	0.555318	0.249444	84.703835	41.997883	53.956150	4.321162	0.000000	-2.515464	0.000000	0.000000	0.000000	0.555076	0.105945	-0.169252	0.000000	0.000000	4.000000	26.000000	0.000000
1943.639249	0.049070	0.555619	0.248940	84.615120	40.240124	52.379814	4.304724	0.000000	-2.543492	0.000000	0.000000	0.000000	0.505117	0.090306	-0.151081	0.000000	0.000000	4.000000	26.000000	0.000000
1943.642582	0.049070	0.555619	0.248940	84.615120	40.240124	52.379814	4.304724	0.000000	-2.543492	0.000000	0.000000	0.000000	0.505117	0.090306	-0.151081	0.000000	0.000000	4.000000	26.000000	0.000000
1943.645915	0.049070	0.555619	0.248940	84.615120	40.240124	52.379814	4.304724	0.000000	-2.543492	0.000000	0.000000	0.000000	0.505117	0.090306	-0.151081	0.000000	0.000000	4.000000	26.000000	0.000000
1943.649249	0.050553	0.555885	0.248483	84.646172	40.809284	53.118725	4.289697	0.000000	-2.568755	0.000000	0.000000	0.000000	0.444945	0.079875	-0.137211	0.000000	0.000000	4.000000	26.000000	0.000000
1943.652582	0.050553	0.555885	0.248483	84.646172	40.809284	53.118725	4.289697	0.000000	-2.568755	0.000000	0.000000	0.000000	0.444945	0.079875	-0.137211	0.000000	0.000000	4.000000	26.000000	0.000000
1943.655915	0.050553	0.555885	0.248483	84.646172	40.809284	53.118725	4.289697	0.000000	-2.568755	0.000000	0.000000	0.000000	0.444945	0.079875	-0.137211	0.000000	0.000000	4.000000	26.000000	0.000000
1943.659249	0.051900	0.556091	0.248024	84.785530	42.186039	54.460403	4.276311	0.000000	-2.590977	0.000000	0.000000	0.000000	0.404086	0.061761	-0.137474	0.000000	0.000000	4.000000	26.000000	0.000000
1943.662582	0.051900	0.556091	0.248024	84.785530	42.186039	54.460403	4.276311	0.000000	-2.590977	0.000000	0.000000	0.000000	0.404086	0.061761	-0.137474	0.000000	0.000000	4.000000	26.000000	0.000000
1943.665915	0.051900	0.556091	0.248024	84.785530	42.186039	54.460403	4.276311	0.000000	-2.590977	0.000000	0.000000	0.000000	0.404086	0.061761	-0.137474	0.000000	0.000000	4.000000	26.000000	0.000000
1943.669249	0.053147	0.556241	0.247594	84.961533	44.401272	56.596401	4.263885	0.000000	-2.611377	0.000000	0.000000	0.000000	0.374024	0.044951	-0.129008	0.000000	0.000000	4.000000	26.000000	0.000000
1943.672582	0.053147	0.556241	0.247594	84.961533	44.401272	56.596401	4.263885	0.000000	-2.611377	0.000000	0.000000	0.000000	0.374024	0.044951	-0.129008	0.000000	0.000000	4.000000	26.000000	0.000000
1943.675915	0.053147	0.556241	0.247594	84.961533	44.401272	56.596401	4.263885	0.000000	-2.611377	0.000000	0.000000	0.000000	0.374024	0.044951	-0.129008	0.000000	0.000000	4.000000	26.000000	0.000000
1943.679249	0.054359	0.556391	0.247165	85.086655	47.424095	59.609821	4.252292	0.000000	-2.630212	0.000000	0.000000	0.000000	0.363572	0.044894	-0.128960	0.000000	0.000000	4.000000	26.000000	0.000000
1943.682582	0.054359	0.556391	0.247165	85.086655	47.424095	59.609821	4.252292	0.000000	-2.630212	0.000000	0.000000	0.000000	0.363572	0.044894	-0.128960	0.000000	0.000000	4.000000	26.000000	0.000000
1943.685915	0.054359	0.556391	0.247165	85.086655	47.424095	59.609821	4.252292	0.000000	-2.630212	0.000000	0.000000	0.000000	0.363572	0.044894	-0.128960	0.000000	0.000000	4.000000	26.000000	0.000000
1943.689249	0.055440	0.556489	0.246797	85.140137	50.741974	63.016140	4.240908	0.000000	-2.648528	0.000000	0.000000	0.000000	0.324351	0.029419	-0.110174	0.000000	0.000000	4.000000	26.000000	0.000000
1943.692582	0.055440	0.556489	0.246797	85.140137	50.741974	63.016140	4.240908	0.000000	-2.648528	0.000000	0.000000	0.000000	0.324351	0.029419	-0.110174	0.000000	0.000000	4.000000	26.000000	0.000000
1943.695915	0.055440	0.556489	0.246797	85.140137	50.741974	63.016140	4.240908	0.000000	-2.648528	0.000000	0.000000	0.000000	0.324351	0.029419	-0.110174	0.000000	0.000000	4.000000	26.000000	0.000000
1943.699249	0.055440	0.556489	0.246797	85.136993	53.804531	66.274124	4.230783	0.000000	-2.664671	0.000000	0.000000	0.000000	0.324351	0.029419	-0.110174	0.000000	0.000000	4.000000	26.000000	0.000000
1943.702582	0.056357	0.556574	0.246491	85.136993	53.804531	66.274124	4.230783	0.000000	-2.664671	0.000000	0.000000	0.000000	0.275117	0.025566	-0.091994	0.000000	0.000000	4.000000	26.000000	0.000000
1943.705915	0.056357	0.556574	0.246491	85.136993	53.804531	66.274124	4.230783	0.000000	-2.664671	0.000000	0.000000	0.000000	0.275117	0.025566	-0.091994	0.000000	0.000000	4.000000	26.000000	0.000000
1943.709249	0.057175	0.556603	0.246214	85.081116	56.401157	68.999580	4.230783	0.000000	-2.664671	0.000000	0.000000	0.000000	0.245424	0.008839	-0.082868	0.000000	0.000000	4.000000	26.000000	0.000000
1943.712582	0.057175	0.556603	0.246214	85.081116	56.401157	68.999580	4.230783	0.000000	-2.664671	0.000000	0.000000	0.000000	0.245424	0.008839	-0.082868	0.000000	0.000000	4.000000	26.000000	0.000000
1943.715915	0.057175	0.556603	0.246214	85.081116	56.401157	68.999580	4.230783	0.000000	-2.664671	0.000000	0.000000	0.000000	0.245424	0.008839	-0.082868	0.000000	0.000000	4.000000	26.000000	0.000000
1943.719249	0.057175	0.556603	0.246214	84.993240	58.538315	71.200310	4.214478	0.000000	-2.690386	0.000000	0.000000	0.000000	0.245424	0.008839	-0.082868	0.000000	0.000000	4.000000	26.000000	0.000000
1943.722582	0.057829	0.556599	0.245987	84.993240	58.538315	71.200310	4.214478	0.000000	-2.690386	0.000000	0.000000	0.000000	0.196077	-0.001422	-0.068167	0.000000	0.000000	4.000000	26.000000	0.000000
1943.725915	0.057829	0.556599	0.245987	84.993240	58.538315	71.200310	4.214478	0.000000	-2.690386	0.000000	0.000000	0.000000	0.196077	-0.001422	-0.068167	0.000000	0.000000	4.000000	26.000000	0.000000
1943.729249	0.058353	0.556543	0.245825	84.868401	60.534702	73.276070	4.214478	0.000000	-2.690386	0.000000	0.000000	0.000000	0.157276	-0.016782	-0.048691	0.000000	0.000000	4.000000	26.000000	0.000000
1943.732582	0.058353	0.556543	0.245825	84.868401	60.534702	73.276070	4.214478	0.000000	-2.690386	0.000000	0.000000	0.000000	0.157276	-0.016782	-0.048691	0.000000	0.000000	4.000000	26.000000	0.000000
1943.735915	0.058353	0.556543	0.245825	84.868401	60.534702	73.276070	4.214478	0.000000	-2.690386	0.000000	0.000000	0.000000	0.157276	-0.016782	-0.048691	0.000000	0.000000	4.000000	26.000000	0.000000
1943.739249	0.058353	0.556543	0.245825	84.700249	62.477127	75.339363	4.203380	0.000000	-2.707693	0.000000	0.000000	0.000000	0.157276	-0.016782	-0.048691	0.000000	0.000000	4.000000	26.000000	0.000000
1943.742582	0.058810	0.556487	0.245668	84.700249	62.477127	75.339363	4.203380	0.000000	-2.707693	0.000000	0.000000	0.000000	0.137192	-0.016801	-0.047149	0.000000	0.000000	4.000000	26.000000	0.000000
1943.745915	0.058810	0.556487	0.245668	84.700249	62.477127	75.339363	4.203380	0.000000	-2.707693	0.000000	0.000000	0.000000	0.137192	-0.016801	-0.047149	0.000000	0.000000	4.000000	26.000000	0.000000
1943.749249	0.058810	0.556487	0.245668	84.488327	64.099838	77.095345	4.203380	0.000000	-2.707693	0.000000	0.000000	0.000000	0.137192	-0.016801	-0.047149	0.000000	0.000000	4.000000	26.000000	0.000000
1943.752582	0.058810	0.556487	0.245668	84.488327	64.099838	77.095345	4.203380	0.000000	-2.707693	0.000000	0.000000	0.000000	0.137192	-0.016801	-0.047149	0.000000	0.000000	4.000000	26.000000	0.000000
1943.755915	0.059167	0.556431	0.245519	84.488327	64.099838	77.095345	4.203380	0.000000	-2.707693	0.000000	0.000000	0.000000	0.107114	-0.016783	-0.044719	0.000000	0.000000	4.000000	26.000000	0.000000
1943.759249	0.059455	0.556370	0.245344	84.279198	65.425293	78.554153	4.199028	0.000000	-2.714436	0.000000	0.000000	0.000000	0.086275	-0.018102	-0.052366	0.000000	0.000000	4.000000	26.000000	0.000000
1943.762582	0.059455	0.556370	0.245344	84.279198	65.425293	78.554153	4.199028	0.000000	-2.714436	0.000000	0.000000	0.000000	0.086275	-0.018102	-0.052366	0.000000	0.000000	4.000000	26.000000	0.000000
1943.765915	0.059455	0.556370	0.245344	84.279198	65.425293	78.554153	4.199028	0.000000	-2.714436	0.000000	0.000000	0.000000	0.086275	-0.018102	-0.052366	0.000000	0.000000	4.000000	26.000000	0.000000
1943.769249	0.059455	0.556370	0.245344	84.107216	66.467789	79.704376	4.192363	0.000000	-2.724718	0.000000	0.000000	0.000000	0.086275	-0.018102	-0.052366	0.000000	0.000000	4.000000	26.000000	0.000000
1943.772582	0.059708	0.556288	0.245159	84.107216	66.467789	79.704376	4.192363	0.000000	-2.724718	0.000000	0.000000	0.000000	0.075905	-0.024542	-0.055399	0.000000	0.000000	4.000000	26.000000	0.000000
1943.775915	0.059708	0.556288	0.245159	84.107216	66.467789	79.704376	4.192363	0.000000	-2.724718	0.000000	0.000000	0.000000	0.075905	-0.024542	-0.055399	0.000000	0.000000	4.000000	26.000000	0.000000
1943.779249	0.059927	0.556185	0.244965	83.973282	67.341064	80.662483	4.192363	0.000000	-2.724718	0.000000	0.000000	0.000000	0.065536	-0.030972	-0.058432	0.000000	0.000000	4.000000	26.000000	0.000000
1943.782582	0.059927	0.556185	0.244965	83.973282	67.341064	80.662483	4.192363	0.000000	-2.724718	0.000000	0.000000	0.000000	0.065536	-0.030972	-0.058432	0.000000	0.000000	4.000000	26.000000	0.000000
1943.785915	0.059927	0.556185	0.244965	83.973282	67.341064	80.662483	4.192363	0.000000	-2.724718	0.000000	0.000000	0.000000	0.065536	-0.030972	-0.058432	0.000000	0.000000	4.000000	26.000000	0.000000
1943.789249	0.059927	0.556185	0.244965	83.876343	68.011414	81.390244	4.186747	0.000000	-2.733341	0.000000	0.000000	0.000000	0.065536	-0.030972	-0.058432	0.000000	0.000000	4.000000	26.000000	0.000000
1943.792582	0.060114	0.556086	0.244804	83.876343	68.011414	81.390244	4.186747	0.000000	-2.733341	0.000000	0.000000	0.000000	0.056296	-0.029646	-0.048330	0.000000	0.000000	4.000000	26.000000	0.000000
1943.795915	0.060114	0.556086	0.244804	83.876343	68.011414	81.390244	4.186747	0.000000	-2.733341	0.000000	0.000000	0.000000	0.056296	-0.029646	-0.048330	0.000000	0.000000	4.000000	26.000000	0.000000
1943.799249	0.060300	0.555945	0.244617	83.810806	68.571793	81.990158	4.186747	0.000000	-2.733341	0.000000	0.000000	0.000000	0.055607	-0.042479	-0.056050	0.000000	0.000000	4.000000	26.000000	0.000000
1943.802582	0.060300	0.555945	0.244617	83.810806	68.571793	81.990158	4.186747	0.000000	-2.733341	0.000000	0.000000	0.000000	0.055607	-0.042479	-0.056050	0.000000	0.000000	4.000000	26.000000	0.000000
1943.805915	0.060300	0.555945	0.244617	83.810806	68.571793	81.990158	4.186747	0.000000	-2.733341	0.000000	0.000000	0.000000	0.055607	-0.042479	-0.056050	0.000000	0.000000	4.000000	26.000000	0.000000
1943.809249	0.060300	0.555945	0.244617	83.746490	69.110672	82.570091	4.182044	0.000000	-2.740531	0.000000	0.000000	0.000000	0.055607	-0.042479	-0.056050	0.000000	0.000000	4.000000	26.000000	0.000000
1943.812582	0.060451	0.555803	0.244433	83.746490	69.110672	82.570091	4.182044	0.000000	-2.740531	0.000000	0.000000	0.000000	0.045584	-0.042455	-0.055230	0.000000	0.000000	4.000000	26.000000	0.000000
1943.815915	0.060451	0.555803	0.244433	83.746490	69.110672	82.570091	4.182044	0.000000	-2.740531	0.000000	0.000000	0.000000	0.045584	-0.042455	-0.055230	0.000000	0.000000	4.000000	26.000000	0.000000
1943.819249	0.060451	0.555803	0.244433	83.669487	69.729385	83.245323	4.182044	0.000000	-2.740531	0.000000	0.000000	0.000000	0.045584	-0.042455	-0.055230	0.000000	0.000000	4.000000	26.000000	0.000000
1943.822582	0.060451	0.555803	0.244433	83.669487	69.729385	83.245323	4.182044	0.000000	-2.740531	0.000000	0.000000	0.000000	0.045584	-0.042455	-0.055230	0.000000	0.000000	4.000000	26.000000	0.000000
1943.825915	0.060572	0.555606	0.244275	83.669487	69.729385	83.245323	4.182044	0.000000	-2.740531	0.000000	0.000000	0.000000	0.036176	-0.059129	-0.047345	0.000000	0.000000	4.000000	26.000000	0.000000
1943.829249	0.060572	0.555606	0.244275	83.569435	70.437393	84.026169	4.179905	0.000000	-2.743791	0.000000	0.000000	0.000000	0.036176	-0.059129	-0.047345	0.000000	0.000000	4.000000	26.000000	0.000000
1943.832582	0.060572	0.555606	0.244275	83.569435	70.437393	84.026169	4.179905	0.000000	-2.743791	0.000000	0.000000	0.000000	0.036176	-0.059129	-0.047345	0.000000	0.000000	4.000000	26.000000	0.000000
1943.835915	0.060572	0.555606	0.244275	83.569435	70.437393	84.026169	4.179905	0.000000	-2.743791	0.000000	0.000000	0.000000	0.036176	-0.059129	-0.047345	0.000000	0.000000	4.000000	26.000000	0.000000
1943.839249	0.060643	0.555148	0.243935	83.466164	71.153648	84.823441	4.178145	0.000000	-2.746470	0.000000	0.000000	0.000000	0.021367	-0.137416	-0.102058	0.000000	0.000000	4.000000	26.000000	0.000000
1943.842582	0.060643	0.555148	0.243935	83.466164	71.153648	84.823441	4.178145	0.000000	-2.746470	0.000000	0.000000	0.000000	0.021367	-0.137416	-0.102058	0.000000	0.000000	4.000000	26.000000	0.000000
1943.845915	0.060643	0.555148	0.243935	83.466164	71.153648	84.823441	4.178145	0.000000	-2.746470	0.000000	0.000000	0.000000	0.021367	-0.137416	-0.102058	0.000000	0.000000	4.000000	26.000000	0.000000
1943.849249	0.060643	0.555148	0.243935	83.359200	71.829849	85.584824	4.175827	0.000000	-2.749994	0.000000	0.000000	0.000000	0.021367	-0.137416	-0.102058	0.000000	0.000000	4.000000	26.000000	0.000000
1943.852582	0.060628	0.554909	0.243762	83.359200	71.829849	85.584824	4.175827	0.000000	-2.749994	0.000000	0.000000	0.000000	-0.004474	-0.071867	-0.051732	0.000000	0.000000	4.000000	26.000000	0.000000
1943.855915	0.060628	0.554909	0.243762	83.359200	71.829849	85.584824	4.175827	0.000000	-2.749994	0.000000	0.000000	0.000000	-0.004474	-0.071867	-0.051732	0.000000	0.000000	4.000000	26.000000	0.000000
1943.859249	0.060628	0.554909	0.243762	83.273285	72.417534	86.245598	4.175827	0.000000	-2.749994	0.000000	0.000000	0.000000	-0.004474	-0.071867	-0.051732	0.000000	0.000000	4.000000	26.000000	0.000000
1943.862582	0.060628	0.554909	0.243762	83.273285	72.417534	86.245598	4.175827	0.000000	-2.749994	0.000000	0.000000	0.000000	-0.004474	-0.071867	-0.051732	0.000000	0.000000	4.000000	26.000000	0.000000
1943.865915	0.060579	0.554648	0.243580	83.273285	72.417534	86.245598	4.175827	0.000000	-2.749994	0.000000	0.000000	0.000000	-0.014793	-0.078261	-0.054786	0.000000	0.000000	4.000000	26.000000	0.000000
1943.869249	0.060579	0.554648	0.243580	83.220833	72.923149	86.802162	4.175051	0.000000	-2.751172	0.000000	0.000000	0.000000	-0.014793	-0.078261	-0.054786	0.000000	0.000000	4.000000	26.000000	0.000000
1943.872582	0.060579	0.554648	0.243580	83.220833	72.923149	86.802162	4.175051	0.000000	-2.751172	0.000000	0.000000	0.000000	-0.014793	-0.078261	-0.054786	0.000000	0.000000	4.000000	26.000000	0.000000
1943.875915	0.060579	0.554648	0.243580	83.220833	72.923149	86.802162	4.175051	0.000000	-2.751172	0.000000	0.000000	0.000000	-0.014793	-0.078261	-0.054786	0.000000	0.000000	4.000000	26.000000	0.000000
1943.879249	0.060477	0.554199	0.243172	83.199837	73.307976	87.215408	4.174492	0.000000	-2.752021	0.000000	0.000000	0.000000	-0.030664	-0.134649	-0.122239	0.000000	0.000000	4.000000	26.000000	0.000000
1943.882582	0.060477	0.554199	0.243172	83.199837	73.307976	87.215408	4.174492	0.000000	-2.752021	0.000000	0.000000	0.000000	-0.030664	-0.134649	-0.122239	0.000000	0.000000	4.000000	26.000000	0.000000
1943.885915	0.060477	0.554199	0.243172	83.199837	73.307976	87.215408	4.174492	0.000000	-2.752021	0.000000	0.000000	0.000000	-0.030664	-0.134649	-0.122239	0.000000	0.000000	4.000000	26.000000	0.000000
1943.889249	0.060477	0.554199	0.243172	83.212914	73.625320	87.541695	4.173179	0.000000	-2.754011	0.000000	0.000000	0.000000	-0.030664	-0.134649	-0.122239	0.000000	0.000000	4.000000	26.000000	0.000000
1943.892582	0.060393	0.553955	0.242974	83.212914	73.625320	87.541695	4.173179	0.000000	-2.754011	0.000000	0.000000	0.000000	-0.025233	-0.073043	-0.059557	0.000000	0.000000	4.000000	26.000000	0.000000
1943.895915	0.060393	0.553955	0.242974	83.212914	73.625320	87.541695	4.173179	0.000000	-2.754011	0.000000	0.000000	0.000000	-0.025233	-0.073043	-0.059557	0.000000	0.000000	4.000000	26.000000	0.000000
1943.899249	0.060393	0.553955	0.242974	83.228653	73.958260	87.887924	4.173179	0.000000	-2.754011	0.000000	0.000000	0.000000	-0.025233	-0.073043	-0.059557	0.000000	0.000000	4.000000	26.000000	0.000000
1943.902582	0.060393	0.553955	0.242974	83.228653	73.958260	87.887924	4.173179	0.000000	-2.754011	0.000000	0.000000	0.000000	-0.025233	-0.073043	-0.059557	0.000000	0.000000	4.000000	26.000000	0.000000
1943.905915	0.060239	0.553708	0.242749	83.228653	73.958260	87.887924	4.173179	0.000000	-2.754011	0.000000	0.000000	0.000000	-0.045967	-0.074284	-0.067239	0.000000	0.000000	4.000000	26.000000	0.000000
1943.909249	0.060020	0.553460	0.242531	83.245354	74.314888	88.260757	4.172809	0.000000	-2.754572	0.000000	0.000000	0.000000	-0.065877	-0.074254	-0.065612	0.000000	0.000000	4.000000	26.000000	0.000000
1943.912582	0.060020	0.553460	0.242531	83.245354	74.314888	88.260757	4.172809	0.000000	-2.754572	0.000000	0.000000	0.000000	-0.065877	-0.074254	-0.065612	0.000000	0.000000	4.000000	26.000000	0.000000
1943.915915	0.060020	0.553460	0.242531	83.245354	74.314888	88.260757	4.172809	0.000000	-2.754572	0.000000	0.000000	0.000000	-0.065877	-0.074254	-0.065612	0.000000	0.000000	4.000000	26.000000	0.000000
1943.919249	0.060020	0.553460	0.242531	83.257996	74.674248	88.646965	4.173445	0.000000	-2.753607	0.000000	0.000000	0.000000	-0.065877	-0.074254	-0.065612	0.000000	0.000000	4.000000	26.000000	0.000000
1943.922582	0.059732	0.553170	0.242291	83.257996	74.674248	88.646965	4.173445	0.000000	-2.753607	0.000000	0.000000	0.000000	-0.086432	-0.087004	-0.071787	0.000000	0.000000	4.000000	26.000000	0.000000
1943.925915	0.059732	0.553170	0.242291	83.257996	74.674248	88.646965	4.173445	0.000000	-2.753607	0.000000	0.000000	0.000000	-0.086432	-0.087004	-0.071787	0.000000	0.000000	4.000000	26.000000	0.000000
1943.929249	0.059732	0.553170	0.242291	83.265854	75.067986	89.076904	4.173445	0.000000	-2.753607	0.000000	0.000000	0.000000	-0.086432	-0.087004	-0.071787	0.000000	0.000000	4.000000	26.000000	0.000000
1943.932582	0.059732	0.553170	0.242291	83.265854	75.067986	89.076904	4.173445	0.000000	-2.753607	0.000000	0.000000	0.000000	-0.086432	-0.087004	-0.071787	0.000000	0.000000	4.000000	26.000000	0.000000
1943.935915	0.059377	0.552919	0.242052	83.265854	75.067986	89.076904	4.173445	0.000000	-2.753607	0.000000	0.000000	0.000000	-0.106431	-0.075451	-0.071775	0.000000	0.000000	4.000000	26.000000	0.000000
1943.939249	0.058890	0.552629	0.241829	83.253693	75.472778	89.538383	4.174477	0.000000	-2.752044	0.000000	0.000000	0.000000	-0.146053	-0.086893	-0.067002	0.000000	0.000000	4.000000	26.000000	0.000000
1943.942582	0.058890	0.552629	0.241829	83.253693	75.472778	89.538383	4.174477	0.000000	-2.752044	0.000000	0.000000	0.000000	-0.146053	-0.086893	-0.067002	0.000000	0.000000	4.000000	26.000000	0.000000
1943.945915	0.058890	0.552629	0.241829	83.253693	75.472778	89.538383	4.174477	0.000000	-2.752044	0.000000	0.000000	0.000000	-0.146053	-0.086893	-0.067002	0.000000	0.000000	4.000000	26.000000	0.000000
1943.949249	0.058890	0.552629	0.241829	83.219246	75.936699	90.082054	4.178733	0.000000	-2.745577	0.000000	0.000000	0.000000	-0.146053	-0.086893	-0.067002	0.000000	0.000000	4.000000	26.000000	0.000000
1943.952582	0.058373	0.552382	0.241634	83.219246	75.936699	90.082054	4.178733	0.000000	-2.745577	0.000000	0.000000	0.000000	-0.155262	-0.074092	-0.058544	0.000000	0.000000	4.000000	26.000000	0.000000
1943.955915	0.058373	0.552382	0.241634	83.219246	75.936699	90.082054	4.178733	0.000000	-2.745577	0.000000	0.000000	0.000000	-0.155262	-0.074092	-0.058544	0.000000	0.000000	4.000000	26.000000	0.000000
1943.959249	0.057788	0.552114	0.241430	83.178665	76.404335	90.635956	4.178733	0.000000	-2.745577	0.000000	0.000000	0.000000	-0.175398	-0.080411	-0.060997	0.000000	0.000000	4.000000	26.000000	0.000000
1943.962582	0.057788	0.552114	0.241430	83.178665	76.404335	90.635956	4.178733	0.000000	-2.745577	0.000000	0.000000	0.000000	-0.175398	-0.080411	-0.060997	0.000000	0.000000	4.000000	26.000000	0.000000
1943.965915	0.057788	0.552114	0.241430	83.178665	76.404335	90.635956	4.178733	0.000000	-2.745577	0.000000	0.000000	0.000000	-0.175398	-0.080411	-0.060997	0.000000	0.000000	4.000000	26.000000	0.000000
1943.969249	0.057788	0.552114	0.241430	83.139191	76.916664	91.239624	4.185406	0.000000	-2.735393	0.000000	0.000000	0.000000	-0.175398	-0.080411	-0.060997	0.000000	0.000000	4.000000	26.000000	0.000000
1943.972582	0.057103	0.551825	0.241221	83.139191	76.916664	91.239624	4.185406	0.000000	-2.735393	0.000000	0.000000	0.000000	-0.205455	-0.086754	-0.062704	0.000000	0.000000	4.000000	26.000000	0.000000
1943.975915	0.057103	0.551825	0.241221	83.139191	76.916664	91.239624	4.185406	0.000000	-2.735393	0.000000	0.000000	0.000000	-0.205455	-0.086754	-0.062704	0.000000	0.000000	4.000000	26.000000	0.000000
1943.979249	0.056385	0.551515	0.241001	83.124847	77.618690	92.024956	4.185406	0.000000	-2.735393	0.000000	0.000000	0.000000	-0.215586	-0.093085	-0.066113	0.000000	0.000000	4.000000	26.000000	0.000000
1943.982582	0.056385	0.551515	0.241001	83.124847	77.618690	92.024956	4.185406	0.000000	-2.735393	0.000000	0.000000	0.000000	-0.215586	-0.093085	-0.066113	0.000000	0.000000	4.000000	26.000000	0.000000
1943.985915	0.056385	0.551515	0.241001	83.124847	77.618690	92.024956	4.185406	0.000000	-2.735393	0.000000	0.000000	0.000000	-0.215586	-0.093085	-0.066113	0.000000	0.000000	4.000000	26.000000	0.000000
1943.989249	0.056385	0.551515	0.241001	83.128448	78.574951	93.061501	4.194333	0.000000	-2.721685	0.000000	0.000000	0.000000	-0.215586	-0.093085	-0.066113	0.000000	0.000000	4.000000	26.000000	0.000000
1943.992582	0.055594	0.551175	0.240709	83.128448	78.574951	93.061501	4.194333	0.000000	-2.721685	0.000000	0.000000	0.000000	-0.237138	-0.101910	-0.087594	0.000000	0.000000	4.000000	26.000000	0.000000
1943.995915	0.055594	0.551175	0.240709	83.128448	78.574951	93.061501	4.194333	0.000000	-2.721685	0.000000	0.000000	0.000000	-0.237138	-0.101910	-0.087594	0.000000	0.000000	4.000000	26.000000	0.000000
1943.999249	0.054735	0.550810	0.240376	83.124847	79.904510	94.481018	4.194333	0.000000	-2.721685	0.000000	0.000000	0.000000	-0.257854	-0.109483	-0.099795	0.000000	0.000000	4.000000	26.000000	0.000000
1944.002582	0.054735	0.550810	0.240376	83.124847	79.904510	94.481018	4.194333	0.000000	-2.721685	0.000000	0.000000	0.000000	-0.257854	-0.109483	-0.099795	0.000000	0.000000	4.000000	26.000000	0.000000
1944.005915	0.054735	0.550810	0.240376	83.124847	79.904510	94.481018	4.194333	0.000000	-2.721685	0.000000	0.000000	0.000000	-0.257854	-0.109483	-0.099795	0.000000	0.000000	4.000000	26.000000	0.000000
1944.009249	0.053839	0.550420	0.240000	83.077454	81.398094	96.099716	4.204245	0.000000	-2.706348	0.000000	0.000000	0.000000	-0.268569	-0.116982	-0.112897	0.000000	0.000000	4.000000	26.000000	0.000000
1944.012582	0.053839	0.550420	0.240000	83.077454	81.398094	96.099716	4.204245	0.000000	-2.706348	0.000000	0.000000	0.000000	-0.268569	-0.116982	-0.112897	0.000000	0.000000	4.000000	26.000000	0.000000
1944.015915	0.053839	0.550420	0.240000	83.077454	81.398094	96.099716	4.204245	0.000000	-2.706348	0.000000	0.000000	0.000000	-0.268569	-0.116982	-0.112897	0.000000	0.000000	4.000000	26.000000	0.000000
1944.019249	0.052876	0.550064	0.239590	82.962379	82.982689	97.851044	4.209451	0.000000	-2.698246	0.000000	0.000000	0.000000	-0.288960	-0.106697	-0.122899	0.000000	0.000000	4.000000	26.000000	0.000000
1944.022582	0.052876	0.550064	0.239590	82.962379	82.982689	97.851044	4.209451	0.000000	-2.698246	0.000000	0.000000	0.000000	-0.288960	-0.106697	-0.122899	0.000000	0.000000	4.000000	26.000000	0.000000
1944.025915	0.052876	0.550064	0.239590	82.962379	82.982689	97.851044	4.209451	0.000000	-2.698246	0.000000	0.000000	0.000000	-0.288960	-0.106697	-0.122899	0.000000	0.000000	4.000000	26.000000	0.000000
1944.029249	0.051880	0.549688	0.239168	82.798515	84.350983	99.419174	4.215041	0.000000	-2.689504	0.000000	0.000000	0.000000	-0.298833	-0.112956	-0.126750	0.000000	0.000000	4.000000	26.000000	0.000000
1944.032582	0.051880	0.549688	0.239168	82.798515	84.350983	99.419174	4.215041	0.000000	-2.689504	0.000000	0.000000	0.000000	-0.298833	-0.112956	-0.126750	0.000000	0.000000	4.000000	26.000000	0.000000
1944.035915	0.051880	0.549688	0.239168	82.798515	84.350983	99.419174	4.215041	0.000000	-2.689504	0.000000	0.000000	0.000000	-0.298833	-0.112956	-0.126750	0.000000	0.000000	4.000000	26.000000	0.000000
1944.039249	0.050816	0.549346	0.238711	82.640251	85.277626	100.545326	4.220845	0.000000	-2.680385	0.000000	0.000000	0.000000	-0.319095	-0.102649	-0.136929	0.000000	0.000000	4.000000	26.000000	0.000000
1944.042582	0.050816	0.549346	0.238711	82.640251	85.277626	100.545326	4.220845	0.000000	-2.680385	0.000000	0.000000	0.000000	-0.319095	-0.102649	-0.136929	0.000000	0.000000	4.000000	26.000000	0.000000
1944.045915	0.050816	0.549346	0.238711	82.640251	85.277626	100.545326	4.220845	0.000000	-2.680385	0.000000	0.000000	0.000000	-0.319095	-0.102649	-0.136929	0.000000	0.000000	4.000000	26.000000	0.000000
1944.049249	0.049721	0.549004	0.238255	82.510223	85.869942	101.320633	4.227035	0.000000	-2.670614	0.000000	0.000000	0.000000	-0.328579	-0.102531	-0.136960	0.000000	0.000000	4.000000	26.000000	0.000000
1944.052582	0.049721	0.549004	0.238255	82.510223	85.869942	101.320633	4.227035	0.000000	-2.670614	0.000000	0.000000	0.000000	-0.328579	-0.102531	-0.136960	0.000000	0.000000	4.000000	26.000000	0.000000
1944.055915	0.049721	0.549004	0.238255	82.510223	85.869942	101.320633	4.227035	0.000000	-2.670614	0.000000	0.000000	0.000000	-0.328579	-0.102531	-0.136960	0.000000	0.000000	4.000000	26.000000	0.000000
1944.059249	0.048561	0.548700	0.237795	82.437500	86.401474	102.000931	4.233496	0.000000	-2.660359	0.000000	0.000000	0.000000	-0.348044	-0.091039	-0.137835	0.000000	0.000000	4.000000	26.000000	0.000000
1944.062582	0.048561	0.548700	0.237795	82.437500	86.401474	102.000931	4.233496	0.000000	-2.660359	0.000000	0.000000	0.000000	-0.348044	-0.091039	-0.137835	0.000000	0.000000	4.000000	26.000000	0.000000
1944.065915	0.048561	0.548700	0.237795	82.437500	86.401474	102.000931	4.233496	0.000000	-2.660359	0.000000	0.000000	0.000000	-0.348044	-0.091039	-0.137835	0.000000	0.000000	4.000000	26.000000	0.000000
1944.069249	0.047402	0.548397	0.237333	82.419952	86.878548	102.592979	4.240482	0.000000	-2.649210	0.000000	0.000000	0.000000	-0.347578	-0.090935	-0.138657	0.000000	0.000000	4.000000	26.000000	0.000000
1944.072582	0.047402	0.548397	0.237333	82.419952	86.878548	102.592979	4.240482	0.000000	-2.649210	0.000000	0.000000	0.000000	-0.347578	-0.090935	-0.138657	0.000000	0.000000	4.000000	26.000000	0.000000
1944.075915	0.047402	0.548397	0.237333	82.419952	86.878548	102.592979	4.240482	0.000000	-2.649210	0.000000	0.000000	0.000000	-0.347578	-0.090935	-0.138657	0.000000	0.000000	4.000000	26.000000	0.000000
1944.079249	0.046247	0.548077	0.236887	82.424904	87.347855	103.162224	4.247462	0.000000	-2.638004	0.000000	0.000000	0.000000	-0.346741	-0.095955	-0.133974	0.000000	0.000000	4.000000	26.000000	0.000000
1944.082582	0.046247	0.548077	0.236887	82.424904	87.347855	103.162224	4.247462	0.000000	-2.638004	0.000000	0.000000	0.000000	-0.346741	-0.095955	-0.133974	0.000000	0.000000	4.000000	26.000000	0.000000
1944.085915	0.046247	0.548077	0.236887	82.424904	87.347855	103.162224	4.247462	0.000000	-2.638004	0.000000	0.000000	0.000000	-0.346741	-0.095955	-0.133974	0.000000	0.000000	4.000000	26.000000	0.000000
1944.089249	0.045125	0.547758	0.236435	82.417465	87.819427	103.741272	4.254518	0.000000	-2.626609	0.000000	0.000000	0.000000	-0.336408	-0.095859	-0.135423	0.000000	0.000000	4.000000	26.000000	0.000000
1944.092582	0.045125	0.547758	0.236435	82.417465	87.819427	103.741272	4.254518	0.000000	-2.626609	0.000000	0.000000	0.000000	-0.336408	-0.095859	-0.135423	0.000000	0.000000	4.000000	26.000000	0.000000
1944.095915	0.045125	0.547758	0.236435	82.417465	87.819427	103.741272	4.254518	0.000000	-2.626609	0.000000	0.000000	0.000000	-0.336408	-0.095859	-0.135423	0.000000	0.000000	4.000000	26.000000	0.000000
1944.099249	0.043938	0.547456	0.235967	82.376251	88.291710	104.342484	4.261293	0.000000	-2.615604	0.000000	0.000000	0.000000	-0.356058	-0.090689	-0.140449	0.000000	0.000000	4.000000	26.000000	0.000000
1944.102582	0.043938	0.547456	0.235967	82.376251	88.291710	104.342484	4.261293	0.000000	-2.615604	0.000000	0.000000	0.000000	-0.356058	-0.090689	-0.140449	0.000000	0.000000	4.000000	26.000000	0.000000
1944.105915	0.043938	0.547456	0.235967	82.376251	88.291710	104.342484	4.261293	0.000000	-2.615604	0.000000	0.000000	0.000000	-0.356058	-0.090689	-0.140449	0.000000	0.000000	4.000000	26.000000	0.000000
1944.109249	0.042754	0.547175	0.235510	82.296890	88.707924	104.913956	4.268531	0.000000	-2.603775	0.000000	0.000000	0.000000	-0.355318	-0.084297	-0.137255	0.000000	0.000000	4.000000	26.000000	0.000000
1944.112582	0.042754	0.547175	0.235510	82.296890	88.707924	104.913956	4.268531	0.000000	-2.603775	0.000000	0.000000	0.000000	-0.355318	-0.084297	-0.137255	0.000000	0.000000	4.000000	26.000000	0.000000
1944.115915	0.042754	0.547175	0.235510	82.296890	88.707924	104.913956	4.268531	0.000000	-2.603775	0.000000	0.000000	0.000000	-0.355318	-0.084297	-0.137255	0.000000	0.000000	4.000000	26.000000	0.000000
1944.119249	0.041603	0.546949	0.235024	82.201347	89.111504	105.482994	4.275822	0.000000	-2.591786	0.000000	0.000000	0.000000	-0.345400	-0.067789	-0.145663	0.000000	0.000000	4.000000	26.000000	0.000000
1944.122582	0.041603	0.546949	0.235024	82.201347	89.111504	105.482994	4.275822	0.000000	-2.591786	0.000000	0.000000	0.000000	-0.345400	-0.067789	-0.145663	0.000000	0.000000	4.000000	26.000000	0.000000
1944.125915	0.041603	0.546949	0.235024	82.201347	89.111504	105.482994	4.275822	0.000000	-2.591786	0.000000	0.000000	0.000000	-0.345400	-0.067789	-0.145663	0.000000	0.000000	4.000000	26.000000	0.000000
1944.129249	0.040387	0.546723	0.234540	82.128571	89.505798	106.027702	4.282728	0.000000	-2.580355	0.000000	0.000000	0.000000	-0.364612	-0.067750	-0.145304	0.000000	0.000000	4.000000	26.000000	0.000000
1944.132582	0.040387	0.546723	0.234540	82.128571	89.505798	106.027702	4.282728	0.000000	-2.580355	0.000000	0.000000	0.000000	-0.364612	-0.067750	-0.145304	0.000000	0.000000	4.000000	26.000000	0.000000
1944.135915	0.040387	0.546723	0.234540	82.128571	89.505798	106.027702	4.282728	0.000000	-2.580355	0.000000	0.000000	0.000000	-0.364612	-0.067750	-0.145304	0.000000	0.000000	4.000000	26.000000	0.000000
1944.139249	0.039171	0.546569	0.234011	82.111534	89.897629	106.538818	4.290179	0.000000	-2.567951	0.000000	0.000000	0.000000	-0.364799	-0.046250	-0.158670	0.000000	0.000000	4.000000	26.000000	0.000000
1944.142582	0.039171	0.546569	0.234011	82.111534	89.897629	106.538818	4.290179	0.000000	-2.567951	0.000000	0.000000	0.000000	-0.364799	-0.046250	-0.158670	0.000000	0.000000	4.000000	26.000000	0.000000
1944.145915	0.039171	0.546569	0.234011	82.111534	89.897629	106.538818	4.290179	0.000000	-2.567951	0.000000	0.000000	0.000000	-0.364799	-0.046250	-0.158670	0.000000	0.000000	4.000000	26.000000	0.000000
1944.149249	0.037924	0.546414	0.233481	82.117035	90.274048	107.016403	4.297440	0.000000	-2.555780	0.000000	0.000000	0.000000	-0.374071	-0.046243	-0.159004	0.000000	0.000000	4.000000	26.000000	0.000000
1944.152582	0.037924	0.546414	0.233481	82.117035	90.274048	107.016403	4.297440	0.000000	-2.555780	0.000000	0.000000	0.000000	-0.374071	-0.046243	-0.159004	0.000000	0.000000	4.000000	26.000000	0.000000
1944.155915	0.037924	0.546414	0.233481	82.117035	90.274048	107.016403	4.297440	0.000000	-2.555780	0.000000	0.000000	0.000000	-0.374071	-0.046243	-0.159004	0.000000	0.000000	4.000000	26.000000	0.000000
1944.159249	0.036709	0.546273	0.232895	82.120201	90.670326	107.518051	4.304968	0.000000	-2.543079	0.000000	0.000000	0.000000	-0.364465	-0.042427	-0.175573	0.000000	0.000000	4.000000	26.000000	0.000000
1944.162582	0.036709	0.546273	0.232895	82.120201	90.670326	107.518051	4.304968	0.000000	-2.543079	0.000000	0.000000	0.000000	-0.364465	-0.042427	-0.175573	0.000000	0.000000	4.000000	26.000000	0.000000
1944.165915	0.036709	0.546273	0.232895	82.120201	90.670326	107.518051	4.304968	0.000000	-2.543079	0.000000	0.000000	0.000000	-0.364465	-0.042427	-0.175573	0.000000	0.000000	4.000000	26.000000	0.000000
1944.169249	0.035430	0.546148	0.232292	82.122757	91.064293	108.020111	4.311999	0.000000	-2.531140	0.000000	0.000000	0.000000	-0.383770	-0.037366	-0.181009	0.000000	0.000000	4.000000	26.000000	0.000000
1944.172582	0.035430	0.546148	0.232292	82.122757	91.064293	108.020111	4.311999	0.000000	-2.531140	0.000000	0.000000	0.000000	-0.383770	-0.037366	-0.181009	0.000000	0.000000	4.000000	26.000000	0.000000
1944.175915	0.035430	0.546148	0.232292	82.122757	91.064293	108.020111	4.311999	0.000000	-2.531140	0.000000	0.000000	0.000000	-0.383770	-0.037366	-0.181009	0.000000	0.000000	4.000000	26.000000	0.000000
1944.179249	0.034120	0.546041	0.231669	82.124733	91.458565	108.522476	4.319489	0.000000	-2.518335	0.000000	0.000000	0.000000	-0.393179	-0.032367	-0.187061	0.000000	0.000000	4.000000	26.000000	0.000000
1944.182582	0.034120	0.546041	0.231669	82.124733	91.458565	108.522476	4.319489	0.000000	-2.518335	0.000000	0.000000	0.000000	-0.393179	-0.032367	-0.187061	0.000000	0.000000	4.000000	26.000000	0.000000
1944.185915	0.034120	0.546041	0.231669	82.124733	91.458565	108.522476	4.319489	0.000000	-2.518335	0.000000	0.000000	0.000000	-0.393179	-0.032367	-0.187061	0.000000	0.000000	4.000000	26.000000	0.000000
1944.189249	0.032843	0.545949	0.231022	82.126099	91.852982	109.024986	4.327167	0.000000	-2.505121	0.000000	0.000000	0.000000	-0.382927	-0.027376	-0.194109	0.000000	0.000000	4.000000	26.000000	0.000000
1944.192582	0.032843	0.545949	0.231022	82.126099	91.852982	109.024986	4.327167	0.000000	-2.505121	0.000000	0.000000	0.000000	-0.382927	-0.027376	-0.194109	0.000000	0.000000	4.000000	26.000000	0.000000
1944.195915	0.032843	0.545949	0.231022	82.126099	91.852982	109.024986	4.327167	0.000000	-2.505121	0.000000	0.000000	0.000000	-0.382927	-0.027376	-0.194109	0.000000	0.000000	4.000000	26.000000	0.000000
1944.199249	0.031505	0.545862	0.230406	82.124931	92.218346	109.504944	4.334485	0.000000	-2.492437	0.000000	0.000000	0.000000	-0.401347	-0.026165	-0.184550	0.000000	0.000000	4.000000	26.000000	0.000000
1944.202582	0.031505	0.545862	0.230406	82.124931	92.218346	109.504944	4.334485	0.000000	-2.492437	0.000000	0.000000	0.000000	-0.401347	-0.026165	-0.184550	0.000000	0.000000	4.000000	26.000000	0.000000
1944.205915	0.031505	0.545862	0.230406	82.124931	92.218346	109.504944	4.334485	0.000000	-2.492437	0.000000	0.000000	0.000000	-0.401347	-0.026165	-0.184550	0.000000	0.000000	4.000000	26.000000	0.000000
1944.209249	0.030204	0.545837	0.229827	82.125130	92.519623	109.916168	4.342477	0.000000	-2.478486	0.000000	0.000000	0.000000	-0.390298	-0.007421	-0.173685	0.000000	0.000000	4.000000	26.000000	0.000000
1944.212582	0.030204	0.545837	0.229827	82.125130	92.519623	109.916168	4.342477	0.000000	-2.478486	0.000000	0.000000	0.000000	-0.390298	-0.007421	-0.173685	0.000000	0.000000	4.000000	26.000000	0.000000
1944.215915	0.030204	0.545837	0.229827	82.125130	92.519623	109.916168	4.342477	0.000000	-2.478486	0.000000	0.000000	0.000000	-0.390298	-0.007421	-0.173685	0.000000	0.000000	4.000000	26.000000	0.000000
1944.219249	0.028939	0.545833	0.229258	82.124931	92.800995	110.304550	4.350364	0.000000	-2.464616	0.000000	0.000000	0.000000	-0.379682	-0.001208	-0.170946	0.000000	0.000000	4.000000	26.000000	0.000000
1944.222582	0.028939	0.545833	0.229258	82.124931	92.800995	110.304550	4.350364	0.000000	-2.464616	0.000000	0.000000	0.000000	-0.379682	-0.001208	-0.170946	0.000000	0.000000	4.000000	26.000000	0.000000
1944.225915	0.028939	0.545833	0.229258	82.124931	92.800995	110.304550	4.350364	0.000000	-2.464616	0.000000	0.000000	0.000000	-0.379682	-0.001208	-0.170946	0.000000	0.000000	4.000000	26.000000	0.000000
1944.229249	0.027677	0.545892	0.228726	82.124512	93.037056	110.647194	4.358029	0.000000	-2.451037	0.000000	0.000000	0.000000	-0.378545	0.017457	-0.159485	0.000000	0.000000	4.000000	26.000000	0.000000
1944.232582	0.027677	0.545892	0.228726	82.124512	93.037056	110.647194	4.358029	0.000000	-2.451037	0.000000	0.000000	0.000000	-0.378545	0.017457	-0.159485	0.000000	0.000000	4.000000	26.000000	0.000000
1944.235915	0.027677	0.545892	0.228726	82.124512	93.037056	110.647194	4.358029	0.000000	-2.451037	0.000000	0.000000	0.000000	-0.378545	0.017457	-0.159485	0.000000	0.000000	4.000000	26.000000	0.000000
1944.239249	0.026386	0.545954	0.228225	82.125824	93.226662	110.944397	4.365860	0.000000	-2.437063	0.000000	0.000000	0.000000	-0.387335	0.018645	-0.150275	0.000000	0.000000	4.000000	26.000000	0.000000
1944.242582	0.026386	0.545954	0.228225	82.125824	93.226662	110.944397	4.365860	0.000000	-2.437063	0.000000	0.000000	0.000000	-0.387335	0.018645	-0.150275	0.000000	0.000000	4.000000	26.000000	0.000000
1944.245915	0.026386	0.545954	0.228225	82.125824	93.226662	110.944397	4.365860	0.000000	-2.437063	0.000000	0.000000	0.000000	-0.387335	0.018645	-0.150275	0.000000	0.000000	4.000000	26.000000	0.000000
1944.249249	0.025099	0.546003	0.227772	82.126999	93.393631	111.218750	4.374085	0.000000	-2.422268	0.000000	0.000000	0.000000	-0.386196	0.014827	-0.135860	0.000000	0.000000	4.000000	26.000000	0.000000
1944.252582	0.025099	0.546003	0.227772	82.126999	93.393631	111.218750	4.374085	0.000000	-2.422268	0.000000	0.000000	0.000000	-0.386196	0.014827	-0.135860	0.000000	0.000000	4.000000	26.000000	0.000000
1944.255915	0.025099	0.546003	0.227772	82.126999	93.393631	111.218750	4.374085	0.000000	-2.422268	0.000000	0.000000	0.000000	-0.386196	0.014827	-0.135860	0.000000	0.000000	4.000000	26.000000	0.000000
1944.259249	0.023780	0.546069	0.227299	82.128029	93.558090	111.453415	4.382511	0.000000	-2.406990	0.000000	0.000000	0.000000	-0.395612	0.019742	-0.141977	0.000000	0.000000	4.000000	26.000000	0.000000
1944.262582	0.023780	0.546069	0.227299	82.128029	93.558090	111.453415	4.382511	0.000000	-2.406990	0.000000	0.000000	0.000000	-0.395612	0.019742	-0.141977	0.000000	0.000000	4.000000	26.000000	0.000000
1944.265915	0.023780	0.546069	0.227299	82.128029	93.558090	111.453415	4.382511	0.000000	-2.406990	0.000000	0.000000	0.000000	-0.395612	0.019742	-0.141977	0.000000	0.000000	4.000000	26.000000	0.000000
1944.269249	0.022463	0.546076	0.226814	82.126778	93.743439	111.734406	4.391113	0.000000	-2.391261	0.000000	0.000000	0.000000	-0.395139	0.002198	-0.145567	0.000000	0.000000	4.000000	26.000000	0.000000
1944.272582	0.022463	0.546076	0.226814	82.126778	93.743439	111.734406	4.391113	0.000000	-2.391261	0.000000	0.000000	0.000000	-0.395139	0.002198	-0.145567	0.000000	0.000000	4.000000	26.000000	0.000000
1944.275915	0.022463	0.546076	0.226814	82.126778	93.743439	111.734406	4.391113	0.000000	-2.391261	0.000000	0.000000	0.000000	-0.395139	0.002198	-0.145567	0.000000	0.000000	4.000000	26.000000	0.000000
1944.279249	0.021115	0.546121	0.226322	82.125252	93.948601	112.046112	4.399662	0.000000	-2.375493	0.000000	0.000000	0.000000	-0.404345	0.013347	-0.147642	0.000000	0.000000	4.000000	26.000000	0.000000
1944.282582	0.021115	0.546121	0.226322	82.125252	93.948601	112.046112	4.399662	0.000000	-2.375493	0.000000	0.000000	0.000000	-0.404345	0.013347	-0.147642	0.000000	0.000000	4.000000	26.000000	0.000000
1944.285915	0.021115	0.546121	0.226322	82.125252	93.948601	112.046112	4.399662	0.000000	-2.375493	0.000000	0.000000	0.000000	-0.404345	0.013347	-0.147642	0.000000	0.000000	4.000000	26.000000	0.000000
1944.289249	0.019800	0.546177	0.225774	82.123482	94.156387	112.365700	4.408444	0.000000	-2.359156	0.000000	0.000000	0.000000	-0.394467	0.016981	-0.164250	0.000000	0.000000	4.000000	26.000000	0.000000
1944.292582	0.019800	0.546177	0.225774	82.123482	94.156387	112.365700	4.408444	0.000000	-2.359156	0.000000	0.000000	0.000000	-0.394467	0.016981	-0.164250	0.000000	0.000000	4.000000	26.000000	0.000000
1944.295915	0.019800	0.546177	0.225774	82.123482	94.156387	112.365700	4.408444	0.000000	-2.359156	0.000000	0.000000	0.000000	-0.394467	0.016981	-0.164250	0.000000	0.000000	4.000000	26.000000	0.000000
1944.299249	0.018553	0.546275	0.225249	82.121773	94.324203	112.631477	4.416733	0.000000	-2.343601	0.000000	0.000000	0.000000	-0.374163	0.029346	-0.157407	0.000000	0.000000	4.000000	26.000000	0.000000
1944.302582	0.018553	0.546275	0.225249	82.121773	94.324203	112.631477	4.416733	0.000000	-2.343601	0.000000	0.000000	0.000000	-0.374163	0.029346	-0.157407	0.000000	0.000000	4.000000	26.000000	0.000000
1944.305915	0.018553	0.546275	0.225249	82.121773	94.324203	112.631477	4.416733	0.000000	-2.343601	0.000000	0.000000	0.000000	-0.374163	0.029346	-0.157407	0.000000	0.000000	4.000000	26.000000	0.000000
1944.309249	0.017341	0.546435	0.224763	82.120346	94.426880	112.812798	4.424587	0.000000	-2.328739	0.000000	0.000000	0.000000	-0.363552	0.047939	-0.146019	0.000000	0.000000	4.000000	26.000000	0.000000
1944.312582	0.017341	0.546435	0.224763	82.120346	94.426880	112.812798	4.424587	0.000000	-2.328739	0.000000	0.000000	0.000000	-0.363552	0.047939	-0.146019	0.000000	0.000000	4.000000	26.000000	0.000000
1944.315915	0.017341	0.546435	0.224763	82.120346	94.426880	112.812798	4.424587	0.000000	-2.328739	0.000000	0.000000	0.000000	-0.363552	0.047939	-0.146019	0.000000	0.000000	4.000000	26.000000	0.000000
1944.319249	0.016294	0.546640	0.224330	82.121292	94.474709	112.894539	4.432331	0.000000	-2.313968	0.000000	0.000000	0.000000	-0.314069	0.061559	-0.129840	0.000000	0.000000	4.000000	26.000000	0.000000
1944.322582	0.016294	0.546640	0.224330	82.121292	94.474709	112.894539	4.432331	0.000000	-2.313968	0.000000	0.000000	0.000000	-0.314069	0.061559	-0.129840	0.000000	0.000000	4.000000	26.000000	0.000000
1944.325915	0.016294	0.546640	0.224330	82.121292	94.474709	112.894539	4.432331	0.000000	-2.313968	0.000000	0.000000	0.000000	-0.314069	0.061559	-0.129840	0.000000	0.000000	4.000000	26.000000	0.000000
1944.329249	0.016294	0.546640	0.224330	82.126350	94.495010	112.860374	4.438977	0.000000	-2.301193	0.000000	0.000000	0.000000	-0.314069	0.061559	-0.129840	0.000000	0.000000	4.000000	26.000000	0.000000
1944.332582	0.015411	0.546870	0.223938	82.126350	94.495010	112.860374	4.438977	0.000000	-2.301193	0.000000	0.000000	0.000000	-0.264852	0.068970	-0.117566	0.000000	0.000000	4.000000	26.000000	0.000000
1944.335915	0.015411	0.546870	0.223938	82.126350	94.495010	112.860374	4.438977	0.000000	-2.301193	0.000000	0.000000	0.000000	-0.264852	0.068970	-0.117566	0.000000	0.000000	4.000000	26.000000	0.000000
1944.339249	0.014659	0.547104	0.223575	82.155876	94.567207	112.839348	4.438977	0.000000	-2.301193	0.000000	0.000000	0.000000	-0.225556	0.070149	-0.109039	0.000000	0.000000	4.000000	26.000000	0.000000
1944.342582	0.014659	0.547104	0.223575	82.155876	94.567207	112.839348	4.438977	0.000000	-2.301193	0.000000	0.000000	0.000000	-0.225556	0.070149	-0.109039	0.000000	0.000000	4.000000	26.000000	0.000000
1944.345915	0.014659	0.547104	0.223575	82.155876	94.567207	112.839348	4.438977	0.000000	-2.301193	0.000000	0.000000	0.000000	-0.225556	0.070149	-0.109039	0.000000	0.000000	4.000000	26.000000	0.000000
1944.349249	0.014659	0.547104	0.223575	82.240227	94.773041	113.028770	4.449041	0.000000	-2.281673	0.000000	0.000000	0.000000	-0.225556	0.070149	-0.109039	0.000000	0.000000	4.000000	26.000000	0.000000
1944.352582	0.014102	0.547337	0.223206	82.240227	94.773041	113.028770	4.449041	0.000000	-2.281673	0.000000	0.000000	0.000000	-0.167177	0.070056	-0.110576	0.000000	0.000000	4.000000	26.000000	0.000000
1944.355915	0.014102	0.547337	0.223206	82.240227	94.773041	113.028770	4.449041	0.000000	-2.281673	0.000000	0.000000	0.000000	-0.167177	0.070056	-0.110576	0.000000	0.000000	4.000000	26.000000	0.000000
1944.359249	0.013706	0.547545	0.222787	82.384521	95.230095	113.417458	4.449041	0.000000	-2.281673	0.000000	0.000000	0.000000	-0.118858	0.062418	-0.125759	0.000000	0.000000	4.000000	26.000000	0.000000
1944.362582	0.013706	0.547545	0.222787	82.384521	95.230095	113.417458	4.449041	0.000000	-2.281673	0.000000	0.000000	0.000000	-0.118858	0.062418	-0.125759	0.000000	0.000000	4.000000	26.000000	0.000000
1944.365915	0.013706	0.547545	0.222787	82.384521	95.230095	113.417458	4.449041	0.000000	-2.281673	0.000000	0.000000	0.000000	-0.118858	0.062418	-0.125759	0.000000	0.000000	4.000000	26.000000	0.000000
1944.369249	0.013706	0.547545	0.222787	82.552284	96.213974	114.295876	4.453493	0.000000	-2.272973	0.000000	0.000000	0.000000	-0.118858	0.062418	-0.125759	0.000000	0.000000	4.000000	26.000000	0.000000
1944.372582	0.013501	0.547719	0.222251	82.552284	96.213974	114.295876	4.453493	0.000000	-2.272973	0.000000	0.000000	0.000000	-0.061319	0.052160	-0.160733	0.000000	0.000000	4.000000	26.000000	0.000000
1944.375915	0.013501	0.547719	0.222251	82.552284	96.213974	114.295876	4.453493	0.000000	-2.272973	0.000000	0.000000	0.000000	-0.061319	0.052160	-0.160733	0.000000	0.000000	4.000000	26.000000	0.000000
1944.379249	0.013488	0.547855	0.221566	82.739098	97.653305	115.590492	4.453493	0.000000	-2.272973	0.000000	0.000000	0.000000	-0.004085	0.040576	-0.205579	0.000000	0.000000	4.000000	26.000000	0.000000
1944.382582	0.013488	0.547855	0.221566	82.739098	97.653305	115.590492	4.453493	0.000000	-2.272973	0.000000	0.000000	0.000000	-0.004085	0.040576	-0.205579	0.000000	0.000000	4.000000	26.000000	0.000000
1944.385915	0.013488	0.547855	0.221566	82.739098	97.653305	115.590492	4.453493	0.000000	-2.272973	0.000000	0.000000	0.000000	-0.004085	0.040576	-0.205579	0.000000	0.000000	4.000000	26.000000	0.000000
1944.389249	0.013488	0.547855	0.221566	82.929451	99.382713	117.157799	4.450192	0.000000	-2.279427	0.000000	0.000000	0.000000	-0.004085	0.040576	-0.205579	0.000000	0.000000	4.000000	26.000000	0.000000
1944.392582	0.013599	0.547947	0.220699	82.929451	99.382713	117.157799	4.450192	0.000000	-2.279427	0.000000	0.000000	0.000000	0.033463	0.027579	-0.260052	0.000000	0.000000	4.000000	26.000000	0.000000
1944.395915	0.013599	0.547947	0.220699	82.929451	99.382713	117.157799	4.450192	0.000000	-2.279427	0.000000	0.000000	0.000000	0.033463	0.027579	-0.260052	0.000000	0.000000	4.000000	26.000000	0.000000
1944.399249	0.013772	0.548020	0.219698	83.112595	101.165337	118.778122	4.450192	0.000000	-2.279427	0.000000	0.000000	0.000000	0.051837	0.022089	-0.300319	0.000000	0.000000	4.000000	26.000000	0.000000
1944.402582	0.013772	0.548020	0.219698	83.112595	101.165337	118.778122	4.450192	0.000000	-2.279427	0.000000	0.000000	0.000000	0.051837	0.022089	-0.300319	0.000000	0.000000	4.000000	26.000000	0.000000
1944.405915	0.013772	0.548020	0.219698	83.112595	101.165337	118.778122	4.450192	0.000000	-2.279427	0.000000	0.000000	0.000000	0.051837	0.022089	-0.300319	0.000000	0.000000	4.000000	26.000000	0.000000
1944.409249	0.013941	0.548013	0.218521	83.255722	102.614845	120.099640	4.439971	0.000000	-2.299273	0.000000	0.000000	0.000000	0.050578	-0.002101	-0.353024	0.000000	0.000000	4.000000	26.000000	0.000000
1944.412582	0.013941	0.548013	0.218521	83.255722	102.614845	120.099640	4.439971	0.000000	-2.299273	0.000000	0.000000	0.000000	0.050578	-0.002101	-0.353024	0.000000	0.000000	4.000000	26.000000	0.000000
1944.415915	0.013941	0.548013	0.218521	83.255722	102.614845	120.099640	4.439971	0.000000	-2.299273	0.000000	0.000000	0.000000	0.050578	-0.002101	-0.353024	0.000000	0.000000	4.000000	26.000000	0.000000
1944.419249	0.014106	0.547987	0.217210	83.320396	103.781120	121.195724	4.433508	0.000000	-2.311710	0.000000	0.000000	0.000000	0.049533	-0.007699	-0.393430	0.000000	0.000000	4.000000	26.000000	0.000000
1944.422582	0.014106	0.547987	0.217210	83.320396	103.781120	121.195724	4.433508	0.000000	-2.311710	0.000000	0.000000	0.000000	0.049533	-0.007699	-0.393430	0.000000	0.000000	4.000000	26.000000	0.000000
1944.425915	0.014106	0.547987	0.217210	83.320396	103.781120	121.195724	4.433508	0.000000	-2.311710	0.000000	0.000000	0.000000	0.049533	-0.007699	-0.393430	0.000000	0.000000	4.000000	26.000000	0.000000
1944.429249	0.014331	0.547922	0.215747	83.290154	104.834084	122.238052	4.426395	0.000000	-2.325301	0.000000	0.000000	0.000000	0.067524	-0.019529	-0.438743	0.000000	0.000000	4.000000	26.000000	0.000000
1944.432582	0.014331	0.547922	0.215747	83.290154	104.834084	122.238052	4.426395	0.000000	-2.325301	0.000000	0.000000	0.000000	0.067524	-0.019529	-0.438743	0.000000	0.000000	4.000000	26.000000	0.000000
1944.435915	0.014331	0.547922	0.215747	83.290154	104.834084	122.238052	4.426395	0.000000	-2.325301	0.000000	0.000000	0.000000	0.067524	-0.019529	-0.438743	0.000000	0.000000	4.000000	26.000000	0.000000
1944.439249	0.014520	0.547818	0.214134	83.256393	105.985313	123.378090	4.417992	0.000000	-2.341228	0.000000	0.000000	0.000000	0.056651	-0.031405	-0.483802	0.000000	0.000000	4.000000	26.000000	0.000000
1944.442582	0.014520	0.547818	0.214134	83.256393	105.985313	123.378090	4.417992	0.000000	-2.341228	0.000000	0.000000	0.000000	0.056651	-0.031405	-0.483802	0.000000	0.000000	4.000000	26.000000	0.000000
1944.445915	0.014520	0.547818	0.214134	83.256393	105.985313	123.378090	4.417992	0.000000	-2.341228	0.000000	0.000000	0.000000	0.056651	-0.031405	-0.483802	0.000000	0.000000	4.000000	26.000000	0.000000
1944.449249	0.014769	0.547698	0.212416	83.211121	107.214302	124.595016	4.409070	0.000000	-2.357985	0.000000	0.000000	0.000000	0.074712	-0.035821	-0.515600	0.000000	0.000000	4.000000	26.000000	0.000000
1944.452582	0.014769	0.547698	0.212416	83.211121	107.214302	124.595016	4.409070	0.000000	-2.357985	0.000000	0.000000	0.000000	0.074712	-0.035821	-0.515600	0.000000	0.000000	4.000000	26.000000	0.000000
1944.455915	0.014769	0.547698	0.212416	83.211121	107.214302	124.595016	4.409070	0.000000	-2.357985	0.000000	0.000000	0.000000	0.074712	-0.035821	-0.515600	0.000000	0.000000	4.000000	26.000000	0.000000
1944.459249	0.015141	0.547564	0.210589	83.140076	108.446404	125.818901	4.398970	0.000000	-2.376776	0.000000	0.000000	0.000000	0.111601	-0.040270	-0.548130	0.000000	0.000000	4.000000	26.000000	0.000000
1944.462582	0.015141	0.547564	0.210589	83.140076	108.446404	125.818901	4.398970	0.000000	-2.376776	0.000000	0.000000	0.000000	0.111601	-0.040270	-0.548130	0.000000	0.000000	4.000000	26.000000	0.000000
1944.465915	0.015141	0.547564	0.210589	83.140076	108.446404	125.818901	4.398970	0.000000	-2.376776	0.000000	0.000000	0.000000	0.111601	-0.040270	-0.548130	0.000000	0.000000	4.000000	26.000000	0.000000
1944.469249	0.015541	0.547440	0.208702	83.051697	109.603470	126.978165	4.387073	0.000000	-2.398664	0.000000	0.000000	0.000000	0.120000	-0.037263	-0.565973	0.000000	0.000000	4.000000	26.000000	0.000000
1944.472582	0.015541	0.547440	0.208702	83.051697	109.603470	126.978165	4.387073	0.000000	-2.398664	0.000000	0.000000	0.000000	0.120000	-0.037263	-0.565973	0.000000	0.000000	4.000000	26.000000	0.000000
1944.475915	0.015541	0.547440	0.208702	83.051697	109.603470	126.978165	4.387073	0.000000	-2.398664	0.000000	0.000000	0.000000	0.120000	-0.037263	-0.565973	0.000000	0.000000	4.000000	26.000000	0.000000
1944.479249	0.015969	0.547382	0.206765	82.945366	110.709694	128.091751	4.374383	0.000000	-2.421729	0.000000	0.000000	0.000000	0.128348	-0.017320	-0.581140	0.000000	0.000000	4.000000	26.000000	0.000000
1944.482582	0.015969	0.547382	0.206765	82.945366	110.709694	128.091751	4.374383	0.000000	-2.421729	0.000000	0.000000	0.000000	0.128348	-0.017320	-0.581140	0.000000	0.000000	4.000000	26.000000	0.000000
1944.485915	0.015969	0.547382	0.206765	82.945366	110.709694	128.091751	4.374383	0.000000	-2.421729	0.000000	0.000000	0.000000	0.128348	-0.017320	-0.581140	0.000000	0.000000	4.000000	26.000000	0.000000
1944.489249	0.016362	0.547359	0.204817	82.814034	111.645042	129.052460	4.360908	0.000000	-2.445911	0.000000	0.000000	0.000000	0.118012	-0.007079	-0.584334	0.000000	0.000000	4.000000	26.000000	0.000000
1944.492582	0.016362	0.547359	0.204817	82.814034	111.645042	129.052460	4.360908	0.000000	-2.445911	0.000000	0.000000	0.000000	0.118012	-0.007079	-0.584334	0.000000	0.000000	4.000000	26.000000	0.000000
1944.495915	0.016362	0.547359	0.204817	82.814034	111.645042	129.052460	4.360908	0.000000	-2.445911	0.000000	0.000000	0.000000	0.118012	-0.007079	-0.584334	0.000000	0.000000	4.000000	26.000000	0.000000
1944.499249	0.016754	0.547378	0.202926	82.633240	112.282707	129.758270	4.347386	0.000000	-2.469865	0.000000	0.000000	0.000000	0.117669	0.005862	-0.567414	0.000000	0.000000	4.000000	26.000000	0.000000
1944.502582	0.016754	0.547378	0.202926	82.633240	112.282707	129.758270	4.347386	0.000000	-2.469865	0.000000	0.000000	0.000000	0.117669	0.005862	-0.567414	0.000000	0.000000	4.000000	26.000000	0.000000
1944.505915	0.016754	0.547378	0.202926	82.633240	112.282707	129.758270	4.347386	0.000000	-2.469865	0.000000	0.000000	0.000000	0.117669	0.005862	-0.567414	0.000000	0.000000	4.000000	26.000000	0.000000
1944.509249	0.017081	0.547447	0.201006	82.400253	112.672600	130.255554	4.333868	0.000000	-2.493510	0.000000	0.000000	0.000000	0.097935	0.020633	-0.576042	0.000000	0.000000	4.000000	26.000000	0.000000
1944.512582	0.017081	0.547447	0.201006	82.400253	112.672600	130.255554	4.333868	0.000000	-2.493510	0.000000	0.000000	0.000000	0.097935	0.020633	-0.576042	0.000000	0.000000	4.000000	26.000000	0.000000
1944.515915	0.017081	0.547447	0.201006	82.400253	112.672600	130.255554	4.333868	0.000000	-2.493510	0.000000	0.000000	0.000000	0.097935	0.020633	-0.576042	0.000000	0.000000	4.000000	26.000000	0.000000
1944.519249	0.017435	0.547564	0.199054	82.143875	112.924812	130.636459	4.320508	0.000000	-2.516587	0.000000	0.000000	0.000000	0.106385	0.035282	-0.585417	0.000000	0.000000	4.000000	26.000000	0.000000
1944.522582	0.017435	0.547564	0.199054	82.143875	112.924812	130.636459	4.320508	0.000000	-2.516587	0.000000	0.000000	0.000000	0.106385	0.035282	-0.585417	0.000000	0.000000	4.000000	26.000000	0.000000
1944.525915	0.017435	0.547564	0.199054	82.143875	112.924812	130.636459	4.320508	0.000000	-2.516587	0.000000	0.000000	0.000000	0.106385	0.035282	-0.585417	0.000000	0.000000	4.000000	26.000000	0.000000
1944.529249	0.017755	0.547710	0.197058	81.870201	113.099403	130.950699	4.306410	0.000000	-2.540637	0.000000	0.000000	0.000000	0.095979	0.043673	-0.598749	0.000000	0.000000	4.000000	26.000000	0.000000
1944.532582	0.017755	0.547710	0.197058	81.870201	113.099403	130.950699	4.306410	0.000000	-2.540637	0.000000	0.000000	0.000000	0.095979	0.043673	-0.598749	0.000000	0.000000	4.000000	26.000000	0.000000
1944.535915	0.017755	0.547710	0.197058	81.870201	113.099403	130.950699	4.306410	0.000000	-2.540637	0.000000	0.000000	0.000000	0.095979	0.043673	-0.598749	0.000000	0.000000	4.000000	26.000000	0.000000
1944.539249	0.018102	0.547878	0.194982	81.606110	113.312912	131.299591	4.292068	0.000000	-2.564791	0.000000	0.000000	0.000000	0.103924	0.050507	-0.622965	0.000000	0.000000	4.000000	26.000000	0.000000
1944.542582	0.018102	0.547878	0.194982	81.606110	113.312912	131.299591	4.292068	0.000000	-2.564791	0.000000	0.000000	0.000000	0.103924	0.050507	-0.622965	0.000000	0.000000	4.000000	26.000000	0.000000
1944.545915	0.018102	0.547878	0.194982	81.606110	113.312912	131.299591	4.292068	0.000000	-2.564791	0.000000	0.000000	0.000000	0.103924	0.050507	-0.622965	0.000000	0.000000	4.000000	26.000000	0.000000
1944.549249	0.018443	0.548069	0.192825	81.365395	113.618797	131.717911	4.276661	0.000000	-2.590399	0.000000	0.000000	0.000000	0.102473	0.057176	-0.647136	0.000000	0.000000	4.000000	26.000000	0.000000
1944.552582	0.018443	0.548069	0.192825	81.365395	113.618797	131.717911	4.276661	0.000000	-2.590399	0.000000	0.000000	0.000000	0.102473	0.057176	-0.647136	0.000000	0.000000	4.000000	26.000000	0.000000
1944.555915	0.018443	0.548069	0.192825	81.365395	113.618797	131.717911	4.276661	0.000000	-2.590399	0.000000	0.000000	0.000000	0.102473	0.057176	-0.647136	0.000000	0.000000	4.000000	26.000000	0.000000
1944.559249	0.018810	0.548296	0.190566	81.170158	114.085060	132.261856	4.260441	0.000000	-2.616991	0.000000	0.000000	0.000000	0.110024	0.068234	-0.677695	0.000000	0.000000	4.000000	26.000000	0.000000
1944.562582	0.018810	0.548296	0.190566	81.170158	114.085060	132.261856	4.260441	0.000000	-2.616991	0.000000	0.000000	0.000000	0.110024	0.068234	-0.677695	0.000000	0.000000	4.000000	26.000000	0.000000
1944.565915	0.018810	0.548296	0.190566	81.170158	114.085060	132.261856	4.260441	0.000000	-2.616991	0.000000	0.000000	0.000000	0.110024	0.068234	-0.677695	0.000000	0.000000	4.000000	26.000000	0.000000
1944.569249	0.019204	0.548554	0.188293	81.006752	114.619469	132.850418	4.242927	0.000000	-2.645292	0.000000	0.000000	0.000000	0.118206	0.077397	-0.681811	0.000000	0.000000	4.000000	26.000000	0.000000
1944.572582	0.019204	0.548554	0.188293	81.006752	114.619469	132.850418	4.242927	0.000000	-2.645292	0.000000	0.000000	0.000000	0.118206	0.077397	-0.681811	0.000000	0.000000	4.000000	26.000000	0.000000
1944.575915	0.019204	0.548554	0.188293	81.006752	114.619469	132.850418	4.242927	0.000000	-2.645292	0.000000	0.000000	0.000000	0.118206	0.077397	-0.681811	0.000000	0.000000	4.000000	26.000000	0.000000
1944.579249	0.019624	0.548838	0.185972	80.869484	115.217018	133.477356	4.224585	0.000000	-2.674488	0.000000	0.000000	0.000000	0.125964	0.084967	-0.696371	0.000000	0.000000	4.000000	26.000000	0.000000
1944.582582	0.019624	0.548838	0.185972	80.869484	115.217018	133.477356	4.224585	0.000000	-2.674488	0.000000	0.000000	0.000000	0.125964	0.084967	-0.696371	0.000000	0.000000	4.000000	26.000000	0.000000
1944.585915	0.019624	0.548838	0.185972	80.869484	115.217018	133.477356	4.224585	0.000000	-2.674488	0.000000	0.000000	0.000000	0.125964	0.084967	-0.696371	0.000000	0.000000	4.000000	26.000000	0.000000
1944.589249	0.020101	0.549136	0.183656	80.751884	115.870018	134.138275	4.205166	0.000000	-2.704917	0.000000	0.000000	0.000000	0.143229	0.089369	-0.694888	0.000000	0.000000	4.000000	26.000000	0.000000
1944.592582	0.020101	0.549136	0.183656	80.751884	115.870018	134.138275	4.205166	0.000000	-2.704917	0.000000	0.000000	0.000000	0.143229	0.089369	-0.694888	0.000000	0.000000	4.000000	26.000000	0.000000
1944.595915	0.020101	0.549136	0.183656	80.751884	115.870018	134.138275	4.205166	0.000000	-2.704917	0.000000	0.000000	0.000000	0.143229	0.089369	-0.694888	0.000000	0.000000	4.000000	26.000000	0.000000
1944.599249	0.020606	0.549468	0.181360	80.652687	116.541283	134.801575	4.184651	0.000000	-2.736548	0.000000	0.000000	0.000000	0.151355	0.099717	-0.688604	0.000000	0.000000	4.000000	26.000000	0.000000
1944.602582	0.020606	0.549468	0.181360	80.652687	116.541283	134.801575	4.184651	0.000000	-2.736548	0.000000	0.000000	0.000000	0.151355	0.099717	-0.688604	0.000000	0.000000	4.000000	26.000000	0.000000
1944.605915	0.020606	0.549468	0.181360	80.652687	116.541283	134.801575	4.184651	0.000000	-2.736548	0.000000	0.000000	0.000000	0.151355	0.099717	-0.688604	0.000000	0.000000	4.000000	26.000000	0.000000
1944.609249	0.021166	0.549775	0.179040	80.566597	117.218437	135.456116	4.163437	0.000000	-2.768716	0.000000	0.000000	0.000000	0.168015	0.092076	-0.696066	0.000000	0.000000	4.000000	26.000000	0.000000
1944.612582	0.021166	0.549775	0.179040	80.566597	117.218437	135.456116	4.163437	0.000000	-2.768716	0.000000	0.000000	0.000000	0.168015	0.092076	-0.696066	0.000000	0.000000	4.000000	26.000000	0.000000
1944.615915	0.021166	0.549775	0.179040	80.566597	117.218437	135.456116	4.163437	0.000000	-2.768716	0.000000	0.000000	0.000000	0.168015	0.092076	-0.696066	0.000000	0.000000	4.000000	26.000000	0.000000
1944.619249	0.021811	0.550111	0.176704	80.507584	117.929062	136.120758	4.140873	0.000000	-2.802350	0.000000	0.000000	0.000000	0.193586	0.100804	-0.700925	0.000000	0.000000	4.000000	26.000000	0.000000
1944.622582	0.021811	0.550111	0.176704	80.507584	117.929062	136.120758	4.140873	0.000000	-2.802350	0.000000	0.000000	0.000000	0.193586	0.100804	-0.700925	0.000000	0.000000	4.000000	26.000000	0.000000
1944.625915	0.021811	0.550111	0.176704	80.507584	117.929062	136.120758	4.140873	0.000000	-2.802350	0.000000	0.000000	0.000000	0.193586	0.100804	-0.700925	0.000000	0.000000	4.000000	26.000000	0.000000
1944.629249	0.022448	0.550465	0.174283	80.462463	118.584435	136.720932	4.116644	0.000000	-2.837823	0.000000	0.000000	0.000000	0.191109	0.106281	-0.726101	0.000000	0.000000	4.000000	26.000000	0.000000
1944.632582	0.022448	0.550465	0.174283	80.462463	118.584435	136.720932	4.116644	0.000000	-2.837823	0.000000	0.000000	0.000000	0.191109	0.106281	-0.726101	0.000000	0.000000	4.000000	26.000000	0.000000
1944.635915	0.022448	0.550465	0.174283	80.462463	118.584435	136.720932	4.116644	0.000000	-2.837823	0.000000	0.000000	0.000000	0.191109	0.106281	-0.726101	0.000000	0.000000	4.000000	26.000000	0.000000
1944.639249	0.023107	0.550837	0.171777	80.437584	119.040253	137.132690	4.091191	0.000000	-2.874396	0.000000	0.000000	0.000000	0.197496	0.111542	-0.751818	0.000000	0.000000	4.000000	26.000000	0.000000
1944.642582	0.023107	0.550837	0.171777	80.437584	119.040253	137.132690	4.091191	0.000000	-2.874396	0.000000	0.000000	0.000000	0.197496	0.111542	-0.751818	0.000000	0.000000	4.000000	26.000000	0.000000
1944.645915	0.023107	0.550837	0.171777	80.437584	119.040253	137.132690	4.091191	0.000000	-2.874396	0.000000	0.000000	0.000000	0.197496	0.111542	-0.751818	0.000000	0.000000	4.000000	26.000000	0.000000
1944.649249	0.023753	0.551181	0.169120	80.428024	119.361816	137.405884	4.064090	0.000000	-2.912588	0.000000	0.000000	0.000000	0.194005	0.103086	-0.797245	0.000000	0.000000	4.000000	26.000000	0.000000
1944.652582	0.023753	0.551181	0.169120	80.428024	119.361816	137.405884	4.064090	0.000000	-2.912588	0.000000	0.000000	0.000000	0.194005	0.103086	-0.797245	0.000000	0.000000	4.000000	26.000000	0.000000
1944.655915	0.023753	0.551181	0.169120	80.428024	119.361816	137.405884	4.064090	0.000000	-2.912588	0.000000	0.000000	0.000000	0.194005	0.103086	-0.797245	0.000000	0.000000	4.000000	26.000000	0.000000
1944.659249	0.024361	0.551506	0.166382	80.443321	119.454010	137.491074	4.035070	0.000000	-2.952660	0.000000	0.000000	0.000000	0.182295	0.097632	-0.821337	0.000000	0.000000	4.000000	26.000000	0.000000
1944.662582	0.024361	0.551506	0.166382	80.443321	119.454010	137.491074	4.035070	0.000000	-2.952660	0.000000	0.000000	0.000000	0.182295	0.097632	-0.821337	0.000000	0.000000	4.000000	26.000000	0.000000
1944.665915	0.024361	0.551506	0.166382	80.443321	119.454010	137.491074	4.035070	0.000000	-2.952660	0.000000	0.000000	0.000000	0.182295	0.097632	-0.821337	0.000000	0.000000	4.000000	26.000000	0.000000
1944.669249	0.024842	0.551833	0.163582	80.492622	119.229095	137.365051	4.004911	0.000000	-2.993440	0.000000	0.000000	0.000000	0.144272	0.097998	-0.839945	0.000000	0.000000	4.000000	26.000000	0.000000
1944.672582	0.024842	0.551833	0.163582	80.492622	119.229095	137.365051	4.004911	0.000000	-2.993440	0.000000	0.000000	0.000000	0.144272	0.097998	-0.839945	0.000000	0.000000	4.000000	26.000000	0.000000
1944.675915	0.024842	0.551833	0.163582	80.492622	119.229095	137.365051	4.004911	0.000000	-2.993440	0.000000	0.000000	0.000000	0.144272	0.097998	-0.839945	0.000000	0.000000	4.000000	26.000000	0.000000
1944.679249	0.025256	0.552126	0.160723	80.549545	118.881462	137.397491	3.974723	0.000000	-3.033410	0.000000	0.000000	0.000000	0.124328	0.088045	-0.857792	0.000000	0.000000	4.000000	26.000000	0.000000
1944.682582	0.025256	0.552126	0.160723	80.549545	118.881462	137.397491	3.974723	0.000000	-3.033410	0.000000	0.000000	0.000000	0.124328	0.088045	-0.857792	0.000000	0.000000	4.000000	26.000000	0.000000
1944.685915	0.025256	0.552126	0.160723	80.549545	118.881462	137.397491	3.974723	0.000000	-3.033410	0.000000	0.000000	0.000000	0.124328	0.088045	-0.857792	0.000000	0.000000	4.000000	26.000000	0.000000
1944.689249	0.025638	0.552417	0.157890	80.591301	118.536880	137.377243	3.943791	0.000000	-3.073518	0.000000	0.000000	0.000000	0.114429	0.087320	-0.849824	0.000000	0.000000	4.000000	26.000000	0.000000
1944.692582	0.025638	0.552417	0.157890	80.591301	118.536880	137.377243	3.943791	0.000000	-3.073518	0.000000	0.000000	0.000000	0.114429	0.087320	-0.849824	0.000000	0.000000	4.000000	26.000000	0.000000
1944.695915	0.025638	0.552417	0.157890	80.591301	118.536880	137.377243	3.943791	0.000000	-3.073518	0.000000	0.000000	0.000000	0.114429	0.087320	-0.849824	0.000000	0.000000	4.000000	26.000000	0.000000
1944.699249	0.025985	0.552700	0.155048	80.597443	118.269577	137.126465	3.912482	0.000000	-3.113275	0.000000	0.000000	0.000000	0.104214	0.084929	-0.852569	0.000000	0.000000	4.000000	26.000000	0.000000
1944.702582	0.025985	0.552700	0.155048	80.597443	118.269577	137.126465	3.912482	0.000000	-3.113275	0.000000	0.000000	0.000000	0.104214	0.084929	-0.852569	0.000000	0.000000	4.000000	26.000000	0.000000
1944.705915	0.025985	0.552700	0.155048	80.597443	118.269577	137.126465	3.912482	0.000000	-3.113275	0.000000	0.000000	0.000000	0.104214	0.084929	-0.852569	0.000000	0.000000	4.000000	26.000000	0.000000
1944.709249	0.026386	0.552975	0.152193	80.563416	117.995422	136.892014	3.880467	0.000000	-3.153090	0.000000	0.000000	0.000000	0.120149	0.082518	-0.856409	0.000000	0.000000	4.000000	26.000000	0.000000
1944.712582	0.026386	0.552975	0.152193	80.563416	117.995422	136.892014	3.880467	0.000000	-3.153090	0.000000	0.000000	0.000000	0.120149	0.082518	-0.856409	0.000000	0.000000	4.000000	26.000000	0.000000
1944.715915	0.026386	0.552975	0.152193	80.563416	117.995422	136.892014	3.880467	0.000000	-3.153090	0.000000	0.000000	0.000000	0.120149	0.082518	-0.856409	0.000000	0.000000	4.000000	26.000000	0.000000
1944.719249	0.026779	0.553237	0.149292	80.494820	117.856102	136.818192	3.846599	0.000000	-3.194319	0.000000	0.000000	0.000000	0.118074	0.078401	-0.870439	0.000000	0.000000	4.000000	26.000000	0.000000
1944.722582	0.026779	0.553237	0.149292	80.494820	117.856102	136.818192	3.846599	0.000000	-3.194319	0.000000	0.000000	0.000000	0.118074	0.078401	-0.870439	0.000000	0.000000	4.000000	26.000000	0.000000
1944.725915	0.026779	0.553237	0.149292	80.494820	117.856102	136.818192	3.846599	0.000000	-3.194319	0.000000	0.000000	0.000000	0.118074	0.078401	-0.870439	0.000000	0.000000	4.000000	26.000000	0.000000
1944.729249	0.027109	0.553418	0.146357	80.424698	117.987930	137.057846	3.811196	0.000000	-3.236477	0.000000	0.000000	0.000000	0.098911	0.054392	-0.880646	0.000000	0.000000	4.000000	26.000000	0.000000
1944.732582	0.027109	0.553418	0.146357	80.424698	117.987930	137.057846	3.811196	0.000000	-3.236477	0.000000	0.000000	0.000000	0.098911	0.054392	-0.880646	0.000000	0.000000	4.000000	26.000000	0.000000
1944.735915	0.027109	0.553418	0.146357	80.424698	117.987930	137.057846	3.811196	0.000000	-3.236477	0.000000	0.000000	0.000000	0.098911	0.054392	-0.880646	0.000000	0.000000	4.000000	26.000000	0.000000
1944.739249	0.027315	0.553508	0.143316	80.370178	118.450180	137.642426	3.775041	0.000000	-3.278576	0.000000	0.000000	0.000000	0.061861	0.027078	-0.912182	0.000000	0.000000	4.000000	26.000000	0.000000
1944.742582	0.027315	0.553508	0.143316	80.370178	118.450180	137.642426	3.775041	0.000000	-3.278576	0.000000	0.000000	0.000000	0.061861	0.027078	-0.912182	0.000000	0.000000	4.000000	26.000000	0.000000
1944.745915	0.027315	0.553508	0.143316	80.370178	118.450180	137.642426	3.775041	0.000000	-3.278576	0.000000	0.000000	0.000000	0.061861	0.027078	-0.912182	0.000000	0.000000	4.000000	26.000000	0.000000
1944.749249	0.027399	0.553508	0.140169	80.309654	118.962708	138.249313	3.738042	0.000000	-3.320698	0.000000	0.000000	0.000000	0.025259	-0.000086	-0.944021	0.000000	0.000000	4.000000	26.000000	0.000000
1944.752582	0.027399	0.553508	0.140169	80.309654	118.962708	138.249313	3.738042	0.000000	-3.320698	0.000000	0.000000	0.000000	0.025259	-0.000086	-0.944021	0.000000	0.000000	4.000000	26.000000	0.000000
1944.755915	0.027399	0.553508	0.140169	80.309654	118.962708	138.249313	3.738042	0.000000	-3.320698	0.000000	0.000000	0.000000	0.025259	-0.000086	-0.944021	0.000000	0.000000	4.000000	26.000000	0.000000
1944.759249	0.027339	0.553416	0.137012	80.155273	119.267647	138.715515	3.700059	0.000000	-3.362969	0.000000	0.000000	0.000000	-0.018007	-0.027481	-0.947241	0.000000	0.000000	4.000000	26.000000	0.000000
1944.762582	0.027339	0.553416	0.137012	80.155273	119.267647	138.715515	3.700059	0.000000	-3.362969	0.000000	0.000000	0.000000	-0.018007	-0.027481	-0.947241	0.000000	0.000000	4.000000	26.000000	0.000000
1944.765915	0.027339	0.553416	0.137012	80.155273	119.267647	138.715515	3.700059	0.000000	-3.362969	0.000000	0.000000	0.000000	-0.018007	-0.027481	-0.947241	0.000000	0.000000	4.000000	26.000000	0.000000
1944.769249	0.027220	0.553280	0.133813	79.871368	119.040703	138.736710	3.662447	0.000000	-3.403892	0.000000	0.000000	0.000000	-0.035718	-0.040884	-0.959634	0.000000	0.000000	4.000000	26.000000	0.000000
1944.772582	0.027220	0.553280	0.133813	79.871368	119.040703	138.736710	3.662447	0.000000	-3.403892	0.000000	0.000000	0.000000	-0.035718	-0.040884	-0.959634	0.000000	0.000000	4.000000	26.000000	0.000000
1944.775915	0.027220	0.553280	0.133813	79.871368	119.040703	138.736710	3.662447	0.000000	-3.403892	0.000000	0.000000	0.000000	-0.035718	-0.040884	-0.959634	0.000000	0.000000	4.000000	26.000000	0.000000
1944.779249	0.027075	0.553195	0.130651	79.506371	118.262688	138.290009	3.623674	0.000000	-3.445139	0.000000	0.000000	0.000000	-0.043682	-0.025496	-0.948452	0.000000	0.000000	4.000000	26.000000	0.000000
1944.782582	0.027075	0.553195	0.130651	79.506371	118.262688	138.290009	3.623674	0.000000	-3.445139	0.000000	0.000000	0.000000	-0.043682	-0.025496	-0.948452	0.000000	0.000000	4.000000	26.000000	0.000000
1944.785915	0.027075	0.553195	0.130651	79.506371	118.262688	138.290009	3.623674	0.000000	-3.445139	0.000000	0.000000	0.000000	-0.043682	-0.025496	-0.948452	0.000000	0.000000	4.000000	26.000000	0.000000
1944.789249	0.026903	0.553129	0.127533	79.151184	117.078011	137.473648	3.584257	0.000000	-3.486130	0.000000	0.000000	0.000000	-0.051430	-0.019845	-0.935491	0.000000	0.000000	4.000000	26.000000	0.000000
1944.792582	0.026903	0.553129	0.127533	79.151184	117.078011	137.473648	3.584257	0.000000	-3.486130	0.000000	0.000000	0.000000	-0.051430	-0.019845	-0.935491	0.000000	0.000000	4.000000	26.000000	0.000000
1944.795915	0.026903	0.553129	0.127533	79.151184	117.078011	137.473648	3.584257	0.000000	-3.486130	0.000000	0.000000	0.000000	-0.051430	-0.019845	-0.935491	0.000000	0.000000	4.000000	26.000000	0.000000
1944.799249	0.026762	0.553082	0.124456	78.864082	115.819603	136.553528	3.544278	0.000000	-3.526768	0.000000	0.000000	0.000000	-0.042470	-0.014224	-0.923082	0.000000	0.000000	4.000000	26.000000	0.000000
1944.802582	0.026762	0.553082	0.124456	78.864082	115.819603	136.553528	3.544278	0.000000	-3.526768	0.000000	0.000000	0.000000	-0.042470	-0.014224	-0.923082	0.000000	0.000000	4.000000	26.000000	0.000000
1944.805915	0.026762	0.553082	0.124456	78.864082	115.819603	136.553528	3.544278	0.000000	-3.526768	0.000000	0.000000	0.000000	-0.042470	-0.014224	-0.923082	0.000000	0.000000	4.000000	26.000000	0.000000
1944.809249	0.026650	0.553021	0.121427	78.703720	114.696609	135.682220	3.502942	0.000000	-3.567829	0.000000	0.000000	0.000000	-0.033560	-0.018118	-0.908898	0.000000	0.000000	4.000000	26.000000	0.000000
1944.812582	0.026650	0.553021	0.121427	78.703720	114.696609	135.682220	3.502942	0.000000	-3.567829	0.000000	0.000000	0.000000	-0.033560	-0.018118	-0.908898	0.000000	0.000000	4.000000	26.000000	0.000000
1944.815915	0.026650	0.553021	0.121427	78.703720	114.696609	135.682220	3.502942	0.000000	-3.567829	0.000000	0.000000	0.000000	-0.033560	-0.018118	-0.908898	0.000000	0.000000	4.000000	26.000000	0.000000
1944.819249	0.026509	0.552936	0.118372	78.689339	113.949936	135.069534	3.460328	0.000000	-3.609173	0.000000	0.000000	0.000000	-0.042210	-0.025639	-0.916487	0.000000	0.000000	4.000000	26.000000	0.000000
1944.822582	0.026509	0.552936	0.118372	78.689339	113.949936	135.069534	3.460328	0.000000	-3.609173	0.000000	0.000000	0.000000	-0.042210	-0.025639	-0.916487	0.000000	0.000000	4.000000	26.000000	0.000000
1944.825915	0.026509	0.552936	0.118372	78.689339	113.949936	135.069534	3.460328	0.000000	-3.609173	0.000000	0.000000	0.000000	-0.042210	-0.025639	-0.916487	0.000000	0.000000	4.000000	26.000000	0.000000
1944.829249	0.026368	0.552750	0.115322	78.773438	113.477905	134.645401	3.416162	0.000000	-3.651005	0.000000	0.000000	0.000000	-0.042137	-0.055624	-0.914883	0.000000	0.000000	4.000000	26.000000	0.000000
1944.832582	0.026368	0.552750	0.115322	78.773438	113.477905	134.645401	3.416162	0.000000	-3.651005	0.000000	0.000000	0.000000	-0.042137	-0.055624	-0.914883	0.000000	0.000000	4.000000	26.000000	0.000000
1944.835915	0.026368	0.552750	0.115322	78.773438	113.477905	134.645401	3.416162	0.000000	-3.651005	0.000000	0.000000	0.000000	-0.042137	-0.055624	-0.914883	0.000000	0.000000	4.000000	26.000000	0.000000
1944.839249	0.026227	0.552479	0.112256	78.855492	113.012688	134.231339	3.370423	0.000000	-3.693272	0.000000	0.000000	0.000000	-0.042362	-0.081477	-0.919788	0.000000	0.000000	4.000000	26.000000	0.000000
1944.842582	0.026227	0.552479	0.112256	78.855492	113.012688	134.231339	3.370423	0.000000	-3.693272	0.000000	0.000000	0.000000	-0.042362	-0.081477	-0.919788	0.000000	0.000000	4.000000	26.000000	0.000000
1944.845915	0.026227	0.552479	0.112256	78.855492	113.012688	134.231339	3.370423	0.000000	-3.693272	0.000000	0.000000	0.000000	-0.042362	-0.081477	-0.919788	0.000000	0.000000	4.000000	26.000000	0.000000
1944.849249	0.026035	0.552197	0.109242	78.935982	112.501320	133.779236	3.322711	0.000000	-3.736254	0.000000	0.000000	0.000000	-0.057811	-0.084532	-0.904173	0.000000	0.000000	4.000000	26.000000	0.000000
1944.852582	0.026035	0.552197	0.109242	78.935982	112.501320	133.779236	3.322711	0.000000	-3.736254	0.000000	0.000000	0.000000	-0.057811	-0.084532	-0.904173	0.000000	0.000000	4.000000	26.000000	0.000000
1944.855915	0.026035	0.552197	0.109242	78.935982	112.501320	133.779236	3.322711	0.000000	-3.736254	0.000000	0.000000	0.000000	-0.057811	-0.084532	-0.904173	0.000000	0.000000	4.000000	26.000000	0.000000
1944.859249	0.025819	0.551893	0.106301	78.994270	111.985413	133.338562	3.274860	0.000000	-3.778266	0.000000	0.000000	0.000000	-0.064673	-0.091119	-0.882221	0.000000	0.000000	4.000000	26.000000	0.000000
1944.862582	0.025819	0.551893	0.106301	78.994270	111.985413	133.338562	3.274860	0.000000	-3.778266	0.000000	0.000000	0.000000	-0.064673	-0.091119	-0.882221	0.000000	0.000000	4.000000	26.000000	0.000000
1944.865915	0.025819	0.551893	0.106301	78.994270	111.985413	133.338562	3.274860	0.000000	-3.778266	0.000000	0.000000	0.000000	-0.064673	-0.091119	-0.882221	0.000000	0.000000	4.000000	26.000000	0.000000
1944.869249	0.025607	0.551630	0.103423	79.019432	111.407562	132.858124	3.226864	0.000000	-3.819339	0.000000	0.000000	0.000000	-0.063566	-0.079079	-0.863505	0.000000	0.000000	4.000000	26.000000	0.000000
1944.872582	0.025607	0.551630	0.103423	79.019432	111.407562	132.858124	3.226864	0.000000	-3.819339	0.000000	0.000000	0.000000	-0.063566	-0.079079	-0.863505	0.000000	0.000000	4.000000	26.000000	0.000000
1944.875915	0.025607	0.551630	0.103423	79.019432	111.407562	132.858124	3.226864	0.000000	-3.819339	0.000000	0.000000	0.000000	-0.063566	-0.079079	-0.863505	0.000000	0.000000	4.000000	26.000000	0.000000
1944.879249	0.025454	0.551461	0.100656	79.040215	110.823547	132.370544	3.178204	0.000000	-3.859925	0.000000	0.000000	0.000000	-0.045881	-0.050490	-0.830197	0.000000	0.000000	4.000000	26.000000	0.000000
1944.882582	0.025454	0.551461	0.100656	79.040215	110.823547	132.370544	3.178204	0.000000	-3.859925	0.000000	0.000000	0.000000	-0.045881	-0.050490	-0.830197	0.000000	0.000000	4.000000	26.000000	0.000000
1944.885915	0.025454	0.551461	0.100656	79.040215	110.823547	132.370544	3.178204	0.000000	-3.859925	0.000000	0.000000	0.000000	-0.045881	-0.050490	-0.830197	0.000000	0.000000	4.000000	26.000000	0.000000
1944.889249	0.025304	0.551332	0.097953	79.079620	110.341949	131.957413	3.129013	0.000000	-3.899908	0.000000	0.000000	0.000000	-0.044922	-0.038701	-0.810877	0.000000	0.000000	4.000000	26.000000	0.000000
1944.892582	0.025304	0.551332	0.097953	79.079620	110.341949	131.957413	3.129013	0.000000	-3.899908	0.000000	0.000000	0.000000	-0.044922	-0.038701	-0.810877	0.000000	0.000000	4.000000	26.000000	0.000000
1944.895915	0.025304	0.551332	0.097953	79.079620	110.341949	131.957413	3.129013	0.000000	-3.899908	0.000000	0.000000	0.000000	-0.044922	-0.038701	-0.810877	0.000000	0.000000	4.000000	26.000000	0.000000
1944.899249	0.025209	0.551254	0.095291	79.140213	109.992065	131.642731	3.079365	0.000000	-3.939227	0.000000	0.000000	0.000000	-0.028519	-0.023443	-0.798656	0.000000	0.000000	4.000000	26.000000	0.000000
1944.902582	0.025209	0.551254	0.095291	79.140213	109.992065	131.642731	3.079365	0.000000	-3.939227	0.000000	0.000000	0.000000	-0.028519	-0.023443	-0.798656	0.000000	0.000000	4.000000	26.000000	0.000000
1944.905915	0.025209	0.551254	0.095291	79.140213	109.992065	131.642731	3.079365	0.000000	-3.939227	0.000000	0.000000	0.000000	-0.028519	-0.023443	-0.798656	0.000000	0.000000	4.000000	26.000000	0.000000
1944.909249	0.025116	0.551196	0.092677	79.194221	109.691948	131.375076	3.028063	0.000000	-3.978798	0.000000	0.000000	0.000000	-0.027926	-0.017378	-0.784011	0.000000	0.000000	4.000000	26.000000	0.000000
1944.912582	0.025116	0.551196	0.092677	79.194221	109.691948	131.375076	3.028063	0.000000	-3.978798	0.000000	0.000000	0.000000	-0.027926	-0.017378	-0.784011	0.000000	0.000000	4.000000	26.000000	0.000000
1944.915915	0.025116	0.551196	0.092677	79.194221	109.691948	131.375076	3.028063	0.000000	-3.978798	0.000000	0.000000	0.000000	-0.027926	-0.017378	-0.784011	0.000000	0.000000	4.000000	26.000000	0.000000
1944.919249	0.024997	0.551104	0.090063	79.240181	109.480690	131.197784	2.976105	0.000000	-4.017810	0.000000	0.000000	0.000000	-0.035816	-0.027756	-0.784126	0.000000	0.000000	4.000000	26.000000	0.000000
1944.922582	0.024997	0.551104	0.090063	79.240181	109.480690	131.197784	2.976105	0.000000	-4.017810	0.000000	0.000000	0.000000	-0.035816	-0.027756	-0.784126	0.000000	0.000000	4.000000	26.000000	0.000000
1944.925915	0.024997	0.551104	0.090063	79.240181	109.480690	131.197784	2.976105	0.000000	-4.017810	0.000000	0.000000	0.000000	-0.035816	-0.027756	-0.784126	0.000000	0.000000	4.000000	26.000000	0.000000
1944.929249	0.024853	0.550965	0.087471	79.273285	109.416046	131.167664	2.922927	0.000000	-4.056661	0.000000	0.000000	0.000000	-0.043290	-0.041495	-0.777596	0.000000	0.000000	4.000000	26.000000	0.000000
1944.932582	0.024853	0.550965	0.087471	79.273285	109.416046	131.167664	2.922927	0.000000	-4.056661	0.000000	0.000000	0.000000	-0.043290	-0.041495	-0.777596	0.000000	0.000000	4.000000	26.000000	0.000000
1944.935915	0.024853	0.550965	0.087471	79.273285	109.416046	131.167664	2.922927	0.000000	-4.056661	0.000000	0.000000	0.000000	-0.043290	-0.041495	-0.777596	0.000000	0.000000	4.000000	26.000000	0.000000
1944.939249	0.024735	0.550812	0.084894	79.299469	109.432907	131.214874	2.868954	0.000000	-4.095010	0.000000	0.000000	0.000000	-0.035283	-0.046099	-0.773260	0.000000	0.000000	4.000000	26.000000	0.000000
1944.942582	0.024735	0.550812	0.084894	79.299469	109.432907	131.214874	2.868954	0.000000	-4.095010	0.000000	0.000000	0.000000	-0.035283	-0.046099	-0.773260	0.000000	0.000000	4.000000	26.000000	0.000000
1944.945915	0.024735	0.550812	0.084894	79.299469	109.432907	131.214874	2.868954	0.000000	-4.095010	0.000000	0.000000	0.000000	-0.035283	-0.046099	-0.773260	0.000000	0.000000	4.000000	26.000000	0.000000
1944.949249	0.024592	0.550672	0.082328	79.315475	109.550819	131.362869	2.813229	0.000000	-4.133490	0.000000	0.000000	0.000000	-0.042819	-0.041822	-0.769700	0.000000	0.000000	4.000000	26.000000	0.000000
1944.952582	0.024592	0.550672	0.082328	79.315475	109.550819	131.362869	2.813229	0.000000	-4.133490	0.000000	0.000000	0.000000	-0.042819	-0.041822	-0.769700	0.000000	0.000000	4.000000	26.000000	0.000000
1944.955915	0.024592	0.550672	0.082328	79.315475	109.550819	131.362869	2.813229	0.000000	-4.133490	0.000000	0.000000	0.000000	-0.042819	-0.041822	-0.769700	0.000000	0.000000	4.000000	26.000000	0.000000
1944.959249	0.024503	0.550554	0.079811	79.318375	109.820915	131.654999	2.756481	0.000000	-4.171548	0.000000	0.000000	0.000000	-0.026764	-0.035501	-0.755293	0.000000	0.000000	4.000000	26.000000	0.000000
1944.962582	0.024503	0.550554	0.079811	79.318375	109.820915	131.654999	2.756481	0.000000	-4.171548	0.000000	0.000000	0.000000	-0.026764	-0.035501	-0.755293	0.000000	0.000000	4.000000	26.000000	0.000000
1944.965915	0.024503	0.550554	0.079811	79.318375	109.820915	131.654999	2.756481	0.000000	-4.171548	0.000000	0.000000	0.000000	-0.026764	-0.035501	-0.755293	0.000000	0.000000	4.000000	26.000000	0.000000
1944.969249	0.024415	0.550497	0.077316	79.317612	110.106400	131.959991	2.698353	0.000000	-4.209381	0.000000	0.000000	0.000000	-0.026515	-0.017090	-0.748264	0.000000	0.000000	4.000000	26.000000	0.000000
1944.972582	0.024415	0.550497	0.077316	79.317612	110.106400	131.959991	2.698353	0.000000	-4.209381	0.000000	0.000000	0.000000	-0.026515	-0.017090	-0.748264	0.000000	0.000000	4.000000	26.000000	0.000000
1944.975915	0.024415	0.550497	0.077316	79.317612	110.106400	131.959991	2.698353	0.000000	-4.209381	0.000000	0.000000	0.000000	-0.026515	-0.017090	-0.748264	0.000000	0.000000	4.000000	26.000000	0.000000
1944.979249	0.024326	0.550483	0.074829	79.316437	110.382614	132.254745	2.639117	0.000000	-4.246770	0.000000	0.000000	0.000000	-0.026497	-0.004262	-0.746314	0.000000	0.000000	4.000000	26.000000	0.000000
1944.982582	0.024326	0.550483	0.074829	79.316437	110.382614	132.254745	2.639117	0.000000	-4.246770	0.000000	0.000000	0.000000	-0.026497	-0.004262	-0.746314	0.000000	0.000000	4.000000	26.000000	0.000000
1944.985915	0.024326	0.550483	0.074829	79.316437	110.382614	132.254745	2.639117	0.000000	-4.246770	0.000000	0.000000	0.000000	-0.026497	-0.004262	-0.746314	0.000000	0.000000	4.000000	26.000000	0.000000
1944.989249	0.024212	0.550464	0.072337	79.314079	110.671982	132.565613	2.578376	0.000000	-4.283921	0.000000	0.000000	0.000000	-0.034184	-0.005719	-0.747641	0.000000	0.000000	4.000000	26.000000	0.000000
1944.992582	0.024212	0.550464	0.072337	79.314079	110.671982	132.565613	2.578376	0.000000	-4.283921	0.000000	0.000000	0.000000	-0.034184	-0.005719	-0.747641	0.000000	0.000000	4.000000	26.000000	0.000000
1944.995915	0.024212	0.550464	0.072337	79.314079	110.671982	132.565613	2.578376	0.000000	-4.283921	0.000000	0.000000	0.000000	-0.034184	-0.005719	-0.747641	0.000000	0.000000	4.000000	26.000000	0.000000
1944.999249	0.024072	0.550422	0.069823	79.302902	111.042694	132.958481	2.516222	0.000000	-4.320721	0.000000	0.000000	0.000000	-0.042004	-0.012522	-0.754168	0.000000	0.000000	4.000000	26.000000	0.000000
1945.002582	0.024072	0.550422	0.069823	79.302902	111.042694	132.958481	2.516222	0.000000	-4.320721	0.000000	0.000000	0.000000	-0.042004	-0.012522	-0.754168	0.000000	0.000000	4.000000	26.000000	0.000000
1945.005915	0.024072	0.550422	0.069823	79.302902	111.042694	132.958481	2.516222	0.000000	-4.320721	0.000000	0.000000	0.000000	-0.042004	-0.012522	-0.754168	0.000000	0.000000	4.000000	26.000000	0.000000
1945.009249	0.023857	0.550329	0.067294	79.277542	111.522446	133.468414	2.452158	0.000000	-4.357399	0.000000	0.000000	0.000000	-0.064586	-0.027910	-0.758530	0.000000	0.000000	4.000000	26.000000	0.000000
1945.012582	0.023857	0.550329	0.067294	79.277542	111.522446	133.468414	2.452158	0.000000	-4.357399	0.000000	0.000000	0.000000	-0.064586	-0.027910	-0.758530	0.000000	0.000000	4.000000	26.000000	0.000000
1945.015915	0.023857	0.550329	0.067294	79.277542	111.522446	133.468414	2.452158	0.000000	-4.357399	0.000000	0.000000	0.000000	-0.064586	-0.027910	-0.758530	0.000000	0.000000	4.000000	26.000000	0.000000
1945.019249	0.023642	0.550185	0.064748	79.232262	112.074814	134.065033	2.387034	0.000000	-4.393412	0.000000	0.000000	0.000000	-0.064543	-0.043137	-0.763966	0.000000	0.000000	4.000000	26.000000	0.000000
1945.022582	0.023642	0.550185	0.064748	79.232262	112.074814	134.065033	2.387034	0.000000	-4.393412	0.000000	0.000000	0.000000	-0.064543	-0.043137	-0.763966	0.000000	0.000000	4.000000	26.000000	0.000000
1945.025915	0.023642	0.550185	0.064748	79.232262	112.074814	134.065033	2.387034	0.000000	-4.393412	0.000000	0.000000	0.000000	-0.064543	-0.043137	-0.763966	0.000000	0.000000	4.000000	26.000000	0.000000
1945.029249	0.023424	0.550051	0.062110	79.157852	112.588768	134.645615	2.319551	0.000000	-4.429411	0.000000	0.000000	0.000000	-0.065484	-0.040125	-0.791293	0.000000	0.000000	4.000000	26.000000	0.000000
1945.032582	0.023424	0.550051	0.062110	79.157852	112.588768	134.645615	2.319551	0.000000	-4.429411	0.000000	0.000000	0.000000	-0.065484	-0.040125	-0.791293	0.000000	0.000000	4.000000	26.000000	0.000000
1945.035915	0.023424	0.550051	0.062110	79.157852	112.588768	134.645615	2.319551	0.000000	-4.429411	0.000000	0.000000	0.000000	-0.065484	-0.040125	-0.791293	0.000000	0.000000	4.000000	26.000000	0.000000
1945.039249	0.023229	0.549934	0.059420	79.046844	112.818924	134.992035	2.247587	0.000000	-4.466358	0.000000	0.000000	0.000000	-0.058518	-0.035137	-0.807043	0.000000	0.000000	4.000000	26.000000	0.000000
1945.042582	0.023229	0.549934	0.059420	79.046844	112.818924	134.992035	2.247587	0.000000	-4.466358	0.000000	0.000000	0.000000	-0.058518	-0.035137	-0.807043	0.000000	0.000000	4.000000	26.000000	0.000000
1945.045915	0.023229	0.549934	0.059420	79.046844	112.818924	134.992035	2.247587	0.000000	-4.466358	0.000000	0.000000	0.000000	-0.058518	-0.035137	-0.807043	0.000000	0.000000	4.000000	26.000000	0.000000
1945.049249	0.023107	0.549897	0.056705	78.949638	112.602272	134.917114	2.171675	0.000000	-4.503757	0.000000	0.000000	0.000000	-0.036621	-0.011298	-0.814457	0.000000	0.000000	4.000000	26.000000	0.000000
1945.052582	0.023107	0.549897	0.056705	78.949638	112.602272	134.917114	2.171675	0.000000	-4.503757	0.000000	0.000000	0.000000	-0.036621	-0.011298	-0.814457	0.000000	0.000000	4.000000	26.000000	0.000000
1945.055915	0.023107	0.549897	0.056705	78.949638	112.602272	134.917114	2.171675	0.000000	-4.503757	0.000000	0.000000	0.000000	-0.036621	-0.011298	-0.814457	0.000000	0.000000	4.000000	26.000000	0.000000
1945.059249	0.023029	0.549940	0.053904	78.928009	111.976379	134.412842	2.091841	0.000000	-4.541388	0.000000	0.000000	0.000000	-0.023202	0.013058	-0.840444	0.000000	0.000000	4.000000	26.000000	0.000000
1945.062582	0.023029	0.549940	0.053904	78.928009	111.976379	134.412842	2.091841	0.000000	-4.541388	0.000000	0.000000	0.000000	-0.023202	0.013058	-0.840444	0.000000	0.000000	4.000000	26.000000	0.000000
1945.065915	0.023029	0.549940	0.053904	78.928009	111.976379	134.412842	2.091841	0.000000	-4.541388	0.000000	0.000000	0.000000	-0.023202	0.013058	-0.840444	0.000000	0.000000	4.000000	26.000000	0.000000
1945.069249	0.022972	0.550007	0.051026	79.007927	111.084625	133.584274	2.006539	0.000000	-4.579717	0.000000	0.000000	0.000000	-0.017136	0.020147	-0.863178	0.000000	0.000000	4.000000	26.000000	0.000000
1945.072582	0.022972	0.550007	0.051026	79.007927	111.084625	133.584274	2.006539	0.000000	-4.579717	0.000000	0.000000	0.000000	-0.017136	0.020147	-0.863178	0.000000	0.000000	4.000000	26.000000	0.000000
1945.075915	0.022972	0.550007	0.051026	79.007927	111.084625	133.584274	2.006539	0.000000	-4.579717	0.000000	0.000000	0.000000	-0.017136	0.020147	-0.863178	0.000000	0.000000	4.000000	26.000000	0.000000
1945.079249	0.022961	0.550104	0.048112	79.160316	109.831444	132.368637	1.916287	0.000000	-4.618208	0.000000	0.000000	0.000000	-0.003459	0.029145	-0.874177	0.000000	0.000000	4.000000	26.000000	0.000000
1945.082582	0.022961	0.550104	0.048112	79.160316	109.831444	132.368637	1.916287	0.000000	-4.618208	0.000000	0.000000	0.000000	-0.003459	0.029145	-0.874177	0.000000	0.000000	4.000000	26.000000	0.000000
1945.085915	0.022961	0.550104	0.048112	79.160316	109.831444	132.368637	1.916287	0.000000	-4.618208	0.000000	0.000000	0.000000	-0.003459	0.029145	-0.874177	0.000000	0.000000	4.000000	26.000000	0.000000
1945.089249	0.022899	0.550176	0.045176	79.339767	108.155785	130.738571	1.821909	0.000000	-4.656248	0.000000	0.000000	0.000000	-0.018517	0.021458	-0.880858	0.000000	0.000000	4.000000	26.000000	0.000000
1945.092582	0.022899	0.550176	0.045176	79.339767	108.155785	130.738571	1.821909	0.000000	-4.656248	0.000000	0.000000	0.000000	-0.018517	0.021458	-0.880858	0.000000	0.000000	4.000000	26.000000	0.000000
1945.095915	0.022899	0.550176	0.045176	79.339767	108.155785	130.738571	1.821909	0.000000	-4.656248	0.000000	0.000000	0.000000	-0.018517	0.021458	-0.880858	0.000000	0.000000	4.000000	26.000000	0.000000
1945.099249	0.022789	0.550239	0.042235	79.519737	106.273376	128.913666	1.725084	0.000000	-4.692983	0.000000	0.000000	0.000000	-0.033085	0.019025	-0.882213	0.000000	0.000000	4.000000	26.000000	0.000000
1945.102582	0.022789	0.550239	0.042235	79.519737	106.273376	128.913666	1.725084	0.000000	-4.692983	0.000000	0.000000	0.000000	-0.033085	0.019025	-0.882213	0.000000	0.000000	4.000000	26.000000	0.000000
1945.105915	0.022789	0.550239	0.042235	79.519737	106.273376	128.913666	1.725084	0.000000	-4.692983	0.000000	0.000000	0.000000	-0.033085	0.019025	-0.882213	0.000000	0.000000	4.000000	26.000000	0.000000
1945.109249	0.022656	0.550248	0.039340	79.675659	104.381157	127.088387	1.626324	0.000000	-4.728115	0.000000	0.000000	0.000000	-0.039631	0.002581	-0.868572	0.000000	0.000000	4.000000	26.000000	0.000000
1945.112582	0.022656	0.550248	0.039340	79.675659	104.381157	127.088387	1.626324	0.000000	-4.728115	0.000000	0.000000	0.000000	-0.039631	0.002581	-0.868572	0.000000	0.000000	4.000000	26.000000	0.000000
1945.115915	0.022656	0.550248	0.039340	79.675659	104.381157	127.088387	1.626324	0.000000	-4.728115	0.000000	0.000000	0.000000	-0.039631	0.002581	-0.868572	0.000000	0.000000	4.000000	26.000000	0.000000
1945.119249	0.022551	0.550292	0.036514	79.772110	102.538925	125.344139	1.527052	0.000000	-4.761104	0.000000	0.000000	0.000000	-0.031637	0.013116	-0.847762	0.000000	0.000000	4.000000	26.000000	0.000000
1945.122582	0.022551	0.550292	0.036514	79.772110	102.538925	125.344139	1.527052	0.000000	-4.761104	0.000000	0.000000	0.000000	-0.031637	0.013116	-0.847762	0.000000	0.000000	4.000000	26.000000	0.000000
1945.125915	0.022551	0.550292	0.036514	79.772110	102.538925	125.344139	1.527052	0.000000	-4.761104	0.000000	0.000000	0.000000	-0.031637	0.013116	-0.847762	0.000000	0.000000	4.000000	26.000000	0.000000
1945.129249	0.022425	0.550370	0.033761	79.802002	100.810982	123.757004	1.427734	0.000000	-4.791824	0.000000	0.000000	0.000000	-0.037735	0.023575	-0.826134	0.000000	0.000000	4.000000	26.000000	0.000000
1945.132582	0.022425	0.550370	0.033761	79.802002	100.810982	123.757004	1.427734	0.000000	-4.791824	0.000000	0.000000	0.000000	-0.037735	0.023575	-0.826134	0.000000	0.000000	4.000000	26.000000	0.000000
1945.135915	0.022425	0.550370	0.033761	79.802002	100.810982	123.757004	1.427734	0.000000	-4.791824	0.000000	0.000000	0.000000	-0.037735	0.023575	-0.826134	0.000000	0.000000	4.000000	26.000000	0.000000
1945.139249	0.022346	0.550512	0.031007	79.814705	99.321617	122.392937	1.329208	0.000000	-4.820084	0.000000	0.000000	0.000000	-0.023799	0.042561	-0.826096	0.000000	0.000000	4.000000	26.000000	0.000000
1945.142582	0.022346	0.550512	0.031007	79.814705	99.321617	122.392937	1.329208	0.000000	-4.820084	0.000000	0.000000	0.000000	-0.023799	0.042561	-0.826096	0.000000	0.000000	4.000000	26.000000	0.000000
1945.145915	0.022346	0.550512	0.031007	79.814705	99.321617	122.392937	1.329208	0.000000	-4.820084	0.000000	0.000000	0.000000	-0.023799	0.042561	-0.826096	0.000000	0.000000	4.000000	26.000000	0.000000
1945.149249	0.022266	0.550690	0.028261	79.848091	98.194542	121.343315	1.228347	0.000000	-4.846769	0.000000	0.000000	0.000000	-0.023853	0.053214	-0.823852	0.000000	0.000000	4.000000	26.000000	0.000000
1945.152582	0.022266	0.550690	0.028261	79.848091	98.194542	121.343315	1.228347	0.000000	-4.846769	0.000000	0.000000	0.000000	-0.023853	0.053214	-0.823852	0.000000	0.000000	4.000000	26.000000	0.000000
1945.155915	0.022266	0.550690	0.028261	79.848091	98.194542	121.343315	1.228347	0.000000	-4.846769	0.000000	0.000000	0.000000	-0.023853	0.053214	-0.823852	0.000000	0.000000	4.000000	26.000000	0.000000
1945.159249	0.022186	0.550885	0.025504	79.908913	97.330841	120.509590	1.126015	0.000000	-4.871560	0.000000	0.000000	0.000000	-0.024154	0.058556	-0.826995	0.000000	0.000000	4.000000	26.000000	0.000000
1945.162582	0.022186	0.550885	0.025504	79.908913	97.330841	120.509590	1.126015	0.000000	-4.871560	0.000000	0.000000	0.000000	-0.024154	0.058556	-0.826995	0.000000	0.000000	4.000000	26.000000	0.000000
1945.165915	0.022186	0.550885	0.025504	79.908913	97.330841	120.509590	1.126015	0.000000	-4.871560	0.000000	0.000000	0.000000	-0.024154	0.058556	-0.826995	0.000000	0.000000	4.000000	26.000000	0.000000
1945.169249	0.022081	0.551054	0.022725	79.954918	96.778770	119.983528	1.021640	0.000000	-4.894512	0.000000	0.000000	0.000000	-0.031470	0.050733	-0.833715	0.000000	0.000000	4.000000	26.000000	0.000000
1945.172582	0.022081	0.551054	0.022725	79.954918	96.778770	119.983528	1.021640	0.000000	-4.894512	0.000000	0.000000	0.000000	-0.031470	0.050733	-0.833715	0.000000	0.000000	4.000000	26.000000	0.000000
1945.175915	0.022081	0.551054	0.022725	79.954918	96.778770	119.983528	1.021640	0.000000	-4.894512	0.000000	0.000000	0.000000	-0.031470	0.050733	-0.833715	0.000000	0.000000	4.000000	26.000000	0.000000
1945.179249	0.021957	0.551204	0.020030	79.985176	96.527412	119.757782	0.915017	0.000000	-4.915562	0.000000	0.000000	0.000000	-0.037203	0.045139	-0.808602	0.000000	0.000000	4.000000	26.000000	0.000000
1945.182582	0.021957	0.551204	0.020030	79.985176	96.527412	119.757782	0.915017	0.000000	-4.915562	0.000000	0.000000	0.000000	-0.037203	0.045139	-0.808602	0.000000	0.000000	4.000000	26.000000	0.000000
1945.185915	0.021957	0.551204	0.020030	79.985176	96.527412	119.757782	0.915017	0.000000	-4.915562	0.000000	0.000000	0.000000	-0.037203	0.045139	-0.808602	0.000000	0.000000	4.000000	26.000000	0.000000
1945.189249	0.021792	0.551337	0.017420	79.991699	96.579025	119.845535	0.810322	0.000000	-4.933901	0.000000	0.000000	0.000000	-0.049573	0.039814	-0.783023	0.000000	0.000000	4.000000	26.000000	0.000000
1945.192582	0.021792	0.551337	0.017420	79.991699	96.579025	119.845535	0.810322	0.000000	-4.933901	0.000000	0.000000	0.000000	-0.049573	0.039814	-0.783023	0.000000	0.000000	4.000000	26.000000	0.000000
1945.195915	0.021792	0.551337	0.017420	79.991699	96.579025	119.845535	0.810322	0.000000	-4.933901	0.000000	0.000000	0.000000	-0.049573	0.039814	-0.783023	0.000000	0.000000	4.000000	26.000000	0.000000
1945.199249	0.021631	0.551479	0.014888	79.955116	96.842880	120.171959	0.707934	0.000000	-4.949629	0.000000	0.000000	0.000000	-0.048344	0.042472	-0.759462	0.000000	0.000000	4.000000	26.000000	0.000000
1945.202582	0.021631	0.551479	0.014888	79.955116	96.842880	120.171959	0.707934	0.000000	-4.949629	0.000000	0.000000	0.000000	-0.048344	0.042472	-0.759462	0.000000	0.000000	4.000000	26.000000	0.000000
1945.205915	0.021631	0.551479	0.014888	79.955116	96.842880	120.171959	0.707934	0.000000	-4.949629	0.000000	0.000000	0.000000	-0.048344	0.042472	-0.759462	0.000000	0.000000	4.000000	26.000000	0.000000
1945.209249	0.021431	0.551638	0.012479	79.879074	97.220673	120.650909	0.607485	0.000000	-4.962959	0.000000	0.000000	0.000000	-0.059922	0.047795	-0.722652	0.000000	0.000000	4.000000	26.000000	0.000000
1945.212582	0.021431	0.551638	0.012479	79.879074	97.220673	120.650909	0.607485	0.000000	-4.962959	0.000000	0.000000	0.000000	-0.059922	0.047795	-0.722652	0.000000	0.000000	4.000000	26.000000	0.000000
1945.215915	0.021431	0.551638	0.012479	79.879074	97.220673	120.650909	0.607485	0.000000	-4.962959	0.000000	0.000000	0.000000	-0.059922	0.047795	-0.722652	0.000000	0.000000	4.000000	26.000000	0.000000
1945.219249	0.021279	0.551884	0.010132	79.808388	97.552979	121.067810	0.511148	0.000000	-4.973804	0.000000	0.000000	0.000000	-0.045462	0.073752	-0.704042	0.000000	0.000000	4.000000	26.000000	0.000000
1945.222582	0.021279	0.551884	0.010132	79.808388	97.552979	121.067810	0.511148	0.000000	-4.973804	0.000000	0.000000	0.000000	-0.045462	0.073752	-0.704042	0.000000	0.000000	4.000000	26.000000	0.000000
1945.225915	0.021279	0.551884	0.010132	79.808388	97.552979	121.067810	0.511148	0.000000	-4.973804	0.000000	0.000000	0.000000	-0.045462	0.073752	-0.704042	0.000000	0.000000	4.000000	26.000000	0.000000
1945.229249	0.021153	0.552215	0.007849	79.789742	97.843742	121.385246	0.416280	0.000000	-4.982641	0.000000	0.000000	0.000000	-0.037828	0.099491	-0.685033	0.000000	0.000000	4.000000	26.000000	0.000000
1945.232582	0.021153	0.552215	0.007849	79.789742	97.843742	121.385246	0.416280	0.000000	-4.982641	0.000000	0.000000	0.000000	-0.037828	0.099491	-0.685033	0.000000	0.000000	4.000000	26.000000	0.000000
1945.235915	0.021153	0.552215	0.007849	79.789742	97.843742	121.385246	0.416280	0.000000	-4.982641	0.000000	0.000000	0.000000	-0.037828	0.099491	-0.685033	0.000000	0.000000	4.000000	26.000000	0.000000
1945.239249	0.021029	0.552615	0.005612	79.798088	97.916115	121.467461	0.323250	0.000000	-4.989540	0.000000	0.000000	0.000000	-0.037132	0.119970	-0.671146	0.000000	0.000000	4.000000	26.000000	0.000000
1945.242582	0.021029	0.552615	0.005612	79.798088	97.916115	121.467461	0.323250	0.000000	-4.989540	0.000000	0.000000	0.000000	-0.037132	0.119970	-0.671146	0.000000	0.000000	4.000000	26.000000	0.000000
1945.245915	0.021029	0.552615	0.005612	79.798088	97.916115	121.467461	0.323250	0.000000	-4.989540	0.000000	0.000000	0.000000	-0.037132	0.119970	-0.671146	0.000000	0.000000	4.000000	26.000000	0.000000
1945.249249	0.020950	0.553049	0.003382	79.844368	97.383850	120.953011	0.231588	0.000000	-4.994634	0.000000	0.000000	0.000000	-0.023817	0.130100	-0.668815	0.000000	0.000000	4.000000	26.000000	0.000000
1945.252582	0.020950	0.553049	0.003382	79.844368	97.383850	120.953011	0.231588	0.000000	-4.994634	0.000000	0.000000	0.000000	-0.023817	0.130100	-0.668815	0.000000	0.000000	4.000000	26.000000	0.000000
1945.255915	0.020950	0.553049	0.003382	79.844368	97.383850	120.953011	0.231588	0.000000	-4.994634	0.000000	0.000000	0.000000	-0.023817	0.130100	-0.668815	0.000000	0.000000	4.000000	26.000000	0.000000
1945.259249	0.020808	0.553500	0.001213	79.954155	96.263687	119.885391	0.139773	0.000000	-4.998046	0.000000	0.000000	0.000000	-0.042687	0.135218	-0.650833	0.000000	0.000000	4.000000	26.000000	0.000000
1945.262582	0.020808	0.553500	0.001213	79.954155	96.263687	119.885391	0.139773	0.000000	-4.998046	0.000000	0.000000	0.000000	-0.042687	0.135218	-0.650833	0.000000	0.000000	4.000000	26.000000	0.000000
1945.265915	0.020808	0.553500	0.001213	79.954155	96.263687	119.885391	0.139773	0.000000	-4.998046	0.000000	0.000000	0.000000	-0.042687	0.135218	-0.650833	0.000000	0.000000	4.000000	26.000000	0.000000
1945.269249	0.020558	0.553934	-0.000931	80.116661	94.778809	118.606499	0.050201	0.000000	-4.999748	0.000000	0.000000	0.000000	-0.074773	0.130261	-0.643225	0.000000	0.000000	4.000000	26.000000	0.000000
1945.272582	0.020558	0.553934	-0.000931	80.116661	94.778809	118.606499	0.050201	0.000000	-4.999748	0.000000	0.000000	0.000000	-0.074773	0.130261	-0.643225	0.000000	0.000000	4.000000	26.000000	0.000000
1945.275915	0.020558	0.553934	-0.000931	80.116661	94.778809	118.606499	0.050201	0.000000	-4.999748	0.000000	0.000000	0.000000	-0.074773	0.130261	-0.643225	0.000000	0.000000	4.000000	26.000000	0.000000
1945.279249	0.020270	0.554361	-0.003011	80.280396	93.200089	117.240906	-0.038615	0.000000	-4.999851	0.000000	0.000000	0.000000	-0.086440	0.128095	-0.623884	0.000000	0.000000	4.000000	26.000000	0.000000
1945.282582	0.020270	0.554361	-0.003011	80.280396	93.200089	117.240906	-0.038615	0.000000	-4.999851	0.000000	0.000000	0.000000	-0.086440	0.128095	-0.623884	0.000000	0.000000	4.000000	26.000000	0.000000
1945.285915	0.020270	0.554361	-0.003011	80.280396	93.200089	117.240906	-0.038615	0.000000	-4.999851	0.000000	0.000000	0.000000	-0.086440	0.128095	-0.623884	0.000000	0.000000	4.000000	26.000000	0.000000
1945.289249	0.019987	0.554781	-0.005028	80.402588	91.699615	115.717644	-0.125125	0.000000	-4.998434	0.000000	0.000000	0.000000	-0.085072	0.126079	-0.605052	0.000000	0.000000	4.000000	26.000000	0.000000
1945.292582	0.019987	0.554781	-0.005028	80.402588	91.699615	115.717644	-0.125125	0.000000	-4.998434	0.000000	0.000000	0.000000	-0.085072	0.126079	-0.605052	0.000000	0.000000	4.000000	26.000000	0.000000
1945.295915	0.019987	0.554781	-0.005028	80.402588	91.699615	115.717644	-0.125125	0.000000	-4.998434	0.000000	0.000000	0.000000	-0.085072	0.126079	-0.605052	0.000000	0.000000	4.000000	26.000000	0.000000
1945.299249	0.019729	0.555195	-0.006982	80.468552	90.330254	114.366951	-0.209321	0.000000	-4.995617	0.000000	0.000000	0.000000	-0.077312	0.124253	-0.586421	0.000000	0.000000	4.000000	26.000000	0.000000
1945.302582	0.019729	0.555195	-0.006982	80.468552	90.330254	114.366951	-0.209321	0.000000	-4.995617	0.000000	0.000000	0.000000	-0.077312	0.124253	-0.586421	0.000000	0.000000	4.000000	26.000000	0.000000
1945.305915	0.019729	0.555195	-0.006982	80.468552	90.330254	114.366951	-0.209321	0.000000	-4.995617	0.000000	0.000000	0.000000	-0.077312	0.124253	-0.586421	0.000000	0.000000	4.000000	26.000000	0.000000
1945.309249	0.019475	0.555629	-0.008879	80.500427	89.210266	113.292549	-0.291092	0.000000	-4.991520	0.000000	0.000000	0.000000	-0.076109	0.129945	-0.569037	0.000000	0.000000	4.000000	26.000000	0.000000
1945.312582	0.019475	0.555629	-0.008879	80.500427	89.210266	113.292549	-0.291092	0.000000	-4.991520	0.000000	0.000000	0.000000	-0.076109	0.129945	-0.569037	0.000000	0.000000	4.000000	26.000000	0.000000
1945.315915	0.019475	0.555629	-0.008879	80.500427	89.210266	113.292549	-0.291092	0.000000	-4.991520	0.000000	0.000000	0.000000	-0.076109	0.129945	-0.569037	0.000000	0.000000	4.000000	26.000000	0.000000
1945.319249	0.019246	0.556064	-0.010737	80.534378	88.368477	112.477325	-0.370564	0.000000	-4.986250	0.000000	0.000000	0.000000	-0.068803	0.130610	-0.557395	0.000000	0.000000	4.000000	26.000000	0.000000
1945.322582	0.019246	0.556064	-0.010737	80.534378	88.368477	112.477325	-0.370564	0.000000	-4.986250	0.000000	0.000000	0.000000	-0.068803	0.130610	-0.557395	0.000000	0.000000	4.000000	26.000000	0.000000
1945.325915	0.019246	0.556064	-0.010737	80.534378	88.368477	112.477325	-0.370564	0.000000	-4.986250	0.000000	0.000000	0.000000	-0.068803	0.130610	-0.557395	0.000000	0.000000	4.000000	26.000000	0.000000
1945.329249	0.018997	0.556493	-0.012596	80.587479	87.772316	111.879654	-0.448392	0.000000	-4.979854	0.000000	0.000000	0.000000	-0.074792	0.128581	-0.557826	0.000000	0.000000	4.000000	26.000000	0.000000
1945.332582	0.018997	0.556493	-0.012596	80.587479	87.772316	111.879654	-0.448392	0.000000	-4.979854	0.000000	0.000000	0.000000	-0.074792	0.128581	-0.557826	0.000000	0.000000	4.000000	26.000000	0.000000
1945.335915	0.018997	0.556493	-0.012596	80.587479	87.772316	111.879654	-0.448392	0.000000	-4.979854	0.000000	0.000000	0.000000	-0.074792	0.128581	-0.557826	0.000000	0.000000	4.000000	26.000000	0.000000
1945.339249	0.018728	0.556890	-0.014452	80.638756	87.571175	111.685585	-0.526338	0.000000	-4.972220	0.000000	0.000000	0.000000	-0.080632	0.119216	-0.556627	0.000000	0.000000	4.000000	26.000000	0.000000
1945.342582	0.018728	0.556890	-0.014452	80.638756	87.571175	111.685585	-0.526338	0.000000	-4.972220	0.000000	0.000000	0.000000	-0.080632	0.119216	-0.556627	0.000000	0.000000	4.000000	26.000000	0.000000
1945.345915	0.018728	0.556890	-0.014452	80.638756	87.571175	111.685585	-0.526338	0.000000	-4.972220	0.000000	0.000000	0.000000	-0.080632	0.119216	-0.556627	0.000000	0.000000	4.000000	26.000000	0.000000
1945.349249	0.018398	0.557232	-0.016296	80.653168	87.680313	112.119057	-0.604155	0.000000	-4.963365	0.000000	0.000000	0.000000	-0.098881	0.102760	-0.553248	0.000000	0.000000	4.000000	26.000000	0.000000
1945.352582	0.018398	0.557232	-0.016296	80.653168	87.680313	112.119057	-0.604155	0.000000	-4.963365	0.000000	0.000000	0.000000	-0.098881	0.102760	-0.553248	0.000000	0.000000	4.000000	26.000000	0.000000
1945.355915	0.018398	0.557232	-0.016296	80.653168	87.680313	112.119057	-0.604155	0.000000	-4.963365	0.000000	0.000000	0.000000	-0.098881	0.102760	-0.553248	0.000000	0.000000	4.000000	26.000000	0.000000
1945.359249	0.018008	0.557528	-0.018153	80.657761	87.867996	113.354080	-0.681761	0.000000	-4.953302	0.000000	0.000000	0.000000	-0.117191	0.088600	-0.557043	0.000000	0.000000	4.000000	26.000000	0.000000
1945.362582	0.018008	0.557528	-0.018153	80.657761	87.867996	113.354080	-0.681761	0.000000	-4.953302	0.000000	0.000000	0.000000	-0.117191	0.088600	-0.557043	0.000000	0.000000	4.000000	26.000000	0.000000
1945.365915	0.018008	0.557528	-0.018153	80.657761	87.867996	113.354080	-0.681761	0.000000	-4.953302	0.000000	0.000000	0.000000	-0.117191	0.088600	-0.557043	0.000000	0.000000	4.000000	26.000000	0.000000
1945.369249	0.017577	0.557800	-0.020029	80.663940	88.070457	113.993561	-0.760198	0.000000	-4.941873	0.000000	0.000000	0.000000	-0.129094	0.081754	-0.562772	0.000000	0.000000	4.000000	26.000000	0.000000
1945.372582	0.017577	0.557800	-0.020029	80.663940	88.070457	113.993561	-0.760198	0.000000	-4.941873	0.000000	0.000000	0.000000	-0.129094	0.081754	-0.562772	0.000000	0.000000	4.000000	26.000000	0.000000
1945.375915	0.017577	0.557800	-0.020029	80.663940	88.070457	113.993561	-0.760198	0.000000	-4.941873	0.000000	0.000000	0.000000	-0.129094	0.081754	-0.562772	0.000000	0.000000	4.000000	26.000000	0.000000
1945.379249	0.017211	0.558050	-0.021928	80.667107	88.295555	114.263031	-0.839633	0.000000	-4.928998	0.000000	0.000000	0.000000	-0.109827	0.074872	-0.569764	0.000000	0.000000	4.000000	26.000000	0.000000
1945.382582	0.017211	0.558050	-0.021928	80.667107	88.295555	114.263031	-0.839633	0.000000	-4.928998	0.000000	0.000000	0.000000	-0.109827	0.074872	-0.569764	0.000000	0.000000	4.000000	26.000000	0.000000
1945.385915	0.017211	0.558050	-0.021928	80.667107	88.295555	114.263031	-0.839633	0.000000	-4.928998	0.000000	0.000000	0.000000	-0.109827	0.074872	-0.569764	0.000000	0.000000	4.000000	26.000000	0.000000
1945.389249	0.016887	0.558331	-0.023885	80.669800	88.509995	114.513420	-0.919453	0.000000	-4.914734	0.000000	0.000000	0.000000	-0.097374	0.084305	-0.586980	0.000000	0.000000	4.000000	26.000000	0.000000
1945.392582	0.016887	0.558331	-0.023885	80.669800	88.509995	114.513420	-0.919453	0.000000	-4.914734	0.000000	0.000000	0.000000	-0.097374	0.084305	-0.586980	0.000000	0.000000	4.000000	26.000000	0.000000
1945.395915	0.016887	0.558331	-0.023885	80.669800	88.509995	114.513420	-0.919453	0.000000	-4.914734	0.000000	0.000000	0.000000	-0.097374	0.084305	-0.586980	0.000000	0.000000	4.000000	26.000000	0.000000
1945.399249	0.016646	0.558676	-0.025863	80.671989	88.694679	114.725388	-1.001013	0.000000	-4.898773	0.000000	0.000000	0.000000	-0.072348	0.103540	-0.593610	0.000000	0.000000	4.000000	26.000000	0.000000
1945.402582	0.016646	0.558676	-0.025863	80.671989	88.694679	114.725388	-1.001013	0.000000	-4.898773	0.000000	0.000000	0.000000	-0.072348	0.103540	-0.593610	0.000000	0.000000	4.000000	26.000000	0.000000
1945.405915	0.016646	0.558676	-0.025863	80.671989	88.694679	114.725388	-1.001013	0.000000	-4.898773	0.000000	0.000000	0.000000	-0.072348	0.103540	-0.593610	0.000000	0.000000	4.000000	26.000000	0.000000
1945.409249	0.016568	0.559061	-0.027862	80.673302	88.827850	114.860344	-1.082341	0.000000	-4.881448	0.000000	0.000000	0.000000	-0.023136	0.115455	-0.599513	0.000000	0.000000	4.000000	26.000000	0.000000
1945.412582	0.016568	0.559061	-0.027862	80.673302	88.827850	114.860344	-1.082341	0.000000	-4.881448	0.000000	0.000000	0.000000	-0.023136	0.115455	-0.599513	0.000000	0.000000	4.000000	26.000000	0.000000
1945.415915	0.016568	0.559061	-0.027862	80.673302	88.827850	114.860344	-1.082341	0.000000	-4.881448	0.000000	0.000000	0.000000	-0.023136	0.115455	-0.599513	0.000000	0.000000	4.000000	26.000000	0.000000
1945.419249	0.016633	0.559485	-0.029879	80.683861	88.984421	115.000023	-1.162337	0.000000	-4.863021	0.000000	0.000000	0.000000	0.019307	0.127143	-0.605181	0.000000	0.000000	4.000000	26.000000	0.000000
1945.422582	0.016633	0.559485	-0.029879	80.683861	88.984421	115.000023	-1.162337	0.000000	-4.863021	0.000000	0.000000	0.000000	0.019307	0.127143	-0.605181	0.000000	0.000000	4.000000	26.000000	0.000000
1945.425915	0.016633	0.559485	-0.029879	80.683861	88.984421	115.000023	-1.162337	0.000000	-4.863021	0.000000	0.000000	0.000000	0.019307	0.127143	-0.605181	0.000000	0.000000	4.000000	26.000000	0.000000
1945.429249	0.016676	0.559900	-0.031898	80.745766	89.147629	115.097366	-1.240828	0.000000	-4.843588	0.000000	0.000000	0.000000	0.012823	0.124683	-0.605625	0.000000	0.000000	4.000000	26.000000	0.000000
1945.432582	0.016676	0.559900	-0.031898	80.745766	89.147629	115.097366	-1.240828	0.000000	-4.843588	0.000000	0.000000	0.000000	0.012823	0.124683	-0.605625	0.000000	0.000000	4.000000	26.000000	0.000000
1945.435915	0.016676	0.559900	-0.031898	80.745766	89.147629	115.097366	-1.240828	0.000000	-4.843588	0.000000	0.000000	0.000000	0.012823	0.124683	-0.605625	0.000000	0.000000	4.000000	26.000000	0.000000
1945.439249	0.016659	0.560249	-0.033857	80.885277	89.313980	115.135941	-1.318553	0.000000	-4.823009	0.000000	0.000000	0.000000	-0.004930	0.104512	-0.587727	0.000000	0.000000	4.000000	26.000000	0.000000
1945.442582	0.016659	0.560249	-0.033857	80.885277	89.313980	115.135941	-1.318553	0.000000	-4.823009	0.000000	0.000000	0.000000	-0.004930	0.104512	-0.587727	0.000000	0.000000	4.000000	26.000000	0.000000
1945.445915	0.016659	0.560249	-0.033857	80.885277	89.313980	115.135941	-1.318553	0.000000	-4.823009	0.000000	0.000000	0.000000	-0.004930	0.104512	-0.587727	0.000000	0.000000	4.000000	26.000000	0.000000
1945.449249	0.016563	0.560537	-0.035779	81.094574	89.358650	115.037315	-1.393595	0.000000	-4.801864	0.000000	0.000000	0.000000	-0.028707	0.086605	-0.576752	0.000000	0.000000	4.000000	26.000000	0.000000
1945.452582	0.016563	0.560537	-0.035779	81.094574	89.358650	115.037315	-1.393595	0.000000	-4.801864	0.000000	0.000000	0.000000	-0.028707	0.086605	-0.576752	0.000000	0.000000	4.000000	26.000000	0.000000
1945.455915	0.016563	0.560537	-0.035779	81.094574	89.358650	115.037315	-1.393595	0.000000	-4.801864	0.000000	0.000000	0.000000	-0.028707	0.086605	-0.576752	0.000000	0.000000	4.000000	26.000000	0.000000
1945.459249	0.016450	0.560761	-0.037643	81.297890	89.158974	114.917221	-1.467193	0.000000	-4.779890	0.000000	0.000000	0.000000	-0.033946	0.067095	-0.559181	0.000000	0.000000	4.000000	26.000000	0.000000
1945.462582	0.016450	0.560761	-0.037643	81.297890	89.158974	114.917221	-1.467193	0.000000	-4.779890	0.000000	0.000000	0.000000	-0.033946	0.067095	-0.559181	0.000000	0.000000	4.000000	26.000000	0.000000
1945.465915	0.016450	0.560761	-0.037643	81.297890	89.158974	114.917221	-1.467193	0.000000	-4.779890	0.000000	0.000000	0.000000	-0.033946	0.067095	-0.559181	0.000000	0.000000	4.000000	26.000000	0.000000
1945.469249	0.016359	0.560927	-0.039474	81.414330	88.811920	115.111198	-1.537923	0.000000	-4.757604	0.000000	0.000000	0.000000	-0.027494	0.049790	-0.549269	0.000000	0.000000	4.000000	26.000000	0.000000
1945.472582	0.016359	0.560927	-0.039474	81.414330	88.811920	115.111198	-1.537923	0.000000	-4.757604	0.000000	0.000000	0.000000	-0.027494	0.049790	-0.549269	0.000000	0.000000	4.000000	26.000000	0.000000
1945.475915	0.016359	0.560927	-0.039474	81.414330	88.811920	115.111198	-1.537923	0.000000	-4.757604	0.000000	0.000000	0.000000	-0.027494	0.049790	-0.549269	0.000000	0.000000	4.000000	26.000000	0.000000
1945.479249	0.016288	0.561081	-0.041283	81.429710	88.486099	115.302704	-1.606310	0.000000	-4.734951	0.000000	0.000000	0.000000	-0.021253	0.046352	-0.542714	0.000000	0.000000	4.000000	26.000000	0.000000
1945.482582	0.016288	0.561081	-0.041283	81.429710	88.486099	115.302704	-1.606310	0.000000	-4.734951	0.000000	0.000000	0.000000	-0.021253	0.046352	-0.542714	0.000000	0.000000	4.000000	26.000000	0.000000
1945.485915	0.016288	0.561081	-0.041283	81.429710	88.486099	115.302704	-1.606310	0.000000	-4.734951	0.000000	0.000000	0.000000	-0.021253	0.046352	-0.542714	0.000000	0.000000	4.000000	26.000000	0.000000
1945.489249	0.016219	0.561241	-0.043051	81.437042	88.446259	115.293282	-1.672760	0.000000	-4.711886	0.000000	0.000000	0.000000	-0.020768	0.047996	-0.530332	0.000000	0.000000	4.000000	26.000000	0.000000
1945.492582	0.016219	0.561241	-0.043051	81.437042	88.446259	115.293282	-1.672760	0.000000	-4.711886	0.000000	0.000000	0.000000	-0.020768	0.047996	-0.530332	0.000000	0.000000	4.000000	26.000000	0.000000
1945.495915	0.016219	0.561241	-0.043051	81.437042	88.446259	115.293282	-1.672760	0.000000	-4.711886	0.000000	0.000000	0.000000	-0.020768	0.047996	-0.530332	0.000000	0.000000	4.000000	26.000000	0.000000
1945.499249	0.016148	0.561402	-0.044844	81.435234	88.697220	115.560631	-1.736821	0.000000	-4.688651	0.000000	0.000000	0.000000	-0.021071	0.048250	-0.538042	0.000000	0.000000	4.000000	26.000000	0.000000
1945.502582	0.016148	0.561402	-0.044844	81.435234	88.697220	115.560631	-1.736821	0.000000	-4.688651	0.000000	0.000000	0.000000	-0.021071	0.048250	-0.538042	0.000000	0.000000	4.000000	26.000000	0.000000
1945.505915	0.016148	0.561402	-0.044844	81.435234	88.697220	115.560631	-1.736821	0.000000	-4.688651	0.000000	0.000000	0.000000	-0.021071	0.048250	-0.538042	0.000000	0.000000	4.000000	26.000000	0.000000
1945.509249	0.016081	0.561563	-0.046572	81.412766	88.928101	115.837975	-1.800910	0.000000	-4.664410	0.000000	0.000000	0.000000	-0.020299	0.048200	-0.518337	0.000000	0.000000	4.000000	26.000000	0.000000
1945.512582	0.016081	0.561563	-0.046572	81.412766	88.928101	115.837975	-1.800910	0.000000	-4.664410	0.000000	0.000000	0.000000	-0.020299	0.048200	-0.518337	0.000000	0.000000	4.000000	26.000000	0.000000
1945.515915	0.016081	0.561563	-0.046572	81.412766	88.928101	115.837975	-1.800910	0.000000	-4.664410	0.000000	0.000000	0.000000	-0.020299	0.048200	-0.518337	0.000000	0.000000	4.000000	26.000000	0.000000
1945.519249	0.016034	0.561707	-0.048253	81.359619	89.121567	116.102028	-1.861775	0.000000	-4.640452	0.000000	0.000000	0.000000	-0.013919	0.043278	-0.504388	0.000000	0.000000	4.000000	26.000000	0.000000
1945.522582	0.016034	0.561707	-0.048253	81.359619	89.121567	116.102028	-1.861775	0.000000	-4.640452	0.000000	0.000000	0.000000	-0.013919	0.043278	-0.504388	0.000000	0.000000	4.000000	26.000000	0.000000
1945.525915	0.016034	0.561707	-0.048253	81.359619	89.121567	116.102028	-1.861775	0.000000	-4.640452	0.000000	0.000000	0.000000	-0.013919	0.043278	-0.504388	0.000000	0.000000	4.000000	26.000000	0.000000
1945.529249	0.016009	0.561836	-0.049888	81.307152	89.269279	116.318192	-1.919886	0.000000	-4.616713	0.000000	0.000000	0.000000	-0.007609	0.038530	-0.490399	0.000000	0.000000	4.000000	26.000000	0.000000
1945.532582	0.016009	0.561836	-0.049888	81.307152	89.269279	116.318192	-1.919886	0.000000	-4.616713	0.000000	0.000000	0.000000	-0.007609	0.038530	-0.490399	0.000000	0.000000	4.000000	26.000000	0.000000
1945.535915	0.016009	0.561836	-0.049888	81.307152	89.269279	116.318192	-1.919886	0.000000	-4.616713	0.000000	0.000000	0.000000	-0.007609	0.038530	-0.490399	0.000000	0.000000	4.000000	26.000000	0.000000
1945.539249	0.016005	0.561926	-0.051470	81.280571	89.396957	116.484863	-1.975284	0.000000	-4.593284	0.000000	0.000000	0.000000	-0.001295	0.027223	-0.474656	0.000000	0.000000	4.000000	26.000000	0.000000
1945.542582	0.016005	0.561926	-0.051470	81.280571	89.396957	116.484863	-1.975284	0.000000	-4.593284	0.000000	0.000000	0.000000	-0.001295	0.027223	-0.474656	0.000000	0.000000	4.000000	26.000000	0.000000
1945.545915	0.016005	0.561926	-0.051470	81.280571	89.396957	116.484863	-1.975284	0.000000	-4.593284	0.000000	0.000000	0.000000	-0.001295	0.027223	-0.474656	0.000000	0.000000	4.000000	26.000000	0.000000
1945.549249	0.016019	0.561991	-0.053049	81.288597	89.371948	116.474640	-2.027822	0.000000	-4.570333	0.000000	0.000000	0.000000	0.004380	0.019472	-0.473486	0.000000	0.000000	4.000000	26.000000	0.000000
1945.552582	0.016019	0.561991	-0.053049	81.288597	89.371948	116.474640	-2.027822	0.000000	-4.570333	0.000000	0.000000	0.000000	0.004380	0.019472	-0.473486	0.000000	0.000000	4.000000	26.000000	0.000000
1945.555915	0.016019	0.561991	-0.053049	81.288597	89.371948	116.474640	-2.027822	0.000000	-4.570333	0.000000	0.000000	0.000000	0.004380	0.019472	-0.473486	0.000000	0.000000	4.000000	26.000000	0.000000
1945.559249	0.016032	0.562019	-0.054665	81.301369	89.114220	116.253426	-2.079165	0.000000	-4.547204	0.000000	0.000000	0.000000	0.003743	0.008404	-0.484985	0.000000	0.000000	4.000000	26.000000	0.000000
1945.562582	0.016032	0.562019	-0.054665	81.301369	89.114220	116.253426	-2.079165	0.000000	-4.547204	0.000000	0.000000	0.000000	0.003743	0.008404	-0.484985	0.000000	0.000000	4.000000	26.000000	0.000000
1945.565915	0.016032	0.562019	-0.054665	81.301369	89.114220	116.253426	-2.079165	0.000000	-4.547204	0.000000	0.000000	0.000000	0.003743	0.008404	-0.484985	0.000000	0.000000	4.000000	26.000000	0.000000
1945.569249	0.016007	0.562016	-0.056251	81.320305	88.558037	115.770576	-2.130968	0.000000	-4.523160	0.000000	0.000000	0.000000	-0.007513	-0.000879	-0.475821	0.000000	0.000000	4.000000	26.000000	0.000000
1945.572582	0.016007	0.562016	-0.056251	81.320305	88.558037	115.770576	-2.130968	0.000000	-4.523160	0.000000	0.000000	0.000000	-0.007513	-0.000879	-0.475821	0.000000	0.000000	4.000000	26.000000	0.000000
1945.575915	0.016007	0.562016	-0.056251	81.320305	88.558037	115.770576	-2.130968	0.000000	-4.523160	0.000000	0.000000	0.000000	-0.007513	-0.000879	-0.475821	0.000000	0.000000	4.000000	26.000000	0.000000
1945.579249	0.015942	0.561977	-0.057874	81.341888	87.749016	114.987244	-2.181546	0.000000	-4.498983	0.000000	0.000000	0.000000	-0.019438	-0.011813	-0.486884	0.000000	0.000000	4.000000	26.000000	0.000000
1945.582582	0.015942	0.561977	-0.057874	81.341888	87.749016	114.987244	-2.181546	0.000000	-4.498983	0.000000	0.000000	0.000000	-0.019438	-0.011813	-0.486884	0.000000	0.000000	4.000000	26.000000	0.000000
1945.585915	0.015942	0.561977	-0.057874	81.341888	87.749016	114.987244	-2.181546	0.000000	-4.498983	0.000000	0.000000	0.000000	-0.019438	-0.011813	-0.486884	0.000000	0.000000	4.000000	26.000000	0.000000
1945.589249	0.015860	0.561902	-0.059443	81.363869	86.851555	114.112045	-2.233084	0.000000	-4.473627	0.000000	0.000000	0.000000	-0.024462	-0.022406	-0.470630	0.000000	0.000000	4.000000	26.000000	0.000000
1945.592582	0.015860	0.561902	-0.059443	81.363869	86.851555	114.112045	-2.233084	0.000000	-4.473627	0.000000	0.000000	0.000000	-0.024462	-0.022406	-0.470630	0.000000	0.000000	4.000000	26.000000	0.000000
1945.595915	0.015860	0.561902	-0.059443	81.363869	86.851555	114.112045	-2.233084	0.000000	-4.473627	0.000000	0.000000	0.000000	-0.024462	-0.022406	-0.470630	0.000000	0.000000	4.000000	26.000000	0.000000
1945.599249	0.015761	0.561820	-0.060988	81.366783	85.800980	113.116959	-2.282419	0.000000	-4.448658	0.000000	0.000000	0.000000	-0.029780	-0.024811	-0.463391	0.000000	0.000000	4.000000	26.000000	0.000000
1945.602582	0.015761	0.561820	-0.060988	81.366783	85.800980	113.116959	-2.282419	0.000000	-4.448658	0.000000	0.000000	0.000000	-0.029780	-0.024811	-0.463391	0.000000	0.000000	4.000000	26.000000	0.000000
1945.605915	0.015761	0.561820	-0.060988	81.366783	85.800980	113.116959	-2.282419	0.000000	-4.448658	0.000000	0.000000	0.000000	-0.029780	-0.024811	-0.463391	0.000000	0.000000	4.000000	26.000000	0.000000
1945.609249	0.015664	0.561702	-0.062479	81.327827	84.792847	112.199142	-2.330552	0.000000	-4.423633	0.000000	0.000000	0.000000	-0.029054	-0.035112	-0.447323	0.000000	0.000000	4.000000	26.000000	0.000000
1945.612582	0.015664	0.561702	-0.062479	81.327827	84.792847	112.199142	-2.330552	0.000000	-4.423633	0.000000	0.000000	0.000000	-0.029054	-0.035112	-0.447323	0.000000	0.000000	4.000000	26.000000	0.000000
1945.615915	0.015664	0.561702	-0.062479	81.327827	84.792847	112.199142	-2.330552	0.000000	-4.423633	0.000000	0.000000	0.000000	-0.029054	-0.035112	-0.447323	0.000000	0.000000	4.000000	26.000000	0.000000
1945.619249	0.015624	0.561583	-0.063973	81.257492	83.928101	111.454041	-2.376336	0.000000	-4.399208	0.000000	0.000000	0.000000	-0.012181	-0.035771	-0.448283	0.000000	0.000000	4.000000	26.000000	0.000000
1945.622582	0.015624	0.561583	-0.063973	81.257492	83.928101	111.454041	-2.376336	0.000000	-4.399208	0.000000	0.000000	0.000000	-0.012181	-0.035771	-0.448283	0.000000	0.000000	4.000000	26.000000	0.000000
1945.625915	0.015624	0.561583	-0.063973	81.257492	83.928101	111.454041	-2.376336	0.000000	-4.399208	0.000000	0.000000	0.000000	-0.012181	-0.035771	-0.448283	0.000000	0.000000	4.000000	26.000000	0.000000
1945.629249	0.015601	0.561445	-0.065488	81.176880	83.281685	110.930824	-2.420627	0.000000	-4.374993	0.000000	0.000000	0.000000	-0.006881	-0.041427	-0.454419	0.000000	0.000000	4.000000	26.000000	0.000000
1945.632582	0.015601	0.561445	-0.065488	81.176880	83.281685	110.930824	-2.420627	0.000000	-4.374993	0.000000	0.000000	0.000000	-0.006881	-0.041427	-0.454419	0.000000	0.000000	4.000000	26.000000	0.000000
1945.635915	0.015601	0.561445	-0.065488	81.176880	83.281685	110.930824	-2.420627	0.000000	-4.374993	0.000000	0.000000	0.000000	-0.006881	-0.041427	-0.454419	0.000000	0.000000	4.000000	26.000000	0.000000
1945.639249	0.015593	0.561277	-0.067066	81.097900	82.912491	110.678505	-2.464514	0.000000	-4.350422	0.000000	0.000000	0.000000	-0.002166	-0.050460	-0.473549	0.000000	0.000000	4.000000	26.000000	0.000000
1945.642582	0.015593	0.561277	-0.067066	81.097900	82.912491	110.678505	-2.464514	0.000000	-4.350422	0.000000	0.000000	0.000000	-0.002166	-0.050460	-0.473549	0.000000	0.000000	4.000000	26.000000	0.000000
1945.645915	0.015593	0.561277	-0.067066	81.097900	82.912491	110.678505	-2.464514	0.000000	-4.350422	0.000000	0.000000	0.000000	-0.002166	-0.050460	-0.473549	0.000000	0.000000	4.000000	26.000000	0.000000
1945.649249	0.015543	0.561093	-0.068780	81.055847	82.719070	110.564171	-2.509208	0.000000	-4.324798	0.000000	0.000000	0.000000	-0.015008	-0.055186	-0.514103	0.000000	0.000000	4.000000	26.000000	0.000000
1945.652582	0.015543	0.561093	-0.068780	81.055847	82.719070	110.564171	-2.509208	0.000000	-4.324798	0.000000	0.000000	0.000000	-0.015008	-0.055186	-0.514103	0.000000	0.000000	4.000000	26.000000	0.000000
1945.655915	0.015543	0.561093	-0.068780	81.055847	82.719070	110.564171	-2.509208	0.000000	-4.324798	0.000000	0.000000	0.000000	-0.015008	-0.055186	-0.514103	0.000000	0.000000	4.000000	26.000000	0.000000
1945.659249	0.015508	0.560883	-0.070582	81.061584	82.524986	110.395546	-2.557532	0.000000	-4.296398	0.000000	0.000000	0.000000	-0.010608	-0.062974	-0.540703	0.000000	0.000000	4.000000	26.000000	0.000000
1945.662582	0.015508	0.560883	-0.070582	81.061584	82.524986	110.395546	-2.557532	0.000000	-4.296398	0.000000	0.000000	0.000000	-0.010608	-0.062974	-0.540703	0.000000	0.000000	4.000000	26.000000	0.000000
1945.665915	0.015508	0.560883	-0.070582	81.061584	82.524986	110.395546	-2.557532	0.000000	-4.296398	0.000000	0.000000	0.000000	-0.010608	-0.062974	-0.540703	0.000000	0.000000	4.000000	26.000000	0.000000
1945.669249	0.015470	0.560642	-0.072448	81.078529	82.117317	110.006615	-2.607090	0.000000	-4.266507	0.000000	0.000000	0.000000	-0.011478	-0.072195	-0.559796	0.000000	0.000000	4.000000	26.000000	0.000000
1945.672582	0.015470	0.560642	-0.072448	81.078529	82.117317	110.006615	-2.607090	0.000000	-4.266507	0.000000	0.000000	0.000000	-0.011478	-0.072195	-0.559796	0.000000	0.000000	4.000000	26.000000	0.000000
1945.675915	0.015470	0.560642	-0.072448	81.078529	82.117317	110.006615	-2.607090	0.000000	-4.266507	0.000000	0.000000	0.000000	-0.011478	-0.072195	-0.559796	0.000000	0.000000	4.000000	26.000000	0.000000
1945.679249	0.015450	0.560394	-0.074292	81.095146	81.261124	109.177673	-2.657367	0.000000	-4.235374	0.000000	0.000000	0.000000	-0.005854	-0.074458	-0.553110	0.000000	0.000000	4.000000	26.000000	0.000000
1945.682582	0.015450	0.560394	-0.074292	81.095146	81.261124	109.177673	-2.657367	0.000000	-4.235374	0.000000	0.000000	0.000000	-0.005854	-0.074458	-0.553110	0.000000	0.000000	4.000000	26.000000	0.000000
1945.685915	0.015450	0.560394	-0.074292	81.095146	81.261124	109.177673	-2.657367	0.000000	-4.235374	0.000000	0.000000	0.000000	-0.005854	-0.074458	-0.553110	0.000000	0.000000	4.000000	26.000000	0.000000
1945.689249	0.015396	0.560155	-0.076092	81.106293	79.753296	107.704338	-2.705693	0.000000	-4.204667	0.000000	0.000000	0.000000	-0.016356	-0.071722	-0.540075	0.000000	0.000000	4.000000	26.000000	0.000000
1945.692582	0.015396	0.560155	-0.076092	81.106293	79.753296	107.704338	-2.705693	0.000000	-4.204667	0.000000	0.000000	0.000000	-0.016356	-0.071722	-0.540075	0.000000	0.000000	4.000000	26.000000	0.000000
1945.695915	0.015396	0.560155	-0.076092	81.106293	79.753296	107.704338	-2.705693	0.000000	-4.204667	0.000000	0.000000	0.000000	-0.016356	-0.071722	-0.540075	0.000000	0.000000	4.000000	26.000000	0.000000
1945.699249	0.015321	0.559902	-0.077937	81.105209	77.854202	105.845772	-2.752473	0.000000	-4.174193	0.000000	0.000000	0.000000	-0.022353	-0.076044	-0.553323	0.000000	0.000000	4.000000	26.000000	0.000000
1945.702582	0.015321	0.559902	-0.077937	81.105209	77.854202	105.845772	-2.752473	0.000000	-4.174193	0.000000	0.000000	0.000000	-0.022353	-0.076044	-0.553323	0.000000	0.000000	4.000000	26.000000	0.000000
1945.705915	0.015321	0.559902	-0.077937	81.105209	77.854202	105.845772	-2.752473	0.000000	-4.174193	0.000000	0.000000	0.000000	-0.022353	-0.076044	-0.553323	0.000000	0.000000	4.000000	26.000000	0.000000
1945.709249	0.015211	0.559646	-0.079781	81.092628	75.818016	103.857079	-2.799703	0.000000	-4.142663	0.000000	0.000000	0.000000	-0.033120	-0.076862	-0.553327	0.000000	0.000000	4.000000	26.000000	0.000000
1945.712582	0.015211	0.559646	-0.079781	81.092628	75.818016	103.857079	-2.799703	0.000000	-4.142663	0.000000	0.000000	0.000000	-0.033120	-0.076862	-0.553327	0.000000	0.000000	4.000000	26.000000	0.000000
1945.715915	0.015211	0.559646	-0.079781	81.092628	75.818016	103.857079	-2.799703	0.000000	-4.142663	0.000000	0.000000	0.000000	-0.033120	-0.076862	-0.553327	0.000000	0.000000	4.000000	26.000000	0.000000
1945.719249	0.015081	0.559395	-0.081675	81.072601	73.874565	101.960876	-2.846525	0.000000	-4.110632	0.000000	0.000000	0.000000	-0.038973	-0.075081	-0.568301	0.000000	0.000000	4.000000	26.000000	0.000000
1945.722582	0.015081	0.559395	-0.081675	81.072601	73.874565	101.960876	-2.846525	0.000000	-4.110632	0.000000	0.000000	0.000000	-0.038973	-0.075081	-0.568301	0.000000	0.000000	4.000000	26.000000	0.000000
1945.725915	0.015081	0.559395	-0.081675	81.072601	73.874565	101.960876	-2.846525	0.000000	-4.110632	0.000000	0.000000	0.000000	-0.038973	-0.075081	-0.568301	0.000000	0.000000	4.000000	26.000000	0.000000
1945.729249	0.014895	0.559155	-0.083643	81.048454	72.096100	100.239189	-2.893854	0.000000	-4.077451	0.000000	0.000000	0.000000	-0.055674	-0.072122	-0.590248	0.000000	0.000000	4.000000	26.000000	0.000000
1945.732582	0.014895	0.559155	-0.083643	81.048454	72.096100	100.239189	-2.893854	0.000000	-4.077451	0.000000	0.000000	0.000000	-0.055674	-0.072122	-0.590248	0.000000	0.000000	4.000000	26.000000	0.000000
1945.735915	0.014895	0.559155	-0.083643	81.048454	72.096100	100.239189	-2.893854	0.000000	-4.077451	0.000000	0.000000	0.000000	-0.055674	-0.072122	-0.590248	0.000000	0.000000	4.000000	26.000000	0.000000
1945.739249	0.014672	0.558907	-0.085703	81.022675	70.513329	98.711357	-2.942760	0.000000	-4.042297	0.000000	0.000000	0.000000	-0.067039	-0.074238	-0.618177	0.000000	0.000000	4.000000	26.000000	0.000000
1945.742582	0.014672	0.558907	-0.085703	81.022675	70.513329	98.711357	-2.942760	0.000000	-4.042297	0.000000	0.000000	0.000000	-0.067039	-0.074238	-0.618177	0.000000	0.000000	4.000000	26.000000	0.000000
1945.745915	0.014672	0.558907	-0.085703	81.022675	70.513329	98.711357	-2.942760	0.000000	-4.042297	0.000000	0.000000	0.000000	-0.067039	-0.074238	-0.618177	0.000000	0.000000	4.000000	26.000000	0.000000
1945.749249	0.014395	0.558685	-0.087819	80.993881	69.044128	97.303322	-2.993280	0.000000	-4.005031	0.000000	0.000000	0.000000	-0.083013	-0.066846	-0.634531	0.000000	0.000000	4.000000	26.000000	0.000000
1945.752582	0.014395	0.558685	-0.087819	80.993881	69.044128	97.303322	-2.993280	0.000000	-4.005031	0.000000	0.000000	0.000000	-0.083013	-0.066846	-0.634531	0.000000	0.000000	4.000000	26.000000	0.000000
1945.755915	0.014395	0.558685	-0.087819	80.993881	69.044128	97.303322	-2.993280	0.000000	-4.005031	0.000000	0.000000	0.000000	-0.083013	-0.066846	-0.634531	0.000000	0.000000	4.000000	26.000000	0.000000
1945.759249	0.014140	0.558489	-0.089898	80.960037	67.668266	95.985764	-3.044681	0.000000	-3.966096	0.000000	0.000000	0.000000	-0.076697	-0.058562	-0.623830	0.000000	0.000000	4.000000	26.000000	0.000000
1945.762582	0.014140	0.558489	-0.089898	80.960037	67.668266	95.985764	-3.044681	0.000000	-3.966096	0.000000	0.000000	0.000000	-0.076697	-0.058562	-0.623830	0.000000	0.000000	4.000000	26.000000	0.000000
1945.765915	0.014140	0.558489	-0.089898	80.960037	67.668266	95.985764	-3.044681	0.000000	-3.966096	0.000000	0.000000	0.000000	-0.076697	-0.058562	-0.623830	0.000000	0.000000	4.000000	26.000000	0.000000
1945.769249	0.013888	0.558338	-0.091922	80.908928	66.238945	94.625702	-3.093722	0.000000	-3.927962	0.000000	0.000000	0.000000	-0.075467	-0.045466	-0.607124	0.000000	0.000000	4.000000	26.000000	0.000000
1945.772582	0.013888	0.558338	-0.091922	80.908928	66.238945	94.625702	-3.093722	0.000000	-3.927962	0.000000	0.000000	0.000000	-0.075467	-0.045466	-0.607124	0.000000	0.000000	4.000000	26.000000	0.000000
1945.775915	0.013888	0.558338	-0.091922	80.908928	66.238945	94.625702	-3.093722	0.000000	-3.927962	0.000000	0.000000	0.000000	-0.075467	-0.045466	-0.607124	0.000000	0.000000	4.000000	26.000000	0.000000
1945.779249	0.013660	0.558258	-0.093827	80.835541	64.755936	93.228523	-3.140348	0.000000	-3.890786	0.000000	0.000000	0.000000	-0.068374	-0.023980	-0.571666	0.000000	0.000000	4.000000	26.000000	0.000000
1945.782582	0.013660	0.558258	-0.093827	80.835541	64.755936	93.228523	-3.140348	0.000000	-3.890786	0.000000	0.000000	0.000000	-0.068374	-0.023980	-0.571666	0.000000	0.000000	4.000000	26.000000	0.000000
1945.785915	0.013660	0.558258	-0.093827	80.835541	64.755936	93.228523	-3.140348	0.000000	-3.890786	0.000000	0.000000	0.000000	-0.068374	-0.023980	-0.571666	0.000000	0.000000	4.000000	26.000000	0.000000
1945.789249	0.013403	0.558233	-0.095632	80.760391	63.314514	91.863228	-3.183081	0.000000	-3.855904	0.000000	0.000000	0.000000	-0.077066	-0.007344	-0.541272	0.000000	0.000000	4.000000	26.000000	0.000000
1945.792582	0.013403	0.558233	-0.095632	80.760391	63.314514	91.863228	-3.183081	0.000000	-3.855904	0.000000	0.000000	0.000000	-0.077066	-0.007344	-0.541272	0.000000	0.000000	4.000000	26.000000	0.000000
1945.795915	0.013403	0.558233	-0.095632	80.760391	63.314514	91.863228	-3.183081	0.000000	-3.855904	0.000000	0.000000	0.000000	-0.077066	-0.007344	-0.541272	0.000000	0.000000	4.000000	26.000000	0.000000
1945.799249	0.013099	0.558252	-0.097378	80.693459	61.915630	90.535751	-3.223324	0.000000	-3.822328	0.000000	0.000000	0.000000	-0.091252	0.005627	-0.523800	0.000000	0.000000	4.000000	26.000000	0.000000
1945.802582	0.013099	0.558252	-0.097378	80.693459	61.915630	90.535751	-3.223324	0.000000	-3.822328	0.000000	0.000000	0.000000	-0.091252	0.005627	-0.523800	0.000000	0.000000	4.000000	26.000000	0.000000
1945.805915	0.013099	0.558252	-0.097378	80.693459	61.915630	90.535751	-3.223324	0.000000	-3.822328	0.000000	0.000000	0.000000	-0.091252	0.005627	-0.523800	0.000000	0.000000	4.000000	26.000000	0.000000
1945.809249	0.012746	0.558321	-0.099115	80.630867	60.692844	89.392426	-3.262361	0.000000	-3.789063	0.000000	0.000000	0.000000	-0.105775	0.020703	-0.521153	0.000000	0.000000	4.000000	26.000000	0.000000
1945.812582	0.012746	0.558321	-0.099115	80.630867	60.692844	89.392426	-3.262361	0.000000	-3.789063	0.000000	0.000000	0.000000	-0.105775	0.020703	-0.521153	0.000000	0.000000	4.000000	26.000000	0.000000
1945.815915	0.012746	0.558321	-0.099115	80.630867	60.692844	89.392426	-3.262361	0.000000	-3.789063	0.000000	0.000000	0.000000	-0.105775	0.020703	-0.521153	0.000000	0.000000	4.000000	26.000000	0.000000
1945.819249	0.012312	0.558424	-0.100861	80.577148	59.677399	88.453545	-3.301222	0.000000	-3.755254	0.000000	0.000000	0.000000	-0.130428	0.030832	-0.523949	0.000000	0.000000	4.000000	26.000000	0.000000
1945.822582	0.012312	0.558424	-0.100861	80.577148	59.677399	88.453545	-3.301222	0.000000	-3.755254	0.000000	0.000000	0.000000	-0.130428	0.030832	-0.523949	0.000000	0.000000	4.000000	26.000000	0.000000
1945.825915	0.012312	0.558424	-0.100861	80.577148	59.677399	88.453545	-3.301222	0.000000	-3.755254	0.000000	0.000000	0.000000	-0.130428	0.030832	-0.523949	0.000000	0.000000	4.000000	26.000000	0.000000
1945.829249	0.011779	0.558544	-0.102636	80.537636	58.927750	87.797501	-3.340809	0.000000	-3.720080	0.000000	0.000000	0.000000	-0.159938	0.035966	-0.532432	0.000000	0.000000	4.000000	26.000000	0.000000
1945.832582	0.011779	0.558544	-0.102636	80.537636	58.927750	87.797501	-3.340809	0.000000	-3.720080	0.000000	0.000000	0.000000	-0.159938	0.035966	-0.532432	0.000000	0.000000	4.000000	26.000000	0.000000
1945.835915	0.011779	0.558544	-0.102636	80.537636	58.927750	87.797501	-3.340809	0.000000	-3.720080	0.000000	0.000000	0.000000	-0.159938	0.035966	-0.532432	0.000000	0.000000	4.000000	26.000000	0.000000
1945.839249	0.011166	0.558677	-0.104415	80.511604	58.416977	87.391983	-3.381708	0.000000	-3.682940	0.000000	0.000000	0.000000	-0.183697	0.039960	-0.533793	0.000000	0.000000	4.000000	26.000000	0.000000
1945.842582	0.011166	0.558677	-0.104415	80.511604	58.416977	87.391983	-3.381708	0.000000	-3.682940	0.000000	0.000000	0.000000	-0.183697	0.039960	-0.533793	0.000000	0.000000	4.000000	26.000000	0.000000
1945.845915	0.011166	0.558677	-0.104415	80.511604	58.416977	87.391983	-3.381708	0.000000	-3.682940	0.000000	0.000000	0.000000	-0.183697	0.039960	-0.533793	0.000000	0.000000	4.000000	26.000000	0.000000
1945.849249	0.010527	0.558836	-0.106157	80.482437	58.110302	87.207848	-3.423141	0.000000	-3.644462	0.000000	0.000000	0.000000	-0.191676	0.047658	-0.522542	0.000000	0.000000	4.000000	26.000000	0.000000
1945.852582	0.010527	0.558836	-0.106157	80.482437	58.110302	87.207848	-3.423141	0.000000	-3.644462	0.000000	0.000000	0.000000	-0.191676	0.047658	-0.522542	0.000000	0.000000	4.000000	26.000000	0.000000
1945.855915	0.010527	0.558836	-0.106157	80.482437	58.110302	87.207848	-3.423141	0.000000	-3.644462	0.000000	0.000000	0.000000	-0.191676	0.047658	-0.522542	0.000000	0.000000	4.000000	26.000000	0.000000
1945.859249	0.009913	0.559017	-0.107838	80.430145	57.929096	87.186378	-3.463524	0.000000	-3.606106	0.000000	0.000000	0.000000	-0.184425	0.054423	-0.504321	0.000000	0.000000	4.000000	26.000000	0.000000
1945.862582	0.009913	0.559017	-0.107838	80.430145	57.929096	87.186378	-3.463524	0.000000	-3.606106	0.000000	0.000000	0.000000	-0.184425	0.054423	-0.504321	0.000000	0.000000	4.000000	26.000000	0.000000
1945.865915	0.009913	0.559017	-0.107838	80.430145	57.929096	87.186378	-3.463524	0.000000	-3.606106	0.000000	0.000000	0.000000	-0.184425	0.054423	-0.504321	0.000000	0.000000	4.000000	26.000000	0.000000
1945.869249	0.009322	0.559218	-0.109434	80.350662	57.799820	87.245102	-3.501695	0.000000	-3.569052	0.000000	0.000000	0.000000	-0.177136	0.060325	-0.478607	0.000000	0.000000	4.000000	26.000000	0.000000
1945.872582	0.009322	0.559218	-0.109434	80.350662	57.799820	87.245102	-3.501695	0.000000	-3.569052	0.000000	0.000000	0.000000	-0.177136	0.060325	-0.478607	0.000000	0.000000	4.000000	26.000000	0.000000
1945.875915	0.009322	0.559218	-0.109434	80.350662	57.799820	87.245102	-3.501695	0.000000	-3.569052	0.000000	0.000000	0.000000	-0.177136	0.060325	-0.478607	0.000000	0.000000	4.000000	26.000000	0.000000
1945.879249	0.008755	0.559443	-0.110968	80.270714	57.652058	87.283340	-3.537335	0.000000	-3.533732	0.000000	0.000000	0.000000	-0.170225	0.067303	-0.460275	0.000000	0.000000	4.000000	26.000000	0.000000
1945.882582	0.008755	0.559443	-0.110968	80.270714	57.652058	87.283340	-3.537335	0.000000	-3.533732	0.000000	0.000000	0.000000	-0.170225	0.067303	-0.460275	0.000000	0.000000	4.000000	26.000000	0.000000
1945.885915	0.008755	0.559443	-0.110968	80.270714	57.652058	87.283340	-3.537335	0.000000	-3.533732	0.000000	0.000000	0.000000	-0.170225	0.067303	-0.460275	0.000000	0.000000	4.000000	26.000000	0.000000
1945.889249	0.008160	0.559678	-0.112484	80.207504	57.518463	87.316895	-3.570964	0.000000	-3.499745	0.000000	0.000000	0.000000	-0.178506	0.070438	-0.454757	0.000000	0.000000	4.000000	26.000000	0.000000
1945.892582	0.008160	0.559678	-0.112484	80.207504	57.518463	87.316895	-3.570964	0.000000	-3.499745	0.000000	0.000000	0.000000	-0.178506	0.070438	-0.454757	0.000000	0.000000	4.000000	26.000000	0.000000
1945.895915	0.008160	0.559678	-0.112484	80.207504	57.518463	87.316895	-3.570964	0.000000	-3.499745	0.000000	0.000000	0.000000	-0.178506	0.070438	-0.454757	0.000000	0.000000	4.000000	26.000000	0.000000
1945.899249	0.007539	0.559952	-0.113918	80.175766	57.386658	87.315414	-3.604129	0.000000	-3.465581	0.000000	0.000000	0.000000	-0.186268	0.082291	-0.430311	0.000000	0.000000	4.000000	26.000000	0.000000
1945.902582	0.007539	0.559952	-0.113918	80.175766	57.386658	87.315414	-3.604129	0.000000	-3.465581	0.000000	0.000000	0.000000	-0.186268	0.082291	-0.430311	0.000000	0.000000	4.000000	26.000000	0.000000
1945.905915	0.007539	0.559952	-0.113918	80.175766	57.386658	87.315414	-3.604129	0.000000	-3.465581	0.000000	0.000000	0.000000	-0.186268	0.082291	-0.430311	0.000000	0.000000	4.000000	26.000000	0.000000
1945.909249	0.006889	0.560208	-0.115397	80.165787	57.211292	87.252106	-3.635870	0.000000	-3.432266	0.000000	0.000000	0.000000	-0.194796	0.076722	-0.443848	0.000000	0.000000	4.000000	26.000000	0.000000
1945.912582	0.006889	0.560208	-0.115397	80.165787	57.211292	87.252106	-3.635870	0.000000	-3.432266	0.000000	0.000000	0.000000	-0.194796	0.076722	-0.443848	0.000000	0.000000	4.000000	26.000000	0.000000
1945.915915	0.006889	0.560208	-0.115397	80.165787	57.211292	87.252106	-3.635870	0.000000	-3.432266	0.000000	0.000000	0.000000	-0.194796	0.076722	-0.443848	0.000000	0.000000	4.000000	26.000000	0.000000
1945.919249	0.006246	0.560455	-0.116854	80.150383	57.027458	87.180412	-3.668171	0.000000	-3.397722	0.000000	0.000000	0.000000	-0.193054	0.074260	-0.436952	0.000000	0.000000	4.000000	26.000000	0.000000
1945.922582	0.006246	0.560455	-0.116854	80.150383	57.027458	87.180412	-3.668171	0.000000	-3.397722	0.000000	0.000000	0.000000	-0.193054	0.074260	-0.436952	0.000000	0.000000	4.000000	26.000000	0.000000
1945.925915	0.006246	0.560455	-0.116854	80.150383	57.027458	87.180412	-3.668171	0.000000	-3.397722	0.000000	0.000000	0.000000	-0.193054	0.074260	-0.436952	0.000000	0.000000	4.000000	26.000000	0.000000
1945.929249	0.005623	0.560681	-0.118332	80.116341	56.935616	87.226334	-3.699464	0.000000	-3.363624	0.000000	0.000000	0.000000	-0.186744	0.067876	-0.443326	0.000000	0.000000	4.000000	26.000000	0.000000
1945.932582	0.005623	0.560681	-0.118332	80.116341	56.935616	87.226334	-3.699464	0.000000	-3.363624	0.000000	0.000000	0.000000	-0.186744	0.067876	-0.443326	0.000000	0.000000	4.000000	26.000000	0.000000
1945.935915	0.005623	0.560681	-0.118332	80.116341	56.935616	87.226334	-3.699464	0.000000	-3.363624	0.000000	0.000000	0.000000	-0.186744	0.067876	-0.443326	0.000000	0.000000	4.000000	26.000000	0.000000
1945.939249	0.005071	0.560863	-0.119776	80.047699	56.970062	87.450951	-3.730157	0.000000	-3.329554	0.000000	0.000000	0.000000	-0.165801	0.054472	-0.433270	0.000000	0.000000	4.000000	26.000000	0.000000
1945.942582	0.005071	0.560863	-0.119776	80.047699	56.970062	87.450951	-3.730157	0.000000	-3.329554	0.000000	0.000000	0.000000	-0.165801	0.054472	-0.433270	0.000000	0.000000	4.000000	26.000000	0.000000
1945.945915	0.005071	0.560863	-0.119776	80.047699	56.970062	87.450951	-3.730157	0.000000	-3.329554	0.000000	0.000000	0.000000	-0.165801	0.054472	-0.433270	0.000000	0.000000	4.000000	26.000000	0.000000
1945.949249	0.004570	0.561005	-0.121236	79.946548	57.083084	87.794289	-3.758732	0.000000	-3.297262	0.000000	0.000000	0.000000	-0.150143	0.042687	-0.437930	0.000000	0.000000	4.000000	26.000000	0.000000
1945.952582	0.004570	0.561005	-0.121236	79.946548	57.083084	87.794289	-3.758732	0.000000	-3.297262	0.000000	0.000000	0.000000	-0.150143	0.042687	-0.437930	0.000000	0.000000	4.000000	26.000000	0.000000
1945.955915	0.004570	0.561005	-0.121236	79.946548	57.083084	87.794289	-3.758732	0.000000	-3.297262	0.000000	0.000000	0.000000	-0.150143	0.042687	-0.437930	0.000000	0.000000	4.000000	26.000000	0.000000
1945.959249	0.004090	0.561122	-0.122666	79.817696	57.118443	88.089264	-3.786175	0.000000	-3.265713	0.000000	0.000000	0.000000	-0.144019	0.035124	-0.429182	0.000000	0.000000	4.000000	26.000000	0.000000
1945.962582	0.004090	0.561122	-0.122666	79.817696	57.118443	88.089264	-3.786175	0.000000	-3.265713	0.000000	0.000000	0.000000	-0.144019	0.035124	-0.429182	0.000000	0.000000	4.000000	26.000000	0.000000
1945.965915	0.004090	0.561122	-0.122666	79.817696	57.118443	88.089264	-3.786175	0.000000	-3.265713	0.000000	0.000000	0.000000	-0.144019	0.035124	-0.429182	0.000000	0.000000	4.000000	26.000000	0.000000
1945.969249	0.003662	0.561212	-0.124043	79.671532	56.918423	88.149727	-3.812397	0.000000	-3.235061	0.000000	0.000000	0.000000	-0.128422	0.026995	-0.413036	0.000000	0.000000	4.000000	26.000000	0.000000
1945.972582	0.003662	0.561212	-0.124043	79.671532	56.918423	88.149727	-3.812397	0.000000	-3.235061	0.000000	0.000000	0.000000	-0.128422	0.026995	-0.413036	0.000000	0.000000	4.000000	26.000000	0.000000
1945.975915	0.003662	0.561212	-0.124043	79.671532	56.918423	88.149727	-3.812397	0.000000	-3.235061	0.000000	0.000000	0.000000	-0.128422	0.026995	-0.413036	0.000000	0.000000	4.000000	26.000000	0.000000
1945.979249	0.003333	0.561292	-0.125347	79.533882	56.456112	87.898438	-3.836648	0.000000	-3.206264	0.000000	0.000000	0.000000	-0.098828	0.023852	-0.391189	0.000000	0.000000	4.000000	26.000000	0.000000
1945.982582	0.003333	0.561292	-0.125347	79.533882	56.456112	87.898438	-3.836648	0.000000	-3.206264	0.000000	0.000000	0.000000	-0.098828	0.023852	-0.391189	0.000000	0.000000	4.000000	26.000000	0.000000
1945.985915	0.003333	0.561292	-0.125347	79.533882	56.456112	87.898438	-3.836648	0.000000	-3.206264	0.000000	0.000000	0.000000	-0.098828	0.023852	-0.391189	0.000000	0.000000	4.000000	26.000000	0.000000
1945.989249	0.003101	0.561343	-0.126572	79.415054	55.751076	87.339294	-3.858055	0.000000	-3.180474	0.000000	0.000000	0.000000	-0.069615	0.015508	-0.367534	0.000000	0.000000	4.000000	26.000000	0.000000
1945.992582	0.003101	0.561343	-0.126572	79.415054	55.751076	87.339294	-3.858055	0.000000	-3.180474	0.000000	0.000000	0.000000	-0.069615	0.015508	-0.367534	0.000000	0.000000	4.000000	26.000000	0.000000
1945.995915	0.003101	0.561343	-0.126572	79.415054	55.751076	87.339294	-3.858055	0.000000	-3.180474	0.000000	0.000000	0.000000	-0.069615	0.015508	-0.367534	0.000000	0.000000	4.000000	26.000000	0.000000
1945.999249	0.002965	0.561366	-0.127693	79.321869	54.719013	86.371117	-3.876659	0.000000	-3.157771	0.000000	0.000000	0.000000	-0.040697	0.006798	-0.336330	0.000000	0.000000	4.000000	26.000000	0.000000
1946.002582	0.002965	0.561366	-0.127693	79.321869	54.719013	86.371117	-3.876659	0.000000	-3.157771	0.000000	0.000000	0.000000	-0.040697	0.006798	-0.336330	0.000000	0.000000	4.000000	26.000000	0.000000
1946.005915	0.002965	0.561366	-0.127693	79.321869	54.719013	86.371117	-3.876659	0.000000	-3.157771	0.000000	0.000000	0.000000	-0.040697	0.006798	-0.336330	0.000000	0.000000	4.000000	26.000000	0.000000
1946.009249	0.002862	0.561331	-0.128773	79.228264	53.520737	85.212624	-3.892267	0.000000	-3.138513	0.000000	0.000000	0.000000	-0.030979	-0.010672	-0.323896	0.000000	0.000000	4.000000	26.000000	0.000000
1946.012582	0.002862	0.561331	-0.128773	79.228264	53.520737	85.212624	-3.892267	0.000000	-3.138513	0.000000	0.000000	0.000000	-0.030979	-0.010672	-0.323896	0.000000	0.000000	4.000000	26.000000	0.000000
1946.015915	0.002862	0.561331	-0.128773	79.228264	53.520737	85.212624	-3.892267	0.000000	-3.138513	0.000000	0.000000	0.000000	-0.030979	-0.010672	-0.323896	0.000000	0.000000	4.000000	26.000000	0.000000
1946.019249	0.002862	0.561331	-0.128773	79.124077	52.252674	83.992210	-3.906661	0.000000	-3.120577	0.000000	0.000000	0.000000	-0.030979	-0.010672	-0.323896	0.000000	0.000000	4.000000	26.000000	0.000000
1946.022582	0.002744	0.561285	-0.129753	79.124077	52.252674	83.992210	-3.906661	0.000000	-3.120577	0.000000	0.000000	0.000000	-0.035206	-0.013565	-0.294051	0.000000	0.000000	4.000000	26.000000	0.000000
1946.025915	0.002744	0.561285	-0.129753	79.124077	52.252674	83.992210	-3.906661	0.000000	-3.120577	0.000000	0.000000	0.000000	-0.035206	-0.013565	-0.294051	0.000000	0.000000	4.000000	26.000000	0.000000
1946.029249	0.002581	0.561187	-0.130741	79.018013	51.028973	82.818886	-3.906661	0.000000	-3.120577	0.000000	0.000000	0.000000	-0.048977	-0.029510	-0.296352	0.000000	0.000000	4.000000	26.000000	0.000000
1946.032582	0.002581	0.561187	-0.130741	79.018013	51.028973	82.818886	-3.906661	0.000000	-3.120577	0.000000	0.000000	0.000000	-0.048977	-0.029510	-0.296352	0.000000	0.000000	4.000000	26.000000	0.000000
1946.035915	0.002581	0.561187	-0.130741	79.018013	51.028973	82.818886	-3.906661	0.000000	-3.120577	0.000000	0.000000	0.000000	-0.048977	-0.029510	-0.296352	0.000000	0.000000	4.000000	26.000000	0.000000
1946.039249	0.002581	0.561187	-0.130741	78.914749	49.878994	81.724579	-3.933695	0.000000	-3.086430	0.000000	0.000000	0.000000	-0.048977	-0.029510	-0.296352	0.000000	0.000000	4.000000	26.000000	0.000000
1946.042582	0.002404	0.561062	-0.131624	78.914749	49.878994	81.724579	-3.933695	0.000000	-3.086430	0.000000	0.000000	0.000000	-0.053098	-0.037451	-0.264811	0.000000	0.000000	4.000000	26.000000	0.000000
1946.045915	0.002404	0.561062	-0.131624	78.914749	49.878994	81.724579	-3.933695	0.000000	-3.086430	0.000000	0.000000	0.000000	-0.053098	-0.037451	-0.264811	0.000000	0.000000	4.000000	26.000000	0.000000
1946.049249	0.002290	0.560915	-0.132452	78.814117	48.838646	80.734520	-3.933695	0.000000	-3.086430	0.000000	0.000000	0.000000	-0.034209	-0.044117	-0.248374	0.000000	0.000000	4.000000	26.000000	0.000000
1946.052582	0.002290	0.560915	-0.132452	78.814117	48.838646	80.734520	-3.933695	0.000000	-3.086430	0.000000	0.000000	0.000000	-0.034209	-0.044117	-0.248374	0.000000	0.000000	4.000000	26.000000	0.000000
1946.055915	0.002290	0.560915	-0.132452	78.814117	48.838646	80.734520	-3.933695	0.000000	-3.086430	0.000000	0.000000	0.000000	-0.034209	-0.044117	-0.248374	0.000000	0.000000	4.000000	26.000000	0.000000
1946.059249	0.002290	0.560915	-0.132452	78.719749	47.950493	79.881462	-3.957276	0.000000	-3.056136	0.000000	0.000000	0.000000	-0.034209	-0.044117	-0.248374	0.000000	0.000000	4.000000	26.000000	0.000000
1946.062582	0.002255	0.560773	-0.133112	78.719749	47.950493	79.881462	-3.957276	0.000000	-3.056136	0.000000	0.000000	0.000000	-0.010627	-0.042759	-0.197984	0.000000	0.000000	4.000000	26.000000	0.000000
1946.065915	0.002255	0.560773	-0.133112	78.719749	47.950493	79.881462	-3.957276	0.000000	-3.056136	0.000000	0.000000	0.000000	-0.010627	-0.042759	-0.197984	0.000000	0.000000	4.000000	26.000000	0.000000
1946.069249	0.002313	0.560667	-0.133565	78.631676	47.181427	79.128563	-3.957276	0.000000	-3.056136	0.000000	0.000000	0.000000	0.017490	-0.031755	-0.136035	0.000000	0.000000	4.000000	26.000000	0.000000
1946.072582	0.002313	0.560667	-0.133565	78.631676	47.181427	79.128563	-3.957276	0.000000	-3.056136	0.000000	0.000000	0.000000	0.017490	-0.031755	-0.136035	0.000000	0.000000	4.000000	26.000000	0.000000
1946.075915	0.002313	0.560667	-0.133565	78.631676	47.181427	79.128563	-3.957276	0.000000	-3.056136	0.000000	0.000000	0.000000	0.017490	-0.031755	-0.136035	0.000000	0.000000	4.000000	26.000000	0.000000
1946.079249	0.002313	0.560667	-0.133565	78.555984	46.516430	78.461174	-3.969278	0.000000	-3.040532	0.000000	0.000000	0.000000	0.017490	-0.031755	-0.136035	0.000000	0.000000	4.000000	26.000000	0.000000
1946.082582	0.002434	0.560563	-0.133800	78.555984	46.516430	78.461174	-3.969278	0.000000	-3.040532	0.000000	0.000000	0.000000	0.036341	-0.031254	-0.070622	0.000000	0.000000	4.000000	26.000000	0.000000
1946.085915	0.002434	0.560563	-0.133800	78.555984	46.516430	78.461174	-3.969278	0.000000	-3.040532	0.000000	0.000000	0.000000	0.036341	-0.031254	-0.070622	0.000000	0.000000	4.000000	26.000000	0.000000
1946.089249	0.002434	0.560563	-0.133800	78.497429	46.016850	77.955589	-3.969278	0.000000	-3.040532	0.000000	0.000000	0.000000	0.036341	-0.031254	-0.070622	0.000000	0.000000	4.000000	26.000000	0.000000
1946.092582	0.002434	0.560563	-0.133800	78.497429	46.016850	77.955589	-3.969278	0.000000	-3.040532	0.000000	0.000000	0.000000	0.036341	-0.031254	-0.070622	0.000000	0.000000	4.000000	26.000000	0.000000
1946.095915	0.002541	0.560446	-0.133861	78.497429	46.016850	77.955589	-3.969278	0.000000	-3.040532	0.000000	0.000000	0.000000	0.032097	-0.034970	-0.018291	0.000000	0.000000	4.000000	26.000000	0.000000
1946.099249	0.002557	0.560319	-0.133772	78.459961	45.676136	77.619530	-3.970126	0.000000	-3.039425	0.000000	0.000000	0.000000	0.004816	-0.038153	0.026753	0.000000	0.000000	4.000000	26.000000	0.000000
1946.102582	0.002557	0.560319	-0.133772	78.459961	45.676136	77.619530	-3.970126	0.000000	-3.039425	0.000000	0.000000	0.000000	0.004816	-0.038153	0.026753	0.000000	0.000000	4.000000	26.000000	0.000000
1946.105915	0.002557	0.560319	-0.133772	78.459961	45.676136	77.619530	-3.970126	0.000000	-3.039425	0.000000	0.000000	0.000000	0.004816	-0.038153	0.026753	0.000000	0.000000	4.000000	26.000000	0.000000
1946.109249	0.002557	0.560319	-0.133772	78.448906	45.521149	77.479675	-3.968053	0.000000	-3.042129	0.000000	0.000000	0.000000	0.004816	-0.038153	0.026753	0.000000	0.000000	4.000000	26.000000	0.000000
1946.112582	0.002512	0.560153	-0.133622	78.448906	45.521149	77.479675	-3.968053	0.000000	-3.042129	0.000000	0.000000	0.000000	-0.013468	-0.049872	0.045197	0.000000	0.000000	4.000000	26.000000	0.000000
1946.115915	0.002512	0.560153	-0.133622	78.448906	45.521149	77.479675	-3.968053	0.000000	-3.042129	0.000000	0.000000	0.000000	-0.013468	-0.049872	0.045197	0.000000	0.000000	4.000000	26.000000	0.000000
1946.119249	0.002512	0.560153	-0.133622	78.469765	45.609123	77.580963	-3.968053	0.000000	-3.042129	0.000000	0.000000	0.000000	-0.013468	-0.049872	0.045197	0.000000	0.000000	4.000000	26.000000	0.000000
1946.122582	0.002512	0.560153	-0.133622	78.469765	45.609123	77.580963	-3.968053	0.000000	-3.042129	0.000000	0.000000	0.000000	-0.013468	-0.049872	0.045197	0.000000	0.000000	4.000000	26.000000	0.000000
1946.125915	0.002453	0.559959	-0.133341	78.469765	45.609123	77.580963	-3.968053	0.000000	-3.042129	0.000000	0.000000	0.000000	-0.017795	-0.057972	0.084258	0.000000	0.000000	4.000000	26.000000	0.000000
1946.129249	0.002394	0.559760	-0.132985	78.488678	45.719868	77.707794	-3.967041	0.000000	-3.043449	0.000000	0.000000	0.000000	-0.017662	-0.059766	0.106633	0.000000	0.000000	4.000000	26.000000	0.000000
1946.132582	0.002394	0.559760	-0.132985	78.488678	45.719868	77.707794	-3.967041	0.000000	-3.043449	0.000000	0.000000	0.000000	-0.017662	-0.059766	0.106633	0.000000	0.000000	4.000000	26.000000	0.000000
1946.135915	0.002394	0.559760	-0.132985	78.488678	45.719868	77.707794	-3.967041	0.000000	-3.043449	0.000000	0.000000	0.000000	-0.017662	-0.059766	0.106633	0.000000	0.000000	4.000000	26.000000	0.000000
1946.139249	0.002394	0.559760	-0.132985	78.501144	45.835842	77.844490	-3.961713	0.000000	-3.050382	0.000000	0.000000	0.000000	-0.017662	-0.059766	0.106633	0.000000	0.000000	4.000000	26.000000	0.000000
1946.142582	0.002382	0.559567	-0.132486	78.501144	45.835842	77.844490	-3.961713	0.000000	-3.050382	0.000000	0.000000	0.000000	-0.003519	-0.058033	0.149644	0.000000	0.000000	4.000000	26.000000	0.000000
1946.145915	0.002382	0.559567	-0.132486	78.501144	45.835842	77.844490	-3.961713	0.000000	-3.050382	0.000000	0.000000	0.000000	-0.003519	-0.058033	0.149644	0.000000	0.000000	4.000000	26.000000	0.000000
1946.149249	0.002418	0.559430	-0.131836	78.500710	45.946918	77.978821	-3.961713	0.000000	-3.050382	0.000000	0.000000	0.000000	0.010699	-0.041060	0.195084	0.000000	0.000000	4.000000	26.000000	0.000000
1946.152582	0.002418	0.559430	-0.131836	78.500710	45.946918	77.978821	-3.961713	0.000000	-3.050382	0.000000	0.000000	0.000000	0.010699	-0.041060	0.195084	0.000000	0.000000	4.000000	26.000000	0.000000
1946.155915	0.002418	0.559430	-0.131836	78.500710	45.946918	77.978821	-3.961713	0.000000	-3.050382	0.000000	0.000000	0.000000	0.010699	-0.041060	0.195084	0.000000	0.000000	4.000000	26.000000	0.000000
1946.159249	0.002418	0.559430	-0.131836	78.485062	46.021431	78.077614	-3.948519	0.000000	-3.067440	0.000000	0.000000	0.000000	0.010699	-0.041060	0.195084	0.000000	0.000000	4.000000	26.000000	0.000000
1946.162582	0.002455	0.559345	-0.130984	78.485062	46.021431	78.077614	-3.948519	0.000000	-3.067440	0.000000	0.000000	0.000000	0.011191	-0.025383	0.255577	0.000000	0.000000	4.000000	26.000000	0.000000
1946.165915	0.002455	0.559345	-0.130984	78.485062	46.021431	78.077614	-3.948519	0.000000	-3.067440	0.000000	0.000000	0.000000	0.011191	-0.025383	0.255577	0.000000	0.000000	4.000000	26.000000	0.000000
1946.169249	0.002510	0.559312	-0.129931	78.464958	46.053677	78.132401	-3.948519	0.000000	-3.067440	0.000000	0.000000	0.000000	0.016361	-0.009934	0.316020	0.000000	0.000000	4.000000	26.000000	0.000000
1946.172582	0.002510	0.559312	-0.129931	78.464958	46.053677	78.132401	-3.948519	0.000000	-3.067440	0.000000	0.000000	0.000000	0.016361	-0.009934	0.316020	0.000000	0.000000	4.000000	26.000000	0.000000
1946.175915	0.002510	0.559312	-0.129931	78.464958	46.053677	78.132401	-3.948519	0.000000	-3.067440	0.000000	0.000000	0.000000	0.016361	-0.009934	0.316020	0.000000	0.000000	4.000000	26.000000	0.000000
1946.179249	0.002551	0.559296	-0.128690	78.449814	46.017319	78.097046	-3.925400	0.000000	-3.096972	0.000000	0.000000	0.000000	0.012213	-0.004862	0.372393	0.000000	0.000000	4.000000	26.000000	0.000000
1946.182582	0.002551	0.559296	-0.128690	78.449814	46.017319	78.097046	-3.925400	0.000000	-3.096972	0.000000	0.000000	0.000000	0.012213	-0.004862	0.372393	0.000000	0.000000	4.000000	26.000000	0.000000
1946.185915	0.002551	0.559296	-0.128690	78.449814	46.017319	78.097046	-3.925400	0.000000	-3.096972	0.000000	0.000000	0.000000	0.012213	-0.004862	0.372393	0.000000	0.000000	4.000000	26.000000	0.000000
1946.189249	0.002593	0.559300	-0.127310	78.432251	45.935371	78.007851	-3.910281	0.000000	-3.116039	0.000000	0.000000	0.000000	0.012609	0.001191	0.413745	0.000000	0.000000	4.000000	26.000000	0.000000
1946.192582	0.002593	0.559300	-0.127310	78.432251	45.935371	78.007851	-3.910281	0.000000	-3.116039	0.000000	0.000000	0.000000	0.012609	0.001191	0.413745	0.000000	0.000000	4.000000	26.000000	0.000000
1946.195915	0.002593	0.559300	-0.127310	78.432251	45.935371	78.007851	-3.910281	0.000000	-3.116039	0.000000	0.000000	0.000000	0.012609	0.001191	0.413745	0.000000	0.000000	4.000000	26.000000	0.000000
1946.199249	0.002620	0.559287	-0.125782	78.416885	45.864586	77.930038	-3.893217	0.000000	-3.137334	0.000000	0.000000	0.000000	0.008323	-0.003870	0.458458	0.000000	0.000000	4.000000	26.000000	0.000000
1946.202582	0.002620	0.559287	-0.125782	78.416885	45.864586	77.930038	-3.893217	0.000000	-3.137334	0.000000	0.000000	0.000000	0.008323	-0.003870	0.458458	0.000000	0.000000	4.000000	26.000000	0.000000
1946.205915	0.002620	0.559287	-0.125782	78.416885	45.864586	77.930038	-3.893217	0.000000	-3.137334	0.000000	0.000000	0.000000	0.008323	-0.003870	0.458458	0.000000	0.000000	4.000000	26.000000	0.000000
1946.209249	0.002617	0.559211	-0.124188	78.408081	45.818382	77.885651	-3.874196	0.000000	-3.160792	0.000000	0.000000	0.000000	-0.000961	-0.022914	0.478344	0.000000	0.000000	4.000000	26.000000	0.000000
1946.212582	0.002617	0.559211	-0.124188	78.408081	45.818382	77.885651	-3.874196	0.000000	-3.160792	0.000000	0.000000	0.000000	-0.000961	-0.022914	0.478344	0.000000	0.000000	4.000000	26.000000	0.000000
1946.215915	0.002617	0.559211	-0.124188	78.408081	45.818382	77.885651	-3.874196	0.000000	-3.160792	0.000000	0.000000	0.000000	-0.000961	-0.022914	0.478344	0.000000	0.000000	4.000000	26.000000	0.000000
1946.219249	0.002599	0.559120	-0.122494	78.399307	45.769554	77.849342	-3.854393	0.000000	-3.184911	0.000000	0.000000	0.000000	-0.005541	-0.027327	0.508063	0.000000	0.000000	4.000000	26.000000	0.000000
1946.222582	0.002599	0.559120	-0.122494	78.399307	45.769554	77.849342	-3.854393	0.000000	-3.184911	0.000000	0.000000	0.000000	-0.005541	-0.027327	0.508063	0.000000	0.000000	4.000000	26.000000	0.000000
1946.225915	0.002599	0.559120	-0.122494	78.399307	45.769554	77.849342	-3.854393	0.000000	-3.184911	0.000000	0.000000	0.000000	-0.005541	-0.027327	0.508063	0.000000	0.000000	4.000000	26.000000	0.000000
1946.229249	0.002580	0.558983	-0.120765	78.391739	45.752178	77.842636	-3.833089	0.000000	-3.210519	0.000000	0.000000	0.000000	-0.005556	-0.040819	0.518685	0.000000	0.000000	4.000000	26.000000	0.000000
1946.232582	0.002580	0.558983	-0.120765	78.391739	45.752178	77.842636	-3.833089	0.000000	-3.210519	0.000000	0.000000	0.000000	-0.005556	-0.040819	0.518685	0.000000	0.000000	4.000000	26.000000	0.000000
1946.235915	0.002580	0.558983	-0.120765	78.391739	45.752178	77.842636	-3.833089	0.000000	-3.210519	0.000000	0.000000	0.000000	-0.005556	-0.040819	0.518685	0.000000	0.000000	4.000000	26.000000	0.000000
1946.239249	0.002578	0.558844	-0.118894	78.370605	45.779686	77.902710	-3.810791	0.000000	-3.236954	0.000000	0.000000	0.000000	-0.000512	-0.041835	0.561501	0.000000	0.000000	4.000000	26.000000	0.000000
1946.242582	0.002578	0.558844	-0.118894	78.370605	45.779686	77.902710	-3.810791	0.000000	-3.236954	0.000000	0.000000	0.000000	-0.000512	-0.041835	0.561501	0.000000	0.000000	4.000000	26.000000	0.000000
1946.245915	0.002578	0.558844	-0.118894	78.370605	45.779686	77.902710	-3.810791	0.000000	-3.236954	0.000000	0.000000	0.000000	-0.000512	-0.041835	0.561501	0.000000	0.000000	4.000000	26.000000	0.000000
1946.249249	0.002641	0.558676	-0.116993	78.328552	45.878017	78.058296	-3.785727	0.000000	-3.266232	0.000000	0.000000	0.000000	0.018881	-0.050402	0.570237	0.000000	0.000000	4.000000	26.000000	0.000000
1946.252582	0.002641	0.558676	-0.116993	78.328552	45.878017	78.058296	-3.785727	0.000000	-3.266232	0.000000	0.000000	0.000000	0.018881	-0.050402	0.570237	0.000000	0.000000	4.000000	26.000000	0.000000
1946.255915	0.002641	0.558676	-0.116993	78.328552	45.878017	78.058296	-3.785727	0.000000	-3.266232	0.000000	0.000000	0.000000	0.018881	-0.050402	0.570237	0.000000	0.000000	4.000000	26.000000	0.000000
1946.259249	0.002754	0.558489	-0.114994	78.269150	46.090813	78.364182	-3.758538	0.000000	-3.297482	0.000000	0.000000	0.000000	0.033897	-0.056061	0.599642	0.000000	0.000000	4.000000	26.000000	0.000000
1946.262582	0.002754	0.558489	-0.114994	78.269150	46.090813	78.364182	-3.758538	0.000000	-3.297482	0.000000	0.000000	0.000000	0.033897	-0.056061	0.599642	0.000000	0.000000	4.000000	26.000000	0.000000
1946.265915	0.002754	0.558489	-0.114994	78.269150	46.090813	78.364182	-3.758538	0.000000	-3.297482	0.000000	0.000000	0.000000	0.033897	-0.056061	0.599642	0.000000	0.000000	4.000000	26.000000	0.000000
1946.269249	0.002852	0.558243	-0.113029	78.224083	46.471493	78.844826	-3.728380	0.000000	-3.331543	0.000000	0.000000	0.000000	0.029253	-0.073776	0.589472	0.000000	0.000000	4.000000	26.000000	0.000000
1946.272582	0.002852	0.558243	-0.113029	78.224083	46.471493	78.844826	-3.728380	0.000000	-3.331543	0.000000	0.000000	0.000000	0.029253	-0.073776	0.589472	0.000000	0.000000	4.000000	26.000000	0.000000
1946.275915	0.002852	0.558243	-0.113029	78.224083	46.471493	78.844826	-3.728380	0.000000	-3.331543	0.000000	0.000000	0.000000	0.029253	-0.073776	0.589472	0.000000	0.000000	4.000000	26.000000	0.000000
1946.279249	0.002967	0.557964	-0.111010	78.206116	47.061893	79.529167	-3.698101	0.000000	-3.365123	0.000000	0.000000	0.000000	0.034601	-0.083878	0.605641	0.000000	0.000000	4.000000	26.000000	0.000000
1946.282582	0.002967	0.557964	-0.111010	78.206116	47.061893	79.529167	-3.698101	0.000000	-3.365123	0.000000	0.000000	0.000000	0.034601	-0.083878	0.605641	0.000000	0.000000	4.000000	26.000000	0.000000
1946.285915	0.002967	0.557964	-0.111010	78.206116	47.061893	79.529167	-3.698101	0.000000	-3.365123	0.000000	0.000000	0.000000	0.034601	-0.083878	0.605641	0.000000	0.000000	4.000000	26.000000	0.000000
1946.289249	0.003100	0.557618	-0.108976	78.221603	47.926128	80.480392	-3.665840	0.000000	-3.400239	0.000000	0.000000	0.000000	0.039945	-0.103781	0.610178	0.000000	0.000000	4.000000	26.000000	0.000000
1946.292582	0.003100	0.557618	-0.108976	78.221603	47.926128	80.480392	-3.665840	0.000000	-3.400239	0.000000	0.000000	0.000000	0.039945	-0.103781	0.610178	0.000000	0.000000	4.000000	26.000000	0.000000
1946.295915	0.003100	0.557618	-0.108976	78.221603	47.926128	80.480392	-3.665840	0.000000	-3.400239	0.000000	0.000000	0.000000	0.039945	-0.103781	0.610178	0.000000	0.000000	4.000000	26.000000	0.000000
1946.299249	0.003252	0.557243	-0.106938	78.265419	49.088604	81.723495	-3.632098	0.000000	-3.436257	0.000000	0.000000	0.000000	0.045351	-0.112534	0.611369	0.000000	0.000000	4.000000	26.000000	0.000000
1946.302582	0.003252	0.557243	-0.106938	78.265419	49.088604	81.723495	-3.632098	0.000000	-3.436257	0.000000	0.000000	0.000000	0.045351	-0.112534	0.611369	0.000000	0.000000	4.000000	26.000000	0.000000
1946.305915	0.003252	0.557243	-0.106938	78.265419	49.088604	81.723495	-3.632098	0.000000	-3.436257	0.000000	0.000000	0.000000	0.045351	-0.112534	0.611369	0.000000	0.000000	4.000000	26.000000	0.000000
1946.309249	0.003421	0.556850	-0.104853	78.317009	50.312134	83.009048	-3.596997	0.000000	-3.472984	0.000000	0.000000	0.000000	0.050972	-0.117633	0.625731	0.000000	0.000000	4.000000	26.000000	0.000000
1946.312582	0.003421	0.556850	-0.104853	78.317009	50.312134	83.009048	-3.596997	0.000000	-3.472984	0.000000	0.000000	0.000000	0.050972	-0.117633	0.625731	0.000000	0.000000	4.000000	26.000000	0.000000
1946.315915	0.003421	0.556850	-0.104853	78.317009	50.312134	83.009048	-3.596997	0.000000	-3.472984	0.000000	0.000000	0.000000	0.050972	-0.117633	0.625731	0.000000	0.000000	4.000000	26.000000	0.000000
1946.319249	0.003627	0.556444	-0.102744	78.363716	51.553772	84.307495	-3.559745	0.000000	-3.511156	0.000000	0.000000	0.000000	0.061673	-0.121885	0.632570	0.000000	0.000000	4.000000	26.000000	0.000000
1946.322582	0.003627	0.556444	-0.102744	78.363716	51.553772	84.307495	-3.559745	0.000000	-3.511156	0.000000	0.000000	0.000000	0.061673	-0.121885	0.632570	0.000000	0.000000	4.000000	26.000000	0.000000
1946.325915	0.003627	0.556444	-0.102744	78.363716	51.553772	84.307495	-3.559745	0.000000	-3.511156	0.000000	0.000000	0.000000	0.061673	-0.121885	0.632570	0.000000	0.000000	4.000000	26.000000	0.000000
1946.329249	0.003852	0.556055	-0.100574	78.392403	52.739605	85.553352	-3.520375	0.000000	-3.550627	0.000000	0.000000	0.000000	0.067612	-0.116735	0.651004	0.000000	0.000000	4.000000	26.000000	0.000000
1946.332582	0.003852	0.556055	-0.100574	78.392403	52.739605	85.553352	-3.520375	0.000000	-3.550627	0.000000	0.000000	0.000000	0.067612	-0.116735	0.651004	0.000000	0.000000	4.000000	26.000000	0.000000
1946.335915	0.003852	0.556055	-0.100574	78.392403	52.739605	85.553352	-3.520375	0.000000	-3.550627	0.000000	0.000000	0.000000	0.067612	-0.116735	0.651004	0.000000	0.000000	4.000000	26.000000	0.000000
1946.339249	0.004115	0.555683	-0.098343	78.403778	53.808121	86.678307	-3.478389	0.000000	-3.591770	0.000000	0.000000	0.000000	0.078785	-0.111736	0.669338	0.000000	0.000000	4.000000	26.000000	0.000000
1946.342582	0.004115	0.555683	-0.098343	78.403778	53.808121	86.678307	-3.478389	0.000000	-3.591770	0.000000	0.000000	0.000000	0.078785	-0.111736	0.669338	0.000000	0.000000	4.000000	26.000000	0.000000
1946.345915	0.004115	0.555683	-0.098343	78.403778	53.808121	86.678307	-3.478389	0.000000	-3.591770	0.000000	0.000000	0.000000	0.078785	-0.111736	0.669338	0.000000	0.000000	4.000000	26.000000	0.000000
1946.349249	0.004432	0.555315	-0.096095	78.398643	54.739880	87.660843	-3.433341	0.000000	-3.634855	0.000000	0.000000	0.000000	0.095167	-0.110371	0.674363	0.000000	0.000000	4.000000	26.000000	0.000000
1946.352582	0.004432	0.555315	-0.096095	78.398643	54.739880	87.660843	-3.433341	0.000000	-3.634855	0.000000	0.000000	0.000000	0.095167	-0.110371	0.674363	0.000000	0.000000	4.000000	26.000000	0.000000
1946.355915	0.004432	0.555315	-0.096095	78.398643	54.739880	87.660843	-3.433341	0.000000	-3.634855	0.000000	0.000000	0.000000	0.095167	-0.110371	0.674363	0.000000	0.000000	4.000000	26.000000	0.000000
1946.359249	0.004805	0.554967	-0.093811	78.375778	55.554543	88.520607	-3.385615	0.000000	-3.679349	0.000000	0.000000	0.000000	0.111925	-0.104322	0.685124	0.000000	0.000000	4.000000	26.000000	0.000000
1946.362582	0.004805	0.554967	-0.093811	78.375778	55.554543	88.520607	-3.385615	0.000000	-3.679349	0.000000	0.000000	0.000000	0.111925	-0.104322	0.685124	0.000000	0.000000	4.000000	26.000000	0.000000
1946.365915	0.004805	0.554967	-0.093811	78.375778	55.554543	88.520607	-3.385615	0.000000	-3.679349	0.000000	0.000000	0.000000	0.111925	-0.104322	0.685124	0.000000	0.000000	4.000000	26.000000	0.000000
1946.369249	0.005252	0.554628	-0.091536	78.342896	56.250111	89.251129	-3.334727	0.000000	-3.725533	0.000000	0.000000	0.000000	0.134026	-0.101736	0.682556	0.000000	0.000000	4.000000	26.000000	0.000000
1946.372582	0.005252	0.554628	-0.091536	78.342896	56.250111	89.251129	-3.334727	0.000000	-3.725533	0.000000	0.000000	0.000000	0.134026	-0.101736	0.682556	0.000000	0.000000	4.000000	26.000000	0.000000
1946.375915	0.005252	0.554628	-0.091536	78.342896	56.250111	89.251129	-3.334727	0.000000	-3.725533	0.000000	0.000000	0.000000	0.134026	-0.101736	0.682556	0.000000	0.000000	4.000000	26.000000	0.000000
1946.379249	0.005704	0.554278	-0.089263	78.340347	56.841263	89.818153	-3.281151	0.000000	-3.772804	0.000000	0.000000	0.000000	0.135575	-0.105093	0.681830	0.000000	0.000000	4.000000	26.000000	0.000000
1946.382582	0.005704	0.554278	-0.089263	78.340347	56.841263	89.818153	-3.281151	0.000000	-3.772804	0.000000	0.000000	0.000000	0.135575	-0.105093	0.681830	0.000000	0.000000	4.000000	26.000000	0.000000
1946.385915	0.005704	0.554278	-0.089263	78.340347	56.841263	89.818153	-3.281151	0.000000	-3.772804	0.000000	0.000000	0.000000	0.135575	-0.105093	0.681830	0.000000	0.000000	4.000000	26.000000	0.000000
1946.389249	0.006125	0.553921	-0.087017	78.372360	57.352772	90.260002	-3.225951	0.000000	-3.820110	0.000000	0.000000	0.000000	0.126454	-0.107102	0.673880	0.000000	0.000000	4.000000	26.000000	0.000000
1946.392582	0.006125	0.553921	-0.087017	78.372360	57.352772	90.260002	-3.225951	0.000000	-3.820110	0.000000	0.000000	0.000000	0.126454	-0.107102	0.673880	0.000000	0.000000	4.000000	26.000000	0.000000
1946.395915	0.006125	0.553921	-0.087017	78.372360	57.352772	90.260002	-3.225951	0.000000	-3.820110	0.000000	0.000000	0.000000	0.126454	-0.107102	0.673880	0.000000	0.000000	4.000000	26.000000	0.000000
1946.399249	0.006481	0.553512	-0.084761	78.398315	57.779713	90.629730	-3.170271	0.000000	-3.866443	0.000000	0.000000	0.000000	0.106694	-0.122563	0.676682	0.000000	0.000000	4.000000	26.000000	0.000000
1946.402582	0.006481	0.553512	-0.084761	78.398315	57.779713	90.629730	-3.170271	0.000000	-3.866443	0.000000	0.000000	0.000000	0.106694	-0.122563	0.676682	0.000000	0.000000	4.000000	26.000000	0.000000
1946.405915	0.006481	0.553512	-0.084761	78.398315	57.779713	90.629730	-3.170271	0.000000	-3.866443	0.000000	0.000000	0.000000	0.106694	-0.122563	0.676682	0.000000	0.000000	4.000000	26.000000	0.000000
1946.409249	0.006716	0.553092	-0.082506	78.414246	58.041061	90.853767	-3.113981	0.000000	-3.911921	0.000000	0.000000	0.000000	0.070488	-0.125981	0.676633	0.000000	0.000000	4.000000	26.000000	0.000000
1946.412582	0.006716	0.553092	-0.082506	78.414246	58.041061	90.853767	-3.113981	0.000000	-3.911921	0.000000	0.000000	0.000000	0.070488	-0.125981	0.676633	0.000000	0.000000	4.000000	26.000000	0.000000
1946.415915	0.006716	0.553092	-0.082506	78.414246	58.041061	90.853767	-3.113981	0.000000	-3.911921	0.000000	0.000000	0.000000	0.070488	-0.125981	0.676633	0.000000	0.000000	4.000000	26.000000	0.000000
1946.419249	0.006811	0.552651	-0.080201	78.421272	58.174080	90.975342	-3.058249	0.000000	-3.955643	0.000000	0.000000	0.000000	0.028505	-0.132245	0.691444	0.000000	0.000000	4.000000	26.000000	0.000000
1946.422582	0.006811	0.552651	-0.080201	78.421272	58.174080	90.975342	-3.058249	0.000000	-3.955643	0.000000	0.000000	0.000000	0.028505	-0.132245	0.691444	0.000000	0.000000	4.000000	26.000000	0.000000
1946.425915	0.006811	0.552651	-0.080201	78.421272	58.174080	90.975342	-3.058249	0.000000	-3.955643	0.000000	0.000000	0.000000	0.028505	-0.132245	0.691444	0.000000	0.000000	4.000000	26.000000	0.000000
1946.429249	0.006818	0.552225	-0.077834	78.410698	58.207447	91.030052	-3.002225	0.000000	-3.998330	0.000000	0.000000	0.000000	0.002022	-0.127747	0.710165	0.000000	0.000000	4.000000	26.000000	0.000000
1946.432582	0.006818	0.552225	-0.077834	78.410698	58.207447	91.030052	-3.002225	0.000000	-3.998330	0.000000	0.000000	0.000000	0.002022	-0.127747	0.710165	0.000000	0.000000	4.000000	26.000000	0.000000
1946.435915	0.006818	0.552225	-0.077834	78.410698	58.207447	91.030052	-3.002225	0.000000	-3.998330	0.000000	0.000000	0.000000	0.002022	-0.127747	0.710165	0.000000	0.000000	4.000000	26.000000	0.000000
1946.439249	0.006880	0.551814	-0.075407	78.338226	58.275467	91.195465	-2.944527	0.000000	-4.041010	0.000000	0.000000	0.000000	0.018524	-0.123361	0.728074	0.000000	0.000000	4.000000	26.000000	0.000000
1946.442582	0.006880	0.551814	-0.075407	78.338226	58.275467	91.195465	-2.944527	0.000000	-4.041010	0.000000	0.000000	0.000000	0.018524	-0.123361	0.728074	0.000000	0.000000	4.000000	26.000000	0.000000
1946.445915	0.006880	0.551814	-0.075407	78.338226	58.275467	91.195465	-2.944527	0.000000	-4.041010	0.000000	0.000000	0.000000	0.018524	-0.123361	0.728074	0.000000	0.000000	4.000000	26.000000	0.000000
1946.449249	0.006998	0.551449	-0.072882	78.184822	58.670731	91.806442	-2.882464	0.000000	-4.085511	0.000000	0.000000	0.000000	0.035549	-0.109549	0.757493	0.000000	0.000000	4.000000	26.000000	0.000000
1946.452582	0.006998	0.551449	-0.072882	78.184822	58.670731	91.806442	-2.882464	0.000000	-4.085511	0.000000	0.000000	0.000000	0.035549	-0.109549	0.757493	0.000000	0.000000	4.000000	26.000000	0.000000
1946.455915	0.006998	0.551449	-0.072882	78.184822	58.670731	91.806442	-2.882464	0.000000	-4.085511	0.000000	0.000000	0.000000	0.035549	-0.109549	0.757493	0.000000	0.000000	4.000000	26.000000	0.000000
1946.459249	0.007263	0.551082	-0.070411	77.999794	59.762661	93.187798	-2.814809	0.000000	-4.132415	0.000000	0.000000	0.000000	0.079618	-0.110145	0.741210	0.000000	0.000000	4.000000	26.000000	0.000000
1946.462582	0.007263	0.551082	-0.070411	77.999794	59.762661	93.187798	-2.814809	0.000000	-4.132415	0.000000	0.000000	0.000000	0.079618	-0.110145	0.741210	0.000000	0.000000	4.000000	26.000000	0.000000
1946.465915	0.007263	0.551082	-0.070411	77.999794	59.762661	93.187798	-2.814809	0.000000	-4.132415	0.000000	0.000000	0.000000	0.079618	-0.110145	0.741210	0.000000	0.000000	4.000000	26.000000	0.000000
1946.469249	0.007605	0.550714	-0.067994	77.841774	61.497768	95.186012	-2.743821	0.000000	-4.179887	0.000000	0.000000	0.000000	0.102335	-0.110500	0.725301	0.000000	0.000000	4.000000	26.000000	0.000000
1946.472582	0.007605	0.550714	-0.067994	77.841774	61.497768	95.186012	-2.743821	0.000000	-4.179887	0.000000	0.000000	0.000000	0.102335	-0.110500	0.725301	0.000000	0.000000	4.000000	26.000000	0.000000
1946.475915	0.007605	0.550714	-0.067994	77.841774	61.497768	95.186012	-2.743821	0.000000	-4.179887	0.000000	0.000000	0.000000	0.102335	-0.110500	0.725301	0.000000	0.000000	4.000000	26.000000	0.000000
1946.479249	0.007950	0.550371	-0.065565	77.727913	63.299606	97.167343	-2.670890	0.000000	-4.226860	0.000000	0.000000	0.000000	0.103509	-0.102752	0.728685	0.000000	0.000000	4.000000	26.000000	0.000000
1946.482582	0.007950	0.550371	-0.065565	77.727913	63.299606	97.167343	-2.670890	0.000000	-4.226860	0.000000	0.000000	0.000000	0.103509	-0.102752	0.728685	0.000000	0.000000	4.000000	26.000000	0.000000
1946.485915	0.007950	0.550371	-0.065565	77.727913	63.299606	97.167343	-2.670890	0.000000	-4.226860	0.000000	0.000000	0.000000	0.103509	-0.102752	0.728685	0.000000	0.000000	4.000000	26.000000	0.000000
1946.489249	0.008262	0.550028	-0.063094	77.682945	64.904083	98.836731	-2.595584	0.000000	-4.273517	0.000000	0.000000	0.000000	0.093651	-0.103039	0.741118	0.000000	0.000000	4.000000	26.000000	0.000000
1946.492582	0.008262	0.550028	-0.063094	77.682945	64.904083	98.836731	-2.595584	0.000000	-4.273517	0.000000	0.000000	0.000000	0.093651	-0.103039	0.741118	0.000000	0.000000	4.000000	26.000000	0.000000
1946.495915	0.008262	0.550028	-0.063094	77.682945	64.904083	98.836731	-2.595584	0.000000	-4.273517	0.000000	0.000000	0.000000	0.093651	-0.103039	0.741118	0.000000	0.000000	4.000000	26.000000	0.000000
1946.499249	0.008541	0.549699	-0.060563	77.717110	66.252472	100.124474	-2.517619	0.000000	-4.319907	0.000000	0.000000	0.000000	0.083729	-0.098609	0.759295	0.000000	0.000000	4.000000	26.000000	0.000000
1946.502582	0.008541	0.549699	-0.060563	77.717110	66.252472	100.124474	-2.517619	0.000000	-4.319907	0.000000	0.000000	0.000000	0.083729	-0.098609	0.759295	0.000000	0.000000	4.000000	26.000000	0.000000
1946.505915	0.008541	0.549699	-0.060563	77.717110	66.252472	100.124474	-2.517619	0.000000	-4.319907	0.000000	0.000000	0.000000	0.083729	-0.098609	0.759295	0.000000	0.000000	4.000000	26.000000	0.000000
1946.509249	0.008786	0.549369	-0.057991	77.744667	67.386421	101.195595	-2.436293	0.000000	-4.366289	0.000000	0.000000	0.000000	0.073494	-0.099071	0.771661	0.000000	0.000000	4.000000	26.000000	0.000000
1946.512582	0.008786	0.549369	-0.057991	77.744667	67.386421	101.195595	-2.436293	0.000000	-4.366289	0.000000	0.000000	0.000000	0.073494	-0.099071	0.771661	0.000000	0.000000	4.000000	26.000000	0.000000
1946.515915	0.008786	0.549369	-0.057991	77.744667	67.386421	101.195595	-2.436293	0.000000	-4.366289	0.000000	0.000000	0.000000	0.073494	-0.099071	0.771661	0.000000	0.000000	4.000000	26.000000	0.000000
1946.519249	0.009016	0.549053	-0.055359	77.757896	68.279808	102.034981	-2.352060	0.000000	-4.412235	0.000000	0.000000	0.000000	0.068907	-0.094838	0.789631	0.000000	0.000000	4.000000	26.000000	0.000000
1946.522582	0.009016	0.549053	-0.055359	77.757896	68.279808	102.034981	-2.352060	0.000000	-4.412235	0.000000	0.000000	0.000000	0.068907	-0.094838	0.789631	0.000000	0.000000	4.000000	26.000000	0.000000
1946.525915	0.009016	0.549053	-0.055359	77.757896	68.279808	102.034981	-2.352060	0.000000	-4.412235	0.000000	0.000000	0.000000	0.068907	-0.094838	0.789631	0.000000	0.000000	4.000000	26.000000	0.000000
1946.529249	0.009287	0.548734	-0.052688	77.762733	68.993347	102.692650	-2.263877	0.000000	-4.458123	0.000000	0.000000	0.000000	0.081379	-0.095448	0.801377	0.000000	0.000000	4.000000	26.000000	0.000000
1946.532582	0.009287	0.548734	-0.052688	77.762733	68.993347	102.692650	-2.263877	0.000000	-4.458123	0.000000	0.000000	0.000000	0.081379	-0.095448	0.801377	0.000000	0.000000	4.000000	26.000000	0.000000
1946.535915	0.009287	0.548734	-0.052688	77.762733	68.993347	102.692650	-2.263877	0.000000	-4.458123	0.000000	0.000000	0.000000	0.081379	-0.095448	0.801377	0.000000	0.000000	4.000000	26.000000	0.000000
1946.539249	0.009601	0.548452	-0.049964	77.756821	69.441818	103.086731	-2.171362	0.000000	-4.503908	0.000000	0.000000	0.000000	0.094196	-0.084720	0.817299	0.000000	0.000000	4.000000	26.000000	0.000000
1946.542582	0.009601	0.548452	-0.049964	77.756821	69.441818	103.086731	-2.171362	0.000000	-4.503908	0.000000	0.000000	0.000000	0.094196	-0.084720	0.817299	0.000000	0.000000	4.000000	26.000000	0.000000
1946.545915	0.009601	0.548452	-0.049964	77.756821	69.441818	103.086731	-2.171362	0.000000	-4.503908	0.000000	0.000000	0.000000	0.094196	-0.084720	0.817299	0.000000	0.000000	4.000000	26.000000	0.000000
1946.549249	0.009977	0.548174	-0.047225	77.744492	69.692207	103.275948	-2.074001	0.000000	-4.549562	0.000000	0.000000	0.000000	0.112835	-0.083531	0.821484	0.000000	0.000000	4.000000	26.000000	0.000000
1946.552582	0.009977	0.548174	-0.047225	77.744492	69.692207	103.275948	-2.074001	0.000000	-4.549562	0.000000	0.000000	0.000000	0.112835	-0.083531	0.821484	0.000000	0.000000	4.000000	26.000000	0.000000
1946.555915	0.009977	0.548174	-0.047225	77.744492	69.692207	103.275948	-2.074001	0.000000	-4.549562	0.000000	0.000000	0.000000	0.112835	-0.083531	0.821484	0.000000	0.000000	4.000000	26.000000	0.000000
1946.559249	0.010396	0.547890	-0.044516	77.728142	69.785126	103.305931	-1.972853	0.000000	-4.594328	0.000000	0.000000	0.000000	0.125629	-0.085151	0.812754	0.000000	0.000000	4.000000	26.000000	0.000000
1946.562582	0.010396	0.547890	-0.044516	77.728142	69.785126	103.305931	-1.972853	0.000000	-4.594328	0.000000	0.000000	0.000000	0.125629	-0.085151	0.812754	0.000000	0.000000	4.000000	26.000000	0.000000
1946.565915	0.010396	0.547890	-0.044516	77.728142	69.785126	103.305931	-1.972853	0.000000	-4.594328	0.000000	0.000000	0.000000	0.125629	-0.085151	0.812754	0.000000	0.000000	4.000000	26.000000	0.000000
1946.569249	0.010780	0.547594	-0.041810	77.711617	69.809647	103.269859	-1.869902	0.000000	-4.637183	0.000000	0.000000	0.000000	0.115161	-0.088660	0.811835	0.000000	0.000000	4.000000	26.000000	0.000000
1946.572582	0.010780	0.547594	-0.041810	77.711617	69.809647	103.269859	-1.869902	0.000000	-4.637183	0.000000	0.000000	0.000000	0.115161	-0.088660	0.811835	0.000000	0.000000	4.000000	26.000000	0.000000
1946.575915	0.010780	0.547594	-0.041810	77.711617	69.809647	103.269859	-1.869902	0.000000	-4.637183	0.000000	0.000000	0.000000	0.115161	-0.088660	0.811835	0.000000	0.000000	4.000000	26.000000	0.000000
1946.579249	0.011068	0.547287	-0.039105	77.696350	69.926620	103.341911	-1.765521	0.000000	-4.677920	0.000000	0.000000	0.000000	0.086595	-0.092161	0.811403	0.000000	0.000000	4.000000	26.000000	0.000000
1946.582582	0.011068	0.547287	-0.039105	77.696350	69.926620	103.341911	-1.765521	0.000000	-4.677920	0.000000	0.000000	0.000000	0.086595	-0.092161	0.811403	0.000000	0.000000	4.000000	26.000000	0.000000
1946.585915	0.011068	0.547287	-0.039105	77.696350	69.926620	103.341911	-1.765521	0.000000	-4.677920	0.000000	0.000000	0.000000	0.086595	-0.092161	0.811403	0.000000	0.000000	4.000000	26.000000	0.000000
1946.589249	0.011240	0.546968	-0.036401	77.687912	70.321213	103.698448	-1.660503	0.000000	-4.716220	0.000000	0.000000	0.000000	0.051458	-0.095654	0.811172	0.000000	0.000000	4.000000	26.000000	0.000000
1946.592582	0.011240	0.546968	-0.036401	77.687912	70.321213	103.698448	-1.660503	0.000000	-4.716220	0.000000	0.000000	0.000000	0.051458	-0.095654	0.811172	0.000000	0.000000	4.000000	26.000000	0.000000
1946.595915	0.011240	0.546968	-0.036401	77.687912	70.321213	103.698448	-1.660503	0.000000	-4.716220	0.000000	0.000000	0.000000	0.051458	-0.095654	0.811172	0.000000	0.000000	4.000000	26.000000	0.000000
1946.599249	0.011393	0.546654	-0.033682	77.687256	71.175186	104.510887	-1.555027	0.000000	-4.752041	0.000000	0.000000	0.000000	0.045935	-0.094306	0.815882	0.000000	0.000000	4.000000	26.000000	0.000000
1946.602582	0.011393	0.546654	-0.033682	77.687256	71.175186	104.510887	-1.555027	0.000000	-4.752041	0.000000	0.000000	0.000000	0.045935	-0.094306	0.815882	0.000000	0.000000	4.000000	26.000000	0.000000
1946.605915	0.011393	0.546654	-0.033682	77.687256	71.175186	104.510887	-1.555027	0.000000	-4.752041	0.000000	0.000000	0.000000	0.045935	-0.094306	0.815882	0.000000	0.000000	4.000000	26.000000	0.000000
1946.609249	0.011610	0.546346	-0.030882	77.687363	72.347931	105.625008	-1.447139	0.000000	-4.785999	0.000000	0.000000	0.000000	0.065124	-0.092376	0.839971	0.000000	0.000000	4.000000	26.000000	0.000000
1946.612582	0.011610	0.546346	-0.030882	77.687363	72.347931	105.625008	-1.447139	0.000000	-4.785999	0.000000	0.000000	0.000000	0.065124	-0.092376	0.839971	0.000000	0.000000	4.000000	26.000000	0.000000
1946.615915	0.011610	0.546346	-0.030882	77.687363	72.347931	105.625008	-1.447139	0.000000	-4.785999	0.000000	0.000000	0.000000	0.065124	-0.092376	0.839971	0.000000	0.000000	4.000000	26.000000	0.000000
1946.619249	0.011893	0.546076	-0.027964	77.678749	73.642677	106.849319	-1.333373	0.000000	-4.818933	0.000000	0.000000	0.000000	0.085011	-0.080934	0.875322	0.000000	0.000000	4.000000	26.000000	0.000000
1946.622582	0.011893	0.546076	-0.027964	77.678749	73.642677	106.849319	-1.333373	0.000000	-4.818933	0.000000	0.000000	0.000000	0.085011	-0.080934	0.875322	0.000000	0.000000	4.000000	26.000000	0.000000
1946.625915	0.011893	0.546076	-0.027964	77.678749	73.642677	106.849319	-1.333373	0.000000	-4.818933	0.000000	0.000000	0.000000	0.085011	-0.080934	0.875322	0.000000	0.000000	4.000000	26.000000	0.000000
1946.629249	0.012265	0.545844	-0.024930	77.665733	74.947983	108.070854	-1.212302	0.000000	-4.850806	0.000000	0.000000	0.000000	0.111472	-0.069601	0.910278	0.000000	0.000000	4.000000	26.000000	0.000000
1946.632582	0.012265	0.545844	-0.024930	77.665733	74.947983	108.070854	-1.212302	0.000000	-4.850806	0.000000	0.000000	0.000000	0.111472	-0.069601	0.910278	0.000000	0.000000	4.000000	26.000000	0.000000
1946.635915	0.012265	0.545844	-0.024930	77.665733	74.947983	108.070854	-1.212302	0.000000	-4.850806	0.000000	0.000000	0.000000	0.111472	-0.069601	0.910278	0.000000	0.000000	4.000000	26.000000	0.000000
1946.639249	0.012704	0.545608	-0.021860	77.644569	76.219597	109.246674	-1.083911	0.000000	-4.881100	0.000000	0.000000	0.000000	0.131610	-0.070758	0.920939	0.000000	0.000000	4.000000	26.000000	0.000000
1946.642582	0.012704	0.545608	-0.021860	77.644569	76.219597	109.246674	-1.083911	0.000000	-4.881100	0.000000	0.000000	0.000000	0.131610	-0.070758	0.920939	0.000000	0.000000	4.000000	26.000000	0.000000
1946.645915	0.012704	0.545608	-0.021860	77.644569	76.219597	109.246674	-1.083911	0.000000	-4.881100	0.000000	0.000000	0.000000	0.131610	-0.070758	0.920939	0.000000	0.000000	4.000000	26.000000	0.000000
1946.649249	0.013167	0.545367	-0.018820	77.617035	77.615883	110.540688	-0.952060	0.000000	-4.908522	0.000000	0.000000	0.000000	0.139080	-0.072255	0.911894	0.000000	0.000000	4.000000	26.000000	0.000000
1946.652582	0.013167	0.545367	-0.018820	77.617035	77.615883	110.540688	-0.952060	0.000000	-4.908522	0.000000	0.000000	0.000000	0.139080	-0.072255	0.911894	0.000000	0.000000	4.000000	26.000000	0.000000
1946.655915	0.013167	0.545367	-0.018820	77.617035	77.615883	110.540688	-0.952060	0.000000	-4.908522	0.000000	0.000000	0.000000	0.139080	-0.072255	0.911894	0.000000	0.000000	4.000000	26.000000	0.000000
1946.659249	0.013594	0.545138	-0.015790	77.582726	79.164886	111.989479	-0.820266	0.000000	-4.932258	0.000000	0.000000	0.000000	0.127976	-0.068716	0.909098	0.000000	0.000000	4.000000	26.000000	0.000000
1946.662582	0.013594	0.545138	-0.015790	77.582726	79.164886	111.989479	-0.820266	0.000000	-4.932258	0.000000	0.000000	0.000000	0.127976	-0.068716	0.909098	0.000000	0.000000	4.000000	26.000000	0.000000
1946.665915	0.013594	0.545138	-0.015790	77.582726	79.164886	111.989479	-0.820266	0.000000	-4.932258	0.000000	0.000000	0.000000	0.127976	-0.068716	0.909098	0.000000	0.000000	4.000000	26.000000	0.000000
1946.669249	0.013918	0.544889	-0.012805	77.538818	80.755051	113.488014	-0.688406	0.000000	-4.952383	0.000000	0.000000	0.000000	0.097262	-0.074851	0.895594	0.000000	0.000000	4.000000	26.000000	0.000000
1946.672582	0.013918	0.544889	-0.012805	77.538818	80.755051	113.488014	-0.688406	0.000000	-4.952383	0.000000	0.000000	0.000000	0.097262	-0.074851	0.895594	0.000000	0.000000	4.000000	26.000000	0.000000
1946.675915	0.013918	0.544889	-0.012805	77.538818	80.755051	113.488014	-0.688406	0.000000	-4.952383	0.000000	0.000000	0.000000	0.097262	-0.074851	0.895594	0.000000	0.000000	4.000000	26.000000	0.000000
1946.679249	0.014225	0.544660	-0.009787	77.487373	82.274872	114.922691	-0.558500	0.000000	-4.968710	0.000000	0.000000	0.000000	0.092137	-0.068554	0.905447	0.000000	0.000000	4.000000	26.000000	0.000000
1946.682582	0.014225	0.544660	-0.009787	77.487373	82.274872	114.922691	-0.558500	0.000000	-4.968710	0.000000	0.000000	0.000000	0.092137	-0.068554	0.905447	0.000000	0.000000	4.000000	26.000000	0.000000
1946.685915	0.014225	0.544660	-0.009787	77.487373	82.274872	114.922691	-0.558500	0.000000	-4.968710	0.000000	0.000000	0.000000	0.092137	-0.068554	0.905447	0.000000	0.000000	4.000000	26.000000	0.000000
1946.689249	0.014555	0.544412	-0.006817	77.430450	83.654396	116.216599	-0.426828	0.000000	-4.981749	0.000000	0.000000	0.000000	0.098947	-0.074521	0.890812	0.000000	0.000000	4.000000	26.000000	0.000000
1946.692582	0.014555	0.544412	-0.006817	77.430450	83.654396	116.216599	-0.426828	0.000000	-4.981749	0.000000	0.000000	0.000000	0.098947	-0.074521	0.890812	0.000000	0.000000	4.000000	26.000000	0.000000
1946.695915	0.014555	0.544412	-0.006817	77.430450	83.654396	116.216599	-0.426828	0.000000	-4.981749	0.000000	0.000000	0.000000	0.098947	-0.074521	0.890812	0.000000	0.000000	4.000000	26.000000	0.000000
1946.699249	0.014953	0.544169	-0.003837	77.369926	84.879051	117.355316	-0.297028	0.000000	-4.991170	0.000000	0.000000	0.000000	0.119379	-0.073014	0.894116	0.000000	0.000000	4.000000	26.000000	0.000000
1946.702582	0.014953	0.544169	-0.003837	77.369926	84.879051	117.355316	-0.297028	0.000000	-4.991170	0.000000	0.000000	0.000000	0.119379	-0.073014	0.894116	0.000000	0.000000	4.000000	26.000000	0.000000
1946.705915	0.014953	0.544169	-0.003837	77.369926	84.879051	117.355316	-0.297028	0.000000	-4.991170	0.000000	0.000000	0.000000	0.119379	-0.073014	0.894116	0.000000	0.000000	4.000000	26.000000	0.000000
1946.709249	0.015442	0.543947	-0.000828	77.311134	85.901970	118.280380	-0.166796	0.000000	-4.997217	0.000000	0.000000	0.000000	0.146889	-0.066545	0.902723	0.000000	0.000000	4.000000	26.000000	0.000000
1946.712582	0.015442	0.543947	-0.000828	77.311134	85.901970	118.280380	-0.166796	0.000000	-4.997217	0.000000	0.000000	0.000000	0.146889	-0.066545	0.902723	0.000000	0.000000	4.000000	26.000000	0.000000
1946.715915	0.015442	0.543947	-0.000828	77.311134	85.901970	118.280380	-0.166796	0.000000	-4.997217	0.000000	0.000000	0.000000	0.146889	-0.066545	0.902723	0.000000	0.000000	4.000000	26.000000	0.000000
1946.719249	0.016028	0.543746	0.002275	77.259712	86.673676	118.944603	-0.035852	0.000000	-4.999871	0.000000	0.000000	0.000000	0.175620	-0.060176	0.930842	0.000000	0.000000	4.000000	26.000000	0.000000
1946.722582	0.016028	0.543746	0.002275	77.259712	86.673676	118.944603	-0.035852	0.000000	-4.999871	0.000000	0.000000	0.000000	0.175620	-0.060176	0.930842	0.000000	0.000000	4.000000	26.000000	0.000000
1946.725915	0.016028	0.543746	0.002275	77.259712	86.673676	118.944603	-0.035852	0.000000	-4.999871	0.000000	0.000000	0.000000	0.175620	-0.060176	0.930842	0.000000	0.000000	4.000000	26.000000	0.000000
1946.729249	0.016665	0.543517	0.005416	77.217499	87.198860	119.361122	0.098019	0.000000	-4.999039	0.000000	0.000000	0.000000	0.191183	-0.068835	0.942316	0.000000	0.000000	4.000000	26.000000	0.000000
1946.732582	0.016665	0.543517	0.005416	77.217499	87.198860	119.361122	0.098019	0.000000	-4.999039	0.000000	0.000000	0.000000	0.191183	-0.068835	0.942316	0.000000	0.000000	4.000000	26.000000	0.000000
1946.735915	0.016665	0.543517	0.005416	77.217499	87.198860	119.361122	0.098019	0.000000	-4.999039	0.000000	0.000000	0.000000	0.191183	-0.068835	0.942316	0.000000	0.000000	4.000000	26.000000	0.000000
1946.739249	0.017288	0.543241	0.008579	77.201889	87.522125	119.562912	0.231871	0.000000	-4.994620	0.000000	0.000000	0.000000	0.186943	-0.082700	0.948767	0.000000	0.000000	4.000000	26.000000	0.000000
1946.742582	0.017288	0.543241	0.008579	77.201889	87.522125	119.562912	0.231871	0.000000	-4.994620	0.000000	0.000000	0.000000	0.186943	-0.082700	0.948767	0.000000	0.000000	4.000000	26.000000	0.000000
1946.745915	0.017288	0.543241	0.008579	77.201889	87.522125	119.562912	0.231871	0.000000	-4.994620	0.000000	0.000000	0.000000	0.186943	-0.082700	0.948767	0.000000	0.000000	4.000000	26.000000	0.000000
1946.749249	0.017788	0.542943	0.011827	77.216866	87.701469	119.604988	0.364733	0.000000	-4.986679	0.000000	0.000000	0.000000	0.149882	-0.089537	0.974576	0.000000	0.000000	4.000000	26.000000	0.000000
1946.752582	0.017788	0.542943	0.011827	77.216866	87.701469	119.604988	0.364733	0.000000	-4.986679	0.000000	0.000000	0.000000	0.149882	-0.089537	0.974576	0.000000	0.000000	4.000000	26.000000	0.000000
1946.755915	0.017788	0.542943	0.011827	77.216866	87.701469	119.604988	0.364733	0.000000	-4.986679	0.000000	0.000000	0.000000	0.149882	-0.089537	0.974576	0.000000	0.000000	4.000000	26.000000	0.000000
1946.759249	0.018203	0.542579	0.015081	77.228851	87.782944	119.577583	0.499544	0.000000	-4.974983	0.000000	0.000000	0.000000	0.124580	-0.109026	0.976107	0.000000	0.000000	4.000000	26.000000	0.000000
1946.762582	0.018203	0.542579	0.015081	77.228851	87.782944	119.577583	0.499544	0.000000	-4.974983	0.000000	0.000000	0.000000	0.124580	-0.109026	0.976107	0.000000	0.000000	4.000000	26.000000	0.000000
1946.765915	0.018203	0.542579	0.015081	77.228851	87.782944	119.577583	0.499544	0.000000	-4.974983	0.000000	0.000000	0.000000	0.124580	-0.109026	0.976107	0.000000	0.000000	4.000000	26.000000	0.000000
1946.769249	0.018554	0.542159	0.018316	77.202522	87.864143	119.601982	0.632794	0.000000	-4.959796	0.000000	0.000000	0.000000	0.105223	-0.125998	0.970427	0.000000	0.000000	4.000000	26.000000	0.000000
1946.772582	0.018554	0.542159	0.018316	77.202522	87.864143	119.601982	0.632794	0.000000	-4.959796	0.000000	0.000000	0.000000	0.105223	-0.125998	0.970427	0.000000	0.000000	4.000000	26.000000	0.000000
1946.775915	0.018554	0.542159	0.018316	77.202522	87.864143	119.601982	0.632794	0.000000	-4.959796	0.000000	0.000000	0.000000	0.105223	-0.125998	0.970427	0.000000	0.000000	4.000000	26.000000	0.000000
1946.779249	0.018863	0.541689	0.021572	77.162918	88.119911	119.808624	0.763405	0.000000	-4.941378	0.000000	0.000000	0.000000	0.092749	-0.140979	0.976990	0.000000	0.000000	4.000000	26.000000	0.000000
1946.782582	0.018863	0.541689	0.021572	77.162918	88.119911	119.808624	0.763405	0.000000	-4.941378	0.000000	0.000000	0.000000	0.092749	-0.140979	0.976990	0.000000	0.000000	4.000000	26.000000	0.000000
1946.785915	0.018863	0.541689	0.021572	77.162918	88.119911	119.808624	0.763405	0.000000	-4.941378	0.000000	0.000000	0.000000	0.092749	-0.140979	0.976990	0.000000	0.000000	4.000000	26.000000	0.000000
1946.789249	0.019219	0.541188	0.024801	77.088043	88.842194	120.484619	0.892858	0.000000	-4.919635	0.000000	0.000000	0.000000	0.106909	-0.150478	0.968546	0.000000	0.000000	4.000000	26.000000	0.000000
1946.792582	0.019219	0.541188	0.024801	77.088043	88.842194	120.484619	0.892858	0.000000	-4.919635	0.000000	0.000000	0.000000	0.106909	-0.150478	0.968546	0.000000	0.000000	4.000000	26.000000	0.000000
1946.795915	0.019219	0.541188	0.024801	77.088043	88.842194	120.484619	0.892858	0.000000	-4.919635	0.000000	0.000000	0.000000	0.106909	-0.150478	0.968546	0.000000	0.000000	4.000000	26.000000	0.000000
1946.799249	0.019647	0.540698	0.028014	76.924835	90.049492	121.689674	1.018331	0.000000	-4.895202	0.000000	0.000000	0.000000	0.128410	-0.147003	0.963955	0.000000	0.000000	4.000000	26.000000	0.000000
1946.802582	0.019647	0.540698	0.028014	76.924835	90.049492	121.689674	1.018331	0.000000	-4.895202	0.000000	0.000000	0.000000	0.128410	-0.147003	0.963955	0.000000	0.000000	4.000000	26.000000	0.000000
1946.805915	0.019647	0.540698	0.028014	76.924835	90.049492	121.689674	1.018331	0.000000	-4.895202	0.000000	0.000000	0.000000	0.128410	-0.147003	0.963955	0.000000	0.000000	4.000000	26.000000	0.000000
1946.809249	0.020172	0.540237	0.031229	76.674515	91.473198	123.160797	1.139861	0.000000	-4.868338	0.000000	0.000000	0.000000	0.157501	-0.138282	0.964537	0.000000	0.000000	4.000000	26.000000	0.000000
1946.812582	0.020172	0.540237	0.031229	76.674515	91.473198	123.160797	1.139861	0.000000	-4.868338	0.000000	0.000000	0.000000	0.157501	-0.138282	0.964537	0.000000	0.000000	4.000000	26.000000	0.000000
1946.815915	0.020172	0.540237	0.031229	76.674515	91.473198	123.160797	1.139861	0.000000	-4.868338	0.000000	0.000000	0.000000	0.157501	-0.138282	0.964537	0.000000	0.000000	4.000000	26.000000	0.000000
1946.819249	0.020774	0.539796	0.034470	76.393967	92.745247	124.498665	1.257575	0.000000	-4.839267	0.000000	0.000000	0.000000	0.180430	-0.132372	0.972150	0.000000	0.000000	4.000000	26.000000	0.000000
1946.822582	0.020774	0.539796	0.034470	76.393967	92.745247	124.498665	1.257575	0.000000	-4.839267	0.000000	0.000000	0.000000	0.180430	-0.132372	0.972150	0.000000	0.000000	4.000000	26.000000	0.000000
1946.825915	0.020774	0.539796	0.034470	76.393967	92.745247	124.498665	1.257575	0.000000	-4.839267	0.000000	0.000000	0.000000	0.180430	-0.132372	0.972150	0.000000	0.000000	4.000000	26.000000	0.000000
1946.829249	0.021427	0.539405	0.037667	76.136116	93.872810	125.658775	1.372235	0.000000	-4.808011	0.000000	0.000000	0.000000	0.195860	-0.117256	0.959359	0.000000	0.000000	4.000000	26.000000	0.000000
1946.832582	0.021427	0.539405	0.037667	76.136116	93.872810	125.658775	1.372235	0.000000	-4.808011	0.000000	0.000000	0.000000	0.195860	-0.117256	0.959359	0.000000	0.000000	4.000000	26.000000	0.000000
1946.835915	0.021427	0.539405	0.037667	76.136116	93.872810	125.658775	1.372235	0.000000	-4.808011	0.000000	0.000000	0.000000	0.195860	-0.117256	0.959359	0.000000	0.000000	4.000000	26.000000	0.000000
1946.839249	0.022135	0.539035	0.040891	75.957794	94.906425	126.643181	1.481396	0.000000	-4.775506	0.000000	0.000000	0.000000	0.212437	-0.110933	0.967058	0.000000	0.000000	4.000000	26.000000	0.000000
1946.842582	0.022135	0.539035	0.040891	75.957794	94.906425	126.643181	1.481396	0.000000	-4.775506	0.000000	0.000000	0.000000	0.212437	-0.110933	0.967058	0.000000	0.000000	4.000000	26.000000	0.000000
1946.845915	0.022135	0.539035	0.040891	75.957794	94.906425	126.643181	1.481396	0.000000	-4.775506	0.000000	0.000000	0.000000	0.212437	-0.110933	0.967058	0.000000	0.000000	4.000000	26.000000	0.000000
1946.849249	0.022873	0.538690	0.044077	75.858688	95.842735	127.449501	1.587403	0.000000	-4.741323	0.000000	0.000000	0.000000	0.221303	-0.103397	0.955825	0.000000	0.000000	4.000000	26.000000	0.000000
1946.852582	0.022873	0.538690	0.044077	75.858688	95.842735	127.449501	1.587403	0.000000	-4.741323	0.000000	0.000000	0.000000	0.221303	-0.103397	0.955825	0.000000	0.000000	4.000000	26.000000	0.000000
1946.855915	0.022873	0.538690	0.044077	75.858688	95.842735	127.449501	1.587403	0.000000	-4.741323	0.000000	0.000000	0.000000	0.221303	-0.103397	0.955825	0.000000	0.000000	4.000000	26.000000	0.000000
1946.859249	0.023642	0.538406	0.047262	75.772362	96.570198	128.049377	1.688270	0.000000	-4.706351	0.000000	0.000000	0.000000	0.230782	-0.085316	0.955527	0.000000	0.000000	4.000000	26.000000	0.000000
1946.862582	0.023642	0.538406	0.047262	75.772362	96.570198	128.049377	1.688270	0.000000	-4.706351	0.000000	0.000000	0.000000	0.230782	-0.085316	0.955527	0.000000	0.000000	4.000000	26.000000	0.000000
1946.865915	0.023642	0.538406	0.047262	75.772362	96.570198	128.049377	1.688270	0.000000	-4.706351	0.000000	0.000000	0.000000	0.230782	-0.085316	0.955527	0.000000	0.000000	4.000000	26.000000	0.000000
1946.869249	0.024469	0.538145	0.050472	75.701714	97.083641	128.432297	1.785270	0.000000	-4.670419	0.000000	0.000000	0.000000	0.248015	-0.078391	0.962904	0.000000	0.000000	4.000000	26.000000	0.000000
1946.872582	0.024469	0.538145	0.050472	75.701714	97.083641	128.432297	1.785270	0.000000	-4.670419	0.000000	0.000000	0.000000	0.248015	-0.078391	0.962904	0.000000	0.000000	4.000000	26.000000	0.000000
1946.875915	0.024469	0.538145	0.050472	75.701714	97.083641	128.432297	1.785270	0.000000	-4.670419	0.000000	0.000000	0.000000	0.248015	-0.078391	0.962904	0.000000	0.000000	4.000000	26.000000	0.000000
1946.879249	0.025329	0.537907	0.053707	75.653748	97.366043	128.582123	1.878896	0.000000	-4.633546	0.000000	0.000000	0.000000	0.258274	-0.071373	0.970461	0.000000	0.000000	4.000000	26.000000	0.000000
1946.882582	0.025329	0.537907	0.053707	75.653748	97.366043	128.582123	1.878896	0.000000	-4.633546	0.000000	0.000000	0.000000	0.258274	-0.071373	0.970461	0.000000	0.000000	4.000000	26.000000	0.000000
1946.885915	0.025329	0.537907	0.053707	75.653748	97.366043	128.582123	1.878896	0.000000	-4.633546	0.000000	0.000000	0.000000	0.258274	-0.071373	0.970461	0.000000	0.000000	4.000000	26.000000	0.000000
1946.889249	0.026228	0.537716	0.057025	75.623161	97.439377	128.522751	1.969413	0.000000	-4.595804	0.000000	0.000000	0.000000	0.269596	-0.057193	0.995427	0.000000	0.000000	4.000000	26.000000	0.000000
1946.892582	0.026228	0.537716	0.057025	75.623161	97.439377	128.522751	1.969413	0.000000	-4.595804	0.000000	0.000000	0.000000	0.269596	-0.057193	0.995427	0.000000	0.000000	4.000000	26.000000	0.000000
1946.895915	0.026228	0.537716	0.057025	75.623161	97.439377	128.522751	1.969413	0.000000	-4.595804	0.000000	0.000000	0.000000	0.269596	-0.057193	0.995427	0.000000	0.000000	4.000000	26.000000	0.000000
1946.899249	0.027188	0.537595	0.060379	75.617218	97.263062	128.205994	2.058489	0.000000	-4.556602	0.000000	0.000000	0.000000	0.287821	-0.036299	1.006260	0.000000	0.000000	4.000000	26.000000	0.000000
1946.902582	0.027188	0.537595	0.060379	75.617218	97.263062	128.205994	2.058489	0.000000	-4.556602	0.000000	0.000000	0.000000	0.287821	-0.036299	1.006260	0.000000	0.000000	4.000000	26.000000	0.000000
1946.905915	0.027188	0.537595	0.060379	75.617218	97.263062	128.205994	2.058489	0.000000	-4.556602	0.000000	0.000000	0.000000	0.287821	-0.036299	1.006260	0.000000	0.000000	4.000000	26.000000	0.000000
1946.909249	0.028209	0.537516	0.063773	75.638672	96.993065	127.775284	2.144267	0.000000	-4.516870	0.000000	0.000000	0.000000	0.306448	-0.023621	1.018144	0.000000	0.000000	4.000000	26.000000	0.000000
1946.912582	0.028209	0.537516	0.063773	75.638672	96.993065	127.775284	2.144267	0.000000	-4.516870	0.000000	0.000000	0.000000	0.306448	-0.023621	1.018144	0.000000	0.000000	4.000000	26.000000	0.000000
1946.915915	0.028209	0.537516	0.063773	75.638672	96.993065	127.775284	2.144267	0.000000	-4.516870	0.000000	0.000000	0.000000	0.306448	-0.023621	1.018144	0.000000	0.000000	4.000000	26.000000	0.000000
1946.919249	0.029239	0.537526	0.067119	75.701347	96.789574	127.356361	2.226797	0.000000	-4.476759	0.000000	0.000000	0.000000	0.308993	0.002747	1.003875	0.000000	0.000000	4.000000	26.000000	0.000000
1946.922582	0.029239	0.537526	0.067119	75.701347	96.789574	127.356361	2.226797	0.000000	-4.476759	0.000000	0.000000	0.000000	0.308993	0.002747	1.003875	0.000000	0.000000	4.000000	26.000000	0.000000
1946.925915	0.029239	0.537526	0.067119	75.701347	96.789574	127.356361	2.226797	0.000000	-4.476759	0.000000	0.000000	0.000000	0.308993	0.002747	1.003875	0.000000	0.000000	4.000000	26.000000	0.000000
1946.929249	0.030329	0.537613	0.070437	75.800209	96.916748	127.199066	2.304460	0.000000	-4.437281	0.000000	0.000000	0.000000	0.326882	0.026306	0.995426	0.000000	0.000000	4.000000	26.000000	0.000000
1946.932582	0.030329	0.537613	0.070437	75.800209	96.916748	127.199066	2.304460	0.000000	-4.437281	0.000000	0.000000	0.000000	0.326882	0.026306	0.995426	0.000000	0.000000	4.000000	26.000000	0.000000
1946.935915	0.030329	0.537613	0.070437	75.800209	96.916748	127.199066	2.304460	0.000000	-4.437281	0.000000	0.000000	0.000000	0.326882	0.026306	0.995426	0.000000	0.000000	4.000000	26.000000	0.000000
1946.939249	0.031478	0.537764	0.073709	75.898392	97.522018	127.465401	2.377304	0.000000	-4.398685	0.000000	0.000000	0.000000	0.344700	0.045138	0.981519	0.000000	0.000000	4.000000	26.000000	0.000000
1946.942582	0.031478	0.537764	0.073709	75.898392	97.522018	127.465401	2.377304	0.000000	-4.398685	0.000000	0.000000	0.000000	0.344700	0.045138	0.981519	0.000000	0.000000	4.000000	26.000000	0.000000
1946.945915	0.031478	0.537764	0.073709	75.898392	97.522018	127.465401	2.377304	0.000000	-4.398685	0.000000	0.000000	0.000000	0.344700	0.045138	0.981519	0.000000	0.000000	4.000000	26.000000	0.000000
1946.949249	0.032688	0.537967	0.076956	75.971375	98.500389	128.085358	2.445072	0.000000	-4.361379	0.000000	0.000000	0.000000	0.363134	0.060906	0.974144	0.000000	0.000000	4.000000	26.000000	0.000000
1946.952582	0.032688	0.537967	0.076956	75.971375	98.500389	128.085358	2.445072	0.000000	-4.361379	0.000000	0.000000	0.000000	0.363134	0.060906	0.974144	0.000000	0.000000	4.000000	26.000000	0.000000
1946.955915	0.032688	0.537967	0.076956	75.971375	98.500389	128.085358	2.445072	0.000000	-4.361379	0.000000	0.000000	0.000000	0.363134	0.060906	0.974144	0.000000	0.000000	4.000000	26.000000	0.000000
1946.959249	0.033937	0.538212	0.080202	76.008331	99.518181	128.769897	2.508516	0.000000	-4.325200	0.000000	0.000000	0.000000	0.374575	0.073464	0.973704	0.000000	0.000000	4.000000	26.000000	0.000000
1946.962582	0.033937	0.538212	0.080202	76.008331	99.518181	128.769897	2.508516	0.000000	-4.325200	0.000000	0.000000	0.000000	0.374575	0.073464	0.973704	0.000000	0.000000	4.000000	26.000000	0.000000
1946.965915	0.033937	0.538212	0.080202	76.008331	99.518181	128.769897	2.508516	0.000000	-4.325200	0.000000	0.000000	0.000000	0.374575	0.073464	0.973704	0.000000	0.000000	4.000000	26.000000	0.000000
1946.969249	0.035224	0.538469	0.083450	76.039833	100.467651	129.392410	2.568703	0.000000	-4.289728	0.000000	0.000000	0.000000	0.386236	0.077369	0.974434	0.000000	0.000000	4.000000	26.000000	0.000000
1946.972582	0.035224	0.538469	0.083450	76.039833	100.467651	129.392410	2.568703	0.000000	-4.289728	0.000000	0.000000	0.000000	0.386236	0.077369	0.974434	0.000000	0.000000	4.000000	26.000000	0.000000
1946.975915	0.035224	0.538469	0.083450	76.039833	100.467651	129.392410	2.568703	0.000000	-4.289728	0.000000	0.000000	0.000000	0.386236	0.077369	0.974434	0.000000	0.000000	4.000000	26.000000	0.000000
1946.979249	0.036474	0.538711	0.086709	76.087509	101.321518	129.923431	2.625848	0.000000	-4.254988	0.000000	0.000000	0.000000	0.374895	0.072433	0.977899	0.000000	0.000000	4.000000	26.000000	0.000000
1946.982582	0.036474	0.538711	0.086709	76.087509	101.321518	129.923431	2.625848	0.000000	-4.254988	0.000000	0.000000	0.000000	0.374895	0.072433	0.977899	0.000000	0.000000	4.000000	26.000000	0.000000
1946.985915	0.036474	0.538711	0.086709	76.087509	101.321518	129.923431	2.625848	0.000000	-4.254988	0.000000	0.000000	0.000000	0.374895	0.072433	0.977899	0.000000	0.000000	4.000000	26.000000	0.000000
1946.989249	0.037635	0.538971	0.090019	76.163445	102.018005	130.298187	2.681351	0.000000	-4.220232	0.000000	0.000000	0.000000	0.348419	0.078126	0.992879	0.000000	0.000000	4.000000	26.000000	0.000000
1946.992582	0.037635	0.538971	0.090019	76.163445	102.018005	130.298187	2.681351	0.000000	-4.220232	0.000000	0.000000	0.000000	0.348419	0.078126	0.992879	0.000000	0.000000	4.000000	26.000000	0.000000
1946.995915	0.037635	0.538971	0.090019	76.163445	102.018005	130.298187	2.681351	0.000000	-4.220232	0.000000	0.000000	0.000000	0.348419	0.078126	0.992879	0.000000	0.000000	4.000000	26.000000	0.000000
1946.999249	0.038784	0.539233	0.093356	76.252625	102.539375	130.512375	2.736819	0.000000	-4.184474	0.000000	0.000000	0.000000	0.344585	0.078463	1.000991	0.000000	0.000000	4.000000	26.000000	0.000000
1947.002582	0.038784	0.539233	0.093356	76.252625	102.539375	130.512375	2.736819	0.000000	-4.184474	0.000000	0.000000	0.000000	0.344585	0.078463	1.000991	0.000000	0.000000	4.000000	26.000000	0.000000
1947.005915	0.038784	0.539233	0.093356	76.252625	102.539375	130.512375	2.736819	0.000000	-4.184474	0.000000	0.000000	0.000000	0.344585	0.078463	1.000991	0.000000	0.000000	4.000000	26.000000	0.000000
1947.009249	0.039890	0.539490	0.096682	76.314850	102.895111	130.601456	2.790720	0.000000	-4.148720	0.000000	0.000000	0.000000	0.331913	0.077032	0.997883	0.000000	0.000000	4.000000	26.000000	0.000000
1947.012582	0.039890	0.539490	0.096682	76.314850	102.895111	130.601456	2.790720	0.000000	-4.148720	0.000000	0.000000	0.000000	0.331913	0.077032	0.997883	0.000000	0.000000	4.000000	26.000000	0.000000
1947.015915	0.039890	0.539490	0.096682	76.314850	102.895111	130.601456	2.790720	0.000000	-4.148720	0.000000	0.000000	0.000000	0.331913	0.077032	0.997883	0.000000	0.000000	4.000000	26.000000	0.000000
1947.019249	0.041009	0.539778	0.100028	76.333504	103.078117	130.570938	2.842768	0.000000	-4.113231	0.000000	0.000000	0.000000	0.335560	0.086480	1.003956	0.000000	0.000000	4.000000	26.000000	0.000000
1947.022582	0.041009	0.539778	0.100028	76.333504	103.078117	130.570938	2.842768	0.000000	-4.113231	0.000000	0.000000	0.000000	0.335560	0.086480	1.003956	0.000000	0.000000	4.000000	26.000000	0.000000
1947.025915	0.041009	0.539778	0.100028	76.333504	103.078117	130.570938	2.842768	0.000000	-4.113231	0.000000	0.000000	0.000000	0.335560	0.086480	1.003956	0.000000	0.000000	4.000000	26.000000	0.000000
1947.029249	0.042137	0.540062	0.103361	76.294662	103.231514	130.559402	2.892924	0.000000	-4.078111	0.000000	0.000000	0.000000	0.338458	0.085149	0.999624	0.000000	0.000000	4.000000	26.000000	0.000000
1947.032582	0.042137	0.540062	0.103361	76.294662	103.231514	130.559402	2.892924	0.000000	-4.078111	0.000000	0.000000	0.000000	0.338458	0.085149	0.999624	0.000000	0.000000	4.000000	26.000000	0.000000
1947.035915	0.042137	0.540062	0.103361	76.294662	103.231514	130.559402	2.892924	0.000000	-4.078111	0.000000	0.000000	0.000000	0.338458	0.085149	0.999624	0.000000	0.000000	4.000000	26.000000	0.000000
1947.039249	0.043247	0.540323	0.106663	76.230766	103.459602	130.638428	2.940641	0.000000	-4.043839	0.000000	0.000000	0.000000	0.332915	0.078331	0.990789	0.000000	0.000000	4.000000	26.000000	0.000000
1947.042582	0.043247	0.540323	0.106663	76.230766	103.459602	130.638428	2.940641	0.000000	-4.043839	0.000000	0.000000	0.000000	0.332915	0.078331	0.990789	0.000000	0.000000	4.000000	26.000000	0.000000
1947.045915	0.043247	0.540323	0.106663	76.230766	103.459602	130.638428	2.940641	0.000000	-4.043839	0.000000	0.000000	0.000000	0.332915	0.078331	0.990789	0.000000	0.000000	4.000000	26.000000	0.000000
1947.049249	0.044310	0.540592	0.109934	76.153915	103.867897	130.894516	2.986155	0.000000	-4.010347	0.000000	0.000000	0.000000	0.319010	0.080742	0.981311	0.000000	0.000000	4.000000	26.000000	0.000000
1947.052582	0.044310	0.540592	0.109934	76.153915	103.867897	130.894516	2.986155	0.000000	-4.010347	0.000000	0.000000	0.000000	0.319010	0.080742	0.981311	0.000000	0.000000	4.000000	26.000000	0.000000
1947.055915	0.044310	0.540592	0.109934	76.153915	103.867897	130.894516	2.986155	0.000000	-4.010347	0.000000	0.000000	0.000000	0.319010	0.080742	0.981311	0.000000	0.000000	4.000000	26.000000	0.000000
1947.059249	0.045355	0.540825	0.113198	76.055321	104.507088	131.377731	3.029933	0.000000	-3.977374	0.000000	0.000000	0.000000	0.313525	0.070064	0.979086	0.000000	0.000000	4.000000	26.000000	0.000000
1947.062582	0.045355	0.540825	0.113198	76.055321	104.507088	131.377731	3.029933	0.000000	-3.977374	0.000000	0.000000	0.000000	0.313525	0.070064	0.979086	0.000000	0.000000	4.000000	26.000000	0.000000
1947.065915	0.045355	0.540825	0.113198	76.055321	104.507088	131.377731	3.029933	0.000000	-3.977374	0.000000	0.000000	0.000000	0.313525	0.070064	0.979086	0.000000	0.000000	4.000000	26.000000	0.000000
1947.069249	0.046380	0.541036	0.116433	75.942223	105.343269	132.058594	3.072136	0.000000	-3.944867	0.000000	0.000000	0.000000	0.307372	0.063102	0.970502	0.000000	0.000000	4.000000	26.000000	0.000000
1947.072582	0.046380	0.541036	0.116433	75.942223	105.343269	132.058594	3.072136	0.000000	-3.944867	0.000000	0.000000	0.000000	0.307372	0.063102	0.970502	0.000000	0.000000	4.000000	26.000000	0.000000
1947.075915	0.046380	0.541036	0.116433	75.942223	105.343269	132.058594	3.072136	0.000000	-3.944867	0.000000	0.000000	0.000000	0.307372	0.063102	0.970502	0.000000	0.000000	4.000000	26.000000	0.000000
1947.079249	0.047381	0.541236	0.119618	75.831581	106.340225	132.879135	3.112528	0.000000	-3.913076	0.000000	0.000000	0.000000	0.300527	0.059984	0.955639	0.000000	0.000000	4.000000	26.000000	0.000000
1947.082582	0.047381	0.541236	0.119618	75.831581	106.340225	132.879135	3.112528	0.000000	-3.913076	0.000000	0.000000	0.000000	0.300527	0.059984	0.955639	0.000000	0.000000	4.000000	26.000000	0.000000
1947.085915	0.047381	0.541236	0.119618	75.831581	106.340225	132.879135	3.112528	0.000000	-3.913076	0.000000	0.000000	0.000000	0.300527	0.059984	0.955639	0.000000	0.000000	4.000000	26.000000	0.000000
1947.089249	0.048393	0.541468	0.122823	75.747543	107.422813	133.751450	3.150916	0.000000	-3.882233	0.000000	0.000000	0.000000	0.303529	0.069701	0.961495	0.000000	0.000000	4.000000	26.000000	0.000000
1947.092582	0.048393	0.541468	0.122823	75.747543	107.422813	133.751450	3.150916	0.000000	-3.882233	0.000000	0.000000	0.000000	0.303529	0.069701	0.961495	0.000000	0.000000	4.000000	26.000000	0.000000
1947.095915	0.048393	0.541468	0.122823	75.747543	107.422813	133.751450	3.150916	0.000000	-3.882233	0.000000	0.000000	0.000000	0.303529	0.069701	0.961495	0.000000	0.000000	4.000000	26.000000	0.000000
1947.099249	0.049327	0.541709	0.126000	75.699432	108.417488	134.535706	3.188073	0.000000	-3.851778	0.000000	0.000000	0.000000	0.280251	0.072344	0.953072	0.000000	0.000000	4.000000	26.000000	0.000000
1947.102582	0.049327	0.541709	0.126000	75.699432	108.417488	134.535706	3.188073	0.000000	-3.851778	0.000000	0.000000	0.000000	0.280251	0.072344	0.953072	0.000000	0.000000	4.000000	26.000000	0.000000
1947.105915	0.049327	0.541709	0.126000	75.699432	108.417488	134.535706	3.188073	0.000000	-3.851778	0.000000	0.000000	0.000000	0.280251	0.072344	0.953072	0.000000	0.000000	4.000000	26.000000	0.000000
1947.109249	0.050267	0.541978	0.129159	75.668175	109.241425	135.165024	3.224434	0.000000	-3.821390	0.000000	0.000000	0.000000	0.282006	0.080709	0.947581	0.000000	0.000000	4.000000	26.000000	0.000000
1947.112582	0.050267	0.541978	0.129159	75.668175	109.241425	135.165024	3.224434	0.000000	-3.821390	0.000000	0.000000	0.000000	0.282006	0.080709	0.947581	0.000000	0.000000	4.000000	26.000000	0.000000
1947.115915	0.050267	0.541978	0.129159	75.668175	109.241425	135.165024	3.224434	0.000000	-3.821390	0.000000	0.000000	0.000000	0.282006	0.080709	0.947581	0.000000	0.000000	4.000000	26.000000	0.000000
1947.119249	0.051189	0.542249	0.132343	75.645271	109.855476	135.629639	3.259165	0.000000	-3.791812	0.000000	0.000000	0.000000	0.276437	0.081126	0.955359	0.000000	0.000000	4.000000	26.000000	0.000000
1947.122582	0.051189	0.542249	0.132343	75.645271	109.855476	135.629639	3.259165	0.000000	-3.791812	0.000000	0.000000	0.000000	0.276437	0.081126	0.955359	0.000000	0.000000	4.000000	26.000000	0.000000
1947.125915	0.051189	0.542249	0.132343	75.645271	109.855476	135.629639	3.259165	0.000000	-3.791812	0.000000	0.000000	0.000000	0.276437	0.081126	0.955359	0.000000	0.000000	4.000000	26.000000	0.000000
1947.129249	0.052062	0.542502	0.135540	75.617935	110.263474	136.089615	3.293272	0.000000	-3.762228	0.000000	0.000000	0.000000	0.261872	0.075877	0.958878	0.000000	0.000000	4.000000	26.000000	0.000000
1947.132582	0.052062	0.542502	0.135540	75.617935	110.263474	136.089615	3.293272	0.000000	-3.762228	0.000000	0.000000	0.000000	0.261872	0.075877	0.958878	0.000000	0.000000	4.000000	26.000000	0.000000
1947.135915	0.052062	0.542502	0.135540	75.617935	110.263474	136.089615	3.293272	0.000000	-3.762228	0.000000	0.000000	0.000000	0.261872	0.075877	0.958878	0.000000	0.000000	4.000000	26.000000	0.000000
1947.139249	0.052855	0.542718	0.138734	75.599304	110.496071	137.178497	3.326940	0.000000	-3.732488	0.000000	0.000000	0.000000	0.238118	0.064807	0.958289	0.000000	0.000000	4.000000	26.000000	0.000000
1947.142582	0.052855	0.542718	0.138734	75.599304	110.496071	137.178497	3.326940	0.000000	-3.732488	0.000000	0.000000	0.000000	0.238118	0.064807	0.958289	0.000000	0.000000	4.000000	26.000000	0.000000
1947.145915	0.052855	0.542718	0.138734	75.599304	110.496071	137.178497	3.326940	0.000000	-3.732488	0.000000	0.000000	0.000000	0.238118	0.064807	0.958289	0.000000	0.000000	4.000000	26.000000	0.000000
1947.149249	0.053658	0.542953	0.141967	75.618164	110.582985	138.156784	3.360372	0.000000	-3.702419	0.000000	0.000000	0.000000	0.240837	0.070739	0.969967	0.000000	0.000000	4.000000	26.000000	0.000000
1947.152582	0.053658	0.542953	0.141967	75.618164	110.582985	138.156784	3.360372	0.000000	-3.702419	0.000000	0.000000	0.000000	0.240837	0.070739	0.969967	0.000000	0.000000	4.000000	26.000000	0.000000
1947.155915	0.053658	0.542953	0.141967	75.618164	110.582985	138.156784	3.360372	0.000000	-3.702419	0.000000	0.000000	0.000000	0.240837	0.070739	0.969967	0.000000	0.000000	4.000000	26.000000	0.000000
1947.159249	0.054524	0.543204	0.145197	75.671196	110.658173	138.098328	3.393062	0.000000	-3.672483	0.000000	0.000000	0.000000	0.259730	0.075128	0.968857	0.000000	0.000000	4.000000	26.000000	0.000000
1947.162582	0.054524	0.543204	0.145197	75.671196	110.658173	138.098328	3.393062	0.000000	-3.672483	0.000000	0.000000	0.000000	0.259730	0.075128	0.968857	0.000000	0.000000	4.000000	26.000000	0.000000
1947.165915	0.054524	0.543204	0.145197	75.671196	110.658173	138.098328	3.393062	0.000000	-3.672483	0.000000	0.000000	0.000000	0.259730	0.075128	0.968857	0.000000	0.000000	4.000000	26.000000	0.000000
1947.169249	0.055482	0.543502	0.148415	75.735001	110.703667	137.953857	3.423851	0.000000	-3.643795	0.000000	0.000000	0.000000	0.287384	0.089565	0.965362	0.000000	0.000000	4.000000	26.000000	0.000000
1947.172582	0.055482	0.543502	0.148415	75.735001	110.703667	137.953857	3.423851	0.000000	-3.643795	0.000000	0.000000	0.000000	0.287384	0.089565	0.965362	0.000000	0.000000	4.000000	26.000000	0.000000
1947.175915	0.055482	0.543502	0.148415	75.735001	110.703667	137.953857	3.423851	0.000000	-3.643795	0.000000	0.000000	0.000000	0.287384	0.089565	0.965362	0.000000	0.000000	4.000000	26.000000	0.000000
1947.179249	0.056470	0.543892	0.151564	75.820930	110.831696	137.860260	3.452379	0.000000	-3.616778	0.000000	0.000000	0.000000	0.296386	0.116929	0.944778	0.000000	0.000000	4.000000	26.000000	0.000000
1947.182582	0.056470	0.543892	0.151564	75.820930	110.831696	137.860260	3.452379	0.000000	-3.616778	0.000000	0.000000	0.000000	0.296386	0.116929	0.944778	0.000000	0.000000	4.000000	26.000000	0.000000
1947.185915	0.056470	0.543892	0.151564	75.820930	110.831696	137.860260	3.452379	0.000000	-3.616778	0.000000	0.000000	0.000000	0.296386	0.116929	0.944778	0.000000	0.000000	4.000000	26.000000	0.000000
1947.189249	0.057579	0.544346	0.154677	75.938675	111.221046	137.984543	3.478782	0.000000	-3.591389	0.000000	0.000000	0.000000	0.332753	0.136269	0.934027	0.000000	0.000000	4.000000	26.000000	0.000000
1947.192582	0.057579	0.544346	0.154677	75.938675	111.221046	137.984543	3.478782	0.000000	-3.591389	0.000000	0.000000	0.000000	0.332753	0.136269	0.934027	0.000000	0.000000	4.000000	26.000000	0.000000
1947.195915	0.057579	0.544346	0.154677	75.938675	111.221046	137.984543	3.478782	0.000000	-3.591389	0.000000	0.000000	0.000000	0.332753	0.136269	0.934027	0.000000	0.000000	4.000000	26.000000	0.000000
1947.199249	0.058689	0.544875	0.157709	76.092758	111.953682	138.395218	3.502527	0.000000	-3.568236	0.000000	0.000000	0.000000	0.332974	0.158638	0.909445	0.000000	0.000000	4.000000	26.000000	0.000000
1947.202582	0.058689	0.544875	0.157709	76.092758	111.953682	138.395218	3.502527	0.000000	-3.568236	0.000000	0.000000	0.000000	0.332974	0.158638	0.909445	0.000000	0.000000	4.000000	26.000000	0.000000
1947.205915	0.058689	0.544875	0.157709	76.092758	111.953682	138.395218	3.502527	0.000000	-3.568236	0.000000	0.000000	0.000000	0.332974	0.158638	0.909445	0.000000	0.000000	4.000000	26.000000	0.000000
1947.209249	0.059806	0.545403	0.160724	76.294098	112.986771	139.074615	3.524563	0.000000	-3.546471	0.000000	0.000000	0.000000	0.335020	0.158325	0.904730	0.000000	0.000000	4.000000	26.000000	0.000000
1947.212582	0.059806	0.545403	0.160724	76.294098	112.986771	139.074615	3.524563	0.000000	-3.546471	0.000000	0.000000	0.000000	0.335020	0.158325	0.904730	0.000000	0.000000	4.000000	26.000000	0.000000
1947.215915	0.059806	0.545403	0.160724	76.294098	112.986771	139.074615	3.524563	0.000000	-3.546471	0.000000	0.000000	0.000000	0.335020	0.158325	0.904730	0.000000	0.000000	4.000000	26.000000	0.000000
1947.219249	0.060983	0.545939	0.163663	76.534157	114.147850	139.950027	3.545654	0.000000	-3.525385	0.000000	0.000000	0.000000	0.353082	0.160807	0.881468	0.000000	0.000000	4.000000	26.000000	0.000000
1947.222582	0.060983	0.545939	0.163663	76.534157	114.147850	139.950027	3.545654	0.000000	-3.525385	0.000000	0.000000	0.000000	0.353082	0.160807	0.881468	0.000000	0.000000	4.000000	26.000000	0.000000
1947.225915	0.060983	0.545939	0.163663	76.534157	114.147850	139.950027	3.545654	0.000000	-3.525385	0.000000	0.000000	0.000000	0.353082	0.160807	0.881468	0.000000	0.000000	4.000000	26.000000	0.000000
1947.229249	0.062163	0.546469	0.166550	76.769501	115.258133	140.683350	3.564599	0.000000	-3.506227	0.000000	0.000000	0.000000	0.354164	0.159008	0.866126	0.000000	0.000000	4.000000	26.000000	0.000000
1947.232582	0.062163	0.546469	0.166550	76.769501	115.258133	140.683350	3.564599	0.000000	-3.506227	0.000000	0.000000	0.000000	0.354164	0.159008	0.866126	0.000000	0.000000	4.000000	26.000000	0.000000
1947.235915	0.062163	0.546469	0.166550	76.769501	115.258133	140.683350	3.564599	0.000000	-3.506227	0.000000	0.000000	0.000000	0.354164	0.159008	0.866126	0.000000	0.000000	4.000000	26.000000	0.000000
1947.239249	0.063353	0.546984	0.169442	76.975914	116.246666	141.315338	3.582396	0.000000	-3.488042	0.000000	0.000000	0.000000	0.356874	0.154346	0.867536	0.000000	0.000000	4.000000	26.000000	0.000000
1947.242582	0.063353	0.546984	0.169442	76.975914	116.246666	141.315338	3.582396	0.000000	-3.488042	0.000000	0.000000	0.000000	0.356874	0.154346	0.867536	0.000000	0.000000	4.000000	26.000000	0.000000
1947.245915	0.063353	0.546984	0.169442	76.975914	116.246666	141.315338	3.582396	0.000000	-3.488042	0.000000	0.000000	0.000000	0.356874	0.154346	0.867536	0.000000	0.000000	4.000000	26.000000	0.000000
1947.249249	0.064510	0.547502	0.172230	77.145859	117.048187	141.821854	3.599618	0.000000	-3.470267	0.000000	0.000000	0.000000	0.347222	0.155396	0.836653	0.000000	0.000000	4.000000	26.000000	0.000000
1947.252582	0.064510	0.547502	0.172230	77.145859	117.048187	141.821854	3.599618	0.000000	-3.470267	0.000000	0.000000	0.000000	0.347222	0.155396	0.836653	0.000000	0.000000	4.000000	26.000000	0.000000
1947.255915	0.064510	0.547502	0.172230	77.145859	117.048187	141.821854	3.599618	0.000000	-3.470267	0.000000	0.000000	0.000000	0.347222	0.155396	0.836653	0.000000	0.000000	4.000000	26.000000	0.000000
1947.259249	0.065640	0.548014	0.174973	77.286186	117.661842	142.206345	3.615641	0.000000	-3.453569	0.000000	0.000000	0.000000	0.339071	0.153650	0.822647	0.000000	0.000000	4.000000	26.000000	0.000000
1947.262582	0.065640	0.548014	0.174973	77.286186	117.661842	142.206345	3.615641	0.000000	-3.453569	0.000000	0.000000	0.000000	0.339071	0.153650	0.822647	0.000000	0.000000	4.000000	26.000000	0.000000
1947.265915	0.065640	0.548014	0.174973	77.286186	117.661842	142.206345	3.615641	0.000000	-3.453569	0.000000	0.000000	0.000000	0.339071	0.153650	0.822647	0.000000	0.000000	4.000000	26.000000	0.000000
1947.269249	0.066735	0.548545	0.177594	77.414688	118.210236	142.585205	3.631039	0.000000	-3.437377	0.000000	0.000000	0.000000	0.328399	0.159334	0.786397	0.000000	0.000000	4.000000	26.000000	0.000000
1947.272582	0.066735	0.548545	0.177594	77.414688	118.210236	142.585205	3.631039	0.000000	-3.437377	0.000000	0.000000	0.000000	0.328399	0.159334	0.786397	0.000000	0.000000	4.000000	26.000000	0.000000
1947.275915	0.066735	0.548545	0.177594	77.414688	118.210236	142.585205	3.631039	0.000000	-3.437377	0.000000	0.000000	0.000000	0.328399	0.159334	0.786397	0.000000	0.000000	4.000000	26.000000	0.000000
1947.279249	0.067824	0.549060	0.180098	77.565697	118.748192	142.971344	3.645219	0.000000	-3.422335	0.000000	0.000000	0.000000	0.326746	0.154680	0.751099	0.000000	0.000000	4.000000	26.000000	0.000000
1947.282582	0.067824	0.549060	0.180098	77.565697	118.748192	142.971344	3.645219	0.000000	-3.422335	0.000000	0.000000	0.000000	0.326746	0.154680	0.751099	0.000000	0.000000	4.000000	26.000000	0.000000
1947.285915	0.067824	0.549060	0.180098	77.565697	118.748192	142.971344	3.645219	0.000000	-3.422335	0.000000	0.000000	0.000000	0.326746	0.154680	0.751099	0.000000	0.000000	4.000000	26.000000	0.000000
1947.289249	0.068877	0.549561	0.182488	77.728096	119.352669	143.652557	3.657979	0.000000	-3.408693	0.000000	0.000000	0.000000	0.315892	0.150079	0.717169	0.000000	0.000000	4.000000	26.000000	0.000000
1947.292582	0.068877	0.549561	0.182488	77.728096	119.352669	143.652557	3.657979	0.000000	-3.408693	0.000000	0.000000	0.000000	0.315892	0.150079	0.717169	0.000000	0.000000	4.000000	26.000000	0.000000
1947.295915	0.068877	0.549561	0.182488	77.728096	119.352669	143.652557	3.657979	0.000000	-3.408693	0.000000	0.000000	0.000000	0.315892	0.150079	0.717169	0.000000	0.000000	4.000000	26.000000	0.000000
1947.299249	0.069922	0.550026	0.184749	77.875069	120.021614	145.098618	3.669739	0.000000	-3.396030	0.000000	0.000000	0.000000	0.313506	0.139454	0.678245	0.000000	0.000000	4.000000	26.000000	0.000000
1947.302582	0.069922	0.550026	0.184749	77.875069	120.021614	145.098618	3.669739	0.000000	-3.396030	0.000000	0.000000	0.000000	0.313506	0.139454	0.678245	0.000000	0.000000	4.000000	26.000000	0.000000
1947.305915	0.069922	0.550026	0.184749	77.875069	120.021614	145.098618	3.669739	0.000000	-3.396030	0.000000	0.000000	0.000000	0.313506	0.139454	0.678245	0.000000	0.000000	4.000000	26.000000	0.000000
1947.309249	0.070959	0.550419	0.186887	77.991653	120.680962	146.918930	3.680120	0.000000	-3.384778	0.000000	0.000000	0.000000	0.311190	0.118173	0.641276	0.000000	0.000000	4.000000	26.000000	0.000000
1947.312582	0.070959	0.550419	0.186887	77.991653	120.680962	146.918930	3.680120	0.000000	-3.384778	0.000000	0.000000	0.000000	0.311190	0.118173	0.641276	0.000000	0.000000	4.000000	26.000000	0.000000
1947.315915	0.070959	0.550419	0.186887	77.991653	120.680962	146.918930	3.680120	0.000000	-3.384778	0.000000	0.000000	0.000000	0.311190	0.118173	0.641276	0.000000	0.000000	4.000000	26.000000	0.000000
1947.319249	0.071992	0.550783	0.188931	78.071571	121.337944	148.138489	3.689241	0.000000	-3.374833	0.000000	0.000000	0.000000	0.309762	0.108943	0.613463	0.000000	0.000000	4.000000	26.000000	0.000000
1947.322582	0.071992	0.550783	0.188931	78.071571	121.337944	148.138489	3.689241	0.000000	-3.374833	0.000000	0.000000	0.000000	0.309762	0.108943	0.613463	0.000000	0.000000	4.000000	26.000000	0.000000
1947.325915	0.071992	0.550783	0.188931	78.071571	121.337944	148.138489	3.689241	0.000000	-3.374833	0.000000	0.000000	0.000000	0.309762	0.108943	0.613463	0.000000	0.000000	4.000000	26.000000	0.000000
1947.329249	0.072989	0.551079	0.190893	78.098518	121.908798	148.618317	3.697399	0.000000	-3.365895	0.000000	0.000000	0.000000	0.299202	0.088963	0.588503	0.000000	0.000000	4.000000	26.000000	0.000000
1947.332582	0.072989	0.551079	0.190893	78.098518	121.908798	148.618317	3.697399	0.000000	-3.365895	0.000000	0.000000	0.000000	0.299202	0.088963	0.588503	0.000000	0.000000	4.000000	26.000000	0.000000
1947.335915	0.072989	0.551079	0.190893	78.098518	121.908798	148.618317	3.697399	0.000000	-3.365895	0.000000	0.000000	0.000000	0.299202	0.088963	0.588503	0.000000	0.000000	4.000000	26.000000	0.000000
1947.339249	0.073918	0.551324	0.192757	78.055550	122.380760	148.969559	3.705007	0.000000	-3.357517	0.000000	0.000000	0.000000	0.278574	0.073538	0.559057	0.000000	0.000000	4.000000	26.000000	0.000000
1947.342582	0.073918	0.551324	0.192757	78.055550	122.380760	148.969559	3.705007	0.000000	-3.357517	0.000000	0.000000	0.000000	0.278574	0.073538	0.559057	0.000000	0.000000	4.000000	26.000000	0.000000
1947.345915	0.073918	0.551324	0.192757	78.055550	122.380760	148.969559	3.705007	0.000000	-3.357517	0.000000	0.000000	0.000000	0.278574	0.073538	0.559057	0.000000	0.000000	4.000000	26.000000	0.000000
1947.349249	0.074779	0.551502	0.194543	77.982986	122.828033	149.320862	3.712283	0.000000	-3.349471	0.000000	0.000000	0.000000	0.258393	0.053385	0.535849	0.000000	0.000000	4.000000	26.000000	0.000000
1947.352582	0.074779	0.551502	0.194543	77.982986	122.828033	149.320862	3.712283	0.000000	-3.349471	0.000000	0.000000	0.000000	0.258393	0.053385	0.535849	0.000000	0.000000	4.000000	26.000000	0.000000
1947.355915	0.074779	0.551502	0.194543	77.982986	122.828033	149.320862	3.712283	0.000000	-3.349471	0.000000	0.000000	0.000000	0.258393	0.053385	0.535849	0.000000	0.000000	4.000000	26.000000	0.000000
1947.359249	0.075568	0.551644	0.196214	77.900154	123.331131	149.735367	3.719409	0.000000	-3.341556	0.000000	0.000000	0.000000	0.236662	0.042453	0.501317	0.000000	0.000000	4.000000	26.000000	0.000000
1947.362582	0.075568	0.551644	0.196214	77.900154	123.331131	149.735367	3.719409	0.000000	-3.341556	0.000000	0.000000	0.000000	0.236662	0.042453	0.501317	0.000000	0.000000	4.000000	26.000000	0.000000
1947.365915	0.075568	0.551644	0.196214	77.900154	123.331131	149.735367	3.719409	0.000000	-3.341556	0.000000	0.000000	0.000000	0.236662	0.042453	0.501317	0.000000	0.000000	4.000000	26.000000	0.000000
1947.369249	0.076315	0.551749	0.197767	77.818008	123.842575	150.161118	3.726127	0.000000	-3.334063	0.000000	0.000000	0.000000	0.224057	0.031589	0.466066	0.000000	0.000000	4.000000	26.000000	0.000000
1947.372582	0.076315	0.551749	0.197767	77.818008	123.842575	150.161118	3.726127	0.000000	-3.334063	0.000000	0.000000	0.000000	0.224057	0.031589	0.466066	0.000000	0.000000	4.000000	26.000000	0.000000
1947.375915	0.076315	0.551749	0.197767	77.818008	123.842575	150.161118	3.726127	0.000000	-3.334063	0.000000	0.000000	0.000000	0.224057	0.031589	0.466066	0.000000	0.000000	4.000000	26.000000	0.000000
1947.379249	0.076988	0.551818	0.199208	77.739876	124.324577	150.562881	3.732153	0.000000	-3.327316	0.000000	0.000000	0.000000	0.201975	0.020702	0.432262	0.000000	0.000000	4.000000	26.000000	0.000000
1947.382582	0.076988	0.551818	0.199208	77.739876	124.324577	150.562881	3.732153	0.000000	-3.327316	0.000000	0.000000	0.000000	0.201975	0.020702	0.432262	0.000000	0.000000	4.000000	26.000000	0.000000
1947.385915	0.076988	0.551818	0.199208	77.739876	124.324577	150.562881	3.732153	0.000000	-3.327316	0.000000	0.000000	0.000000	0.201975	0.020702	0.432262	0.000000	0.000000	4.000000	26.000000	0.000000
1947.389249	0.077620	0.551871	0.200548	77.670914	124.743187	150.910812	3.737845	0.000000	-3.320921	0.000000	0.000000	0.000000	0.189588	0.015998	0.401923	0.000000	0.000000	4.000000	26.000000	0.000000
1947.392582	0.077620	0.551871	0.200548	77.670914	124.743187	150.910812	3.737845	0.000000	-3.320921	0.000000	0.000000	0.000000	0.189588	0.015998	0.401923	0.000000	0.000000	4.000000	26.000000	0.000000
1947.395915	0.077620	0.551871	0.200548	77.670914	124.743187	150.910812	3.737845	0.000000	-3.320921	0.000000	0.000000	0.000000	0.189588	0.015998	0.401923	0.000000	0.000000	4.000000	26.000000	0.000000
1947.399249	0.078209	0.551853	0.201778	77.616844	125.057213	151.171539	3.743015	0.000000	-3.315093	0.000000	0.000000	0.000000	0.176784	-0.005664	0.369139	0.000000	0.000000	4.000000	26.000000	0.000000
1947.402582	0.078209	0.551853	0.201778	77.616844	125.057213	151.171539	3.743015	0.000000	-3.315093	0.000000	0.000000	0.000000	0.176784	-0.005664	0.369139	0.000000	0.000000	4.000000	26.000000	0.000000
1947.405915	0.078209	0.551853	0.201778	77.616844	125.057213	151.171539	3.743015	0.000000	-3.315093	0.000000	0.000000	0.000000	0.176784	-0.005664	0.369139	0.000000	0.000000	4.000000	26.000000	0.000000
1947.409249	0.078669	0.551807	0.202973	77.584717	125.224770	151.288208	3.747626	0.000000	-3.309880	0.000000	0.000000	0.000000	0.137882	-0.013618	0.358429	0.000000	0.000000	4.000000	26.000000	0.000000
1947.412582	0.078669	0.551807	0.202973	77.584717	125.224770	151.288208	3.747626	0.000000	-3.309880	0.000000	0.000000	0.000000	0.137882	-0.013618	0.358429	0.000000	0.000000	4.000000	26.000000	0.000000
1947.415915	0.078669	0.551807	0.202973	77.584717	125.224770	151.288208	3.747626	0.000000	-3.309880	0.000000	0.000000	0.000000	0.137882	-0.013618	0.358429	0.000000	0.000000	4.000000	26.000000	0.000000
1947.419249	0.079089	0.551694	0.204093	77.571602	125.250824	151.274841	3.753084	0.000000	-3.303688	0.000000	0.000000	0.000000	0.126012	-0.033904	0.336077	0.000000	0.000000	4.000000	26.000000	0.000000
1947.422582	0.079089	0.551694	0.204093	77.571602	125.250824	151.274841	3.753084	0.000000	-3.303688	0.000000	0.000000	0.000000	0.126012	-0.033904	0.336077	0.000000	0.000000	4.000000	26.000000	0.000000
1947.425915	0.079089	0.551694	0.204093	77.571602	125.250824	151.274841	3.753084	0.000000	-3.303688	0.000000	0.000000	0.000000	0.126012	-0.033904	0.336077	0.000000	0.000000	4.000000	26.000000	0.000000
1947.429249	0.079411	0.551518	0.205180	77.574081	125.194489	151.195587	3.758250	0.000000	-3.297811	0.000000	0.000000	0.000000	0.096409	-0.052808	0.326107	0.000000	0.000000	4.000000	26.000000	0.000000
1947.432582	0.079411	0.551518	0.205180	77.574081	125.194489	151.195587	3.758250	0.000000	-3.297811	0.000000	0.000000	0.000000	0.096409	-0.052808	0.326107	0.000000	0.000000	4.000000	26.000000	0.000000
1947.435915	0.079411	0.551518	0.205180	77.574081	125.194489	151.195587	3.758250	0.000000	-3.297811	0.000000	0.000000	0.000000	0.096409	-0.052808	0.326107	0.000000	0.000000	4.000000	26.000000	0.000000
1947.439249	0.079662	0.551295	0.206212	77.590324	125.022827	151.016586	3.763996	0.000000	-3.291251	0.000000	0.000000	0.000000	0.075423	-0.067003	0.309370	0.000000	0.000000	4.000000	26.000000	0.000000
1947.442582	0.079662	0.551295	0.206212	77.590324	125.022827	151.016586	3.763996	0.000000	-3.291251	0.000000	0.000000	0.000000	0.075423	-0.067003	0.309370	0.000000	0.000000	4.000000	26.000000	0.000000
1947.445915	0.079662	0.551295	0.206212	77.590324	125.022827	151.016586	3.763996	0.000000	-3.291251	0.000000	0.000000	0.000000	0.075423	-0.067003	0.309370	0.000000	0.000000	4.000000	26.000000	0.000000
1947.449249	0.079813	0.551045	0.207205	77.610298	124.795769	150.785355	3.769881	0.000000	-3.284508	0.000000	0.000000	0.000000	0.045391	-0.074983	0.298082	0.000000	0.000000	4.000000	26.000000	0.000000
1947.452582	0.079813	0.551045	0.207205	77.610298	124.795769	150.785355	3.769881	0.000000	-3.284508	0.000000	0.000000	0.000000	0.045391	-0.074983	0.298082	0.000000	0.000000	4.000000	26.000000	0.000000
1947.455915	0.079813	0.551045	0.207205	77.610298	124.795769	150.785355	3.769881	0.000000	-3.284508	0.000000	0.000000	0.000000	0.045391	-0.074983	0.298082	0.000000	0.000000	4.000000	26.000000	0.000000
1947.459249	0.079813	0.551045	0.207205	77.623528	124.564499	150.553818	3.776323	0.000000	-3.277100	0.000000	0.000000	0.000000	0.045391	-0.074983	0.298082	0.000000	0.000000	4.000000	26.000000	0.000000
1947.462582	0.079927	0.550768	0.208154	77.623528	124.564499	150.553818	3.776323	0.000000	-3.277100	0.000000	0.000000	0.000000	0.034190	-0.082990	0.284609	0.000000	0.000000	4.000000	26.000000	0.000000
1947.465915	0.079927	0.550768	0.208154	77.623528	124.564499	150.553818	3.776323	0.000000	-3.277100	0.000000	0.000000	0.000000	0.034190	-0.082990	0.284609	0.000000	0.000000	4.000000	26.000000	0.000000
1947.469249	0.080000	0.550460	0.209025	77.640465	124.374031	150.364273	3.776323	0.000000	-3.277100	0.000000	0.000000	0.000000	0.021765	-0.092342	0.261305	0.000000	0.000000	4.000000	26.000000	0.000000
1947.472582	0.080000	0.550460	0.209025	77.640465	124.374031	150.364273	3.776323	0.000000	-3.277100	0.000000	0.000000	0.000000	0.021765	-0.092342	0.261305	0.000000	0.000000	4.000000	26.000000	0.000000
1947.475915	0.080000	0.550460	0.209025	77.640465	124.374031	150.364273	3.776323	0.000000	-3.277100	0.000000	0.000000	0.000000	0.021765	-0.092342	0.261305	0.000000	0.000000	4.000000	26.000000	0.000000
1947.479249	0.080000	0.550460	0.209025	77.657768	124.221771	150.208420	3.788791	0.000000	-3.262678	0.000000	0.000000	0.000000	0.021765	-0.092342	0.261305	0.000000	0.000000	4.000000	26.000000	0.000000
1947.482582	0.080095	0.550179	0.209820	77.657768	124.221771	150.208420	3.788791	0.000000	-3.262678	0.000000	0.000000	0.000000	0.028639	-0.084451	0.238486	0.000000	0.000000	4.000000	26.000000	0.000000
1947.485915	0.080095	0.550179	0.209820	77.657768	124.221771	150.208420	3.788791	0.000000	-3.262678	0.000000	0.000000	0.000000	0.028639	-0.084451	0.238486	0.000000	0.000000	4.000000	26.000000	0.000000
1947.489249	0.080086	0.549830	0.210551	77.672684	124.125244	150.112518	3.788791	0.000000	-3.262678	0.000000	0.000000	0.000000	-0.002624	-0.104733	0.219156	0.000000	0.000000	4.000000	26.000000	0.000000
1947.492582	0.080086	0.549830	0.210551	77.672684	124.125244	150.112518	3.788791	0.000000	-3.262678	0.000000	0.000000	0.000000	-0.002624	-0.104733	0.219156	0.000000	0.000000	4.000000	26.000000	0.000000
1947.495915	0.080086	0.549830	0.210551	77.672684	124.125244	150.112518	3.788791	0.000000	-3.262678	0.000000	0.000000	0.000000	-0.002624	-0.104733	0.219156	0.000000	0.000000	4.000000	26.000000	0.000000
1947.499249	0.080086	0.549830	0.210551	77.681564	124.056061	150.051468	3.799718	0.000000	-3.249945	0.000000	0.000000	0.000000	-0.002624	-0.104733	0.219156	0.000000	0.000000	4.000000	26.000000	0.000000
1947.502582	0.080032	0.549446	0.211171	77.681564	124.056061	150.051468	3.799718	0.000000	-3.249945	0.000000	0.000000	0.000000	-0.016285	-0.115304	0.186233	0.000000	0.000000	4.000000	26.000000	0.000000
1947.505915	0.080032	0.549446	0.211171	77.681564	124.056061	150.051468	3.799718	0.000000	-3.249945	0.000000	0.000000	0.000000	-0.016285	-0.115304	0.186233	0.000000	0.000000	4.000000	26.000000	0.000000
1947.509249	0.079835	0.549042	0.211675	77.681541	124.034271	150.051453	3.799718	0.000000	-3.249945	0.000000	0.000000	0.000000	-0.059195	-0.120982	0.151120	0.000000	0.000000	4.000000	26.000000	0.000000
1947.512582	0.079835	0.549042	0.211675	77.681541	124.034271	150.051453	3.799718	0.000000	-3.249945	0.000000	0.000000	0.000000	-0.059195	-0.120982	0.151120	0.000000	0.000000	4.000000	26.000000	0.000000
1947.515915	0.079835	0.549042	0.211675	77.681541	124.034271	150.051453	3.799718	0.000000	-3.249945	0.000000	0.000000	0.000000	-0.059195	-0.120982	0.151120	0.000000	0.000000	4.000000	26.000000	0.000000
1947.519249	0.079835	0.549042	0.211675	77.677246	124.045265	150.090561	3.810487	0.000000	-3.237313	0.000000	0.000000	0.000000	-0.059195	-0.120982	0.151120	0.000000	0.000000	4.000000	26.000000	0.000000
1947.522582	0.079558	0.548620	0.212054	77.677246	124.045265	150.090561	3.810487	0.000000	-3.237313	0.000000	0.000000	0.000000	-0.083078	-0.126559	0.113786	0.000000	0.000000	4.000000	26.000000	0.000000
1947.525915	0.079558	0.548620	0.212054	77.677246	124.045265	150.090561	3.810487	0.000000	-3.237313	0.000000	0.000000	0.000000	-0.083078	-0.126559	0.113786	0.000000	0.000000	4.000000	26.000000	0.000000
1947.529249	0.079172	0.548164	0.212332	77.662361	124.101082	150.186539	3.810487	0.000000	-3.237313	0.000000	0.000000	0.000000	-0.115797	-0.136903	0.083265	0.000000	0.000000	4.000000	26.000000	0.000000
1947.532582	0.079172	0.548164	0.212332	77.662361	124.101082	150.186539	3.810487	0.000000	-3.237313	0.000000	0.000000	0.000000	-0.115797	-0.136903	0.083265	0.000000	0.000000	4.000000	26.000000	0.000000
1947.535915	0.079172	0.548164	0.212332	77.662361	124.101082	150.186539	3.810487	0.000000	-3.237313	0.000000	0.000000	0.000000	-0.115797	-0.136903	0.083265	0.000000	0.000000	4.000000	26.000000	0.000000
1947.539249	0.079172	0.548164	0.212332	77.645058	124.218033	150.342468	3.821307	0.000000	-3.224533	0.000000	0.000000	0.000000	-0.115797	-0.136903	0.083265	0.000000	0.000000	4.000000	26.000000	0.000000
1947.542582	0.078766	0.547722	0.212440	77.645058	124.218033	150.342468	3.821307	0.000000	-3.224533	0.000000	0.000000	0.000000	-0.121870	-0.132608	0.032342	0.000000	0.000000	4.000000	26.000000	0.000000
1947.545915	0.078766	0.547722	0.212440	77.645058	124.218033	150.342468	3.821307	0.000000	-3.224533	0.000000	0.000000	0.000000	-0.121870	-0.132608	0.032342	0.000000	0.000000	4.000000	26.000000	0.000000
1947.549249	0.078406	0.547336	0.212398	77.626190	124.352608	150.510864	3.821307	0.000000	-3.224533	0.000000	0.000000	0.000000	-0.107798	-0.115832	-0.012420	0.000000	0.000000	4.000000	26.000000	0.000000
1947.552582	0.078406	0.547336	0.212398	77.626190	124.352608	150.510864	3.821307	0.000000	-3.224533	0.000000	0.000000	0.000000	-0.107798	-0.115832	-0.012420	0.000000	0.000000	4.000000	26.000000	0.000000
1947.555915	0.078406	0.547336	0.212398	77.626190	124.352608	150.510864	3.821307	0.000000	-3.224533	0.000000	0.000000	0.000000	-0.107798	-0.115832	-0.012420	0.000000	0.000000	4.000000	26.000000	0.000000
1947.559249	0.078406	0.547336	0.212398	77.601410	124.539810	150.730362	3.828597	0.000000	-3.215874	0.000000	0.000000	0.000000	-0.107798	-0.115832	-0.012420	0.000000	0.000000	4.000000	26.000000	0.000000
1947.562582	0.078059	0.547002	0.212179	77.601410	124.539810	150.730362	3.828597	0.000000	-3.215874	0.000000	0.000000	0.000000	-0.104345	-0.100301	-0.065920	0.000000	0.000000	4.000000	26.000000	0.000000
1947.565915	0.078059	0.547002	0.212179	77.601410	124.539810	150.730362	3.828597	0.000000	-3.215874	0.000000	0.000000	0.000000	-0.104345	-0.100301	-0.065920	0.000000	0.000000	4.000000	26.000000	0.000000
1947.569249	0.077759	0.546687	0.211814	77.573708	124.774567	150.991669	3.828597	0.000000	-3.215874	0.000000	0.000000	0.000000	-0.089990	-0.094487	-0.109236	0.000000	0.000000	4.000000	26.000000	0.000000
1947.572582	0.077759	0.546687	0.211814	77.573708	124.774567	150.991669	3.828597	0.000000	-3.215874	0.000000	0.000000	0.000000	-0.089990	-0.094487	-0.109236	0.000000	0.000000	4.000000	26.000000	0.000000
1947.575915	0.077759	0.546687	0.211814	77.573708	124.774567	150.991669	3.828597	0.000000	-3.215874	0.000000	0.000000	0.000000	-0.089990	-0.094487	-0.109236	0.000000	0.000000	4.000000	26.000000	0.000000
1947.579249	0.077759	0.546687	0.211814	77.542931	125.056404	151.294327	3.829998	0.000000	-3.214205	0.000000	0.000000	0.000000	-0.089990	-0.094487	-0.109236	0.000000	0.000000	4.000000	26.000000	0.000000
1947.582582	0.077502	0.546423	0.211268	77.542931	125.056404	151.294327	3.829998	0.000000	-3.214205	0.000000	0.000000	0.000000	-0.076945	-0.078938	-0.163961	0.000000	0.000000	4.000000	26.000000	0.000000
1947.585915	0.077502	0.546423	0.211268	77.542931	125.056404	151.294327	3.829998	0.000000	-3.214205	0.000000	0.000000	0.000000	-0.076945	-0.078938	-0.163961	0.000000	0.000000	4.000000	26.000000	0.000000
1947.589249	0.077230	0.546180	0.210584	77.522346	125.423103	151.671799	3.829998	0.000000	-3.214205	0.000000	0.000000	0.000000	-0.081623	-0.073106	-0.205263	0.000000	0.000000	4.000000	26.000000	0.000000
1947.592582	0.077230	0.546180	0.210584	77.522346	125.423103	151.671799	3.829998	0.000000	-3.214205	0.000000	0.000000	0.000000	-0.081623	-0.073106	-0.205263	0.000000	0.000000	4.000000	26.000000	0.000000
1947.595915	0.077230	0.546180	0.210584	77.522346	125.423103	151.671799	3.829998	0.000000	-3.214205	0.000000	0.000000	0.000000	-0.081623	-0.073106	-0.205263	0.000000	0.000000	4.000000	26.000000	0.000000
1947.599249	0.076909	0.545971	0.209746	77.531364	125.920959	152.159393	3.825483	0.000000	-3.219578	0.000000	0.000000	0.000000	-0.096433	-0.062501	-0.251292	0.000000	0.000000	4.000000	26.000000	0.000000
1947.602582	0.076909	0.545971	0.209746	77.531364	125.920959	152.159393	3.825483	0.000000	-3.219578	0.000000	0.000000	0.000000	-0.096433	-0.062501	-0.251292	0.000000	0.000000	4.000000	26.000000	0.000000
1947.605915	0.076909	0.545971	0.209746	77.531364	125.920959	152.159393	3.825483	0.000000	-3.219578	0.000000	0.000000	0.000000	-0.096433	-0.062501	-0.251292	0.000000	0.000000	4.000000	26.000000	0.000000
1947.609249	0.076511	0.545766	0.208796	77.546379	126.508080	152.733032	3.822038	0.000000	-3.223667	0.000000	0.000000	0.000000	-0.119365	-0.061620	-0.285082	0.000000	0.000000	4.000000	26.000000	0.000000
1947.612582	0.076511	0.545766	0.208796	77.546379	126.508080	152.733032	3.822038	0.000000	-3.223667	0.000000	0.000000	0.000000	-0.119365	-0.061620	-0.285082	0.000000	0.000000	4.000000	26.000000	0.000000
1947.615915	0.076511	0.545766	0.208796	77.546379	126.508080	152.733032	3.822038	0.000000	-3.223667	0.000000	0.000000	0.000000	-0.119365	-0.061620	-0.285082	0.000000	0.000000	4.000000	26.000000	0.000000
1947.619249	0.076068	0.545600	0.207724	77.533844	127.038406	153.270142	3.818398	0.000000	-3.227978	0.000000	0.000000	0.000000	-0.132884	-0.049787	-0.321614	0.000000	0.000000	4.000000	26.000000	0.000000
1947.622582	0.076068	0.545600	0.207724	77.533844	127.038406	153.270142	3.818398	0.000000	-3.227978	0.000000	0.000000	0.000000	-0.132884	-0.049787	-0.321614	0.000000	0.000000	4.000000	26.000000	0.000000
1947.625915	0.076068	0.545600	0.207724	77.533844	127.038406	153.270142	3.818398	0.000000	-3.227978	0.000000	0.000000	0.000000	-0.132884	-0.049787	-0.321614	0.000000	0.000000	4.000000	26.000000	0.000000
1947.629249	0.075576	0.545469	0.206496	77.477898	127.454048	153.722366	3.814200	0.000000	-3.232937	0.000000	0.000000	0.000000	-0.147461	-0.039428	-0.368348	0.000000	0.000000	4.000000	26.000000	0.000000
1947.632582	0.075576	0.545469	0.206496	77.477898	127.454048	153.722366	3.814200	0.000000	-3.232937	0.000000	0.000000	0.000000	-0.147461	-0.039428	-0.368348	0.000000	0.000000	4.000000	26.000000	0.000000
1947.635915	0.075576	0.545469	0.206496	77.477898	127.454048	153.722366	3.814200	0.000000	-3.232937	0.000000	0.000000	0.000000	-0.147461	-0.039428	-0.368348	0.000000	0.000000	4.000000	26.000000	0.000000
1947.639249	0.075134	0.545412	0.205129	77.414703	127.875374	154.186035	3.809198	0.000000	-3.238828	0.000000	0.000000	0.000000	-0.132678	-0.016900	-0.410047	0.000000	0.000000	4.000000	26.000000	0.000000
1947.642582	0.075134	0.545412	0.205129	77.414703	127.875374	154.186035	3.809198	0.000000	-3.238828	0.000000	0.000000	0.000000	-0.132678	-0.016900	-0.410047	0.000000	0.000000	4.000000	26.000000	0.000000
1947.645915	0.075134	0.545412	0.205129	77.414703	127.875374	154.186035	3.809198	0.000000	-3.238828	0.000000	0.000000	0.000000	-0.132678	-0.016900	-0.410047	0.000000	0.000000	4.000000	26.000000	0.000000
1947.649249	0.074683	0.545455	0.203677	77.353989	128.294266	154.637573	3.802604	0.000000	-3.246567	0.000000	0.000000	0.000000	-0.135189	0.012815	-0.435498	0.000000	0.000000	4.000000	26.000000	0.000000
1947.652582	0.074683	0.545455	0.203677	77.353989	128.294266	154.637573	3.802604	0.000000	-3.246567	0.000000	0.000000	0.000000	-0.135189	0.012815	-0.435498	0.000000	0.000000	4.000000	26.000000	0.000000
1947.655915	0.074683	0.545455	0.203677	77.353989	128.294266	154.637573	3.802604	0.000000	-3.246567	0.000000	0.000000	0.000000	-0.135189	0.012815	-0.435498	0.000000	0.000000	4.000000	26.000000	0.000000
1947.659249	0.074279	0.545623	0.202061	77.292473	128.711563	155.084824	3.795337	0.000000	-3.255060	0.000000	0.000000	0.000000	-0.121338	0.050440	-0.484777	0.000000	0.000000	4.000000	26.000000	0.000000
1947.662582	0.074279	0.545623	0.202061	77.292473	128.711563	155.084824	3.795337	0.000000	-3.255060	0.000000	0.000000	0.000000	-0.121338	0.050440	-0.484777	0.000000	0.000000	4.000000	26.000000	0.000000
1947.665915	0.074279	0.545623	0.202061	77.292473	128.711563	155.084824	3.795337	0.000000	-3.255060	0.000000	0.000000	0.000000	-0.121338	0.050440	-0.484777	0.000000	0.000000	4.000000	26.000000	0.000000
1947.669249	0.073896	0.545925	0.200351	77.233658	129.104126	155.504013	3.786235	0.000000	-3.265643	0.000000	0.000000	0.000000	-0.114713	0.090395	-0.513161	0.000000	0.000000	4.000000	26.000000	0.000000
1947.672582	0.073896	0.545925	0.200351	77.233658	129.104126	155.504013	3.786235	0.000000	-3.265643	0.000000	0.000000	0.000000	-0.114713	0.090395	-0.513161	0.000000	0.000000	4.000000	26.000000	0.000000
1947.675915	0.073896	0.545925	0.200351	77.233658	129.104126	155.504013	3.786235	0.000000	-3.265643	0.000000	0.000000	0.000000	-0.114713	0.090395	-0.513161	0.000000	0.000000	4.000000	26.000000	0.000000
1947.679249	0.073534	0.546373	0.198526	77.175880	129.484039	155.907532	3.776028	0.000000	-3.277440	0.000000	0.000000	0.000000	-0.108812	0.134606	-0.547541	0.000000	0.000000	4.000000	26.000000	0.000000
1947.682582	0.073534	0.546373	0.198526	77.175880	129.484039	155.907532	3.776028	0.000000	-3.277440	0.000000	0.000000	0.000000	-0.108812	0.134606	-0.547541	0.000000	0.000000	4.000000	26.000000	0.000000
1947.685915	0.073534	0.546373	0.198526	77.175880	129.484039	155.907532	3.776028	0.000000	-3.277440	0.000000	0.000000	0.000000	-0.108812	0.134606	-0.547541	0.000000	0.000000	4.000000	26.000000	0.000000
1947.689249	0.073163	0.546880	0.196618	77.120773	129.852097	156.300430	3.764540	0.000000	-3.290629	0.000000	0.000000	0.000000	-0.111332	0.152045	-0.572438	0.000000	0.000000	4.000000	26.000000	0.000000
1947.692582	0.073163	0.546880	0.196618	77.120773	129.852097	156.300430	3.764540	0.000000	-3.290629	0.000000	0.000000	0.000000	-0.111332	0.152045	-0.572438	0.000000	0.000000	4.000000	26.000000	0.000000
1947.695915	0.073163	0.546880	0.196618	77.120773	129.852097	156.300430	3.764540	0.000000	-3.290629	0.000000	0.000000	0.000000	-0.111332	0.152045	-0.572438	0.000000	0.000000	4.000000	26.000000	0.000000
1947.699249	0.072725	0.547449	0.194667	77.068375	130.211472	156.683090	3.752250	0.000000	-3.304635	0.000000	0.000000	0.000000	-0.131291	0.170618	-0.585325	0.000000	0.000000	4.000000	26.000000	0.000000
1947.702582	0.072725	0.547449	0.194667	77.068375	130.211472	156.683090	3.752250	0.000000	-3.304635	0.000000	0.000000	0.000000	-0.131291	0.170618	-0.585325	0.000000	0.000000	4.000000	26.000000	0.000000
1947.705915	0.072725	0.547449	0.194667	77.068375	130.211472	156.683090	3.752250	0.000000	-3.304635	0.000000	0.000000	0.000000	-0.131291	0.170618	-0.585325	0.000000	0.000000	4.000000	26.000000	0.000000
1947.709249	0.072251	0.548058	0.192654	77.012329	130.550507	157.053284	3.740021	0.000000	-3.318470	0.000000	0.000000	0.000000	-0.142314	0.182824	-0.603767	0.000000	0.000000	4.000000	26.000000	0.000000
1947.712582	0.072251	0.548058	0.192654	77.012329	130.550507	157.053284	3.740021	0.000000	-3.318470	0.000000	0.000000	0.000000	-0.142314	0.182824	-0.603767	0.000000	0.000000	4.000000	26.000000	0.000000
1947.715915	0.072251	0.548058	0.192654	77.012329	130.550507	157.053284	3.740021	0.000000	-3.318470	0.000000	0.000000	0.000000	-0.142314	0.182824	-0.603767	0.000000	0.000000	4.000000	26.000000	0.000000
1947.719249	0.071771	0.548672	0.190581	76.955521	130.886978	157.424164	3.727399	0.000000	-3.332642	0.000000	0.000000	0.000000	-0.143857	0.184154	-0.621947	0.000000	0.000000	4.000000	26.000000	0.000000
1947.722582	0.071771	0.548672	0.190581	76.955521	130.886978	157.424164	3.727399	0.000000	-3.332642	0.000000	0.000000	0.000000	-0.143857	0.184154	-0.621947	0.000000	0.000000	4.000000	26.000000	0.000000
1947.725915	0.071771	0.548672	0.190581	76.955521	130.886978	157.424164	3.727399	0.000000	-3.332642	0.000000	0.000000	0.000000	-0.143857	0.184154	-0.621947	0.000000	0.000000	4.000000	26.000000	0.000000
1947.729249	0.071290	0.549330	0.188476	76.899979	131.212036	157.780609	3.714063	0.000000	-3.347497	0.000000	0.000000	0.000000	-0.144426	0.197418	-0.631504	0.000000	0.000000	4.000000	26.000000	0.000000
1947.732582	0.071290	0.549330	0.188476	76.899979	131.212036	157.780609	3.714063	0.000000	-3.347497	0.000000	0.000000	0.000000	-0.144426	0.197418	-0.631504	0.000000	0.000000	4.000000	26.000000	0.000000
1947.735915	0.071290	0.549330	0.188476	76.899979	131.212036	157.780609	3.714063	0.000000	-3.347497	0.000000	0.000000	0.000000	-0.144426	0.197418	-0.631504	0.000000	0.000000	4.000000	26.000000	0.000000
1947.739249	0.070770	0.550042	0.186288	76.842392	131.541687	158.141464	3.700209	0.000000	-3.362805	0.000000	0.000000	0.000000	-0.155944	0.213600	-0.656346	0.000000	0.000000	4.000000	26.000000	0.000000
1947.742582	0.070770	0.550042	0.186288	76.842392	131.541687	158.141464	3.700209	0.000000	-3.362805	0.000000	0.000000	0.000000	-0.155944	0.213600	-0.656346	0.000000	0.000000	4.000000	26.000000	0.000000
1947.745915	0.070770	0.550042	0.186288	76.842392	131.541687	158.141464	3.700209	0.000000	-3.362805	0.000000	0.000000	0.000000	-0.155944	0.213600	-0.656346	0.000000	0.000000	4.000000	26.000000	0.000000
1947.749249	0.070283	0.550802	0.184099	76.789528	131.839035	158.469604	3.685713	0.000000	-3.378686	0.000000	0.000000	0.000000	-0.146183	0.227881	-0.656864	0.000000	0.000000	4.000000	26.000000	0.000000
1947.752582	0.070283	0.550802	0.184099	76.789528	131.839035	158.469604	3.685713	0.000000	-3.378686	0.000000	0.000000	0.000000	-0.146183	0.227881	-0.656864	0.000000	0.000000	4.000000	26.000000	0.000000
1947.755915	0.070283	0.550802	0.184099	76.789528	131.839035	158.469604	3.685713	0.000000	-3.378686	0.000000	0.000000	0.000000	-0.146183	0.227881	-0.656864	0.000000	0.000000	4.000000	26.000000	0.000000
1947.759249	0.069764	0.551659	0.181889	76.741440	132.102112	158.765808	3.670582	0.000000	-3.395119	0.000000	0.000000	0.000000	-0.155534	0.257062	-0.662856	0.000000	0.000000	4.000000	26.000000	0.000000
1947.762582	0.069764	0.551659	0.181889	76.741440	132.102112	158.765808	3.670582	0.000000	-3.395119	0.000000	0.000000	0.000000	-0.155534	0.257062	-0.662856	0.000000	0.000000	4.000000	26.000000	0.000000
1947.765915	0.069764	0.551659	0.181889	76.741440	132.102112	158.765808	3.670582	0.000000	-3.395119	0.000000	0.000000	0.000000	-0.155534	0.257062	-0.662856	0.000000	0.000000	4.000000	26.000000	0.000000
1947.769249	0.069218	0.552527	0.179689	76.695496	132.329651	159.029388	3.655265	0.000000	-3.411603	0.000000	0.000000	0.000000	-0.163810	0.260449	-0.659895	0.000000	0.000000	4.000000	26.000000	0.000000
1947.772582	0.069218	0.552527	0.179689	76.695496	132.329651	159.029388	3.655265	0.000000	-3.411603	0.000000	0.000000	0.000000	-0.163810	0.260449	-0.659895	0.000000	0.000000	4.000000	26.000000	0.000000
1947.775915	0.069218	0.552527	0.179689	76.695496	132.329651	159.029388	3.655265	0.000000	-3.411603	0.000000	0.000000	0.000000	-0.163810	0.260449	-0.659895	0.000000	0.000000	4.000000	26.000000	0.000000
1947.779249	0.068643	0.553421	0.177480	76.647743	132.560074	159.298325	3.640002	0.000000	-3.427884	0.000000	0.000000	0.000000	-0.172635	0.268219	-0.662920	0.000000	0.000000	4.000000	26.000000	0.000000
1947.782582	0.068643	0.553421	0.177480	76.647743	132.560074	159.298325	3.640002	0.000000	-3.427884	0.000000	0.000000	0.000000	-0.172635	0.268219	-0.662920	0.000000	0.000000	4.000000	26.000000	0.000000
1947.785915	0.068643	0.553421	0.177480	76.647743	132.560074	159.298325	3.640002	0.000000	-3.427884	0.000000	0.000000	0.000000	-0.172635	0.268219	-0.662920	0.000000	0.000000	4.000000	26.000000	0.000000
1947.789249	0.068037	0.554320	0.175245	76.597809	132.796448	159.576248	3.624619	0.000000	-3.444145	0.000000	0.000000	0.000000	-0.181846	0.269877	-0.670435	0.000000	0.000000	4.000000	26.000000	0.000000
1947.792582	0.068037	0.554320	0.175245	76.597809	132.796448	159.576248	3.624619	0.000000	-3.444145	0.000000	0.000000	0.000000	-0.181846	0.269877	-0.670435	0.000000	0.000000	4.000000	26.000000	0.000000
1947.795915	0.068037	0.554320	0.175245	76.597809	132.796448	159.576248	3.624619	0.000000	-3.444145	0.000000	0.000000	0.000000	-0.181846	0.269877	-0.670435	0.000000	0.000000	4.000000	26.000000	0.000000
1947.799249	0.067459	0.555170	0.172969	76.544601	133.021393	159.842545	3.608978	0.000000	-3.460531	0.000000	0.000000	0.000000	-0.173306	0.255005	-0.682808	0.000000	0.000000	4.000000	26.000000	0.000000
1947.802582	0.067459	0.555170	0.172969	76.544601	133.021393	159.842545	3.608978	0.000000	-3.460531	0.000000	0.000000	0.000000	-0.173306	0.255005	-0.682808	0.000000	0.000000	4.000000	26.000000	0.000000
1947.805915	0.067459	0.555170	0.172969	76.544601	133.021393	159.842545	3.608978	0.000000	-3.460531	0.000000	0.000000	0.000000	-0.173306	0.255005	-0.682808	0.000000	0.000000	4.000000	26.000000	0.000000
1947.809249	0.066934	0.556035	0.170602	76.482925	133.252350	160.113770	3.592287	0.000000	-3.477854	0.000000	0.000000	0.000000	-0.157376	0.259239	-0.709898	0.000000	0.000000	4.000000	26.000000	0.000000
1947.812582	0.066934	0.556035	0.170602	76.482925	133.252350	160.113770	3.592287	0.000000	-3.477854	0.000000	0.000000	0.000000	-0.157376	0.259239	-0.709898	0.000000	0.000000	4.000000	26.000000	0.000000
1947.815915	0.066934	0.556035	0.170602	76.482925	133.252350	160.113770	3.592287	0.000000	-3.477854	0.000000	0.000000	0.000000	-0.157376	0.259239	-0.709898	0.000000	0.000000	4.000000	26.000000	0.000000
1947.819249	0.066522	0.556877	0.168144	76.423065	133.533905	160.423019	3.573745	0.000000	-3.496905	0.000000	0.000000	0.000000	-0.123654	0.252845	-0.737432	0.000000	0.000000	4.000000	26.000000	0.000000
1947.822582	0.066522	0.556877	0.168144	76.423065	133.533905	160.423019	3.573745	0.000000	-3.496905	0.000000	0.000000	0.000000	-0.123654	0.252845	-0.737432	0.000000	0.000000	4.000000	26.000000	0.000000
1947.825915	0.066522	0.556877	0.168144	76.423065	133.533905	160.423019	3.573745	0.000000	-3.496905	0.000000	0.000000	0.000000	-0.123654	0.252845	-0.737432	0.000000	0.000000	4.000000	26.000000	0.000000
1947.829249	0.066245	0.557707	0.165535	76.368240	133.846619	160.744537	3.552630	0.000000	-3.518354	0.000000	0.000000	0.000000	-0.083266	0.248879	-0.782738	0.000000	0.000000	4.000000	26.000000	0.000000
1947.832582	0.066245	0.557707	0.165535	76.368240	133.846619	160.744537	3.552630	0.000000	-3.518354	0.000000	0.000000	0.000000	-0.083266	0.248879	-0.782738	0.000000	0.000000	4.000000	26.000000	0.000000
1947.835915	0.066245	0.557707	0.165535	76.368240	133.846619	160.744537	3.552630	0.000000	-3.518354	0.000000	0.000000	0.000000	-0.083266	0.248879	-0.782738	0.000000	0.000000	4.000000	26.000000	0.000000
1947.839249	0.065989	0.558534	0.162857	76.323471	134.120239	161.027100	3.527967	0.000000	-3.543084	0.000000	0.000000	0.000000	-0.076524	0.248003	-0.803323	0.000000	0.000000	4.000000	26.000000	0.000000
1947.842582	0.065989	0.558534	0.162857	76.323471	134.120239	161.027100	3.527967	0.000000	-3.543084	0.000000	0.000000	0.000000	-0.076524	0.248003	-0.803323	0.000000	0.000000	4.000000	26.000000	0.000000
1947.845915	0.065989	0.558534	0.162857	76.323471	134.120239	161.027100	3.527967	0.000000	-3.543084	0.000000	0.000000	0.000000	-0.076524	0.248003	-0.803323	0.000000	0.000000	4.000000	26.000000	0.000000
1947.849249	0.065758	0.559289	0.160122	76.322914	134.268860	161.180664	3.501703	0.000000	-3.569045	0.000000	0.000000	0.000000	-0.069564	0.226599	-0.820731	0.000000	0.000000	4.000000	26.000000	0.000000
1947.852582	0.065758	0.559289	0.160122	76.322914	134.268860	161.180664	3.501703	0.000000	-3.569045	0.000000	0.000000	0.000000	-0.069564	0.226599	-0.820731	0.000000	0.000000	4.000000	26.000000	0.000000
1947.855915	0.065758	0.559289	0.160122	76.322914	134.268860	161.180664	3.501703	0.000000	-3.569045	0.000000	0.000000	0.000000	-0.069564	0.226599	-0.820731	0.000000	0.000000	4.000000	26.000000	0.000000
1947.859249	0.065432	0.559973	0.157340	76.397217	134.244629	161.163269	3.473870	0.000000	-3.596141	0.000000	0.000000	0.000000	-0.097739	0.205249	-0.834477	0.000000	0.000000	4.000000	26.000000	0.000000
1947.862582	0.065432	0.559973	0.157340	76.397217	134.244629	161.163269	3.473870	0.000000	-3.596141	0.000000	0.000000	0.000000	-0.097739	0.205249	-0.834477	0.000000	0.000000	4.000000	26.000000	0.000000
1947.865915	0.065432	0.559973	0.157340	76.397217	134.244629	161.163269	3.473870	0.000000	-3.596141	0.000000	0.000000	0.000000	-0.097739	0.205249	-0.834477	0.000000	0.000000	4.000000	26.000000	0.000000
1947.869249	0.065012	0.560533	0.154503	76.523132	134.060638	160.992401	3.445818	0.000000	-3.623029	0.000000	0.000000	0.000000	-0.125870	0.167951	-0.851204	0.000000	0.000000	4.000000	26.000000	0.000000
1947.872582	0.065012	0.560533	0.154503	76.523132	134.060638	160.992401	3.445818	0.000000	-3.623029	0.000000	0.000000	0.000000	-0.125870	0.167951	-0.851204	0.000000	0.000000	4.000000	26.000000	0.000000
1947.875915	0.065012	0.560533	0.154503	76.523132	134.060638	160.992401	3.445818	0.000000	-3.623029	0.000000	0.000000	0.000000	-0.125870	0.167951	-0.851204	0.000000	0.000000	4.000000	26.000000	0.000000
1947.879249	0.064531	0.560989	0.151621	76.618698	133.731979	160.715607	3.417396	0.000000	-3.649850	0.000000	0.000000	0.000000	-0.144485	0.136826	-0.864483	0.000000	0.000000	4.000000	26.000000	0.000000
1947.882582	0.064531	0.560989	0.151621	76.618698	133.731979	160.715607	3.417396	0.000000	-3.649850	0.000000	0.000000	0.000000	-0.144485	0.136826	-0.864483	0.000000	0.000000	4.000000	26.000000	0.000000
1947.885915	0.064531	0.560989	0.151621	76.618698	133.731979	160.715607	3.417396	0.000000	-3.649850	0.000000	0.000000	0.000000	-0.144485	0.136826	-0.864483	0.000000	0.000000	4.000000	26.000000	0.000000
1947.889249	0.063985	0.561303	0.148664	76.682060	133.511047	160.555557	3.388344	0.000000	-3.676836	0.000000	0.000000	0.000000	-0.163816	0.094114	-0.887025	0.000000	0.000000	4.000000	26.000000	0.000000
1947.892582	0.063985	0.561303	0.148664	76.682060	133.511047	160.555557	3.388344	0.000000	-3.676836	0.000000	0.000000	0.000000	-0.163816	0.094114	-0.887025	0.000000	0.000000	4.000000	26.000000	0.000000
1947.895915	0.063985	0.561303	0.148664	76.682060	133.511047	160.555557	3.388344	0.000000	-3.676836	0.000000	0.000000	0.000000	-0.163816	0.094114	-0.887025	0.000000	0.000000	4.000000	26.000000	0.000000
1947.899249	0.063488	0.561541	0.145608	76.692192	133.347458	160.467285	3.358260	0.000000	-3.704334	0.000000	0.000000	0.000000	-0.148910	0.071616	-0.916869	0.000000	0.000000	4.000000	26.000000	0.000000
1947.902582	0.063488	0.561541	0.145608	76.692192	133.347458	160.467285	3.358260	0.000000	-3.704334	0.000000	0.000000	0.000000	-0.148910	0.071616	-0.916869	0.000000	0.000000	4.000000	26.000000	0.000000
1947.905915	0.063488	0.561541	0.145608	76.692192	133.347458	160.467285	3.358260	0.000000	-3.704334	0.000000	0.000000	0.000000	-0.148910	0.071616	-0.916869	0.000000	0.000000	4.000000	26.000000	0.000000
1947.909249	0.063041	0.561791	0.142456	76.625351	133.105042	160.332825	3.325459	0.000000	-3.733809	0.000000	0.000000	0.000000	-0.134143	0.074855	-0.945745	0.000000	0.000000	4.000000	26.000000	0.000000
1947.912582	0.063041	0.561791	0.142456	76.625351	133.105042	160.332825	3.325459	0.000000	-3.733809	0.000000	0.000000	0.000000	-0.134143	0.074855	-0.945745	0.000000	0.000000	4.000000	26.000000	0.000000
1947.915915	0.063041	0.561791	0.142456	76.625351	133.105042	160.332825	3.325459	0.000000	-3.733809	0.000000	0.000000	0.000000	-0.134143	0.074855	-0.945745	0.000000	0.000000	4.000000	26.000000	0.000000
1947.919249	0.062701	0.562037	0.139221	76.508591	132.847885	160.202820	3.289838	0.000000	-3.765231	0.000000	0.000000	0.000000	-0.102003	0.073813	-0.970274	0.000000	0.000000	4.000000	26.000000	0.000000
1947.922582	0.062701	0.562037	0.139221	76.508591	132.847885	160.202820	3.289838	0.000000	-3.765231	0.000000	0.000000	0.000000	-0.102003	0.073813	-0.970274	0.000000	0.000000	4.000000	26.000000	0.000000
1947.925915	0.062701	0.562037	0.139221	76.508591	132.847885	160.202820	3.289838	0.000000	-3.765231	0.000000	0.000000	0.000000	-0.102003	0.073813	-0.970274	0.000000	0.000000	4.000000	26.000000	0.000000
1947.929249	0.062391	0.562311	0.136003	76.415207	132.481277	159.962097	3.250772	0.000000	-3.799011	0.000000	0.000000	0.000000	-0.092974	0.082341	-0.965619	0.000000	0.000000	4.000000	26.000000	0.000000
1947.932582	0.062391	0.562311	0.136003	76.415207	132.481277	159.962097	3.250772	0.000000	-3.799011	0.000000	0.000000	0.000000	-0.092974	0.082341	-0.965619	0.000000	0.000000	4.000000	26.000000	0.000000
1947.935915	0.062391	0.562311	0.136003	76.415207	132.481277	159.962097	3.250772	0.000000	-3.799011	0.000000	0.000000	0.000000	-0.092974	0.082341	-0.965619	0.000000	0.000000	4.000000	26.000000	0.000000
1947.939249	0.062059	0.562588	0.132848	76.415352	131.928207	159.520584	3.210341	0.000000	-3.833238	0.000000	0.000000	0.000000	-0.099527	0.083036	-0.946290	0.000000	0.000000	4.000000	26.000000	0.000000
1947.942582	0.062059	0.562588	0.132848	76.415352	131.928207	159.520584	3.210341	0.000000	-3.833238	0.000000	0.000000	0.000000	-0.099527	0.083036	-0.946290	0.000000	0.000000	4.000000	26.000000	0.000000
1947.945915	0.062059	0.562588	0.132848	76.415352	131.928207	159.520584	3.210341	0.000000	-3.833238	0.000000	0.000000	0.000000	-0.099527	0.083036	-0.946290	0.000000	0.000000	4.000000	26.000000	0.000000
1947.949249	0.061623	0.562836	0.129774	76.556129	131.148865	158.828873	3.169824	0.000000	-3.866810	0.000000	0.000000	0.000000	-0.130814	0.074171	-0.922337	0.000000	0.000000	4.000000	26.000000	0.000000
1947.952582	0.061623	0.562836	0.129774	76.556129	131.148865	158.828873	3.169824	0.000000	-3.866810	0.000000	0.000000	0.000000	-0.130814	0.074171	-0.922337	0.000000	0.000000	4.000000	26.000000	0.000000
1947.955915	0.061623	0.562836	0.129774	76.556129	131.148865	158.828873	3.169824	0.000000	-3.866810	0.000000	0.000000	0.000000	-0.130814	0.074171	-0.922337	0.000000	0.000000	4.000000	26.000000	0.000000
1947.959249	0.061086	0.562990	0.126791	76.774261	130.091248	157.862778	3.130462	0.000000	-3.898745	0.000000	0.000000	0.000000	-0.161197	0.046324	-0.894744	0.000000	0.000000	4.000000	26.000000	0.000000
1947.962582	0.061086	0.562990	0.126791	76.774261	130.091248	157.862778	3.130462	0.000000	-3.898745	0.000000	0.000000	0.000000	-0.161197	0.046324	-0.894744	0.000000	0.000000	4.000000	26.000000	0.000000
1947.965915	0.061086	0.562990	0.126791	76.774261	130.091248	157.862778	3.130462	0.000000	-3.898745	0.000000	0.000000	0.000000	-0.161197	0.046324	-0.894744	0.000000	0.000000	4.000000	26.000000	0.000000
1947.969249	0.060499	0.563027	0.123843	76.938187	128.681824	156.614716	3.092484	0.000000	-3.928937	0.000000	0.000000	0.000000	-0.176172	0.011218	-0.884549	0.000000	0.000000	4.000000	26.000000	0.000000
1947.972582	0.060499	0.563027	0.123843	76.938187	128.681824	156.614716	3.092484	0.000000	-3.928937	0.000000	0.000000	0.000000	-0.176172	0.011218	-0.884549	0.000000	0.000000	4.000000	26.000000	0.000000
1947.975915	0.060499	0.563027	0.123843	76.938187	128.681824	156.614716	3.092484	0.000000	-3.928937	0.000000	0.000000	0.000000	-0.176172	0.011218	-0.884549	0.000000	0.000000	4.000000	26.000000	0.000000
1947.979249	0.059941	0.562943	0.120883	76.971397	127.035431	155.214722	3.054476	0.000000	-3.958558	0.000000	0.000000	0.000000	-0.167358	-0.025390	-0.888077	0.000000	0.000000	4.000000	26.000000	0.000000
1947.982582	0.059941	0.562943	0.120883	76.971397	127.035431	155.214722	3.054476	0.000000	-3.958558	0.000000	0.000000	0.000000	-0.167358	-0.025390	-0.888077	0.000000	0.000000	4.000000	26.000000	0.000000
1947.985915	0.059941	0.562943	0.120883	76.971397	127.035431	155.214722	3.054476	0.000000	-3.958558	0.000000	0.000000	0.000000	-0.167358	-0.025390	-0.888077	0.000000	0.000000	4.000000	26.000000	0.000000
1947.989249	0.059405	0.562806	0.117840	76.906029	125.445007	153.913589	3.014777	0.000000	-3.988875	0.000000	0.000000	0.000000	-0.160860	-0.040941	-0.912787	0.000000	0.000000	4.000000	26.000000	0.000000
1947.992582	0.059405	0.562806	0.117840	76.906029	125.445007	153.913589	3.014777	0.000000	-3.988875	0.000000	0.000000	0.000000	-0.160860	-0.040941	-0.912787	0.000000	0.000000	4.000000	26.000000	0.000000
1947.995915	0.059405	0.562806	0.117840	76.906029	125.445007	153.913589	3.014777	0.000000	-3.988875	0.000000	0.000000	0.000000	-0.160860	-0.040941	-0.912787	0.000000	0.000000	4.000000	26.000000	0.000000
1947.999249	0.058915	0.562630	0.114690	76.784897	124.071388	152.833755	2.972269	0.000000	-4.020648	0.000000	0.000000	0.000000	-0.147013	-0.052745	-0.945042	0.000000	0.000000	4.000000	26.000000	0.000000
1948.002582	0.058915	0.562630	0.114690	76.784897	124.071388	152.833755	2.972269	0.000000	-4.020648	0.000000	0.000000	0.000000	-0.147013	-0.052745	-0.945042	0.000000	0.000000	4.000000	26.000000	0.000000
1948.005915	0.058915	0.562630	0.114690	76.784897	124.071388	152.833755	2.972269	0.000000	-4.020648	0.000000	0.000000	0.000000	-0.147013	-0.052745	-0.945042	0.000000	0.000000	4.000000	26.000000	0.000000
1948.009249	0.058450	0.562460	0.111504	76.671616	123.031937	152.049927	2.926082	0.000000	-4.054385	0.000000	0.000000	0.000000	-0.139386	-0.051045	-0.955791	0.000000	0.000000	4.000000	26.000000	0.000000
1948.012582	0.058450	0.562460	0.111504	76.671616	123.031937	152.049927	2.926082	0.000000	-4.054385	0.000000	0.000000	0.000000	-0.139386	-0.051045	-0.955791	0.000000	0.000000	4.000000	26.000000	0.000000
1948.015915	0.058450	0.562460	0.111504	76.671616	123.031937	152.049927	2.926082	0.000000	-4.054385	0.000000	0.000000	0.000000	-0.139386	-0.051045	-0.955791	0.000000	0.000000	4.000000	26.000000	0.000000
1948.019249	0.057935	0.562321	0.108344	76.617249	122.418137	151.612717	2.877504	0.000000	-4.089006	0.000000	0.000000	0.000000	-0.154394	-0.041632	-0.947902	0.000000	0.000000	4.000000	26.000000	0.000000
1948.022582	0.057935	0.562321	0.108344	76.617249	122.418137	151.612717	2.877504	0.000000	-4.089006	0.000000	0.000000	0.000000	-0.154394	-0.041632	-0.947902	0.000000	0.000000	4.000000	26.000000	0.000000
1948.025915	0.057935	0.562321	0.108344	76.617249	122.418137	151.612717	2.877504	0.000000	-4.089006	0.000000	0.000000	0.000000	-0.154394	-0.041632	-0.947902	0.000000	0.000000	4.000000	26.000000	0.000000
1948.029249	0.057402	0.562140	0.105242	76.648544	122.231918	151.516022	2.828454	0.000000	-4.123086	0.000000	0.000000	0.000000	-0.160095	-0.054423	-0.930744	0.000000	0.000000	4.000000	26.000000	0.000000
1948.032582	0.057402	0.562140	0.105242	76.648544	122.231918	151.516022	2.828454	0.000000	-4.123086	0.000000	0.000000	0.000000	-0.160095	-0.054423	-0.930744	0.000000	0.000000	4.000000	26.000000	0.000000
1948.035915	0.057402	0.562140	0.105242	76.648544	122.231918	151.516022	2.828454	0.000000	-4.123086	0.000000	0.000000	0.000000	-0.160095	-0.054423	-0.930744	0.000000	0.000000	4.000000	26.000000	0.000000
1948.039249	0.056778	0.561931	0.102281	76.696632	122.122856	151.479034	2.779118	0.000000	-4.156502	0.000000	0.000000	0.000000	-0.187240	-0.062632	-0.888128	0.000000	0.000000	4.000000	26.000000	0.000000
1948.042582	0.056778	0.561931	0.102281	76.696632	122.122856	151.479034	2.779118	0.000000	-4.156502	0.000000	0.000000	0.000000	-0.187240	-0.062632	-0.888128	0.000000	0.000000	4.000000	26.000000	0.000000
1948.045915	0.056778	0.561931	0.102281	76.696632	122.122856	151.479034	2.779118	0.000000	-4.156502	0.000000	0.000000	0.000000	-0.187240	-0.062632	-0.888128	0.000000	0.000000	4.000000	26.000000	0.000000
1948.049249	0.056141	0.561628	0.099429	76.740288	122.011642	151.435684	2.731997	0.000000	-4.187623	0.000000	0.000000	0.000000	-0.190941	-0.090961	-0.855671	0.000000	0.000000	4.000000	26.000000	0.000000
1948.052582	0.056141	0.561628	0.099429	76.740288	122.011642	151.435684	2.731997	0.000000	-4.187623	0.000000	0.000000	0.000000	-0.190941	-0.090961	-0.855671	0.000000	0.000000	4.000000	26.000000	0.000000
1948.055915	0.056141	0.561628	0.099429	76.740288	122.011642	151.435684	2.731997	0.000000	-4.187623	0.000000	0.000000	0.000000	-0.190941	-0.090961	-0.855671	0.000000	0.000000	4.000000	26.000000	0.000000
1948.059249	0.055409	0.561145	0.096650	76.752876	121.817955	151.309418	2.685658	0.000000	-4.217492	0.000000	0.000000	0.000000	-0.219519	-0.144761	-0.833661	0.000000	0.000000	4.000000	26.000000	0.000000
1948.062582	0.055409	0.561145	0.096650	76.752876	121.817955	151.309418	2.685658	0.000000	-4.217492	0.000000	0.000000	0.000000	-0.219519	-0.144761	-0.833661	0.000000	0.000000	4.000000	26.000000	0.000000
1948.065915	0.055409	0.561145	0.096650	76.752876	121.817955	151.309418	2.685658	0.000000	-4.217492	0.000000	0.000000	0.000000	-0.219519	-0.144761	-0.833661	0.000000	0.000000	4.000000	26.000000	0.000000
1948.069249	0.054601	0.560533	0.093854	76.666344	121.456909	151.127899	2.640547	0.000000	-4.245882	0.000000	0.000000	0.000000	-0.242445	-0.183868	-0.839027	0.000000	0.000000	4.000000	26.000000	0.000000
1948.072582	0.054601	0.560533	0.093854	76.666344	121.456909	151.127899	2.640547	0.000000	-4.245882	0.000000	0.000000	0.000000	-0.242445	-0.183868	-0.839027	0.000000	0.000000	4.000000	26.000000	0.000000
1948.075915	0.054601	0.560533	0.093854	76.666344	121.456909	151.127899	2.640547	0.000000	-4.245882	0.000000	0.000000	0.000000	-0.242445	-0.183868	-0.839027	0.000000	0.000000	4.000000	26.000000	0.000000
1948.079249	0.053740	0.559814	0.090991	76.457069	120.992516	150.842590	2.594658	0.000000	-4.274078	0.000000	0.000000	0.000000	-0.258505	-0.215582	-0.858742	0.000000	0.000000	4.000000	26.000000	0.000000
1948.082582	0.053740	0.559814	0.090991	76.457069	120.992516	150.842590	2.594658	0.000000	-4.274078	0.000000	0.000000	0.000000	-0.258505	-0.215582	-0.858742	0.000000	0.000000	4.000000	26.000000	0.000000
1948.085915	0.053740	0.559814	0.090991	76.457069	120.992516	150.842590	2.594658	0.000000	-4.274078	0.000000	0.000000	0.000000	-0.258505	-0.215582	-0.858742	0.000000	0.000000	4.000000	26.000000	0.000000
1948.089249	0.052874	0.559062	0.088023	76.176849	120.471069	150.347900	2.546654	0.000000	-4.302855	0.000000	0.000000	0.000000	-0.259720	-0.225517	-0.890325	0.000000	0.000000	4.000000	26.000000	0.000000
1948.092582	0.052874	0.559062	0.088023	76.176849	120.471069	150.347900	2.546654	0.000000	-4.302855	0.000000	0.000000	0.000000	-0.259720	-0.225517	-0.890325	0.000000	0.000000	4.000000	26.000000	0.000000
1948.095915	0.052874	0.559062	0.088023	76.176849	120.471069	150.347900	2.546654	0.000000	-4.302855	0.000000	0.000000	0.000000	-0.259720	-0.225517	-0.890325	0.000000	0.000000	4.000000	26.000000	0.000000
1948.099249	0.052041	0.558299	0.085063	75.865707	119.818802	149.728165	2.494930	0.000000	-4.333051	0.000000	0.000000	0.000000	-0.249788	-0.228842	-0.887946	0.000000	0.000000	4.000000	26.000000	0.000000
1948.102582	0.052041	0.558299	0.085063	75.865707	119.818802	149.728165	2.494930	0.000000	-4.333051	0.000000	0.000000	0.000000	-0.249788	-0.228842	-0.887946	0.000000	0.000000	4.000000	26.000000	0.000000
1948.105915	0.052041	0.558299	0.085063	75.865707	119.818802	149.728165	2.494930	0.000000	-4.333051	0.000000	0.000000	0.000000	-0.249788	-0.228842	-0.887946	0.000000	0.000000	4.000000	26.000000	0.000000
1948.109249	0.051266	0.557555	0.082104	75.584892	119.032150	149.221954	2.441278	0.000000	-4.363503	0.000000	0.000000	0.000000	-0.232459	-0.223219	-0.887838	0.000000	0.000000	4.000000	26.000000	0.000000
1948.112582	0.051266	0.557555	0.082104	75.584892	119.032150	149.221954	2.441278	0.000000	-4.363503	0.000000	0.000000	0.000000	-0.232459	-0.223219	-0.887838	0.000000	0.000000	4.000000	26.000000	0.000000
1948.115915	0.051266	0.557555	0.082104	75.584892	119.032150	149.221954	2.441278	0.000000	-4.363503	0.000000	0.000000	0.000000	-0.232459	-0.223219	-0.887838	0.000000	0.000000	4.000000	26.000000	0.000000
1948.119249	0.050562	0.556840	0.079285	75.417206	117.994553	148.499924	2.385190	0.000000	-4.394413	0.000000	0.000000	0.000000	-0.211431	-0.214459	-0.845645	0.000000	0.000000	4.000000	26.000000	0.000000
1948.122582	0.050562	0.556840	0.079285	75.417206	117.994553	148.499924	2.385190	0.000000	-4.394413	0.000000	0.000000	0.000000	-0.211431	-0.214459	-0.845645	0.000000	0.000000	4.000000	26.000000	0.000000
1948.125915	0.050562	0.556840	0.079285	75.417206	117.994553	148.499924	2.385190	0.000000	-4.394413	0.000000	0.000000	0.000000	-0.211431	-0.214459	-0.845645	0.000000	0.000000	4.000000	26.000000	0.000000
1948.129249	0.049899	0.556107	0.076600	75.375908	116.905014	147.603745	2.329705	0.000000	-4.424079	0.000000	0.000000	0.000000	-0.198633	-0.219917	-0.805690	0.000000	0.000000	4.000000	26.000000	0.000000
1948.132582	0.049899	0.556107	0.076600	75.375908	116.905014	147.603745	2.329705	0.000000	-4.424079	0.000000	0.000000	0.000000	-0.198633	-0.219917	-0.805690	0.000000	0.000000	4.000000	26.000000	0.000000
1948.135915	0.049899	0.556107	0.076600	75.375908	116.905014	147.603745	2.329705	0.000000	-4.424079	0.000000	0.000000	0.000000	-0.198633	-0.219917	-0.805690	0.000000	0.000000	4.000000	26.000000	0.000000
1948.139249	0.049224	0.555331	0.073997	75.429977	115.838753	146.571640	2.275186	0.000000	-4.452363	0.000000	0.000000	0.000000	-0.202711	-0.232794	-0.780889	0.000000	0.000000	4.000000	26.000000	0.000000
1948.142582	0.049224	0.555331	0.073997	75.429977	115.838753	146.571640	2.275186	0.000000	-4.452363	0.000000	0.000000	0.000000	-0.202711	-0.232794	-0.780889	0.000000	0.000000	4.000000	26.000000	0.000000
1948.145915	0.049224	0.555331	0.073997	75.429977	115.838753	146.571640	2.275186	0.000000	-4.452363	0.000000	0.000000	0.000000	-0.202711	-0.232794	-0.780889	0.000000	0.000000	4.000000	26.000000	0.000000
1948.149249	0.048583	0.554524	0.071450	75.492836	114.838676	145.564331	2.221281	0.000000	-4.479499	0.000000	0.000000	0.000000	-0.192284	-0.242135	-0.764073	0.000000	0.000000	4.000000	26.000000	0.000000
1948.152582	0.048583	0.554524	0.071450	75.492836	114.838676	145.564331	2.221281	0.000000	-4.479499	0.000000	0.000000	0.000000	-0.192284	-0.242135	-0.764073	0.000000	0.000000	4.000000	26.000000	0.000000
1948.155915	0.048583	0.554524	0.071450	75.492836	114.838676	145.564331	2.221281	0.000000	-4.479499	0.000000	0.000000	0.000000	-0.192284	-0.242135	-0.764073	0.000000	0.000000	4.000000	26.000000	0.000000
1948.159249	0.048046	0.553661	0.068896	75.485649	113.841980	144.688828	2.166858	0.000000	-4.506076	0.000000	0.000000	0.000000	-0.161075	-0.258896	-0.766216	0.000000	0.000000	4.000000	26.000000	0.000000
1948.162582	0.048046	0.553661	0.068896	75.485649	113.841980	144.688828	2.166858	0.000000	-4.506076	0.000000	0.000000	0.000000	-0.161075	-0.258896	-0.766216	0.000000	0.000000	4.000000	26.000000	0.000000
1948.165915	0.048046	0.553661	0.068896	75.485649	113.841980	144.688828	2.166858	0.000000	-4.506076	0.000000	0.000000	0.000000	-0.161075	-0.258896	-0.766216	0.000000	0.000000	4.000000	26.000000	0.000000
1948.169249	0.047658	0.552811	0.066297	75.407890	112.946045	143.977386	2.109588	0.000000	-4.533171	0.000000	0.000000	0.000000	-0.116295	-0.254947	-0.779553	0.000000	0.000000	4.000000	26.000000	0.000000
1948.172582	0.047658	0.552811	0.066297	75.407890	112.946045	143.977386	2.109588	0.000000	-4.533171	0.000000	0.000000	0.000000	-0.116295	-0.254947	-0.779553	0.000000	0.000000	4.000000	26.000000	0.000000
1948.175915	0.047658	0.552811	0.066297	75.407890	112.946045	143.977386	2.109588	0.000000	-4.533171	0.000000	0.000000	0.000000	-0.116295	-0.254947	-0.779553	0.000000	0.000000	4.000000	26.000000	0.000000
1948.179249	0.047408	0.551971	0.063552	75.305130	112.279770	143.514725	2.047993	0.000000	-4.561329	0.000000	0.000000	0.000000	-0.074966	-0.252204	-0.823459	0.000000	0.000000	4.000000	26.000000	0.000000
1948.182582	0.047408	0.551971	0.063552	75.305130	112.279770	143.514725	2.047993	0.000000	-4.561329	0.000000	0.000000	0.000000	-0.074966	-0.252204	-0.823459	0.000000	0.000000	4.000000	26.000000	0.000000
1948.185915	0.047408	0.551971	0.063552	75.305130	112.279770	143.514725	2.047993	0.000000	-4.561329	0.000000	0.000000	0.000000	-0.074966	-0.252204	-0.823459	0.000000	0.000000	4.000000	26.000000	0.000000
1948.189249	0.047232	0.551235	0.060794	75.274879	111.906746	143.284164	1.979520	0.000000	-4.591460	0.000000	0.000000	0.000000	-0.053014	-0.220647	-0.827422	0.000000	0.000000	4.000000	26.000000	0.000000
1948.192582	0.047232	0.551235	0.060794	75.274879	111.906746	143.284164	1.979520	0.000000	-4.591460	0.000000	0.000000	0.000000	-0.053014	-0.220647	-0.827422	0.000000	0.000000	4.000000	26.000000	0.000000
1948.195915	0.047232	0.551235	0.060794	75.274879	111.906746	143.284164	1.979520	0.000000	-4.591460	0.000000	0.000000	0.000000	-0.053014	-0.220647	-0.827422	0.000000	0.000000	4.000000	26.000000	0.000000
1948.199249	0.047134	0.550618	0.058104	75.403801	111.656723	143.052872	1.908295	0.000000	-4.621516	0.000000	0.000000	0.000000	-0.029200	-0.185219	-0.807143	0.000000	0.000000	4.000000	26.000000	0.000000
1948.202582	0.047134	0.550618	0.058104	75.403801	111.656723	143.052872	1.908295	0.000000	-4.621516	0.000000	0.000000	0.000000	-0.029200	-0.185219	-0.807143	0.000000	0.000000	4.000000	26.000000	0.000000
1948.205915	0.047134	0.550618	0.058104	75.403801	111.656723	143.052872	1.908295	0.000000	-4.621516	0.000000	0.000000	0.000000	-0.029200	-0.185219	-0.807143	0.000000	0.000000	4.000000	26.000000	0.000000
1948.209249	0.047129	0.550129	0.055625	75.678940	111.016670	142.356766	1.836500	0.000000	-4.650513	0.000000	0.000000	0.000000	-0.001735	-0.146781	-0.743583	0.000000	0.000000	4.000000	26.000000	0.000000
1948.212582	0.047129	0.550129	0.055625	75.678940	111.016670	142.356766	1.836500	0.000000	-4.650513	0.000000	0.000000	0.000000	-0.001735	-0.146781	-0.743583	0.000000	0.000000	4.000000	26.000000	0.000000
1948.215915	0.047129	0.550129	0.055625	75.678940	111.016670	142.356766	1.836500	0.000000	-4.650513	0.000000	0.000000	0.000000	-0.001735	-0.146781	-0.743583	0.000000	0.000000	4.000000	26.000000	0.000000
1948.219249	0.047173	0.549753	0.053450	76.103157	109.677666	140.911469	1.768206	0.000000	-4.676906	0.000000	0.000000	0.000000	0.013379	-0.112658	-0.652447	0.000000	0.000000	4.000000	26.000000	0.000000
1948.222582	0.047173	0.549753	0.053450	76.103157	109.677666	140.911469	1.768206	0.000000	-4.676906	0.000000	0.000000	0.000000	0.013379	-0.112658	-0.652447	0.000000	0.000000	4.000000	26.000000	0.000000
1948.225915	0.047173	0.549753	0.053450	76.103157	109.677666	140.911469	1.768206	0.000000	-4.676906	0.000000	0.000000	0.000000	0.013379	-0.112658	-0.652447	0.000000	0.000000	4.000000	26.000000	0.000000
1948.229249	0.047219	0.549417	0.051578	76.598671	107.790512	138.894302	1.706820	0.000000	-4.699656	0.000000	0.000000	0.000000	0.013885	-0.100713	-0.561630	0.000000	0.000000	4.000000	26.000000	0.000000
1948.232582	0.047219	0.549417	0.051578	76.598671	107.790512	138.894302	1.706820	0.000000	-4.699656	0.000000	0.000000	0.000000	0.013885	-0.100713	-0.561630	0.000000	0.000000	4.000000	26.000000	0.000000
1948.235915	0.047219	0.549417	0.051578	76.598671	107.790512	138.894302	1.706820	0.000000	-4.699656	0.000000	0.000000	0.000000	0.013885	-0.100713	-0.561630	0.000000	0.000000	4.000000	26.000000	0.000000
1948.239249	0.047239	0.549097	0.049955	77.056122	105.679955	136.670288	1.653220	0.000000	-4.718778	0.000000	0.000000	0.000000	0.005786	-0.096062	-0.487088	0.000000	0.000000	4.000000	26.000000	0.000000
1948.242582	0.047239	0.549097	0.049955	77.056122	105.679955	136.670288	1.653220	0.000000	-4.718778	0.000000	0.000000	0.000000	0.005786	-0.096062	-0.487088	0.000000	0.000000	4.000000	26.000000	0.000000
1948.245915	0.047239	0.549097	0.049955	77.056122	105.679955	136.670288	1.653220	0.000000	-4.718778	0.000000	0.000000	0.000000	0.005786	-0.096062	-0.487088	0.000000	0.000000	4.000000	26.000000	0.000000
1948.249249	0.047228	0.548758	0.048545	77.412666	103.451897	134.395523	1.606441	0.000000	-4.734908	0.000000	0.000000	0.000000	-0.003062	-0.101810	-0.422864	0.000000	0.000000	4.000000	26.000000	0.000000
1948.252582	0.047228	0.548758	0.048545	77.412666	103.451897	134.395523	1.606441	0.000000	-4.734908	0.000000	0.000000	0.000000	-0.003062	-0.101810	-0.422864	0.000000	0.000000	4.000000	26.000000	0.000000
1948.255915	0.047228	0.548758	0.048545	77.412666	103.451897	134.395523	1.606441	0.000000	-4.734908	0.000000	0.000000	0.000000	-0.003062	-0.101810	-0.422864	0.000000	0.000000	4.000000	26.000000	0.000000
1948.259249	0.047104	0.548416	0.047208	77.650955	101.153587	132.134308	1.565713	0.000000	-4.748531	0.000000	0.000000	0.000000	-0.037459	-0.102606	-0.401128	0.000000	0.000000	4.000000	26.000000	0.000000
1948.262582	0.047104	0.548416	0.047208	77.650955	101.153587	132.134308	1.565713	0.000000	-4.748531	0.000000	0.000000	0.000000	-0.037459	-0.102606	-0.401128	0.000000	0.000000	4.000000	26.000000	0.000000
1948.265915	0.047104	0.548416	0.047208	77.650955	101.153587	132.134308	1.565713	0.000000	-4.748531	0.000000	0.000000	0.000000	-0.037459	-0.102606	-0.401128	0.000000	0.000000	4.000000	26.000000	0.000000
1948.269249	0.046966	0.548096	0.045993	77.810936	98.917885	129.978043	1.527835	0.000000	-4.760853	0.000000	0.000000	0.000000	-0.041270	-0.095968	-0.364543	0.000000	0.000000	4.000000	26.000000	0.000000
1948.272582	0.046966	0.548096	0.045993	77.810936	98.917885	129.978043	1.527835	0.000000	-4.760853	0.000000	0.000000	0.000000	-0.041270	-0.095968	-0.364543	0.000000	0.000000	4.000000	26.000000	0.000000
1948.275915	0.046966	0.548096	0.045993	77.810936	98.917885	129.978043	1.527835	0.000000	-4.760853	0.000000	0.000000	0.000000	-0.041270	-0.095968	-0.364543	0.000000	0.000000	4.000000	26.000000	0.000000
1948.279249	0.046784	0.547839	0.044811	77.938179	96.951477	128.081177	1.493324	0.000000	-4.771790	0.000000	0.000000	0.000000	-0.054718	-0.077196	-0.354455	0.000000	0.000000	4.000000	26.000000	0.000000
1948.282582	0.046784	0.547839	0.044811	77.938179	96.951477	128.081177	1.493324	0.000000	-4.771790	0.000000	0.000000	0.000000	-0.054718	-0.077196	-0.354455	0.000000	0.000000	4.000000	26.000000	0.000000
1948.285915	0.046784	0.547839	0.044811	77.938179	96.951477	128.081177	1.493324	0.000000	-4.771790	0.000000	0.000000	0.000000	-0.054718	-0.077196	-0.354455	0.000000	0.000000	4.000000	26.000000	0.000000
1948.289249	0.046614	0.547648	0.043763	78.026321	95.461540	126.652115	1.459922	0.000000	-4.782115	0.000000	0.000000	0.000000	-0.050893	-0.057130	-0.314459	0.000000	0.000000	4.000000	26.000000	0.000000
1948.292582	0.046614	0.547648	0.043763	78.026321	95.461540	126.652115	1.459922	0.000000	-4.782115	0.000000	0.000000	0.000000	-0.050893	-0.057130	-0.314459	0.000000	0.000000	4.000000	26.000000	0.000000
1948.295915	0.046614	0.547648	0.043763	78.026321	95.461540	126.652115	1.459922	0.000000	-4.782115	0.000000	0.000000	0.000000	-0.050893	-0.057130	-0.314459	0.000000	0.000000	4.000000	26.000000	0.000000
1948.299249	0.046614	0.547648	0.043763	78.070091	94.739799	125.967239	1.430109	0.000000	-4.791116	0.000000	0.000000	0.000000	-0.050893	-0.057130	-0.314459	0.000000	0.000000	4.000000	26.000000	0.000000
1948.302582	0.046455	0.547534	0.042826	78.070091	94.739799	125.967239	1.430109	0.000000	-4.791116	0.000000	0.000000	0.000000	-0.047708	-0.034130	-0.281156	0.000000	0.000000	4.000000	26.000000	0.000000
1948.305915	0.046455	0.547534	0.042826	78.070091	94.739799	125.967239	1.430109	0.000000	-4.791116	0.000000	0.000000	0.000000	-0.047708	-0.034130	-0.281156	0.000000	0.000000	4.000000	26.000000	0.000000
1948.309249	0.046364	0.547474	0.042105	78.078415	94.757881	125.996635	1.430109	0.000000	-4.791116	0.000000	0.000000	0.000000	-0.027273	-0.017994	-0.216370	0.000000	0.000000	4.000000	26.000000	0.000000
1948.312582	0.046364	0.547474	0.042105	78.078415	94.757881	125.996635	1.430109	0.000000	-4.791116	0.000000	0.000000	0.000000	-0.027273	-0.017994	-0.216370	0.000000	0.000000	4.000000	26.000000	0.000000
1948.315915	0.046364	0.547474	0.042105	78.078415	94.757881	125.996635	1.430109	0.000000	-4.791116	0.000000	0.000000	0.000000	-0.027273	-0.017994	-0.216370	0.000000	0.000000	4.000000	26.000000	0.000000
1948.319249	0.046364	0.547474	0.042105	78.077240	94.936325	126.180367	1.382295	0.000000	-4.805129	0.000000	0.000000	0.000000	-0.027273	-0.017994	-0.216370	0.000000	0.000000	4.000000	26.000000	0.000000
1948.322582	0.046321	0.547476	0.041643	78.077240	94.936325	126.180367	1.382295	0.000000	-4.805129	0.000000	0.000000	0.000000	-0.012869	0.000379	-0.138591	0.000000	0.000000	4.000000	26.000000	0.000000
1948.325915	0.046321	0.547476	0.041643	78.077240	94.936325	126.180367	1.382295	0.000000	-4.805129	0.000000	0.000000	0.000000	-0.012869	0.000379	-0.138591	0.000000	0.000000	4.000000	26.000000	0.000000
1948.329249	0.046321	0.547476	0.041643	78.076843	95.006607	126.251701	1.382295	0.000000	-4.805129	0.000000	0.000000	0.000000	-0.012869	0.000379	-0.138591	0.000000	0.000000	4.000000	26.000000	0.000000
1948.332582	0.046321	0.547476	0.041643	78.076843	95.006607	126.251701	1.382295	0.000000	-4.805129	0.000000	0.000000	0.000000	-0.012869	0.000379	-0.138591	0.000000	0.000000	4.000000	26.000000	0.000000
1948.335915	0.046320	0.547469	0.041369	78.076843	95.006607	126.251701	1.382295	0.000000	-4.805129	0.000000	0.000000	0.000000	-0.000470	-0.002047	-0.082175	0.000000	0.000000	4.000000	26.000000	0.000000
1948.339249	0.046320	0.547469	0.041369	78.074982	95.080162	126.324982	1.368641	0.000000	-4.809035	0.000000	0.000000	0.000000	-0.000470	-0.002047	-0.082175	0.000000	0.000000	4.000000	26.000000	0.000000
1948.342582	0.046320	0.547469	0.041369	78.074982	95.080162	126.324982	1.368641	0.000000	-4.809035	0.000000	0.000000	0.000000	-0.000470	-0.002047	-0.082175	0.000000	0.000000	4.000000	26.000000	0.000000
1948.345915	0.046320	0.547469	0.041369	78.074982	95.080162	126.324982	1.368641	0.000000	-4.809035	0.000000	0.000000	0.000000	-0.000470	-0.002047	-0.082175	0.000000	0.000000	4.000000	26.000000	0.000000
1948.349249	0.046265	0.547454	0.041292	78.066826	95.278603	126.522438	1.360320	0.000000	-4.811396	0.000000	0.000000	0.000000	-0.016466	-0.004421	-0.023088	0.000000	0.000000	4.000000	26.000000	0.000000
1948.352582	0.046265	0.547454	0.041292	78.066826	95.278603	126.522438	1.360320	0.000000	-4.811396	0.000000	0.000000	0.000000	-0.016466	-0.004421	-0.023088	0.000000	0.000000	4.000000	26.000000	0.000000
1948.355915	0.046265	0.547454	0.041292	78.066826	95.278603	126.522438	1.360320	0.000000	-4.811396	0.000000	0.000000	0.000000	-0.016466	-0.004421	-0.023088	0.000000	0.000000	4.000000	26.000000	0.000000
1948.359249	0.046265	0.547454	0.041292	78.049156	95.640106	126.877502	1.358448	0.000000	-4.811924	0.000000	0.000000	0.000000	-0.016466	-0.004421	-0.023088	0.000000	0.000000	4.000000	26.000000	0.000000
1948.362582	0.046249	0.547469	0.041375	78.049156	95.640106	126.877502	1.358448	0.000000	-4.811924	0.000000	0.000000	0.000000	-0.004835	0.004408	0.025063	0.000000	0.000000	4.000000	26.000000	0.000000
1948.365915	0.046249	0.547469	0.041375	78.049156	95.640106	126.877502	1.358448	0.000000	-4.811924	0.000000	0.000000	0.000000	-0.004835	0.004408	0.025063	0.000000	0.000000	4.000000	26.000000	0.000000
1948.369249	0.046249	0.547469	0.041375	78.021263	96.210091	127.433792	1.358448	0.000000	-4.811924	0.000000	0.000000	0.000000	-0.004835	0.004408	0.025063	0.000000	0.000000	4.000000	26.000000	0.000000
1948.372582	0.046249	0.547469	0.041375	78.021263	96.210091	127.433792	1.358448	0.000000	-4.811924	0.000000	0.000000	0.000000	-0.004835	0.004408	0.025063	0.000000	0.000000	4.000000	26.000000	0.000000
1948.375915	0.046256	0.547511	0.041452	78.021263	96.210091	127.433792	1.358448	0.000000	-4.811924	0.000000	0.000000	0.000000	0.002128	0.012626	0.022931	0.000000	0.000000	4.000000	26.000000	0.000000
1948.379249	0.046256	0.547511	0.041452	77.991356	96.760353	127.963470	1.361132	0.000000	-4.811166	0.000000	0.000000	0.000000	0.002128	0.012626	0.022931	0.000000	0.000000	4.000000	26.000000	0.000000
1948.382582	0.046256	0.547511	0.041452	77.991356	96.760353	127.963470	1.361132	0.000000	-4.811166	0.000000	0.000000	0.000000	0.002128	0.012626	0.022931	0.000000	0.000000	4.000000	26.000000	0.000000
1948.385915	0.046256	0.547511	0.041452	77.991356	96.760353	127.963470	1.361132	0.000000	-4.811166	0.000000	0.000000	0.000000	0.002128	0.012626	0.022931	0.000000	0.000000	4.000000	26.000000	0.000000
1948.389249	0.046426	0.547679	0.041744	77.968460	97.133102	128.312836	1.363399	0.000000	-4.810524	0.000000	0.000000	0.000000	0.051138	0.050520	0.087734	0.000000	0.000000	4.000000	26.000000	0.000000
1948.392582	0.046426	0.547679	0.041744	77.968460	97.133102	128.312836	1.363399	0.000000	-4.810524	0.000000	0.000000	0.000000	0.051138	0.050520	0.087734	0.000000	0.000000	4.000000	26.000000	0.000000
1948.395915	0.046426	0.547679	0.041744	77.968460	97.133102	128.312836	1.363399	0.000000	-4.810524	0.000000	0.000000	0.000000	0.051138	0.050520	0.087734	0.000000	0.000000	4.000000	26.000000	0.000000
1948.399249	0.046426	0.547679	0.041744	77.955574	97.266800	128.426437	1.370818	0.000000	-4.808415	0.000000	0.000000	0.000000	0.051138	0.050520	0.087734	0.000000	0.000000	4.000000	26.000000	0.000000
1948.402582	0.046572	0.547803	0.042026	77.955574	97.266800	128.426437	1.370818	0.000000	-4.808415	0.000000	0.000000	0.000000	0.043714	0.037139	0.084459	0.000000	0.000000	4.000000	26.000000	0.000000
1948.405915	0.046572	0.547803	0.042026	77.955574	97.266800	128.426437	1.370818	0.000000	-4.808415	0.000000	0.000000	0.000000	0.043714	0.037139	0.084459	0.000000	0.000000	4.000000	26.000000	0.000000
1948.409249	0.046572	0.547803	0.042026	77.952156	97.219955	128.360794	1.370818	0.000000	-4.808415	0.000000	0.000000	0.000000	0.043714	0.037139	0.084459	0.000000	0.000000	4.000000	26.000000	0.000000
1948.412582	0.046572	0.547803	0.042026	77.952156	97.219955	128.360794	1.370818	0.000000	-4.808415	0.000000	0.000000	0.000000	0.043714	0.037139	0.084459	0.000000	0.000000	4.000000	26.000000	0.000000
1948.415915	0.046705	0.547877	0.042423	77.952156	97.219955	128.360794	1.370818	0.000000	-4.808415	0.000000	0.000000	0.000000	0.039833	0.022119	0.119251	0.000000	0.000000	4.000000	26.000000	0.000000
1948.419249	0.046842	0.547931	0.042866	77.954758	97.083412	128.211121	1.378095	0.000000	-4.806335	0.000000	0.000000	0.000000	0.041156	0.016094	0.132861	0.000000	0.000000	4.000000	26.000000	0.000000
1948.422582	0.046842	0.547931	0.042866	77.954758	97.083412	128.211121	1.378095	0.000000	-4.806335	0.000000	0.000000	0.000000	0.041156	0.016094	0.132861	0.000000	0.000000	4.000000	26.000000	0.000000
1948.425915	0.046842	0.547931	0.042866	77.954758	97.083412	128.211121	1.378095	0.000000	-4.806335	0.000000	0.000000	0.000000	0.041156	0.016094	0.132861	0.000000	0.000000	4.000000	26.000000	0.000000
1948.429249	0.046842	0.547931	0.042866	77.955643	96.950340	128.061157	1.401123	0.000000	-4.799672	0.000000	0.000000	0.000000	0.041156	0.016094	0.132861	0.000000	0.000000	4.000000	26.000000	0.000000
1948.432582	0.047011	0.547944	0.043398	77.955643	96.950340	128.061157	1.401123	0.000000	-4.799672	0.000000	0.000000	0.000000	0.050893	0.004011	0.159449	0.000000	0.000000	4.000000	26.000000	0.000000
1948.435915	0.047011	0.547944	0.043398	77.955643	96.950340	128.061157	1.401123	0.000000	-4.799672	0.000000	0.000000	0.000000	0.050893	0.004011	0.159449	0.000000	0.000000	4.000000	26.000000	0.000000
1948.439249	0.047182	0.547902	0.043939	77.956390	96.834679	127.926208	1.401123	0.000000	-4.799672	0.000000	0.000000	0.000000	0.051243	-0.012555	0.162322	0.000000	0.000000	4.000000	26.000000	0.000000
1948.442582	0.047182	0.547902	0.043939	77.956390	96.834679	127.926208	1.401123	0.000000	-4.799672	0.000000	0.000000	0.000000	0.051243	-0.012555	0.162322	0.000000	0.000000	4.000000	26.000000	0.000000
1948.445915	0.047182	0.547902	0.043939	77.956390	96.834679	127.926208	1.401123	0.000000	-4.799672	0.000000	0.000000	0.000000	0.051243	-0.012555	0.162322	0.000000	0.000000	4.000000	26.000000	0.000000
1948.449249	0.047182	0.547902	0.043939	77.956848	96.765732	127.836243	1.430288	0.000000	-4.791062	0.000000	0.000000	0.000000	0.051243	-0.012555	0.162322	0.000000	0.000000	4.000000	26.000000	0.000000
1948.452582	0.047427	0.547822	0.044500	77.956848	96.765732	127.836243	1.430288	0.000000	-4.791062	0.000000	0.000000	0.000000	0.073531	-0.023953	0.168512	0.000000	0.000000	4.000000	26.000000	0.000000
1948.455915	0.047427	0.547822	0.044500	77.956848	96.765732	127.836243	1.430288	0.000000	-4.791062	0.000000	0.000000	0.000000	0.073531	-0.023953	0.168512	0.000000	0.000000	4.000000	26.000000	0.000000
1948.459249	0.047646	0.547707	0.045028	77.957222	96.714157	127.761261	1.430288	0.000000	-4.791062	0.000000	0.000000	0.000000	0.065488	-0.034526	0.158394	0.000000	0.000000	4.000000	26.000000	0.000000
1948.462582	0.047646	0.547707	0.045028	77.957222	96.714157	127.761261	1.430288	0.000000	-4.791062	0.000000	0.000000	0.000000	0.065488	-0.034526	0.158394	0.000000	0.000000	4.000000	26.000000	0.000000
1948.465915	0.047646	0.547707	0.045028	77.957222	96.714157	127.761261	1.430288	0.000000	-4.791062	0.000000	0.000000	0.000000	0.065488	-0.034526	0.158394	0.000000	0.000000	4.000000	26.000000	0.000000
1948.469249	0.047646	0.547707	0.045028	77.956902	96.697281	127.726837	1.458557	0.000000	-4.782532	0.000000	0.000000	0.000000	0.065488	-0.034526	0.158394	0.000000	0.000000	4.000000	26.000000	0.000000
1948.472582	0.047859	0.547539	0.045503	77.956902	96.697281	127.726837	1.458557	0.000000	-4.782532	0.000000	0.000000	0.000000	0.064061	-0.050387	0.142270	0.000000	0.000000	4.000000	26.000000	0.000000
1948.475915	0.047859	0.547539	0.045503	77.956902	96.697281	127.726837	1.458557	0.000000	-4.782532	0.000000	0.000000	0.000000	0.064061	-0.050387	0.142270	0.000000	0.000000	4.000000	26.000000	0.000000
1948.479249	0.047994	0.547356	0.045902	77.956917	96.710869	127.726837	1.458557	0.000000	-4.782532	0.000000	0.000000	0.000000	0.040336	-0.054874	0.119921	0.000000	0.000000	4.000000	26.000000	0.000000
1948.482582	0.047994	0.547356	0.045902	77.956917	96.710869	127.726837	1.458557	0.000000	-4.782532	0.000000	0.000000	0.000000	0.040336	-0.054874	0.119921	0.000000	0.000000	4.000000	26.000000	0.000000
1948.485915	0.047994	0.547356	0.045902	77.956917	96.710869	127.726837	1.458557	0.000000	-4.782532	0.000000	0.000000	0.000000	0.040336	-0.054874	0.119921	0.000000	0.000000	4.000000	26.000000	0.000000
1948.489249	0.047994	0.547356	0.045902	77.956764	96.748367	127.756821	1.481210	0.000000	-4.775565	0.000000	0.000000	0.000000	0.040336	-0.054874	0.119921	0.000000	0.000000	4.000000	26.000000	0.000000
1948.492582	0.048103	0.547128	0.046291	77.956764	96.748367	127.756821	1.481210	0.000000	-4.775565	0.000000	0.000000	0.000000	0.032837	-0.068533	0.116669	0.000000	0.000000	4.000000	26.000000	0.000000
1948.495915	0.048103	0.547128	0.046291	77.956764	96.748367	127.756821	1.481210	0.000000	-4.775565	0.000000	0.000000	0.000000	0.032837	-0.068533	0.116669	0.000000	0.000000	4.000000	26.000000	0.000000
1948.499249	0.048103	0.547128	0.046291	77.956474	96.804306	127.816818	1.481210	0.000000	-4.775565	0.000000	0.000000	0.000000	0.032837	-0.068533	0.116669	0.000000	0.000000	4.000000	26.000000	0.000000
1948.502582	0.048103	0.547128	0.046291	77.956474	96.804306	127.816818	1.481210	0.000000	-4.775565	0.000000	0.000000	0.000000	0.032837	-0.068533	0.116669	0.000000	0.000000	4.000000	26.000000	0.000000
1948.505915	0.048112	0.546847	0.046636	77.956474	96.804306	127.816818	1.481210	0.000000	-4.775565	0.000000	0.000000	0.000000	0.002630	-0.084332	0.103317	0.000000	0.000000	4.000000	26.000000	0.000000
1948.509249	0.048097	0.546537	0.046987	77.955933	96.904266	127.921791	1.491640	0.000000	-4.772317	0.000000	0.000000	0.000000	-0.004427	-0.092782	0.105392	0.000000	0.000000	4.000000	26.000000	0.000000
1948.512582	0.048097	0.546537	0.046987	77.955933	96.904266	127.921791	1.491640	0.000000	-4.772317	0.000000	0.000000	0.000000	-0.004427	-0.092782	0.105392	0.000000	0.000000	4.000000	26.000000	0.000000
1948.515915	0.048097	0.546537	0.046987	77.955933	96.904266	127.921791	1.491640	0.000000	-4.772317	0.000000	0.000000	0.000000	-0.004427	-0.092782	0.105392	0.000000	0.000000	4.000000	26.000000	0.000000
1948.519249	0.048097	0.546537	0.046987	77.955399	96.993355	128.026794	1.512077	0.000000	-4.765882	0.000000	0.000000	0.000000	-0.004427	-0.092782	0.105392	0.000000	0.000000	4.000000	26.000000	0.000000
1948.522582	0.048007	0.546193	0.047309	77.955399	96.993355	128.026794	1.512077	0.000000	-4.765882	0.000000	0.000000	0.000000	-0.027027	-0.103359	0.096674	0.000000	0.000000	4.000000	26.000000	0.000000
1948.525915	0.048007	0.546193	0.047309	77.955399	96.993355	128.026794	1.512077	0.000000	-4.765882	0.000000	0.000000	0.000000	-0.027027	-0.103359	0.096674	0.000000	0.000000	4.000000	26.000000	0.000000
1948.529249	0.047847	0.545810	0.047665	77.954575	97.103546	128.161713	1.512077	0.000000	-4.765882	0.000000	0.000000	0.000000	-0.047866	-0.114885	0.106872	0.000000	0.000000	4.000000	26.000000	0.000000
1948.532582	0.047847	0.545810	0.047665	77.954575	97.103546	128.161713	1.512077	0.000000	-4.765882	0.000000	0.000000	0.000000	-0.047866	-0.114885	0.106872	0.000000	0.000000	4.000000	26.000000	0.000000
1948.535915	0.047847	0.545810	0.047665	77.954575	97.103546	128.161713	1.512077	0.000000	-4.765882	0.000000	0.000000	0.000000	-0.047866	-0.114885	0.106872	0.000000	0.000000	4.000000	26.000000	0.000000
1948.539249	0.047847	0.545810	0.047665	77.953613	97.225662	128.311615	1.534218	0.000000	-4.758800	0.000000	0.000000	0.000000	-0.047866	-0.114885	0.106872	0.000000	0.000000	4.000000	26.000000	0.000000
1948.542582	0.047660	0.545419	0.047983	77.953613	97.225662	128.311615	1.534218	0.000000	-4.758800	0.000000	0.000000	0.000000	-0.056296	-0.117184	0.095286	0.000000	0.000000	4.000000	26.000000	0.000000
1948.545915	0.047660	0.545419	0.047983	77.953613	97.225662	128.311615	1.534218	0.000000	-4.758800	0.000000	0.000000	0.000000	-0.056296	-0.117184	0.095286	0.000000	0.000000	4.000000	26.000000	0.000000
1948.549249	0.047372	0.545021	0.048269	77.950859	97.352394	128.476257	1.534218	0.000000	-4.758800	0.000000	0.000000	0.000000	-0.086318	-0.119411	0.085719	0.000000	0.000000	4.000000	26.000000	0.000000
1948.552582	0.047372	0.545021	0.048269	77.950859	97.352394	128.476257	1.534218	0.000000	-4.758800	0.000000	0.000000	0.000000	-0.086318	-0.119411	0.085719	0.000000	0.000000	4.000000	26.000000	0.000000
1948.555915	0.047372	0.545021	0.048269	77.950859	97.352394	128.476257	1.534218	0.000000	-4.758800	0.000000	0.000000	0.000000	-0.086318	-0.119411	0.085719	0.000000	0.000000	4.000000	26.000000	0.000000
1948.559249	0.047372	0.545021	0.048269	77.949471	97.490143	128.656052	1.556299	0.000000	-4.751625	0.000000	0.000000	0.000000	-0.086318	-0.119411	0.085719	0.000000	0.000000	4.000000	26.000000	0.000000
1948.562582	0.047052	0.544637	0.048471	77.949471	97.490143	128.656052	1.556299	0.000000	-4.751625	0.000000	0.000000	0.000000	-0.096024	-0.115410	0.060515	0.000000	0.000000	4.000000	26.000000	0.000000
1948.565915	0.047052	0.544637	0.048471	77.949471	97.490143	128.656052	1.556299	0.000000	-4.751625	0.000000	0.000000	0.000000	-0.096024	-0.115410	0.060515	0.000000	0.000000	4.000000	26.000000	0.000000
1948.569249	0.046727	0.544300	0.048622	77.946663	97.593857	128.805527	1.556299	0.000000	-4.751625	0.000000	0.000000	0.000000	-0.097492	-0.100913	0.045374	0.000000	0.000000	4.000000	26.000000	0.000000
1948.572582	0.046727	0.544300	0.048622	77.946663	97.593857	128.805527	1.556299	0.000000	-4.751625	0.000000	0.000000	0.000000	-0.097492	-0.100913	0.045374	0.000000	0.000000	4.000000	26.000000	0.000000
1948.575915	0.046727	0.544300	0.048622	77.946663	97.593857	128.805527	1.556299	0.000000	-4.751625	0.000000	0.000000	0.000000	-0.097492	-0.100913	0.045374	0.000000	0.000000	4.000000	26.000000	0.000000
1948.579249	0.046727	0.544300	0.048622	77.943619	97.714920	128.969955	1.572773	0.000000	-4.746197	0.000000	0.000000	0.000000	-0.097492	-0.100913	0.045374	0.000000	0.000000	4.000000	26.000000	0.000000
1948.582582	0.046373	0.544012	0.048725	77.943619	97.714920	128.969955	1.572773	0.000000	-4.746197	0.000000	0.000000	0.000000	-0.106130	-0.086397	0.030920	0.000000	0.000000	4.000000	26.000000	0.000000
1948.585915	0.046373	0.544012	0.048725	77.943619	97.714920	128.969955	1.572773	0.000000	-4.746197	0.000000	0.000000	0.000000	-0.106130	-0.086397	0.030920	0.000000	0.000000	4.000000	26.000000	0.000000
1948.589249	0.046373	0.544012	0.048725	77.942230	97.817787	129.119644	1.572773	0.000000	-4.746197	0.000000	0.000000	0.000000	-0.106130	-0.086397	0.030920	0.000000	0.000000	4.000000	26.000000	0.000000
1948.592582	0.046373	0.544012	0.048725	77.942230	97.817787	129.119644	1.572773	0.000000	-4.746197	0.000000	0.000000	0.000000	-0.106130	-0.086397	0.030920	0.000000	0.000000	4.000000	26.000000	0.000000
1948.595915	0.046013	0.543755	0.048760	77.942230	97.817787	129.119644	1.572773	0.000000	-4.746197	0.000000	0.000000	0.000000	-0.108024	-0.077009	0.010449	0.000000	0.000000	4.000000	26.000000	0.000000
1948.599249	0.045579	0.543509	0.048778	77.940887	97.903290	129.254349	1.579205	0.000000	-4.744061	0.000000	0.000000	0.000000	-0.130262	-0.073877	0.005499	0.000000	0.000000	4.000000	26.000000	0.000000
1948.602582	0.045579	0.543509	0.048778	77.940887	97.903290	129.254349	1.579205	0.000000	-4.744061	0.000000	0.000000	0.000000	-0.130262	-0.073877	0.005499	0.000000	0.000000	4.000000	26.000000	0.000000
1948.605915	0.045579	0.543509	0.048778	77.940887	97.903290	129.254349	1.579205	0.000000	-4.744061	0.000000	0.000000	0.000000	-0.130262	-0.073877	0.005499	0.000000	0.000000	4.000000	26.000000	0.000000
1948.609249	0.045579	0.543509	0.048778	77.939201	98.004387	129.418915	1.588513	0.000000	-4.740952	0.000000	0.000000	0.000000	-0.130262	-0.073877	0.005499	0.000000	0.000000	4.000000	26.000000	0.000000
1948.612582	0.045043	0.543294	0.048737	77.939201	98.004387	129.418915	1.588513	0.000000	-4.740952	0.000000	0.000000	0.000000	-0.160899	-0.064517	-0.012427	0.000000	0.000000	4.000000	26.000000	0.000000
1948.615915	0.045043	0.543294	0.048737	77.939201	98.004387	129.418915	1.588513	0.000000	-4.740952	0.000000	0.000000	0.000000	-0.160899	-0.064517	-0.012427	0.000000	0.000000	4.000000	26.000000	0.000000
1948.619249	0.044382	0.543100	0.048660	77.937592	98.079979	129.568527	1.588513	0.000000	-4.740952	0.000000	0.000000	0.000000	-0.198074	-0.058210	-0.023029	0.000000	0.000000	4.000000	26.000000	0.000000
1948.622582	0.044382	0.543100	0.048660	77.937592	98.079979	129.568527	1.588513	0.000000	-4.740952	0.000000	0.000000	0.000000	-0.198074	-0.058210	-0.023029	0.000000	0.000000	4.000000	26.000000	0.000000
1948.625915	0.044382	0.543100	0.048660	77.937592	98.079979	129.568527	1.588513	0.000000	-4.740952	0.000000	0.000000	0.000000	-0.198074	-0.058210	-0.023029	0.000000	0.000000	4.000000	26.000000	0.000000
1948.629249	0.044382	0.543100	0.048660	77.935692	98.156578	129.733063	1.596852	0.000000	-4.738150	0.000000	0.000000	0.000000	-0.198074	-0.058210	-0.023029	0.000000	0.000000	4.000000	26.000000	0.000000
1948.632582	0.043619	0.542893	0.048509	77.935692	98.156578	129.733063	1.596852	0.000000	-4.738150	0.000000	0.000000	0.000000	-0.228906	-0.062298	-0.045164	0.000000	0.000000	4.000000	26.000000	0.000000
1948.635915	0.043619	0.542893	0.048509	77.935692	98.156578	129.733063	1.596852	0.000000	-4.738150	0.000000	0.000000	0.000000	-0.228906	-0.062298	-0.045164	0.000000	0.000000	4.000000	26.000000	0.000000
1948.639249	0.042687	0.542723	0.048344	77.933517	98.231339	129.912430	1.596852	0.000000	-4.738150	0.000000	0.000000	0.000000	-0.279836	-0.050830	-0.049467	0.000000	0.000000	4.000000	26.000000	0.000000
1948.642582	0.042687	0.542723	0.048344	77.933517	98.231339	129.912430	1.596852	0.000000	-4.738150	0.000000	0.000000	0.000000	-0.279836	-0.050830	-0.049467	0.000000	0.000000	4.000000	26.000000	0.000000
1948.645915	0.042687	0.542723	0.048344	77.933517	98.231339	129.912430	1.596852	0.000000	-4.738150	0.000000	0.000000	0.000000	-0.279836	-0.050830	-0.049467	0.000000	0.000000	4.000000	26.000000	0.000000
1948.649249	0.041652	0.542540	0.048104	77.931244	98.292488	130.091766	1.604482	0.000000	-4.735571	0.000000	0.000000	0.000000	-0.310414	-0.054888	-0.072001	0.000000	0.000000	4.000000	26.000000	0.000000
1948.652582	0.041652	0.542540	0.048104	77.931244	98.292488	130.091766	1.604482	0.000000	-4.735571	0.000000	0.000000	0.000000	-0.310414	-0.054888	-0.072001	0.000000	0.000000	4.000000	26.000000	0.000000
1948.655915	0.041652	0.542540	0.048104	77.931244	98.292488	130.091766	1.604482	0.000000	-4.735571	0.000000	0.000000	0.000000	-0.310414	-0.054888	-0.072001	0.000000	0.000000	4.000000	26.000000	0.000000
1948.659249	0.040476	0.542402	0.047887	77.928848	98.339951	130.255066	1.607797	0.000000	-4.734447	0.000000	0.000000	0.000000	-0.352914	-0.041374	-0.065215	0.000000	0.000000	4.000000	26.000000	0.000000
1948.662582	0.040476	0.542402	0.047887	77.928848	98.339951	130.255066	1.607797	0.000000	-4.734447	0.000000	0.000000	0.000000	-0.352914	-0.041374	-0.065215	0.000000	0.000000	4.000000	26.000000	0.000000
1948.665915	0.040476	0.542402	0.047887	77.928848	98.339951	130.255066	1.607797	0.000000	-4.734447	0.000000	0.000000	0.000000	-0.352914	-0.041374	-0.065215	0.000000	0.000000	4.000000	26.000000	0.000000
1948.669249	0.039256	0.542271	0.047711	77.926773	98.350029	130.244873	1.613297	0.000000	-4.732576	0.000000	0.000000	0.000000	-0.365987	-0.039291	-0.052763	0.000000	0.000000	4.000000	26.000000	0.000000
1948.672582	0.039256	0.542271	0.047711	77.926773	98.350029	130.244873	1.613297	0.000000	-4.732576	0.000000	0.000000	0.000000	-0.365987	-0.039291	-0.052763	0.000000	0.000000	4.000000	26.000000	0.000000
1948.675915	0.039256	0.542271	0.047711	77.926773	98.350029	130.244873	1.613297	0.000000	-4.732576	0.000000	0.000000	0.000000	-0.365987	-0.039291	-0.052763	0.000000	0.000000	4.000000	26.000000	0.000000
1948.679249	0.037921	0.542164	0.047600	77.925041	98.319946	129.925537	1.620598	0.000000	-4.730081	0.000000	0.000000	0.000000	-0.400287	-0.032030	-0.033372	0.000000	0.000000	4.000000	26.000000	0.000000
1948.682582	0.037921	0.542164	0.047600	77.925041	98.319946	129.925537	1.620598	0.000000	-4.730081	0.000000	0.000000	0.000000	-0.400287	-0.032030	-0.033372	0.000000	0.000000	4.000000	26.000000	0.000000
1948.685915	0.037921	0.542164	0.047600	77.925041	98.319946	129.925537	1.620598	0.000000	-4.730081	0.000000	0.000000	0.000000	-0.400287	-0.032030	-0.033372	0.000000	0.000000	4.000000	26.000000	0.000000
1948.689249	0.036500	0.542061	0.047596	77.923492	98.261635	129.710876	1.631202	0.000000	-4.726434	0.000000	0.000000	0.000000	-0.426527	-0.031060	-0.001169	0.000000	0.000000	4.000000	26.000000	0.000000
1948.692582	0.036500	0.542061	0.047596	77.923492	98.261635	129.710876	1.631202	0.000000	-4.726434	0.000000	0.000000	0.000000	-0.426527	-0.031060	-0.001169	0.000000	0.000000	4.000000	26.000000	0.000000
1948.695915	0.036500	0.542061	0.047596	77.923492	98.261635	129.710876	1.631202	0.000000	-4.726434	0.000000	0.000000	0.000000	-0.426527	-0.031060	-0.001169	0.000000	0.000000	4.000000	26.000000	0.000000
1948.699249	0.034983	0.541975	0.047613	77.922348	98.163200	129.673767	1.646239	0.000000	-4.721218	0.000000	0.000000	0.000000	-0.454812	-0.025854	0.005025	0.000000	0.000000	4.000000	26.000000	0.000000
1948.702582	0.034983	0.541975	0.047613	77.922348	98.163200	129.673767	1.646239	0.000000	-4.721218	0.000000	0.000000	0.000000	-0.454812	-0.025854	0.005025	0.000000	0.000000	4.000000	26.000000	0.000000
1948.705915	0.034983	0.541975	0.047613	77.922348	98.163200	129.673767	1.646239	0.000000	-4.721218	0.000000	0.000000	0.000000	-0.454812	-0.025854	0.005025	0.000000	0.000000	4.000000	26.000000	0.000000
1948.709249	0.033351	0.541895	0.047673	77.921661	98.024742	129.479187	1.663214	0.000000	-4.715264	0.000000	0.000000	0.000000	-0.489884	-0.023801	0.018240	0.000000	0.000000	4.000000	26.000000	0.000000
1948.712582	0.033351	0.541895	0.047673	77.921661	98.024742	129.479187	1.663214	0.000000	-4.715264	0.000000	0.000000	0.000000	-0.489884	-0.023801	0.018240	0.000000	0.000000	4.000000	26.000000	0.000000
1948.715915	0.033351	0.541895	0.047673	77.921661	98.024742	129.479187	1.663214	0.000000	-4.715264	0.000000	0.000000	0.000000	-0.489884	-0.023801	0.018240	0.000000	0.000000	4.000000	26.000000	0.000000
1948.719249	0.031620	0.541854	0.047708	77.920731	97.887283	129.211792	1.683195	0.000000	-4.708169	0.000000	0.000000	0.000000	-0.519167	-0.012397	0.010272	0.000000	0.000000	4.000000	26.000000	0.000000
1948.722582	0.031620	0.541854	0.047708	77.920731	97.887283	129.211792	1.683195	0.000000	-4.708169	0.000000	0.000000	0.000000	-0.519167	-0.012397	0.010272	0.000000	0.000000	4.000000	26.000000	0.000000
1948.725915	0.031620	0.541854	0.047708	77.920731	97.887283	129.211792	1.683195	0.000000	-4.708169	0.000000	0.000000	0.000000	-0.519167	-0.012397	0.010272	0.000000	0.000000	4.000000	26.000000	0.000000
1948.729249	0.029767	0.541806	0.047702	77.921616	97.726585	129.089584	1.703855	0.000000	-4.700732	0.000000	0.000000	0.000000	-0.555795	-0.014434	-0.001603	0.000000	0.000000	4.000000	26.000000	0.000000
1948.732582	0.029767	0.541806	0.047702	77.921616	97.726585	129.089584	1.703855	0.000000	-4.700732	0.000000	0.000000	0.000000	-0.555795	-0.014434	-0.001603	0.000000	0.000000	4.000000	26.000000	0.000000
1948.735915	0.029767	0.541806	0.047702	77.921616	97.726585	129.089584	1.703855	0.000000	-4.700732	0.000000	0.000000	0.000000	-0.555795	-0.014434	-0.001603	0.000000	0.000000	4.000000	26.000000	0.000000
1948.739249	0.027841	0.541779	0.047649	77.922272	97.569595	128.990280	1.725131	0.000000	-4.692966	0.000000	0.000000	0.000000	-0.577977	-0.008189	-0.016061	0.000000	0.000000	4.000000	26.000000	0.000000
1948.742582	0.027841	0.541779	0.047649	77.922272	97.569595	128.990280	1.725131	0.000000	-4.692966	0.000000	0.000000	0.000000	-0.577977	-0.008189	-0.016061	0.000000	0.000000	4.000000	26.000000	0.000000
1948.745915	0.027841	0.541779	0.047649	77.922272	97.569595	128.990280	1.725131	0.000000	-4.692966	0.000000	0.000000	0.000000	-0.577977	-0.008189	-0.016061	0.000000	0.000000	4.000000	26.000000	0.000000
1948.749249	0.025771	0.541751	0.047595	77.921303	97.396744	128.690933	1.746250	0.000000	-4.685148	0.000000	0.000000	0.000000	-0.620859	-0.008202	-0.016064	0.000000	0.000000	4.000000	26.000000	0.000000
1948.752582	0.025771	0.541751	0.047595	77.921303	97.396744	128.690933	1.746250	0.000000	-4.685148	0.000000	0.000000	0.000000	-0.620859	-0.008202	-0.016064	0.000000	0.000000	4.000000	26.000000	0.000000
1948.755915	0.025771	0.541751	0.047595	77.921303	97.396744	128.690933	1.746250	0.000000	-4.685148	0.000000	0.000000	0.000000	-0.620859	-0.008202	-0.016064	0.000000	0.000000	4.000000	26.000000	0.000000
1948.759249	0.023633	0.541703	0.047582	77.920097	97.227577	128.486237	1.769662	0.000000	-4.676355	0.000000	0.000000	0.000000	-0.641515	-0.014423	-0.003991	0.000000	0.000000	4.000000	26.000000	0.000000
1948.762582	0.023633	0.541703	0.047582	77.920097	97.227577	128.486237	1.769662	0.000000	-4.676355	0.000000	0.000000	0.000000	-0.641515	-0.014423	-0.003991	0.000000	0.000000	4.000000	26.000000	0.000000
1948.765915	0.023633	0.541703	0.047582	77.920097	97.227577	128.486237	1.769662	0.000000	-4.676355	0.000000	0.000000	0.000000	-0.641515	-0.014423	-0.003991	0.000000	0.000000	4.000000	26.000000	0.000000
1948.769249	0.021355	0.541641	0.047652	77.919334	97.012924	128.339508	1.795912	0.000000	-4.666337	0.000000	0.000000	0.000000	-0.683379	-0.018597	0.020966	0.000000	0.000000	4.000000	26.000000	0.000000
1948.772582	0.021355	0.541641	0.047652	77.919334	97.012924	128.339508	1.795912	0.000000	-4.666337	0.000000	0.000000	0.000000	-0.683379	-0.018597	0.020966	0.000000	0.000000	4.000000	26.000000	0.000000
1948.775915	0.021355	0.541641	0.047652	77.919334	97.012924	128.339508	1.795912	0.000000	-4.666337	0.000000	0.000000	0.000000	-0.683379	-0.018597	0.020966	0.000000	0.000000	4.000000	26.000000	0.000000
1948.779249	0.018983	0.541558	0.047760	77.918594	96.790131	128.296478	1.827490	0.000000	-4.654060	0.000000	0.000000	0.000000	-0.711674	-0.024847	0.032581	0.000000	0.000000	4.000000	26.000000	0.000000
1948.782582	0.018983	0.541558	0.047760	77.918594	96.790131	128.296478	1.827490	0.000000	-4.654060	0.000000	0.000000	0.000000	-0.711674	-0.024847	0.032581	0.000000	0.000000	4.000000	26.000000	0.000000
1948.785915	0.018983	0.541558	0.047760	77.918594	96.790131	128.296478	1.827490	0.000000	-4.654060	0.000000	0.000000	0.000000	-0.711674	-0.024847	0.032581	0.000000	0.000000	4.000000	26.000000	0.000000
1948.789249	0.016588	0.541472	0.047922	77.918076	96.547318	127.943375	1.862581	0.000000	-4.640128	0.000000	0.000000	0.000000	-0.718406	-0.025920	0.048516	0.000000	0.000000	4.000000	26.000000	0.000000
1948.792582	0.016588	0.541472	0.047922	77.918076	96.547318	127.943375	1.862581	0.000000	-4.640128	0.000000	0.000000	0.000000	-0.718406	-0.025920	0.048516	0.000000	0.000000	4.000000	26.000000	0.000000
1948.795915	0.016588	0.541472	0.047922	77.918076	96.547318	127.943375	1.862581	0.000000	-4.640128	0.000000	0.000000	0.000000	-0.718406	-0.025920	0.048516	0.000000	0.000000	4.000000	26.000000	0.000000
1948.799249	0.014192	0.541413	0.048068	77.917160	96.300484	127.250603	1.900880	0.000000	-4.624571	0.000000	0.000000	0.000000	-0.718777	-0.017625	0.043724	0.000000	0.000000	4.000000	26.000000	0.000000
1948.802582	0.014192	0.541413	0.048068	77.917160	96.300484	127.250603	1.900880	0.000000	-4.624571	0.000000	0.000000	0.000000	-0.718777	-0.017625	0.043724	0.000000	0.000000	4.000000	26.000000	0.000000
1948.805915	0.014192	0.541413	0.048068	77.917160	96.300484	127.250603	1.900880	0.000000	-4.624571	0.000000	0.000000	0.000000	-0.718777	-0.017625	0.043724	0.000000	0.000000	4.000000	26.000000	0.000000
1948.809249	0.011771	0.541337	0.048185	77.916245	96.089027	126.681900	1.939843	0.000000	-4.608363	0.000000	0.000000	0.000000	-0.726404	-0.022827	0.035048	0.000000	0.000000	4.000000	26.000000	0.000000
1948.812582	0.011771	0.541337	0.048185	77.916245	96.089027	126.681900	1.939843	0.000000	-4.608363	0.000000	0.000000	0.000000	-0.726404	-0.022827	0.035048	0.000000	0.000000	4.000000	26.000000	0.000000
1948.815915	0.011771	0.541337	0.048185	77.916245	96.089027	126.681900	1.939843	0.000000	-4.608363	0.000000	0.000000	0.000000	-0.726404	-0.022827	0.035048	0.000000	0.000000	4.000000	26.000000	0.000000
1948.819249	0.009323	0.541292	0.048222	77.921875	95.907486	126.559853	1.979416	0.000000	-4.591504	0.000000	0.000000	0.000000	-0.734218	-0.013433	0.011268	0.000000	0.000000	4.000000	26.000000	0.000000
1948.822582	0.009323	0.541292	0.048222	77.921875	95.907486	126.559853	1.979416	0.000000	-4.591504	0.000000	0.000000	0.000000	-0.734218	-0.013433	0.011268	0.000000	0.000000	4.000000	26.000000	0.000000
1948.825915	0.009323	0.541292	0.048222	77.921875	95.907486	126.559853	1.979416	0.000000	-4.591504	0.000000	0.000000	0.000000	-0.734218	-0.013433	0.011268	0.000000	0.000000	4.000000	26.000000	0.000000
1948.829249	0.006852	0.541258	0.048226	77.957680	95.767479	126.562111	2.017903	0.000000	-4.574721	0.000000	0.000000	0.000000	-0.741534	-0.010331	0.000998	0.000000	0.000000	4.000000	26.000000	0.000000
1948.832582	0.006852	0.541258	0.048226	77.957680	95.767479	126.562111	2.017903	0.000000	-4.574721	0.000000	0.000000	0.000000	-0.741534	-0.010331	0.000998	0.000000	0.000000	4.000000	26.000000	0.000000
1948.835915	0.006852	0.541258	0.048226	77.957680	95.767479	126.562111	2.017903	0.000000	-4.574721	0.000000	0.000000	0.000000	-0.741534	-0.010331	0.000998	0.000000	0.000000	4.000000	26.000000	0.000000
1948.839249	0.004380	0.541230	0.048258	78.042564	95.641678	126.185150	2.056876	0.000000	-4.557330	0.000000	0.000000	0.000000	-0.741371	-0.008272	0.009614	0.000000	0.000000	4.000000	26.000000	0.000000
1948.842582	0.004380	0.541230	0.048258	78.042564	95.641678	126.185150	2.056876	0.000000	-4.557330	0.000000	0.000000	0.000000	-0.741371	-0.008272	0.009614	0.000000	0.000000	4.000000	26.000000	0.000000
1948.845915	0.004380	0.541230	0.048258	78.042564	95.641678	126.185150	2.056876	0.000000	-4.557330	0.000000	0.000000	0.000000	-0.741371	-0.008272	0.009614	0.000000	0.000000	4.000000	26.000000	0.000000
1948.849249	0.001957	0.541220	0.048296	78.145821	95.517952	125.416908	2.098237	0.000000	-4.538436	0.000000	0.000000	0.000000	-0.726998	-0.003124	0.011369	0.000000	0.000000	4.000000	26.000000	0.000000
1948.852582	0.001957	0.541220	0.048296	78.145821	95.517952	125.416908	2.098237	0.000000	-4.538436	0.000000	0.000000	0.000000	-0.726998	-0.003124	0.011369	0.000000	0.000000	4.000000	26.000000	0.000000
1948.855915	0.001957	0.541220	0.048296	78.145821	95.517952	125.416908	2.098237	0.000000	-4.538436	0.000000	0.000000	0.000000	-0.726998	-0.003124	0.011369	0.000000	0.000000	4.000000	26.000000	0.000000
1948.859249	-0.000419	0.541178	0.048390	78.241096	95.392044	125.021629	2.140440	0.000000	-4.518686	0.000000	0.000000	0.000000	-0.712696	-0.012482	0.028325	0.000000	0.000000	4.000000	26.000000	0.000000
1948.862582	-0.000419	0.541178	0.048390	78.241096	95.392044	125.021629	2.140440	0.000000	-4.518686	0.000000	0.000000	0.000000	-0.712696	-0.012482	0.028325	0.000000	0.000000	4.000000	26.000000	0.000000
1948.865915	-0.000419	0.541178	0.048390	78.241096	95.392044	125.021629	2.140440	0.000000	-4.518686	0.000000	0.000000	0.000000	-0.712696	-0.012482	0.028325	0.000000	0.000000	4.000000	26.000000	0.000000
1948.869249	-0.002820	0.541157	0.048596	78.345802	95.260307	125.027245	2.185323	0.000000	-4.497151	0.000000	0.000000	0.000000	-0.720355	-0.006428	0.061658	0.000000	0.000000	4.000000	26.000000	0.000000
1948.872582	-0.002820	0.541157	0.048596	78.345802	95.260307	125.027245	2.185323	0.000000	-4.497151	0.000000	0.000000	0.000000	-0.720355	-0.006428	0.061658	0.000000	0.000000	4.000000	26.000000	0.000000
1948.875915	-0.002820	0.541157	0.048596	78.345802	95.260307	125.027245	2.185323	0.000000	-4.497151	0.000000	0.000000	0.000000	-0.720355	-0.006428	0.061658	0.000000	0.000000	4.000000	26.000000	0.000000
1948.879249	-0.005199	0.541135	0.048790	78.487320	95.171310	124.909447	2.236271	0.000000	-4.472035	0.000000	0.000000	0.000000	-0.713737	-0.006436	0.058299	0.000000	0.000000	4.000000	26.000000	0.000000
1948.882582	-0.005199	0.541135	0.048790	78.487320	95.171310	124.909447	2.236271	0.000000	-4.472035	0.000000	0.000000	0.000000	-0.713737	-0.006436	0.058299	0.000000	0.000000	4.000000	26.000000	0.000000
1948.885915	-0.005199	0.541135	0.048790	78.487320	95.171310	124.909447	2.236271	0.000000	-4.472035	0.000000	0.000000	0.000000	-0.713737	-0.006436	0.058299	0.000000	0.000000	4.000000	26.000000	0.000000
1948.889249	-0.007604	0.541114	0.048973	78.672516	95.189903	124.583893	2.288042	0.000000	-4.445769	0.000000	0.000000	0.000000	-0.721512	-0.006444	0.054822	0.000000	0.000000	4.000000	26.000000	0.000000
1948.892582	-0.007604	0.541114	0.048973	78.672516	95.189903	124.583893	2.288042	0.000000	-4.445769	0.000000	0.000000	0.000000	-0.721512	-0.006444	0.054822	0.000000	0.000000	4.000000	26.000000	0.000000
1948.895915	-0.007604	0.541114	0.048973	78.672516	95.189903	124.583893	2.288042	0.000000	-4.445769	0.000000	0.000000	0.000000	-0.721512	-0.006444	0.054822	0.000000	0.000000	4.000000	26.000000	0.000000
1948.899249	-0.009963	0.541082	0.049168	78.873940	95.360878	124.574959	2.341572	0.000000	-4.417809	0.000000	0.000000	0.000000	-0.707780	-0.009601	0.058468	0.000000	0.000000	4.000000	26.000000	0.000000
1948.902582	-0.009963	0.541082	0.049168	78.873940	95.360878	124.574959	2.341572	0.000000	-4.417809	0.000000	0.000000	0.000000	-0.707780	-0.009601	0.058468	0.000000	0.000000	4.000000	26.000000	0.000000
1948.905915	-0.009963	0.541082	0.049168	78.873940	95.360878	124.574959	2.341572	0.000000	-4.417809	0.000000	0.000000	0.000000	-0.707780	-0.009601	0.058468	0.000000	0.000000	4.000000	26.000000	0.000000
1948.909249	-0.012324	0.541060	0.049329	79.056465	95.631668	124.741768	2.396387	0.000000	-4.388317	0.000000	0.000000	0.000000	-0.708208	-0.006462	0.048353	0.000000	0.000000	4.000000	26.000000	0.000000
1948.912582	-0.012324	0.541060	0.049329	79.056465	95.631668	124.741768	2.396387	0.000000	-4.388317	0.000000	0.000000	0.000000	-0.708208	-0.006462	0.048353	0.000000	0.000000	4.000000	26.000000	0.000000
1948.915915	-0.012324	0.541060	0.049329	79.056465	95.631668	124.741768	2.396387	0.000000	-4.388317	0.000000	0.000000	0.000000	-0.708208	-0.006462	0.048353	0.000000	0.000000	4.000000	26.000000	0.000000
1948.919249	-0.014662	0.541011	0.049484	79.213104	95.897354	124.677658	2.451720	0.000000	-4.357645	0.000000	0.000000	0.000000	-0.701546	-0.014821	0.046620	0.000000	0.000000	4.000000	26.000000	0.000000
1948.922582	-0.014662	0.541011	0.049484	79.213104	95.897354	124.677658	2.451720	0.000000	-4.357645	0.000000	0.000000	0.000000	-0.701546	-0.014821	0.046620	0.000000	0.000000	4.000000	26.000000	0.000000
1948.925915	-0.014662	0.541011	0.049484	79.213104	95.897354	124.677658	2.451720	0.000000	-4.357645	0.000000	0.000000	0.000000	-0.701546	-0.014821	0.046620	0.000000	0.000000	4.000000	26.000000	0.000000
1948.929249	-0.016980	0.540923	0.049657	79.351440	96.085693	124.338280	2.474205	0.000000	-4.266875	0.000000	0.000000	0.000000	-0.695109	-0.026272	0.051780	0.000000	0.000000	4.000000	26.000000	0.000000
1948.932582	-0.016980	0.540923	0.049657	79.351440	96.085693	124.338280	2.474205	0.000000	-4.266875	0.000000	0.000000	0.000000	-0.695109	-0.026272	0.051780	0.000000	0.000000	4.000000	26.000000	0.000000
1948.935915	-0.016980	0.540923	0.049657	79.351440	96.085693	124.338280	2.474205	0.000000	-4.266875	0.000000	0.000000	0.000000	-0.695109	-0.026272	0.051780	0.000000	0.000000	4.000000	26.000000	0.000000
1948.939249	-0.019350	0.540821	0.049903	79.475311	96.056847	123.994873	2.482835	0.000000	-4.151024	0.000000	0.000000	0.000000	-0.711097	-0.030602	0.073836	0.000000	0.000000	4.000000	26.000000	0.000000
1948.942582	-0.019350	0.540821	0.049903	79.475311	96.056847	123.994873	2.482835	0.000000	-4.151024	0.000000	0.000000	0.000000	-0.711097	-0.030602	0.073836	0.000000	0.000000	4.000000	26.000000	0.000000
1948.945915	-0.019350	0.540821	0.049903	79.475311	96.056847	123.994873	2.482835	0.000000	-4.151024	0.000000	0.000000	0.000000	-0.711097	-0.030602	0.073836	0.000000	0.000000	4.000000	26.000000	0.000000
1948.949249	-0.021748	0.540709	0.050159	79.590431	95.947853	123.755791	2.495141	0.000000	-4.032507	0.000000	0.000000	0.000000	-0.719409	-0.033826	0.076960	0.000000	0.000000	4.000000	26.000000	0.000000
1948.952582	-0.021748	0.540709	0.050159	79.590431	95.947853	123.755791	2.495141	0.000000	-4.032507	0.000000	0.000000	0.000000	-0.719409	-0.033826	0.076960	0.000000	0.000000	4.000000	26.000000	0.000000
1948.955915	-0.021748	0.540709	0.050159	79.590431	95.947853	123.755791	2.495141	0.000000	-4.032507	0.000000	0.000000	0.000000	-0.719409	-0.033826	0.076960	0.000000	0.000000	4.000000	26.000000	0.000000
1948.959249	-0.024202	0.540571	0.050511	79.691338	95.808830	123.339531	2.507968	0.000000	-3.912606	0.000000	0.000000	0.000000	-0.736268	-0.041376	0.105395	0.000000	0.000000	4.000000	26.000000	0.000000
1948.962582	-0.024202	0.540571	0.050511	79.691338	95.808830	123.339531	2.507968	0.000000	-3.912606	0.000000	0.000000	0.000000	-0.736268	-0.041376	0.105395	0.000000	0.000000	4.000000	26.000000	0.000000
1948.965915	-0.024202	0.540571	0.050511	79.691338	95.808830	123.339531	2.507968	0.000000	-3.912606	0.000000	0.000000	0.000000	-0.736268	-0.041376	0.105395	0.000000	0.000000	4.000000	26.000000	0.000000
1948.969249	-0.026662	0.540439	0.050891	79.756004	95.630051	122.839790	2.525533	0.000000	-3.789895	0.000000	0.000000	0.000000	-0.738066	-0.039495	0.113969	0.000000	0.000000	4.000000	26.000000	0.000000
1948.972582	-0.026662	0.540439	0.050891	79.756004	95.630051	122.839790	2.525533	0.000000	-3.789895	0.000000	0.000000	0.000000	-0.738066	-0.039495	0.113969	0.000000	0.000000	4.000000	26.000000	0.000000
1948.975915	-0.026662	0.540439	0.050891	79.756004	95.630051	122.839790	2.525533	0.000000	-3.789895	0.000000	0.000000	0.000000	-0.738066	-0.039495	0.113969	0.000000	0.000000	4.000000	26.000000	0.000000
1948.979249	-0.029128	0.540296	0.051281	79.774185	95.455421	122.497093	2.544528	0.000000	-3.666884	0.000000	0.000000	0.000000	-0.739710	-0.042805	0.117099	0.000000	0.000000	4.000000	26.000000	0.000000
1948.982582	-0.029128	0.540296	0.051281	79.774185	95.455421	122.497093	2.544528	0.000000	-3.666884	0.000000	0.000000	0.000000	-0.739710	-0.042805	0.117099	0.000000	0.000000	4.000000	26.000000	0.000000
1948.985915	-0.029128	0.540296	0.051281	79.774185	95.455421	122.497093	2.544528	0.000000	-3.666884	0.000000	0.000000	0.000000	-0.739710	-0.042805	0.117099	0.000000	0.000000	4.000000	26.000000	0.000000
1948.989249	-0.031600	0.540115	0.051686	79.762192	95.457466	122.210365	2.564045	0.000000	-3.543599	0.000000	0.000000	0.000000	-0.741516	-0.054471	0.121557	0.000000	0.000000	4.000000	26.000000	0.000000
1948.992582	-0.031600	0.540115	0.051686	79.762192	95.457466	122.210365	2.564045	0.000000	-3.543599	0.000000	0.000000	0.000000	-0.741516	-0.054471	0.121557	0.000000	0.000000	4.000000	26.000000	0.000000
1948.995915	-0.031600	0.540115	0.051686	79.762192	95.457466	122.210365	2.564045	0.000000	-3.543599	0.000000	0.000000	0.000000	-0.741516	-0.054471	0.121557	0.000000	0.000000	4.000000	26.000000	0.000000
1948.999249	-0.034126	0.539894	0.052103	79.732086	95.815422	122.114838	2.584305	0.000000	-3.420013	0.000000	0.000000	0.000000	-0.757926	-0.066233	0.125008	0.000000	0.000000	4.000000	26.000000	0.000000
1949.002582	-0.034126	0.539894	0.052103	79.732086	95.815422	122.114838	2.584305	0.000000	-3.420013	0.000000	0.000000	0.000000	-0.757926	-0.066233	0.125008	0.000000	0.000000	4.000000	26.000000	0.000000
1949.005915	-0.034126	0.539894	0.052103	79.732086	95.815422	122.114838	2.584305	0.000000	-3.420013	0.000000	0.000000	0.000000	-0.757926	-0.066233	0.125008	0.000000	0.000000	4.000000	26.000000	0.000000
1949.009249	-0.036708	0.539634	0.052530	79.688057	96.415688	122.478462	2.605139	0.000000	-3.293692	0.000000	0.000000	0.000000	-0.774469	-0.078022	0.128201	0.000000	0.000000	4.000000	26.000000	0.000000
1949.012582	-0.036708	0.539634	0.052530	79.688057	96.415688	122.478462	2.605139	0.000000	-3.293692	0.000000	0.000000	0.000000	-0.774469	-0.078022	0.128201	0.000000	0.000000	4.000000	26.000000	0.000000
1949.015915	-0.036708	0.539634	0.052530	79.688057	96.415688	122.478462	2.605139	0.000000	-3.293692	0.000000	0.000000	0.000000	-0.774469	-0.078022	0.128201	0.000000	0.000000	4.000000	26.000000	0.000000
1949.019249	-0.039327	0.539347	0.053050	79.650406	97.131050	122.981331	2.626506	0.000000	-3.164614	0.000000	0.000000	0.000000	-0.785753	-0.085955	0.155994	0.000000	0.000000	4.000000	26.000000	0.000000
1949.022582	-0.039327	0.539347	0.053050	79.650406	97.131050	122.981331	2.626506	0.000000	-3.164614	0.000000	0.000000	0.000000	-0.785753	-0.085955	0.155994	0.000000	0.000000	4.000000	26.000000	0.000000
1949.025915	-0.039327	0.539347	0.053050	79.650406	97.131050	122.981331	2.626506	0.000000	-3.164614	0.000000	0.000000	0.000000	-0.785753	-0.085955	0.155994	0.000000	0.000000	4.000000	26.000000	0.000000
1949.029249	-0.041983	0.539045	0.053640	79.621475	97.876938	123.400452	2.652505	0.000000	-3.033655	0.000000	0.000000	0.000000	-0.796968	-0.090783	0.176821	0.000000	0.000000	4.000000	26.000000	0.000000
1949.032582	-0.041983	0.539045	0.053640	79.621475	97.876938	123.400452	2.652505	0.000000	-3.033655	0.000000	0.000000	0.000000	-0.796968	-0.090783	0.176821	0.000000	0.000000	4.000000	26.000000	0.000000
1949.035915	-0.041983	0.539045	0.053640	79.621475	97.876938	123.400452	2.652505	0.000000	-3.033655	0.000000	0.000000	0.000000	-0.796968	-0.090783	0.176821	0.000000	0.000000	4.000000	26.000000	0.000000
1949.039249	-0.044699	0.538747	0.054251	79.574318	98.548561	123.965546	2.681975	0.000000	-2.900827	0.000000	0.000000	0.000000	-0.814676	-0.089263	0.183330	0.000000	0.000000	4.000000	26.000000	0.000000
1949.042582	-0.044699	0.538747	0.054251	79.574318	98.548561	123.965546	2.681975	0.000000	-2.900827	0.000000	0.000000	0.000000	-0.814676	-0.089263	0.183330	0.000000	0.000000	4.000000	26.000000	0.000000
1949.045915	-0.044699	0.538747	0.054251	79.574318	98.548561	123.965546	2.681975	0.000000	-2.900827	0.000000	0.000000	0.000000	-0.814676	-0.089263	0.183330	0.000000	0.000000	4.000000	26.000000	0.000000
1949.049249	-0.047407	0.538478	0.054948	79.502586	99.155952	124.342628	2.712530	0.000000	-2.765048	0.000000	0.000000	0.000000	-0.812342	-0.080657	0.209094	0.000000	0.000000	4.000000	26.000000	0.000000
1949.052582	-0.047407	0.538478	0.054948	79.502586	99.155952	124.342628	2.712530	0.000000	-2.765048	0.000000	0.000000	0.000000	-0.812342	-0.080657	0.209094	0.000000	0.000000	4.000000	26.000000	0.000000
1949.055915	-0.047407	0.538478	0.054948	79.502586	99.155952	124.342628	2.712530	0.000000	-2.765048	0.000000	0.000000	0.000000	-0.812342	-0.080657	0.209094	0.000000	0.000000	4.000000	26.000000	0.000000
1949.059249	-0.050127	0.538214	0.055670	79.420113	99.791000	124.453537	2.747379	0.000000	-2.629657	0.000000	0.000000	0.000000	-0.815997	-0.079205	0.216648	0.000000	0.000000	4.000000	26.000000	0.000000
1949.062582	-0.050127	0.538214	0.055670	79.420113	99.791000	124.453537	2.747379	0.000000	-2.629657	0.000000	0.000000	0.000000	-0.815997	-0.079205	0.216648	0.000000	0.000000	4.000000	26.000000	0.000000
1949.065915	-0.050127	0.538214	0.055670	79.420113	99.791000	124.453537	2.747379	0.000000	-2.629657	0.000000	0.000000	0.000000	-0.815997	-0.079205	0.216648	0.000000	0.000000	4.000000	26.000000	0.000000
1949.069249	-0.052902	0.537960	0.056349	79.323769	100.529800	124.831039	2.783487	0.000000	-2.493658	0.000000	0.000000	0.000000	-0.832500	-0.076418	0.203843	0.000000	0.000000	4.000000	26.000000	0.000000
1949.072582	-0.052902	0.537960	0.056349	79.323769	100.529800	124.831039	2.783487	0.000000	-2.493658	0.000000	0.000000	0.000000	-0.832500	-0.076418	0.203843	0.000000	0.000000	4.000000	26.000000	0.000000
1949.075915	-0.052902	0.537960	0.056349	79.323769	100.529800	124.831039	2.783487	0.000000	-2.493658	0.000000	0.000000	0.000000	-0.832500	-0.076418	0.203843	0.000000	0.000000	4.000000	26.000000	0.000000
1949.079249	-0.055658	0.537714	0.056993	79.220917	101.285736	125.573387	2.817461	0.000000	-2.354908	0.000000	0.000000	0.000000	-0.826965	-0.073565	0.193190	0.000000	0.000000	4.000000	26.000000	0.000000
1949.082582	-0.055658	0.537714	0.056993	79.220917	101.285736	125.573387	2.817461	0.000000	-2.354908	0.000000	0.000000	0.000000	-0.826965	-0.073565	0.193190	0.000000	0.000000	4.000000	26.000000	0.000000
1949.085915	-0.055658	0.537714	0.056993	79.220917	101.285736	125.573387	2.817461	0.000000	-2.354908	0.000000	0.000000	0.000000	-0.826965	-0.073565	0.193190	0.000000	0.000000	4.000000	26.000000	0.000000
1949.089249	-0.058374	0.537468	0.057627	79.122154	101.946930	126.096741	2.849659	0.000000	-2.217080	0.000000	0.000000	0.000000	-0.814698	-0.074012	0.190175	0.000000	0.000000	4.000000	26.000000	0.000000
1949.092582	-0.058374	0.537468	0.057627	79.122154	101.946930	126.096741	2.849659	0.000000	-2.217080	0.000000	0.000000	0.000000	-0.814698	-0.074012	0.190175	0.000000	0.000000	4.000000	26.000000	0.000000
1949.095915	-0.058374	0.537468	0.057627	79.122154	101.946930	126.096741	2.849659	0.000000	-2.217080	0.000000	0.000000	0.000000	-0.814698	-0.074012	0.190175	0.000000	0.000000	4.000000	26.000000	0.000000
1949.099249	-0.061053	0.537226	0.058292	79.031845	102.491844	126.160454	2.881355	0.000000	-2.081297	0.000000	0.000000	0.000000	-0.803778	-0.072566	0.199414	0.000000	0.000000	4.000000	26.000000	0.000000
1949.102582	-0.061053	0.537226	0.058292	79.031845	102.491844	126.160454	2.881355	0.000000	-2.081297	0.000000	0.000000	0.000000	-0.803778	-0.072566	0.199414	0.000000	0.000000	4.000000	26.000000	0.000000
1949.105915	-0.061053	0.537226	0.058292	79.031845	102.491844	126.160454	2.881355	0.000000	-2.081297	0.000000	0.000000	0.000000	-0.803778	-0.072566	0.199414	0.000000	0.000000	4.000000	26.000000	0.000000
1949.109249	-0.063713	0.537022	0.058918	78.956360	102.862007	126.125687	2.914591	0.000000	-1.947334	0.000000	0.000000	0.000000	-0.797834	-0.061179	0.187924	0.000000	0.000000	4.000000	26.000000	0.000000
1949.112582	-0.063713	0.537022	0.058918	78.956360	102.862007	126.125687	2.914591	0.000000	-1.947334	0.000000	0.000000	0.000000	-0.797834	-0.061179	0.187924	0.000000	0.000000	4.000000	26.000000	0.000000
1949.115915	-0.063713	0.537022	0.058918	78.956360	102.862007	126.125687	2.914591	0.000000	-1.947334	0.000000	0.000000	0.000000	-0.797834	-0.061179	0.187924	0.000000	0.000000	4.000000	26.000000	0.000000
1949.119249	-0.066303	0.536828	0.059517	78.898422	103.080139	126.235191	2.945911	0.000000	-1.814362	0.000000	0.000000	0.000000	-0.777175	-0.058234	0.179755	0.000000	0.000000	4.000000	26.000000	0.000000
1949.122582	-0.066303	0.536828	0.059517	78.898422	103.080139	126.235191	2.945911	0.000000	-1.814362	0.000000	0.000000	0.000000	-0.777175	-0.058234	0.179755	0.000000	0.000000	4.000000	26.000000	0.000000
1949.125915	-0.066303	0.536828	0.059517	78.898422	103.080139	126.235191	2.945911	0.000000	-1.814362	0.000000	0.000000	0.000000	-0.777175	-0.058234	0.179755	0.000000	0.000000	4.000000	26.000000	0.000000
1949.129249	-0.068827	0.536661	0.060108	78.871689	103.155022	126.193893	2.975870	0.000000	-1.684833	0.000000	0.000000	0.000000	-0.757036	-0.050019	0.177282	0.000000	0.000000	4.000000	26.000000	0.000000
1949.132582	-0.068827	0.536661	0.060108	78.871689	103.155022	126.193893	2.975870	0.000000	-1.684833	0.000000	0.000000	0.000000	-0.757036	-0.050019	0.177282	0.000000	0.000000	4.000000	26.000000	0.000000
1949.135915	-0.068827	0.536661	0.060108	78.871689	103.155022	126.193893	2.975870	0.000000	-1.684833	0.000000	0.000000	0.000000	-0.757036	-0.050019	0.177282	0.000000	0.000000	4.000000	26.000000	0.000000
1949.139249	-0.071331	0.536550	0.060681	78.896652	103.175598	125.906189	3.005417	0.000000	-1.558660	0.000000	0.000000	0.000000	-0.751356	-0.033238	0.171807	0.000000	0.000000	4.000000	26.000000	0.000000
1949.142582	-0.071331	0.536550	0.060681	78.896652	103.175598	125.906189	3.005417	0.000000	-1.558660	0.000000	0.000000	0.000000	-0.751356	-0.033238	0.171807	0.000000	0.000000	4.000000	26.000000	0.000000
1949.145915	-0.071331	0.536550	0.060681	78.896652	103.175598	125.906189	3.005417	0.000000	-1.558660	0.000000	0.000000	0.000000	-0.751356	-0.033238	0.171807	0.000000	0.000000	4.000000	26.000000	0.000000
1949.149249	-0.073796	0.536456	0.061266	79.004021	103.258133	125.718201	3.034052	0.000000	-1.433434	0.000000	0.000000	0.000000	-0.739336	-0.028323	0.175399	0.000000	0.000000	4.000000	26.000000	0.000000
1949.152582	-0.073796	0.536456	0.061266	79.004021	103.258133	125.718201	3.034052	0.000000	-1.433434	0.000000	0.000000	0.000000	-0.739336	-0.028323	0.175399	0.000000	0.000000	4.000000	26.000000	0.000000
1949.155915	-0.073796	0.536456	0.061266	79.004021	103.258133	125.718201	3.034052	0.000000	-1.433434	0.000000	0.000000	0.000000	-0.739336	-0.028323	0.175399	0.000000	0.000000	4.000000	26.000000	0.000000
1949.159249	-0.076266	0.536389	0.061834	79.184547	103.364647	125.840759	3.063285	0.000000	-1.310212	0.000000	0.000000	0.000000	-0.741134	-0.019976	0.170382	0.000000	0.000000	4.000000	26.000000	0.000000
1949.162582	-0.076266	0.536389	0.061834	79.184547	103.364647	125.840759	3.063285	0.000000	-1.310212	0.000000	0.000000	0.000000	-0.741134	-0.019976	0.170382	0.000000	0.000000	4.000000	26.000000	0.000000
1949.165915	-0.076266	0.536389	0.061834	79.184547	103.364647	125.840759	3.063285	0.000000	-1.310212	0.000000	0.000000	0.000000	-0.741134	-0.019976	0.170382	0.000000	0.000000	4.000000	26.000000	0.000000
1949.169249	-0.078675	0.536328	0.062440	79.425903	103.591263	126.033783	3.091682	0.000000	-1.186689	0.000000	0.000000	0.000000	-0.722692	-0.018423	0.181924	0.000000	0.000000	4.000000	26.000000	0.000000
1949.172582	-0.078675	0.536328	0.062440	79.425903	103.591263	126.033783	3.091682	0.000000	-1.186689	0.000000	0.000000	0.000000	-0.722692	-0.018423	0.181924	0.000000	0.000000	4.000000	26.000000	0.000000
1949.175915	-0.078675	0.536328	0.062440	79.425903	103.591263	126.033783	3.091682	0.000000	-1.186689	0.000000	0.000000	0.000000	-0.722692	-0.018423	0.181924	0.000000	0.000000	4.000000	26.000000	0.000000
1949.179249	-0.081020	0.536254	0.063068	79.680504	103.888474	126.147446	3.122003	0.000000	-1.066241	0.000000	0.000000	0.000000	-0.703479	-0.022069	0.188394	0.000000	0.000000	4.000000	26.000000	0.000000
1949.182582	-0.081020	0.536254	0.063068	79.680504	103.888474	126.147446	3.122003	0.000000	-1.066241	0.000000	0.000000	0.000000	-0.703479	-0.022069	0.188394	0.000000	0.000000	4.000000	26.000000	0.000000
1949.185915	-0.081020	0.536254	0.063068	79.680504	103.888474	126.147446	3.122003	0.000000	-1.066241	0.000000	0.000000	0.000000	-0.703479	-0.022069	0.188394	0.000000	0.000000	4.000000	26.000000	0.000000
1949.189249	-0.083301	0.536169	0.063718	79.906868	104.128860	125.884842	3.153402	0.000000	-0.948994	0.000000	0.000000	0.000000	-0.684252	-0.025766	0.195123	0.000000	0.000000	4.000000	26.000000	0.000000
1949.192582	-0.083301	0.536169	0.063718	79.906868	104.128860	125.884842	3.153402	0.000000	-0.948994	0.000000	0.000000	0.000000	-0.684252	-0.025766	0.195123	0.000000	0.000000	4.000000	26.000000	0.000000
1949.195915	-0.083301	0.536169	0.063718	79.906868	104.128860	125.884842	3.153402	0.000000	-0.948994	0.000000	0.000000	0.000000	-0.684252	-0.025766	0.195123	0.000000	0.000000	4.000000	26.000000	0.000000
1949.199249	-0.085613	0.536082	0.064354	80.085411	104.197449	125.304382	3.185922	0.000000	-0.834952	0.000000	0.000000	0.000000	-0.693636	-0.026074	0.190651	0.000000	0.000000	4.000000	26.000000	0.000000
1949.202582	-0.085613	0.536082	0.064354	80.085411	104.197449	125.304382	3.185922	0.000000	-0.834952	0.000000	0.000000	0.000000	-0.693636	-0.026074	0.190651	0.000000	0.000000	4.000000	26.000000	0.000000
1949.205915	-0.085613	0.536082	0.064354	80.085411	104.197449	125.304382	3.185922	0.000000	-0.834952	0.000000	0.000000	0.000000	-0.693636	-0.026074	0.190651	0.000000	0.000000	4.000000	26.000000	0.000000
1949.209249	-0.087978	0.535976	0.064952	80.193642	104.066742	124.878784	3.217697	0.000000	-0.719346	0.000000	0.000000	0.000000	-0.709571	-0.031606	0.179528	0.000000	0.000000	4.000000	26.000000	0.000000
1949.212582	-0.087978	0.535976	0.064952	80.193642	104.066742	124.878784	3.217697	0.000000	-0.719346	0.000000	0.000000	0.000000	-0.709571	-0.031606	0.179528	0.000000	0.000000	4.000000	26.000000	0.000000
1949.215915	-0.087978	0.535976	0.064952	80.193642	104.066742	124.878784	3.217697	0.000000	-0.719346	0.000000	0.000000	0.000000	-0.709571	-0.031606	0.179528	0.000000	0.000000	4.000000	26.000000	0.000000
1949.219249	-0.090417	0.535893	0.065483	80.214600	103.799583	124.683380	3.247618	0.000000	-0.601084	0.000000	0.000000	0.000000	-0.731568	-0.024986	0.159104	0.000000	0.000000	4.000000	26.000000	0.000000
1949.222582	-0.090417	0.535893	0.065483	80.214600	103.799583	124.683380	3.247618	0.000000	-0.601084	0.000000	0.000000	0.000000	-0.731568	-0.024986	0.159104	0.000000	0.000000	4.000000	26.000000	0.000000
1949.225915	-0.090417	0.535893	0.065483	80.214600	103.799583	124.683380	3.247618	0.000000	-0.601084	0.000000	0.000000	0.000000	-0.731568	-0.024986	0.159104	0.000000	0.000000	4.000000	26.000000	0.000000
1949.229249	-0.092830	0.535803	0.065966	80.181999	103.793373	124.579254	3.274136	0.000000	-0.479156	0.000000	0.000000	0.000000	-0.723873	-0.027032	0.144973	0.000000	0.000000	4.000000	26.000000	0.000000
1949.232582	-0.092830	0.535803	0.065966	80.181999	103.793373	124.579254	3.274136	0.000000	-0.479156	0.000000	0.000000	0.000000	-0.723873	-0.027032	0.144973	0.000000	0.000000	4.000000	26.000000	0.000000
1949.235915	-0.092830	0.535803	0.065966	80.181999	103.793373	124.579254	3.274136	0.000000	-0.479156	0.000000	0.000000	0.000000	-0.723873	-0.027032	0.144973	0.000000	0.000000	4.000000	26.000000	0.000000
1949.239249	-0.095273	0.535712	0.066433	80.112007	104.125053	124.411758	3.298298	0.000000	-0.358511	0.000000	0.000000	0.000000	-0.733047	-0.027278	0.140071	0.000000	0.000000	4.000000	26.000000	0.000000
1949.242582	-0.095273	0.535712	0.066433	80.112007	104.125053	124.411758	3.298298	0.000000	-0.358511	0.000000	0.000000	0.000000	-0.733047	-0.027278	0.140071	0.000000	0.000000	4.000000	26.000000	0.000000
1949.245915	-0.095273	0.535712	0.066433	80.112007	104.125053	124.411758	3.298298	0.000000	-0.358511	0.000000	0.000000	0.000000	-0.733047	-0.027278	0.140071	0.000000	0.000000	4.000000	26.000000	0.000000
1949.249249	-0.097722	0.535620	0.066888	80.019463	104.638863	124.551163	3.321643	0.000000	-0.236336	0.000000	0.000000	0.000000	-0.734763	-0.027512	0.136445	0.000000	0.000000	4.000000	26.000000	0.000000
1949.252582	-0.097722	0.535620	0.066888	80.019463	104.638863	124.551163	3.321643	0.000000	-0.236336	0.000000	0.000000	0.000000	-0.734763	-0.027512	0.136445	0.000000	0.000000	4.000000	26.000000	0.000000
1949.255915	-0.097722	0.535620	0.066888	80.019463	104.638863	124.551163	3.321643	0.000000	-0.236336	0.000000	0.000000	0.000000	-0.734763	-0.027512	0.136445	0.000000	0.000000	4.000000	26.000000	0.000000
1949.259249	-0.100132	0.535516	0.067362	79.935654	105.051567	125.031685	3.344384	0.000000	-0.113876	0.000000	0.000000	0.000000	-0.722762	-0.031249	0.142169	0.000000	0.000000	4.000000	26.000000	0.000000
1949.262582	-0.100132	0.535516	0.067362	79.935654	105.051567	125.031685	3.344384	0.000000	-0.113876	0.000000	0.000000	0.000000	-0.722762	-0.031249	0.142169	0.000000	0.000000	4.000000	26.000000	0.000000
1949.265915	-0.100132	0.535516	0.067362	79.935654	105.051567	125.031685	3.344384	0.000000	-0.113876	0.000000	0.000000	0.000000	-0.722762	-0.031249	0.142169	0.000000	0.000000	4.000000	26.000000	0.000000
1949.269249	-0.102554	0.535417	0.067863	79.863602	105.328667	125.435883	3.368078	0.000000	0.006584	0.000000	0.000000	0.000000	-0.726759	-0.029783	0.150369	0.000000	0.000000	4.000000	26.000000	0.000000
1949.272582	-0.102554	0.535417	0.067863	79.863602	105.328667	125.435883	3.368078	0.000000	0.006584	0.000000	0.000000	0.000000	-0.726759	-0.029783	0.150369	0.000000	0.000000	4.000000	26.000000	0.000000
1949.275915	-0.102554	0.535417	0.067863	79.863602	105.328667	125.435883	3.368078	0.000000	0.006584	0.000000	0.000000	0.000000	-0.726759	-0.029783	0.150369	0.000000	0.000000	4.000000	26.000000	0.000000
1949.279249	-0.104908	0.535316	0.068367	79.792221	105.609779	125.406219	3.393140	0.000000	0.127711	0.000000	0.000000	0.000000	-0.706086	-0.030077	0.151268	0.000000	0.000000	4.000000	26.000000	0.000000
1949.282582	-0.104908	0.535316	0.068367	79.792221	105.609779	125.406219	3.393140	0.000000	0.127711	0.000000	0.000000	0.000000	-0.706086	-0.030077	0.151268	0.000000	0.000000	4.000000	26.000000	0.000000
1949.285915	-0.104908	0.535316	0.068367	79.792221	105.609779	125.406219	3.393140	0.000000	0.127711	0.000000	0.000000	0.000000	-0.706086	-0.030077	0.151268	0.000000	0.000000	4.000000	26.000000	0.000000
1949.289249	-0.107213	0.535227	0.068849	79.714569	105.938904	125.176811	3.418351	0.000000	0.245392	0.000000	0.000000	0.000000	-0.691508	-0.026825	0.144452	0.000000	0.000000	4.000000	26.000000	0.000000
1949.292582	-0.107213	0.535227	0.068849	79.714569	105.938904	125.176811	3.418351	0.000000	0.245392	0.000000	0.000000	0.000000	-0.691508	-0.026825	0.144452	0.000000	0.000000	4.000000	26.000000	0.000000
1949.295915	-0.107213	0.535227	0.068849	79.714569	105.938904	125.176811	3.418351	0.000000	0.245392	0.000000	0.000000	0.000000	-0.691508	-0.026825	0.144452	0.000000	0.000000	4.000000	26.000000	0.000000
1949.299249	-0.109507	0.535125	0.069241	79.631966	106.293808	125.480507	3.442427	0.000000	0.360644	0.000000	0.000000	0.000000	-0.688279	-0.030527	0.117842	0.000000	0.000000	4.000000	26.000000	0.000000
1949.302582	-0.109507	0.535125	0.069241	79.631966	106.293808	125.480507	3.442427	0.000000	0.360644	0.000000	0.000000	0.000000	-0.688279	-0.030527	0.117842	0.000000	0.000000	4.000000	26.000000	0.000000
1949.305915	-0.109507	0.535125	0.069241	79.631966	106.293808	125.480507	3.442427	0.000000	0.360644	0.000000	0.000000	0.000000	-0.688279	-0.030527	0.117842	0.000000	0.000000	4.000000	26.000000	0.000000
1949.309249	-0.111747	0.535046	0.069591	79.561989	106.578636	125.928566	3.462067	0.000000	0.475357	0.000000	0.000000	0.000000	-0.671967	-0.023679	0.104932	0.000000	0.000000	4.000000	26.000000	0.000000
1949.312582	-0.111747	0.535046	0.069591	79.561989	106.578636	125.928566	3.462067	0.000000	0.475357	0.000000	0.000000	0.000000	-0.671967	-0.023679	0.104932	0.000000	0.000000	4.000000	26.000000	0.000000
1949.315915	-0.111747	0.535046	0.069591	79.561989	106.578636	125.928566	3.462067	0.000000	0.475357	0.000000	0.000000	0.000000	-0.671967	-0.023679	0.104932	0.000000	0.000000	4.000000	26.000000	0.000000
1949.319249	-0.113983	0.534961	0.069892	79.514870	106.657532	125.820580	3.479556	0.000000	0.587351	0.000000	0.000000	0.000000	-0.670747	-0.025584	0.090266	0.000000	0.000000	4.000000	26.000000	0.000000
1949.322582	-0.113983	0.534961	0.069892	79.514870	106.657532	125.820580	3.479556	0.000000	0.587351	0.000000	0.000000	0.000000	-0.670747	-0.025584	0.090266	0.000000	0.000000	4.000000	26.000000	0.000000
1949.325915	-0.113983	0.534961	0.069892	79.514870	106.657532	125.820580	3.479556	0.000000	0.587351	0.000000	0.000000	0.000000	-0.670747	-0.025584	0.090266	0.000000	0.000000	4.000000	26.000000	0.000000
1949.329249	-0.116210	0.534852	0.070127	79.492546	106.569641	125.390717	3.494600	0.000000	0.699142	0.000000	0.000000	0.000000	-0.668239	-0.032753	0.070455	0.000000	0.000000	4.000000	26.000000	0.000000
1949.332582	-0.116210	0.534852	0.070127	79.492546	106.569641	125.390717	3.494600	0.000000	0.699142	0.000000	0.000000	0.000000	-0.668239	-0.032753	0.070455	0.000000	0.000000	4.000000	26.000000	0.000000
1949.335915	-0.116210	0.534852	0.070127	79.492546	106.569641	125.390717	3.494600	0.000000	0.699142	0.000000	0.000000	0.000000	-0.668239	-0.032753	0.070455	0.000000	0.000000	4.000000	26.000000	0.000000
1949.339249	-0.118445	0.534760	0.070369	79.493851	106.290268	125.151688	3.506342	0.000000	0.810516	0.000000	0.000000	0.000000	-0.670455	-0.027643	0.072686	0.000000	0.000000	4.000000	26.000000	0.000000
1949.342582	-0.118445	0.534760	0.070369	79.493851	106.290268	125.151688	3.506342	0.000000	0.810516	0.000000	0.000000	0.000000	-0.670455	-0.027643	0.072686	0.000000	0.000000	4.000000	26.000000	0.000000
1949.345915	-0.118445	0.534760	0.070369	79.493851	106.290268	125.151688	3.506342	0.000000	0.810516	0.000000	0.000000	0.000000	-0.670455	-0.027643	0.072686	0.000000	0.000000	4.000000	26.000000	0.000000
1949.349249	-0.120692	0.534673	0.070640	79.511978	105.886955	124.947166	3.518457	0.000000	0.922258	0.000000	0.000000	0.000000	-0.674188	-0.026128	0.081301	0.000000	0.000000	4.000000	26.000000	0.000000
1949.352582	-0.120692	0.534673	0.070640	79.511978	105.886955	124.947166	3.518457	0.000000	0.922258	0.000000	0.000000	0.000000	-0.674188	-0.026128	0.081301	0.000000	0.000000	4.000000	26.000000	0.000000
1949.355915	-0.120692	0.534673	0.070640	79.511978	105.886955	124.947166	3.518457	0.000000	0.922258	0.000000	0.000000	0.000000	-0.674188	-0.026128	0.081301	0.000000	0.000000	4.000000	26.000000	0.000000
1949.359249	-0.122876	0.534620	0.070953	79.532959	105.482185	124.563667	3.532007	0.000000	1.034623	0.000000	0.000000	0.000000	-0.655180	-0.015714	0.093868	0.000000	0.000000	4.000000	26.000000	0.000000
1949.362582	-0.122876	0.534620	0.070953	79.532959	105.482185	124.563667	3.532007	0.000000	1.034623	0.000000	0.000000	0.000000	-0.655180	-0.015714	0.093868	0.000000	0.000000	4.000000	26.000000	0.000000
1949.365915	-0.122876	0.534620	0.070953	79.532959	105.482185	124.563667	3.532007	0.000000	1.034623	0.000000	0.000000	0.000000	-0.655180	-0.015714	0.093868	0.000000	0.000000	4.000000	26.000000	0.000000
1949.369249	-0.124993	0.534585	0.071291	79.553902	105.056564	123.660156	3.547652	0.000000	1.143820	0.000000	0.000000	0.000000	-0.635018	-0.010598	0.101498	0.000000	0.000000	4.000000	26.000000	0.000000
1949.372582	-0.124993	0.534585	0.071291	79.553902	105.056564	123.660156	3.547652	0.000000	1.143820	0.000000	0.000000	0.000000	-0.635018	-0.010598	0.101498	0.000000	0.000000	4.000000	26.000000	0.000000
1949.375915	-0.124993	0.534585	0.071291	79.553902	105.056564	123.660156	3.547652	0.000000	1.143820	0.000000	0.000000	0.000000	-0.635018	-0.010598	0.101498	0.000000	0.000000	4.000000	26.000000	0.000000
1949.379249	-0.127028	0.534573	0.071596	79.573402	104.651390	122.550613	3.564568	0.000000	1.249656	0.000000	0.000000	0.000000	-0.610550	-0.003528	0.091453	0.000000	0.000000	4.000000	26.000000	0.000000
1949.382582	-0.127028	0.534573	0.071596	79.573402	104.651390	122.550613	3.564568	0.000000	1.249656	0.000000	0.000000	0.000000	-0.610550	-0.003528	0.091453	0.000000	0.000000	4.000000	26.000000	0.000000
1949.385915	-0.127028	0.534573	0.071596	79.573402	104.651390	122.550613	3.564568	0.000000	1.249656	0.000000	0.000000	0.000000	-0.610550	-0.003528	0.091453	0.000000	0.000000	4.000000	26.000000	0.000000
1949.389249	-0.129005	0.534615	0.071858	79.590149	104.266922	122.077873	3.579810	0.000000	1.351414	0.000000	0.000000	0.000000	-0.593135	0.012519	0.078644	0.000000	0.000000	4.000000	26.000000	0.000000
1949.392582	-0.129005	0.534615	0.071858	79.590149	104.266922	122.077873	3.579810	0.000000	1.351414	0.000000	0.000000	0.000000	-0.593135	0.012519	0.078644	0.000000	0.000000	4.000000	26.000000	0.000000
1949.395915	-0.129005	0.534615	0.071858	79.590149	104.266922	122.077873	3.579810	0.000000	1.351414	0.000000	0.000000	0.000000	-0.593135	0.012519	0.078644	0.000000	0.000000	4.000000	26.000000	0.000000
1949.399249	-0.130945	0.534693	0.072055	79.619621	103.901642	121.876968	3.592917	0.000000	1.450270	0.000000	0.000000	0.000000	-0.581817	0.023330	0.059063	0.000000	0.000000	4.000000	26.000000	0.000000
1949.402582	-0.130945	0.534693	0.072055	79.619621	103.901642	121.876968	3.592917	0.000000	1.450270	0.000000	0.000000	0.000000	-0.581817	0.023330	0.059063	0.000000	0.000000	4.000000	26.000000	0.000000
1949.405915	-0.130945	0.534693	0.072055	79.619621	103.901642	121.876968	3.592917	0.000000	1.450270	0.000000	0.000000	0.000000	-0.581817	0.023330	0.059063	0.000000	0.000000	4.000000	26.000000	0.000000
1949.409249	-0.132809	0.534830	0.072255	79.687996	103.614967	121.586998	3.602761	0.000000	1.547239	0.000000	0.000000	0.000000	-0.559384	0.041175	0.060022	0.000000	0.000000	4.000000	26.000000	0.000000
1949.412582	-0.132809	0.534830	0.072255	79.687996	103.614967	121.586998	3.602761	0.000000	1.547239	0.000000	0.000000	0.000000	-0.559384	0.041175	0.060022	0.000000	0.000000	4.000000	26.000000	0.000000
1949.415915	-0.132809	0.534830	0.072255	79.687996	103.614967	121.586998	3.602761	0.000000	1.547239	0.000000	0.000000	0.000000	-0.559384	0.041175	0.060022	0.000000	0.000000	4.000000	26.000000	0.000000
1949.419249	-0.134626	0.534967	0.072461	79.802948	103.517105	121.106071	3.612765	0.000000	1.640470	0.000000	0.000000	0.000000	-0.545060	0.041193	0.061763	0.000000	0.000000	4.000000	26.000000	0.000000
1949.422582	-0.134626	0.534967	0.072461	79.802948	103.517105	121.106071	3.612765	0.000000	1.640470	0.000000	0.000000	0.000000	-0.545060	0.041193	0.061763	0.000000	0.000000	4.000000	26.000000	0.000000
1949.425915	-0.134626	0.534967	0.072461	79.802948	103.517105	121.106071	3.612765	0.000000	1.640470	0.000000	0.000000	0.000000	-0.545060	0.041193	0.061763	0.000000	0.000000	4.000000	26.000000	0.000000
1949.429249	-0.136430	0.535110	0.072705	79.958740	103.565758	120.585762	3.623059	0.000000	1.731313	0.000000	0.000000	0.000000	-0.541209	0.042896	0.073160	0.000000	0.000000	4.000000	26.000000	0.000000
1949.432582	-0.136430	0.535110	0.072705	79.958740	103.565758	120.585762	3.623059	0.000000	1.731313	0.000000	0.000000	0.000000	-0.541209	0.042896	0.073160	0.000000	0.000000	4.000000	26.000000	0.000000
1949.435915	-0.136430	0.535110	0.072705	79.958740	103.565758	120.585762	3.623059	0.000000	1.731313	0.000000	0.000000	0.000000	-0.541209	0.042896	0.073160	0.000000	0.000000	4.000000	26.000000	0.000000
1949.439249	-0.138252	0.535247	0.073002	80.156677	103.780502	120.517464	3.635252	0.000000	1.821515	0.000000	0.000000	0.000000	-0.546631	0.040941	0.088944	0.000000	0.000000	4.000000	26.000000	0.000000
1949.442582	-0.138252	0.535247	0.073002	80.156677	103.780502	120.517464	3.635252	0.000000	1.821515	0.000000	0.000000	0.000000	-0.546631	0.040941	0.088944	0.000000	0.000000	4.000000	26.000000	0.000000
1949.445915	-0.138252	0.535247	0.073002	80.156677	103.780502	120.517464	3.635252	0.000000	1.821515	0.000000	0.000000	0.000000	-0.546631	0.040941	0.088944	0.000000	0.000000	4.000000	26.000000	0.000000
1949.449249	-0.140099	0.535364	0.073371	80.376328	104.077194	120.767296	3.650076	0.000000	1.912620	0.000000	0.000000	0.000000	-0.553881	0.035313	0.110962	0.000000	0.000000	4.000000	26.000000	0.000000
1949.452582	-0.140099	0.535364	0.073371	80.376328	104.077194	120.767296	3.650076	0.000000	1.912620	0.000000	0.000000	0.000000	-0.553881	0.035313	0.110962	0.000000	0.000000	4.000000	26.000000	0.000000
1949.455915	-0.140099	0.535364	0.073371	80.376328	104.077194	120.767296	3.650076	0.000000	1.912620	0.000000	0.000000	0.000000	-0.553881	0.035313	0.110962	0.000000	0.000000	4.000000	26.000000	0.000000
1949.459249	-0.141919	0.535463	0.073828	80.569931	104.257126	120.860825	3.668569	0.000000	2.004933	0.000000	0.000000	0.000000	-0.546195	0.029624	0.136909	0.000000	0.000000	4.000000	26.000000	0.000000
1949.462582	-0.141919	0.535463	0.073828	80.569931	104.257126	120.860825	3.668569	0.000000	2.004933	0.000000	0.000000	0.000000	-0.546195	0.029624	0.136909	0.000000	0.000000	4.000000	26.000000	0.000000
1949.465915	-0.141919	0.535463	0.073828	80.569931	104.257126	120.860825	3.668569	0.000000	2.004933	0.000000	0.000000	0.000000	-0.546195	0.029624	0.136909	0.000000	0.000000	4.000000	26.000000	0.000000
1949.469249	-0.143685	0.535525	0.074361	80.698761	104.156921	120.531654	3.691388	0.000000	2.095966	0.000000	0.000000	0.000000	-0.529728	0.018543	0.159869	0.000000	0.000000	4.000000	26.000000	0.000000
1949.472582	-0.143685	0.535525	0.074361	80.698761	104.156921	120.531654	3.691388	0.000000	2.095966	0.000000	0.000000	0.000000	-0.529728	0.018543	0.159869	0.000000	0.000000	4.000000	26.000000	0.000000
1949.475915	-0.143685	0.535525	0.074361	80.698761	104.156921	120.531654	3.691388	0.000000	2.095966	0.000000	0.000000	0.000000	-0.529728	0.018543	0.159869	0.000000	0.000000	4.000000	26.000000	0.000000
1949.479249	-0.145526	0.535569	0.074849	80.745285	103.717773	119.954735	3.718032	0.000000	2.184254	0.000000	0.000000	0.000000	-0.552260	0.013056	0.146593	0.000000	0.000000	4.000000	26.000000	0.000000
1949.482582	-0.145526	0.535569	0.074849	80.745285	103.717773	119.954735	3.718032	0.000000	2.184254	0.000000	0.000000	0.000000	-0.552260	0.013056	0.146593	0.000000	0.000000	4.000000	26.000000	0.000000
1949.485915	-0.145526	0.535569	0.074849	80.745285	103.717773	119.954735	3.718032	0.000000	2.184254	0.000000	0.000000	0.000000	-0.552260	0.013056	0.146593	0.000000	0.000000	4.000000	26.000000	0.000000
1949.489249	-0.147391	0.535594	0.075307	80.749741	103.429001	119.633247	3.742465	0.000000	2.276297	0.000000	0.000000	0.000000	-0.559632	0.007564	0.137303	0.000000	0.000000	4.000000	26.000000	0.000000
1949.492582	-0.147391	0.535594	0.075307	80.749741	103.429001	119.633247	3.742465	0.000000	2.276297	0.000000	0.000000	0.000000	-0.559632	0.007564	0.137303	0.000000	0.000000	4.000000	26.000000	0.000000
1949.495915	-0.147391	0.535594	0.075307	80.749741	103.429001	119.633247	3.742465	0.000000	2.276297	0.000000	0.000000	0.000000	-0.559632	0.007564	0.137303	0.000000	0.000000	4.000000	26.000000	0.000000
1949.499249	-0.149317	0.535577	0.075665	80.692337	103.672897	119.740456	3.765348	0.000000	2.369570	0.000000	0.000000	0.000000	-0.577577	-0.004962	0.107362	0.000000	0.000000	4.000000	26.000000	0.000000
1949.502582	-0.149317	0.535577	0.075665	80.692337	103.672897	119.740456	3.765348	0.000000	2.369570	0.000000	0.000000	0.000000	-0.577577	-0.004962	0.107362	0.000000	0.000000	4.000000	26.000000	0.000000
1949.505915	-0.149317	0.535577	0.075665	80.692337	103.672897	119.740456	3.765348	0.000000	2.369570	0.000000	0.000000	0.000000	-0.577577	-0.004962	0.107362	0.000000	0.000000	4.000000	26.000000	0.000000
1949.509249	-0.151285	0.535555	0.075963	80.594040	104.238121	120.045464	3.783242	0.000000	2.465833	0.000000	0.000000	0.000000	-0.590629	-0.006802	0.089493	0.000000	0.000000	4.000000	26.000000	0.000000
1949.512582	-0.151285	0.535555	0.075963	80.594040	104.238121	120.045464	3.783242	0.000000	2.465833	0.000000	0.000000	0.000000	-0.590629	-0.006802	0.089493	0.000000	0.000000	4.000000	26.000000	0.000000
1949.515915	-0.151285	0.535555	0.075963	80.594040	104.238121	120.045464	3.783242	0.000000	2.465833	0.000000	0.000000	0.000000	-0.590629	-0.006802	0.089493	0.000000	0.000000	4.000000	26.000000	0.000000
1949.519249	-0.153295	0.535507	0.076288	80.491341	104.807434	120.452667	3.798157	0.000000	2.564270	0.000000	0.000000	0.000000	-0.602831	-0.014399	0.097461	0.000000	0.000000	4.000000	26.000000	0.000000
1949.522582	-0.153295	0.535507	0.076288	80.491341	104.807434	120.452667	3.798157	0.000000	2.564270	0.000000	0.000000	0.000000	-0.602831	-0.014399	0.097461	0.000000	0.000000	4.000000	26.000000	0.000000
1949.525915	-0.153295	0.535507	0.076288	80.491341	104.807434	120.452667	3.798157	0.000000	2.564270	0.000000	0.000000	0.000000	-0.602831	-0.014399	0.097461	0.000000	0.000000	4.000000	26.000000	0.000000
1949.529249	-0.155285	0.535457	0.076715	80.411957	105.153702	120.730629	3.814401	0.000000	2.664742	0.000000	0.000000	0.000000	-0.597070	-0.015001	0.128161	0.000000	0.000000	4.000000	26.000000	0.000000
1949.532582	-0.155285	0.535457	0.076715	80.411957	105.153702	120.730629	3.814401	0.000000	2.664742	0.000000	0.000000	0.000000	-0.597070	-0.015001	0.128161	0.000000	0.000000	4.000000	26.000000	0.000000
1949.535915	-0.155285	0.535457	0.076715	80.411957	105.153702	120.730629	3.814401	0.000000	2.664742	0.000000	0.000000	0.000000	-0.597070	-0.015001	0.128161	0.000000	0.000000	4.000000	26.000000	0.000000
1949.539249	-0.157322	0.535399	0.077185	80.353722	105.339760	120.939056	3.835761	0.000000	2.764254	0.000000	0.000000	0.000000	-0.611043	-0.017338	0.140914	0.000000	0.000000	4.000000	26.000000	0.000000
1949.542582	-0.157322	0.535399	0.077185	80.353722	105.339760	120.939056	3.835761	0.000000	2.764254	0.000000	0.000000	0.000000	-0.611043	-0.017338	0.140914	0.000000	0.000000	4.000000	26.000000	0.000000
1949.545915	-0.157322	0.535399	0.077185	80.353722	105.339760	120.939056	3.835761	0.000000	2.764254	0.000000	0.000000	0.000000	-0.611043	-0.017338	0.140914	0.000000	0.000000	4.000000	26.000000	0.000000
1949.549249	-0.159247	0.535346	0.077721	80.289452	105.570267	120.948692	3.859246	0.000000	2.866094	0.000000	0.000000	0.000000	-0.577624	-0.015942	0.160869	0.000000	0.000000	4.000000	26.000000	0.000000
1949.552582	-0.159247	0.535346	0.077721	80.289452	105.570267	120.948692	3.859246	0.000000	2.866094	0.000000	0.000000	0.000000	-0.577624	-0.015942	0.160869	0.000000	0.000000	4.000000	26.000000	0.000000
1949.555915	-0.159247	0.535346	0.077721	80.289452	105.570267	120.948692	3.859246	0.000000	2.866094	0.000000	0.000000	0.000000	-0.577624	-0.015942	0.160869	0.000000	0.000000	4.000000	26.000000	0.000000
1949.559249	-0.161166	0.535286	0.078212	80.190613	106.044601	120.956924	3.886058	0.000000	2.962365	0.000000	0.000000	0.000000	-0.575575	-0.017844	0.147328	0.000000	0.000000	4.000000	26.000000	0.000000
1949.562582	-0.161166	0.535286	0.078212	80.190613	106.044601	120.956924	3.886058	0.000000	2.962365	0.000000	0.000000	0.000000	-0.575575	-0.017844	0.147328	0.000000	0.000000	4.000000	26.000000	0.000000
1949.565915	-0.161166	0.535286	0.078212	80.190613	106.044601	120.956924	3.886058	0.000000	2.962365	0.000000	0.000000	0.000000	-0.575575	-0.017844	0.147328	0.000000	0.000000	4.000000	26.000000	0.000000
1949.569249	-0.163081	0.535269	0.078671	80.059288	106.716400	121.366440	3.910613	0.000000	3.058294	0.000000	0.000000	0.000000	-0.574558	-0.005162	0.137593	0.000000	0.000000	4.000000	26.000000	0.000000
1949.572582	-0.163081	0.535269	0.078671	80.059288	106.716400	121.366440	3.910613	0.000000	3.058294	0.000000	0.000000	0.000000	-0.574558	-0.005162	0.137593	0.000000	0.000000	4.000000	26.000000	0.000000
1949.575915	-0.163081	0.535269	0.078671	80.059288	106.716400	121.366440	3.910613	0.000000	3.058294	0.000000	0.000000	0.000000	-0.574558	-0.005162	0.137593	0.000000	0.000000	4.000000	26.000000	0.000000
1949.579249	-0.164976	0.535271	0.079044	79.918045	107.420715	122.182991	3.900850	0.000000	3.127837	0.000000	0.000000	0.000000	-0.568526	0.000591	0.111796	0.000000	0.000000	4.000000	26.000000	0.000000
1949.582582	-0.164976	0.535271	0.079044	79.918045	107.420715	122.182991	3.900850	0.000000	3.127837	0.000000	0.000000	0.000000	-0.568526	0.000591	0.111796	0.000000	0.000000	4.000000	26.000000	0.000000
1949.585915	-0.164976	0.535271	0.079044	79.918045	107.420715	122.182991	3.900850	0.000000	3.127837	0.000000	0.000000	0.000000	-0.568526	0.000591	0.111796	0.000000	0.000000	4.000000	26.000000	0.000000
1949.589249	-0.166836	0.535298	0.079376	79.798203	107.954063	122.779877	3.862492	0.000000	3.175083	0.000000	0.000000	0.000000	-0.558101	0.008040	0.099613	0.000000	0.000000	4.000000	26.000000	0.000000
1949.592582	-0.166836	0.535298	0.079376	79.798203	107.954063	122.779877	3.862492	0.000000	3.175083	0.000000	0.000000	0.000000	-0.558101	0.008040	0.099613	0.000000	0.000000	4.000000	26.000000	0.000000
1949.595915	-0.166836	0.535298	0.079376	79.798203	107.954063	122.779877	3.862492	0.000000	3.175083	0.000000	0.000000	0.000000	-0.558101	0.008040	0.099613	0.000000	0.000000	4.000000	26.000000	0.000000
1949.599249	-0.168699	0.535355	0.079696	79.704872	108.304428	122.869789	3.824701	0.000000	3.220506	0.000000	0.000000	0.000000	-0.558683	0.017113	0.096263	0.000000	0.000000	4.000000	26.000000	0.000000
1949.602582	-0.168699	0.535355	0.079696	79.704872	108.304428	122.869789	3.824701	0.000000	3.220506	0.000000	0.000000	0.000000	-0.558683	0.017113	0.096263	0.000000	0.000000	4.000000	26.000000	0.000000
1949.605915	-0.168699	0.535355	0.079696	79.704872	108.304428	122.869789	3.824701	0.000000	3.220506	0.000000	0.000000	0.000000	-0.558683	0.017113	0.096263	0.000000	0.000000	4.000000	26.000000	0.000000
1949.609249	-0.170457	0.535393	0.080026	79.647041	108.439812	122.729401	3.787169	0.000000	3.264559	0.000000	0.000000	0.000000	-0.527464	0.011628	0.098921	0.000000	0.000000	4.000000	26.000000	0.000000
1949.612582	-0.170457	0.535393	0.080026	79.647041	108.439812	122.729401	3.787169	0.000000	3.264559	0.000000	0.000000	0.000000	-0.527464	0.011628	0.098921	0.000000	0.000000	4.000000	26.000000	0.000000
1949.615915	-0.170457	0.535393	0.080026	79.647041	108.439812	122.729401	3.787169	0.000000	3.264559	0.000000	0.000000	0.000000	-0.527464	0.011628	0.098921	0.000000	0.000000	4.000000	26.000000	0.000000
1949.619249	-0.172110	0.535445	0.080362	79.618988	108.402008	122.617973	3.752779	0.000000	3.304036	0.000000	0.000000	0.000000	-0.495761	0.015331	0.100678	0.000000	0.000000	4.000000	26.000000	0.000000
1949.622582	-0.172110	0.535445	0.080362	79.618988	108.402008	122.617973	3.752779	0.000000	3.304036	0.000000	0.000000	0.000000	-0.495761	0.015331	0.100678	0.000000	0.000000	4.000000	26.000000	0.000000
1949.625915	-0.172110	0.535445	0.080362	79.618988	108.402008	122.617973	3.752779	0.000000	3.304036	0.000000	0.000000	0.000000	-0.495761	0.015331	0.100678	0.000000	0.000000	4.000000	26.000000	0.000000
1949.629249	-0.173681	0.535488	0.080782	79.616470	108.222610	122.385353	3.721442	0.000000	3.339291	0.000000	0.000000	0.000000	-0.471468	0.013044	0.126044	0.000000	0.000000	4.000000	26.000000	0.000000
1949.632582	-0.173681	0.535488	0.080782	79.616470	108.222610	122.385353	3.721442	0.000000	3.339291	0.000000	0.000000	0.000000	-0.471468	0.013044	0.126044	0.000000	0.000000	4.000000	26.000000	0.000000
1949.635915	-0.173681	0.535488	0.080782	79.616470	108.222610	122.385353	3.721442	0.000000	3.339291	0.000000	0.000000	0.000000	-0.471468	0.013044	0.126044	0.000000	0.000000	4.000000	26.000000	0.000000
1949.639249	-0.175107	0.535549	0.081263	79.647255	107.856758	121.928879	3.694166	0.000000	3.369442	0.000000	0.000000	0.000000	-0.427889	0.018374	0.144333	0.000000	0.000000	4.000000	26.000000	0.000000
1949.642582	-0.175107	0.535549	0.081263	79.647255	107.856758	121.928879	3.694166	0.000000	3.369442	0.000000	0.000000	0.000000	-0.427889	0.018374	0.144333	0.000000	0.000000	4.000000	26.000000	0.000000
1949.645915	-0.175107	0.535549	0.081263	79.647255	107.856758	121.928879	3.694166	0.000000	3.369442	0.000000	0.000000	0.000000	-0.427889	0.018374	0.144333	0.000000	0.000000	4.000000	26.000000	0.000000
1949.649249	-0.176383	0.535610	0.081790	79.684067	107.464806	121.560951	3.671870	0.000000	3.393726	0.000000	0.000000	0.000000	-0.382613	0.018247	0.158071	0.000000	0.000000	4.000000	26.000000	0.000000
1949.652582	-0.176383	0.535610	0.081790	79.684067	107.464806	121.560951	3.671870	0.000000	3.393726	0.000000	0.000000	0.000000	-0.382613	0.018247	0.158071	0.000000	0.000000	4.000000	26.000000	0.000000
1949.655915	-0.176383	0.535610	0.081790	79.684067	107.464806	121.560951	3.671870	0.000000	3.393726	0.000000	0.000000	0.000000	-0.382613	0.018247	0.158071	0.000000	0.000000	4.000000	26.000000	0.000000
1949.659249	-0.177539	0.535678	0.082290	79.714127	107.127335	121.305489	3.654263	0.000000	3.412677	0.000000	0.000000	0.000000	-0.346939	0.020443	0.149984	0.000000	0.000000	4.000000	26.000000	0.000000
1949.662582	-0.177539	0.535678	0.082290	79.714127	107.127335	121.305489	3.654263	0.000000	3.412677	0.000000	0.000000	0.000000	-0.346939	0.020443	0.149984	0.000000	0.000000	4.000000	26.000000	0.000000
1949.665915	-0.177539	0.535678	0.082290	79.714127	107.127335	121.305489	3.654263	0.000000	3.412677	0.000000	0.000000	0.000000	-0.346939	0.020443	0.149984	0.000000	0.000000	4.000000	26.000000	0.000000
1949.669249	-0.178468	0.535756	0.082696	79.700157	107.083916	121.332169	3.639015	0.000000	3.428931	0.000000	0.000000	0.000000	-0.278769	0.023295	0.121757	0.000000	0.000000	4.000000	26.000000	0.000000
1949.672582	-0.178468	0.535756	0.082696	79.700157	107.083916	121.332169	3.639015	0.000000	3.428931	0.000000	0.000000	0.000000	-0.278769	0.023295	0.121757	0.000000	0.000000	4.000000	26.000000	0.000000
1949.675915	-0.178468	0.535756	0.082696	79.700157	107.083916	121.332169	3.639015	0.000000	3.428931	0.000000	0.000000	0.000000	-0.278769	0.023295	0.121757	0.000000	0.000000	4.000000	26.000000	0.000000
1949.679249	-0.178468	0.535756	0.082696	79.617935	107.483955	121.780853	3.627023	0.000000	3.441614	0.000000	0.000000	0.000000	-0.278769	0.023295	0.121757	0.000000	0.000000	4.000000	26.000000	0.000000
1949.682582	-0.179202	0.535830	0.083021	79.617935	107.483955	121.780853	3.627023	0.000000	3.441614	0.000000	0.000000	0.000000	-0.220036	0.022353	0.097505	0.000000	0.000000	4.000000	26.000000	0.000000
1949.685915	-0.179202	0.535830	0.083021	79.617935	107.483955	121.780853	3.627023	0.000000	3.441614	0.000000	0.000000	0.000000	-0.220036	0.022353	0.097505	0.000000	0.000000	4.000000	26.000000	0.000000
1949.689249	-0.179712	0.535933	0.083270	79.496605	108.127586	122.451111	3.627023	0.000000	3.441614	0.000000	0.000000	0.000000	-0.153027	0.030745	0.074883	0.000000	0.000000	4.000000	26.000000	0.000000
1949.692582	-0.179712	0.535933	0.083270	79.496605	108.127586	122.451111	3.627023	0.000000	3.441614	0.000000	0.000000	0.000000	-0.153027	0.030745	0.074883	0.000000	0.000000	4.000000	26.000000	0.000000
1949.695915	-0.179712	0.535933	0.083270	79.496605	108.127586	122.451111	3.627023	0.000000	3.441614	0.000000	0.000000	0.000000	-0.153027	0.030745	0.074883	0.000000	0.000000	4.000000	26.000000	0.000000
1949.699249	-0.179712	0.535933	0.083270	79.380730	108.761047	123.089722	3.611864	0.000000	3.457519	0.000000	0.000000	0.000000	-0.153027	0.030745	0.074883	0.000000	0.000000	4.000000	26.000000	0.000000
1949.702582	-0.179974	0.536032	0.083458	79.380730	108.761047	123.089722	3.611864	0.000000	3.457519	0.000000	0.000000	0.000000	-0.078573	0.029853	0.056280	0.000000	0.000000	4.000000	26.000000	0.000000
1949.705915	-0.179974	0.536032	0.083458	79.380730	108.761047	123.089722	3.611864	0.000000	3.457519	0.000000	0.000000	0.000000	-0.078573	0.029853	0.056280	0.000000	0.000000	4.000000	26.000000	0.000000
1949.709249	-0.179974	0.536032	0.083458	79.287292	109.271034	123.582809	3.611864	0.000000	3.457519	0.000000	0.000000	0.000000	-0.078573	0.029853	0.056280	0.000000	0.000000	4.000000	26.000000	0.000000
1949.712582	-0.179974	0.536032	0.083458	79.287292	109.271034	123.582809	3.611864	0.000000	3.457519	0.000000	0.000000	0.000000	-0.078573	0.029853	0.056280	0.000000	0.000000	4.000000	26.000000	0.000000
1949.715915	-0.179970	0.536085	0.083617	79.287292	109.271034	123.582809	3.611864	0.000000	3.457519	0.000000	0.000000	0.000000	0.001229	0.015738	0.047692	0.000000	0.000000	4.000000	26.000000	0.000000
1949.719249	-0.179970	0.536085	0.083617	79.215500	109.726791	123.998833	3.610085	0.000000	3.459376	0.000000	0.000000	0.000000	0.001229	0.015738	0.047692	0.000000	0.000000	4.000000	26.000000	0.000000
1949.722582	-0.179970	0.536085	0.083617	79.215500	109.726791	123.998833	3.610085	0.000000	3.459376	0.000000	0.000000	0.000000	0.001229	0.015738	0.047692	0.000000	0.000000	4.000000	26.000000	0.000000
1949.725915	-0.179970	0.536085	0.083617	79.215500	109.726791	123.998833	3.610085	0.000000	3.459376	0.000000	0.000000	0.000000	0.001229	0.015738	0.047692	0.000000	0.000000	4.000000	26.000000	0.000000
1949.729249	-0.179255	0.536155	0.083782	79.175743	110.140671	124.348145	3.613460	0.000000	3.455851	0.000000	0.000000	0.000000	0.214453	0.020949	0.049567	0.000000	0.000000	4.000000	26.000000	0.000000
1949.732582	-0.179255	0.536155	0.083782	79.175743	110.140671	124.348145	3.613460	0.000000	3.455851	0.000000	0.000000	0.000000	0.214453	0.020949	0.049567	0.000000	0.000000	4.000000	26.000000	0.000000
1949.735915	-0.179255	0.536155	0.083782	79.175743	110.140671	124.348145	3.613460	0.000000	3.455851	0.000000	0.000000	0.000000	0.214453	0.020949	0.049567	0.000000	0.000000	4.000000	26.000000	0.000000
1949.739249	-0.178611	0.536136	0.083730	79.189743	110.530235	124.638977	3.632308	0.000000	3.436035	0.000000	0.000000	0.000000	0.193237	-0.005721	-0.015768	0.000000	0.000000	4.000000	26.000000	0.000000
1949.742582	-0.178611	0.536136	0.083730	79.189743	110.530235	124.638977	3.632308	0.000000	3.436035	0.000000	0.000000	0.000000	0.193237	-0.005721	-0.015768	0.000000	0.000000	4.000000	26.000000	0.000000
1949.745915	-0.178611	0.536136	0.083730	79.189743	110.530235	124.638977	3.632308	0.000000	3.436035	0.000000	0.000000	0.000000	0.193237	-0.005721	-0.015768	0.000000	0.000000	4.000000	26.000000	0.000000
1949.749249	-0.178611	0.536136	0.083730	79.230423	111.058289	125.030357	3.645202	0.000000	3.422353	0.000000	0.000000	0.000000	0.193237	-0.005721	-0.015768	0.000000	0.000000	4.000000	26.000000	0.000000
1949.752582	-0.177797	0.536082	0.083593	79.230423	111.058289	125.030357	3.645202	0.000000	3.422353	0.000000	0.000000	0.000000	0.244091	-0.016002	-0.041119	0.000000	0.000000	4.000000	26.000000	0.000000
1949.755915	-0.177797	0.536082	0.083593	79.230423	111.058289	125.030357	3.645202	0.000000	3.422353	0.000000	0.000000	0.000000	0.244091	-0.016002	-0.041119	0.000000	0.000000	4.000000	26.000000	0.000000
1949.759249	-0.176828	0.535989	0.083325	79.263069	111.681068	125.500999	3.645202	0.000000	3.422353	0.000000	0.000000	0.000000	0.290672	-0.027867	-0.080243	0.000000	0.000000	4.000000	26.000000	0.000000
1949.762582	-0.176828	0.535989	0.083325	79.263069	111.681068	125.500999	3.645202	0.000000	3.422353	0.000000	0.000000	0.000000	0.290672	-0.027867	-0.080243	0.000000	0.000000	4.000000	26.000000	0.000000
1949.765915	-0.176828	0.535989	0.083325	79.263069	111.681068	125.500999	3.645202	0.000000	3.422353	0.000000	0.000000	0.000000	0.290672	-0.027867	-0.080243	0.000000	0.000000	4.000000	26.000000	0.000000
1949.769249	-0.175625	0.535899	0.083029	79.273453	112.225327	125.899239	3.675933	0.000000	3.389324	0.000000	0.000000	0.000000	0.361039	-0.027217	-0.088927	0.000000	0.000000	4.000000	26.000000	0.000000
1949.772582	-0.175625	0.535899	0.083029	79.273453	112.225327	125.899239	3.675933	0.000000	3.389324	0.000000	0.000000	0.000000	0.361039	-0.027217	-0.088927	0.000000	0.000000	4.000000	26.000000	0.000000
1949.775915	-0.175625	0.535899	0.083029	79.273453	112.225327	125.899239	3.675933	0.000000	3.389324	0.000000	0.000000	0.000000	0.361039	-0.027217	-0.088927	0.000000	0.000000	4.000000	26.000000	0.000000
1949.779249	-0.174220	0.535797	0.082714	79.238792	112.611275	126.159866	3.696502	0.000000	3.366879	0.000000	0.000000	0.000000	0.421509	-0.030452	-0.094497	0.000000	0.000000	4.000000	26.000000	0.000000
1949.782582	-0.174220	0.535797	0.082714	79.238792	112.611275	126.159866	3.696502	0.000000	3.366879	0.000000	0.000000	0.000000	0.421509	-0.030452	-0.094497	0.000000	0.000000	4.000000	26.000000	0.000000
1949.785915	-0.174220	0.535797	0.082714	79.238792	112.611275	126.159866	3.696502	0.000000	3.366879	0.000000	0.000000	0.000000	0.421509	-0.030452	-0.094497	0.000000	0.000000	4.000000	26.000000	0.000000
1949.789249	-0.172644	0.535734	0.082382	79.200089	112.989761	126.401192	3.721444	0.000000	3.339289	0.000000	0.000000	0.000000	0.472892	-0.018951	-0.099363	0.000000	0.000000	4.000000	26.000000	0.000000
1949.792582	-0.172644	0.535734	0.082382	79.200089	112.989761	126.401192	3.721444	0.000000	3.339289	0.000000	0.000000	0.000000	0.472892	-0.018951	-0.099363	0.000000	0.000000	4.000000	26.000000	0.000000
1949.795915	-0.172644	0.535734	0.082382	79.200089	112.989761	126.401192	3.721444	0.000000	3.339289	0.000000	0.000000	0.000000	0.472892	-0.018951	-0.099363	0.000000	0.000000	4.000000	26.000000	0.000000
1949.799249	-0.170865	0.535671	0.082111	79.161148	113.385582	126.640793	3.750248	0.000000	3.306908	0.000000	0.000000	0.000000	0.533584	-0.019022	-0.081430	0.000000	0.000000	4.000000	26.000000	0.000000
1949.802582	-0.170865	0.535671	0.082111	79.161148	113.385582	126.640793	3.750248	0.000000	3.306908	0.000000	0.000000	0.000000	0.533584	-0.019022	-0.081430	0.000000	0.000000	4.000000	26.000000	0.000000
1949.805915	-0.170865	0.535671	0.082111	79.161148	113.385582	126.640793	3.750248	0.000000	3.306908	0.000000	0.000000	0.000000	0.533584	-0.019022	-0.081430	0.000000	0.000000	4.000000	26.000000	0.000000
1949.809249	-0.168927	0.535630	0.081943	79.124130	113.786484	126.866234	3.785236	0.000000	3.266801	0.000000	0.000000	0.000000	0.581482	-0.012044	-0.050512	0.000000	0.000000	4.000000	26.000000	0.000000
1949.812582	-0.168927	0.535630	0.081943	79.124130	113.786484	126.866234	3.785236	0.000000	3.266801	0.000000	0.000000	0.000000	0.581482	-0.012044	-0.050512	0.000000	0.000000	4.000000	26.000000	0.000000
1949.815915	-0.168927	0.535630	0.081943	79.124130	113.786484	126.866234	3.785236	0.000000	3.266801	0.000000	0.000000	0.000000	0.581482	-0.012044	-0.050512	0.000000	0.000000	4.000000	26.000000	0.000000
1949.819249	-0.166780	0.535603	0.081810	79.091080	114.183273	127.065331	3.826343	0.000000	3.218555	0.000000	0.000000	0.000000	0.644011	-0.008287	-0.039889	0.000000	0.000000	4.000000	26.000000	0.000000
1949.822582	-0.166780	0.535603	0.081810	79.091080	114.183273	127.065331	3.826343	0.000000	3.218555	0.000000	0.000000	0.000000	0.644011	-0.008287	-0.039889	0.000000	0.000000	4.000000	26.000000	0.000000
1949.825915	-0.166780	0.535603	0.081810	79.091080	114.183273	127.065331	3.826343	0.000000	3.218555	0.000000	0.000000	0.000000	0.644011	-0.008287	-0.039889	0.000000	0.000000	4.000000	26.000000	0.000000
1949.829249	-0.164499	0.535598	0.081768	79.059975	114.585800	127.250923	3.873387	0.000000	3.161783	0.000000	0.000000	0.000000	0.684283	-0.001363	-0.012481	0.000000	0.000000	4.000000	26.000000	0.000000
1949.832582	-0.164499	0.535598	0.081768	79.059975	114.585800	127.250923	3.873387	0.000000	3.161783	0.000000	0.000000	0.000000	0.684283	-0.001363	-0.012481	0.000000	0.000000	4.000000	26.000000	0.000000
1949.835915	-0.164499	0.535598	0.081768	79.059975	114.585800	127.250923	3.873387	0.000000	3.161783	0.000000	0.000000	0.000000	0.684283	-0.001363	-0.012481	0.000000	0.000000	4.000000	26.000000	0.000000
1949.839249	-0.162023	0.535631	0.081708	79.028763	115.003609	127.435471	3.925693	0.000000	3.096602	0.000000	0.000000	0.000000	0.742797	0.009975	-0.017891	0.000000	0.000000	4.000000	26.000000	0.000000
1949.842582	-0.162023	0.535631	0.081708	79.028763	115.003609	127.435471	3.925693	0.000000	3.096602	0.000000	0.000000	0.000000	0.742797	0.009975	-0.017891	0.000000	0.000000	4.000000	26.000000	0.000000
1949.845915	-0.162023	0.535631	0.081708	79.028763	115.003609	127.435471	3.925693	0.000000	3.096602	0.000000	0.000000	0.000000	0.742797	0.009975	-0.017891	0.000000	0.000000	4.000000	26.000000	0.000000
1949.849249	-0.159359	0.535690	0.081649	78.996162	115.432045	127.613098	3.982581	0.000000	3.023085	0.000000	0.000000	0.000000	0.799218	0.017411	-0.017952	0.000000	0.000000	4.000000	26.000000	0.000000
1949.852582	-0.159359	0.535690	0.081649	78.996162	115.432045	127.613098	3.982581	0.000000	3.023085	0.000000	0.000000	0.000000	0.799218	0.017411	-0.017952	0.000000	0.000000	4.000000	26.000000	0.000000
1949.855915	-0.159359	0.535690	0.081649	78.996162	115.432045	127.613098	3.982581	0.000000	3.023085	0.000000	0.000000	0.000000	0.799218	0.017411	-0.017952	0.000000	0.000000	4.000000	26.000000	0.000000
1949.859249	-0.156537	0.535761	0.081496	78.960548	115.906929	127.851746	4.044195	0.000000	2.940150	0.000000	0.000000	0.000000	0.846598	0.021528	-0.045707	0.000000	0.000000	4.000000	26.000000	0.000000
1949.862582	-0.156537	0.535761	0.081496	78.960548	115.906929	127.851746	4.044195	0.000000	2.940150	0.000000	0.000000	0.000000	0.846598	0.021528	-0.045707	0.000000	0.000000	4.000000	26.000000	0.000000
1949.865915	-0.156537	0.535761	0.081496	78.960548	115.906929	127.851746	4.044195	0.000000	2.940150	0.000000	0.000000	0.000000	0.846598	0.021528	-0.045707	0.000000	0.000000	4.000000	26.000000	0.000000
1949.869249	-0.153532	0.535877	0.081252	78.921432	116.398613	128.111237	4.074813	0.000000	2.826847	0.000000	0.000000	0.000000	0.901477	0.034734	-0.073359	0.000000	0.000000	4.000000	26.000000	0.000000
1949.872582	-0.153532	0.535877	0.081252	78.921432	116.398613	128.111237	4.074813	0.000000	2.826847	0.000000	0.000000	0.000000	0.901477	0.034734	-0.073359	0.000000	0.000000	4.000000	26.000000	0.000000
1949.875915	-0.153532	0.535877	0.081252	78.921432	116.398613	128.111237	4.074813	0.000000	2.826847	0.000000	0.000000	0.000000	0.901477	0.034734	-0.073359	0.000000	0.000000	4.000000	26.000000	0.000000
1949.879249	-0.150433	0.536042	0.080928	78.882172	116.899643	128.800018	4.062586	0.000000	2.676601	0.000000	0.000000	0.000000	0.929622	0.049428	-0.097216	0.000000	0.000000	4.000000	26.000000	0.000000
1949.882582	-0.150433	0.536042	0.080928	78.882172	116.899643	128.800018	4.062586	0.000000	2.676601	0.000000	0.000000	0.000000	0.929622	0.049428	-0.097216	0.000000	0.000000	4.000000	26.000000	0.000000
1949.885915	-0.150433	0.536042	0.080928	78.882172	116.899643	128.800018	4.062586	0.000000	2.676601	0.000000	0.000000	0.000000	0.929622	0.049428	-0.097216	0.000000	0.000000	4.000000	26.000000	0.000000
1949.889249	-0.147187	0.536237	0.080519	78.841866	117.429138	130.063553	4.046383	0.000000	2.521664	0.000000	0.000000	0.000000	0.974006	0.058543	-0.122469	0.000000	0.000000	4.000000	26.000000	0.000000
1949.892582	-0.147187	0.536237	0.080519	78.841866	117.429138	130.063553	4.046383	0.000000	2.521664	0.000000	0.000000	0.000000	0.974006	0.058543	-0.122469	0.000000	0.000000	4.000000	26.000000	0.000000
1949.895915	-0.147187	0.536237	0.080519	78.841866	117.429138	130.063553	4.046383	0.000000	2.521664	0.000000	0.000000	0.000000	0.974006	0.058543	-0.122469	0.000000	0.000000	4.000000	26.000000	0.000000
1949.899249	-0.143789	0.536473	0.080106	78.802315	117.957138	130.996689	4.025972	0.000000	2.359329	0.000000	0.000000	0.000000	1.019410	0.070824	-0.123985	0.000000	0.000000	4.000000	26.000000	0.000000
1949.902582	-0.143789	0.536473	0.080106	78.802315	117.957138	130.996689	4.025972	0.000000	2.359329	0.000000	0.000000	0.000000	1.019410	0.070824	-0.123985	0.000000	0.000000	4.000000	26.000000	0.000000
1949.905915	-0.143789	0.536473	0.080106	78.802315	117.957138	130.996689	4.025972	0.000000	2.359329	0.000000	0.000000	0.000000	1.019410	0.070824	-0.123985	0.000000	0.000000	4.000000	26.000000	0.000000
1949.909249	-0.140179	0.536744	0.079660	78.755630	118.484894	131.358322	4.005308	0.000000	2.189427	0.000000	0.000000	0.000000	1.082790	0.081331	-0.133760	0.000000	0.000000	4.000000	26.000000	0.000000
1949.912582	-0.140179	0.536744	0.079660	78.755630	118.484894	131.358322	4.005308	0.000000	2.189427	0.000000	0.000000	0.000000	1.082790	0.081331	-0.133760	0.000000	0.000000	4.000000	26.000000	0.000000
1949.915915	-0.140179	0.536744	0.079660	78.755630	118.484894	131.358322	4.005308	0.000000	2.189427	0.000000	0.000000	0.000000	1.082790	0.081331	-0.133760	0.000000	0.000000	4.000000	26.000000	0.000000
1949.919249	-0.136427	0.537044	0.079120	78.698868	118.940018	131.863892	3.983014	0.000000	2.008962	0.000000	0.000000	0.000000	1.125623	0.089967	-0.162116	0.000000	0.000000	4.000000	26.000000	0.000000
1949.922582	-0.136427	0.537044	0.079120	78.698868	118.940018	131.863892	3.983014	0.000000	2.008962	0.000000	0.000000	0.000000	1.125623	0.089967	-0.162116	0.000000	0.000000	4.000000	26.000000	0.000000
1949.925915	-0.136427	0.537044	0.079120	78.698868	118.940018	131.863892	3.983014	0.000000	2.008962	0.000000	0.000000	0.000000	1.125623	0.089967	-0.162116	0.000000	0.000000	4.000000	26.000000	0.000000
1949.929249	-0.132595	0.537378	0.078507	78.644745	119.445518	133.089325	3.955995	0.000000	1.821358	0.000000	0.000000	0.000000	1.149644	0.100127	-0.183882	0.000000	0.000000	4.000000	26.000000	0.000000
1949.932582	-0.132595	0.537378	0.078507	78.644745	119.445518	133.089325	3.955995	0.000000	1.821358	0.000000	0.000000	0.000000	1.149644	0.100127	-0.183882	0.000000	0.000000	4.000000	26.000000	0.000000
1949.935915	-0.132595	0.537378	0.078507	78.644745	119.445518	133.089325	3.955995	0.000000	1.821358	0.000000	0.000000	0.000000	1.149644	0.100127	-0.183882	0.000000	0.000000	4.000000	26.000000	0.000000
1949.939249	-0.128607	0.537775	0.077833	78.605980	120.034920	134.557083	3.925349	0.000000	1.629751	0.000000	0.000000	0.000000	1.196352	0.119102	-0.202074	0.000000	0.000000	4.000000	26.000000	0.000000
1949.942582	-0.128607	0.537775	0.077833	78.605980	120.034920	134.557083	3.925349	0.000000	1.629751	0.000000	0.000000	0.000000	1.196352	0.119102	-0.202074	0.000000	0.000000	4.000000	26.000000	0.000000
1949.945915	-0.128607	0.537775	0.077833	78.605980	120.034920	134.557083	3.925349	0.000000	1.629751	0.000000	0.000000	0.000000	1.196352	0.119102	-0.202074	0.000000	0.000000	4.000000	26.000000	0.000000
1949.949249	-0.124466	0.538234	0.077095	78.570984	120.617889	135.605835	3.891670	0.000000	1.430359	0.000000	0.000000	0.000000	1.242411	0.137799	-0.221458	0.000000	0.000000	4.000000	26.000000	0.000000
1949.952582	-0.124466	0.538234	0.077095	78.570984	120.617889	135.605835	3.891670	0.000000	1.430359	0.000000	0.000000	0.000000	1.242411	0.137799	-0.221458	0.000000	0.000000	4.000000	26.000000	0.000000
1949.955915	-0.124466	0.538234	0.077095	78.570984	120.617889	135.605835	3.891670	0.000000	1.430359	0.000000	0.000000	0.000000	1.242411	0.137799	-0.221458	0.000000	0.000000	4.000000	26.000000	0.000000
1949.959249	-0.120188	0.538719	0.076352	78.536316	121.212387	136.178741	3.854760	0.000000	1.223291	0.000000	0.000000	0.000000	1.283467	0.145464	-0.222845	0.000000	0.000000	4.000000	26.000000	0.000000
1949.962582	-0.120188	0.538719	0.076352	78.536316	121.212387	136.178741	3.854760	0.000000	1.223291	0.000000	0.000000	0.000000	1.283467	0.145464	-0.222845	0.000000	0.000000	4.000000	26.000000	0.000000
1949.965915	-0.120188	0.538719	0.076352	78.536316	121.212387	136.178741	3.854760	0.000000	1.223291	0.000000	0.000000	0.000000	1.283467	0.145464	-0.222845	0.000000	0.000000	4.000000	26.000000	0.000000
1949.969249	-0.115882	0.539265	0.075614	78.514824	121.757698	136.995026	3.817619	0.000000	1.009379	0.000000	0.000000	0.000000	1.291623	0.163695	-0.221650	0.000000	0.000000	4.000000	26.000000	0.000000
1949.972582	-0.115882	0.539265	0.075614	78.514824	121.757698	136.995026	3.817619	0.000000	1.009379	0.000000	0.000000	0.000000	1.291623	0.163695	-0.221650	0.000000	0.000000	4.000000	26.000000	0.000000
1949.975915	-0.115882	0.539265	0.075614	78.514824	121.757698	136.995026	3.817619	0.000000	1.009379	0.000000	0.000000	0.000000	1.291623	0.163695	-0.221650	0.000000	0.000000	4.000000	26.000000	0.000000
1949.979249	-0.111533	0.539847	0.074926	78.536026	122.120972	137.883728	3.780678	0.000000	0.794109	0.000000	0.000000	0.000000	1.304693	0.174746	-0.206221	0.000000	0.000000	4.000000	26.000000	0.000000
1949.982582	-0.111533	0.539847	0.074926	78.536026	122.120972	137.883728	3.780678	0.000000	0.794109	0.000000	0.000000	0.000000	1.304693	0.174746	-0.206221	0.000000	0.000000	4.000000	26.000000	0.000000
1949.985915	-0.111533	0.539847	0.074926	78.536026	122.120972	137.883728	3.780678	0.000000	0.794109	0.000000	0.000000	0.000000	1.304693	0.174746	-0.206221	0.000000	0.000000	4.000000	26.000000	0.000000
1949.989249	-0.107123	0.540443	0.074337	78.592499	122.331261	138.436783	3.746308	0.000000	0.576660	0.000000	0.000000	0.000000	1.323001	0.178739	-0.176632	0.000000	0.000000	4.000000	26.000000	0.000000
1949.992582	-0.107123	0.540443	0.074337	78.592499	122.331261	138.436783	3.746308	0.000000	0.576660	0.000000	0.000000	0.000000	1.323001	0.178739	-0.176632	0.000000	0.000000	4.000000	26.000000	0.000000
1949.995915	-0.107123	0.540443	0.074337	78.592499	122.331261	138.436783	3.746308	0.000000	0.576660	0.000000	0.000000	0.000000	1.323001	0.178739	-0.176632	0.000000	0.000000	4.000000	26.000000	0.000000
1949.999249	-0.102661	0.541011	0.073768	78.640633	122.546173	138.553375	3.716869	0.000000	0.356160	0.000000	0.000000	0.000000	1.338566	0.170395	-0.170858	0.000000	0.000000	4.000000	26.000000	0.000000
[truncated: 7,183 more rows]
