# Supplementary material for: Haptic Guidance Needs to Be Intuitive Not Just Informative to Improve Human Motor Accuracy
Source: PLoS One. 2016 Mar 16;11(3):e0150912. doi: 10.1371/journal.pone.0150912 (PMC4794196; doi:10.1371/journal.pone.0150912)
Supplement: S2 Data — (ZIP) [file pone.0150912.s002.zip › Subject10/exp2_0027.txt]

Time	PosX	PosY	PosZ	RotX	RotY	RotZ	ForceX	ForceY	ForceZ	MomentX	MomentY	MomentZ	VelocityX	VelocityY	VelocityZ	CalibratedWeight	ButtonDown	Condition	Trial	Visual
1977.005915	0.002071	0.560190	0.251687	78.781036	119.782898	144.232498	4.659708	0.000000	1.813043	0.000000	0.000000	0.000000	0.020158	-0.019427	-0.011355	0.000000	1.000000	4.000000	27.000000	0.000000
1977.009249	0.002643	0.560164	0.251642	78.781036	119.782898	144.232498	4.659708	0.000000	1.813043	0.000000	0.000000	0.000000	0.171569	-0.007827	-0.013554	0.000000	1.000000	4.000000	27.000000	0.000000
1977.012582	0.002643	0.560164	0.251642	78.781036	119.782898	144.232498	4.659708	0.000000	1.813043	0.000000	0.000000	0.000000	0.171569	-0.007827	-0.013554	0.000000	1.000000	4.000000	27.000000	0.000000
1977.015915	0.002643	0.560164	0.251642	78.844086	120.021385	144.287506	4.663170	0.000000	1.804118	0.000000	0.000000	0.000000	0.171569	-0.007827	-0.013554	0.000000	1.000000	4.000000	27.000000	0.000000
1977.019249	0.004224	0.560292	0.251568	78.844086	120.021385	144.287506	4.663170	0.000000	1.804118	0.000000	0.000000	0.000000	0.474321	0.038659	-0.022037	0.000000	1.000000	4.000000	27.000000	0.000000
1977.022582	0.004224	0.560292	0.251568	78.844086	120.021385	144.287506	4.663170	0.000000	1.804118	0.000000	0.000000	0.000000	0.474321	0.038659	-0.022037	0.000000	1.000000	4.000000	27.000000	0.000000
1977.025915	0.004224	0.560292	0.251568	78.850426	120.298676	144.418060	4.672808	0.000000	1.779007	0.000000	0.000000	0.000000	0.474321	0.038659	-0.022037	0.000000	1.000000	4.000000	27.000000	0.000000
1977.029249	0.005906	0.560327	0.251520	78.850426	120.298676	144.418060	4.672808	0.000000	1.779007	0.000000	0.000000	0.000000	0.504578	0.010272	-0.014514	0.000000	1.000000	4.000000	27.000000	0.000000
1977.032582	0.005906	0.560327	0.251520	78.850426	120.298676	144.418060	4.672808	0.000000	1.779007	0.000000	0.000000	0.000000	0.504578	0.010272	-0.014514	0.000000	1.000000	4.000000	27.000000	0.000000
1977.035915	0.005906	0.560327	0.251520	79.166641	121.219261	145.044266	4.683029	0.000000	1.751925	0.000000	0.000000	0.000000	0.504578	0.010272	-0.014514	0.000000	1.000000	4.000000	27.000000	0.000000
1977.039249	0.007388	0.560560	0.251613	79.166641	121.219261	145.044266	4.683029	0.000000	1.751925	0.000000	0.000000	0.000000	0.444413	0.069936	0.028008	0.000000	1.000000	4.000000	27.000000	0.000000
1977.042582	0.007388	0.560560	0.251613	79.166641	121.219261	145.044266	4.683029	0.000000	1.751925	0.000000	0.000000	0.000000	0.444413	0.069936	0.028008	0.000000	1.000000	4.000000	27.000000	0.000000
1977.045915	0.007388	0.560560	0.251613	79.944626	124.145905	147.355576	4.692243	0.000000	1.727096	0.000000	0.000000	0.000000	0.444413	0.069936	0.028008	0.000000	1.000000	4.000000	27.000000	0.000000
1977.049249	0.009240	0.560952	0.251707	79.944626	124.145905	147.355576	4.692243	0.000000	1.727096	0.000000	0.000000	0.000000	0.555617	0.117775	0.028039	0.000000	1.000000	4.000000	27.000000	0.000000
1977.052582	0.009240	0.560952	0.251707	79.944626	124.145905	147.355576	4.692243	0.000000	1.727096	0.000000	0.000000	0.000000	0.555617	0.117775	0.028039	0.000000	1.000000	4.000000	27.000000	0.000000
1977.055915	0.009240	0.560952	0.251707	80.939957	128.756943	151.226028	4.703567	0.000000	1.696012	0.000000	0.000000	0.000000	0.555617	0.117775	0.028039	0.000000	1.000000	4.000000	27.000000	0.000000
1977.059249	0.010585	0.561245	0.251661	80.939957	128.756943	151.226028	4.703567	0.000000	1.696012	0.000000	0.000000	0.000000	0.403690	0.087844	-0.013810	0.000000	1.000000	4.000000	27.000000	0.000000
1977.062582	0.010585	0.561245	0.251661	80.939957	128.756943	151.226028	4.703567	0.000000	1.696012	0.000000	0.000000	0.000000	0.403690	0.087844	-0.013810	0.000000	1.000000	4.000000	27.000000	0.000000
1977.065915	0.010585	0.561245	0.251661	81.958168	135.172958	156.810791	4.711455	0.000000	1.673975	0.000000	0.000000	0.000000	0.403690	0.087844	-0.013810	0.000000	1.000000	4.000000	27.000000	0.000000
1977.069249	0.012333	0.561667	0.251539	81.958168	135.172958	156.810791	4.711455	0.000000	1.673975	0.000000	0.000000	0.000000	0.524430	0.126427	-0.036485	0.000000	1.000000	4.000000	27.000000	0.000000
1977.072582	0.012333	0.561667	0.251539	81.958168	135.172958	156.810791	4.711455	0.000000	1.673975	0.000000	0.000000	0.000000	0.524430	0.126427	-0.036485	0.000000	1.000000	4.000000	27.000000	0.000000
1977.075915	0.012333	0.561667	0.251539	82.821297	142.235565	163.071671	4.721465	0.000000	1.645530	0.000000	0.000000	0.000000	0.524430	0.126427	-0.036485	0.000000	1.000000	4.000000	27.000000	0.000000
1977.079249	0.014484	0.562238	0.251351	82.821297	142.235565	163.071671	4.721465	0.000000	1.645530	0.000000	0.000000	0.000000	0.645034	0.171539	-0.056385	0.000000	1.000000	4.000000	27.000000	0.000000
1977.082582	0.014484	0.562238	0.251351	82.821297	142.235565	163.071671	4.721465	0.000000	1.645530	0.000000	0.000000	0.000000	0.645034	0.171539	-0.056385	0.000000	1.000000	4.000000	27.000000	0.000000
1977.085915	0.014484	0.562238	0.251351	83.499741	148.392929	168.569595	4.733535	0.000000	1.610479	0.000000	0.000000	0.000000	0.645034	0.171539	-0.056385	0.000000	1.000000	4.000000	27.000000	0.000000
1977.089249	0.016634	0.562802	0.251236	83.499741	148.392929	168.569595	4.733535	0.000000	1.610479	0.000000	0.000000	0.000000	0.645283	0.169100	-0.034598	0.000000	1.000000	4.000000	27.000000	0.000000
1977.092582	0.016634	0.562802	0.251236	83.499741	148.392929	168.569595	4.733535	0.000000	1.610479	0.000000	0.000000	0.000000	0.645283	0.169100	-0.034598	0.000000	1.000000	4.000000	27.000000	0.000000
1977.095915	0.016634	0.562802	0.251236	84.133011	153.843277	173.414169	4.745564	0.000000	1.574683	0.000000	0.000000	0.000000	0.645283	0.169100	-0.034598	0.000000	1.000000	4.000000	27.000000	0.000000
1977.099249	0.019222	0.563486	0.251115	84.133011	153.843277	173.414169	4.745564	0.000000	1.574683	0.000000	0.000000	0.000000	0.776346	0.205294	-0.036221	0.000000	1.000000	4.000000	27.000000	0.000000
1977.102582	0.019222	0.563486	0.251115	84.133011	153.843277	173.414169	4.745564	0.000000	1.574683	0.000000	0.000000	0.000000	0.776346	0.205294	-0.036221	0.000000	1.000000	4.000000	27.000000	0.000000
1977.105915	0.019222	0.563486	0.251115	84.735222	159.537445	178.528290	4.759799	0.000000	1.531115	0.000000	0.000000	0.000000	0.776346	0.205294	-0.036221	0.000000	1.000000	4.000000	27.000000	0.000000
1977.109249	0.021876	0.564166	0.250951	84.735222	159.537445	178.528290	4.759799	0.000000	1.531115	0.000000	0.000000	0.000000	0.796028	0.203904	-0.049088	0.000000	1.000000	4.000000	27.000000	0.000000
1977.112582	0.021876	0.564166	0.250951	84.735222	159.537445	178.528290	4.759799	0.000000	1.531115	0.000000	0.000000	0.000000	0.796028	0.203904	-0.049088	0.000000	1.000000	4.000000	27.000000	0.000000
1977.115915	0.021876	0.564166	0.250951	85.316216	166.383224	-175.181442	4.774011	0.000000	1.486210	0.000000	0.000000	0.000000	0.796028	0.203904	-0.049088	0.000000	1.000000	4.000000	27.000000	0.000000
1977.119249	0.024393	0.564901	0.250758	85.316216	166.383224	-175.181442	4.774011	0.000000	1.486210	0.000000	0.000000	0.000000	0.755156	0.220626	-0.058121	0.000000	1.000000	4.000000	27.000000	0.000000
1977.122582	0.024393	0.564901	0.250758	85.316216	166.383224	-175.181442	4.774011	0.000000	1.486210	0.000000	0.000000	0.000000	0.755156	0.220626	-0.058121	0.000000	1.000000	4.000000	27.000000	0.000000
1977.125915	0.024393	0.564901	0.250758	85.809830	175.265732	-166.753296	4.787131	0.000000	1.443391	0.000000	0.000000	0.000000	0.755156	0.220626	-0.058121	0.000000	1.000000	4.000000	27.000000	0.000000
1977.129249	0.026939	0.565661	0.250455	85.809830	175.265732	-166.753296	4.787131	0.000000	1.443391	0.000000	0.000000	0.000000	0.763777	0.227953	-0.090777	0.000000	1.000000	4.000000	27.000000	0.000000
1977.132582	0.026939	0.565661	0.250455	85.809830	175.265732	-166.753296	4.787131	0.000000	1.443391	0.000000	0.000000	0.000000	0.763777	0.227953	-0.090777	0.000000	1.000000	4.000000	27.000000	0.000000
1977.135915	0.026939	0.565661	0.250455	86.157074	-174.391281	-156.355255	4.799939	0.000000	1.400209	0.000000	0.000000	0.000000	0.763777	0.227953	-0.090777	0.000000	1.000000	4.000000	27.000000	0.000000
1977.139249	0.029311	0.566368	0.250063	86.157074	-174.391281	-156.355255	4.799939	0.000000	1.400209	0.000000	0.000000	0.000000	0.711772	0.211983	-0.117492	0.000000	1.000000	4.000000	27.000000	0.000000
1977.142582	0.029311	0.566368	0.250063	86.157074	-174.391281	-156.355255	4.799939	0.000000	1.400209	0.000000	0.000000	0.000000	0.711772	0.211983	-0.117492	0.000000	1.000000	4.000000	27.000000	0.000000
1977.145915	0.029311	0.566368	0.250063	86.338417	-163.487473	-144.911758	4.811453	0.000000	1.360116	0.000000	0.000000	0.000000	0.711772	0.211983	-0.117492	0.000000	1.000000	4.000000	27.000000	0.000000
1977.149249	0.031646	0.567048	0.249621	86.338417	-163.487473	-144.911758	4.811453	0.000000	1.360116	0.000000	0.000000	0.000000	0.700417	0.203887	-0.132566	0.000000	0.000000	4.000000	27.000000	0.000000
1977.152582	0.031646	0.567048	0.249621	86.338417	-163.487473	-144.911758	4.811453	0.000000	1.360116	0.000000	0.000000	0.000000	0.700417	0.203887	-0.132566	0.000000	0.000000	4.000000	27.000000	0.000000
1977.155915	0.031646	0.567048	0.249621	86.357605	-153.304352	-134.641724	4.822467	0.000000	1.320537	0.000000	0.000000	0.000000	0.700417	0.203887	-0.132566	0.000000	0.000000	4.000000	27.000000	0.000000
1977.159249	0.034078	0.567683	0.249142	86.357605	-153.304352	-134.641724	4.822467	0.000000	1.320537	0.000000	0.000000	0.000000	0.729443	0.190689	-0.143955	0.000000	0.000000	4.000000	27.000000	0.000000
1977.162582	0.034078	0.567683	0.249142	86.357605	-153.304352	-134.641724	4.822467	0.000000	1.320537	0.000000	0.000000	0.000000	0.729443	0.190689	-0.143955	0.000000	0.000000	4.000000	27.000000	0.000000
1977.165915	0.034078	0.567683	0.249142	86.281845	-145.425110	-127.186623	4.833655	0.000000	1.278976	0.000000	0.000000	0.000000	0.729443	0.190689	-0.143955	0.000000	0.000000	4.000000	27.000000	0.000000
1977.169249	0.036537	0.568231	0.248602	86.281845	-145.425110	-127.186623	4.833655	0.000000	1.278976	0.000000	0.000000	0.000000	0.737836	0.164431	-0.161976	0.000000	0.000000	4.000000	27.000000	0.000000
1977.172582	0.036537	0.568231	0.248602	86.281845	-145.425110	-127.186623	4.833655	0.000000	1.278976	0.000000	0.000000	0.000000	0.737836	0.164431	-0.161976	0.000000	0.000000	4.000000	27.000000	0.000000
1977.175915	0.036537	0.568231	0.248602	86.214783	-140.784851	-122.869492	4.844634	0.000000	1.236737	0.000000	0.000000	0.000000	0.737836	0.164431	-0.161976	0.000000	0.000000	4.000000	27.000000	0.000000
1977.179249	0.039028	0.568762	0.248069	86.214783	-140.784851	-122.869492	4.844634	0.000000	1.236737	0.000000	0.000000	0.000000	0.747162	0.159167	-0.159775	0.000000	0.000000	4.000000	27.000000	0.000000
1977.182582	0.039028	0.568762	0.248069	86.214783	-140.784851	-122.869492	4.844634	0.000000	1.236737	0.000000	0.000000	0.000000	0.747162	0.159167	-0.159775	0.000000	0.000000	4.000000	27.000000	0.000000
1977.185915	0.039028	0.568762	0.248069	86.186951	-138.993042	-121.220795	4.855486	0.000000	1.193421	0.000000	0.000000	0.000000	0.747162	0.159167	-0.159775	0.000000	0.000000	4.000000	27.000000	0.000000
1977.189249	0.041483	0.569236	0.247554	86.186951	-138.993042	-121.220795	4.855486	0.000000	1.193421	0.000000	0.000000	0.000000	0.736550	0.142369	-0.154642	0.000000	0.000000	4.000000	27.000000	0.000000
1977.192582	0.041483	0.569236	0.247554	86.186951	-138.993042	-121.220795	4.855486	0.000000	1.193421	0.000000	0.000000	0.000000	0.736550	0.142369	-0.154642	0.000000	0.000000	4.000000	27.000000	0.000000
1977.195915	0.041483	0.569236	0.247554	86.191208	-138.635773	-121.030228	4.865903	0.000000	1.150213	0.000000	0.000000	0.000000	0.736550	0.142369	-0.154642	0.000000	0.000000	4.000000	27.000000	0.000000
1977.199249	0.043770	0.569677	0.247076	86.191208	-138.635773	-121.030228	4.865903	0.000000	1.150213	0.000000	0.000000	0.000000	0.686141	0.132108	-0.143174	0.000000	0.000000	4.000000	27.000000	0.000000
1977.202582	0.043770	0.569677	0.247076	86.191208	-138.635773	-121.030228	4.865903	0.000000	1.150213	0.000000	0.000000	0.000000	0.686141	0.132108	-0.143174	0.000000	0.000000	4.000000	27.000000	0.000000
1977.205915	0.043770	0.569677	0.247076	86.201096	-138.335220	-120.850517	4.875339	0.000000	1.109539	0.000000	0.000000	0.000000	0.686141	0.132108	-0.143174	0.000000	0.000000	4.000000	27.000000	0.000000
1977.209249	0.046023	0.570083	0.246630	86.201096	-138.335220	-120.850517	4.875339	0.000000	1.109539	0.000000	0.000000	0.000000	0.676030	0.121912	-0.133811	0.000000	0.000000	4.000000	27.000000	0.000000
1977.212582	0.046023	0.570083	0.246630	86.201096	-138.335220	-120.850517	4.875339	0.000000	1.109539	0.000000	0.000000	0.000000	0.676030	0.121912	-0.133811	0.000000	0.000000	4.000000	27.000000	0.000000
1977.215915	0.046023	0.570083	0.246630	86.209709	-138.091003	-120.667587	4.884391	0.000000	1.068982	0.000000	0.000000	0.000000	0.676030	0.121912	-0.133811	0.000000	0.000000	4.000000	27.000000	0.000000
1977.219249	0.048244	0.570417	0.246222	86.209709	-138.091003	-120.667587	4.884391	0.000000	1.068982	0.000000	0.000000	0.000000	0.666164	0.100155	-0.122461	0.000000	0.000000	4.000000	27.000000	0.000000
1977.222582	0.048244	0.570417	0.246222	86.209709	-138.091003	-120.667587	4.884391	0.000000	1.068982	0.000000	0.000000	0.000000	0.666164	0.100155	-0.122461	0.000000	0.000000	4.000000	27.000000	0.000000
1977.225915	0.048244	0.570417	0.246222	86.217110	-137.826813	-120.404503	4.893070	0.000000	1.028528	0.000000	0.000000	0.000000	0.666164	0.100155	-0.122461	0.000000	0.000000	4.000000	27.000000	0.000000
1977.229249	0.050399	0.570700	0.245867	86.217110	-137.826813	-120.404503	4.893070	0.000000	1.028528	0.000000	0.000000	0.000000	0.646690	0.085017	-0.106586	0.000000	0.000000	4.000000	27.000000	0.000000
1977.232582	0.050399	0.570700	0.245867	86.217110	-137.826813	-120.404503	4.893070	0.000000	1.028528	0.000000	0.000000	0.000000	0.646690	0.085017	-0.106586	0.000000	0.000000	4.000000	27.000000	0.000000
1977.235915	0.050399	0.570700	0.245867	86.224571	-137.562256	-119.518753	4.901259	0.000000	0.988767	0.000000	0.000000	0.000000	0.646690	0.085017	-0.106586	0.000000	0.000000	4.000000	27.000000	0.000000
1977.239249	0.052558	0.570955	0.245572	86.224571	-137.562256	-119.518753	4.901259	0.000000	0.988767	0.000000	0.000000	0.000000	0.647683	0.076383	-0.088311	0.000000	0.000000	4.000000	27.000000	0.000000
1977.242582	0.052558	0.570955	0.245572	86.224571	-137.562256	-119.518753	4.901259	0.000000	0.988767	0.000000	0.000000	0.000000	0.647683	0.076383	-0.088311	0.000000	0.000000	4.000000	27.000000	0.000000
1977.245915	0.052558	0.570955	0.245572	86.235634	-137.210419	-117.536194	4.909229	0.000000	0.948402	0.000000	0.000000	0.000000	0.647683	0.076383	-0.088311	0.000000	0.000000	4.000000	27.000000	0.000000
1977.249249	0.054720	0.571198	0.245321	86.235634	-137.210419	-117.536194	4.909229	0.000000	0.948402	0.000000	0.000000	0.000000	0.648429	0.072815	-0.075576	0.000000	0.000000	4.000000	27.000000	0.000000
1977.252582	0.054720	0.571198	0.245321	86.235634	-137.210419	-117.536194	4.909229	0.000000	0.948402	0.000000	0.000000	0.000000	0.648429	0.072815	-0.075576	0.000000	0.000000	4.000000	27.000000	0.000000
1977.255915	0.054720	0.571198	0.245321	86.252625	-136.740341	-115.455002	4.916945	0.000000	0.907547	0.000000	0.000000	0.000000	0.648429	0.072815	-0.075576	0.000000	0.000000	4.000000	27.000000	0.000000
1977.259249	0.057021	0.571455	0.245143	86.252625	-136.740341	-115.455002	4.916945	0.000000	0.907547	0.000000	0.000000	0.000000	0.690359	0.077309	-0.053197	0.000000	0.000000	4.000000	27.000000	0.000000
1977.262582	0.057021	0.571455	0.245143	86.252625	-136.740341	-115.455002	4.916945	0.000000	0.907547	0.000000	0.000000	0.000000	0.690359	0.077309	-0.053197	0.000000	0.000000	4.000000	27.000000	0.000000
1977.265915	0.057021	0.571455	0.245143	86.277115	-136.246918	-114.188759	4.924883	0.000000	0.863439	0.000000	0.000000	0.000000	0.690359	0.077309	-0.053197	0.000000	0.000000	4.000000	27.000000	0.000000
1977.269249	0.059395	0.571706	0.245033	86.277115	-136.246918	-114.188759	4.924883	0.000000	0.863439	0.000000	0.000000	0.000000	0.712209	0.075319	-0.033216	0.000000	0.000000	4.000000	27.000000	0.000000
1977.272582	0.059395	0.571706	0.245033	86.277115	-136.246918	-114.188759	4.924883	0.000000	0.863439	0.000000	0.000000	0.000000	0.712209	0.075319	-0.033216	0.000000	0.000000	4.000000	27.000000	0.000000
1977.275915	0.059395	0.571706	0.245033	86.303818	-135.718842	-113.717461	4.932731	0.000000	0.817414	0.000000	0.000000	0.000000	0.712209	0.075319	-0.033216	0.000000	0.000000	4.000000	27.000000	0.000000
1977.279249	0.061775	0.571929	0.244981	86.303818	-135.718842	-113.717461	4.932731	0.000000	0.817414	0.000000	0.000000	0.000000	0.713959	0.066763	-0.015382	0.000000	0.000000	4.000000	27.000000	0.000000
1977.282582	0.061775	0.571929	0.244981	86.303818	-135.718842	-113.717461	4.932731	0.000000	0.817414	0.000000	0.000000	0.000000	0.713959	0.066763	-0.015382	0.000000	0.000000	4.000000	27.000000	0.000000
1977.285915	0.061775	0.571929	0.244981	86.328003	-135.208817	-113.408051	4.940224	0.000000	0.770836	0.000000	0.000000	0.000000	0.713959	0.066763	-0.015382	0.000000	0.000000	4.000000	27.000000	0.000000
1977.289249	0.064257	0.572096	0.244937	86.328003	-135.208817	-113.408051	4.940224	0.000000	0.770836	0.000000	0.000000	0.000000	0.744730	0.050219	-0.013178	0.000000	0.000000	4.000000	27.000000	0.000000
1977.292582	0.064257	0.572096	0.244937	86.328003	-135.208817	-113.408051	4.940224	0.000000	0.770836	0.000000	0.000000	0.000000	0.744730	0.050219	-0.013178	0.000000	0.000000	4.000000	27.000000	0.000000
1977.295915	0.064257	0.572096	0.244937	86.349556	-134.717987	-113.126053	4.947600	0.000000	0.721981	0.000000	0.000000	0.000000	0.744730	0.050219	-0.013178	0.000000	0.000000	4.000000	27.000000	0.000000
1977.299249	0.066838	0.572220	0.244851	86.349556	-134.717987	-113.126053	4.947600	0.000000	0.721981	0.000000	0.000000	0.000000	0.774159	0.037179	-0.026014	0.000000	0.000000	4.000000	27.000000	0.000000
1977.302582	0.066838	0.572220	0.244851	86.349556	-134.717987	-113.126053	4.947600	0.000000	0.721981	0.000000	0.000000	0.000000	0.774159	0.037179	-0.026014	0.000000	0.000000	4.000000	27.000000	0.000000
1977.305915	0.066838	0.572220	0.244851	86.364067	-134.308304	-112.928329	4.954763	0.000000	0.671063	0.000000	0.000000	0.000000	0.774159	0.037179	-0.026014	0.000000	0.000000	4.000000	27.000000	0.000000
1977.309249	0.069551	0.572322	0.244729	86.364067	-134.308304	-112.928329	4.954763	0.000000	0.671063	0.000000	0.000000	0.000000	0.813849	0.030655	-0.036494	0.000000	0.000000	4.000000	27.000000	0.000000
1977.312582	0.069551	0.572322	0.244729	86.364067	-134.308304	-112.928329	4.954763	0.000000	0.671063	0.000000	0.000000	0.000000	0.813849	0.030655	-0.036494	0.000000	0.000000	4.000000	27.000000	0.000000
1977.315915	0.069551	0.572322	0.244729	86.371178	-133.981750	-112.737038	4.961743	0.000000	0.617342	0.000000	0.000000	0.000000	0.813849	0.030655	-0.036494	0.000000	0.000000	4.000000	27.000000	0.000000
1977.319249	0.072420	0.572349	0.244482	86.371178	-133.981750	-112.737038	4.961743	0.000000	0.617342	0.000000	0.000000	0.000000	0.860808	0.008045	-0.074106	0.000000	0.000000	4.000000	27.000000	0.000000
1977.322582	0.072420	0.572349	0.244482	86.371178	-133.981750	-112.737038	4.961743	0.000000	0.617342	0.000000	0.000000	0.000000	0.860808	0.008045	-0.074106	0.000000	0.000000	4.000000	27.000000	0.000000
1977.325915	0.072420	0.572349	0.244482	86.371178	-133.745132	-112.593414	4.968486	0.000000	0.560493	0.000000	0.000000	0.000000	0.860808	0.008045	-0.074106	0.000000	0.000000	4.000000	27.000000	0.000000
1977.329249	0.075311	0.572400	0.244122	86.371178	-133.745132	-112.593414	4.968486	0.000000	0.560493	0.000000	0.000000	0.000000	0.867384	0.015068	-0.108097	0.000000	0.000000	4.000000	27.000000	0.000000
1977.332582	0.075311	0.572400	0.244122	86.371178	-133.745132	-112.593414	4.968486	0.000000	0.560493	0.000000	0.000000	0.000000	0.867384	0.015068	-0.108097	0.000000	0.000000	4.000000	27.000000	0.000000
1977.335915	0.075311	0.572400	0.244122	86.361588	-133.627274	-112.489235	4.974625	0.000000	0.503096	0.000000	0.000000	0.000000	0.867384	0.015068	-0.108097	0.000000	0.000000	4.000000	27.000000	0.000000
1977.339249	0.078291	0.572396	0.243653	86.361588	-133.627274	-112.489235	4.974625	0.000000	0.503096	0.000000	0.000000	0.000000	0.893942	-0.000995	-0.140648	0.000000	0.000000	4.000000	27.000000	0.000000
1977.342582	0.078291	0.572396	0.243653	86.361588	-133.627274	-112.489235	4.974625	0.000000	0.503096	0.000000	0.000000	0.000000	0.893942	-0.000995	-0.140648	0.000000	0.000000	4.000000	27.000000	0.000000
1977.345915	0.078291	0.572396	0.243653	86.349556	-133.540298	-112.431953	4.980271	0.000000	0.443729	0.000000	0.000000	0.000000	0.893942	-0.000995	-0.140648	0.000000	0.000000	4.000000	27.000000	0.000000
1977.349249	0.081266	0.572349	0.243147	86.349556	-133.540298	-112.431953	4.980271	0.000000	0.443729	0.000000	0.000000	0.000000	0.892307	-0.014074	-0.151755	0.000000	0.000000	4.000000	27.000000	0.000000
1977.352582	0.081266	0.572349	0.243147	86.349556	-133.540298	-112.431953	4.980271	0.000000	0.443729	0.000000	0.000000	0.000000	0.892307	-0.014074	-0.151755	0.000000	0.000000	4.000000	27.000000	0.000000
1977.355915	0.081266	0.572349	0.243147	86.334038	-133.542786	-112.620033	4.985224	0.000000	0.384111	0.000000	0.000000	0.000000	0.892307	-0.014074	-0.151755	0.000000	0.000000	4.000000	27.000000	0.000000
1977.359249	0.084202	0.572281	0.242620	86.334038	-133.542786	-112.620033	4.985224	0.000000	0.384111	0.000000	0.000000	0.000000	0.881031	-0.020601	-0.158011	0.000000	0.000000	4.000000	27.000000	0.000000
1977.362582	0.084202	0.572281	0.242620	86.334038	-133.542786	-112.620033	4.985224	0.000000	0.384111	0.000000	0.000000	0.000000	0.881031	-0.020601	-0.158011	0.000000	0.000000	4.000000	27.000000	0.000000
1977.365915	0.084202	0.572281	0.242620	86.316025	-133.579483	-112.860886	4.989434	0.000000	0.324876	0.000000	0.000000	0.000000	0.881031	-0.020601	-0.158011	0.000000	0.000000	4.000000	27.000000	0.000000
1977.369249	0.087079	0.572145	0.242163	86.316025	-133.579483	-112.860886	4.989434	0.000000	0.324876	0.000000	0.000000	0.000000	0.862959	-0.040688	-0.137171	0.000000	0.000000	4.000000	27.000000	0.000000
1977.372582	0.087079	0.572145	0.242163	86.316025	-133.579483	-112.860886	4.989434	0.000000	0.324876	0.000000	0.000000	0.000000	0.862959	-0.040688	-0.137171	0.000000	0.000000	4.000000	27.000000	0.000000
1977.375915	0.087079	0.572145	0.242163	86.311821	-133.901459	-113.366890	4.992898	0.000000	0.266407	0.000000	0.000000	0.000000	0.862959	-0.040688	-0.137171	0.000000	0.000000	4.000000	27.000000	0.000000
1977.379249	0.089855	0.571932	0.241719	86.311821	-133.901459	-113.366890	4.992898	0.000000	0.266407	0.000000	0.000000	0.000000	0.832877	-0.063783	-0.133157	0.000000	0.000000	4.000000	27.000000	0.000000
1977.382582	0.089855	0.571932	0.241719	86.311821	-133.901459	-113.366890	4.992898	0.000000	0.266407	0.000000	0.000000	0.000000	0.832877	-0.063783	-0.133157	0.000000	0.000000	4.000000	27.000000	0.000000
1977.385915	0.089855	0.571932	0.241719	86.382042	-135.909210	-115.468788	4.995603	0.000000	0.209664	0.000000	0.000000	0.000000	0.832877	-0.063783	-0.133157	0.000000	0.000000	4.000000	27.000000	0.000000
1977.389249	0.092539	0.571653	0.241351	86.382042	-135.909210	-115.468788	4.995603	0.000000	0.209664	0.000000	0.000000	0.000000	0.805306	-0.083844	-0.110489	0.000000	0.000000	4.000000	27.000000	0.000000
1977.392582	0.092539	0.571653	0.241351	86.382042	-135.909210	-115.468788	4.995603	0.000000	0.209664	0.000000	0.000000	0.000000	0.805306	-0.083844	-0.110489	0.000000	0.000000	4.000000	27.000000	0.000000
1977.395915	0.092539	0.571653	0.241351	86.574577	-141.628387	-120.964851	4.997613	0.000000	0.154484	0.000000	0.000000	0.000000	0.805306	-0.083844	-0.110489	0.000000	0.000000	4.000000	27.000000	0.000000
1977.399249	0.095260	0.571280	0.240998	86.574577	-141.628387	-120.964851	4.997613	0.000000	0.154484	0.000000	0.000000	0.000000	0.816048	-0.111967	-0.105762	0.000000	0.000000	4.000000	27.000000	0.000000
1977.402582	0.095260	0.571280	0.240998	86.574577	-141.628387	-120.964851	4.997613	0.000000	0.154484	0.000000	0.000000	0.000000	0.816048	-0.111967	-0.105762	0.000000	0.000000	4.000000	27.000000	0.000000
1977.405915	0.095260	0.571280	0.240998	86.806290	-151.644730	-129.577652	4.999033	0.000000	0.098330	0.000000	0.000000	0.000000	0.816048	-0.111967	-0.105762	0.000000	0.000000	4.000000	27.000000	0.000000
1977.409249	0.097946	0.570868	0.240646	86.806290	-151.644730	-129.577652	4.999033	0.000000	0.098330	0.000000	0.000000	0.000000	0.805961	-0.123499	-0.105764	0.000000	0.000000	4.000000	27.000000	0.000000
1977.412582	0.097946	0.570868	0.240646	86.806290	-151.644730	-129.577652	4.999033	0.000000	0.098330	0.000000	0.000000	0.000000	0.805961	-0.123499	-0.105764	0.000000	0.000000	4.000000	27.000000	0.000000
1977.415915	0.097946	0.570868	0.240646	86.932091	-163.986923	-139.871490	4.999818	0.000000	0.042672	0.000000	0.000000	0.000000	0.805961	-0.123499	-0.105764	0.000000	0.000000	4.000000	27.000000	0.000000
1977.419249	0.100594	0.570451	0.240257	86.932091	-163.986923	-139.871490	4.999818	0.000000	0.042672	0.000000	0.000000	0.000000	0.794305	-0.124980	-0.116652	0.000000	0.000000	4.000000	27.000000	0.000000
1977.422582	0.100594	0.570451	0.240257	86.932091	-163.986923	-139.871490	4.999818	0.000000	0.042672	0.000000	0.000000	0.000000	0.794305	-0.124980	-0.116652	0.000000	0.000000	4.000000	27.000000	0.000000
1977.425915	0.100594	0.570451	0.240257	86.905350	-175.686279	-151.048752	4.999985	0.000000	-0.012358	0.000000	0.000000	0.000000	0.794305	-0.124980	-0.116652	0.000000	0.000000	4.000000	27.000000	0.000000
1977.429249	0.103265	0.569986	0.239798	86.905350	-175.686279	-151.048752	4.999985	0.000000	-0.012358	0.000000	0.000000	0.000000	0.801317	-0.139496	-0.137693	0.000000	0.000000	4.000000	27.000000	0.000000
1977.432582	0.103265	0.569986	0.239798	86.905350	-175.686279	-151.048752	4.999985	0.000000	-0.012358	0.000000	0.000000	0.000000	0.801317	-0.139496	-0.137693	0.000000	0.000000	4.000000	27.000000	0.000000
1977.435915	0.103265	0.569986	0.239798	86.765358	174.778229	-160.518524	4.999537	0.000000	-0.068070	0.000000	0.000000	0.000000	0.801317	-0.139496	-0.137693	0.000000	0.000000	4.000000	27.000000	0.000000
1977.439249	0.105960	0.569495	0.239281	86.765358	174.778229	-160.518524	4.999537	0.000000	-0.068070	0.000000	0.000000	0.000000	0.808658	-0.147440	-0.155193	0.000000	0.000000	4.000000	27.000000	0.000000
1977.442582	0.105960	0.569495	0.239281	86.765358	174.778229	-160.518524	4.999537	0.000000	-0.068070	0.000000	0.000000	0.000000	0.808658	-0.147440	-0.155193	0.000000	0.000000	4.000000	27.000000	0.000000
1977.445915	0.105960	0.569495	0.239281	86.570351	167.559753	-167.674377	4.998449	0.000000	-0.124510	0.000000	0.000000	0.000000	0.808658	-0.147440	-0.155193	0.000000	0.000000	4.000000	27.000000	0.000000
1977.449249	0.108585	0.568982	0.238751	86.570351	167.559753	-167.674377	4.998449	0.000000	-0.124510	0.000000	0.000000	0.000000	0.787506	-0.153908	-0.159023	0.000000	0.000000	4.000000	27.000000	0.000000
1977.452582	0.108585	0.568982	0.238751	86.570351	167.559753	-167.674377	4.998449	0.000000	-0.124510	0.000000	0.000000	0.000000	0.787506	-0.153908	-0.159023	0.000000	0.000000	4.000000	27.000000	0.000000
1977.455915	0.108585	0.568982	0.238751	86.355782	162.158157	-172.893707	4.996770	0.000000	-0.179683	0.000000	0.000000	0.000000	0.787506	-0.153908	-0.159023	0.000000	0.000000	4.000000	27.000000	0.000000
1977.459249	0.111271	0.568486	0.238181	86.355782	162.158157	-172.893707	4.996770	0.000000	-0.179683	0.000000	0.000000	0.000000	0.805665	-0.148776	-0.170768	0.000000	0.000000	4.000000	27.000000	0.000000
1977.462582	0.111271	0.568486	0.238181	86.355782	162.158157	-172.893707	4.996770	0.000000	-0.179683	0.000000	0.000000	0.000000	0.805665	-0.148776	-0.170768	0.000000	0.000000	4.000000	27.000000	0.000000
1977.465915	0.111271	0.568486	0.238181	86.137047	158.152588	-176.421646	4.994411	0.000000	-0.236341	0.000000	0.000000	0.000000	0.805665	-0.148776	-0.170768	0.000000	0.000000	4.000000	27.000000	0.000000
1977.469249	0.113985	0.567969	0.237584	86.137047	158.152588	-176.421646	4.994411	0.000000	-0.236341	0.000000	0.000000	0.000000	0.814097	-0.155240	-0.179311	0.000000	0.000000	4.000000	27.000000	0.000000
1977.472582	0.113985	0.567969	0.237584	86.137047	158.152588	-176.421646	4.994411	0.000000	-0.236341	0.000000	0.000000	0.000000	0.814097	-0.155240	-0.179311	0.000000	0.000000	4.000000	27.000000	0.000000
1977.475915	0.113985	0.567969	0.237584	85.940735	155.388092	-178.680573	4.991361	0.000000	-0.293802	0.000000	0.000000	0.000000	0.814097	-0.155240	-0.179311	0.000000	0.000000	4.000000	27.000000	0.000000
1977.479249	0.116700	0.567456	0.237005	85.940735	155.388092	-178.680573	4.991361	0.000000	-0.293802	0.000000	0.000000	0.000000	0.814716	-0.153674	-0.173489	0.000000	0.000000	4.000000	27.000000	0.000000
1977.482582	0.116700	0.567456	0.237005	85.940735	155.388092	-178.680573	4.991361	0.000000	-0.293802	0.000000	0.000000	0.000000	0.814716	-0.153674	-0.173489	0.000000	0.000000	4.000000	27.000000	0.000000
1977.485915	0.116700	0.567456	0.237005	85.783875	153.777649	179.613464	4.987633	0.000000	-0.351449	0.000000	0.000000	0.000000	0.814716	-0.153674	-0.173489	0.000000	0.000000	4.000000	27.000000	0.000000
1977.489249	0.119549	0.566988	0.236418	85.783875	153.777649	179.613464	4.987633	0.000000	-0.351449	0.000000	0.000000	0.000000	0.854637	-0.140663	-0.176234	0.000000	0.000000	4.000000	27.000000	0.000000
1977.492582	0.119549	0.566988	0.236418	85.783875	153.777649	179.613464	4.987633	0.000000	-0.351449	0.000000	0.000000	0.000000	0.854637	-0.140663	-0.176234	0.000000	0.000000	4.000000	27.000000	0.000000
1977.495915	0.119549	0.566988	0.236418	85.669579	153.069366	178.746246	4.982993	0.000000	-0.412039	0.000000	0.000000	0.000000	0.854637	-0.140663	-0.176234	0.000000	0.000000	4.000000	27.000000	0.000000
1977.499249	0.122327	0.566497	0.235818	85.669579	153.069366	178.746246	4.982993	0.000000	-0.412039	0.000000	0.000000	0.000000	0.833371	-0.147097	-0.180056	0.000000	0.000000	4.000000	27.000000	0.000000
1977.502582	0.122327	0.566497	0.235818	85.669579	153.069366	178.746246	4.982993	0.000000	-0.412039	0.000000	0.000000	0.000000	0.833371	-0.147097	-0.180056	0.000000	0.000000	4.000000	27.000000	0.000000
1977.505915	0.122327	0.566497	0.235818	85.593941	152.987381	178.529633	4.977739	0.000000	-0.471289	0.000000	0.000000	0.000000	0.833371	-0.147097	-0.180056	0.000000	0.000000	4.000000	27.000000	0.000000
1977.509249	0.125070	0.566067	0.235218	85.593941	152.987381	178.529633	4.977739	0.000000	-0.471289	0.000000	0.000000	0.000000	0.822969	-0.129020	-0.179795	0.000000	0.000000	4.000000	27.000000	0.000000
1977.512582	0.125070	0.566067	0.235218	85.593941	152.987381	178.529633	4.977739	0.000000	-0.471289	0.000000	0.000000	0.000000	0.822969	-0.129020	-0.179795	0.000000	0.000000	4.000000	27.000000	0.000000
1977.515915	0.125070	0.566067	0.235218	85.553360	153.148407	178.925674	4.971840	0.000000	-0.529914	0.000000	0.000000	0.000000	0.822969	-0.129020	-0.179795	0.000000	0.000000	4.000000	27.000000	0.000000
1977.519249	0.127781	0.565719	0.234633	85.553360	153.148407	178.925674	4.971840	0.000000	-0.529914	0.000000	0.000000	0.000000	0.813288	-0.104486	-0.175687	0.000000	0.000000	4.000000	27.000000	0.000000
1977.522582	0.127781	0.565719	0.234633	85.553360	153.148407	178.925674	4.971840	0.000000	-0.529914	0.000000	0.000000	0.000000	0.813288	-0.104486	-0.175687	0.000000	0.000000	4.000000	27.000000	0.000000
1977.525915	0.127781	0.565719	0.234633	85.556793	153.182648	179.802917	4.965316	0.000000	-0.587909	0.000000	0.000000	0.000000	0.813288	-0.104486	-0.175687	0.000000	0.000000	4.000000	27.000000	0.000000
1977.529249	0.130390	0.565409	0.234049	85.556793	153.182648	179.802917	4.965316	0.000000	-0.587909	0.000000	0.000000	0.000000	0.782614	-0.092913	-0.175097	0.000000	0.000000	4.000000	27.000000	0.000000
1977.532582	0.130390	0.565409	0.234049	85.556793	153.182648	179.802917	4.965316	0.000000	-0.587909	0.000000	0.000000	0.000000	0.782614	-0.092913	-0.175097	0.000000	0.000000	4.000000	27.000000	0.000000
1977.535915	0.130390	0.565409	0.234049	85.619118	152.677261	179.832199	4.958376	0.000000	-0.643818	0.000000	0.000000	0.000000	0.782614	-0.092913	-0.175097	0.000000	0.000000	4.000000	27.000000	0.000000
1977.539249	0.132970	0.565164	0.233499	85.619118	152.677261	179.832199	4.958376	0.000000	-0.643818	0.000000	0.000000	0.000000	0.774132	-0.073463	-0.165109	0.000000	0.000000	4.000000	27.000000	0.000000
1977.542582	0.132970	0.565164	0.233499	85.619118	152.677261	179.832199	4.958376	0.000000	-0.643818	0.000000	0.000000	0.000000	0.774132	-0.073463	-0.165109	0.000000	0.000000	4.000000	27.000000	0.000000
1977.545915	0.132970	0.565164	0.233499	85.704536	151.165985	178.380188	4.950888	0.000000	-0.699074	0.000000	0.000000	0.000000	0.774132	-0.073463	-0.165109	0.000000	0.000000	4.000000	27.000000	0.000000
1977.549249	0.135484	0.564979	0.232958	85.704536	151.165985	178.380188	4.950888	0.000000	-0.699074	0.000000	0.000000	0.000000	0.754167	-0.055451	-0.162210	0.000000	0.000000	4.000000	27.000000	0.000000
1977.552582	0.135484	0.564979	0.232958	85.704536	151.165985	178.380188	4.950888	0.000000	-0.699074	0.000000	0.000000	0.000000	0.754167	-0.055451	-0.162210	0.000000	0.000000	4.000000	27.000000	0.000000
1977.555915	0.135484	0.564979	0.232958	85.782166	148.436478	175.781586	4.942986	0.000000	-0.752919	0.000000	0.000000	0.000000	0.754167	-0.055451	-0.162210	0.000000	0.000000	4.000000	27.000000	0.000000
1977.559249	0.137906	0.564821	0.232470	85.782166	148.436478	175.781586	4.942986	0.000000	-0.752919	0.000000	0.000000	0.000000	0.726615	-0.047535	-0.146254	0.000000	0.000000	4.000000	27.000000	0.000000
1977.562582	0.137906	0.564821	0.232470	85.782166	148.436478	175.781586	4.942986	0.000000	-0.752919	0.000000	0.000000	0.000000	0.726615	-0.047535	-0.146254	0.000000	0.000000	4.000000	27.000000	0.000000
1977.565915	0.137906	0.564821	0.232470	85.821579	144.694809	172.755249	4.934826	0.000000	-0.804667	0.000000	0.000000	0.000000	0.726615	-0.047535	-0.146254	0.000000	0.000000	4.000000	27.000000	0.000000
1977.569249	0.140261	0.564663	0.231988	85.821579	144.694809	172.755249	4.934826	0.000000	-0.804667	0.000000	0.000000	0.000000	0.706453	-0.047540	-0.144816	0.000000	0.000000	4.000000	27.000000	0.000000
1977.572582	0.140261	0.564663	0.231988	85.821579	144.694809	172.755249	4.934826	0.000000	-0.804667	0.000000	0.000000	0.000000	0.706453	-0.047540	-0.144816	0.000000	0.000000	4.000000	27.000000	0.000000
1977.575915	0.140261	0.564663	0.231988	85.811890	140.634048	169.624100	4.926362	0.000000	-0.854964	0.000000	0.000000	0.000000	0.706453	-0.047540	-0.144816	0.000000	0.000000	4.000000	27.000000	0.000000
1977.579249	0.142451	0.564504	0.231531	85.811890	140.634048	169.624100	4.926362	0.000000	-0.854964	0.000000	0.000000	0.000000	0.656904	-0.047509	-0.137090	0.000000	0.000000	4.000000	27.000000	0.000000
1977.582582	0.142451	0.564504	0.231531	85.811890	140.634048	169.624100	4.926362	0.000000	-0.854964	0.000000	0.000000	0.000000	0.656904	-0.047509	-0.137090	0.000000	0.000000	4.000000	27.000000	0.000000
1977.585915	0.142451	0.564504	0.231531	85.778862	137.104675	167.013321	4.918019	0.000000	-0.901713	0.000000	0.000000	0.000000	0.656904	-0.047509	-0.137090	0.000000	0.000000	4.000000	27.000000	0.000000
1977.589249	0.144574	0.564346	0.231081	85.778862	137.104675	167.013321	4.918019	0.000000	-0.901713	0.000000	0.000000	0.000000	0.636854	-0.047533	-0.135070	0.000000	0.000000	4.000000	27.000000	0.000000
1977.592582	0.144574	0.564346	0.231081	85.778862	137.104675	167.013321	4.918019	0.000000	-0.901713	0.000000	0.000000	0.000000	0.636854	-0.047533	-0.135070	0.000000	0.000000	4.000000	27.000000	0.000000
1977.595915	0.144574	0.564346	0.231081	85.716049	134.057724	164.450867	4.909499	0.000000	-0.947006	0.000000	0.000000	0.000000	0.636854	-0.047533	-0.135070	0.000000	0.000000	4.000000	27.000000	0.000000
1977.599249	0.146590	0.564221	0.230609	85.716049	134.057724	164.450867	4.909499	0.000000	-0.947006	0.000000	0.000000	0.000000	0.604732	-0.037412	-0.141603	0.000000	0.000000	4.000000	27.000000	0.000000
1977.602582	0.146590	0.564221	0.230609	85.716049	134.057724	164.450867	4.909499	0.000000	-0.947006	0.000000	0.000000	0.000000	0.604732	-0.037412	-0.141603	0.000000	0.000000	4.000000	27.000000	0.000000
1977.605915	0.146590	0.564221	0.230609	85.614212	131.787003	162.201141	4.900982	0.000000	-0.990138	0.000000	0.000000	0.000000	0.604732	-0.037412	-0.141603	0.000000	0.000000	4.000000	27.000000	0.000000
1977.609249	0.148562	0.564070	0.230095	85.614212	131.787003	162.201141	4.900982	0.000000	-0.990138	0.000000	0.000000	0.000000	0.591721	-0.045305	-0.154061	0.000000	0.000000	4.000000	27.000000	0.000000
1977.612582	0.148562	0.564070	0.230095	85.614212	131.787003	162.201141	4.900982	0.000000	-0.990138	0.000000	0.000000	0.000000	0.591721	-0.045305	-0.154061	0.000000	0.000000	4.000000	27.000000	0.000000
1977.615915	0.148562	0.564070	0.230095	85.444824	129.883408	160.394531	4.892230	0.000000	-1.032513	0.000000	0.000000	0.000000	0.591721	-0.045305	-0.154061	0.000000	0.000000	4.000000	27.000000	0.000000
1977.619249	0.150557	0.563953	0.229533	85.444824	129.883408	160.394531	4.892230	0.000000	-1.032513	0.000000	0.000000	0.000000	0.598602	-0.035168	-0.168726	0.000000	0.000000	4.000000	27.000000	0.000000
1977.622582	0.150557	0.563953	0.229533	85.444824	129.883408	160.394531	4.892230	0.000000	-1.032513	0.000000	0.000000	0.000000	0.598602	-0.035168	-0.168726	0.000000	0.000000	4.000000	27.000000	0.000000
1977.625915	0.150557	0.563953	0.229533	85.231163	128.282654	159.227753	4.882954	0.000000	-1.075528	0.000000	0.000000	0.000000	0.598602	-0.035168	-0.168726	0.000000	0.000000	4.000000	27.000000	0.000000
1977.629249	0.152514	0.563852	0.228954	85.231163	128.282654	159.227753	4.882954	0.000000	-1.075528	0.000000	0.000000	0.000000	0.587023	-0.030116	-0.173710	0.000000	0.000000	4.000000	27.000000	0.000000
1977.632582	0.152514	0.563852	0.228954	85.231163	128.282654	159.227753	4.882954	0.000000	-1.075528	0.000000	0.000000	0.000000	0.587023	-0.030116	-0.173710	0.000000	0.000000	4.000000	27.000000	0.000000
1977.635915	0.152514	0.563852	0.228954	85.019051	127.076027	158.441727	4.873451	0.000000	-1.117800	0.000000	0.000000	0.000000	0.587023	-0.030116	-0.173710	0.000000	0.000000	4.000000	27.000000	0.000000
1977.639249	0.154429	0.563747	0.228346	85.019051	127.076027	158.441727	4.873451	0.000000	-1.117800	0.000000	0.000000	0.000000	0.574575	-0.031516	-0.182296	0.000000	0.000000	4.000000	27.000000	0.000000
1977.642582	0.154429	0.563747	0.228346	85.019051	127.076027	158.441727	4.873451	0.000000	-1.117800	0.000000	0.000000	0.000000	0.574575	-0.031516	-0.182296	0.000000	0.000000	4.000000	27.000000	0.000000
1977.645915	0.154429	0.563747	0.228346	84.851700	126.096588	157.458893	4.863738	0.000000	-1.159336	0.000000	0.000000	0.000000	0.574575	-0.031516	-0.182296	0.000000	0.000000	4.000000	27.000000	0.000000
1977.649249	0.156339	0.563621	0.227721	84.851700	126.096588	157.458893	4.863738	0.000000	-1.159336	0.000000	0.000000	0.000000	0.573062	-0.037967	-0.187619	0.000000	0.000000	4.000000	27.000000	0.000000
1977.652582	0.156339	0.563621	0.227721	84.851700	126.096588	157.458893	4.863738	0.000000	-1.159336	0.000000	0.000000	0.000000	0.573062	-0.037967	-0.187619	0.000000	0.000000	4.000000	27.000000	0.000000
1977.655915	0.156339	0.563621	0.227721	84.739990	125.049973	156.400543	4.853660	0.000000	-1.200825	0.000000	0.000000	0.000000	0.573062	-0.037967	-0.187619	0.000000	0.000000	4.000000	27.000000	0.000000
1977.659249	0.158124	0.563499	0.227150	84.739990	125.049973	156.400543	4.853660	0.000000	-1.200825	0.000000	0.000000	0.000000	0.535477	-0.036553	-0.171147	0.000000	0.000000	4.000000	27.000000	0.000000
1977.662582	0.158124	0.563499	0.227150	84.739990	125.049973	156.400543	4.853660	0.000000	-1.200825	0.000000	0.000000	0.000000	0.535477	-0.036553	-0.171147	0.000000	0.000000	4.000000	27.000000	0.000000
1977.665915	0.158124	0.563499	0.227150	84.672112	123.728630	155.153641	4.843931	0.000000	-1.239491	0.000000	0.000000	0.000000	0.535477	-0.036553	-0.171147	0.000000	0.000000	4.000000	27.000000	0.000000
1977.669249	0.159816	0.563322	0.226621	84.672112	123.728630	155.153641	4.843931	0.000000	-1.239491	0.000000	0.000000	0.000000	0.507340	-0.053104	-0.158651	0.000000	0.000000	4.000000	27.000000	0.000000
1977.672582	0.159816	0.563322	0.226621	84.672112	123.728630	155.153641	4.843931	0.000000	-1.239491	0.000000	0.000000	0.000000	0.507340	-0.053104	-0.158651	0.000000	0.000000	4.000000	27.000000	0.000000
1977.675915	0.159816	0.563322	0.226621	84.609299	122.341187	153.892426	4.834435	0.000000	-1.276024	0.000000	0.000000	0.000000	0.507340	-0.053104	-0.158651	0.000000	0.000000	4.000000	27.000000	0.000000
1977.679249	0.161382	0.563150	0.226149	84.609299	122.341187	153.892426	4.834435	0.000000	-1.276024	0.000000	0.000000	0.000000	0.470055	-0.051669	-0.141644	0.000000	0.000000	4.000000	27.000000	0.000000
1977.682582	0.161382	0.563150	0.226149	84.609299	122.341187	153.892426	4.834435	0.000000	-1.276024	0.000000	0.000000	0.000000	0.470055	-0.051669	-0.141644	0.000000	0.000000	4.000000	27.000000	0.000000
1977.685915	0.161382	0.563150	0.226149	84.515305	120.774574	152.752655	4.825412	0.000000	-1.309734	0.000000	0.000000	0.000000	0.470055	-0.051669	-0.141644	0.000000	0.000000	4.000000	27.000000	0.000000
1977.689249	0.162861	0.563004	0.225739	84.515305	120.774574	152.752655	4.825412	0.000000	-1.309734	0.000000	0.000000	0.000000	0.443529	-0.043790	-0.123007	0.000000	0.000000	4.000000	27.000000	0.000000
1977.692582	0.162861	0.563004	0.225739	84.515305	120.774574	152.752655	4.825412	0.000000	-1.309734	0.000000	0.000000	0.000000	0.443529	-0.043790	-0.123007	0.000000	0.000000	4.000000	27.000000	0.000000
1977.695915	0.162861	0.563004	0.225739	84.392792	119.202568	151.895142	4.816733	0.000000	-1.341299	0.000000	0.000000	0.000000	0.443529	-0.043790	-0.123007	0.000000	0.000000	4.000000	27.000000	0.000000
1977.699249	0.164213	0.562939	0.225376	84.392792	119.202568	151.895142	4.816733	0.000000	-1.341299	0.000000	0.000000	0.000000	0.405711	-0.019371	-0.108912	0.000000	0.000000	4.000000	27.000000	0.000000
1977.702582	0.164213	0.562939	0.225376	84.392792	119.202568	151.895142	4.816733	0.000000	-1.341299	0.000000	0.000000	0.000000	0.405711	-0.019371	-0.108912	0.000000	0.000000	4.000000	27.000000	0.000000
1977.705915	0.164213	0.562939	0.225376	84.238907	117.869247	151.020004	4.808633	0.000000	-1.370055	0.000000	0.000000	0.000000	0.405711	-0.019371	-0.108912	0.000000	0.000000	4.000000	27.000000	0.000000
1977.709249	0.165444	0.562939	0.225079	84.238907	117.869247	151.020004	4.808633	0.000000	-1.370055	0.000000	0.000000	0.000000	0.369296	-0.000006	-0.089196	0.000000	0.000000	4.000000	27.000000	0.000000
1977.712582	0.165444	0.562939	0.225079	84.238907	117.869247	151.020004	4.808633	0.000000	-1.370055	0.000000	0.000000	0.000000	0.369296	-0.000006	-0.089196	0.000000	0.000000	4.000000	27.000000	0.000000
1977.715915	0.165444	0.562939	0.225079	84.078178	116.911789	150.081909	4.801167	0.000000	-1.395993	0.000000	0.000000	0.000000	0.369296	-0.000006	-0.089196	0.000000	0.000000	4.000000	27.000000	0.000000
1977.719249	0.166591	0.562987	0.224858	84.078178	116.911789	150.081909	4.801167	0.000000	-1.395993	0.000000	0.000000	0.000000	0.344019	0.014313	-0.066284	0.000000	0.000000	4.000000	27.000000	0.000000
1977.722582	0.166591	0.562987	0.224858	84.078178	116.911789	150.081909	4.801167	0.000000	-1.395993	0.000000	0.000000	0.000000	0.344019	0.014313	-0.066284	0.000000	0.000000	4.000000	27.000000	0.000000
1977.725915	0.166591	0.562987	0.224858	83.931755	116.222458	149.406082	4.794186	0.000000	-1.419782	0.000000	0.000000	0.000000	0.344019	0.014313	-0.066284	0.000000	0.000000	4.000000	27.000000	0.000000
1977.729249	0.166591	0.562987	0.224858	83.931755	116.222458	149.406082	4.794186	0.000000	-1.419782	0.000000	0.000000	0.000000	0.344019	0.014313	-0.066284	0.000000	0.000000	4.000000	27.000000	0.000000
1977.732582	0.167557	0.563082	0.224737	83.931755	116.222458	149.406082	4.794186	0.000000	-1.419782	0.000000	0.000000	0.000000	0.289713	0.028664	-0.036096	0.000000	0.000000	4.000000	27.000000	0.000000
1977.735915	0.167557	0.563082	0.224737	83.815910	115.748840	148.940308	4.794186	0.000000	-1.419782	0.000000	0.000000	0.000000	0.289713	0.028664	-0.036096	0.000000	0.000000	4.000000	27.000000	0.000000
1977.739249	0.168300	0.563161	0.224690	83.815910	115.748840	148.940308	4.794186	0.000000	-1.419782	0.000000	0.000000	0.000000	0.223062	0.023602	-0.014358	0.000000	0.000000	4.000000	27.000000	0.000000
1977.742582	0.168300	0.563161	0.224690	83.815910	115.748840	148.940308	4.794186	0.000000	-1.419782	0.000000	0.000000	0.000000	0.223062	0.023602	-0.014358	0.000000	0.000000	4.000000	27.000000	0.000000
1977.745915	0.168300	0.563161	0.224690	83.763702	115.450310	148.633194	4.783865	0.000000	-1.454178	0.000000	0.000000	0.000000	0.223062	0.023602	-0.014358	0.000000	0.000000	4.000000	27.000000	0.000000
1977.749249	0.168300	0.563161	0.224690	83.763702	115.450310	148.633194	4.783865	0.000000	-1.454178	0.000000	0.000000	0.000000	0.223062	0.023602	-0.014358	0.000000	0.000000	4.000000	27.000000	0.000000
1977.752582	0.168788	0.563261	0.224717	83.763702	115.450310	148.633194	4.783865	0.000000	-1.454178	0.000000	0.000000	0.000000	0.146316	0.030065	0.008318	0.000000	0.000000	4.000000	27.000000	0.000000
1977.755915	0.168788	0.563261	0.224717	83.755058	115.294853	148.470215	4.783865	0.000000	-1.454178	0.000000	0.000000	0.000000	0.146316	0.030065	0.008318	0.000000	0.000000	4.000000	27.000000	0.000000
1977.759249	0.168788	0.563261	0.224717	83.755058	115.294853	148.470215	4.783865	0.000000	-1.454178	0.000000	0.000000	0.000000	0.146316	0.030065	0.008318	0.000000	0.000000	4.000000	27.000000	0.000000
1977.762582	0.168788	0.563261	0.224717	83.755058	115.294853	148.470215	4.783865	0.000000	-1.454178	0.000000	0.000000	0.000000	0.146316	0.030065	0.008318	0.000000	0.000000	4.000000	27.000000	0.000000
1977.765915	0.168865	0.563388	0.224891	83.739845	115.134644	148.325134	4.781019	0.000000	-1.463510	0.000000	0.000000	0.000000	0.023233	0.037946	0.052220	0.000000	0.000000	4.000000	27.000000	0.000000
1977.769249	0.168865	0.563388	0.224891	83.739845	115.134644	148.325134	4.781019	0.000000	-1.463510	0.000000	0.000000	0.000000	0.023233	0.037946	0.052220	0.000000	0.000000	4.000000	27.000000	0.000000
1977.772582	0.168865	0.563388	0.224891	83.739845	115.134644	148.325134	4.781019	0.000000	-1.463510	0.000000	0.000000	0.000000	0.023233	0.037946	0.052220	0.000000	0.000000	4.000000	27.000000	0.000000
1977.775915	0.168865	0.563388	0.224891	83.654213	114.874657	148.142822	4.780875	0.000000	-1.463980	0.000000	0.000000	0.000000	0.023233	0.037946	0.052220	0.000000	0.000000	4.000000	27.000000	0.000000
1977.779249	0.168512	0.563409	0.224992	83.654213	114.874657	148.142822	4.780875	0.000000	-1.463980	0.000000	0.000000	0.000000	-0.105944	0.006465	0.030109	0.000000	0.000000	4.000000	27.000000	0.000000
1977.782582	0.168512	0.563409	0.224992	83.654213	114.874657	148.142822	4.780875	0.000000	-1.463980	0.000000	0.000000	0.000000	-0.105944	0.006465	0.030109	0.000000	0.000000	4.000000	27.000000	0.000000
1977.785915	0.168512	0.563409	0.224992	83.483498	114.429413	147.852127	4.783154	0.000000	-1.456516	0.000000	0.000000	0.000000	-0.105944	0.006465	0.030109	0.000000	0.000000	4.000000	27.000000	0.000000
1977.789249	0.168512	0.563409	0.224992	83.483498	114.429413	147.852127	4.783154	0.000000	-1.456516	0.000000	0.000000	0.000000	-0.105944	0.006465	0.030109	0.000000	0.000000	4.000000	27.000000	0.000000
1977.792582	0.167823	0.563443	0.225124	83.483498	114.429413	147.852127	4.783154	0.000000	-1.456516	0.000000	0.000000	0.000000	-0.206686	0.010099	0.039548	0.000000	0.000000	4.000000	27.000000	0.000000
1977.795915	0.167823	0.563443	0.225124	83.241760	113.842300	147.477646	4.783154	0.000000	-1.456516	0.000000	0.000000	0.000000	-0.206686	0.010099	0.039548	0.000000	0.000000	4.000000	27.000000	0.000000
1977.799249	0.166965	0.563472	0.225264	83.241760	113.842300	147.477646	4.783154	0.000000	-1.456516	0.000000	0.000000	0.000000	-0.257519	0.008694	0.042172	0.000000	0.000000	4.000000	27.000000	0.000000
1977.802582	0.166965	0.563472	0.225264	83.241760	113.842300	147.477646	4.783154	0.000000	-1.456516	0.000000	0.000000	0.000000	-0.257519	0.008694	0.042172	0.000000	0.000000	4.000000	27.000000	0.000000
1977.805915	0.166965	0.563472	0.225264	82.936111	113.168457	147.072586	4.792715	0.000000	-1.424742	0.000000	0.000000	0.000000	-0.257519	0.008694	0.042172	0.000000	0.000000	4.000000	27.000000	0.000000
1977.809249	0.165876	0.563479	0.225446	82.936111	113.168457	147.072586	4.792715	0.000000	-1.424742	0.000000	0.000000	0.000000	-0.326496	0.002237	0.054711	0.000000	0.000000	4.000000	27.000000	0.000000
1977.812582	0.165876	0.563479	0.225446	82.936111	113.168457	147.072586	4.792715	0.000000	-1.424742	0.000000	0.000000	0.000000	-0.326496	0.002237	0.054711	0.000000	0.000000	4.000000	27.000000	0.000000
1977.815915	0.165876	0.563479	0.225446	82.585663	112.402397	146.618576	4.799305	0.000000	-1.402378	0.000000	0.000000	0.000000	-0.326496	0.002237	0.054711	0.000000	0.000000	4.000000	27.000000	0.000000
1977.819249	0.164565	0.563470	0.225700	82.585663	112.402397	146.618576	4.799305	0.000000	-1.402378	0.000000	0.000000	0.000000	-0.393319	-0.002836	0.075978	0.000000	0.000000	4.000000	27.000000	0.000000
1977.822582	0.164565	0.563470	0.225700	82.585663	112.402397	146.618576	4.799305	0.000000	-1.402378	0.000000	0.000000	0.000000	-0.393319	-0.002836	0.075978	0.000000	0.000000	4.000000	27.000000	0.000000
1977.825915	0.164565	0.563470	0.225700	82.209427	111.610664	146.164673	4.807171	0.000000	-1.375176	0.000000	0.000000	0.000000	-0.393319	-0.002836	0.075978	0.000000	0.000000	4.000000	27.000000	0.000000
1977.829249	0.163168	0.563448	0.226022	82.209427	111.610664	146.164673	4.807171	0.000000	-1.375176	0.000000	0.000000	0.000000	-0.419160	-0.006456	0.096657	0.000000	0.000000	4.000000	27.000000	0.000000
1977.832582	0.163168	0.563448	0.226022	82.209427	111.610664	146.164673	4.807171	0.000000	-1.375176	0.000000	0.000000	0.000000	-0.419160	-0.006456	0.096657	0.000000	0.000000	4.000000	27.000000	0.000000
1977.835915	0.163168	0.563448	0.226022	81.821655	110.879585	145.785217	4.815472	0.000000	-1.345819	0.000000	0.000000	0.000000	-0.419160	-0.006456	0.096657	0.000000	0.000000	4.000000	27.000000	0.000000
1977.839249	0.161642	0.563389	0.226378	81.821655	110.879585	145.785217	4.815472	0.000000	-1.345819	0.000000	0.000000	0.000000	-0.457886	-0.017964	0.106703	0.000000	0.000000	4.000000	27.000000	0.000000
1977.842582	0.161642	0.563389	0.226378	81.821655	110.879585	145.785217	4.815472	0.000000	-1.345819	0.000000	0.000000	0.000000	-0.457886	-0.017964	0.106703	0.000000	0.000000	4.000000	27.000000	0.000000
1977.845915	0.161642	0.563389	0.226378	81.462318	110.260010	145.511032	4.824346	0.000000	-1.313654	0.000000	0.000000	0.000000	-0.457886	-0.017964	0.106703	0.000000	0.000000	4.000000	27.000000	0.000000
1977.849249	0.160025	0.563333	0.226783	81.462318	110.260010	145.511032	4.824346	0.000000	-1.313654	0.000000	0.000000	0.000000	-0.485217	-0.016564	0.121601	0.000000	0.000000	4.000000	27.000000	0.000000
1977.852582	0.160025	0.563333	0.226783	81.462318	110.260010	145.511032	4.824346	0.000000	-1.313654	0.000000	0.000000	0.000000	-0.485217	-0.016564	0.121601	0.000000	0.000000	4.000000	27.000000	0.000000
1977.855915	0.160025	0.563333	0.226783	81.166161	109.750679	145.315689	4.833559	0.000000	-1.279338	0.000000	0.000000	0.000000	-0.485217	-0.016564	0.121601	0.000000	0.000000	4.000000	27.000000	0.000000
1977.859249	0.158303	0.563235	0.227182	81.166161	109.750679	145.315689	4.833559	0.000000	-1.279338	0.000000	0.000000	0.000000	-0.516473	-0.029486	0.119818	0.000000	0.000000	4.000000	27.000000	0.000000
1977.862582	0.158303	0.563235	0.227182	81.166161	109.750679	145.315689	4.833559	0.000000	-1.279338	0.000000	0.000000	0.000000	-0.516473	-0.029486	0.119818	0.000000	0.000000	4.000000	27.000000	0.000000
1977.865915	0.158303	0.563235	0.227182	80.922661	109.359413	145.215973	4.843057	0.000000	-1.242898	0.000000	0.000000	0.000000	-0.516473	-0.029486	0.119818	0.000000	0.000000	4.000000	27.000000	0.000000
1977.869249	0.156548	0.563137	0.227585	80.922661	109.359413	145.215973	4.843057	0.000000	-1.242898	0.000000	0.000000	0.000000	-0.526520	-0.029479	0.120748	0.000000	0.000000	4.000000	27.000000	0.000000
1977.872582	0.156548	0.563137	0.227585	80.922661	109.359413	145.215973	4.843057	0.000000	-1.242898	0.000000	0.000000	0.000000	-0.526520	-0.029479	0.120748	0.000000	0.000000	4.000000	27.000000	0.000000
1977.875915	0.156548	0.563137	0.227585	80.724831	109.040070	145.140289	4.852455	0.000000	-1.205687	0.000000	0.000000	0.000000	-0.526520	-0.029479	0.120748	0.000000	0.000000	4.000000	27.000000	0.000000
1977.879249	0.154782	0.563012	0.227940	80.724831	109.040070	145.140289	4.852455	0.000000	-1.205687	0.000000	0.000000	0.000000	-0.529722	-0.037347	0.106586	0.000000	0.000000	4.000000	27.000000	0.000000
1977.882582	0.154782	0.563012	0.227940	80.724831	109.040070	145.140289	4.852455	0.000000	-1.205687	0.000000	0.000000	0.000000	-0.529722	-0.037347	0.106586	0.000000	0.000000	4.000000	27.000000	0.000000
1977.885915	0.154782	0.563012	0.227940	80.552483	108.770767	145.073441	4.861566	0.000000	-1.168408	0.000000	0.000000	0.000000	-0.529722	-0.037347	0.106586	0.000000	0.000000	4.000000	27.000000	0.000000
1977.889249	0.153012	0.562905	0.228273	80.552483	108.770767	145.073441	4.861566	0.000000	-1.168408	0.000000	0.000000	0.000000	-0.531169	-0.032292	0.099810	0.000000	0.000000	4.000000	27.000000	0.000000
1977.892582	0.153012	0.562905	0.228273	80.552483	108.770767	145.073441	4.861566	0.000000	-1.168408	0.000000	0.000000	0.000000	-0.531169	-0.032292	0.099810	0.000000	0.000000	4.000000	27.000000	0.000000
1977.895915	0.153012	0.562905	0.228273	80.439636	108.587616	144.823853	4.870394	0.000000	-1.131047	0.000000	0.000000	0.000000	-0.531169	-0.032292	0.099810	0.000000	0.000000	4.000000	27.000000	0.000000
1977.899249	0.151334	0.562814	0.228561	80.439636	108.587616	144.823853	4.870394	0.000000	-1.131047	0.000000	0.000000	0.000000	-0.503268	-0.027226	0.086564	0.000000	0.000000	4.000000	27.000000	0.000000
1977.902582	0.151334	0.562814	0.228561	80.439636	108.587616	144.823853	4.870394	0.000000	-1.131047	0.000000	0.000000	0.000000	-0.503268	-0.027226	0.086564	0.000000	0.000000	4.000000	27.000000	0.000000
1977.905915	0.151334	0.562814	0.228561	80.415794	108.543602	144.491150	4.878470	0.000000	-1.095686	0.000000	0.000000	0.000000	-0.503268	-0.027226	0.086564	0.000000	0.000000	4.000000	27.000000	0.000000
1977.909249	0.149782	0.562740	0.228799	80.415794	108.543602	144.491150	4.878470	0.000000	-1.095686	0.000000	0.000000	0.000000	-0.465524	-0.022167	0.071383	0.000000	0.000000	4.000000	27.000000	0.000000
1977.912582	0.149782	0.562740	0.228799	80.415794	108.543602	144.491150	4.878470	0.000000	-1.095686	0.000000	0.000000	0.000000	-0.465524	-0.022167	0.071383	0.000000	0.000000	4.000000	27.000000	0.000000
1977.915915	0.149782	0.562740	0.228799	80.423653	108.544189	144.314728	4.885690	0.000000	-1.063031	0.000000	0.000000	0.000000	-0.465524	-0.022167	0.071383	0.000000	0.000000	4.000000	27.000000	0.000000
1977.919249	0.148282	0.562657	0.228959	80.423653	108.544189	144.314728	4.885690	0.000000	-1.063031	0.000000	0.000000	0.000000	-0.450018	-0.024988	0.047842	0.000000	0.000000	4.000000	27.000000	0.000000
1977.922582	0.148282	0.562657	0.228959	80.423653	108.544189	144.314728	4.885690	0.000000	-1.063031	0.000000	0.000000	0.000000	-0.450018	-0.024988	0.047842	0.000000	0.000000	4.000000	27.000000	0.000000
1977.925915	0.148282	0.562657	0.228959	80.486626	108.642197	144.402802	4.892402	0.000000	-1.031697	0.000000	0.000000	0.000000	-0.450018	-0.024988	0.047842	0.000000	0.000000	4.000000	27.000000	0.000000
1977.929249	0.146909	0.562590	0.229069	80.486626	108.642197	144.402802	4.892402	0.000000	-1.031697	0.000000	0.000000	0.000000	-0.412089	-0.019929	0.033060	0.000000	0.000000	4.000000	27.000000	0.000000
1977.932582	0.146909	0.562590	0.229069	80.486626	108.642197	144.402802	4.892402	0.000000	-1.031697	0.000000	0.000000	0.000000	-0.412089	-0.019929	0.033060	0.000000	0.000000	4.000000	27.000000	0.000000
1977.935915	0.146909	0.562590	0.229069	80.687279	108.969460	144.713867	4.898350	0.000000	-1.003080	0.000000	0.000000	0.000000	-0.412089	-0.019929	0.033060	0.000000	0.000000	4.000000	27.000000	0.000000
1977.939249	0.145559	0.562498	0.229127	80.687279	108.969460	144.713867	4.898350	0.000000	-1.003080	0.000000	0.000000	0.000000	-0.405010	-0.027769	0.017264	0.000000	0.000000	4.000000	27.000000	0.000000
1977.942582	0.145559	0.562498	0.229127	80.687279	108.969460	144.713867	4.898350	0.000000	-1.003080	0.000000	0.000000	0.000000	-0.405010	-0.027769	0.017264	0.000000	0.000000	4.000000	27.000000	0.000000
1977.945915	0.145559	0.562498	0.229127	81.011612	109.515930	145.149933	4.903998	0.000000	-0.975090	0.000000	0.000000	0.000000	-0.405010	-0.027769	0.017264	0.000000	0.000000	4.000000	27.000000	0.000000
1977.949249	0.144268	0.562400	0.229137	81.011612	109.515930	145.149933	4.903998	0.000000	-0.975090	0.000000	0.000000	0.000000	-0.387296	-0.029168	0.003167	0.000000	0.000000	4.000000	27.000000	0.000000
1977.952582	0.144268	0.562400	0.229137	81.011612	109.515930	145.149933	4.903998	0.000000	-0.975090	0.000000	0.000000	0.000000	-0.387296	-0.029168	0.003167	0.000000	0.000000	4.000000	27.000000	0.000000
1977.955915	0.144268	0.562400	0.229137	81.403030	110.261299	145.704620	4.909225	0.000000	-0.948425	0.000000	0.000000	0.000000	-0.387296	-0.029168	0.003167	0.000000	0.000000	4.000000	27.000000	0.000000
1977.959249	0.143091	0.562311	0.229039	81.403030	110.261299	145.704620	4.909225	0.000000	-0.948425	0.000000	0.000000	0.000000	-0.353035	-0.026938	-0.029510	0.000000	0.000000	4.000000	27.000000	0.000000
1977.962582	0.143091	0.562311	0.229039	81.403030	110.261299	145.704620	4.909225	0.000000	-0.948425	0.000000	0.000000	0.000000	-0.353035	-0.026938	-0.029510	0.000000	0.000000	4.000000	27.000000	0.000000
1977.965915	0.143091	0.562311	0.229039	81.797615	111.128525	146.300385	4.913793	0.000000	-0.924469	0.000000	0.000000	0.000000	-0.353035	-0.026938	-0.029510	0.000000	0.000000	4.000000	27.000000	0.000000
1977.969249	0.141935	0.562212	0.228870	81.797615	111.128525	146.300385	4.913793	0.000000	-0.924469	0.000000	0.000000	0.000000	-0.346869	-0.029745	-0.050566	0.000000	0.000000	4.000000	27.000000	0.000000
1977.972582	0.141935	0.562212	0.228870	81.797615	111.128525	146.300385	4.913793	0.000000	-0.924469	0.000000	0.000000	0.000000	-0.346869	-0.029745	-0.050566	0.000000	0.000000	4.000000	27.000000	0.000000
1977.975915	0.141935	0.562212	0.228870	82.138130	112.043007	146.947296	4.918128	0.000000	-0.901120	0.000000	0.000000	0.000000	-0.346869	-0.029745	-0.050566	0.000000	0.000000	4.000000	27.000000	0.000000
1977.979249	0.140893	0.562120	0.228593	82.138130	112.043007	146.947296	4.918128	0.000000	-0.901120	0.000000	0.000000	0.000000	-0.312448	-0.027529	-0.083090	0.000000	0.000000	4.000000	27.000000	0.000000
1977.982582	0.140893	0.562120	0.228593	82.138130	112.043007	146.947296	4.918128	0.000000	-0.901120	0.000000	0.000000	0.000000	-0.312448	-0.027529	-0.083090	0.000000	0.000000	4.000000	27.000000	0.000000
1977.985915	0.140893	0.562120	0.228593	82.391319	112.913437	147.663879	4.921866	0.000000	-0.880473	0.000000	0.000000	0.000000	-0.312448	-0.027529	-0.083090	0.000000	0.000000	4.000000	27.000000	0.000000
1977.989249	0.139936	0.562057	0.228227	82.391319	112.913437	147.663879	4.921866	0.000000	-0.880473	0.000000	0.000000	0.000000	-0.286988	-0.018870	-0.109772	0.000000	0.000000	4.000000	27.000000	0.000000
1977.992582	0.139936	0.562057	0.228227	82.391319	112.913437	147.663879	4.921866	0.000000	-0.880473	0.000000	0.000000	0.000000	-0.286988	-0.018870	-0.109772	0.000000	0.000000	4.000000	27.000000	0.000000
1977.995915	0.139936	0.562057	0.228227	82.563522	113.714966	148.419220	4.925165	0.000000	-0.861832	0.000000	0.000000	0.000000	-0.286988	-0.018870	-0.109772	0.000000	0.000000	4.000000	27.000000	0.000000
1977.999249	0.139025	0.561958	0.227742	82.563522	113.714966	148.419220	4.925165	0.000000	-0.861832	0.000000	0.000000	0.000000	-0.273551	-0.029595	-0.145722	0.000000	0.000000	4.000000	27.000000	0.000000
1978.002582	0.139025	0.561958	0.227742	82.563522	113.714966	148.419220	4.925165	0.000000	-0.861832	0.000000	0.000000	0.000000	-0.273551	-0.029595	-0.145722	0.000000	0.000000	4.000000	27.000000	0.000000
1978.005915	0.139025	0.561958	0.227742	82.698997	114.551552	149.224335	4.928172	0.000000	-0.844466	0.000000	0.000000	0.000000	-0.273551	-0.029595	-0.145722	0.000000	0.000000	4.000000	27.000000	0.000000
1978.009249	0.138127	0.561884	0.227149	82.698997	114.551552	149.224335	4.928172	0.000000	-0.844466	0.000000	0.000000	0.000000	-0.269404	-0.022413	-0.177697	0.000000	0.000000	4.000000	27.000000	0.000000
1978.012582	0.138127	0.561884	0.227149	82.698997	114.551552	149.224335	4.928172	0.000000	-0.844466	0.000000	0.000000	0.000000	-0.269404	-0.022413	-0.177697	0.000000	0.000000	4.000000	27.000000	0.000000
1978.015915	0.138127	0.561884	0.227149	82.795647	115.402100	150.064743	4.931022	0.000000	-0.827663	0.000000	0.000000	0.000000	-0.269404	-0.022413	-0.177697	0.000000	0.000000	4.000000	27.000000	0.000000
1978.019249	0.137176	0.561773	0.226456	82.795647	115.402100	150.064743	4.931022	0.000000	-0.827663	0.000000	0.000000	0.000000	-0.285098	-0.033168	-0.207977	0.000000	0.000000	4.000000	27.000000	0.000000
1978.022582	0.137176	0.561773	0.226456	82.795647	115.402100	150.064743	4.931022	0.000000	-0.827663	0.000000	0.000000	0.000000	-0.285098	-0.033168	-0.207977	0.000000	0.000000	4.000000	27.000000	0.000000
1978.025915	0.137176	0.561773	0.226456	82.837166	116.182121	150.866257	4.933956	0.000000	-0.809986	0.000000	0.000000	0.000000	-0.285098	-0.033168	-0.207977	0.000000	0.000000	4.000000	27.000000	0.000000
1978.029249	0.136250	0.561674	0.225704	82.837166	116.182121	150.866257	4.933956	0.000000	-0.809986	0.000000	0.000000	0.000000	-0.277883	-0.029661	-0.225506	0.000000	0.000000	4.000000	27.000000	0.000000
1978.032582	0.136250	0.561674	0.225704	82.837166	116.182121	150.866257	4.933956	0.000000	-0.809986	0.000000	0.000000	0.000000	-0.277883	-0.029661	-0.225506	0.000000	0.000000	4.000000	27.000000	0.000000
1978.035915	0.136250	0.561674	0.225704	82.807838	116.852295	151.567307	4.936734	0.000000	-0.792881	0.000000	0.000000	0.000000	-0.277883	-0.029661	-0.225506	0.000000	0.000000	4.000000	27.000000	0.000000
1978.039249	0.135307	0.561561	0.224857	82.807838	116.852295	151.567307	4.936734	0.000000	-0.792881	0.000000	0.000000	0.000000	-0.282973	-0.034053	-0.254260	0.000000	0.000000	4.000000	27.000000	0.000000
1978.042582	0.135307	0.561561	0.224857	82.807838	116.852295	151.567307	4.936734	0.000000	-0.792881	0.000000	0.000000	0.000000	-0.282973	-0.034053	-0.254260	0.000000	0.000000	4.000000	27.000000	0.000000
1978.045915	0.135307	0.561561	0.224857	82.781105	117.527573	152.207291	4.939480	0.000000	-0.775591	0.000000	0.000000	0.000000	-0.282973	-0.034053	-0.254260	0.000000	0.000000	4.000000	27.000000	0.000000
1978.049249	0.134387	0.561496	0.223945	82.781105	117.527573	152.207291	4.939480	0.000000	-0.775591	0.000000	0.000000	0.000000	-0.276045	-0.019252	-0.273656	0.000000	0.000000	4.000000	27.000000	0.000000
1978.052582	0.134387	0.561496	0.223945	82.781105	117.527573	152.207291	4.939480	0.000000	-0.775591	0.000000	0.000000	0.000000	-0.276045	-0.019252	-0.273656	0.000000	0.000000	4.000000	27.000000	0.000000
1978.055915	0.134387	0.561496	0.223945	82.747528	118.238144	152.919754	4.942079	0.000000	-0.758854	0.000000	0.000000	0.000000	-0.276045	-0.019252	-0.273656	0.000000	0.000000	4.000000	27.000000	0.000000
1978.059249	0.133482	0.561417	0.222929	82.747528	118.238144	152.919754	4.942079	0.000000	-0.758854	0.000000	0.000000	0.000000	-0.271368	-0.023706	-0.304599	0.000000	0.000000	4.000000	27.000000	0.000000
1978.062582	0.133482	0.561417	0.222929	82.747528	118.238144	152.919754	4.942079	0.000000	-0.758854	0.000000	0.000000	0.000000	-0.271368	-0.023706	-0.304599	0.000000	0.000000	4.000000	27.000000	0.000000
1978.065915	0.133482	0.561417	0.222929	82.702332	118.940475	153.680435	4.944543	0.000000	-0.742628	0.000000	0.000000	0.000000	-0.271368	-0.023706	-0.304599	0.000000	0.000000	4.000000	27.000000	0.000000
1978.069249	0.132635	0.561408	0.221855	82.702332	118.940475	153.680435	4.944543	0.000000	-0.742628	0.000000	0.000000	0.000000	-0.254022	-0.002705	-0.322228	0.000000	0.000000	4.000000	27.000000	0.000000
1978.072582	0.132635	0.561408	0.221855	82.702332	118.940475	153.680435	4.944543	0.000000	-0.742628	0.000000	0.000000	0.000000	-0.254022	-0.002705	-0.322228	0.000000	0.000000	4.000000	27.000000	0.000000
1978.075915	0.132635	0.561408	0.221855	82.633423	119.562996	154.380661	4.946765	0.000000	-0.727678	0.000000	0.000000	0.000000	-0.254022	-0.002705	-0.322228	0.000000	0.000000	4.000000	27.000000	0.000000
1978.079249	0.131813	0.561410	0.220721	82.633423	119.562996	154.380661	4.946765	0.000000	-0.727678	0.000000	0.000000	0.000000	-0.246816	0.000471	-0.340165	0.000000	0.000000	4.000000	27.000000	0.000000
1978.082582	0.131813	0.561410	0.220721	82.633423	119.562996	154.380661	4.946765	0.000000	-0.727678	0.000000	0.000000	0.000000	-0.246816	0.000471	-0.340165	0.000000	0.000000	4.000000	27.000000	0.000000
1978.085915	0.131813	0.561410	0.220721	82.554314	120.099396	154.991180	4.948862	0.000000	-0.713280	0.000000	0.000000	0.000000	-0.246816	0.000471	-0.340165	0.000000	0.000000	4.000000	27.000000	0.000000
1978.089249	0.131015	0.561481	0.219535	82.554314	120.099396	154.991180	4.948862	0.000000	-0.713280	0.000000	0.000000	0.000000	-0.239212	0.021283	-0.355978	0.000000	0.000000	4.000000	27.000000	0.000000
1978.092582	0.131015	0.561481	0.219535	82.554314	120.099396	154.991180	4.948862	0.000000	-0.713280	0.000000	0.000000	0.000000	-0.239212	0.021283	-0.355978	0.000000	0.000000	4.000000	27.000000	0.000000
1978.095915	0.131015	0.561481	0.219535	82.481850	120.612236	155.524353	4.950837	0.000000	-0.699439	0.000000	0.000000	0.000000	-0.239212	0.021283	-0.355978	0.000000	0.000000	4.000000	27.000000	0.000000
1978.099249	0.130280	0.561567	0.218313	82.481850	120.612236	155.524353	4.950837	0.000000	-0.699439	0.000000	0.000000	0.000000	-0.220633	0.025749	-0.366453	0.000000	0.000000	4.000000	27.000000	0.000000
1978.102582	0.130280	0.561567	0.218313	82.481850	120.612236	155.524353	4.950837	0.000000	-0.699439	0.000000	0.000000	0.000000	-0.220633	0.025749	-0.366453	0.000000	0.000000	4.000000	27.000000	0.000000
1978.105915	0.130280	0.561567	0.218313	82.428894	120.845306	155.582977	4.952590	0.000000	-0.686918	0.000000	0.000000	0.000000	-0.220633	0.025749	-0.366453	0.000000	0.000000	4.000000	27.000000	0.000000
1978.109249	0.129518	0.561693	0.217120	82.428894	120.845306	155.582977	4.952590	0.000000	-0.686918	0.000000	0.000000	0.000000	-0.228386	0.037994	-0.358022	0.000000	0.000000	4.000000	27.000000	0.000000
1978.112582	0.129518	0.561693	0.217120	82.428894	120.845306	155.582977	4.952590	0.000000	-0.686918	0.000000	0.000000	0.000000	-0.228386	0.037994	-0.358022	0.000000	0.000000	4.000000	27.000000	0.000000
1978.115915	0.129518	0.561693	0.217120	82.397697	120.739738	155.121063	4.954422	0.000000	-0.673577	0.000000	0.000000	0.000000	-0.228386	0.037994	-0.358022	0.000000	0.000000	4.000000	27.000000	0.000000
1978.119249	0.128793	0.561839	0.215929	82.397697	120.739738	155.121063	4.954422	0.000000	-0.673577	0.000000	0.000000	0.000000	-0.217662	0.043813	-0.357116	0.000000	0.000000	4.000000	27.000000	0.000000
1978.122582	0.128793	0.561839	0.215929	82.397697	120.739738	155.121063	4.954422	0.000000	-0.673577	0.000000	0.000000	0.000000	-0.217662	0.043813	-0.357116	0.000000	0.000000	4.000000	27.000000	0.000000
1978.125915	0.128793	0.561839	0.215929	82.366936	120.251030	154.439285	4.956133	0.000000	-0.660872	0.000000	0.000000	0.000000	-0.217662	0.043813	-0.357116	0.000000	0.000000	4.000000	27.000000	0.000000
1978.129249	0.128105	0.562026	0.214755	82.366936	120.251030	154.439285	4.956133	0.000000	-0.660872	0.000000	0.000000	0.000000	-0.206251	0.056016	-0.352229	0.000000	0.000000	4.000000	27.000000	0.000000
1978.132582	0.128105	0.562026	0.214755	82.366936	120.251030	154.439285	4.956133	0.000000	-0.660872	0.000000	0.000000	0.000000	-0.206251	0.056016	-0.352229	0.000000	0.000000	4.000000	27.000000	0.000000
1978.135915	0.128105	0.562026	0.214755	82.313904	119.720291	153.983154	4.957724	0.000000	-0.648826	0.000000	0.000000	0.000000	-0.206251	0.056016	-0.352229	0.000000	0.000000	4.000000	27.000000	0.000000
1978.139249	0.127447	0.562227	0.213553	82.313904	119.720291	153.983154	4.957724	0.000000	-0.648826	0.000000	0.000000	0.000000	-0.197443	0.060290	-0.360710	0.000000	0.000000	4.000000	27.000000	0.000000
1978.142582	0.127447	0.562227	0.213553	82.313904	119.720291	153.983154	4.957724	0.000000	-0.648826	0.000000	0.000000	0.000000	-0.197443	0.060290	-0.360710	0.000000	0.000000	4.000000	27.000000	0.000000
1978.145915	0.127447	0.562227	0.213553	82.251663	119.553406	153.901108	4.959207	0.000000	-0.637391	0.000000	0.000000	0.000000	-0.197443	0.060290	-0.360710	0.000000	0.000000	4.000000	27.000000	0.000000
1978.149249	0.126821	0.562463	0.212335	82.251663	119.553406	153.901108	4.959207	0.000000	-0.637391	0.000000	0.000000	0.000000	-0.187938	0.070893	-0.365274	0.000000	0.000000	4.000000	27.000000	0.000000
1978.152582	0.126821	0.562463	0.212335	82.251663	119.553406	153.901108	4.959207	0.000000	-0.637391	0.000000	0.000000	0.000000	-0.187938	0.070893	-0.365274	0.000000	0.000000	4.000000	27.000000	0.000000
1978.155915	0.126821	0.562463	0.212335	82.182396	119.742165	154.151382	4.960584	0.000000	-0.626589	0.000000	0.000000	0.000000	-0.187938	0.070893	-0.365274	0.000000	0.000000	4.000000	27.000000	0.000000
1978.159249	0.126254	0.562655	0.211076	82.182396	119.742165	154.151382	4.960584	0.000000	-0.626589	0.000000	0.000000	0.000000	-0.170135	0.057616	-0.377795	0.000000	0.000000	4.000000	27.000000	0.000000
1978.162582	0.126254	0.562655	0.211076	82.182396	119.742165	154.151382	4.960584	0.000000	-0.626589	0.000000	0.000000	0.000000	-0.170135	0.057616	-0.377795	0.000000	0.000000	4.000000	27.000000	0.000000
1978.165915	0.126254	0.562655	0.211076	82.109840	120.208473	154.667953	4.961767	0.000000	-0.617146	0.000000	0.000000	0.000000	-0.170135	0.057616	-0.377795	0.000000	0.000000	4.000000	27.000000	0.000000
1978.169249	0.125709	0.562856	0.209756	82.109840	120.208473	154.667953	4.961767	0.000000	-0.617146	0.000000	0.000000	0.000000	-0.163317	0.060299	-0.395893	0.000000	0.000000	4.000000	27.000000	0.000000
1978.172582	0.125709	0.562856	0.209756	82.109840	120.208473	154.667953	4.961767	0.000000	-0.617146	0.000000	0.000000	0.000000	-0.163317	0.060299	-0.395893	0.000000	0.000000	4.000000	27.000000	0.000000
1978.175915	0.125709	0.562856	0.209756	82.043098	120.710320	155.209778	4.962861	0.000000	-0.608285	0.000000	0.000000	0.000000	-0.163317	0.060299	-0.395893	0.000000	0.000000	4.000000	27.000000	0.000000
1978.179249	0.125225	0.563071	0.208402	82.043098	120.710320	155.209778	4.962861	0.000000	-0.608285	0.000000	0.000000	0.000000	-0.145273	0.064419	-0.406228	0.000000	0.000000	4.000000	27.000000	0.000000
1978.182582	0.125225	0.563071	0.208402	82.043098	120.710320	155.209778	4.962861	0.000000	-0.608285	0.000000	0.000000	0.000000	-0.145273	0.064419	-0.406228	0.000000	0.000000	4.000000	27.000000	0.000000
1978.185915	0.125225	0.563071	0.208402	81.990204	121.260719	155.796173	4.963771	0.000000	-0.600816	0.000000	0.000000	0.000000	-0.145273	0.064419	-0.406228	0.000000	0.000000	4.000000	27.000000	0.000000
1978.189249	0.124792	0.563273	0.206968	81.990204	121.260719	155.796173	4.963771	0.000000	-0.600816	0.000000	0.000000	0.000000	-0.129900	0.060656	-0.430195	0.000000	0.000000	4.000000	27.000000	0.000000
1978.192582	0.124792	0.563273	0.206968	81.990204	121.260719	155.796173	4.963771	0.000000	-0.600816	0.000000	0.000000	0.000000	-0.129900	0.060656	-0.430195	0.000000	0.000000	4.000000	27.000000	0.000000
1978.195915	0.124792	0.563273	0.206968	81.960754	121.781799	156.320786	4.964509	0.000000	-0.594683	0.000000	0.000000	0.000000	-0.129900	0.060656	-0.430195	0.000000	0.000000	4.000000	27.000000	0.000000
1978.199249	0.124392	0.563531	0.205532	81.960754	121.781799	156.320786	4.964509	0.000000	-0.594683	0.000000	0.000000	0.000000	-0.120040	0.077272	-0.430866	0.000000	0.000000	4.000000	27.000000	0.000000
1978.202582	0.124392	0.563531	0.205532	81.960754	121.781799	156.320786	4.964509	0.000000	-0.594683	0.000000	0.000000	0.000000	-0.120040	0.077272	-0.430866	0.000000	0.000000	4.000000	27.000000	0.000000
1978.205915	0.124392	0.563531	0.205532	81.951851	122.017372	156.545120	4.965157	0.000000	-0.589250	0.000000	0.000000	0.000000	-0.120040	0.077272	-0.430866	0.000000	0.000000	4.000000	27.000000	0.000000
1978.209249	0.123988	0.563802	0.204073	81.951851	122.017372	156.545120	4.965157	0.000000	-0.589250	0.000000	0.000000	0.000000	-0.121151	0.081232	-0.437719	0.000000	0.000000	4.000000	27.000000	0.000000
1978.212582	0.123988	0.563802	0.204073	81.951851	122.017372	156.545120	4.965157	0.000000	-0.589250	0.000000	0.000000	0.000000	-0.121151	0.081232	-0.437719	0.000000	0.000000	4.000000	27.000000	0.000000
1978.215915	0.123988	0.563802	0.204073	81.967377	121.889221	156.355270	4.965811	0.000000	-0.583715	0.000000	0.000000	0.000000	-0.121151	0.081232	-0.437719	0.000000	0.000000	4.000000	27.000000	0.000000
1978.219249	0.123613	0.564143	0.202593	81.967377	121.889221	156.355270	4.965811	0.000000	-0.583715	0.000000	0.000000	0.000000	-0.112445	0.102390	-0.444095	0.000000	0.000000	4.000000	27.000000	0.000000
1978.222582	0.123613	0.564143	0.202593	81.967377	121.889221	156.355270	4.965811	0.000000	-0.583715	0.000000	0.000000	0.000000	-0.112445	0.102390	-0.444095	0.000000	0.000000	4.000000	27.000000	0.000000
1978.225915	0.123613	0.564143	0.202593	81.991898	121.625839	155.983582	4.966379	0.000000	-0.578859	0.000000	0.000000	0.000000	-0.112445	0.102390	-0.444095	0.000000	0.000000	4.000000	27.000000	0.000000
1978.229249	0.123304	0.564466	0.201116	81.991898	121.625839	155.983582	4.966379	0.000000	-0.578859	0.000000	0.000000	0.000000	-0.092709	0.096772	-0.443039	0.000000	0.000000	4.000000	27.000000	0.000000
1978.232582	0.123304	0.564466	0.201116	81.991898	121.625839	155.983582	4.966379	0.000000	-0.578859	0.000000	0.000000	0.000000	-0.092709	0.096772	-0.443039	0.000000	0.000000	4.000000	27.000000	0.000000
1978.235915	0.123304	0.564466	0.201116	82.017120	121.357094	155.657471	4.966767	0.000000	-0.575523	0.000000	0.000000	0.000000	-0.092709	0.096772	-0.443039	0.000000	0.000000	4.000000	27.000000	0.000000
1978.239249	0.123026	0.564785	0.199630	82.017120	121.357094	155.657471	4.966767	0.000000	-0.575523	0.000000	0.000000	0.000000	-0.083520	0.095854	-0.445908	0.000000	0.000000	4.000000	27.000000	0.000000
1978.242582	0.123026	0.564785	0.199630	82.017120	121.357094	155.657471	4.966767	0.000000	-0.575523	0.000000	0.000000	0.000000	-0.083520	0.095854	-0.445908	0.000000	0.000000	4.000000	27.000000	0.000000
1978.245915	0.123026	0.564785	0.199630	82.043221	121.071648	155.370605	4.967068	0.000000	-0.572916	0.000000	0.000000	0.000000	-0.083520	0.095854	-0.445908	0.000000	0.000000	4.000000	27.000000	0.000000
1978.249249	0.122739	0.565039	0.198099	82.043221	121.071648	155.370605	4.967068	0.000000	-0.572916	0.000000	0.000000	0.000000	-0.085993	0.076145	-0.459114	0.000000	0.000000	4.000000	27.000000	0.000000
1978.252582	0.122739	0.565039	0.198099	82.043221	121.071648	155.370605	4.967068	0.000000	-0.572916	0.000000	0.000000	0.000000	-0.085993	0.076145	-0.459114	0.000000	0.000000	4.000000	27.000000	0.000000
1978.255915	0.122739	0.565039	0.198099	82.068825	120.802032	155.108582	4.967382	0.000000	-0.570191	0.000000	0.000000	0.000000	-0.085993	0.076145	-0.459114	0.000000	0.000000	4.000000	27.000000	0.000000
1978.259249	0.122449	0.565269	0.196551	82.068825	120.802032	155.108582	4.967382	0.000000	-0.570191	0.000000	0.000000	0.000000	-0.086970	0.069037	-0.464324	0.000000	0.000000	4.000000	27.000000	0.000000
1978.262582	0.122449	0.565269	0.196551	82.068825	120.802032	155.108582	4.967382	0.000000	-0.570191	0.000000	0.000000	0.000000	-0.086970	0.069037	-0.464324	0.000000	0.000000	4.000000	27.000000	0.000000
1978.265915	0.122449	0.565269	0.196551	82.092026	120.581703	154.885880	4.967702	0.000000	-0.567391	0.000000	0.000000	0.000000	-0.086970	0.069037	-0.464324	0.000000	0.000000	4.000000	27.000000	0.000000
1978.269249	0.122182	0.565434	0.194953	82.092026	120.581703	154.885880	4.967702	0.000000	-0.567391	0.000000	0.000000	0.000000	-0.080181	0.049399	-0.479413	0.000000	0.000000	4.000000	27.000000	0.000000
1978.272582	0.122182	0.565434	0.194953	82.092026	120.581703	154.885880	4.967702	0.000000	-0.567391	0.000000	0.000000	0.000000	-0.080181	0.049399	-0.479413	0.000000	0.000000	4.000000	27.000000	0.000000
1978.275915	0.122182	0.565434	0.194953	82.106163	120.516693	154.744217	4.967946	0.000000	-0.565259	0.000000	0.000000	0.000000	-0.080181	0.049399	-0.479413	0.000000	0.000000	4.000000	27.000000	0.000000
1978.279249	0.121838	0.565528	0.193289	82.106163	120.516693	154.744217	4.967946	0.000000	-0.565259	0.000000	0.000000	0.000000	-0.103124	0.028209	-0.499264	0.000000	0.000000	4.000000	27.000000	0.000000
1978.282582	0.121838	0.565528	0.193289	82.106163	120.516693	154.744217	4.967946	0.000000	-0.565259	0.000000	0.000000	0.000000	-0.103124	0.028209	-0.499264	0.000000	0.000000	4.000000	27.000000	0.000000
1978.285915	0.121838	0.565528	0.193289	82.122116	120.429375	154.426575	4.968390	0.000000	-0.561341	0.000000	0.000000	0.000000	-0.103124	0.028209	-0.499264	0.000000	0.000000	4.000000	27.000000	0.000000
1978.289249	0.121522	0.565598	0.191601	82.122116	120.429375	154.426575	4.968390	0.000000	-0.561341	0.000000	0.000000	0.000000	-0.094860	0.021196	-0.506454	0.000000	0.000000	4.000000	27.000000	0.000000
1978.292582	0.121522	0.565598	0.191601	82.122116	120.429375	154.426575	4.968390	0.000000	-0.561341	0.000000	0.000000	0.000000	-0.094860	0.021196	-0.506454	0.000000	0.000000	4.000000	27.000000	0.000000
1978.295915	0.121522	0.565598	0.191601	82.146492	120.172401	154.004059	4.968752	0.000000	-0.558128	0.000000	0.000000	0.000000	-0.094860	0.021196	-0.506454	0.000000	0.000000	4.000000	27.000000	0.000000
1978.299249	0.121132	0.565619	0.189859	82.146492	120.172401	154.004059	4.968752	0.000000	-0.558128	0.000000	0.000000	0.000000	-0.116946	0.006305	-0.522527	0.000000	0.000000	4.000000	27.000000	0.000000
1978.302582	0.121132	0.565619	0.189859	82.146492	120.172401	154.004059	4.968752	0.000000	-0.558128	0.000000	0.000000	0.000000	-0.116946	0.006305	-0.522527	0.000000	0.000000	4.000000	27.000000	0.000000
1978.305915	0.121132	0.565619	0.189859	82.166542	119.701904	153.499603	4.969313	0.000000	-0.553109	0.000000	0.000000	0.000000	-0.116946	0.006305	-0.522527	0.000000	0.000000	4.000000	27.000000	0.000000
1978.309249	0.120708	0.565653	0.188099	82.166542	119.701904	153.499603	4.969313	0.000000	-0.553109	0.000000	0.000000	0.000000	-0.127411	0.010101	-0.528187	0.000000	0.000000	4.000000	27.000000	0.000000
1978.312582	0.120708	0.565653	0.188099	82.166542	119.701904	153.499603	4.969313	0.000000	-0.553109	0.000000	0.000000	0.000000	-0.127411	0.010101	-0.528187	0.000000	0.000000	4.000000	27.000000	0.000000
1978.315915	0.120708	0.565653	0.188099	82.154243	118.892227	152.691116	4.969974	0.000000	-0.547139	0.000000	0.000000	0.000000	-0.127411	0.010101	-0.528187	0.000000	0.000000	4.000000	27.000000	0.000000
1978.319249	0.120283	0.565648	0.186339	82.154243	118.892227	152.691116	4.969974	0.000000	-0.547139	0.000000	0.000000	0.000000	-0.127221	-0.001412	-0.527992	0.000000	0.000000	4.000000	27.000000	0.000000
1978.322582	0.120283	0.565648	0.186339	82.154243	118.892227	152.691116	4.969974	0.000000	-0.547139	0.000000	0.000000	0.000000	-0.127221	-0.001412	-0.527992	0.000000	0.000000	4.000000	27.000000	0.000000
1978.325915	0.120283	0.565648	0.186339	82.081108	117.784248	151.618301	4.970638	0.000000	-0.541068	0.000000	0.000000	0.000000	-0.127221	-0.001412	-0.527992	0.000000	0.000000	4.000000	27.000000	0.000000
1978.329249	0.119853	0.565636	0.184540	82.081108	117.784248	151.618301	4.970638	0.000000	-0.541068	0.000000	0.000000	0.000000	-0.129224	-0.003845	-0.539574	0.000000	0.000000	4.000000	27.000000	0.000000
1978.332582	0.119853	0.565636	0.184540	82.081108	117.784248	151.618301	4.970638	0.000000	-0.541068	0.000000	0.000000	0.000000	-0.129224	-0.003845	-0.539574	0.000000	0.000000	4.000000	27.000000	0.000000
1978.335915	0.119853	0.565636	0.184540	81.965935	116.671791	150.508820	4.971315	0.000000	-0.534812	0.000000	0.000000	0.000000	-0.129224	-0.003845	-0.539574	0.000000	0.000000	4.000000	27.000000	0.000000
1978.339249	0.119416	0.565579	0.182708	81.965935	116.671791	150.508820	4.971315	0.000000	-0.534812	0.000000	0.000000	0.000000	-0.130916	-0.016956	-0.549493	0.000000	0.000000	4.000000	27.000000	0.000000
1978.342582	0.119416	0.565579	0.182708	81.965935	116.671791	150.508820	4.971315	0.000000	-0.534812	0.000000	0.000000	0.000000	-0.130916	-0.016956	-0.549493	0.000000	0.000000	4.000000	27.000000	0.000000
1978.345915	0.119416	0.565579	0.182708	81.816170	115.710754	149.564789	4.972004	0.000000	-0.528373	0.000000	0.000000	0.000000	-0.130916	-0.016956	-0.549493	0.000000	0.000000	4.000000	27.000000	0.000000
1978.349249	0.119001	0.565494	0.180818	81.816170	115.710754	149.564789	4.972004	0.000000	-0.528373	0.000000	0.000000	0.000000	-0.124637	-0.025566	-0.567117	0.000000	0.000000	4.000000	27.000000	0.000000
1978.352582	0.119001	0.565494	0.180818	81.816170	115.710754	149.564789	4.972004	0.000000	-0.528373	0.000000	0.000000	0.000000	-0.124637	-0.025566	-0.567117	0.000000	0.000000	4.000000	27.000000	0.000000
1978.355915	0.119001	0.565494	0.180818	81.653313	114.950569	148.920197	4.972620	0.000000	-0.522538	0.000000	0.000000	0.000000	-0.124637	-0.025566	-0.567117	0.000000	0.000000	4.000000	27.000000	0.000000
1978.359249	0.118549	0.565365	0.178899	81.653313	114.950569	148.920197	4.972620	0.000000	-0.522538	0.000000	0.000000	0.000000	-0.135467	-0.038594	-0.575546	0.000000	0.000000	4.000000	27.000000	0.000000
1978.362582	0.118549	0.565365	0.178899	81.653313	114.950569	148.920197	4.972620	0.000000	-0.522538	0.000000	0.000000	0.000000	-0.135467	-0.038594	-0.575546	0.000000	0.000000	4.000000	27.000000	0.000000
1978.365915	0.118549	0.565365	0.178899	81.510567	114.470238	148.550507	4.973338	0.000000	-0.515664	0.000000	0.000000	0.000000	-0.135467	-0.038594	-0.575546	0.000000	0.000000	4.000000	27.000000	0.000000
1978.369249	0.118152	0.565193	0.176936	81.510567	114.470238	148.550507	4.973338	0.000000	-0.515664	0.000000	0.000000	0.000000	-0.119142	-0.051569	-0.589139	0.000000	0.000000	4.000000	27.000000	0.000000
1978.372582	0.118152	0.565193	0.176936	81.510567	114.470238	148.550507	4.973338	0.000000	-0.515664	0.000000	0.000000	0.000000	-0.119142	-0.051569	-0.589139	0.000000	0.000000	4.000000	27.000000	0.000000
1978.375915	0.118152	0.565193	0.176936	81.390656	114.186806	148.353455	4.973893	0.000000	-0.510282	0.000000	0.000000	0.000000	-0.119142	-0.051569	-0.589139	0.000000	0.000000	4.000000	27.000000	0.000000
1978.379249	0.117781	0.564999	0.174946	81.390656	114.186806	148.353455	4.973893	0.000000	-0.510282	0.000000	0.000000	0.000000	-0.111212	-0.058318	-0.596893	0.000000	0.000000	4.000000	27.000000	0.000000
1978.382582	0.117781	0.564999	0.174946	81.390656	114.186806	148.353455	4.973893	0.000000	-0.510282	0.000000	0.000000	0.000000	-0.111212	-0.058318	-0.596893	0.000000	0.000000	4.000000	27.000000	0.000000
1978.385915	0.117781	0.564999	0.174946	81.300987	114.018661	148.183945	4.974371	0.000000	-0.505594	0.000000	0.000000	0.000000	-0.111212	-0.058318	-0.596893	0.000000	0.000000	4.000000	27.000000	0.000000
1978.389249	0.117436	0.564817	0.172925	81.300987	114.018661	148.183945	4.974371	0.000000	-0.505594	0.000000	0.000000	0.000000	-0.103703	-0.054517	-0.606407	0.000000	0.000000	4.000000	27.000000	0.000000
1978.392582	0.117436	0.564817	0.172925	81.300987	114.018661	148.183945	4.974371	0.000000	-0.505594	0.000000	0.000000	0.000000	-0.103703	-0.054517	-0.606407	0.000000	0.000000	4.000000	27.000000	0.000000
1978.395915	0.117436	0.564817	0.172925	81.225044	113.827454	147.909271	4.974776	0.000000	-0.501601	0.000000	0.000000	0.000000	-0.103703	-0.054517	-0.606407	0.000000	0.000000	4.000000	27.000000	0.000000
1978.399249	0.117122	0.564619	0.170911	81.225044	113.827454	147.909271	4.974776	0.000000	-0.501601	0.000000	0.000000	0.000000	-0.094050	-0.059506	-0.603969	0.000000	0.000000	4.000000	27.000000	0.000000
1978.402582	0.117122	0.564619	0.170911	81.225044	113.827454	147.909271	4.974776	0.000000	-0.501601	0.000000	0.000000	0.000000	-0.094050	-0.059506	-0.603969	0.000000	0.000000	4.000000	27.000000	0.000000
1978.405915	0.117122	0.564619	0.170911	81.177147	113.546837	147.605209	4.975096	0.000000	-0.498417	0.000000	0.000000	0.000000	-0.094050	-0.059506	-0.603969	0.000000	0.000000	4.000000	27.000000	0.000000
1978.409249	0.116840	0.564439	0.168901	81.177147	113.546837	147.605209	4.975096	0.000000	-0.498417	0.000000	0.000000	0.000000	-0.084796	-0.053995	-0.603189	0.000000	0.000000	4.000000	27.000000	0.000000
1978.412582	0.116840	0.564439	0.168901	81.177147	113.546837	147.605209	4.975096	0.000000	-0.498417	0.000000	0.000000	0.000000	-0.084796	-0.053995	-0.603189	0.000000	0.000000	4.000000	27.000000	0.000000
1978.415915	0.116840	0.564439	0.168901	81.143394	113.075287	147.181152	4.975333	0.000000	-0.496048	0.000000	0.000000	0.000000	-0.084796	-0.053995	-0.603189	0.000000	0.000000	4.000000	27.000000	0.000000
1978.419249	0.116618	0.564242	0.166893	81.143394	113.075287	147.181152	4.975333	0.000000	-0.496048	0.000000	0.000000	0.000000	-0.066408	-0.058934	-0.602280	0.000000	0.000000	4.000000	27.000000	0.000000
1978.422582	0.116618	0.564242	0.166893	81.143394	113.075287	147.181152	4.975333	0.000000	-0.496048	0.000000	0.000000	0.000000	-0.066408	-0.058934	-0.602280	0.000000	0.000000	4.000000	27.000000	0.000000
1978.425915	0.116618	0.564242	0.166893	81.102867	112.583328	146.750977	4.975395	0.000000	-0.495422	0.000000	0.000000	0.000000	-0.066408	-0.058934	-0.602280	0.000000	0.000000	4.000000	27.000000	0.000000
1978.429249	0.116398	0.564064	0.164894	81.102867	112.583328	146.750977	4.975395	0.000000	-0.495422	0.000000	0.000000	0.000000	-0.066217	-0.053427	-0.599710	0.000000	0.000000	4.000000	27.000000	0.000000
1978.432582	0.116398	0.564064	0.164894	81.102867	112.583328	146.750977	4.975395	0.000000	-0.495422	0.000000	0.000000	0.000000	-0.066217	-0.053427	-0.599710	0.000000	0.000000	4.000000	27.000000	0.000000
1978.435915	0.116398	0.564064	0.164894	81.069077	112.073669	146.307480	4.975459	0.000000	-0.494775	0.000000	0.000000	0.000000	-0.066217	-0.053427	-0.599710	0.000000	0.000000	4.000000	27.000000	0.000000
1978.439249	0.116175	0.563884	0.162889	81.069077	112.073669	146.307480	4.975459	0.000000	-0.494775	0.000000	0.000000	0.000000	-0.066824	-0.054032	-0.601405	0.000000	0.000000	4.000000	27.000000	0.000000
1978.442582	0.116175	0.563884	0.162889	81.069077	112.073669	146.307480	4.975459	0.000000	-0.494775	0.000000	0.000000	0.000000	-0.066824	-0.054032	-0.601405	0.000000	0.000000	4.000000	27.000000	0.000000
1978.445915	0.116175	0.563884	0.162889	81.036850	111.569221	145.857147	4.975530	0.000000	-0.494067	0.000000	0.000000	0.000000	-0.066824	-0.054032	-0.601405	0.000000	0.000000	4.000000	27.000000	0.000000
1978.449249	0.115976	0.563716	0.160853	81.036850	111.569221	145.857147	4.975530	0.000000	-0.494067	0.000000	0.000000	0.000000	-0.059769	-0.050367	-0.610812	0.000000	0.000000	4.000000	27.000000	0.000000
1978.452582	0.115976	0.563716	0.160853	81.036850	111.569221	145.857147	4.975530	0.000000	-0.494067	0.000000	0.000000	0.000000	-0.059769	-0.050367	-0.610812	0.000000	0.000000	4.000000	27.000000	0.000000
1978.455915	0.115976	0.563716	0.160853	81.026070	111.032692	145.370560	4.975521	0.000000	-0.494157	0.000000	0.000000	0.000000	-0.059769	-0.050367	-0.610812	0.000000	0.000000	4.000000	27.000000	0.000000
1978.459249	0.115776	0.563601	0.158821	81.026070	111.032692	145.370560	4.975521	0.000000	-0.494157	0.000000	0.000000	0.000000	-0.059949	-0.034712	-0.609871	0.000000	0.000000	4.000000	27.000000	0.000000
1978.462582	0.115776	0.563601	0.158821	81.026070	111.032692	145.370560	4.975521	0.000000	-0.494157	0.000000	0.000000	0.000000	-0.059949	-0.034712	-0.609871	0.000000	0.000000	4.000000	27.000000	0.000000
1978.465915	0.115776	0.563601	0.158821	81.061188	110.457550	144.811386	4.975514	0.000000	-0.494222	0.000000	0.000000	0.000000	-0.059949	-0.034712	-0.609871	0.000000	0.000000	4.000000	27.000000	0.000000
1978.469249	0.115582	0.563543	0.156826	81.061188	110.457550	144.811386	4.975514	0.000000	-0.494222	0.000000	0.000000	0.000000	-0.058143	-0.017363	-0.598402	0.000000	0.000000	4.000000	27.000000	0.000000
1978.472582	0.115582	0.563543	0.156826	81.061188	110.457550	144.811386	4.975514	0.000000	-0.494222	0.000000	0.000000	0.000000	-0.058143	-0.017363	-0.598402	0.000000	0.000000	4.000000	27.000000	0.000000
1978.475915	0.115582	0.563543	0.156826	81.109497	109.721519	144.092850	4.975501	0.000000	-0.494357	0.000000	0.000000	0.000000	-0.058143	-0.017363	-0.598402	0.000000	0.000000	4.000000	27.000000	0.000000
1978.479249	0.115366	0.563508	0.154881	81.109497	109.721519	144.092850	4.975501	0.000000	-0.494357	0.000000	0.000000	0.000000	-0.064695	-0.010327	-0.583444	0.000000	0.000000	4.000000	27.000000	0.000000
1978.482582	0.115366	0.563508	0.154881	81.109497	109.721519	144.092850	4.975501	0.000000	-0.494357	0.000000	0.000000	0.000000	-0.064695	-0.010327	-0.583444	0.000000	0.000000	4.000000	27.000000	0.000000
1978.485915	0.115366	0.563508	0.154881	81.161133	108.822472	143.197861	4.975572	0.000000	-0.493644	0.000000	0.000000	0.000000	-0.064695	-0.010327	-0.583444	0.000000	0.000000	4.000000	27.000000	0.000000
1978.489249	0.115136	0.563503	0.153022	81.161133	108.822472	143.197861	4.975572	0.000000	-0.493644	0.000000	0.000000	0.000000	-0.069145	-0.001475	-0.557831	0.000000	0.000000	4.000000	27.000000	0.000000
1978.492582	0.115136	0.563503	0.153022	81.161133	108.822472	143.197861	4.975572	0.000000	-0.493644	0.000000	0.000000	0.000000	-0.069145	-0.001475	-0.557831	0.000000	0.000000	4.000000	27.000000	0.000000
1978.495915	0.115136	0.563503	0.153022	81.210114	107.883774	142.197861	4.975718	0.000000	-0.492163	0.000000	0.000000	0.000000	-0.069145	-0.001475	-0.557831	0.000000	0.000000	4.000000	27.000000	0.000000
1978.499249	0.114844	0.563520	0.151315	81.210114	107.883774	142.197861	4.975718	0.000000	-0.492163	0.000000	0.000000	0.000000	-0.087646	0.005100	-0.512081	0.000000	0.000000	4.000000	27.000000	0.000000
1978.502582	0.114844	0.563520	0.151315	81.210114	107.883774	142.197861	4.975718	0.000000	-0.492163	0.000000	0.000000	0.000000	-0.087646	0.005100	-0.512081	0.000000	0.000000	4.000000	27.000000	0.000000
1978.505915	0.114844	0.563520	0.151315	81.249695	107.137642	141.130127	4.976114	0.000000	-0.488147	0.000000	0.000000	0.000000	-0.087646	0.005100	-0.512081	0.000000	0.000000	4.000000	27.000000	0.000000
1978.509249	0.114504	0.563527	0.149670	81.249695	107.137642	141.130127	4.976114	0.000000	-0.488147	0.000000	0.000000	0.000000	-0.102043	0.002110	-0.493261	0.000000	0.000000	4.000000	27.000000	0.000000
1978.512582	0.114504	0.563527	0.149670	81.249695	107.137642	141.130127	4.976114	0.000000	-0.488147	0.000000	0.000000	0.000000	-0.102043	0.002110	-0.493261	0.000000	0.000000	4.000000	27.000000	0.000000
1978.515915	0.114504	0.563527	0.149670	81.260094	106.637146	140.429764	4.976688	0.000000	-0.482256	0.000000	0.000000	0.000000	-0.102043	0.002110	-0.493261	0.000000	0.000000	4.000000	27.000000	0.000000
1978.519249	0.114147	0.563457	0.148095	81.260094	106.637146	140.429764	4.976688	0.000000	-0.482256	0.000000	0.000000	0.000000	-0.107016	-0.020984	-0.472566	0.000000	0.000000	4.000000	27.000000	0.000000
1978.522582	0.114147	0.563457	0.148095	81.260094	106.637146	140.429764	4.976688	0.000000	-0.482256	0.000000	0.000000	0.000000	-0.107016	-0.020984	-0.472566	0.000000	0.000000	4.000000	27.000000	0.000000
1978.525915	0.114147	0.563457	0.148095	81.221054	106.473541	140.329956	4.977343	0.000000	-0.475461	0.000000	0.000000	0.000000	-0.107016	-0.020984	-0.472566	0.000000	0.000000	4.000000	27.000000	0.000000
1978.529249	0.113766	0.563339	0.146548	81.221054	106.473541	140.329956	4.977343	0.000000	-0.475461	0.000000	0.000000	0.000000	-0.114233	-0.035660	-0.464114	0.000000	0.000000	4.000000	27.000000	0.000000
1978.532582	0.113766	0.563339	0.146548	81.221054	106.473541	140.329956	4.977343	0.000000	-0.475461	0.000000	0.000000	0.000000	-0.114233	-0.035660	-0.464114	0.000000	0.000000	4.000000	27.000000	0.000000
1978.535915	0.113766	0.563339	0.146548	81.136719	106.593819	140.534485	4.978086	0.000000	-0.467617	0.000000	0.000000	0.000000	-0.114233	-0.035660	-0.464114	0.000000	0.000000	4.000000	27.000000	0.000000
1978.539249	0.113378	0.563212	0.144962	81.136719	106.593819	140.534485	4.978086	0.000000	-0.467617	0.000000	0.000000	0.000000	-0.116290	-0.037962	-0.475770	0.000000	0.000000	4.000000	27.000000	0.000000
1978.542582	0.113378	0.563212	0.144962	81.136719	106.593819	140.534485	4.978086	0.000000	-0.467617	0.000000	0.000000	0.000000	-0.116290	-0.037962	-0.475770	0.000000	0.000000	4.000000	27.000000	0.000000
1978.545915	0.113378	0.563212	0.144962	81.011436	106.963455	140.990585	4.978842	0.000000	-0.459491	0.000000	0.000000	0.000000	-0.116290	-0.037962	-0.475770	0.000000	0.000000	4.000000	27.000000	0.000000
1978.549249	0.113016	0.563064	0.143353	81.011436	106.963455	140.990585	4.978842	0.000000	-0.459491	0.000000	0.000000	0.000000	-0.108640	-0.044312	-0.482927	0.000000	0.000000	4.000000	27.000000	0.000000
1978.552582	0.113016	0.563064	0.143353	81.011436	106.963455	140.990585	4.978842	0.000000	-0.459491	0.000000	0.000000	0.000000	-0.108640	-0.044312	-0.482927	0.000000	0.000000	4.000000	27.000000	0.000000
1978.555915	0.113016	0.563064	0.143353	80.877777	107.601639	141.706390	4.979515	0.000000	-0.452135	0.000000	0.000000	0.000000	-0.108640	-0.044312	-0.482927	0.000000	0.000000	4.000000	27.000000	0.000000
1978.559249	0.112608	0.562916	0.141653	80.877777	107.601639	141.706390	4.979515	0.000000	-0.452135	0.000000	0.000000	0.000000	-0.122460	-0.044460	-0.509976	0.000000	0.000000	4.000000	27.000000	0.000000
1978.562582	0.112608	0.562916	0.141653	80.877777	107.601639	141.706390	4.979515	0.000000	-0.452135	0.000000	0.000000	0.000000	-0.122460	-0.044460	-0.509976	0.000000	0.000000	4.000000	27.000000	0.000000
1978.565915	0.112608	0.562916	0.141653	80.779236	108.275375	142.426926	4.980311	0.000000	-0.443282	0.000000	0.000000	0.000000	-0.122460	-0.044460	-0.509976	0.000000	0.000000	4.000000	27.000000	0.000000
1978.569249	0.112224	0.562780	0.139923	80.779236	108.275375	142.426926	4.980311	0.000000	-0.443282	0.000000	0.000000	0.000000	-0.115198	-0.040894	-0.518993	0.000000	0.000000	4.000000	27.000000	0.000000
1978.572582	0.112224	0.562780	0.139923	80.779236	108.275375	142.426926	4.980311	0.000000	-0.443282	0.000000	0.000000	0.000000	-0.115198	-0.040894	-0.518993	0.000000	0.000000	4.000000	27.000000	0.000000
1978.575915	0.112224	0.562780	0.139923	80.717903	108.973228	143.155594	4.981028	0.000000	-0.435158	0.000000	0.000000	0.000000	-0.115198	-0.040894	-0.518993	0.000000	0.000000	4.000000	27.000000	0.000000
1978.579249	0.111792	0.562701	0.138244	80.717903	108.973228	143.155594	4.981028	0.000000	-0.435158	0.000000	0.000000	0.000000	-0.129736	-0.023657	-0.503461	0.000000	0.000000	4.000000	27.000000	0.000000
1978.582582	0.111792	0.562701	0.138244	80.717903	108.973228	143.155594	4.981028	0.000000	-0.435158	0.000000	0.000000	0.000000	-0.129736	-0.023657	-0.503461	0.000000	0.000000	4.000000	27.000000	0.000000
1978.585915	0.111792	0.562701	0.138244	80.680084	109.648872	143.832443	4.981910	0.000000	-0.424934	0.000000	0.000000	0.000000	-0.129736	-0.023657	-0.503461	0.000000	0.000000	4.000000	27.000000	0.000000
1978.589249	0.111369	0.562646	0.136613	80.680084	109.648872	143.832443	4.981910	0.000000	-0.424934	0.000000	0.000000	0.000000	-0.126885	-0.016406	-0.489323	0.000000	0.000000	4.000000	27.000000	0.000000
1978.592582	0.111369	0.562646	0.136613	80.680084	109.648872	143.832443	4.981910	0.000000	-0.424934	0.000000	0.000000	0.000000	-0.126885	-0.016406	-0.489323	0.000000	0.000000	4.000000	27.000000	0.000000
1978.595915	0.111369	0.562646	0.136613	80.648628	110.315887	144.484161	4.982777	0.000000	-0.414656	0.000000	0.000000	0.000000	-0.126885	-0.016406	-0.489323	0.000000	0.000000	4.000000	27.000000	0.000000
1978.599249	0.111044	0.562603	0.135035	80.648628	110.315887	144.484161	4.982777	0.000000	-0.414656	0.000000	0.000000	0.000000	-0.097548	-0.013137	-0.473574	0.000000	0.000000	4.000000	27.000000	0.000000
1978.602582	0.111044	0.562603	0.135035	80.648628	110.315887	144.484161	4.982777	0.000000	-0.414656	0.000000	0.000000	0.000000	-0.097548	-0.013137	-0.473574	0.000000	0.000000	4.000000	27.000000	0.000000
1978.605915	0.111044	0.562603	0.135035	80.616379	110.903084	144.981949	4.983362	0.000000	-0.407553	0.000000	0.000000	0.000000	-0.097548	-0.013137	-0.473574	0.000000	0.000000	4.000000	27.000000	0.000000
1978.609249	0.110735	0.562557	0.133546	80.616379	110.903084	144.981949	4.983362	0.000000	-0.407553	0.000000	0.000000	0.000000	-0.092460	-0.013782	-0.446661	0.000000	0.000000	4.000000	27.000000	0.000000
1978.612582	0.110735	0.562557	0.133546	80.616379	110.903084	144.981949	4.983362	0.000000	-0.407553	0.000000	0.000000	0.000000	-0.092460	-0.013782	-0.446661	0.000000	0.000000	4.000000	27.000000	0.000000
1978.615915	0.110735	0.562557	0.133546	80.583679	111.473022	145.480759	4.983923	0.000000	-0.400641	0.000000	0.000000	0.000000	-0.092460	-0.013782	-0.446661	0.000000	0.000000	4.000000	27.000000	0.000000
1978.619249	0.110500	0.562509	0.132137	80.583679	111.473022	145.480759	4.983923	0.000000	-0.400641	0.000000	0.000000	0.000000	-0.070555	-0.014333	-0.422742	0.000000	0.000000	4.000000	27.000000	0.000000
1978.622582	0.110500	0.562509	0.132137	80.583679	111.473022	145.480759	4.983923	0.000000	-0.400641	0.000000	0.000000	0.000000	-0.070555	-0.014333	-0.422742	0.000000	0.000000	4.000000	27.000000	0.000000
1978.625915	0.110500	0.562509	0.132137	80.562538	112.069504	146.070618	4.984288	0.000000	-0.396072	0.000000	0.000000	0.000000	-0.070555	-0.014333	-0.422742	0.000000	0.000000	4.000000	27.000000	0.000000
1978.629249	0.110327	0.562466	0.130751	80.562538	112.069504	146.070618	4.984288	0.000000	-0.396072	0.000000	0.000000	0.000000	-0.051951	-0.012791	-0.415763	0.000000	0.000000	4.000000	27.000000	0.000000
1978.632582	0.110327	0.562466	0.130751	80.562538	112.069504	146.070618	4.984288	0.000000	-0.396072	0.000000	0.000000	0.000000	-0.051951	-0.012791	-0.415763	0.000000	0.000000	4.000000	27.000000	0.000000
1978.635915	0.110327	0.562466	0.130751	80.544601	112.655083	146.643768	4.984477	0.000000	-0.393683	0.000000	0.000000	0.000000	-0.051951	-0.012791	-0.415763	0.000000	0.000000	4.000000	27.000000	0.000000
1978.639249	0.110182	0.562389	0.129363	80.544601	112.655083	146.643768	4.984477	0.000000	-0.393683	0.000000	0.000000	0.000000	-0.043530	-0.023004	-0.416311	0.000000	0.000000	4.000000	27.000000	0.000000
1978.642582	0.110182	0.562389	0.129363	80.544601	112.655083	146.643768	4.984477	0.000000	-0.393683	0.000000	0.000000	0.000000	-0.043530	-0.023004	-0.416311	0.000000	0.000000	4.000000	27.000000	0.000000
1978.645915	0.110182	0.562389	0.129363	80.524292	113.283150	147.259750	4.984584	0.000000	-0.392324	0.000000	0.000000	0.000000	-0.043530	-0.023004	-0.416311	0.000000	0.000000	4.000000	27.000000	0.000000
1978.649249	0.110111	0.562338	0.127916	80.524292	113.283150	147.259750	4.984584	0.000000	-0.392324	0.000000	0.000000	0.000000	-0.021185	-0.015536	-0.434263	0.000000	0.000000	4.000000	27.000000	0.000000
1978.652582	0.110111	0.562338	0.127916	80.524292	113.283150	147.259750	4.984584	0.000000	-0.392324	0.000000	0.000000	0.000000	-0.021185	-0.015536	-0.434263	0.000000	0.000000	4.000000	27.000000	0.000000
1978.655915	0.110111	0.562338	0.127916	80.503052	113.916359	147.878571	4.984452	0.000000	-0.394002	0.000000	0.000000	0.000000	-0.021185	-0.015536	-0.434263	0.000000	0.000000	4.000000	27.000000	0.000000
1978.659249	0.110082	0.562239	0.126388	80.503052	113.916359	147.878571	4.984452	0.000000	-0.394002	0.000000	0.000000	0.000000	-0.008773	-0.029623	-0.458197	0.000000	0.000000	4.000000	27.000000	0.000000
1978.662582	0.110082	0.562239	0.126388	80.503052	113.916359	147.878571	4.984452	0.000000	-0.394002	0.000000	0.000000	0.000000	-0.008773	-0.029623	-0.458197	0.000000	0.000000	4.000000	27.000000	0.000000
1978.665915	0.110082	0.562239	0.126388	80.479942	114.539650	148.489929	4.984168	0.000000	-0.397587	0.000000	0.000000	0.000000	-0.008773	-0.029623	-0.458197	0.000000	0.000000	4.000000	27.000000	0.000000
1978.669249	0.110023	0.562139	0.124864	80.479942	114.539650	148.489929	4.984168	0.000000	-0.397587	0.000000	0.000000	0.000000	-0.017603	-0.029986	-0.457397	0.000000	0.000000	4.000000	27.000000	0.000000
1978.672582	0.110023	0.562139	0.124864	80.479942	114.539650	148.489929	4.984168	0.000000	-0.397587	0.000000	0.000000	0.000000	-0.017603	-0.029986	-0.457397	0.000000	0.000000	4.000000	27.000000	0.000000
1978.675915	0.110023	0.562139	0.124864	80.463394	115.042450	148.988281	4.983968	0.000000	-0.400083	0.000000	0.000000	0.000000	-0.017603	-0.029986	-0.457397	0.000000	0.000000	4.000000	27.000000	0.000000
1978.679249	0.109906	0.561986	0.123337	80.463394	115.042450	148.988281	4.983968	0.000000	-0.400083	0.000000	0.000000	0.000000	-0.035185	-0.045922	-0.457969	0.000000	0.000000	4.000000	27.000000	0.000000
1978.682582	0.109906	0.561986	0.123337	80.463394	115.042450	148.988281	4.983968	0.000000	-0.400083	0.000000	0.000000	0.000000	-0.035185	-0.045922	-0.457969	0.000000	0.000000	4.000000	27.000000	0.000000
1978.685915	0.109906	0.561986	0.123337	80.464912	115.244637	149.197739	4.983951	0.000000	-0.400294	0.000000	0.000000	0.000000	-0.035185	-0.045922	-0.457969	0.000000	0.000000	4.000000	27.000000	0.000000
1978.689249	0.109677	0.561832	0.121829	80.464912	115.244637	149.197739	4.983951	0.000000	-0.400294	0.000000	0.000000	0.000000	-0.068586	-0.046255	-0.452515	0.000000	0.000000	4.000000	27.000000	0.000000
1978.692582	0.109677	0.561832	0.121829	80.464912	115.244637	149.197739	4.983951	0.000000	-0.400294	0.000000	0.000000	0.000000	-0.068586	-0.046255	-0.452515	0.000000	0.000000	4.000000	27.000000	0.000000
1978.695915	0.109677	0.561832	0.121829	80.476578	115.230125	149.202042	4.984300	0.000000	-0.395925	0.000000	0.000000	0.000000	-0.068586	-0.046255	-0.452515	0.000000	0.000000	4.000000	27.000000	0.000000
1978.699249	0.109435	0.561658	0.120402	80.476578	115.230125	149.202042	4.984300	0.000000	-0.395925	0.000000	0.000000	0.000000	-0.072571	-0.052218	-0.428123	0.000000	0.000000	4.000000	27.000000	0.000000
1978.702582	0.109435	0.561658	0.120402	80.476578	115.230125	149.202042	4.984300	0.000000	-0.395925	0.000000	0.000000	0.000000	-0.072571	-0.052218	-0.428123	0.000000	0.000000	4.000000	27.000000	0.000000
1978.705915	0.109435	0.561658	0.120402	80.493080	115.061806	149.055847	4.984717	0.000000	-0.390637	0.000000	0.000000	0.000000	-0.072571	-0.052218	-0.428123	0.000000	0.000000	4.000000	27.000000	0.000000
1978.709249	0.109204	0.561477	0.119030	80.493080	115.061806	149.055847	4.984717	0.000000	-0.390637	0.000000	0.000000	0.000000	-0.069469	-0.054313	-0.411528	0.000000	0.000000	4.000000	27.000000	0.000000
1978.712582	0.109204	0.561477	0.119030	80.493080	115.061806	149.055847	4.984717	0.000000	-0.390637	0.000000	0.000000	0.000000	-0.069469	-0.054313	-0.411528	0.000000	0.000000	4.000000	27.000000	0.000000
1978.715915	0.109204	0.561477	0.119030	80.500008	114.852745	148.880417	4.985119	0.000000	-0.385472	0.000000	0.000000	0.000000	-0.069469	-0.054313	-0.411528	0.000000	0.000000	4.000000	27.000000	0.000000
1978.719249	0.108958	0.561308	0.117734	80.500008	114.852745	148.880417	4.985119	0.000000	-0.385472	0.000000	0.000000	0.000000	-0.073652	-0.050563	-0.388628	0.000000	0.000000	4.000000	27.000000	0.000000
1978.722582	0.108958	0.561308	0.117734	80.500008	114.852745	148.880417	4.985119	0.000000	-0.385472	0.000000	0.000000	0.000000	-0.073652	-0.050563	-0.388628	0.000000	0.000000	4.000000	27.000000	0.000000
1978.725915	0.108958	0.561308	0.117734	80.476654	114.676613	148.747833	4.985589	0.000000	-0.379354	0.000000	0.000000	0.000000	-0.073652	-0.050563	-0.388628	0.000000	0.000000	4.000000	27.000000	0.000000
1978.729249	0.108805	0.561133	0.116479	80.476654	114.676613	148.747833	4.985589	0.000000	-0.379354	0.000000	0.000000	0.000000	-0.045963	-0.052509	-0.376507	0.000000	0.000000	4.000000	27.000000	0.000000
1978.732582	0.108805	0.561133	0.116479	80.476654	114.676613	148.747833	4.985589	0.000000	-0.379354	0.000000	0.000000	0.000000	-0.045963	-0.052509	-0.376507	0.000000	0.000000	4.000000	27.000000	0.000000
1978.735915	0.108805	0.561133	0.116479	80.414688	114.546669	148.677872	4.985775	0.000000	-0.376898	0.000000	0.000000	0.000000	-0.045963	-0.052509	-0.376507	0.000000	0.000000	4.000000	27.000000	0.000000
1978.739249	0.108676	0.560938	0.115202	80.414688	114.546669	148.677872	4.985775	0.000000	-0.376898	0.000000	0.000000	0.000000	-0.038918	-0.058457	-0.383291	0.000000	0.000000	4.000000	27.000000	0.000000
1978.742582	0.108676	0.560938	0.115202	80.414688	114.546669	148.677872	4.985775	0.000000	-0.376898	0.000000	0.000000	0.000000	-0.038918	-0.058457	-0.383291	0.000000	0.000000	4.000000	27.000000	0.000000
1978.745915	0.108676	0.560938	0.115202	80.345512	114.542122	148.737595	4.985882	0.000000	-0.375472	0.000000	0.000000	0.000000	-0.038918	-0.058457	-0.383291	0.000000	0.000000	4.000000	27.000000	0.000000
1978.749249	0.108548	0.560762	0.113938	80.345512	114.542122	148.737595	4.985882	0.000000	-0.375472	0.000000	0.000000	0.000000	-0.038279	-0.052865	-0.379158	0.000000	0.000000	4.000000	27.000000	0.000000
1978.752582	0.108548	0.560762	0.113938	80.345512	114.542122	148.737595	4.985882	0.000000	-0.375472	0.000000	0.000000	0.000000	-0.038279	-0.052865	-0.379158	0.000000	0.000000	4.000000	27.000000	0.000000
1978.755915	0.108548	0.560762	0.113938	80.305214	114.701607	148.930939	4.985989	0.000000	-0.374061	0.000000	0.000000	0.000000	-0.038279	-0.052865	-0.379158	0.000000	0.000000	4.000000	27.000000	0.000000
1978.759249	0.108416	0.560566	0.112657	80.305214	114.701607	148.930939	4.985989	0.000000	-0.374061	0.000000	0.000000	0.000000	-0.039424	-0.058784	-0.384410	0.000000	0.000000	4.000000	27.000000	0.000000
1978.762582	0.108416	0.560566	0.112657	80.305214	114.701607	148.930939	4.985989	0.000000	-0.374061	0.000000	0.000000	0.000000	-0.039424	-0.058784	-0.384410	0.000000	0.000000	4.000000	27.000000	0.000000
1978.765915	0.108416	0.560566	0.112657	80.302071	114.963234	149.197662	4.986104	0.000000	-0.372508	0.000000	0.000000	0.000000	-0.039424	-0.058784	-0.384410	0.000000	0.000000	4.000000	27.000000	0.000000
1978.769249	0.108225	0.560414	0.111357	80.302071	114.963234	149.197662	4.986104	0.000000	-0.372508	0.000000	0.000000	0.000000	-0.057404	-0.045711	-0.389930	0.000000	0.000000	4.000000	27.000000	0.000000
1978.772582	0.108225	0.560414	0.111357	80.302071	114.963234	149.197662	4.986104	0.000000	-0.372508	0.000000	0.000000	0.000000	-0.057404	-0.045711	-0.389930	0.000000	0.000000	4.000000	27.000000	0.000000
1978.775915	0.108225	0.560414	0.111357	80.303040	115.155487	149.401352	4.986416	0.000000	-0.368311	0.000000	0.000000	0.000000	-0.057404	-0.045711	-0.389930	0.000000	0.000000	4.000000	27.000000	0.000000
1978.779249	0.108007	0.560229	0.110066	80.303040	115.155487	149.401352	4.986416	0.000000	-0.368311	0.000000	0.000000	0.000000	-0.065355	-0.055378	-0.387311	0.000000	0.000000	4.000000	27.000000	0.000000
1978.782582	0.108007	0.560229	0.110066	80.303040	115.155487	149.401352	4.986416	0.000000	-0.368311	0.000000	0.000000	0.000000	-0.065355	-0.055378	-0.387311	0.000000	0.000000	4.000000	27.000000	0.000000
1978.785915	0.108007	0.560229	0.110066	80.303017	115.234375	149.501038	4.986821	0.000000	-0.362792	0.000000	0.000000	0.000000	-0.065355	-0.055378	-0.387311	0.000000	0.000000	4.000000	27.000000	0.000000
1978.789249	0.107773	0.560038	0.108836	80.303017	115.234375	149.501038	4.986821	0.000000	-0.362792	0.000000	0.000000	0.000000	-0.070226	-0.057256	-0.368834	0.000000	0.000000	4.000000	27.000000	0.000000
1978.792582	0.107773	0.560038	0.108836	80.303017	115.234375	149.501038	4.986821	0.000000	-0.362792	0.000000	0.000000	0.000000	-0.070226	-0.057256	-0.368834	0.000000	0.000000	4.000000	27.000000	0.000000
1978.795915	0.107773	0.560038	0.108836	80.302231	115.089287	149.391129	4.987296	0.000000	-0.356198	0.000000	0.000000	0.000000	-0.070226	-0.057256	-0.368834	0.000000	0.000000	4.000000	27.000000	0.000000
1978.799249	0.107547	0.559822	0.107648	80.302231	115.089287	149.391129	4.987296	0.000000	-0.356198	0.000000	0.000000	0.000000	-0.067890	-0.064783	-0.356576	0.000000	0.000000	4.000000	27.000000	0.000000
1978.802582	0.107547	0.559822	0.107648	80.302231	115.089287	149.391129	4.987296	0.000000	-0.356198	0.000000	0.000000	0.000000	-0.067890	-0.064783	-0.356576	0.000000	0.000000	4.000000	27.000000	0.000000
1978.805915	0.107547	0.559822	0.107648	80.292564	114.677795	149.035904	4.987757	0.000000	-0.349679	0.000000	0.000000	0.000000	-0.067890	-0.064783	-0.356576	0.000000	0.000000	4.000000	27.000000	0.000000
1978.809249	0.107330	0.559632	0.106511	80.292564	114.677795	149.035904	4.987757	0.000000	-0.349679	0.000000	0.000000	0.000000	-0.064958	-0.057127	-0.341168	0.000000	0.000000	4.000000	27.000000	0.000000
1978.812582	0.107330	0.559632	0.106511	80.292564	114.677795	149.035904	4.987757	0.000000	-0.349679	0.000000	0.000000	0.000000	-0.064958	-0.057127	-0.341168	0.000000	0.000000	4.000000	27.000000	0.000000
1978.815915	0.107330	0.559632	0.106511	80.269646	114.167114	148.594513	4.988200	0.000000	-0.343303	0.000000	0.000000	0.000000	-0.064958	-0.057127	-0.341168	0.000000	0.000000	4.000000	27.000000	0.000000
1978.819249	0.107148	0.559417	0.105409	80.269646	114.167114	148.594513	4.988200	0.000000	-0.343303	0.000000	0.000000	0.000000	-0.054593	-0.064577	-0.330331	0.000000	0.000000	4.000000	27.000000	0.000000
1978.822582	0.107148	0.559417	0.105409	80.269646	114.167114	148.594513	4.988200	0.000000	-0.343303	0.000000	0.000000	0.000000	-0.054593	-0.064577	-0.330331	0.000000	0.000000	4.000000	27.000000	0.000000
1978.825915	0.107148	0.559417	0.105409	80.231827	113.698105	148.199768	4.988542	0.000000	-0.338301	0.000000	0.000000	0.000000	-0.054593	-0.064577	-0.330331	0.000000	0.000000	4.000000	27.000000	0.000000
1978.829249	0.107000	0.559208	0.104339	80.231827	113.698105	148.199768	4.988542	0.000000	-0.338301	0.000000	0.000000	0.000000	-0.044578	-0.062630	-0.321095	0.000000	0.000000	4.000000	27.000000	0.000000
1978.832582	0.107000	0.559208	0.104339	80.231827	113.698105	148.199768	4.988542	0.000000	-0.338301	0.000000	0.000000	0.000000	-0.044578	-0.062630	-0.321095	0.000000	0.000000	4.000000	27.000000	0.000000
1978.835915	0.107000	0.559208	0.104339	80.210274	113.339088	147.893509	4.988786	0.000000	-0.334683	0.000000	0.000000	0.000000	-0.044578	-0.062630	-0.321095	0.000000	0.000000	4.000000	27.000000	0.000000
1978.839249	0.106880	0.559018	0.103278	80.210274	113.339088	147.893509	4.988786	0.000000	-0.334683	0.000000	0.000000	0.000000	-0.035824	-0.056974	-0.318232	0.000000	0.000000	4.000000	27.000000	0.000000
1978.842582	0.106880	0.559018	0.103278	80.210274	113.339088	147.893509	4.988786	0.000000	-0.334683	0.000000	0.000000	0.000000	-0.035824	-0.056974	-0.318232	0.000000	0.000000	4.000000	27.000000	0.000000
1978.845915	0.106880	0.559018	0.103278	80.222534	113.182953	147.750046	4.988942	0.000000	-0.332363	0.000000	0.000000	0.000000	-0.035824	-0.056974	-0.318232	0.000000	0.000000	4.000000	27.000000	0.000000
1978.849249	0.106820	0.558866	0.102238	80.222534	113.182953	147.750046	4.988942	0.000000	-0.332363	0.000000	0.000000	0.000000	-0.018227	-0.045670	-0.312072	0.000000	0.000000	4.000000	27.000000	0.000000
1978.852582	0.106820	0.558866	0.102238	80.222534	113.182953	147.750046	4.988942	0.000000	-0.332363	0.000000	0.000000	0.000000	-0.018227	-0.045670	-0.312072	0.000000	0.000000	4.000000	27.000000	0.000000
1978.855915	0.106820	0.558866	0.102238	80.232697	113.202385	147.765564	4.988914	0.000000	-0.332778	0.000000	0.000000	0.000000	-0.018227	-0.045670	-0.312072	0.000000	0.000000	4.000000	27.000000	0.000000
1978.859249	0.106792	0.558720	0.101229	80.232697	113.202385	147.765564	4.988914	0.000000	-0.332778	0.000000	0.000000	0.000000	-0.008339	-0.043745	-0.302696	0.000000	0.000000	4.000000	27.000000	0.000000
1978.862582	0.106792	0.558720	0.101229	80.232697	113.202385	147.765564	4.988914	0.000000	-0.332778	0.000000	0.000000	0.000000	-0.008339	-0.043745	-0.302696	0.000000	0.000000	4.000000	27.000000	0.000000
1978.865915	0.106792	0.558720	0.101229	80.226700	113.473152	148.028259	4.988784	0.000000	-0.334717	0.000000	0.000000	0.000000	-0.008339	-0.043745	-0.302696	0.000000	0.000000	4.000000	27.000000	0.000000
1978.869249	0.106792	0.558720	0.101229	80.226700	113.473152	148.028259	4.988784	0.000000	-0.334717	0.000000	0.000000	0.000000	-0.008339	-0.043745	-0.302696	0.000000	0.000000	4.000000	27.000000	0.000000
1978.872582	0.106772	0.558631	0.100267	80.226700	113.473152	148.028259	4.988784	0.000000	-0.334717	0.000000	0.000000	0.000000	-0.005811	-0.026814	-0.288590	0.000000	0.000000	4.000000	27.000000	0.000000
1978.875915	0.106772	0.558631	0.100267	80.213791	113.867790	148.407883	4.988784	0.000000	-0.334717	0.000000	0.000000	0.000000	-0.005811	-0.026814	-0.288590	0.000000	0.000000	4.000000	27.000000	0.000000
1978.879249	0.106790	0.558536	0.099358	80.213791	113.867790	148.407883	4.988784	0.000000	-0.334717	0.000000	0.000000	0.000000	0.005292	-0.028501	-0.272680	0.000000	0.000000	4.000000	27.000000	0.000000
1978.882582	0.106790	0.558536	0.099358	80.213791	113.867790	148.407883	4.988784	0.000000	-0.334717	0.000000	0.000000	0.000000	0.005292	-0.028501	-0.272680	0.000000	0.000000	4.000000	27.000000	0.000000
1978.885915	0.106790	0.558536	0.099358	80.199554	114.237282	148.766251	4.967910	0.000000	-0.339506	0.000000	0.000000	0.000000	0.005292	-0.028501	-0.272680	0.000000	0.000000	4.000000	27.000000	0.000000
1978.889249	0.106790	0.558536	0.099358	80.199554	114.237282	148.766251	4.967910	0.000000	-0.339506	0.000000	0.000000	0.000000	0.005292	-0.028501	-0.272680	0.000000	0.000000	4.000000	27.000000	0.000000
1978.892582	0.106784	0.558459	0.098470	80.199554	114.237282	148.766251	4.967910	0.000000	-0.339506	0.000000	0.000000	0.000000	-0.001921	-0.022960	-0.266584	0.000000	0.000000	4.000000	27.000000	0.000000
1978.895915	0.106784	0.558459	0.098470	80.184898	114.602936	149.123535	4.967910	0.000000	-0.339506	0.000000	0.000000	0.000000	-0.001921	-0.022960	-0.266584	0.000000	0.000000	4.000000	27.000000	0.000000
1978.899249	0.106732	0.558358	0.097633	80.184898	114.602936	149.123535	4.967910	0.000000	-0.339506	0.000000	0.000000	0.000000	-0.015437	-0.030267	-0.250867	0.000000	0.000000	4.000000	27.000000	0.000000
1978.902582	0.106732	0.558358	0.097633	80.184898	114.602936	149.123535	4.967910	0.000000	-0.339506	0.000000	0.000000	0.000000	-0.015437	-0.030267	-0.250867	0.000000	0.000000	4.000000	27.000000	0.000000
1978.905915	0.106732	0.558358	0.097633	80.169868	114.962112	149.479782	4.881669	0.000000	-0.336613	0.000000	0.000000	0.000000	-0.015437	-0.030267	-0.250867	0.000000	0.000000	4.000000	27.000000	0.000000
1978.909249	0.106732	0.558358	0.097633	80.169868	114.962112	149.479782	4.881669	0.000000	-0.336613	0.000000	0.000000	0.000000	-0.015437	-0.030267	-0.250867	0.000000	0.000000	4.000000	27.000000	0.000000
1978.912582	0.106658	0.558245	0.096823	80.169868	114.962112	149.479782	4.881669	0.000000	-0.336613	0.000000	0.000000	0.000000	-0.022221	-0.033942	-0.243102	0.000000	0.000000	4.000000	27.000000	0.000000
1978.915915	0.106658	0.558245	0.096823	80.153679	115.334892	149.852600	4.881669	0.000000	-0.336613	0.000000	0.000000	0.000000	-0.022221	-0.033942	-0.243102	0.000000	0.000000	4.000000	27.000000	0.000000
1978.919249	0.106554	0.558113	0.096001	80.153679	115.334892	149.852600	4.881669	0.000000	-0.336613	0.000000	0.000000	0.000000	-0.031140	-0.039664	-0.246625	0.000000	0.000000	4.000000	27.000000	0.000000
1978.922582	0.106554	0.558113	0.096001	80.153679	115.334892	149.852600	4.881669	0.000000	-0.336613	0.000000	0.000000	0.000000	-0.031140	-0.039664	-0.246625	0.000000	0.000000	4.000000	27.000000	0.000000
1978.925915	0.106554	0.558113	0.096001	80.135376	115.702446	150.221680	4.800047	0.000000	-0.327720	0.000000	0.000000	0.000000	-0.031140	-0.039664	-0.246625	0.000000	0.000000	4.000000	27.000000	0.000000
1978.929249	0.106554	0.558113	0.096001	80.135376	115.702446	150.221680	4.800047	0.000000	-0.327720	0.000000	0.000000	0.000000	-0.031140	-0.039664	-0.246625	0.000000	0.000000	4.000000	27.000000	0.000000
1978.932582	0.106447	0.557962	0.095162	80.135376	115.702446	150.221680	4.800047	0.000000	-0.327720	0.000000	0.000000	0.000000	-0.032162	-0.045358	-0.251688	0.000000	0.000000	4.000000	27.000000	0.000000
1978.935915	0.106447	0.557962	0.095162	80.113358	116.096359	150.621887	4.800047	0.000000	-0.327720	0.000000	0.000000	0.000000	-0.032162	-0.045358	-0.251688	0.000000	0.000000	4.000000	27.000000	0.000000
1978.939249	0.106306	0.557803	0.094290	80.113358	116.096359	150.621887	4.800047	0.000000	-0.327720	0.000000	0.000000	0.000000	-0.042293	-0.047472	-0.261727	0.000000	0.000000	4.000000	27.000000	0.000000
1978.942582	0.106306	0.557803	0.094290	80.113358	116.096359	150.621887	4.800047	0.000000	-0.327720	0.000000	0.000000	0.000000	-0.042293	-0.047472	-0.261727	0.000000	0.000000	4.000000	27.000000	0.000000
1978.945915	0.106306	0.557803	0.094290	80.069160	116.436760	150.985153	4.714478	0.000000	-0.315311	0.000000	0.000000	0.000000	-0.042293	-0.047472	-0.261727	0.000000	0.000000	4.000000	27.000000	0.000000
1978.949249	0.106306	0.557803	0.094290	80.069160	116.436760	150.985153	4.714478	0.000000	-0.315311	0.000000	0.000000	0.000000	-0.042293	-0.047472	-0.261727	0.000000	0.000000	4.000000	27.000000	0.000000
1978.952582	0.106190	0.557676	0.093406	80.069160	116.436760	150.985153	4.714478	0.000000	-0.315311	0.000000	0.000000	0.000000	-0.034835	-0.038321	-0.265109	0.000000	0.000000	4.000000	27.000000	0.000000
1978.955915	0.106190	0.557676	0.093406	79.991226	116.656189	151.258713	4.714478	0.000000	-0.315311	0.000000	0.000000	0.000000	-0.034835	-0.038321	-0.265109	0.000000	0.000000	4.000000	27.000000	0.000000
1978.959249	0.106065	0.557571	0.092478	79.991226	116.656189	151.258713	4.714478	0.000000	-0.315311	0.000000	0.000000	0.000000	-0.037438	-0.031294	-0.278312	0.000000	0.000000	4.000000	27.000000	0.000000
1978.962582	0.106065	0.557571	0.092478	79.991226	116.656189	151.258713	4.714478	0.000000	-0.315311	0.000000	0.000000	0.000000	-0.037438	-0.031294	-0.278312	0.000000	0.000000	4.000000	27.000000	0.000000
1978.965915	0.106065	0.557571	0.092478	79.898506	116.772423	151.445862	4.623908	0.000000	-0.303265	0.000000	0.000000	0.000000	-0.037438	-0.031294	-0.278312	0.000000	0.000000	4.000000	27.000000	0.000000
1978.969249	0.105939	0.557497	0.091544	79.898506	116.772423	151.445862	4.623908	0.000000	-0.303265	0.000000	0.000000	0.000000	-0.037856	-0.022249	-0.280195	0.000000	0.000000	4.000000	27.000000	0.000000
1978.972582	0.105939	0.557497	0.091544	79.898506	116.772423	151.445862	4.623908	0.000000	-0.303265	0.000000	0.000000	0.000000	-0.037856	-0.022249	-0.280195	0.000000	0.000000	4.000000	27.000000	0.000000
1978.975915	0.105939	0.557497	0.091544	79.795830	116.729752	151.495056	4.577209	0.000000	-0.296956	0.000000	0.000000	0.000000	-0.037856	-0.022249	-0.280195	0.000000	0.000000	4.000000	27.000000	0.000000
1978.979249	0.105787	0.557422	0.090614	79.795830	116.729752	151.495056	4.577209	0.000000	-0.296956	0.000000	0.000000	0.000000	-0.045761	-0.022398	-0.278950	0.000000	0.000000	4.000000	27.000000	0.000000
1978.982582	0.105787	0.557422	0.090614	79.795830	116.729752	151.495056	4.577209	0.000000	-0.296956	0.000000	0.000000	0.000000	-0.045761	-0.022398	-0.278950	0.000000	0.000000	4.000000	27.000000	0.000000
1978.985915	0.105787	0.557422	0.090614	79.694046	116.473892	151.348801	4.530717	0.000000	-0.289329	0.000000	0.000000	0.000000	-0.045761	-0.022398	-0.278950	0.000000	0.000000	4.000000	27.000000	0.000000
1978.989249	0.105787	0.557422	0.090614	79.694046	116.473892	151.348801	4.530717	0.000000	-0.289329	0.000000	0.000000	0.000000	-0.045761	-0.022398	-0.278950	0.000000	0.000000	4.000000	27.000000	0.000000
1978.992582	0.105616	0.557324	0.089732	79.694046	116.473892	151.348801	4.530717	0.000000	-0.289329	0.000000	0.000000	0.000000	-0.051121	-0.029582	-0.264725	0.000000	0.000000	4.000000	27.000000	0.000000
1978.995915	0.105616	0.557324	0.089732	79.612549	116.084587	151.063904	4.530717	0.000000	-0.289329	0.000000	0.000000	0.000000	-0.051121	-0.029582	-0.264725	0.000000	0.000000	4.000000	27.000000	0.000000
1978.999249	0.105457	0.557220	0.088908	79.612549	116.084587	151.063904	4.530717	0.000000	-0.289329	0.000000	0.000000	0.000000	-0.047715	-0.031116	-0.247093	0.000000	0.000000	4.000000	27.000000	0.000000
1979.002582	0.105457	0.557220	0.088908	79.612549	116.084587	151.063904	4.530717	0.000000	-0.289329	0.000000	0.000000	0.000000	-0.047715	-0.031116	-0.247093	0.000000	0.000000	4.000000	27.000000	0.000000
1979.005915	0.105457	0.557220	0.088908	79.543602	115.716667	150.790390	4.445414	0.000000	-0.272856	0.000000	0.000000	0.000000	-0.047715	-0.031116	-0.247093	0.000000	0.000000	4.000000	27.000000	0.000000
1979.009249	0.105457	0.557220	0.088908	79.543602	115.716667	150.790390	4.445414	0.000000	-0.272856	0.000000	0.000000	0.000000	-0.047715	-0.031116	-0.247093	0.000000	0.000000	4.000000	27.000000	0.000000
1979.012582	0.105302	0.557104	0.088106	79.543602	115.716667	150.790390	4.445414	0.000000	-0.272856	0.000000	0.000000	0.000000	-0.046501	-0.034701	-0.240811	0.000000	0.000000	4.000000	27.000000	0.000000
1979.015915	0.105302	0.557104	0.088106	79.475967	115.379707	150.536255	4.445414	0.000000	-0.272856	0.000000	0.000000	0.000000	-0.046501	-0.034701	-0.240811	0.000000	0.000000	4.000000	27.000000	0.000000
1979.019249	0.105154	0.556996	0.087340	79.475967	115.379707	150.536255	4.445414	0.000000	-0.272856	0.000000	0.000000	0.000000	-0.044342	-0.032678	-0.229614	0.000000	0.000000	4.000000	27.000000	0.000000
1979.022582	0.105154	0.556996	0.087340	79.475967	115.379707	150.536255	4.445414	0.000000	-0.272856	0.000000	0.000000	0.000000	-0.044342	-0.032678	-0.229614	0.000000	0.000000	4.000000	27.000000	0.000000
1979.025915	0.105154	0.556996	0.087340	79.413254	115.260376	150.491150	4.367010	0.000000	-0.257716	0.000000	0.000000	0.000000	-0.044342	-0.032678	-0.229614	0.000000	0.000000	4.000000	27.000000	0.000000
1979.029249	0.105154	0.556996	0.087340	79.413254	115.260376	150.491150	4.367010	0.000000	-0.257716	0.000000	0.000000	0.000000	-0.044342	-0.032678	-0.229614	0.000000	0.000000	4.000000	27.000000	0.000000
1979.032582	0.104981	0.556886	0.086579	79.413254	115.260376	150.491150	4.367010	0.000000	-0.257716	0.000000	0.000000	0.000000	-0.052121	-0.032766	-0.228313	0.000000	0.000000	4.000000	27.000000	0.000000
1979.035915	0.104981	0.556886	0.086579	79.373642	115.453545	150.718765	4.367010	0.000000	-0.257716	0.000000	0.000000	0.000000	-0.052121	-0.032766	-0.228313	0.000000	0.000000	4.000000	27.000000	0.000000
1979.039249	0.104814	0.556784	0.085856	79.373642	115.453545	150.718765	4.367010	0.000000	-0.257716	0.000000	0.000000	0.000000	-0.049930	-0.030714	-0.217082	0.000000	0.000000	4.000000	27.000000	0.000000
1979.042582	0.104814	0.556784	0.085856	79.373642	115.453545	150.718765	4.367010	0.000000	-0.257716	0.000000	0.000000	0.000000	-0.049930	-0.030714	-0.217082	0.000000	0.000000	4.000000	27.000000	0.000000
1979.045915	0.104814	0.556784	0.085856	79.359367	115.741165	151.014175	4.292777	0.000000	-0.240707	0.000000	0.000000	0.000000	-0.049930	-0.030714	-0.217082	0.000000	0.000000	4.000000	27.000000	0.000000
1979.049249	0.104814	0.556784	0.085856	79.359367	115.741165	151.014175	4.292777	0.000000	-0.240707	0.000000	0.000000	0.000000	-0.049930	-0.030714	-0.217082	0.000000	0.000000	4.000000	27.000000	0.000000
1979.052582	0.104648	0.556681	0.085131	79.359367	115.741165	151.014175	4.292777	0.000000	-0.240707	0.000000	0.000000	0.000000	-0.049945	-0.030755	-0.217259	0.000000	0.000000	4.000000	27.000000	0.000000
1979.055915	0.104648	0.556681	0.085131	79.339821	116.018837	151.301453	4.292777	0.000000	-0.240707	0.000000	0.000000	0.000000	-0.049945	-0.030755	-0.217259	0.000000	0.000000	4.000000	27.000000	0.000000
1979.059249	0.104499	0.556572	0.084363	79.339821	116.018837	151.301453	4.292777	0.000000	-0.240707	0.000000	0.000000	0.000000	-0.044451	-0.032922	-0.230365	0.000000	0.000000	4.000000	27.000000	0.000000
1979.062582	0.104499	0.556572	0.084363	79.339821	116.018837	151.301453	4.292777	0.000000	-0.240707	0.000000	0.000000	0.000000	-0.044451	-0.032922	-0.230365	0.000000	0.000000	4.000000	27.000000	0.000000
1979.065915	0.104499	0.556572	0.084363	79.314354	116.270981	151.566696	4.218173	0.000000	-0.224975	0.000000	0.000000	0.000000	-0.044451	-0.032922	-0.230365	0.000000	0.000000	4.000000	27.000000	0.000000
1979.069249	0.104499	0.556572	0.084363	79.314354	116.270981	151.566696	4.218173	0.000000	-0.224975	0.000000	0.000000	0.000000	-0.044451	-0.032922	-0.230365	0.000000	0.000000	4.000000	27.000000	0.000000
1979.072582	0.104387	0.556487	0.083645	79.314354	116.270981	151.566696	4.218173	0.000000	-0.224975	0.000000	0.000000	0.000000	-0.033625	-0.025326	-0.215663	0.000000	0.000000	4.000000	27.000000	0.000000
1979.075915	0.104387	0.556487	0.083645	79.277779	116.509262	151.826965	4.218173	0.000000	-0.224975	0.000000	0.000000	0.000000	-0.033625	-0.025326	-0.215663	0.000000	0.000000	4.000000	27.000000	0.000000
1979.079249	0.104265	0.556377	0.082871	79.277779	116.509262	151.826965	4.218173	0.000000	-0.224975	0.000000	0.000000	0.000000	-0.036840	-0.033056	-0.232212	0.000000	0.000000	4.000000	27.000000	0.000000
1979.082582	0.104265	0.556377	0.082871	79.277779	116.509262	151.826965	4.218173	0.000000	-0.224975	0.000000	0.000000	0.000000	-0.036840	-0.033056	-0.232212	0.000000	0.000000	4.000000	27.000000	0.000000
1979.085915	0.104265	0.556377	0.082871	79.237106	116.727058	152.072006	4.143527	0.000000	-0.213230	0.000000	0.000000	0.000000	-0.036840	-0.033056	-0.232212	0.000000	0.000000	4.000000	27.000000	0.000000
1979.089249	0.104265	0.556377	0.082871	79.237106	116.727058	152.072006	4.143527	0.000000	-0.213230	0.000000	0.000000	0.000000	-0.036840	-0.033056	-0.232212	0.000000	0.000000	4.000000	27.000000	0.000000
1979.092582	0.104146	0.556255	0.082118	79.237106	116.727058	152.072006	4.143527	0.000000	-0.213230	0.000000	0.000000	0.000000	-0.035639	-0.036560	-0.225865	0.000000	0.000000	4.000000	27.000000	0.000000
1979.095915	0.104146	0.556255	0.082118	79.195076	116.914452	152.293243	4.143527	0.000000	-0.213230	0.000000	0.000000	0.000000	-0.035639	-0.036560	-0.225865	0.000000	0.000000	4.000000	27.000000	0.000000
1979.099249	0.103994	0.556126	0.081331	79.195076	116.914452	152.293243	4.143527	0.000000	-0.213230	0.000000	0.000000	0.000000	-0.045581	-0.038701	-0.236044	0.000000	0.000000	4.000000	27.000000	0.000000
1979.102582	0.103994	0.556126	0.081331	79.195076	116.914452	152.293243	4.143527	0.000000	-0.213230	0.000000	0.000000	0.000000	-0.045581	-0.038701	-0.236044	0.000000	0.000000	4.000000	27.000000	0.000000
1979.105915	0.103994	0.556126	0.081331	79.158356	116.991608	152.409164	4.066542	0.000000	-0.199694	0.000000	0.000000	0.000000	-0.045581	-0.038701	-0.236044	0.000000	0.000000	4.000000	27.000000	0.000000
1979.109249	0.103994	0.556126	0.081331	79.158356	116.991608	152.409164	4.066542	0.000000	-0.199694	0.000000	0.000000	0.000000	-0.045581	-0.038701	-0.236044	0.000000	0.000000	4.000000	27.000000	0.000000
1979.112582	0.103839	0.555979	0.080527	79.158356	116.991608	152.409164	4.066542	0.000000	-0.199694	0.000000	0.000000	0.000000	-0.046574	-0.044299	-0.241194	0.000000	0.000000	4.000000	27.000000	0.000000
1979.115915	0.103839	0.555979	0.080527	79.108177	116.931313	152.409439	4.066542	0.000000	-0.199694	0.000000	0.000000	0.000000	-0.046574	-0.044299	-0.241194	0.000000	0.000000	4.000000	27.000000	0.000000
1979.119249	0.103682	0.555861	0.079717	79.108177	116.931313	152.409439	4.066542	0.000000	-0.199694	0.000000	0.000000	0.000000	-0.046925	-0.035401	-0.242993	0.000000	0.000000	4.000000	27.000000	0.000000
1979.122582	0.103682	0.555861	0.079717	79.108177	116.931313	152.409439	4.066542	0.000000	-0.199694	0.000000	0.000000	0.000000	-0.046925	-0.035401	-0.242993	0.000000	0.000000	4.000000	27.000000	0.000000
1979.125915	0.103682	0.555861	0.079717	79.032730	116.697075	152.264130	3.985845	0.000000	-0.184110	0.000000	0.000000	0.000000	-0.046925	-0.035401	-0.242993	0.000000	0.000000	4.000000	27.000000	0.000000
1979.129249	0.103551	0.555742	0.078901	79.032730	116.697075	152.264130	3.985845	0.000000	-0.184110	0.000000	0.000000	0.000000	-0.039329	-0.035445	-0.244678	0.000000	0.000000	4.000000	27.000000	0.000000
1979.132582	0.103551	0.555742	0.078901	79.032730	116.697075	152.264130	3.985845	0.000000	-0.184110	0.000000	0.000000	0.000000	-0.039329	-0.035445	-0.244678	0.000000	0.000000	4.000000	27.000000	0.000000
1979.135915	0.103551	0.555742	0.078901	78.940536	116.387489	152.065796	3.945065	0.000000	-0.177556	0.000000	0.000000	0.000000	-0.039329	-0.035445	-0.244678	0.000000	0.000000	4.000000	27.000000	0.000000
1979.139249	0.103393	0.555654	0.078085	78.940536	116.387489	152.065796	3.945065	0.000000	-0.177556	0.000000	0.000000	0.000000	-0.047322	-0.026572	-0.244988	0.000000	0.000000	4.000000	27.000000	0.000000
1979.142582	0.103393	0.555654	0.078085	78.940536	116.387489	152.065796	3.945065	0.000000	-0.177556	0.000000	0.000000	0.000000	-0.047322	-0.026572	-0.244988	0.000000	0.000000	4.000000	27.000000	0.000000
1979.145915	0.103393	0.555654	0.078085	78.843201	116.062225	151.855576	3.904233	0.000000	-0.169668	0.000000	0.000000	0.000000	-0.047322	-0.026572	-0.244988	0.000000	0.000000	4.000000	27.000000	0.000000
1979.149249	0.103393	0.555654	0.078085	78.843201	116.062225	151.855576	3.904233	0.000000	-0.169668	0.000000	0.000000	0.000000	-0.047322	-0.026572	-0.244988	0.000000	0.000000	4.000000	27.000000	0.000000
1979.152582	0.103239	0.555583	0.077284	78.843201	116.062225	151.855576	3.904233	0.000000	-0.169668	0.000000	0.000000	0.000000	-0.046398	-0.021168	-0.240220	0.000000	0.000000	4.000000	27.000000	0.000000
1979.155915	0.103239	0.555583	0.077284	78.731133	115.803223	151.718597	3.904233	0.000000	-0.169668	0.000000	0.000000	0.000000	-0.046398	-0.021168	-0.240220	0.000000	0.000000	4.000000	27.000000	0.000000
1979.159249	0.103085	0.555483	0.076488	78.731133	115.803223	151.718597	3.904233	0.000000	-0.169668	0.000000	0.000000	0.000000	-0.046131	-0.030153	-0.238831	0.000000	0.000000	4.000000	27.000000	0.000000
1979.162582	0.103085	0.555483	0.076488	78.731133	115.803223	151.718597	3.904233	0.000000	-0.169668	0.000000	0.000000	0.000000	-0.046131	-0.030153	-0.238831	0.000000	0.000000	4.000000	27.000000	0.000000
1979.165915	0.103085	0.555483	0.076488	78.614952	115.728745	151.756821	3.824392	0.000000	-0.154247	0.000000	0.000000	0.000000	-0.046131	-0.030153	-0.238831	0.000000	0.000000	4.000000	27.000000	0.000000
1979.169249	0.103085	0.555483	0.076488	78.614952	115.728745	151.756821	3.824392	0.000000	-0.154247	0.000000	0.000000	0.000000	-0.046131	-0.030153	-0.238831	0.000000	0.000000	4.000000	27.000000	0.000000
1979.172582	0.102902	0.555393	0.075674	78.614952	115.728745	151.756821	3.824392	0.000000	-0.154247	0.000000	0.000000	0.000000	-0.055027	-0.026849	-0.244126	0.000000	0.000000	4.000000	27.000000	0.000000
1979.175915	0.102902	0.555393	0.075674	78.505890	115.800529	151.921371	3.824392	0.000000	-0.154247	0.000000	0.000000	0.000000	-0.055027	-0.026849	-0.244126	0.000000	0.000000	4.000000	27.000000	0.000000
1979.179249	0.102740	0.555285	0.074838	78.505890	115.800529	151.921371	3.824392	0.000000	-0.154247	0.000000	0.000000	0.000000	-0.048426	-0.032473	-0.250786	0.000000	0.000000	4.000000	27.000000	0.000000
1979.182582	0.102740	0.555285	0.074838	78.505890	115.800529	151.921371	3.824392	0.000000	-0.154247	0.000000	0.000000	0.000000	-0.048426	-0.032473	-0.250786	0.000000	0.000000	4.000000	27.000000	0.000000
1979.185915	0.102740	0.555285	0.074838	78.400200	115.910744	152.120483	3.741906	0.000000	-0.137004	0.000000	0.000000	0.000000	-0.048426	-0.032473	-0.250786	0.000000	0.000000	4.000000	27.000000	0.000000
1979.189249	0.102740	0.555285	0.074838	78.400200	115.910744	152.120483	3.741906	0.000000	-0.137004	0.000000	0.000000	0.000000	-0.048426	-0.032473	-0.250786	0.000000	0.000000	4.000000	27.000000	0.000000
1979.192582	0.102579	0.555177	0.074001	78.400200	115.910744	152.120483	3.741906	0.000000	-0.137004	0.000000	0.000000	0.000000	-0.048469	-0.032539	-0.251000	0.000000	0.000000	4.000000	27.000000	0.000000
1979.195915	0.102579	0.555177	0.074001	78.295479	116.010490	152.306747	3.741906	0.000000	-0.137004	0.000000	0.000000	0.000000	-0.048469	-0.032539	-0.251000	0.000000	0.000000	4.000000	27.000000	0.000000
1979.199249	0.102435	0.555061	0.073121	78.295479	116.010490	152.306747	3.741906	0.000000	-0.137004	0.000000	0.000000	0.000000	-0.043194	-0.034748	-0.264250	0.000000	0.000000	4.000000	27.000000	0.000000
1979.202582	0.102435	0.555061	0.073121	78.295479	116.010490	152.306747	3.741906	0.000000	-0.137004	0.000000	0.000000	0.000000	-0.043194	-0.034748	-0.264250	0.000000	0.000000	4.000000	27.000000	0.000000
1979.205915	0.102435	0.555061	0.073121	78.201874	116.092697	152.471329	3.656031	0.000000	-0.121727	0.000000	0.000000	0.000000	-0.043194	-0.034748	-0.264250	0.000000	0.000000	4.000000	27.000000	0.000000
1979.209249	0.102265	0.554945	0.072244	78.201874	116.092697	152.471329	3.656031	0.000000	-0.121727	0.000000	0.000000	0.000000	-0.050804	-0.034849	-0.263025	0.000000	0.000000	4.000000	27.000000	0.000000
1979.212582	0.102265	0.554945	0.072244	78.201874	116.092697	152.471329	3.656031	0.000000	-0.121727	0.000000	0.000000	0.000000	-0.050804	-0.034849	-0.263025	0.000000	0.000000	4.000000	27.000000	0.000000
1979.215915	0.102265	0.554945	0.072244	78.129753	116.165840	152.602570	3.612194	0.000000	-0.113259	0.000000	0.000000	0.000000	-0.050804	-0.034849	-0.263025	0.000000	0.000000	4.000000	27.000000	0.000000
1979.219249	0.102109	0.554832	0.071301	78.129753	116.165840	152.602570	3.612194	0.000000	-0.113259	0.000000	0.000000	0.000000	-0.046835	-0.033726	-0.282899	0.000000	0.000000	4.000000	27.000000	0.000000
1979.222582	0.102109	0.554832	0.071301	78.129753	116.165840	152.602570	3.612194	0.000000	-0.113259	0.000000	0.000000	0.000000	-0.046835	-0.033726	-0.282899	0.000000	0.000000	4.000000	27.000000	0.000000
1979.225915	0.102109	0.554832	0.071301	78.080727	116.137642	152.631927	3.565044	0.000000	-0.105453	0.000000	0.000000	0.000000	-0.046835	-0.033726	-0.282899	0.000000	0.000000	4.000000	27.000000	0.000000
1979.229249	0.102109	0.554832	0.071301	78.080727	116.137642	152.631927	3.565044	0.000000	-0.105453	0.000000	0.000000	0.000000	-0.046835	-0.033726	-0.282899	0.000000	0.000000	4.000000	27.000000	0.000000
1979.232582	0.101956	0.554738	0.070374	78.080727	116.137642	152.631927	3.565044	0.000000	-0.105453	0.000000	0.000000	0.000000	-0.045943	-0.028383	-0.278137	0.000000	0.000000	4.000000	27.000000	0.000000
1979.235915	0.101956	0.554738	0.070374	78.057686	115.919975	152.466904	3.565044	0.000000	-0.105453	0.000000	0.000000	0.000000	-0.045943	-0.028383	-0.278137	0.000000	0.000000	4.000000	27.000000	0.000000
1979.239249	0.101827	0.554672	0.069436	78.057686	115.919975	152.466904	3.565044	0.000000	-0.105453	0.000000	0.000000	0.000000	-0.038824	-0.019708	-0.281399	0.000000	0.000000	4.000000	27.000000	0.000000
1979.242582	0.101827	0.554672	0.069436	78.057686	115.919975	152.466904	3.565044	0.000000	-0.105453	0.000000	0.000000	0.000000	-0.038824	-0.019708	-0.281399	0.000000	0.000000	4.000000	27.000000	0.000000
1979.245915	0.101827	0.554672	0.069436	78.074608	115.566322	152.147934	3.471788	0.000000	-0.091326	0.000000	0.000000	0.000000	-0.038824	-0.019708	-0.281399	0.000000	0.000000	4.000000	27.000000	0.000000
1979.249249	0.101827	0.554672	0.069436	78.074608	115.566322	152.147934	3.471788	0.000000	-0.091326	0.000000	0.000000	0.000000	-0.038824	-0.019708	-0.281399	0.000000	0.000000	4.000000	27.000000	0.000000
1979.252582	0.101696	0.554635	0.068492	78.074608	115.566322	152.147934	3.471788	0.000000	-0.091326	0.000000	0.000000	0.000000	-0.039227	-0.011080	-0.283207	0.000000	0.000000	4.000000	27.000000	0.000000
1979.255915	0.101696	0.554635	0.068492	78.119644	115.166481	151.766785	3.471788	0.000000	-0.091326	0.000000	0.000000	0.000000	-0.039227	-0.011080	-0.283207	0.000000	0.000000	4.000000	27.000000	0.000000
1979.259249	0.101566	0.554568	0.067552	78.119644	115.166481	151.766785	3.471788	0.000000	-0.091326	0.000000	0.000000	0.000000	-0.039022	-0.020026	-0.281874	0.000000	0.000000	4.000000	27.000000	0.000000
1979.262582	0.101566	0.554568	0.067552	78.119644	115.166481	151.766785	3.471788	0.000000	-0.091326	0.000000	0.000000	0.000000	-0.039022	-0.020026	-0.281874	0.000000	0.000000	4.000000	27.000000	0.000000
1979.265915	0.101566	0.554568	0.067552	78.163872	114.790649	151.404922	3.377608	0.000000	-0.078284	0.000000	0.000000	0.000000	-0.039022	-0.020026	-0.281874	0.000000	0.000000	4.000000	27.000000	0.000000
1979.269249	0.101566	0.554568	0.067552	78.163872	114.790649	151.404922	3.377608	0.000000	-0.078284	0.000000	0.000000	0.000000	-0.039022	-0.020026	-0.281874	0.000000	0.000000	4.000000	27.000000	0.000000
1979.272582	0.101464	0.554490	0.066629	78.163872	114.790649	151.404922	3.377608	0.000000	-0.078284	0.000000	0.000000	0.000000	-0.030386	-0.023491	-0.276948	0.000000	0.000000	4.000000	27.000000	0.000000
1979.275915	0.101464	0.554490	0.066629	78.198639	114.520256	151.146835	3.377608	0.000000	-0.078284	0.000000	0.000000	0.000000	-0.030386	-0.023491	-0.276948	0.000000	0.000000	4.000000	27.000000	0.000000
1979.279249	0.101355	0.554404	0.065666	78.198639	114.520256	151.146835	3.377608	0.000000	-0.078284	0.000000	0.000000	0.000000	-0.032768	-0.025776	-0.288836	0.000000	0.000000	4.000000	27.000000	0.000000
1979.282582	0.101355	0.554404	0.065666	78.198639	114.520256	151.146835	3.377608	0.000000	-0.078284	0.000000	0.000000	0.000000	-0.032768	-0.025776	-0.288836	0.000000	0.000000	4.000000	27.000000	0.000000
1979.285915	0.101355	0.554404	0.065666	78.221291	114.389320	151.019897	3.283311	0.000000	-0.067759	0.000000	0.000000	0.000000	-0.032768	-0.025776	-0.288836	0.000000	0.000000	4.000000	27.000000	0.000000
1979.289249	0.101355	0.554404	0.065666	78.221291	114.389320	151.019897	3.283311	0.000000	-0.067759	0.000000	0.000000	0.000000	-0.032768	-0.025776	-0.288836	0.000000	0.000000	4.000000	27.000000	0.000000
1979.292582	0.101296	0.554288	0.064698	78.221291	114.389320	151.019897	3.283311	0.000000	-0.067759	0.000000	0.000000	0.000000	-0.017734	-0.034635	-0.290403	0.000000	0.000000	4.000000	27.000000	0.000000
1979.295915	0.101296	0.554288	0.064698	78.240204	114.325500	150.960419	3.283311	0.000000	-0.067759	0.000000	0.000000	0.000000	-0.017734	-0.034635	-0.290403	0.000000	0.000000	4.000000	27.000000	0.000000
1979.299249	0.101236	0.554173	0.063729	78.240204	114.325500	150.960419	3.283311	0.000000	-0.067759	0.000000	0.000000	0.000000	-0.017922	-0.034734	-0.290643	0.000000	0.000000	4.000000	27.000000	0.000000
1979.302582	0.101236	0.554173	0.063729	78.240204	114.325500	150.960419	3.283311	0.000000	-0.067759	0.000000	0.000000	0.000000	-0.017922	-0.034734	-0.290643	0.000000	0.000000	4.000000	27.000000	0.000000
1979.305915	0.101236	0.554173	0.063729	78.246506	114.414726	151.048737	3.186470	0.000000	-0.061816	0.000000	0.000000	0.000000	-0.017922	-0.034734	-0.290643	0.000000	0.000000	4.000000	27.000000	0.000000
1979.309249	0.101236	0.554173	0.063729	78.246506	114.414726	151.048737	3.186470	0.000000	-0.061816	0.000000	0.000000	0.000000	-0.017922	-0.034734	-0.290643	0.000000	0.000000	4.000000	27.000000	0.000000
1979.312582	0.101147	0.554067	0.062742	78.246506	114.414726	151.048737	3.186470	0.000000	-0.061816	0.000000	0.000000	0.000000	-0.026800	-0.031630	-0.296073	0.000000	0.000000	4.000000	27.000000	0.000000
1979.315915	0.101147	0.554067	0.062742	78.240761	114.634087	151.269791	3.186470	0.000000	-0.061816	0.000000	0.000000	0.000000	-0.026800	-0.031630	-0.296073	0.000000	0.000000	4.000000	27.000000	0.000000
1979.319249	0.101051	0.553925	0.061721	78.240761	114.634087	151.269791	3.186470	0.000000	-0.061816	0.000000	0.000000	0.000000	-0.028942	-0.042588	-0.306474	0.000000	0.000000	4.000000	27.000000	0.000000
1979.322582	0.101051	0.553925	0.061721	78.240761	114.634087	151.269791	3.186470	0.000000	-0.061816	0.000000	0.000000	0.000000	-0.028942	-0.042588	-0.306474	0.000000	0.000000	4.000000	27.000000	0.000000
1979.325915	0.101051	0.553925	0.061721	78.229622	114.921326	151.561142	3.086045	0.000000	-0.052526	0.000000	0.000000	0.000000	-0.028942	-0.042588	-0.306474	0.000000	0.000000	4.000000	27.000000	0.000000
1979.329249	0.100875	0.553794	0.060691	78.229622	114.921326	151.561142	3.086045	0.000000	-0.052526	0.000000	0.000000	0.000000	-0.052530	-0.039472	-0.309077	0.000000	0.000000	4.000000	27.000000	0.000000
1979.332582	0.100875	0.553794	0.060691	78.229622	114.921326	151.561142	3.086045	0.000000	-0.052526	0.000000	0.000000	0.000000	-0.052530	-0.039472	-0.309077	0.000000	0.000000	4.000000	27.000000	0.000000
1979.335915	0.100875	0.553794	0.060691	78.220078	115.184601	151.831711	3.034532	0.000000	-0.043771	0.000000	0.000000	0.000000	-0.052530	-0.039472	-0.309077	0.000000	0.000000	4.000000	27.000000	0.000000
1979.339249	0.100698	0.553615	0.059648	78.220078	115.184601	151.831711	3.034532	0.000000	-0.043771	0.000000	0.000000	0.000000	-0.053312	-0.053640	-0.312914	0.000000	0.000000	4.000000	27.000000	0.000000
1979.342582	0.100698	0.553615	0.059648	78.220078	115.184601	151.831711	3.034532	0.000000	-0.043771	0.000000	0.000000	0.000000	-0.053312	-0.053640	-0.312914	0.000000	0.000000	4.000000	27.000000	0.000000
1979.345915	0.100698	0.553615	0.059648	78.212494	115.370041	152.034439	2.982379	0.000000	-0.034886	0.000000	0.000000	0.000000	-0.053312	-0.053640	-0.312914	0.000000	0.000000	4.000000	27.000000	0.000000
1979.349249	0.100488	0.553429	0.058569	78.212494	115.370041	152.034439	2.982379	0.000000	-0.034886	0.000000	0.000000	0.000000	-0.063037	-0.055898	-0.323541	0.000000	0.000000	4.000000	27.000000	0.000000
1979.352582	0.100488	0.553429	0.058569	78.212494	115.370041	152.034439	2.982379	0.000000	-0.034886	0.000000	0.000000	0.000000	-0.063037	-0.055898	-0.323541	0.000000	0.000000	4.000000	27.000000	0.000000
1979.355915	0.100488	0.553429	0.058569	78.206001	115.369057	152.066635	2.928456	0.000000	-0.024379	0.000000	0.000000	0.000000	-0.063037	-0.055898	-0.323541	0.000000	0.000000	4.000000	27.000000	0.000000
1979.359249	0.100295	0.553206	0.057451	78.206001	115.369057	152.066635	2.928456	0.000000	-0.024379	0.000000	0.000000	0.000000	-0.057764	-0.066779	-0.335527	0.000000	0.000000	4.000000	27.000000	0.000000
1979.362582	0.100295	0.553206	0.057451	78.206001	115.369057	152.066635	2.928456	0.000000	-0.024379	0.000000	0.000000	0.000000	-0.057764	-0.066779	-0.335527	0.000000	0.000000	4.000000	27.000000	0.000000
1979.365915	0.100295	0.553206	0.057451	78.204536	115.076942	151.829697	2.872535	0.000000	-0.014752	0.000000	0.000000	0.000000	-0.057764	-0.066779	-0.335527	0.000000	0.000000	4.000000	27.000000	0.000000
1979.369249	0.100101	0.553012	0.056326	78.204536	115.076942	151.829697	2.872535	0.000000	-0.014752	0.000000	0.000000	0.000000	-0.058170	-0.058238	-0.337442	0.000000	0.000000	4.000000	27.000000	0.000000
1979.372582	0.100101	0.553012	0.056326	78.204536	115.076942	151.829697	2.872535	0.000000	-0.014752	0.000000	0.000000	0.000000	-0.058170	-0.058238	-0.337442	0.000000	0.000000	4.000000	27.000000	0.000000
1979.375915	0.100101	0.553012	0.056326	78.207863	114.473747	151.306351	2.816294	0.000000	-0.005057	0.000000	0.000000	0.000000	-0.058170	-0.058238	-0.337442	0.000000	0.000000	4.000000	27.000000	0.000000
1979.379249	0.099907	0.552817	0.055200	78.207863	114.473747	151.306351	2.816294	0.000000	-0.005057	0.000000	0.000000	0.000000	-0.058273	-0.058336	-0.337805	0.000000	0.000000	4.000000	27.000000	0.000000
1979.382582	0.099907	0.552817	0.055200	78.207863	114.473747	151.306351	2.816294	0.000000	-0.005057	0.000000	0.000000	0.000000	-0.058273	-0.058336	-0.337805	0.000000	0.000000	4.000000	27.000000	0.000000
1979.385915	0.099907	0.552817	0.055200	78.218010	113.707611	150.630310	2.759994	0.000000	0.004655	0.000000	0.000000	0.000000	-0.058273	-0.058336	-0.337805	0.000000	0.000000	4.000000	27.000000	0.000000
1979.389249	0.099687	0.552651	0.054072	78.218010	113.707611	150.630310	2.759994	0.000000	0.004655	0.000000	0.000000	0.000000	-0.065957	-0.049903	-0.338284	0.000000	0.000000	4.000000	27.000000	0.000000
1979.392582	0.099687	0.552651	0.054072	78.218010	113.707611	150.630310	2.759994	0.000000	0.004655	0.000000	0.000000	0.000000	-0.065957	-0.049903	-0.338284	0.000000	0.000000	4.000000	27.000000	0.000000
1979.395915	0.099687	0.552651	0.054072	78.242905	112.915298	149.921524	2.703613	0.000000	0.015648	0.000000	0.000000	0.000000	-0.065957	-0.049903	-0.338284	0.000000	0.000000	4.000000	27.000000	0.000000
1979.399249	0.099421	0.552531	0.052965	78.242905	112.915298	149.921524	2.703613	0.000000	0.015648	0.000000	0.000000	0.000000	-0.079856	-0.036122	-0.332210	0.000000	0.000000	4.000000	27.000000	0.000000
1979.402582	0.099421	0.552531	0.052965	78.242905	112.915298	149.921524	2.703613	0.000000	0.015648	0.000000	0.000000	0.000000	-0.079856	-0.036122	-0.332210	0.000000	0.000000	4.000000	27.000000	0.000000
1979.405915	0.099421	0.552531	0.052965	78.271324	112.105423	149.195221	2.648245	0.000000	0.028957	0.000000	0.000000	0.000000	-0.079856	-0.036122	-0.332210	0.000000	0.000000	4.000000	27.000000	0.000000
1979.409249	0.099094	0.552406	0.051932	78.271324	112.105423	149.195221	2.648245	0.000000	0.028957	0.000000	0.000000	0.000000	-0.098007	-0.037264	-0.309835	0.000000	0.000000	4.000000	27.000000	0.000000
1979.412582	0.099094	0.552406	0.051932	78.271324	112.105423	149.195221	2.648245	0.000000	0.028957	0.000000	0.000000	0.000000	-0.098007	-0.037264	-0.309835	0.000000	0.000000	4.000000	27.000000	0.000000
1979.415915	0.099094	0.552406	0.051932	78.298996	111.330421	148.502670	2.596606	0.000000	0.045292	0.000000	0.000000	0.000000	-0.098007	-0.037264	-0.309835	0.000000	0.000000	4.000000	27.000000	0.000000
1979.419249	0.098755	0.552307	0.050959	78.298996	111.330421	148.502670	2.596606	0.000000	0.045292	0.000000	0.000000	0.000000	-0.101854	-0.029827	-0.291792	0.000000	0.000000	4.000000	27.000000	0.000000
1979.422582	0.098755	0.552307	0.050959	78.298996	111.330421	148.502670	2.596606	0.000000	0.045292	0.000000	0.000000	0.000000	-0.101854	-0.029827	-0.291792	0.000000	0.000000	4.000000	27.000000	0.000000
1979.425915	0.098755	0.552307	0.050959	78.329041	110.684677	147.921249	2.547974	0.000000	0.062268	0.000000	0.000000	0.000000	-0.101854	-0.029827	-0.291792	0.000000	0.000000	4.000000	27.000000	0.000000
1979.429249	0.098375	0.552215	0.050035	78.329041	110.684677	147.921249	2.547974	0.000000	0.062268	0.000000	0.000000	0.000000	-0.113886	-0.027760	-0.277461	0.000000	0.000000	4.000000	27.000000	0.000000
1979.432582	0.098375	0.552215	0.050035	78.329041	110.684677	147.921249	2.547974	0.000000	0.062268	0.000000	0.000000	0.000000	-0.113886	-0.027760	-0.277461	0.000000	0.000000	4.000000	27.000000	0.000000
1979.435915	0.098375	0.552215	0.050035	78.346169	110.198044	147.495682	2.501730	0.000000	0.081249	0.000000	0.000000	0.000000	-0.113886	-0.027760	-0.277461	0.000000	0.000000	4.000000	27.000000	0.000000
1979.439249	0.098375	0.552215	0.050035	78.346169	110.198044	147.495682	2.501730	0.000000	0.081249	0.000000	0.000000	0.000000	-0.113886	-0.027760	-0.277461	0.000000	0.000000	4.000000	27.000000	0.000000
1979.442582	0.098005	0.552101	0.049153	78.346169	110.198044	147.495682	2.501730	0.000000	0.081249	0.000000	0.000000	0.000000	-0.111131	-0.034157	-0.264393	0.000000	0.000000	4.000000	27.000000	0.000000
1979.445915	0.098005	0.552101	0.049153	78.329865	109.880066	147.259644	2.501730	0.000000	0.081249	0.000000	0.000000	0.000000	-0.111131	-0.034157	-0.264393	0.000000	0.000000	4.000000	27.000000	0.000000
1979.449249	0.097634	0.552015	0.048266	78.329865	109.880066	147.259644	2.501730	0.000000	0.081249	0.000000	0.000000	0.000000	-0.111265	-0.025803	-0.266212	0.000000	0.000000	4.000000	27.000000	0.000000
1979.452582	0.097634	0.552015	0.048266	78.329865	109.880066	147.259644	2.501730	0.000000	0.081249	0.000000	0.000000	0.000000	-0.111265	-0.025803	-0.266212	0.000000	0.000000	4.000000	27.000000	0.000000
1979.455915	0.097634	0.552015	0.048266	78.263550	109.811852	147.291412	2.413296	0.000000	0.118315	0.000000	0.000000	0.000000	-0.111265	-0.025803	-0.266212	0.000000	0.000000	4.000000	27.000000	0.000000
1979.459249	0.097634	0.552015	0.048266	78.263550	109.811852	147.291412	2.413296	0.000000	0.118315	0.000000	0.000000	0.000000	-0.111265	-0.025803	-0.266212	0.000000	0.000000	4.000000	27.000000	0.000000
1979.462582	0.097328	0.551921	0.047324	78.263550	109.811852	147.291412	2.413296	0.000000	0.118315	0.000000	0.000000	0.000000	-0.091834	-0.028180	-0.282533	0.000000	0.000000	4.000000	27.000000	0.000000
1979.465915	0.097328	0.551921	0.047324	78.164177	109.934906	147.522873	2.413296	0.000000	0.118315	0.000000	0.000000	0.000000	-0.091834	-0.028180	-0.282533	0.000000	0.000000	4.000000	27.000000	0.000000
1979.469249	0.097038	0.551819	0.046337	78.164177	109.934906	147.522873	2.413296	0.000000	0.118315	0.000000	0.000000	0.000000	-0.086867	-0.030559	-0.296085	0.000000	0.000000	4.000000	27.000000	0.000000
1979.472582	0.097038	0.551819	0.046337	78.164177	109.934906	147.522873	2.413296	0.000000	0.118315	0.000000	0.000000	0.000000	-0.086867	-0.030559	-0.296085	0.000000	0.000000	4.000000	27.000000	0.000000
1979.475915	0.097038	0.551819	0.046337	78.063507	110.109375	147.790466	2.316860	0.000000	0.148098	0.000000	0.000000	0.000000	-0.086867	-0.030559	-0.296085	0.000000	0.000000	4.000000	27.000000	0.000000
1979.479249	0.096781	0.551702	0.045261	78.063507	110.109375	147.790466	2.316860	0.000000	0.148098	0.000000	0.000000	0.000000	-0.077075	-0.035175	-0.322935	0.000000	0.000000	4.000000	27.000000	0.000000
1979.482582	0.096781	0.551702	0.045261	78.063507	110.109375	147.790466	2.316860	0.000000	0.148098	0.000000	0.000000	0.000000	-0.077075	-0.035175	-0.322935	0.000000	0.000000	4.000000	27.000000	0.000000
1979.485915	0.096781	0.551702	0.045261	77.993835	110.339081	148.091461	2.263037	0.000000	0.160944	0.000000	0.000000	0.000000	-0.077075	-0.035175	-0.322935	0.000000	0.000000	4.000000	27.000000	0.000000
1979.489249	0.096496	0.551594	0.044165	77.993835	110.339081	148.091461	2.263037	0.000000	0.160944	0.000000	0.000000	0.000000	-0.085508	-0.032302	-0.328602	0.000000	0.000000	4.000000	27.000000	0.000000
1979.492582	0.096496	0.551594	0.044165	77.993835	110.339081	148.091461	2.263037	0.000000	0.160944	0.000000	0.000000	0.000000	-0.085508	-0.032302	-0.328602	0.000000	0.000000	4.000000	27.000000	0.000000
1979.495915	0.096496	0.551594	0.044165	77.953354	110.619759	148.417831	2.208270	0.000000	0.175196	0.000000	0.000000	0.000000	-0.085508	-0.032302	-0.328602	0.000000	0.000000	4.000000	27.000000	0.000000
1979.499249	0.096231	0.551496	0.043042	77.953354	110.619759	148.417831	2.208270	0.000000	0.175196	0.000000	0.000000	0.000000	-0.079641	-0.029433	-0.337037	0.000000	0.000000	4.000000	27.000000	0.000000
1979.502582	0.096231	0.551496	0.043042	77.953354	110.619759	148.417831	2.208270	0.000000	0.175196	0.000000	0.000000	0.000000	-0.079641	-0.029433	-0.337037	0.000000	0.000000	4.000000	27.000000	0.000000
1979.505915	0.096231	0.551496	0.043042	77.930817	110.773476	148.608368	2.152098	0.000000	0.188469	0.000000	0.000000	0.000000	-0.079641	-0.029433	-0.337037	0.000000	0.000000	4.000000	27.000000	0.000000
1979.509249	0.095961	0.551407	0.041895	77.930817	110.773476	148.608368	2.152098	0.000000	0.188469	0.000000	0.000000	0.000000	-0.080936	-0.026624	-0.344108	0.000000	0.000000	4.000000	27.000000	0.000000
1979.512582	0.095961	0.551407	0.041895	77.930817	110.773476	148.608368	2.152098	0.000000	0.188469	0.000000	0.000000	0.000000	-0.080936	-0.026624	-0.344108	0.000000	0.000000	4.000000	27.000000	0.000000
1979.515915	0.095961	0.551407	0.041895	77.900467	110.674538	148.571762	2.094746	0.000000	0.201959	0.000000	0.000000	0.000000	-0.080936	-0.026624	-0.344108	0.000000	0.000000	4.000000	27.000000	0.000000
1979.519249	0.095710	0.551350	0.040844	77.900467	110.674538	148.571762	2.094746	0.000000	0.201959	0.000000	0.000000	0.000000	-0.075342	-0.017045	-0.315350	0.000000	0.000000	4.000000	27.000000	0.000000
1979.522582	0.095710	0.551350	0.040844	77.900467	110.674538	148.571762	2.094746	0.000000	0.201959	0.000000	0.000000	0.000000	-0.075342	-0.017045	-0.315350	0.000000	0.000000	4.000000	27.000000	0.000000
1979.525915	0.095710	0.551350	0.040844	77.842003	110.344955	148.347885	2.042188	0.000000	0.214516	0.000000	0.000000	0.000000	-0.075342	-0.017045	-0.315350	0.000000	0.000000	4.000000	27.000000	0.000000
1979.529249	0.095506	0.551293	0.039783	77.842003	110.344955	148.347885	2.042188	0.000000	0.214516	0.000000	0.000000	0.000000	-0.061181	-0.017271	-0.318362	0.000000	0.000000	4.000000	27.000000	0.000000
1979.532582	0.095506	0.551293	0.039783	77.842003	110.344955	148.347885	2.042188	0.000000	0.214516	0.000000	0.000000	0.000000	-0.061181	-0.017271	-0.318362	0.000000	0.000000	4.000000	27.000000	0.000000
1979.535915	0.095506	0.551293	0.039783	77.754280	109.872734	148.015808	1.989128	0.000000	0.224712	0.000000	0.000000	0.000000	-0.061181	-0.017271	-0.318362	0.000000	0.000000	4.000000	27.000000	0.000000
1979.539249	0.095314	0.551232	0.038783	77.754280	109.872734	148.015808	1.989128	0.000000	0.224712	0.000000	0.000000	0.000000	-0.057639	-0.018253	-0.299932	0.000000	0.000000	4.000000	27.000000	0.000000
1979.542582	0.095314	0.551232	0.038783	77.754280	109.872734	148.015808	1.989128	0.000000	0.224712	0.000000	0.000000	0.000000	-0.057639	-0.018253	-0.299932	0.000000	0.000000	4.000000	27.000000	0.000000
1979.545915	0.095314	0.551232	0.038783	77.653221	109.449905	147.739639	1.939139	0.000000	0.234319	0.000000	0.000000	0.000000	-0.057639	-0.018253	-0.299932	0.000000	0.000000	4.000000	27.000000	0.000000
1979.549249	0.095120	0.551198	0.037777	77.653221	109.449905	147.739639	1.939139	0.000000	0.234319	0.000000	0.000000	0.000000	-0.057976	-0.010177	-0.301694	0.000000	0.000000	4.000000	27.000000	0.000000
1979.552582	0.095120	0.551198	0.037777	77.653221	109.449905	147.739639	1.939139	0.000000	0.234319	0.000000	0.000000	0.000000	-0.057976	-0.010177	-0.301694	0.000000	0.000000	4.000000	27.000000	0.000000
1979.555915	0.095120	0.551198	0.037777	77.541519	109.137627	147.572830	1.888857	0.000000	0.243981	0.000000	0.000000	0.000000	-0.057976	-0.010177	-0.301694	0.000000	0.000000	4.000000	27.000000	0.000000
1979.559249	0.095120	0.551198	0.037777	77.541519	109.137627	147.572830	1.888857	0.000000	0.243981	0.000000	0.000000	0.000000	-0.057976	-0.010177	-0.301694	0.000000	0.000000	4.000000	27.000000	0.000000
1979.562582	0.094935	0.551171	0.036811	77.541519	109.137627	147.572830	1.888857	0.000000	0.243981	0.000000	0.000000	0.000000	-0.055722	-0.008151	-0.289951	0.000000	0.000000	4.000000	27.000000	0.000000
1979.565915	0.094935	0.551171	0.036811	77.437408	108.992073	147.549377	1.888857	0.000000	0.243981	0.000000	0.000000	0.000000	-0.055722	-0.008151	-0.289951	0.000000	0.000000	4.000000	27.000000	0.000000
1979.569249	0.094771	0.551170	0.035834	77.437408	108.992073	147.549377	1.888857	0.000000	0.243981	0.000000	0.000000	0.000000	-0.049034	-0.000125	-0.293038	0.000000	0.000000	4.000000	27.000000	0.000000
1979.572582	0.094771	0.551170	0.035834	77.437408	108.992073	147.549377	1.888857	0.000000	0.243981	0.000000	0.000000	0.000000	-0.049034	-0.000125	-0.293038	0.000000	0.000000	4.000000	27.000000	0.000000
1979.575915	0.094771	0.551170	0.035834	77.345009	109.009445	147.659271	1.791692	0.000000	0.261441	0.000000	0.000000	0.000000	-0.049034	-0.000125	-0.293038	0.000000	0.000000	4.000000	27.000000	0.000000
1979.579249	0.094627	0.551179	0.034829	77.345009	109.009445	147.659271	1.791692	0.000000	0.261441	0.000000	0.000000	0.000000	-0.043395	0.002582	-0.301365	0.000000	0.000000	4.000000	27.000000	0.000000
1979.582582	0.094627	0.551179	0.034829	77.345009	109.009445	147.659271	1.791692	0.000000	0.261441	0.000000	0.000000	0.000000	-0.043395	0.002582	-0.301365	0.000000	0.000000	4.000000	27.000000	0.000000
1979.585915	0.094627	0.551179	0.034829	77.251144	109.093102	147.828140	1.741464	0.000000	0.268673	0.000000	0.000000	0.000000	-0.043395	0.002582	-0.301365	0.000000	0.000000	4.000000	27.000000	0.000000
1979.589249	0.094627	0.551179	0.034829	77.251144	109.093102	147.828140	1.741464	0.000000	0.268673	0.000000	0.000000	0.000000	-0.043395	0.002582	-0.301365	0.000000	0.000000	4.000000	27.000000	0.000000
1979.592582	0.094512	0.551222	0.033855	77.251144	109.093102	147.828140	1.741464	0.000000	0.268673	0.000000	0.000000	0.000000	-0.034483	0.012806	-0.292432	0.000000	0.000000	4.000000	27.000000	0.000000
1979.595915	0.094512	0.551222	0.033855	77.152931	109.131142	147.958130	1.741464	0.000000	0.268673	0.000000	0.000000	0.000000	-0.034483	0.012806	-0.292432	0.000000	0.000000	4.000000	27.000000	0.000000
1979.599249	0.094396	0.551263	0.032879	77.152931	109.131142	147.958130	1.741464	0.000000	0.268673	0.000000	0.000000	0.000000	-0.034610	0.012491	-0.292634	0.000000	0.000000	4.000000	27.000000	0.000000
1979.602582	0.094396	0.551263	0.032879	77.152931	109.131142	147.958130	1.741464	0.000000	0.268673	0.000000	0.000000	0.000000	-0.034610	0.012491	-0.292634	0.000000	0.000000	4.000000	27.000000	0.000000
1979.605915	0.094396	0.551263	0.032879	77.071640	109.184967	148.087952	1.643953	0.000000	0.280189	0.000000	0.000000	0.000000	-0.034610	0.012491	-0.292634	0.000000	0.000000	4.000000	27.000000	0.000000
1979.609249	0.094396	0.551263	0.032879	77.071640	109.184967	148.087952	1.643953	0.000000	0.280189	0.000000	0.000000	0.000000	-0.034610	0.012491	-0.292634	0.000000	0.000000	4.000000	27.000000	0.000000
1979.612582	0.094280	0.551304	0.031903	77.071640	109.184967	148.087952	1.643953	0.000000	0.280189	0.000000	0.000000	0.000000	-0.034733	0.012205	-0.292836	0.000000	0.000000	4.000000	27.000000	0.000000
1979.615915	0.094280	0.551304	0.031903	77.015755	109.207985	148.169479	1.643953	0.000000	0.280189	0.000000	0.000000	0.000000	-0.034733	0.012205	-0.292836	0.000000	0.000000	4.000000	27.000000	0.000000
1979.619249	0.094145	0.551334	0.030953	77.015755	109.207985	148.169479	1.643953	0.000000	0.280189	0.000000	0.000000	0.000000	-0.040501	0.008982	-0.284917	0.000000	0.000000	4.000000	27.000000	0.000000
1979.622582	0.094145	0.551334	0.030953	77.015755	109.207985	148.169479	1.643953	0.000000	0.280189	0.000000	0.000000	0.000000	-0.040501	0.008982	-0.284917	0.000000	0.000000	4.000000	27.000000	0.000000
1979.625915	0.094145	0.551334	0.030953	76.975624	109.185120	148.189392	1.547661	0.000000	0.292728	0.000000	0.000000	0.000000	-0.040501	0.008982	-0.284917	0.000000	0.000000	4.000000	27.000000	0.000000
1979.629249	0.094145	0.551334	0.030953	76.975624	109.185120	148.189392	1.547661	0.000000	0.292728	0.000000	0.000000	0.000000	-0.040501	0.008982	-0.284917	0.000000	0.000000	4.000000	27.000000	0.000000
1979.632582	0.093997	0.551415	0.030060	76.975624	109.185120	148.189392	1.547661	0.000000	0.292728	0.000000	0.000000	0.000000	-0.044486	0.024414	-0.267970	0.000000	0.000000	4.000000	27.000000	0.000000
1979.635915	0.093997	0.551415	0.030060	76.922501	109.069084	148.145737	1.547661	0.000000	0.292728	0.000000	0.000000	0.000000	-0.044486	0.024414	-0.267970	0.000000	0.000000	4.000000	27.000000	0.000000
1979.639249	0.093826	0.551496	0.029171	76.922501	109.069084	148.145737	1.547661	0.000000	0.292728	0.000000	0.000000	0.000000	-0.051470	0.024121	-0.266810	0.000000	0.000000	4.000000	27.000000	0.000000
1979.642582	0.093826	0.551496	0.029171	76.922501	109.069084	148.145737	1.547661	0.000000	0.292728	0.000000	0.000000	0.000000	-0.051470	0.024121	-0.266810	0.000000	0.000000	4.000000	27.000000	0.000000
1979.645915	0.093826	0.551496	0.029171	76.830704	108.891785	148.076416	1.458531	0.000000	0.308720	0.000000	0.000000	0.000000	-0.051470	0.024121	-0.266810	0.000000	0.000000	4.000000	27.000000	0.000000
1979.649249	0.093668	0.551618	0.028356	76.830704	108.891785	148.076416	1.458531	0.000000	0.308720	0.000000	0.000000	0.000000	-0.047143	0.036620	-0.244375	0.000000	0.000000	4.000000	27.000000	0.000000
1979.652582	0.093668	0.551618	0.028356	76.830704	108.891785	148.076416	1.458531	0.000000	0.308720	0.000000	0.000000	0.000000	-0.047143	0.036620	-0.244375	0.000000	0.000000	4.000000	27.000000	0.000000
1979.655915	0.093668	0.551618	0.028356	76.718155	108.730209	148.036804	1.417802	0.000000	0.316577	0.000000	0.000000	0.000000	-0.047143	0.036620	-0.244375	0.000000	0.000000	4.000000	27.000000	0.000000
1979.659249	0.093517	0.551801	0.027571	76.718155	108.730209	148.036804	1.417802	0.000000	0.316577	0.000000	0.000000	0.000000	-0.045430	0.054857	-0.235499	0.000000	0.000000	4.000000	27.000000	0.000000
1979.662582	0.093517	0.551801	0.027571	76.718155	108.730209	148.036804	1.417802	0.000000	0.316577	0.000000	0.000000	0.000000	-0.045430	0.054857	-0.235499	0.000000	0.000000	4.000000	27.000000	0.000000
1979.665915	0.093517	0.551801	0.027571	76.594475	108.599678	148.032379	1.378552	0.000000	0.324149	0.000000	0.000000	0.000000	-0.045430	0.054857	-0.235499	0.000000	0.000000	4.000000	27.000000	0.000000
1979.669249	0.093517	0.551801	0.027571	76.594475	108.599678	148.032379	1.378552	0.000000	0.324149	0.000000	0.000000	0.000000	-0.045430	0.054857	-0.235499	0.000000	0.000000	4.000000	27.000000	0.000000
1979.672582	0.093369	0.552000	0.026803	76.594475	108.599678	148.032379	1.378552	0.000000	0.324149	0.000000	0.000000	0.000000	-0.044439	0.059744	-0.230371	0.000000	0.000000	4.000000	27.000000	0.000000
1979.675915	0.093369	0.552000	0.026803	76.471603	108.447197	148.002625	1.378552	0.000000	0.324149	0.000000	0.000000	0.000000	-0.044439	0.059744	-0.230371	0.000000	0.000000	4.000000	27.000000	0.000000
1979.679249	0.093255	0.552223	0.026088	76.471603	108.447197	148.002625	1.378552	0.000000	0.324149	0.000000	0.000000	0.000000	-0.034238	0.067019	-0.214481	0.000000	0.000000	4.000000	27.000000	0.000000
1979.682582	0.093255	0.552223	0.026088	76.471603	108.447197	148.002625	1.378552	0.000000	0.324149	0.000000	0.000000	0.000000	-0.034238	0.067019	-0.214481	0.000000	0.000000	4.000000	27.000000	0.000000
1979.685915	0.093255	0.552223	0.026088	76.387207	108.356873	147.995773	1.304410	0.000000	0.337262	0.000000	0.000000	0.000000	-0.034238	0.067019	-0.214481	0.000000	0.000000	4.000000	27.000000	0.000000
1979.689249	0.093255	0.552223	0.026088	76.387207	108.356873	147.995773	1.304410	0.000000	0.337262	0.000000	0.000000	0.000000	-0.034238	0.067019	-0.214481	0.000000	0.000000	4.000000	27.000000	0.000000
1979.692582	0.093140	0.552445	0.025373	76.387207	108.356873	147.995773	1.304410	0.000000	0.337262	0.000000	0.000000	0.000000	-0.034282	0.066705	-0.214609	0.000000	0.000000	4.000000	27.000000	0.000000
1979.695915	0.093140	0.552445	0.025373	76.347588	108.337433	148.014023	1.304410	0.000000	0.337262	0.000000	0.000000	0.000000	-0.034282	0.066705	-0.214609	0.000000	0.000000	4.000000	27.000000	0.000000
1979.699249	0.093026	0.552667	0.024657	76.347588	108.337433	148.014023	1.304410	0.000000	0.337262	0.000000	0.000000	0.000000	-0.034329	0.066383	-0.214736	0.000000	0.000000	4.000000	27.000000	0.000000
1979.702582	0.093026	0.552667	0.024657	76.347588	108.337433	148.014023	1.304410	0.000000	0.337262	0.000000	0.000000	0.000000	-0.034329	0.066383	-0.214736	0.000000	0.000000	4.000000	27.000000	0.000000
1979.705915	0.093026	0.552667	0.024657	76.341568	108.370941	148.050842	1.232852	0.000000	0.348697	0.000000	0.000000	0.000000	-0.034329	0.066383	-0.214736	0.000000	0.000000	4.000000	27.000000	0.000000
1979.709249	0.093026	0.552667	0.024657	76.341568	108.370941	148.050842	1.232852	0.000000	0.348697	0.000000	0.000000	0.000000	-0.034329	0.066383	-0.214736	0.000000	0.000000	4.000000	27.000000	0.000000
1979.712582	0.092911	0.552887	0.023941	76.341568	108.370941	148.050842	1.232852	0.000000	0.348697	0.000000	0.000000	0.000000	-0.034374	0.066072	-0.214861	0.000000	0.000000	4.000000	27.000000	0.000000
1979.715915	0.092911	0.552887	0.023941	76.340355	108.414696	148.090271	1.232852	0.000000	0.348697	0.000000	0.000000	0.000000	-0.034374	0.066072	-0.214861	0.000000	0.000000	4.000000	27.000000	0.000000
1979.719249	0.092847	0.553097	0.023238	76.340355	108.414696	148.090271	1.232852	0.000000	0.348697	0.000000	0.000000	0.000000	-0.019415	0.062952	-0.210808	0.000000	0.000000	4.000000	27.000000	0.000000
1979.722582	0.092847	0.553097	0.023238	76.340355	108.414696	148.090271	1.232852	0.000000	0.348697	0.000000	0.000000	0.000000	-0.019415	0.062952	-0.210808	0.000000	0.000000	4.000000	27.000000	0.000000
1979.725915	0.092847	0.553097	0.023238	76.337921	108.448586	148.115662	1.161907	0.000000	0.357662	0.000000	0.000000	0.000000	-0.019415	0.062952	-0.210808	0.000000	0.000000	4.000000	27.000000	0.000000
1979.729249	0.092847	0.553097	0.023238	76.337921	108.448586	148.115662	1.161907	0.000000	0.357662	0.000000	0.000000	0.000000	-0.019415	0.062952	-0.210808	0.000000	0.000000	4.000000	27.000000	0.000000
1979.732582	0.092790	0.553314	0.022575	76.337921	108.448586	148.115662	1.161907	0.000000	0.357662	0.000000	0.000000	0.000000	-0.017160	0.065067	-0.198812	0.000000	0.000000	4.000000	27.000000	0.000000
1979.735915	0.092790	0.553314	0.022575	76.335915	108.464249	148.127899	1.161907	0.000000	0.357662	0.000000	0.000000	0.000000	-0.017160	0.065067	-0.198812	0.000000	0.000000	4.000000	27.000000	0.000000
1979.739249	0.092736	0.553547	0.021930	76.335915	108.464249	148.127899	1.161907	0.000000	0.357662	0.000000	0.000000	0.000000	-0.016212	0.070016	-0.193634	0.000000	0.000000	4.000000	27.000000	0.000000
1979.742582	0.092736	0.553547	0.021930	76.335915	108.464249	148.127899	1.161907	0.000000	0.357662	0.000000	0.000000	0.000000	-0.016212	0.070016	-0.193634	0.000000	0.000000	4.000000	27.000000	0.000000
1979.745915	0.092736	0.553547	0.021930	76.331535	108.452095	148.112106	1.096500	0.000000	0.363224	0.000000	0.000000	0.000000	-0.016212	0.070016	-0.193634	0.000000	0.000000	4.000000	27.000000	0.000000
1979.749249	0.092736	0.553547	0.021930	76.331535	108.452095	148.112106	1.096500	0.000000	0.363224	0.000000	0.000000	0.000000	-0.016212	0.070016	-0.193634	0.000000	0.000000	4.000000	27.000000	0.000000
1979.752582	0.092665	0.553814	0.021324	76.331535	108.452095	148.112106	1.096500	0.000000	0.363224	0.000000	0.000000	0.000000	-0.021060	0.080174	-0.181853	0.000000	0.000000	4.000000	27.000000	0.000000
1979.755915	0.092665	0.553814	0.021324	76.318359	108.396538	148.064728	1.096500	0.000000	0.363224	0.000000	0.000000	0.000000	-0.021060	0.080174	-0.181853	0.000000	0.000000	4.000000	27.000000	0.000000
1979.759249	0.092618	0.554105	0.020838	76.318359	108.396538	148.064728	1.096500	0.000000	0.363224	0.000000	0.000000	0.000000	-0.014070	0.087262	-0.145602	0.000000	0.000000	4.000000	27.000000	0.000000
1979.762582	0.092618	0.554105	0.020838	76.318359	108.396538	148.064728	1.096500	0.000000	0.363224	0.000000	0.000000	0.000000	-0.014070	0.087262	-0.145602	0.000000	0.000000	4.000000	27.000000	0.000000
1979.765915	0.092618	0.554105	0.020838	76.301598	108.292664	147.975540	1.041924	0.000000	0.369079	0.000000	0.000000	0.000000	-0.014070	0.087262	-0.145602	0.000000	0.000000	4.000000	27.000000	0.000000
1979.769249	0.092618	0.554105	0.020838	76.301598	108.292664	147.975540	1.041924	0.000000	0.369079	0.000000	0.000000	0.000000	-0.014070	0.087262	-0.145602	0.000000	0.000000	4.000000	27.000000	0.000000
1979.772582	0.092560	0.554421	0.020415	76.301598	108.292664	147.975540	1.041924	0.000000	0.369079	0.000000	0.000000	0.000000	-0.017541	0.094740	-0.126972	0.000000	0.000000	4.000000	27.000000	0.000000
1979.775915	0.092560	0.554421	0.020415	76.299583	108.201447	147.881180	1.041924	0.000000	0.369079	0.000000	0.000000	0.000000	-0.017541	0.094740	-0.126972	0.000000	0.000000	4.000000	27.000000	0.000000
1979.779249	0.092533	0.554718	0.020033	76.299583	108.201447	147.881180	1.041924	0.000000	0.369079	0.000000	0.000000	0.000000	-0.008122	0.089067	-0.114686	0.000000	0.000000	4.000000	27.000000	0.000000
1979.782582	0.092533	0.554718	0.020033	76.299583	108.201447	147.881180	1.041924	0.000000	0.369079	0.000000	0.000000	0.000000	-0.008122	0.089067	-0.114686	0.000000	0.000000	4.000000	27.000000	0.000000
1979.785915	0.092533	0.554718	0.020033	76.302284	108.114967	147.789398	1.001648	0.000000	0.373356	0.000000	0.000000	0.000000	-0.008122	0.089067	-0.114686	0.000000	0.000000	4.000000	27.000000	0.000000
1979.789249	0.092533	0.554718	0.020033	76.302284	108.114967	147.789398	1.001648	0.000000	0.373356	0.000000	0.000000	0.000000	-0.008122	0.089067	-0.114686	0.000000	0.000000	4.000000	27.000000	0.000000
1979.792582	0.092500	0.555004	0.019741	76.302284	108.114967	147.789398	1.001648	0.000000	0.373356	0.000000	0.000000	0.000000	-0.009942	0.085913	-0.087624	0.000000	0.000000	4.000000	27.000000	0.000000
1979.795915	0.092500	0.555004	0.019741	76.304207	108.056648	147.723770	1.001648	0.000000	0.373356	0.000000	0.000000	0.000000	-0.009942	0.085913	-0.087624	0.000000	0.000000	4.000000	27.000000	0.000000
1979.799249	0.092500	0.555004	0.019741	76.304207	108.056648	147.723770	1.001648	0.000000	0.373356	0.000000	0.000000	0.000000	-0.009942	0.085913	-0.087624	0.000000	0.000000	4.000000	27.000000	0.000000
1979.802582	0.092500	0.555004	0.019741	76.304207	108.056648	147.723770	1.001648	0.000000	0.373356	0.000000	0.000000	0.000000	-0.009942	0.085913	-0.087624	0.000000	0.000000	4.000000	27.000000	0.000000
1979.805915	0.092498	0.555487	0.019249	76.306541	107.985634	147.645065	0.987044	0.000000	0.375013	0.000000	0.000000	0.000000	-0.000442	0.144682	-0.147489	0.000000	0.000000	4.000000	27.000000	0.000000
1979.809249	0.092498	0.555487	0.019249	76.306541	107.985634	147.645065	0.987044	0.000000	0.375013	0.000000	0.000000	0.000000	0.000001	0.000004	-0.000000	0.000000	0.000000	4.000000	27.000000	0.000000
1979.812582	0.092498	0.555487	0.019249	76.306541	107.985634	147.645065	0.987044	0.000000	0.375013	0.000000	0.000000	0.000000	0.000001	0.000004	-0.000000	0.000000	0.000000	4.000000	27.000000	0.000000
1979.815915	0.092498	0.555487	0.019249	76.310036	107.927055	147.580261	0.962462	0.000000	0.375087	0.000000	0.000000	0.000000	0.000001	0.000004	-0.000000	0.000000	0.000000	4.000000	27.000000	0.000000
1979.819249	0.092498	0.555487	0.019249	76.310036	107.927055	147.580261	0.962462	0.000000	0.375087	0.000000	0.000000	0.000000	0.000001	0.000004	-0.000000	0.000000	0.000000	4.000000	27.000000	0.000000
1979.822582	0.092485	0.555683	0.019059	76.310036	107.927055	147.580261	0.962462	0.000000	0.375087	0.000000	0.000000	0.000000	-0.004066	0.058854	-0.057198	0.000000	0.000000	4.000000	27.000000	0.000000
1979.825915	0.092485	0.555683	0.019059	76.314384	107.896378	147.542480	0.962462	0.000000	0.375087	0.000000	0.000000	0.000000	-0.004066	0.058854	-0.057198	0.000000	0.000000	4.000000	27.000000	0.000000
1979.829249	0.092485	0.555683	0.019059	76.314384	107.896378	147.542480	0.962462	0.000000	0.375087	0.000000	0.000000	0.000000	-0.004066	0.058854	-0.057198	0.000000	0.000000	4.000000	27.000000	0.000000
1979.832582	0.092485	0.555683	0.019059	76.314384	107.896378	147.542480	0.962462	0.000000	0.375087	0.000000	0.000000	0.000000	-0.004066	0.058854	-0.057198	0.000000	0.000000	4.000000	27.000000	0.000000
1979.835915	0.092446	0.555907	0.018736	76.321526	107.880684	147.519501	0.952929	0.000000	0.375764	0.000000	0.000000	0.000000	-0.011758	0.067151	-0.096769	0.000000	0.000000	4.000000	27.000000	0.000000
1979.839249	0.092446	0.555907	0.018736	76.321526	107.880684	147.519501	0.952929	0.000000	0.375764	0.000000	0.000000	0.000000	-0.011758	0.067151	-0.096769	0.000000	0.000000	4.000000	27.000000	0.000000
1979.842582	0.092446	0.555907	0.018736	76.321526	107.880684	147.519501	0.952929	0.000000	0.375764	0.000000	0.000000	0.000000	-0.011758	0.067151	-0.096769	0.000000	0.000000	4.000000	27.000000	0.000000
1979.845915	0.092446	0.555907	0.018736	76.344002	107.912376	147.531021	0.936801	0.000000	0.377724	0.000000	0.000000	0.000000	-0.011758	0.067151	-0.096769	0.000000	0.000000	4.000000	27.000000	0.000000
1979.849249	0.092401	0.555952	0.018626	76.344002	107.912376	147.531021	0.936801	0.000000	0.377724	0.000000	0.000000	0.000000	-0.013434	0.013575	-0.032964	0.000000	0.000000	4.000000	27.000000	0.000000
1979.852582	0.092401	0.555952	0.018626	76.344002	107.912376	147.531021	0.936801	0.000000	0.377724	0.000000	0.000000	0.000000	-0.013434	0.013575	-0.032964	0.000000	0.000000	4.000000	27.000000	0.000000
1979.855915	0.092401	0.555952	0.018626	76.378929	107.973984	147.562469	0.931307	0.000000	0.379963	0.000000	0.000000	0.000000	-0.013434	0.013575	-0.032964	0.000000	0.000000	4.000000	27.000000	0.000000
1979.859249	0.092401	0.555952	0.018626	76.378929	107.973984	147.562469	0.931307	0.000000	0.379963	0.000000	0.000000	0.000000	-0.013434	0.013575	-0.032964	0.000000	0.000000	4.000000	27.000000	0.000000
1979.862582	0.092348	0.555943	0.018594	76.378929	107.973984	147.562469	0.931307	0.000000	0.379963	0.000000	0.000000	0.000000	-0.015906	-0.002506	-0.009493	0.000000	0.000000	4.000000	27.000000	0.000000
1979.865915	0.092348	0.555943	0.018594	76.416679	108.050949	147.609085	0.931307	0.000000	0.379963	0.000000	0.000000	0.000000	-0.015906	-0.002506	-0.009493	0.000000	0.000000	4.000000	27.000000	0.000000
1979.869249	0.092348	0.555943	0.018594	76.416679	108.050949	147.609085	0.931307	0.000000	0.379963	0.000000	0.000000	0.000000	-0.015906	-0.002506	-0.009493	0.000000	0.000000	4.000000	27.000000	0.000000
1979.872582	0.092348	0.555943	0.018594	76.416679	108.050949	147.609085	0.931307	0.000000	0.379963	0.000000	0.000000	0.000000	-0.015906	-0.002506	-0.009493	0.000000	0.000000	4.000000	27.000000	0.000000
1979.875915	0.092213	0.555820	0.018624	76.450813	108.138908	147.667618	0.929725	0.000000	0.382614	0.000000	0.000000	0.000000	-0.040446	-0.037008	0.008967	0.000000	0.000000	4.000000	27.000000	0.000000
1979.879249	0.092213	0.555820	0.018624	76.450813	108.138908	147.667618	0.929725	0.000000	0.382614	0.000000	0.000000	0.000000	-0.040446	-0.037008	0.008967	0.000000	0.000000	4.000000	27.000000	0.000000
1979.882582	0.092213	0.555820	0.018624	76.450813	108.138908	147.667618	0.929725	0.000000	0.382614	0.000000	0.000000	0.000000	-0.040446	-0.037008	0.008967	0.000000	0.000000	4.000000	27.000000	0.000000
1979.885915	0.092213	0.555820	0.018624	76.480087	108.217003	147.723892	0.931219	0.000000	0.389355	0.000000	0.000000	0.000000	-0.040446	-0.037008	0.008967	0.000000	0.000000	4.000000	27.000000	0.000000
1979.889249	0.092180	0.555723	0.018695	76.480087	108.217003	147.723892	0.931219	0.000000	0.389355	0.000000	0.000000	0.000000	-0.009975	-0.029254	0.021096	0.000000	0.000000	4.000000	27.000000	0.000000
1979.892582	0.092180	0.555723	0.018695	76.480087	108.217003	147.723892	0.931219	0.000000	0.389355	0.000000	0.000000	0.000000	-0.009975	-0.029254	0.021096	0.000000	0.000000	4.000000	27.000000	0.000000
1979.895915	0.092180	0.555723	0.018695	76.517754	108.297752	147.771576	0.934735	0.000000	0.391018	0.000000	0.000000	0.000000	-0.009975	-0.029254	0.021096	0.000000	0.000000	4.000000	27.000000	0.000000
1979.899249	0.092180	0.555723	0.018695	76.517754	108.297752	147.771576	0.934735	0.000000	0.391018	0.000000	0.000000	0.000000	-0.009975	-0.029254	0.021096	0.000000	0.000000	4.000000	27.000000	0.000000
1979.902582	0.092146	0.555625	0.018765	76.517754	108.297752	147.771576	0.934735	0.000000	0.391018	0.000000	0.000000	0.000000	-0.009981	-0.029278	0.021090	0.000000	0.000000	4.000000	27.000000	0.000000
1979.905915	0.092146	0.555625	0.018765	76.574615	108.412064	147.830475	0.934735	0.000000	0.391018	0.000000	0.000000	0.000000	-0.009981	-0.029278	0.021090	0.000000	0.000000	4.000000	27.000000	0.000000
1979.909249	0.092146	0.555625	0.018765	76.574615	108.412064	147.830475	0.934735	0.000000	0.391018	0.000000	0.000000	0.000000	-0.009981	-0.029278	0.021090	0.000000	0.000000	4.000000	27.000000	0.000000
1979.912582	0.092146	0.555625	0.018765	76.574615	108.412064	147.830475	0.934735	0.000000	0.391018	0.000000	0.000000	0.000000	-0.009981	-0.029278	0.021090	0.000000	0.000000	4.000000	27.000000	0.000000
1979.915915	0.092124	0.555508	0.019012	76.661118	108.544258	147.879822	0.938250	0.000000	0.392681	0.000000	0.000000	0.000000	-0.006767	-0.035163	0.074065	0.000000	0.000000	4.000000	27.000000	0.000000
1979.919249	0.092124	0.555508	0.019012	76.661118	108.544258	147.879822	0.938250	0.000000	0.392681	0.000000	0.000000	0.000000	-0.006767	-0.035163	0.074065	0.000000	0.000000	4.000000	27.000000	0.000000
1979.922582	0.092124	0.555508	0.019012	76.661118	108.544258	147.879822	0.938250	0.000000	0.392681	0.000000	0.000000	0.000000	-0.006767	-0.035163	0.074065	0.000000	0.000000	4.000000	27.000000	0.000000
1979.925915	0.092124	0.555508	0.019012	76.773621	108.711365	147.932129	0.950594	0.000000	0.393809	0.000000	0.000000	0.000000	-0.006767	-0.035163	0.074065	0.000000	0.000000	4.000000	27.000000	0.000000
1979.929249	0.092154	0.555471	0.019167	76.773621	108.711365	147.932129	0.950594	0.000000	0.393809	0.000000	0.000000	0.000000	0.008978	-0.011122	0.046392	0.000000	0.000000	4.000000	27.000000	0.000000
1979.932582	0.092154	0.555471	0.019167	76.773621	108.711365	147.932129	0.950594	0.000000	0.393809	0.000000	0.000000	0.000000	0.008978	-0.011122	0.046392	0.000000	0.000000	4.000000	27.000000	0.000000
1979.935915	0.092154	0.555471	0.019167	76.923302	108.929924	147.995285	0.958326	0.000000	0.392313	0.000000	0.000000	0.000000	0.008978	-0.011122	0.046392	0.000000	0.000000	4.000000	27.000000	0.000000
1979.939249	0.092154	0.555471	0.019167	76.923302	108.929924	147.995285	0.958326	0.000000	0.392313	0.000000	0.000000	0.000000	0.008978	-0.011122	0.046392	0.000000	0.000000	4.000000	27.000000	0.000000
1979.942582	0.092201	0.555469	0.019289	76.923302	108.929924	147.995285	0.958326	0.000000	0.392313	0.000000	0.000000	0.000000	0.014126	-0.000458	0.036641	0.000000	0.000000	4.000000	27.000000	0.000000
1979.945915	0.092201	0.555469	0.019289	77.115013	109.207558	148.074753	0.958326	0.000000	0.392313	0.000000	0.000000	0.000000	0.014126	-0.000458	0.036641	0.000000	0.000000	4.000000	27.000000	0.000000
1979.949249	0.092201	0.555469	0.019289	77.115013	109.207558	148.074753	0.958326	0.000000	0.392313	0.000000	0.000000	0.000000	0.014126	-0.000458	0.036641	0.000000	0.000000	4.000000	27.000000	0.000000
1979.952582	0.092201	0.555469	0.019289	77.115013	109.207558	148.074753	0.958326	0.000000	0.392313	0.000000	0.000000	0.000000	0.014126	-0.000458	0.036641	0.000000	0.000000	4.000000	27.000000	0.000000
1979.955915	0.092359	0.555500	0.019622	77.331085	109.520348	148.161926	0.964433	0.000000	0.389958	0.000000	0.000000	0.000000	0.047559	0.009309	0.100148	0.000000	0.000000	4.000000	27.000000	0.000000
1979.959249	0.092359	0.555500	0.019622	77.331085	109.520348	148.161926	0.964433	0.000000	0.389958	0.000000	0.000000	0.000000	0.047559	0.009309	0.100148	0.000000	0.000000	4.000000	27.000000	0.000000
1979.962582	0.092359	0.555500	0.019622	77.331085	109.520348	148.161926	0.964433	0.000000	0.389958	0.000000	0.000000	0.000000	0.047559	0.009309	0.100148	0.000000	0.000000	4.000000	27.000000	0.000000
1979.965915	0.092359	0.555500	0.019622	77.572205	109.904030	148.288940	0.981125	0.000000	0.382032	0.000000	0.000000	0.000000	0.047559	0.009309	0.100148	0.000000	0.000000	4.000000	27.000000	0.000000
1979.969249	0.092463	0.555524	0.019794	77.572205	109.904030	148.288940	0.981125	0.000000	0.382032	0.000000	0.000000	0.000000	0.031095	0.007262	0.051376	0.000000	0.000000	4.000000	27.000000	0.000000
1979.972582	0.092463	0.555524	0.019794	77.572205	109.904030	148.288940	0.981125	0.000000	0.382032	0.000000	0.000000	0.000000	0.031095	0.007262	0.051376	0.000000	0.000000	4.000000	27.000000	0.000000
1979.975915	0.092463	0.555524	0.019794	77.815239	110.286087	148.412506	0.989687	0.000000	0.376850	0.000000	0.000000	0.000000	0.031095	0.007262	0.051376	0.000000	0.000000	4.000000	27.000000	0.000000
1979.979249	0.092595	0.555513	0.019989	77.815239	110.286087	148.412506	0.989687	0.000000	0.376850	0.000000	0.000000	0.000000	0.039540	-0.003440	0.058474	0.000000	0.000000	4.000000	27.000000	0.000000
1979.982582	0.092595	0.555513	0.019989	77.815239	110.286087	148.412506	0.989687	0.000000	0.376850	0.000000	0.000000	0.000000	0.039540	-0.003440	0.058474	0.000000	0.000000	4.000000	27.000000	0.000000
1979.985915	0.092595	0.555513	0.019989	78.046486	110.674744	148.551880	0.999433	0.000000	0.370260	0.000000	0.000000	0.000000	0.039540	-0.003440	0.058474	0.000000	0.000000	4.000000	27.000000	0.000000
1979.989249	0.092595	0.555513	0.019989	78.046486	110.674744	148.551880	0.999433	0.000000	0.370260	0.000000	0.000000	0.000000	0.039540	-0.003440	0.058474	0.000000	0.000000	4.000000	27.000000	0.000000
1979.992582	0.092754	0.555492	0.020202	78.046486	110.674744	148.551880	0.999433	0.000000	0.370260	0.000000	0.000000	0.000000	0.047690	-0.006214	0.063981	0.000000	0.000000	4.000000	27.000000	0.000000
1979.995915	0.092754	0.555492	0.020202	78.261620	111.043289	148.687546	0.999433	0.000000	0.370260	0.000000	0.000000	0.000000	0.047690	-0.006214	0.063981	0.000000	0.000000	4.000000	27.000000	0.000000
1979.999249	0.092939	0.555489	0.020428	78.261620	111.043289	148.687546	0.999433	0.000000	0.370260	0.000000	0.000000	0.000000	0.055545	-0.000980	0.067896	0.000000	0.000000	4.000000	27.000000	0.000000
1980.002582	0.092939	0.555489	0.020428	78.261620	111.043289	148.687546	0.999433	0.000000	0.370260	0.000000	0.000000	0.000000	0.055545	-0.000980	0.067896	0.000000	0.000000	4.000000	27.000000	0.000000
1980.005915	0.092939	0.555489	0.020428	78.457558	111.386627	148.814941	1.021412	0.000000	0.353054	0.000000	0.000000	0.000000	0.055545	-0.000980	0.067896	0.000000	0.000000	4.000000	27.000000	0.000000
1980.009249	0.092939	0.555489	0.020428	78.457558	111.386627	148.814941	1.021412	0.000000	0.353054	0.000000	0.000000	0.000000	0.055545	-0.000980	0.067896	0.000000	0.000000	4.000000	27.000000	0.000000
1980.012582	0.093104	0.555432	0.020669	78.457558	111.386627	148.814941	1.021412	0.000000	0.353054	0.000000	0.000000	0.000000	0.049394	-0.016953	0.072349	0.000000	0.000000	4.000000	27.000000	0.000000
1980.015915	0.093104	0.555432	0.020669	78.630501	111.708946	148.944534	1.021412	0.000000	0.353054	0.000000	0.000000	0.000000	0.049394	-0.016953	0.072349	0.000000	0.000000	4.000000	27.000000	0.000000
1980.019249	0.093323	0.555357	0.020947	78.630501	111.708946	148.944534	1.021412	0.000000	0.353054	0.000000	0.000000	0.000000	0.065713	-0.022505	0.083344	0.000000	0.000000	4.000000	27.000000	0.000000
1980.022582	0.093323	0.555357	0.020947	78.630501	111.708946	148.944534	1.021412	0.000000	0.353054	0.000000	0.000000	0.000000	0.065713	-0.022505	0.083344	0.000000	0.000000	4.000000	27.000000	0.000000
1980.025915	0.093323	0.555357	0.020947	78.783669	112.017632	149.085617	1.047361	0.000000	0.333869	0.000000	0.000000	0.000000	0.065713	-0.022505	0.083344	0.000000	0.000000	4.000000	27.000000	0.000000
1980.029249	0.093520	0.555256	0.021235	78.783669	112.017632	149.085617	1.047361	0.000000	0.333869	0.000000	0.000000	0.000000	0.059263	-0.030552	0.086203	0.000000	0.000000	4.000000	27.000000	0.000000
1980.032582	0.093520	0.555256	0.021235	78.783669	112.017632	149.085617	1.047361	0.000000	0.333869	0.000000	0.000000	0.000000	0.059263	-0.030552	0.086203	0.000000	0.000000	4.000000	27.000000	0.000000
1980.035915	0.093520	0.555256	0.021235	78.940857	112.354919	149.245529	1.061728	0.000000	0.323992	0.000000	0.000000	0.000000	0.059263	-0.030552	0.086203	0.000000	0.000000	4.000000	27.000000	0.000000
1980.039249	0.093520	0.555256	0.021235	78.940857	112.354919	149.245529	1.061728	0.000000	0.323992	0.000000	0.000000	0.000000	0.059263	-0.030552	0.086203	0.000000	0.000000	4.000000	27.000000	0.000000
1980.042582	0.093746	0.555118	0.021545	78.940857	112.354919	149.245529	1.061728	0.000000	0.323992	0.000000	0.000000	0.000000	0.067774	-0.041357	0.093233	0.000000	0.000000	4.000000	27.000000	0.000000
1980.045915	0.093746	0.555118	0.021545	79.107399	112.721886	149.430664	1.061728	0.000000	0.323992	0.000000	0.000000	0.000000	0.067774	-0.041357	0.093233	0.000000	0.000000	4.000000	27.000000	0.000000
1980.049249	0.093746	0.555118	0.021545	79.107399	112.721886	149.430664	1.061728	0.000000	0.323992	0.000000	0.000000	0.000000	0.067774	-0.041357	0.093233	0.000000	0.000000	4.000000	27.000000	0.000000
1980.052582	0.093746	0.555118	0.021545	79.107399	112.721886	149.430664	1.061728	0.000000	0.323992	0.000000	0.000000	0.000000	0.067774	-0.041357	0.093233	0.000000	0.000000	4.000000	27.000000	0.000000
1980.055915	0.094175	0.554795	0.022289	79.273712	113.091560	149.623993	1.077267	0.000000	0.312696	0.000000	0.000000	0.000000	0.128782	-0.096841	0.223114	0.000000	0.000000	4.000000	27.000000	0.000000
1980.059249	0.094175	0.554795	0.022289	79.273712	113.091560	149.623993	1.077267	0.000000	0.312696	0.000000	0.000000	0.000000	0.000000	0.000004	0.000000	0.000000	0.000000	4.000000	27.000000	0.000000
1980.062582	0.094175	0.554795	0.022289	79.273712	113.091560	149.623993	1.077267	0.000000	0.312696	0.000000	0.000000	0.000000	0.000000	0.000004	0.000000	0.000000	0.000000	4.000000	27.000000	0.000000
1980.065915	0.094175	0.554795	0.022289	79.415428	113.436195	149.806274	1.114452	0.000000	0.291232	0.000000	0.000000	0.000000	0.000000	0.000004	0.000000	0.000000	0.000000	4.000000	27.000000	0.000000
1980.069249	0.094375	0.554592	0.022704	79.415428	113.436195	149.806274	1.114452	0.000000	0.291232	0.000000	0.000000	0.000000	0.059963	-0.060787	0.124603	0.000000	0.000000	4.000000	27.000000	0.000000
1980.072582	0.094375	0.554592	0.022704	79.415428	113.436195	149.806274	1.114452	0.000000	0.291232	0.000000	0.000000	0.000000	0.059963	-0.060787	0.124603	0.000000	0.000000	4.000000	27.000000	0.000000
1980.075915	0.094375	0.554592	0.022704	79.513374	113.668549	149.932251	1.135220	0.000000	0.281238	0.000000	0.000000	0.000000	0.059963	-0.060787	0.124603	0.000000	0.000000	4.000000	27.000000	0.000000
1980.079249	0.094583	0.554397	0.023160	79.513374	113.668549	149.932251	1.135220	0.000000	0.281238	0.000000	0.000000	0.000000	0.062393	-0.058492	0.136608	0.000000	0.000000	4.000000	27.000000	0.000000
1980.082582	0.094583	0.554397	0.023160	79.513374	113.668549	149.932251	1.135220	0.000000	0.281238	0.000000	0.000000	0.000000	0.062393	-0.058492	0.136608	0.000000	0.000000	4.000000	27.000000	0.000000
1980.085915	0.094583	0.554397	0.023160	79.552849	113.765800	149.980728	1.157988	0.000000	0.270840	0.000000	0.000000	0.000000	0.062393	-0.058492	0.136608	0.000000	0.000000	4.000000	27.000000	0.000000
1980.089249	0.094583	0.554397	0.023160	79.552849	113.765800	149.980728	1.157988	0.000000	0.270840	0.000000	0.000000	0.000000	0.062393	-0.058492	0.136608	0.000000	0.000000	4.000000	27.000000	0.000000
1980.092582	0.094777	0.554183	0.023665	79.552849	113.765800	149.980728	1.157988	0.000000	0.270840	0.000000	0.000000	0.000000	0.058287	-0.064272	0.151510	0.000000	0.000000	4.000000	27.000000	0.000000
1980.095915	0.094777	0.554183	0.023665	79.553772	113.796837	149.999527	1.157988	0.000000	0.270840	0.000000	0.000000	0.000000	0.058287	-0.064272	0.151510	0.000000	0.000000	4.000000	27.000000	0.000000
1980.099249	0.094955	0.553932	0.024202	79.553772	113.796837	149.999527	1.157988	0.000000	0.270840	0.000000	0.000000	0.000000	0.053126	-0.075299	0.161138	0.000000	0.000000	4.000000	27.000000	0.000000
1980.102582	0.094955	0.553932	0.024202	79.553772	113.796837	149.999527	1.157988	0.000000	0.270840	0.000000	0.000000	0.000000	0.053126	-0.075299	0.161138	0.000000	0.000000	4.000000	27.000000	0.000000
1980.105915	0.094955	0.553932	0.024202	79.553055	113.821548	150.016357	1.210096	0.000000	0.252271	0.000000	0.000000	0.000000	0.053126	-0.075299	0.161138	0.000000	0.000000	4.000000	27.000000	0.000000
1980.109249	0.094955	0.553932	0.024202	79.553055	113.821548	150.016357	1.210096	0.000000	0.252271	0.000000	0.000000	0.000000	0.053126	-0.075299	0.161138	0.000000	0.000000	4.000000	27.000000	0.000000
1980.112582	0.095132	0.553680	0.024739	79.553055	113.821548	150.016357	1.210096	0.000000	0.252271	0.000000	0.000000	0.000000	0.053156	-0.075550	0.161031	0.000000	0.000000	4.000000	27.000000	0.000000
1980.115915	0.095132	0.553680	0.024739	79.551697	113.860123	150.050049	1.210096	0.000000	0.252271	0.000000	0.000000	0.000000	0.053156	-0.075550	0.161031	0.000000	0.000000	4.000000	27.000000	0.000000
1980.119249	0.095288	0.553374	0.025290	79.551697	113.860123	150.050049	1.210096	0.000000	0.252271	0.000000	0.000000	0.000000	0.046920	-0.091901	0.165375	0.000000	0.000000	4.000000	27.000000	0.000000
1980.122582	0.095288	0.553374	0.025290	79.551697	113.860123	150.050049	1.210096	0.000000	0.252271	0.000000	0.000000	0.000000	0.046920	-0.091901	0.165375	0.000000	0.000000	4.000000	27.000000	0.000000
1980.125915	0.095288	0.553374	0.025290	79.548950	113.929077	150.117401	1.264497	0.000000	0.235591	0.000000	0.000000	0.000000	0.046920	-0.091901	0.165375	0.000000	0.000000	4.000000	27.000000	0.000000
1980.129249	0.095288	0.553374	0.025290	79.548950	113.929077	150.117401	1.264497	0.000000	0.235591	0.000000	0.000000	0.000000	0.046920	-0.091901	0.165375	0.000000	0.000000	4.000000	27.000000	0.000000
1980.132582	0.095445	0.553067	0.025841	79.548950	113.929077	150.117401	1.264497	0.000000	0.235591	0.000000	0.000000	0.000000	0.046931	-0.092166	0.165254	0.000000	0.000000	4.000000	27.000000	0.000000
1980.135915	0.095445	0.553067	0.025841	79.546875	113.986900	150.167892	1.264497	0.000000	0.235591	0.000000	0.000000	0.000000	0.046931	-0.092166	0.165254	0.000000	0.000000	4.000000	27.000000	0.000000
1980.139249	0.095593	0.552751	0.026351	79.546875	113.986900	150.167892	1.264497	0.000000	0.235591	0.000000	0.000000	0.000000	0.044554	-0.094836	0.153071	0.000000	0.000000	4.000000	27.000000	0.000000
1980.142582	0.095593	0.552751	0.026351	79.546875	113.986900	150.167892	1.264497	0.000000	0.235591	0.000000	0.000000	0.000000	0.044554	-0.094836	0.153071	0.000000	0.000000	4.000000	27.000000	0.000000
1980.145915	0.095593	0.552751	0.026351	79.542511	114.054871	150.233185	1.317551	0.000000	0.220344	0.000000	0.000000	0.000000	0.044554	-0.094836	0.153071	0.000000	0.000000	4.000000	27.000000	0.000000
1980.149249	0.095593	0.552751	0.026351	79.542511	114.054871	150.233185	1.317551	0.000000	0.220344	0.000000	0.000000	0.000000	0.044554	-0.094836	0.153071	0.000000	0.000000	4.000000	27.000000	0.000000
1980.152582	0.095765	0.552434	0.026856	79.542511	114.054871	150.233185	1.317551	0.000000	0.220344	0.000000	0.000000	0.000000	0.051457	-0.095080	0.151592	0.000000	0.000000	4.000000	27.000000	0.000000
1980.155915	0.095765	0.552434	0.026856	79.540405	114.115356	150.283600	1.317551	0.000000	0.220344	0.000000	0.000000	0.000000	0.051457	-0.095080	0.151592	0.000000	0.000000	4.000000	27.000000	0.000000
1980.159249	0.095954	0.552152	0.027329	79.540405	114.115356	150.283600	1.317551	0.000000	0.220344	0.000000	0.000000	0.000000	0.056732	-0.084379	0.141788	0.000000	0.000000	4.000000	27.000000	0.000000
1980.162582	0.095954	0.552152	0.027329	79.540405	114.115356	150.283600	1.317551	0.000000	0.220344	0.000000	0.000000	0.000000	0.056732	-0.084379	0.141788	0.000000	0.000000	4.000000	27.000000	0.000000
1980.165915	0.095954	0.552152	0.027329	79.536064	114.194130	150.348801	1.366448	0.000000	0.202312	0.000000	0.000000	0.000000	0.056732	-0.084379	0.141788	0.000000	0.000000	4.000000	27.000000	0.000000
1980.169249	0.095954	0.552152	0.027329	79.536064	114.194130	150.348801	1.366448	0.000000	0.202312	0.000000	0.000000	0.000000	0.056732	-0.084379	0.141788	0.000000	0.000000	4.000000	27.000000	0.000000
1980.172582	0.096180	0.551890	0.027747	79.536064	114.194130	150.348801	1.366448	0.000000	0.202312	0.000000	0.000000	0.000000	0.067892	-0.078824	0.125368	0.000000	0.000000	4.000000	27.000000	0.000000
1980.175915	0.096180	0.551890	0.027747	79.533897	114.265419	150.399200	1.366448	0.000000	0.202312	0.000000	0.000000	0.000000	0.067892	-0.078824	0.125368	0.000000	0.000000	4.000000	27.000000	0.000000
1980.179249	0.096448	0.551636	0.028133	79.533897	114.265419	150.399200	1.366448	0.000000	0.202312	0.000000	0.000000	0.000000	0.080425	-0.076138	0.115733	0.000000	0.000000	4.000000	27.000000	0.000000
1980.182582	0.096448	0.551636	0.028133	79.533897	114.265419	150.399200	1.366448	0.000000	0.202312	0.000000	0.000000	0.000000	0.080425	-0.076138	0.115733	0.000000	0.000000	4.000000	27.000000	0.000000
1980.185915	0.096448	0.551636	0.028133	79.531097	114.355919	150.466324	1.406631	0.000000	0.177593	0.000000	0.000000	0.000000	0.080425	-0.076138	0.115733	0.000000	0.000000	4.000000	27.000000	0.000000
1980.189249	0.096448	0.551636	0.028133	79.531097	114.355919	150.466324	1.406631	0.000000	0.177593	0.000000	0.000000	0.000000	0.080425	-0.076138	0.115733	0.000000	0.000000	4.000000	27.000000	0.000000
1980.192582	0.096718	0.551403	0.028405	79.531097	114.355919	150.466324	1.406631	0.000000	0.177593	0.000000	0.000000	0.000000	0.080968	-0.069964	0.081856	0.000000	0.000000	4.000000	27.000000	0.000000
1980.195915	0.096718	0.551403	0.028405	79.528267	114.451797	150.533417	1.406631	0.000000	0.177593	0.000000	0.000000	0.000000	0.080968	-0.069964	0.081856	0.000000	0.000000	4.000000	27.000000	0.000000
1980.199249	0.096718	0.551403	0.028405	79.528267	114.451797	150.533417	1.406631	0.000000	0.177593	0.000000	0.000000	0.000000	0.080968	-0.069964	0.081856	0.000000	0.000000	4.000000	27.000000	0.000000
1980.202582	0.096718	0.551403	0.028405	79.528267	114.451797	150.533417	1.406631	0.000000	0.177593	0.000000	0.000000	0.000000	0.080968	-0.069964	0.081856	0.000000	0.000000	4.000000	27.000000	0.000000
1980.205915	0.097339	0.550985	0.028752	79.524696	114.564133	150.617218	1.420274	0.000000	0.164098	0.000000	0.000000	0.000000	0.186197	-0.125165	0.103818	0.000000	0.000000	4.000000	27.000000	0.000000
1980.209249	0.097339	0.550985	0.028752	79.524696	114.564133	150.617218	1.420274	0.000000	0.164098	0.000000	0.000000	0.000000	0.000000	0.000005	0.000000	0.000000	0.000000	4.000000	27.000000	0.000000
1980.212582	0.097339	0.550985	0.028752	79.524696	114.564133	150.617218	1.420274	0.000000	0.164098	0.000000	0.000000	0.000000	0.000000	0.000005	0.000000	0.000000	0.000000	4.000000	27.000000	0.000000
1980.215915	0.097339	0.550985	0.028752	79.522537	114.648949	150.667496	1.437577	0.000000	0.133065	0.000000	0.000000	0.000000	0.000000	0.000005	0.000000	0.000000	0.000000	4.000000	27.000000	0.000000
1980.219249	0.097339	0.550985	0.028752	79.522537	114.648949	150.667496	1.437577	0.000000	0.133065	0.000000	0.000000	0.000000	0.000000	0.000005	0.000000	0.000000	0.000000	4.000000	27.000000	0.000000
1980.222582	0.097633	0.550848	0.028784	79.522537	114.648949	150.667496	1.437577	0.000000	0.133065	0.000000	0.000000	0.000000	0.088333	-0.041194	0.009687	0.000000	0.000000	4.000000	27.000000	0.000000
1980.225915	0.097633	0.550848	0.028784	79.520355	114.730980	150.717743	1.437577	0.000000	0.133065	0.000000	0.000000	0.000000	0.088333	-0.041194	0.009687	0.000000	0.000000	4.000000	27.000000	0.000000
1980.229249	0.097633	0.550848	0.028784	79.520355	114.730980	150.717743	1.437577	0.000000	0.133065	0.000000	0.000000	0.000000	0.088333	-0.041194	0.009687	0.000000	0.000000	4.000000	27.000000	0.000000
1980.232582	0.097633	0.550848	0.028784	79.520355	114.730980	150.717743	1.437577	0.000000	0.133065	0.000000	0.000000	0.000000	0.088333	-0.041194	0.009687	0.000000	0.000000	4.000000	27.000000	0.000000
1980.235915	0.098240	0.550757	0.028701	79.519638	114.785507	150.734482	1.439191	0.000000	0.118343	0.000000	0.000000	0.000000	0.182200	-0.027278	-0.024978	0.000000	0.000000	4.000000	27.000000	0.000000
1980.239249	0.098240	0.550757	0.028701	79.519638	114.785507	150.734482	1.439191	0.000000	0.118343	0.000000	0.000000	0.000000	0.182200	-0.027278	-0.024978	0.000000	0.000000	4.000000	27.000000	0.000000
1980.242582	0.098240	0.550757	0.028701	79.519638	114.785507	150.734482	1.439191	0.000000	0.118343	0.000000	0.000000	0.000000	0.182200	-0.027278	-0.024978	0.000000	0.000000	4.000000	27.000000	0.000000
1980.245915	0.098240	0.550757	0.028701	79.520355	114.804413	150.717743	1.435028	0.000000	0.087976	0.000000	0.000000	0.000000	0.182200	-0.027278	-0.024978	0.000000	0.000000	4.000000	27.000000	0.000000
1980.249249	0.098530	0.550804	0.028590	79.520355	114.804413	150.717743	1.435028	0.000000	0.087976	0.000000	0.000000	0.000000	0.086897	0.013926	-0.033259	0.000000	0.000000	4.000000	27.000000	0.000000
1980.252582	0.098530	0.550804	0.028590	79.520355	114.804413	150.717743	1.435028	0.000000	0.087976	0.000000	0.000000	0.000000	0.086897	0.013926	-0.033259	0.000000	0.000000	4.000000	27.000000	0.000000
1980.255915	0.098530	0.550804	0.028590	79.521782	114.806824	150.684235	1.429485	0.000000	0.073494	0.000000	0.000000	0.000000	0.086897	0.013926	-0.033259	0.000000	0.000000	4.000000	27.000000	0.000000
1980.259249	0.098530	0.550804	0.028590	79.521782	114.806824	150.684235	1.429485	0.000000	0.073494	0.000000	0.000000	0.000000	0.086897	0.013926	-0.033259	0.000000	0.000000	4.000000	27.000000	0.000000
1980.262582	0.098814	0.550887	0.028451	79.521782	114.806824	150.684235	1.429485	0.000000	0.073494	0.000000	0.000000	0.000000	0.085185	0.024953	-0.041587	0.000000	0.000000	4.000000	27.000000	0.000000
1980.265915	0.098814	0.550887	0.028451	79.523941	114.790062	150.634003	1.429485	0.000000	0.073494	0.000000	0.000000	0.000000	0.085185	0.024953	-0.041587	0.000000	0.000000	4.000000	27.000000	0.000000
1980.269249	0.098814	0.550887	0.028451	79.523941	114.790062	150.634003	1.429485	0.000000	0.073494	0.000000	0.000000	0.000000	0.085185	0.024953	-0.041587	0.000000	0.000000	4.000000	27.000000	0.000000
1980.272582	0.098814	0.550887	0.028451	79.523941	114.790062	150.634003	1.429485	0.000000	0.073494	0.000000	0.000000	0.000000	0.085185	0.024953	-0.041587	0.000000	0.000000	4.000000	27.000000	0.000000
1980.275915	0.099331	0.551161	0.028163	79.527527	114.740265	150.550171	1.422554	0.000000	0.059296	0.000000	0.000000	0.000000	0.155187	0.082370	-0.086539	0.000000	0.000000	4.000000	27.000000	0.000000
1980.279249	0.099331	0.551161	0.028163	79.527527	114.740265	150.550171	1.422554	0.000000	0.059296	0.000000	0.000000	0.000000	0.155187	0.082370	-0.086539	0.000000	0.000000	4.000000	27.000000	0.000000
1980.282582	0.099331	0.551161	0.028163	79.527527	114.740265	150.550171	1.422554	0.000000	0.059296	0.000000	0.000000	0.000000	0.155187	0.082370	-0.086539	0.000000	0.000000	4.000000	27.000000	0.000000
1980.285915	0.099331	0.551161	0.028163	79.530251	114.667610	150.447525	1.408131	0.000000	0.033432	0.000000	0.000000	0.000000	0.155187	0.082370	-0.086539	0.000000	0.000000	4.000000	27.000000	0.000000
1980.289249	0.099578	0.551351	0.028075	79.530251	114.667610	150.447525	1.408131	0.000000	0.033432	0.000000	0.000000	0.000000	0.073861	0.056844	-0.026151	0.000000	0.000000	4.000000	27.000000	0.000000
1980.292582	0.099578	0.551351	0.028075	79.530251	114.667610	150.447525	1.408131	0.000000	0.033432	0.000000	0.000000	0.000000	0.073861	0.056844	-0.026151	0.000000	0.000000	4.000000	27.000000	0.000000
1980.295915	0.099578	0.551351	0.028075	79.535896	114.562767	150.313263	1.403772	0.000000	0.021122	0.000000	0.000000	0.000000	0.073861	0.056844	-0.026151	0.000000	0.000000	4.000000	27.000000	0.000000
1980.299249	0.099578	0.551351	0.028075	79.535896	114.562767	150.313263	1.403772	0.000000	0.021122	0.000000	0.000000	0.000000	0.073861	0.056844	-0.026151	0.000000	0.000000	4.000000	27.000000	0.000000
1980.302582	0.099796	0.551550	0.027970	79.535896	114.562767	150.313263	1.403772	0.000000	0.021122	0.000000	0.000000	0.000000	0.065531	0.059710	-0.031560	0.000000	0.000000	4.000000	27.000000	0.000000
1980.305915	0.099796	0.551550	0.027970	79.542114	114.441154	150.161957	1.403772	0.000000	0.021122	0.000000	0.000000	0.000000	0.065531	0.059710	-0.031560	0.000000	0.000000	4.000000	27.000000	0.000000
1980.309249	0.099796	0.551550	0.027970	79.542114	114.441154	150.161957	1.403772	0.000000	0.021122	0.000000	0.000000	0.000000	0.065531	0.059710	-0.031560	0.000000	0.000000	4.000000	27.000000	0.000000
1980.312582	0.099796	0.551550	0.027970	79.542114	114.441154	150.161957	1.403772	0.000000	0.021122	0.000000	0.000000	0.000000	0.065531	0.059710	-0.031560	0.000000	0.000000	4.000000	27.000000	0.000000
1980.315915	0.100268	0.552024	0.027932	79.549026	114.302826	149.993637	1.398512	0.000000	0.010200	0.000000	0.000000	0.000000	0.141694	0.142167	-0.011450	0.000000	0.000000	4.000000	27.000000	0.000000
1980.319249	0.100268	0.552024	0.027932	79.549026	114.302826	149.993637	1.398512	0.000000	0.010200	0.000000	0.000000	0.000000	0.141694	0.142167	-0.011450	0.000000	0.000000	4.000000	27.000000	0.000000
1980.322582	0.100268	0.552024	0.027932	79.549026	114.302826	149.993637	1.398512	0.000000	0.010200	0.000000	0.000000	0.000000	0.141694	0.142167	-0.011450	0.000000	0.000000	4.000000	27.000000	0.000000
1980.325915	0.100268	0.552024	0.027932	79.557167	114.131195	149.791443	1.396604	0.000000	-0.013416	0.000000	0.000000	0.000000	0.141694	0.142167	-0.011450	0.000000	0.000000	4.000000	27.000000	0.000000
1980.329249	0.100519	0.552281	0.027981	79.557167	114.131195	149.791443	1.396604	0.000000	-0.013416	0.000000	0.000000	0.000000	0.075116	0.077244	0.014825	0.000000	0.000000	4.000000	27.000000	0.000000
1980.332582	0.100519	0.552281	0.027981	79.557167	114.131195	149.791443	1.396604	0.000000	-0.013416	0.000000	0.000000	0.000000	0.075116	0.077244	0.014825	0.000000	0.000000	4.000000	27.000000	0.000000
1980.335915	0.100519	0.552281	0.027981	79.565849	113.945343	149.572052	1.399075	0.000000	-0.025936	0.000000	0.000000	0.000000	0.075116	0.077244	0.014825	0.000000	0.000000	4.000000	27.000000	0.000000
1980.339249	0.100519	0.552281	0.027981	79.565849	113.945343	149.572052	1.399075	0.000000	-0.025936	0.000000	0.000000	0.000000	0.075116	0.077244	0.014825	0.000000	0.000000	4.000000	27.000000	0.000000
1980.342582	0.100796	0.552556	0.028043	79.565849	113.945343	149.572052	1.399075	0.000000	-0.025936	0.000000	0.000000	0.000000	0.083127	0.082522	0.018550	0.000000	0.000000	4.000000	27.000000	0.000000
1980.345915	0.100796	0.552556	0.028043	79.573738	113.775772	149.369186	1.399075	0.000000	-0.025936	0.000000	0.000000	0.000000	0.083127	0.082522	0.018550	0.000000	0.000000	4.000000	27.000000	0.000000
1980.349249	0.100796	0.552556	0.028043	79.573738	113.775772	149.369186	1.399075	0.000000	-0.025936	0.000000	0.000000	0.000000	0.083127	0.082522	0.018550	0.000000	0.000000	4.000000	27.000000	0.000000
1980.352582	0.100796	0.552556	0.028043	79.573738	113.775772	149.369186	1.399075	0.000000	-0.025936	0.000000	0.000000	0.000000	0.083127	0.082522	0.018550	0.000000	0.000000	4.000000	27.000000	0.000000
1980.355915	0.101334	0.553043	0.028204	79.583084	113.606575	149.167831	1.402166	0.000000	-0.039790	0.000000	0.000000	0.000000	0.161449	0.146063	0.048097	0.000000	0.000000	4.000000	27.000000	0.000000
1980.359249	0.101334	0.553043	0.028204	79.583084	113.606575	149.167831	1.402166	0.000000	-0.039790	0.000000	0.000000	0.000000	0.000000	0.000007	0.000000	0.000000	0.000000	4.000000	27.000000	0.000000
1980.362582	0.101334	0.553043	0.028204	79.583084	113.606575	149.167831	1.402166	0.000000	-0.039790	0.000000	0.000000	0.000000	0.000000	0.000007	0.000000	0.000000	0.000000	4.000000	27.000000	0.000000
1980.365915	0.101334	0.553043	0.028204	79.589447	113.467026	148.998291	1.410183	0.000000	-0.066698	0.000000	0.000000	0.000000	0.000000	0.000007	0.000000	0.000000	0.000000	4.000000	27.000000	0.000000
1980.369249	0.101334	0.553043	0.028204	79.589447	113.467026	148.998291	1.410183	0.000000	-0.066698	0.000000	0.000000	0.000000	0.000000	0.000007	0.000000	0.000000	0.000000	4.000000	27.000000	0.000000
1980.372582	0.101582	0.553257	0.028240	79.589447	113.467026	148.998291	1.410183	0.000000	-0.066698	0.000000	0.000000	0.000000	0.074405	0.064021	0.010794	0.000000	0.000000	4.000000	27.000000	0.000000
1980.375915	0.101582	0.553257	0.028240	79.595108	113.338539	148.845535	1.410183	0.000000	-0.066698	0.000000	0.000000	0.000000	0.074405	0.064021	0.010794	0.000000	0.000000	4.000000	27.000000	0.000000
1980.379249	0.101582	0.553257	0.028240	79.595108	113.338539	148.845535	1.410183	0.000000	-0.066698	0.000000	0.000000	0.000000	0.074405	0.064021	0.010794	0.000000	0.000000	4.000000	27.000000	0.000000
1980.382582	0.101582	0.553257	0.028240	79.595108	113.338539	148.845535	1.410183	0.000000	-0.066698	0.000000	0.000000	0.000000	0.074405	0.064021	0.010794	0.000000	0.000000	4.000000	27.000000	0.000000
1980.385915	0.101874	0.553623	0.028257	79.599449	113.235146	148.726593	1.411981	0.000000	-0.079099	0.000000	0.000000	0.000000	0.087717	0.109942	0.005324	0.000000	0.000000	4.000000	27.000000	0.000000
1980.389249	0.101874	0.553623	0.028257	79.599449	113.235146	148.726593	1.411981	0.000000	-0.079099	0.000000	0.000000	0.000000	0.087717	0.109942	0.005324	0.000000	0.000000	4.000000	27.000000	0.000000
1980.392582	0.101874	0.553623	0.028257	79.599449	113.235146	148.726593	1.411981	0.000000	-0.079099	0.000000	0.000000	0.000000	0.087717	0.109942	0.005324	0.000000	0.000000	4.000000	27.000000	0.000000
1980.395915	0.101874	0.553623	0.028257	79.602516	113.159660	148.641556	1.412869	0.000000	-0.093718	0.000000	0.000000	0.000000	0.087717	0.109942	0.005324	0.000000	0.000000	4.000000	27.000000	0.000000
1980.399249	0.101943	0.553749	0.028240	79.602516	113.159660	148.641556	1.412869	0.000000	-0.093718	0.000000	0.000000	0.000000	0.020538	0.037782	-0.005319	0.000000	0.000000	4.000000	27.000000	0.000000
1980.402582	0.101943	0.553749	0.028240	79.602516	113.159660	148.641556	1.412869	0.000000	-0.093718	0.000000	0.000000	0.000000	0.020538	0.037782	-0.005319	0.000000	0.000000	4.000000	27.000000	0.000000
1980.405915	0.101943	0.553749	0.028240	79.604370	113.112213	148.590530	1.411982	0.000000	-0.097141	0.000000	0.000000	0.000000	0.020538	0.037782	-0.005319	0.000000	0.000000	4.000000	27.000000	0.000000
1980.409249	0.101949	0.553832	0.028157	79.604370	113.112213	148.590530	1.411982	0.000000	-0.097141	0.000000	0.000000	0.000000	0.001994	0.024864	-0.024872	0.000000	0.000000	4.000000	27.000000	0.000000
1980.412582	0.101949	0.553832	0.028157	79.604370	113.112213	148.590530	1.411982	0.000000	-0.097141	0.000000	0.000000	0.000000	0.001994	0.024864	-0.024872	0.000000	0.000000	4.000000	27.000000	0.000000
1980.415915	0.101949	0.553832	0.028157	79.607155	113.079361	148.558258	1.407837	0.000000	-0.097473	0.000000	0.000000	0.000000	0.001994	0.024864	-0.024872	0.000000	0.000000	4.000000	27.000000	0.000000
1980.419249	0.101949	0.553832	0.028157	79.607155	113.079361	148.558258	1.407837	0.000000	-0.097473	0.000000	0.000000	0.000000	0.001994	0.024864	-0.024872	0.000000	0.000000	4.000000	27.000000	0.000000
1980.422582	0.101905	0.553924	0.028061	79.607155	113.079361	148.558258	1.407837	0.000000	-0.097473	0.000000	0.000000	0.000000	-0.013254	0.027732	-0.028748	0.000000	0.000000	4.000000	27.000000	0.000000
1980.425915	0.101905	0.553924	0.028061	79.606544	113.090698	148.575272	1.407837	0.000000	-0.097473	0.000000	0.000000	0.000000	-0.013254	0.027732	-0.028748	0.000000	0.000000	4.000000	27.000000	0.000000
1980.429249	0.101905	0.553924	0.028061	79.606544	113.090698	148.575272	1.407837	0.000000	-0.097473	0.000000	0.000000	0.000000	-0.013254	0.027732	-0.028748	0.000000	0.000000	4.000000	27.000000	0.000000
1980.432582	0.101905	0.553924	0.028061	79.606544	113.090698	148.575272	1.407837	0.000000	-0.097473	0.000000	0.000000	0.000000	-0.013254	0.027732	-0.028748	0.000000	0.000000	4.000000	27.000000	0.000000
1980.435915	0.101679	0.553983	0.027901	79.608231	113.053101	148.551682	1.403046	0.000000	-0.095264	0.000000	0.000000	0.000000	-0.067744	0.017649	-0.047835	0.000000	0.000000	4.000000	27.000000	0.000000
1980.439249	0.101679	0.553983	0.027901	79.608231	113.053101	148.551682	1.403046	0.000000	-0.095264	0.000000	0.000000	0.000000	-0.067744	0.017649	-0.047835	0.000000	0.000000	4.000000	27.000000	0.000000
1980.442582	0.101679	0.553983	0.027901	79.608231	113.053101	148.551682	1.403046	0.000000	-0.095264	0.000000	0.000000	0.000000	-0.067744	0.017649	-0.047835	0.000000	0.000000	4.000000	27.000000	0.000000
1980.445915	0.101679	0.553983	0.027901	79.612587	112.978813	148.497894	1.395073	0.000000	-0.083974	0.000000	0.000000	0.000000	-0.067744	0.017649	-0.047835	0.000000	0.000000	4.000000	27.000000	0.000000
1980.449249	0.101502	0.553967	0.027855	79.612587	112.978813	148.497894	1.395073	0.000000	-0.083974	0.000000	0.000000	0.000000	-0.053382	-0.004779	-0.013877	0.000000	0.000000	4.000000	27.000000	0.000000
1980.452582	0.101502	0.553967	0.027855	79.612587	112.978813	148.497894	1.395073	0.000000	-0.083974	0.000000	0.000000	0.000000	-0.053382	-0.004779	-0.013877	0.000000	0.000000	4.000000	27.000000	0.000000
1980.455915	0.101502	0.553967	0.027855	79.621437	112.848450	148.395386	1.392760	0.000000	-0.075077	0.000000	0.000000	0.000000	-0.053382	-0.004779	-0.013877	0.000000	0.000000	4.000000	27.000000	0.000000
1980.459249	0.101502	0.553967	0.027855	79.621437	112.848450	148.395386	1.392760	0.000000	-0.075077	0.000000	0.000000	0.000000	-0.053382	-0.004779	-0.013877	0.000000	0.000000	4.000000	27.000000	0.000000
1980.462582	0.101287	0.553932	0.027864	79.621437	112.848450	148.395386	1.392760	0.000000	-0.075077	0.000000	0.000000	0.000000	-0.064354	-0.010515	0.002543	0.000000	0.000000	4.000000	27.000000	0.000000
1980.465915	0.101287	0.553932	0.027864	79.630257	112.712387	148.292664	1.392760	0.000000	-0.075077	0.000000	0.000000	0.000000	-0.064354	-0.010515	0.002543	0.000000	0.000000	4.000000	27.000000	0.000000
1980.469249	0.101287	0.553932	0.027864	79.630257	112.712387	148.292664	1.392760	0.000000	-0.075077	0.000000	0.000000	0.000000	-0.064354	-0.010515	0.002543	0.000000	0.000000	4.000000	27.000000	0.000000
1980.472582	0.101287	0.553932	0.027864	79.630257	112.712387	148.292664	1.392760	0.000000	-0.075077	0.000000	0.000000	0.000000	-0.064354	-0.010515	0.002543	0.000000	0.000000	4.000000	27.000000	0.000000
1980.475915	0.100770	0.553754	0.027920	79.629555	112.728333	148.337280	1.393184	0.000000	-0.064351	0.000000	0.000000	0.000000	-0.155041	-0.053522	0.016943	0.000000	0.000000	4.000000	27.000000	0.000000
1980.479249	0.100770	0.553754	0.027920	79.629555	112.728333	148.337280	1.393184	0.000000	-0.064351	0.000000	0.000000	0.000000	-0.000001	-0.000003	-0.000000	0.000000	0.000000	4.000000	27.000000	0.000000
1980.482582	0.100770	0.553754	0.027920	79.629555	112.728333	148.337280	1.393184	0.000000	-0.064351	0.000000	0.000000	0.000000	-0.000001	-0.000003	-0.000000	0.000000	0.000000	4.000000	27.000000	0.000000
1980.485915	0.100770	0.553754	0.027920	79.625534	112.762184	148.403793	1.396008	0.000000	-0.038511	0.000000	0.000000	0.000000	-0.000001	-0.000003	-0.000000	0.000000	0.000000	4.000000	27.000000	0.000000
1980.489249	0.100770	0.553754	0.027920	79.625534	112.762184	148.403793	1.396008	0.000000	-0.038511	0.000000	0.000000	0.000000	-0.000001	-0.000003	-0.000000	0.000000	0.000000	4.000000	27.000000	0.000000
1980.492582	0.100544	0.553645	0.027989	79.625534	112.762184	148.403793	1.396008	0.000000	-0.038511	0.000000	0.000000	0.000000	-0.067805	-0.032486	0.020529	0.000000	0.000000	4.000000	27.000000	0.000000
1980.495915	0.100544	0.553645	0.027989	79.623146	112.799362	148.472015	1.396008	0.000000	-0.038511	0.000000	0.000000	0.000000	-0.067805	-0.032486	0.020529	0.000000	0.000000	4.000000	27.000000	0.000000
1980.499249	0.100544	0.553645	0.027989	79.623146	112.799362	148.472015	1.396008	0.000000	-0.038511	0.000000	0.000000	0.000000	-0.067805	-0.032486	0.020529	0.000000	0.000000	4.000000	27.000000	0.000000
1980.502582	0.100544	0.553645	0.027989	79.623146	112.799362	148.472015	1.396008	0.000000	-0.038511	0.000000	0.000000	0.000000	-0.067805	-0.032486	0.020529	0.000000	0.000000	4.000000	27.000000	0.000000
1980.505915	0.100096	0.553446	0.028143	79.620697	112.841949	148.540207	1.399430	0.000000	-0.027210	0.000000	0.000000	0.000000	-0.134574	-0.059706	0.046177	0.000000	0.000000	4.000000	27.000000	0.000000
1980.509249	0.100096	0.553446	0.028143	79.620697	112.841949	148.540207	1.399430	0.000000	-0.027210	0.000000	0.000000	0.000000	-0.134574	-0.059706	0.046177	0.000000	0.000000	4.000000	27.000000	0.000000
1980.512582	0.100096	0.553446	0.028143	79.620697	112.841949	148.540207	1.399430	0.000000	-0.027210	0.000000	0.000000	0.000000	-0.134574	-0.059706	0.046177	0.000000	0.000000	4.000000	27.000000	0.000000
1980.515915	0.100096	0.553446	0.028143	79.618912	112.865089	148.591370	1.407126	0.000000	-0.004781	0.000000	0.000000	0.000000	-0.134574	-0.059706	0.046177	0.000000	0.000000	4.000000	27.000000	0.000000
1980.519249	0.099856	0.553367	0.028143	79.618912	112.865089	148.591370	1.407126	0.000000	-0.004781	0.000000	0.000000	0.000000	-0.072035	-0.023877	0.000076	0.000000	0.000000	4.000000	27.000000	0.000000
1980.522582	0.099856	0.553367	0.028143	79.618912	112.865089	148.591370	1.407126	0.000000	-0.004781	0.000000	0.000000	0.000000	-0.072035	-0.023877	0.000076	0.000000	0.000000	4.000000	27.000000	0.000000
1980.525915	0.099856	0.553367	0.028143	79.617889	112.873413	148.630646	1.407138	0.000000	0.007225	0.000000	0.000000	0.000000	-0.072035	-0.023877	0.000076	0.000000	0.000000	4.000000	27.000000	0.000000
1980.529249	0.099856	0.553367	0.028143	79.617889	112.873413	148.630646	1.407138	0.000000	0.007225	0.000000	0.000000	0.000000	-0.072035	-0.023877	0.000076	0.000000	0.000000	4.000000	27.000000	0.000000
1980.532582	0.099568	0.553314	0.028147	79.617889	112.873413	148.630646	1.407138	0.000000	0.007225	0.000000	0.000000	0.000000	-0.086167	-0.015753	0.001329	0.000000	0.000000	4.000000	27.000000	0.000000
1980.535915	0.099568	0.553314	0.028147	79.618538	112.846840	148.646301	1.407138	0.000000	0.007225	0.000000	0.000000	0.000000	-0.086167	-0.015753	0.001329	0.000000	0.000000	4.000000	27.000000	0.000000
1980.539249	0.099568	0.553314	0.028147	79.618538	112.846840	148.646301	1.407138	0.000000	0.007225	0.000000	0.000000	0.000000	-0.086167	-0.015753	0.001329	0.000000	0.000000	4.000000	27.000000	0.000000
1980.542582	0.099568	0.553314	0.028147	79.618538	112.846840	148.646301	1.407138	0.000000	0.007225	0.000000	0.000000	0.000000	-0.086167	-0.015753	0.001329	0.000000	0.000000	4.000000	27.000000	0.000000
1980.545915	0.098803	0.553321	0.028042	79.628891	112.665970	148.514999	1.407360	0.000000	0.021586	0.000000	0.000000	0.000000	-0.229615	0.001942	-0.031426	0.000000	0.000000	4.000000	27.000000	0.000000
1980.549249	0.098803	0.553321	0.028042	79.628891	112.665970	148.514999	1.407360	0.000000	0.021586	0.000000	0.000000	0.000000	0.000000	-0.000007	-0.000000	0.000000	0.000000	4.000000	27.000000	0.000000
1980.552582	0.098803	0.553321	0.028042	79.628891	112.665970	148.514999	1.407360	0.000000	0.021586	0.000000	0.000000	0.000000	0.000000	-0.000007	-0.000000	0.000000	0.000000	4.000000	27.000000	0.000000
1980.555915	0.098803	0.553321	0.028042	79.652039	112.281677	148.188339	1.402122	0.000000	0.059855	0.000000	0.000000	0.000000	0.000000	-0.000007	-0.000000	0.000000	0.000000	4.000000	27.000000	0.000000
1980.559249	0.098803	0.553321	0.028042	79.652039	112.281677	148.188339	1.402122	0.000000	0.059855	0.000000	0.000000	0.000000	0.000000	-0.000007	-0.000000	0.000000	0.000000	4.000000	27.000000	0.000000
1980.562582	0.098312	0.553334	0.027988	79.652039	112.281677	148.188339	1.402122	0.000000	0.059855	0.000000	0.000000	0.000000	-0.147217	0.003838	-0.016336	0.000000	0.000000	4.000000	27.000000	0.000000
1980.565915	0.098312	0.553334	0.027988	79.684624	111.744080	147.722107	1.402122	0.000000	0.059855	0.000000	0.000000	0.000000	-0.147217	0.003838	-0.016336	0.000000	0.000000	4.000000	27.000000	0.000000
1980.569249	0.097747	0.553383	0.027919	79.684624	111.744080	147.722107	1.402122	0.000000	0.059855	0.000000	0.000000	0.000000	-0.169566	0.014788	-0.020644	0.000000	0.000000	4.000000	27.000000	0.000000
1980.572582	0.097747	0.553383	0.027919	79.684624	111.744080	147.722107	1.402122	0.000000	0.059855	0.000000	0.000000	0.000000	-0.169566	0.014788	-0.020644	0.000000	0.000000	4.000000	27.000000	0.000000
1980.575915	0.097747	0.553383	0.027919	79.722198	111.096146	147.146164	1.395959	0.000000	0.112652	0.000000	0.000000	0.000000	-0.169566	0.014788	-0.020644	0.000000	0.000000	4.000000	27.000000	0.000000
1980.579249	0.097747	0.553383	0.027919	79.722198	111.096146	147.146164	1.395959	0.000000	0.112652	0.000000	0.000000	0.000000	-0.169566	0.014788	-0.020644	0.000000	0.000000	4.000000	27.000000	0.000000
1980.582582	0.097185	0.553450	0.027867	79.722198	111.096146	147.146164	1.395959	0.000000	0.112652	0.000000	0.000000	0.000000	-0.168436	0.020032	-0.015605	0.000000	0.000000	4.000000	27.000000	0.000000
1980.585915	0.097185	0.553450	0.027867	79.761040	110.407097	146.529678	1.395959	0.000000	0.112652	0.000000	0.000000	0.000000	-0.168436	0.020032	-0.015605	0.000000	0.000000	4.000000	27.000000	0.000000
1980.589249	0.096606	0.553507	0.027842	79.761040	110.407097	146.529678	1.395959	0.000000	0.112652	0.000000	0.000000	0.000000	-0.173922	0.017144	-0.007637	0.000000	0.000000	4.000000	27.000000	0.000000
1980.592582	0.096606	0.553507	0.027842	79.761040	110.407097	146.529678	1.395959	0.000000	0.112652	0.000000	0.000000	0.000000	-0.173922	0.017144	-0.007637	0.000000	0.000000	4.000000	27.000000	0.000000
1980.595915	0.096606	0.553507	0.027842	79.794731	109.765266	145.964386	1.392085	0.000000	0.169712	0.000000	0.000000	0.000000	-0.173922	0.017144	-0.007637	0.000000	0.000000	4.000000	27.000000	0.000000
1980.599249	0.096606	0.553507	0.027842	79.794731	109.765266	145.964386	1.392085	0.000000	0.169712	0.000000	0.000000	0.000000	-0.173922	0.017144	-0.007637	0.000000	0.000000	4.000000	27.000000	0.000000
1980.602582	0.096010	0.553599	0.027855	79.794731	109.765266	145.964386	1.392085	0.000000	0.169712	0.000000	0.000000	0.000000	-0.178699	0.027644	0.004010	0.000000	0.000000	4.000000	27.000000	0.000000
1980.605915	0.096010	0.553599	0.027855	79.814217	109.311607	145.585297	1.392085	0.000000	0.169712	0.000000	0.000000	0.000000	-0.178699	0.027644	0.004010	0.000000	0.000000	4.000000	27.000000	0.000000
1980.609249	0.095420	0.553655	0.027896	79.814217	109.311607	145.585297	1.392085	0.000000	0.169712	0.000000	0.000000	0.000000	-0.177027	0.016662	0.012135	0.000000	0.000000	4.000000	27.000000	0.000000
1980.612582	0.095420	0.553655	0.027896	79.814217	109.311607	145.585297	1.392085	0.000000	0.169712	0.000000	0.000000	0.000000	-0.177027	0.016662	0.012135	0.000000	0.000000	4.000000	27.000000	0.000000
1980.615915	0.095420	0.553655	0.027896	79.821716	109.096176	145.444992	1.394776	0.000000	0.229000	0.000000	0.000000	0.000000	-0.177027	0.016662	0.012135	0.000000	0.000000	4.000000	27.000000	0.000000
1980.619249	0.095420	0.553655	0.027896	79.821716	109.096176	145.444992	1.394776	0.000000	0.229000	0.000000	0.000000	0.000000	-0.177027	0.016662	0.012135	0.000000	0.000000	4.000000	27.000000	0.000000
1980.622582	0.094788	0.553701	0.027967	79.821716	109.096176	145.444992	1.394776	0.000000	0.229000	0.000000	0.000000	0.000000	-0.189504	0.013803	0.021418	0.000000	0.000000	4.000000	27.000000	0.000000
1980.625915	0.094788	0.553701	0.027967	79.821289	109.029121	145.462540	1.394776	0.000000	0.229000	0.000000	0.000000	0.000000	-0.189504	0.013803	0.021418	0.000000	0.000000	4.000000	27.000000	0.000000
1980.629249	0.094062	0.553702	0.028043	79.821289	109.029121	145.462540	1.394776	0.000000	0.229000	0.000000	0.000000	0.000000	-0.217870	0.000456	0.022833	0.000000	0.000000	4.000000	27.000000	0.000000
1980.632582	0.094062	0.553702	0.028043	79.821289	109.029121	145.462540	1.394776	0.000000	0.229000	0.000000	0.000000	0.000000	-0.217870	0.000456	0.022833	0.000000	0.000000	4.000000	27.000000	0.000000
1980.635915	0.094062	0.553702	0.028043	79.820885	108.953949	145.480103	1.402151	0.000000	0.296896	0.000000	0.000000	0.000000	-0.217870	0.000456	0.022833	0.000000	0.000000	4.000000	27.000000	0.000000
1980.639249	0.094062	0.553702	0.028043	79.820885	108.953949	145.480103	1.402151	0.000000	0.296896	0.000000	0.000000	0.000000	-0.217870	0.000456	0.022833	0.000000	0.000000	4.000000	27.000000	0.000000
1980.642582	0.093248	0.553694	0.028158	79.820885	108.953949	145.480103	1.402151	0.000000	0.296896	0.000000	0.000000	0.000000	-0.244215	-0.002407	0.034625	0.000000	0.000000	4.000000	27.000000	0.000000
1980.645915	0.093248	0.553694	0.028158	79.814720	108.893570	145.528824	1.402151	0.000000	0.296896	0.000000	0.000000	0.000000	-0.244215	-0.002407	0.034625	0.000000	0.000000	4.000000	27.000000	0.000000
1980.649249	0.092362	0.553642	0.028273	79.814720	108.893570	145.528824	1.402151	0.000000	0.296896	0.000000	0.000000	0.000000	-0.265695	-0.015740	0.034462	0.000000	0.000000	4.000000	27.000000	0.000000
1980.652582	0.092362	0.553642	0.028273	79.814720	108.893570	145.528824	1.402151	0.000000	0.296896	0.000000	0.000000	0.000000	-0.265695	-0.015740	0.034462	0.000000	0.000000	4.000000	27.000000	0.000000
1980.655915	0.092362	0.553642	0.028273	79.782890	108.778168	145.556763	1.413666	0.000000	0.381881	0.000000	0.000000	0.000000	-0.265695	-0.015740	0.034462	0.000000	0.000000	4.000000	27.000000	0.000000
1980.659249	0.092362	0.553642	0.028273	79.782890	108.778168	145.556763	1.413666	0.000000	0.381881	0.000000	0.000000	0.000000	-0.265695	-0.015740	0.034462	0.000000	0.000000	4.000000	27.000000	0.000000
1980.662582	0.091403	0.553599	0.028377	79.782890	108.778168	145.556763	1.413666	0.000000	0.381881	0.000000	0.000000	0.000000	-0.287760	-0.012895	0.031071	0.000000	0.000000	4.000000	27.000000	0.000000
1980.665915	0.091403	0.553599	0.028377	79.724174	108.598724	145.545502	1.413666	0.000000	0.381881	0.000000	0.000000	0.000000	-0.287760	-0.012895	0.031071	0.000000	0.000000	4.000000	27.000000	0.000000
1980.669249	0.090466	0.553583	0.028469	79.724174	108.598724	145.545502	1.413666	0.000000	0.381881	0.000000	0.000000	0.000000	-0.281148	-0.004800	0.027660	0.000000	0.000000	4.000000	27.000000	0.000000
1980.672582	0.090466	0.553583	0.028469	79.724174	108.598724	145.545502	1.413666	0.000000	0.381881	0.000000	0.000000	0.000000	-0.281148	-0.004800	0.027660	0.000000	0.000000	4.000000	27.000000	0.000000
1980.675915	0.090466	0.553583	0.028469	79.673561	108.434288	145.541046	1.423454	0.000000	0.476698	0.000000	0.000000	0.000000	-0.281148	-0.004800	0.027660	0.000000	0.000000	4.000000	27.000000	0.000000
1980.679249	0.089506	0.553567	0.028564	79.673561	108.434288	145.541046	1.423454	0.000000	0.476698	0.000000	0.000000	0.000000	-0.288074	-0.004787	0.028390	0.000000	0.000000	4.000000	27.000000	0.000000
1980.682582	0.089506	0.553567	0.028564	79.673561	108.434288	145.541046	1.423454	0.000000	0.476698	0.000000	0.000000	0.000000	-0.288074	-0.004787	0.028390	0.000000	0.000000	4.000000	27.000000	0.000000
1980.685915	0.089506	0.553567	0.028564	79.662315	108.302521	145.532227	1.428186	0.000000	0.524710	0.000000	0.000000	0.000000	-0.288074	-0.004787	0.028390	0.000000	0.000000	4.000000	27.000000	0.000000
1980.689249	0.088571	0.553595	0.028665	79.662315	108.302521	145.532227	1.428186	0.000000	0.524710	0.000000	0.000000	0.000000	-0.280484	0.008556	0.030268	0.000000	0.000000	4.000000	27.000000	0.000000
1980.692582	0.088571	0.553595	0.028665	79.662315	108.302521	145.532227	1.428186	0.000000	0.524710	0.000000	0.000000	0.000000	-0.280484	0.008556	0.030268	0.000000	0.000000	4.000000	27.000000	0.000000
1980.695915	0.088571	0.553595	0.028665	79.662292	108.191025	145.532242	1.433231	0.000000	0.571458	0.000000	0.000000	0.000000	-0.280484	0.008556	0.030268	0.000000	0.000000	4.000000	27.000000	0.000000
1980.699249	0.088571	0.553595	0.028665	79.662292	108.191025	145.532242	1.433231	0.000000	0.571458	0.000000	0.000000	0.000000	-0.280484	0.008556	0.030268	0.000000	0.000000	4.000000	27.000000	0.000000
1980.702582	0.087609	0.553633	0.028745	79.662292	108.191025	145.532242	1.433231	0.000000	0.571458	0.000000	0.000000	0.000000	-0.288653	0.011398	0.024154	0.000000	0.000000	4.000000	27.000000	0.000000
1980.705915	0.087609	0.553633	0.028745	79.663910	108.082428	145.533524	1.433231	0.000000	0.571458	0.000000	0.000000	0.000000	-0.288653	0.011398	0.024154	0.000000	0.000000	4.000000	27.000000	0.000000
1980.709249	0.086647	0.553671	0.028824	79.663910	108.082428	145.533524	1.433231	0.000000	0.571458	0.000000	0.000000	0.000000	-0.288647	0.011378	0.023580	0.000000	0.000000	4.000000	27.000000	0.000000
1980.712582	0.086647	0.553671	0.028824	79.663910	108.082428	145.533524	1.433231	0.000000	0.571458	0.000000	0.000000	0.000000	-0.288647	0.011378	0.023580	0.000000	0.000000	4.000000	27.000000	0.000000
1980.715915	0.086647	0.553671	0.028824	79.663498	107.982452	145.542786	1.441186	0.000000	0.667674	0.000000	0.000000	0.000000	-0.288647	0.011378	0.023580	0.000000	0.000000	4.000000	27.000000	0.000000
1980.719249	0.085620	0.553673	0.028941	79.663498	107.982452	145.542786	1.441186	0.000000	0.667674	0.000000	0.000000	0.000000	-0.307930	0.000464	0.035051	0.000000	0.000000	4.000000	27.000000	0.000000
1980.722582	0.085620	0.553673	0.028941	79.663498	107.982452	145.542786	1.441186	0.000000	0.667674	0.000000	0.000000	0.000000	-0.307930	0.000464	0.035051	0.000000	0.000000	4.000000	27.000000	0.000000
1980.725915	0.085620	0.553673	0.028941	79.664635	107.874496	145.553345	1.447028	0.000000	0.718996	0.000000	0.000000	0.000000	-0.307930	0.000464	0.035051	0.000000	0.000000	4.000000	27.000000	0.000000
1980.729249	0.084547	0.553674	0.029063	79.664635	107.874496	145.553345	1.447028	0.000000	0.718996	0.000000	0.000000	0.000000	-0.321811	0.000438	0.036808	0.000000	0.000000	4.000000	27.000000	0.000000
1980.732582	0.084547	0.553674	0.029063	79.664635	107.874496	145.553345	1.447028	0.000000	0.718996	0.000000	0.000000	0.000000	-0.321811	0.000438	0.036808	0.000000	0.000000	4.000000	27.000000	0.000000
1980.735915	0.084547	0.553674	0.029063	79.663795	107.772537	145.579956	1.453163	0.000000	0.772631	0.000000	0.000000	0.000000	-0.321811	0.000438	0.036808	0.000000	0.000000	4.000000	27.000000	0.000000
1980.739249	0.083364	0.553639	0.029231	79.663795	107.772537	145.579956	1.453163	0.000000	0.772631	0.000000	0.000000	0.000000	-0.355046	-0.010501	0.050428	0.000000	0.000000	4.000000	27.000000	0.000000
1980.742582	0.083364	0.553639	0.029231	79.663795	107.772537	145.579956	1.453163	0.000000	0.772631	0.000000	0.000000	0.000000	-0.355046	-0.010501	0.050428	0.000000	0.000000	4.000000	27.000000	0.000000
1980.745915	0.083364	0.553639	0.029231	79.662926	107.659622	145.598495	1.461568	0.000000	0.831806	0.000000	0.000000	0.000000	-0.355046	-0.010501	0.050428	0.000000	0.000000	4.000000	27.000000	0.000000
1980.749249	0.082112	0.553577	0.029413	79.662926	107.659622	145.598495	1.461568	0.000000	0.831806	0.000000	0.000000	0.000000	-0.375668	-0.018571	0.054630	0.000000	0.000000	4.000000	27.000000	0.000000
1980.752582	0.082112	0.553577	0.029413	79.662926	107.659622	145.598495	1.461568	0.000000	0.831806	0.000000	0.000000	0.000000	-0.375668	-0.018571	0.054630	0.000000	0.000000	4.000000	27.000000	0.000000
1980.755915	0.082112	0.553577	0.029413	79.661591	107.555519	145.642303	1.470673	0.000000	0.894417	0.000000	0.000000	0.000000	-0.375668	-0.018571	0.054630	0.000000	0.000000	4.000000	27.000000	0.000000
1980.759249	0.080790	0.553515	0.029604	79.661591	107.555519	145.642303	1.470673	0.000000	0.894417	0.000000	0.000000	0.000000	-0.396584	-0.018578	0.057113	0.000000	0.000000	4.000000	27.000000	0.000000
1980.762582	0.080790	0.553515	0.029604	79.661591	107.555519	145.642303	1.470673	0.000000	0.894417	0.000000	0.000000	0.000000	-0.396584	-0.018578	0.057113	0.000000	0.000000	4.000000	27.000000	0.000000
1980.765915	0.080790	0.553515	0.029604	79.660240	107.448776	145.694138	1.480191	0.000000	0.960515	0.000000	0.000000	0.000000	-0.396584	-0.018578	0.057113	0.000000	0.000000	4.000000	27.000000	0.000000
1980.769249	0.079425	0.553444	0.029821	79.660240	107.448776	145.694138	1.480191	0.000000	0.960515	0.000000	0.000000	0.000000	-0.409464	-0.021404	0.065138	0.000000	0.000000	4.000000	27.000000	0.000000
1980.772582	0.079425	0.553444	0.029821	79.660240	107.448776	145.694138	1.480191	0.000000	0.960515	0.000000	0.000000	0.000000	-0.409464	-0.021404	0.065138	0.000000	0.000000	4.000000	27.000000	0.000000
1980.775915	0.079425	0.553444	0.029821	79.658447	107.356194	145.763168	1.491048	0.000000	1.028759	0.000000	0.000000	0.000000	-0.409464	-0.021404	0.065138	0.000000	0.000000	4.000000	27.000000	0.000000
1980.779249	0.078052	0.553391	0.029989	79.658447	107.356194	145.763168	1.491048	0.000000	1.028759	0.000000	0.000000	0.000000	-0.411834	-0.015729	0.050298	0.000000	0.000000	4.000000	27.000000	0.000000
1980.782582	0.078052	0.553391	0.029989	79.658447	107.356194	145.763168	1.491048	0.000000	1.028759	0.000000	0.000000	0.000000	-0.411834	-0.015729	0.050298	0.000000	0.000000	4.000000	27.000000	0.000000
1980.785915	0.078052	0.553391	0.029989	79.657120	107.243958	145.814957	1.499431	0.000000	1.097397	0.000000	0.000000	0.000000	-0.411834	-0.015729	0.050298	0.000000	0.000000	4.000000	27.000000	0.000000
1980.789249	0.076659	0.553330	0.030179	79.657120	107.243958	145.814957	1.499431	0.000000	1.097397	0.000000	0.000000	0.000000	-0.417793	-0.018560	0.057074	0.000000	0.000000	4.000000	27.000000	0.000000
1980.792582	0.076659	0.553330	0.030179	79.657120	107.243958	145.814957	1.499431	0.000000	1.097397	0.000000	0.000000	0.000000	-0.417793	-0.018560	0.057074	0.000000	0.000000	4.000000	27.000000	0.000000
1980.795915	0.076659	0.553330	0.030179	79.655769	107.131668	145.858704	1.508943	0.000000	1.167029	0.000000	0.000000	0.000000	-0.417793	-0.018560	0.057074	0.000000	0.000000	4.000000	27.000000	0.000000
1980.799249	0.075263	0.553277	0.030342	79.655769	107.131668	145.858704	1.508943	0.000000	1.167029	0.000000	0.000000	0.000000	-0.418987	-0.015728	0.049026	0.000000	0.000000	4.000000	27.000000	0.000000
1980.802582	0.075263	0.553277	0.030342	79.655769	107.131668	145.858704	1.508943	0.000000	1.167029	0.000000	0.000000	0.000000	-0.418987	-0.015728	0.049026	0.000000	0.000000	4.000000	27.000000	0.000000
1980.805915	0.075263	0.553277	0.030342	79.654381	107.016624	145.902451	1.517114	0.000000	1.236861	0.000000	0.000000	0.000000	-0.418987	-0.015728	0.049026	0.000000	0.000000	4.000000	27.000000	0.000000
1980.809249	0.073813	0.553217	0.030468	79.654381	107.016624	145.902451	1.517114	0.000000	1.236861	0.000000	0.000000	0.000000	-0.434806	-0.018101	0.037775	0.000000	0.000000	4.000000	27.000000	0.000000
1980.812582	0.073813	0.553217	0.030468	79.654381	107.016624	145.902451	1.517114	0.000000	1.236861	0.000000	0.000000	0.000000	-0.434806	-0.018101	0.037775	0.000000	0.000000	4.000000	27.000000	0.000000
1980.815915	0.073813	0.553217	0.030468	79.654152	106.916100	145.972748	1.523410	0.000000	1.309328	0.000000	0.000000	0.000000	-0.434806	-0.018101	0.037775	0.000000	0.000000	4.000000	27.000000	0.000000
1980.819249	0.072350	0.553155	0.030657	79.654152	106.916100	145.972748	1.523410	0.000000	1.309328	0.000000	0.000000	0.000000	-0.438963	-0.018554	0.056523	0.000000	0.000000	4.000000	27.000000	0.000000
1980.822582	0.072350	0.553155	0.030657	79.654152	106.916100	145.972748	1.523410	0.000000	1.309328	0.000000	0.000000	0.000000	-0.438963	-0.018554	0.056523	0.000000	0.000000	4.000000	27.000000	0.000000
1980.825915	0.072350	0.553155	0.030657	79.654343	106.790413	146.017792	1.532831	0.000000	1.382489	0.000000	0.000000	0.000000	-0.438963	-0.018554	0.056523	0.000000	0.000000	4.000000	27.000000	0.000000
1980.829249	0.070840	0.553093	0.030847	79.654343	106.790413	146.017792	1.532831	0.000000	1.382489	0.000000	0.000000	0.000000	-0.453003	-0.018560	0.057222	0.000000	0.000000	4.000000	27.000000	0.000000
1980.832582	0.070840	0.553093	0.030847	79.654343	106.790413	146.017792	1.532831	0.000000	1.382489	0.000000	0.000000	0.000000	-0.453003	-0.018560	0.057222	0.000000	0.000000	4.000000	27.000000	0.000000
1980.838651	0.069238	0.553004	0.031052	79.652496	106.673302	146.070801	1.542368	0.000000	1.457989	0.000000	0.000000	0.000000	-0.264044	-0.014622	0.033679	0.000000	0.000000	4.000000	27.000000	0.000000
1980.841984	0.069238	0.553004	0.031052	79.652496	106.673302	146.070801	1.542368	0.000000	1.457989	0.000000	0.000000	0.000000	-0.264044	-0.014622	0.033679	0.000000	0.000000	4.000000	27.000000	0.000000
1980.845318	0.069238	0.553004	0.031052	79.652496	106.673302	146.070801	1.542368	0.000000	1.457989	0.000000	0.000000	0.000000	-0.264044	-0.014622	0.033679	0.000000	0.000000	4.000000	27.000000	0.000000
1980.848651	0.067591	0.552933	0.031275	79.651581	106.516830	146.089310	1.552588	0.000000	1.538113	0.000000	0.000000	0.000000	-0.494094	-0.021402	0.066973	0.000000	0.000000	4.000000	27.000000	0.000000
1980.851984	0.067591	0.552933	0.031275	79.651581	106.516830	146.089310	1.552588	0.000000	1.538113	0.000000	0.000000	0.000000	-0.494094	-0.021402	0.066973	0.000000	0.000000	4.000000	27.000000	0.000000
1980.855318	0.067591	0.552933	0.031275	79.651581	106.516830	146.089310	1.552588	0.000000	1.538113	0.000000	0.000000	0.000000	-0.494094	-0.021402	0.066973	0.000000	0.000000	4.000000	27.000000	0.000000
1980.858651	0.065972	0.552870	0.031530	79.650154	106.374573	146.125046	1.563750	0.000000	1.620462	0.000000	0.000000	0.000000	-0.485703	-0.019023	0.076546	0.000000	0.000000	4.000000	27.000000	0.000000
1980.861984	0.065972	0.552870	0.031530	79.650154	106.374573	146.125046	1.563750	0.000000	1.620462	0.000000	0.000000	0.000000	-0.485703	-0.019023	0.076546	0.000000	0.000000	4.000000	27.000000	0.000000
1980.865318	0.065972	0.552870	0.031530	79.650154	106.374573	146.125046	1.563750	0.000000	1.620462	0.000000	0.000000	0.000000	-0.485703	-0.019023	0.076546	0.000000	0.000000	4.000000	27.000000	0.000000
1980.868651	0.064351	0.552833	0.031775	79.649689	106.201126	146.086426	1.576507	0.000000	1.701413	0.000000	0.000000	0.000000	-0.486195	-0.010929	0.073380	0.000000	0.000000	4.000000	27.000000	0.000000
1980.871984	0.064351	0.552833	0.031775	79.649689	106.201126	146.086426	1.576507	0.000000	1.701413	0.000000	0.000000	0.000000	-0.486195	-0.010929	0.073380	0.000000	0.000000	4.000000	27.000000	0.000000
1980.875318	0.064351	0.552833	0.031775	79.649689	106.201126	146.086426	1.576507	0.000000	1.701413	0.000000	0.000000	0.000000	-0.486195	-0.010929	0.073380	0.000000	0.000000	4.000000	27.000000	0.000000
1980.878651	0.062820	0.552779	0.031984	79.648712	106.052750	145.889481	1.588737	0.000000	1.782445	0.000000	0.000000	0.000000	-0.459280	-0.016153	0.062872	0.000000	0.000000	4.000000	27.000000	0.000000
1980.881984	0.062820	0.552779	0.031984	79.648712	106.052750	145.889481	1.588737	0.000000	1.782445	0.000000	0.000000	0.000000	-0.459280	-0.016153	0.062872	0.000000	0.000000	4.000000	27.000000	0.000000
1980.885318	0.062820	0.552779	0.031984	79.648712	106.052750	145.889481	1.588737	0.000000	1.782445	0.000000	0.000000	0.000000	-0.459280	-0.016153	0.062872	0.000000	0.000000	4.000000	27.000000	0.000000
1980.888651	0.061311	0.552752	0.032181	79.648277	105.892921	145.108932	1.599216	0.000000	1.858992	0.000000	0.000000	0.000000	-0.452711	-0.008099	0.059006	0.000000	0.000000	4.000000	27.000000	0.000000
1980.891984	0.061311	0.552752	0.032181	79.648277	105.892921	145.108932	1.599216	0.000000	1.858992	0.000000	0.000000	0.000000	-0.452711	-0.008099	0.059006	0.000000	0.000000	4.000000	27.000000	0.000000
1980.895318	0.061311	0.552752	0.032181	79.648277	105.892921	145.108932	1.599216	0.000000	1.858992	0.000000	0.000000	0.000000	-0.452711	-0.008099	0.059006	0.000000	0.000000	4.000000	27.000000	0.000000
1980.898651	0.059820	0.552691	0.032335	79.645218	105.766632	143.491821	1.609050	0.000000	1.934443	0.000000	0.000000	0.000000	-0.447224	-0.018548	0.046108	0.000000	0.000000	4.000000	27.000000	0.000000
1980.901984	0.059820	0.552691	0.032335	79.645218	105.766632	143.491821	1.609050	0.000000	1.934443	0.000000	0.000000	0.000000	-0.447224	-0.018548	0.046108	0.000000	0.000000	4.000000	27.000000	0.000000
1980.905318	0.059820	0.552691	0.032335	79.645218	105.766632	143.491821	1.609050	0.000000	1.934443	0.000000	0.000000	0.000000	-0.447224	-0.018548	0.046108	0.000000	0.000000	4.000000	27.000000	0.000000
1980.908651	0.058301	0.552621	0.032446	79.641724	105.657288	141.939789	1.616735	0.000000	2.008981	0.000000	0.000000	0.000000	-0.455761	-0.020934	0.033363	0.000000	0.000000	4.000000	27.000000	0.000000
1980.911984	0.058301	0.552621	0.032446	79.641724	105.657288	141.939789	1.616735	0.000000	2.008981	0.000000	0.000000	0.000000	-0.455761	-0.020934	0.033363	0.000000	0.000000	4.000000	27.000000	0.000000
1980.915318	0.058301	0.552621	0.032446	79.641724	105.657288	141.939789	1.616735	0.000000	2.008981	0.000000	0.000000	0.000000	-0.455761	-0.020934	0.033363	0.000000	0.000000	4.000000	27.000000	0.000000
1980.918651	0.056685	0.552516	0.032528	79.639290	105.554184	141.547089	1.622295	0.000000	2.084941	0.000000	0.000000	0.000000	-0.484930	-0.031360	0.024514	0.000000	0.000000	4.000000	27.000000	0.000000
1980.921984	0.056685	0.552516	0.032528	79.639290	105.554184	141.547089	1.622295	0.000000	2.084941	0.000000	0.000000	0.000000	-0.484930	-0.031360	0.024514	0.000000	0.000000	4.000000	27.000000	0.000000
1980.925318	0.056685	0.552516	0.032528	79.639290	105.554184	141.547089	1.622295	0.000000	2.084941	0.000000	0.000000	0.000000	-0.484930	-0.031360	0.024514	0.000000	0.000000	4.000000	27.000000	0.000000
1980.928651	0.055000	0.552456	0.032624	79.637375	105.426010	141.615860	1.626381	0.000000	2.165763	0.000000	0.000000	0.000000	-0.505406	-0.018069	0.029038	0.000000	0.000000	4.000000	27.000000	0.000000
1980.931984	0.055000	0.552456	0.032624	79.637375	105.426010	141.615860	1.626381	0.000000	2.165763	0.000000	0.000000	0.000000	-0.505406	-0.018069	0.029038	0.000000	0.000000	4.000000	27.000000	0.000000
1980.935318	0.055000	0.552456	0.032624	79.637375	105.426010	141.615860	1.626381	0.000000	2.165763	0.000000	0.000000	0.000000	-0.505406	-0.018069	0.029038	0.000000	0.000000	4.000000	27.000000	0.000000
1980.938651	0.053313	0.552405	0.032692	79.633781	105.294716	141.667191	1.631221	0.000000	2.249997	0.000000	0.000000	0.000000	-0.506155	-0.015206	0.020406	0.000000	0.000000	4.000000	27.000000	0.000000
1980.941984	0.053313	0.552405	0.032692	79.633781	105.294716	141.667191	1.631221	0.000000	2.249997	0.000000	0.000000	0.000000	-0.506155	-0.015206	0.020406	0.000000	0.000000	4.000000	27.000000	0.000000
1980.945318	0.053313	0.552405	0.032692	79.633781	105.294716	141.667191	1.631221	0.000000	2.249997	0.000000	0.000000	0.000000	-0.506155	-0.015206	0.020406	0.000000	0.000000	4.000000	27.000000	0.000000
1980.948651	0.051679	0.552353	0.032813	79.627014	105.162727	141.604004	1.634622	0.000000	2.334356	0.000000	0.000000	0.000000	-0.490130	-0.015681	0.036312	0.000000	0.000000	4.000000	27.000000	0.000000
1980.951984	0.051679	0.552353	0.032813	79.627014	105.162727	141.604004	1.634622	0.000000	2.334356	0.000000	0.000000	0.000000	-0.490130	-0.015681	0.036312	0.000000	0.000000	4.000000	27.000000	0.000000
1980.955318	0.051679	0.552353	0.032813	79.627014	105.162727	141.604004	1.634622	0.000000	2.334356	0.000000	0.000000	0.000000	-0.490130	-0.015681	0.036312	0.000000	0.000000	4.000000	27.000000	0.000000
1980.958651	0.050072	0.552336	0.032962	79.620132	104.979698	141.049042	1.640674	0.000000	2.416044	0.000000	0.000000	0.000000	-0.482125	-0.005236	0.044650	0.000000	0.000000	4.000000	27.000000	0.000000
1980.961984	0.050072	0.552336	0.032962	79.620132	104.979698	141.049042	1.640674	0.000000	2.416044	0.000000	0.000000	0.000000	-0.482125	-0.005236	0.044650	0.000000	0.000000	4.000000	27.000000	0.000000
1980.965318	0.050072	0.552336	0.032962	79.620132	104.979698	141.049042	1.640674	0.000000	2.416044	0.000000	0.000000	0.000000	-0.482125	-0.005236	0.044650	0.000000	0.000000	4.000000	27.000000	0.000000
1980.968651	0.048536	0.552336	0.033117	79.609009	104.778854	140.129654	1.648116	0.000000	2.496399	0.000000	0.000000	0.000000	-0.460775	0.000003	0.046340	0.000000	0.000000	4.000000	27.000000	0.000000
1980.971984	0.048536	0.552336	0.033117	79.609009	104.778854	140.129654	1.648116	0.000000	2.496399	0.000000	0.000000	0.000000	-0.460775	0.000003	0.046340	0.000000	0.000000	4.000000	27.000000	0.000000
1980.975318	0.048536	0.552336	0.033117	79.609009	104.778854	140.129654	1.648116	0.000000	2.496399	0.000000	0.000000	0.000000	-0.460775	0.000003	0.046340	0.000000	0.000000	4.000000	27.000000	0.000000
1980.978651	0.047027	0.552317	0.033310	79.587769	104.576500	139.394424	1.655839	0.000000	2.573195	0.000000	0.000000	0.000000	-0.452609	-0.005691	0.058024	0.000000	0.000000	4.000000	27.000000	0.000000
1980.981984	0.047027	0.552317	0.033310	79.587769	104.576500	139.394424	1.655839	0.000000	2.573195	0.000000	0.000000	0.000000	-0.452609	-0.005691	0.058024	0.000000	0.000000	4.000000	27.000000	0.000000
1980.985318	0.047027	0.552317	0.033310	79.587769	104.576500	139.394424	1.655839	0.000000	2.573195	0.000000	0.000000	0.000000	-0.452609	-0.005691	0.058024	0.000000	0.000000	4.000000	27.000000	0.000000
1980.988651	0.045474	0.552288	0.033526	79.570702	104.343987	139.321976	1.665510	0.000000	2.648629	0.000000	0.000000	0.000000	-0.466166	-0.008556	0.064826	0.000000	0.000000	4.000000	27.000000	0.000000
1980.991984	0.045474	0.552288	0.033526	79.570702	104.343987	139.321976	1.665510	0.000000	2.648629	0.000000	0.000000	0.000000	-0.466166	-0.008556	0.064826	0.000000	0.000000	4.000000	27.000000	0.000000
1980.995318	0.045474	0.552288	0.033526	79.570702	104.343987	139.321976	1.665510	0.000000	2.648629	0.000000	0.000000	0.000000	-0.466166	-0.008556	0.064826	0.000000	0.000000	4.000000	27.000000	0.000000
1980.998651	0.043920	0.552277	0.033755	79.571175	104.147667	139.304886	1.676314	0.000000	2.726324	0.000000	0.000000	0.000000	-0.465958	-0.003341	0.068697	0.000000	0.000000	4.000000	27.000000	0.000000
1981.001984	0.043920	0.552277	0.033755	79.571175	104.147667	139.304886	1.676314	0.000000	2.726324	0.000000	0.000000	0.000000	-0.465958	-0.003341	0.068697	0.000000	0.000000	4.000000	27.000000	0.000000
1981.005318	0.043920	0.552277	0.033755	79.571175	104.147667	139.304886	1.676314	0.000000	2.726324	0.000000	0.000000	0.000000	-0.465958	-0.003341	0.068697	0.000000	0.000000	4.000000	27.000000	0.000000
1981.008651	0.042387	0.552275	0.033954	79.571678	103.951385	139.279846	1.687763	0.000000	2.803983	0.000000	0.000000	0.000000	-0.459857	-0.000492	0.059714	0.000000	0.000000	4.000000	27.000000	0.000000
1981.011984	0.042387	0.552275	0.033954	79.571678	103.951385	139.279846	1.687763	0.000000	2.803983	0.000000	0.000000	0.000000	-0.459857	-0.000492	0.059714	0.000000	0.000000	4.000000	27.000000	0.000000
1981.015318	0.042387	0.552275	0.033954	79.571678	103.951385	139.279846	1.687763	0.000000	2.803983	0.000000	0.000000	0.000000	-0.459857	-0.000492	0.059714	0.000000	0.000000	4.000000	27.000000	0.000000
1981.018651	0.040901	0.552247	0.034150	79.570076	103.774277	139.262482	1.697716	0.000000	2.880626	0.000000	0.000000	0.000000	-0.445979	-0.008542	0.058666	0.000000	0.000000	4.000000	27.000000	0.000000
1981.021984	0.040901	0.552247	0.034150	79.570076	103.774277	139.262482	1.697716	0.000000	2.880626	0.000000	0.000000	0.000000	-0.445979	-0.008542	0.058666	0.000000	0.000000	4.000000	27.000000	0.000000
1981.025318	0.040901	0.552247	0.034150	79.570076	103.774277	139.262482	1.697716	0.000000	2.880626	0.000000	0.000000	0.000000	-0.445979	-0.008542	0.058666	0.000000	0.000000	4.000000	27.000000	0.000000
1981.028651	0.039482	0.552228	0.034312	79.570114	103.608421	139.238586	1.707493	0.000000	2.954956	0.000000	0.000000	0.000000	-0.425773	-0.005708	0.048725	0.000000	0.000000	4.000000	27.000000	0.000000
1981.031984	0.039482	0.552228	0.034312	79.570114	103.608421	139.238586	1.707493	0.000000	2.954956	0.000000	0.000000	0.000000	-0.425773	-0.005708	0.048725	0.000000	0.000000	4.000000	27.000000	0.000000
1981.035318	0.039482	0.552228	0.034312	79.570114	103.608421	139.238586	1.707493	0.000000	2.954956	0.000000	0.000000	0.000000	-0.425773	-0.005708	0.048725	0.000000	0.000000	4.000000	27.000000	0.000000
1981.038651	0.038129	0.552201	0.034424	79.569588	103.464676	139.104050	1.715614	0.000000	3.025918	0.000000	0.000000	0.000000	-0.405898	-0.008079	0.033605	0.000000	0.000000	4.000000	27.000000	0.000000
1981.041984	0.038129	0.552201	0.034424	79.569588	103.464676	139.104050	1.715614	0.000000	3.025918	0.000000	0.000000	0.000000	-0.405898	-0.008079	0.033605	0.000000	0.000000	4.000000	27.000000	0.000000
1981.045318	0.038129	0.552201	0.034424	79.569588	103.464676	139.104050	1.715614	0.000000	3.025918	0.000000	0.000000	0.000000	-0.405898	-0.008079	0.033605	0.000000	0.000000	4.000000	27.000000	0.000000
1981.048651	0.036819	0.552166	0.034488	79.569115	103.329208	138.474945	1.721215	0.000000	3.093568	0.000000	0.000000	0.000000	-0.392906	-0.010451	0.019173	0.000000	0.000000	4.000000	27.000000	0.000000
1981.051984	0.036819	0.552166	0.034488	79.569115	103.329208	138.474945	1.721215	0.000000	3.093568	0.000000	0.000000	0.000000	-0.392906	-0.010451	0.019173	0.000000	0.000000	4.000000	27.000000	0.000000
1981.055318	0.036819	0.552166	0.034488	79.569115	103.329208	138.474945	1.721215	0.000000	3.093568	0.000000	0.000000	0.000000	-0.392906	-0.010451	0.019173	0.000000	0.000000	4.000000	27.000000	0.000000
1981.058651	0.035487	0.552149	0.034568	79.568130	103.207726	137.448013	1.724410	0.000000	3.159052	0.000000	0.000000	0.000000	-0.399544	-0.005246	0.023990	0.000000	0.000000	4.000000	27.000000	0.000000
1981.061984	0.035487	0.552149	0.034568	79.568130	103.207726	137.448013	1.724410	0.000000	3.159052	0.000000	0.000000	0.000000	-0.399544	-0.005246	0.023990	0.000000	0.000000	4.000000	27.000000	0.000000
1981.065318	0.035487	0.552149	0.034568	79.568130	103.207726	137.448013	1.724410	0.000000	3.159052	0.000000	0.000000	0.000000	-0.399544	-0.005246	0.023990	0.000000	0.000000	4.000000	27.000000	0.000000
1981.068651	0.034108	0.552131	0.034648	79.567642	103.064064	136.755081	1.728409	0.000000	3.225642	0.000000	0.000000	0.000000	-0.413601	-0.005225	0.023879	0.000000	0.000000	4.000000	27.000000	0.000000
1981.071984	0.034108	0.552131	0.034648	79.567642	103.064064	136.755081	1.728409	0.000000	3.225642	0.000000	0.000000	0.000000	-0.413601	-0.005225	0.023879	0.000000	0.000000	4.000000	27.000000	0.000000
1981.075318	0.034108	0.552131	0.034648	79.567642	103.064064	136.755081	1.728409	0.000000	3.225642	0.000000	0.000000	0.000000	-0.413601	-0.005225	0.023879	0.000000	0.000000	4.000000	27.000000	0.000000
1981.078651	0.032685	0.552149	0.034762	79.567627	102.898132	136.491791	1.732389	0.000000	3.294576	0.000000	0.000000	0.000000	-0.426950	0.005215	0.034370	0.000000	0.000000	4.000000	27.000000	0.000000
1981.081984	0.032685	0.552149	0.034762	79.567627	102.898132	136.491791	1.732389	0.000000	3.294576	0.000000	0.000000	0.000000	-0.426950	0.005215	0.034370	0.000000	0.000000	4.000000	27.000000	0.000000
1981.085318	0.032685	0.552149	0.034762	79.567627	102.898132	136.491791	1.732389	0.000000	3.294576	0.000000	0.000000	0.000000	-0.426950	0.005215	0.034370	0.000000	0.000000	4.000000	27.000000	0.000000
1981.088651	0.031219	0.552137	0.034945	79.568130	102.712753	136.371033	1.738117	0.000000	3.365735	0.000000	0.000000	0.000000	-0.439762	-0.003339	0.054765	0.000000	0.000000	4.000000	27.000000	0.000000
1981.091984	0.031219	0.552137	0.034945	79.568130	102.712753	136.371033	1.738117	0.000000	3.365735	0.000000	0.000000	0.000000	-0.439762	-0.003339	0.054765	0.000000	0.000000	4.000000	27.000000	0.000000
1981.095318	0.031219	0.552137	0.034945	79.568130	102.712753	136.371033	1.738117	0.000000	3.365735	0.000000	0.000000	0.000000	-0.439762	-0.003339	0.054765	0.000000	0.000000	4.000000	27.000000	0.000000
1981.098651	0.029779	0.552134	0.035163	79.569611	102.491005	136.088425	1.747245	0.000000	3.439028	0.000000	0.000000	0.000000	-0.432249	-0.000984	0.065305	0.000000	0.000000	4.000000	27.000000	0.000000
1981.101984	0.029779	0.552134	0.035163	79.569611	102.491005	136.088425	1.747245	0.000000	3.439028	0.000000	0.000000	0.000000	-0.432249	-0.000984	0.065305	0.000000	0.000000	4.000000	27.000000	0.000000
1981.105318	0.029779	0.552134	0.035163	79.569611	102.491005	136.088425	1.747245	0.000000	3.439028	0.000000	0.000000	0.000000	-0.432249	-0.000984	0.065305	0.000000	0.000000	4.000000	27.000000	0.000000
1981.108651	0.028363	0.552139	0.035416	79.569458	102.271660	135.589035	1.758129	0.000000	3.511070	0.000000	0.000000	0.000000	-0.424831	0.001373	0.075906	0.000000	0.000000	4.000000	27.000000	0.000000
1981.111984	0.028363	0.552139	0.035416	79.569458	102.271660	135.589035	1.758129	0.000000	3.511070	0.000000	0.000000	0.000000	-0.424831	0.001373	0.075906	0.000000	0.000000	4.000000	27.000000	0.000000
1981.115318	0.028363	0.552139	0.035416	79.569458	102.271660	135.589035	1.758129	0.000000	3.511070	0.000000	0.000000	0.000000	-0.424831	0.001373	0.075906	0.000000	0.000000	4.000000	27.000000	0.000000
1981.118651	0.027044	0.552132	0.035746	79.567719	102.060226	134.976608	1.770780	0.000000	3.581875	0.000000	0.000000	0.000000	-0.395689	-0.001981	0.099243	0.000000	0.000000	4.000000	27.000000	0.000000
1981.121984	0.027044	0.552132	0.035746	79.567719	102.060226	134.976608	1.770780	0.000000	3.581875	0.000000	0.000000	0.000000	-0.395689	-0.001981	0.099243	0.000000	0.000000	4.000000	27.000000	0.000000
1981.125318	0.027044	0.552132	0.035746	79.567719	102.060226	134.976608	1.770780	0.000000	3.581875	0.000000	0.000000	0.000000	-0.395689	-0.001981	0.099243	0.000000	0.000000	4.000000	27.000000	0.000000
1981.128651	0.025841	0.552143	0.036085	79.551003	101.796074	134.396149	1.787320	0.000000	3.647823	0.000000	0.000000	0.000000	-0.360761	0.003226	0.101693	0.000000	0.000000	4.000000	27.000000	0.000000
1981.131984	0.025841	0.552143	0.036085	79.551003	101.796074	134.396149	1.787320	0.000000	3.647823	0.000000	0.000000	0.000000	-0.360761	0.003226	0.101693	0.000000	0.000000	4.000000	27.000000	0.000000
1981.135318	0.025841	0.552143	0.036085	79.551003	101.796074	134.396149	1.787320	0.000000	3.647823	0.000000	0.000000	0.000000	-0.360761	0.003226	0.101693	0.000000	0.000000	4.000000	27.000000	0.000000
1981.138651	0.024707	0.552154	0.036418	79.517067	101.493690	134.063522	1.804269	0.000000	3.707950	0.000000	0.000000	0.000000	-0.340126	0.003212	0.099742	0.000000	0.000000	4.000000	27.000000	0.000000
1981.141984	0.024707	0.552154	0.036418	79.517067	101.493690	134.063522	1.804269	0.000000	3.707950	0.000000	0.000000	0.000000	-0.340126	0.003212	0.099742	0.000000	0.000000	4.000000	27.000000	0.000000
1981.145318	0.024707	0.552154	0.036418	79.517067	101.493690	134.063522	1.804269	0.000000	3.707950	0.000000	0.000000	0.000000	-0.340126	0.003212	0.099742	0.000000	0.000000	4.000000	27.000000	0.000000
1981.148651	0.023692	0.552189	0.036801	79.479874	101.197296	133.912766	1.820893	0.000000	3.764638	0.000000	0.000000	0.000000	-0.304532	0.010760	0.114889	0.000000	0.000000	4.000000	27.000000	0.000000
1981.151984	0.023692	0.552189	0.036801	79.479874	101.197296	133.912766	1.820893	0.000000	3.764638	0.000000	0.000000	0.000000	-0.304532	0.010760	0.114889	0.000000	0.000000	4.000000	27.000000	0.000000
1981.155318	0.023692	0.552189	0.036801	79.479874	101.197296	133.912766	1.820893	0.000000	3.764638	0.000000	0.000000	0.000000	-0.304532	0.010760	0.114889	0.000000	0.000000	4.000000	27.000000	0.000000
1981.158651	0.023692	0.552189	0.036801	79.448273	100.941963	133.764038	1.840041	0.000000	3.815393	0.000000	0.000000	0.000000	-0.304532	0.010760	0.114889	0.000000	0.000000	4.000000	27.000000	0.000000
1981.161984	0.022791	0.552190	0.037140	79.448273	100.941963	133.764038	1.840041	0.000000	3.815393	0.000000	0.000000	0.000000	-0.270273	0.000288	0.101902	0.000000	0.000000	4.000000	27.000000	0.000000
1981.165318	0.022791	0.552190	0.037140	79.448273	100.941963	133.764038	1.840041	0.000000	3.815393	0.000000	0.000000	0.000000	-0.270273	0.000288	0.101902	0.000000	0.000000	4.000000	27.000000	0.000000
1981.168651	0.022077	0.552191	0.037470	79.418182	100.757347	133.536423	1.840041	0.000000	3.815393	0.000000	0.000000	0.000000	-0.214270	0.000277	0.098886	0.000000	0.000000	4.000000	27.000000	0.000000
1981.171984	0.022077	0.552191	0.037470	79.418182	100.757347	133.536423	1.840041	0.000000	3.815393	0.000000	0.000000	0.000000	-0.214270	0.000277	0.098886	0.000000	0.000000	4.000000	27.000000	0.000000
1981.175318	0.022077	0.552191	0.037470	79.418182	100.757347	133.536423	1.840041	0.000000	3.815393	0.000000	0.000000	0.000000	-0.214270	0.000277	0.098886	0.000000	0.000000	4.000000	27.000000	0.000000
1981.178651	0.022077	0.552191	0.037470	79.383682	100.663872	133.315872	1.873506	0.000000	3.896150	0.000000	0.000000	0.000000	-0.214270	0.000277	0.098886	0.000000	0.000000	4.000000	27.000000	0.000000
1981.181984	0.021525	0.552184	0.037751	79.383682	100.663872	133.315872	1.873506	0.000000	3.896150	0.000000	0.000000	0.000000	-0.165737	-0.002097	0.084155	0.000000	0.000000	4.000000	27.000000	0.000000
1981.185318	0.021525	0.552184	0.037751	79.383682	100.663872	133.315872	1.873506	0.000000	3.896150	0.000000	0.000000	0.000000	-0.165737	-0.002097	0.084155	0.000000	0.000000	4.000000	27.000000	0.000000
1981.188651	0.021182	0.552142	0.037986	79.329857	100.801712	133.425156	1.873506	0.000000	3.896150	0.000000	0.000000	0.000000	-0.102906	-0.012621	0.070545	0.000000	0.000000	4.000000	27.000000	0.000000
1981.191984	0.021182	0.552142	0.037986	79.329857	100.801712	133.425156	1.873506	0.000000	3.896150	0.000000	0.000000	0.000000	-0.102906	-0.012621	0.070545	0.000000	0.000000	4.000000	27.000000	0.000000
1981.195318	0.021182	0.552142	0.037986	79.329857	100.801712	133.425156	1.873506	0.000000	3.896150	0.000000	0.000000	0.000000	-0.102906	-0.012621	0.070545	0.000000	0.000000	4.000000	27.000000	0.000000
1981.198651	0.021182	0.552142	0.037986	79.263435	101.169510	133.837830	1.899289	0.000000	3.940924	0.000000	0.000000	0.000000	-0.102906	-0.012621	0.070545	0.000000	0.000000	4.000000	27.000000	0.000000
1981.201984	0.021071	0.552119	0.038165	79.263435	101.169510	133.837830	1.899289	0.000000	3.940924	0.000000	0.000000	0.000000	-0.033041	-0.006845	0.053663	0.000000	0.000000	4.000000	27.000000	0.000000
1981.205318	0.021071	0.552119	0.038165	79.263435	101.169510	133.837830	1.899289	0.000000	3.940924	0.000000	0.000000	0.000000	-0.033041	-0.006845	0.053663	0.000000	0.000000	4.000000	27.000000	0.000000
1981.208651	0.021071	0.552119	0.038165	79.209679	101.693367	134.358597	1.899289	0.000000	3.940924	0.000000	0.000000	0.000000	-0.033041	-0.006845	0.053663	0.000000	0.000000	4.000000	27.000000	0.000000
1981.211984	0.021071	0.552119	0.038165	79.209679	101.693367	134.358597	1.899289	0.000000	3.940924	0.000000	0.000000	0.000000	-0.033041	-0.006845	0.053663	0.000000	0.000000	4.000000	27.000000	0.000000
1981.215318	0.021195	0.552089	0.038293	79.209679	101.693367	134.358597	1.899289	0.000000	3.940924	0.000000	0.000000	0.000000	0.036978	-0.009188	0.038387	0.000000	0.000000	4.000000	27.000000	0.000000
1981.218651	0.021195	0.552089	0.038293	79.180786	102.130096	134.757095	1.908233	0.000000	3.946431	0.000000	0.000000	0.000000	0.036978	-0.009188	0.038387	0.000000	0.000000	4.000000	27.000000	0.000000
1981.221984	0.021195	0.552089	0.038293	79.180786	102.130096	134.757095	1.908233	0.000000	3.946431	0.000000	0.000000	0.000000	0.036978	-0.009188	0.038387	0.000000	0.000000	4.000000	27.000000	0.000000
1981.225318	0.021195	0.552089	0.038293	79.180786	102.130096	134.757095	1.908233	0.000000	3.946431	0.000000	0.000000	0.000000	0.036978	-0.009188	0.038387	0.000000	0.000000	4.000000	27.000000	0.000000
1981.228651	0.021978	0.552021	0.038420	79.161736	102.459763	135.030151	1.914631	0.000000	3.940268	0.000000	0.000000	0.000000	0.234991	-0.020249	0.038201	0.000000	0.000000	4.000000	27.000000	0.000000
1981.231984	0.021978	0.552021	0.038420	79.161736	102.459763	135.030151	1.914631	0.000000	3.940268	0.000000	0.000000	0.000000	0.234991	-0.020249	0.038201	0.000000	0.000000	4.000000	27.000000	0.000000
1981.235318	0.021978	0.552021	0.038420	79.161736	102.459763	135.030151	1.914631	0.000000	3.940268	0.000000	0.000000	0.000000	0.234991	-0.020249	0.038201	0.000000	0.000000	4.000000	27.000000	0.000000
1981.238651	0.022612	0.552004	0.038374	79.152397	102.676384	135.171341	1.920998	0.000000	3.901103	0.000000	0.000000	0.000000	0.190317	-0.005244	-0.013926	0.000000	0.000000	4.000000	27.000000	0.000000
1981.241984	0.022612	0.552004	0.038374	79.152397	102.676384	135.171341	1.920998	0.000000	3.901103	0.000000	0.000000	0.000000	0.190317	-0.005244	-0.013926	0.000000	0.000000	4.000000	27.000000	0.000000
1981.245318	0.022612	0.552004	0.038374	79.152397	102.676384	135.171341	1.920998	0.000000	3.901103	0.000000	0.000000	0.000000	0.190317	-0.005244	-0.013926	0.000000	0.000000	4.000000	27.000000	0.000000
1981.248651	0.022612	0.552004	0.038374	79.150497	102.812592	135.215439	1.918676	0.000000	3.869383	0.000000	0.000000	0.000000	0.190317	-0.005244	-0.013926	0.000000	0.000000	4.000000	27.000000	0.000000
1981.251984	0.023433	0.551979	0.038277	79.150497	102.812592	135.215439	1.918676	0.000000	3.869383	0.000000	0.000000	0.000000	0.246166	-0.007585	-0.029086	0.000000	0.000000	4.000000	27.000000	0.000000
1981.276702	0.027056	0.551945	0.037695	79.146065	103.354591	135.346390	1.918676	0.000000	3.869383	0.000000	0.000000	0.000000	0.146590	-0.001361	-0.023533	0.000000	0.000000	4.000000	27.000000	0.000000
1981.280035	0.027056	0.551945	0.037695	79.146065	103.354591	135.346390	1.918676	0.000000	3.869383	0.000000	0.000000	0.000000	-0.000000	-0.000007	-0.000000	0.000000	0.000000	4.000000	27.000000	0.000000
1981.283368	0.027056	0.551945	0.037695	79.146065	103.354591	135.346390	1.918676	0.000000	3.869383	0.000000	0.000000	0.000000	-0.000000	-0.000007	-0.000000	0.000000	0.000000	4.000000	27.000000	0.000000
1981.286702	0.027056	0.551945	0.037695	79.144379	103.584953	135.395401	1.884746	0.000000	3.647191	0.000000	0.000000	0.000000	-0.000000	-0.000007	-0.000000	0.000000	0.000000	4.000000	27.000000	0.000000
1981.290035	0.028620	0.551941	0.037438	79.144379	103.584953	135.395401	1.884746	0.000000	3.647191	0.000000	0.000000	0.000000	0.469229	-0.001271	-0.077140	0.000000	0.000000	4.000000	27.000000	0.000000
1981.293368	0.028620	0.551941	0.037438	79.144379	103.584953	135.395401	1.884746	0.000000	3.647191	0.000000	0.000000	0.000000	0.469229	-0.001271	-0.077140	0.000000	0.000000	4.000000	27.000000	0.000000
1981.296702	0.028620	0.551941	0.037438	79.144859	103.821548	135.429672	1.871889	0.000000	3.568986	0.000000	0.000000	0.000000	0.469229	-0.001271	-0.077140	0.000000	0.000000	4.000000	27.000000	0.000000
1981.300035	0.030349	0.551927	0.037189	79.144859	103.821548	135.429672	1.871889	0.000000	3.568986	0.000000	0.000000	0.000000	0.518526	-0.004176	-0.074744	0.000000	0.000000	4.000000	27.000000	0.000000
1981.303368	0.030349	0.551927	0.037189	79.144859	103.821548	135.429672	1.871889	0.000000	3.568986	0.000000	0.000000	0.000000	0.518526	-0.004176	-0.074744	0.000000	0.000000	4.000000	27.000000	0.000000
1981.306702	0.030349	0.551927	0.037189	79.142593	104.100594	135.495056	1.859432	0.000000	3.482565	0.000000	0.000000	0.000000	0.518526	-0.004176	-0.074744	0.000000	0.000000	4.000000	27.000000	0.000000
1981.310035	0.032215	0.551923	0.036901	79.142593	104.100594	135.495056	1.859432	0.000000	3.482565	0.000000	0.000000	0.000000	0.559877	-0.001255	-0.086209	0.000000	0.000000	4.000000	27.000000	0.000000
1981.313368	0.032215	0.551923	0.036901	79.142593	104.100594	135.495056	1.859432	0.000000	3.482565	0.000000	0.000000	0.000000	0.559877	-0.001255	-0.086209	0.000000	0.000000	4.000000	27.000000	0.000000
1981.316702	0.032215	0.551923	0.036901	79.141937	104.396492	135.561996	1.845064	0.000000	3.389252	0.000000	0.000000	0.000000	0.559877	-0.001255	-0.086209	0.000000	0.000000	4.000000	27.000000	0.000000
1981.320035	0.034171	0.551883	0.036565	79.141937	104.396492	135.561996	1.845064	0.000000	3.389252	0.000000	0.000000	0.000000	0.586741	-0.011759	-0.100977	0.000000	0.000000	4.000000	27.000000	0.000000
1981.323368	0.034171	0.551883	0.036565	79.141937	104.396492	135.561996	1.845064	0.000000	3.389252	0.000000	0.000000	0.000000	0.586741	-0.011759	-0.100977	0.000000	0.000000	4.000000	27.000000	0.000000
1981.326702	0.034171	0.551883	0.036565	79.139053	104.713280	135.659592	1.828234	0.000000	3.291462	0.000000	0.000000	0.000000	0.586741	-0.011759	-0.100977	0.000000	0.000000	4.000000	27.000000	0.000000
1981.330035	0.036218	0.551844	0.036213	79.139053	104.713280	135.659592	1.828234	0.000000	3.291462	0.000000	0.000000	0.000000	0.614195	-0.011748	-0.105368	0.000000	0.000000	4.000000	27.000000	0.000000
1981.333368	0.036218	0.551844	0.036213	79.139053	104.713280	135.659592	1.828234	0.000000	3.291462	0.000000	0.000000	0.000000	0.614195	-0.011748	-0.105368	0.000000	0.000000	4.000000	27.000000	0.000000
1981.336702	0.036218	0.551844	0.036213	79.136246	105.038284	135.868912	1.810673	0.000000	3.189096	0.000000	0.000000	0.000000	0.614195	-0.011748	-0.105368	0.000000	0.000000	4.000000	27.000000	0.000000
1981.340035	0.038309	0.551832	0.035845	79.136246	105.038284	135.868912	1.810673	0.000000	3.189096	0.000000	0.000000	0.000000	0.627417	-0.003644	-0.110562	0.000000	0.000000	4.000000	27.000000	0.000000
1981.343368	0.038309	0.551832	0.035845	79.136246	105.038284	135.868912	1.810673	0.000000	3.189096	0.000000	0.000000	0.000000	0.627417	-0.003644	-0.110562	0.000000	0.000000	4.000000	27.000000	0.000000
1981.346702	0.038309	0.551832	0.035845	79.133888	105.352577	136.197449	1.792246	0.000000	3.084527	0.000000	0.000000	0.000000	0.627417	-0.003644	-0.110562	0.000000	0.000000	4.000000	27.000000	0.000000
1981.350035	0.040447	0.551810	0.035487	79.133888	105.352577	136.197449	1.792246	0.000000	3.084527	0.000000	0.000000	0.000000	0.641267	-0.006515	-0.107486	0.000000	0.000000	4.000000	27.000000	0.000000
1981.353368	0.040447	0.551810	0.035487	79.133888	105.352577	136.197449	1.792246	0.000000	3.084527	0.000000	0.000000	0.000000	0.641267	-0.006515	-0.107486	0.000000	0.000000	4.000000	27.000000	0.000000
1981.356702	0.040447	0.551810	0.035487	79.132172	105.656342	136.645294	1.774332	0.000000	2.977649	0.000000	0.000000	0.000000	0.641267	-0.006515	-0.107486	0.000000	0.000000	4.000000	27.000000	0.000000
1981.360035	0.042652	0.551816	0.035108	79.132172	105.656342	136.645294	1.774332	0.000000	2.977649	0.000000	0.000000	0.000000	0.661446	0.001550	-0.113638	0.000000	0.000000	4.000000	27.000000	0.000000
1981.363368	0.042652	0.551816	0.035108	79.132172	105.656342	136.645294	1.774332	0.000000	2.977649	0.000000	0.000000	0.000000	0.661446	0.001550	-0.113638	0.000000	0.000000	4.000000	27.000000	0.000000
1981.366702	0.042652	0.551816	0.035108	79.129974	105.938347	137.282257	1.755392	0.000000	2.867408	0.000000	0.000000	0.000000	0.661446	0.001550	-0.113638	0.000000	0.000000	4.000000	27.000000	0.000000
1981.370035	0.044951	0.551829	0.034751	79.129974	105.938347	137.282257	1.755392	0.000000	2.867408	0.000000	0.000000	0.000000	0.689807	0.003895	-0.106921	0.000000	0.000000	4.000000	27.000000	0.000000
1981.373368	0.044951	0.551829	0.034751	79.129974	105.938347	137.282257	1.755392	0.000000	2.867408	0.000000	0.000000	0.000000	0.689807	0.003895	-0.106921	0.000000	0.000000	4.000000	27.000000	0.000000
1981.376702	0.044951	0.551829	0.034751	79.128799	106.245079	137.897247	1.737572	0.000000	2.752440	0.000000	0.000000	0.000000	0.689807	0.003895	-0.106921	0.000000	0.000000	4.000000	27.000000	0.000000
1981.380035	0.047320	0.551859	0.034395	79.128799	106.245079	137.897247	1.737572	0.000000	2.752440	0.000000	0.000000	0.000000	0.710601	0.009134	-0.106821	0.000000	0.000000	4.000000	27.000000	0.000000
1981.383368	0.047320	0.551859	0.034395	79.128799	106.245079	137.897247	1.737572	0.000000	2.752440	0.000000	0.000000	0.000000	0.710601	0.009134	-0.106821	0.000000	0.000000	4.000000	27.000000	0.000000
1981.386702	0.047320	0.551859	0.034395	79.128799	106.533409	138.296173	1.719768	0.000000	2.634007	0.000000	0.000000	0.000000	0.710601	0.009134	-0.106821	0.000000	0.000000	4.000000	27.000000	0.000000
1981.390035	0.049786	0.551888	0.034082	79.128799	106.533409	138.296173	1.719768	0.000000	2.634007	0.000000	0.000000	0.000000	0.739801	0.008602	-0.093958	0.000000	0.000000	4.000000	27.000000	0.000000
1981.393368	0.049786	0.551888	0.034082	79.128799	106.533409	138.296173	1.719768	0.000000	2.634007	0.000000	0.000000	0.000000	0.739801	0.008602	-0.093958	0.000000	0.000000	4.000000	27.000000	0.000000
1981.396702	0.049786	0.551888	0.034082	79.128197	106.843132	138.655502	1.704108	0.000000	2.510707	0.000000	0.000000	0.000000	0.739801	0.008602	-0.093958	0.000000	0.000000	4.000000	27.000000	0.000000
1981.400035	0.052295	0.551899	0.033734	79.128197	106.843132	138.655502	1.704108	0.000000	2.510707	0.000000	0.000000	0.000000	0.752628	0.003370	-0.104500	0.000000	0.000000	4.000000	27.000000	0.000000
1981.403368	0.052295	0.551899	0.033734	79.128197	106.843132	138.655502	1.704108	0.000000	2.510707	0.000000	0.000000	0.000000	0.752628	0.003370	-0.104500	0.000000	0.000000	4.000000	27.000000	0.000000
1981.406702	0.052295	0.551899	0.033734	79.128220	107.142311	139.126190	1.686692	0.000000	2.385269	0.000000	0.000000	0.000000	0.752628	0.003370	-0.104500	0.000000	0.000000	4.000000	27.000000	0.000000
1981.410035	0.054852	0.551918	0.033408	79.128220	107.142311	139.126190	1.686692	0.000000	2.385269	0.000000	0.000000	0.000000	0.767288	0.005740	-0.097688	0.000000	0.000000	4.000000	27.000000	0.000000
1981.413368	0.054852	0.551918	0.033408	79.128220	107.142311	139.126190	1.686692	0.000000	2.385269	0.000000	0.000000	0.000000	0.767288	0.005740	-0.097688	0.000000	0.000000	4.000000	27.000000	0.000000
1981.416702	0.054852	0.551918	0.033408	79.126846	107.445503	139.345032	1.670410	0.000000	2.257387	0.000000	0.000000	0.000000	0.767288	0.005740	-0.097688	0.000000	0.000000	4.000000	27.000000	0.000000
1981.420035	0.057452	0.551920	0.033046	79.126846	107.445503	139.345032	1.670410	0.000000	2.257387	0.000000	0.000000	0.000000	0.780034	0.000513	-0.108656	0.000000	0.000000	4.000000	27.000000	0.000000
1981.423368	0.057452	0.551920	0.033046	79.126846	107.445503	139.345032	1.670410	0.000000	2.257387	0.000000	0.000000	0.000000	0.780034	0.000513	-0.108656	0.000000	0.000000	4.000000	27.000000	0.000000
1981.426702	0.057452	0.551920	0.033046	79.118340	107.752670	139.528809	1.652301	0.000000	2.127382	0.000000	0.000000	0.000000	0.780034	0.000513	-0.108656	0.000000	0.000000	4.000000	27.000000	0.000000
1981.430035	0.060050	0.551921	0.032670	79.118340	107.752670	139.528809	1.652301	0.000000	2.127382	0.000000	0.000000	0.000000	0.779344	0.000489	-0.112790	0.000000	0.000000	4.000000	27.000000	0.000000
1981.433368	0.060050	0.551921	0.032670	79.118340	107.752670	139.528809	1.652301	0.000000	2.127382	0.000000	0.000000	0.000000	0.779344	0.000489	-0.112790	0.000000	0.000000	4.000000	27.000000	0.000000
1981.436702	0.060050	0.551921	0.032670	79.086311	108.013252	139.909119	1.633503	0.000000	1.997491	0.000000	0.000000	0.000000	0.779344	0.000489	-0.112790	0.000000	0.000000	4.000000	27.000000	0.000000
1981.440035	0.062643	0.551906	0.032263	79.086311	108.013252	139.909119	1.633503	0.000000	1.997491	0.000000	0.000000	0.000000	0.777949	-0.004700	-0.122249	0.000000	0.000000	4.000000	27.000000	0.000000
1981.443368	0.062643	0.551906	0.032263	79.086311	108.013252	139.909119	1.633503	0.000000	1.997491	0.000000	0.000000	0.000000	0.777949	-0.004700	-0.122249	0.000000	0.000000	4.000000	27.000000	0.000000
1981.446702	0.062643	0.551906	0.032263	79.024521	108.140854	140.222672	1.613128	0.000000	1.867833	0.000000	0.000000	0.000000	0.777949	-0.004700	-0.122249	0.000000	0.000000	4.000000	27.000000	0.000000
1981.450035	0.065239	0.551925	0.031877	79.024521	108.140854	140.222672	1.613128	0.000000	1.867833	0.000000	0.000000	0.000000	0.778580	0.005716	-0.115716	0.000000	0.000000	4.000000	27.000000	0.000000
1981.453368	0.065239	0.551925	0.031877	79.024521	108.140854	140.222672	1.613128	0.000000	1.867833	0.000000	0.000000	0.000000	0.778580	0.005716	-0.115716	0.000000	0.000000	4.000000	27.000000	0.000000
1981.456702	0.065239	0.551925	0.031877	78.942482	108.023346	140.280899	1.593842	0.000000	1.738070	0.000000	0.000000	0.000000	0.778580	0.005716	-0.115716	0.000000	0.000000	4.000000	27.000000	0.000000
1981.460035	0.067835	0.551934	0.031500	78.942482	108.023346	140.280899	1.593842	0.000000	1.738070	0.000000	0.000000	0.000000	0.778832	0.002868	-0.112986	0.000000	0.000000	4.000000	27.000000	0.000000
1981.463368	0.067835	0.551934	0.031500	78.942482	108.023346	140.280899	1.593842	0.000000	1.738070	0.000000	0.000000	0.000000	0.778832	0.002868	-0.112986	0.000000	0.000000	4.000000	27.000000	0.000000
1981.466702	0.067835	0.551934	0.031500	78.864105	107.650856	140.093811	1.575011	0.000000	1.608264	0.000000	0.000000	0.000000	0.778832	0.002868	-0.112986	0.000000	0.000000	4.000000	27.000000	0.000000
1981.470035	0.070455	0.551934	0.031129	78.864105	107.650856	140.093811	1.575011	0.000000	1.608264	0.000000	0.000000	0.000000	0.786128	0.000007	-0.111270	0.000000	0.000000	4.000000	27.000000	0.000000
1981.473368	0.070455	0.551934	0.031129	78.864105	107.650856	140.093811	1.575011	0.000000	1.608264	0.000000	0.000000	0.000000	0.786128	0.000007	-0.111270	0.000000	0.000000	4.000000	27.000000	0.000000
1981.476702	0.070455	0.551934	0.031129	78.792610	107.055130	139.856033	1.556466	0.000000	1.477243	0.000000	0.000000	0.000000	0.786128	0.000007	-0.111270	0.000000	0.000000	4.000000	27.000000	0.000000
1981.480035	0.073010	0.551942	0.030795	78.792610	107.055130	139.856033	1.556466	0.000000	1.477243	0.000000	0.000000	0.000000	0.766490	0.002369	-0.100202	0.000000	0.000000	4.000000	27.000000	0.000000
1981.483368	0.073010	0.551942	0.030795	78.792610	107.055130	139.856033	1.556466	0.000000	1.477243	0.000000	0.000000	0.000000	0.766490	0.002369	-0.100202	0.000000	0.000000	4.000000	27.000000	0.000000
1981.486702	0.073010	0.551942	0.030795	78.703644	106.401321	139.584625	1.539765	0.000000	1.349494	0.000000	0.000000	0.000000	0.766490	0.002369	-0.100202	0.000000	0.000000	4.000000	27.000000	0.000000
1981.490035	0.075544	0.551941	0.030474	78.703644	106.401321	139.584625	1.539765	0.000000	1.349494	0.000000	0.000000	0.000000	0.760137	-0.000522	-0.096295	0.000000	0.000000	4.000000	27.000000	0.000000
1981.493368	0.075544	0.551941	0.030474	78.703644	106.401321	139.584625	1.539765	0.000000	1.349494	0.000000	0.000000	0.000000	0.760137	-0.000522	-0.096295	0.000000	0.000000	4.000000	27.000000	0.000000
1981.496702	0.075544	0.551941	0.030474	78.585541	105.719292	139.085159	1.523716	0.000000	1.222805	0.000000	0.000000	0.000000	0.760137	-0.000522	-0.096295	0.000000	0.000000	4.000000	27.000000	0.000000
1981.500035	0.078050	0.551921	0.030126	78.585541	105.719292	139.085159	1.523716	0.000000	1.222805	0.000000	0.000000	0.000000	0.751938	-0.005734	-0.104435	0.000000	0.000000	4.000000	27.000000	0.000000
1981.503368	0.078050	0.551921	0.030126	78.585541	105.719292	139.085159	1.523716	0.000000	1.222805	0.000000	0.000000	0.000000	0.751938	-0.005734	-0.104435	0.000000	0.000000	4.000000	27.000000	0.000000
1981.506702	0.078050	0.551921	0.030126	78.410271	104.945961	138.364136	1.506310	0.000000	1.097482	0.000000	0.000000	0.000000	0.751938	-0.005734	-0.104435	0.000000	0.000000	4.000000	27.000000	0.000000
1981.510035	0.080536	0.551893	0.029792	78.410271	104.945961	138.364136	1.506310	0.000000	1.097482	0.000000	0.000000	0.000000	0.745656	-0.008582	-0.100322	0.000000	0.000000	4.000000	27.000000	0.000000
1981.513368	0.080536	0.551893	0.029792	78.410271	104.945961	138.364136	1.506310	0.000000	1.097482	0.000000	0.000000	0.000000	0.745656	-0.008582	-0.100322	0.000000	0.000000	4.000000	27.000000	0.000000
1981.516702	0.080536	0.551893	0.029792	78.163063	104.080299	137.672211	1.489590	0.000000	0.973206	0.000000	0.000000	0.000000	0.745656	-0.008582	-0.100322	0.000000	0.000000	4.000000	27.000000	0.000000
1981.520035	0.082989	0.551883	0.029403	78.163063	104.080299	137.672211	1.489590	0.000000	0.973206	0.000000	0.000000	0.000000	0.735983	-0.002855	-0.116595	0.000000	0.000000	4.000000	27.000000	0.000000
1981.523368	0.082989	0.551883	0.029403	78.163063	104.080299	137.672211	1.489590	0.000000	0.973206	0.000000	0.000000	0.000000	0.735983	-0.002855	-0.116595	0.000000	0.000000	4.000000	27.000000	0.000000
1981.526702	0.082989	0.551883	0.029403	77.855415	103.213707	137.155075	1.470158	0.000000	0.850542	0.000000	0.000000	0.000000	0.735983	-0.002855	-0.116595	0.000000	0.000000	4.000000	27.000000	0.000000
1981.530035	0.085414	0.551856	0.028989	77.855415	103.213707	137.155075	1.470158	0.000000	0.850542	0.000000	0.000000	0.000000	0.727568	-0.008088	-0.124377	0.000000	0.000000	4.000000	27.000000	0.000000
1981.533368	0.085414	0.551856	0.028989	77.855415	103.213707	137.155075	1.470158	0.000000	0.850542	0.000000	0.000000	0.000000	0.727568	-0.008088	-0.124377	0.000000	0.000000	4.000000	27.000000	0.000000
1981.536702	0.085414	0.551856	0.028989	77.537735	102.317200	136.569107	1.449428	0.000000	0.729281	0.000000	0.000000	0.000000	0.727568	-0.008088	-0.124377	0.000000	0.000000	4.000000	27.000000	0.000000
1981.540035	0.087833	0.551839	0.028539	77.537735	102.317200	136.569107	1.449428	0.000000	0.729281	0.000000	0.000000	0.000000	0.725717	-0.005242	-0.134817	0.000000	0.000000	4.000000	27.000000	0.000000
1981.543368	0.087833	0.551839	0.028539	77.537735	102.317200	136.569107	1.449428	0.000000	0.729281	0.000000	0.000000	0.000000	0.725717	-0.005242	-0.134817	0.000000	0.000000	4.000000	27.000000	0.000000
1981.546702	0.087833	0.551839	0.028539	77.237213	101.333130	135.694855	1.426958	0.000000	0.608328	0.000000	0.000000	0.000000	0.725717	-0.005242	-0.134817	0.000000	0.000000	4.000000	27.000000	0.000000
1981.550035	0.090220	0.551814	0.028042	77.237213	101.333130	135.694855	1.426958	0.000000	0.608328	0.000000	0.000000	0.000000	0.715849	-0.007583	-0.149232	0.000000	0.000000	4.000000	27.000000	0.000000
1981.553368	0.090220	0.551814	0.028042	77.237213	101.333130	135.694855	1.426958	0.000000	0.608328	0.000000	0.000000	0.000000	0.715849	-0.007583	-0.149232	0.000000	0.000000	4.000000	27.000000	0.000000
1981.556702	0.090220	0.551814	0.028042	76.964691	100.333649	134.796387	1.402087	0.000000	0.489020	0.000000	0.000000	0.000000	0.715849	-0.007583	-0.149232	0.000000	0.000000	4.000000	27.000000	0.000000
1981.560035	0.092583	0.551806	0.027555	76.964691	100.333649	134.796387	1.402087	0.000000	0.489020	0.000000	0.000000	0.000000	0.709125	-0.002345	-0.146153	0.000000	0.000000	4.000000	27.000000	0.000000
1981.563368	0.092583	0.551806	0.027555	76.964691	100.333649	134.796387	1.402087	0.000000	0.489020	0.000000	0.000000	0.000000	0.709125	-0.002345	-0.146153	0.000000	0.000000	4.000000	27.000000	0.000000
1981.566702	0.092583	0.551806	0.027555	76.729927	99.257454	133.852966	1.377728	0.000000	0.370832	0.000000	0.000000	0.000000	0.709125	-0.002345	-0.146153	0.000000	0.000000	4.000000	27.000000	0.000000
1981.570035	0.094895	0.551780	0.027047	76.729927	99.257454	133.852966	1.377728	0.000000	0.370832	0.000000	0.000000	0.000000	0.693514	-0.007583	-0.152177	0.000000	0.000000	4.000000	27.000000	0.000000
1981.573368	0.094895	0.551780	0.027047	76.729927	99.257454	133.852966	1.377728	0.000000	0.370832	0.000000	0.000000	0.000000	0.693514	-0.007583	-0.152177	0.000000	0.000000	4.000000	27.000000	0.000000
1981.576702	0.094895	0.551780	0.027047	76.521378	98.161621	132.986847	1.352365	0.000000	0.255247	0.000000	0.000000	0.000000	0.693514	-0.007583	-0.152177	0.000000	0.000000	4.000000	27.000000	0.000000
1981.580035	0.097185	0.551773	0.026551	76.521378	98.161621	132.986847	1.352365	0.000000	0.255247	0.000000	0.000000	0.000000	0.686863	-0.002364	-0.148832	0.000000	0.000000	4.000000	27.000000	0.000000
1981.583368	0.097185	0.551773	0.026551	76.521378	98.161621	132.986847	1.352365	0.000000	0.255247	0.000000	0.000000	0.000000	0.686863	-0.002364	-0.148832	0.000000	0.000000	4.000000	27.000000	0.000000
1981.586702	0.097185	0.551773	0.026551	76.305252	97.079300	131.979309	1.327560	0.000000	0.140770	0.000000	0.000000	0.000000	0.686863	-0.002364	-0.148832	0.000000	0.000000	4.000000	27.000000	0.000000
1981.590035	0.099484	0.551763	0.026107	76.305252	97.079300	131.979309	1.327560	0.000000	0.140770	0.000000	0.000000	0.000000	0.689967	-0.002860	-0.133252	0.000000	0.000000	4.000000	27.000000	0.000000
1981.593368	0.099484	0.551763	0.026107	76.305252	97.079300	131.979309	1.327560	0.000000	0.140770	0.000000	0.000000	0.000000	0.689967	-0.002860	-0.133252	0.000000	0.000000	4.000000	27.000000	0.000000
1981.596702	0.099484	0.551763	0.026107	76.052170	96.073303	131.039902	1.305351	0.000000	0.025775	0.000000	0.000000	0.000000	0.689967	-0.002860	-0.133252	0.000000	0.000000	4.000000	27.000000	0.000000
1981.600035	0.101782	0.551753	0.025652	76.052170	96.073303	131.039902	1.305351	0.000000	0.025775	0.000000	0.000000	0.000000	0.689360	-0.002874	-0.136532	0.000000	0.000000	4.000000	27.000000	0.000000
1981.603368	0.101782	0.551753	0.025652	76.052170	96.073303	131.039902	1.305351	0.000000	0.025775	0.000000	0.000000	0.000000	0.689360	-0.002874	-0.136532	0.000000	0.000000	4.000000	27.000000	0.000000
1981.606702	0.101782	0.551753	0.025652	75.758835	95.179794	130.257690	1.282596	0.000000	-0.089118	0.000000	0.000000	0.000000	0.689360	-0.002874	-0.136532	0.000000	0.000000	4.000000	27.000000	0.000000
1981.610035	0.104055	0.551744	0.025191	75.758835	95.179794	130.257690	1.282596	0.000000	-0.089118	0.000000	0.000000	0.000000	0.681863	-0.002851	-0.138328	0.000000	0.000000	4.000000	27.000000	0.000000
1981.613368	0.104055	0.551744	0.025191	75.758835	95.179794	130.257690	1.282596	0.000000	-0.089118	0.000000	0.000000	0.000000	0.681863	-0.002851	-0.138328	0.000000	0.000000	4.000000	27.000000	0.000000
1981.616702	0.104055	0.551744	0.025191	75.460129	94.388573	129.576538	1.259541	0.000000	-0.202762	0.000000	0.000000	0.000000	0.681863	-0.002851	-0.138328	0.000000	0.000000	4.000000	27.000000	0.000000
1981.620035	0.106248	0.551733	0.024802	75.460129	94.388573	129.576538	1.259541	0.000000	-0.202762	0.000000	0.000000	0.000000	0.657926	-0.003395	-0.116715	0.000000	0.000000	4.000000	27.000000	0.000000
1981.623368	0.106248	0.551733	0.024802	75.460129	94.388573	129.576538	1.259541	0.000000	-0.202762	0.000000	0.000000	0.000000	0.657926	-0.003395	-0.116715	0.000000	0.000000	4.000000	27.000000	0.000000
1981.626702	0.106248	0.551733	0.024802	75.177826	93.745888	129.035919	1.240089	0.000000	-0.312416	0.000000	0.000000	0.000000	0.657926	-0.003395	-0.116715	0.000000	0.000000	4.000000	27.000000	0.000000
1981.630035	0.108370	0.551748	0.024413	75.177826	93.745888	129.035919	1.240089	0.000000	-0.312416	0.000000	0.000000	0.000000	0.636592	0.004708	-0.116588	0.000000	0.000000	4.000000	27.000000	0.000000
1981.633368	0.108370	0.551748	0.024413	75.177826	93.745888	129.035919	1.240089	0.000000	-0.312416	0.000000	0.000000	0.000000	0.636592	0.004708	-0.116588	0.000000	0.000000	4.000000	27.000000	0.000000
1981.636702	0.108370	0.551748	0.024413	74.918648	93.296005	128.658676	1.220657	0.000000	-0.418515	0.000000	0.000000	0.000000	0.636592	0.004708	-0.116588	0.000000	0.000000	4.000000	27.000000	0.000000
1981.640035	0.110450	0.551755	0.024048	74.918648	93.296005	128.658676	1.220657	0.000000	-0.418515	0.000000	0.000000	0.000000	0.624022	0.001854	-0.109499	0.000000	0.000000	4.000000	27.000000	0.000000
1981.643368	0.110450	0.551755	0.024048	74.918648	93.296005	128.658676	1.220657	0.000000	-0.418515	0.000000	0.000000	0.000000	0.624022	0.001854	-0.109499	0.000000	0.000000	4.000000	27.000000	0.000000
1981.646702	0.110450	0.551755	0.024048	74.674965	92.979729	128.396896	1.202407	0.000000	-0.522519	0.000000	0.000000	0.000000	0.624022	0.001854	-0.109499	0.000000	0.000000	4.000000	27.000000	0.000000
1981.650035	0.112482	0.551788	0.023680	74.674965	92.979729	128.396896	1.202407	0.000000	-0.522519	0.000000	0.000000	0.000000	0.609631	0.009919	-0.110502	0.000000	0.000000	4.000000	27.000000	0.000000
1981.653368	0.112482	0.551788	0.023680	74.674965	92.979729	128.396896	1.202407	0.000000	-0.522519	0.000000	0.000000	0.000000	0.609631	0.009919	-0.110502	0.000000	0.000000	4.000000	27.000000	0.000000
1981.656702	0.112482	0.551788	0.023680	74.442741	92.806030	128.274536	1.183990	0.000000	-0.624124	0.000000	0.000000	0.000000	0.609631	0.009919	-0.110502	0.000000	0.000000	4.000000	27.000000	0.000000
1981.660035	0.114492	0.551794	0.023313	74.442741	92.806030	128.274536	1.183990	0.000000	-0.624124	0.000000	0.000000	0.000000	0.602802	0.001844	-0.109940	0.000000	0.000000	4.000000	27.000000	0.000000
1981.663368	0.114492	0.551794	0.023313	74.442741	92.806030	128.274536	1.183990	0.000000	-0.624124	0.000000	0.000000	0.000000	0.602802	0.001844	-0.109940	0.000000	0.000000	4.000000	27.000000	0.000000
1981.666702	0.114492	0.551794	0.023313	74.219551	92.780807	128.545624	1.165667	0.000000	-0.724591	0.000000	0.000000	0.000000	0.602802	0.001844	-0.109940	0.000000	0.000000	4.000000	27.000000	0.000000
1981.670035	0.116480	0.551844	0.022956	74.219551	92.780807	128.545624	1.165667	0.000000	-0.724591	0.000000	0.000000	0.000000	0.596530	0.015164	-0.107091	0.000000	0.000000	4.000000	27.000000	0.000000
1981.673368	0.116480	0.551844	0.022956	74.219551	92.780807	128.545624	1.165667	0.000000	-0.724591	0.000000	0.000000	0.000000	0.596530	0.015164	-0.107091	0.000000	0.000000	4.000000	27.000000	0.000000
1981.676702	0.116480	0.551844	0.022956	74.019028	92.803116	129.706406	1.147819	0.000000	-0.824012	0.000000	0.000000	0.000000	0.596530	0.015164	-0.107091	0.000000	0.000000	4.000000	27.000000	0.000000
1981.680035	0.118477	0.551903	0.022631	74.019028	92.803116	129.706406	1.147819	0.000000	-0.824012	0.000000	0.000000	0.000000	0.599174	0.017505	-0.097634	0.000000	0.000000	4.000000	27.000000	0.000000
1981.683368	0.118477	0.551903	0.022631	74.019028	92.803116	129.706406	1.147819	0.000000	-0.824012	0.000000	0.000000	0.000000	0.599174	0.017505	-0.097634	0.000000	0.000000	4.000000	27.000000	0.000000
1981.686702	0.118477	0.551903	0.022631	73.888275	92.914619	131.034409	1.131546	0.000000	-0.923875	0.000000	0.000000	0.000000	0.599174	0.017505	-0.097634	0.000000	0.000000	4.000000	27.000000	0.000000
1981.690035	0.120514	0.551971	0.022263	73.888275	92.914619	131.034409	1.131546	0.000000	-0.923875	0.000000	0.000000	0.000000	0.610924	0.020397	-0.110278	0.000000	0.000000	4.000000	27.000000	0.000000
1981.693368	0.120514	0.551971	0.022263	73.888275	92.914619	131.034409	1.131546	0.000000	-0.923875	0.000000	0.000000	0.000000	0.610924	0.020397	-0.110278	0.000000	0.000000	4.000000	27.000000	0.000000
1981.696702	0.120514	0.551971	0.022263	73.863327	93.059906	131.103592	1.113167	0.000000	-1.025695	0.000000	0.000000	0.000000	0.610924	0.020397	-0.110278	0.000000	0.000000	4.000000	27.000000	0.000000
1981.700035	0.122639	0.552066	0.021859	73.863327	93.059906	131.103592	1.113167	0.000000	-1.025695	0.000000	0.000000	0.000000	0.637527	0.028504	-0.121368	0.000000	0.000000	4.000000	27.000000	0.000000
1981.703368	0.122639	0.552066	0.021859	73.863327	93.059906	131.103592	1.113167	0.000000	-1.025695	0.000000	0.000000	0.000000	0.637527	0.028504	-0.121368	0.000000	0.000000	4.000000	27.000000	0.000000
1981.706702	0.122639	0.552066	0.021859	73.863419	93.140991	130.936859	1.092939	0.000000	-1.131950	0.000000	0.000000	0.000000	0.637527	0.028504	-0.121368	0.000000	0.000000	4.000000	27.000000	0.000000
1981.710035	0.124758	0.552143	0.021427	73.863419	93.140991	130.936859	1.092939	0.000000	-1.131950	0.000000	0.000000	0.000000	0.635802	0.023292	-0.129394	0.000000	0.000000	4.000000	27.000000	0.000000
1981.713368	0.124758	0.552143	0.021427	73.863419	93.140991	130.936859	1.092939	0.000000	-1.131950	0.000000	0.000000	0.000000	0.635802	0.023292	-0.129394	0.000000	0.000000	4.000000	27.000000	0.000000
1981.716702	0.124758	0.552143	0.021427	73.869019	92.959724	130.535812	1.071373	0.000000	-1.237917	0.000000	0.000000	0.000000	0.635802	0.023292	-0.129394	0.000000	0.000000	4.000000	27.000000	0.000000
1981.720035	0.126835	0.552238	0.021016	73.869019	92.959724	130.535812	1.071373	0.000000	-1.237917	0.000000	0.000000	0.000000	0.623123	0.028502	-0.123417	0.000000	0.000000	4.000000	27.000000	0.000000
1981.723368	0.126835	0.552238	0.021016	73.869019	92.959724	130.535812	1.071373	0.000000	-1.237917	0.000000	0.000000	0.000000	0.623123	0.028502	-0.123417	0.000000	0.000000	4.000000	27.000000	0.000000
1981.726702	0.126835	0.552238	0.021016	73.880508	92.374672	129.840759	1.050804	0.000000	-1.341771	0.000000	0.000000	0.000000	0.623123	0.028502	-0.123417	0.000000	0.000000	4.000000	27.000000	0.000000
1981.730035	0.128887	0.552361	0.020597	73.880508	92.374672	129.840759	1.050804	0.000000	-1.341771	0.000000	0.000000	0.000000	0.615540	0.036657	-0.125801	0.000000	0.000000	4.000000	27.000000	0.000000
1981.733368	0.128887	0.552361	0.020597	73.880508	92.374672	129.840759	1.050804	0.000000	-1.341771	0.000000	0.000000	0.000000	0.615540	0.036657	-0.125801	0.000000	0.000000	4.000000	27.000000	0.000000
1981.736702	0.128887	0.552361	0.020597	73.893646	91.477684	128.936264	1.029837	0.000000	-1.444361	0.000000	0.000000	0.000000	0.615540	0.036657	-0.125801	0.000000	0.000000	4.000000	27.000000	0.000000
1981.740035	0.130840	0.552508	0.020256	73.893646	91.477684	128.936264	1.029837	0.000000	-1.444361	0.000000	0.000000	0.000000	0.585823	0.044257	-0.102128	0.000000	0.000000	4.000000	27.000000	0.000000
1981.743368	0.130840	0.552508	0.020256	73.893646	91.477684	128.936264	1.029837	0.000000	-1.444361	0.000000	0.000000	0.000000	0.585823	0.044257	-0.102128	0.000000	0.000000	4.000000	27.000000	0.000000
1981.746702	0.130840	0.552508	0.020256	73.900658	90.431786	128.063126	1.012815	0.000000	-1.541998	0.000000	0.000000	0.000000	0.585823	0.044257	-0.102128	0.000000	0.000000	4.000000	27.000000	0.000000
1981.750035	0.132713	0.552648	0.019887	73.900658	90.431786	128.063126	1.012815	0.000000	-1.541998	0.000000	0.000000	0.000000	0.561944	0.041913	-0.110698	0.000000	0.000000	4.000000	27.000000	0.000000
1981.753368	0.132713	0.552648	0.019887	73.900658	90.431786	128.063126	1.012815	0.000000	-1.541998	0.000000	0.000000	0.000000	0.561944	0.041913	-0.110698	0.000000	0.000000	4.000000	27.000000	0.000000
1981.756702	0.132713	0.552648	0.019887	73.880783	89.394829	126.878700	0.994366	0.000000	-1.635655	0.000000	0.000000	0.000000	0.561944	0.041913	-0.110698	0.000000	0.000000	4.000000	27.000000	0.000000
1981.760035	0.134609	0.552760	0.019510	73.880783	89.394829	126.878700	0.994366	0.000000	-1.635655	0.000000	0.000000	0.000000	0.568880	0.033819	-0.113330	0.000000	0.000000	4.000000	27.000000	0.000000
1981.763368	0.134609	0.552760	0.019510	73.880783	89.394829	126.878700	0.994366	0.000000	-1.635655	0.000000	0.000000	0.000000	0.568880	0.033819	-0.113330	0.000000	0.000000	4.000000	27.000000	0.000000
1981.766702	0.134609	0.552760	0.019510	73.797630	88.467209	125.861496	0.975478	0.000000	-1.730469	0.000000	0.000000	0.000000	0.568880	0.033819	-0.113330	0.000000	0.000000	4.000000	27.000000	0.000000
1981.770035	0.136455	0.552856	0.019120	73.797630	88.467209	125.861496	0.975478	0.000000	-1.730469	0.000000	0.000000	0.000000	0.553556	0.028606	-0.116861	0.000000	0.000000	4.000000	27.000000	0.000000
1981.773368	0.136455	0.552856	0.019120	73.797630	88.467209	125.861496	0.975478	0.000000	-1.730469	0.000000	0.000000	0.000000	0.553556	0.028606	-0.116861	0.000000	0.000000	4.000000	27.000000	0.000000
1981.776702	0.136455	0.552856	0.019120	73.676598	87.686523	125.030342	0.956001	0.000000	-1.822728	0.000000	0.000000	0.000000	0.553556	0.028606	-0.116861	0.000000	0.000000	4.000000	27.000000	0.000000
1981.780035	0.138261	0.552899	0.018678	73.676598	87.686523	125.030342	0.956001	0.000000	-1.822728	0.000000	0.000000	0.000000	0.541999	0.012850	-0.132458	0.000000	0.000000	4.000000	27.000000	0.000000
1981.783368	0.138261	0.552899	0.018678	73.676598	87.686523	125.030342	0.956001	0.000000	-1.822728	0.000000	0.000000	0.000000	0.541999	0.012850	-0.132458	0.000000	0.000000	4.000000	27.000000	0.000000
1981.786702	0.138261	0.552899	0.018678	73.549080	87.113731	124.426704	0.933924	0.000000	-1.913061	0.000000	0.000000	0.000000	0.541999	0.012850	-0.132458	0.000000	0.000000	4.000000	27.000000	0.000000
1981.790035	0.139982	0.552916	0.018194	73.549080	87.113731	124.426704	0.933924	0.000000	-1.913061	0.000000	0.000000	0.000000	0.516285	0.005230	-0.145437	0.000000	0.000000	4.000000	27.000000	0.000000
1981.793368	0.139982	0.552916	0.018194	73.549080	87.113731	124.426704	0.933924	0.000000	-1.913061	0.000000	0.000000	0.000000	0.516285	0.005230	-0.145437	0.000000	0.000000	4.000000	27.000000	0.000000
1981.796702	0.139982	0.552916	0.018194	73.399132	86.709618	124.025681	0.909685	0.000000	-1.999108	0.000000	0.000000	0.000000	0.516285	0.005230	-0.145437	0.000000	0.000000	4.000000	27.000000	0.000000
1981.800035	0.141579	0.552899	0.017702	73.399132	86.709618	124.025681	0.909685	0.000000	-1.999108	0.000000	0.000000	0.000000	0.478903	-0.005228	-0.147473	0.000000	0.000000	4.000000	27.000000	0.000000
1981.803368	0.141579	0.552899	0.017702	73.399132	86.709618	124.025681	0.909685	0.000000	-1.999108	0.000000	0.000000	0.000000	0.478903	-0.005228	-0.147473	0.000000	0.000000	4.000000	27.000000	0.000000
1981.806702	0.141579	0.552899	0.017702	73.236122	86.457222	123.802170	0.885106	0.000000	-2.078926	0.000000	0.000000	0.000000	0.478903	-0.005228	-0.147473	0.000000	0.000000	4.000000	27.000000	0.000000
1981.810035	0.143078	0.552864	0.017215	73.236122	86.457222	123.802170	0.885106	0.000000	-2.078926	0.000000	0.000000	0.000000	0.449811	-0.010499	-0.146052	0.000000	0.000000	4.000000	27.000000	0.000000
1981.813368	0.143078	0.552864	0.017215	73.236122	86.457222	123.802170	0.885106	0.000000	-2.078926	0.000000	0.000000	0.000000	0.449811	-0.010499	-0.146052	0.000000	0.000000	4.000000	27.000000	0.000000
1981.816702	0.143078	0.552864	0.017215	73.057304	86.321205	123.725777	0.860764	0.000000	-2.153894	0.000000	0.000000	0.000000	0.449811	-0.010499	-0.146052	0.000000	0.000000	4.000000	27.000000	0.000000
1981.820035	0.144532	0.552802	0.016742	73.057304	86.321205	123.725777	0.860764	0.000000	-2.153894	0.000000	0.000000	0.000000	0.436276	-0.018606	-0.141857	0.000000	0.000000	4.000000	27.000000	0.000000
1981.823368	0.144532	0.552802	0.016742	73.057304	86.321205	123.725777	0.860764	0.000000	-2.153894	0.000000	0.000000	0.000000	0.436276	-0.018606	-0.141857	0.000000	0.000000	4.000000	27.000000	0.000000
1981.826702	0.144532	0.552802	0.016742	72.872467	86.204765	123.677475	0.837121	0.000000	-2.226606	0.000000	0.000000	0.000000	0.436276	-0.018606	-0.141857	0.000000	0.000000	4.000000	27.000000	0.000000
1981.830035	0.145935	0.552765	0.016342	72.872467	86.204765	123.677475	0.837121	0.000000	-2.226606	0.000000	0.000000	0.000000	0.420769	-0.010996	-0.120118	0.000000	0.000000	4.000000	27.000000	0.000000
1981.833368	0.145935	0.552765	0.016342	72.872467	86.204765	123.677475	0.837121	0.000000	-2.226606	0.000000	0.000000	0.000000	0.420769	-0.010996	-0.120118	0.000000	0.000000	4.000000	27.000000	0.000000
1981.836702	0.145935	0.552765	0.016342	72.677666	86.037781	123.593712	0.817101	0.000000	-2.296734	0.000000	0.000000	0.000000	0.420769	-0.010996	-0.120118	0.000000	0.000000	4.000000	27.000000	0.000000
1981.840035	0.147331	0.552754	0.016001	72.677666	86.037781	123.593712	0.817101	0.000000	-2.296734	0.000000	0.000000	0.000000	0.418943	-0.003387	-0.102439	0.000000	0.000000	4.000000	27.000000	0.000000
1981.843368	0.147331	0.552754	0.016001	72.677666	86.037781	123.593712	0.817101	0.000000	-2.296734	0.000000	0.000000	0.000000	0.418943	-0.003387	-0.102439	0.000000	0.000000	4.000000	27.000000	0.000000
1981.846702	0.147331	0.552754	0.016001	72.487770	85.811996	123.481110	0.800028	0.000000	-2.366558	0.000000	0.000000	0.000000	0.418943	-0.003387	-0.102439	0.000000	0.000000	4.000000	27.000000	0.000000
1981.850035	0.148707	0.552758	0.015747	72.487770	85.811996	123.481110	0.800028	0.000000	-2.366558	0.000000	0.000000	0.000000	0.412605	0.001330	-0.076032	0.000000	0.000000	4.000000	27.000000	0.000000
1981.853368	0.148707	0.552758	0.015747	72.487770	85.811996	123.481110	0.800028	0.000000	-2.366558	0.000000	0.000000	0.000000	0.412605	0.001330	-0.076032	0.000000	0.000000	4.000000	27.000000	0.000000
1981.856702	0.148707	0.552758	0.015747	72.333115	85.613380	123.907516	0.787356	0.000000	-2.435326	0.000000	0.000000	0.000000	0.412605	0.001330	-0.076032	0.000000	0.000000	4.000000	27.000000	0.000000
1981.860035	0.150018	0.552751	0.015601	72.333115	85.613380	123.907516	0.787356	0.000000	-2.435326	0.000000	0.000000	0.000000	0.393490	-0.002063	-0.043812	0.000000	0.000000	4.000000	27.000000	0.000000
1981.863368	0.150018	0.552751	0.015601	72.333115	85.613380	123.907516	0.787356	0.000000	-2.435326	0.000000	0.000000	0.000000	0.393490	-0.002063	-0.043812	0.000000	0.000000	4.000000	27.000000	0.000000
1981.866702	0.150018	0.552751	0.015601	72.242424	85.465866	126.358368	0.780054	0.000000	-2.500907	0.000000	0.000000	0.000000	0.393490	-0.002063	-0.043812	0.000000	0.000000	4.000000	27.000000	0.000000
1981.870035	0.151261	0.552771	0.015468	72.242424	85.465866	126.358368	0.780054	0.000000	-2.500907	0.000000	0.000000	0.000000	0.372890	0.006036	-0.039942	0.000000	0.000000	4.000000	27.000000	0.000000
1981.873368	0.151261	0.552771	0.015468	72.242424	85.465866	126.358368	0.780054	0.000000	-2.500907	0.000000	0.000000	0.000000	0.372890	0.006036	-0.039942	0.000000	0.000000	4.000000	27.000000	0.000000
1981.876702	0.151261	0.552771	0.015468	72.277573	85.425484	129.309464	0.773397	0.000000	-2.563055	0.000000	0.000000	0.000000	0.372890	0.006036	-0.039942	0.000000	0.000000	4.000000	27.000000	0.000000
1981.880035	0.152594	0.552862	0.015378	72.277573	85.425484	129.309464	0.773397	0.000000	-2.563055	0.000000	0.000000	0.000000	0.399724	0.027019	-0.027097	0.000000	0.000000	4.000000	27.000000	0.000000
1981.883368	0.152594	0.552862	0.015378	72.277573	85.425484	129.309464	0.773397	0.000000	-2.563055	0.000000	0.000000	0.000000	0.399724	0.027019	-0.027097	0.000000	0.000000	4.000000	27.000000	0.000000
1981.886702	0.152594	0.552862	0.015378	72.419022	85.451469	131.415695	0.768881	0.000000	-2.629676	0.000000	0.000000	0.000000	0.399724	0.027019	-0.027097	0.000000	0.000000	4.000000	27.000000	0.000000
1981.890035	0.154123	0.553033	0.015203	72.419022	85.451469	131.415695	0.768881	0.000000	-2.629676	0.000000	0.000000	0.000000	0.458972	0.051471	-0.052467	0.000000	0.000000	4.000000	27.000000	0.000000
1981.893368	0.154123	0.553033	0.015203	72.419022	85.451469	131.415695	0.768881	0.000000	-2.629676	0.000000	0.000000	0.000000	0.458972	0.051471	-0.052467	0.000000	0.000000	4.000000	27.000000	0.000000
1981.896702	0.154123	0.553033	0.015203	72.625496	85.496857	132.582596	0.760136	0.000000	-2.706171	0.000000	0.000000	0.000000	0.458972	0.051471	-0.052467	0.000000	0.000000	4.000000	27.000000	0.000000
1981.900035	0.155675	0.553162	0.014935	72.625496	85.496857	132.582596	0.760136	0.000000	-2.706171	0.000000	0.000000	0.000000	0.465331	0.038625	-0.080203	0.000000	0.000000	4.000000	27.000000	0.000000
1981.903368	0.155675	0.553162	0.014935	72.625496	85.496857	132.582596	0.760136	0.000000	-2.706171	0.000000	0.000000	0.000000	0.465331	0.038625	-0.080203	0.000000	0.000000	4.000000	27.000000	0.000000
1981.906702	0.155675	0.553162	0.014935	72.886024	85.519737	132.441437	0.746769	0.000000	-2.783727	0.000000	0.000000	0.000000	0.465331	0.038625	-0.080203	0.000000	0.000000	4.000000	27.000000	0.000000
1981.910035	0.157254	0.553337	0.014599	72.886024	85.519737	132.441437	0.746769	0.000000	-2.783727	0.000000	0.000000	0.000000	0.473840	0.052589	-0.100840	0.000000	0.000000	4.000000	27.000000	0.000000
1981.913368	0.157254	0.553337	0.014599	72.886024	85.519737	132.441437	0.746769	0.000000	-2.783727	0.000000	0.000000	0.000000	0.473840	0.052589	-0.100840	0.000000	0.000000	4.000000	27.000000	0.000000
1981.916702	0.157254	0.553337	0.014599	73.210335	85.530586	131.864639	0.729962	0.000000	-2.862700	0.000000	0.000000	0.000000	0.473840	0.052589	-0.100840	0.000000	0.000000	4.000000	27.000000	0.000000
1981.920035	0.158909	0.553505	0.014189	73.210335	85.530586	131.864639	0.729962	0.000000	-2.862700	0.000000	0.000000	0.000000	0.496615	0.050226	-0.123108	0.000000	0.000000	4.000000	27.000000	0.000000
1981.923368	0.158909	0.553505	0.014189	73.210335	85.530586	131.864639	0.729962	0.000000	-2.862700	0.000000	0.000000	0.000000	0.496615	0.050226	-0.123108	0.000000	0.000000	4.000000	27.000000	0.000000
1981.926702	0.158909	0.553505	0.014189	73.596062	85.486305	131.154785	0.709444	0.000000	-2.945469	0.000000	0.000000	0.000000	0.496615	0.050226	-0.123108	0.000000	0.000000	4.000000	27.000000	0.000000
1981.930035	0.160545	0.553717	0.013792	73.596062	85.486305	131.154785	0.709444	0.000000	-2.945469	0.000000	0.000000	0.000000	0.490813	0.063681	-0.119035	0.000000	0.000000	4.000000	27.000000	0.000000
1981.933368	0.160545	0.553717	0.013792	73.596062	85.486305	131.154785	0.709444	0.000000	-2.945469	0.000000	0.000000	0.000000	0.490813	0.063681	-0.119035	0.000000	0.000000	4.000000	27.000000	0.000000
1981.936702	0.160545	0.553717	0.013792	74.029373	85.377151	130.320816	0.689605	0.000000	-3.027271	0.000000	0.000000	0.000000	0.490813	0.063681	-0.119035	0.000000	0.000000	4.000000	27.000000	0.000000
1981.940035	0.162237	0.553964	0.013408	74.029373	85.377151	130.320816	0.689605	0.000000	-3.027271	0.000000	0.000000	0.000000	0.507418	0.074255	-0.115317	0.000000	0.000000	4.000000	27.000000	0.000000
1981.943368	0.162237	0.553964	0.013408	74.029373	85.377151	130.320816	0.689605	0.000000	-3.027271	0.000000	0.000000	0.000000	0.507418	0.074255	-0.115317	0.000000	0.000000	4.000000	27.000000	0.000000
1981.946702	0.162237	0.553964	0.013408	74.484467	85.213081	129.391647	0.670386	0.000000	-3.111840	0.000000	0.000000	0.000000	0.507418	0.074255	-0.115317	0.000000	0.000000	4.000000	27.000000	0.000000
1981.950035	0.164027	0.554245	0.013088	74.484467	85.213081	129.391647	0.670386	0.000000	-3.111840	0.000000	0.000000	0.000000	0.537087	0.084350	-0.096052	0.000000	0.000000	4.000000	27.000000	0.000000
1981.953368	0.164027	0.554245	0.013088	74.484467	85.213081	129.391647	0.670386	0.000000	-3.111840	0.000000	0.000000	0.000000	0.537087	0.084350	-0.096052	0.000000	0.000000	4.000000	27.000000	0.000000
1981.956702	0.164027	0.554245	0.013088	74.925049	85.013107	128.464828	0.654377	0.000000	-3.201355	0.000000	0.000000	0.000000	0.537087	0.084350	-0.096052	0.000000	0.000000	4.000000	27.000000	0.000000
1981.960035	0.165893	0.554490	0.012763	74.925049	85.013107	128.464828	0.654377	0.000000	-3.201355	0.000000	0.000000	0.000000	0.559910	0.073355	-0.097223	0.000000	0.000000	4.000000	27.000000	0.000000
1981.963368	0.165893	0.554490	0.012763	74.925049	85.013107	128.464828	0.654377	0.000000	-3.201355	0.000000	0.000000	0.000000	0.559910	0.073355	-0.097223	0.000000	0.000000	4.000000	27.000000	0.000000
1981.966702	0.165893	0.554490	0.012763	75.319489	84.809166	128.078415	0.638173	0.000000	-3.294673	0.000000	0.000000	0.000000	0.559910	0.073355	-0.097223	0.000000	0.000000	4.000000	27.000000	0.000000
1981.970035	0.167715	0.554735	0.012448	75.319489	84.809166	128.078415	0.638173	0.000000	-3.294673	0.000000	0.000000	0.000000	0.546473	0.073431	-0.094724	0.000000	0.000000	4.000000	27.000000	0.000000
1981.973368	0.167715	0.554735	0.012448	75.319489	84.809166	128.078415	0.638173	0.000000	-3.294673	0.000000	0.000000	0.000000	0.546473	0.073431	-0.094724	0.000000	0.000000	4.000000	27.000000	0.000000
1981.976702	0.167715	0.554735	0.012448	75.694435	84.602623	128.356049	0.622386	0.000000	-3.385752	0.000000	0.000000	0.000000	0.546473	0.073431	-0.094724	0.000000	0.000000	4.000000	27.000000	0.000000
1981.980035	0.169530	0.554962	0.012108	75.694435	84.602623	128.356049	0.622386	0.000000	-3.385752	0.000000	0.000000	0.000000	0.544620	0.068199	-0.101892	0.000000	0.000000	4.000000	27.000000	0.000000
1981.983368	0.169530	0.554962	0.012108	75.694435	84.602623	128.356049	0.622386	0.000000	-3.385752	0.000000	0.000000	0.000000	0.544620	0.068199	-0.101892	0.000000	0.000000	4.000000	27.000000	0.000000
1981.986702	0.169530	0.554962	0.012108	76.079453	84.385788	128.722885	0.605404	0.000000	-3.476522	0.000000	0.000000	0.000000	0.544620	0.068199	-0.101892	0.000000	0.000000	4.000000	27.000000	0.000000
1981.990035	0.171293	0.555101	0.011686	76.079453	84.385788	128.722885	0.605404	0.000000	-3.476522	0.000000	0.000000	0.000000	0.528741	0.041803	-0.126531	0.000000	0.000000	4.000000	27.000000	0.000000
1981.993368	0.171293	0.555101	0.011686	76.079453	84.385788	128.722885	0.605404	0.000000	-3.476522	0.000000	0.000000	0.000000	0.528741	0.041803	-0.126531	0.000000	0.000000	4.000000	27.000000	0.000000
1981.996702	0.171293	0.555101	0.011686	76.458427	84.158257	128.660843	0.584315	0.000000	-3.564645	0.000000	0.000000	0.000000	0.528741	0.041803	-0.126531	0.000000	0.000000	4.000000	27.000000	0.000000
1982.000035	0.173026	0.555225	0.011181	76.458427	84.158257	128.660843	0.584315	0.000000	-3.564645	0.000000	0.000000	0.000000	0.520017	0.037020	-0.151459	0.000000	0.000000	4.000000	27.000000	0.000000
1982.003368	0.173026	0.555225	0.011181	76.458427	84.158257	128.660843	0.584315	0.000000	-3.564645	0.000000	0.000000	0.000000	0.520017	0.037020	-0.151459	0.000000	0.000000	4.000000	27.000000	0.000000
1982.006702	0.173026	0.555225	0.011181	76.782913	84.001740	128.091690	0.559072	0.000000	-3.651315	0.000000	0.000000	0.000000	0.520017	0.037020	-0.151459	0.000000	0.000000	4.000000	27.000000	0.000000
1982.010035	0.174740	0.555295	0.010620	76.782913	84.001740	128.091690	0.559072	0.000000	-3.651315	0.000000	0.000000	0.000000	0.514017	0.021172	-0.168301	0.000000	0.000000	4.000000	27.000000	0.000000
1982.013368	0.174740	0.555295	0.010620	76.782913	84.001740	128.091690	0.559072	0.000000	-3.651315	0.000000	0.000000	0.000000	0.514017	0.021172	-0.168301	0.000000	0.000000	4.000000	27.000000	0.000000
1982.016702	0.174740	0.555295	0.010620	77.024445	83.913269	127.750740	0.531022	0.000000	-3.736984	0.000000	0.000000	0.000000	0.514017	0.021172	-0.168301	0.000000	0.000000	4.000000	27.000000	0.000000
1982.020035	0.176387	0.555339	0.010083	77.024445	83.913269	127.750740	0.531022	0.000000	-3.736984	0.000000	0.000000	0.000000	0.494082	0.012983	-0.161144	0.000000	0.000000	4.000000	27.000000	0.000000
1982.023368	0.176387	0.555339	0.010083	77.024445	83.913269	127.750740	0.531022	0.000000	-3.736984	0.000000	0.000000	0.000000	0.494082	0.012983	-0.161144	0.000000	0.000000	4.000000	27.000000	0.000000
1982.026702	0.176387	0.555339	0.010083	77.196541	83.867462	128.364044	0.504165	0.000000	-3.819331	0.000000	0.000000	0.000000	0.494082	0.012983	-0.161144	0.000000	0.000000	4.000000	27.000000	0.000000
1982.030035	0.177923	0.555355	0.009588	77.196541	83.867462	128.364044	0.504165	0.000000	-3.819331	0.000000	0.000000	0.000000	0.460932	0.004798	-0.148709	0.000000	0.000000	4.000000	27.000000	0.000000
1982.033368	0.177923	0.555355	0.009588	77.196541	83.867462	128.364044	0.504165	0.000000	-3.819331	0.000000	0.000000	0.000000	0.460932	0.004798	-0.148709	0.000000	0.000000	4.000000	27.000000	0.000000
1982.036702	0.177923	0.555355	0.009588	77.354050	83.708130	129.288803	0.479380	0.000000	-3.896153	0.000000	0.000000	0.000000	0.460932	0.004798	-0.148709	0.000000	0.000000	4.000000	27.000000	0.000000
1982.040035	0.179364	0.555351	0.009172	77.354050	83.708130	129.288803	0.479380	0.000000	-3.896153	0.000000	0.000000	0.000000	0.432284	-0.000983	-0.124550	0.000000	0.000000	4.000000	27.000000	0.000000
1982.043368	0.179364	0.555351	0.009172	77.354050	83.708130	129.288803	0.479380	0.000000	-3.896153	0.000000	0.000000	0.000000	0.432284	-0.000983	-0.124550	0.000000	0.000000	4.000000	27.000000	0.000000
1982.046702	0.179364	0.555351	0.009172	77.541168	83.425034	129.408661	0.458622	0.000000	-3.968200	0.000000	0.000000	0.000000	0.432284	-0.000983	-0.124550	0.000000	0.000000	4.000000	27.000000	0.000000
1982.050035	0.180789	0.555364	0.008846	77.541168	83.425034	129.408661	0.458622	0.000000	-3.968200	0.000000	0.000000	0.000000	0.427575	0.003809	-0.097966	0.000000	0.000000	4.000000	27.000000	0.000000
1982.053368	0.180789	0.555364	0.008846	77.541168	83.425034	129.408661	0.458622	0.000000	-3.968200	0.000000	0.000000	0.000000	0.427575	0.003809	-0.097966	0.000000	0.000000	4.000000	27.000000	0.000000
1982.056702	0.180789	0.555364	0.008846	77.738319	83.124046	128.740387	0.442294	0.000000	-4.039463	0.000000	0.000000	0.000000	0.427575	0.003809	-0.097966	0.000000	0.000000	4.000000	27.000000	0.000000
1982.060035	0.182159	0.555338	0.008635	77.738319	83.124046	128.740387	0.442294	0.000000	-4.039463	0.000000	0.000000	0.000000	0.410989	-0.007800	-0.063164	0.000000	0.000000	4.000000	27.000000	0.000000
1982.063368	0.182159	0.555338	0.008635	77.738319	83.124046	128.740387	0.442294	0.000000	-4.039463	0.000000	0.000000	0.000000	0.410989	-0.007800	-0.063164	0.000000	0.000000	4.000000	27.000000	0.000000
1982.066702	0.182159	0.555338	0.008635	77.903412	82.911346	128.276947	0.431767	0.000000	-4.107962	0.000000	0.000000	0.000000	0.410989	-0.007800	-0.063164	0.000000	0.000000	4.000000	27.000000	0.000000
1982.070035	0.183456	0.555320	0.008493	77.903412	82.911346	128.276947	0.431767	0.000000	-4.107962	0.000000	0.000000	0.000000	0.388983	-0.005460	-0.042575	0.000000	0.000000	4.000000	27.000000	0.000000
1982.073368	0.183456	0.555320	0.008493	77.903412	82.911346	128.276947	0.431767	0.000000	-4.107962	0.000000	0.000000	0.000000	0.388983	-0.005460	-0.042575	0.000000	0.000000	4.000000	27.000000	0.000000
1982.076702	0.183456	0.555320	0.008493	78.009468	82.833458	128.289429	0.424671	0.000000	-4.172792	0.000000	0.000000	0.000000	0.388983	-0.005460	-0.042575	0.000000	0.000000	4.000000	27.000000	0.000000
1982.080035	0.184644	0.555274	0.008397	78.009468	82.833458	128.289429	0.424671	0.000000	-4.172792	0.000000	0.000000	0.000000	0.356553	-0.013702	-0.029027	0.000000	0.000000	4.000000	27.000000	0.000000
1982.083368	0.184644	0.555274	0.008397	78.009468	82.833458	128.289429	0.424671	0.000000	-4.172792	0.000000	0.000000	0.000000	0.356553	-0.013702	-0.029027	0.000000	0.000000	4.000000	27.000000	0.000000
1982.086702	0.184644	0.555274	0.008397	78.059456	82.834808	128.814896	0.419833	0.000000	-4.232217	0.000000	0.000000	0.000000	0.356553	-0.013702	-0.029027	0.000000	0.000000	4.000000	27.000000	0.000000
1982.090035	0.185738	0.555211	0.008316	78.059456	82.834808	128.814896	0.419833	0.000000	-4.232217	0.000000	0.000000	0.000000	0.328214	-0.019048	-0.024289	0.000000	0.000000	4.000000	27.000000	0.000000
1982.093368	0.185738	0.555211	0.008316	78.059456	82.834808	128.814896	0.419833	0.000000	-4.232217	0.000000	0.000000	0.000000	0.328214	-0.019048	-0.024289	0.000000	0.000000	4.000000	27.000000	0.000000
1982.096702	0.185738	0.555211	0.008316	78.090836	82.864113	129.629684	0.415785	0.000000	-4.286919	0.000000	0.000000	0.000000	0.328214	-0.019048	-0.024289	0.000000	0.000000	4.000000	27.000000	0.000000
1982.100035	0.186677	0.555149	0.008226	78.090836	82.864113	129.629684	0.415785	0.000000	-4.286919	0.000000	0.000000	0.000000	0.281466	-0.018571	-0.026843	0.000000	0.000000	4.000000	27.000000	0.000000
1982.103368	0.186677	0.555149	0.008226	78.090836	82.864113	129.629684	0.415785	0.000000	-4.286919	0.000000	0.000000	0.000000	0.281466	-0.018571	-0.026843	0.000000	0.000000	4.000000	27.000000	0.000000
1982.106702	0.186677	0.555149	0.008226	78.135086	82.859962	130.161819	0.411311	0.000000	-4.333830	0.000000	0.000000	0.000000	0.281466	-0.018571	-0.026843	0.000000	0.000000	4.000000	27.000000	0.000000
1982.110035	0.187549	0.555087	0.008162	78.135086	82.859962	130.161819	0.411311	0.000000	-4.333830	0.000000	0.000000	0.000000	0.261657	-0.018578	-0.019406	0.000000	0.000000	4.000000	27.000000	0.000000
1982.113368	0.187549	0.555087	0.008162	78.135086	82.859962	130.161819	0.411311	0.000000	-4.333830	0.000000	0.000000	0.000000	0.261657	-0.018578	-0.019406	0.000000	0.000000	4.000000	27.000000	0.000000
1982.116702	0.187549	0.555087	0.008162	78.186348	82.820541	130.289276	0.408076	0.000000	-4.377440	0.000000	0.000000	0.000000	0.261657	-0.018578	-0.019406	0.000000	0.000000	4.000000	27.000000	0.000000
1982.120035	0.187549	0.555087	0.008162	78.186348	82.820541	130.289276	0.408076	0.000000	-4.377440	0.000000	0.000000	0.000000	0.261657	-0.018578	-0.019406	0.000000	0.000000	4.000000	27.000000	0.000000
1982.123368	0.188324	0.555060	0.008173	78.186348	82.820541	130.289276	0.408076	0.000000	-4.377440	0.000000	0.000000	0.000000	0.232584	-0.008037	0.003322	0.000000	0.000000	4.000000	27.000000	0.000000
1982.126702	0.188324	0.555060	0.008173	78.225792	82.746048	130.203400	0.408076	0.000000	-4.377440	0.000000	0.000000	0.000000	0.232584	-0.008037	0.003322	0.000000	0.000000	4.000000	27.000000	0.000000
1982.130035	0.189100	0.555059	0.008245	78.225792	82.746048	130.203400	0.408076	0.000000	-4.377440	0.000000	0.000000	0.000000	0.232650	-0.000393	0.021814	0.000000	0.000000	4.000000	27.000000	0.000000
1982.133368	0.189100	0.555059	0.008245	78.225792	82.746048	130.203400	0.408076	0.000000	-4.377440	0.000000	0.000000	0.000000	0.232650	-0.000393	0.021814	0.000000	0.000000	4.000000	27.000000	0.000000
1982.136702	0.189100	0.555059	0.008245	78.253555	82.664742	130.074814	0.412266	0.000000	-4.454979	0.000000	0.000000	0.000000	0.232650	-0.000393	0.021814	0.000000	0.000000	4.000000	27.000000	0.000000
1982.140035	0.189100	0.555059	0.008245	78.253555	82.664742	130.074814	0.412266	0.000000	-4.454979	0.000000	0.000000	0.000000	0.232650	-0.000393	0.021814	0.000000	0.000000	4.000000	27.000000	0.000000
1982.143368	0.189805	0.555038	0.008395	78.253555	82.664742	130.074814	0.412266	0.000000	-4.454979	0.000000	0.000000	0.000000	0.211496	-0.006299	0.044993	0.000000	0.000000	4.000000	27.000000	0.000000
1982.146702	0.189805	0.555038	0.008395	78.279839	82.571236	130.092957	0.412266	0.000000	-4.454979	0.000000	0.000000	0.000000	0.211496	-0.006299	0.044993	0.000000	0.000000	4.000000	27.000000	0.000000
1982.150035	0.190444	0.555042	0.008634	78.279839	82.571236	130.092957	0.412266	0.000000	-4.454979	0.000000	0.000000	0.000000	0.191747	0.001332	0.071674	0.000000	0.000000	4.000000	27.000000	0.000000
1982.153368	0.190444	0.555042	0.008634	78.279839	82.571236	130.092957	0.412266	0.000000	-4.454979	0.000000	0.000000	0.000000	0.191747	0.001332	0.071674	0.000000	0.000000	4.000000	27.000000	0.000000
1982.156702	0.190444	0.555042	0.008634	78.308731	82.446007	130.356094	0.431710	0.000000	-4.522186	0.000000	0.000000	0.000000	0.191747	0.001332	0.071674	0.000000	0.000000	4.000000	27.000000	0.000000
1982.160035	0.191006	0.555009	0.008935	78.308731	82.446007	130.356094	0.431710	0.000000	-4.522186	0.000000	0.000000	0.000000	0.168599	-0.009933	0.090126	0.000000	0.000000	4.000000	27.000000	0.000000
1982.163368	0.191006	0.555009	0.008935	78.308731	82.446007	130.356094	0.431710	0.000000	-4.522186	0.000000	0.000000	0.000000	0.168599	-0.009933	0.090126	0.000000	0.000000	4.000000	27.000000	0.000000
1982.166702	0.191006	0.555009	0.008935	78.356285	82.312019	130.656143	0.446731	0.000000	-4.550286	0.000000	0.000000	0.000000	0.168599	-0.009933	0.090126	0.000000	0.000000	4.000000	27.000000	0.000000
1982.170035	0.191478	0.554978	0.009203	78.356285	82.312019	130.656143	0.446731	0.000000	-4.550286	0.000000	0.000000	0.000000	0.141596	-0.009420	0.080444	0.000000	0.000000	4.000000	27.000000	0.000000
1982.173368	0.191478	0.554978	0.009203	78.356285	82.312019	130.656143	0.446731	0.000000	-4.550286	0.000000	0.000000	0.000000	0.141596	-0.009420	0.080444	0.000000	0.000000	4.000000	27.000000	0.000000
1982.176702	0.191478	0.554978	0.009203	78.422462	82.173584	130.728729	0.460138	0.000000	-4.573885	0.000000	0.000000	0.000000	0.141596	-0.009420	0.080444	0.000000	0.000000	4.000000	27.000000	0.000000
1982.180035	0.191478	0.554978	0.009203	78.422462	82.173584	130.728729	0.460138	0.000000	-4.573885	0.000000	0.000000	0.000000	0.141596	-0.009420	0.080444	0.000000	0.000000	4.000000	27.000000	0.000000
1982.183368	0.191882	0.554948	0.009430	78.422462	82.173584	130.728729	0.460138	0.000000	-4.573885	0.000000	0.000000	0.000000	0.121172	-0.008878	0.068123	0.000000	0.000000	4.000000	27.000000	0.000000
1982.186702	0.191882	0.554948	0.009430	78.472908	82.056679	130.629089	0.460138	0.000000	-4.573885	0.000000	0.000000	0.000000	0.121172	-0.008878	0.068123	0.000000	0.000000	4.000000	27.000000	0.000000
1982.190035	0.191882	0.554948	0.009430	78.472908	82.056679	130.629089	0.460138	0.000000	-4.573885	0.000000	0.000000	0.000000	0.121172	-0.008878	0.068123	0.000000	0.000000	4.000000	27.000000	0.000000
1982.193368	0.191882	0.554948	0.009430	78.472908	82.056679	130.629089	0.460138	0.000000	-4.573885	0.000000	0.000000	0.000000	0.121172	-0.008878	0.068123	0.000000	0.000000	4.000000	27.000000	0.000000
1982.196702	0.192613	0.554849	0.009695	78.495270	82.018845	130.543137	0.471492	0.000000	-4.594080	0.000000	0.000000	0.000000	0.219400	-0.029653	0.079660	0.000000	0.000000	4.000000	27.000000	0.000000
1982.200035	0.192613	0.554849	0.009695	78.495270	82.018845	130.543137	0.471492	0.000000	-4.594080	0.000000	0.000000	0.000000	-0.000000	-0.000006	0.000000	0.000000	0.000000	4.000000	27.000000	0.000000
1982.203368	0.192613	0.554849	0.009695	78.495270	82.018845	130.543137	0.471492	0.000000	-4.594080	0.000000	0.000000	0.000000	-0.000000	-0.000006	0.000000	0.000000	0.000000	4.000000	27.000000	0.000000
1982.206702	0.192613	0.554849	0.009695	78.495110	82.033043	130.541397	0.484769	0.000000	-4.630647	0.000000	0.000000	0.000000	-0.000000	-0.000006	0.000000	0.000000	0.000000	4.000000	27.000000	0.000000
1982.210035	0.192613	0.554849	0.009695	78.495110	82.033043	130.541397	0.484769	0.000000	-4.630647	0.000000	0.000000	0.000000	-0.000000	-0.000006	0.000000	0.000000	0.000000	4.000000	27.000000	0.000000
1982.213368	0.192925	0.554798	0.009759	78.495110	82.033043	130.541397	0.484769	0.000000	-4.630647	0.000000	0.000000	0.000000	0.093544	-0.015442	0.019214	0.000000	0.000000	4.000000	27.000000	0.000000
1982.216702	0.192925	0.554798	0.009759	78.495094	82.060257	130.597244	0.484769	0.000000	-4.630647	0.000000	0.000000	0.000000	0.093544	-0.015442	0.019214	0.000000	0.000000	4.000000	27.000000	0.000000
1982.220035	0.192925	0.554798	0.009759	78.495094	82.060257	130.597244	0.484769	0.000000	-4.630647	0.000000	0.000000	0.000000	0.093544	-0.015442	0.019214	0.000000	0.000000	4.000000	27.000000	0.000000
1982.223368	0.192925	0.554798	0.009759	78.495094	82.060257	130.597244	0.484769	0.000000	-4.630647	0.000000	0.000000	0.000000	0.093544	-0.015442	0.019214	0.000000	0.000000	4.000000	27.000000	0.000000
1982.226702	0.193438	0.554669	0.009870	78.495094	82.082001	130.677032	0.487971	0.000000	-4.646238	0.000000	0.000000	0.000000	0.153902	-0.038572	0.033134	0.000000	0.000000	4.000000	27.000000	0.000000
1982.230035	0.193438	0.554669	0.009870	78.495094	82.082001	130.677032	0.487971	0.000000	-4.646238	0.000000	0.000000	0.000000	0.153902	-0.038572	0.033134	0.000000	0.000000	4.000000	27.000000	0.000000
1982.233368	0.193438	0.554669	0.009870	78.495094	82.082001	130.677032	0.487971	0.000000	-4.646238	0.000000	0.000000	0.000000	0.153902	-0.038572	0.033134	0.000000	0.000000	4.000000	27.000000	0.000000
1982.236702	0.193438	0.554669	0.009870	78.493515	82.093239	130.815079	0.493494	0.000000	-4.671888	0.000000	0.000000	0.000000	0.153902	-0.038572	0.033134	0.000000	0.000000	4.000000	27.000000	0.000000
1982.240035	0.193683	0.554618	0.009961	78.493515	82.093239	130.815079	0.493494	0.000000	-4.671888	0.000000	0.000000	0.000000	0.073674	-0.015493	0.027311	0.000000	0.000000	4.000000	27.000000	0.000000
1982.243368	0.193683	0.554618	0.009961	78.493515	82.093239	130.815079	0.493494	0.000000	-4.671888	0.000000	0.000000	0.000000	0.073674	-0.015493	0.027311	0.000000	0.000000	4.000000	27.000000	0.000000
1982.246702	0.193683	0.554618	0.009961	78.493507	82.114998	131.038467	0.498046	0.000000	-4.684167	0.000000	0.000000	0.000000	0.073674	-0.015493	0.027311	0.000000	0.000000	4.000000	27.000000	0.000000
1982.250035	0.193683	0.554618	0.009961	78.493507	82.114998	131.038467	0.498046	0.000000	-4.684167	0.000000	0.000000	0.000000	0.073674	-0.015493	0.027311	0.000000	0.000000	4.000000	27.000000	0.000000
1982.253368	0.193953	0.554538	0.010048	78.493507	82.114998	131.038467	0.498046	0.000000	-4.684167	0.000000	0.000000	0.000000	0.080963	-0.023811	0.025980	0.000000	0.000000	4.000000	27.000000	0.000000
1982.256702	0.193953	0.554538	0.010048	78.494751	82.124001	131.311737	0.498046	0.000000	-4.684167	0.000000	0.000000	0.000000	0.080963	-0.023811	0.025980	0.000000	0.000000	4.000000	27.000000	0.000000
1982.260035	0.194261	0.554467	0.010162	78.494751	82.124001	131.311737	0.498046	0.000000	-4.684167	0.000000	0.000000	0.000000	0.092313	-0.021472	0.034386	0.000000	0.000000	4.000000	27.000000	0.000000
1982.263368	0.194261	0.554467	0.010162	78.494751	82.124001	131.311737	0.498046	0.000000	-4.684167	0.000000	0.000000	0.000000	0.092313	-0.021472	0.034386	0.000000	0.000000	4.000000	27.000000	0.000000
1982.266702	0.194261	0.554467	0.010162	78.496002	82.132996	131.369614	0.508107	0.000000	-4.713046	0.000000	0.000000	0.000000	0.092313	-0.021472	0.034386	0.000000	0.000000	4.000000	27.000000	0.000000
1982.270035	0.194261	0.554467	0.010162	78.496002	82.132996	131.369614	0.508107	0.000000	-4.713046	0.000000	0.000000	0.000000	0.092313	-0.021472	0.034386	0.000000	0.000000	4.000000	27.000000	0.000000
1982.273368	0.194560	0.554405	0.010255	78.496002	82.132996	131.369614	0.508107	0.000000	-4.713046	0.000000	0.000000	0.000000	0.089713	-0.018526	0.027972	0.000000	0.000000	4.000000	27.000000	0.000000
1982.276702	0.194560	0.554405	0.010255	78.496017	82.162941	131.385605	0.508107	0.000000	-4.713046	0.000000	0.000000	0.000000	0.089713	-0.018526	0.027972	0.000000	0.000000	4.000000	27.000000	0.000000
1982.280035	0.194875	0.554325	0.010323	78.496017	82.162941	131.385605	0.508107	0.000000	-4.713046	0.000000	0.000000	0.000000	0.094379	-0.023878	0.020259	0.000000	0.000000	4.000000	27.000000	0.000000
1982.283368	0.194875	0.554325	0.010323	78.496017	82.162941	131.385605	0.508107	0.000000	-4.713046	0.000000	0.000000	0.000000	0.094379	-0.023878	0.020259	0.000000	0.000000	4.000000	27.000000	0.000000
1982.286702	0.194875	0.554325	0.010323	78.496017	82.190155	131.473373	0.516145	0.000000	-4.743728	0.000000	0.000000	0.000000	0.094379	-0.023878	0.020259	0.000000	0.000000	4.000000	27.000000	0.000000
1982.290035	0.194875	0.554325	0.010323	78.496017	82.190155	131.473373	0.516145	0.000000	-4.743728	0.000000	0.000000	0.000000	0.094379	-0.023878	0.020259	0.000000	0.000000	4.000000	27.000000	0.000000
1982.293368	0.195158	0.554256	0.010378	78.496017	82.190155	131.473373	0.516145	0.000000	-4.743728	0.000000	0.000000	0.000000	0.085104	-0.020917	0.016627	0.000000	0.000000	4.000000	27.000000	0.000000
1982.296702	0.195158	0.554256	0.010378	78.497429	82.217575	131.652649	0.516145	0.000000	-4.743728	0.000000	0.000000	0.000000	0.085104	-0.020917	0.016627	0.000000	0.000000	4.000000	27.000000	0.000000
1982.300035	0.195158	0.554256	0.010378	78.497429	82.217575	131.652649	0.516145	0.000000	-4.743728	0.000000	0.000000	0.000000	0.085104	-0.020917	0.016627	0.000000	0.000000	4.000000	27.000000	0.000000
1982.303368	0.195158	0.554256	0.010378	78.497429	82.217575	131.652649	0.516145	0.000000	-4.743728	0.000000	0.000000	0.000000	0.085104	-0.020917	0.016627	0.000000	0.000000	4.000000	27.000000	0.000000
1982.306702	0.195715	0.554079	0.010524	78.506096	82.240311	131.868683	0.518916	0.000000	-4.757911	0.000000	0.000000	0.000000	0.166884	-0.053170	0.043673	0.000000	0.000000	4.000000	27.000000	0.000000
1982.310035	0.195715	0.554079	0.010524	78.506096	82.240311	131.868683	0.518916	0.000000	-4.757911	0.000000	0.000000	0.000000	0.166884	-0.053170	0.043673	0.000000	0.000000	4.000000	27.000000	0.000000
1982.313368	0.195715	0.554079	0.010524	78.506096	82.240311	131.868683	0.518916	0.000000	-4.757911	0.000000	0.000000	0.000000	0.166884	-0.053170	0.043673	0.000000	0.000000	4.000000	27.000000	0.000000
1982.316702	0.195715	0.554079	0.010524	78.536003	82.220520	131.942123	0.526195	0.000000	-4.785725	0.000000	0.000000	0.000000	0.166884	-0.053170	0.043673	0.000000	0.000000	4.000000	27.000000	0.000000
1982.320035	0.195912	0.553981	0.010621	78.536003	82.220520	131.942123	0.526195	0.000000	-4.785725	0.000000	0.000000	0.000000	0.059149	-0.029287	0.029082	0.000000	0.000000	4.000000	27.000000	0.000000
1982.323368	0.195912	0.553981	0.010621	78.536003	82.220520	131.942123	0.526195	0.000000	-4.785725	0.000000	0.000000	0.000000	0.059149	-0.029287	0.029082	0.000000	0.000000	4.000000	27.000000	0.000000
1982.326702	0.195912	0.553981	0.010621	78.597008	82.137100	131.810654	0.531042	0.000000	-4.795583	0.000000	0.000000	0.000000	0.059149	-0.029287	0.029082	0.000000	0.000000	4.000000	27.000000	0.000000
1982.330035	0.195912	0.553981	0.010621	78.597008	82.137100	131.810654	0.531042	0.000000	-4.795583	0.000000	0.000000	0.000000	0.059149	-0.029287	0.029082	0.000000	0.000000	4.000000	27.000000	0.000000
1982.333368	0.196020	0.553883	0.010755	78.597008	82.137100	131.810654	0.531042	0.000000	-4.795583	0.000000	0.000000	0.000000	0.032512	-0.029294	0.040219	0.000000	0.000000	4.000000	27.000000	0.000000
1982.336702	0.196020	0.553883	0.010755	78.694901	81.993782	131.552872	0.531042	0.000000	-4.795583	0.000000	0.000000	0.000000	0.032512	-0.029294	0.040219	0.000000	0.000000	4.000000	27.000000	0.000000
1982.340035	0.196020	0.553883	0.010755	78.694901	81.993782	131.552872	0.531042	0.000000	-4.795583	0.000000	0.000000	0.000000	0.032512	-0.029294	0.040219	0.000000	0.000000	4.000000	27.000000	0.000000
1982.343368	0.196020	0.553883	0.010755	78.694901	81.993782	131.552872	0.531042	0.000000	-4.795583	0.000000	0.000000	0.000000	0.032512	-0.029294	0.040219	0.000000	0.000000	4.000000	27.000000	0.000000
1982.346702	0.195999	0.553655	0.011016	78.813965	81.812889	131.252655	0.537745	0.000000	-4.801002	0.000000	0.000000	0.000000	-0.006409	-0.068614	0.078249	0.000000	0.000000	4.000000	27.000000	0.000000
1982.350035	0.195999	0.553655	0.011016	78.813965	81.812889	131.252655	0.537745	0.000000	-4.801002	0.000000	0.000000	0.000000	-0.006409	-0.068614	0.078249	0.000000	0.000000	4.000000	27.000000	0.000000
1982.353368	0.195999	0.553655	0.011016	78.813965	81.812889	131.252655	0.537745	0.000000	-4.801002	0.000000	0.000000	0.000000	-0.006409	-0.068614	0.078249	0.000000	0.000000	4.000000	27.000000	0.000000
1982.356702	0.195999	0.553655	0.011016	78.919998	81.626663	130.960754	0.550787	0.000000	-4.799933	0.000000	0.000000	0.000000	-0.006409	-0.068614	0.078249	0.000000	0.000000	4.000000	27.000000	0.000000
1982.360035	0.195858	0.553561	0.011117	78.919998	81.626663	130.960754	0.550787	0.000000	-4.799933	0.000000	0.000000	0.000000	-0.042200	-0.027963	0.030236	0.000000	0.000000	4.000000	27.000000	0.000000
1982.363368	0.195858	0.553561	0.011117	78.919998	81.626663	130.960754	0.550787	0.000000	-4.799933	0.000000	0.000000	0.000000	-0.042200	-0.027963	0.030236	0.000000	0.000000	4.000000	27.000000	0.000000
1982.366702	0.195858	0.553561	0.011117	78.988121	81.518578	130.803436	0.555826	0.000000	-4.792900	0.000000	0.000000	0.000000	-0.042200	-0.027963	0.030236	0.000000	0.000000	4.000000	27.000000	0.000000
1982.370035	0.195858	0.553561	0.011117	78.988121	81.518578	130.803436	0.555826	0.000000	-4.792900	0.000000	0.000000	0.000000	-0.042200	-0.027963	0.030236	0.000000	0.000000	4.000000	27.000000	0.000000
1982.373368	0.195611	0.553488	0.011212	78.988121	81.518578	130.803436	0.555826	0.000000	-4.792900	0.000000	0.000000	0.000000	-0.074190	-0.021951	0.028699	0.000000	0.000000	4.000000	27.000000	0.000000
1982.376702	0.195611	0.553488	0.011212	79.022713	81.483589	130.770523	0.555826	0.000000	-4.792900	0.000000	0.000000	0.000000	-0.074190	-0.021951	0.028699	0.000000	0.000000	4.000000	27.000000	0.000000
1982.380035	0.195301	0.553435	0.011284	79.022713	81.483589	130.770523	0.555826	0.000000	-4.792900	0.000000	0.000000	0.000000	-0.092830	-0.015941	0.021551	0.000000	0.000000	4.000000	27.000000	0.000000
1982.383368	0.195301	0.553435	0.011284	79.022713	81.483589	130.770523	0.555826	0.000000	-4.792900	0.000000	0.000000	0.000000	-0.092830	-0.015941	0.021551	0.000000	0.000000	4.000000	27.000000	0.000000
1982.386702	0.195301	0.553435	0.011284	79.031967	81.487106	130.817902	0.564201	0.000000	-4.765063	0.000000	0.000000	0.000000	-0.092830	-0.015941	0.021551	0.000000	0.000000	4.000000	27.000000	0.000000
1982.390035	0.195301	0.553435	0.011284	79.031967	81.487106	130.817902	0.564201	0.000000	-4.765063	0.000000	0.000000	0.000000	-0.092830	-0.015941	0.021551	0.000000	0.000000	4.000000	27.000000	0.000000
1982.393368	0.194879	0.553384	0.011334	79.031967	81.487106	130.817902	0.564201	0.000000	-4.765063	0.000000	0.000000	0.000000	-0.126826	-0.015207	0.015037	0.000000	0.000000	4.000000	27.000000	0.000000
1982.396702	0.194879	0.553384	0.011334	79.041473	81.493790	130.883972	0.564201	0.000000	-4.765063	0.000000	0.000000	0.000000	-0.126826	-0.015207	0.015037	0.000000	0.000000	4.000000	27.000000	0.000000
1982.400035	0.194298	0.553336	0.011381	79.041473	81.493790	130.883972	0.564201	0.000000	-4.765063	0.000000	0.000000	0.000000	-0.174141	-0.014528	0.013962	0.000000	0.000000	4.000000	27.000000	0.000000
1982.403368	0.194298	0.553336	0.011381	79.041473	81.493790	130.883972	0.564201	0.000000	-4.765063	0.000000	0.000000	0.000000	-0.174141	-0.014528	0.013962	0.000000	0.000000	4.000000	27.000000	0.000000
1982.406702	0.194298	0.553336	0.011381	79.049500	81.486908	130.954529	0.569034	0.000000	-4.714901	0.000000	0.000000	0.000000	-0.174141	-0.014528	0.013962	0.000000	0.000000	4.000000	27.000000	0.000000
1982.410035	0.194298	0.553336	0.011381	79.049500	81.486908	130.954529	0.569034	0.000000	-4.714901	0.000000	0.000000	0.000000	-0.174141	-0.014528	0.013962	0.000000	0.000000	4.000000	27.000000	0.000000
1982.413368	0.193598	0.553297	0.011451	79.049500	81.486908	130.954529	0.569034	0.000000	-4.714901	0.000000	0.000000	0.000000	-0.210093	-0.011526	0.021185	0.000000	0.000000	4.000000	27.000000	0.000000
1982.416702	0.193598	0.553297	0.011451	79.057541	81.469276	131.025208	0.569034	0.000000	-4.714901	0.000000	0.000000	0.000000	-0.210093	-0.011526	0.021185	0.000000	0.000000	4.000000	27.000000	0.000000
1982.420035	0.192771	0.553251	0.011529	79.057541	81.469276	131.025208	0.569034	0.000000	-4.714901	0.000000	0.000000	0.000000	-0.248054	-0.013817	0.023352	0.000000	0.000000	4.000000	27.000000	0.000000
1982.423368	0.192771	0.553251	0.011529	79.057541	81.469276	131.025208	0.569034	0.000000	-4.714901	0.000000	0.000000	0.000000	-0.248054	-0.013817	0.023352	0.000000	0.000000	4.000000	27.000000	0.000000
1982.426702	0.192771	0.553251	0.011529	79.063980	81.421539	131.081863	0.576457	0.000000	-4.638544	0.000000	0.000000	0.000000	-0.248054	-0.013817	0.023352	0.000000	0.000000	4.000000	27.000000	0.000000
1982.430035	0.192771	0.553251	0.011529	79.063980	81.421539	131.081863	0.576457	0.000000	-4.638544	0.000000	0.000000	0.000000	-0.248054	-0.013817	0.023352	0.000000	0.000000	4.000000	27.000000	0.000000
1982.433368	0.191853	0.553258	0.011700	79.063980	81.421539	131.081863	0.576457	0.000000	-4.638544	0.000000	0.000000	0.000000	-0.275362	0.002093	0.051265	0.000000	0.000000	4.000000	27.000000	0.000000
1982.436702	0.191853	0.553258	0.011700	79.068794	81.346313	131.124359	0.576457	0.000000	-4.638544	0.000000	0.000000	0.000000	-0.275362	0.002093	0.051265	0.000000	0.000000	4.000000	27.000000	0.000000
1982.440035	0.190778	0.553268	0.011865	79.068794	81.346313	131.124359	0.576457	0.000000	-4.638544	0.000000	0.000000	0.000000	-0.322615	0.002766	0.049402	0.000000	0.000000	4.000000	27.000000	0.000000
1982.443368	0.190778	0.553268	0.011865	79.068794	81.346313	131.124359	0.576457	0.000000	-4.638544	0.000000	0.000000	0.000000	-0.322615	0.002766	0.049402	0.000000	0.000000	4.000000	27.000000	0.000000
1982.446702	0.190778	0.553268	0.011865	79.073601	81.252136	131.166962	0.593235	0.000000	-4.538881	0.000000	0.000000	0.000000	-0.322615	0.002766	0.049402	0.000000	0.000000	4.000000	27.000000	0.000000
1982.450035	0.189582	0.553312	0.012114	79.073601	81.252136	131.166962	0.593235	0.000000	-4.538881	0.000000	0.000000	0.000000	-0.358703	0.013342	0.074676	0.000000	0.000000	4.000000	27.000000	0.000000
1982.453368	0.189582	0.553312	0.012114	79.073601	81.252136	131.166962	0.593235	0.000000	-4.538881	0.000000	0.000000	0.000000	-0.358703	0.013342	0.074676	0.000000	0.000000	4.000000	27.000000	0.000000
1982.456702	0.189582	0.553312	0.012114	79.076813	81.125015	131.195358	0.605681	0.000000	-4.479097	0.000000	0.000000	0.000000	-0.358703	0.013342	0.074676	0.000000	0.000000	4.000000	27.000000	0.000000
1982.460035	0.188191	0.553376	0.012388	79.076813	81.125015	131.195358	0.605681	0.000000	-4.479097	0.000000	0.000000	0.000000	-0.417349	0.019302	0.082452	0.000000	0.000000	4.000000	27.000000	0.000000
1982.463368	0.188191	0.553376	0.012388	79.076813	81.125015	131.195358	0.605681	0.000000	-4.479097	0.000000	0.000000	0.000000	-0.417349	0.019302	0.082452	0.000000	0.000000	4.000000	27.000000	0.000000
1982.466702	0.188191	0.553376	0.012388	79.080002	80.976105	131.223755	0.619423	0.000000	-4.409539	0.000000	0.000000	0.000000	-0.417349	0.019302	0.082452	0.000000	0.000000	4.000000	27.000000	0.000000
1982.470035	0.186643	0.553441	0.012721	79.080002	80.976105	131.223755	0.619423	0.000000	-4.409539	0.000000	0.000000	0.000000	-0.464225	0.019289	0.099819	0.000000	0.000000	4.000000	27.000000	0.000000
1982.473368	0.186643	0.553441	0.012721	79.080002	80.976105	131.223755	0.619423	0.000000	-4.409539	0.000000	0.000000	0.000000	-0.464225	0.019289	0.099819	0.000000	0.000000	4.000000	27.000000	0.000000
1982.476702	0.186643	0.553441	0.012721	79.081772	80.816299	131.256577	0.636059	0.000000	-4.332169	0.000000	0.000000	0.000000	-0.464225	0.019289	0.099819	0.000000	0.000000	4.000000	27.000000	0.000000
1982.480035	0.184953	0.553515	0.013080	79.081772	80.816299	131.256577	0.636059	0.000000	-4.332169	0.000000	0.000000	0.000000	-0.507007	0.022206	0.107692	0.000000	0.000000	4.000000	27.000000	0.000000
1982.483368	0.184953	0.553515	0.013080	79.081772	80.816299	131.256577	0.636059	0.000000	-4.332169	0.000000	0.000000	0.000000	-0.507007	0.022206	0.107692	0.000000	0.000000	4.000000	27.000000	0.000000
1982.486702	0.184953	0.553515	0.013080	79.083572	80.640244	131.289444	0.654008	0.000000	-4.247667	0.000000	0.000000	0.000000	-0.507007	0.022206	0.107692	0.000000	0.000000	4.000000	27.000000	0.000000
1982.490035	0.183121	0.553599	0.013464	79.083572	80.640244	131.289444	0.654008	0.000000	-4.247667	0.000000	0.000000	0.000000	-0.549804	0.025138	0.115102	0.000000	0.000000	4.000000	27.000000	0.000000
1982.493368	0.183121	0.553599	0.013464	79.083572	80.640244	131.289444	0.654008	0.000000	-4.247667	0.000000	0.000000	0.000000	-0.549804	0.025138	0.115102	0.000000	0.000000	4.000000	27.000000	0.000000
1982.496702	0.183121	0.553599	0.013464	79.085358	80.450562	131.298370	0.673192	0.000000	-4.156034	0.000000	0.000000	0.000000	-0.549804	0.025138	0.115102	0.000000	0.000000	4.000000	27.000000	0.000000
1982.500035	0.181190	0.553692	0.013853	79.085358	80.450562	131.298370	0.673192	0.000000	-4.156034	0.000000	0.000000	0.000000	-0.579223	0.028066	0.116850	0.000000	0.000000	4.000000	27.000000	0.000000
1982.503368	0.181190	0.553692	0.013853	79.085358	80.450562	131.298370	0.673192	0.000000	-4.156034	0.000000	0.000000	0.000000	-0.579223	0.028066	0.116850	0.000000	0.000000	4.000000	27.000000	0.000000
1982.506702	0.181190	0.553692	0.013853	79.082542	80.230179	131.235352	0.692667	0.000000	-4.059496	0.000000	0.000000	0.000000	-0.579223	0.028066	0.116850	0.000000	0.000000	4.000000	27.000000	0.000000
1982.510035	0.179227	0.553821	0.014285	79.082542	80.230179	131.235352	0.692667	0.000000	-4.059496	0.000000	0.000000	0.000000	-0.588981	0.038591	0.129466	0.000000	0.000000	4.000000	27.000000	0.000000
1982.513368	0.179227	0.553821	0.014285	79.082542	80.230179	131.235352	0.692667	0.000000	-4.059496	0.000000	0.000000	0.000000	-0.588981	0.038591	0.129466	0.000000	0.000000	4.000000	27.000000	0.000000
1982.516702	0.179227	0.553821	0.014285	79.072487	80.001122	131.199677	0.714244	0.000000	-3.961333	0.000000	0.000000	0.000000	-0.588981	0.038591	0.129466	0.000000	0.000000	4.000000	27.000000	0.000000
1982.520035	0.177202	0.553967	0.014750	79.072487	80.001122	131.199677	0.714244	0.000000	-3.961333	0.000000	0.000000	0.000000	-0.607465	0.043839	0.139526	0.000000	0.000000	4.000000	27.000000	0.000000
1982.523368	0.177202	0.553967	0.014750	79.072487	80.001122	131.199677	0.714244	0.000000	-3.961333	0.000000	0.000000	0.000000	-0.607465	0.043839	0.139526	0.000000	0.000000	4.000000	27.000000	0.000000
1982.526702	0.177202	0.553967	0.014750	79.056572	79.760712	131.139038	0.737499	0.000000	-3.860088	0.000000	0.000000	0.000000	-0.607465	0.043839	0.139526	0.000000	0.000000	4.000000	27.000000	0.000000
1982.530035	0.175182	0.554130	0.015223	79.056572	79.760712	131.139038	0.737499	0.000000	-3.860088	0.000000	0.000000	0.000000	-0.605872	0.049084	0.141865	0.000000	0.000000	4.000000	27.000000	0.000000
1982.533368	0.175182	0.554130	0.015223	79.056572	79.760712	131.139038	0.737499	0.000000	-3.860088	0.000000	0.000000	0.000000	-0.605872	0.049084	0.141865	0.000000	0.000000	4.000000	27.000000	0.000000
1982.536702	0.175182	0.554130	0.015223	79.039101	79.506416	130.832870	0.761143	0.000000	-3.759110	0.000000	0.000000	0.000000	-0.605872	0.049084	0.141865	0.000000	0.000000	4.000000	27.000000	0.000000
1982.540035	0.173131	0.554302	0.015742	79.039101	79.506416	130.832870	0.761143	0.000000	-3.759110	0.000000	0.000000	0.000000	-0.615441	0.051361	0.155623	0.000000	0.000000	4.000000	27.000000	0.000000
1982.543368	0.173131	0.554302	0.015742	79.039101	79.506416	130.832870	0.761143	0.000000	-3.759110	0.000000	0.000000	0.000000	-0.615441	0.051361	0.155623	0.000000	0.000000	4.000000	27.000000	0.000000
1982.546702	0.173131	0.554302	0.015742	79.028503	79.219543	129.840088	0.787080	0.000000	-3.656536	0.000000	0.000000	0.000000	-0.615441	0.051361	0.155623	0.000000	0.000000	4.000000	27.000000	0.000000
1982.550035	0.171076	0.554500	0.016246	79.028503	79.219543	129.840088	0.787080	0.000000	-3.656536	0.000000	0.000000	0.000000	-0.616369	0.059570	0.151432	0.000000	0.000000	4.000000	27.000000	0.000000
1982.553368	0.171076	0.554500	0.016246	79.028503	79.219543	129.840088	0.787080	0.000000	-3.656536	0.000000	0.000000	0.000000	-0.616369	0.059570	0.151432	0.000000	0.000000	4.000000	27.000000	0.000000
1982.556702	0.171076	0.554500	0.016246	79.015060	78.932625	128.481186	0.812319	0.000000	-3.553808	0.000000	0.000000	0.000000	-0.616369	0.059570	0.151432	0.000000	0.000000	4.000000	27.000000	0.000000
1982.560035	0.168945	0.554708	0.016745	79.015060	78.932625	128.481186	0.812319	0.000000	-3.553808	0.000000	0.000000	0.000000	-0.639306	0.062446	0.149458	0.000000	0.000000	4.000000	27.000000	0.000000
1982.563368	0.168945	0.554708	0.016745	79.015060	78.932625	128.481186	0.812319	0.000000	-3.553808	0.000000	0.000000	0.000000	-0.639306	0.062446	0.149458	0.000000	0.000000	4.000000	27.000000	0.000000
1982.566702	0.168945	0.554708	0.016745	78.979408	78.719604	127.540955	0.837228	0.000000	-3.447258	0.000000	0.000000	0.000000	-0.639306	0.062446	0.149458	0.000000	0.000000	4.000000	27.000000	0.000000
1982.570035	0.166770	0.554889	0.017254	78.979408	78.719604	127.540955	0.837228	0.000000	-3.447258	0.000000	0.000000	0.000000	-0.652630	0.054148	0.152813	0.000000	0.000000	4.000000	27.000000	0.000000
1982.573368	0.166770	0.554889	0.017254	78.979408	78.719604	127.540955	0.837228	0.000000	-3.447258	0.000000	0.000000	0.000000	-0.652630	0.054148	0.152813	0.000000	0.000000	4.000000	27.000000	0.000000
1982.576702	0.166770	0.554889	0.017254	78.920219	78.609901	127.384148	0.862697	0.000000	-3.338486	0.000000	0.000000	0.000000	-0.652630	0.054148	0.152813	0.000000	0.000000	4.000000	27.000000	0.000000
1982.580035	0.164482	0.555071	0.017724	78.920219	78.609901	127.384148	0.862697	0.000000	-3.338486	0.000000	0.000000	0.000000	-0.686302	0.054624	0.141136	0.000000	0.000000	4.000000	27.000000	0.000000
1982.583368	0.164482	0.555071	0.017724	78.920219	78.609901	127.384148	0.862697	0.000000	-3.338486	0.000000	0.000000	0.000000	-0.686302	0.054624	0.141136	0.000000	0.000000	4.000000	27.000000	0.000000
1982.586702	0.164482	0.555071	0.017724	78.851082	78.703636	127.591667	0.886220	0.000000	-3.224102	0.000000	0.000000	0.000000	-0.686302	0.054624	0.141136	0.000000	0.000000	4.000000	27.000000	0.000000
1982.590035	0.162148	0.555253	0.018199	78.851082	78.703636	127.591667	0.886220	0.000000	-3.224102	0.000000	0.000000	0.000000	-0.700095	0.054561	0.142420	0.000000	0.000000	4.000000	27.000000	0.000000
1982.593368	0.162148	0.555253	0.018199	78.851082	78.703636	127.591667	0.886220	0.000000	-3.224102	0.000000	0.000000	0.000000	-0.700095	0.054561	0.142420	0.000000	0.000000	4.000000	27.000000	0.000000
1982.596702	0.162148	0.555253	0.018199	78.812607	79.050110	127.586990	0.909957	0.000000	-3.107419	0.000000	0.000000	0.000000	-0.700095	0.054561	0.142420	0.000000	0.000000	4.000000	27.000000	0.000000
1982.600035	0.159814	0.555434	0.018662	78.812607	79.050110	127.586990	0.909957	0.000000	-3.107419	0.000000	0.000000	0.000000	-0.700349	0.054461	0.138952	0.000000	0.000000	4.000000	27.000000	0.000000
1982.603368	0.159814	0.555434	0.018662	78.812607	79.050110	127.586990	0.909957	0.000000	-3.107419	0.000000	0.000000	0.000000	-0.700349	0.054461	0.138952	0.000000	0.000000	4.000000	27.000000	0.000000
1982.606702	0.159814	0.555434	0.018662	78.792206	79.723602	127.700386	0.933115	0.000000	-2.990695	0.000000	0.000000	0.000000	-0.700349	0.054461	0.138952	0.000000	0.000000	4.000000	27.000000	0.000000
1982.610035	0.157458	0.555588	0.019127	78.792206	79.723602	127.700386	0.933115	0.000000	-2.990695	0.000000	0.000000	0.000000	-0.706876	0.046155	0.139261	0.000000	0.000000	4.000000	27.000000	0.000000
1982.613368	0.157458	0.555588	0.019127	78.792206	79.723602	127.700386	0.933115	0.000000	-2.990695	0.000000	0.000000	0.000000	-0.706876	0.046155	0.139261	0.000000	0.000000	4.000000	27.000000	0.000000
1982.616702	0.157458	0.555588	0.019127	78.753937	80.702965	128.616028	0.956326	0.000000	-2.872882	0.000000	0.000000	0.000000	-0.706876	0.046155	0.139261	0.000000	0.000000	4.000000	27.000000	0.000000
1982.620035	0.155075	0.555740	0.019654	78.753937	80.702965	128.616028	0.956326	0.000000	-2.872882	0.000000	0.000000	0.000000	-0.714791	0.045578	0.158319	0.000000	0.000000	4.000000	27.000000	0.000000
1982.623368	0.155075	0.555740	0.019654	78.753937	80.702965	128.616028	0.956326	0.000000	-2.872882	0.000000	0.000000	0.000000	-0.714791	0.045578	0.158319	0.000000	0.000000	4.000000	27.000000	0.000000
1982.626702	0.155075	0.555740	0.019654	78.693047	81.868530	130.173920	0.982712	0.000000	-2.753750	0.000000	0.000000	0.000000	-0.714791	0.045578	0.158319	0.000000	0.000000	4.000000	27.000000	0.000000
1982.630035	0.152693	0.555908	0.020255	78.693047	81.868530	130.173920	0.982712	0.000000	-2.753750	0.000000	0.000000	0.000000	-0.714597	0.050316	0.180131	0.000000	0.000000	4.000000	27.000000	0.000000
1982.633368	0.152693	0.555908	0.020255	78.693047	81.868530	130.173920	0.982712	0.000000	-2.753750	0.000000	0.000000	0.000000	-0.714597	0.050316	0.180131	0.000000	0.000000	4.000000	27.000000	0.000000
1982.636702	0.152693	0.555908	0.020255	78.640587	83.215477	131.796249	1.012734	0.000000	-2.634650	0.000000	0.000000	0.000000	-0.714597	0.050316	0.180131	0.000000	0.000000	4.000000	27.000000	0.000000
1982.640035	0.150335	0.556064	0.020926	78.640587	83.215477	131.796249	1.012734	0.000000	-2.634650	0.000000	0.000000	0.000000	-0.707449	0.046891	0.201358	0.000000	0.000000	4.000000	27.000000	0.000000
1982.643368	0.150335	0.556064	0.020926	78.640587	83.215477	131.796249	1.012734	0.000000	-2.634650	0.000000	0.000000	0.000000	-0.707449	0.046891	0.201358	0.000000	0.000000	4.000000	27.000000	0.000000
1982.646702	0.150335	0.556064	0.020926	78.603302	84.696587	133.262787	1.046293	0.000000	-2.516742	0.000000	0.000000	0.000000	-0.707449	0.046891	0.201358	0.000000	0.000000	4.000000	27.000000	0.000000
1982.650035	0.147946	0.556203	0.021576	78.603302	84.696587	133.262787	1.046293	0.000000	-2.516742	0.000000	0.000000	0.000000	-0.716706	0.041571	0.194907	0.000000	0.000000	4.000000	27.000000	0.000000
1982.653368	0.147946	0.556203	0.021576	78.603302	84.696587	133.262787	1.046293	0.000000	-2.516742	0.000000	0.000000	0.000000	-0.716706	0.041571	0.194907	0.000000	0.000000	4.000000	27.000000	0.000000
1982.656702	0.147946	0.556203	0.021576	78.609589	86.304283	134.316757	1.078778	0.000000	-2.397291	0.000000	0.000000	0.000000	-0.716706	0.041571	0.194907	0.000000	0.000000	4.000000	27.000000	0.000000
1982.660035	0.145636	0.556322	0.022237	78.609589	86.304283	134.316757	1.078778	0.000000	-2.397291	0.000000	0.000000	0.000000	-0.693037	0.035739	0.198318	0.000000	0.000000	4.000000	27.000000	0.000000
1982.663368	0.145636	0.556322	0.022237	78.609589	86.304283	134.316757	1.078778	0.000000	-2.397291	0.000000	0.000000	0.000000	-0.693037	0.035739	0.198318	0.000000	0.000000	4.000000	27.000000	0.000000
1982.666702	0.145636	0.556322	0.022237	78.657242	87.907692	134.883270	1.111831	0.000000	-2.281785	0.000000	0.000000	0.000000	-0.693037	0.035739	0.198318	0.000000	0.000000	4.000000	27.000000	0.000000
1982.670035	0.143324	0.556414	0.022892	78.657242	87.907692	134.883270	1.111831	0.000000	-2.281785	0.000000	0.000000	0.000000	-0.693456	0.027533	0.196525	0.000000	0.000000	4.000000	27.000000	0.000000
1982.673368	0.143324	0.556414	0.022892	78.657242	87.907692	134.883270	1.111831	0.000000	-2.281785	0.000000	0.000000	0.000000	-0.693456	0.027533	0.196525	0.000000	0.000000	4.000000	27.000000	0.000000
1982.676702	0.143324	0.556414	0.022892	78.696373	89.468170	135.631760	1.144585	0.000000	-2.166208	0.000000	0.000000	0.000000	-0.693456	0.027533	0.196525	0.000000	0.000000	4.000000	27.000000	0.000000
1982.680035	0.140948	0.556480	0.023493	78.696373	89.468170	135.631760	1.144585	0.000000	-2.166208	0.000000	0.000000	0.000000	-0.712947	0.019807	0.180421	0.000000	0.000000	4.000000	27.000000	0.000000
1982.683368	0.140948	0.556480	0.023493	78.696373	89.468170	135.631760	1.144585	0.000000	-2.166208	0.000000	0.000000	0.000000	-0.712947	0.019807	0.180421	0.000000	0.000000	4.000000	27.000000	0.000000
1982.686702	0.140948	0.556480	0.023493	78.723419	90.875183	136.834763	1.174655	0.000000	-2.047384	0.000000	0.000000	0.000000	-0.712947	0.019807	0.180421	0.000000	0.000000	4.000000	27.000000	0.000000
1982.690035	0.138536	0.556510	0.024055	78.723419	90.875183	136.834763	1.174655	0.000000	-2.047384	0.000000	0.000000	0.000000	-0.723466	0.009150	0.168707	0.000000	0.000000	4.000000	27.000000	0.000000
1982.693368	0.138536	0.556510	0.024055	78.723419	90.875183	136.834763	1.174655	0.000000	-2.047384	0.000000	0.000000	0.000000	-0.723466	0.009150	0.168707	0.000000	0.000000	4.000000	27.000000	0.000000
1982.696702	0.138536	0.556510	0.024055	78.738007	92.000832	138.152313	1.202773	0.000000	-1.926806	0.000000	0.000000	0.000000	-0.723466	0.009150	0.168707	0.000000	0.000000	4.000000	27.000000	0.000000
1982.700035	0.136121	0.556568	0.024600	78.738007	92.000832	138.152313	1.202773	0.000000	-1.926806	0.000000	0.000000	0.000000	-0.724537	0.017353	0.163508	0.000000	0.000000	4.000000	27.000000	0.000000
1982.703368	0.136121	0.556568	0.024600	78.738007	92.000832	138.152313	1.202773	0.000000	-1.926806	0.000000	0.000000	0.000000	-0.724537	0.017353	0.163508	0.000000	0.000000	4.000000	27.000000	0.000000
1982.706702	0.136121	0.556568	0.024600	78.745651	92.877151	138.965317	1.230024	0.000000	-1.806050	0.000000	0.000000	0.000000	-0.724537	0.017353	0.163508	0.000000	0.000000	4.000000	27.000000	0.000000
1982.710035	0.133774	0.556599	0.025120	78.745651	92.877151	138.965317	1.230024	0.000000	-1.806050	0.000000	0.000000	0.000000	-0.704105	0.009164	0.155725	0.000000	0.000000	4.000000	27.000000	0.000000
1982.713368	0.133774	0.556599	0.025120	78.745651	92.877151	138.965317	1.230024	0.000000	-1.806050	0.000000	0.000000	0.000000	-0.704105	0.009164	0.155725	0.000000	0.000000	4.000000	27.000000	0.000000
1982.716702	0.133774	0.556599	0.025120	78.749222	93.493248	138.773804	1.255979	0.000000	-1.688699	0.000000	0.000000	0.000000	-0.704105	0.009164	0.155725	0.000000	0.000000	4.000000	27.000000	0.000000
1982.720035	0.131472	0.556602	0.025620	78.749222	93.493248	138.773804	1.255979	0.000000	-1.688699	0.000000	0.000000	0.000000	-0.690476	0.000942	0.150122	0.000000	0.000000	4.000000	27.000000	0.000000
1982.723368	0.131472	0.556602	0.025620	78.749222	93.493248	138.773804	1.255979	0.000000	-1.688699	0.000000	0.000000	0.000000	-0.690476	0.000942	0.150122	0.000000	0.000000	4.000000	27.000000	0.000000
1982.726702	0.131472	0.556602	0.025620	78.750519	93.886810	138.122040	1.280999	0.000000	-1.573620	0.000000	0.000000	0.000000	-0.690476	0.000942	0.150122	0.000000	0.000000	4.000000	27.000000	0.000000
1982.730035	0.129193	0.556577	0.026109	78.750519	93.886810	138.122040	1.280999	0.000000	-1.573620	0.000000	0.000000	0.000000	-0.683701	-0.007275	0.146558	0.000000	0.000000	4.000000	27.000000	0.000000
1982.733368	0.129193	0.556577	0.026109	78.750519	93.886810	138.122040	1.280999	0.000000	-1.573620	0.000000	0.000000	0.000000	-0.683701	-0.007275	0.146558	0.000000	0.000000	4.000000	27.000000	0.000000
1982.736702	0.129193	0.556577	0.026109	78.752129	94.092262	138.010315	1.305425	0.000000	-1.459670	0.000000	0.000000	0.000000	-0.683701	-0.007275	0.146558	0.000000	0.000000	4.000000	27.000000	0.000000
1982.740035	0.126873	0.556544	0.026621	78.752129	94.092262	138.010315	1.305425	0.000000	-1.459670	0.000000	0.000000	0.000000	-0.696237	-0.010159	0.153632	0.000000	0.000000	4.000000	27.000000	0.000000
1982.743368	0.126873	0.556544	0.026621	78.752129	94.092262	138.010315	1.305425	0.000000	-1.459670	0.000000	0.000000	0.000000	-0.696237	-0.010159	0.153632	0.000000	0.000000	4.000000	27.000000	0.000000
1982.746702	0.126873	0.556544	0.026621	78.753418	93.994545	138.145828	1.331030	0.000000	-1.343630	0.000000	0.000000	0.000000	-0.696237	-0.010159	0.153632	0.000000	0.000000	4.000000	27.000000	0.000000
1982.750035	0.124534	0.556473	0.027155	78.753418	93.994545	138.145828	1.331030	0.000000	-1.343630	0.000000	0.000000	0.000000	-0.701590	-0.021243	0.160333	0.000000	0.000000	4.000000	27.000000	0.000000
1982.753368	0.124534	0.556473	0.027155	78.753418	93.994545	138.145828	1.331030	0.000000	-1.343630	0.000000	0.000000	0.000000	-0.701590	-0.021243	0.160333	0.000000	0.000000	4.000000	27.000000	0.000000
1982.756702	0.124534	0.556473	0.027155	78.757347	93.781952	138.039932	1.357753	0.000000	-1.226698	0.000000	0.000000	0.000000	-0.701590	-0.021243	0.160333	0.000000	0.000000	4.000000	27.000000	0.000000
1982.760035	0.122197	0.556420	0.027695	78.757347	93.781952	138.039932	1.357753	0.000000	-1.226698	0.000000	0.000000	0.000000	-0.700964	-0.015930	0.162066	0.000000	0.000000	4.000000	27.000000	0.000000
1982.763368	0.122197	0.556420	0.027695	78.757347	93.781952	138.039932	1.357753	0.000000	-1.226698	0.000000	0.000000	0.000000	-0.700964	-0.015930	0.162066	0.000000	0.000000	4.000000	27.000000	0.000000
1982.766702	0.122197	0.556420	0.027695	78.758972	93.571030	137.317123	1.384764	0.000000	-1.109871	0.000000	0.000000	0.000000	-0.700964	-0.015930	0.162066	0.000000	0.000000	4.000000	27.000000	0.000000
1982.770035	0.119899	0.556376	0.028190	78.758972	93.571030	137.317123	1.384764	0.000000	-1.109871	0.000000	0.000000	0.000000	-0.689491	-0.013035	0.148555	0.000000	0.000000	4.000000	27.000000	0.000000
1982.773368	0.119899	0.556376	0.028190	78.758972	93.571030	137.317123	1.384764	0.000000	-1.109871	0.000000	0.000000	0.000000	-0.689491	-0.013035	0.148555	0.000000	0.000000	4.000000	27.000000	0.000000
1982.776702	0.119899	0.556376	0.028190	78.760292	93.451485	136.165344	1.409523	0.000000	-0.994956	0.000000	0.000000	0.000000	-0.689491	-0.013035	0.148555	0.000000	0.000000	4.000000	27.000000	0.000000
1982.780035	0.117687	0.556315	0.028635	78.760292	93.451485	136.165344	1.409523	0.000000	-0.994956	0.000000	0.000000	0.000000	-0.663647	-0.018347	0.133442	0.000000	0.000000	4.000000	27.000000	0.000000
1982.783368	0.117687	0.556315	0.028635	78.760292	93.451485	136.165344	1.409523	0.000000	-0.994956	0.000000	0.000000	0.000000	-0.663647	-0.018347	0.133442	0.000000	0.000000	4.000000	27.000000	0.000000
1982.786702	0.117687	0.556315	0.028635	78.761467	93.594162	135.434174	1.431763	0.000000	-0.884348	0.000000	0.000000	0.000000	-0.663647	-0.018347	0.133442	0.000000	0.000000	4.000000	27.000000	0.000000
1982.790035	0.115491	0.556264	0.029042	78.761467	93.594162	135.434174	1.431763	0.000000	-0.884348	0.000000	0.000000	0.000000	-0.658795	-0.015454	0.122041	0.000000	0.000000	4.000000	27.000000	0.000000
1982.793368	0.115491	0.556264	0.029042	78.761467	93.594162	135.434174	1.431763	0.000000	-0.884348	0.000000	0.000000	0.000000	-0.658795	-0.015454	0.122041	0.000000	0.000000	4.000000	27.000000	0.000000
1982.796702	0.115491	0.556264	0.029042	78.759712	93.990784	135.478012	1.452103	0.000000	-0.774549	0.000000	0.000000	0.000000	-0.658795	-0.015454	0.122041	0.000000	0.000000	4.000000	27.000000	0.000000
1982.800035	0.113353	0.556231	0.029378	78.759712	93.990784	135.478012	1.452103	0.000000	-0.774549	0.000000	0.000000	0.000000	-0.641530	-0.009673	0.100747	0.000000	0.000000	4.000000	27.000000	0.000000
1982.803368	0.113353	0.556231	0.029378	78.759712	93.990784	135.478012	1.452103	0.000000	-0.774549	0.000000	0.000000	0.000000	-0.641530	-0.009673	0.100747	0.000000	0.000000	4.000000	27.000000	0.000000
1982.806702	0.113353	0.556231	0.029378	78.754913	94.558685	136.091339	1.468894	0.000000	-0.667627	0.000000	0.000000	0.000000	-0.641530	-0.009673	0.100747	0.000000	0.000000	4.000000	27.000000	0.000000
1982.810035	0.111260	0.556199	0.029694	78.754913	94.558685	136.091339	1.468894	0.000000	-0.667627	0.000000	0.000000	0.000000	-0.627886	-0.009685	0.094752	0.000000	0.000000	4.000000	27.000000	0.000000
1982.813368	0.111260	0.556199	0.029694	78.754913	94.558685	136.091339	1.468894	0.000000	-0.667627	0.000000	0.000000	0.000000	-0.627886	-0.009685	0.094752	0.000000	0.000000	4.000000	27.000000	0.000000
1982.816702	0.111260	0.556199	0.029694	78.746758	95.126335	136.567566	1.484686	0.000000	-0.562979	0.000000	0.000000	0.000000	-0.627886	-0.009685	0.094752	0.000000	0.000000	4.000000	27.000000	0.000000
1982.820035	0.109233	0.556221	0.029974	78.746758	95.126335	136.567566	1.484686	0.000000	-0.562979	0.000000	0.000000	0.000000	-0.607976	0.006690	0.084214	0.000000	0.000000	4.000000	27.000000	0.000000
1982.823368	0.109233	0.556221	0.029974	78.746758	95.126335	136.567566	1.484686	0.000000	-0.562979	0.000000	0.000000	0.000000	-0.607976	0.006690	0.084214	0.000000	0.000000	4.000000	27.000000	0.000000
1982.826702	0.109233	0.556221	0.029974	78.741028	95.515076	136.417206	1.498722	0.000000	-0.461650	0.000000	0.000000	0.000000	-0.607976	0.006690	0.084214	0.000000	0.000000	4.000000	27.000000	0.000000
1982.830035	0.107332	0.556224	0.030266	78.741028	95.515076	136.417206	1.498722	0.000000	-0.461650	0.000000	0.000000	0.000000	-0.570428	0.000918	0.087554	0.000000	0.000000	4.000000	27.000000	0.000000
1982.833368	0.107332	0.556224	0.030266	78.741028	95.515076	136.417206	1.498722	0.000000	-0.461650	0.000000	0.000000	0.000000	-0.570428	0.000918	0.087554	0.000000	0.000000	4.000000	27.000000	0.000000
1982.836702	0.107332	0.556224	0.030266	78.737305	95.775528	136.293030	1.513314	0.000000	-0.366578	0.000000	0.000000	0.000000	-0.570428	0.000918	0.087554	0.000000	0.000000	4.000000	27.000000	0.000000
1982.840035	0.105448	0.556237	0.030523	78.737305	95.775528	136.293030	1.513314	0.000000	-0.366578	0.000000	0.000000	0.000000	-0.565135	0.003796	0.077061	0.000000	0.000000	4.000000	27.000000	0.000000
1982.843368	0.105448	0.556237	0.030523	78.737305	95.775528	136.293030	1.513314	0.000000	-0.366578	0.000000	0.000000	0.000000	-0.565135	0.003796	0.077061	0.000000	0.000000	4.000000	27.000000	0.000000
1982.846702	0.105448	0.556237	0.030523	78.753685	95.920769	136.283020	1.526158	0.000000	-0.272389	0.000000	0.000000	0.000000	-0.565135	0.003796	0.077061	0.000000	0.000000	4.000000	27.000000	0.000000
1982.850035	0.103595	0.556258	0.030808	78.753685	95.920769	136.283020	1.526158	0.000000	-0.272389	0.000000	0.000000	0.000000	-0.555768	0.006212	0.085348	0.000000	0.000000	4.000000	27.000000	0.000000
1982.853368	0.103595	0.556258	0.030808	78.753685	95.920769	136.283020	1.526158	0.000000	-0.272389	0.000000	0.000000	0.000000	-0.555768	0.006212	0.085348	0.000000	0.000000	4.000000	27.000000	0.000000
1982.856702	0.103595	0.556258	0.030808	78.814331	95.986130	136.141327	1.540383	0.000000	-0.179761	0.000000	0.000000	0.000000	-0.555768	0.006212	0.085348	0.000000	0.000000	4.000000	27.000000	0.000000
1982.860035	0.101741	0.556306	0.031080	78.814331	95.986130	136.141327	1.540383	0.000000	-0.179761	0.000000	0.000000	0.000000	-0.556296	0.014381	0.081645	0.000000	0.000000	4.000000	27.000000	0.000000
1982.863368	0.101741	0.556306	0.031080	78.814331	95.986130	136.141327	1.540383	0.000000	-0.179761	0.000000	0.000000	0.000000	-0.556296	0.014381	0.081645	0.000000	0.000000	4.000000	27.000000	0.000000
1982.866702	0.101741	0.556306	0.031080	78.895126	96.028305	135.829712	1.553990	0.000000	-0.087045	0.000000	0.000000	0.000000	-0.556296	0.014381	0.081645	0.000000	0.000000	4.000000	27.000000	0.000000
1982.870035	0.099905	0.556363	0.031318	78.895126	96.028305	135.829712	1.553990	0.000000	-0.087045	0.000000	0.000000	0.000000	-0.550900	0.017235	0.071325	0.000000	0.000000	4.000000	27.000000	0.000000
1982.873368	0.099905	0.556363	0.031318	78.895126	96.028305	135.829712	1.553990	0.000000	-0.087045	0.000000	0.000000	0.000000	-0.550900	0.017235	0.071325	0.000000	0.000000	4.000000	27.000000	0.000000
1982.876702	0.099905	0.556363	0.031318	78.945694	95.994789	135.476990	1.565877	0.000000	0.004772	0.000000	0.000000	0.000000	-0.550900	0.017235	0.071325	0.000000	0.000000	4.000000	27.000000	0.000000
1982.880035	0.098155	0.556457	0.031502	78.945694	95.994789	135.476990	1.565877	0.000000	0.004772	0.000000	0.000000	0.000000	-0.524859	0.028250	0.055279	0.000000	0.000000	4.000000	27.000000	0.000000
1982.883368	0.098155	0.556457	0.031502	78.945694	95.994789	135.476990	1.565877	0.000000	0.004772	0.000000	0.000000	0.000000	-0.524859	0.028250	0.055279	0.000000	0.000000	4.000000	27.000000	0.000000
1982.886702	0.098155	0.556457	0.031502	78.950958	95.811966	135.269257	1.575091	0.000000	0.092248	0.000000	0.000000	0.000000	-0.524859	0.028250	0.055279	0.000000	0.000000	4.000000	27.000000	0.000000
1982.890035	0.096520	0.556579	0.031652	78.950958	95.811966	135.269257	1.575091	0.000000	0.092248	0.000000	0.000000	0.000000	-0.490382	0.036399	0.044923	0.000000	0.000000	4.000000	27.000000	0.000000
1982.893368	0.096520	0.556579	0.031652	78.950958	95.811966	135.269257	1.575091	0.000000	0.092248	0.000000	0.000000	0.000000	-0.490382	0.036399	0.044923	0.000000	0.000000	4.000000	27.000000	0.000000
1982.896702	0.096520	0.556579	0.031652	78.953072	95.603722	135.142899	1.582578	0.000000	0.173978	0.000000	0.000000	0.000000	-0.490382	0.036399	0.044923	0.000000	0.000000	4.000000	27.000000	0.000000
1982.900035	0.094997	0.556737	0.031745	78.953072	95.603722	135.142899	1.582578	0.000000	0.173978	0.000000	0.000000	0.000000	-0.457178	0.047399	0.028111	0.000000	0.000000	4.000000	27.000000	0.000000
1982.903368	0.094997	0.556737	0.031745	78.953072	95.603722	135.142899	1.582578	0.000000	0.173978	0.000000	0.000000	0.000000	-0.457178	0.047399	0.028111	0.000000	0.000000	4.000000	27.000000	0.000000
1982.906702	0.094997	0.556737	0.031745	78.986542	95.443817	134.977585	1.587263	0.000000	0.250175	0.000000	0.000000	0.000000	-0.457178	0.047399	0.028111	0.000000	0.000000	4.000000	27.000000	0.000000
1982.910035	0.093600	0.556896	0.031745	78.986542	95.443817	134.977585	1.587263	0.000000	0.250175	0.000000	0.000000	0.000000	-0.418899	0.047749	-0.000134	0.000000	0.000000	4.000000	27.000000	0.000000
1982.913368	0.093600	0.556896	0.031745	78.986542	95.443817	134.977585	1.587263	0.000000	0.250175	0.000000	0.000000	0.000000	-0.418899	0.047749	-0.000134	0.000000	0.000000	4.000000	27.000000	0.000000
1982.916702	0.093600	0.556896	0.031745	79.064575	95.326630	134.802612	1.587240	0.000000	0.319991	0.000000	0.000000	0.000000	-0.418899	0.047749	-0.000134	0.000000	0.000000	4.000000	27.000000	0.000000
1982.920035	0.092355	0.557056	0.031647	79.064575	95.326630	134.802612	1.587240	0.000000	0.319991	0.000000	0.000000	0.000000	-0.373506	0.048108	-0.029375	0.000000	0.000000	4.000000	27.000000	0.000000
1982.923368	0.092355	0.557056	0.031647	79.064575	95.326630	134.802612	1.587240	0.000000	0.319991	0.000000	0.000000	0.000000	-0.373506	0.048108	-0.029375	0.000000	0.000000	4.000000	27.000000	0.000000
1982.926702	0.092355	0.557056	0.031647	79.195160	95.268715	134.705841	1.582345	0.000000	0.382242	0.000000	0.000000	0.000000	-0.373506	0.048108	-0.029375	0.000000	0.000000	4.000000	27.000000	0.000000
1982.930035	0.091215	0.557217	0.031461	79.195160	95.268715	134.705841	1.582345	0.000000	0.382242	0.000000	0.000000	0.000000	-0.341922	0.048401	-0.055683	0.000000	0.000000	4.000000	27.000000	0.000000
1982.933368	0.091215	0.557217	0.031461	79.195160	95.268715	134.705841	1.582345	0.000000	0.382242	0.000000	0.000000	0.000000	-0.341922	0.048401	-0.055683	0.000000	0.000000	4.000000	27.000000	0.000000
1982.936702	0.091215	0.557217	0.031461	79.397598	95.258667	134.605377	1.573064	0.000000	0.439229	0.000000	0.000000	0.000000	-0.341922	0.048401	-0.055683	0.000000	0.000000	4.000000	27.000000	0.000000
1982.940035	0.090189	0.557388	0.031229	79.397598	95.258667	134.605377	1.573064	0.000000	0.439229	0.000000	0.000000	0.000000	-0.308032	0.051119	-0.069759	0.000000	0.000000	4.000000	27.000000	0.000000
1982.943368	0.090189	0.557388	0.031229	79.397598	95.258667	134.605377	1.573064	0.000000	0.439229	0.000000	0.000000	0.000000	-0.308032	0.051119	-0.069759	0.000000	0.000000	4.000000	27.000000	0.000000
1982.946702	0.090189	0.557388	0.031229	79.693398	95.327347	134.476379	1.561438	0.000000	0.490568	0.000000	0.000000	0.000000	-0.308032	0.051119	-0.069759	0.000000	0.000000	4.000000	27.000000	0.000000
1982.950035	0.090189	0.557388	0.031229	79.693398	95.327347	134.476379	1.561438	0.000000	0.490568	0.000000	0.000000	0.000000	-0.308032	0.051119	-0.069759	0.000000	0.000000	4.000000	27.000000	0.000000
1982.953368	0.089268	0.557532	0.030915	79.693398	95.327347	134.476379	1.561438	0.000000	0.490568	0.000000	0.000000	0.000000	-0.276059	0.043228	-0.094044	0.000000	0.000000	4.000000	27.000000	0.000000
1982.956702	0.089268	0.557532	0.030915	80.071678	95.472649	134.331543	1.561438	0.000000	0.490568	0.000000	0.000000	0.000000	-0.276059	0.043228	-0.094044	0.000000	0.000000	4.000000	27.000000	0.000000
1982.960035	0.088423	0.557666	0.030610	80.071678	95.472649	134.331543	1.561438	0.000000	0.490568	0.000000	0.000000	0.000000	-0.253589	0.040273	-0.091562	0.000000	0.000000	4.000000	27.000000	0.000000
1982.963368	0.088423	0.557666	0.030610	80.071678	95.472649	134.331543	1.561438	0.000000	0.490568	0.000000	0.000000	0.000000	-0.253589	0.040273	-0.091562	0.000000	0.000000	4.000000	27.000000	0.000000
1982.966702	0.088423	0.557666	0.030610	80.511833	95.673706	134.174362	1.530503	0.000000	0.578843	0.000000	0.000000	0.000000	-0.253589	0.040273	-0.091562	0.000000	0.000000	4.000000	27.000000	0.000000
1982.970035	0.087630	0.557764	0.030323	80.511833	95.673706	134.174362	1.530503	0.000000	0.578843	0.000000	0.000000	0.000000	-0.237842	0.029210	-0.086085	0.000000	0.000000	4.000000	27.000000	0.000000
1982.973368	0.087630	0.557764	0.030323	80.511833	95.673706	134.174362	1.530503	0.000000	0.578843	0.000000	0.000000	0.000000	-0.237842	0.029210	-0.086085	0.000000	0.000000	4.000000	27.000000	0.000000
1982.976702	0.087630	0.557764	0.030323	80.961647	95.872009	133.999069	1.516156	0.000000	0.618483	0.000000	0.000000	0.000000	-0.237842	0.029210	-0.086085	0.000000	0.000000	4.000000	27.000000	0.000000
1982.980035	0.086919	0.557859	0.030085	80.961647	95.872009	133.999069	1.516156	0.000000	0.618483	0.000000	0.000000	0.000000	-0.213352	0.028794	-0.071330	0.000000	0.000000	4.000000	27.000000	0.000000
1982.983368	0.086919	0.557859	0.030085	80.961647	95.872009	133.999069	1.516156	0.000000	0.618483	0.000000	0.000000	0.000000	-0.213352	0.028794	-0.071330	0.000000	0.000000	4.000000	27.000000	0.000000
1982.986702	0.086919	0.557859	0.030085	81.357368	96.033859	133.833481	1.504267	0.000000	0.654042	0.000000	0.000000	0.000000	-0.213352	0.028794	-0.071330	0.000000	0.000000	4.000000	27.000000	0.000000
1982.990035	0.086919	0.557859	0.030085	81.357368	96.033859	133.833481	1.504267	0.000000	0.654042	0.000000	0.000000	0.000000	-0.213352	0.028794	-0.071330	0.000000	0.000000	4.000000	27.000000	0.000000
1982.993368	0.086267	0.557927	0.029907	81.357368	96.033859	133.833481	1.504267	0.000000	0.654042	0.000000	0.000000	0.000000	-0.195616	0.020311	-0.053602	0.000000	0.000000	4.000000	27.000000	0.000000
1982.996702	0.086267	0.557927	0.029907	81.656914	96.173019	133.737244	1.504267	0.000000	0.654042	0.000000	0.000000	0.000000	-0.195616	0.020311	-0.053602	0.000000	0.000000	4.000000	27.000000	0.000000
1983.000035	0.085677	0.557984	0.029805	81.656914	96.173019	133.737244	1.504267	0.000000	0.654042	0.000000	0.000000	0.000000	-0.177050	0.017137	-0.030572	0.000000	0.000000	4.000000	27.000000	0.000000
1983.003368	0.085677	0.557984	0.029805	81.656914	96.173019	133.737244	1.504267	0.000000	0.654042	0.000000	0.000000	0.000000	-0.177050	0.017137	-0.030572	0.000000	0.000000	4.000000	27.000000	0.000000
1983.006702	0.085677	0.557984	0.029805	81.825333	96.208252	133.660141	1.490238	0.000000	0.716153	0.000000	0.000000	0.000000	-0.177050	0.017137	-0.030572	0.000000	0.000000	4.000000	27.000000	0.000000
1983.010035	0.085677	0.557984	0.029805	81.825333	96.208252	133.660141	1.490238	0.000000	0.716153	0.000000	0.000000	0.000000	-0.177050	0.017137	-0.030572	0.000000	0.000000	4.000000	27.000000	0.000000
1983.013368	0.085163	0.558050	0.029730	81.825333	96.208252	133.660141	1.490238	0.000000	0.716153	0.000000	0.000000	0.000000	-0.154034	0.019617	-0.022368	0.000000	0.000000	4.000000	27.000000	0.000000
1983.016702	0.085163	0.558050	0.029730	81.848228	96.169174	133.649704	1.490238	0.000000	0.716153	0.000000	0.000000	0.000000	-0.154034	0.019617	-0.022368	0.000000	0.000000	4.000000	27.000000	0.000000
1983.020035	0.085163	0.558050	0.029730	81.848228	96.169174	133.649704	1.490238	0.000000	0.716153	0.000000	0.000000	0.000000	-0.154034	0.019617	-0.022368	0.000000	0.000000	4.000000	27.000000	0.000000
1983.023368	0.085163	0.558050	0.029730	81.848228	96.169174	133.649704	1.490238	0.000000	0.716153	0.000000	0.000000	0.000000	-0.154034	0.019617	-0.022368	0.000000	0.000000	4.000000	27.000000	0.000000
1983.026702	0.084370	0.558097	0.029686	81.845146	96.151123	133.673233	1.486510	0.000000	0.741825	0.000000	0.000000	0.000000	-0.238076	0.014320	-0.013315	0.000000	0.000000	4.000000	27.000000	0.000000
1983.030035	0.084370	0.558097	0.029686	81.845146	96.151123	133.673233	1.486510	0.000000	0.741825	0.000000	0.000000	0.000000	-0.000000	-0.000003	0.000000	0.000000	0.000000	4.000000	27.000000	0.000000
1983.033368	0.084370	0.558097	0.029686	81.845146	96.151123	133.673233	1.486510	0.000000	0.741825	0.000000	0.000000	0.000000	-0.000000	-0.000003	0.000000	0.000000	0.000000	4.000000	27.000000	0.000000
1983.036702	0.084370	0.558097	0.029686	81.847008	96.141151	133.694489	1.484291	0.000000	0.781504	0.000000	0.000000	0.000000	-0.000000	-0.000003	0.000000	0.000000	0.000000	4.000000	27.000000	0.000000
1983.040035	0.084370	0.558097	0.029686	81.847008	96.141151	133.694489	1.484291	0.000000	0.781504	0.000000	0.000000	0.000000	-0.000000	-0.000003	0.000000	0.000000	0.000000	4.000000	27.000000	0.000000
1983.043368	0.084124	0.558108	0.029640	81.847008	96.141151	133.694489	1.484291	0.000000	0.781504	0.000000	0.000000	0.000000	-0.073792	0.003091	-0.013771	0.000000	0.000000	4.000000	27.000000	0.000000
1983.046702	0.084124	0.558108	0.029640	81.847145	96.146606	133.716507	1.484291	0.000000	0.781504	0.000000	0.000000	0.000000	-0.073792	0.003091	-0.013771	0.000000	0.000000	4.000000	27.000000	0.000000
1983.050035	0.084124	0.558108	0.029640	81.847145	96.146606	133.716507	1.484291	0.000000	0.781504	0.000000	0.000000	0.000000	-0.073792	0.003091	-0.013771	0.000000	0.000000	4.000000	27.000000	0.000000
1983.053368	0.084124	0.558108	0.029640	81.847145	96.146606	133.716507	1.484291	0.000000	0.781504	0.000000	0.000000	0.000000	-0.073792	0.003091	-0.013771	0.000000	0.000000	4.000000	27.000000	0.000000
1983.056702	0.083943	0.558085	0.029417	81.847939	96.233887	133.804657	1.481996	0.000000	0.793803	0.000000	0.000000	0.000000	-0.054375	-0.006923	-0.066879	0.000000	0.000000	4.000000	27.000000	0.000000
1983.060035	0.083943	0.558085	0.029417	81.847939	96.233887	133.804657	1.481996	0.000000	0.793803	0.000000	0.000000	0.000000	-0.054375	-0.006923	-0.066879	0.000000	0.000000	4.000000	27.000000	0.000000
1983.063368	0.083943	0.558085	0.029417	81.847939	96.233887	133.804657	1.481996	0.000000	0.793803	0.000000	0.000000	0.000000	-0.054375	-0.006923	-0.066879	0.000000	0.000000	4.000000	27.000000	0.000000
1983.066702	0.083943	0.558085	0.029417	81.848587	96.315659	133.870773	1.470850	0.000000	0.802866	0.000000	0.000000	0.000000	-0.054375	-0.006923	-0.066879	0.000000	0.000000	4.000000	27.000000	0.000000
1983.070035	0.084057	0.558042	0.029255	81.848587	96.315659	133.870773	1.470850	0.000000	0.802866	0.000000	0.000000	0.000000	0.034417	-0.012821	-0.048621	0.000000	0.000000	4.000000	27.000000	0.000000
1983.073368	0.084057	0.558042	0.029255	81.848587	96.315659	133.870773	1.470850	0.000000	0.802866	0.000000	0.000000	0.000000	0.034417	-0.012821	-0.048621	0.000000	0.000000	4.000000	27.000000	0.000000
1983.076702	0.084057	0.558042	0.029255	81.851120	96.455597	133.980270	1.462746	0.000000	0.797129	0.000000	0.000000	0.000000	0.034417	-0.012821	-0.048621	0.000000	0.000000	4.000000	27.000000	0.000000
1983.080035	0.084057	0.558042	0.029255	81.851120	96.455597	133.980270	1.462746	0.000000	0.797129	0.000000	0.000000	0.000000	0.034417	-0.012821	-0.048621	0.000000	0.000000	4.000000	27.000000	0.000000
1983.083368	0.084311	0.557999	0.029069	81.851120	96.455597	133.980270	1.462746	0.000000	0.797129	0.000000	0.000000	0.000000	0.075940	-0.012799	-0.055832	0.000000	0.000000	4.000000	27.000000	0.000000
1983.086702	0.084311	0.557999	0.029069	81.853790	96.628311	134.111893	1.462746	0.000000	0.797129	0.000000	0.000000	0.000000	0.075940	-0.012799	-0.055832	0.000000	0.000000	4.000000	27.000000	0.000000
1983.090035	0.084311	0.557999	0.029069	81.853790	96.628311	134.111893	1.462746	0.000000	0.797129	0.000000	0.000000	0.000000	0.075940	-0.012799	-0.055832	0.000000	0.000000	4.000000	27.000000	0.000000
1983.093368	0.084311	0.557999	0.029069	81.853790	96.628311	134.111893	1.462746	0.000000	0.797129	0.000000	0.000000	0.000000	0.075940	-0.012799	-0.055832	0.000000	0.000000	4.000000	27.000000	0.000000
1983.096702	0.085059	0.557816	0.028588	81.854881	96.811005	134.244232	1.453441	0.000000	0.784473	0.000000	0.000000	0.000000	0.224449	-0.054854	-0.144380	0.000000	0.000000	4.000000	27.000000	0.000000
1983.100035	0.085059	0.557816	0.028588	81.854881	96.811005	134.244232	1.453441	0.000000	0.784473	0.000000	0.000000	0.000000	-0.000001	0.000006	-0.000000	0.000000	0.000000	4.000000	27.000000	0.000000
1983.103368	0.085059	0.557816	0.028588	81.854881	96.811005	134.244232	1.453441	0.000000	0.784473	0.000000	0.000000	0.000000	-0.000001	0.000006	-0.000000	0.000000	0.000000	4.000000	27.000000	0.000000
1983.106702	0.085059	0.557816	0.028588	81.856186	97.048279	134.420731	1.429377	0.000000	0.747064	0.000000	0.000000	0.000000	-0.000001	0.000006	-0.000000	0.000000	0.000000	4.000000	27.000000	0.000000
1983.110035	0.085059	0.557816	0.028588	81.856186	97.048279	134.420731	1.429377	0.000000	0.747064	0.000000	0.000000	0.000000	-0.000001	0.000006	-0.000000	0.000000	0.000000	4.000000	27.000000	0.000000
1983.113368	0.085588	0.557675	0.028351	81.856186	97.048279	134.420731	1.429377	0.000000	0.747064	0.000000	0.000000	0.000000	0.158646	-0.042328	-0.070971	0.000000	0.000000	4.000000	27.000000	0.000000
1983.116702	0.085588	0.557675	0.028351	81.857414	97.296463	134.597260	1.429377	0.000000	0.747064	0.000000	0.000000	0.000000	0.158646	-0.042328	-0.070971	0.000000	0.000000	4.000000	27.000000	0.000000
1983.120035	0.086188	0.557552	0.028119	81.857414	97.296463	134.597260	1.429377	0.000000	0.747064	0.000000	0.000000	0.000000	0.180178	-0.037027	-0.069614	0.000000	0.000000	4.000000	27.000000	0.000000
1983.123368	0.086188	0.557552	0.028119	81.857414	97.296463	134.597260	1.429377	0.000000	0.747064	0.000000	0.000000	0.000000	0.180178	-0.037027	-0.069614	0.000000	0.000000	4.000000	27.000000	0.000000
1983.126702	0.086188	0.557552	0.028119	81.858498	97.533836	134.751862	1.405946	0.000000	0.690594	0.000000	0.000000	0.000000	0.180178	-0.037027	-0.069614	0.000000	0.000000	4.000000	27.000000	0.000000
1983.130035	0.086188	0.557552	0.028119	81.858498	97.533836	134.751862	1.405946	0.000000	0.690594	0.000000	0.000000	0.000000	0.180178	-0.037027	-0.069614	0.000000	0.000000	4.000000	27.000000	0.000000
1983.133368	0.086908	0.557392	0.027894	81.858498	97.533836	134.751862	1.405946	0.000000	0.690594	0.000000	0.000000	0.000000	0.216095	-0.047858	-0.067573	0.000000	0.000000	4.000000	27.000000	0.000000
1983.136702	0.086908	0.557392	0.027894	81.859558	97.812088	134.928543	1.405946	0.000000	0.690594	0.000000	0.000000	0.000000	0.216095	-0.047858	-0.067573	0.000000	0.000000	4.000000	27.000000	0.000000
1983.140035	0.087752	0.557214	0.027692	81.859558	97.812088	134.928543	1.405946	0.000000	0.690594	0.000000	0.000000	0.000000	0.252945	-0.053456	-0.060472	0.000000	0.000000	4.000000	27.000000	0.000000
1983.143368	0.087752	0.557214	0.027692	81.859558	97.812088	134.928543	1.405946	0.000000	0.690594	0.000000	0.000000	0.000000	0.252945	-0.053456	-0.060472	0.000000	0.000000	4.000000	27.000000	0.000000
1983.146702	0.087752	0.557214	0.027692	81.860619	98.095787	135.105240	1.384606	0.000000	0.612420	0.000000	0.000000	0.000000	0.252945	-0.053456	-0.060472	0.000000	0.000000	4.000000	27.000000	0.000000
1983.150035	0.087752	0.557214	0.027692	81.860619	98.095787	135.105240	1.384606	0.000000	0.612420	0.000000	0.000000	0.000000	0.252945	-0.053456	-0.060472	0.000000	0.000000	4.000000	27.000000	0.000000
1983.153368	0.088686	0.557036	0.027472	81.860619	98.095787	135.105240	1.384606	0.000000	0.612420	0.000000	0.000000	0.000000	0.280418	-0.053439	-0.065981	0.000000	0.000000	4.000000	27.000000	0.000000
1983.156702	0.088686	0.557036	0.027472	81.861435	98.368546	135.259872	1.384606	0.000000	0.612420	0.000000	0.000000	0.000000	0.280418	-0.053439	-0.065981	0.000000	0.000000	4.000000	27.000000	0.000000
1983.160035	0.089701	0.556857	0.027301	81.861435	98.368546	135.259872	1.384606	0.000000	0.612420	0.000000	0.000000	0.000000	0.304452	-0.053733	-0.051472	0.000000	0.000000	4.000000	27.000000	0.000000
1983.163368	0.089701	0.556857	0.027301	81.861435	98.368546	135.259872	1.384606	0.000000	0.612420	0.000000	0.000000	0.000000	0.304452	-0.053733	-0.051472	0.000000	0.000000	4.000000	27.000000	0.000000
1983.166702	0.089701	0.556857	0.027301	81.862137	98.622200	135.392471	1.365030	0.000000	0.514942	0.000000	0.000000	0.000000	0.304452	-0.053733	-0.051472	0.000000	0.000000	4.000000	27.000000	0.000000
1983.170035	0.090768	0.556713	0.027153	81.862137	98.622200	135.392471	1.365030	0.000000	0.514942	0.000000	0.000000	0.000000	0.320106	-0.043175	-0.044254	0.000000	0.000000	4.000000	27.000000	0.000000
1983.173368	0.090768	0.556713	0.027153	81.862137	98.622200	135.392471	1.365030	0.000000	0.514942	0.000000	0.000000	0.000000	0.320106	-0.043175	-0.044254	0.000000	0.000000	4.000000	27.000000	0.000000
1983.176702	0.090768	0.556713	0.027153	81.861244	98.844589	135.487244	1.357654	0.000000	0.461591	0.000000	0.000000	0.000000	0.320106	-0.043175	-0.044254	0.000000	0.000000	4.000000	27.000000	0.000000
1983.180035	0.091885	0.556560	0.027017	81.861244	98.844589	135.487244	1.357654	0.000000	0.461591	0.000000	0.000000	0.000000	0.335124	-0.045969	-0.040760	0.000000	0.000000	4.000000	27.000000	0.000000
1983.183368	0.091885	0.556560	0.027017	81.861244	98.844589	135.487244	1.357654	0.000000	0.461591	0.000000	0.000000	0.000000	0.335124	-0.045969	-0.040760	0.000000	0.000000	4.000000	27.000000	0.000000
1983.186702	0.091885	0.556560	0.027017	81.861824	98.950249	135.463318	1.350861	0.000000	0.405737	0.000000	0.000000	0.000000	0.335124	-0.045969	-0.040760	0.000000	0.000000	4.000000	27.000000	0.000000
1983.190035	0.093033	0.556415	0.026914	81.861824	98.950249	135.463318	1.350861	0.000000	0.405737	0.000000	0.000000	0.000000	0.344289	-0.043521	-0.030821	0.000000	0.000000	4.000000	27.000000	0.000000
1983.193368	0.093033	0.556415	0.026914	81.861824	98.950249	135.463318	1.350861	0.000000	0.405737	0.000000	0.000000	0.000000	0.344289	-0.043521	-0.030821	0.000000	0.000000	4.000000	27.000000	0.000000
1983.196702	0.093033	0.556415	0.026914	81.864357	98.868393	135.250198	1.345724	0.000000	0.348356	0.000000	0.000000	0.000000	0.344289	-0.043521	-0.030821	0.000000	0.000000	4.000000	27.000000	0.000000
1983.200035	0.094215	0.556295	0.026862	81.864357	98.868393	135.250198	1.345724	0.000000	0.348356	0.000000	0.000000	0.000000	0.354543	-0.035813	-0.015724	0.000000	0.000000	4.000000	27.000000	0.000000
1983.203368	0.094215	0.556295	0.026862	81.864357	98.868393	135.250198	1.345724	0.000000	0.348356	0.000000	0.000000	0.000000	0.354543	-0.035813	-0.015724	0.000000	0.000000	4.000000	27.000000	0.000000
1983.206702	0.094215	0.556295	0.026862	81.851822	98.655327	134.923111	1.343104	0.000000	0.289265	0.000000	0.000000	0.000000	0.354543	-0.035813	-0.015724	0.000000	0.000000	4.000000	27.000000	0.000000
1983.210035	0.095409	0.556175	0.026870	81.851822	98.655327	134.923111	1.343104	0.000000	0.289265	0.000000	0.000000	0.000000	0.358339	-0.036178	0.002251	0.000000	0.000000	4.000000	27.000000	0.000000
1983.213368	0.095409	0.556175	0.026870	81.851822	98.655327	134.923111	1.343104	0.000000	0.289265	0.000000	0.000000	0.000000	0.358339	-0.036178	0.002251	0.000000	0.000000	4.000000	27.000000	0.000000
1983.216702	0.095409	0.556175	0.026870	81.801109	98.266098	134.454803	1.343479	0.000000	0.229542	0.000000	0.000000	0.000000	0.358339	-0.036178	0.002251	0.000000	0.000000	4.000000	27.000000	0.000000
1983.220035	0.096694	0.556061	0.026963	81.801109	98.266098	134.454803	1.343479	0.000000	0.229542	0.000000	0.000000	0.000000	0.385351	-0.034153	0.028087	0.000000	0.000000	4.000000	27.000000	0.000000
1983.223368	0.096694	0.556061	0.026963	81.801109	98.266098	134.454803	1.343479	0.000000	0.229542	0.000000	0.000000	0.000000	0.385351	-0.034153	0.028087	0.000000	0.000000	4.000000	27.000000	0.000000
1983.226702	0.096694	0.556061	0.026963	81.700668	97.854607	134.008026	1.348160	0.000000	0.165317	0.000000	0.000000	0.000000	0.385351	-0.034153	0.028087	0.000000	0.000000	4.000000	27.000000	0.000000
1983.230035	0.097991	0.555973	0.027111	81.700668	97.854607	134.008026	1.348160	0.000000	0.165317	0.000000	0.000000	0.000000	0.389154	-0.026477	0.044273	0.000000	0.000000	4.000000	27.000000	0.000000
1983.233368	0.097991	0.555973	0.027111	81.700668	97.854607	134.008026	1.348160	0.000000	0.165317	0.000000	0.000000	0.000000	0.389154	-0.026477	0.044273	0.000000	0.000000	4.000000	27.000000	0.000000
1983.236702	0.097991	0.555973	0.027111	81.558960	97.539566	133.695938	1.355539	0.000000	0.100458	0.000000	0.000000	0.000000	0.389154	-0.026477	0.044273	0.000000	0.000000	4.000000	27.000000	0.000000
1983.240035	0.099346	0.555838	0.027296	81.558960	97.539566	133.695938	1.355539	0.000000	0.100458	0.000000	0.000000	0.000000	0.406461	-0.040332	0.055547	0.000000	0.000000	4.000000	27.000000	0.000000
1983.243368	0.099346	0.555838	0.027296	81.558960	97.539566	133.695938	1.355539	0.000000	0.100458	0.000000	0.000000	0.000000	0.406461	-0.040332	0.055547	0.000000	0.000000	4.000000	27.000000	0.000000
1983.246702	0.099346	0.555838	0.027296	81.397301	97.434563	133.610336	1.364796	0.000000	0.032714	0.000000	0.000000	0.000000	0.406461	-0.040332	0.055547	0.000000	0.000000	4.000000	27.000000	0.000000
1983.250035	0.100661	0.555694	0.027509	81.397301	97.434563	133.610336	1.364796	0.000000	0.032714	0.000000	0.000000	0.000000	0.394548	-0.043296	0.064022	0.000000	0.000000	4.000000	27.000000	0.000000
1983.253368	0.100661	0.555694	0.027509	81.397301	97.434563	133.610336	1.364796	0.000000	0.032714	0.000000	0.000000	0.000000	0.394548	-0.043296	0.064022	0.000000	0.000000	4.000000	27.000000	0.000000
1983.256702	0.100661	0.555694	0.027509	81.232605	97.448021	133.651672	1.375467	0.000000	-0.033044	0.000000	0.000000	0.000000	0.394548	-0.043296	0.064022	0.000000	0.000000	4.000000	27.000000	0.000000
1983.260035	0.101941	0.555530	0.027774	81.232605	97.448021	133.651672	1.375467	0.000000	-0.033044	0.000000	0.000000	0.000000	0.384086	-0.049114	0.079371	0.000000	0.000000	4.000000	27.000000	0.000000
1983.263368	0.101941	0.555530	0.027774	81.232605	97.448021	133.651672	1.375467	0.000000	-0.033044	0.000000	0.000000	0.000000	0.384086	-0.049114	0.079371	0.000000	0.000000	4.000000	27.000000	0.000000
1983.266702	0.101941	0.555530	0.027774	81.046959	97.469391	133.725403	1.388695	0.000000	-0.097058	0.000000	0.000000	0.000000	0.384086	-0.049114	0.079371	0.000000	0.000000	4.000000	27.000000	0.000000
1983.270035	0.103197	0.555348	0.028022	81.046959	97.469391	133.725403	1.388695	0.000000	-0.097058	0.000000	0.000000	0.000000	0.376619	-0.054560	0.074560	0.000000	0.000000	4.000000	27.000000	0.000000
1983.273368	0.103197	0.555348	0.028022	81.046959	97.469391	133.725403	1.388695	0.000000	-0.097058	0.000000	0.000000	0.000000	0.376619	-0.054560	0.074560	0.000000	0.000000	4.000000	27.000000	0.000000
1983.276702	0.103197	0.555348	0.028022	80.835564	97.492271	133.832870	1.401122	0.000000	-0.159828	0.000000	0.000000	0.000000	0.376619	-0.054560	0.074560	0.000000	0.000000	4.000000	27.000000	0.000000
1983.280035	0.104381	0.555148	0.028265	80.835564	97.492271	133.832870	1.401122	0.000000	-0.159828	0.000000	0.000000	0.000000	0.355271	-0.060007	0.072784	0.000000	0.000000	4.000000	27.000000	0.000000
1983.283368	0.104381	0.555148	0.028265	80.835564	97.492271	133.832870	1.401122	0.000000	-0.159828	0.000000	0.000000	0.000000	0.355271	-0.060007	0.072784	0.000000	0.000000	4.000000	27.000000	0.000000
1983.286702	0.104381	0.555148	0.028265	80.583618	97.486313	133.961105	1.413253	0.000000	-0.219040	0.000000	0.000000	0.000000	0.355271	-0.060007	0.072784	0.000000	0.000000	4.000000	27.000000	0.000000
1983.290035	0.105516	0.554957	0.028492	80.583618	97.486313	133.961105	1.413253	0.000000	-0.219040	0.000000	0.000000	0.000000	0.340431	-0.057309	0.068097	0.000000	0.000000	4.000000	27.000000	0.000000
1983.293368	0.105516	0.554957	0.028492	80.583618	97.486313	133.961105	1.413253	0.000000	-0.219040	0.000000	0.000000	0.000000	0.340431	-0.057309	0.068097	0.000000	0.000000	4.000000	27.000000	0.000000
1983.296702	0.105516	0.554957	0.028492	80.296188	97.474854	134.126068	1.424602	0.000000	-0.275778	0.000000	0.000000	0.000000	0.340431	-0.057309	0.068097	0.000000	0.000000	4.000000	27.000000	0.000000
1983.300035	0.106607	0.554738	0.028732	80.296188	97.474854	134.126068	1.424602	0.000000	-0.275778	0.000000	0.000000	0.000000	0.327354	-0.065606	0.071844	0.000000	0.000000	4.000000	27.000000	0.000000
1983.303368	0.106607	0.554738	0.028732	80.296188	97.474854	134.126068	1.424602	0.000000	-0.275778	0.000000	0.000000	0.000000	0.327354	-0.065606	0.071844	0.000000	0.000000	4.000000	27.000000	0.000000
1983.306702	0.106607	0.554738	0.028732	79.959068	97.391212	134.276413	1.436576	0.000000	-0.330337	0.000000	0.000000	0.000000	0.327354	-0.065606	0.071844	0.000000	0.000000	4.000000	27.000000	0.000000
1983.310035	0.107648	0.554529	0.028956	79.959068	97.391212	134.276413	1.436576	0.000000	-0.330337	0.000000	0.000000	0.000000	0.312421	-0.062896	0.067361	0.000000	0.000000	4.000000	27.000000	0.000000
1983.313368	0.107648	0.554529	0.028956	79.959068	97.391212	134.276413	1.436576	0.000000	-0.330337	0.000000	0.000000	0.000000	0.312421	-0.062896	0.067361	0.000000	0.000000	4.000000	27.000000	0.000000
1983.316702	0.107648	0.554529	0.028956	79.566437	97.237877	134.424637	1.447803	0.000000	-0.382407	0.000000	0.000000	0.000000	0.312421	-0.062896	0.067361	0.000000	0.000000	4.000000	27.000000	0.000000
1983.320035	0.108618	0.554301	0.029176	79.566437	97.237877	134.424637	1.447803	0.000000	-0.382407	0.000000	0.000000	0.000000	0.290851	-0.068324	0.066083	0.000000	0.000000	4.000000	27.000000	0.000000
1983.323368	0.108618	0.554301	0.029176	79.566437	97.237877	134.424637	1.447803	0.000000	-0.382407	0.000000	0.000000	0.000000	0.290851	-0.068324	0.066083	0.000000	0.000000	4.000000	27.000000	0.000000
1983.326702	0.108618	0.554301	0.029176	79.126373	96.913689	134.459229	1.458817	0.000000	-0.430883	0.000000	0.000000	0.000000	0.290851	-0.068324	0.066083	0.000000	0.000000	4.000000	27.000000	0.000000
1983.330035	0.108618	0.554301	0.029176	79.126373	96.913689	134.459229	1.458817	0.000000	-0.430883	0.000000	0.000000	0.000000	0.290851	-0.068324	0.066083	0.000000	0.000000	4.000000	27.000000	0.000000
1983.333368	0.109542	0.554073	0.029405	79.126373	96.913689	134.459229	1.458817	0.000000	-0.430883	0.000000	0.000000	0.000000	0.277319	-0.068462	0.068566	0.000000	0.000000	4.000000	27.000000	0.000000
1983.336702	0.109542	0.554073	0.029405	78.651825	96.357925	134.312683	1.458817	0.000000	-0.430883	0.000000	0.000000	0.000000	0.277319	-0.068462	0.068566	0.000000	0.000000	4.000000	27.000000	0.000000
1983.340035	0.110449	0.553834	0.029659	78.651825	96.357925	134.312683	1.458817	0.000000	-0.430883	0.000000	0.000000	0.000000	0.272231	-0.071515	0.076289	0.000000	0.000000	4.000000	27.000000	0.000000
1983.343368	0.110449	0.553834	0.029659	78.651825	96.357925	134.312683	1.458817	0.000000	-0.430883	0.000000	0.000000	0.000000	0.272231	-0.071515	0.076289	0.000000	0.000000	4.000000	27.000000	0.000000
1983.346702	0.110449	0.553834	0.029659	78.157181	95.706589	134.102890	1.482960	0.000000	-0.522475	0.000000	0.000000	0.000000	0.272231	-0.071515	0.076289	0.000000	0.000000	4.000000	27.000000	0.000000
1983.350035	0.110449	0.553834	0.029659	78.157181	95.706589	134.102890	1.482960	0.000000	-0.522475	0.000000	0.000000	0.000000	0.272231	-0.071515	0.076289	0.000000	0.000000	4.000000	27.000000	0.000000
1983.353368	0.111317	0.553586	0.029945	78.157181	95.706589	134.102890	1.482960	0.000000	-0.522475	0.000000	0.000000	0.000000	0.260225	-0.074623	0.085618	0.000000	0.000000	4.000000	27.000000	0.000000
1983.356702	0.111317	0.553586	0.029945	77.679657	95.126480	133.948883	1.482960	0.000000	-0.522475	0.000000	0.000000	0.000000	0.260225	-0.074623	0.085618	0.000000	0.000000	4.000000	27.000000	0.000000
1983.360035	0.112171	0.553344	0.030273	77.679657	95.126480	133.948883	1.482960	0.000000	-0.522475	0.000000	0.000000	0.000000	0.256354	-0.072441	0.098593	0.000000	0.000000	4.000000	27.000000	0.000000
1983.363368	0.112171	0.553344	0.030273	77.679657	95.126480	133.948883	1.482960	0.000000	-0.522475	0.000000	0.000000	0.000000	0.256354	-0.072441	0.098593	0.000000	0.000000	4.000000	27.000000	0.000000
1983.366702	0.112171	0.553344	0.030273	77.245399	94.679703	133.882950	1.513661	0.000000	-0.608571	0.000000	0.000000	0.000000	0.256354	-0.072441	0.098593	0.000000	0.000000	4.000000	27.000000	0.000000
1983.370035	0.112171	0.553344	0.030273	77.245399	94.679703	133.882950	1.513661	0.000000	-0.608571	0.000000	0.000000	0.000000	0.256354	-0.072441	0.098593	0.000000	0.000000	4.000000	27.000000	0.000000
1983.373368	0.113018	0.553094	0.030560	77.245399	94.679703	133.882950	1.513661	0.000000	-0.608571	0.000000	0.000000	0.000000	0.253955	-0.074985	0.086166	0.000000	0.000000	4.000000	27.000000	0.000000
1983.376702	0.113018	0.553094	0.030560	76.885826	94.327179	133.831680	1.513661	0.000000	-0.608571	0.000000	0.000000	0.000000	0.253955	-0.074985	0.086166	0.000000	0.000000	4.000000	27.000000	0.000000
1983.380035	0.113875	0.552852	0.030886	76.885826	94.327179	133.831680	1.513661	0.000000	-0.608571	0.000000	0.000000	0.000000	0.257050	-0.072829	0.097551	0.000000	0.000000	4.000000	27.000000	0.000000
1983.383368	0.113875	0.552852	0.030886	76.885826	94.327179	133.831680	1.513661	0.000000	-0.608571	0.000000	0.000000	0.000000	0.257050	-0.072829	0.097551	0.000000	0.000000	4.000000	27.000000	0.000000
1983.386702	0.113875	0.552852	0.030886	76.627495	94.049767	133.752579	1.544281	0.000000	-0.693739	0.000000	0.000000	0.000000	0.257050	-0.072829	0.097551	0.000000	0.000000	4.000000	27.000000	0.000000
1983.390035	0.114704	0.552618	0.031192	76.627495	94.049767	133.752579	1.544281	0.000000	-0.693739	0.000000	0.000000	0.000000	0.248877	-0.070073	0.091952	0.000000	0.000000	4.000000	27.000000	0.000000
1983.393368	0.114704	0.552618	0.031192	76.627495	94.049767	133.752579	1.544281	0.000000	-0.693739	0.000000	0.000000	0.000000	0.248877	-0.070073	0.091952	0.000000	0.000000	4.000000	27.000000	0.000000
1983.396702	0.114704	0.552618	0.031192	76.456558	93.750061	133.559311	1.559606	0.000000	-0.735219	0.000000	0.000000	0.000000	0.248877	-0.070073	0.091952	0.000000	0.000000	4.000000	27.000000	0.000000
1983.400035	0.115562	0.552401	0.031509	76.456558	93.750061	133.559311	1.559606	0.000000	-0.735219	0.000000	0.000000	0.000000	0.257386	-0.064980	0.094996	0.000000	0.000000	4.000000	27.000000	0.000000
1983.403368	0.115562	0.552401	0.031509	76.456558	93.750061	133.559311	1.559606	0.000000	-0.735219	0.000000	0.000000	0.000000	0.257386	-0.064980	0.094996	0.000000	0.000000	4.000000	27.000000	0.000000
1983.406702	0.115562	0.552401	0.031509	76.364746	93.459534	133.288101	1.575439	0.000000	-0.778116	0.000000	0.000000	0.000000	0.257386	-0.064980	0.094996	0.000000	0.000000	4.000000	27.000000	0.000000
1983.410035	0.115562	0.552401	0.031509	76.364746	93.459534	133.288101	1.575439	0.000000	-0.778116	0.000000	0.000000	0.000000	0.257386	-0.064980	0.094996	0.000000	0.000000	4.000000	27.000000	0.000000
1983.413368	0.116476	0.552219	0.031847	76.364746	93.459534	133.288101	1.575439	0.000000	-0.778116	0.000000	0.000000	0.000000	0.274131	-0.054619	0.101517	0.000000	0.000000	4.000000	27.000000	0.000000
1983.416702	0.116476	0.552219	0.031847	76.332291	93.234917	133.009155	1.575439	0.000000	-0.778116	0.000000	0.000000	0.000000	0.274131	-0.054619	0.101517	0.000000	0.000000	4.000000	27.000000	0.000000
1983.420035	0.117419	0.552054	0.032195	76.332291	93.234917	133.009155	1.575439	0.000000	-0.778116	0.000000	0.000000	0.000000	0.282745	-0.049521	0.104442	0.000000	0.000000	4.000000	27.000000	0.000000
1983.423368	0.117419	0.552054	0.032195	76.332291	93.234917	133.009155	1.575439	0.000000	-0.778116	0.000000	0.000000	0.000000	0.282745	-0.049521	0.104442	0.000000	0.000000	4.000000	27.000000	0.000000
1983.426702	0.117419	0.552054	0.032195	76.333832	93.027802	132.709854	1.609765	0.000000	-0.870929	0.000000	0.000000	0.000000	0.282745	-0.049521	0.104442	0.000000	0.000000	4.000000	27.000000	0.000000
1983.430035	0.118423	0.551914	0.032587	76.333832	93.027802	132.709854	1.609765	0.000000	-0.870929	0.000000	0.000000	0.000000	0.301231	-0.042159	0.117483	0.000000	0.000000	4.000000	27.000000	0.000000
1983.433368	0.118423	0.551914	0.032587	76.333832	93.027802	132.709854	1.609765	0.000000	-0.870929	0.000000	0.000000	0.000000	0.301231	-0.042159	0.117483	0.000000	0.000000	4.000000	27.000000	0.000000
1983.436702	0.118423	0.551914	0.032587	76.335243	92.820786	132.402237	1.629346	0.000000	-0.921134	0.000000	0.000000	0.000000	0.301231	-0.042159	0.117483	0.000000	0.000000	4.000000	27.000000	0.000000
1983.440035	0.119452	0.551773	0.032971	76.335243	92.820786	132.402237	1.629346	0.000000	-0.921134	0.000000	0.000000	0.000000	0.308713	-0.042328	0.115085	0.000000	0.000000	4.000000	27.000000	0.000000
1983.443368	0.119452	0.551773	0.032971	76.335243	92.820786	132.402237	1.629346	0.000000	-0.921134	0.000000	0.000000	0.000000	0.308713	-0.042328	0.115085	0.000000	0.000000	4.000000	27.000000	0.000000
1983.446702	0.119452	0.551773	0.032971	76.341972	92.656830	132.135544	1.648527	0.000000	-0.972587	0.000000	0.000000	0.000000	0.308713	-0.042328	0.115085	0.000000	0.000000	4.000000	27.000000	0.000000
1983.450035	0.120441	0.551621	0.033385	76.341972	92.656830	132.135544	1.648527	0.000000	-0.972587	0.000000	0.000000	0.000000	0.296884	-0.045523	0.124456	0.000000	0.000000	4.000000	27.000000	0.000000
1983.453368	0.120441	0.551621	0.033385	76.341972	92.656830	132.135544	1.648527	0.000000	-0.972587	0.000000	0.000000	0.000000	0.296884	-0.045523	0.124456	0.000000	0.000000	4.000000	27.000000	0.000000
1983.456702	0.120441	0.551621	0.033385	76.374786	92.494110	131.851456	1.669270	0.000000	-1.022067	0.000000	0.000000	0.000000	0.296884	-0.045523	0.124456	0.000000	0.000000	4.000000	27.000000	0.000000
1983.460035	0.121353	0.551461	0.033776	76.374786	92.494110	131.851456	1.669270	0.000000	-1.022067	0.000000	0.000000	0.000000	0.273490	-0.047989	0.117135	0.000000	0.000000	4.000000	27.000000	0.000000
1983.463368	0.121353	0.551461	0.033776	76.374786	92.494110	131.851456	1.669270	0.000000	-1.022067	0.000000	0.000000	0.000000	0.273490	-0.047989	0.117135	0.000000	0.000000	4.000000	27.000000	0.000000
1983.466702	0.121353	0.551461	0.033776	76.486374	92.324043	131.489868	1.688792	0.000000	-1.067649	0.000000	0.000000	0.000000	0.273490	-0.047989	0.117135	0.000000	0.000000	4.000000	27.000000	0.000000
1983.470035	0.121353	0.551461	0.033776	76.486374	92.324043	131.489868	1.688792	0.000000	-1.067649	0.000000	0.000000	0.000000	0.273490	-0.047989	0.117135	0.000000	0.000000	4.000000	27.000000	0.000000
1983.473368	0.122159	0.551275	0.034131	76.486374	92.324043	131.489868	1.688792	0.000000	-1.067649	0.000000	0.000000	0.000000	0.241716	-0.055751	0.106538	0.000000	0.000000	4.000000	27.000000	0.000000
1983.476702	0.122159	0.551275	0.034131	76.669434	92.123688	131.036819	1.688792	0.000000	-1.067649	0.000000	0.000000	0.000000	0.241716	-0.055751	0.106538	0.000000	0.000000	4.000000	27.000000	0.000000
1983.480035	0.122881	0.551064	0.034445	76.669434	92.123688	131.036819	1.688792	0.000000	-1.067649	0.000000	0.000000	0.000000	0.216808	-0.063443	0.094357	0.000000	0.000000	4.000000	27.000000	0.000000
1983.483368	0.122881	0.551064	0.034445	76.669434	92.123688	131.036819	1.688792	0.000000	-1.067649	0.000000	0.000000	0.000000	0.216808	-0.063443	0.094357	0.000000	0.000000	4.000000	27.000000	0.000000
1983.486702	0.122881	0.551064	0.034445	76.868050	91.845619	130.498840	1.722274	0.000000	-1.144070	0.000000	0.000000	0.000000	0.216808	-0.063443	0.094357	0.000000	0.000000	4.000000	27.000000	0.000000
1983.490035	0.123529	0.550862	0.034754	76.868050	91.845619	130.498840	1.722274	0.000000	-1.144070	0.000000	0.000000	0.000000	0.194395	-0.060589	0.092610	0.000000	0.000000	4.000000	27.000000	0.000000
1983.493368	0.123529	0.550862	0.034754	76.868050	91.845619	130.498840	1.722274	0.000000	-1.144070	0.000000	0.000000	0.000000	0.194395	-0.060589	0.092610	0.000000	0.000000	4.000000	27.000000	0.000000
1983.496702	0.123529	0.550862	0.034754	77.029198	91.476952	129.913345	1.737709	0.000000	-1.176469	0.000000	0.000000	0.000000	0.194395	-0.060589	0.092610	0.000000	0.000000	4.000000	27.000000	0.000000
1983.500035	0.124173	0.550669	0.035040	77.029198	91.476952	129.913345	1.737709	0.000000	-1.176469	0.000000	0.000000	0.000000	0.192949	-0.057704	0.085656	0.000000	0.000000	4.000000	27.000000	0.000000
1983.503368	0.124173	0.550669	0.035040	77.029198	91.476952	129.913345	1.737709	0.000000	-1.176469	0.000000	0.000000	0.000000	0.192949	-0.057704	0.085656	0.000000	0.000000	4.000000	27.000000	0.000000
1983.506702	0.124173	0.550669	0.035040	77.112808	90.907684	129.212631	1.751985	0.000000	-1.208627	0.000000	0.000000	0.000000	0.192949	-0.057704	0.085656	0.000000	0.000000	4.000000	27.000000	0.000000
1983.510035	0.124173	0.550669	0.035040	77.112808	90.907684	129.212631	1.751985	0.000000	-1.208627	0.000000	0.000000	0.000000	0.192949	-0.057704	0.085656	0.000000	0.000000	4.000000	27.000000	0.000000
1983.513368	0.124758	0.550497	0.035292	77.112808	90.907684	129.212631	1.751985	0.000000	-1.208627	0.000000	0.000000	0.000000	0.175774	-0.051728	0.075633	0.000000	0.000000	4.000000	27.000000	0.000000
1983.516702	0.124758	0.550497	0.035292	77.126701	90.150940	128.401688	1.751985	0.000000	-1.208627	0.000000	0.000000	0.000000	0.175774	-0.051728	0.075633	0.000000	0.000000	4.000000	27.000000	0.000000
1983.520035	0.125349	0.550342	0.035560	77.126701	90.150940	128.401688	1.751985	0.000000	-1.208627	0.000000	0.000000	0.000000	0.177260	-0.046560	0.080537	0.000000	0.000000	4.000000	27.000000	0.000000
1983.523368	0.125349	0.550342	0.035560	77.126701	90.150940	128.401688	1.751985	0.000000	-1.208627	0.000000	0.000000	0.000000	0.177260	-0.046560	0.080537	0.000000	0.000000	4.000000	27.000000	0.000000
1983.526702	0.125349	0.550342	0.035560	77.122383	89.301193	127.520279	1.778014	0.000000	-1.267466	0.000000	0.000000	0.000000	0.177260	-0.046560	0.080537	0.000000	0.000000	4.000000	27.000000	0.000000
1983.530035	0.125349	0.550342	0.035560	77.122383	89.301193	127.520279	1.778014	0.000000	-1.267466	0.000000	0.000000	0.000000	0.177260	-0.046560	0.080537	0.000000	0.000000	4.000000	27.000000	0.000000
1983.533368	0.125878	0.550189	0.035778	77.122383	89.301193	127.520279	1.778014	0.000000	-1.267466	0.000000	0.000000	0.000000	0.158709	-0.045847	0.065461	0.000000	0.000000	4.000000	27.000000	0.000000
1983.536702	0.125878	0.550189	0.035778	77.115982	88.389175	126.587097	1.778014	0.000000	-1.267466	0.000000	0.000000	0.000000	0.158709	-0.045847	0.065461	0.000000	0.000000	4.000000	27.000000	0.000000
1983.540035	0.126355	0.550046	0.035986	77.115982	88.389175	126.587097	1.778014	0.000000	-1.267466	0.000000	0.000000	0.000000	0.143097	-0.042846	0.062235	0.000000	0.000000	4.000000	27.000000	0.000000
1983.543368	0.126355	0.550046	0.035986	77.115982	88.389175	126.587097	1.778014	0.000000	-1.267466	0.000000	0.000000	0.000000	0.143097	-0.042846	0.062235	0.000000	0.000000	4.000000	27.000000	0.000000
1983.546702	0.126355	0.550046	0.035986	77.106743	87.467995	125.648315	1.799296	0.000000	-1.317767	0.000000	0.000000	0.000000	0.143097	-0.042846	0.062235	0.000000	0.000000	4.000000	27.000000	0.000000
1983.550035	0.126747	0.549906	0.036150	77.106743	87.467995	125.648315	1.799296	0.000000	-1.317767	0.000000	0.000000	0.000000	0.117413	-0.042079	0.049093	0.000000	0.000000	4.000000	27.000000	0.000000
1983.553368	0.126747	0.549906	0.036150	77.106743	87.467995	125.648315	1.799296	0.000000	-1.317767	0.000000	0.000000	0.000000	0.117413	-0.042079	0.049093	0.000000	0.000000	4.000000	27.000000	0.000000
1983.556702	0.126747	0.549906	0.036150	77.097626	86.572937	124.736908	1.807478	0.000000	-1.337336	0.000000	0.000000	0.000000	0.117413	-0.042079	0.049093	0.000000	0.000000	4.000000	27.000000	0.000000
1983.560035	0.126747	0.549906	0.036150	77.097626	86.572937	124.736908	1.807478	0.000000	-1.337336	0.000000	0.000000	0.000000	0.117413	-0.042079	0.049093	0.000000	0.000000	4.000000	27.000000	0.000000
1983.563368	0.127121	0.549796	0.036247	77.097626	86.572937	124.736908	1.807478	0.000000	-1.337336	0.000000	0.000000	0.000000	0.112371	-0.032909	0.029125	0.000000	0.000000	4.000000	27.000000	0.000000
1983.566702	0.127121	0.549796	0.036247	77.097214	85.689507	123.825073	1.807478	0.000000	-1.337336	0.000000	0.000000	0.000000	0.112371	-0.032909	0.029125	0.000000	0.000000	4.000000	27.000000	0.000000
1983.570035	0.127419	0.549724	0.036335	77.097214	85.689507	123.825073	1.807478	0.000000	-1.337336	0.000000	0.000000	0.000000	0.089252	-0.021522	0.026387	0.000000	0.000000	4.000000	27.000000	0.000000
1983.573368	0.127419	0.549724	0.036335	77.097214	85.689507	123.825073	1.807478	0.000000	-1.337336	0.000000	0.000000	0.000000	0.089252	-0.021522	0.026387	0.000000	0.000000	4.000000	27.000000	0.000000
1983.576702	0.127419	0.549724	0.036335	77.100845	84.875175	122.980942	1.816730	0.000000	-1.370939	0.000000	0.000000	0.000000	0.089252	-0.021522	0.026387	0.000000	0.000000	4.000000	27.000000	0.000000
1983.580035	0.127419	0.549724	0.036335	77.100845	84.875175	122.980942	1.816730	0.000000	-1.370939	0.000000	0.000000	0.000000	0.089252	-0.021522	0.026387	0.000000	0.000000	4.000000	27.000000	0.000000
1983.583368	0.127657	0.549701	0.036385	77.100845	84.875175	122.980942	1.816730	0.000000	-1.370939	0.000000	0.000000	0.000000	0.071429	-0.007006	0.015265	0.000000	0.000000	4.000000	27.000000	0.000000
1983.586702	0.127657	0.549701	0.036385	77.103470	84.095688	122.170982	1.816730	0.000000	-1.370939	0.000000	0.000000	0.000000	0.071429	-0.007006	0.015265	0.000000	0.000000	4.000000	27.000000	0.000000
1983.590035	0.127657	0.549701	0.036385	77.103470	84.095688	122.170982	1.816730	0.000000	-1.370939	0.000000	0.000000	0.000000	0.071429	-0.007006	0.015265	0.000000	0.000000	4.000000	27.000000	0.000000
1983.593368	0.127657	0.549701	0.036385	77.103470	84.095688	122.170982	1.816730	0.000000	-1.370939	0.000000	0.000000	0.000000	0.071429	-0.007006	0.015265	0.000000	0.000000	4.000000	27.000000	0.000000
1983.596702	0.128003	0.549832	0.036466	77.088623	83.350098	121.415573	1.819275	0.000000	-1.382844	0.000000	0.000000	0.000000	0.103761	0.039170	0.024118	0.000000	0.000000	4.000000	27.000000	0.000000
1983.600035	0.128003	0.549832	0.036466	77.088623	83.350098	121.415573	1.819275	0.000000	-1.382844	0.000000	0.000000	0.000000	0.103761	0.039170	0.024118	0.000000	0.000000	4.000000	27.000000	0.000000
1983.603368	0.128003	0.549832	0.036466	77.088623	83.350098	121.415573	1.819275	0.000000	-1.382844	0.000000	0.000000	0.000000	0.103761	0.039170	0.024118	0.000000	0.000000	4.000000	27.000000	0.000000
1983.606702	0.128003	0.549832	0.036466	77.061615	82.677551	120.744904	1.823294	0.000000	-1.400137	0.000000	0.000000	0.000000	0.103761	0.039170	0.024118	0.000000	0.000000	4.000000	27.000000	0.000000
1983.610035	0.128098	0.549965	0.036546	77.061615	82.677551	120.744904	1.823294	0.000000	-1.400137	0.000000	0.000000	0.000000	0.028715	0.040056	0.023919	0.000000	0.000000	4.000000	27.000000	0.000000
1983.613368	0.128098	0.549965	0.036546	77.061615	82.677551	120.744904	1.823294	0.000000	-1.400137	0.000000	0.000000	0.000000	0.028715	0.040056	0.023919	0.000000	0.000000	4.000000	27.000000	0.000000
1983.616702	0.128098	0.549965	0.036546	77.031784	82.036118	120.108002	1.827281	0.000000	-1.404923	0.000000	0.000000	0.000000	0.028715	0.040056	0.023919	0.000000	0.000000	4.000000	27.000000	0.000000
[truncated: 3,519 more rows]
