# Supplementary material for: Haptic Guidance Needs to Be Intuitive Not Just Informative to Improve Human Motor Accuracy
Source: PLoS One. 2016 Mar 16;11(3):e0150912. doi: 10.1371/journal.pone.0150912 (PMC4794196; doi:10.1371/journal.pone.0150912)
Supplement: S2 Data — (ZIP) [file pone.0150912.s002.zip › Subject10/exp2_0028.txt]

Time	PosX	PosY	PosZ	RotX	RotY	RotZ	ForceX	ForceY	ForceZ	MomentX	MomentY	MomentZ	VelocityX	VelocityY	VelocityZ	CalibratedWeight	ButtonDown	Condition	Trial	Visual
1997.683427	0.000698	0.571414	0.258580	75.834312	110.997765	138.512863	0.000000	0.000000	0.000000	0.000000	0.000000	0.000000	-0.040800	-0.057825	-0.023101	0.000000	1.000000	4.000000	28.000000	0.000000
1997.686760	0.000698	0.571414	0.258580	75.841225	110.930893	138.397552	4.659173	0.000000	-1.814417	0.000000	0.000000	0.000000	-0.040800	-0.057825	-0.023101	0.000000	1.000000	4.000000	28.000000	0.000000
1997.690094	0.001513	0.571405	0.258271	75.841225	110.930893	138.397552	4.659173	0.000000	-1.814417	0.000000	0.000000	0.000000	0.244444	-0.002670	-0.092494	0.000000	1.000000	4.000000	28.000000	0.000000
1997.693427	0.001513	0.571405	0.258271	75.841225	110.930893	138.397552	4.659173	0.000000	-1.814417	0.000000	0.000000	0.000000	0.244444	-0.002670	-0.092494	0.000000	1.000000	4.000000	28.000000	0.000000
1997.696760	0.003176	0.571069	0.257918	75.789749	111.004204	138.393372	4.659173	0.000000	-1.814417	0.000000	0.000000	0.000000	0.498792	-0.100787	-0.105984	0.000000	1.000000	4.000000	28.000000	0.000000
1997.700094	0.003176	0.571069	0.257918	75.789749	111.004204	138.393372	4.659173	0.000000	-1.814417	0.000000	0.000000	0.000000	0.498792	-0.100787	-0.105984	0.000000	1.000000	4.000000	28.000000	0.000000
1997.703427	0.003176	0.571069	0.257918	75.789749	111.004204	138.393372	4.659173	0.000000	-1.814417	0.000000	0.000000	0.000000	0.498792	-0.100787	-0.105984	0.000000	1.000000	4.000000	28.000000	0.000000
1997.706760	0.004261	0.571180	0.257725	75.761765	110.865631	138.188263	4.642330	0.000000	-1.857088	0.000000	0.000000	0.000000	0.325548	0.033080	-0.057944	0.000000	1.000000	4.000000	28.000000	0.000000
1997.710094	0.004261	0.571180	0.257725	75.761765	110.865631	138.188263	4.642330	0.000000	-1.857088	0.000000	0.000000	0.000000	0.325548	0.033080	-0.057944	0.000000	1.000000	4.000000	28.000000	0.000000
1997.713427	0.004261	0.571180	0.257725	75.761765	110.865631	138.188263	4.642330	0.000000	-1.857088	0.000000	0.000000	0.000000	0.325548	0.033080	-0.057944	0.000000	1.000000	4.000000	28.000000	0.000000
1997.716760	0.005683	0.571290	0.257280	76.071434	111.013321	138.113235	4.635085	0.000000	-1.875095	0.000000	0.000000	0.000000	0.426566	0.033233	-0.133484	0.000000	1.000000	4.000000	28.000000	0.000000
1997.720094	0.005683	0.571290	0.257280	76.071434	111.013321	138.113235	4.635085	0.000000	-1.875095	0.000000	0.000000	0.000000	0.426566	0.033233	-0.133484	0.000000	1.000000	4.000000	28.000000	0.000000
1997.723427	0.005683	0.571290	0.257280	76.071434	111.013321	138.113235	4.635085	0.000000	-1.875095	0.000000	0.000000	0.000000	0.426566	0.033233	-0.133484	0.000000	1.000000	4.000000	28.000000	0.000000
1997.726760	0.007542	0.571572	0.256645	76.791832	111.356491	138.024948	4.625008	0.000000	-1.899815	0.000000	0.000000	0.000000	0.557650	0.084403	-0.190456	0.000000	1.000000	4.000000	28.000000	0.000000
1997.730094	0.007542	0.571572	0.256645	76.791832	111.356491	138.024948	4.625008	0.000000	-1.899815	0.000000	0.000000	0.000000	0.557650	0.084403	-0.190456	0.000000	1.000000	4.000000	28.000000	0.000000
1997.733427	0.007542	0.571572	0.256645	76.791832	111.356491	138.024948	4.625008	0.000000	-1.899815	0.000000	0.000000	0.000000	0.557650	0.084403	-0.190456	0.000000	1.000000	4.000000	28.000000	0.000000
1997.736760	0.008651	0.571799	0.255929	77.698387	111.549606	137.777710	4.611507	0.000000	-1.932356	0.000000	0.000000	0.000000	0.332909	0.068118	-0.214674	0.000000	1.000000	4.000000	28.000000	0.000000
1997.740094	0.008651	0.571799	0.255929	77.698387	111.549606	137.777710	4.611507	0.000000	-1.932356	0.000000	0.000000	0.000000	0.332909	0.068118	-0.214674	0.000000	1.000000	4.000000	28.000000	0.000000
1997.743427	0.008651	0.571799	0.255929	77.698387	111.549606	137.777710	4.611507	0.000000	-1.932356	0.000000	0.000000	0.000000	0.332909	0.068118	-0.214674	0.000000	1.000000	4.000000	28.000000	0.000000
1997.746760	0.010400	0.572127	0.255092	78.690315	111.461464	137.177429	4.602422	0.000000	-1.953897	0.000000	0.000000	0.000000	0.524517	0.098537	-0.251128	0.000000	1.000000	4.000000	28.000000	0.000000
1997.750094	0.010400	0.572127	0.255092	78.690315	111.461464	137.177429	4.602422	0.000000	-1.953897	0.000000	0.000000	0.000000	0.524517	0.098537	-0.251128	0.000000	1.000000	4.000000	28.000000	0.000000
1997.753427	0.010400	0.572127	0.255092	78.690315	111.461464	137.177429	4.602422	0.000000	-1.953897	0.000000	0.000000	0.000000	0.524517	0.098537	-0.251128	0.000000	1.000000	4.000000	28.000000	0.000000
1997.756760	0.012444	0.572420	0.254032	79.619255	110.801620	136.025620	4.588698	0.000000	-1.985914	0.000000	0.000000	0.000000	0.613355	0.087846	-0.318139	0.000000	1.000000	4.000000	28.000000	0.000000
1997.760094	0.012444	0.572420	0.254032	79.619255	110.801620	136.025620	4.588698	0.000000	-1.985914	0.000000	0.000000	0.000000	0.613355	0.087846	-0.318139	0.000000	1.000000	4.000000	28.000000	0.000000
1997.763427	0.012444	0.572420	0.254032	79.619255	110.801620	136.025620	4.588698	0.000000	-1.985914	0.000000	0.000000	0.000000	0.613355	0.087846	-0.318139	0.000000	1.000000	4.000000	28.000000	0.000000
1997.766760	0.014483	0.572750	0.252957	80.414116	109.144699	133.966751	4.572117	0.000000	-2.023796	0.000000	0.000000	0.000000	0.611487	0.099000	-0.322446	0.000000	1.000000	4.000000	28.000000	0.000000
1997.770094	0.014483	0.572750	0.252957	80.414116	109.144699	133.966751	4.572117	0.000000	-2.023796	0.000000	0.000000	0.000000	0.611487	0.099000	-0.322446	0.000000	1.000000	4.000000	28.000000	0.000000
1997.773427	0.014483	0.572750	0.252957	80.414116	109.144699	133.966751	4.572117	0.000000	-2.023796	0.000000	0.000000	0.000000	0.611487	0.099000	-0.322446	0.000000	1.000000	4.000000	28.000000	0.000000
1997.776760	0.016918	0.573195	0.251846	81.135010	106.573112	130.992996	4.555203	0.000000	-2.061582	0.000000	0.000000	0.000000	0.730673	0.133383	-0.333412	0.000000	1.000000	4.000000	28.000000	0.000000
1997.780094	0.016918	0.573195	0.251846	81.135010	106.573112	130.992996	4.555203	0.000000	-2.061582	0.000000	0.000000	0.000000	0.730673	0.133383	-0.333412	0.000000	1.000000	4.000000	28.000000	0.000000
1997.783427	0.016918	0.573195	0.251846	81.135010	106.573112	130.992996	4.555203	0.000000	-2.061582	0.000000	0.000000	0.000000	0.730673	0.133383	-0.333412	0.000000	1.000000	4.000000	28.000000	0.000000
1997.786760	0.019444	0.573699	0.250617	81.858109	103.340721	127.332886	4.535115	0.000000	-2.105406	0.000000	0.000000	0.000000	0.757780	0.151452	-0.368743	0.000000	1.000000	4.000000	28.000000	0.000000
1997.790094	0.019444	0.573699	0.250617	81.858109	103.340721	127.332886	4.535115	0.000000	-2.105406	0.000000	0.000000	0.000000	0.757780	0.151452	-0.368743	0.000000	1.000000	4.000000	28.000000	0.000000
1997.793427	0.019444	0.573699	0.250617	81.858109	103.340721	127.332886	4.535115	0.000000	-2.105406	0.000000	0.000000	0.000000	0.757780	0.151452	-0.368743	0.000000	1.000000	4.000000	28.000000	0.000000
1997.796760	0.022024	0.574220	0.249245	82.667679	99.284752	122.779358	4.513583	0.000000	-2.151179	0.000000	0.000000	0.000000	0.774078	0.156186	-0.411563	0.000000	0.000000	4.000000	28.000000	0.000000
1997.800094	0.022024	0.574220	0.249245	82.667679	99.284752	122.779358	4.513583	0.000000	-2.151179	0.000000	0.000000	0.000000	0.774078	0.156186	-0.411563	0.000000	0.000000	4.000000	28.000000	0.000000
1997.803427	0.022024	0.574220	0.249245	82.667679	99.284752	122.779358	4.513583	0.000000	-2.151179	0.000000	0.000000	0.000000	0.774078	0.156186	-0.411563	0.000000	0.000000	4.000000	28.000000	0.000000
1997.806760	0.024659	0.574706	0.247784	83.526283	94.090675	117.016731	4.490703	0.000000	-2.198543	0.000000	0.000000	0.000000	0.790384	0.145652	-0.438167	0.000000	0.000000	4.000000	28.000000	0.000000
1997.810094	0.024659	0.574706	0.247784	83.526283	94.090675	117.016731	4.490703	0.000000	-2.198543	0.000000	0.000000	0.000000	0.790384	0.145652	-0.438167	0.000000	0.000000	4.000000	28.000000	0.000000
1997.813427	0.024659	0.574706	0.247784	83.526283	94.090675	117.016731	4.490703	0.000000	-2.198543	0.000000	0.000000	0.000000	0.790384	0.145652	-0.438167	0.000000	0.000000	4.000000	28.000000	0.000000
1997.816760	0.027048	0.575144	0.246295	84.285126	87.125587	109.556259	4.466592	0.000000	-2.247121	0.000000	0.000000	0.000000	0.716697	0.131643	-0.446843	0.000000	0.000000	4.000000	28.000000	0.000000
1997.820094	0.027048	0.575144	0.246295	84.285126	87.125587	109.556259	4.466592	0.000000	-2.247121	0.000000	0.000000	0.000000	0.716697	0.131643	-0.446843	0.000000	0.000000	4.000000	28.000000	0.000000
1997.823427	0.027048	0.575144	0.246295	84.285126	87.125587	109.556259	4.466592	0.000000	-2.247121	0.000000	0.000000	0.000000	0.716697	0.131643	-0.446843	0.000000	0.000000	4.000000	28.000000	0.000000
1997.826760	0.029393	0.575580	0.244795	84.743950	78.398254	100.422432	4.443632	0.000000	-2.292192	0.000000	0.000000	0.000000	0.703643	0.130682	-0.450019	0.000000	0.000000	4.000000	28.000000	0.000000
1997.830094	0.029393	0.575580	0.244795	84.743950	78.398254	100.422432	4.443632	0.000000	-2.292192	0.000000	0.000000	0.000000	0.703643	0.130682	-0.450019	0.000000	0.000000	4.000000	28.000000	0.000000
1997.833427	0.029393	0.575580	0.244795	84.743950	78.398254	100.422432	4.443632	0.000000	-2.292192	0.000000	0.000000	0.000000	0.703643	0.130682	-0.450019	0.000000	0.000000	4.000000	28.000000	0.000000
1997.836760	0.031567	0.575990	0.243390	84.798088	69.267166	91.088783	4.420460	0.000000	-2.336566	0.000000	0.000000	0.000000	0.652072	0.122978	-0.421493	0.000000	0.000000	4.000000	28.000000	0.000000
1997.840094	0.031567	0.575990	0.243390	84.798088	69.267166	91.088783	4.420460	0.000000	-2.336566	0.000000	0.000000	0.000000	0.652072	0.122978	-0.421493	0.000000	0.000000	4.000000	28.000000	0.000000
1997.843427	0.031567	0.575990	0.243390	84.798088	69.267166	91.088783	4.420460	0.000000	-2.336566	0.000000	0.000000	0.000000	0.652072	0.122978	-0.421493	0.000000	0.000000	4.000000	28.000000	0.000000
1997.846760	0.033376	0.576352	0.242191	84.476707	61.652840	83.411636	4.398494	0.000000	-2.377656	0.000000	0.000000	0.000000	0.542754	0.108718	-0.359584	0.000000	0.000000	4.000000	28.000000	0.000000
1997.850094	0.033376	0.576352	0.242191	84.476707	61.652840	83.411636	4.398494	0.000000	-2.377656	0.000000	0.000000	0.000000	0.542754	0.108718	-0.359584	0.000000	0.000000	4.000000	28.000000	0.000000
1997.853427	0.033376	0.576352	0.242191	84.476707	61.652840	83.411636	4.398494	0.000000	-2.377656	0.000000	0.000000	0.000000	0.542754	0.108718	-0.359584	0.000000	0.000000	4.000000	28.000000	0.000000
1997.856760	0.035121	0.576663	0.241157	84.009102	55.811428	77.524345	4.379771	0.000000	-2.411970	0.000000	0.000000	0.000000	0.523526	0.093145	-0.310233	0.000000	0.000000	4.000000	28.000000	0.000000
1997.860094	0.035121	0.576663	0.241157	84.009102	55.811428	77.524345	4.379771	0.000000	-2.411970	0.000000	0.000000	0.000000	0.523526	0.093145	-0.310233	0.000000	0.000000	4.000000	28.000000	0.000000
1997.863427	0.035121	0.576663	0.241157	84.009102	55.811428	77.524345	4.379771	0.000000	-2.411970	0.000000	0.000000	0.000000	0.523526	0.093145	-0.310233	0.000000	0.000000	4.000000	28.000000	0.000000
1997.866760	0.036739	0.576906	0.240311	83.461510	51.450596	73.158188	4.361964	0.000000	-2.444028	0.000000	0.000000	0.000000	0.485210	0.072895	-0.253784	0.000000	0.000000	4.000000	28.000000	0.000000
1997.870094	0.036739	0.576906	0.240311	83.461510	51.450596	73.158188	4.361964	0.000000	-2.444028	0.000000	0.000000	0.000000	0.485210	0.072895	-0.253784	0.000000	0.000000	4.000000	28.000000	0.000000
1997.873427	0.036739	0.576906	0.240311	83.461510	51.450596	73.158188	4.361964	0.000000	-2.444028	0.000000	0.000000	0.000000	0.485210	0.072895	-0.253784	0.000000	0.000000	4.000000	28.000000	0.000000
1997.876760	0.038297	0.577164	0.239669	82.878120	48.541241	70.296379	4.345741	0.000000	-2.472759	0.000000	0.000000	0.000000	0.467592	0.077336	-0.192511	0.000000	0.000000	4.000000	28.000000	0.000000
1997.880094	0.038297	0.577164	0.239669	82.878120	48.541241	70.296379	4.345741	0.000000	-2.472759	0.000000	0.000000	0.000000	0.467592	0.077336	-0.192511	0.000000	0.000000	4.000000	28.000000	0.000000
1997.883427	0.038297	0.577164	0.239669	82.878120	48.541241	70.296379	4.345741	0.000000	-2.472759	0.000000	0.000000	0.000000	0.467592	0.077336	-0.192511	0.000000	0.000000	4.000000	28.000000	0.000000
1997.886760	0.039959	0.577382	0.239136	82.438904	48.100941	69.932205	4.330720	0.000000	-2.498973	0.000000	0.000000	0.000000	0.498550	0.065661	-0.159814	0.000000	0.000000	4.000000	28.000000	0.000000
1997.890094	0.039959	0.577382	0.239136	82.438904	48.100941	69.932205	4.330720	0.000000	-2.498973	0.000000	0.000000	0.000000	0.498550	0.065661	-0.159814	0.000000	0.000000	4.000000	28.000000	0.000000
1997.893427	0.039959	0.577382	0.239136	82.438904	48.100941	69.932205	4.330720	0.000000	-2.498973	0.000000	0.000000	0.000000	0.498550	0.065661	-0.159814	0.000000	0.000000	4.000000	28.000000	0.000000
1997.896760	0.041589	0.577612	0.238664	82.277443	50.873322	72.804573	4.315255	0.000000	-2.525584	0.000000	0.000000	0.000000	0.489045	0.068756	-0.141842	0.000000	0.000000	4.000000	28.000000	0.000000
1997.900094	0.041589	0.577612	0.238664	82.277443	50.873322	72.804573	4.315255	0.000000	-2.525584	0.000000	0.000000	0.000000	0.489045	0.068756	-0.141842	0.000000	0.000000	4.000000	28.000000	0.000000
1997.903427	0.041589	0.577612	0.238664	82.277443	50.873322	72.804573	4.315255	0.000000	-2.525584	0.000000	0.000000	0.000000	0.489045	0.068756	-0.141842	0.000000	0.000000	4.000000	28.000000	0.000000
1997.906760	0.043353	0.577889	0.238234	82.205048	55.287922	77.331673	4.300201	0.000000	-2.551131	0.000000	0.000000	0.000000	0.529087	0.083334	-0.128835	0.000000	0.000000	4.000000	28.000000	0.000000
1997.910094	0.043353	0.577889	0.238234	82.205048	55.287922	77.331673	4.300201	0.000000	-2.551131	0.000000	0.000000	0.000000	0.529087	0.083334	-0.128835	0.000000	0.000000	4.000000	28.000000	0.000000
1997.913427	0.043353	0.577889	0.238234	82.205048	55.287922	77.331673	4.300201	0.000000	-2.551131	0.000000	0.000000	0.000000	0.529087	0.083334	-0.128835	0.000000	0.000000	4.000000	28.000000	0.000000
1997.916760	0.045286	0.578183	0.237883	82.134087	60.405571	82.573723	4.284189	0.000000	-2.577929	0.000000	0.000000	0.000000	0.579816	0.088135	-0.105427	0.000000	0.000000	4.000000	28.000000	0.000000
1997.920094	0.045286	0.578183	0.237883	82.134087	60.405571	82.573723	4.284189	0.000000	-2.577929	0.000000	0.000000	0.000000	0.579816	0.088135	-0.105427	0.000000	0.000000	4.000000	28.000000	0.000000
1997.923427	0.045286	0.578183	0.237883	82.134087	60.405571	82.573723	4.284189	0.000000	-2.577929	0.000000	0.000000	0.000000	0.579816	0.088135	-0.105427	0.000000	0.000000	4.000000	28.000000	0.000000
1997.926760	0.047287	0.578450	0.237590	82.062119	65.381676	87.722664	4.267105	0.000000	-2.606112	0.000000	0.000000	0.000000	0.600517	0.079905	-0.087770	0.000000	0.000000	4.000000	28.000000	0.000000
1997.930094	0.047287	0.578450	0.237590	82.062119	65.381676	87.722664	4.267105	0.000000	-2.606112	0.000000	0.000000	0.000000	0.600517	0.079905	-0.087770	0.000000	0.000000	4.000000	28.000000	0.000000
1997.933427	0.047287	0.578450	0.237590	82.062119	65.381676	87.722664	4.267105	0.000000	-2.606112	0.000000	0.000000	0.000000	0.600517	0.079905	-0.087770	0.000000	0.000000	4.000000	28.000000	0.000000
1997.936760	0.049491	0.578651	0.237353	82.042488	69.697693	92.812729	4.249662	0.000000	-2.634458	0.000000	0.000000	0.000000	0.661076	0.060326	-0.071095	0.000000	0.000000	4.000000	28.000000	0.000000
1997.940094	0.049491	0.578651	0.237353	82.042488	69.697693	92.812729	4.249662	0.000000	-2.634458	0.000000	0.000000	0.000000	0.661076	0.060326	-0.071095	0.000000	0.000000	4.000000	28.000000	0.000000
1997.943427	0.049491	0.578651	0.237353	82.042488	69.697693	92.812729	4.249662	0.000000	-2.634458	0.000000	0.000000	0.000000	0.661076	0.060326	-0.071095	0.000000	0.000000	4.000000	28.000000	0.000000
1997.946760	0.051760	0.578814	0.237111	82.156654	73.296638	97.370331	4.230792	0.000000	-2.664658	0.000000	0.000000	0.000000	0.680689	0.048884	-0.072696	0.000000	0.000000	4.000000	28.000000	0.000000
1997.950094	0.051760	0.578814	0.237111	82.156654	73.296638	97.370331	4.230792	0.000000	-2.664658	0.000000	0.000000	0.000000	0.680689	0.048884	-0.072696	0.000000	0.000000	4.000000	28.000000	0.000000
1997.953427	0.051760	0.578814	0.237111	82.156654	73.296638	97.370331	4.230792	0.000000	-2.664658	0.000000	0.000000	0.000000	0.680689	0.048884	-0.072696	0.000000	0.000000	4.000000	28.000000	0.000000
1997.956760	0.054159	0.578917	0.236845	82.281189	76.661774	101.729866	4.211285	0.000000	-2.695381	0.000000	0.000000	0.000000	0.719775	0.030959	-0.079700	0.000000	0.000000	4.000000	28.000000	0.000000
1997.960094	0.054159	0.578917	0.236845	82.281189	76.661774	101.729866	4.211285	0.000000	-2.695381	0.000000	0.000000	0.000000	0.719775	0.030959	-0.079700	0.000000	0.000000	4.000000	28.000000	0.000000
1997.963427	0.054159	0.578917	0.236845	82.281189	76.661774	101.729866	4.211285	0.000000	-2.695381	0.000000	0.000000	0.000000	0.719775	0.030959	-0.079700	0.000000	0.000000	4.000000	28.000000	0.000000
1997.966760	0.056650	0.578987	0.236489	82.363388	79.845802	105.543724	4.190522	0.000000	-2.727550	0.000000	0.000000	0.000000	0.747222	0.021155	-0.106964	0.000000	0.000000	4.000000	28.000000	0.000000
1997.970094	0.056650	0.578987	0.236489	82.363388	79.845802	105.543724	4.190522	0.000000	-2.727550	0.000000	0.000000	0.000000	0.747222	0.021155	-0.106964	0.000000	0.000000	4.000000	28.000000	0.000000
1997.973427	0.056650	0.578987	0.236489	82.363388	79.845802	105.543724	4.190522	0.000000	-2.727550	0.000000	0.000000	0.000000	0.747222	0.021155	-0.106964	0.000000	0.000000	4.000000	28.000000	0.000000
1997.976760	0.059194	0.579036	0.235993	82.420654	82.785980	108.565186	4.168444	0.000000	-2.761173	0.000000	0.000000	0.000000	0.763218	0.014558	-0.148706	0.000000	0.000000	4.000000	28.000000	0.000000
1997.980094	0.059194	0.579036	0.235993	82.420654	82.785980	108.565186	4.168444	0.000000	-2.761173	0.000000	0.000000	0.000000	0.763218	0.014558	-0.148706	0.000000	0.000000	4.000000	28.000000	0.000000
1997.983427	0.059194	0.579036	0.235993	82.420654	82.785980	108.565186	4.168444	0.000000	-2.761173	0.000000	0.000000	0.000000	0.763218	0.014558	-0.148706	0.000000	0.000000	4.000000	28.000000	0.000000
1997.986760	0.061727	0.579068	0.235394	82.457375	85.429581	111.163834	4.145068	0.000000	-2.796141	0.000000	0.000000	0.000000	0.759848	0.009616	-0.179581	0.000000	0.000000	4.000000	28.000000	0.000000
1997.990094	0.061727	0.579068	0.235394	82.457375	85.429581	111.163834	4.145068	0.000000	-2.796141	0.000000	0.000000	0.000000	0.759848	0.009616	-0.179581	0.000000	0.000000	4.000000	28.000000	0.000000
1997.993427	0.061727	0.579068	0.235394	82.457375	85.429581	111.163834	4.145068	0.000000	-2.796141	0.000000	0.000000	0.000000	0.759848	0.009616	-0.179581	0.000000	0.000000	4.000000	28.000000	0.000000
1997.996760	0.064280	0.579083	0.234690	82.479424	87.829979	113.894989	4.121083	0.000000	-2.831373	0.000000	0.000000	0.000000	0.766002	0.004610	-0.211403	0.000000	0.000000	4.000000	28.000000	0.000000
1998.000094	0.064280	0.579083	0.234690	82.479424	87.829979	113.894989	4.121083	0.000000	-2.831373	0.000000	0.000000	0.000000	0.766002	0.004610	-0.211403	0.000000	0.000000	4.000000	28.000000	0.000000
1998.003427	0.064280	0.579083	0.234690	82.479424	87.829979	113.894989	4.121083	0.000000	-2.831373	0.000000	0.000000	0.000000	0.766002	0.004610	-0.211403	0.000000	0.000000	4.000000	28.000000	0.000000
1998.006760	0.066787	0.579082	0.233885	82.490387	89.900658	116.406998	4.096182	0.000000	-2.867280	0.000000	0.000000	0.000000	0.752110	-0.000406	-0.241470	0.000000	0.000000	4.000000	28.000000	0.000000
1998.010094	0.066787	0.579082	0.233885	82.490387	89.900658	116.406998	4.096182	0.000000	-2.867280	0.000000	0.000000	0.000000	0.752110	-0.000406	-0.241470	0.000000	0.000000	4.000000	28.000000	0.000000
1998.013427	0.066787	0.579082	0.233885	82.490387	89.900658	116.406998	4.096182	0.000000	-2.867280	0.000000	0.000000	0.000000	0.752110	-0.000406	-0.241470	0.000000	0.000000	4.000000	28.000000	0.000000
1998.016760	0.069414	0.579069	0.232995	82.488197	91.660507	118.396935	4.070917	0.000000	-2.903038	0.000000	0.000000	0.000000	0.788002	-0.003767	-0.267059	0.000000	0.000000	4.000000	28.000000	0.000000
1998.020094	0.069414	0.579069	0.232995	82.488197	91.660507	118.396935	4.070917	0.000000	-2.903038	0.000000	0.000000	0.000000	0.788002	-0.003767	-0.267059	0.000000	0.000000	4.000000	28.000000	0.000000
1998.023427	0.069414	0.579069	0.232995	82.488197	91.660507	118.396935	4.070917	0.000000	-2.903038	0.000000	0.000000	0.000000	0.788002	-0.003767	-0.267059	0.000000	0.000000	4.000000	28.000000	0.000000
1998.026760	0.072035	0.579019	0.232100	82.441582	93.092033	119.717400	4.043985	0.000000	-2.940441	0.000000	0.000000	0.000000	0.786413	-0.015229	-0.268296	0.000000	0.000000	4.000000	28.000000	0.000000
1998.030094	0.072035	0.579019	0.232100	82.441582	93.092033	119.717400	4.043985	0.000000	-2.940441	0.000000	0.000000	0.000000	0.786413	-0.015229	-0.268296	0.000000	0.000000	4.000000	28.000000	0.000000
1998.033427	0.072035	0.579019	0.232100	82.441582	93.092033	119.717400	4.043985	0.000000	-2.940441	0.000000	0.000000	0.000000	0.786413	-0.015229	-0.268296	0.000000	0.000000	4.000000	28.000000	0.000000
1998.036760	0.074721	0.578995	0.231232	82.355431	94.149292	120.677872	4.016883	0.000000	-2.977356	0.000000	0.000000	0.000000	0.805639	-0.007135	-0.260553	0.000000	0.000000	4.000000	28.000000	0.000000
1998.040094	0.074721	0.578995	0.231232	82.355431	94.149292	120.677872	4.016883	0.000000	-2.977356	0.000000	0.000000	0.000000	0.805639	-0.007135	-0.260553	0.000000	0.000000	4.000000	28.000000	0.000000
1998.043427	0.074721	0.578995	0.231232	82.355431	94.149292	120.677872	4.016883	0.000000	-2.977356	0.000000	0.000000	0.000000	0.805639	-0.007135	-0.260553	0.000000	0.000000	4.000000	28.000000	0.000000
1998.046760	0.077434	0.578933	0.230355	82.290520	94.764175	121.366005	3.989236	0.000000	-3.014300	0.000000	0.000000	0.000000	0.813897	-0.018549	-0.262998	0.000000	0.000000	4.000000	28.000000	0.000000
1998.050094	0.077434	0.578933	0.230355	82.290520	94.764175	121.366005	3.989236	0.000000	-3.014300	0.000000	0.000000	0.000000	0.813897	-0.018549	-0.262998	0.000000	0.000000	4.000000	28.000000	0.000000
1998.053427	0.077434	0.578933	0.230355	82.290520	94.764175	121.366005	3.989236	0.000000	-3.014300	0.000000	0.000000	0.000000	0.813897	-0.018549	-0.262998	0.000000	0.000000	4.000000	28.000000	0.000000
1998.056760	0.080086	0.578888	0.229569	82.283623	95.313049	122.132774	3.961146	0.000000	-3.051118	0.000000	0.000000	0.000000	0.795848	-0.013629	-0.235939	0.000000	0.000000	4.000000	28.000000	0.000000
1998.060094	0.080086	0.578888	0.229569	82.283623	95.313049	122.132774	3.961146	0.000000	-3.051118	0.000000	0.000000	0.000000	0.795848	-0.013629	-0.235939	0.000000	0.000000	4.000000	28.000000	0.000000
1998.063427	0.080086	0.578888	0.229569	82.283623	95.313049	122.132774	3.961146	0.000000	-3.051118	0.000000	0.000000	0.000000	0.795848	-0.013629	-0.235939	0.000000	0.000000	4.000000	28.000000	0.000000
1998.066760	0.082773	0.578831	0.228818	82.284492	95.862198	122.850037	3.933996	0.000000	-3.086046	0.000000	0.000000	0.000000	0.805923	-0.016812	-0.225232	0.000000	0.000000	4.000000	28.000000	0.000000
1998.070094	0.082773	0.578831	0.228818	82.284492	95.862198	122.850037	3.933996	0.000000	-3.086046	0.000000	0.000000	0.000000	0.805923	-0.016812	-0.225232	0.000000	0.000000	4.000000	28.000000	0.000000
1998.073427	0.082773	0.578831	0.228818	82.284492	95.862198	122.850037	3.933996	0.000000	-3.086046	0.000000	0.000000	0.000000	0.805923	-0.016812	-0.225232	0.000000	0.000000	4.000000	28.000000	0.000000
1998.076760	0.085386	0.578732	0.228040	82.285126	96.411354	123.846550	3.906687	0.000000	-3.120544	0.000000	0.000000	0.000000	0.784051	-0.029831	-0.233485	0.000000	0.000000	4.000000	28.000000	0.000000
1998.080094	0.085386	0.578732	0.228040	82.285126	96.411354	123.846550	3.906687	0.000000	-3.120544	0.000000	0.000000	0.000000	0.784051	-0.029831	-0.233485	0.000000	0.000000	4.000000	28.000000	0.000000
1998.083427	0.085386	0.578732	0.228040	82.285126	96.411354	123.846550	3.906687	0.000000	-3.120544	0.000000	0.000000	0.000000	0.784051	-0.029831	-0.233485	0.000000	0.000000	4.000000	28.000000	0.000000
1998.086760	0.087872	0.578622	0.227318	82.285561	96.972809	125.289276	3.879702	0.000000	-3.154031	0.000000	0.000000	0.000000	0.745542	-0.033001	-0.216493	0.000000	0.000000	4.000000	28.000000	0.000000
1998.090094	0.087872	0.578622	0.227318	82.285561	96.972809	125.289276	3.879702	0.000000	-3.154031	0.000000	0.000000	0.000000	0.745542	-0.033001	-0.216493	0.000000	0.000000	4.000000	28.000000	0.000000
1998.093427	0.087872	0.578622	0.227318	82.285561	96.972809	125.289276	3.879702	0.000000	-3.154031	0.000000	0.000000	0.000000	0.745542	-0.033001	-0.216493	0.000000	0.000000	4.000000	28.000000	0.000000
1998.096760	0.090288	0.578474	0.226602	82.285660	97.523430	126.444824	3.854083	0.000000	-3.185285	0.000000	0.000000	0.000000	0.725059	-0.044303	-0.214759	0.000000	0.000000	4.000000	28.000000	0.000000
1998.100094	0.090288	0.578474	0.226602	82.285660	97.523430	126.444824	3.854083	0.000000	-3.185285	0.000000	0.000000	0.000000	0.725059	-0.044303	-0.214759	0.000000	0.000000	4.000000	28.000000	0.000000
1998.103427	0.090288	0.578474	0.226602	82.285660	97.523430	126.444824	3.854083	0.000000	-3.185285	0.000000	0.000000	0.000000	0.725059	-0.044303	-0.214759	0.000000	0.000000	4.000000	28.000000	0.000000
1998.106760	0.092540	0.578289	0.225906	82.271477	98.057083	126.889687	3.829002	0.000000	-3.215392	0.000000	0.000000	0.000000	0.675466	-0.055584	-0.208863	0.000000	0.000000	4.000000	28.000000	0.000000
1998.110094	0.092540	0.578289	0.225906	82.271477	98.057083	126.889687	3.829002	0.000000	-3.215392	0.000000	0.000000	0.000000	0.675466	-0.055584	-0.208863	0.000000	0.000000	4.000000	28.000000	0.000000
1998.113427	0.092540	0.578289	0.225906	82.271477	98.057083	126.889687	3.829002	0.000000	-3.215392	0.000000	0.000000	0.000000	0.675466	-0.055584	-0.208863	0.000000	0.000000	4.000000	28.000000	0.000000
1998.116760	0.094631	0.578072	0.225262	82.170776	98.563965	127.363754	3.805371	0.000000	-3.243324	0.000000	0.000000	0.000000	0.627339	-0.065213	-0.193079	0.000000	0.000000	4.000000	28.000000	0.000000
1998.120094	0.094631	0.578072	0.225262	82.170776	98.563965	127.363754	3.805371	0.000000	-3.243324	0.000000	0.000000	0.000000	0.627339	-0.065213	-0.193079	0.000000	0.000000	4.000000	28.000000	0.000000
1998.123427	0.094631	0.578072	0.225262	82.170776	98.563965	127.363754	3.805371	0.000000	-3.243324	0.000000	0.000000	0.000000	0.627339	-0.065213	-0.193079	0.000000	0.000000	4.000000	28.000000	0.000000
1998.126760	0.096660	0.577822	0.224659	81.901848	98.892143	127.860321	3.783397	0.000000	-3.268931	0.000000	0.000000	0.000000	0.608578	-0.074779	-0.180973	0.000000	0.000000	4.000000	28.000000	0.000000
1998.130094	0.096660	0.577822	0.224659	81.901848	98.892143	127.860321	3.783397	0.000000	-3.268931	0.000000	0.000000	0.000000	0.608578	-0.074779	-0.180973	0.000000	0.000000	4.000000	28.000000	0.000000
1998.133427	0.096660	0.577822	0.224659	81.901848	98.892143	127.860321	3.783397	0.000000	-3.268931	0.000000	0.000000	0.000000	0.608578	-0.074779	-0.180973	0.000000	0.000000	4.000000	28.000000	0.000000
1998.136760	0.098598	0.577584	0.224126	81.516869	99.116486	128.161453	3.762195	0.000000	-3.293310	0.000000	0.000000	0.000000	0.581349	-0.071429	-0.159823	0.000000	0.000000	4.000000	28.000000	0.000000
1998.140094	0.098598	0.577584	0.224126	81.516869	99.116486	128.161453	3.762195	0.000000	-3.293310	0.000000	0.000000	0.000000	0.581349	-0.071429	-0.159823	0.000000	0.000000	4.000000	28.000000	0.000000
1998.143427	0.098598	0.577584	0.224126	81.516869	99.116486	128.161453	3.762195	0.000000	-3.293310	0.000000	0.000000	0.000000	0.581349	-0.071429	-0.159823	0.000000	0.000000	4.000000	28.000000	0.000000
1998.146760	0.100409	0.577314	0.223645	81.100044	99.275337	128.408173	3.742231	0.000000	-3.315978	0.000000	0.000000	0.000000	0.543553	-0.080980	-0.144447	0.000000	0.000000	4.000000	28.000000	0.000000
1998.150094	0.100409	0.577314	0.223645	81.100044	99.275337	128.408173	3.742231	0.000000	-3.315978	0.000000	0.000000	0.000000	0.543553	-0.080980	-0.144447	0.000000	0.000000	4.000000	28.000000	0.000000
1998.153427	0.100409	0.577314	0.223645	81.100044	99.275337	128.408173	3.742231	0.000000	-3.315978	0.000000	0.000000	0.000000	0.543553	-0.080980	-0.144447	0.000000	0.000000	4.000000	28.000000	0.000000
1998.156760	0.102159	0.577050	0.223199	80.699524	99.406487	128.634140	3.723673	0.000000	-3.336804	0.000000	0.000000	0.000000	0.525017	-0.079298	-0.133631	0.000000	0.000000	4.000000	28.000000	0.000000
1998.160094	0.102159	0.577050	0.223199	80.699524	99.406487	128.634140	3.723673	0.000000	-3.336804	0.000000	0.000000	0.000000	0.525017	-0.079298	-0.133631	0.000000	0.000000	4.000000	28.000000	0.000000
1998.163427	0.102159	0.577050	0.223199	80.699524	99.406487	128.634140	3.723673	0.000000	-3.336804	0.000000	0.000000	0.000000	0.525017	-0.079298	-0.133631	0.000000	0.000000	4.000000	28.000000	0.000000
1998.166760	0.103846	0.576770	0.222778	80.351089	99.558640	128.848648	3.705885	0.000000	-3.356548	0.000000	0.000000	0.000000	0.506014	-0.084058	-0.126397	0.000000	0.000000	4.000000	28.000000	0.000000
1998.170094	0.103846	0.576770	0.222778	80.351089	99.558640	128.848648	3.705885	0.000000	-3.356548	0.000000	0.000000	0.000000	0.506014	-0.084058	-0.126397	0.000000	0.000000	4.000000	28.000000	0.000000
1998.173427	0.103846	0.576770	0.222778	80.351089	99.558640	128.848648	3.705885	0.000000	-3.356548	0.000000	0.000000	0.000000	0.506014	-0.084058	-0.126397	0.000000	0.000000	4.000000	28.000000	0.000000
1998.176760	0.105403	0.576452	0.222379	80.072708	99.739304	129.077927	3.688797	0.000000	-3.375319	0.000000	0.000000	0.000000	0.467152	-0.095304	-0.119771	0.000000	0.000000	4.000000	28.000000	0.000000
1998.180094	0.105403	0.576452	0.222379	80.072708	99.739304	129.077927	3.688797	0.000000	-3.375319	0.000000	0.000000	0.000000	0.467152	-0.095304	-0.119771	0.000000	0.000000	4.000000	28.000000	0.000000
1998.183427	0.105403	0.576452	0.222379	80.072708	99.739304	129.077927	3.688797	0.000000	-3.375319	0.000000	0.000000	0.000000	0.467152	-0.095304	-0.119771	0.000000	0.000000	4.000000	28.000000	0.000000
1998.186760	0.106830	0.576135	0.221996	79.836311	99.950584	129.345871	3.672943	0.000000	-3.392564	0.000000	0.000000	0.000000	0.428066	-0.095266	-0.114823	0.000000	0.000000	4.000000	28.000000	0.000000
1998.190094	0.106830	0.576135	0.221996	79.836311	99.950584	129.345871	3.672943	0.000000	-3.392564	0.000000	0.000000	0.000000	0.428066	-0.095266	-0.114823	0.000000	0.000000	4.000000	28.000000	0.000000
1998.193427	0.106830	0.576135	0.221996	79.836311	99.950584	129.345871	3.672943	0.000000	-3.392564	0.000000	0.000000	0.000000	0.428066	-0.095266	-0.114823	0.000000	0.000000	4.000000	28.000000	0.000000
1998.196760	0.108127	0.575817	0.221631	79.594460	100.128426	129.686203	3.658285	0.000000	-3.408365	0.000000	0.000000	0.000000	0.389039	-0.095209	-0.109622	0.000000	0.000000	4.000000	28.000000	0.000000
1998.200094	0.108127	0.575817	0.221631	79.594460	100.128426	129.686203	3.658285	0.000000	-3.408365	0.000000	0.000000	0.000000	0.389039	-0.095209	-0.109622	0.000000	0.000000	4.000000	28.000000	0.000000
1998.203427	0.108127	0.575817	0.221631	79.594460	100.128426	129.686203	3.658285	0.000000	-3.408365	0.000000	0.000000	0.000000	0.389039	-0.095209	-0.109622	0.000000	0.000000	4.000000	28.000000	0.000000
1998.206760	0.109229	0.575500	0.221294	79.318886	100.245949	130.478409	3.644827	0.000000	-3.422753	0.000000	0.000000	0.000000	0.330750	-0.095205	-0.101093	0.000000	0.000000	4.000000	28.000000	0.000000
1998.210094	0.109229	0.575500	0.221294	79.318886	100.245949	130.478409	3.644827	0.000000	-3.422753	0.000000	0.000000	0.000000	0.330750	-0.095205	-0.101093	0.000000	0.000000	4.000000	28.000000	0.000000
1998.213427	0.109229	0.575500	0.221294	79.318886	100.245949	130.478409	3.644827	0.000000	-3.422753	0.000000	0.000000	0.000000	0.330750	-0.095205	-0.101093	0.000000	0.000000	4.000000	28.000000	0.000000
1998.216760	0.110149	0.575156	0.221055	78.979378	100.290993	131.629486	3.633182	0.000000	-3.435112	0.000000	0.000000	0.000000	0.275922	-0.103129	-0.071503	0.000000	0.000000	4.000000	28.000000	0.000000
1998.220094	0.110149	0.575156	0.221055	78.979378	100.290993	131.629486	3.633182	0.000000	-3.435112	0.000000	0.000000	0.000000	0.275922	-0.103129	-0.071503	0.000000	0.000000	4.000000	28.000000	0.000000
1998.223427	0.110149	0.575156	0.221055	78.979378	100.290993	131.629486	3.633182	0.000000	-3.435112	0.000000	0.000000	0.000000	0.275922	-0.103129	-0.071503	0.000000	0.000000	4.000000	28.000000	0.000000
1998.226760	0.110149	0.575156	0.221055	78.570076	100.256775	132.000229	3.623797	0.000000	-3.445010	0.000000	0.000000	0.000000	0.275922	-0.103129	-0.071503	0.000000	0.000000	4.000000	28.000000	0.000000
1998.230094	0.110976	0.574855	0.220856	78.570076	100.256775	132.000229	3.623797	0.000000	-3.445010	0.000000	0.000000	0.000000	0.248045	-0.090205	-0.059665	0.000000	0.000000	4.000000	28.000000	0.000000
1998.233427	0.110976	0.574855	0.220856	78.570076	100.256775	132.000229	3.623797	0.000000	-3.445010	0.000000	0.000000	0.000000	0.248045	-0.090205	-0.059665	0.000000	0.000000	4.000000	28.000000	0.000000
1998.236760	0.111617	0.574582	0.220732	78.113235	100.160904	132.119919	3.623797	0.000000	-3.445010	0.000000	0.000000	0.000000	0.192191	-0.082080	-0.037261	0.000000	0.000000	4.000000	28.000000	0.000000
1998.240094	0.111617	0.574582	0.220732	78.113235	100.160904	132.119919	3.623797	0.000000	-3.445010	0.000000	0.000000	0.000000	0.192191	-0.082080	-0.037261	0.000000	0.000000	4.000000	28.000000	0.000000
1998.243427	0.111617	0.574582	0.220732	78.113235	100.160904	132.119919	3.623797	0.000000	-3.445010	0.000000	0.000000	0.000000	0.192191	-0.082080	-0.037261	0.000000	0.000000	4.000000	28.000000	0.000000
1998.246760	0.112104	0.574335	0.220678	77.648735	99.989944	132.181946	3.609275	0.000000	-3.460222	0.000000	0.000000	0.000000	0.146062	-0.074015	-0.016288	0.000000	0.000000	4.000000	28.000000	0.000000
1998.250094	0.112104	0.574335	0.220678	77.648735	99.989944	132.181946	3.609275	0.000000	-3.460222	0.000000	0.000000	0.000000	0.146062	-0.074015	-0.016288	0.000000	0.000000	4.000000	28.000000	0.000000
1998.253427	0.112104	0.574335	0.220678	77.648735	99.989944	132.181946	3.609275	0.000000	-3.460222	0.000000	0.000000	0.000000	0.146062	-0.074015	-0.016288	0.000000	0.000000	4.000000	28.000000	0.000000
1998.256760	0.112104	0.574335	0.220678	77.228546	99.816566	132.226791	3.604873	0.000000	-3.464806	0.000000	0.000000	0.000000	0.146062	-0.074015	-0.016288	0.000000	0.000000	4.000000	28.000000	0.000000
1998.260094	0.112503	0.574137	0.220696	77.228546	99.816566	132.226791	3.604873	0.000000	-3.464806	0.000000	0.000000	0.000000	0.119914	-0.059495	0.005372	0.000000	0.000000	4.000000	28.000000	0.000000
1998.263427	0.112503	0.574137	0.220696	77.228546	99.816566	132.226791	3.604873	0.000000	-3.464806	0.000000	0.000000	0.000000	0.119914	-0.059495	0.005372	0.000000	0.000000	4.000000	28.000000	0.000000
1998.266760	0.112771	0.573955	0.220716	76.914063	99.674667	132.251007	3.604873	0.000000	-3.464806	0.000000	0.000000	0.000000	0.080369	-0.054697	0.006041	0.000000	0.000000	4.000000	28.000000	0.000000
1998.270094	0.112771	0.573955	0.220716	76.914063	99.674667	132.251007	3.604873	0.000000	-3.464806	0.000000	0.000000	0.000000	0.080369	-0.054697	0.006041	0.000000	0.000000	4.000000	28.000000	0.000000
1998.273427	0.112771	0.573955	0.220716	76.914063	99.674667	132.251007	3.604873	0.000000	-3.464806	0.000000	0.000000	0.000000	0.080369	-0.054697	0.006041	0.000000	0.000000	4.000000	28.000000	0.000000
1998.276760	0.112771	0.573955	0.220716	76.772591	99.639595	132.290009	3.599728	0.000000	-3.470153	0.000000	0.000000	0.000000	0.080369	-0.054697	0.006041	0.000000	0.000000	4.000000	28.000000	0.000000
1998.280094	0.112879	0.573831	0.220769	76.772591	99.639595	132.290009	3.599728	0.000000	-3.470153	0.000000	0.000000	0.000000	0.032417	-0.036985	0.015936	0.000000	0.000000	4.000000	28.000000	0.000000
1998.283427	0.112879	0.573831	0.220769	76.772591	99.639595	132.290009	3.599728	0.000000	-3.470153	0.000000	0.000000	0.000000	0.032417	-0.036985	0.015936	0.000000	0.000000	4.000000	28.000000	0.000000
1998.286760	0.112879	0.573831	0.220769	76.746689	99.637199	132.303329	3.599728	0.000000	-3.470153	0.000000	0.000000	0.000000	0.032417	-0.036985	0.015936	0.000000	0.000000	4.000000	28.000000	0.000000
1998.290094	0.112879	0.573831	0.220769	76.746689	99.637199	132.303329	3.599728	0.000000	-3.470153	0.000000	0.000000	0.000000	0.032417	-0.036985	0.015936	0.000000	0.000000	4.000000	28.000000	0.000000
1998.293427	0.112893	0.573729	0.220851	76.746689	99.637199	132.303329	3.599728	0.000000	-3.470153	0.000000	0.000000	0.000000	0.004082	-0.030567	0.024512	0.000000	0.000000	4.000000	28.000000	0.000000
1998.296760	0.112893	0.573729	0.220851	76.742699	99.642570	132.316864	3.599265	0.000000	-3.470633	0.000000	0.000000	0.000000	0.004082	-0.030567	0.024512	0.000000	0.000000	4.000000	28.000000	0.000000
1998.300094	0.112893	0.573729	0.220851	76.742699	99.642570	132.316864	3.599265	0.000000	-3.470633	0.000000	0.000000	0.000000	0.004082	-0.030567	0.024512	0.000000	0.000000	4.000000	28.000000	0.000000
1998.303427	0.112893	0.573729	0.220851	76.742699	99.642570	132.316864	3.599265	0.000000	-3.470633	0.000000	0.000000	0.000000	0.004082	-0.030567	0.024512	0.000000	0.000000	4.000000	28.000000	0.000000
1998.306760	0.112653	0.573574	0.221001	76.727089	99.622589	132.320572	3.599796	0.000000	-3.470082	0.000000	0.000000	0.000000	-0.071926	-0.046663	0.044899	0.000000	0.000000	4.000000	28.000000	0.000000
1998.310094	0.112653	0.573574	0.221001	76.727089	99.622589	132.320572	3.599796	0.000000	-3.470082	0.000000	0.000000	0.000000	-0.071926	-0.046663	0.044899	0.000000	0.000000	4.000000	28.000000	0.000000
1998.313427	0.112653	0.573574	0.221001	76.727089	99.622589	132.320572	3.599796	0.000000	-3.470082	0.000000	0.000000	0.000000	-0.071926	-0.046663	0.044899	0.000000	0.000000	4.000000	28.000000	0.000000
1998.316760	0.112653	0.573574	0.221001	76.707161	99.586021	132.320297	3.602922	0.000000	-3.466835	0.000000	0.000000	0.000000	-0.071926	-0.046663	0.044899	0.000000	0.000000	4.000000	28.000000	0.000000
1998.320094	0.112373	0.573526	0.221105	76.707161	99.586021	132.320297	3.602922	0.000000	-3.466835	0.000000	0.000000	0.000000	-0.084117	-0.014458	0.031388	0.000000	0.000000	4.000000	28.000000	0.000000
1998.323427	0.112373	0.573526	0.221105	76.707161	99.586021	132.320297	3.602922	0.000000	-3.466835	0.000000	0.000000	0.000000	-0.084117	-0.014458	0.031388	0.000000	0.000000	4.000000	28.000000	0.000000
1998.326760	0.111992	0.573493	0.221207	76.691902	99.523796	132.300705	3.602922	0.000000	-3.466835	0.000000	0.000000	0.000000	-0.114054	-0.009642	0.030479	0.000000	0.000000	4.000000	28.000000	0.000000
1998.330094	0.111992	0.573493	0.221207	76.691902	99.523796	132.300705	3.602922	0.000000	-3.466835	0.000000	0.000000	0.000000	-0.114054	-0.009642	0.030479	0.000000	0.000000	4.000000	28.000000	0.000000
1998.333427	0.111992	0.573493	0.221207	76.691902	99.523796	132.300705	3.602922	0.000000	-3.466835	0.000000	0.000000	0.000000	-0.114054	-0.009642	0.030479	0.000000	0.000000	4.000000	28.000000	0.000000
1998.336760	0.111992	0.573493	0.221207	76.690216	99.464058	132.277390	3.609919	0.000000	-3.459550	0.000000	0.000000	0.000000	-0.114054	-0.009642	0.030479	0.000000	0.000000	4.000000	28.000000	0.000000
1998.340094	0.111585	0.573467	0.221345	76.690216	99.464058	132.277390	3.609919	0.000000	-3.459550	0.000000	0.000000	0.000000	-0.122189	-0.008042	0.041437	0.000000	0.000000	4.000000	28.000000	0.000000
1998.343427	0.111585	0.573467	0.221345	76.690216	99.464058	132.277390	3.609919	0.000000	-3.459550	0.000000	0.000000	0.000000	-0.122189	-0.008042	0.041437	0.000000	0.000000	4.000000	28.000000	0.000000
1998.346760	0.111113	0.573440	0.221493	76.690216	99.412735	132.263794	3.609919	0.000000	-3.459550	0.000000	0.000000	0.000000	-0.141560	-0.008033	0.044528	0.000000	0.000000	4.000000	28.000000	0.000000
1998.350094	0.111113	0.573440	0.221493	76.690216	99.412735	132.263794	3.609919	0.000000	-3.459550	0.000000	0.000000	0.000000	-0.141560	-0.008033	0.044528	0.000000	0.000000	4.000000	28.000000	0.000000
1998.353427	0.111113	0.573440	0.221493	76.690216	99.412735	132.263794	3.609919	0.000000	-3.459550	0.000000	0.000000	0.000000	-0.141560	-0.008033	0.044528	0.000000	0.000000	4.000000	28.000000	0.000000
1998.356760	0.110638	0.573429	0.221623	76.692192	99.357155	132.250183	3.619324	0.000000	-3.449709	0.000000	0.000000	0.000000	-0.142526	-0.003227	0.038772	0.000000	0.000000	4.000000	28.000000	0.000000
1998.360094	0.110638	0.573429	0.221623	76.692192	99.357155	132.250183	3.619324	0.000000	-3.449709	0.000000	0.000000	0.000000	-0.142526	-0.003227	0.038772	0.000000	0.000000	4.000000	28.000000	0.000000
1998.363427	0.110638	0.573429	0.221623	76.692192	99.357155	132.250183	3.619324	0.000000	-3.449709	0.000000	0.000000	0.000000	-0.142526	-0.003227	0.038772	0.000000	0.000000	4.000000	28.000000	0.000000
1998.366760	0.110638	0.573429	0.221623	76.700180	99.305199	132.236664	3.624206	0.000000	-3.444580	0.000000	0.000000	0.000000	-0.142526	-0.003227	0.038772	0.000000	0.000000	4.000000	28.000000	0.000000
1998.370094	0.110099	0.573418	0.221762	76.700180	99.305199	132.236664	3.624206	0.000000	-3.444580	0.000000	0.000000	0.000000	-0.161905	-0.003213	0.041803	0.000000	0.000000	4.000000	28.000000	0.000000
1998.373427	0.110099	0.573418	0.221762	76.700180	99.305199	132.236664	3.624206	0.000000	-3.444580	0.000000	0.000000	0.000000	-0.161905	-0.003213	0.041803	0.000000	0.000000	4.000000	28.000000	0.000000
1998.376760	0.109455	0.573381	0.221872	76.712128	99.271225	132.250366	3.624206	0.000000	-3.444580	0.000000	0.000000	0.000000	-0.193091	-0.011274	0.033148	0.000000	0.000000	4.000000	28.000000	0.000000
1998.380094	0.109455	0.573381	0.221872	76.712128	99.271225	132.250366	3.624206	0.000000	-3.444580	0.000000	0.000000	0.000000	-0.193091	-0.011274	0.033148	0.000000	0.000000	4.000000	28.000000	0.000000
1998.383427	0.109455	0.573381	0.221872	76.712128	99.271225	132.250366	3.624206	0.000000	-3.444580	0.000000	0.000000	0.000000	-0.193091	-0.011274	0.033148	0.000000	0.000000	4.000000	28.000000	0.000000
1998.386760	0.109455	0.573381	0.221872	76.728058	99.231552	132.264145	3.635812	0.000000	-3.432328	0.000000	0.000000	0.000000	-0.193091	-0.011274	0.033148	0.000000	0.000000	4.000000	28.000000	0.000000
1998.390094	0.108679	0.573359	0.221984	76.728058	99.231552	132.264145	3.635812	0.000000	-3.432328	0.000000	0.000000	0.000000	-0.232717	-0.006454	0.033499	0.000000	0.000000	4.000000	28.000000	0.000000
1998.393427	0.108679	0.573359	0.221984	76.728058	99.231552	132.264145	3.635812	0.000000	-3.432328	0.000000	0.000000	0.000000	-0.232717	-0.006454	0.033499	0.000000	0.000000	4.000000	28.000000	0.000000
1998.396760	0.107800	0.573311	0.222066	76.732010	99.200340	132.305099	3.635812	0.000000	-3.432328	0.000000	0.000000	0.000000	-0.263871	-0.014501	0.024626	0.000000	0.000000	4.000000	28.000000	0.000000
1998.400094	0.107800	0.573311	0.222066	76.732010	99.200340	132.305099	3.635812	0.000000	-3.432328	0.000000	0.000000	0.000000	-0.263871	-0.014501	0.024626	0.000000	0.000000	4.000000	28.000000	0.000000
1998.403427	0.107800	0.573311	0.222066	76.732010	99.200340	132.305099	3.635812	0.000000	-3.432328	0.000000	0.000000	0.000000	-0.263871	-0.014501	0.024626	0.000000	0.000000	4.000000	28.000000	0.000000
1998.406760	0.106790	0.573204	0.222161	76.731949	99.182396	132.373276	3.650862	0.000000	-3.416315	0.000000	0.000000	0.000000	-0.302879	-0.032207	0.028463	0.000000	0.000000	4.000000	28.000000	0.000000
1998.410094	0.106790	0.573204	0.222161	76.731949	99.182396	132.373276	3.650862	0.000000	-3.416315	0.000000	0.000000	0.000000	-0.302879	-0.032207	0.028463	0.000000	0.000000	4.000000	28.000000	0.000000
1998.413427	0.106790	0.573204	0.222161	76.731949	99.182396	132.373276	3.650862	0.000000	-3.416315	0.000000	0.000000	0.000000	-0.302879	-0.032207	0.028463	0.000000	0.000000	4.000000	28.000000	0.000000
1998.416760	0.105674	0.573086	0.222206	76.727898	99.167091	132.455002	3.659877	0.000000	-3.406656	0.000000	0.000000	0.000000	-0.334862	-0.035433	0.013632	0.000000	0.000000	4.000000	28.000000	0.000000
1998.420094	0.105674	0.573086	0.222206	76.727898	99.167091	132.455002	3.659877	0.000000	-3.406656	0.000000	0.000000	0.000000	-0.334862	-0.035433	0.013632	0.000000	0.000000	4.000000	28.000000	0.000000
1998.423427	0.105674	0.573086	0.222206	76.727898	99.167091	132.455002	3.659877	0.000000	-3.406656	0.000000	0.000000	0.000000	-0.334862	-0.035433	0.013632	0.000000	0.000000	4.000000	28.000000	0.000000
1998.426760	0.104496	0.572951	0.222279	76.723801	99.162323	132.550339	3.669403	0.000000	-3.396392	0.000000	0.000000	0.000000	-0.353304	-0.040239	0.021705	0.000000	0.000000	4.000000	28.000000	0.000000
1998.430094	0.104496	0.572951	0.222279	76.723801	99.162323	132.550339	3.669403	0.000000	-3.396392	0.000000	0.000000	0.000000	-0.353304	-0.040239	0.021705	0.000000	0.000000	4.000000	28.000000	0.000000
1998.433427	0.104496	0.572951	0.222279	76.723801	99.162323	132.550339	3.669403	0.000000	-3.396392	0.000000	0.000000	0.000000	-0.353304	-0.040239	0.021705	0.000000	0.000000	4.000000	28.000000	0.000000
1998.436760	0.103346	0.572812	0.222313	76.717590	99.166725	132.659134	3.679658	0.000000	-3.385280	0.000000	0.000000	0.000000	-0.345050	-0.041846	0.010150	0.000000	0.000000	4.000000	28.000000	0.000000
1998.440094	0.103346	0.572812	0.222313	76.717590	99.166725	132.659134	3.679658	0.000000	-3.385280	0.000000	0.000000	0.000000	-0.345050	-0.041846	0.010150	0.000000	0.000000	4.000000	28.000000	0.000000
1998.443427	0.103346	0.572812	0.222313	76.717590	99.166725	132.659134	3.679658	0.000000	-3.385280	0.000000	0.000000	0.000000	-0.345050	-0.041846	0.010150	0.000000	0.000000	4.000000	28.000000	0.000000
1998.446760	0.102163	0.572710	0.222343	76.701469	99.154160	132.753769	3.689410	0.000000	-3.374648	0.000000	0.000000	0.000000	-0.354961	-0.030582	0.009121	0.000000	0.000000	4.000000	28.000000	0.000000
1998.450094	0.102163	0.572710	0.222343	76.701469	99.154160	132.753769	3.689410	0.000000	-3.374648	0.000000	0.000000	0.000000	-0.354961	-0.030582	0.009121	0.000000	0.000000	4.000000	28.000000	0.000000
1998.453427	0.102163	0.572710	0.222343	76.701469	99.154160	132.753769	3.689410	0.000000	-3.374648	0.000000	0.000000	0.000000	-0.354961	-0.030582	0.009121	0.000000	0.000000	4.000000	28.000000	0.000000
1998.456760	0.101051	0.572635	0.222406	76.675423	99.108475	132.820496	3.699429	0.000000	-3.363663	0.000000	0.000000	0.000000	-0.333574	-0.022527	0.018875	0.000000	0.000000	4.000000	28.000000	0.000000
1998.460094	0.101051	0.572635	0.222406	76.675423	99.108475	132.820496	3.699429	0.000000	-3.363663	0.000000	0.000000	0.000000	-0.333574	-0.022527	0.018875	0.000000	0.000000	4.000000	28.000000	0.000000
1998.463427	0.101051	0.572635	0.222406	76.675423	99.108475	132.820496	3.699429	0.000000	-3.363663	0.000000	0.000000	0.000000	-0.333574	-0.022527	0.018875	0.000000	0.000000	4.000000	28.000000	0.000000
1998.466760	0.099940	0.572619	0.222473	76.669342	99.067772	132.874557	3.709118	0.000000	-3.352975	0.000000	0.000000	0.000000	-0.333274	-0.004812	0.020253	0.000000	0.000000	4.000000	28.000000	0.000000
1998.470094	0.099940	0.572619	0.222473	76.669342	99.067772	132.874557	3.709118	0.000000	-3.352975	0.000000	0.000000	0.000000	-0.333274	-0.004812	0.020253	0.000000	0.000000	4.000000	28.000000	0.000000
1998.473427	0.099940	0.572619	0.222473	76.669342	99.067772	132.874557	3.709118	0.000000	-3.352975	0.000000	0.000000	0.000000	-0.333274	-0.004812	0.020253	0.000000	0.000000	4.000000	28.000000	0.000000
1998.476760	0.098898	0.572608	0.222561	76.669243	99.004417	132.901703	3.718848	0.000000	-3.342180	0.000000	0.000000	0.000000	-0.312525	-0.003224	0.026360	0.000000	0.000000	4.000000	28.000000	0.000000
1998.480094	0.098898	0.572608	0.222561	76.669243	99.004417	132.901703	3.718848	0.000000	-3.342180	0.000000	0.000000	0.000000	-0.312525	-0.003224	0.026360	0.000000	0.000000	4.000000	28.000000	0.000000
1998.483427	0.098898	0.572608	0.222561	76.669243	99.004417	132.901703	3.718848	0.000000	-3.342180	0.000000	0.000000	0.000000	-0.312525	-0.003224	0.026360	0.000000	0.000000	4.000000	28.000000	0.000000
1998.486760	0.097893	0.572603	0.222674	76.671204	98.934616	132.915390	3.728167	0.000000	-3.331782	0.000000	0.000000	0.000000	-0.301488	-0.001617	0.033960	0.000000	0.000000	4.000000	28.000000	0.000000
1998.490094	0.097893	0.572603	0.222674	76.671204	98.934616	132.915390	3.728167	0.000000	-3.331782	0.000000	0.000000	0.000000	-0.301488	-0.001617	0.033960	0.000000	0.000000	4.000000	28.000000	0.000000
1998.493427	0.097893	0.572603	0.222674	76.671204	98.934616	132.915390	3.728167	0.000000	-3.331782	0.000000	0.000000	0.000000	-0.301488	-0.001617	0.033960	0.000000	0.000000	4.000000	28.000000	0.000000
1998.496760	0.096859	0.572581	0.222810	76.677124	98.864670	132.929291	3.737377	0.000000	-3.321447	0.000000	0.000000	0.000000	-0.310397	-0.006435	0.040570	0.000000	0.000000	4.000000	28.000000	0.000000
1998.500094	0.096859	0.572581	0.222810	76.677124	98.864670	132.929291	3.737377	0.000000	-3.321447	0.000000	0.000000	0.000000	-0.310397	-0.006435	0.040570	0.000000	0.000000	4.000000	28.000000	0.000000
1998.503427	0.096859	0.572581	0.222810	76.677124	98.864670	132.929291	3.737377	0.000000	-3.321447	0.000000	0.000000	0.000000	-0.310397	-0.006435	0.040570	0.000000	0.000000	4.000000	28.000000	0.000000
1998.506760	0.095790	0.572538	0.222935	76.694939	98.813065	132.957520	3.747005	0.000000	-3.310583	0.000000	0.000000	0.000000	-0.320678	-0.012870	0.037657	0.000000	0.000000	4.000000	28.000000	0.000000
1998.510094	0.095790	0.572538	0.222935	76.694939	98.813065	132.957520	3.747005	0.000000	-3.310583	0.000000	0.000000	0.000000	-0.320678	-0.012870	0.037657	0.000000	0.000000	4.000000	28.000000	0.000000
1998.513427	0.095790	0.572538	0.222935	76.694939	98.813065	132.957520	3.747005	0.000000	-3.310583	0.000000	0.000000	0.000000	-0.320678	-0.012870	0.037657	0.000000	0.000000	4.000000	28.000000	0.000000
1998.516760	0.094659	0.572479	0.223087	76.720711	98.761375	132.986328	3.756853	0.000000	-3.299402	0.000000	0.000000	0.000000	-0.339308	-0.017683	0.045528	0.000000	0.000000	4.000000	28.000000	0.000000
1998.520094	0.094659	0.572479	0.223087	76.720711	98.761375	132.986328	3.756853	0.000000	-3.299402	0.000000	0.000000	0.000000	-0.339308	-0.017683	0.045528	0.000000	0.000000	4.000000	28.000000	0.000000
1998.523427	0.094659	0.572479	0.223087	76.720711	98.761375	132.986328	3.756853	0.000000	-3.299402	0.000000	0.000000	0.000000	-0.339308	-0.017683	0.045528	0.000000	0.000000	4.000000	28.000000	0.000000
1998.526760	0.093395	0.572378	0.223229	76.736404	98.721611	133.041916	3.767420	0.000000	-3.287331	0.000000	0.000000	0.000000	-0.379186	-0.030559	0.042670	0.000000	0.000000	4.000000	28.000000	0.000000
1998.530094	0.093395	0.572378	0.223229	76.736404	98.721611	133.041916	3.767420	0.000000	-3.287331	0.000000	0.000000	0.000000	-0.379186	-0.030559	0.042670	0.000000	0.000000	4.000000	28.000000	0.000000
1998.533427	0.093395	0.572378	0.223229	76.736404	98.721611	133.041916	3.767420	0.000000	-3.287331	0.000000	0.000000	0.000000	-0.379186	-0.030559	0.042670	0.000000	0.000000	4.000000	28.000000	0.000000
1998.536760	0.092166	0.572222	0.223390	76.738190	98.672699	133.088638	3.779037	0.000000	-3.273970	0.000000	0.000000	0.000000	-0.368534	-0.046618	0.048194	0.000000	0.000000	4.000000	28.000000	0.000000
1998.540094	0.092166	0.572222	0.223390	76.738190	98.672699	133.088638	3.779037	0.000000	-3.273970	0.000000	0.000000	0.000000	-0.368534	-0.046618	0.048194	0.000000	0.000000	4.000000	28.000000	0.000000
1998.543427	0.092166	0.572222	0.223390	76.738190	98.672699	133.088638	3.779037	0.000000	-3.273970	0.000000	0.000000	0.000000	-0.368534	-0.046618	0.048194	0.000000	0.000000	4.000000	28.000000	0.000000
1998.546760	0.090968	0.572045	0.223531	76.737877	98.649025	133.170502	3.790498	0.000000	-3.260693	0.000000	0.000000	0.000000	-0.359434	-0.053065	0.042407	0.000000	0.000000	4.000000	28.000000	0.000000
1998.550094	0.090968	0.572045	0.223531	76.737877	98.649025	133.170502	3.790498	0.000000	-3.260693	0.000000	0.000000	0.000000	-0.359434	-0.053065	0.042407	0.000000	0.000000	4.000000	28.000000	0.000000
1998.553427	0.090968	0.572045	0.223531	76.737877	98.649025	133.170502	3.790498	0.000000	-3.260693	0.000000	0.000000	0.000000	-0.359434	-0.053065	0.042407	0.000000	0.000000	4.000000	28.000000	0.000000
1998.556760	0.089800	0.571847	0.223653	76.735466	98.645416	133.265823	3.801573	0.000000	-3.247776	0.000000	0.000000	0.000000	-0.350306	-0.059466	0.036663	0.000000	0.000000	4.000000	28.000000	0.000000
1998.560094	0.089800	0.571847	0.223653	76.735466	98.645416	133.265823	3.801573	0.000000	-3.247776	0.000000	0.000000	0.000000	-0.350306	-0.059466	0.036663	0.000000	0.000000	4.000000	28.000000	0.000000
1998.563427	0.089800	0.571847	0.223653	76.735466	98.645416	133.265823	3.801573	0.000000	-3.247776	0.000000	0.000000	0.000000	-0.350306	-0.059466	0.036663	0.000000	0.000000	4.000000	28.000000	0.000000
1998.566760	0.088762	0.571649	0.223757	76.733025	98.647217	133.353119	3.812261	0.000000	-3.235223	0.000000	0.000000	0.000000	-0.311566	-0.059465	0.030992	0.000000	0.000000	4.000000	28.000000	0.000000
1998.570094	0.088762	0.571649	0.223757	76.733025	98.647217	133.353119	3.812261	0.000000	-3.235223	0.000000	0.000000	0.000000	-0.311566	-0.059465	0.030992	0.000000	0.000000	4.000000	28.000000	0.000000
1998.573427	0.088762	0.571649	0.223757	76.733025	98.647217	133.353119	3.812261	0.000000	-3.235223	0.000000	0.000000	0.000000	-0.311566	-0.059465	0.030992	0.000000	0.000000	4.000000	28.000000	0.000000
1998.576760	0.087782	0.571424	0.223806	76.732414	98.685089	133.475861	3.821734	0.000000	-3.224027	0.000000	0.000000	0.000000	-0.293919	-0.067484	0.014662	0.000000	0.000000	4.000000	28.000000	0.000000
1998.580094	0.087782	0.571424	0.223806	76.732414	98.685089	133.475861	3.821734	0.000000	-3.224027	0.000000	0.000000	0.000000	-0.293919	-0.067484	0.014662	0.000000	0.000000	4.000000	28.000000	0.000000
1998.583427	0.087782	0.571424	0.223806	76.732414	98.685089	133.475861	3.821734	0.000000	-3.224027	0.000000	0.000000	0.000000	-0.293919	-0.067484	0.014662	0.000000	0.000000	4.000000	28.000000	0.000000
1998.586760	0.087782	0.571424	0.223806	76.731735	98.733818	133.598587	3.830332	0.000000	-3.213807	0.000000	0.000000	0.000000	-0.293919	-0.067484	0.014662	0.000000	0.000000	4.000000	28.000000	0.000000
1998.590094	0.086933	0.571220	0.223849	76.731735	98.733818	133.598587	3.830332	0.000000	-3.213807	0.000000	0.000000	0.000000	-0.254629	-0.061047	0.013091	0.000000	0.000000	4.000000	28.000000	0.000000
1998.593427	0.086933	0.571220	0.223849	76.731735	98.733818	133.598587	3.830332	0.000000	-3.213807	0.000000	0.000000	0.000000	-0.254629	-0.061047	0.013091	0.000000	0.000000	4.000000	28.000000	0.000000
1998.596760	0.086206	0.571006	0.223812	76.732964	98.792107	133.721512	3.830332	0.000000	-3.213807	0.000000	0.000000	0.000000	-0.218237	-0.064215	-0.011186	0.000000	0.000000	4.000000	28.000000	0.000000
1998.600094	0.086206	0.571006	0.223812	76.732964	98.792107	133.721512	3.830332	0.000000	-3.213807	0.000000	0.000000	0.000000	-0.218237	-0.064215	-0.011186	0.000000	0.000000	4.000000	28.000000	0.000000
1998.603427	0.086206	0.571006	0.223812	76.732964	98.792107	133.721512	3.830332	0.000000	-3.213807	0.000000	0.000000	0.000000	-0.218237	-0.064215	-0.011186	0.000000	0.000000	4.000000	28.000000	0.000000
1998.606760	0.086206	0.571006	0.223812	76.733948	98.885094	133.871719	3.843673	0.000000	-3.197839	0.000000	0.000000	0.000000	-0.218237	-0.064215	-0.011186	0.000000	0.000000	4.000000	28.000000	0.000000
1998.610094	0.085542	0.570771	0.223753	76.733948	98.885094	133.871719	3.843673	0.000000	-3.197839	0.000000	0.000000	0.000000	-0.199273	-0.070608	-0.017730	0.000000	0.000000	4.000000	28.000000	0.000000
1998.613427	0.085542	0.570771	0.223753	76.733948	98.885094	133.871719	3.843673	0.000000	-3.197839	0.000000	0.000000	0.000000	-0.199273	-0.070608	-0.017730	0.000000	0.000000	4.000000	28.000000	0.000000
1998.616760	0.084938	0.570530	0.223653	76.742691	99.002769	134.036758	3.843673	0.000000	-3.197839	0.000000	0.000000	0.000000	-0.181021	-0.072175	-0.029911	0.000000	0.000000	4.000000	28.000000	0.000000
1998.620094	0.084938	0.570530	0.223653	76.742691	99.002769	134.036758	3.843673	0.000000	-3.197839	0.000000	0.000000	0.000000	-0.181021	-0.072175	-0.029911	0.000000	0.000000	4.000000	28.000000	0.000000
1998.623427	0.084938	0.570530	0.223653	76.742691	99.002769	134.036758	3.843673	0.000000	-3.197839	0.000000	0.000000	0.000000	-0.181021	-0.072175	-0.029911	0.000000	0.000000	4.000000	28.000000	0.000000
1998.626760	0.084938	0.570530	0.223653	76.771027	99.157127	134.218796	3.853275	0.000000	-3.186264	0.000000	0.000000	0.000000	-0.181021	-0.072175	-0.029911	0.000000	0.000000	4.000000	28.000000	0.000000
1998.630094	0.084429	0.570247	0.223515	76.771027	99.157127	134.218796	3.853275	0.000000	-3.186264	0.000000	0.000000	0.000000	-0.152827	-0.084967	-0.041418	0.000000	0.000000	4.000000	28.000000	0.000000
1998.633427	0.084429	0.570247	0.223515	76.771027	99.157127	134.218796	3.853275	0.000000	-3.186264	0.000000	0.000000	0.000000	-0.152827	-0.084967	-0.041418	0.000000	0.000000	4.000000	28.000000	0.000000
1998.636760	0.083950	0.569980	0.223353	76.852348	99.383308	134.438507	3.853275	0.000000	-3.186264	0.000000	0.000000	0.000000	-0.143772	-0.080085	-0.048482	0.000000	0.000000	4.000000	28.000000	0.000000
1998.640094	0.083950	0.569980	0.223353	76.852348	99.383308	134.438507	3.853275	0.000000	-3.186264	0.000000	0.000000	0.000000	-0.143772	-0.080085	-0.048482	0.000000	0.000000	4.000000	28.000000	0.000000
1998.643427	0.083950	0.569980	0.223353	76.852348	99.383308	134.438507	3.853275	0.000000	-3.186264	0.000000	0.000000	0.000000	-0.143772	-0.080085	-0.048482	0.000000	0.000000	4.000000	28.000000	0.000000
1998.646760	0.083950	0.569980	0.223353	77.012604	99.676437	134.677444	3.859554	0.000000	-3.178654	0.000000	0.000000	0.000000	-0.143772	-0.080085	-0.048482	0.000000	0.000000	4.000000	28.000000	0.000000
1998.650094	0.083504	0.569638	0.223200	77.012604	99.676437	134.677444	3.859554	0.000000	-3.178654	0.000000	0.000000	0.000000	-0.133567	-0.102533	-0.046185	0.000000	0.000000	4.000000	28.000000	0.000000
1998.653427	0.083504	0.569638	0.223200	77.012604	99.676437	134.677444	3.859554	0.000000	-3.178654	0.000000	0.000000	0.000000	-0.133567	-0.102533	-0.046185	0.000000	0.000000	4.000000	28.000000	0.000000
1998.656760	0.083063	0.569302	0.223077	77.213722	100.028152	134.947510	3.859554	0.000000	-3.178654	0.000000	0.000000	0.000000	-0.132344	-0.100892	-0.036811	0.000000	0.000000	4.000000	28.000000	0.000000
1998.660094	0.083063	0.569302	0.223077	77.213722	100.028152	134.947510	3.859554	0.000000	-3.178654	0.000000	0.000000	0.000000	-0.132344	-0.100892	-0.036811	0.000000	0.000000	4.000000	28.000000	0.000000
1998.663427	0.083063	0.569302	0.223077	77.213722	100.028152	134.947510	3.859554	0.000000	-3.178654	0.000000	0.000000	0.000000	-0.132344	-0.100892	-0.036811	0.000000	0.000000	4.000000	28.000000	0.000000
1998.666760	0.083063	0.569302	0.223077	77.390678	100.372345	135.221481	3.865148	0.000000	-3.171850	0.000000	0.000000	0.000000	-0.132344	-0.100892	-0.036811	0.000000	0.000000	4.000000	28.000000	0.000000
1998.670094	0.082655	0.568929	0.222956	77.390678	100.372345	135.221481	3.865148	0.000000	-3.171850	0.000000	0.000000	0.000000	-0.122392	-0.112084	-0.036330	0.000000	0.000000	4.000000	28.000000	0.000000
1998.673427	0.082655	0.568929	0.222956	77.390678	100.372345	135.221481	3.865148	0.000000	-3.171850	0.000000	0.000000	0.000000	-0.122392	-0.112084	-0.036330	0.000000	0.000000	4.000000	28.000000	0.000000
1998.676760	0.082277	0.568571	0.222811	77.515854	100.681747	135.488815	3.865148	0.000000	-3.171850	0.000000	0.000000	0.000000	-0.113358	-0.107212	-0.043354	0.000000	0.000000	4.000000	28.000000	0.000000
1998.680094	0.082277	0.568571	0.222811	77.515854	100.681747	135.488815	3.865148	0.000000	-3.171850	0.000000	0.000000	0.000000	-0.113358	-0.107212	-0.043354	0.000000	0.000000	4.000000	28.000000	0.000000
1998.683427	0.082277	0.568571	0.222811	77.515854	100.681747	135.488815	3.865148	0.000000	-3.171850	0.000000	0.000000	0.000000	-0.113358	-0.107212	-0.043354	0.000000	0.000000	4.000000	28.000000	0.000000
1998.686760	0.082277	0.568571	0.222811	77.579681	100.943596	135.746078	3.869980	0.000000	-3.165953	0.000000	0.000000	0.000000	-0.113358	-0.107212	-0.043354	0.000000	0.000000	4.000000	28.000000	0.000000
1998.690094	0.081896	0.568209	0.222634	77.579681	100.943596	135.746078	3.869980	0.000000	-3.165953	0.000000	0.000000	0.000000	-0.114470	-0.108686	-0.053074	0.000000	0.000000	4.000000	28.000000	0.000000
1998.693427	0.081896	0.568209	0.222634	77.579681	100.943596	135.746078	3.869980	0.000000	-3.165953	0.000000	0.000000	0.000000	-0.114470	-0.108686	-0.053074	0.000000	0.000000	4.000000	28.000000	0.000000
1998.696760	0.081444	0.567858	0.222414	77.624458	101.162766	135.978455	3.869980	0.000000	-3.165953	0.000000	0.000000	0.000000	-0.135606	-0.105380	-0.066181	0.000000	0.000000	4.000000	28.000000	0.000000
1998.700094	0.081444	0.567858	0.222414	77.624458	101.162766	135.978455	3.869980	0.000000	-3.165953	0.000000	0.000000	0.000000	-0.135606	-0.105380	-0.066181	0.000000	0.000000	4.000000	28.000000	0.000000
1998.703427	0.081444	0.567858	0.222414	77.624458	101.162766	135.978455	3.869980	0.000000	-3.165953	0.000000	0.000000	0.000000	-0.135606	-0.105380	-0.066181	0.000000	0.000000	4.000000	28.000000	0.000000
1998.706760	0.081444	0.567858	0.222414	77.693810	101.449081	136.266129	3.874316	0.000000	-3.160645	0.000000	0.000000	0.000000	-0.135606	-0.105380	-0.066181	0.000000	0.000000	4.000000	28.000000	0.000000
1998.710094	0.080950	0.567512	0.222113	77.693810	101.449081	136.266129	3.874316	0.000000	-3.160645	0.000000	0.000000	0.000000	-0.148166	-0.103607	-0.090090	0.000000	0.000000	4.000000	28.000000	0.000000
1998.713427	0.080950	0.567512	0.222113	77.693810	101.449081	136.266129	3.874316	0.000000	-3.160645	0.000000	0.000000	0.000000	-0.148166	-0.103607	-0.090090	0.000000	0.000000	4.000000	28.000000	0.000000
1998.716760	0.080382	0.567173	0.221737	77.822136	101.803894	136.590210	3.874316	0.000000	-3.160645	0.000000	0.000000	0.000000	-0.170337	-0.101790	-0.112934	0.000000	0.000000	4.000000	28.000000	0.000000
1998.720094	0.080382	0.567173	0.221737	77.822136	101.803894	136.590210	3.874316	0.000000	-3.160645	0.000000	0.000000	0.000000	-0.170337	-0.101790	-0.112934	0.000000	0.000000	4.000000	28.000000	0.000000
1998.723427	0.080382	0.567173	0.221737	77.822136	101.803894	136.590210	3.874316	0.000000	-3.160645	0.000000	0.000000	0.000000	-0.170337	-0.101790	-0.112934	0.000000	0.000000	4.000000	28.000000	0.000000
1998.726760	0.080382	0.567173	0.221737	78.005005	102.223671	136.951538	3.878679	0.000000	-3.155289	0.000000	0.000000	0.000000	-0.170337	-0.101790	-0.112934	0.000000	0.000000	4.000000	28.000000	0.000000
1998.730094	0.079813	0.566813	0.221346	78.005005	102.223671	136.951538	3.878679	0.000000	-3.155289	0.000000	0.000000	0.000000	-0.170633	-0.108078	-0.117173	0.000000	0.000000	4.000000	28.000000	0.000000
1998.733427	0.079813	0.566813	0.221346	78.005005	102.223671	136.951538	3.878679	0.000000	-3.155289	0.000000	0.000000	0.000000	-0.170633	-0.108078	-0.117173	0.000000	0.000000	4.000000	28.000000	0.000000
1998.736760	0.079204	0.566421	0.220881	78.172279	102.638023	137.315430	3.878679	0.000000	-3.155289	0.000000	0.000000	0.000000	-0.182828	-0.117465	-0.139541	0.000000	0.000000	4.000000	28.000000	0.000000
1998.740094	0.079204	0.566421	0.220881	78.172279	102.638023	137.315430	3.878679	0.000000	-3.155289	0.000000	0.000000	0.000000	-0.182828	-0.117465	-0.139541	0.000000	0.000000	4.000000	28.000000	0.000000
1998.743427	0.079204	0.566421	0.220881	78.172279	102.638023	137.315430	3.878679	0.000000	-3.155289	0.000000	0.000000	0.000000	-0.182828	-0.117465	-0.139541	0.000000	0.000000	4.000000	28.000000	0.000000
1998.746760	0.079204	0.566421	0.220881	78.258118	103.026848	137.706375	3.882824	0.000000	-3.150187	0.000000	0.000000	0.000000	-0.182828	-0.117465	-0.139541	0.000000	0.000000	4.000000	28.000000	0.000000
1998.750094	0.078559	0.566062	0.220380	78.258118	103.026848	137.706375	3.882824	0.000000	-3.150187	0.000000	0.000000	0.000000	-0.193591	-0.107705	-0.150251	0.000000	0.000000	4.000000	28.000000	0.000000
1998.753427	0.078559	0.566062	0.220380	78.258118	103.026848	137.706375	3.882824	0.000000	-3.150187	0.000000	0.000000	0.000000	-0.193591	-0.107705	-0.150251	0.000000	0.000000	4.000000	28.000000	0.000000
1998.756760	0.077876	0.565714	0.219831	78.251907	103.398529	138.136276	3.882824	0.000000	-3.150187	0.000000	0.000000	0.000000	-0.204755	-0.104357	-0.164944	0.000000	0.000000	4.000000	28.000000	0.000000
1998.760094	0.077876	0.565714	0.219831	78.251907	103.398529	138.136276	3.882824	0.000000	-3.150187	0.000000	0.000000	0.000000	-0.204755	-0.104357	-0.164944	0.000000	0.000000	4.000000	28.000000	0.000000
1998.763427	0.077876	0.565714	0.219831	78.251907	103.398529	138.136276	3.882824	0.000000	-3.150187	0.000000	0.000000	0.000000	-0.204755	-0.104357	-0.164944	0.000000	0.000000	4.000000	28.000000	0.000000
1998.766760	0.077876	0.565714	0.219831	78.239632	103.744881	138.538879	3.886933	0.000000	-3.145115	0.000000	0.000000	0.000000	-0.204755	-0.104357	-0.164944	0.000000	0.000000	4.000000	28.000000	0.000000
1998.770094	0.077159	0.565362	0.219251	78.239632	103.744881	138.538879	3.886933	0.000000	-3.145115	0.000000	0.000000	0.000000	-0.215208	-0.105782	-0.174016	0.000000	0.000000	4.000000	28.000000	0.000000
1998.773427	0.077159	0.565362	0.219251	78.239632	103.744881	138.538879	3.886933	0.000000	-3.145115	0.000000	0.000000	0.000000	-0.215208	-0.105782	-0.174016	0.000000	0.000000	4.000000	28.000000	0.000000
1998.776760	0.076406	0.565041	0.218634	78.216599	104.090126	138.949432	3.886933	0.000000	-3.145115	0.000000	0.000000	0.000000	-0.225809	-0.096089	-0.184912	0.000000	0.000000	4.000000	28.000000	0.000000
1998.780094	0.076406	0.565041	0.218634	78.216599	104.090126	138.949432	3.886933	0.000000	-3.145115	0.000000	0.000000	0.000000	-0.225809	-0.096089	-0.184912	0.000000	0.000000	4.000000	28.000000	0.000000
1998.783427	0.076406	0.565041	0.218634	78.216599	104.090126	138.949432	3.886933	0.000000	-3.145115	0.000000	0.000000	0.000000	-0.225809	-0.096089	-0.184912	0.000000	0.000000	4.000000	28.000000	0.000000
1998.786760	0.075711	0.564748	0.217938	78.165390	104.418335	139.338806	3.891298	0.000000	-3.139713	0.000000	0.000000	0.000000	-0.208599	-0.087958	-0.208800	0.000000	0.000000	4.000000	28.000000	0.000000
1998.790094	0.075711	0.564748	0.217938	78.165390	104.418335	139.338806	3.891298	0.000000	-3.139713	0.000000	0.000000	0.000000	-0.208599	-0.087958	-0.208800	0.000000	0.000000	4.000000	28.000000	0.000000
1998.793427	0.075711	0.564748	0.217938	78.165390	104.418335	139.338806	3.891298	0.000000	-3.139713	0.000000	0.000000	0.000000	-0.208599	-0.087958	-0.208800	0.000000	0.000000	4.000000	28.000000	0.000000
1998.796760	0.075076	0.564524	0.217189	78.096680	104.710587	139.585693	3.892466	0.000000	-3.138266	0.000000	0.000000	0.000000	-0.190507	-0.067218	-0.224743	0.000000	0.000000	4.000000	28.000000	0.000000
1998.800094	0.075076	0.564524	0.217189	78.096680	104.710587	139.585693	3.892466	0.000000	-3.138266	0.000000	0.000000	0.000000	-0.190507	-0.067218	-0.224743	0.000000	0.000000	4.000000	28.000000	0.000000
1998.803427	0.075076	0.564524	0.217189	78.096680	104.710587	139.585693	3.892466	0.000000	-3.138266	0.000000	0.000000	0.000000	-0.190507	-0.067218	-0.224743	0.000000	0.000000	4.000000	28.000000	0.000000
1998.806760	0.074496	0.564306	0.216347	78.022758	105.027946	139.616089	3.892737	0.000000	-3.137928	0.000000	0.000000	0.000000	-0.173775	-0.065498	-0.252636	0.000000	0.000000	4.000000	28.000000	0.000000
1998.810094	0.074496	0.564306	0.216347	78.022758	105.027946	139.616089	3.892737	0.000000	-3.137928	0.000000	0.000000	0.000000	-0.173775	-0.065498	-0.252636	0.000000	0.000000	4.000000	28.000000	0.000000
1998.813427	0.074496	0.564306	0.216347	78.022758	105.027946	139.616089	3.892737	0.000000	-3.137928	0.000000	0.000000	0.000000	-0.173775	-0.065498	-0.252636	0.000000	0.000000	4.000000	28.000000	0.000000
1998.816760	0.073970	0.564146	0.215387	77.953674	105.365868	139.541443	3.891862	0.000000	-3.139014	0.000000	0.000000	0.000000	-0.157897	-0.048009	-0.288092	0.000000	0.000000	4.000000	28.000000	0.000000
1998.820094	0.073970	0.564146	0.215387	77.953674	105.365868	139.541443	3.891862	0.000000	-3.139014	0.000000	0.000000	0.000000	-0.157897	-0.048009	-0.288092	0.000000	0.000000	4.000000	28.000000	0.000000
1998.823427	0.073970	0.564146	0.215387	77.953674	105.365868	139.541443	3.891862	0.000000	-3.139014	0.000000	0.000000	0.000000	-0.157897	-0.048009	-0.288092	0.000000	0.000000	4.000000	28.000000	0.000000
1998.826760	0.073436	0.563991	0.214340	77.904228	105.760887	139.700058	3.889671	0.000000	-3.141729	0.000000	0.000000	0.000000	-0.160360	-0.046433	-0.314077	0.000000	0.000000	4.000000	28.000000	0.000000
1998.830094	0.073436	0.563991	0.214340	77.904228	105.760887	139.700058	3.889671	0.000000	-3.141729	0.000000	0.000000	0.000000	-0.160360	-0.046433	-0.314077	0.000000	0.000000	4.000000	28.000000	0.000000
1998.833427	0.073436	0.563991	0.214340	77.904228	105.760887	139.700058	3.889671	0.000000	-3.141729	0.000000	0.000000	0.000000	-0.160360	-0.046433	-0.314077	0.000000	0.000000	4.000000	28.000000	0.000000
1998.836760	0.072889	0.563836	0.213173	77.879875	106.220436	140.154221	3.886912	0.000000	-3.145142	0.000000	0.000000	0.000000	-0.163853	-0.046467	-0.349996	0.000000	0.000000	4.000000	28.000000	0.000000
1998.840094	0.072889	0.563836	0.213173	77.879875	106.220436	140.154221	3.886912	0.000000	-3.145142	0.000000	0.000000	0.000000	-0.163853	-0.046467	-0.349996	0.000000	0.000000	4.000000	28.000000	0.000000
1998.843427	0.072889	0.563836	0.213173	77.879875	106.220436	140.154221	3.886912	0.000000	-3.145142	0.000000	0.000000	0.000000	-0.163853	-0.046467	-0.349996	0.000000	0.000000	4.000000	28.000000	0.000000
1998.846760	0.072395	0.563717	0.211873	77.857430	106.721626	140.659332	3.883365	0.000000	-3.149520	0.000000	0.000000	0.000000	-0.148443	-0.035571	-0.389950	0.000000	0.000000	4.000000	28.000000	0.000000
1998.850094	0.072395	0.563717	0.211873	77.857430	106.721626	140.659332	3.883365	0.000000	-3.149520	0.000000	0.000000	0.000000	-0.148443	-0.035571	-0.389950	0.000000	0.000000	4.000000	28.000000	0.000000
1998.853427	0.072395	0.563717	0.211873	77.857430	106.721626	140.659332	3.883365	0.000000	-3.149520	0.000000	0.000000	0.000000	-0.148443	-0.035571	-0.389950	0.000000	0.000000	4.000000	28.000000	0.000000
1998.856760	0.071954	0.563640	0.210472	77.834328	107.195755	141.014740	3.878351	0.000000	-3.155693	0.000000	0.000000	0.000000	-0.132045	-0.023259	-0.420269	0.000000	0.000000	4.000000	28.000000	0.000000
1998.860094	0.071954	0.563640	0.210472	77.834328	107.195755	141.014740	3.878351	0.000000	-3.155693	0.000000	0.000000	0.000000	-0.132045	-0.023259	-0.420269	0.000000	0.000000	4.000000	28.000000	0.000000
1998.863427	0.071954	0.563640	0.210472	77.834328	107.195755	141.014740	3.878351	0.000000	-3.155693	0.000000	0.000000	0.000000	-0.132045	-0.023259	-0.420269	0.000000	0.000000	4.000000	28.000000	0.000000
1998.866760	0.071627	0.563577	0.208917	77.819580	107.562798	141.235489	3.872041	0.000000	-3.163431	0.000000	0.000000	0.000000	-0.098277	-0.018929	-0.466707	0.000000	0.000000	4.000000	28.000000	0.000000
1998.870094	0.071627	0.563577	0.208917	77.819580	107.562798	141.235489	3.872041	0.000000	-3.163431	0.000000	0.000000	0.000000	-0.098277	-0.018929	-0.466707	0.000000	0.000000	4.000000	28.000000	0.000000
1998.873427	0.071627	0.563577	0.208917	77.819580	107.562798	141.235489	3.872041	0.000000	-3.163431	0.000000	0.000000	0.000000	-0.098277	-0.018929	-0.466707	0.000000	0.000000	4.000000	28.000000	0.000000
1998.876760	0.071385	0.563611	0.207263	77.828873	107.647591	141.333618	3.863479	0.000000	-3.173883	0.000000	0.000000	0.000000	-0.072488	0.010298	-0.496077	0.000000	0.000000	4.000000	28.000000	0.000000
1998.880094	0.071385	0.563611	0.207263	77.828873	107.647591	141.333618	3.863479	0.000000	-3.173883	0.000000	0.000000	0.000000	-0.072488	0.010298	-0.496077	0.000000	0.000000	4.000000	28.000000	0.000000
1998.883427	0.071385	0.563611	0.207263	77.828873	107.647591	141.333618	3.863479	0.000000	-3.173883	0.000000	0.000000	0.000000	-0.072488	0.010298	-0.496077	0.000000	0.000000	4.000000	28.000000	0.000000
1998.886760	0.071294	0.563690	0.205530	77.854851	107.522003	141.232666	3.853275	0.000000	-3.186263	0.000000	0.000000	0.000000	-0.027231	0.023637	-0.520049	0.000000	0.000000	4.000000	28.000000	0.000000
1998.890094	0.071294	0.563690	0.205530	77.854851	107.522003	141.232666	3.853275	0.000000	-3.186263	0.000000	0.000000	0.000000	-0.027231	0.023637	-0.520049	0.000000	0.000000	4.000000	28.000000	0.000000
1998.893427	0.071294	0.563690	0.205530	77.854851	107.522003	141.232666	3.853275	0.000000	-3.186263	0.000000	0.000000	0.000000	-0.027231	0.023637	-0.520049	0.000000	0.000000	4.000000	28.000000	0.000000
1998.896760	0.071283	0.563802	0.203656	77.900299	107.158531	140.887268	3.840924	0.000000	-3.201141	0.000000	0.000000	0.000000	-0.003337	0.033562	-0.562019	0.000000	0.000000	4.000000	28.000000	0.000000
1998.900094	0.071283	0.563802	0.203656	77.900299	107.158531	140.887268	3.840924	0.000000	-3.201141	0.000000	0.000000	0.000000	-0.003337	0.033562	-0.562019	0.000000	0.000000	4.000000	28.000000	0.000000
1998.903427	0.071283	0.563802	0.203656	77.900299	107.158531	140.887268	3.840924	0.000000	-3.201141	0.000000	0.000000	0.000000	-0.003337	0.033562	-0.562019	0.000000	0.000000	4.000000	28.000000	0.000000
1998.906760	0.071296	0.563921	0.201721	77.957047	106.636780	140.382889	3.826560	0.000000	-3.218297	0.000000	0.000000	0.000000	0.003829	0.035649	-0.580552	0.000000	0.000000	4.000000	28.000000	0.000000
1998.910094	0.071296	0.563921	0.201721	77.957047	106.636780	140.382889	3.826560	0.000000	-3.218297	0.000000	0.000000	0.000000	0.003829	0.035649	-0.580552	0.000000	0.000000	4.000000	28.000000	0.000000
1998.913427	0.071296	0.563921	0.201721	77.957047	106.636780	140.382889	3.826560	0.000000	-3.218297	0.000000	0.000000	0.000000	0.003829	0.035649	-0.580552	0.000000	0.000000	4.000000	28.000000	0.000000
1998.916760	0.071300	0.564025	0.199713	78.023506	105.952736	139.726166	3.811251	0.000000	-3.236413	0.000000	0.000000	0.000000	0.001078	0.031359	-0.602364	0.000000	0.000000	4.000000	28.000000	0.000000
1998.920094	0.071300	0.564025	0.199713	78.023506	105.952736	139.726166	3.811251	0.000000	-3.236413	0.000000	0.000000	0.000000	0.001078	0.031359	-0.602364	0.000000	0.000000	4.000000	28.000000	0.000000
1998.923427	0.071300	0.564025	0.199713	78.023506	105.952736	139.726166	3.811251	0.000000	-3.236413	0.000000	0.000000	0.000000	0.001078	0.031359	-0.602364	0.000000	0.000000	4.000000	28.000000	0.000000
1998.926760	0.071228	0.564110	0.197605	78.090958	105.203133	139.010803	3.795184	0.000000	-3.255239	0.000000	0.000000	0.000000	-0.021461	0.025392	-0.632380	0.000000	0.000000	4.000000	28.000000	0.000000
1998.930094	0.071228	0.564110	0.197605	78.090958	105.203133	139.010803	3.795184	0.000000	-3.255239	0.000000	0.000000	0.000000	-0.021461	0.025392	-0.632380	0.000000	0.000000	4.000000	28.000000	0.000000
1998.933427	0.071228	0.564110	0.197605	78.090958	105.203133	139.010803	3.795184	0.000000	-3.255239	0.000000	0.000000	0.000000	-0.021461	0.025392	-0.632380	0.000000	0.000000	4.000000	28.000000	0.000000
1998.936760	0.071086	0.564180	0.195430	78.153587	104.465744	138.311615	3.778726	0.000000	-3.274329	0.000000	0.000000	0.000000	-0.042775	0.020948	-0.652611	0.000000	0.000000	4.000000	28.000000	0.000000
1998.940094	0.071086	0.564180	0.195430	78.153587	104.465744	138.311615	3.778726	0.000000	-3.274329	0.000000	0.000000	0.000000	-0.042775	0.020948	-0.652611	0.000000	0.000000	4.000000	28.000000	0.000000
1998.943427	0.071086	0.564180	0.195430	78.153587	104.465744	138.311615	3.778726	0.000000	-3.274329	0.000000	0.000000	0.000000	-0.042775	0.020948	-0.652611	0.000000	0.000000	4.000000	28.000000	0.000000
1998.946760	0.070937	0.564312	0.193202	78.208092	103.842705	137.727402	3.762077	0.000000	-3.293445	0.000000	0.000000	0.000000	-0.044692	0.039559	-0.668434	0.000000	0.000000	4.000000	28.000000	0.000000
1998.950094	0.070937	0.564312	0.193202	78.208092	103.842705	137.727402	3.762077	0.000000	-3.293445	0.000000	0.000000	0.000000	-0.044692	0.039559	-0.668434	0.000000	0.000000	4.000000	28.000000	0.000000
1998.953427	0.070937	0.564312	0.193202	78.208092	103.842705	137.727402	3.762077	0.000000	-3.293445	0.000000	0.000000	0.000000	-0.044692	0.039559	-0.668434	0.000000	0.000000	4.000000	28.000000	0.000000
1998.956760	0.070810	0.564484	0.190903	78.239227	103.329659	137.249878	3.744719	0.000000	-3.313168	0.000000	0.000000	0.000000	-0.037852	0.051696	-0.689594	0.000000	0.000000	4.000000	28.000000	0.000000
1998.960094	0.070810	0.564484	0.190903	78.239227	103.329659	137.249878	3.744719	0.000000	-3.313168	0.000000	0.000000	0.000000	-0.037852	0.051696	-0.689594	0.000000	0.000000	4.000000	28.000000	0.000000
1998.963427	0.070810	0.564484	0.190903	78.239227	103.329659	137.249878	3.744719	0.000000	-3.313168	0.000000	0.000000	0.000000	-0.037852	0.051696	-0.689594	0.000000	0.000000	4.000000	28.000000	0.000000
1998.966760	0.070710	0.564701	0.188567	78.196083	102.858383	136.860703	3.726183	0.000000	-3.334001	0.000000	0.000000	0.000000	-0.030026	0.065297	-0.700706	0.000000	0.000000	4.000000	28.000000	0.000000
1998.970094	0.070710	0.564701	0.188567	78.196083	102.858383	136.860703	3.726183	0.000000	-3.334001	0.000000	0.000000	0.000000	-0.030026	0.065297	-0.700706	0.000000	0.000000	4.000000	28.000000	0.000000
1998.973427	0.070710	0.564701	0.188567	78.196083	102.858383	136.860703	3.726183	0.000000	-3.334001	0.000000	0.000000	0.000000	-0.030026	0.065297	-0.700706	0.000000	0.000000	4.000000	28.000000	0.000000
1998.976760	0.070664	0.564979	0.186171	78.058266	102.376488	136.516434	3.706683	0.000000	-3.355667	0.000000	0.000000	0.000000	-0.013807	0.083160	-0.718878	0.000000	0.000000	4.000000	28.000000	0.000000
1998.980094	0.070664	0.564979	0.186171	78.058266	102.376488	136.516434	3.706683	0.000000	-3.355667	0.000000	0.000000	0.000000	-0.013807	0.083160	-0.718878	0.000000	0.000000	4.000000	28.000000	0.000000
1998.983427	0.070664	0.564979	0.186171	78.058266	102.376488	136.516434	3.706683	0.000000	-3.355667	0.000000	0.000000	0.000000	-0.013807	0.083160	-0.718878	0.000000	0.000000	4.000000	28.000000	0.000000
1998.986760	0.070588	0.565326	0.183792	77.896637	101.898613	136.189072	3.685697	0.000000	-3.378704	0.000000	0.000000	0.000000	-0.022948	0.104163	-0.713609	0.000000	0.000000	4.000000	28.000000	0.000000
1998.990094	0.070588	0.565326	0.183792	77.896637	101.898613	136.189072	3.685697	0.000000	-3.378704	0.000000	0.000000	0.000000	-0.022948	0.104163	-0.713609	0.000000	0.000000	4.000000	28.000000	0.000000
1998.993427	0.070588	0.565326	0.183792	77.896637	101.898613	136.189072	3.685697	0.000000	-3.378704	0.000000	0.000000	0.000000	-0.022948	0.104163	-0.713609	0.000000	0.000000	4.000000	28.000000	0.000000
1998.996760	0.070480	0.565687	0.181423	77.750465	101.425079	135.861282	3.664728	0.000000	-3.401436	0.000000	0.000000	0.000000	-0.032245	0.108365	-0.710759	0.000000	0.000000	4.000000	28.000000	0.000000
1999.000094	0.070480	0.565687	0.181423	77.750465	101.425079	135.861282	3.664728	0.000000	-3.401436	0.000000	0.000000	0.000000	-0.032245	0.108365	-0.710759	0.000000	0.000000	4.000000	28.000000	0.000000
1999.003427	0.070480	0.565687	0.181423	77.750465	101.425079	135.861282	3.664728	0.000000	-3.401436	0.000000	0.000000	0.000000	-0.032245	0.108365	-0.710759	0.000000	0.000000	4.000000	28.000000	0.000000
1999.006760	0.070344	0.566082	0.179078	77.634583	100.895432	135.455566	3.643714	0.000000	-3.423937	0.000000	0.000000	0.000000	-0.040961	0.118602	-0.703574	0.000000	0.000000	4.000000	28.000000	0.000000
1999.010094	0.070344	0.566082	0.179078	77.634583	100.895432	135.455566	3.643714	0.000000	-3.423937	0.000000	0.000000	0.000000	-0.040961	0.118602	-0.703574	0.000000	0.000000	4.000000	28.000000	0.000000
1999.013427	0.070344	0.566082	0.179078	77.634583	100.895432	135.455566	3.643714	0.000000	-3.423937	0.000000	0.000000	0.000000	-0.040961	0.118602	-0.703574	0.000000	0.000000	4.000000	28.000000	0.000000
1999.016760	0.070181	0.566497	0.176777	77.530777	100.388771	135.057755	3.622776	0.000000	-3.446083	0.000000	0.000000	0.000000	-0.048890	0.124469	-0.690215	0.000000	0.000000	4.000000	28.000000	0.000000
1999.020094	0.070181	0.566497	0.176777	77.530777	100.388771	135.057755	3.622776	0.000000	-3.446083	0.000000	0.000000	0.000000	-0.048890	0.124469	-0.690215	0.000000	0.000000	4.000000	28.000000	0.000000
1999.023427	0.070181	0.566497	0.176777	77.530777	100.388771	135.057755	3.622776	0.000000	-3.446083	0.000000	0.000000	0.000000	-0.048890	0.124469	-0.690215	0.000000	0.000000	4.000000	28.000000	0.000000
1999.026760	0.070083	0.566952	0.174526	77.435463	99.890854	134.602524	3.602101	0.000000	-3.467690	0.000000	0.000000	0.000000	-0.029233	0.136466	-0.675410	0.000000	0.000000	4.000000	28.000000	0.000000
1999.030094	0.070083	0.566952	0.174526	77.435463	99.890854	134.602524	3.602101	0.000000	-3.467690	0.000000	0.000000	0.000000	-0.029233	0.136466	-0.675410	0.000000	0.000000	4.000000	28.000000	0.000000
1999.033427	0.070083	0.566952	0.174526	77.435463	99.890854	134.602524	3.602101	0.000000	-3.467690	0.000000	0.000000	0.000000	-0.029233	0.136466	-0.675410	0.000000	0.000000	4.000000	28.000000	0.000000
1999.036760	0.070049	0.567427	0.172310	77.327995	99.519501	134.178391	3.580814	0.000000	-3.489666	0.000000	0.000000	0.000000	-0.010217	0.142359	-0.664726	0.000000	0.000000	4.000000	28.000000	0.000000
1999.040094	0.070049	0.567427	0.172310	77.327995	99.519501	134.178391	3.580814	0.000000	-3.489666	0.000000	0.000000	0.000000	-0.010217	0.142359	-0.664726	0.000000	0.000000	4.000000	28.000000	0.000000
1999.043427	0.070049	0.567427	0.172310	77.327995	99.519501	134.178391	3.580814	0.000000	-3.489666	0.000000	0.000000	0.000000	-0.010217	0.142359	-0.664726	0.000000	0.000000	4.000000	28.000000	0.000000
1999.046760	0.070078	0.567921	0.170130	77.196404	99.293480	133.982162	3.558803	0.000000	-3.512110	0.000000	0.000000	0.000000	0.008641	0.148266	-0.653900	0.000000	0.000000	4.000000	28.000000	0.000000
1999.050094	0.070078	0.567921	0.170130	77.196404	99.293480	133.982162	3.558803	0.000000	-3.512110	0.000000	0.000000	0.000000	0.008641	0.148266	-0.653900	0.000000	0.000000	4.000000	28.000000	0.000000
1999.053427	0.070078	0.567921	0.170130	77.196404	99.293480	133.982162	3.558803	0.000000	-3.512110	0.000000	0.000000	0.000000	0.008641	0.148266	-0.653900	0.000000	0.000000	4.000000	28.000000	0.000000
1999.056760	0.070168	0.568380	0.167979	77.063416	99.227592	134.007294	3.536077	0.000000	-3.534990	0.000000	0.000000	0.000000	0.027055	0.137817	-0.645479	0.000000	0.000000	4.000000	28.000000	0.000000
1999.060094	0.070168	0.568380	0.167979	77.063416	99.227592	134.007294	3.536077	0.000000	-3.534990	0.000000	0.000000	0.000000	0.027055	0.137817	-0.645479	0.000000	0.000000	4.000000	28.000000	0.000000
1999.063427	0.070168	0.568380	0.167979	77.063416	99.227592	134.007294	3.536077	0.000000	-3.534990	0.000000	0.000000	0.000000	0.027055	0.137817	-0.645479	0.000000	0.000000	4.000000	28.000000	0.000000
1999.066760	0.070220	0.568807	0.165775	76.951172	99.365204	134.217773	3.512568	0.000000	-3.558352	0.000000	0.000000	0.000000	0.015634	0.127959	-0.661162	0.000000	0.000000	4.000000	28.000000	0.000000
1999.070094	0.070220	0.568807	0.165775	76.951172	99.365204	134.217773	3.512568	0.000000	-3.558352	0.000000	0.000000	0.000000	0.015634	0.127959	-0.661162	0.000000	0.000000	4.000000	28.000000	0.000000
1999.073427	0.070220	0.568807	0.165775	76.951172	99.365204	134.217773	3.512568	0.000000	-3.558352	0.000000	0.000000	0.000000	0.015634	0.127959	-0.661162	0.000000	0.000000	4.000000	28.000000	0.000000
1999.076760	0.070296	0.569187	0.163532	76.872284	99.770767	134.661713	3.488451	0.000000	-3.581998	0.000000	0.000000	0.000000	0.022646	0.113891	-0.672755	0.000000	0.000000	4.000000	28.000000	0.000000
1999.080094	0.070296	0.569187	0.163532	76.872284	99.770767	134.661713	3.488451	0.000000	-3.581998	0.000000	0.000000	0.000000	0.022646	0.113891	-0.672755	0.000000	0.000000	4.000000	28.000000	0.000000
1999.083427	0.070296	0.569187	0.163532	76.872284	99.770767	134.661713	3.488451	0.000000	-3.581998	0.000000	0.000000	0.000000	0.022646	0.113891	-0.672755	0.000000	0.000000	4.000000	28.000000	0.000000
1999.086760	0.070387	0.569473	0.161187	76.849091	100.347885	135.226807	3.463192	0.000000	-3.606425	0.000000	0.000000	0.000000	0.027339	0.085808	-0.703756	0.000000	0.000000	4.000000	28.000000	0.000000
1999.090094	0.070387	0.569473	0.161187	76.849091	100.347885	135.226807	3.463192	0.000000	-3.606425	0.000000	0.000000	0.000000	0.027339	0.085808	-0.703756	0.000000	0.000000	4.000000	28.000000	0.000000
1999.093427	0.070387	0.569473	0.161187	76.849091	100.347885	135.226807	3.463192	0.000000	-3.606425	0.000000	0.000000	0.000000	0.027339	0.085808	-0.703756	0.000000	0.000000	4.000000	28.000000	0.000000
1999.096760	0.070434	0.569699	0.158737	76.838867	100.981529	135.844040	3.436108	0.000000	-3.632239	0.000000	0.000000	0.000000	0.014102	0.067946	-0.734836	0.000000	0.000000	4.000000	28.000000	0.000000
1999.100094	0.070434	0.569699	0.158737	76.838867	100.981529	135.844040	3.436108	0.000000	-3.632239	0.000000	0.000000	0.000000	0.014102	0.067946	-0.734836	0.000000	0.000000	4.000000	28.000000	0.000000
1999.103427	0.070434	0.569699	0.158737	76.838867	100.981529	135.844040	3.436108	0.000000	-3.632239	0.000000	0.000000	0.000000	0.014102	0.067946	-0.734836	0.000000	0.000000	4.000000	28.000000	0.000000
1999.106760	0.070529	0.569926	0.156217	76.813354	101.639641	136.496246	3.407750	0.000000	-3.658858	0.000000	0.000000	0.000000	0.028609	0.068185	-0.755965	0.000000	0.000000	4.000000	28.000000	0.000000
1999.110094	0.070529	0.569926	0.156217	76.813354	101.639641	136.496246	3.407750	0.000000	-3.658858	0.000000	0.000000	0.000000	0.028609	0.068185	-0.755965	0.000000	0.000000	4.000000	28.000000	0.000000
1999.113427	0.070529	0.569926	0.156217	76.813354	101.639641	136.496246	3.407750	0.000000	-3.658858	0.000000	0.000000	0.000000	0.028609	0.068185	-0.755965	0.000000	0.000000	4.000000	28.000000	0.000000
1999.116760	0.070615	0.570120	0.153639	76.766106	102.277542	137.141083	3.377432	0.000000	-3.686862	0.000000	0.000000	0.000000	0.025665	0.058176	-0.773403	0.000000	0.000000	4.000000	28.000000	0.000000
1999.120094	0.070615	0.570120	0.153639	76.766106	102.277542	137.141083	3.377432	0.000000	-3.686862	0.000000	0.000000	0.000000	0.025665	0.058176	-0.773403	0.000000	0.000000	4.000000	28.000000	0.000000
1999.123427	0.070615	0.570120	0.153639	76.766106	102.277542	137.141083	3.377432	0.000000	-3.686862	0.000000	0.000000	0.000000	0.025665	0.058176	-0.773403	0.000000	0.000000	4.000000	28.000000	0.000000
1999.126760	0.070721	0.570301	0.151014	76.704514	102.772583	137.658493	3.345856	0.000000	-3.715542	0.000000	0.000000	0.000000	0.031850	0.054152	-0.787543	0.000000	0.000000	4.000000	28.000000	0.000000
1999.130094	0.070721	0.570301	0.151014	76.704514	102.772583	137.658493	3.345856	0.000000	-3.715542	0.000000	0.000000	0.000000	0.031850	0.054152	-0.787543	0.000000	0.000000	4.000000	28.000000	0.000000
1999.133427	0.070721	0.570301	0.151014	76.704514	102.772583	137.658493	3.345856	0.000000	-3.715542	0.000000	0.000000	0.000000	0.031850	0.054152	-0.787543	0.000000	0.000000	4.000000	28.000000	0.000000
1999.136760	0.070827	0.570481	0.148417	76.647018	102.852242	137.786118	3.312766	0.000000	-3.745075	0.000000	0.000000	0.000000	0.031777	0.054115	-0.779253	0.000000	0.000000	4.000000	28.000000	0.000000
1999.140094	0.070827	0.570481	0.148417	76.647018	102.852242	137.786118	3.312766	0.000000	-3.745075	0.000000	0.000000	0.000000	0.031777	0.054115	-0.779253	0.000000	0.000000	4.000000	28.000000	0.000000
1999.143427	0.070827	0.570481	0.148417	76.647018	102.852242	137.786118	3.312766	0.000000	-3.745075	0.000000	0.000000	0.000000	0.031777	0.054115	-0.779253	0.000000	0.000000	4.000000	28.000000	0.000000
1999.146760	0.070936	0.570615	0.145874	76.610527	102.399048	137.405579	3.279274	0.000000	-3.774436	0.000000	0.000000	0.000000	0.032693	0.040197	-0.762680	0.000000	0.000000	4.000000	28.000000	0.000000
1999.150094	0.070936	0.570615	0.145874	76.610527	102.399048	137.405579	3.279274	0.000000	-3.774436	0.000000	0.000000	0.000000	0.032693	0.040197	-0.762680	0.000000	0.000000	4.000000	28.000000	0.000000
1999.153427	0.070936	0.570615	0.145874	76.610527	102.399048	137.405579	3.279274	0.000000	-3.774436	0.000000	0.000000	0.000000	0.032693	0.040197	-0.762680	0.000000	0.000000	4.000000	28.000000	0.000000
1999.156760	0.071044	0.570697	0.143352	76.582153	101.589264	136.685364	3.245711	0.000000	-3.803335	0.000000	0.000000	0.000000	0.032388	0.024463	-0.756759	0.000000	0.000000	4.000000	28.000000	0.000000
1999.160094	0.071044	0.570697	0.143352	76.582153	101.589264	136.685364	3.245711	0.000000	-3.803335	0.000000	0.000000	0.000000	0.032388	0.024463	-0.756759	0.000000	0.000000	4.000000	28.000000	0.000000
1999.163427	0.071044	0.570697	0.143352	76.582153	101.589264	136.685364	3.245711	0.000000	-3.803335	0.000000	0.000000	0.000000	0.032388	0.024463	-0.756759	0.000000	0.000000	4.000000	28.000000	0.000000
1999.166760	0.071147	0.570720	0.140813	76.555176	100.735596	135.926666	3.211687	0.000000	-3.832109	0.000000	0.000000	0.000000	0.030807	0.006922	-0.761628	0.000000	0.000000	4.000000	28.000000	0.000000
1999.170094	0.071147	0.570720	0.140813	76.555176	100.735596	135.926666	3.211687	0.000000	-3.832109	0.000000	0.000000	0.000000	0.030807	0.006922	-0.761628	0.000000	0.000000	4.000000	28.000000	0.000000
1999.173427	0.071147	0.570720	0.140813	76.555176	100.735596	135.926666	3.211687	0.000000	-3.832109	0.000000	0.000000	0.000000	0.030807	0.006922	-0.761628	0.000000	0.000000	4.000000	28.000000	0.000000
1999.176760	0.071269	0.570730	0.138227	76.524185	100.055679	135.332535	3.176771	0.000000	-3.861104	0.000000	0.000000	0.000000	0.036708	0.003225	-0.775750	0.000000	0.000000	4.000000	28.000000	0.000000
1999.180094	0.071269	0.570730	0.138227	76.524185	100.055679	135.332535	3.176771	0.000000	-3.861104	0.000000	0.000000	0.000000	0.036708	0.003225	-0.775750	0.000000	0.000000	4.000000	28.000000	0.000000
1999.183427	0.071269	0.570730	0.138227	76.524185	100.055679	135.332535	3.176771	0.000000	-3.861104	0.000000	0.000000	0.000000	0.036708	0.003225	-0.775750	0.000000	0.000000	4.000000	28.000000	0.000000
1999.186760	0.071441	0.570716	0.135612	76.481430	99.597969	134.953308	3.140235	0.000000	-3.890877	0.000000	0.000000	0.000000	0.051675	-0.004370	-0.784604	0.000000	0.000000	4.000000	28.000000	0.000000
1999.190094	0.071441	0.570716	0.135612	76.481430	99.597969	134.953308	3.140235	0.000000	-3.890877	0.000000	0.000000	0.000000	0.051675	-0.004370	-0.784604	0.000000	0.000000	4.000000	28.000000	0.000000
1999.193427	0.071441	0.570716	0.135612	76.481430	99.597969	134.953308	3.140235	0.000000	-3.890877	0.000000	0.000000	0.000000	0.051675	-0.004370	-0.784604	0.000000	0.000000	4.000000	28.000000	0.000000
1999.196760	0.071634	0.570709	0.132964	76.423454	99.366951	134.792557	3.101933	0.000000	-3.921481	0.000000	0.000000	0.000000	0.057765	-0.002204	-0.794334	0.000000	0.000000	4.000000	28.000000	0.000000
1999.200094	0.071634	0.570709	0.132964	76.423454	99.366951	134.792557	3.101933	0.000000	-3.921481	0.000000	0.000000	0.000000	0.057765	-0.002204	-0.794334	0.000000	0.000000	4.000000	28.000000	0.000000
1999.203427	0.071634	0.570709	0.132964	76.423454	99.366951	134.792557	3.101933	0.000000	-3.921481	0.000000	0.000000	0.000000	0.057765	-0.002204	-0.794334	0.000000	0.000000	4.000000	28.000000	0.000000
1999.206760	0.071873	0.570741	0.130274	76.376892	99.359528	134.829926	3.062108	0.000000	-3.952657	0.000000	0.000000	0.000000	0.071856	0.009608	-0.806976	0.000000	0.000000	4.000000	28.000000	0.000000
1999.210094	0.071873	0.570741	0.130274	76.376892	99.359528	134.829926	3.062108	0.000000	-3.952657	0.000000	0.000000	0.000000	0.071856	0.009608	-0.806976	0.000000	0.000000	4.000000	28.000000	0.000000
1999.213427	0.071873	0.570741	0.130274	76.376892	99.359528	134.829926	3.062108	0.000000	-3.952657	0.000000	0.000000	0.000000	0.071856	0.009608	-0.806976	0.000000	0.000000	4.000000	28.000000	0.000000
1999.216760	0.072115	0.570729	0.127641	76.344757	99.562134	135.048645	3.020277	0.000000	-3.984712	0.000000	0.000000	0.000000	0.072430	-0.003528	-0.790034	0.000000	0.000000	4.000000	28.000000	0.000000
1999.220094	0.072115	0.570729	0.127641	76.344757	99.562134	135.048645	3.020277	0.000000	-3.984712	0.000000	0.000000	0.000000	0.072430	-0.003528	-0.790034	0.000000	0.000000	4.000000	28.000000	0.000000
1999.223427	0.072115	0.570729	0.127641	76.344757	99.562134	135.048645	3.020277	0.000000	-3.984712	0.000000	0.000000	0.000000	0.072430	-0.003528	-0.790034	0.000000	0.000000	4.000000	28.000000	0.000000
1999.226760	0.072433	0.570712	0.124989	76.314774	99.801468	135.295227	2.978371	0.000000	-4.016130	0.000000	0.000000	0.000000	0.095543	-0.005187	-0.795374	0.000000	0.000000	4.000000	28.000000	0.000000
1999.230094	0.072433	0.570712	0.124989	76.314774	99.801468	135.295227	2.978371	0.000000	-4.016130	0.000000	0.000000	0.000000	0.095543	-0.005187	-0.795374	0.000000	0.000000	4.000000	28.000000	0.000000
1999.233427	0.072433	0.570712	0.124989	76.314774	99.801468	135.295227	2.978371	0.000000	-4.016130	0.000000	0.000000	0.000000	0.095543	-0.005187	-0.795374	0.000000	0.000000	4.000000	28.000000	0.000000
1999.236760	0.072759	0.570627	0.122438	76.285309	99.929932	135.438370	2.934458	0.000000	-4.048327	0.000000	0.000000	0.000000	0.097603	-0.025380	-0.765306	0.000000	0.000000	4.000000	28.000000	0.000000
1999.240094	0.072759	0.570627	0.122438	76.285309	99.929932	135.438370	2.934458	0.000000	-4.048327	0.000000	0.000000	0.000000	0.097603	-0.025380	-0.765306	0.000000	0.000000	4.000000	28.000000	0.000000
1999.243427	0.072759	0.570627	0.122438	76.285309	99.929932	135.438370	2.934458	0.000000	-4.048327	0.000000	0.000000	0.000000	0.097603	-0.025380	-0.765306	0.000000	0.000000	4.000000	28.000000	0.000000
1999.246760	0.073113	0.570501	0.119942	76.244347	99.885933	135.425995	2.891152	0.000000	-4.079368	0.000000	0.000000	0.000000	0.106375	-0.037818	-0.749004	0.000000	0.000000	4.000000	28.000000	0.000000
1999.250094	0.073113	0.570501	0.119942	76.244347	99.885933	135.425995	2.891152	0.000000	-4.079368	0.000000	0.000000	0.000000	0.106375	-0.037818	-0.749004	0.000000	0.000000	4.000000	28.000000	0.000000
1999.253427	0.073113	0.570501	0.119942	76.244347	99.885933	135.425995	2.891152	0.000000	-4.079368	0.000000	0.000000	0.000000	0.106375	-0.037818	-0.749004	0.000000	0.000000	4.000000	28.000000	0.000000
1999.256760	0.073499	0.570354	0.117515	76.184738	99.716850	135.312683	2.847561	0.000000	-4.109915	0.000000	0.000000	0.000000	0.115712	-0.044127	-0.727922	0.000000	0.000000	4.000000	28.000000	0.000000
1999.260094	0.073499	0.570354	0.117515	76.184738	99.716850	135.312683	2.847561	0.000000	-4.109915	0.000000	0.000000	0.000000	0.115712	-0.044127	-0.727922	0.000000	0.000000	4.000000	28.000000	0.000000
1999.263427	0.073499	0.570354	0.117515	76.184738	99.716850	135.312683	2.847561	0.000000	-4.109915	0.000000	0.000000	0.000000	0.115712	-0.044127	-0.727922	0.000000	0.000000	4.000000	28.000000	0.000000
1999.266760	0.073881	0.570191	0.115104	76.138657	99.512199	135.153687	2.803977	0.000000	-4.139772	0.000000	0.000000	0.000000	0.114616	-0.048885	-0.723303	0.000000	0.000000	4.000000	28.000000	0.000000
1999.270094	0.073881	0.570191	0.115104	76.138657	99.512199	135.153687	2.803977	0.000000	-4.139772	0.000000	0.000000	0.000000	0.114616	-0.048885	-0.723303	0.000000	0.000000	4.000000	28.000000	0.000000
1999.273427	0.073881	0.570191	0.115104	76.138657	99.512199	135.153687	2.803977	0.000000	-4.139772	0.000000	0.000000	0.000000	0.114616	-0.048885	-0.723303	0.000000	0.000000	4.000000	28.000000	0.000000
1999.276760	0.074315	0.570063	0.112711	76.134499	99.397675	135.040848	2.759936	0.000000	-4.169263	0.000000	0.000000	0.000000	0.130145	-0.038303	-0.717897	0.000000	0.000000	4.000000	28.000000	0.000000
1999.280094	0.074315	0.570063	0.112711	76.134499	99.397675	135.040848	2.759936	0.000000	-4.169263	0.000000	0.000000	0.000000	0.130145	-0.038303	-0.717897	0.000000	0.000000	4.000000	28.000000	0.000000
1999.283427	0.074315	0.570063	0.112711	76.134499	99.397675	135.040848	2.759936	0.000000	-4.169263	0.000000	0.000000	0.000000	0.130145	-0.038303	-0.717897	0.000000	0.000000	4.000000	28.000000	0.000000
1999.286760	0.074800	0.569971	0.110337	76.172348	99.332428	134.935440	2.714889	0.000000	-4.198736	0.000000	0.000000	0.000000	0.145514	-0.027796	-0.712431	0.000000	0.000000	4.000000	28.000000	0.000000
1999.290094	0.074800	0.569971	0.110337	76.172348	99.332428	134.935440	2.714889	0.000000	-4.198736	0.000000	0.000000	0.000000	0.145514	-0.027796	-0.712431	0.000000	0.000000	4.000000	28.000000	0.000000
1999.293427	0.074800	0.569971	0.110337	76.172348	99.332428	134.935440	2.714889	0.000000	-4.198736	0.000000	0.000000	0.000000	0.145514	-0.027796	-0.712431	0.000000	0.000000	4.000000	28.000000	0.000000
1999.296760	0.075357	0.569905	0.107939	76.208771	99.290421	134.843826	2.668870	0.000000	-4.228135	0.000000	0.000000	0.000000	0.167271	-0.019637	-0.719227	0.000000	0.000000	4.000000	28.000000	0.000000
1999.300094	0.075357	0.569905	0.107939	76.208771	99.290421	134.843826	2.668870	0.000000	-4.228135	0.000000	0.000000	0.000000	0.167271	-0.019637	-0.719227	0.000000	0.000000	4.000000	28.000000	0.000000
1999.303427	0.075357	0.569905	0.107939	76.208771	99.290421	134.843826	2.668870	0.000000	-4.228135	0.000000	0.000000	0.000000	0.167271	-0.019637	-0.719227	0.000000	0.000000	4.000000	28.000000	0.000000
1999.306760	0.075913	0.569812	0.105579	76.252846	99.175209	134.678131	2.620961	0.000000	-4.258000	0.000000	0.000000	0.000000	0.166683	-0.027927	-0.707894	0.000000	0.000000	4.000000	28.000000	0.000000
1999.310094	0.075913	0.569812	0.105579	76.252846	99.175209	134.678131	2.620961	0.000000	-4.258000	0.000000	0.000000	0.000000	0.166683	-0.027927	-0.707894	0.000000	0.000000	4.000000	28.000000	0.000000
1999.313427	0.075913	0.569812	0.105579	76.252846	99.175209	134.678131	2.620961	0.000000	-4.258000	0.000000	0.000000	0.000000	0.166683	-0.027927	-0.707894	0.000000	0.000000	4.000000	28.000000	0.000000
1999.316760	0.076387	0.569692	0.103269	76.314133	98.896362	134.354126	2.573047	0.000000	-4.287124	0.000000	0.000000	0.000000	0.142212	-0.036068	-0.693216	0.000000	0.000000	4.000000	28.000000	0.000000
1999.320094	0.076387	0.569692	0.103269	76.314133	98.896362	134.354126	2.573047	0.000000	-4.287124	0.000000	0.000000	0.000000	0.142212	-0.036068	-0.693216	0.000000	0.000000	4.000000	28.000000	0.000000
1999.323427	0.076387	0.569692	0.103269	76.314133	98.896362	134.354126	2.573047	0.000000	-4.287124	0.000000	0.000000	0.000000	0.142212	-0.036068	-0.693216	0.000000	0.000000	4.000000	28.000000	0.000000
1999.326760	0.076755	0.569514	0.101017	76.382881	98.495781	133.918701	2.526221	0.000000	-4.314882	0.000000	0.000000	0.000000	0.110398	-0.053303	-0.675475	0.000000	0.000000	4.000000	28.000000	0.000000
1999.330094	0.076755	0.569514	0.101017	76.382881	98.495781	133.918701	2.526221	0.000000	-4.314882	0.000000	0.000000	0.000000	0.110398	-0.053303	-0.675475	0.000000	0.000000	4.000000	28.000000	0.000000
1999.333427	0.076755	0.569514	0.101017	76.382881	98.495781	133.918701	2.526221	0.000000	-4.314882	0.000000	0.000000	0.000000	0.110398	-0.053303	-0.675475	0.000000	0.000000	4.000000	28.000000	0.000000
1999.336760	0.077040	0.569241	0.098790	76.438469	98.014740	133.429749	2.480960	0.000000	-4.341064	0.000000	0.000000	0.000000	0.085628	-0.081792	-0.668237	0.000000	0.000000	4.000000	28.000000	0.000000
1999.340094	0.077040	0.569241	0.098790	76.438469	98.014740	133.429749	2.480960	0.000000	-4.341064	0.000000	0.000000	0.000000	0.085628	-0.081792	-0.668237	0.000000	0.000000	4.000000	28.000000	0.000000
1999.343427	0.077040	0.569241	0.098790	76.438469	98.014740	133.429749	2.480960	0.000000	-4.341064	0.000000	0.000000	0.000000	0.085628	-0.081792	-0.668237	0.000000	0.000000	4.000000	28.000000	0.000000
1999.346760	0.077273	0.568974	0.096603	76.486588	97.602577	133.016403	2.436388	0.000000	-4.366235	0.000000	0.000000	0.000000	0.069862	-0.080148	-0.656159	0.000000	0.000000	4.000000	28.000000	0.000000
1999.350094	0.077273	0.568974	0.096603	76.486588	97.602577	133.016403	2.436388	0.000000	-4.366235	0.000000	0.000000	0.000000	0.069862	-0.080148	-0.656159	0.000000	0.000000	4.000000	28.000000	0.000000
1999.353427	0.077273	0.568974	0.096603	76.486588	97.602577	133.016403	2.436388	0.000000	-4.366235	0.000000	0.000000	0.000000	0.069862	-0.080148	-0.656159	0.000000	0.000000	4.000000	28.000000	0.000000
1999.356760	0.077526	0.568655	0.094397	76.531776	97.342949	132.746384	2.392504	0.000000	-4.390435	0.000000	0.000000	0.000000	0.075869	-0.095658	-0.661674	0.000000	0.000000	4.000000	28.000000	0.000000
1999.360094	0.077526	0.568655	0.094397	76.531776	97.342949	132.746384	2.392504	0.000000	-4.390435	0.000000	0.000000	0.000000	0.075869	-0.095658	-0.661674	0.000000	0.000000	4.000000	28.000000	0.000000
1999.363427	0.077526	0.568655	0.094397	76.531776	97.342949	132.746384	2.392504	0.000000	-4.390435	0.000000	0.000000	0.000000	0.075869	-0.095658	-0.661674	0.000000	0.000000	4.000000	28.000000	0.000000
1999.366760	0.077796	0.568376	0.092155	76.568329	97.226685	132.613693	2.347447	0.000000	-4.414691	0.000000	0.000000	0.000000	0.080995	-0.083727	-0.672665	0.000000	0.000000	4.000000	28.000000	0.000000
1999.370094	0.077796	0.568376	0.092155	76.568329	97.226685	132.613693	2.347447	0.000000	-4.414691	0.000000	0.000000	0.000000	0.080995	-0.083727	-0.672665	0.000000	0.000000	4.000000	28.000000	0.000000
1999.373427	0.077796	0.568376	0.092155	76.568329	97.226685	132.613693	2.347447	0.000000	-4.414691	0.000000	0.000000	0.000000	0.080995	-0.083727	-0.672665	0.000000	0.000000	4.000000	28.000000	0.000000
1999.376760	0.078141	0.568114	0.089913	76.599510	97.273277	132.629196	2.300880	0.000000	-4.439139	0.000000	0.000000	0.000000	0.103468	-0.078705	-0.672650	0.000000	0.000000	4.000000	28.000000	0.000000
1999.380094	0.078141	0.568114	0.089913	76.599510	97.273277	132.629196	2.300880	0.000000	-4.439139	0.000000	0.000000	0.000000	0.103468	-0.078705	-0.672650	0.000000	0.000000	4.000000	28.000000	0.000000
1999.383427	0.078141	0.568114	0.089913	76.599510	97.273277	132.629196	2.300880	0.000000	-4.439139	0.000000	0.000000	0.000000	0.103468	-0.078705	-0.672650	0.000000	0.000000	4.000000	28.000000	0.000000
1999.386760	0.078525	0.567872	0.087614	76.626625	97.421173	132.740509	2.252931	0.000000	-4.463665	0.000000	0.000000	0.000000	0.115298	-0.072701	-0.689618	0.000000	0.000000	4.000000	28.000000	0.000000
1999.390094	0.078525	0.567872	0.087614	76.626625	97.421173	132.740509	2.252931	0.000000	-4.463665	0.000000	0.000000	0.000000	0.115298	-0.072701	-0.689618	0.000000	0.000000	4.000000	28.000000	0.000000
1999.393427	0.078525	0.567872	0.087614	76.626625	97.421173	132.740509	2.252931	0.000000	-4.463665	0.000000	0.000000	0.000000	0.115298	-0.072701	-0.689618	0.000000	0.000000	4.000000	28.000000	0.000000
1999.396760	0.078883	0.567635	0.085352	76.654572	97.539284	132.819412	2.202841	0.000000	-4.488595	0.000000	0.000000	0.000000	0.107301	-0.071150	-0.678501	0.000000	0.000000	4.000000	28.000000	0.000000
1999.400094	0.078883	0.567635	0.085352	76.654572	97.539284	132.819412	2.202841	0.000000	-4.488595	0.000000	0.000000	0.000000	0.107301	-0.071150	-0.678501	0.000000	0.000000	4.000000	28.000000	0.000000
1999.403427	0.078883	0.567635	0.085352	76.654572	97.539284	132.819412	2.202841	0.000000	-4.488595	0.000000	0.000000	0.000000	0.107301	-0.071150	-0.678501	0.000000	0.000000	4.000000	28.000000	0.000000
1999.406760	0.079219	0.567362	0.083156	76.692863	97.455956	132.706039	2.153158	0.000000	-4.512639	0.000000	0.000000	0.000000	0.100689	-0.081812	-0.658844	0.000000	0.000000	4.000000	28.000000	0.000000
1999.410094	0.079219	0.567362	0.083156	76.692863	97.455956	132.706039	2.153158	0.000000	-4.512639	0.000000	0.000000	0.000000	0.100689	-0.081812	-0.658844	0.000000	0.000000	4.000000	28.000000	0.000000
1999.413427	0.079219	0.567362	0.083156	76.692863	97.455956	132.706039	2.153158	0.000000	-4.512639	0.000000	0.000000	0.000000	0.100689	-0.081812	-0.658844	0.000000	0.000000	4.000000	28.000000	0.000000
1999.416760	0.079511	0.567043	0.081052	76.737389	97.187027	132.422028	2.104460	0.000000	-4.535554	0.000000	0.000000	0.000000	0.087567	-0.095567	-0.631281	0.000000	0.000000	4.000000	28.000000	0.000000
1999.420094	0.079511	0.567043	0.081052	76.737389	97.187027	132.422028	2.104460	0.000000	-4.535554	0.000000	0.000000	0.000000	0.087567	-0.095567	-0.631281	0.000000	0.000000	4.000000	28.000000	0.000000
1999.423427	0.079511	0.567043	0.081052	76.737389	97.187027	132.422028	2.104460	0.000000	-4.535554	0.000000	0.000000	0.000000	0.087567	-0.095567	-0.631281	0.000000	0.000000	4.000000	28.000000	0.000000
1999.426760	0.079710	0.566650	0.079053	76.786362	96.777611	132.005630	2.057564	0.000000	-4.557020	0.000000	0.000000	0.000000	0.059719	-0.117966	-0.599536	0.000000	0.000000	4.000000	28.000000	0.000000
1999.430094	0.079710	0.566650	0.079053	76.786362	96.777611	132.005630	2.057564	0.000000	-4.557020	0.000000	0.000000	0.000000	0.059719	-0.117966	-0.599536	0.000000	0.000000	4.000000	28.000000	0.000000
1999.433427	0.079710	0.566650	0.079053	76.786362	96.777611	132.005630	2.057564	0.000000	-4.557020	0.000000	0.000000	0.000000	0.059719	-0.117966	-0.599536	0.000000	0.000000	4.000000	28.000000	0.000000
1999.436760	0.079884	0.566186	0.077089	76.831032	96.458618	131.686035	2.013289	0.000000	-4.576753	0.000000	0.000000	0.000000	0.052396	-0.139163	-0.589359	0.000000	0.000000	4.000000	28.000000	0.000000
1999.440094	0.079884	0.566186	0.077089	76.831032	96.458618	131.686035	2.013289	0.000000	-4.576753	0.000000	0.000000	0.000000	0.052396	-0.139163	-0.589359	0.000000	0.000000	4.000000	28.000000	0.000000
1999.443427	0.079884	0.566186	0.077089	76.831032	96.458618	131.686035	2.013289	0.000000	-4.576753	0.000000	0.000000	0.000000	0.052396	-0.139163	-0.589359	0.000000	0.000000	4.000000	28.000000	0.000000
1999.446760	0.080009	0.565682	0.075156	76.868843	96.326637	131.554367	1.969499	0.000000	-4.595767	0.000000	0.000000	0.000000	0.037336	-0.151274	-0.579812	0.000000	0.000000	4.000000	28.000000	0.000000
1999.450094	0.080009	0.565682	0.075156	76.868843	96.326637	131.554367	1.969499	0.000000	-4.595767	0.000000	0.000000	0.000000	0.037336	-0.151274	-0.579812	0.000000	0.000000	4.000000	28.000000	0.000000
1999.453427	0.080009	0.565682	0.075156	76.868843	96.326637	131.554367	1.969499	0.000000	-4.595767	0.000000	0.000000	0.000000	0.037336	-0.151274	-0.579812	0.000000	0.000000	4.000000	28.000000	0.000000
1999.456760	0.080150	0.565140	0.073183	76.882751	96.443970	131.677841	1.926405	0.000000	-4.613996	0.000000	0.000000	0.000000	0.042343	-0.162430	-0.592011	0.000000	0.000000	4.000000	28.000000	0.000000
1999.460094	0.080150	0.565140	0.073183	76.882751	96.443970	131.677841	1.926405	0.000000	-4.613996	0.000000	0.000000	0.000000	0.042343	-0.162430	-0.592011	0.000000	0.000000	4.000000	28.000000	0.000000
1999.463427	0.080150	0.565140	0.073183	76.882751	96.443970	131.677841	1.926405	0.000000	-4.613996	0.000000	0.000000	0.000000	0.042343	-0.162430	-0.592011	0.000000	0.000000	4.000000	28.000000	0.000000
1999.466760	0.080309	0.564610	0.071179	76.856491	96.782288	132.041321	1.881815	0.000000	-4.632361	0.000000	0.000000	0.000000	0.047719	-0.159151	-0.601081	0.000000	0.000000	4.000000	28.000000	0.000000
1999.470094	0.080309	0.564610	0.071179	76.856491	96.782288	132.041321	1.881815	0.000000	-4.632361	0.000000	0.000000	0.000000	0.047719	-0.159151	-0.601081	0.000000	0.000000	4.000000	28.000000	0.000000
1999.473427	0.080309	0.564610	0.071179	76.856491	96.782288	132.041321	1.881815	0.000000	-4.632361	0.000000	0.000000	0.000000	0.047719	-0.159151	-0.601081	0.000000	0.000000	4.000000	28.000000	0.000000
1999.476760	0.080486	0.564090	0.069145	76.788223	97.261063	132.568817	1.835933	0.000000	-4.650736	0.000000	0.000000	0.000000	0.052987	-0.155957	-0.610174	0.000000	0.000000	4.000000	28.000000	0.000000
1999.480094	0.080486	0.564090	0.069145	76.788223	97.261063	132.568817	1.835933	0.000000	-4.650736	0.000000	0.000000	0.000000	0.052987	-0.155957	-0.610174	0.000000	0.000000	4.000000	28.000000	0.000000
1999.483427	0.080486	0.564090	0.069145	76.788223	97.261063	132.568817	1.835933	0.000000	-4.650736	0.000000	0.000000	0.000000	0.052987	-0.155957	-0.610174	0.000000	0.000000	4.000000	28.000000	0.000000
1999.486760	0.080679	0.563581	0.067081	76.676399	97.919456	133.299866	1.788756	0.000000	-4.669085	0.000000	0.000000	0.000000	0.058140	-0.152760	-0.619292	0.000000	0.000000	4.000000	28.000000	0.000000
1999.490094	0.080679	0.563581	0.067081	76.676399	97.919456	133.299866	1.788756	0.000000	-4.669085	0.000000	0.000000	0.000000	0.058140	-0.152760	-0.619292	0.000000	0.000000	4.000000	28.000000	0.000000
1999.493427	0.080679	0.563581	0.067081	76.676399	97.919456	133.299866	1.788756	0.000000	-4.669085	0.000000	0.000000	0.000000	0.058140	-0.152760	-0.619292	0.000000	0.000000	4.000000	28.000000	0.000000
1999.496760	0.080822	0.563090	0.065037	76.575371	98.602470	134.048004	1.740280	0.000000	-4.687368	0.000000	0.000000	0.000000	0.042685	-0.147271	-0.613243	0.000000	0.000000	4.000000	28.000000	0.000000
1999.500094	0.080822	0.563090	0.065037	76.575371	98.602470	134.048004	1.740280	0.000000	-4.687368	0.000000	0.000000	0.000000	0.042685	-0.147271	-0.613243	0.000000	0.000000	4.000000	28.000000	0.000000
1999.503427	0.080822	0.563090	0.065037	76.575371	98.602470	134.048004	1.740280	0.000000	-4.687368	0.000000	0.000000	0.000000	0.042685	-0.147271	-0.613243	0.000000	0.000000	4.000000	28.000000	0.000000
1999.506760	0.080865	0.562589	0.063026	76.500145	99.195580	134.693909	1.692237	0.000000	-4.704926	0.000000	0.000000	0.000000	0.012875	-0.150440	-0.603122	0.000000	0.000000	4.000000	28.000000	0.000000
1999.510094	0.080865	0.562589	0.063026	76.500145	99.195580	134.693909	1.692237	0.000000	-4.704926	0.000000	0.000000	0.000000	0.012875	-0.150440	-0.603122	0.000000	0.000000	4.000000	28.000000	0.000000
1999.513427	0.080865	0.562589	0.063026	76.500145	99.195580	134.693909	1.692237	0.000000	-4.704926	0.000000	0.000000	0.000000	0.012875	-0.150440	-0.603122	0.000000	0.000000	4.000000	28.000000	0.000000
1999.516760	0.080861	0.562095	0.061059	76.446030	99.592995	135.146881	1.645325	0.000000	-4.721536	0.000000	0.000000	0.000000	-0.001032	-0.148063	-0.590230	0.000000	0.000000	4.000000	28.000000	0.000000
1999.520094	0.080861	0.562095	0.061059	76.446030	99.592995	135.146881	1.645325	0.000000	-4.721536	0.000000	0.000000	0.000000	-0.001032	-0.148063	-0.590230	0.000000	0.000000	4.000000	28.000000	0.000000
1999.523427	0.080861	0.562095	0.061059	76.446030	99.592995	135.146881	1.645325	0.000000	-4.721536	0.000000	0.000000	0.000000	-0.001032	-0.148063	-0.590230	0.000000	0.000000	4.000000	28.000000	0.000000
1999.526760	0.080837	0.561609	0.059131	76.382599	99.661972	135.306381	1.599323	0.000000	-4.737316	0.000000	0.000000	0.000000	-0.007388	-0.145702	-0.578414	0.000000	0.000000	4.000000	28.000000	0.000000
1999.530094	0.080837	0.561609	0.059131	76.382599	99.661972	135.306381	1.599323	0.000000	-4.737316	0.000000	0.000000	0.000000	-0.007388	-0.145702	-0.578414	0.000000	0.000000	4.000000	28.000000	0.000000
1999.533427	0.080837	0.561609	0.059131	76.382599	99.661972	135.306381	1.599323	0.000000	-4.737316	0.000000	0.000000	0.000000	-0.007388	-0.145702	-0.578414	0.000000	0.000000	4.000000	28.000000	0.000000
1999.536760	0.080816	0.561103	0.057244	76.313049	99.419037	135.182419	1.553961	0.000000	-4.752389	0.000000	0.000000	0.000000	-0.006043	-0.151835	-0.565998	0.000000	0.000000	4.000000	28.000000	0.000000
1999.540094	0.080816	0.561103	0.057244	76.313049	99.419037	135.182419	1.553961	0.000000	-4.752389	0.000000	0.000000	0.000000	-0.006043	-0.151835	-0.565998	0.000000	0.000000	4.000000	28.000000	0.000000
1999.543427	0.080816	0.561103	0.057244	76.313049	99.419037	135.182419	1.553961	0.000000	-4.752389	0.000000	0.000000	0.000000	-0.006043	-0.151835	-0.565998	0.000000	0.000000	4.000000	28.000000	0.000000
1999.546760	0.080787	0.560618	0.055309	76.238861	99.000664	134.900360	1.509115	0.000000	-4.766820	0.000000	0.000000	0.000000	-0.008932	-0.145665	-0.580569	0.000000	0.000000	4.000000	28.000000	0.000000
1999.550094	0.080787	0.560618	0.055309	76.238861	99.000664	134.900360	1.509115	0.000000	-4.766820	0.000000	0.000000	0.000000	-0.008932	-0.145665	-0.580569	0.000000	0.000000	4.000000	28.000000	0.000000
1999.553427	0.080787	0.560618	0.055309	76.238861	99.000664	134.900360	1.509115	0.000000	-4.766820	0.000000	0.000000	0.000000	-0.008932	-0.145665	-0.580569	0.000000	0.000000	4.000000	28.000000	0.000000
1999.556760	0.080775	0.560142	0.053344	76.167145	98.576668	134.612564	1.462752	0.000000	-4.781251	0.000000	0.000000	0.000000	-0.003509	-0.142605	-0.589561	0.000000	0.000000	4.000000	28.000000	0.000000
1999.560094	0.080775	0.560142	0.053344	76.167145	98.576668	134.612564	1.462752	0.000000	-4.781251	0.000000	0.000000	0.000000	-0.003509	-0.142605	-0.589561	0.000000	0.000000	4.000000	28.000000	0.000000
1999.563427	0.080775	0.560142	0.053344	76.167145	98.576668	134.612564	1.462752	0.000000	-4.781251	0.000000	0.000000	0.000000	-0.003509	-0.142605	-0.589561	0.000000	0.000000	4.000000	28.000000	0.000000
1999.566760	0.080771	0.559679	0.051286	76.117424	98.146362	134.300842	1.415096	0.000000	-4.795571	0.000000	0.000000	0.000000	-0.001151	-0.138997	-0.617226	0.000000	0.000000	4.000000	28.000000	0.000000
1999.570094	0.080771	0.559679	0.051286	76.117424	98.146362	134.300842	1.415096	0.000000	-4.795571	0.000000	0.000000	0.000000	-0.001151	-0.138997	-0.617226	0.000000	0.000000	4.000000	28.000000	0.000000
1999.573427	0.080771	0.559679	0.051286	76.117424	98.146362	134.300842	1.415096	0.000000	-4.795571	0.000000	0.000000	0.000000	-0.001151	-0.138997	-0.617226	0.000000	0.000000	4.000000	28.000000	0.000000
1999.576760	0.080742	0.559261	0.049241	76.101013	97.692932	133.936096	1.364685	0.000000	-4.810159	0.000000	0.000000	0.000000	-0.008755	-0.125285	-0.613751	0.000000	0.000000	4.000000	28.000000	0.000000
1999.580094	0.080742	0.559261	0.049241	76.101013	97.692932	133.936096	1.364685	0.000000	-4.810159	0.000000	0.000000	0.000000	-0.008755	-0.125285	-0.613751	0.000000	0.000000	4.000000	28.000000	0.000000
1999.583427	0.080742	0.559261	0.049241	76.101013	97.692932	133.936096	1.364685	0.000000	-4.810159	0.000000	0.000000	0.000000	-0.008755	-0.125285	-0.613751	0.000000	0.000000	4.000000	28.000000	0.000000
1999.586760	0.080679	0.558835	0.047155	76.107506	97.174126	133.491699	1.314277	0.000000	-4.824176	0.000000	0.000000	0.000000	-0.018722	-0.127907	-0.625635	0.000000	0.000000	4.000000	28.000000	0.000000
1999.590094	0.080679	0.558835	0.047155	76.107506	97.174126	133.491699	1.314277	0.000000	-4.824176	0.000000	0.000000	0.000000	-0.018722	-0.127907	-0.625635	0.000000	0.000000	4.000000	28.000000	0.000000
1999.593427	0.080679	0.558835	0.047155	76.107506	97.174126	133.491699	1.314277	0.000000	-4.824176	0.000000	0.000000	0.000000	-0.018722	-0.127907	-0.625635	0.000000	0.000000	4.000000	28.000000	0.000000
1999.596760	0.080596	0.558444	0.045104	76.114822	96.478165	132.884125	1.262643	0.000000	-4.837947	0.000000	0.000000	0.000000	-0.025063	-0.117354	-0.615317	0.000000	0.000000	4.000000	28.000000	0.000000
1999.600094	0.080596	0.558444	0.045104	76.114822	96.478165	132.884125	1.262643	0.000000	-4.837947	0.000000	0.000000	0.000000	-0.025063	-0.117354	-0.615317	0.000000	0.000000	4.000000	28.000000	0.000000
1999.603427	0.080596	0.558444	0.045104	76.114822	96.478165	132.884125	1.262643	0.000000	-4.837947	0.000000	0.000000	0.000000	-0.025063	-0.117354	-0.615317	0.000000	0.000000	4.000000	28.000000	0.000000
1999.606760	0.080490	0.558042	0.043076	76.112144	95.664665	132.178116	1.211541	0.000000	-4.850997	0.000000	0.000000	0.000000	-0.031854	-0.120555	-0.608451	0.000000	0.000000	4.000000	28.000000	0.000000
1999.610094	0.080490	0.558042	0.043076	76.112144	95.664665	132.178116	1.211541	0.000000	-4.850997	0.000000	0.000000	0.000000	-0.031854	-0.120555	-0.608451	0.000000	0.000000	4.000000	28.000000	0.000000
1999.613427	0.080490	0.558042	0.043076	76.112144	95.664665	132.178116	1.211541	0.000000	-4.850997	0.000000	0.000000	0.000000	-0.031854	-0.120555	-0.608451	0.000000	0.000000	4.000000	28.000000	0.000000
1999.616760	0.080388	0.557648	0.041084	76.096291	94.782707	131.418167	1.160706	0.000000	-4.863411	0.000000	0.000000	0.000000	-0.030613	-0.118358	-0.597520	0.000000	0.000000	4.000000	28.000000	0.000000
1999.620094	0.080388	0.557648	0.041084	76.096291	94.782707	131.418167	1.160706	0.000000	-4.863411	0.000000	0.000000	0.000000	-0.030613	-0.118358	-0.597520	0.000000	0.000000	4.000000	28.000000	0.000000
1999.623427	0.080388	0.557648	0.041084	76.096291	94.782707	131.418167	1.160706	0.000000	-4.863411	0.000000	0.000000	0.000000	-0.030613	-0.118358	-0.597520	0.000000	0.000000	4.000000	28.000000	0.000000
1999.626760	0.080267	0.557233	0.039138	76.069153	93.994377	130.759567	1.110338	0.000000	-4.875156	0.000000	0.000000	0.000000	-0.036157	-0.124403	-0.583761	0.000000	0.000000	4.000000	28.000000	0.000000
1999.630094	0.080267	0.557233	0.039138	76.069153	93.994377	130.759567	1.110338	0.000000	-4.875156	0.000000	0.000000	0.000000	-0.036157	-0.124403	-0.583761	0.000000	0.000000	4.000000	28.000000	0.000000
1999.633427	0.080267	0.557233	0.039138	76.069153	93.994377	130.759567	1.110338	0.000000	-4.875156	0.000000	0.000000	0.000000	-0.036157	-0.124403	-0.583761	0.000000	0.000000	4.000000	28.000000	0.000000
1999.636760	0.080121	0.556818	0.037193	76.036583	93.288574	130.180222	1.060846	0.000000	-4.886165	0.000000	0.000000	0.000000	-0.043804	-0.124551	-0.583607	0.000000	0.000000	4.000000	28.000000	0.000000
1999.640094	0.080121	0.556818	0.037193	76.036583	93.288574	130.180222	1.060846	0.000000	-4.886165	0.000000	0.000000	0.000000	-0.043804	-0.124551	-0.583607	0.000000	0.000000	4.000000	28.000000	0.000000
1999.643427	0.080121	0.556818	0.037193	76.036583	93.288574	130.180222	1.060846	0.000000	-4.886165	0.000000	0.000000	0.000000	-0.043804	-0.124551	-0.583607	0.000000	0.000000	4.000000	28.000000	0.000000
1999.646760	0.080000	0.556420	0.035258	76.024117	92.758896	129.748917	1.011109	0.000000	-4.896698	0.000000	0.000000	0.000000	-0.036499	-0.119391	-0.580508	0.000000	0.000000	4.000000	28.000000	0.000000
1999.650094	0.080000	0.556420	0.035258	76.024117	92.758896	129.748917	1.011109	0.000000	-4.896698	0.000000	0.000000	0.000000	-0.036499	-0.119391	-0.580508	0.000000	0.000000	4.000000	28.000000	0.000000
1999.653427	0.080000	0.556420	0.035258	76.024117	92.758896	129.748917	1.011109	0.000000	-4.896698	0.000000	0.000000	0.000000	-0.036499	-0.119391	-0.580508	0.000000	0.000000	4.000000	28.000000	0.000000
1999.656760	0.079826	0.556004	0.033310	76.040848	92.422188	129.471542	0.961122	0.000000	-4.906755	0.000000	0.000000	0.000000	-0.051920	-0.124857	-0.584424	0.000000	0.000000	4.000000	28.000000	0.000000
1999.660094	0.079826	0.556004	0.033310	76.040848	92.422188	129.471542	0.961122	0.000000	-4.906755	0.000000	0.000000	0.000000	-0.051920	-0.124857	-0.584424	0.000000	0.000000	4.000000	28.000000	0.000000
1999.663427	0.079826	0.556004	0.033310	76.040848	92.422188	129.471542	0.961122	0.000000	-4.906755	0.000000	0.000000	0.000000	-0.051920	-0.124857	-0.584424	0.000000	0.000000	4.000000	28.000000	0.000000
1999.666760	0.079675	0.555587	0.031355	76.079903	92.268059	129.346069	0.910673	0.000000	-4.916368	0.000000	0.000000	0.000000	-0.045460	-0.124961	-0.586543	0.000000	0.000000	4.000000	28.000000	0.000000
1999.670094	0.079675	0.555587	0.031355	76.079903	92.268059	129.346069	0.910673	0.000000	-4.916368	0.000000	0.000000	0.000000	-0.045460	-0.124961	-0.586543	0.000000	0.000000	4.000000	28.000000	0.000000
1999.673427	0.079675	0.555587	0.031355	76.079903	92.268059	129.346069	0.910673	0.000000	-4.916368	0.000000	0.000000	0.000000	-0.045460	-0.124961	-0.586543	0.000000	0.000000	4.000000	28.000000	0.000000
1999.676760	0.079501	0.555187	0.029418	76.113724	92.263428	129.364853	0.859548	0.000000	-4.925564	0.000000	0.000000	0.000000	-0.052085	-0.119866	-0.581118	0.000000	0.000000	4.000000	28.000000	0.000000
1999.680094	0.079501	0.555187	0.029418	76.113724	92.263428	129.364853	0.859548	0.000000	-4.925564	0.000000	0.000000	0.000000	-0.052085	-0.119866	-0.581118	0.000000	0.000000	4.000000	28.000000	0.000000
1999.683427	0.079501	0.555187	0.029418	76.113724	92.263428	129.364853	0.859548	0.000000	-4.925564	0.000000	0.000000	0.000000	-0.052085	-0.119866	-0.581118	0.000000	0.000000	4.000000	28.000000	0.000000
1999.686760	0.079283	0.554805	0.027502	76.131798	92.323051	129.461060	0.808637	0.000000	-4.934177	0.000000	0.000000	0.000000	-0.065516	-0.114796	-0.574527	0.000000	0.000000	4.000000	28.000000	0.000000
1999.690094	0.079283	0.554805	0.027502	76.131798	92.323051	129.461060	0.808637	0.000000	-4.934177	0.000000	0.000000	0.000000	-0.065516	-0.114796	-0.574527	0.000000	0.000000	4.000000	28.000000	0.000000
1999.693427	0.079283	0.554805	0.027502	76.131798	92.323051	129.461060	0.808637	0.000000	-4.934177	0.000000	0.000000	0.000000	-0.065516	-0.114796	-0.574527	0.000000	0.000000	4.000000	28.000000	0.000000
1999.696760	0.079049	0.554474	0.025641	76.135025	92.442017	129.630264	0.758144	0.000000	-4.942187	0.000000	0.000000	0.000000	-0.070167	-0.099259	-0.558454	0.000000	0.000000	4.000000	28.000000	0.000000
1999.700094	0.079049	0.554474	0.025641	76.135025	92.442017	129.630264	0.758144	0.000000	-4.942187	0.000000	0.000000	0.000000	-0.070167	-0.099259	-0.558454	0.000000	0.000000	4.000000	28.000000	0.000000
1999.703427	0.079049	0.554474	0.025641	76.135025	92.442017	129.630264	0.758144	0.000000	-4.942187	0.000000	0.000000	0.000000	-0.070167	-0.099259	-0.558454	0.000000	0.000000	4.000000	28.000000	0.000000
1999.706760	0.078802	0.554141	0.023844	76.134094	92.540894	129.784500	0.708800	0.000000	-4.949505	0.000000	0.000000	0.000000	-0.074197	-0.099865	-0.539138	0.000000	0.000000	4.000000	28.000000	0.000000
1999.710094	0.078802	0.554141	0.023844	76.134094	92.540894	129.784500	0.708800	0.000000	-4.949505	0.000000	0.000000	0.000000	-0.074197	-0.099865	-0.539138	0.000000	0.000000	4.000000	28.000000	0.000000
1999.713427	0.078802	0.554141	0.023844	76.134094	92.540894	129.784500	0.708800	0.000000	-4.949505	0.000000	0.000000	0.000000	-0.074197	-0.099865	-0.539138	0.000000	0.000000	4.000000	28.000000	0.000000
1999.716760	0.078535	0.553798	0.022071	76.144783	92.584953	129.878220	0.660917	0.000000	-4.956126	0.000000	0.000000	0.000000	-0.080132	-0.102830	-0.531949	0.000000	0.000000	4.000000	28.000000	0.000000
1999.720094	0.078535	0.553798	0.022071	76.144783	92.584953	129.878220	0.660917	0.000000	-4.956126	0.000000	0.000000	0.000000	-0.080132	-0.102830	-0.531949	0.000000	0.000000	4.000000	28.000000	0.000000
1999.723427	0.078535	0.553798	0.022071	76.144783	92.584953	129.878220	0.660917	0.000000	-4.956126	0.000000	0.000000	0.000000	-0.080132	-0.102830	-0.531949	0.000000	0.000000	4.000000	28.000000	0.000000
1999.726760	0.078243	0.553481	0.020293	76.175591	92.537315	129.866531	0.613436	0.000000	-4.962227	0.000000	0.000000	0.000000	-0.087372	-0.095099	-0.533190	0.000000	0.000000	4.000000	28.000000	0.000000
1999.730094	0.078243	0.553481	0.020293	76.175591	92.537315	129.866531	0.613436	0.000000	-4.962227	0.000000	0.000000	0.000000	-0.087372	-0.095099	-0.533190	0.000000	0.000000	4.000000	28.000000	0.000000
1999.733427	0.078243	0.553481	0.020293	76.175591	92.537315	129.866531	0.613436	0.000000	-4.962227	0.000000	0.000000	0.000000	-0.087372	-0.095099	-0.533190	0.000000	0.000000	4.000000	28.000000	0.000000
1999.736760	0.077953	0.553137	0.018519	76.209648	92.491386	129.853073	0.565606	0.000000	-4.967906	0.000000	0.000000	0.000000	-0.087244	-0.103259	-0.532430	0.000000	0.000000	4.000000	28.000000	0.000000
1999.740094	0.077953	0.553137	0.018519	76.209648	92.491386	129.853073	0.565606	0.000000	-4.967906	0.000000	0.000000	0.000000	-0.087244	-0.103259	-0.532430	0.000000	0.000000	4.000000	28.000000	0.000000
1999.743427	0.077953	0.553137	0.018519	76.209648	92.491386	129.853073	0.565606	0.000000	-4.967906	0.000000	0.000000	0.000000	-0.087244	-0.103259	-0.532430	0.000000	0.000000	4.000000	28.000000	0.000000
1999.746760	0.077639	0.552792	0.016745	76.244476	92.445656	129.843124	0.517529	0.000000	-4.973144	0.000000	0.000000	0.000000	-0.094126	-0.103430	-0.532125	0.000000	0.000000	4.000000	28.000000	0.000000
1999.750094	0.077639	0.552792	0.016745	76.244476	92.445656	129.843124	0.517529	0.000000	-4.973144	0.000000	0.000000	0.000000	-0.094126	-0.103430	-0.532125	0.000000	0.000000	4.000000	28.000000	0.000000
1999.753427	0.077639	0.552792	0.016745	76.244476	92.445656	129.843124	0.517529	0.000000	-4.973144	0.000000	0.000000	0.000000	-0.094126	-0.103430	-0.532125	0.000000	0.000000	4.000000	28.000000	0.000000
1999.756760	0.077320	0.552482	0.014940	76.281853	92.325142	129.757782	0.469237	0.000000	-4.977933	0.000000	0.000000	0.000000	-0.095591	-0.093113	-0.541377	0.000000	0.000000	4.000000	28.000000	0.000000
1999.760094	0.077320	0.552482	0.014940	76.281853	92.325142	129.757782	0.469237	0.000000	-4.977933	0.000000	0.000000	0.000000	-0.095591	-0.093113	-0.541377	0.000000	0.000000	4.000000	28.000000	0.000000
1999.763427	0.077320	0.552482	0.014940	76.281853	92.325142	129.757782	0.469237	0.000000	-4.977933	0.000000	0.000000	0.000000	-0.095591	-0.093113	-0.541377	0.000000	0.000000	4.000000	28.000000	0.000000
1999.766760	0.076979	0.552171	0.013137	76.321564	92.095764	129.573746	0.419792	0.000000	-4.982347	0.000000	0.000000	0.000000	-0.102364	-0.093407	-0.541085	0.000000	0.000000	4.000000	28.000000	0.000000
1999.770094	0.076979	0.552171	0.013137	76.321564	92.095764	129.573746	0.419792	0.000000	-4.982347	0.000000	0.000000	0.000000	-0.102364	-0.093407	-0.541085	0.000000	0.000000	4.000000	28.000000	0.000000
1999.773427	0.076979	0.552171	0.013137	76.321564	92.095764	129.573746	0.419792	0.000000	-4.982347	0.000000	0.000000	0.000000	-0.102364	-0.093407	-0.541085	0.000000	0.000000	4.000000	28.000000	0.000000
1999.776760	0.076618	0.551875	0.011352	76.361351	91.724075	129.253922	0.370117	0.000000	-4.986282	0.000000	0.000000	0.000000	-0.108186	-0.088544	-0.535419	0.000000	0.000000	4.000000	28.000000	0.000000
1999.780094	0.076618	0.551875	0.011352	76.361351	91.724075	129.253922	0.370117	0.000000	-4.986282	0.000000	0.000000	0.000000	-0.108186	-0.088544	-0.535419	0.000000	0.000000	4.000000	28.000000	0.000000
1999.783427	0.076618	0.551875	0.011352	76.361351	91.724075	129.253922	0.370117	0.000000	-4.986282	0.000000	0.000000	0.000000	-0.108186	-0.088544	-0.535419	0.000000	0.000000	4.000000	28.000000	0.000000
1999.786760	0.076245	0.551605	0.009627	76.391914	91.209106	128.807724	0.320707	0.000000	-4.989704	0.000000	0.000000	0.000000	-0.111911	-0.081239	-0.517407	0.000000	0.000000	4.000000	28.000000	0.000000
1999.790094	0.076245	0.551605	0.009627	76.391914	91.209106	128.807724	0.320707	0.000000	-4.989704	0.000000	0.000000	0.000000	-0.111911	-0.081239	-0.517407	0.000000	0.000000	4.000000	28.000000	0.000000
1999.793427	0.076245	0.551605	0.009627	76.391914	91.209106	128.807724	0.320707	0.000000	-4.989704	0.000000	0.000000	0.000000	-0.111911	-0.081239	-0.517407	0.000000	0.000000	4.000000	28.000000	0.000000
1999.796760	0.075876	0.551324	0.007923	76.404030	90.644264	128.333374	0.272713	0.000000	-4.992558	0.000000	0.000000	0.000000	-0.110696	-0.084178	-0.511221	0.000000	0.000000	4.000000	28.000000	0.000000
1999.800094	0.075876	0.551324	0.007923	76.404030	90.644264	128.333374	0.272713	0.000000	-4.992558	0.000000	0.000000	0.000000	-0.110696	-0.084178	-0.511221	0.000000	0.000000	4.000000	28.000000	0.000000
1999.803427	0.075876	0.551324	0.007923	76.404030	90.644264	128.333374	0.272713	0.000000	-4.992558	0.000000	0.000000	0.000000	-0.110696	-0.084178	-0.511221	0.000000	0.000000	4.000000	28.000000	0.000000
1999.806760	0.075533	0.551034	0.006236	76.395813	90.112579	127.909157	0.225020	0.000000	-4.994934	0.000000	0.000000	0.000000	-0.102884	-0.087059	-0.506088	0.000000	0.000000	4.000000	28.000000	0.000000
1999.810094	0.075533	0.551034	0.006236	76.395813	90.112579	127.909157	0.225020	0.000000	-4.994934	0.000000	0.000000	0.000000	-0.102884	-0.087059	-0.506088	0.000000	0.000000	4.000000	28.000000	0.000000
1999.813427	0.075533	0.551034	0.006236	76.395813	90.112579	127.909157	0.225020	0.000000	-4.994934	0.000000	0.000000	0.000000	-0.102884	-0.087059	-0.506088	0.000000	0.000000	4.000000	28.000000	0.000000
1999.816760	0.075191	0.550743	0.004547	76.382515	89.648758	127.554535	0.177523	0.000000	-4.996848	0.000000	0.000000	0.000000	-0.102849	-0.087299	-0.506791	0.000000	0.000000	4.000000	28.000000	0.000000
1999.820094	0.075191	0.550743	0.004547	76.382515	89.648758	127.554535	0.177523	0.000000	-4.996848	0.000000	0.000000	0.000000	-0.102849	-0.087299	-0.506791	0.000000	0.000000	4.000000	28.000000	0.000000
1999.823427	0.075191	0.550743	0.004547	76.382515	89.648758	127.554535	0.177523	0.000000	-4.996848	0.000000	0.000000	0.000000	-0.102849	-0.087299	-0.506791	0.000000	0.000000	4.000000	28.000000	0.000000
1999.826760	0.074825	0.550476	0.002854	76.390976	89.287262	127.273979	0.129726	0.000000	-4.998317	0.000000	0.000000	0.000000	-0.109611	-0.079946	-0.507935	0.000000	0.000000	4.000000	28.000000	0.000000
1999.830094	0.074825	0.550476	0.002854	76.390976	89.287262	127.273979	0.129726	0.000000	-4.998317	0.000000	0.000000	0.000000	-0.109611	-0.079946	-0.507935	0.000000	0.000000	4.000000	28.000000	0.000000
1999.833427	0.074825	0.550476	0.002854	76.390976	89.287262	127.273979	0.129726	0.000000	-4.998317	0.000000	0.000000	0.000000	-0.109611	-0.079946	-0.507935	0.000000	0.000000	4.000000	28.000000	0.000000
1999.836760	0.074510	0.550243	0.001188	76.422798	89.035561	127.064850	0.081607	0.000000	-4.999334	0.000000	0.000000	0.000000	-0.094701	-0.070109	-0.499854	0.000000	0.000000	4.000000	28.000000	0.000000
1999.840094	0.074510	0.550243	0.001188	76.422798	89.035561	127.064850	0.081607	0.000000	-4.999334	0.000000	0.000000	0.000000	-0.094701	-0.070109	-0.499854	0.000000	0.000000	4.000000	28.000000	0.000000
1999.843427	0.074510	0.550243	0.001188	76.422798	89.035561	127.064850	0.081607	0.000000	-4.999334	0.000000	0.000000	0.000000	-0.094701	-0.070109	-0.499854	0.000000	0.000000	4.000000	28.000000	0.000000
1999.846760	0.074193	0.550033	-0.000486	76.454567	88.814499	126.879807	0.034026	0.000000	-4.999885	0.000000	0.000000	0.000000	-0.094950	-0.062875	-0.501992	0.000000	0.000000	4.000000	28.000000	0.000000
1999.850094	0.074193	0.550033	-0.000486	76.454567	88.814499	126.879807	0.034026	0.000000	-4.999885	0.000000	0.000000	0.000000	-0.094950	-0.062875	-0.501992	0.000000	0.000000	4.000000	28.000000	0.000000
1999.853427	0.074193	0.550033	-0.000486	76.454567	88.814499	126.879807	0.034026	0.000000	-4.999885	0.000000	0.000000	0.000000	-0.094950	-0.062875	-0.501992	0.000000	0.000000	4.000000	28.000000	0.000000
1999.856760	0.073861	0.549856	-0.002121	76.484016	88.668694	126.767113	-0.013942	0.000000	-4.999980	0.000000	0.000000	0.000000	-0.099655	-0.053196	-0.490627	0.000000	0.000000	4.000000	28.000000	0.000000
1999.860094	0.073861	0.549856	-0.002121	76.484016	88.668694	126.767113	-0.013942	0.000000	-4.999980	0.000000	0.000000	0.000000	-0.099655	-0.053196	-0.490627	0.000000	0.000000	4.000000	28.000000	0.000000
1999.863427	0.073861	0.549856	-0.002121	76.484016	88.668694	126.767113	-0.013942	0.000000	-4.999980	0.000000	0.000000	0.000000	-0.099655	-0.053196	-0.490627	0.000000	0.000000	4.000000	28.000000	0.000000
1999.866760	0.073564	0.549694	-0.003679	76.510857	88.615700	126.746498	-0.060997	0.000000	-4.999628	0.000000	0.000000	0.000000	-0.089113	-0.048577	-0.467365	0.000000	0.000000	4.000000	28.000000	0.000000
1999.870094	0.073564	0.549694	-0.003679	76.510857	88.615700	126.746498	-0.060997	0.000000	-4.999628	0.000000	0.000000	0.000000	-0.089113	-0.048577	-0.467365	0.000000	0.000000	4.000000	28.000000	0.000000
1999.873427	0.073564	0.549694	-0.003679	76.510857	88.615700	126.746498	-0.060997	0.000000	-4.999628	0.000000	0.000000	0.000000	-0.089113	-0.048577	-0.467365	0.000000	0.000000	4.000000	28.000000	0.000000
1999.876760	0.073231	0.549539	-0.005190	76.535843	88.573814	126.737846	-0.105961	0.000000	-4.998877	0.000000	0.000000	0.000000	-0.099960	-0.046447	-0.453337	0.000000	0.000000	4.000000	28.000000	0.000000
1999.880094	0.073231	0.549539	-0.005190	76.535843	88.573814	126.737846	-0.105961	0.000000	-4.998877	0.000000	0.000000	0.000000	-0.099960	-0.046447	-0.453337	0.000000	0.000000	4.000000	28.000000	0.000000
1999.883427	0.073231	0.549539	-0.005190	76.535843	88.573814	126.737846	-0.105961	0.000000	-4.998877	0.000000	0.000000	0.000000	-0.099960	-0.046447	-0.453337	0.000000	0.000000	4.000000	28.000000	0.000000
1999.886760	0.072838	0.549350	-0.006664	76.561653	88.529388	126.732697	-0.149737	0.000000	-4.997757	0.000000	0.000000	0.000000	-0.117740	-0.056808	-0.442259	0.000000	0.000000	4.000000	28.000000	0.000000
1999.890094	0.072838	0.549350	-0.006664	76.561653	88.529388	126.732697	-0.149737	0.000000	-4.997757	0.000000	0.000000	0.000000	-0.117740	-0.056808	-0.442259	0.000000	0.000000	4.000000	28.000000	0.000000
1999.893427	0.072838	0.549350	-0.006664	76.561653	88.529388	126.732697	-0.149737	0.000000	-4.997757	0.000000	0.000000	0.000000	-0.117740	-0.056808	-0.442259	0.000000	0.000000	4.000000	28.000000	0.000000
1999.896760	0.072453	0.549168	-0.008099	76.587440	88.439445	126.685165	-0.192648	0.000000	-4.996287	0.000000	0.000000	0.000000	-0.115503	-0.054564	-0.430300	0.000000	0.000000	4.000000	28.000000	0.000000
1999.900094	0.072453	0.549168	-0.008099	76.587440	88.439445	126.685165	-0.192648	0.000000	-4.996287	0.000000	0.000000	0.000000	-0.115503	-0.054564	-0.430300	0.000000	0.000000	4.000000	28.000000	0.000000
1999.903427	0.072453	0.549168	-0.008099	76.587440	88.439445	126.685165	-0.192648	0.000000	-4.996287	0.000000	0.000000	0.000000	-0.115503	-0.054564	-0.430300	0.000000	0.000000	4.000000	28.000000	0.000000
1999.906760	0.072048	0.548960	-0.009526	76.613312	88.389389	126.679726	-0.234550	0.000000	-4.994495	0.000000	0.000000	0.000000	-0.121422	-0.062337	-0.428295	0.000000	0.000000	4.000000	28.000000	0.000000
1999.910094	0.072048	0.548960	-0.009526	76.613312	88.389389	126.679726	-0.234550	0.000000	-4.994495	0.000000	0.000000	0.000000	-0.121422	-0.062337	-0.428295	0.000000	0.000000	4.000000	28.000000	0.000000
1999.913427	0.072048	0.548960	-0.009526	76.613312	88.389389	126.679726	-0.234550	0.000000	-4.994495	0.000000	0.000000	0.000000	-0.121422	-0.062337	-0.428295	0.000000	0.000000	4.000000	28.000000	0.000000
1999.916760	0.071648	0.548743	-0.010932	76.639221	88.336578	126.674217	-0.276427	0.000000	-4.992353	0.000000	0.000000	0.000000	-0.120043	-0.064987	-0.421814	0.000000	0.000000	4.000000	28.000000	0.000000
1999.920094	0.071648	0.548743	-0.010932	76.639221	88.336578	126.674217	-0.276427	0.000000	-4.992353	0.000000	0.000000	0.000000	-0.120043	-0.064987	-0.421814	0.000000	0.000000	4.000000	28.000000	0.000000
1999.923427	0.071648	0.548743	-0.010932	76.639221	88.336578	126.674217	-0.276427	0.000000	-4.992353	0.000000	0.000000	0.000000	-0.120043	-0.064987	-0.421814	0.000000	0.000000	4.000000	28.000000	0.000000
1999.926760	0.071228	0.548526	-0.012337	76.665367	88.276405	126.658836	-0.317809	0.000000	-4.989890	0.000000	0.000000	0.000000	-0.126126	-0.065246	-0.421308	0.000000	0.000000	4.000000	28.000000	0.000000
1999.930094	0.071228	0.548526	-0.012337	76.665367	88.276405	126.658836	-0.317809	0.000000	-4.989890	0.000000	0.000000	0.000000	-0.126126	-0.065246	-0.421308	0.000000	0.000000	4.000000	28.000000	0.000000
1999.933427	0.071228	0.548526	-0.012337	76.665367	88.276405	126.658836	-0.317809	0.000000	-4.989890	0.000000	0.000000	0.000000	-0.126126	-0.065246	-0.421308	0.000000	0.000000	4.000000	28.000000	0.000000
1999.936760	0.070795	0.548292	-0.013693	76.692619	88.150558	126.584785	-0.359312	0.000000	-4.987073	0.000000	0.000000	0.000000	-0.129903	-0.070255	-0.406793	0.000000	0.000000	4.000000	28.000000	0.000000
1999.940094	0.070795	0.548292	-0.013693	76.692619	88.150558	126.584785	-0.359312	0.000000	-4.987073	0.000000	0.000000	0.000000	-0.129903	-0.070255	-0.406793	0.000000	0.000000	4.000000	28.000000	0.000000
1999.943427	0.070795	0.548292	-0.013693	76.692619	88.150558	126.584785	-0.359312	0.000000	-4.987073	0.000000	0.000000	0.000000	-0.129903	-0.070255	-0.406793	0.000000	0.000000	4.000000	28.000000	0.000000
1999.946760	0.070346	0.548049	-0.015024	76.719597	87.988457	126.477364	-0.399571	0.000000	-4.984009	0.000000	0.000000	0.000000	-0.134761	-0.072820	-0.399283	0.000000	0.000000	4.000000	28.000000	0.000000
1999.950094	0.070346	0.548049	-0.015024	76.719597	87.988457	126.477364	-0.399571	0.000000	-4.984009	0.000000	0.000000	0.000000	-0.134761	-0.072820	-0.399283	0.000000	0.000000	4.000000	28.000000	0.000000
1999.953427	0.070346	0.548049	-0.015024	76.719597	87.988457	126.477364	-0.399571	0.000000	-4.984009	0.000000	0.000000	0.000000	-0.134761	-0.072820	-0.399283	0.000000	0.000000	4.000000	28.000000	0.000000
1999.956760	0.069832	0.547789	-0.016365	76.747543	87.909996	126.458656	-0.439271	0.000000	-4.980667	0.000000	0.000000	0.000000	-0.154117	-0.077918	-0.402364	0.000000	0.000000	4.000000	28.000000	0.000000
1999.960094	0.069832	0.547789	-0.016365	76.747543	87.909996	126.458656	-0.439271	0.000000	-4.980667	0.000000	0.000000	0.000000	-0.154117	-0.077918	-0.402364	0.000000	0.000000	4.000000	28.000000	0.000000
1999.963427	0.069832	0.547789	-0.016365	76.747543	87.909996	126.458656	-0.439271	0.000000	-4.980667	0.000000	0.000000	0.000000	-0.154117	-0.077918	-0.402364	0.000000	0.000000	4.000000	28.000000	0.000000
1999.966760	0.069318	0.547488	-0.017722	76.774590	87.929886	126.541649	-0.479575	0.000000	-4.976948	0.000000	0.000000	0.000000	-0.154287	-0.090280	-0.407034	0.000000	0.000000	4.000000	28.000000	0.000000
1999.970094	0.069318	0.547488	-0.017722	76.774590	87.929886	126.541649	-0.479575	0.000000	-4.976948	0.000000	0.000000	0.000000	-0.154287	-0.090280	-0.407034	0.000000	0.000000	4.000000	28.000000	0.000000
1999.973427	0.069318	0.547488	-0.017722	76.774590	87.929886	126.541649	-0.479575	0.000000	-4.976948	0.000000	0.000000	0.000000	-0.154287	-0.090280	-0.407034	0.000000	0.000000	4.000000	28.000000	0.000000
1999.976760	0.068775	0.547138	-0.019133	76.801903	88.029594	126.701073	-0.520483	0.000000	-4.972836	0.000000	0.000000	0.000000	-0.162670	-0.105136	-0.423376	0.000000	0.000000	4.000000	28.000000	0.000000
1999.980094	0.068775	0.547138	-0.019133	76.801903	88.029594	126.701073	-0.520483	0.000000	-4.972836	0.000000	0.000000	0.000000	-0.162670	-0.105136	-0.423376	0.000000	0.000000	4.000000	28.000000	0.000000
1999.983427	0.068775	0.547138	-0.019133	76.801903	88.029594	126.701073	-0.520483	0.000000	-4.972836	0.000000	0.000000	0.000000	-0.162670	-0.105136	-0.423376	0.000000	0.000000	4.000000	28.000000	0.000000
1999.986760	0.068229	0.546755	-0.020584	76.830750	88.174026	126.911430	-0.563208	0.000000	-4.968178	0.000000	0.000000	0.000000	-0.163885	-0.114966	-0.435216	0.000000	0.000000	4.000000	28.000000	0.000000
1999.990094	0.068229	0.546755	-0.020584	76.830750	88.174026	126.911430	-0.563208	0.000000	-4.968178	0.000000	0.000000	0.000000	-0.163885	-0.114966	-0.435216	0.000000	0.000000	4.000000	28.000000	0.000000
1999.993427	0.068229	0.546755	-0.020584	76.830750	88.174026	126.911430	-0.563208	0.000000	-4.968178	0.000000	0.000000	0.000000	-0.163885	-0.114966	-0.435216	0.000000	0.000000	4.000000	28.000000	0.000000
1999.996760	0.067655	0.546346	-0.022094	76.858986	88.273552	127.082954	-0.607245	0.000000	-4.962988	0.000000	0.000000	0.000000	-0.172368	-0.122431	-0.453199	0.000000	0.000000	4.000000	28.000000	0.000000
2000.000094	0.067655	0.546346	-0.022094	76.858986	88.273552	127.082954	-0.607245	0.000000	-4.962988	0.000000	0.000000	0.000000	-0.172368	-0.122431	-0.453199	0.000000	0.000000	4.000000	28.000000	0.000000
2000.003427	0.067655	0.546346	-0.022094	76.858986	88.273552	127.082954	-0.607245	0.000000	-4.962988	0.000000	0.000000	0.000000	-0.172368	-0.122431	-0.453199	0.000000	0.000000	4.000000	28.000000	0.000000
2000.006760	0.067061	0.545939	-0.023604	76.887367	88.138077	127.030891	-0.653275	0.000000	-4.957139	0.000000	0.000000	0.000000	-0.177936	-0.122348	-0.453019	0.000000	0.000000	4.000000	28.000000	0.000000
2000.010094	0.067061	0.545939	-0.023604	76.887367	88.138077	127.030891	-0.653275	0.000000	-4.957139	0.000000	0.000000	0.000000	-0.177936	-0.122348	-0.453019	0.000000	0.000000	4.000000	28.000000	0.000000
2000.013427	0.067061	0.545939	-0.023604	76.887367	88.138077	127.030891	-0.653275	0.000000	-4.957139	0.000000	0.000000	0.000000	-0.177936	-0.122348	-0.453019	0.000000	0.000000	4.000000	28.000000	0.000000
2000.016760	0.066474	0.545523	-0.025094	76.911964	87.639008	126.639717	-0.699510	0.000000	-4.950827	0.000000	0.000000	0.000000	-0.176198	-0.124570	-0.446756	0.000000	0.000000	4.000000	28.000000	0.000000
2000.020094	0.066474	0.545523	-0.025094	76.911964	87.639008	126.639717	-0.699510	0.000000	-4.950827	0.000000	0.000000	0.000000	-0.176198	-0.124570	-0.446756	0.000000	0.000000	4.000000	28.000000	0.000000
2000.023427	0.066474	0.545523	-0.025094	76.911964	87.639008	126.639717	-0.699510	0.000000	-4.950827	0.000000	0.000000	0.000000	-0.176198	-0.124570	-0.446756	0.000000	0.000000	4.000000	28.000000	0.000000
2000.026760	0.065881	0.545126	-0.026498	76.941620	86.761986	125.879776	-0.745258	0.000000	-4.944147	0.000000	0.000000	0.000000	-0.177799	-0.119301	-0.421213	0.000000	0.000000	4.000000	28.000000	0.000000
2000.030094	0.065881	0.545126	-0.026498	76.941620	86.761986	125.879776	-0.745258	0.000000	-4.944147	0.000000	0.000000	0.000000	-0.177799	-0.119301	-0.421213	0.000000	0.000000	4.000000	28.000000	0.000000
2000.033427	0.065881	0.545126	-0.026498	76.941620	86.761986	125.879776	-0.745258	0.000000	-4.944147	0.000000	0.000000	0.000000	-0.177799	-0.119301	-0.421213	0.000000	0.000000	4.000000	28.000000	0.000000
2000.036760	0.065260	0.544730	-0.027832	76.984512	85.673561	124.902863	-0.788692	0.000000	-4.937405	0.000000	0.000000	0.000000	-0.186367	-0.118850	-0.400313	0.000000	0.000000	4.000000	28.000000	0.000000
2000.040094	0.065260	0.544730	-0.027832	76.984512	85.673561	124.902863	-0.788692	0.000000	-4.937405	0.000000	0.000000	0.000000	-0.186367	-0.118850	-0.400313	0.000000	0.000000	4.000000	28.000000	0.000000
2000.043427	0.065260	0.544730	-0.027832	76.984512	85.673561	124.902863	-0.788692	0.000000	-4.937405	0.000000	0.000000	0.000000	-0.186367	-0.118850	-0.400313	0.000000	0.000000	4.000000	28.000000	0.000000
2000.046760	0.064625	0.544326	-0.029142	77.025085	84.529556	123.869133	-0.830371	0.000000	-4.930566	0.000000	0.000000	0.000000	-0.190691	-0.120989	-0.393045	0.000000	0.000000	4.000000	28.000000	0.000000
2000.050094	0.064625	0.544326	-0.029142	77.025085	84.529556	123.869133	-0.830371	0.000000	-4.930566	0.000000	0.000000	0.000000	-0.190691	-0.120989	-0.393045	0.000000	0.000000	4.000000	28.000000	0.000000
2000.053427	0.064625	0.544326	-0.029142	77.025085	84.529556	123.869133	-0.830371	0.000000	-4.930566	0.000000	0.000000	0.000000	-0.190691	-0.120989	-0.393045	0.000000	0.000000	4.000000	28.000000	0.000000
2000.056760	0.063936	0.543956	-0.030408	77.060272	83.484795	122.936386	-0.871558	0.000000	-4.923453	0.000000	0.000000	0.000000	-0.206492	-0.111185	-0.379706	0.000000	0.000000	4.000000	28.000000	0.000000
2000.060094	0.063936	0.543956	-0.030408	77.060272	83.484795	122.936386	-0.871558	0.000000	-4.923453	0.000000	0.000000	0.000000	-0.206492	-0.111185	-0.379706	0.000000	0.000000	4.000000	28.000000	0.000000
2000.063427	0.063936	0.543956	-0.030408	77.060272	83.484795	122.936386	-0.871558	0.000000	-4.923453	0.000000	0.000000	0.000000	-0.206492	-0.111185	-0.379706	0.000000	0.000000	4.000000	28.000000	0.000000
2000.066760	0.063191	0.543562	-0.031662	77.093773	82.616463	122.187263	-0.911874	0.000000	-4.916146	0.000000	0.000000	0.000000	-0.223639	-0.118138	-0.376342	0.000000	0.000000	4.000000	28.000000	0.000000
2000.070094	0.063191	0.543562	-0.031662	77.093773	82.616463	122.187263	-0.911874	0.000000	-4.916146	0.000000	0.000000	0.000000	-0.223639	-0.118138	-0.376342	0.000000	0.000000	4.000000	28.000000	0.000000
2000.073427	0.063191	0.543562	-0.031662	77.093773	82.616463	122.187263	-0.911874	0.000000	-4.916146	0.000000	0.000000	0.000000	-0.223639	-0.118138	-0.376342	0.000000	0.000000	4.000000	28.000000	0.000000
2000.076760	0.062399	0.543144	-0.032975	77.124268	81.988304	121.679138	-0.952341	0.000000	-4.908467	0.000000	0.000000	0.000000	-0.237505	-0.125386	-0.393824	0.000000	0.000000	4.000000	28.000000	0.000000
2000.080094	0.062399	0.543144	-0.032975	77.124268	81.988304	121.679138	-0.952341	0.000000	-4.908467	0.000000	0.000000	0.000000	-0.237505	-0.125386	-0.393824	0.000000	0.000000	4.000000	28.000000	0.000000
2000.083427	0.062399	0.543144	-0.032975	77.124268	81.988304	121.679138	-0.952341	0.000000	-4.908467	0.000000	0.000000	0.000000	-0.237505	-0.125386	-0.393824	0.000000	0.000000	4.000000	28.000000	0.000000
2000.086760	0.061611	0.542727	-0.034291	77.151268	81.600250	121.411064	-0.994943	0.000000	-4.900009	0.000000	0.000000	0.000000	-0.236458	-0.125210	-0.394725	0.000000	0.000000	4.000000	28.000000	0.000000
2000.090094	0.061611	0.542727	-0.034291	77.151268	81.600250	121.411064	-0.994943	0.000000	-4.900009	0.000000	0.000000	0.000000	-0.236458	-0.125210	-0.394725	0.000000	0.000000	4.000000	28.000000	0.000000
2000.093427	0.061611	0.542727	-0.034291	77.151268	81.600250	121.411064	-0.994943	0.000000	-4.900009	0.000000	0.000000	0.000000	-0.236458	-0.125210	-0.394725	0.000000	0.000000	4.000000	28.000000	0.000000
2000.096760	0.060777	0.542285	-0.035665	77.162422	81.514740	121.468376	-1.037801	0.000000	-4.891111	0.000000	0.000000	0.000000	-0.250082	-0.132426	-0.412400	0.000000	0.000000	4.000000	28.000000	0.000000
2000.100094	0.060777	0.542285	-0.035665	77.162422	81.514740	121.468376	-1.037801	0.000000	-4.891111	0.000000	0.000000	0.000000	-0.250082	-0.132426	-0.412400	0.000000	0.000000	4.000000	28.000000	0.000000
2000.103427	0.060777	0.542285	-0.035665	77.162422	81.514740	121.468376	-1.037801	0.000000	-4.891111	0.000000	0.000000	0.000000	-0.250082	-0.132426	-0.412400	0.000000	0.000000	4.000000	28.000000	0.000000
2000.106760	0.059970	0.541860	-0.037027	77.163513	81.658997	121.759232	-1.082834	0.000000	-4.881339	0.000000	0.000000	0.000000	-0.242105	-0.127438	-0.408526	0.000000	0.000000	4.000000	28.000000	0.000000
2000.110094	0.059970	0.541860	-0.037027	77.163513	81.658997	121.759232	-1.082834	0.000000	-4.881339	0.000000	0.000000	0.000000	-0.242105	-0.127438	-0.408526	0.000000	0.000000	4.000000	28.000000	0.000000
2000.113427	0.059970	0.541860	-0.037027	77.163513	81.658997	121.759232	-1.082834	0.000000	-4.881339	0.000000	0.000000	0.000000	-0.242105	-0.127438	-0.408526	0.000000	0.000000	4.000000	28.000000	0.000000
2000.116760	0.059130	0.541452	-0.038367	77.178696	81.985344	122.214668	-1.127506	0.000000	-4.871215	0.000000	0.000000	0.000000	-0.252095	-0.122495	-0.402055	0.000000	0.000000	4.000000	28.000000	0.000000
2000.120094	0.059130	0.541452	-0.038367	77.178696	81.985344	122.214668	-1.127506	0.000000	-4.871215	0.000000	0.000000	0.000000	-0.252095	-0.122495	-0.402055	0.000000	0.000000	4.000000	28.000000	0.000000
2000.123427	0.059130	0.541452	-0.038367	77.178696	81.985344	122.214668	-1.127506	0.000000	-4.871215	0.000000	0.000000	0.000000	-0.252095	-0.122495	-0.402055	0.000000	0.000000	4.000000	28.000000	0.000000
2000.126760	0.058280	0.541030	-0.039661	77.209846	82.318100	122.643234	-1.171953	0.000000	-4.860713	0.000000	0.000000	0.000000	-0.254863	-0.126698	-0.387978	0.000000	0.000000	4.000000	28.000000	0.000000
2000.130094	0.058280	0.541030	-0.039661	77.209846	82.318100	122.643234	-1.171953	0.000000	-4.860713	0.000000	0.000000	0.000000	-0.254863	-0.126698	-0.387978	0.000000	0.000000	4.000000	28.000000	0.000000
2000.133427	0.058280	0.541030	-0.039661	77.209846	82.318100	122.643234	-1.171953	0.000000	-4.860713	0.000000	0.000000	0.000000	-0.254863	-0.126698	-0.387978	0.000000	0.000000	4.000000	28.000000	0.000000
2000.136760	0.057418	0.540624	-0.040935	77.242134	82.508537	122.939171	-1.215289	0.000000	-4.850059	0.000000	0.000000	0.000000	-0.258803	-0.121755	-0.382370	0.000000	0.000000	4.000000	28.000000	0.000000
2000.140094	0.057418	0.540624	-0.040935	77.242134	82.508537	122.939171	-1.215289	0.000000	-4.850059	0.000000	0.000000	0.000000	-0.258803	-0.121755	-0.382370	0.000000	0.000000	4.000000	28.000000	0.000000
2000.143427	0.057418	0.540624	-0.040935	77.242134	82.508537	122.939171	-1.215289	0.000000	-4.850059	0.000000	0.000000	0.000000	-0.258803	-0.121755	-0.382370	0.000000	0.000000	4.000000	28.000000	0.000000
2000.146760	0.056493	0.540213	-0.042112	77.274323	82.387215	122.935631	-1.258359	0.000000	-4.839064	0.000000	0.000000	0.000000	-0.277535	-0.123304	-0.353006	0.000000	0.000000	4.000000	28.000000	0.000000
2000.150094	0.056493	0.540213	-0.042112	77.274323	82.387215	122.935631	-1.258359	0.000000	-4.839064	0.000000	0.000000	0.000000	-0.277535	-0.123304	-0.353006	0.000000	0.000000	4.000000	28.000000	0.000000
2000.153427	0.056493	0.540213	-0.042112	77.274323	82.387215	122.935631	-1.258359	0.000000	-4.839064	0.000000	0.000000	0.000000	-0.277535	-0.123304	-0.353006	0.000000	0.000000	4.000000	28.000000	0.000000
2000.156760	0.055530	0.539764	-0.043301	77.308708	82.115845	122.731140	-1.299271	0.000000	-4.828239	0.000000	0.000000	0.000000	-0.288644	-0.134631	-0.356869	0.000000	0.000000	4.000000	28.000000	0.000000
2000.160094	0.055530	0.539764	-0.043301	77.308708	82.115845	122.731140	-1.299271	0.000000	-4.828239	0.000000	0.000000	0.000000	-0.288644	-0.134631	-0.356869	0.000000	0.000000	4.000000	28.000000	0.000000
2000.163427	0.055530	0.539764	-0.043301	77.308708	82.115845	122.731140	-1.299271	0.000000	-4.828239	0.000000	0.000000	0.000000	-0.288644	-0.134631	-0.356869	0.000000	0.000000	4.000000	28.000000	0.000000
2000.166760	0.054514	0.539316	-0.044487	77.343170	81.761513	122.254074	-1.341053	0.000000	-4.816802	0.000000	0.000000	0.000000	-0.304919	-0.134365	-0.355633	0.000000	0.000000	4.000000	28.000000	0.000000
2000.170094	0.054514	0.539316	-0.044487	77.343170	81.761513	122.254074	-1.341053	0.000000	-4.816802	0.000000	0.000000	0.000000	-0.304919	-0.134365	-0.355633	0.000000	0.000000	4.000000	28.000000	0.000000
2000.173427	0.054514	0.539316	-0.044487	77.343170	81.761513	122.254074	-1.341053	0.000000	-4.816802	0.000000	0.000000	0.000000	-0.304919	-0.134365	-0.355633	0.000000	0.000000	4.000000	28.000000	0.000000
2000.176760	0.053479	0.538815	-0.045708	77.377365	81.390526	121.601456	-1.383378	0.000000	-4.804817	0.000000	0.000000	0.000000	-0.310653	-0.150260	-0.366321	0.000000	0.000000	4.000000	28.000000	0.000000
2000.180094	0.053479	0.538815	-0.045708	77.377365	81.390526	121.601456	-1.383378	0.000000	-4.804817	0.000000	0.000000	0.000000	-0.310653	-0.150260	-0.366321	0.000000	0.000000	4.000000	28.000000	0.000000
2000.183427	0.053479	0.538815	-0.045708	77.377365	81.390526	121.601456	-1.383378	0.000000	-4.804817	0.000000	0.000000	0.000000	-0.310653	-0.150260	-0.366321	0.000000	0.000000	4.000000	28.000000	0.000000
2000.186760	0.052409	0.538316	-0.046928	77.394829	81.057999	121.098885	-1.427123	0.000000	-4.792006	0.000000	0.000000	0.000000	-0.320800	-0.149893	-0.366086	0.000000	0.000000	4.000000	28.000000	0.000000
2000.190094	0.052409	0.538316	-0.046928	77.394829	81.057999	121.098885	-1.427123	0.000000	-4.792006	0.000000	0.000000	0.000000	-0.320800	-0.149893	-0.366086	0.000000	0.000000	4.000000	28.000000	0.000000
2000.193427	0.052409	0.538316	-0.046928	77.394829	81.057999	121.098885	-1.427123	0.000000	-4.792006	0.000000	0.000000	0.000000	-0.320800	-0.149893	-0.366086	0.000000	0.000000	4.000000	28.000000	0.000000
2000.196760	0.051343	0.537802	-0.048172	77.382057	80.785942	120.914284	-1.471378	0.000000	-4.778604	0.000000	0.000000	0.000000	-0.319918	-0.154150	-0.373224	0.000000	0.000000	4.000000	28.000000	0.000000
2000.200094	0.051343	0.537802	-0.048172	77.382057	80.785942	120.914284	-1.471378	0.000000	-4.778604	0.000000	0.000000	0.000000	-0.319918	-0.154150	-0.373224	0.000000	0.000000	4.000000	28.000000	0.000000
2000.203427	0.051343	0.537802	-0.048172	77.382057	80.785942	120.914284	-1.471378	0.000000	-4.778604	0.000000	0.000000	0.000000	-0.319918	-0.154150	-0.373224	0.000000	0.000000	4.000000	28.000000	0.000000
2000.206760	0.050270	0.537313	-0.049356	77.358604	80.476601	120.817390	-1.516527	0.000000	-4.764467	0.000000	0.000000	0.000000	-0.321766	-0.146552	-0.355022	0.000000	0.000000	4.000000	28.000000	0.000000
2000.210094	0.050270	0.537313	-0.049356	77.358604	80.476601	120.817390	-1.516527	0.000000	-4.764467	0.000000	0.000000	0.000000	-0.321766	-0.146552	-0.355022	0.000000	0.000000	4.000000	28.000000	0.000000
2000.213427	0.050270	0.537313	-0.049356	77.358604	80.476601	120.817390	-1.516527	0.000000	-4.764467	0.000000	0.000000	0.000000	-0.321766	-0.146552	-0.355022	0.000000	0.000000	4.000000	28.000000	0.000000
2000.216760	0.049167	0.536819	-0.050515	77.347000	80.100975	120.542816	-1.560230	0.000000	-4.750335	0.000000	0.000000	0.000000	-0.330879	-0.148293	-0.347772	0.000000	0.000000	4.000000	28.000000	0.000000
2000.220094	0.049167	0.536819	-0.050515	77.347000	80.100975	120.542816	-1.560230	0.000000	-4.750335	0.000000	0.000000	0.000000	-0.330879	-0.148293	-0.347772	0.000000	0.000000	4.000000	28.000000	0.000000
2000.223427	0.049167	0.536819	-0.050515	77.347000	80.100975	120.542816	-1.560230	0.000000	-4.750335	0.000000	0.000000	0.000000	-0.330879	-0.148293	-0.347772	0.000000	0.000000	4.000000	28.000000	0.000000
2000.226760	0.048018	0.536312	-0.051624	77.360077	79.629105	119.936005	-1.603766	0.000000	-4.735814	0.000000	0.000000	0.000000	-0.344869	-0.152054	-0.332762	0.000000	0.000000	4.000000	28.000000	0.000000
2000.230094	0.048018	0.536312	-0.051624	77.360077	79.629105	119.936005	-1.603766	0.000000	-4.735814	0.000000	0.000000	0.000000	-0.344869	-0.152054	-0.332762	0.000000	0.000000	4.000000	28.000000	0.000000
2000.233427	0.048018	0.536312	-0.051624	77.360077	79.629105	119.936005	-1.603766	0.000000	-4.735814	0.000000	0.000000	0.000000	-0.344869	-0.152054	-0.332762	0.000000	0.000000	4.000000	28.000000	0.000000
2000.236760	0.046841	0.535793	-0.052686	77.391830	79.067734	119.345863	-1.646579	0.000000	-4.721099	0.000000	0.000000	0.000000	-0.353052	-0.155794	-0.318535	0.000000	0.000000	4.000000	28.000000	0.000000
2000.240094	0.046841	0.535793	-0.052686	77.391830	79.067734	119.345863	-1.646579	0.000000	-4.721099	0.000000	0.000000	0.000000	-0.353052	-0.155794	-0.318535	0.000000	0.000000	4.000000	28.000000	0.000000
2000.243427	0.046841	0.535793	-0.052686	77.391830	79.067734	119.345863	-1.646579	0.000000	-4.721099	0.000000	0.000000	0.000000	-0.353052	-0.155794	-0.318535	0.000000	0.000000	4.000000	28.000000	0.000000
2000.246760	0.045634	0.535268	-0.053724	77.427322	78.525009	118.802673	-1.688581	0.000000	-4.706240	0.000000	0.000000	0.000000	-0.362056	-0.157391	-0.311535	0.000000	0.000000	4.000000	28.000000	0.000000
2000.250094	0.045634	0.535268	-0.053724	77.427322	78.525009	118.802673	-1.688581	0.000000	-4.706240	0.000000	0.000000	0.000000	-0.362056	-0.157391	-0.311535	0.000000	0.000000	4.000000	28.000000	0.000000
2000.253427	0.045634	0.535268	-0.053724	77.427322	78.525009	118.802673	-1.688581	0.000000	-4.706240	0.000000	0.000000	0.000000	-0.362056	-0.157391	-0.311535	0.000000	0.000000	4.000000	28.000000	0.000000
2000.256760	0.044374	0.534708	-0.054777	77.464706	78.057594	118.129311	-1.730505	0.000000	-4.690986	0.000000	0.000000	0.000000	-0.378053	-0.168163	-0.315781	0.000000	0.000000	4.000000	28.000000	0.000000
2000.260094	0.044374	0.534708	-0.054777	77.464706	78.057594	118.129311	-1.730505	0.000000	-4.690986	0.000000	0.000000	0.000000	-0.378053	-0.168163	-0.315781	0.000000	0.000000	4.000000	28.000000	0.000000
2000.263427	0.044374	0.534708	-0.054777	77.464706	78.057594	118.129311	-1.730505	0.000000	-4.690986	0.000000	0.000000	0.000000	-0.378053	-0.168163	-0.315781	0.000000	0.000000	4.000000	28.000000	0.000000
2000.266760	0.043122	0.534142	-0.055811	77.488441	77.734467	117.346329	-1.773682	0.000000	-4.674832	0.000000	0.000000	0.000000	-0.375458	-0.169709	-0.310263	0.000000	0.000000	4.000000	28.000000	0.000000
2000.270094	0.043122	0.534142	-0.055811	77.488441	77.734467	117.346329	-1.773682	0.000000	-4.674832	0.000000	0.000000	0.000000	-0.375458	-0.169709	-0.310263	0.000000	0.000000	4.000000	28.000000	0.000000
2000.273427	0.043122	0.534142	-0.055811	77.488441	77.734467	117.346329	-1.773682	0.000000	-4.674832	0.000000	0.000000	0.000000	-0.375458	-0.169709	-0.310263	0.000000	0.000000	4.000000	28.000000	0.000000
2000.276760	0.041839	0.533556	-0.056843	77.484444	77.575066	117.076439	-1.816543	0.000000	-4.658344	0.000000	0.000000	0.000000	-0.384940	-0.175741	-0.309457	0.000000	0.000000	4.000000	28.000000	0.000000
2000.280094	0.041839	0.533556	-0.056843	77.484444	77.575066	117.076439	-1.816543	0.000000	-4.658344	0.000000	0.000000	0.000000	-0.384940	-0.175741	-0.309457	0.000000	0.000000	4.000000	28.000000	0.000000
2000.283427	0.041839	0.533556	-0.056843	77.484444	77.575066	117.076439	-1.816543	0.000000	-4.658344	0.000000	0.000000	0.000000	-0.384940	-0.175741	-0.309457	0.000000	0.000000	4.000000	28.000000	0.000000
2000.286760	0.040529	0.532981	-0.057832	77.445244	77.488312	117.261169	-1.859973	0.000000	-4.641174	0.000000	0.000000	0.000000	-0.393131	-0.172708	-0.296905	0.000000	0.000000	4.000000	28.000000	0.000000
2000.290094	0.040529	0.532981	-0.057832	77.445244	77.488312	117.261169	-1.859973	0.000000	-4.641174	0.000000	0.000000	0.000000	-0.393131	-0.172708	-0.296905	0.000000	0.000000	4.000000	28.000000	0.000000
2000.293427	0.040529	0.532981	-0.057832	77.445244	77.488312	117.261169	-1.859973	0.000000	-4.641174	0.000000	0.000000	0.000000	-0.393131	-0.172708	-0.296905	0.000000	0.000000	4.000000	28.000000	0.000000
2000.296760	0.039189	0.532400	-0.058800	77.382317	77.465218	117.520607	-1.902838	0.000000	-4.623765	0.000000	0.000000	0.000000	-0.401929	-0.174180	-0.290358	0.000000	0.000000	4.000000	28.000000	0.000000
2000.300094	0.039189	0.532400	-0.058800	77.382317	77.465218	117.520607	-1.902838	0.000000	-4.623765	0.000000	0.000000	0.000000	-0.401929	-0.174180	-0.290358	0.000000	0.000000	4.000000	28.000000	0.000000
2000.303427	0.039189	0.532400	-0.058800	77.382317	77.465218	117.520607	-1.902838	0.000000	-4.623765	0.000000	0.000000	0.000000	-0.401929	-0.174180	-0.290358	0.000000	0.000000	4.000000	28.000000	0.000000
2000.306760	0.037824	0.531823	-0.059703	77.324913	77.523346	117.577934	-1.945747	0.000000	-4.605873	0.000000	0.000000	0.000000	-0.409451	-0.173178	-0.270764	0.000000	0.000000	4.000000	28.000000	0.000000
2000.310094	0.037824	0.531823	-0.059703	77.324913	77.523346	117.577934	-1.945747	0.000000	-4.605873	0.000000	0.000000	0.000000	-0.409451	-0.173178	-0.270764	0.000000	0.000000	4.000000	28.000000	0.000000
2000.313427	0.037824	0.531823	-0.059703	77.324913	77.523346	117.577934	-1.945747	0.000000	-4.605873	0.000000	0.000000	0.000000	-0.409451	-0.173178	-0.270764	0.000000	0.000000	4.000000	28.000000	0.000000
2000.316760	0.036434	0.531249	-0.060540	77.269722	77.574753	117.223038	-1.987449	0.000000	-4.588033	0.000000	0.000000	0.000000	-0.417078	-0.172226	-0.251223	0.000000	0.000000	4.000000	28.000000	0.000000
2000.320094	0.036434	0.531249	-0.060540	77.269722	77.574753	117.223038	-1.987449	0.000000	-4.588033	0.000000	0.000000	0.000000	-0.417078	-0.172226	-0.251223	0.000000	0.000000	4.000000	28.000000	0.000000
2000.323427	0.036434	0.531249	-0.060540	77.269722	77.574753	117.223038	-1.987449	0.000000	-4.588033	0.000000	0.000000	0.000000	-0.417078	-0.172226	-0.251223	0.000000	0.000000	4.000000	28.000000	0.000000
2000.326760	0.034962	0.530634	-0.061300	77.221336	77.538818	116.744385	-2.027977	0.000000	-4.570264	0.000000	0.000000	0.000000	-0.441523	-0.184288	-0.227847	0.000000	0.000000	4.000000	28.000000	0.000000
2000.330094	0.034962	0.530634	-0.061300	77.221336	77.538818	116.744385	-2.027977	0.000000	-4.570264	0.000000	0.000000	0.000000	-0.441523	-0.184288	-0.227847	0.000000	0.000000	4.000000	28.000000	0.000000
2000.333427	0.034962	0.530634	-0.061300	77.221336	77.538818	116.744385	-2.027977	0.000000	-4.570264	0.000000	0.000000	0.000000	-0.441523	-0.184288	-0.227847	0.000000	0.000000	4.000000	28.000000	0.000000
2000.336760	0.033406	0.530008	-0.062010	77.175583	77.434753	116.469467	-2.067708	0.000000	-4.552425	0.000000	0.000000	0.000000	-0.466744	-0.187795	-0.213152	0.000000	0.000000	4.000000	28.000000	0.000000
2000.340094	0.033406	0.530008	-0.062010	77.175583	77.434753	116.469467	-2.067708	0.000000	-4.552425	0.000000	0.000000	0.000000	-0.466744	-0.187795	-0.213152	0.000000	0.000000	4.000000	28.000000	0.000000
2000.343427	0.033406	0.530008	-0.062010	77.175583	77.434753	116.469467	-2.067708	0.000000	-4.552425	0.000000	0.000000	0.000000	-0.466744	-0.187795	-0.213152	0.000000	0.000000	4.000000	28.000000	0.000000
2000.346760	0.031767	0.529371	-0.062673	77.120819	77.275764	116.337959	-2.107557	0.000000	-4.534115	0.000000	0.000000	0.000000	-0.491963	-0.191295	-0.198766	0.000000	0.000000	4.000000	28.000000	0.000000
2000.350094	0.031767	0.529371	-0.062673	77.120819	77.275764	116.337959	-2.107557	0.000000	-4.534115	0.000000	0.000000	0.000000	-0.491963	-0.191295	-0.198766	0.000000	0.000000	4.000000	28.000000	0.000000
2000.353427	0.031767	0.529371	-0.062673	77.120819	77.275764	116.337959	-2.107557	0.000000	-4.534115	0.000000	0.000000	0.000000	-0.491963	-0.191295	-0.198766	0.000000	0.000000	4.000000	28.000000	0.000000
2000.356760	0.030056	0.528699	-0.063354	77.055336	77.232613	116.273659	-2.147624	0.000000	-4.515275	0.000000	0.000000	0.000000	-0.513056	-0.201618	-0.204369	0.000000	0.000000	4.000000	28.000000	0.000000
2000.360094	0.030056	0.528699	-0.063354	77.055336	77.232613	116.273659	-2.147624	0.000000	-4.515275	0.000000	0.000000	0.000000	-0.513056	-0.201618	-0.204369	0.000000	0.000000	4.000000	28.000000	0.000000
2000.363427	0.030056	0.528699	-0.063354	77.055336	77.232613	116.273659	-2.147624	0.000000	-4.515275	0.000000	0.000000	0.000000	-0.513056	-0.201618	-0.204369	0.000000	0.000000	4.000000	28.000000	0.000000
2000.366760	0.028330	0.528021	-0.064087	76.977501	77.274117	116.213509	-2.189659	0.000000	-4.495041	0.000000	0.000000	0.000000	-0.517768	-0.203362	-0.219877	0.000000	0.000000	4.000000	28.000000	0.000000
2000.370094	0.028330	0.528021	-0.064087	76.977501	77.274117	116.213509	-2.189659	0.000000	-4.495041	0.000000	0.000000	0.000000	-0.517768	-0.203362	-0.219877	0.000000	0.000000	4.000000	28.000000	0.000000
2000.373427	0.028330	0.528021	-0.064087	76.977501	77.274117	116.213509	-2.189659	0.000000	-4.495041	0.000000	0.000000	0.000000	-0.517768	-0.203362	-0.219877	0.000000	0.000000	4.000000	28.000000	0.000000
2000.376760	0.026571	0.527337	-0.064871	76.861465	77.357361	116.193855	-2.233885	0.000000	-4.473227	0.000000	0.000000	0.000000	-0.527854	-0.205075	-0.235110	0.000000	0.000000	4.000000	28.000000	0.000000
2000.380094	0.026571	0.527337	-0.064871	76.861465	77.357361	116.193855	-2.233885	0.000000	-4.473227	0.000000	0.000000	0.000000	-0.527854	-0.205075	-0.235110	0.000000	0.000000	4.000000	28.000000	0.000000
2000.383427	0.026571	0.527337	-0.064871	76.861465	77.357361	116.193855	-2.233885	0.000000	-4.473227	0.000000	0.000000	0.000000	-0.527854	-0.205075	-0.235110	0.000000	0.000000	4.000000	28.000000	0.000000
2000.386760	0.024785	0.526700	-0.065601	76.705299	77.420784	116.251816	-2.280539	0.000000	-4.449623	0.000000	0.000000	0.000000	-0.535698	-0.191174	-0.219089	0.000000	0.000000	4.000000	28.000000	0.000000
2000.390094	0.024785	0.526700	-0.065601	76.705299	77.420784	116.251816	-2.280539	0.000000	-4.449623	0.000000	0.000000	0.000000	-0.535698	-0.191174	-0.219089	0.000000	0.000000	4.000000	28.000000	0.000000
2000.393427	0.024785	0.526700	-0.065601	76.705299	77.420784	116.251816	-2.280539	0.000000	-4.449623	0.000000	0.000000	0.000000	-0.535698	-0.191174	-0.219089	0.000000	0.000000	4.000000	28.000000	0.000000
2000.396760	0.022972	0.526094	-0.066298	76.511971	77.370117	116.394966	-2.326635	0.000000	-4.425694	0.000000	0.000000	0.000000	-0.544052	-0.181827	-0.209163	0.000000	0.000000	4.000000	28.000000	0.000000
2000.400094	0.022972	0.526094	-0.066298	76.511971	77.370117	116.394966	-2.326635	0.000000	-4.425694	0.000000	0.000000	0.000000	-0.544052	-0.181827	-0.209163	0.000000	0.000000	4.000000	28.000000	0.000000
2000.403427	0.022972	0.526094	-0.066298	76.511971	77.370117	116.394966	-2.326635	0.000000	-4.425694	0.000000	0.000000	0.000000	-0.544052	-0.181827	-0.209163	0.000000	0.000000	4.000000	28.000000	0.000000
2000.406760	0.021113	0.525490	-0.066934	76.315651	77.166100	116.260994	-2.372790	0.000000	-4.401121	0.000000	0.000000	0.000000	-0.557599	-0.180973	-0.190695	0.000000	0.000000	4.000000	28.000000	0.000000
2000.410094	0.021113	0.525490	-0.066934	76.315651	77.166100	116.260994	-2.372790	0.000000	-4.401121	0.000000	0.000000	0.000000	-0.557599	-0.180973	-0.190695	0.000000	0.000000	4.000000	28.000000	0.000000
2000.413427	0.021113	0.525490	-0.066934	76.315651	77.166100	116.260994	-2.372790	0.000000	-4.401121	0.000000	0.000000	0.000000	-0.557599	-0.180973	-0.190695	0.000000	0.000000	4.000000	28.000000	0.000000
2000.416760	0.019210	0.524904	-0.067488	76.160347	76.896858	115.945602	-2.418511	0.000000	-4.376163	0.000000	0.000000	0.000000	-0.571029	-0.175831	-0.166314	0.000000	0.000000	4.000000	28.000000	0.000000
2000.420094	0.019210	0.524904	-0.067488	76.160347	76.896858	115.945602	-2.418511	0.000000	-4.376163	0.000000	0.000000	0.000000	-0.571029	-0.175831	-0.166314	0.000000	0.000000	4.000000	28.000000	0.000000
2000.423427	0.019210	0.524904	-0.067488	76.160347	76.896858	115.945602	-2.418511	0.000000	-4.376163	0.000000	0.000000	0.000000	-0.571029	-0.175831	-0.166314	0.000000	0.000000	4.000000	28.000000	0.000000
2000.426760	0.017257	0.524320	-0.068051	76.052597	76.656693	115.853165	-2.463296	0.000000	-4.351111	0.000000	0.000000	0.000000	-0.585929	-0.175364	-0.168699	0.000000	0.000000	4.000000	28.000000	0.000000
2000.430094	0.017257	0.524320	-0.068051	76.052597	76.656693	115.853165	-2.463296	0.000000	-4.351111	0.000000	0.000000	0.000000	-0.585929	-0.175364	-0.168699	0.000000	0.000000	4.000000	28.000000	0.000000
2000.433427	0.017257	0.524320	-0.068051	76.052597	76.656693	115.853165	-2.463296	0.000000	-4.351111	0.000000	0.000000	0.000000	-0.585929	-0.175364	-0.168699	0.000000	0.000000	4.000000	28.000000	0.000000
2000.436760	0.015294	0.523738	-0.068555	76.003754	76.532387	116.136765	-2.509741	0.000000	-4.324488	0.000000	0.000000	0.000000	-0.588863	-0.174647	-0.151242	0.000000	0.000000	4.000000	28.000000	0.000000
2000.440094	0.015294	0.523738	-0.068555	76.003754	76.532387	116.136765	-2.509741	0.000000	-4.324488	0.000000	0.000000	0.000000	-0.588863	-0.174647	-0.151242	0.000000	0.000000	4.000000	28.000000	0.000000
2000.443427	0.015294	0.523738	-0.068555	76.003754	76.532387	116.136765	-2.509741	0.000000	-4.324488	0.000000	0.000000	0.000000	-0.588863	-0.174647	-0.151242	0.000000	0.000000	4.000000	28.000000	0.000000
2000.446760	0.013319	0.523186	-0.069028	76.008331	76.553047	116.374817	-2.555423	0.000000	-4.297653	0.000000	0.000000	0.000000	-0.592344	-0.165582	-0.142102	0.000000	0.000000	4.000000	28.000000	0.000000
2000.450094	0.013319	0.523186	-0.069028	76.008331	76.553047	116.374817	-2.555423	0.000000	-4.297653	0.000000	0.000000	0.000000	-0.592344	-0.165582	-0.142102	0.000000	0.000000	4.000000	28.000000	0.000000
2000.453427	0.013319	0.523186	-0.069028	76.008331	76.553047	116.374817	-2.555423	0.000000	-4.297653	0.000000	0.000000	0.000000	-0.592344	-0.165582	-0.142102	0.000000	0.000000	4.000000	28.000000	0.000000
2000.456760	0.011387	0.522656	-0.069518	76.036285	76.682709	116.377098	-2.601148	0.000000	-4.270132	0.000000	0.000000	0.000000	-0.579796	-0.158844	-0.146796	0.000000	0.000000	4.000000	28.000000	0.000000
2000.460094	0.011387	0.522656	-0.069518	76.036285	76.682709	116.377098	-2.601148	0.000000	-4.270132	0.000000	0.000000	0.000000	-0.579796	-0.158844	-0.146796	0.000000	0.000000	4.000000	28.000000	0.000000
2000.463427	0.011387	0.522656	-0.069518	76.036285	76.682709	116.377098	-2.601148	0.000000	-4.270132	0.000000	0.000000	0.000000	-0.579796	-0.158844	-0.146796	0.000000	0.000000	4.000000	28.000000	0.000000
2000.466760	0.009515	0.522178	-0.069981	76.057274	76.783943	116.140076	-2.647285	0.000000	-4.241684	0.000000	0.000000	0.000000	-0.561439	-0.143540	-0.139141	0.000000	0.000000	4.000000	28.000000	0.000000
2000.470094	0.009515	0.522178	-0.069981	76.057274	76.783943	116.140076	-2.647285	0.000000	-4.241684	0.000000	0.000000	0.000000	-0.561439	-0.143540	-0.139141	0.000000	0.000000	4.000000	28.000000	0.000000
2000.473427	0.009515	0.522178	-0.069981	76.057274	76.783943	116.140076	-2.647285	0.000000	-4.241684	0.000000	0.000000	0.000000	-0.561439	-0.143540	-0.139141	0.000000	0.000000	4.000000	28.000000	0.000000
2000.476760	0.007629	0.521728	-0.070482	76.070488	76.868446	115.898384	-2.692315	0.000000	-4.213246	0.000000	0.000000	0.000000	-0.565701	-0.134827	-0.150230	0.000000	0.000000	4.000000	28.000000	0.000000
2000.480094	0.007629	0.521728	-0.070482	76.070488	76.868446	115.898384	-2.692315	0.000000	-4.213246	0.000000	0.000000	0.000000	-0.565701	-0.134827	-0.150230	0.000000	0.000000	4.000000	28.000000	0.000000
2000.483427	0.007629	0.521728	-0.070482	76.070488	76.868446	115.898384	-2.692315	0.000000	-4.213246	0.000000	0.000000	0.000000	-0.565701	-0.134827	-0.150230	0.000000	0.000000	4.000000	28.000000	0.000000
2000.486760	0.005732	0.521337	-0.070911	76.076981	76.912224	115.814873	-2.739217	0.000000	-4.182904	0.000000	0.000000	0.000000	-0.569317	-0.117426	-0.128496	0.000000	0.000000	4.000000	28.000000	0.000000
2000.490094	0.005732	0.521337	-0.070911	76.076981	76.912224	115.814873	-2.739217	0.000000	-4.182904	0.000000	0.000000	0.000000	-0.569317	-0.117426	-0.128496	0.000000	0.000000	4.000000	28.000000	0.000000
2000.493427	0.005732	0.521337	-0.070911	76.076981	76.912224	115.814873	-2.739217	0.000000	-4.182904	0.000000	0.000000	0.000000	-0.569317	-0.117426	-0.128496	0.000000	0.000000	4.000000	28.000000	0.000000
2000.496760	0.003802	0.521003	-0.071335	76.091644	76.910278	115.797073	-2.784985	0.000000	-4.152573	0.000000	0.000000	0.000000	-0.578957	-0.100304	-0.127268	0.000000	0.000000	4.000000	28.000000	0.000000
2000.500094	0.003802	0.521003	-0.071335	76.091644	76.910278	115.797073	-2.784985	0.000000	-4.152573	0.000000	0.000000	0.000000	-0.578957	-0.100304	-0.127268	0.000000	0.000000	4.000000	28.000000	0.000000
2000.503427	0.003802	0.521003	-0.071335	76.091644	76.910278	115.797073	-2.784985	0.000000	-4.152573	0.000000	0.000000	0.000000	-0.578957	-0.100304	-0.127268	0.000000	0.000000	4.000000	28.000000	0.000000
2000.506760	0.001858	0.520704	-0.071752	76.107048	76.880211	115.656219	-2.831862	0.000000	-4.120747	0.000000	0.000000	0.000000	-0.583111	-0.089528	-0.125127	0.000000	0.000000	4.000000	28.000000	0.000000
2000.510094	0.001858	0.520704	-0.071752	76.107048	76.880211	115.656219	-2.831862	0.000000	-4.120747	0.000000	0.000000	0.000000	-0.583111	-0.089528	-0.125127	0.000000	0.000000	4.000000	28.000000	0.000000
2000.513427	0.001858	0.520704	-0.071752	76.107048	76.880211	115.656219	-2.831862	0.000000	-4.120747	0.000000	0.000000	0.000000	-0.583111	-0.089528	-0.125127	0.000000	0.000000	4.000000	28.000000	0.000000
2000.516760	-0.000136	0.520435	-0.072138	76.120712	76.817833	115.338890	-2.879451	0.000000	-4.087636	0.000000	0.000000	0.000000	-0.598276	-0.080892	-0.115830	0.000000	0.000000	4.000000	28.000000	0.000000
2000.520094	-0.000136	0.520435	-0.072138	76.120712	76.817833	115.338890	-2.879451	0.000000	-4.087636	0.000000	0.000000	0.000000	-0.598276	-0.080892	-0.115830	0.000000	0.000000	4.000000	28.000000	0.000000
2000.523427	-0.000136	0.520435	-0.072138	76.120712	76.817833	115.338890	-2.879451	0.000000	-4.087636	0.000000	0.000000	0.000000	-0.598276	-0.080892	-0.115830	0.000000	0.000000	4.000000	28.000000	0.000000
2000.526760	-0.002199	0.520186	-0.072539	76.133476	76.735428	115.113045	-2.927828	0.000000	-4.053126	0.000000	0.000000	0.000000	-0.618968	-0.074447	-0.120164	0.000000	0.000000	4.000000	28.000000	0.000000
2000.530094	-0.002199	0.520186	-0.072539	76.133476	76.735428	115.113045	-2.927828	0.000000	-4.053126	0.000000	0.000000	0.000000	-0.618968	-0.074447	-0.120164	0.000000	0.000000	4.000000	28.000000	0.000000
2000.533427	-0.002199	0.520186	-0.072539	76.133476	76.735428	115.113045	-2.927828	0.000000	-4.053126	0.000000	0.000000	0.000000	-0.618968	-0.074447	-0.120164	0.000000	0.000000	4.000000	28.000000	0.000000
2000.536760	-0.004332	0.519960	-0.072886	76.145317	76.627487	115.098267	-2.978618	0.000000	-4.015947	0.000000	0.000000	0.000000	-0.639788	-0.067921	-0.104238	0.000000	0.000000	4.000000	28.000000	0.000000
2000.540094	-0.004332	0.519960	-0.072886	76.145317	76.627487	115.098267	-2.978618	0.000000	-4.015947	0.000000	0.000000	0.000000	-0.639788	-0.067921	-0.104238	0.000000	0.000000	4.000000	28.000000	0.000000
2000.543427	-0.004332	0.519960	-0.072886	76.145317	76.627487	115.098267	-2.978618	0.000000	-4.015947	0.000000	0.000000	0.000000	-0.639788	-0.067921	-0.104238	0.000000	0.000000	4.000000	28.000000	0.000000
2000.546760	-0.006516	0.519762	-0.073205	76.154922	76.474503	115.252914	-3.030111	0.000000	-3.977238	0.000000	0.000000	0.000000	-0.655262	-0.059370	-0.095761	0.000000	0.000000	4.000000	28.000000	0.000000
2000.550094	-0.006516	0.519762	-0.073205	76.154922	76.474503	115.252914	-3.030111	0.000000	-3.977238	0.000000	0.000000	0.000000	-0.655262	-0.059370	-0.095761	0.000000	0.000000	4.000000	28.000000	0.000000
2000.553427	-0.006516	0.519762	-0.073205	76.154922	76.474503	115.252914	-3.030111	0.000000	-3.977238	0.000000	0.000000	0.000000	-0.655262	-0.059370	-0.095761	0.000000	0.000000	4.000000	28.000000	0.000000
2000.556760	-0.008735	0.519607	-0.073476	76.163696	76.279884	115.248650	-3.082688	0.000000	-3.936627	0.000000	0.000000	0.000000	-0.665562	-0.046586	-0.081229	0.000000	0.000000	4.000000	28.000000	0.000000
2000.560094	-0.008735	0.519607	-0.073476	76.163696	76.279884	115.248650	-3.082688	0.000000	-3.936627	0.000000	0.000000	0.000000	-0.665562	-0.046586	-0.081229	0.000000	0.000000	4.000000	28.000000	0.000000
2000.563427	-0.008735	0.519607	-0.073476	76.163696	76.279884	115.248650	-3.082688	0.000000	-3.936627	0.000000	0.000000	0.000000	-0.665562	-0.046586	-0.081229	0.000000	0.000000	4.000000	28.000000	0.000000
2000.566760	-0.010953	0.519487	-0.073674	76.169060	76.047379	114.776520	-3.135526	0.000000	-3.894673	0.000000	0.000000	0.000000	-0.665422	-0.035930	-0.059352	0.000000	0.000000	4.000000	28.000000	0.000000
2000.570094	-0.010953	0.519487	-0.073674	76.169060	76.047379	114.776520	-3.135526	0.000000	-3.894673	0.000000	0.000000	0.000000	-0.665422	-0.035930	-0.059352	0.000000	0.000000	4.000000	28.000000	0.000000
2000.573427	-0.010953	0.519487	-0.073674	76.169060	76.047379	114.776520	-3.135526	0.000000	-3.894673	0.000000	0.000000	0.000000	-0.665422	-0.035930	-0.059352	0.000000	0.000000	4.000000	28.000000	0.000000
2000.576760	-0.013171	0.519389	-0.073819	76.172455	75.801781	113.846130	-3.187313	0.000000	-3.852407	0.000000	0.000000	0.000000	-0.665494	-0.029486	-0.043645	0.000000	0.000000	4.000000	28.000000	0.000000
2000.580094	-0.013171	0.519389	-0.073819	76.172455	75.801781	113.846130	-3.187313	0.000000	-3.852407	0.000000	0.000000	0.000000	-0.665494	-0.029486	-0.043645	0.000000	0.000000	4.000000	28.000000	0.000000
2000.583427	-0.013171	0.519389	-0.073819	76.172455	75.801781	113.846130	-3.187313	0.000000	-3.852407	0.000000	0.000000	0.000000	-0.665494	-0.029486	-0.043645	0.000000	0.000000	4.000000	28.000000	0.000000
2000.586760	-0.015443	0.519270	-0.073976	76.171326	75.533188	113.129738	-3.238616	0.000000	-3.809379	0.000000	0.000000	0.000000	-0.681511	-0.035779	-0.047146	0.000000	0.000000	4.000000	28.000000	0.000000
2000.590094	-0.015443	0.519270	-0.073976	76.171326	75.533188	113.129738	-3.238616	0.000000	-3.809379	0.000000	0.000000	0.000000	-0.681511	-0.035779	-0.047146	0.000000	0.000000	4.000000	28.000000	0.000000
2000.593427	-0.015443	0.519270	-0.073976	76.171326	75.533188	113.129738	-3.238616	0.000000	-3.809379	0.000000	0.000000	0.000000	-0.681511	-0.035779	-0.047146	0.000000	0.000000	4.000000	28.000000	0.000000
2000.596760	-0.017771	0.519172	-0.074084	76.169518	75.246765	112.959038	-3.292242	0.000000	-3.763129	0.000000	0.000000	0.000000	-0.698362	-0.029368	-0.032391	0.000000	0.000000	4.000000	28.000000	0.000000
2000.600094	-0.017771	0.519172	-0.074084	76.169518	75.246765	112.959038	-3.292242	0.000000	-3.763129	0.000000	0.000000	0.000000	-0.698362	-0.029368	-0.032391	0.000000	0.000000	4.000000	28.000000	0.000000
2000.603427	-0.017771	0.519172	-0.074084	76.169518	75.246765	112.959038	-3.292242	0.000000	-3.763129	0.000000	0.000000	0.000000	-0.698362	-0.029368	-0.032391	0.000000	0.000000	4.000000	28.000000	0.000000
2000.606760	-0.020100	0.519081	-0.074162	76.172806	74.960815	112.983177	-3.346769	0.000000	-3.714719	0.000000	0.000000	0.000000	-0.698841	-0.027216	-0.023267	0.000000	0.000000	4.000000	28.000000	0.000000
2000.610094	-0.020100	0.519081	-0.074162	76.172806	74.960815	112.983177	-3.346769	0.000000	-3.714719	0.000000	0.000000	0.000000	-0.698841	-0.027216	-0.023267	0.000000	0.000000	4.000000	28.000000	0.000000
2000.613427	-0.020100	0.519081	-0.074162	76.172806	74.960815	112.983177	-3.346769	0.000000	-3.714719	0.000000	0.000000	0.000000	-0.698841	-0.027216	-0.023267	0.000000	0.000000	4.000000	28.000000	0.000000
2000.616760	-0.022432	0.519018	-0.074212	76.174088	74.637505	112.641777	-3.401497	0.000000	-3.664672	0.000000	0.000000	0.000000	-0.699479	-0.018769	-0.015164	0.000000	0.000000	4.000000	28.000000	0.000000
2000.620094	-0.022432	0.519018	-0.074212	76.174088	74.637505	112.641777	-3.401497	0.000000	-3.664672	0.000000	0.000000	0.000000	-0.699479	-0.018769	-0.015164	0.000000	0.000000	4.000000	28.000000	0.000000
2000.623427	-0.022432	0.519018	-0.074212	76.174088	74.637505	112.641777	-3.401497	0.000000	-3.664672	0.000000	0.000000	0.000000	-0.699479	-0.018769	-0.015164	0.000000	0.000000	4.000000	28.000000	0.000000
2000.626760	-0.024782	0.518935	-0.074275	76.176064	74.324005	111.698952	-3.456520	0.000000	-3.612820	0.000000	0.000000	0.000000	-0.705035	-0.025043	-0.018769	0.000000	0.000000	4.000000	28.000000	0.000000
2000.630094	-0.024782	0.518935	-0.074275	76.176064	74.324005	111.698952	-3.456520	0.000000	-3.612820	0.000000	0.000000	0.000000	-0.705035	-0.025043	-0.018769	0.000000	0.000000	4.000000	28.000000	0.000000
2000.633427	-0.024782	0.518935	-0.074275	76.176064	74.324005	111.698952	-3.456520	0.000000	-3.612820	0.000000	0.000000	0.000000	-0.705035	-0.025043	-0.018769	0.000000	0.000000	4.000000	28.000000	0.000000
2000.636760	-0.027173	0.518873	-0.074290	76.176720	73.980133	110.578903	-3.513159	0.000000	-3.557768	0.000000	0.000000	0.000000	-0.717348	-0.018722	-0.004340	0.000000	0.000000	4.000000	28.000000	0.000000
2000.640094	-0.027173	0.518873	-0.074290	76.176720	73.980133	110.578903	-3.513159	0.000000	-3.557768	0.000000	0.000000	0.000000	-0.717348	-0.018722	-0.004340	0.000000	0.000000	4.000000	28.000000	0.000000
2000.643427	-0.027173	0.518873	-0.074290	76.176720	73.980133	110.578903	-3.513159	0.000000	-3.557768	0.000000	0.000000	0.000000	-0.717348	-0.018722	-0.004340	0.000000	0.000000	4.000000	28.000000	0.000000
2000.646760	-0.029660	0.518796	-0.074278	76.177361	73.622711	110.001389	-3.570505	0.000000	-3.500214	0.000000	0.000000	0.000000	-0.745956	-0.022870	0.003425	0.000000	0.000000	4.000000	28.000000	0.000000
2000.650094	-0.029660	0.518796	-0.074278	76.177361	73.622711	110.001389	-3.570505	0.000000	-3.500214	0.000000	0.000000	0.000000	-0.745956	-0.022870	0.003425	0.000000	0.000000	4.000000	28.000000	0.000000
2000.653427	-0.029660	0.518796	-0.074278	76.177361	73.622711	110.001389	-3.570505	0.000000	-3.500214	0.000000	0.000000	0.000000	-0.745956	-0.022870	0.003425	0.000000	0.000000	4.000000	28.000000	0.000000
2000.656760	-0.032240	0.518734	-0.074270	76.177361	73.241905	109.857758	-3.630452	0.000000	-3.437996	0.000000	0.000000	0.000000	-0.774123	-0.018676	0.002445	0.000000	0.000000	4.000000	28.000000	0.000000
2000.660094	-0.032240	0.518734	-0.074270	76.177361	73.241905	109.857758	-3.630452	0.000000	-3.437996	0.000000	0.000000	0.000000	-0.774123	-0.018676	0.002445	0.000000	0.000000	4.000000	28.000000	0.000000
2000.663427	-0.032240	0.518734	-0.074270	76.177361	73.241905	109.857758	-3.630452	0.000000	-3.437996	0.000000	0.000000	0.000000	-0.774123	-0.018676	0.002445	0.000000	0.000000	4.000000	28.000000	0.000000
2000.666760	-0.034828	0.518672	-0.074211	76.176704	72.845970	109.741226	-3.693706	0.000000	-3.369946	0.000000	0.000000	0.000000	-0.776418	-0.018648	0.017722	0.000000	0.000000	4.000000	28.000000	0.000000
2000.670094	-0.034828	0.518672	-0.074211	76.176704	72.845970	109.741226	-3.693706	0.000000	-3.369946	0.000000	0.000000	0.000000	-0.776418	-0.018648	0.017722	0.000000	0.000000	4.000000	28.000000	0.000000
2000.673427	-0.034828	0.518672	-0.074211	76.176704	72.845970	109.741226	-3.693706	0.000000	-3.369946	0.000000	0.000000	0.000000	-0.776418	-0.018648	0.017722	0.000000	0.000000	4.000000	28.000000	0.000000
2000.676760	-0.037423	0.518617	-0.074125	76.175400	72.437599	109.540092	-3.710543	0.000000	-3.258600	0.000000	0.000000	0.000000	-0.778388	-0.016569	0.025778	0.000000	0.000000	4.000000	28.000000	0.000000
2000.680094	-0.037423	0.518617	-0.074125	76.175400	72.437599	109.540092	-3.710543	0.000000	-3.258600	0.000000	0.000000	0.000000	-0.778388	-0.016569	0.025778	0.000000	0.000000	4.000000	28.000000	0.000000
2000.683427	-0.037423	0.518617	-0.074125	76.175400	72.437599	109.540092	-3.710543	0.000000	-3.258600	0.000000	0.000000	0.000000	-0.778388	-0.016569	0.025778	0.000000	0.000000	4.000000	28.000000	0.000000
2000.686760	-0.039970	0.518547	-0.074003	76.174118	72.034706	109.107635	-3.706247	0.000000	-3.128869	0.000000	0.000000	0.000000	-0.764323	-0.020776	0.036509	0.000000	0.000000	4.000000	28.000000	0.000000
2000.690094	-0.039970	0.518547	-0.074003	76.174118	72.034706	109.107635	-3.706247	0.000000	-3.128869	0.000000	0.000000	0.000000	-0.764323	-0.020776	0.036509	0.000000	0.000000	4.000000	28.000000	0.000000
2000.693427	-0.039970	0.518547	-0.074003	76.174118	72.034706	109.107635	-3.706247	0.000000	-3.128869	0.000000	0.000000	0.000000	-0.764323	-0.020776	0.036509	0.000000	0.000000	4.000000	28.000000	0.000000
2000.696760	-0.042490	0.518485	-0.073850	76.172142	71.630196	108.359154	-3.700162	0.000000	-3.001482	0.000000	0.000000	0.000000	-0.755836	-0.018747	0.045909	0.000000	0.000000	4.000000	28.000000	0.000000
2000.700094	-0.042490	0.518485	-0.073850	76.172142	71.630196	108.359154	-3.700162	0.000000	-3.001482	0.000000	0.000000	0.000000	-0.755836	-0.018747	0.045909	0.000000	0.000000	4.000000	28.000000	0.000000
2000.703427	-0.042490	0.518485	-0.073850	76.172142	71.630196	108.359154	-3.700162	0.000000	-3.001482	0.000000	0.000000	0.000000	-0.755836	-0.018747	0.045909	0.000000	0.000000	4.000000	28.000000	0.000000
2000.706760	-0.044998	0.518394	-0.073685	76.170830	71.235428	107.368225	-3.692511	0.000000	-2.875509	0.000000	0.000000	0.000000	-0.752420	-0.027272	0.049691	0.000000	0.000000	4.000000	28.000000	0.000000
2000.710094	-0.044998	0.518394	-0.073685	76.170830	71.235428	107.368225	-3.692511	0.000000	-2.875509	0.000000	0.000000	0.000000	-0.752420	-0.027272	0.049691	0.000000	0.000000	4.000000	28.000000	0.000000
2000.713427	-0.044998	0.518394	-0.073685	76.170830	71.235428	107.368225	-3.692511	0.000000	-2.875509	0.000000	0.000000	0.000000	-0.752420	-0.027272	0.049691	0.000000	0.000000	4.000000	28.000000	0.000000
2000.716760	-0.047531	0.518296	-0.073514	76.169502	70.840668	106.624611	-3.684229	0.000000	-2.750106	0.000000	0.000000	0.000000	-0.759923	-0.029501	0.051190	0.000000	0.000000	4.000000	28.000000	0.000000
2000.720094	-0.047531	0.518296	-0.073514	76.169502	70.840668	106.624611	-3.684229	0.000000	-2.750106	0.000000	0.000000	0.000000	-0.759923	-0.029501	0.051190	0.000000	0.000000	4.000000	28.000000	0.000000
2000.723427	-0.047531	0.518296	-0.073514	76.169502	70.840668	106.624611	-3.684229	0.000000	-2.750106	0.000000	0.000000	0.000000	-0.759923	-0.029501	0.051190	0.000000	0.000000	4.000000	28.000000	0.000000
2000.726760	-0.050111	0.518162	-0.073314	76.170113	70.456421	106.243675	-3.675697	0.000000	-2.623452	0.000000	0.000000	0.000000	-0.774062	-0.040189	0.059944	0.000000	0.000000	4.000000	28.000000	0.000000
2000.730094	-0.050111	0.518162	-0.073314	76.170113	70.456421	106.243675	-3.675697	0.000000	-2.623452	0.000000	0.000000	0.000000	-0.774062	-0.040189	0.059944	0.000000	0.000000	4.000000	28.000000	0.000000
2000.733427	-0.050111	0.518162	-0.073314	76.170113	70.456421	106.243675	-3.675697	0.000000	-2.623452	0.000000	0.000000	0.000000	-0.774062	-0.040189	0.059944	0.000000	0.000000	4.000000	28.000000	0.000000
2000.736760	-0.052699	0.518041	-0.073111	76.170685	70.077019	105.931259	-3.665707	0.000000	-2.494442	0.000000	0.000000	0.000000	-0.776294	-0.036136	0.060818	0.000000	0.000000	4.000000	28.000000	0.000000
2000.740094	-0.052699	0.518041	-0.073111	76.170685	70.077019	105.931259	-3.665707	0.000000	-2.494442	0.000000	0.000000	0.000000	-0.776294	-0.036136	0.060818	0.000000	0.000000	4.000000	28.000000	0.000000
2000.743427	-0.052699	0.518041	-0.073111	76.170685	70.077019	105.931259	-3.665707	0.000000	-2.494442	0.000000	0.000000	0.000000	-0.776294	-0.036136	0.060818	0.000000	0.000000	4.000000	28.000000	0.000000
2000.746760	-0.055304	0.517913	-0.072835	76.168259	69.744705	105.602669	-3.655570	0.000000	-2.365059	0.000000	0.000000	0.000000	-0.781678	-0.038487	0.082982	0.000000	0.000000	4.000000	28.000000	0.000000
2000.750094	-0.055304	0.517913	-0.072835	76.168259	69.744705	105.602669	-3.655570	0.000000	-2.365059	0.000000	0.000000	0.000000	-0.781678	-0.038487	0.082982	0.000000	0.000000	4.000000	28.000000	0.000000
2000.753427	-0.055304	0.517913	-0.072835	76.168259	69.744705	105.602669	-3.655570	0.000000	-2.365059	0.000000	0.000000	0.000000	-0.781678	-0.038487	0.082982	0.000000	0.000000	4.000000	28.000000	0.000000
2000.756760	-0.057898	0.517784	-0.072573	76.159790	69.592934	105.377609	-3.641740	0.000000	-2.234780	0.000000	0.000000	0.000000	-0.777954	-0.038733	0.078432	0.000000	0.000000	4.000000	28.000000	0.000000
2000.760094	-0.057898	0.517784	-0.072573	76.159790	69.592934	105.377609	-3.641740	0.000000	-2.234780	0.000000	0.000000	0.000000	-0.777954	-0.038733	0.078432	0.000000	0.000000	4.000000	28.000000	0.000000
2000.763427	-0.057898	0.517784	-0.072573	76.159790	69.592934	105.377609	-3.641740	0.000000	-2.234780	0.000000	0.000000	0.000000	-0.777954	-0.038733	0.078432	0.000000	0.000000	4.000000	28.000000	0.000000
2000.766760	-0.060522	0.517640	-0.072285	76.145111	69.828300	105.552177	-3.628668	0.000000	-2.105121	0.000000	0.000000	0.000000	-0.787374	-0.043251	0.086430	0.000000	0.000000	4.000000	28.000000	0.000000
2000.770094	-0.060522	0.517640	-0.072285	76.145111	69.828300	105.552177	-3.628668	0.000000	-2.105121	0.000000	0.000000	0.000000	-0.787374	-0.043251	0.086430	0.000000	0.000000	4.000000	28.000000	0.000000
2000.773427	-0.060522	0.517640	-0.072285	76.145111	69.828300	105.552177	-3.628668	0.000000	-2.105121	0.000000	0.000000	0.000000	-0.787374	-0.043251	0.086430	0.000000	0.000000	4.000000	28.000000	0.000000
2000.776760	-0.063161	0.517480	-0.071968	76.138649	70.462128	106.234894	-3.614263	0.000000	-1.973892	0.000000	0.000000	0.000000	-0.791558	-0.047860	0.095135	0.000000	0.000000	4.000000	28.000000	0.000000
2000.780094	-0.063161	0.517480	-0.071968	76.138649	70.462128	106.234894	-3.614263	0.000000	-1.973892	0.000000	0.000000	0.000000	-0.791558	-0.047860	0.095135	0.000000	0.000000	4.000000	28.000000	0.000000
2000.783427	-0.063161	0.517480	-0.071968	76.138649	70.462128	106.234894	-3.614263	0.000000	-1.973892	0.000000	0.000000	0.000000	-0.791558	-0.047860	0.095135	0.000000	0.000000	4.000000	28.000000	0.000000
2000.786760	-0.065817	0.517341	-0.071605	76.144714	71.352531	107.140121	-3.598407	0.000000	-1.841966	0.000000	0.000000	0.000000	-0.796853	-0.041868	0.108876	0.000000	0.000000	4.000000	28.000000	0.000000
2000.790094	-0.065817	0.517341	-0.071605	76.144714	71.352531	107.140121	-3.598407	0.000000	-1.841966	0.000000	0.000000	0.000000	-0.796853	-0.041868	0.108876	0.000000	0.000000	4.000000	28.000000	0.000000
2000.793427	-0.065817	0.517341	-0.071605	76.144714	71.352531	107.140121	-3.598407	0.000000	-1.841966	0.000000	0.000000	0.000000	-0.796853	-0.041868	0.108876	0.000000	0.000000	4.000000	28.000000	0.000000
2000.796760	-0.068489	0.517185	-0.071214	76.159286	72.294189	107.958374	-3.580261	0.000000	-1.709157	0.000000	0.000000	0.000000	-0.801578	-0.046571	0.117392	0.000000	0.000000	4.000000	28.000000	0.000000
2000.800094	-0.068489	0.517185	-0.071214	76.159286	72.294189	107.958374	-3.580261	0.000000	-1.709157	0.000000	0.000000	0.000000	-0.801578	-0.046571	0.117392	0.000000	0.000000	4.000000	28.000000	0.000000
2000.803427	-0.068489	0.517185	-0.071214	76.159286	72.294189	107.958374	-3.580261	0.000000	-1.709157	0.000000	0.000000	0.000000	-0.801578	-0.046571	0.117392	0.000000	0.000000	4.000000	28.000000	0.000000
2000.806760	-0.071141	0.517014	-0.070788	76.194351	73.220520	108.707024	-3.560696	0.000000	-1.575560	0.000000	0.000000	0.000000	-0.795527	-0.051369	0.127838	0.000000	0.000000	4.000000	28.000000	0.000000
2000.810094	-0.071141	0.517014	-0.070788	76.194351	73.220520	108.707024	-3.560696	0.000000	-1.575560	0.000000	0.000000	0.000000	-0.795527	-0.051369	0.127838	0.000000	0.000000	4.000000	28.000000	0.000000
2000.813427	-0.071141	0.517014	-0.070788	76.194351	73.220520	108.707024	-3.560696	0.000000	-1.575560	0.000000	0.000000	0.000000	-0.795527	-0.051369	0.127838	0.000000	0.000000	4.000000	28.000000	0.000000
2000.816760	-0.073777	0.516841	-0.070306	76.252548	74.071609	109.417130	-3.539389	0.000000	-1.442973	0.000000	0.000000	0.000000	-0.790828	-0.051943	0.144481	0.000000	0.000000	4.000000	28.000000	0.000000
2000.820094	-0.073777	0.516841	-0.070306	76.252548	74.071609	109.417130	-3.539389	0.000000	-1.442973	0.000000	0.000000	0.000000	-0.790828	-0.051943	0.144481	0.000000	0.000000	4.000000	28.000000	0.000000
2000.823427	-0.073777	0.516841	-0.070306	76.252548	74.071609	109.417130	-3.539389	0.000000	-1.442973	0.000000	0.000000	0.000000	-0.790828	-0.051943	0.144481	0.000000	0.000000	4.000000	28.000000	0.000000
2000.826760	-0.076397	0.516709	-0.069775	76.349197	74.856110	110.267403	-3.515309	0.000000	-1.311168	0.000000	0.000000	0.000000	-0.786052	-0.039713	0.159306	0.000000	0.000000	4.000000	28.000000	0.000000
2000.830094	-0.076397	0.516709	-0.069775	76.349197	74.856110	110.267403	-3.515309	0.000000	-1.311168	0.000000	0.000000	0.000000	-0.786052	-0.039713	0.159306	0.000000	0.000000	4.000000	28.000000	0.000000
2000.833427	-0.076397	0.516709	-0.069775	76.349197	74.856110	110.267403	-3.515309	0.000000	-1.311168	0.000000	0.000000	0.000000	-0.786052	-0.039713	0.159306	0.000000	0.000000	4.000000	28.000000	0.000000
2000.836760	-0.078999	0.516560	-0.069208	76.500908	75.566025	110.979134	-3.488758	0.000000	-1.180159	0.000000	0.000000	0.000000	-0.780683	-0.044658	0.170099	0.000000	0.000000	4.000000	28.000000	0.000000
2000.840094	-0.078999	0.516560	-0.069208	76.500908	75.566025	110.979134	-3.488758	0.000000	-1.180159	0.000000	0.000000	0.000000	-0.780683	-0.044658	0.170099	0.000000	0.000000	4.000000	28.000000	0.000000
2000.843427	-0.078999	0.516560	-0.069208	76.500908	75.566025	110.979134	-3.488758	0.000000	-1.180159	0.000000	0.000000	0.000000	-0.780683	-0.044658	0.170099	0.000000	0.000000	4.000000	28.000000	0.000000
2000.846760	-0.081588	0.516430	-0.068588	76.719002	76.176949	111.509087	-3.460408	0.000000	-1.050045	0.000000	0.000000	0.000000	-0.776552	-0.038936	0.186092	0.000000	0.000000	4.000000	28.000000	0.000000
2000.850094	-0.081588	0.516430	-0.068588	76.719002	76.176949	111.509087	-3.460408	0.000000	-1.050045	0.000000	0.000000	0.000000	-0.776552	-0.038936	0.186092	0.000000	0.000000	4.000000	28.000000	0.000000
2000.853427	-0.081588	0.516430	-0.068588	76.719002	76.176949	111.509087	-3.460408	0.000000	-1.050045	0.000000	0.000000	0.000000	-0.776552	-0.038936	0.186092	0.000000	0.000000	4.000000	28.000000	0.000000
2000.856760	-0.084191	0.516313	-0.067965	76.993332	76.685158	111.868759	-3.429393	0.000000	-0.920620	0.000000	0.000000	0.000000	-0.780948	-0.035201	0.186770	0.000000	0.000000	4.000000	28.000000	0.000000
2000.860094	-0.084191	0.516313	-0.067965	76.993332	76.685158	111.868759	-3.429393	0.000000	-0.920620	0.000000	0.000000	0.000000	-0.780948	-0.035201	0.186770	0.000000	0.000000	4.000000	28.000000	0.000000
2000.863427	-0.084191	0.516313	-0.067965	76.993332	76.685158	111.868759	-3.429393	0.000000	-0.920620	0.000000	0.000000	0.000000	-0.780948	-0.035201	0.186770	0.000000	0.000000	4.000000	28.000000	0.000000
2000.866760	-0.086767	0.516250	-0.067268	77.305565	77.095375	112.102379	-3.398265	0.000000	-0.790462	0.000000	0.000000	0.000000	-0.772777	-0.018688	0.209151	0.000000	0.000000	4.000000	28.000000	0.000000
2000.870094	-0.086767	0.516250	-0.067268	77.305565	77.095375	112.102379	-3.398265	0.000000	-0.790462	0.000000	0.000000	0.000000	-0.772777	-0.018688	0.209151	0.000000	0.000000	4.000000	28.000000	0.000000
2000.873427	-0.086767	0.516250	-0.067268	77.305565	77.095375	112.102379	-3.398265	0.000000	-0.790462	0.000000	0.000000	0.000000	-0.772777	-0.018688	0.209151	0.000000	0.000000	4.000000	28.000000	0.000000
2000.876760	-0.089312	0.516207	-0.066513	77.643303	77.411125	112.200760	-3.363406	0.000000	-0.661666	0.000000	0.000000	0.000000	-0.763738	-0.012947	0.226627	0.000000	0.000000	4.000000	28.000000	0.000000
2000.880094	-0.089312	0.516207	-0.066513	77.643303	77.411125	112.200760	-3.363406	0.000000	-0.661666	0.000000	0.000000	0.000000	-0.763738	-0.012947	0.226627	0.000000	0.000000	4.000000	28.000000	0.000000
2000.883427	-0.089312	0.516207	-0.066513	77.643303	77.411125	112.200760	-3.363406	0.000000	-0.661666	0.000000	0.000000	0.000000	-0.763738	-0.012947	0.226627	0.000000	0.000000	4.000000	28.000000	0.000000
2000.886760	-0.091775	0.516206	-0.065759	77.975555	77.696930	112.278755	-3.325635	0.000000	-0.534376	0.000000	0.000000	0.000000	-0.738860	-0.000257	0.226090	0.000000	0.000000	4.000000	28.000000	0.000000
2000.890094	-0.091775	0.516206	-0.065759	77.975555	77.696930	112.278755	-3.325635	0.000000	-0.534376	0.000000	0.000000	0.000000	-0.738860	-0.000257	0.226090	0.000000	0.000000	4.000000	28.000000	0.000000
2000.893427	-0.091775	0.516206	-0.065759	77.975555	77.696930	112.278755	-3.325635	0.000000	-0.534376	0.000000	0.000000	0.000000	-0.738860	-0.000257	0.226090	0.000000	0.000000	4.000000	28.000000	0.000000
2000.896760	-0.094184	0.516233	-0.064964	78.301224	78.120949	112.479736	-3.287953	0.000000	-0.411233	0.000000	0.000000	0.000000	-0.722663	0.007885	0.238559	0.000000	0.000000	4.000000	28.000000	0.000000
2000.900094	-0.094184	0.516233	-0.064964	78.301224	78.120949	112.479736	-3.287953	0.000000	-0.411233	0.000000	0.000000	0.000000	-0.722663	0.007885	0.238559	0.000000	0.000000	4.000000	28.000000	0.000000
2000.903427	-0.094184	0.516233	-0.064964	78.301224	78.120949	112.479736	-3.287953	0.000000	-0.411233	0.000000	0.000000	0.000000	-0.722663	0.007885	0.238559	0.000000	0.000000	4.000000	28.000000	0.000000
2000.906760	-0.096518	0.516273	-0.064212	78.633789	78.620758	112.734726	-3.248194	0.000000	-0.290789	0.000000	0.000000	0.000000	-0.700163	0.012230	0.225573	0.000000	0.000000	4.000000	28.000000	0.000000
2000.910094	-0.096518	0.516273	-0.064212	78.633789	78.620758	112.734726	-3.248194	0.000000	-0.290789	0.000000	0.000000	0.000000	-0.700163	0.012230	0.225573	0.000000	0.000000	4.000000	28.000000	0.000000
2000.913427	-0.096518	0.516273	-0.064212	78.633789	78.620758	112.734726	-3.248194	0.000000	-0.290789	0.000000	0.000000	0.000000	-0.700163	0.012230	0.225573	0.000000	0.000000	4.000000	28.000000	0.000000
2000.916760	-0.098860	0.516358	-0.063481	78.996796	79.133286	112.963821	-3.210598	0.000000	-0.174095	0.000000	0.000000	0.000000	-0.702712	0.025232	0.219326	0.000000	0.000000	4.000000	28.000000	0.000000
2000.920094	-0.098860	0.516358	-0.063481	78.996796	79.133286	112.963821	-3.210598	0.000000	-0.174095	0.000000	0.000000	0.000000	-0.702712	0.025232	0.219326	0.000000	0.000000	4.000000	28.000000	0.000000
2000.923427	-0.098860	0.516358	-0.063481	78.996796	79.133286	112.963821	-3.210598	0.000000	-0.174095	0.000000	0.000000	0.000000	-0.702712	0.025232	0.219326	0.000000	0.000000	4.000000	28.000000	0.000000
2000.926760	-0.101175	0.516441	-0.062755	79.399635	79.455971	112.971405	-3.174043	0.000000	-0.056977	0.000000	0.000000	0.000000	-0.694453	0.024995	0.217816	0.000000	0.000000	4.000000	28.000000	0.000000
2000.930094	-0.101175	0.516441	-0.062755	79.399635	79.455971	112.971405	-3.174043	0.000000	-0.056977	0.000000	0.000000	0.000000	-0.694453	0.024995	0.217816	0.000000	0.000000	4.000000	28.000000	0.000000
2000.933427	-0.101175	0.516441	-0.062755	79.399635	79.455971	112.971405	-3.174043	0.000000	-0.056977	0.000000	0.000000	0.000000	-0.694453	0.024995	0.217816	0.000000	0.000000	4.000000	28.000000	0.000000
2000.936760	-0.103491	0.516552	-0.061999	79.821236	79.514977	112.718849	-3.137741	0.000000	0.058765	0.000000	0.000000	0.000000	-0.694835	0.033377	0.226867	0.000000	0.000000	4.000000	28.000000	0.000000
2000.940094	-0.103491	0.516552	-0.061999	79.821236	79.514977	112.718849	-3.137741	0.000000	0.058765	0.000000	0.000000	0.000000	-0.694835	0.033377	0.226867	0.000000	0.000000	4.000000	28.000000	0.000000
2000.943427	-0.103491	0.516552	-0.061999	79.821236	79.514977	112.718849	-3.137741	0.000000	0.058765	0.000000	0.000000	0.000000	-0.694835	0.033377	0.226867	0.000000	0.000000	4.000000	28.000000	0.000000
2000.946760	-0.105792	0.516693	-0.061278	80.228790	79.511810	112.424767	-3.099930	0.000000	0.174571	0.000000	0.000000	0.000000	-0.690085	0.042289	0.216276	0.000000	0.000000	4.000000	28.000000	0.000000
2000.950094	-0.105792	0.516693	-0.061278	80.228790	79.511810	112.424767	-3.099930	0.000000	0.174571	0.000000	0.000000	0.000000	-0.690085	0.042289	0.216276	0.000000	0.000000	4.000000	28.000000	0.000000
2000.953427	-0.105792	0.516693	-0.061278	80.228790	79.511810	112.424767	-3.099930	0.000000	0.174571	0.000000	0.000000	0.000000	-0.690085	0.042289	0.216276	0.000000	0.000000	4.000000	28.000000	0.000000
2000.956760	-0.108051	0.516826	-0.060533	80.603027	79.430618	112.094131	-3.063884	0.000000	0.289586	0.000000	0.000000	0.000000	-0.677849	0.039752	0.223509	0.000000	0.000000	4.000000	28.000000	0.000000
2000.960094	-0.108051	0.516826	-0.060533	80.603027	79.430618	112.094131	-3.063884	0.000000	0.289586	0.000000	0.000000	0.000000	-0.677849	0.039752	0.223509	0.000000	0.000000	4.000000	28.000000	0.000000
2000.963427	-0.108051	0.516826	-0.060533	80.603027	79.430618	112.094131	-3.063884	0.000000	0.289586	0.000000	0.000000	0.000000	-0.677849	0.039752	0.223509	0.000000	0.000000	4.000000	28.000000	0.000000
2000.966760	-0.110314	0.516966	-0.059824	80.941086	79.251396	111.718689	-3.026632	0.000000	0.402561	0.000000	0.000000	0.000000	-0.678776	0.042043	0.212592	0.000000	0.000000	4.000000	28.000000	0.000000
2000.970094	-0.110314	0.516966	-0.059824	80.941086	79.251396	111.718689	-3.026632	0.000000	0.402561	0.000000	0.000000	0.000000	-0.678776	0.042043	0.212592	0.000000	0.000000	4.000000	28.000000	0.000000
2000.973427	-0.110314	0.516966	-0.059824	80.941086	79.251396	111.718689	-3.026632	0.000000	0.402561	0.000000	0.000000	0.000000	-0.678776	0.042043	0.212592	0.000000	0.000000	4.000000	28.000000	0.000000
2000.976760	-0.112566	0.517128	-0.059127	81.259605	79.044930	111.342438	-2.991200	0.000000	0.515690	0.000000	0.000000	0.000000	-0.675577	0.048673	0.209169	0.000000	0.000000	4.000000	28.000000	0.000000
2000.980094	-0.112566	0.517128	-0.059127	81.259605	79.044930	111.342438	-2.991200	0.000000	0.515690	0.000000	0.000000	0.000000	-0.675577	0.048673	0.209169	0.000000	0.000000	4.000000	28.000000	0.000000
2000.983427	-0.112566	0.517128	-0.059127	81.259605	79.044930	111.342438	-2.991200	0.000000	0.515690	0.000000	0.000000	0.000000	-0.675577	0.048673	0.209169	0.000000	0.000000	4.000000	28.000000	0.000000
2000.986760	-0.114821	0.517275	-0.058463	81.582870	78.834579	110.957321	-2.956338	0.000000	0.628286	0.000000	0.000000	0.000000	-0.676568	0.044238	0.199269	0.000000	0.000000	4.000000	28.000000	0.000000
2000.990094	-0.114821	0.517275	-0.058463	81.582870	78.834579	110.957321	-2.956338	0.000000	0.628286	0.000000	0.000000	0.000000	-0.676568	0.044238	0.199269	0.000000	0.000000	4.000000	28.000000	0.000000
2000.993427	-0.114821	0.517275	-0.058463	81.582870	78.834579	110.957321	-2.956338	0.000000	0.628286	0.000000	0.000000	0.000000	-0.676568	0.044238	0.199269	0.000000	0.000000	4.000000	28.000000	0.000000
2000.996760	-0.117054	0.517414	-0.057778	81.912254	78.627518	110.563225	-2.923127	0.000000	0.741047	0.000000	0.000000	0.000000	-0.669787	0.041693	0.205365	0.000000	0.000000	4.000000	28.000000	0.000000
2001.000094	-0.117054	0.517414	-0.057778	81.912254	78.627518	110.563225	-2.923127	0.000000	0.741047	0.000000	0.000000	0.000000	-0.669787	0.041693	0.205365	0.000000	0.000000	4.000000	28.000000	0.000000
2001.003427	-0.117054	0.517414	-0.057778	81.912254	78.627518	110.563225	-2.923127	0.000000	0.741047	0.000000	0.000000	0.000000	-0.669787	0.041693	0.205365	0.000000	0.000000	4.000000	28.000000	0.000000
2001.006760	-0.119268	0.517582	-0.057056	82.241486	78.363045	110.108391	-2.888900	0.000000	0.852678	0.000000	0.000000	0.000000	-0.664466	0.050274	0.216472	0.000000	0.000000	4.000000	28.000000	0.000000
2001.010094	-0.119268	0.517582	-0.057056	82.241486	78.363045	110.108391	-2.888900	0.000000	0.852678	0.000000	0.000000	0.000000	-0.664466	0.050274	0.216472	0.000000	0.000000	4.000000	28.000000	0.000000
2001.013427	-0.119268	0.517582	-0.057056	82.241486	78.363045	110.108391	-2.888900	0.000000	0.852678	0.000000	0.000000	0.000000	-0.664466	0.050274	0.216472	0.000000	0.000000	4.000000	28.000000	0.000000
2001.016760	-0.121479	0.517764	-0.056323	82.555527	78.024017	109.599228	-2.852821	0.000000	0.963423	0.000000	0.000000	0.000000	-0.663163	0.054575	0.220117	0.000000	0.000000	4.000000	28.000000	0.000000
2001.020094	-0.121479	0.517764	-0.056323	82.555527	78.024017	109.599228	-2.852821	0.000000	0.963423	0.000000	0.000000	0.000000	-0.663163	0.054575	0.220117	0.000000	0.000000	4.000000	28.000000	0.000000
2001.023427	-0.121479	0.517764	-0.056323	82.555527	78.024017	109.599228	-2.852821	0.000000	0.963423	0.000000	0.000000	0.000000	-0.663163	0.054575	0.220117	0.000000	0.000000	4.000000	28.000000	0.000000
2001.026760	-0.123655	0.517950	-0.055472	82.859604	77.620087	109.024445	-2.816135	0.000000	1.073950	0.000000	0.000000	0.000000	-0.652739	0.055812	0.255134	0.000000	0.000000	4.000000	28.000000	0.000000
2001.030094	-0.123655	0.517950	-0.055472	82.859604	77.620087	109.024445	-2.816135	0.000000	1.073950	0.000000	0.000000	0.000000	-0.652739	0.055812	0.255134	0.000000	0.000000	4.000000	28.000000	0.000000
2001.033427	-0.123655	0.517950	-0.055472	82.859604	77.620087	109.024445	-2.816135	0.000000	1.073950	0.000000	0.000000	0.000000	-0.652739	0.055812	0.255134	0.000000	0.000000	4.000000	28.000000	0.000000
2001.036760	-0.125814	0.518165	-0.054584	83.147202	77.078392	108.336098	-2.773612	0.000000	1.182739	0.000000	0.000000	0.000000	-0.647688	0.064531	0.266488	0.000000	0.000000	4.000000	28.000000	0.000000
2001.040094	-0.125814	0.518165	-0.054584	83.147202	77.078392	108.336098	-2.773612	0.000000	1.182739	0.000000	0.000000	0.000000	-0.647688	0.064531	0.266488	0.000000	0.000000	4.000000	28.000000	0.000000
2001.043427	-0.125814	0.518165	-0.054584	83.147202	77.078392	108.336098	-2.773612	0.000000	1.182739	0.000000	0.000000	0.000000	-0.647688	0.064531	0.266488	0.000000	0.000000	4.000000	28.000000	0.000000
2001.046760	-0.127958	0.518384	-0.053584	83.417809	76.412376	107.539803	-2.729198	0.000000	1.290688	0.000000	0.000000	0.000000	-0.643325	0.065713	0.299917	0.000000	0.000000	4.000000	28.000000	0.000000
2001.050094	-0.127958	0.518384	-0.053584	83.417809	76.412376	107.539803	-2.729198	0.000000	1.290688	0.000000	0.000000	0.000000	-0.643325	0.065713	0.299917	0.000000	0.000000	4.000000	28.000000	0.000000
2001.053427	-0.127958	0.518384	-0.053584	83.417809	76.412376	107.539803	-2.729198	0.000000	1.290688	0.000000	0.000000	0.000000	-0.643325	0.065713	0.299917	0.000000	0.000000	4.000000	28.000000	0.000000
2001.056760	-0.130048	0.518632	-0.052534	83.679222	75.627090	106.629395	-2.679212	0.000000	1.397908	0.000000	0.000000	0.000000	-0.626943	0.074486	0.315095	0.000000	0.000000	4.000000	28.000000	0.000000
2001.060094	-0.130048	0.518632	-0.052534	83.679222	75.627090	106.629395	-2.679212	0.000000	1.397908	0.000000	0.000000	0.000000	-0.626943	0.074486	0.315095	0.000000	0.000000	4.000000	28.000000	0.000000
2001.063427	-0.130048	0.518632	-0.052534	83.679222	75.627090	106.629395	-2.679212	0.000000	1.397908	0.000000	0.000000	0.000000	-0.626943	0.074486	0.315095	0.000000	0.000000	4.000000	28.000000	0.000000
2001.066760	-0.132137	0.518870	-0.051397	83.939064	74.754662	105.626007	-2.626696	0.000000	1.502399	0.000000	0.000000	0.000000	-0.626705	0.071202	0.341114	0.000000	0.000000	4.000000	28.000000	0.000000
2001.070094	-0.132137	0.518870	-0.051397	83.939064	74.754662	105.626007	-2.626696	0.000000	1.502399	0.000000	0.000000	0.000000	-0.626705	0.071202	0.341114	0.000000	0.000000	4.000000	28.000000	0.000000
2001.073427	-0.132137	0.518870	-0.051397	83.939064	74.754662	105.626007	-2.626696	0.000000	1.502399	0.000000	0.000000	0.000000	-0.626705	0.071202	0.341114	0.000000	0.000000	4.000000	28.000000	0.000000
2001.076760	-0.134211	0.519113	-0.050218	84.195625	73.777985	104.517120	-2.569844	0.000000	1.606850	0.000000	0.000000	0.000000	-0.622218	0.072984	0.353749	0.000000	0.000000	4.000000	28.000000	0.000000
2001.080094	-0.134211	0.519113	-0.050218	84.195625	73.777985	104.517120	-2.569844	0.000000	1.606850	0.000000	0.000000	0.000000	-0.622218	0.072984	0.353749	0.000000	0.000000	4.000000	28.000000	0.000000
2001.083427	-0.134211	0.519113	-0.050218	84.195625	73.777985	104.517120	-2.569844	0.000000	1.606850	0.000000	0.000000	0.000000	-0.622218	0.072984	0.353749	0.000000	0.000000	4.000000	28.000000	0.000000
2001.086760	-0.136297	0.519354	-0.048980	84.448677	72.680885	103.289284	-2.510885	0.000000	1.710553	0.000000	0.000000	0.000000	-0.625780	0.072173	0.371183	0.000000	0.000000	4.000000	28.000000	0.000000
2001.090094	-0.136297	0.519354	-0.048980	84.448677	72.680885	103.289284	-2.510885	0.000000	1.710553	0.000000	0.000000	0.000000	-0.625780	0.072173	0.371183	0.000000	0.000000	4.000000	28.000000	0.000000
2001.093427	-0.136297	0.519354	-0.048980	84.448677	72.680885	103.289284	-2.510885	0.000000	1.710553	0.000000	0.000000	0.000000	-0.625780	0.072173	0.371183	0.000000	0.000000	4.000000	28.000000	0.000000
2001.096760	-0.138370	0.519598	-0.047631	84.683746	71.431923	101.918938	-2.449021	0.000000	1.814850	0.000000	0.000000	0.000000	-0.621957	0.073172	0.404840	0.000000	0.000000	4.000000	28.000000	0.000000
2001.100094	-0.138370	0.519598	-0.047631	84.683746	71.431923	101.918938	-2.449021	0.000000	1.814850	0.000000	0.000000	0.000000	-0.621957	0.073172	0.404840	0.000000	0.000000	4.000000	28.000000	0.000000
2001.103427	-0.138370	0.519598	-0.047631	84.683746	71.431923	101.918938	-2.449021	0.000000	1.814850	0.000000	0.000000	0.000000	-0.621957	0.073172	0.404840	0.000000	0.000000	4.000000	28.000000	0.000000
2001.106760	-0.140435	0.519862	-0.046220	84.884995	69.939140	100.347412	-2.381548	0.000000	1.918509	0.000000	0.000000	0.000000	-0.619562	0.079341	0.423231	0.000000	0.000000	4.000000	28.000000	0.000000
2001.110094	-0.140435	0.519862	-0.046220	84.884995	69.939140	100.347412	-2.381548	0.000000	1.918509	0.000000	0.000000	0.000000	-0.619562	0.079341	0.423231	0.000000	0.000000	4.000000	28.000000	0.000000
2001.113427	-0.140435	0.519862	-0.046220	84.884995	69.939140	100.347412	-2.381548	0.000000	1.918509	0.000000	0.000000	0.000000	-0.619562	0.079341	0.423231	0.000000	0.000000	4.000000	28.000000	0.000000
2001.116760	-0.142475	0.520145	-0.044672	85.037025	68.195625	98.575539	-2.311009	0.000000	2.021770	0.000000	0.000000	0.000000	-0.611951	0.084779	0.464600	0.000000	0.000000	4.000000	28.000000	0.000000
2001.120094	-0.142475	0.520145	-0.044672	85.037025	68.195625	98.575539	-2.311009	0.000000	2.021770	0.000000	0.000000	0.000000	-0.611951	0.084779	0.464600	0.000000	0.000000	4.000000	28.000000	0.000000
2001.123427	-0.142475	0.520145	-0.044672	85.037025	68.195625	98.575539	-2.311009	0.000000	2.021770	0.000000	0.000000	0.000000	-0.611951	0.084779	0.464600	0.000000	0.000000	4.000000	28.000000	0.000000
2001.126760	-0.144448	0.520448	-0.043041	85.143326	66.569420	96.954865	-2.233576	0.000000	2.123762	0.000000	0.000000	0.000000	-0.591903	0.090989	0.489206	0.000000	0.000000	4.000000	28.000000	0.000000
2001.130094	-0.144448	0.520448	-0.043041	85.143326	66.569420	96.954865	-2.233576	0.000000	2.123762	0.000000	0.000000	0.000000	-0.591903	0.090989	0.489206	0.000000	0.000000	4.000000	28.000000	0.000000
2001.133427	-0.144448	0.520448	-0.043041	85.143326	66.569420	96.954865	-2.233576	0.000000	2.123762	0.000000	0.000000	0.000000	-0.591903	0.090989	0.489206	0.000000	0.000000	4.000000	28.000000	0.000000
2001.136760	-0.146325	0.520760	-0.041409	85.219223	67.001526	97.382828	-2.152042	0.000000	2.222412	0.000000	0.000000	0.000000	-0.563001	0.093483	0.489629	0.000000	0.000000	4.000000	28.000000	0.000000
2001.140094	-0.146325	0.520760	-0.041409	85.219223	67.001526	97.382828	-2.152042	0.000000	2.222412	0.000000	0.000000	0.000000	-0.563001	0.093483	0.489629	0.000000	0.000000	4.000000	28.000000	0.000000
2001.143427	-0.146325	0.520760	-0.041409	85.219223	67.001526	97.382828	-2.152042	0.000000	2.222412	0.000000	0.000000	0.000000	-0.563001	0.093483	0.489629	0.000000	0.000000	4.000000	28.000000	0.000000
2001.146760	-0.148098	0.521040	-0.039789	85.292351	70.735374	100.988052	-2.070437	0.000000	2.316245	0.000000	0.000000	0.000000	-0.532055	0.084191	0.485860	0.000000	0.000000	4.000000	28.000000	0.000000
2001.150094	-0.148098	0.521040	-0.039789	85.292351	70.735374	100.988052	-2.070437	0.000000	2.316245	0.000000	0.000000	0.000000	-0.532055	0.084191	0.485860	0.000000	0.000000	4.000000	28.000000	0.000000
2001.153427	-0.148098	0.521040	-0.039789	85.292351	70.735374	100.988052	-2.070437	0.000000	2.316245	0.000000	0.000000	0.000000	-0.532055	0.084191	0.485860	0.000000	0.000000	4.000000	28.000000	0.000000
2001.156760	-0.149805	0.521384	-0.038139	85.370689	75.488998	105.292442	-1.989460	0.000000	2.404921	0.000000	0.000000	0.000000	-0.511934	0.103186	0.495202	0.000000	0.000000	4.000000	28.000000	0.000000
2001.160094	-0.149805	0.521384	-0.038139	85.370689	75.488998	105.292442	-1.989460	0.000000	2.404921	0.000000	0.000000	0.000000	-0.511934	0.103186	0.495202	0.000000	0.000000	4.000000	28.000000	0.000000
2001.163427	-0.149805	0.521384	-0.038139	85.370689	75.488998	105.292442	-1.989460	0.000000	2.404921	0.000000	0.000000	0.000000	-0.511934	0.103186	0.495202	0.000000	0.000000	4.000000	28.000000	0.000000
2001.166760	-0.151468	0.521740	-0.036387	85.453514	80.019608	109.133675	-1.906927	0.000000	2.490244	0.000000	0.000000	0.000000	-0.498966	0.106834	0.525435	0.000000	0.000000	4.000000	28.000000	0.000000
2001.170094	-0.151468	0.521740	-0.036387	85.453514	80.019608	109.133675	-1.906927	0.000000	2.490244	0.000000	0.000000	0.000000	-0.498966	0.106834	0.525435	0.000000	0.000000	4.000000	28.000000	0.000000
2001.173427	-0.151468	0.521740	-0.036387	85.453514	80.019608	109.133675	-1.906927	0.000000	2.490244	0.000000	0.000000	0.000000	-0.498966	0.106834	0.525435	0.000000	0.000000	4.000000	28.000000	0.000000
2001.176760	-0.153078	0.522096	-0.034622	85.503990	83.945770	112.646866	-1.819354	0.000000	2.573405	0.000000	0.000000	0.000000	-0.483054	0.106798	0.529381	0.000000	0.000000	4.000000	28.000000	0.000000
2001.180094	-0.153078	0.522096	-0.034622	85.503990	83.945770	112.646866	-1.819354	0.000000	2.573405	0.000000	0.000000	0.000000	-0.483054	0.106798	0.529381	0.000000	0.000000	4.000000	28.000000	0.000000
2001.183427	-0.153078	0.522096	-0.034622	85.503990	83.945770	112.646866	-1.819354	0.000000	2.573405	0.000000	0.000000	0.000000	-0.483054	0.106798	0.529381	0.000000	0.000000	4.000000	28.000000	0.000000
2001.186760	-0.154575	0.522474	-0.032756	85.503944	87.139137	115.771233	-1.731124	0.000000	2.653914	0.000000	0.000000	0.000000	-0.449145	0.113244	0.559940	0.000000	0.000000	4.000000	28.000000	0.000000
2001.190094	-0.154575	0.522474	-0.032756	85.503944	87.139137	115.771233	-1.731124	0.000000	2.653914	0.000000	0.000000	0.000000	-0.449145	0.113244	0.559940	0.000000	0.000000	4.000000	28.000000	0.000000
2001.193427	-0.154575	0.522474	-0.032756	85.503944	87.139137	115.771233	-1.731124	0.000000	2.653914	0.000000	0.000000	0.000000	-0.449145	0.113244	0.559940	0.000000	0.000000	4.000000	28.000000	0.000000
2001.196760	-0.155965	0.522888	-0.030768	85.463478	89.599205	118.212357	-1.637801	0.000000	2.728771	0.000000	0.000000	0.000000	-0.416739	0.124384	0.596325	0.000000	0.000000	4.000000	28.000000	0.000000
2001.200094	-0.155965	0.522888	-0.030768	85.463478	89.599205	118.212357	-1.637801	0.000000	2.728771	0.000000	0.000000	0.000000	-0.416739	0.124384	0.596325	0.000000	0.000000	4.000000	28.000000	0.000000
2001.203427	-0.155965	0.522888	-0.030768	85.463478	89.599205	118.212357	-1.637801	0.000000	2.728771	0.000000	0.000000	0.000000	-0.416739	0.124384	0.596325	0.000000	0.000000	4.000000	28.000000	0.000000
2001.206760	-0.157263	0.523365	-0.028669	85.413628	91.425659	119.988861	-1.538413	0.000000	2.798228	0.000000	0.000000	0.000000	-0.389502	0.143117	0.629680	0.000000	0.000000	4.000000	28.000000	0.000000
2001.210094	-0.157263	0.523365	-0.028669	85.413628	91.425659	119.988861	-1.538413	0.000000	2.798228	0.000000	0.000000	0.000000	-0.389502	0.143117	0.629680	0.000000	0.000000	4.000000	28.000000	0.000000
2001.213427	-0.157263	0.523365	-0.028669	85.413628	91.425659	119.988861	-1.538413	0.000000	2.798228	0.000000	0.000000	0.000000	-0.389502	0.143117	0.629680	0.000000	0.000000	4.000000	28.000000	0.000000
2001.216760	-0.158433	0.523899	-0.026491	85.369843	93.015854	121.304077	-1.433466	0.000000	2.863145	0.000000	0.000000	0.000000	-0.351179	0.160211	0.653416	0.000000	0.000000	4.000000	28.000000	0.000000
2001.220094	-0.158433	0.523899	-0.026491	85.369843	93.015854	121.304077	-1.433466	0.000000	2.863145	0.000000	0.000000	0.000000	-0.351179	0.160211	0.653416	0.000000	0.000000	4.000000	28.000000	0.000000
2001.223427	-0.158433	0.523899	-0.026491	85.369843	93.015854	121.304077	-1.433466	0.000000	2.863145	0.000000	0.000000	0.000000	-0.351179	0.160211	0.653416	0.000000	0.000000	4.000000	28.000000	0.000000
2001.226760	-0.159428	0.524450	-0.024233	85.324753	95.105911	122.835022	-1.324564	0.000000	2.921674	0.000000	0.000000	0.000000	-0.298216	0.165283	0.677476	0.000000	0.000000	4.000000	28.000000	0.000000
2001.230094	-0.159428	0.524450	-0.024233	85.324753	95.105911	122.835022	-1.324564	0.000000	2.921674	0.000000	0.000000	0.000000	-0.298216	0.165283	0.677476	0.000000	0.000000	4.000000	28.000000	0.000000
2001.233427	-0.159428	0.524450	-0.024233	85.324753	95.105911	122.835022	-1.324564	0.000000	2.921674	0.000000	0.000000	0.000000	-0.298216	0.165283	0.677476	0.000000	0.000000	4.000000	28.000000	0.000000
2001.236760	-0.160345	0.525019	-0.021932	85.257774	98.176567	125.319298	-1.211651	0.000000	2.971377	0.000000	0.000000	0.000000	-0.275353	0.170422	0.690448	0.000000	0.000000	4.000000	28.000000	0.000000
2001.240094	-0.160345	0.525019	-0.021932	85.257774	98.176567	125.319298	-1.211651	0.000000	2.971377	0.000000	0.000000	0.000000	-0.275353	0.170422	0.690448	0.000000	0.000000	4.000000	28.000000	0.000000
2001.243427	-0.160345	0.525019	-0.021932	85.257774	98.176567	125.319298	-1.211651	0.000000	2.971377	0.000000	0.000000	0.000000	-0.275353	0.170422	0.690448	0.000000	0.000000	4.000000	28.000000	0.000000
2001.246760	-0.161213	0.525620	-0.019576	85.173706	101.969276	128.826843	-1.096576	0.000000	3.017269	0.000000	0.000000	0.000000	-0.260323	0.180371	0.706659	0.000000	0.000000	4.000000	28.000000	0.000000
2001.250094	-0.161213	0.525620	-0.019576	85.173706	101.969276	128.826843	-1.096576	0.000000	3.017269	0.000000	0.000000	0.000000	-0.260323	0.180371	0.706659	0.000000	0.000000	4.000000	28.000000	0.000000
2001.253427	-0.161213	0.525620	-0.019576	85.173706	101.969276	128.826843	-1.096576	0.000000	3.017269	0.000000	0.000000	0.000000	-0.260323	0.180371	0.706659	0.000000	0.000000	4.000000	28.000000	0.000000
2001.256760	-0.162029	0.526232	-0.017232	85.104431	106.204445	132.820892	-0.978800	0.000000	3.060656	0.000000	0.000000	0.000000	-0.244836	0.183803	0.703249	0.000000	0.000000	4.000000	28.000000	0.000000
2001.260094	-0.162029	0.526232	-0.017232	85.104431	106.204445	132.820892	-0.978800	0.000000	3.060656	0.000000	0.000000	0.000000	-0.244836	0.183803	0.703249	0.000000	0.000000	4.000000	28.000000	0.000000
2001.263427	-0.162029	0.526232	-0.017232	85.104431	106.204445	132.820892	-0.978800	0.000000	3.060656	0.000000	0.000000	0.000000	-0.244836	0.183803	0.703249	0.000000	0.000000	4.000000	28.000000	0.000000
2001.266760	-0.162801	0.526847	-0.014877	85.057159	110.727943	137.039413	-0.861592	0.000000	3.101462	0.000000	0.000000	0.000000	-0.231537	0.184369	0.706397	0.000000	0.000000	4.000000	28.000000	0.000000
2001.270094	-0.162801	0.526847	-0.014877	85.057159	110.727943	137.039413	-0.861592	0.000000	3.101462	0.000000	0.000000	0.000000	-0.231537	0.184369	0.706397	0.000000	0.000000	4.000000	28.000000	0.000000
2001.273427	-0.162801	0.526847	-0.014877	85.057159	110.727943	137.039413	-0.861592	0.000000	3.101462	0.000000	0.000000	0.000000	-0.231537	0.184369	0.706397	0.000000	0.000000	4.000000	28.000000	0.000000
2001.276760	-0.163507	0.527463	-0.012504	85.013245	115.280441	141.257294	-0.743859	0.000000	3.140051	0.000000	0.000000	0.000000	-0.211701	0.184912	0.711929	0.000000	0.000000	4.000000	28.000000	0.000000
2001.280094	-0.163507	0.527463	-0.012504	85.013245	115.280441	141.257294	-0.743859	0.000000	3.140051	0.000000	0.000000	0.000000	-0.211701	0.184912	0.711929	0.000000	0.000000	4.000000	28.000000	0.000000
2001.283427	-0.163507	0.527463	-0.012504	85.013245	115.280441	141.257294	-0.743859	0.000000	3.140051	0.000000	0.000000	0.000000	-0.211701	0.184912	0.711929	0.000000	0.000000	4.000000	28.000000	0.000000
2001.286760	-0.164164	0.528134	-0.010127	84.946465	119.352791	145.019577	-0.625204	0.000000	3.175335	0.000000	0.000000	0.000000	-0.197130	0.201087	0.713025	0.000000	0.000000	4.000000	28.000000	0.000000
2001.290094	-0.164164	0.528134	-0.010127	84.946465	119.352791	145.019577	-0.625204	0.000000	3.175335	0.000000	0.000000	0.000000	-0.197130	0.201087	0.713025	0.000000	0.000000	4.000000	28.000000	0.000000
2001.293427	-0.164164	0.528134	-0.010127	84.946465	119.352791	145.019577	-0.625204	0.000000	3.175335	0.000000	0.000000	0.000000	-0.197130	0.201087	0.713025	0.000000	0.000000	4.000000	28.000000	0.000000
2001.296760	-0.164724	0.528816	-0.007746	84.828918	122.523743	147.954895	-0.506367	0.000000	3.208190	0.000000	0.000000	0.000000	-0.167973	0.204760	0.714547	0.000000	0.000000	4.000000	28.000000	0.000000
2001.300094	-0.164724	0.528816	-0.007746	84.828918	122.523743	147.954895	-0.506367	0.000000	3.208190	0.000000	0.000000	0.000000	-0.167973	0.204760	0.714547	0.000000	0.000000	4.000000	28.000000	0.000000
2001.303427	-0.164724	0.528816	-0.007746	84.828918	122.523743	147.954895	-0.506367	0.000000	3.208190	0.000000	0.000000	0.000000	-0.167973	0.204760	0.714547	0.000000	0.000000	4.000000	28.000000	0.000000
2001.306760	-0.165226	0.529560	-0.005313	84.631439	124.361794	149.678574	-0.387275	0.000000	3.236186	0.000000	0.000000	0.000000	-0.150719	0.223169	0.729827	0.000000	0.000000	4.000000	28.000000	0.000000
2001.310094	-0.165226	0.529560	-0.005313	84.631439	124.361794	149.678574	-0.387275	0.000000	3.236186	0.000000	0.000000	0.000000	-0.150719	0.223169	0.729827	0.000000	0.000000	4.000000	28.000000	0.000000
2001.313427	-0.165226	0.529560	-0.005313	84.631439	124.361794	149.678574	-0.387275	0.000000	3.236186	0.000000	0.000000	0.000000	-0.150719	0.223169	0.729827	0.000000	0.000000	4.000000	28.000000	0.000000
2001.316760	-0.165611	0.530386	-0.002857	84.396393	125.674744	150.886612	-0.265638	0.000000	3.261305	0.000000	0.000000	0.000000	-0.115435	0.247843	0.736852	0.000000	0.000000	4.000000	28.000000	0.000000
2001.320094	-0.165611	0.530386	-0.002857	84.396393	125.674744	150.886612	-0.265638	0.000000	3.261305	0.000000	0.000000	0.000000	-0.115435	0.247843	0.736852	0.000000	0.000000	4.000000	28.000000	0.000000
2001.323427	-0.165611	0.530386	-0.002857	84.396393	125.674744	150.886612	-0.265638	0.000000	3.261305	0.000000	0.000000	0.000000	-0.115435	0.247843	0.736852	0.000000	0.000000	4.000000	28.000000	0.000000
2001.326760	-0.165871	0.531253	-0.000391	84.175095	126.898430	151.831390	-0.142829	0.000000	3.280544	0.000000	0.000000	0.000000	-0.078092	0.259998	0.739668	0.000000	0.000000	4.000000	28.000000	0.000000
2001.330094	-0.165871	0.531253	-0.000391	84.175095	126.898430	151.831390	-0.142829	0.000000	3.280544	0.000000	0.000000	0.000000	-0.078092	0.259998	0.739668	0.000000	0.000000	4.000000	28.000000	0.000000
2001.333427	-0.165871	0.531253	-0.000391	84.175095	126.898430	151.831390	-0.142829	0.000000	3.280544	0.000000	0.000000	0.000000	-0.078092	0.259998	0.739668	0.000000	0.000000	4.000000	28.000000	0.000000
2001.336760	-0.166013	0.532150	0.002105	83.967819	127.969917	152.576172	-0.019551	0.000000	3.293559	0.000000	0.000000	0.000000	-0.042562	0.269241	0.748933	0.000000	0.000000	4.000000	28.000000	0.000000
2001.340094	-0.166013	0.532150	0.002105	83.967819	127.969917	152.576172	-0.019551	0.000000	3.293559	0.000000	0.000000	0.000000	-0.042562	0.269241	0.748933	0.000000	0.000000	4.000000	28.000000	0.000000
2001.343427	-0.166013	0.532150	0.002105	83.967819	127.969917	152.576172	-0.019551	0.000000	3.293559	0.000000	0.000000	0.000000	-0.042562	0.269241	0.748933	0.000000	0.000000	4.000000	28.000000	0.000000
2001.346760	-0.165991	0.533083	0.004580	83.787605	128.849884	153.236145	0.105271	0.000000	3.300653	0.000000	0.000000	0.000000	0.006597	0.279749	0.742393	0.000000	0.000000	4.000000	28.000000	0.000000
2001.350094	-0.165991	0.533083	0.004580	83.787605	128.849884	153.236145	0.105271	0.000000	3.300653	0.000000	0.000000	0.000000	0.006597	0.279749	0.742393	0.000000	0.000000	4.000000	28.000000	0.000000
2001.353427	-0.165991	0.533083	0.004580	83.787605	128.849884	153.236145	0.105271	0.000000	3.300653	0.000000	0.000000	0.000000	0.006597	0.279749	0.742393	0.000000	0.000000	4.000000	28.000000	0.000000
2001.356760	-0.165849	0.534020	0.007089	83.638069	129.587875	153.833939	0.229004	0.000000	3.299553	0.000000	0.000000	0.000000	0.042758	0.281117	0.752791	0.000000	0.000000	4.000000	28.000000	0.000000
2001.360094	-0.165849	0.534020	0.007089	83.638069	129.587875	153.833939	0.229004	0.000000	3.299553	0.000000	0.000000	0.000000	0.042758	0.281117	0.752791	0.000000	0.000000	4.000000	28.000000	0.000000
2001.363427	-0.165849	0.534020	0.007089	83.638069	129.587875	153.833939	0.229004	0.000000	3.299553	0.000000	0.000000	0.000000	0.042758	0.281117	0.752791	0.000000	0.000000	4.000000	28.000000	0.000000
2001.366760	-0.165571	0.534959	0.009526	83.521194	130.212906	154.309067	0.354469	0.000000	3.292427	0.000000	0.000000	0.000000	0.083362	0.281730	0.731006	0.000000	0.000000	4.000000	28.000000	0.000000
2001.370094	-0.165571	0.534959	0.009526	83.521194	130.212906	154.309067	0.354469	0.000000	3.292427	0.000000	0.000000	0.000000	0.083362	0.281730	0.731006	0.000000	0.000000	4.000000	28.000000	0.000000
2001.373427	-0.165571	0.534959	0.009526	83.521194	130.212906	154.309067	0.354469	0.000000	3.292427	0.000000	0.000000	0.000000	0.083362	0.281730	0.731006	0.000000	0.000000	4.000000	28.000000	0.000000
2001.376760	-0.165236	0.535903	0.011974	83.445335	130.902328	154.819855	0.476303	0.000000	3.278533	0.000000	0.000000	0.000000	0.100286	0.283108	0.734289	0.000000	0.000000	4.000000	28.000000	0.000000
2001.380094	-0.165236	0.535903	0.011974	83.445335	130.902328	154.819855	0.476303	0.000000	3.278533	0.000000	0.000000	0.000000	0.100286	0.283108	0.734289	0.000000	0.000000	4.000000	28.000000	0.000000
2001.383427	-0.165236	0.535903	0.011974	83.445335	130.902328	154.819855	0.476303	0.000000	3.278533	0.000000	0.000000	0.000000	0.100286	0.283108	0.734289	0.000000	0.000000	4.000000	28.000000	0.000000
2001.386760	-0.164810	0.536848	0.014333	83.421265	131.917847	155.601364	0.598684	0.000000	3.261818	0.000000	0.000000	0.000000	0.127802	0.283622	0.707810	0.000000	0.000000	4.000000	28.000000	0.000000
2001.390094	-0.164810	0.536848	0.014333	83.421265	131.917847	155.601364	0.598684	0.000000	3.261818	0.000000	0.000000	0.000000	0.127802	0.283622	0.707810	0.000000	0.000000	4.000000	28.000000	0.000000
2001.393427	-0.164810	0.536848	0.014333	83.421265	131.917847	155.601364	0.598684	0.000000	3.261818	0.000000	0.000000	0.000000	0.127802	0.283622	0.707810	0.000000	0.000000	4.000000	28.000000	0.000000
2001.396760	-0.164356	0.537815	0.016713	83.442169	133.375458	156.758270	0.716653	0.000000	3.240518	0.000000	0.000000	0.000000	0.136394	0.290062	0.713893	0.000000	0.000000	4.000000	28.000000	0.000000
2001.400094	-0.164356	0.537815	0.016713	83.442169	133.375458	156.758270	0.716653	0.000000	3.240518	0.000000	0.000000	0.000000	0.136394	0.290062	0.713893	0.000000	0.000000	4.000000	28.000000	0.000000
2001.403427	-0.164356	0.537815	0.016713	83.442169	133.375458	156.758270	0.716653	0.000000	3.240518	0.000000	0.000000	0.000000	0.136394	0.290062	0.713893	0.000000	0.000000	4.000000	28.000000	0.000000
2001.406760	-0.163704	0.538773	0.019064	83.468773	135.271240	158.299225	0.835635	0.000000	3.217786	0.000000	0.000000	0.000000	0.195606	0.287484	0.705492	0.000000	0.000000	4.000000	28.000000	0.000000
2001.410094	-0.163704	0.538773	0.019064	83.468773	135.271240	158.299225	0.835635	0.000000	3.217786	0.000000	0.000000	0.000000	0.195606	0.287484	0.705492	0.000000	0.000000	4.000000	28.000000	0.000000
2001.413427	-0.163704	0.538773	0.019064	83.468773	135.271240	158.299225	0.835635	0.000000	3.217786	0.000000	0.000000	0.000000	0.195606	0.287484	0.705492	0.000000	0.000000	4.000000	28.000000	0.000000
2001.416760	-0.162883	0.539712	0.021401	83.464600	137.337173	159.989441	0.953217	0.000000	3.185185	0.000000	0.000000	0.000000	0.246260	0.281639	0.701068	0.000000	0.000000	4.000000	28.000000	0.000000
2001.420094	-0.162883	0.539712	0.021401	83.464600	137.337173	159.989441	0.953217	0.000000	3.185185	0.000000	0.000000	0.000000	0.246260	0.281639	0.701068	0.000000	0.000000	4.000000	28.000000	0.000000
2001.423427	-0.162883	0.539712	0.021401	83.464600	137.337173	159.989441	0.953217	0.000000	3.185185	0.000000	0.000000	0.000000	0.246260	0.281639	0.701068	0.000000	0.000000	4.000000	28.000000	0.000000
2001.426760	-0.161866	0.540618	0.023646	83.394379	139.358307	161.648041	1.070062	0.000000	3.144142	0.000000	0.000000	0.000000	0.305106	0.271717	0.673306	0.000000	0.000000	4.000000	28.000000	0.000000
2001.430094	-0.161866	0.540618	0.023646	83.394379	139.358307	161.648041	1.070062	0.000000	3.144142	0.000000	0.000000	0.000000	0.305106	0.271717	0.673306	0.000000	0.000000	4.000000	28.000000	0.000000
2001.433427	-0.161866	0.540618	0.023646	83.394379	139.358307	161.648041	1.070062	0.000000	3.144142	0.000000	0.000000	0.000000	0.305106	0.271717	0.673306	0.000000	0.000000	4.000000	28.000000	0.000000
2001.436760	-0.160705	0.541479	0.025803	83.280693	141.205261	163.147232	1.182279	0.000000	3.093291	0.000000	0.000000	0.000000	0.348130	0.258427	0.647244	0.000000	0.000000	4.000000	28.000000	0.000000
2001.440094	-0.160705	0.541479	0.025803	83.280693	141.205261	163.147232	1.182279	0.000000	3.093291	0.000000	0.000000	0.000000	0.348130	0.258427	0.647244	0.000000	0.000000	4.000000	28.000000	0.000000
2001.443427	-0.160705	0.541479	0.025803	83.280693	141.205261	163.147232	1.182279	0.000000	3.093291	0.000000	0.000000	0.000000	0.348130	0.258427	0.647244	0.000000	0.000000	4.000000	28.000000	0.000000
2001.446760	-0.159462	0.542334	0.027825	83.163818	142.914627	164.520111	1.290153	0.000000	3.035269	0.000000	0.000000	0.000000	0.372923	0.256517	0.606477	0.000000	0.000000	4.000000	28.000000	0.000000
2001.450094	-0.159462	0.542334	0.027825	83.163818	142.914627	164.520111	1.290153	0.000000	3.035269	0.000000	0.000000	0.000000	0.372923	0.256517	0.606477	0.000000	0.000000	4.000000	28.000000	0.000000
2001.453427	-0.159462	0.542334	0.027825	83.163818	142.914627	164.520111	1.290153	0.000000	3.035269	0.000000	0.000000	0.000000	0.372923	0.256517	0.606477	0.000000	0.000000	4.000000	28.000000	0.000000
2001.456760	-0.158184	0.543183	0.029695	83.056976	144.527130	165.798477	1.391233	0.000000	2.973116	0.000000	0.000000	0.000000	0.383416	0.254544	0.561167	0.000000	0.000000	4.000000	28.000000	0.000000
2001.460094	-0.158184	0.543183	0.029695	83.056976	144.527130	165.798477	1.391233	0.000000	2.973116	0.000000	0.000000	0.000000	0.383416	0.254544	0.561167	0.000000	0.000000	4.000000	28.000000	0.000000
2001.463427	-0.158184	0.543183	0.029695	83.056976	144.527130	165.798477	1.391233	0.000000	2.973116	0.000000	0.000000	0.000000	0.383416	0.254544	0.561167	0.000000	0.000000	4.000000	28.000000	0.000000
2001.466760	-0.156861	0.544017	0.031376	82.970657	146.053894	166.998444	1.484761	0.000000	2.909213	0.000000	0.000000	0.000000	0.397040	0.250399	0.504350	0.000000	0.000000	4.000000	28.000000	0.000000
2001.470094	-0.156861	0.544017	0.031376	82.970657	146.053894	166.998444	1.484761	0.000000	2.909213	0.000000	0.000000	0.000000	0.397040	0.250399	0.504350	0.000000	0.000000	4.000000	28.000000	0.000000
2001.473427	-0.156861	0.544017	0.031376	82.970657	146.053894	166.998444	1.484761	0.000000	2.909213	0.000000	0.000000	0.000000	0.397040	0.250399	0.504350	0.000000	0.000000	4.000000	28.000000	0.000000
2001.476760	-0.155524	0.544827	0.032883	82.905632	147.281586	167.929977	1.568819	0.000000	2.843040	0.000000	0.000000	0.000000	0.400943	0.242932	0.451846	0.000000	0.000000	4.000000	28.000000	0.000000
2001.480094	-0.155524	0.544827	0.032883	82.905632	147.281586	167.929977	1.568819	0.000000	2.843040	0.000000	0.000000	0.000000	0.400943	0.242932	0.451846	0.000000	0.000000	4.000000	28.000000	0.000000
2001.483427	-0.155524	0.544827	0.032883	82.905632	147.281586	167.929977	1.568819	0.000000	2.843040	0.000000	0.000000	0.000000	0.400943	0.242932	0.451846	0.000000	0.000000	4.000000	28.000000	0.000000
2001.486760	-0.154125	0.545594	0.034212	82.864410	147.928528	168.336746	1.644127	0.000000	2.776217	0.000000	0.000000	0.000000	0.419776	0.230067	0.398765	0.000000	0.000000	4.000000	28.000000	0.000000
2001.490094	-0.154125	0.545594	0.034212	82.864410	147.928528	168.336746	1.644127	0.000000	2.776217	0.000000	0.000000	0.000000	0.419776	0.230067	0.398765	0.000000	0.000000	4.000000	28.000000	0.000000
2001.493427	-0.154125	0.545594	0.034212	82.864410	147.928528	168.336746	1.644127	0.000000	2.776217	0.000000	0.000000	0.000000	0.419776	0.230067	0.398765	0.000000	0.000000	4.000000	28.000000	0.000000
2001.496760	-0.152657	0.546370	0.035422	82.850296	148.123154	168.331345	1.710587	0.000000	2.706254	0.000000	0.000000	0.000000	0.440310	0.232842	0.363128	0.000000	0.000000	4.000000	28.000000	0.000000
2001.500094	-0.152657	0.546370	0.035422	82.850296	148.123154	168.331345	1.710587	0.000000	2.706254	0.000000	0.000000	0.000000	0.440310	0.232842	0.363128	0.000000	0.000000	4.000000	28.000000	0.000000
2001.503427	-0.152657	0.546370	0.035422	82.850296	148.123154	168.331345	1.710587	0.000000	2.706254	0.000000	0.000000	0.000000	0.440310	0.232842	0.363128	0.000000	0.000000	4.000000	28.000000	0.000000
2001.506760	-0.151059	0.547145	0.036557	82.870659	148.262512	168.263153	1.771109	0.000000	2.632869	0.000000	0.000000	0.000000	0.479602	0.232351	0.340312	0.000000	0.000000	4.000000	28.000000	0.000000
2001.510094	-0.151059	0.547145	0.036557	82.870659	148.262512	168.263153	1.771109	0.000000	2.632869	0.000000	0.000000	0.000000	0.479602	0.232351	0.340312	0.000000	0.000000	4.000000	28.000000	0.000000
2001.513427	-0.151059	0.547145	0.036557	82.870659	148.262512	168.263153	1.771109	0.000000	2.632869	0.000000	0.000000	0.000000	0.479602	0.232351	0.340312	0.000000	0.000000	4.000000	28.000000	0.000000
2001.516760	-0.149336	0.547907	0.037635	82.940895	148.305634	168.087631	1.827827	0.000000	2.552935	0.000000	0.000000	0.000000	0.516784	0.228571	0.323669	0.000000	0.000000	4.000000	28.000000	0.000000
2001.520094	-0.149336	0.547907	0.037635	82.940895	148.305634	168.087631	1.827827	0.000000	2.552935	0.000000	0.000000	0.000000	0.516784	0.228571	0.323669	0.000000	0.000000	4.000000	28.000000	0.000000
2001.523427	-0.149336	0.547907	0.037635	82.940895	148.305634	168.087631	1.827827	0.000000	2.552935	0.000000	0.000000	0.000000	0.516784	0.228571	0.323669	0.000000	0.000000	4.000000	28.000000	0.000000
2001.526760	-0.147392	0.548610	0.038674	83.047516	148.309418	167.852951	1.881772	0.000000	2.466804	0.000000	0.000000	0.000000	0.583176	0.210930	0.311464	0.000000	0.000000	4.000000	28.000000	0.000000
2001.530094	-0.147392	0.548610	0.038674	83.047516	148.309418	167.852951	1.881772	0.000000	2.466804	0.000000	0.000000	0.000000	0.583176	0.210930	0.311464	0.000000	0.000000	4.000000	28.000000	0.000000
2001.533427	-0.147392	0.548610	0.038674	83.047516	148.309418	167.852951	1.881772	0.000000	2.466804	0.000000	0.000000	0.000000	0.583176	0.210930	0.311464	0.000000	0.000000	4.000000	28.000000	0.000000
2001.536760	-0.145244	0.549264	0.039640	83.141136	148.357483	167.641129	1.933683	0.000000	2.369608	0.000000	0.000000	0.000000	0.644376	0.196345	0.290008	0.000000	0.000000	4.000000	28.000000	0.000000
2001.540094	-0.145244	0.549264	0.039640	83.141136	148.357483	167.641129	1.933683	0.000000	2.369608	0.000000	0.000000	0.000000	0.644376	0.196345	0.290008	0.000000	0.000000	4.000000	28.000000	0.000000
2001.543427	-0.145244	0.549264	0.039640	83.141136	148.357483	167.641129	1.933683	0.000000	2.369608	0.000000	0.000000	0.000000	0.644376	0.196345	0.290008	0.000000	0.000000	4.000000	28.000000	0.000000
2001.546760	-0.142931	0.549820	0.040575	83.220085	148.463577	167.472382	1.982018	0.000000	2.262212	0.000000	0.000000	0.000000	0.694110	0.166799	0.280340	0.000000	0.000000	4.000000	28.000000	0.000000
2001.550094	-0.142931	0.549820	0.040575	83.220085	148.463577	167.472382	1.982018	0.000000	2.262212	0.000000	0.000000	0.000000	0.694110	0.166799	0.280340	0.000000	0.000000	4.000000	28.000000	0.000000
2001.553427	-0.142931	0.549820	0.040575	83.220085	148.463577	167.472382	1.982018	0.000000	2.262212	0.000000	0.000000	0.000000	0.694110	0.166799	0.280340	0.000000	0.000000	4.000000	28.000000	0.000000
2001.556760	-0.140482	0.550281	0.041401	83.285187	148.660507	167.376556	2.028741	0.000000	2.146527	0.000000	0.000000	0.000000	0.734677	0.138154	0.247955	0.000000	0.000000	4.000000	28.000000	0.000000
2001.560094	-0.140482	0.550281	0.041401	83.285187	148.660507	167.376556	2.028741	0.000000	2.146527	0.000000	0.000000	0.000000	0.734677	0.138154	0.247955	0.000000	0.000000	4.000000	28.000000	0.000000
2001.563427	-0.140482	0.550281	0.041401	83.285187	148.660507	167.376556	2.028741	0.000000	2.146527	0.000000	0.000000	0.000000	0.734677	0.138154	0.247955	0.000000	0.000000	4.000000	28.000000	0.000000
2001.566760	-0.137958	0.550624	0.042149	83.341003	149.125305	167.523178	2.070067	0.000000	2.024080	0.000000	0.000000	0.000000	0.756942	0.103072	0.224252	0.000000	0.000000	4.000000	28.000000	0.000000
2001.570094	-0.137958	0.550624	0.042149	83.341003	149.125305	167.523178	2.070067	0.000000	2.024080	0.000000	0.000000	0.000000	0.756942	0.103072	0.224252	0.000000	0.000000	4.000000	28.000000	0.000000
2001.573427	-0.137958	0.550624	0.042149	83.341003	149.125305	167.523178	2.070067	0.000000	2.024080	0.000000	0.000000	0.000000	0.756942	0.103072	0.224252	0.000000	0.000000	4.000000	28.000000	0.000000
2001.576760	-0.135482	0.550822	0.042789	83.392860	150.205963	168.232101	2.107442	0.000000	1.897923	0.000000	0.000000	0.000000	0.742868	0.059440	0.192140	0.000000	0.000000	4.000000	28.000000	0.000000
2001.580094	-0.135482	0.550822	0.042789	83.392860	150.205963	168.232101	2.107442	0.000000	1.897923	0.000000	0.000000	0.000000	0.742868	0.059440	0.192140	0.000000	0.000000	4.000000	28.000000	0.000000
2001.583427	-0.135482	0.550822	0.042789	83.392860	150.205963	168.232101	2.107442	0.000000	1.897923	0.000000	0.000000	0.000000	0.742868	0.059440	0.192140	0.000000	0.000000	4.000000	28.000000	0.000000
2001.586760	-0.133029	0.550903	0.043325	83.484459	151.866989	169.471588	2.139466	0.000000	1.774112	0.000000	0.000000	0.000000	0.735864	0.024264	0.160709	0.000000	0.000000	4.000000	28.000000	0.000000
2001.590094	-0.133029	0.550903	0.043325	83.484459	151.866989	169.471588	2.139466	0.000000	1.774112	0.000000	0.000000	0.000000	0.735864	0.024264	0.160709	0.000000	0.000000	4.000000	28.000000	0.000000
2001.593427	-0.133029	0.550903	0.043325	83.484459	151.866989	169.471588	2.139466	0.000000	1.774112	0.000000	0.000000	0.000000	0.735864	0.024264	0.160709	0.000000	0.000000	4.000000	28.000000	0.000000
2001.596760	-0.130694	0.550853	0.043821	83.637085	153.798370	170.958176	2.166250	0.000000	1.651468	0.000000	0.000000	0.000000	0.700570	-0.015034	0.148647	0.000000	0.000000	4.000000	28.000000	0.000000
2001.600094	-0.130694	0.550853	0.043821	83.637085	153.798370	170.958176	2.166250	0.000000	1.651468	0.000000	0.000000	0.000000	0.700570	-0.015034	0.148647	0.000000	0.000000	4.000000	28.000000	0.000000
2001.603427	-0.130694	0.550853	0.043821	83.637085	153.798370	170.958176	2.166250	0.000000	1.651468	0.000000	0.000000	0.000000	0.700570	-0.015034	0.148647	0.000000	0.000000	4.000000	28.000000	0.000000
2001.606760	-0.128397	0.550739	0.044264	83.794998	155.410477	172.164764	2.191025	0.000000	1.534706	0.000000	0.000000	0.000000	0.689044	-0.034182	0.133002	0.000000	0.000000	4.000000	28.000000	0.000000
2001.610094	-0.128397	0.550739	0.044264	83.794998	155.410477	172.164764	2.191025	0.000000	1.534706	0.000000	0.000000	0.000000	0.689044	-0.034182	0.133002	0.000000	0.000000	4.000000	28.000000	0.000000
2001.613427	-0.128397	0.550739	0.044264	83.794998	155.410477	172.164764	2.191025	0.000000	1.534706	0.000000	0.000000	0.000000	0.689044	-0.034182	0.133002	0.000000	0.000000	4.000000	28.000000	0.000000
2001.616760	-0.126117	0.550533	0.044666	83.922295	155.768631	172.258636	2.213192	0.000000	1.419866	0.000000	0.000000	0.000000	0.684123	-0.061772	0.120787	0.000000	0.000000	4.000000	28.000000	0.000000
2001.620094	-0.126117	0.550533	0.044666	83.922295	155.768631	172.258636	2.213192	0.000000	1.419866	0.000000	0.000000	0.000000	0.684123	-0.061772	0.120787	0.000000	0.000000	4.000000	28.000000	0.000000
2001.623427	-0.126117	0.550533	0.044666	83.922295	155.768631	172.258636	2.213192	0.000000	1.419866	0.000000	0.000000	0.000000	0.684123	-0.061772	0.120787	0.000000	0.000000	4.000000	28.000000	0.000000
2001.626760	-0.123862	0.550271	0.045063	84.006485	155.107239	171.431335	2.233323	0.000000	1.305845	0.000000	0.000000	0.000000	0.676558	-0.078709	0.118842	0.000000	0.000000	4.000000	28.000000	0.000000
2001.630094	-0.123862	0.550271	0.045063	84.006485	155.107239	171.431335	2.233323	0.000000	1.305845	0.000000	0.000000	0.000000	0.676558	-0.078709	0.118842	0.000000	0.000000	4.000000	28.000000	0.000000
2001.633427	-0.123862	0.550271	0.045063	84.006485	155.107239	171.431335	2.233323	0.000000	1.305845	0.000000	0.000000	0.000000	0.676558	-0.078709	0.118842	0.000000	0.000000	4.000000	28.000000	0.000000
2001.636760	-0.121549	0.549973	0.045426	84.021645	153.779190	169.983856	2.253130	0.000000	1.193085	0.000000	0.000000	0.000000	0.693678	-0.089296	0.108961	0.000000	0.000000	4.000000	28.000000	0.000000
2001.640094	-0.121549	0.549973	0.045426	84.021645	153.779190	169.983856	2.253130	0.000000	1.193085	0.000000	0.000000	0.000000	0.693678	-0.089296	0.108961	0.000000	0.000000	4.000000	28.000000	0.000000
2001.643427	-0.121549	0.549973	0.045426	84.021645	153.779190	169.983856	2.253130	0.000000	1.193085	0.000000	0.000000	0.000000	0.693678	-0.089296	0.108961	0.000000	0.000000	4.000000	28.000000	0.000000
2001.646760	-0.119125	0.549605	0.045732	83.946663	151.996170	168.138397	2.271290	0.000000	1.077472	0.000000	0.000000	0.000000	0.727443	-0.110500	0.091939	0.000000	0.000000	4.000000	28.000000	0.000000
2001.650094	-0.119125	0.549605	0.045732	83.946663	151.996170	168.138397	2.271290	0.000000	1.077472	0.000000	0.000000	0.000000	0.727443	-0.110500	0.091939	0.000000	0.000000	4.000000	28.000000	0.000000
2001.653427	-0.119125	0.549605	0.045732	83.946663	151.996170	168.138397	2.271290	0.000000	1.077472	0.000000	0.000000	0.000000	0.727443	-0.110500	0.091939	0.000000	0.000000	4.000000	28.000000	0.000000
2001.656760	-0.116679	0.549176	0.045936	83.810455	149.887787	166.003433	2.286613	0.000000	0.956232	0.000000	0.000000	0.000000	0.733839	-0.128478	0.061103	0.000000	0.000000	4.000000	28.000000	0.000000
2001.660094	-0.116679	0.549176	0.045936	83.810455	149.887787	166.003433	2.286613	0.000000	0.956232	0.000000	0.000000	0.000000	0.733839	-0.128478	0.061103	0.000000	0.000000	4.000000	28.000000	0.000000
2001.663427	-0.116679	0.549176	0.045936	83.810455	149.887787	166.003433	2.286613	0.000000	0.956232	0.000000	0.000000	0.000000	0.733839	-0.128478	0.061103	0.000000	0.000000	4.000000	28.000000	0.000000
2001.666760	-0.114239	0.548734	0.046043	83.648560	147.779312	163.882858	2.296797	0.000000	0.833925	0.000000	0.000000	0.000000	0.731843	-0.132624	0.032180	0.000000	0.000000	4.000000	28.000000	0.000000
2001.670094	-0.114239	0.548734	0.046043	83.648560	147.779312	163.882858	2.296797	0.000000	0.833925	0.000000	0.000000	0.000000	0.731843	-0.132624	0.032180	0.000000	0.000000	4.000000	28.000000	0.000000
2001.673427	-0.114239	0.548734	0.046043	83.648560	147.779312	163.882858	2.296797	0.000000	0.833925	0.000000	0.000000	0.000000	0.731843	-0.132624	0.032180	0.000000	0.000000	4.000000	28.000000	0.000000
2001.676760	-0.111786	0.548247	0.045958	83.473579	145.932648	162.017822	2.302161	0.000000	0.711951	0.000000	0.000000	0.000000	0.735901	-0.146281	-0.025554	0.000000	0.000000	4.000000	28.000000	0.000000
2001.680094	-0.111786	0.548247	0.045958	83.473579	145.932648	162.017822	2.302161	0.000000	0.711951	0.000000	0.000000	0.000000	0.735901	-0.146281	-0.025554	0.000000	0.000000	4.000000	28.000000	0.000000
2001.683427	-0.111786	0.548247	0.045958	83.473579	145.932648	162.017822	2.302161	0.000000	0.711951	0.000000	0.000000	0.000000	0.735901	-0.146281	-0.025554	0.000000	0.000000	4.000000	28.000000	0.000000
2001.686760	-0.109394	0.547763	0.045783	83.296036	144.437836	160.488525	2.297902	0.000000	0.589301	0.000000	0.000000	0.000000	0.717523	-0.144994	-0.052533	0.000000	0.000000	4.000000	28.000000	0.000000
2001.690094	-0.109394	0.547763	0.045783	83.296036	144.437836	160.488525	2.297902	0.000000	0.589301	0.000000	0.000000	0.000000	0.717523	-0.144994	-0.052533	0.000000	0.000000	4.000000	28.000000	0.000000
2001.693427	-0.109394	0.547763	0.045783	83.296036	144.437836	160.488525	2.297902	0.000000	0.589301	0.000000	0.000000	0.000000	0.717523	-0.144994	-0.052533	0.000000	0.000000	4.000000	28.000000	0.000000
2001.696760	-0.107034	0.547221	0.045494	83.113876	143.239151	159.241241	2.289146	0.000000	0.469714	0.000000	0.000000	0.000000	0.707973	-0.162683	-0.086727	0.000000	0.000000	4.000000	28.000000	0.000000
2001.700094	-0.107034	0.547221	0.045494	83.113876	143.239151	159.241241	2.289146	0.000000	0.469714	0.000000	0.000000	0.000000	0.707973	-0.162683	-0.086727	0.000000	0.000000	4.000000	28.000000	0.000000
2001.703427	-0.107034	0.547221	0.045494	83.113876	143.239151	159.241241	2.289146	0.000000	0.469714	0.000000	0.000000	0.000000	0.707973	-0.162683	-0.086727	0.000000	0.000000	4.000000	28.000000	0.000000
2001.706760	-0.104694	0.546673	0.045148	82.924820	142.139313	158.097519	2.274692	0.000000	0.351719	0.000000	0.000000	0.000000	0.701985	-0.164463	-0.103752	0.000000	0.000000	4.000000	28.000000	0.000000
2001.710094	-0.104694	0.546673	0.045148	82.924820	142.139313	158.097519	2.274692	0.000000	0.351719	0.000000	0.000000	0.000000	0.701985	-0.164463	-0.103752	0.000000	0.000000	4.000000	28.000000	0.000000
2001.713427	-0.104694	0.546673	0.045148	82.924820	142.139313	158.097519	2.274692	0.000000	0.351719	0.000000	0.000000	0.000000	0.701985	-0.164463	-0.103752	0.000000	0.000000	4.000000	28.000000	0.000000
2001.716760	-0.102392	0.546084	0.044706	82.724380	140.888657	156.828720	2.257400	0.000000	0.234721	0.000000	0.000000	0.000000	0.690831	-0.176742	-0.132666	0.000000	0.000000	4.000000	28.000000	0.000000
2001.720094	-0.102392	0.546084	0.044706	82.724380	140.888657	156.828720	2.257400	0.000000	0.234721	0.000000	0.000000	0.000000	0.690831	-0.176742	-0.132666	0.000000	0.000000	4.000000	28.000000	0.000000
2001.723427	-0.102392	0.546084	0.044706	82.724380	140.888657	156.828720	2.257400	0.000000	0.234721	0.000000	0.000000	0.000000	0.690831	-0.176742	-0.132666	0.000000	0.000000	4.000000	28.000000	0.000000
2001.726760	-0.100114	0.545479	0.044229	82.509621	139.371063	155.344025	2.235289	0.000000	0.119582	0.000000	0.000000	0.000000	0.683145	-0.181551	-0.142927	0.000000	0.000000	4.000000	28.000000	0.000000
2001.730094	-0.100114	0.545479	0.044229	82.509621	139.371063	155.344025	2.235289	0.000000	0.119582	0.000000	0.000000	0.000000	0.683145	-0.181551	-0.142927	0.000000	0.000000	4.000000	28.000000	0.000000
2001.733427	-0.100114	0.545479	0.044229	82.509621	139.371063	155.344025	2.235289	0.000000	0.119582	0.000000	0.000000	0.000000	0.683145	-0.181551	-0.142927	0.000000	0.000000	4.000000	28.000000	0.000000
2001.736760	-0.097835	0.544868	0.043701	82.286621	137.654083	153.690231	2.211467	0.000000	0.005725	0.000000	0.000000	0.000000	0.683837	-0.183198	-0.158413	0.000000	0.000000	4.000000	28.000000	0.000000
2001.740094	-0.097835	0.544868	0.043701	82.286621	137.654083	153.690231	2.211467	0.000000	0.005725	0.000000	0.000000	0.000000	0.683837	-0.183198	-0.158413	0.000000	0.000000	4.000000	28.000000	0.000000
2001.743427	-0.097835	0.544868	0.043701	82.286621	137.654083	153.690231	2.211467	0.000000	0.005725	0.000000	0.000000	0.000000	0.683837	-0.183198	-0.158413	0.000000	0.000000	4.000000	28.000000	0.000000
2001.746760	-0.095625	0.544252	0.043108	82.070160	135.731125	151.864731	2.185065	0.000000	-0.108248	0.000000	0.000000	0.000000	0.662994	-0.184830	-0.178040	0.000000	0.000000	4.000000	28.000000	0.000000
2001.750094	-0.095625	0.544252	0.043108	82.070160	135.731125	151.864731	2.185065	0.000000	-0.108248	0.000000	0.000000	0.000000	0.662994	-0.184830	-0.178040	0.000000	0.000000	4.000000	28.000000	0.000000
2001.753427	-0.095625	0.544252	0.043108	82.070160	135.731125	151.864731	2.185065	0.000000	-0.108248	0.000000	0.000000	0.000000	0.662994	-0.184830	-0.178040	0.000000	0.000000	4.000000	28.000000	0.000000
2001.756760	-0.093496	0.543655	0.042507	81.863029	133.723373	149.975159	2.155392	0.000000	-0.218747	0.000000	0.000000	0.000000	0.638833	-0.179158	-0.180146	0.000000	0.000000	4.000000	28.000000	0.000000
2001.760094	-0.093496	0.543655	0.042507	81.863029	133.723373	149.975159	2.155392	0.000000	-0.218747	0.000000	0.000000	0.000000	0.638833	-0.179158	-0.180146	0.000000	0.000000	4.000000	28.000000	0.000000
2001.763427	-0.093496	0.543655	0.042507	81.863029	133.723373	149.975159	2.155392	0.000000	-0.218747	0.000000	0.000000	0.000000	0.638833	-0.179158	-0.180146	0.000000	0.000000	4.000000	28.000000	0.000000
2001.766760	-0.091388	0.543052	0.041852	81.666382	131.881424	148.243103	2.125368	0.000000	-0.325220	0.000000	0.000000	0.000000	0.632181	-0.180785	-0.196646	0.000000	0.000000	4.000000	28.000000	0.000000
2001.770094	-0.091388	0.543052	0.041852	81.666382	131.881424	148.243103	2.125368	0.000000	-0.325220	0.000000	0.000000	0.000000	0.632181	-0.180785	-0.196646	0.000000	0.000000	4.000000	28.000000	0.000000
2001.773427	-0.091388	0.543052	0.041852	81.666382	131.881424	148.243103	2.125368	0.000000	-0.325220	0.000000	0.000000	0.000000	0.632181	-0.180785	-0.196646	0.000000	0.000000	4.000000	28.000000	0.000000
2001.776760	-0.089343	0.542430	0.041222	81.445763	130.191391	146.670822	2.092593	0.000000	-0.430583	0.000000	0.000000	0.000000	0.613745	-0.186533	-0.188936	0.000000	0.000000	4.000000	28.000000	0.000000
2001.780094	-0.089343	0.542430	0.041222	81.445763	130.191391	146.670822	2.092593	0.000000	-0.430583	0.000000	0.000000	0.000000	0.613745	-0.186533	-0.188936	0.000000	0.000000	4.000000	28.000000	0.000000
2001.783427	-0.089343	0.542430	0.041222	81.445763	130.191391	146.670822	2.092593	0.000000	-0.430583	0.000000	0.000000	0.000000	0.613745	-0.186533	-0.188936	0.000000	0.000000	4.000000	28.000000	0.000000
2001.786760	-0.087343	0.541776	0.040538	81.184586	128.657181	145.268448	2.061104	0.000000	-0.532874	0.000000	0.000000	0.000000	0.599729	-0.196394	-0.205118	0.000000	0.000000	4.000000	28.000000	0.000000
2001.790094	-0.087343	0.541776	0.040538	81.184586	128.657181	145.268448	2.061104	0.000000	-0.532874	0.000000	0.000000	0.000000	0.599729	-0.196394	-0.205118	0.000000	0.000000	4.000000	28.000000	0.000000
2001.793427	-0.087343	0.541776	0.040538	81.184586	128.657181	145.268448	2.061104	0.000000	-0.532874	0.000000	0.000000	0.000000	0.599729	-0.196394	-0.205118	0.000000	0.000000	4.000000	28.000000	0.000000
2001.796760	-0.085397	0.541123	0.039837	80.885574	127.344818	144.099442	2.026917	0.000000	-0.632829	0.000000	0.000000	0.000000	0.583812	-0.195852	-0.210486	0.000000	0.000000	4.000000	28.000000	0.000000
2001.800094	-0.085397	0.541123	0.039837	80.885574	127.344818	144.099442	2.026917	0.000000	-0.632829	0.000000	0.000000	0.000000	0.583812	-0.195852	-0.210486	0.000000	0.000000	4.000000	28.000000	0.000000
2001.803427	-0.085397	0.541123	0.039837	80.885574	127.344818	144.099442	2.026917	0.000000	-0.632829	0.000000	0.000000	0.000000	0.583812	-0.195852	-0.210486	0.000000	0.000000	4.000000	28.000000	0.000000
2001.806760	-0.083517	0.540475	0.039051	80.564644	126.270912	143.168854	1.991836	0.000000	-0.730131	0.000000	0.000000	0.000000	0.564036	-0.194235	-0.235693	0.000000	0.000000	4.000000	28.000000	0.000000
2001.810094	-0.083517	0.540475	0.039051	80.564644	126.270912	143.168854	1.991836	0.000000	-0.730131	0.000000	0.000000	0.000000	0.564036	-0.194235	-0.235693	0.000000	0.000000	4.000000	28.000000	0.000000
2001.813427	-0.083517	0.540475	0.039051	80.564644	126.270912	143.168854	1.991836	0.000000	-0.730131	0.000000	0.000000	0.000000	0.564036	-0.194235	-0.235693	0.000000	0.000000	4.000000	28.000000	0.000000
2001.816760	-0.081710	0.539840	0.038222	80.246956	125.413841	142.442947	1.952554	0.000000	-0.824137	0.000000	0.000000	0.000000	0.542167	-0.190584	-0.248607	0.000000	0.000000	4.000000	28.000000	0.000000
2001.820094	-0.081710	0.539840	0.038222	80.246956	125.413841	142.442947	1.952554	0.000000	-0.824137	0.000000	0.000000	0.000000	0.542167	-0.190584	-0.248607	0.000000	0.000000	4.000000	28.000000	0.000000
2001.823427	-0.081710	0.539840	0.038222	80.246956	125.413841	142.442947	1.952554	0.000000	-0.824137	0.000000	0.000000	0.000000	0.542167	-0.190584	-0.248607	0.000000	0.000000	4.000000	28.000000	0.000000
2001.826760	-0.079988	0.539248	0.037280	79.962952	124.704910	141.843353	1.911120	0.000000	-0.914498	0.000000	0.000000	0.000000	0.516548	-0.177653	-0.282642	0.000000	0.000000	4.000000	28.000000	0.000000
2001.830094	-0.079988	0.539248	0.037280	79.962952	124.704910	141.843353	1.911120	0.000000	-0.914498	0.000000	0.000000	0.000000	0.516548	-0.177653	-0.282642	0.000000	0.000000	4.000000	28.000000	0.000000
2001.833427	-0.079988	0.539248	0.037280	79.962952	124.704910	141.843353	1.911120	0.000000	-0.914498	0.000000	0.000000	0.000000	0.516548	-0.177653	-0.282642	0.000000	0.000000	4.000000	28.000000	0.000000
2001.836760	-0.078318	0.538712	0.036314	79.756851	124.095322	141.302719	1.864013	0.000000	-1.000589	0.000000	0.000000	0.000000	0.501027	-0.160768	-0.289886	0.000000	0.000000	4.000000	28.000000	0.000000
2001.840094	-0.078318	0.538712	0.036314	79.756851	124.095322	141.302719	1.864013	0.000000	-1.000589	0.000000	0.000000	0.000000	0.501027	-0.160768	-0.289886	0.000000	0.000000	4.000000	28.000000	0.000000
2001.843427	-0.078318	0.538712	0.036314	79.756851	124.095322	141.302719	1.864013	0.000000	-1.000589	0.000000	0.000000	0.000000	0.501027	-0.160768	-0.289886	0.000000	0.000000	4.000000	28.000000	0.000000
2001.846760	-0.076767	0.538215	0.035295	79.663605	123.367195	140.605896	1.815699	0.000000	-1.084093	0.000000	0.000000	0.000000	0.465354	-0.149099	-0.305643	0.000000	0.000000	4.000000	28.000000	0.000000
2001.850094	-0.076767	0.538215	0.035295	79.663605	123.367195	140.605896	1.815699	0.000000	-1.084093	0.000000	0.000000	0.000000	0.465354	-0.149099	-0.305643	0.000000	0.000000	4.000000	28.000000	0.000000
2001.853427	-0.076767	0.538215	0.035295	79.663605	123.367195	140.605896	1.815699	0.000000	-1.084093	0.000000	0.000000	0.000000	0.465354	-0.149099	-0.305643	0.000000	0.000000	4.000000	28.000000	0.000000
2001.856760	-0.075279	0.537814	0.034331	79.662521	122.371132	139.633362	1.764758	0.000000	-1.161652	0.000000	0.000000	0.000000	0.446441	-0.120286	-0.289290	0.000000	0.000000	4.000000	28.000000	0.000000
2001.860094	-0.075279	0.537814	0.034331	79.662521	122.371132	139.633362	1.764758	0.000000	-1.161652	0.000000	0.000000	0.000000	0.446441	-0.120286	-0.289290	0.000000	0.000000	4.000000	28.000000	0.000000
2001.863427	-0.075279	0.537814	0.034331	79.662521	122.371132	139.633362	1.764758	0.000000	-1.161652	0.000000	0.000000	0.000000	0.446441	-0.120286	-0.289290	0.000000	0.000000	4.000000	28.000000	0.000000
2001.866760	-0.073826	0.537421	0.033398	79.707336	121.156189	138.443420	1.716543	0.000000	-1.236059	0.000000	0.000000	0.000000	0.435984	-0.118064	-0.279901	0.000000	0.000000	4.000000	28.000000	0.000000
2001.870094	-0.073826	0.537421	0.033398	79.707336	121.156189	138.443420	1.716543	0.000000	-1.236059	0.000000	0.000000	0.000000	0.435984	-0.118064	-0.279901	0.000000	0.000000	4.000000	28.000000	0.000000
2001.873427	-0.073826	0.537421	0.033398	79.707336	121.156189	138.443420	1.716543	0.000000	-1.236059	0.000000	0.000000	0.000000	0.435984	-0.118064	-0.279901	0.000000	0.000000	4.000000	28.000000	0.000000
2001.876760	-0.072432	0.537078	0.032507	79.751472	119.848320	137.176590	1.669893	0.000000	-1.308723	0.000000	0.000000	0.000000	0.418055	-0.102642	-0.267243	0.000000	0.000000	4.000000	28.000000	0.000000
2001.880094	-0.072432	0.537078	0.032507	79.751472	119.848320	137.176590	1.669893	0.000000	-1.308723	0.000000	0.000000	0.000000	0.418055	-0.102642	-0.267243	0.000000	0.000000	4.000000	28.000000	0.000000
2001.883427	-0.072432	0.537078	0.032507	79.751472	119.848320	137.176590	1.669893	0.000000	-1.308723	0.000000	0.000000	0.000000	0.418055	-0.102642	-0.267243	0.000000	0.000000	4.000000	28.000000	0.000000
2001.886760	-0.071135	0.536764	0.031593	79.756332	118.511627	135.906952	1.625352	0.000000	-1.378399	0.000000	0.000000	0.000000	0.388968	-0.094412	-0.274123	0.000000	0.000000	4.000000	28.000000	0.000000
2001.890094	-0.071135	0.536764	0.031593	79.756332	118.511627	135.906952	1.625352	0.000000	-1.378399	0.000000	0.000000	0.000000	0.388968	-0.094412	-0.274123	0.000000	0.000000	4.000000	28.000000	0.000000
2001.893427	-0.071135	0.536764	0.031593	79.756332	118.511627	135.906952	1.625352	0.000000	-1.378399	0.000000	0.000000	0.000000	0.388968	-0.094412	-0.274123	0.000000	0.000000	4.000000	28.000000	0.000000
2001.896760	-0.069921	0.536500	0.030720	79.736359	117.274567	134.748611	1.579665	0.000000	-1.443227	0.000000	0.000000	0.000000	0.364422	-0.079173	-0.262003	0.000000	0.000000	4.000000	28.000000	0.000000
2001.900094	-0.069921	0.536500	0.030720	79.736359	117.274567	134.748611	1.579665	0.000000	-1.443227	0.000000	0.000000	0.000000	0.364422	-0.079173	-0.262003	0.000000	0.000000	4.000000	28.000000	0.000000
2001.903427	-0.069921	0.536500	0.030720	79.736359	117.274567	134.748611	1.579665	0.000000	-1.443227	0.000000	0.000000	0.000000	0.364422	-0.079173	-0.262003	0.000000	0.000000	4.000000	28.000000	0.000000
2001.906760	-0.068803	0.536334	0.029835	79.706444	116.333244	133.862152	1.535998	0.000000	-1.503964	0.000000	0.000000	0.000000	0.335244	-0.049872	-0.265468	0.000000	0.000000	4.000000	28.000000	0.000000
2001.910094	-0.068803	0.536334	0.029835	79.706444	116.333244	133.862152	1.535998	0.000000	-1.503964	0.000000	0.000000	0.000000	0.335244	-0.049872	-0.265468	0.000000	0.000000	4.000000	28.000000	0.000000
2001.913427	-0.068803	0.536334	0.029835	79.706444	116.333244	133.862152	1.535998	0.000000	-1.503964	0.000000	0.000000	0.000000	0.335244	-0.049872	-0.265468	0.000000	0.000000	4.000000	28.000000	0.000000
2001.916760	-0.067763	0.536227	0.028970	79.686470	115.787994	133.322540	1.491753	0.000000	-1.559838	0.000000	0.000000	0.000000	0.312013	-0.031843	-0.259653	0.000000	0.000000	4.000000	28.000000	0.000000
2001.920094	-0.067763	0.536227	0.028970	79.686470	115.787994	133.322540	1.491753	0.000000	-1.559838	0.000000	0.000000	0.000000	0.312013	-0.031843	-0.259653	0.000000	0.000000	4.000000	28.000000	0.000000
2001.923427	-0.067763	0.536227	0.028970	79.686470	115.787994	133.322540	1.491753	0.000000	-1.559838	0.000000	0.000000	0.000000	0.312013	-0.031843	-0.259653	0.000000	0.000000	4.000000	28.000000	0.000000
2001.926760	-0.066791	0.536184	0.028060	79.683708	115.554070	133.055313	1.448478	0.000000	-1.611840	0.000000	0.000000	0.000000	0.291571	-0.012869	-0.272761	0.000000	0.000000	4.000000	28.000000	0.000000
2001.930094	-0.066791	0.536184	0.028060	79.683708	115.554070	133.055313	1.448478	0.000000	-1.611840	0.000000	0.000000	0.000000	0.291571	-0.012869	-0.272761	0.000000	0.000000	4.000000	28.000000	0.000000
2001.933427	-0.066791	0.536184	0.028060	79.683708	115.554070	133.055313	1.448478	0.000000	-1.611840	0.000000	0.000000	0.000000	0.291571	-0.012869	-0.272761	0.000000	0.000000	4.000000	28.000000	0.000000
2001.936760	-0.065867	0.536194	0.027134	79.680748	115.611771	133.041855	1.403018	0.000000	-1.660435	0.000000	0.000000	0.000000	0.277164	0.002972	-0.278018	0.000000	0.000000	4.000000	28.000000	0.000000
2001.940094	-0.065867	0.536194	0.027134	79.680748	115.611771	133.041855	1.403018	0.000000	-1.660435	0.000000	0.000000	0.000000	0.277164	0.002972	-0.278018	0.000000	0.000000	4.000000	28.000000	0.000000
2001.943427	-0.065867	0.536194	0.027134	79.680748	115.611771	133.041855	1.403018	0.000000	-1.660435	0.000000	0.000000	0.000000	0.277164	0.002972	-0.278018	0.000000	0.000000	4.000000	28.000000	0.000000
2001.946760	-0.064994	0.536247	0.026212	79.672997	115.807358	133.156616	1.356681	0.000000	-1.706629	0.000000	0.000000	0.000000	0.261910	0.015696	-0.276383	0.000000	0.000000	4.000000	28.000000	0.000000
2001.950094	-0.064994	0.536247	0.026212	79.672997	115.807358	133.156616	1.356681	0.000000	-1.706629	0.000000	0.000000	0.000000	0.261910	0.015696	-0.276383	0.000000	0.000000	4.000000	28.000000	0.000000
2001.953427	-0.064994	0.536247	0.026212	79.672997	115.807358	133.156616	1.356681	0.000000	-1.706629	0.000000	0.000000	0.000000	0.261910	0.015696	-0.276383	0.000000	0.000000	4.000000	28.000000	0.000000
2001.956760	-0.064190	0.536308	0.025257	79.676331	115.917763	133.194641	1.310617	0.000000	-1.750281	0.000000	0.000000	0.000000	0.241350	0.018362	-0.286637	0.000000	0.000000	4.000000	28.000000	0.000000
2001.960094	-0.064190	0.536308	0.025257	79.676331	115.917763	133.194641	1.310617	0.000000	-1.750281	0.000000	0.000000	0.000000	0.241350	0.018362	-0.286637	0.000000	0.000000	4.000000	28.000000	0.000000
2001.963427	-0.064190	0.536308	0.025257	79.676331	115.917763	133.194641	1.310617	0.000000	-1.750281	0.000000	0.000000	0.000000	0.241350	0.018362	-0.286637	0.000000	0.000000	4.000000	28.000000	0.000000
2001.966760	-0.063437	0.536358	0.024316	79.705696	115.865814	133.076080	1.262845	0.000000	-1.790506	0.000000	0.000000	0.000000	0.225943	0.015049	-0.282252	0.000000	0.000000	4.000000	28.000000	0.000000
2001.970094	-0.063437	0.536358	0.024316	79.705696	115.865814	133.076080	1.262845	0.000000	-1.790506	0.000000	0.000000	0.000000	0.225943	0.015049	-0.282252	0.000000	0.000000	4.000000	28.000000	0.000000
2001.973427	-0.063437	0.536358	0.024316	79.705696	115.865814	133.076080	1.262845	0.000000	-1.790506	0.000000	0.000000	0.000000	0.225943	0.015049	-0.282252	0.000000	0.000000	4.000000	28.000000	0.000000
2001.976760	-0.062731	0.536434	0.023363	79.759956	115.613724	132.774368	1.215803	0.000000	-1.828163	0.000000	0.000000	0.000000	0.211699	0.022698	-0.285902	0.000000	0.000000	4.000000	28.000000	0.000000
2001.980094	-0.062731	0.536434	0.023363	79.759956	115.613724	132.774368	1.215803	0.000000	-1.828163	0.000000	0.000000	0.000000	0.211699	0.022698	-0.285902	0.000000	0.000000	4.000000	28.000000	0.000000
2001.983427	-0.062731	0.536434	0.023363	79.759956	115.613724	132.774368	1.215803	0.000000	-1.828163	0.000000	0.000000	0.000000	0.211699	0.022698	-0.285902	0.000000	0.000000	4.000000	28.000000	0.000000
2001.986760	-0.062071	0.536465	0.022388	79.833687	115.226990	132.342743	1.168152	0.000000	-1.863446	0.000000	0.000000	0.000000	0.197914	0.009454	-0.292460	0.000000	0.000000	4.000000	28.000000	0.000000
2001.990094	-0.062071	0.536465	0.022388	79.833687	115.226990	132.342743	1.168152	0.000000	-1.863446	0.000000	0.000000	0.000000	0.197914	0.009454	-0.292460	0.000000	0.000000	4.000000	28.000000	0.000000
2001.993427	-0.062071	0.536465	0.022388	79.833687	115.226990	132.342743	1.168152	0.000000	-1.863446	0.000000	0.000000	0.000000	0.197914	0.009454	-0.292460	0.000000	0.000000	4.000000	28.000000	0.000000
2001.996760	-0.061476	0.536515	0.021357	79.903885	114.837067	131.915237	1.119409	0.000000	-1.896432	0.000000	0.000000	0.000000	0.178595	0.015010	-0.309270	0.000000	0.000000	4.000000	28.000000	0.000000
2002.000094	-0.061476	0.536515	0.021357	79.903885	114.837067	131.915237	1.119409	0.000000	-1.896432	0.000000	0.000000	0.000000	0.178595	0.015010	-0.309270	0.000000	0.000000	4.000000	28.000000	0.000000
2002.003427	-0.061476	0.536515	0.021357	79.903885	114.837067	131.915237	1.119409	0.000000	-1.896432	0.000000	0.000000	0.000000	0.178595	0.015010	-0.309270	0.000000	0.000000	4.000000	28.000000	0.000000
2002.006760	-0.060925	0.536600	0.020292	79.980583	114.417725	131.460922	1.067864	0.000000	-1.926198	0.000000	0.000000	0.000000	0.165462	0.025477	-0.319614	0.000000	0.000000	4.000000	28.000000	0.000000
2002.010094	-0.060925	0.536600	0.020292	79.980583	114.417725	131.460922	1.067864	0.000000	-1.926198	0.000000	0.000000	0.000000	0.165462	0.025477	-0.319614	0.000000	0.000000	4.000000	28.000000	0.000000
2002.013427	-0.060925	0.536600	0.020292	79.980583	114.417725	131.460922	1.067864	0.000000	-1.926198	0.000000	0.000000	0.000000	0.165462	0.025477	-0.319614	0.000000	0.000000	4.000000	28.000000	0.000000
2002.016760	-0.060462	0.536693	0.019191	80.072945	113.870621	130.891525	1.014595	0.000000	-1.953775	0.000000	0.000000	0.000000	0.138668	0.027938	-0.330362	0.000000	0.000000	4.000000	28.000000	0.000000
2002.020094	-0.060462	0.536693	0.019191	80.072945	113.870621	130.891525	1.014595	0.000000	-1.953775	0.000000	0.000000	0.000000	0.138668	0.027938	-0.330362	0.000000	0.000000	4.000000	28.000000	0.000000
2002.023427	-0.060462	0.536693	0.019191	80.072945	113.870621	130.891525	1.014595	0.000000	-1.953775	0.000000	0.000000	0.000000	0.138668	0.027938	-0.330362	0.000000	0.000000	4.000000	28.000000	0.000000
2002.026760	-0.060136	0.536811	0.018067	80.178856	113.193382	130.207123	0.959535	0.000000	-1.976886	0.000000	0.000000	0.000000	0.097812	0.035383	-0.337193	0.000000	0.000000	4.000000	28.000000	0.000000
2002.030094	-0.060136	0.536811	0.018067	80.178856	113.193382	130.207123	0.959535	0.000000	-1.976886	0.000000	0.000000	0.000000	0.097812	0.035383	-0.337193	0.000000	0.000000	4.000000	28.000000	0.000000
2002.033427	-0.060136	0.536811	0.018067	80.178856	113.193382	130.207123	0.959535	0.000000	-1.976886	0.000000	0.000000	0.000000	0.097812	0.035383	-0.337193	0.000000	0.000000	4.000000	28.000000	0.000000
2002.036760	-0.059954	0.536951	0.016985	80.314705	112.238594	129.267212	0.903336	0.000000	-1.993188	0.000000	0.000000	0.000000	0.054799	0.041927	-0.324642	0.000000	0.000000	4.000000	28.000000	0.000000
2002.040094	-0.059954	0.536951	0.016985	80.314705	112.238594	129.267212	0.903336	0.000000	-1.993188	0.000000	0.000000	0.000000	0.054799	0.041927	-0.324642	0.000000	0.000000	4.000000	28.000000	0.000000
2002.043427	-0.059954	0.536951	0.016985	80.314705	112.238594	129.267212	0.903336	0.000000	-1.993188	0.000000	0.000000	0.000000	0.054799	0.041927	-0.324642	0.000000	0.000000	4.000000	28.000000	0.000000
2002.046760	-0.059886	0.537080	0.015910	80.461807	111.126419	128.184631	0.849229	0.000000	-2.002321	0.000000	0.000000	0.000000	0.020213	0.038612	-0.322297	0.000000	0.000000	4.000000	28.000000	0.000000
2002.050094	-0.059886	0.537080	0.015910	80.461807	111.126419	128.184631	0.849229	0.000000	-2.002321	0.000000	0.000000	0.000000	0.020213	0.038612	-0.322297	0.000000	0.000000	4.000000	28.000000	0.000000
2002.053427	-0.059886	0.537080	0.015910	80.461807	111.126419	128.184631	0.849229	0.000000	-2.002321	0.000000	0.000000	0.000000	0.020213	0.038612	-0.322297	0.000000	0.000000	4.000000	28.000000	0.000000
2002.056760	-0.059916	0.537205	0.014888	80.608154	109.891594	126.992973	0.795513	0.000000	-2.005690	0.000000	0.000000	0.000000	-0.009006	0.037452	-0.306614	0.000000	0.000000	4.000000	28.000000	0.000000
2002.060094	-0.059916	0.537205	0.014888	80.608154	109.891594	126.992973	0.795513	0.000000	-2.005690	0.000000	0.000000	0.000000	-0.009006	0.037452	-0.306614	0.000000	0.000000	4.000000	28.000000	0.000000
2002.063427	-0.059916	0.537205	0.014888	80.608154	109.891594	126.992973	0.795513	0.000000	-2.005690	0.000000	0.000000	0.000000	-0.009006	0.037452	-0.306614	0.000000	0.000000	4.000000	28.000000	0.000000
2002.066760	-0.059993	0.537319	0.013883	80.726044	108.648041	125.824310	0.744410	0.000000	-2.004189	0.000000	0.000000	0.000000	-0.023070	0.034230	-0.301646	0.000000	0.000000	4.000000	28.000000	0.000000
2002.070094	-0.059993	0.537319	0.013883	80.726044	108.648041	125.824310	0.744410	0.000000	-2.004189	0.000000	0.000000	0.000000	-0.023070	0.034230	-0.301646	0.000000	0.000000	4.000000	28.000000	0.000000
2002.073427	-0.059993	0.537319	0.013883	80.726044	108.648041	125.824310	0.744410	0.000000	-2.004189	0.000000	0.000000	0.000000	-0.023070	0.034230	-0.301646	0.000000	0.000000	4.000000	28.000000	0.000000
2002.076760	-0.059993	0.537319	0.013883	80.809830	107.492371	124.754196	0.694136	0.000000	-2.000344	0.000000	0.000000	0.000000	-0.023070	0.034230	-0.301646	0.000000	0.000000	4.000000	28.000000	0.000000
2002.080094	-0.060144	0.537455	0.012928	80.809830	107.492371	124.754196	0.694136	0.000000	-2.000344	0.000000	0.000000	0.000000	-0.045180	0.040948	-0.286363	0.000000	0.000000	4.000000	28.000000	0.000000
2002.083427	-0.060144	0.537455	0.012928	80.809830	107.492371	124.754196	0.694136	0.000000	-2.000344	0.000000	0.000000	0.000000	-0.045180	0.040948	-0.286363	0.000000	0.000000	4.000000	28.000000	0.000000
2002.086760	-0.060323	0.537614	0.012030	80.854797	106.550247	123.904083	0.694136	0.000000	-2.000344	0.000000	0.000000	0.000000	-0.053838	0.047643	-0.269353	0.000000	0.000000	4.000000	28.000000	0.000000
2002.090094	-0.060323	0.537614	0.012030	80.854797	106.550247	123.904083	0.694136	0.000000	-2.000344	0.000000	0.000000	0.000000	-0.053838	0.047643	-0.269353	0.000000	0.000000	4.000000	28.000000	0.000000
2002.093427	-0.060323	0.537614	0.012030	80.854797	106.550247	123.904083	0.694136	0.000000	-2.000344	0.000000	0.000000	0.000000	-0.053838	0.047643	-0.269353	0.000000	0.000000	4.000000	28.000000	0.000000
2002.096760	-0.060323	0.537614	0.012030	80.874992	105.856026	123.299995	0.601517	0.000000	-1.983841	0.000000	0.000000	0.000000	-0.053838	0.047643	-0.269353	0.000000	0.000000	4.000000	28.000000	0.000000
2002.100094	-0.060527	0.537762	0.011152	80.874992	105.856026	123.299995	0.601517	0.000000	-1.983841	0.000000	0.000000	0.000000	-0.061053	0.044520	-0.263496	0.000000	0.000000	4.000000	28.000000	0.000000
2002.103427	-0.060527	0.537762	0.011152	80.874992	105.856026	123.299995	0.601517	0.000000	-1.983841	0.000000	0.000000	0.000000	-0.061053	0.044520	-0.263496	0.000000	0.000000	4.000000	28.000000	0.000000
2002.106760	-0.060775	0.537952	0.010282	80.890251	105.510109	123.018761	0.601517	0.000000	-1.983841	0.000000	0.000000	0.000000	-0.074561	0.056868	-0.261125	0.000000	0.000000	4.000000	28.000000	0.000000
2002.110094	-0.060775	0.537952	0.010282	80.890251	105.510109	123.018761	0.601517	0.000000	-1.983841	0.000000	0.000000	0.000000	-0.074561	0.056868	-0.261125	0.000000	0.000000	4.000000	28.000000	0.000000
2002.113427	-0.060775	0.537952	0.010282	80.890251	105.510109	123.018761	0.601517	0.000000	-1.983841	0.000000	0.000000	0.000000	-0.074561	0.056868	-0.261125	0.000000	0.000000	4.000000	28.000000	0.000000
2002.116760	-0.060775	0.537952	0.010282	80.886581	105.526093	123.085159	0.514080	0.000000	-1.961239	0.000000	0.000000	0.000000	-0.074561	0.056868	-0.261125	0.000000	0.000000	4.000000	28.000000	0.000000
2002.120094	-0.061072	0.538147	0.009446	80.886581	105.526093	123.085159	0.514080	0.000000	-1.961239	0.000000	0.000000	0.000000	-0.089079	0.058672	-0.250561	0.000000	0.000000	4.000000	28.000000	0.000000
2002.123427	-0.061072	0.538147	0.009446	80.886581	105.526093	123.085159	0.514080	0.000000	-1.961239	0.000000	0.000000	0.000000	-0.089079	0.058672	-0.250561	0.000000	0.000000	4.000000	28.000000	0.000000
2002.126760	-0.061436	0.538358	0.008620	80.881866	105.564217	123.179855	0.514080	0.000000	-1.961239	0.000000	0.000000	0.000000	-0.109282	0.063285	-0.247788	0.000000	0.000000	4.000000	28.000000	0.000000
2002.130094	-0.061436	0.538358	0.008620	80.881866	105.564217	123.179855	0.514080	0.000000	-1.961239	0.000000	0.000000	0.000000	-0.109282	0.063285	-0.247788	0.000000	0.000000	4.000000	28.000000	0.000000
2002.133427	-0.061436	0.538358	0.008620	80.881866	105.564217	123.179855	0.514080	0.000000	-1.961239	0.000000	0.000000	0.000000	-0.109282	0.063285	-0.247788	0.000000	0.000000	4.000000	28.000000	0.000000
2002.136760	-0.061436	0.538358	0.008620	80.878204	105.552795	123.234398	0.431021	0.000000	-1.928178	0.000000	0.000000	0.000000	-0.109282	0.063285	-0.247788	0.000000	0.000000	4.000000	28.000000	0.000000
2002.140094	-0.061893	0.538575	0.007824	80.878204	105.552795	123.234398	0.431021	0.000000	-1.928178	0.000000	0.000000	0.000000	-0.136938	0.065115	-0.239032	0.000000	0.000000	4.000000	28.000000	0.000000
2002.143427	-0.061893	0.538575	0.007824	80.878204	105.552795	123.234398	0.431021	0.000000	-1.928178	0.000000	0.000000	0.000000	-0.136938	0.065115	-0.239032	0.000000	0.000000	4.000000	28.000000	0.000000
2002.146760	-0.062444	0.538790	0.007079	80.875725	105.509712	123.270653	0.431021	0.000000	-1.928178	0.000000	0.000000	0.000000	-0.165435	0.064279	-0.223431	0.000000	0.000000	4.000000	28.000000	0.000000
2002.150094	-0.062444	0.538790	0.007079	80.875725	105.509712	123.270653	0.431021	0.000000	-1.928178	0.000000	0.000000	0.000000	-0.165435	0.064279	-0.223431	0.000000	0.000000	4.000000	28.000000	0.000000
2002.153427	-0.062444	0.538790	0.007079	80.875725	105.509712	123.270653	0.431021	0.000000	-1.928178	0.000000	0.000000	0.000000	-0.165435	0.064279	-0.223431	0.000000	0.000000	4.000000	28.000000	0.000000
2002.156760	-0.062444	0.538790	0.007079	80.874672	105.463997	123.310738	0.353944	0.000000	-1.877783	0.000000	0.000000	0.000000	-0.165435	0.064279	-0.223431	0.000000	0.000000	4.000000	28.000000	0.000000
2002.160094	-0.063066	0.538985	0.006370	80.874672	105.463997	123.310738	0.353944	0.000000	-1.877783	0.000000	0.000000	0.000000	-0.186524	0.058516	-0.212595	0.000000	0.000000	4.000000	28.000000	0.000000
2002.163427	-0.063066	0.538985	0.006370	80.874672	105.463997	123.310738	0.353944	0.000000	-1.877783	0.000000	0.000000	0.000000	-0.186524	0.058516	-0.212595	0.000000	0.000000	4.000000	28.000000	0.000000
2002.166760	-0.063755	0.539144	0.005679	80.872215	105.404663	123.347046	0.353944	0.000000	-1.877783	0.000000	0.000000	0.000000	-0.206821	0.047926	-0.207409	0.000000	0.000000	4.000000	28.000000	0.000000
2002.170094	-0.063755	0.539144	0.005679	80.872215	105.404663	123.347046	0.353944	0.000000	-1.877783	0.000000	0.000000	0.000000	-0.206821	0.047926	-0.207409	0.000000	0.000000	4.000000	28.000000	0.000000
2002.173427	-0.063755	0.539144	0.005679	80.872215	105.404663	123.347046	0.353944	0.000000	-1.877783	0.000000	0.000000	0.000000	-0.206821	0.047926	-0.207409	0.000000	0.000000	4.000000	28.000000	0.000000
2002.176760	-0.064492	0.539311	0.005022	80.868454	105.360352	123.401344	0.283944	0.000000	-1.812225	0.000000	0.000000	0.000000	-0.221078	0.049919	-0.197126	0.000000	0.000000	4.000000	28.000000	0.000000
2002.180094	-0.064492	0.539311	0.005022	80.868454	105.360352	123.401344	0.283944	0.000000	-1.812225	0.000000	0.000000	0.000000	-0.221078	0.049919	-0.197126	0.000000	0.000000	4.000000	28.000000	0.000000
2002.183427	-0.064492	0.539311	0.005022	80.868454	105.360352	123.401344	0.283944	0.000000	-1.812225	0.000000	0.000000	0.000000	-0.221078	0.049919	-0.197126	0.000000	0.000000	4.000000	28.000000	0.000000
2002.186760	-0.064492	0.539311	0.005022	80.864769	105.307945	123.455696	0.251089	0.000000	-1.775379	0.000000	0.000000	0.000000	-0.221078	0.049919	-0.197126	0.000000	0.000000	4.000000	28.000000	0.000000
2002.190094	-0.065256	0.539433	0.004411	80.864769	105.307945	123.455696	0.251089	0.000000	-1.775379	0.000000	0.000000	0.000000	-0.229153	0.036688	-0.183302	0.000000	0.000000	4.000000	28.000000	0.000000
2002.193427	-0.065256	0.539433	0.004411	80.864769	105.307945	123.455696	0.251089	0.000000	-1.775379	0.000000	0.000000	0.000000	-0.229153	0.036688	-0.183302	0.000000	0.000000	4.000000	28.000000	0.000000
2002.196760	-0.066038	0.539513	0.003781	80.859802	105.276062	123.528084	0.251089	0.000000	-1.775379	0.000000	0.000000	0.000000	-0.234504	0.024001	-0.188921	0.000000	0.000000	4.000000	28.000000	0.000000
2002.200094	-0.066038	0.539513	0.003781	80.859802	105.276062	123.528084	0.251089	0.000000	-1.775379	0.000000	0.000000	0.000000	-0.234504	0.024001	-0.188921	0.000000	0.000000	4.000000	28.000000	0.000000
2002.203427	-0.066038	0.539513	0.003781	80.859802	105.276062	123.528084	0.251089	0.000000	-1.775379	0.000000	0.000000	0.000000	-0.234504	0.024001	-0.188921	0.000000	0.000000	4.000000	28.000000	0.000000
2002.206760	-0.066038	0.539513	0.003781	80.852325	105.277046	123.636520	0.189052	0.000000	-1.698103	0.000000	0.000000	0.000000	-0.234504	0.024001	-0.188921	0.000000	0.000000	4.000000	28.000000	0.000000
2002.210094	-0.066828	0.539566	0.003219	80.852325	105.277046	123.636520	0.189052	0.000000	-1.698103	0.000000	0.000000	0.000000	-0.236878	0.015788	-0.168608	0.000000	0.000000	4.000000	28.000000	0.000000
2002.213427	-0.066828	0.539566	0.003219	80.852325	105.277046	123.636520	0.189052	0.000000	-1.698103	0.000000	0.000000	0.000000	-0.236878	0.015788	-0.168608	0.000000	0.000000	4.000000	28.000000	0.000000
2002.216760	-0.067605	0.539527	0.002586	80.841034	105.331146	123.798767	0.189052	0.000000	-1.698103	0.000000	0.000000	0.000000	-0.233227	-0.011611	-0.190051	0.000000	0.000000	4.000000	28.000000	0.000000
2002.220094	-0.067605	0.539527	0.002586	80.841034	105.331146	123.798767	0.189052	0.000000	-1.698103	0.000000	0.000000	0.000000	-0.233227	-0.011611	-0.190051	0.000000	0.000000	4.000000	28.000000	0.000000
2002.223427	-0.067605	0.539527	0.002586	80.841034	105.331146	123.798767	0.189052	0.000000	-1.698103	0.000000	0.000000	0.000000	-0.233227	-0.011611	-0.190051	0.000000	0.000000	4.000000	28.000000	0.000000
2002.226760	-0.068382	0.539438	0.001959	80.827141	105.420349	123.996552	0.129276	0.000000	-1.619752	0.000000	0.000000	0.000000	-0.232981	-0.026867	-0.187829	0.000000	0.000000	4.000000	28.000000	0.000000
2002.230094	-0.068382	0.539438	0.001959	80.827141	105.420349	123.996552	0.129276	0.000000	-1.619752	0.000000	0.000000	0.000000	-0.232981	-0.026867	-0.187829	0.000000	0.000000	4.000000	28.000000	0.000000
2002.233427	-0.068382	0.539438	0.001959	80.827141	105.420349	123.996552	0.129276	0.000000	-1.619752	0.000000	0.000000	0.000000	-0.232981	-0.026867	-0.187829	0.000000	0.000000	4.000000	28.000000	0.000000
2002.236760	-0.069195	0.539290	0.001292	80.806747	105.591789	124.283188	0.097971	0.000000	-1.580922	0.000000	0.000000	0.000000	-0.243919	-0.044321	-0.200094	0.000000	0.000000	4.000000	28.000000	0.000000
2002.240094	-0.069195	0.539290	0.001292	80.806747	105.591789	124.283188	0.097971	0.000000	-1.580922	0.000000	0.000000	0.000000	-0.243919	-0.044321	-0.200094	0.000000	0.000000	4.000000	28.000000	0.000000
2002.243427	-0.069195	0.539290	0.001292	80.806747	105.591789	124.283188	0.097971	0.000000	-1.580922	0.000000	0.000000	0.000000	-0.243919	-0.044321	-0.200094	0.000000	0.000000	4.000000	28.000000	0.000000
2002.246760	-0.070018	0.539093	0.000565	80.784843	105.776871	124.586395	0.064622	0.000000	-1.540269	0.000000	0.000000	0.000000	-0.247161	-0.059045	-0.218370	0.000000	0.000000	4.000000	28.000000	0.000000
2002.250094	-0.070018	0.539093	0.000565	80.784843	105.776871	124.586395	0.064622	0.000000	-1.540269	0.000000	0.000000	0.000000	-0.247161	-0.059045	-0.218370	0.000000	0.000000	4.000000	28.000000	0.000000
2002.253427	-0.070018	0.539093	0.000565	80.784843	105.776871	124.586395	0.064622	0.000000	-1.540269	0.000000	0.000000	0.000000	-0.247161	-0.059045	-0.218370	0.000000	0.000000	4.000000	28.000000	0.000000
2002.256760	-0.070884	0.538871	-0.000167	80.760071	105.989960	124.923523	0.028227	0.000000	-1.499076	0.000000	0.000000	0.000000	-0.259580	-0.066559	-0.219607	0.000000	0.000000	4.000000	28.000000	0.000000
2002.260094	-0.070884	0.538871	-0.000167	80.760071	105.989960	124.923523	0.028227	0.000000	-1.499076	0.000000	0.000000	0.000000	-0.259580	-0.066559	-0.219607	0.000000	0.000000	4.000000	28.000000	0.000000
2002.263427	-0.070884	0.538871	-0.000167	80.760071	105.989960	124.923523	0.028227	0.000000	-1.499076	0.000000	0.000000	0.000000	-0.259580	-0.066559	-0.219607	0.000000	0.000000	4.000000	28.000000	0.000000
2002.266760	-0.071750	0.538640	-0.000878	80.733612	106.195602	125.254890	-0.008375	0.000000	-1.455812	0.000000	0.000000	0.000000	-0.259824	-0.069182	-0.213285	0.000000	0.000000	4.000000	28.000000	0.000000
2002.270094	-0.071750	0.538640	-0.000878	80.733612	106.195602	125.254890	-0.008375	0.000000	-1.455812	0.000000	0.000000	0.000000	-0.259824	-0.069182	-0.213285	0.000000	0.000000	4.000000	28.000000	0.000000
2002.273427	-0.071750	0.538640	-0.000878	80.733612	106.195602	125.254890	-0.008375	0.000000	-1.455812	0.000000	0.000000	0.000000	-0.259824	-0.069182	-0.213285	0.000000	0.000000	4.000000	28.000000	0.000000
2002.276760	-0.072616	0.538427	-0.001573	80.709549	106.387749	125.570847	-0.043922	0.000000	-1.412509	0.000000	0.000000	0.000000	-0.259901	-0.064177	-0.208277	0.000000	0.000000	4.000000	28.000000	0.000000
2002.280094	-0.072616	0.538427	-0.001573	80.709549	106.387749	125.570847	-0.043922	0.000000	-1.412509	0.000000	0.000000	0.000000	-0.259901	-0.064177	-0.208277	0.000000	0.000000	4.000000	28.000000	0.000000
2002.283427	-0.072616	0.538427	-0.001573	80.709549	106.387749	125.570847	-0.043922	0.000000	-1.412509	0.000000	0.000000	0.000000	-0.259901	-0.064177	-0.208277	0.000000	0.000000	4.000000	28.000000	0.000000
2002.286760	-0.073469	0.538211	-0.002201	80.685188	106.558121	125.863777	-0.078635	0.000000	-1.369192	0.000000	0.000000	0.000000	-0.255768	-0.064564	-0.188382	0.000000	0.000000	4.000000	28.000000	0.000000
2002.290094	-0.073469	0.538211	-0.002201	80.685188	106.558121	125.863777	-0.078635	0.000000	-1.369192	0.000000	0.000000	0.000000	-0.255768	-0.064564	-0.188382	0.000000	0.000000	4.000000	28.000000	0.000000
2002.293427	-0.073469	0.538211	-0.002201	80.685188	106.558121	125.863777	-0.078635	0.000000	-1.369192	0.000000	0.000000	0.000000	-0.255768	-0.064564	-0.188382	0.000000	0.000000	4.000000	28.000000	0.000000
2002.296760	-0.074258	0.537988	-0.002797	80.661987	106.740898	126.159248	-0.110032	0.000000	-1.326563	0.000000	0.000000	0.000000	-0.236793	-0.067121	-0.178852	0.000000	0.000000	4.000000	28.000000	0.000000
2002.300094	-0.074258	0.537988	-0.002797	80.661987	106.740898	126.159248	-0.110032	0.000000	-1.326563	0.000000	0.000000	0.000000	-0.236793	-0.067121	-0.178852	0.000000	0.000000	4.000000	28.000000	0.000000
2002.303427	-0.074258	0.537988	-0.002797	80.661987	106.740898	126.159248	-0.110032	0.000000	-1.326563	0.000000	0.000000	0.000000	-0.236793	-0.067121	-0.178852	0.000000	0.000000	4.000000	28.000000	0.000000
2002.306760	-0.074258	0.537988	-0.002797	80.638527	106.924835	126.453178	-0.139840	0.000000	-1.287098	0.000000	0.000000	0.000000	-0.236793	-0.067121	-0.178852	0.000000	0.000000	4.000000	28.000000	0.000000
2002.310094	-0.075038	0.537754	-0.003303	80.638527	106.924835	126.453178	-0.139840	0.000000	-1.287098	0.000000	0.000000	0.000000	-0.234074	-0.070160	-0.151925	0.000000	0.000000	4.000000	28.000000	0.000000
2002.313427	-0.075038	0.537754	-0.003303	80.638527	106.924835	126.453178	-0.139840	0.000000	-1.287098	0.000000	0.000000	0.000000	-0.234074	-0.070160	-0.151925	0.000000	0.000000	4.000000	28.000000	0.000000
2002.316760	-0.075771	0.537479	-0.003818	80.614830	107.112862	126.745735	-0.139840	0.000000	-1.287098	0.000000	0.000000	0.000000	-0.219942	-0.082482	-0.154548	0.000000	0.000000	4.000000	28.000000	0.000000
2002.320094	-0.075771	0.537479	-0.003818	80.614830	107.112862	126.745735	-0.139840	0.000000	-1.287098	0.000000	0.000000	0.000000	-0.219942	-0.082482	-0.154548	0.000000	0.000000	4.000000	28.000000	0.000000
2002.323427	-0.075771	0.537479	-0.003818	80.614830	107.112862	126.745735	-0.139840	0.000000	-1.287098	0.000000	0.000000	0.000000	-0.219942	-0.082482	-0.154548	0.000000	0.000000	4.000000	28.000000	0.000000
2002.326760	-0.075771	0.537479	-0.003818	80.588081	107.333099	127.070969	-0.190919	0.000000	-1.211429	0.000000	0.000000	0.000000	-0.219942	-0.082482	-0.154548	0.000000	0.000000	4.000000	28.000000	0.000000
2002.330094	-0.076507	0.537195	-0.004312	80.588081	107.333099	127.070969	-0.190919	0.000000	-1.211429	0.000000	0.000000	0.000000	-0.220622	-0.085048	-0.148078	0.000000	0.000000	4.000000	28.000000	0.000000
2002.333427	-0.076507	0.537195	-0.004312	80.588081	107.333099	127.070969	-0.190919	0.000000	-1.211429	0.000000	0.000000	0.000000	-0.220622	-0.085048	-0.148078	0.000000	0.000000	4.000000	28.000000	0.000000
2002.336760	-0.077238	0.536871	-0.004821	80.560997	107.548744	127.394325	-0.190919	0.000000	-1.211429	0.000000	0.000000	0.000000	-0.219417	-0.097343	-0.152849	0.000000	0.000000	4.000000	28.000000	0.000000
2002.340094	-0.077238	0.536871	-0.004821	80.560997	107.548744	127.394325	-0.190919	0.000000	-1.211429	0.000000	0.000000	0.000000	-0.219417	-0.097343	-0.152849	0.000000	0.000000	4.000000	28.000000	0.000000
2002.343427	-0.077238	0.536871	-0.004821	80.560997	107.548744	127.394325	-0.190919	0.000000	-1.211429	0.000000	0.000000	0.000000	-0.219417	-0.097343	-0.152849	0.000000	0.000000	4.000000	28.000000	0.000000
2002.346760	-0.077238	0.536871	-0.004821	80.532219	107.779236	127.732773	-0.241074	0.000000	-1.138089	0.000000	0.000000	0.000000	-0.219417	-0.097343	-0.152849	0.000000	0.000000	4.000000	28.000000	0.000000
2002.350094	-0.078015	0.536538	-0.005317	80.532219	107.779236	127.732773	-0.241074	0.000000	-1.138089	0.000000	0.000000	0.000000	-0.232998	-0.099862	-0.148623	0.000000	0.000000	4.000000	28.000000	0.000000
2002.353427	-0.078015	0.536538	-0.005317	80.532219	107.779236	127.732773	-0.241074	0.000000	-1.138089	0.000000	0.000000	0.000000	-0.232998	-0.099862	-0.148623	0.000000	0.000000	4.000000	28.000000	0.000000
2002.356760	-0.078815	0.536222	-0.005799	80.504524	107.985603	128.052307	-0.241074	0.000000	-1.138089	0.000000	0.000000	0.000000	-0.239915	-0.094898	-0.144621	0.000000	0.000000	4.000000	28.000000	0.000000
2002.360094	-0.078815	0.536222	-0.005799	80.504524	107.985603	128.052307	-0.241074	0.000000	-1.138089	0.000000	0.000000	0.000000	-0.239915	-0.094898	-0.144621	0.000000	0.000000	4.000000	28.000000	0.000000
2002.363427	-0.078815	0.536222	-0.005799	80.504524	107.985603	128.052307	-0.241074	0.000000	-1.138089	0.000000	0.000000	0.000000	-0.239915	-0.094898	-0.144621	0.000000	0.000000	4.000000	28.000000	0.000000
2002.366760	-0.078815	0.536222	-0.005799	80.481018	108.146332	128.320068	-0.289948	0.000000	-1.059270	0.000000	0.000000	0.000000	-0.239915	-0.094898	-0.144621	0.000000	0.000000	4.000000	28.000000	0.000000
2002.370094	-0.079562	0.535945	-0.006192	80.481018	108.146332	128.320068	-0.289948	0.000000	-1.059270	0.000000	0.000000	0.000000	-0.224367	-0.082894	-0.117954	0.000000	0.000000	4.000000	28.000000	0.000000
2002.373427	-0.079562	0.535945	-0.006192	80.481018	108.146332	128.320068	-0.289948	0.000000	-1.059270	0.000000	0.000000	0.000000	-0.224367	-0.082894	-0.117954	0.000000	0.000000	4.000000	28.000000	0.000000
2002.376760	-0.080256	0.535693	-0.006515	80.458778	108.300163	128.569809	-0.289948	0.000000	-1.059270	0.000000	0.000000	0.000000	-0.207994	-0.075801	-0.096804	0.000000	0.000000	4.000000	28.000000	0.000000
2002.380094	-0.080256	0.535693	-0.006515	80.458778	108.300163	128.569809	-0.289948	0.000000	-1.059270	0.000000	0.000000	0.000000	-0.207994	-0.075801	-0.096804	0.000000	0.000000	4.000000	28.000000	0.000000
2002.383427	-0.080256	0.535693	-0.006515	80.458778	108.300163	128.569809	-0.289948	0.000000	-1.059270	0.000000	0.000000	0.000000	-0.207994	-0.075801	-0.096804	0.000000	0.000000	4.000000	28.000000	0.000000
2002.386760	-0.080256	0.535693	-0.006515	80.443855	108.384857	128.735672	-0.325741	0.000000	-0.987210	0.000000	0.000000	0.000000	-0.207994	-0.075801	-0.096804	0.000000	0.000000	4.000000	28.000000	0.000000
2002.390094	-0.080859	0.535496	-0.006721	80.443855	108.384857	128.735672	-0.325741	0.000000	-0.987210	0.000000	0.000000	0.000000	-0.180947	-0.059054	-0.061994	0.000000	0.000000	4.000000	28.000000	0.000000
2002.393427	-0.080859	0.535496	-0.006721	80.443855	108.384857	128.735672	-0.325741	0.000000	-0.987210	0.000000	0.000000	0.000000	-0.180947	-0.059054	-0.061994	0.000000	0.000000	4.000000	28.000000	0.000000
2002.396760	-0.081377	0.535346	-0.006789	80.433350	108.431068	128.851486	-0.325741	0.000000	-0.987210	0.000000	0.000000	0.000000	-0.155318	-0.044999	-0.020154	0.000000	0.000000	4.000000	28.000000	0.000000
2002.400094	-0.081377	0.535346	-0.006789	80.433350	108.431068	128.851486	-0.325741	0.000000	-0.987210	0.000000	0.000000	0.000000	-0.155318	-0.044999	-0.020154	0.000000	0.000000	4.000000	28.000000	0.000000
2002.403427	-0.081377	0.535346	-0.006789	80.433350	108.431068	128.851486	-0.325741	0.000000	-0.987210	0.000000	0.000000	0.000000	-0.155318	-0.044999	-0.020154	0.000000	0.000000	4.000000	28.000000	0.000000
2002.406760	-0.081377	0.535346	-0.006789	80.431641	108.409805	128.888824	-0.339432	0.000000	-0.931166	0.000000	0.000000	0.000000	-0.155318	-0.044999	-0.020154	0.000000	0.000000	4.000000	28.000000	0.000000
2002.410094	-0.081870	0.535226	-0.006746	80.431641	108.409805	128.888824	-0.339432	0.000000	-0.931166	0.000000	0.000000	0.000000	-0.148047	-0.035825	0.012659	0.000000	0.000000	4.000000	28.000000	0.000000
2002.413427	-0.081870	0.535226	-0.006746	80.431641	108.409805	128.888824	-0.339432	0.000000	-0.931166	0.000000	0.000000	0.000000	-0.148047	-0.035825	0.012659	0.000000	0.000000	4.000000	28.000000	0.000000
2002.416760	-0.082356	0.535171	-0.006626	80.434288	108.364769	128.897476	-0.339432	0.000000	-0.931166	0.000000	0.000000	0.000000	-0.145801	-0.016525	0.036181	0.000000	0.000000	4.000000	28.000000	0.000000
2002.420094	-0.082356	0.535171	-0.006626	80.434288	108.364769	128.897476	-0.339432	0.000000	-0.931166	0.000000	0.000000	0.000000	-0.145801	-0.016525	0.036181	0.000000	0.000000	4.000000	28.000000	0.000000
2002.423427	-0.082356	0.535171	-0.006626	80.434288	108.364769	128.897476	-0.339432	0.000000	-0.931166	0.000000	0.000000	0.000000	-0.145801	-0.016525	0.036181	0.000000	0.000000	4.000000	28.000000	0.000000
2002.426760	-0.082356	0.535171	-0.006626	80.442535	108.299194	128.881729	-0.331292	0.000000	-0.882191	0.000000	0.000000	0.000000	-0.145801	-0.016525	0.036181	0.000000	0.000000	4.000000	28.000000	0.000000
2002.430094	-0.082858	0.535131	-0.006422	80.442535	108.299194	128.881729	-0.331292	0.000000	-0.882191	0.000000	0.000000	0.000000	-0.150495	-0.012215	0.061042	0.000000	0.000000	4.000000	28.000000	0.000000
2002.433427	-0.082858	0.535131	-0.006422	80.442535	108.299194	128.881729	-0.331292	0.000000	-0.882191	0.000000	0.000000	0.000000	-0.150495	-0.012215	0.061042	0.000000	0.000000	4.000000	28.000000	0.000000
2002.436760	-0.083415	0.535088	-0.006163	80.460365	108.225723	128.854507	-0.331292	0.000000	-0.882191	0.000000	0.000000	0.000000	-0.167070	-0.012765	0.077874	0.000000	0.000000	4.000000	28.000000	0.000000
2002.440094	-0.083415	0.535088	-0.006163	80.460365	108.225723	128.854507	-0.331292	0.000000	-0.882191	0.000000	0.000000	0.000000	-0.167070	-0.012765	0.077874	0.000000	0.000000	4.000000	28.000000	0.000000
2002.443427	-0.083415	0.535088	-0.006163	80.460365	108.225723	128.854507	-0.331292	0.000000	-0.882191	0.000000	0.000000	0.000000	-0.167070	-0.012765	0.077874	0.000000	0.000000	4.000000	28.000000	0.000000
2002.446760	-0.083415	0.535088	-0.006163	80.476097	108.064644	128.755707	-0.308140	0.000000	-0.829264	0.000000	0.000000	0.000000	-0.167070	-0.012765	0.077874	0.000000	0.000000	4.000000	28.000000	0.000000
2002.450094	-0.084051	0.535085	-0.005837	80.476097	108.064644	128.755707	-0.308140	0.000000	-0.829264	0.000000	0.000000	0.000000	-0.190965	-0.000986	0.097804	0.000000	0.000000	4.000000	28.000000	0.000000
2002.453427	-0.084051	0.535085	-0.005837	80.476097	108.064644	128.755707	-0.308140	0.000000	-0.829264	0.000000	0.000000	0.000000	-0.190965	-0.000986	0.097804	0.000000	0.000000	4.000000	28.000000	0.000000
2002.456760	-0.084769	0.535096	-0.005441	80.489563	107.840851	128.606003	-0.308140	0.000000	-0.829264	0.000000	0.000000	0.000000	-0.215225	0.003275	0.118869	0.000000	0.000000	4.000000	28.000000	0.000000
2002.460094	-0.084769	0.535096	-0.005441	80.489563	107.840851	128.606003	-0.308140	0.000000	-0.829264	0.000000	0.000000	0.000000	-0.215225	0.003275	0.118869	0.000000	0.000000	4.000000	28.000000	0.000000
2002.463427	-0.084769	0.535096	-0.005441	80.489563	107.840851	128.606003	-0.308140	0.000000	-0.829264	0.000000	0.000000	0.000000	-0.215225	0.003275	0.118869	0.000000	0.000000	4.000000	28.000000	0.000000
2002.466760	-0.084769	0.535096	-0.005441	80.504433	107.602913	128.439224	-0.272027	0.000000	-0.761566	0.000000	0.000000	0.000000	-0.215225	0.003275	0.118869	0.000000	0.000000	4.000000	28.000000	0.000000
2002.470094	-0.085461	0.535096	-0.004950	80.504433	107.602913	128.439224	-0.272027	0.000000	-0.761566	0.000000	0.000000	0.000000	-0.207667	-0.000016	0.147139	0.000000	0.000000	4.000000	28.000000	0.000000
2002.473427	-0.085461	0.535096	-0.004950	80.504433	107.602913	128.439224	-0.272027	0.000000	-0.761566	0.000000	0.000000	0.000000	-0.207667	-0.000016	0.147139	0.000000	0.000000	4.000000	28.000000	0.000000
2002.476760	-0.086110	0.535100	-0.004343	80.522171	107.336769	128.238327	-0.272027	0.000000	-0.761566	0.000000	0.000000	0.000000	-0.194778	0.001485	0.182254	0.000000	0.000000	4.000000	28.000000	0.000000
2002.480094	-0.086110	0.535100	-0.004343	80.522171	107.336769	128.238327	-0.272027	0.000000	-0.761566	0.000000	0.000000	0.000000	-0.194778	0.001485	0.182254	0.000000	0.000000	4.000000	28.000000	0.000000
2002.483427	-0.086110	0.535100	-0.004343	80.522171	107.336769	128.238327	-0.272027	0.000000	-0.761566	0.000000	0.000000	0.000000	-0.194778	0.001485	0.182254	0.000000	0.000000	4.000000	28.000000	0.000000
2002.486760	-0.086110	0.535100	-0.004343	80.542755	107.053085	128.003113	-0.217129	0.000000	-0.694491	0.000000	0.000000	0.000000	-0.194778	0.001485	0.182254	0.000000	0.000000	4.000000	28.000000	0.000000
2002.490094	-0.086652	0.535110	-0.003606	80.542755	107.053085	128.003113	-0.217129	0.000000	-0.694491	0.000000	0.000000	0.000000	-0.162536	0.002913	0.221088	0.000000	0.000000	4.000000	28.000000	0.000000
2002.493427	-0.086652	0.535110	-0.003606	80.542755	107.053085	128.003113	-0.217129	0.000000	-0.694491	0.000000	0.000000	0.000000	-0.162536	0.002913	0.221088	0.000000	0.000000	4.000000	28.000000	0.000000
2002.496760	-0.087082	0.535108	-0.002758	80.564598	106.770683	127.749908	-0.217129	0.000000	-0.694491	0.000000	0.000000	0.000000	-0.129100	-0.000551	0.254390	0.000000	0.000000	4.000000	28.000000	0.000000
2002.500094	-0.087082	0.535108	-0.002758	80.564598	106.770683	127.749908	-0.217129	0.000000	-0.694491	0.000000	0.000000	0.000000	-0.129100	-0.000551	0.254390	0.000000	0.000000	4.000000	28.000000	0.000000
2002.503427	-0.087082	0.535108	-0.002758	80.564598	106.770683	127.749908	-0.217129	0.000000	-0.694491	0.000000	0.000000	0.000000	-0.129100	-0.000551	0.254390	0.000000	0.000000	4.000000	28.000000	0.000000
2002.506760	-0.087386	0.535127	-0.001757	80.589172	106.469887	127.461533	-0.137882	0.000000	-0.645885	0.000000	0.000000	0.000000	-0.091144	0.005643	0.300184	0.000000	0.000000	4.000000	28.000000	0.000000
2002.510094	-0.087386	0.535127	-0.001757	80.589172	106.469887	127.461533	-0.137882	0.000000	-0.645885	0.000000	0.000000	0.000000	-0.091144	0.005643	0.300184	0.000000	0.000000	4.000000	28.000000	0.000000
2002.513427	-0.087386	0.535127	-0.001757	80.589172	106.469887	127.461533	-0.137882	0.000000	-0.645885	0.000000	0.000000	0.000000	-0.091144	0.005643	0.300184	0.000000	0.000000	4.000000	28.000000	0.000000
2002.516760	-0.087627	0.535094	-0.000736	80.614815	106.184372	127.175873	-0.087852	0.000000	-0.630695	0.000000	0.000000	0.000000	-0.072228	-0.009859	0.306185	0.000000	0.000000	4.000000	28.000000	0.000000
2002.520094	-0.087627	0.535094	-0.000736	80.614815	106.184372	127.175873	-0.087852	0.000000	-0.630695	0.000000	0.000000	0.000000	-0.072228	-0.009859	0.306185	0.000000	0.000000	4.000000	28.000000	0.000000
2002.523427	-0.087627	0.535094	-0.000736	80.614815	106.184372	127.175873	-0.087852	0.000000	-0.630695	0.000000	0.000000	0.000000	-0.072228	-0.009859	0.306185	0.000000	0.000000	4.000000	28.000000	0.000000
2002.526760	-0.087810	0.535067	0.000337	80.652374	105.958466	126.926323	-0.036821	0.000000	-0.618657	0.000000	0.000000	0.000000	-0.055086	-0.008045	0.322137	0.000000	0.000000	4.000000	28.000000	0.000000
2002.530094	-0.087810	0.535067	0.000337	80.652374	105.958466	126.926323	-0.036821	0.000000	-0.618657	0.000000	0.000000	0.000000	-0.055086	-0.008045	0.322137	0.000000	0.000000	4.000000	28.000000	0.000000
2002.533427	-0.087810	0.535067	0.000337	80.652374	105.958466	126.926323	-0.036821	0.000000	-0.618657	0.000000	0.000000	0.000000	-0.055086	-0.008045	0.322137	0.000000	0.000000	4.000000	28.000000	0.000000
2002.536760	-0.087990	0.535023	0.001392	80.704536	105.818367	126.742386	0.016869	0.000000	-0.609476	0.000000	0.000000	0.000000	-0.053936	-0.013237	0.316322	0.000000	0.000000	4.000000	28.000000	0.000000
2002.540094	-0.087990	0.535023	0.001392	80.704536	105.818367	126.742386	0.016869	0.000000	-0.609476	0.000000	0.000000	0.000000	-0.053936	-0.013237	0.316322	0.000000	0.000000	4.000000	28.000000	0.000000
2002.543427	-0.087990	0.535023	0.001392	80.704536	105.818367	126.742386	0.016869	0.000000	-0.609476	0.000000	0.000000	0.000000	-0.053936	-0.013237	0.316322	0.000000	0.000000	4.000000	28.000000	0.000000
2002.546760	-0.088191	0.535004	0.002437	80.784996	105.798050	126.645256	0.069589	0.000000	-0.600487	0.000000	0.000000	0.000000	-0.060169	-0.005900	0.313590	0.000000	0.000000	4.000000	28.000000	0.000000
2002.550094	-0.088191	0.535004	0.002437	80.784996	105.798050	126.645256	0.069589	0.000000	-0.600487	0.000000	0.000000	0.000000	-0.060169	-0.005900	0.313590	0.000000	0.000000	4.000000	28.000000	0.000000
2002.553427	-0.088191	0.535004	0.002437	80.784996	105.798050	126.645256	0.069589	0.000000	-0.600487	0.000000	0.000000	0.000000	-0.060169	-0.005900	0.313590	0.000000	0.000000	4.000000	28.000000	0.000000
2002.556760	-0.088191	0.535004	0.002437	80.870926	105.797958	126.564339	0.121854	0.000000	-0.590458	0.000000	0.000000	0.000000	-0.060169	-0.005900	0.313590	0.000000	0.000000	4.000000	28.000000	0.000000
2002.560094	-0.088401	0.534985	0.003413	80.870926	105.797958	126.564339	0.121854	0.000000	-0.590458	0.000000	0.000000	0.000000	-0.062996	-0.005511	0.292873	0.000000	0.000000	4.000000	28.000000	0.000000
2002.563427	-0.088401	0.534985	0.003413	80.870926	105.797958	126.564339	0.121854	0.000000	-0.590458	0.000000	0.000000	0.000000	-0.062996	-0.005511	0.292873	0.000000	0.000000	4.000000	28.000000	0.000000
2002.566760	-0.088567	0.534966	0.004397	80.947464	105.757919	126.452713	0.121854	0.000000	-0.590458	0.000000	0.000000	0.000000	-0.049837	-0.005771	0.295188	0.000000	0.000000	4.000000	28.000000	0.000000
2002.570094	-0.088567	0.534966	0.004397	80.947464	105.757919	126.452713	0.121854	0.000000	-0.590458	0.000000	0.000000	0.000000	-0.049837	-0.005771	0.295188	0.000000	0.000000	4.000000	28.000000	0.000000
2002.573427	-0.088567	0.534966	0.004397	80.947464	105.757919	126.452713	0.121854	0.000000	-0.590458	0.000000	0.000000	0.000000	-0.049837	-0.005771	0.295188	0.000000	0.000000	4.000000	28.000000	0.000000
2002.576760	-0.088567	0.534966	0.004397	81.001007	105.598633	126.244125	0.219864	0.000000	-0.571653	0.000000	0.000000	0.000000	-0.049837	-0.005771	0.295188	0.000000	0.000000	4.000000	28.000000	0.000000
2002.580094	-0.088706	0.534981	0.005358	81.001007	105.598633	126.244125	0.219864	0.000000	-0.571653	0.000000	0.000000	0.000000	-0.041635	0.004509	0.288183	0.000000	0.000000	4.000000	28.000000	0.000000
2002.583427	-0.088706	0.534981	0.005358	81.001007	105.598633	126.244125	0.219864	0.000000	-0.571653	0.000000	0.000000	0.000000	-0.041635	0.004509	0.288183	0.000000	0.000000	4.000000	28.000000	0.000000
2002.586760	-0.088734	0.534995	0.006339	81.025963	105.319290	125.943024	0.219864	0.000000	-0.571653	0.000000	0.000000	0.000000	-0.008537	0.004306	0.294320	0.000000	0.000000	4.000000	28.000000	0.000000
2002.590094	-0.088734	0.534995	0.006339	81.025963	105.319290	125.943024	0.219864	0.000000	-0.571653	0.000000	0.000000	0.000000	-0.008537	0.004306	0.294320	0.000000	0.000000	4.000000	28.000000	0.000000
2002.593427	-0.088734	0.534995	0.006339	81.025963	105.319290	125.943024	0.219864	0.000000	-0.571653	0.000000	0.000000	0.000000	-0.008537	0.004306	0.294320	0.000000	0.000000	4.000000	28.000000	0.000000
2002.596760	-0.088734	0.534995	0.006339	81.046692	105.044014	125.637970	0.316948	0.000000	-0.563291	0.000000	0.000000	0.000000	-0.008537	0.004306	0.294320	0.000000	0.000000	4.000000	28.000000	0.000000
2002.600094	-0.088691	0.535044	0.007305	81.046692	105.044014	125.637970	0.316948	0.000000	-0.563291	0.000000	0.000000	0.000000	0.013079	0.014681	0.289872	0.000000	0.000000	4.000000	28.000000	0.000000
2002.603427	-0.088691	0.535044	0.007305	81.046692	105.044014	125.637970	0.316948	0.000000	-0.563291	0.000000	0.000000	0.000000	0.013079	0.014681	0.289872	0.000000	0.000000	4.000000	28.000000	0.000000
2002.606760	-0.088579	0.535119	0.008279	81.059563	104.859871	125.415497	0.316948	0.000000	-0.563291	0.000000	0.000000	0.000000	0.033507	0.022303	0.292234	0.000000	0.000000	4.000000	28.000000	0.000000
2002.610094	-0.088579	0.535119	0.008279	81.059563	104.859871	125.415497	0.316948	0.000000	-0.563291	0.000000	0.000000	0.000000	0.033507	0.022303	0.292234	0.000000	0.000000	4.000000	28.000000	0.000000
2002.613427	-0.088579	0.535119	0.008279	81.059563	104.859871	125.415497	0.316948	0.000000	-0.563291	0.000000	0.000000	0.000000	0.033507	0.022303	0.292234	0.000000	0.000000	4.000000	28.000000	0.000000
2002.616760	-0.088579	0.535119	0.008279	81.056862	104.834732	125.339325	0.413966	0.000000	-0.571055	0.000000	0.000000	0.000000	0.033507	0.022303	0.292234	0.000000	0.000000	4.000000	28.000000	0.000000
2002.620094	-0.088391	0.535212	0.009220	81.056862	104.834732	125.339325	0.413966	0.000000	-0.571055	0.000000	0.000000	0.000000	0.056401	0.027873	0.282221	0.000000	0.000000	4.000000	28.000000	0.000000
2002.623427	-0.088391	0.535212	0.009220	81.056862	104.834732	125.339325	0.413966	0.000000	-0.571055	0.000000	0.000000	0.000000	0.056401	0.027873	0.282221	0.000000	0.000000	4.000000	28.000000	0.000000
2002.626760	-0.088108	0.535340	0.010150	81.043915	104.913918	125.355049	0.413966	0.000000	-0.571055	0.000000	0.000000	0.000000	0.084994	0.038467	0.278999	0.000000	0.000000	4.000000	28.000000	0.000000
2002.630094	-0.088108	0.535340	0.010150	81.043915	104.913918	125.355049	0.413966	0.000000	-0.571055	0.000000	0.000000	0.000000	0.084994	0.038467	0.278999	0.000000	0.000000	4.000000	28.000000	0.000000
2002.633427	-0.088108	0.535340	0.010150	81.043915	104.913918	125.355049	0.413966	0.000000	-0.571055	0.000000	0.000000	0.000000	0.084994	0.038467	0.278999	0.000000	0.000000	4.000000	28.000000	0.000000
2002.636760	-0.088108	0.535340	0.010150	81.030937	105.001228	125.370705	0.507502	0.000000	-0.594621	0.000000	0.000000	0.000000	0.084994	0.038467	0.278999	0.000000	0.000000	4.000000	28.000000	0.000000
2002.640094	-0.087747	0.535487	0.011047	81.030937	105.001228	125.370705	0.507502	0.000000	-0.594621	0.000000	0.000000	0.000000	0.108084	0.044151	0.268935	0.000000	0.000000	4.000000	28.000000	0.000000
2002.643427	-0.087747	0.535487	0.011047	81.030937	105.001228	125.370705	0.507502	0.000000	-0.594621	0.000000	0.000000	0.000000	0.108084	0.044151	0.268935	0.000000	0.000000	4.000000	28.000000	0.000000
2002.646760	-0.087269	0.535644	0.011940	81.023201	105.050148	125.337677	0.507502	0.000000	-0.594621	0.000000	0.000000	0.000000	0.143344	0.047023	0.268121	0.000000	0.000000	4.000000	28.000000	0.000000
2002.650094	-0.087269	0.535644	0.011940	81.023201	105.050148	125.337677	0.507502	0.000000	-0.594621	0.000000	0.000000	0.000000	0.143344	0.047023	0.268121	0.000000	0.000000	4.000000	28.000000	0.000000
2002.653427	-0.087269	0.535644	0.011940	81.023201	105.050148	125.337677	0.507502	0.000000	-0.594621	0.000000	0.000000	0.000000	0.143344	0.047023	0.268121	0.000000	0.000000	4.000000	28.000000	0.000000
2002.656760	-0.086740	0.535836	0.012814	81.029617	104.965942	125.164650	0.597012	0.000000	-0.636526	0.000000	0.000000	0.000000	0.158915	0.057728	0.262235	0.000000	0.000000	4.000000	28.000000	0.000000
2002.660094	-0.086740	0.535836	0.012814	81.029617	104.965942	125.164650	0.597012	0.000000	-0.636526	0.000000	0.000000	0.000000	0.158915	0.057728	0.262235	0.000000	0.000000	4.000000	28.000000	0.000000
2002.663427	-0.086740	0.535836	0.012814	81.029617	104.965942	125.164650	0.597012	0.000000	-0.636526	0.000000	0.000000	0.000000	0.158915	0.057728	0.262235	0.000000	0.000000	4.000000	28.000000	0.000000
2002.666760	-0.086136	0.536039	0.013677	81.052582	104.728241	124.831940	0.640718	0.000000	-0.663011	0.000000	0.000000	0.000000	0.180998	0.060688	0.258791	0.000000	0.000000	4.000000	28.000000	0.000000
2002.670094	-0.086136	0.536039	0.013677	81.052582	104.728241	124.831940	0.640718	0.000000	-0.663011	0.000000	0.000000	0.000000	0.180998	0.060688	0.258791	0.000000	0.000000	4.000000	28.000000	0.000000
2002.673427	-0.086136	0.536039	0.013677	81.052582	104.728241	124.831940	0.640718	0.000000	-0.663011	0.000000	0.000000	0.000000	0.180998	0.060688	0.258791	0.000000	0.000000	4.000000	28.000000	0.000000
2002.676760	-0.085467	0.536257	0.014569	81.081566	104.426094	124.429710	0.683850	0.000000	-0.693178	0.000000	0.000000	0.000000	0.200929	0.065678	0.267596	0.000000	0.000000	4.000000	28.000000	0.000000
2002.680094	-0.085467	0.536257	0.014569	81.081566	104.426094	124.429710	0.683850	0.000000	-0.693178	0.000000	0.000000	0.000000	0.200929	0.065678	0.267596	0.000000	0.000000	4.000000	28.000000	0.000000
2002.683427	-0.085467	0.536257	0.014569	81.081566	104.426094	124.429710	0.683850	0.000000	-0.693178	0.000000	0.000000	0.000000	0.200929	0.065678	0.267596	0.000000	0.000000	4.000000	28.000000	0.000000
2002.686760	-0.084760	0.536479	0.015400	81.108856	104.147743	124.043350	0.728449	0.000000	-0.726666	0.000000	0.000000	0.000000	0.211956	0.066577	0.249242	0.000000	0.000000	4.000000	28.000000	0.000000
2002.690094	-0.084760	0.536479	0.015400	81.108856	104.147743	124.043350	0.728449	0.000000	-0.726666	0.000000	0.000000	0.000000	0.211956	0.066577	0.249242	0.000000	0.000000	4.000000	28.000000	0.000000
2002.693427	-0.084760	0.536479	0.015400	81.108856	104.147743	124.043350	0.728449	0.000000	-0.726666	0.000000	0.000000	0.000000	0.211956	0.066577	0.249242	0.000000	0.000000	4.000000	28.000000	0.000000
2002.696760	-0.083975	0.536721	0.016196	81.135719	103.869751	123.654633	0.769989	0.000000	-0.761992	0.000000	0.000000	0.000000	0.235415	0.072478	0.238777	0.000000	0.000000	4.000000	28.000000	0.000000
2002.700094	-0.083975	0.536721	0.016196	81.135719	103.869751	123.654633	0.769989	0.000000	-0.761992	0.000000	0.000000	0.000000	0.235415	0.072478	0.238777	0.000000	0.000000	4.000000	28.000000	0.000000
2002.703427	-0.083975	0.536721	0.016196	81.135719	103.869751	123.654633	0.769989	0.000000	-0.761992	0.000000	0.000000	0.000000	0.235415	0.072478	0.238777	0.000000	0.000000	4.000000	28.000000	0.000000
2002.706760	-0.083116	0.536972	0.016979	81.162155	103.597572	123.263565	0.809785	0.000000	-0.801228	0.000000	0.000000	0.000000	0.257707	0.075462	0.235007	0.000000	0.000000	4.000000	28.000000	0.000000
2002.710094	-0.083116	0.536972	0.016979	81.162155	103.597572	123.263565	0.809785	0.000000	-0.801228	0.000000	0.000000	0.000000	0.257707	0.075462	0.235007	0.000000	0.000000	4.000000	28.000000	0.000000
2002.713427	-0.083116	0.536972	0.016979	81.162155	103.597572	123.263565	0.809785	0.000000	-0.801228	0.000000	0.000000	0.000000	0.257707	0.075462	0.235007	0.000000	0.000000	4.000000	28.000000	0.000000
2002.716760	-0.082202	0.537217	0.017727	81.186974	103.349831	122.889000	0.848953	0.000000	-0.844179	0.000000	0.000000	0.000000	0.274245	0.073483	0.224442	0.000000	0.000000	4.000000	28.000000	0.000000
2002.720094	-0.082202	0.537217	0.017727	81.186974	103.349831	122.889000	0.848953	0.000000	-0.844179	0.000000	0.000000	0.000000	0.274245	0.073483	0.224442	0.000000	0.000000	4.000000	28.000000	0.000000
2002.723427	-0.082202	0.537217	0.017727	81.186974	103.349831	122.889000	0.848953	0.000000	-0.844179	0.000000	0.000000	0.000000	0.274245	0.073483	0.224442	0.000000	0.000000	4.000000	28.000000	0.000000
2002.726760	-0.081217	0.537489	0.018480	81.214119	103.095085	122.497368	0.886360	0.000000	-0.889886	0.000000	0.000000	0.000000	0.295654	0.081491	0.225972	0.000000	0.000000	4.000000	28.000000	0.000000
2002.730094	-0.081217	0.537489	0.018480	81.214119	103.095085	122.497368	0.886360	0.000000	-0.889886	0.000000	0.000000	0.000000	0.295654	0.081491	0.225972	0.000000	0.000000	4.000000	28.000000	0.000000
2002.733427	-0.081217	0.537489	0.018480	81.214119	103.095085	122.497368	0.886360	0.000000	-0.889886	0.000000	0.000000	0.000000	0.295654	0.081491	0.225972	0.000000	0.000000	4.000000	28.000000	0.000000
2002.736760	-0.080128	0.537737	0.019187	81.236954	102.880852	122.137497	0.924022	0.000000	-0.939162	0.000000	0.000000	0.000000	0.326715	0.074529	0.211988	0.000000	0.000000	4.000000	28.000000	0.000000
2002.740094	-0.080128	0.537737	0.019187	81.236954	102.880852	122.137497	0.924022	0.000000	-0.939162	0.000000	0.000000	0.000000	0.326715	0.074529	0.211988	0.000000	0.000000	4.000000	28.000000	0.000000
2002.743427	-0.080128	0.537737	0.019187	81.236954	102.880852	122.137497	0.924022	0.000000	-0.939162	0.000000	0.000000	0.000000	0.326715	0.074529	0.211988	0.000000	0.000000	4.000000	28.000000	0.000000
2002.746760	-0.078961	0.537979	0.019861	81.268097	102.705986	121.798752	0.959354	0.000000	-0.993615	0.000000	0.000000	0.000000	0.350047	0.072509	0.202204	0.000000	0.000000	4.000000	28.000000	0.000000
2002.750094	-0.078961	0.537979	0.019861	81.268097	102.705986	121.798752	0.959354	0.000000	-0.993615	0.000000	0.000000	0.000000	0.350047	0.072509	0.202204	0.000000	0.000000	4.000000	28.000000	0.000000
2002.753427	-0.078961	0.537979	0.019861	81.268097	102.705986	121.798752	0.959354	0.000000	-0.993615	0.000000	0.000000	0.000000	0.350047	0.072509	0.202204	0.000000	0.000000	4.000000	28.000000	0.000000
2002.756760	-0.077736	0.538198	0.020480	81.312714	102.654404	121.561096	0.993054	0.000000	-1.051956	0.000000	0.000000	0.000000	0.367462	0.065515	0.185661	0.000000	0.000000	4.000000	28.000000	0.000000
2002.760094	-0.077736	0.538198	0.020480	81.312714	102.654404	121.561096	0.993054	0.000000	-1.051956	0.000000	0.000000	0.000000	0.367462	0.065515	0.185661	0.000000	0.000000	4.000000	28.000000	0.000000
2002.763427	-0.077736	0.538198	0.020480	81.312714	102.654404	121.561096	0.993054	0.000000	-1.051956	0.000000	0.000000	0.000000	0.367462	0.065515	0.185661	0.000000	0.000000	4.000000	28.000000	0.000000
2002.766760	-0.076479	0.538409	0.021058	81.386299	102.740906	121.421097	1.023998	0.000000	-1.113200	0.000000	0.000000	0.000000	0.377082	0.063480	0.173425	0.000000	0.000000	4.000000	28.000000	0.000000
2002.770094	-0.076479	0.538409	0.021058	81.386299	102.740906	121.421097	1.023998	0.000000	-1.113200	0.000000	0.000000	0.000000	0.377082	0.063480	0.173425	0.000000	0.000000	4.000000	28.000000	0.000000
2002.773427	-0.076479	0.538409	0.021058	81.386299	102.740906	121.421097	1.023998	0.000000	-1.113200	0.000000	0.000000	0.000000	0.377082	0.063480	0.173425	0.000000	0.000000	4.000000	28.000000	0.000000
2002.776760	-0.075211	0.538571	0.021578	81.492363	103.023178	121.435654	1.052902	0.000000	-1.176047	0.000000	0.000000	0.000000	0.380463	0.048506	0.155878	0.000000	0.000000	4.000000	28.000000	0.000000
2002.780094	-0.075211	0.538571	0.021578	81.492363	103.023178	121.435654	1.052902	0.000000	-1.176047	0.000000	0.000000	0.000000	0.380463	0.048506	0.155878	0.000000	0.000000	4.000000	28.000000	0.000000
2002.783427	-0.075211	0.538571	0.021578	81.492363	103.023178	121.435654	1.052902	0.000000	-1.176047	0.000000	0.000000	0.000000	0.380463	0.048506	0.155878	0.000000	0.000000	4.000000	28.000000	0.000000
2002.786760	-0.073954	0.538709	0.022031	81.621964	103.449043	121.564133	1.078882	0.000000	-1.239457	0.000000	0.000000	0.000000	0.377079	0.041412	0.135965	0.000000	0.000000	4.000000	28.000000	0.000000
2002.790094	-0.073954	0.538709	0.022031	81.621964	103.449043	121.564133	1.078882	0.000000	-1.239457	0.000000	0.000000	0.000000	0.377079	0.041412	0.135965	0.000000	0.000000	4.000000	28.000000	0.000000
2002.793427	-0.073954	0.538709	0.022031	81.621964	103.449043	121.564133	1.078882	0.000000	-1.239457	0.000000	0.000000	0.000000	0.377079	0.041412	0.135965	0.000000	0.000000	4.000000	28.000000	0.000000
2002.796760	-0.072658	0.538790	0.022388	81.762360	103.996704	121.801102	1.101542	0.000000	-1.302304	0.000000	0.000000	0.000000	0.388850	0.024260	0.107172	0.000000	0.000000	4.000000	28.000000	0.000000
2002.800094	-0.072658	0.538790	0.022388	81.762360	103.996704	121.801102	1.101542	0.000000	-1.302304	0.000000	0.000000	0.000000	0.388850	0.024260	0.107172	0.000000	0.000000	4.000000	28.000000	0.000000
2002.803427	-0.072658	0.538790	0.022388	81.762360	103.996704	121.801102	1.101542	0.000000	-1.302304	0.000000	0.000000	0.000000	0.388850	0.024260	0.107172	0.000000	0.000000	4.000000	28.000000	0.000000
2002.806760	-0.071371	0.538857	0.022656	81.893150	104.594864	122.093208	1.119404	0.000000	-1.367112	0.000000	0.000000	0.000000	0.386102	0.020100	0.080450	0.000000	0.000000	4.000000	28.000000	0.000000
2002.810094	-0.071371	0.538857	0.022656	81.893150	104.594864	122.093208	1.119404	0.000000	-1.367112	0.000000	0.000000	0.000000	0.386102	0.020100	0.080450	0.000000	0.000000	4.000000	28.000000	0.000000
2002.813427	-0.071371	0.538857	0.022656	81.893150	104.594864	122.093208	1.119404	0.000000	-1.367112	0.000000	0.000000	0.000000	0.386102	0.020100	0.080450	0.000000	0.000000	4.000000	28.000000	0.000000
2002.816760	-0.070029	0.538873	0.022873	81.988541	105.131523	122.361366	1.132813	0.000000	-1.431462	0.000000	0.000000	0.000000	0.402461	0.005019	0.064903	0.000000	0.000000	4.000000	28.000000	0.000000
2002.820094	-0.070029	0.538873	0.022873	81.988541	105.131523	122.361366	1.132813	0.000000	-1.431462	0.000000	0.000000	0.000000	0.402461	0.005019	0.064903	0.000000	0.000000	4.000000	28.000000	0.000000
2002.823427	-0.070029	0.538873	0.022873	81.988541	105.131523	122.361366	1.132813	0.000000	-1.431462	0.000000	0.000000	0.000000	0.402461	0.005019	0.064903	0.000000	0.000000	4.000000	28.000000	0.000000
2002.826760	-0.068652	0.538903	0.023002	82.039795	105.515854	122.522202	1.143630	0.000000	-1.498539	0.000000	0.000000	0.000000	0.413212	0.008783	0.038766	0.000000	0.000000	4.000000	28.000000	0.000000
2002.830094	-0.068652	0.538903	0.023002	82.039795	105.515854	122.522202	1.143630	0.000000	-1.498539	0.000000	0.000000	0.000000	0.413212	0.008783	0.038766	0.000000	0.000000	4.000000	28.000000	0.000000
2002.833427	-0.068652	0.538903	0.023002	82.039795	105.515854	122.522202	1.143630	0.000000	-1.498539	0.000000	0.000000	0.000000	0.413212	0.008783	0.038766	0.000000	0.000000	4.000000	28.000000	0.000000
2002.836760	-0.067284	0.538875	0.023028	82.041718	105.762573	122.602348	1.150091	0.000000	-1.567408	0.000000	0.000000	0.000000	0.410465	-0.008401	0.007764	0.000000	0.000000	4.000000	28.000000	0.000000
2002.840094	-0.067284	0.538875	0.023028	82.041718	105.762573	122.602348	1.150091	0.000000	-1.567408	0.000000	0.000000	0.000000	0.410465	-0.008401	0.007764	0.000000	0.000000	4.000000	28.000000	0.000000
2002.843427	-0.067284	0.538875	0.023028	82.041718	105.762573	122.602348	1.150091	0.000000	-1.567408	0.000000	0.000000	0.000000	0.410465	-0.008401	0.007764	0.000000	0.000000	4.000000	28.000000	0.000000
2002.846760	-0.065930	0.538823	0.022987	82.034126	106.043190	122.726410	1.151385	0.000000	-1.635818	0.000000	0.000000	0.000000	0.405961	-0.015506	-0.012205	0.000000	0.000000	4.000000	28.000000	0.000000
2002.850094	-0.065930	0.538823	0.022987	82.034126	106.043190	122.726410	1.151385	0.000000	-1.635818	0.000000	0.000000	0.000000	0.405961	-0.015506	-0.012205	0.000000	0.000000	4.000000	28.000000	0.000000
2002.853427	-0.065930	0.538823	0.022987	82.034126	106.043190	122.726410	1.151385	0.000000	-1.635818	0.000000	0.000000	0.000000	0.405961	-0.015506	-0.012205	0.000000	0.000000	4.000000	28.000000	0.000000
2002.856760	-0.064652	0.538750	0.022807	82.022697	106.376610	122.912025	1.149351	0.000000	-1.703479	0.000000	0.000000	0.000000	0.383384	-0.021811	-0.054104	0.000000	0.000000	4.000000	28.000000	0.000000
2002.860094	-0.064652	0.538750	0.022807	82.022697	106.376610	122.912025	1.149351	0.000000	-1.703479	0.000000	0.000000	0.000000	0.383384	-0.021811	-0.054104	0.000000	0.000000	4.000000	28.000000	0.000000
2002.863427	-0.064652	0.538750	0.022807	82.022697	106.376610	122.912025	1.149351	0.000000	-1.703479	0.000000	0.000000	0.000000	0.383384	-0.021811	-0.054104	0.000000	0.000000	4.000000	28.000000	0.000000
2002.866760	-0.063439	0.538644	0.022577	82.007141	106.732948	123.133530	1.140333	0.000000	-1.767376	0.000000	0.000000	0.000000	0.363939	-0.031837	-0.068901	0.000000	0.000000	4.000000	28.000000	0.000000
2002.870094	-0.063439	0.538644	0.022577	82.007141	106.732948	123.133530	1.140333	0.000000	-1.767376	0.000000	0.000000	0.000000	0.363939	-0.031837	-0.068901	0.000000	0.000000	4.000000	28.000000	0.000000
2002.873427	-0.063439	0.538644	0.022577	82.007141	106.732948	123.133530	1.140333	0.000000	-1.767376	0.000000	0.000000	0.000000	0.363939	-0.031837	-0.068901	0.000000	0.000000	4.000000	28.000000	0.000000
2002.876760	-0.062245	0.538531	0.022300	81.990265	107.106079	123.374733	1.128850	0.000000	-1.828033	0.000000	0.000000	0.000000	0.358275	-0.033938	-0.083118	0.000000	0.000000	4.000000	28.000000	0.000000
2002.880094	-0.062245	0.538531	0.022300	81.990265	107.106079	123.374733	1.128850	0.000000	-1.828033	0.000000	0.000000	0.000000	0.358275	-0.033938	-0.083118	0.000000	0.000000	4.000000	28.000000	0.000000
2002.883427	-0.062245	0.538531	0.022300	81.990265	107.106079	123.374733	1.128850	0.000000	-1.828033	0.000000	0.000000	0.000000	0.358275	-0.033938	-0.083118	0.000000	0.000000	4.000000	28.000000	0.000000
2002.886760	-0.061113	0.538394	0.021951	81.969139	107.503922	123.650902	1.114997	0.000000	-1.887745	0.000000	0.000000	0.000000	0.339592	-0.041015	-0.104579	0.000000	0.000000	4.000000	28.000000	0.000000
2002.890094	-0.061113	0.538394	0.021951	81.969139	107.503922	123.650902	1.114997	0.000000	-1.887745	0.000000	0.000000	0.000000	0.339592	-0.041015	-0.104579	0.000000	0.000000	4.000000	28.000000	0.000000
2002.893427	-0.061113	0.538394	0.021951	81.969139	107.503922	123.650902	1.114997	0.000000	-1.887745	0.000000	0.000000	0.000000	0.339592	-0.041015	-0.104579	0.000000	0.000000	4.000000	28.000000	0.000000
2002.896760	-0.059998	0.538234	0.021537	81.942406	107.925064	123.956825	1.097567	0.000000	-1.944344	0.000000	0.000000	0.000000	0.334469	-0.048097	-0.124225	0.000000	0.000000	4.000000	28.000000	0.000000
2002.900094	-0.059998	0.538234	0.021537	81.942406	107.925064	123.956825	1.097567	0.000000	-1.944344	0.000000	0.000000	0.000000	0.334469	-0.048097	-0.124225	0.000000	0.000000	4.000000	28.000000	0.000000
2002.903427	-0.059998	0.538234	0.021537	81.942406	107.925064	123.956825	1.097567	0.000000	-1.944344	0.000000	0.000000	0.000000	0.334469	-0.048097	-0.124225	0.000000	0.000000	4.000000	28.000000	0.000000
2002.906760	-0.058906	0.538057	0.021099	81.898697	108.264923	124.204353	1.076863	0.000000	-2.000088	0.000000	0.000000	0.000000	0.327720	-0.053041	-0.131468	0.000000	0.000000	4.000000	28.000000	0.000000
2002.910094	-0.058906	0.538057	0.021099	81.898697	108.264923	124.204353	1.076863	0.000000	-2.000088	0.000000	0.000000	0.000000	0.327720	-0.053041	-0.131468	0.000000	0.000000	4.000000	28.000000	0.000000
2002.913427	-0.058906	0.538057	0.021099	81.898697	108.264923	124.204353	1.076863	0.000000	-2.000088	0.000000	0.000000	0.000000	0.327720	-0.053041	-0.131468	0.000000	0.000000	4.000000	28.000000	0.000000
2002.916760	-0.057833	0.537900	0.020610	81.817345	108.454330	124.348061	1.054951	0.000000	-2.054708	0.000000	0.000000	0.000000	0.321942	-0.047246	-0.146855	0.000000	0.000000	4.000000	28.000000	0.000000
2002.920094	-0.057833	0.537900	0.020610	81.817345	108.454330	124.348061	1.054951	0.000000	-2.054708	0.000000	0.000000	0.000000	0.321942	-0.047246	-0.146855	0.000000	0.000000	4.000000	28.000000	0.000000
2002.923427	-0.057833	0.537900	0.020610	81.817345	108.454330	124.348061	1.054951	0.000000	-2.054708	0.000000	0.000000	0.000000	0.321942	-0.047246	-0.146855	0.000000	0.000000	4.000000	28.000000	0.000000
2002.926760	-0.056802	0.537735	0.020070	81.691467	108.464363	124.367477	1.030475	0.000000	-2.108366	0.000000	0.000000	0.000000	0.309149	-0.049296	-0.161714	0.000000	0.000000	4.000000	28.000000	0.000000
2002.930094	-0.056802	0.537735	0.020070	81.691467	108.464363	124.367477	1.030475	0.000000	-2.108366	0.000000	0.000000	0.000000	0.309149	-0.049296	-0.161714	0.000000	0.000000	4.000000	28.000000	0.000000
2002.933427	-0.056802	0.537735	0.020070	81.691467	108.464363	124.367477	1.030475	0.000000	-2.108366	0.000000	0.000000	0.000000	0.309149	-0.049296	-0.161714	0.000000	0.000000	4.000000	28.000000	0.000000
2002.936760	-0.055814	0.537564	0.019482	81.533714	108.352005	124.310028	1.003523	0.000000	-2.159890	0.000000	0.000000	0.000000	0.296326	-0.051358	-0.176512	0.000000	0.000000	4.000000	28.000000	0.000000
2002.940094	-0.055814	0.537564	0.019482	81.533714	108.352005	124.310028	1.003523	0.000000	-2.159890	0.000000	0.000000	0.000000	0.296326	-0.051358	-0.176512	0.000000	0.000000	4.000000	28.000000	0.000000
2002.943427	-0.055814	0.537564	0.019482	81.533714	108.352005	124.310028	1.003523	0.000000	-2.159890	0.000000	0.000000	0.000000	0.296326	-0.051358	-0.176512	0.000000	0.000000	4.000000	28.000000	0.000000
2002.946760	-0.054892	0.537412	0.018838	81.359322	108.167885	124.206650	0.974104	0.000000	-2.209278	0.000000	0.000000	0.000000	0.276854	-0.045596	-0.193342	0.000000	0.000000	4.000000	28.000000	0.000000
2002.950094	-0.054892	0.537412	0.018838	81.359322	108.167885	124.206650	0.974104	0.000000	-2.209278	0.000000	0.000000	0.000000	0.276854	-0.045596	-0.193342	0.000000	0.000000	4.000000	28.000000	0.000000
2002.953427	-0.054892	0.537412	0.018838	81.359322	108.167885	124.206650	0.974104	0.000000	-2.209278	0.000000	0.000000	0.000000	0.276854	-0.045596	-0.193342	0.000000	0.000000	4.000000	28.000000	0.000000
2002.956760	-0.054036	0.537296	0.018156	81.183502	107.950905	124.084648	0.941881	0.000000	-2.255420	0.000000	0.000000	0.000000	0.256761	-0.034861	-0.204503	0.000000	0.000000	4.000000	28.000000	0.000000
2002.960094	-0.054036	0.537296	0.018156	81.183502	107.950905	124.084648	0.941881	0.000000	-2.255420	0.000000	0.000000	0.000000	0.256761	-0.034861	-0.204503	0.000000	0.000000	4.000000	28.000000	0.000000
2002.963427	-0.054036	0.537296	0.018156	81.183502	107.950905	124.084648	0.941881	0.000000	-2.255420	0.000000	0.000000	0.000000	0.256761	-0.034861	-0.204503	0.000000	0.000000	4.000000	28.000000	0.000000
2002.966760	-0.053252	0.537196	0.017483	81.018875	107.756378	123.981445	0.907797	0.000000	-2.298214	0.000000	0.000000	0.000000	0.235168	-0.029930	-0.201799	0.000000	0.000000	4.000000	28.000000	0.000000
2002.970094	-0.053252	0.537196	0.017483	81.018875	107.756378	123.981445	0.907797	0.000000	-2.298214	0.000000	0.000000	0.000000	0.235168	-0.029930	-0.201799	0.000000	0.000000	4.000000	28.000000	0.000000
2002.973427	-0.053252	0.537196	0.017483	81.018875	107.756378	123.981445	0.907797	0.000000	-2.298214	0.000000	0.000000	0.000000	0.235168	-0.029930	-0.201799	0.000000	0.000000	4.000000	28.000000	0.000000
2002.976760	-0.052491	0.537175	0.016793	80.860924	107.524048	123.839310	0.874164	0.000000	-2.337409	0.000000	0.000000	0.000000	0.228237	-0.006534	-0.206970	0.000000	0.000000	4.000000	28.000000	0.000000
2002.980094	-0.052491	0.537175	0.016793	80.860924	107.524048	123.839310	0.874164	0.000000	-2.337409	0.000000	0.000000	0.000000	0.228237	-0.006534	-0.206970	0.000000	0.000000	4.000000	28.000000	0.000000
2002.983427	-0.052491	0.537175	0.016793	80.860924	107.524048	123.839310	0.874164	0.000000	-2.337409	0.000000	0.000000	0.000000	0.228237	-0.006534	-0.206970	0.000000	0.000000	4.000000	28.000000	0.000000
2002.986760	-0.051781	0.537211	0.016130	80.704048	107.256378	123.665916	0.839669	0.000000	-2.375448	0.000000	0.000000	0.000000	0.213068	0.011034	-0.199062	0.000000	0.000000	4.000000	28.000000	0.000000
2002.990094	-0.051781	0.537211	0.016130	80.704048	107.256378	123.665916	0.839669	0.000000	-2.375448	0.000000	0.000000	0.000000	0.213068	0.011034	-0.199062	0.000000	0.000000	4.000000	28.000000	0.000000
2002.993427	-0.051781	0.537211	0.016130	80.704048	107.256378	123.665916	0.839669	0.000000	-2.375448	0.000000	0.000000	0.000000	0.213068	0.011034	-0.199062	0.000000	0.000000	4.000000	28.000000	0.000000
2002.996760	-0.051049	0.537274	0.015463	80.553810	106.976265	123.477402	0.806492	0.000000	-2.410959	0.000000	0.000000	0.000000	0.219396	0.018678	-0.200067	0.000000	0.000000	4.000000	28.000000	0.000000
2003.000094	-0.051049	0.537274	0.015463	80.553810	106.976265	123.477402	0.806492	0.000000	-2.410959	0.000000	0.000000	0.000000	0.219396	0.018678	-0.200067	0.000000	0.000000	4.000000	28.000000	0.000000
2003.003427	-0.051049	0.537274	0.015463	80.553810	106.976265	123.477402	0.806492	0.000000	-2.410959	0.000000	0.000000	0.000000	0.219396	0.018678	-0.200067	0.000000	0.000000	4.000000	28.000000	0.000000
2003.006760	-0.051049	0.537274	0.015463	80.422852	106.730904	123.305733	0.773147	0.000000	-2.447525	0.000000	0.000000	0.000000	0.219396	0.018678	-0.200067	0.000000	0.000000	4.000000	28.000000	0.000000
2003.010094	-0.050368	0.537394	0.014823	80.422852	106.730904	123.305733	0.773147	0.000000	-2.447525	0.000000	0.000000	0.000000	0.204330	0.036174	-0.192072	0.000000	0.000000	4.000000	28.000000	0.000000
2003.013427	-0.050368	0.537394	0.014823	80.422852	106.730904	123.305733	0.773147	0.000000	-2.447525	0.000000	0.000000	0.000000	0.204330	0.036174	-0.192072	0.000000	0.000000	4.000000	28.000000	0.000000
2003.016760	-0.049713	0.537556	0.014193	80.302414	106.464592	123.106743	0.773147	0.000000	-2.447525	0.000000	0.000000	0.000000	0.196660	0.048669	-0.188894	0.000000	0.000000	4.000000	28.000000	0.000000
2003.020094	-0.049713	0.537556	0.014193	80.302414	106.464592	123.106743	0.773147	0.000000	-2.447525	0.000000	0.000000	0.000000	0.196660	0.048669	-0.188894	0.000000	0.000000	4.000000	28.000000	0.000000
2003.023427	-0.049713	0.537556	0.014193	80.302414	106.464592	123.106743	0.773147	0.000000	-2.447525	0.000000	0.000000	0.000000	0.196660	0.048669	-0.188894	0.000000	0.000000	4.000000	28.000000	0.000000
2003.026760	-0.049713	0.537556	0.014193	80.196991	106.214348	122.910896	0.709653	0.000000	-2.514357	0.000000	0.000000	0.000000	0.196660	0.048669	-0.188894	0.000000	0.000000	4.000000	28.000000	0.000000
2003.030094	-0.049083	0.537760	0.013574	80.196991	106.214348	122.910896	0.709653	0.000000	-2.514357	0.000000	0.000000	0.000000	0.189031	0.061117	-0.185689	0.000000	0.000000	4.000000	28.000000	0.000000
2003.033427	-0.049083	0.537760	0.013574	80.196991	106.214348	122.910896	0.709653	0.000000	-2.514357	0.000000	0.000000	0.000000	0.189031	0.061117	-0.185689	0.000000	0.000000	4.000000	28.000000	0.000000
2003.036760	-0.048498	0.538015	0.012941	80.120644	106.025963	122.749771	0.709653	0.000000	-2.514357	0.000000	0.000000	0.000000	0.175462	0.076353	-0.190067	0.000000	0.000000	4.000000	28.000000	0.000000
2003.040094	-0.048498	0.538015	0.012941	80.120644	106.025963	122.749771	0.709653	0.000000	-2.514357	0.000000	0.000000	0.000000	0.175462	0.076353	-0.190067	0.000000	0.000000	4.000000	28.000000	0.000000
2003.043427	-0.048498	0.538015	0.012941	80.120644	106.025963	122.749771	0.709653	0.000000	-2.514357	0.000000	0.000000	0.000000	0.175462	0.076353	-0.190067	0.000000	0.000000	4.000000	28.000000	0.000000
2003.046760	-0.048498	0.538015	0.012941	80.071854	105.872643	122.596954	0.647027	0.000000	-2.575106	0.000000	0.000000	0.000000	0.175462	0.076353	-0.190067	0.000000	0.000000	4.000000	28.000000	0.000000
2003.050094	-0.047965	0.538318	0.012357	80.071854	105.872643	122.596954	0.647027	0.000000	-2.575106	0.000000	0.000000	0.000000	0.159955	0.090875	-0.174982	0.000000	0.000000	4.000000	28.000000	0.000000
2003.053427	-0.047965	0.538318	0.012357	80.071854	105.872643	122.596954	0.647027	0.000000	-2.575106	0.000000	0.000000	0.000000	0.159955	0.090875	-0.174982	0.000000	0.000000	4.000000	28.000000	0.000000
2003.056760	-0.047503	0.538678	0.011799	80.047752	105.737282	122.444130	0.647027	0.000000	-2.575106	0.000000	0.000000	0.000000	0.138570	0.108180	-0.167451	0.000000	0.000000	4.000000	28.000000	0.000000
2003.060094	-0.047503	0.538678	0.011799	80.047752	105.737282	122.444130	0.647027	0.000000	-2.575106	0.000000	0.000000	0.000000	0.138570	0.108180	-0.167451	0.000000	0.000000	4.000000	28.000000	0.000000
2003.063427	-0.047503	0.538678	0.011799	80.047752	105.737282	122.444130	0.647027	0.000000	-2.575106	0.000000	0.000000	0.000000	0.138570	0.108180	-0.167451	0.000000	0.000000	4.000000	28.000000	0.000000
2003.066760	-0.047503	0.538678	0.011799	80.037209	105.600601	122.284126	0.589955	0.000000	-2.624860	0.000000	0.000000	0.000000	0.138570	0.108180	-0.167451	0.000000	0.000000	4.000000	28.000000	0.000000
2003.070094	-0.047090	0.539071	0.011273	80.037209	105.600601	122.284126	0.589955	0.000000	-2.624860	0.000000	0.000000	0.000000	0.123821	0.117753	-0.157878	0.000000	0.000000	4.000000	28.000000	0.000000
2003.073427	-0.047090	0.539071	0.011273	80.037209	105.600601	122.284126	0.589955	0.000000	-2.624860	0.000000	0.000000	0.000000	0.123821	0.117753	-0.157878	0.000000	0.000000	4.000000	28.000000	0.000000
2003.076760	-0.046750	0.539537	0.010791	80.041733	105.466873	122.119507	0.589955	0.000000	-2.624860	0.000000	0.000000	0.000000	0.102054	0.140006	-0.144692	0.000000	0.000000	4.000000	28.000000	0.000000
2003.080094	-0.046750	0.539537	0.010791	80.041733	105.466873	122.119507	0.589955	0.000000	-2.624860	0.000000	0.000000	0.000000	0.102054	0.140006	-0.144692	0.000000	0.000000	4.000000	28.000000	0.000000
2003.083427	-0.046750	0.539537	0.010791	80.041733	105.466873	122.119507	0.589955	0.000000	-2.624860	0.000000	0.000000	0.000000	0.102054	0.140006	-0.144692	0.000000	0.000000	4.000000	28.000000	0.000000
2003.086760	-0.046750	0.539537	0.010791	80.054138	105.310989	121.933632	0.539527	0.000000	-2.662506	0.000000	0.000000	0.000000	0.102054	0.140006	-0.144692	0.000000	0.000000	4.000000	28.000000	0.000000
2003.090094	-0.046477	0.539977	0.010305	80.054138	105.310989	121.933632	0.539527	0.000000	-2.662506	0.000000	0.000000	0.000000	0.081780	0.131959	-0.145575	0.000000	0.000000	4.000000	28.000000	0.000000
2003.093427	-0.046477	0.539977	0.010305	80.054138	105.310989	121.933632	0.539527	0.000000	-2.662506	0.000000	0.000000	0.000000	0.081780	0.131959	-0.145575	0.000000	0.000000	4.000000	28.000000	0.000000
2003.096760	-0.046300	0.540440	0.009871	80.063225	105.112511	121.720856	0.539527	0.000000	-2.662506	0.000000	0.000000	0.000000	0.053256	0.138843	-0.130298	0.000000	0.000000	4.000000	28.000000	0.000000
2003.100094	-0.046300	0.540440	0.009871	80.063225	105.112511	121.720856	0.539527	0.000000	-2.662506	0.000000	0.000000	0.000000	0.053256	0.138843	-0.130298	0.000000	0.000000	4.000000	28.000000	0.000000
2003.103427	-0.046300	0.540440	0.009871	80.063225	105.112511	121.720856	0.539527	0.000000	-2.662506	0.000000	0.000000	0.000000	0.053256	0.138843	-0.130298	0.000000	0.000000	4.000000	28.000000	0.000000
2003.106760	-0.046300	0.540440	0.009871	80.067856	104.891075	121.498314	0.493548	0.000000	-2.685012	0.000000	0.000000	0.000000	0.053256	0.138843	-0.130298	0.000000	0.000000	4.000000	28.000000	0.000000
2003.110094	-0.046215	0.540909	0.009469	80.067856	104.891075	121.498314	0.493548	0.000000	-2.685012	0.000000	0.000000	0.000000	0.025375	0.140821	-0.120579	0.000000	0.000000	4.000000	28.000000	0.000000
2003.113427	-0.046215	0.540909	0.009469	80.067856	104.891075	121.498314	0.493548	0.000000	-2.685012	0.000000	0.000000	0.000000	0.025375	0.140821	-0.120579	0.000000	0.000000	4.000000	28.000000	0.000000
2003.116760	-0.046195	0.541362	0.009041	80.064789	104.615761	121.239944	0.493548	0.000000	-2.685012	0.000000	0.000000	0.000000	0.006000	0.135613	-0.128296	0.000000	0.000000	4.000000	28.000000	0.000000
2003.120094	-0.046195	0.541362	0.009041	80.064789	104.615761	121.239944	0.493548	0.000000	-2.685012	0.000000	0.000000	0.000000	0.006000	0.135613	-0.128296	0.000000	0.000000	4.000000	28.000000	0.000000
2003.123427	-0.046195	0.541362	0.009041	80.064789	104.615761	121.239944	0.493548	0.000000	-2.685012	0.000000	0.000000	0.000000	0.006000	0.135613	-0.128296	0.000000	0.000000	4.000000	28.000000	0.000000
2003.126760	-0.046195	0.541362	0.009041	80.061462	104.335213	120.981750	0.452069	0.000000	-2.690241	0.000000	0.000000	0.000000	0.006000	0.135613	-0.128296	0.000000	0.000000	4.000000	28.000000	0.000000
2003.130094	-0.046179	0.541820	0.008655	80.061462	104.335213	120.981750	0.452069	0.000000	-2.690241	0.000000	0.000000	0.000000	0.004786	0.137622	-0.115916	0.000000	0.000000	4.000000	28.000000	0.000000
2003.133427	-0.046179	0.541820	0.008655	80.061462	104.335213	120.981750	0.452069	0.000000	-2.690241	0.000000	0.000000	0.000000	0.004786	0.137622	-0.115916	0.000000	0.000000	4.000000	28.000000	0.000000
2003.136760	-0.046232	0.542269	0.008285	80.060829	104.061462	120.729698	0.452069	0.000000	-2.690241	0.000000	0.000000	0.000000	-0.015765	0.134718	-0.111081	0.000000	0.000000	4.000000	28.000000	0.000000
2003.140094	-0.046232	0.542269	0.008285	80.060829	104.061462	120.729698	0.452069	0.000000	-2.690241	0.000000	0.000000	0.000000	-0.015765	0.134718	-0.111081	0.000000	0.000000	4.000000	28.000000	0.000000
2003.143427	-0.046232	0.542269	0.008285	80.060829	104.061462	120.729698	0.452069	0.000000	-2.690241	0.000000	0.000000	0.000000	-0.015765	0.134718	-0.111081	0.000000	0.000000	4.000000	28.000000	0.000000
2003.146760	-0.046232	0.542269	0.008285	80.070129	103.812286	120.498566	0.414236	0.000000	-2.688411	0.000000	0.000000	0.000000	-0.015765	0.134718	-0.111081	0.000000	0.000000	4.000000	28.000000	0.000000
2003.150094	-0.046306	0.542718	0.007912	80.070129	103.812286	120.498566	0.414236	0.000000	-2.688411	0.000000	0.000000	0.000000	-0.022333	0.134509	-0.111886	0.000000	0.000000	4.000000	28.000000	0.000000
2003.153427	-0.046306	0.542718	0.007912	80.070129	103.812286	120.498566	0.414236	0.000000	-2.688411	0.000000	0.000000	0.000000	-0.022333	0.134509	-0.111886	0.000000	0.000000	4.000000	28.000000	0.000000
2003.156760	-0.046409	0.543164	0.007601	80.084702	103.562393	120.258690	0.414236	0.000000	-2.688411	0.000000	0.000000	0.000000	-0.030831	0.133965	-0.093193	0.000000	0.000000	4.000000	28.000000	0.000000
2003.160094	-0.046409	0.543164	0.007601	80.084702	103.562393	120.258690	0.414236	0.000000	-2.688411	0.000000	0.000000	0.000000	-0.030831	0.133965	-0.093193	0.000000	0.000000	4.000000	28.000000	0.000000
2003.163427	-0.046409	0.543164	0.007601	80.084702	103.562393	120.258690	0.414236	0.000000	-2.688411	0.000000	0.000000	0.000000	-0.030831	0.133965	-0.093193	0.000000	0.000000	4.000000	28.000000	0.000000
2003.166760	-0.046409	0.543164	0.007601	80.099030	103.306328	120.018074	0.380056	0.000000	-2.679550	0.000000	0.000000	0.000000	-0.030831	0.133965	-0.093193	0.000000	0.000000	4.000000	28.000000	0.000000
2003.170094	-0.046540	0.543609	0.007353	80.099030	103.306328	120.018074	0.380056	0.000000	-2.679550	0.000000	0.000000	0.000000	-0.039335	0.133463	-0.074497	0.000000	0.000000	4.000000	28.000000	0.000000
2003.173427	-0.046540	0.543609	0.007353	80.099030	103.306328	120.018074	0.380056	0.000000	-2.679550	0.000000	0.000000	0.000000	-0.039335	0.133463	-0.074497	0.000000	0.000000	4.000000	28.000000	0.000000
2003.176760	-0.046720	0.544036	0.007146	80.114235	103.027161	119.759544	0.380056	0.000000	-2.679550	0.000000	0.000000	0.000000	-0.053901	0.128023	-0.062023	0.000000	0.000000	4.000000	28.000000	0.000000
2003.180094	-0.046720	0.544036	0.007146	80.114235	103.027161	119.759544	0.380056	0.000000	-2.679550	0.000000	0.000000	0.000000	-0.053901	0.128023	-0.062023	0.000000	0.000000	4.000000	28.000000	0.000000
2003.183427	-0.046720	0.544036	0.007146	80.114235	103.027161	119.759544	0.380056	0.000000	-2.679550	0.000000	0.000000	0.000000	-0.053901	0.128023	-0.062023	0.000000	0.000000	4.000000	28.000000	0.000000
2003.186760	-0.046720	0.544036	0.007146	80.128250	102.761513	119.517509	0.357303	0.000000	-2.664011	0.000000	0.000000	0.000000	-0.053901	0.128023	-0.062023	0.000000	0.000000	4.000000	28.000000	0.000000
2003.190094	-0.046948	0.544419	0.006986	80.128250	102.761513	119.517509	0.357303	0.000000	-2.664011	0.000000	0.000000	0.000000	-0.068612	0.115020	-0.048126	0.000000	0.000000	4.000000	28.000000	0.000000
2003.193427	-0.046948	0.544419	0.006986	80.128250	102.761513	119.517509	0.357303	0.000000	-2.664011	0.000000	0.000000	0.000000	-0.068612	0.115020	-0.048126	0.000000	0.000000	4.000000	28.000000	0.000000
2003.196760	-0.046948	0.544419	0.006986	80.143593	102.491570	119.277641	0.357303	0.000000	-2.664011	0.000000	0.000000	0.000000	-0.068612	0.115020	-0.048126	0.000000	0.000000	4.000000	28.000000	0.000000
2003.200094	-0.046948	0.544419	0.006986	80.143593	102.491570	119.277641	0.357303	0.000000	-2.664011	0.000000	0.000000	0.000000	-0.068612	0.115020	-0.048126	0.000000	0.000000	4.000000	28.000000	0.000000
2003.203427	-0.047226	0.544759	0.006872	80.143593	102.491570	119.277641	0.357303	0.000000	-2.664011	0.000000	0.000000	0.000000	-0.083337	0.102033	-0.034217	0.000000	0.000000	4.000000	28.000000	0.000000
2003.206760	-0.047547	0.545057	0.006739	80.154335	102.262398	119.086456	0.349282	0.000000	-2.652576	0.000000	0.000000	0.000000	-0.096086	0.089375	-0.039807	0.000000	0.000000	4.000000	28.000000	0.000000
2003.210094	-0.047547	0.545057	0.006739	80.154335	102.262398	119.086456	0.349282	0.000000	-2.652576	0.000000	0.000000	0.000000	-0.096086	0.089375	-0.039807	0.000000	0.000000	4.000000	28.000000	0.000000
2003.213427	-0.047547	0.545057	0.006739	80.154335	102.262398	119.086456	0.349282	0.000000	-2.652576	0.000000	0.000000	0.000000	-0.096086	0.089375	-0.039807	0.000000	0.000000	4.000000	28.000000	0.000000
2003.216760	-0.047547	0.545057	0.006739	80.164024	102.044601	118.912323	0.336944	0.000000	-2.622672	0.000000	0.000000	0.000000	-0.096086	0.089375	-0.039807	0.000000	0.000000	4.000000	28.000000	0.000000
2003.220094	-0.047914	0.545295	0.006634	80.164024	102.044601	118.912323	0.336944	0.000000	-2.622672	0.000000	0.000000	0.000000	-0.110258	0.071415	-0.031442	0.000000	0.000000	4.000000	28.000000	0.000000
2003.223427	-0.047914	0.545295	0.006634	80.164024	102.044601	118.912323	0.336944	0.000000	-2.622672	0.000000	0.000000	0.000000	-0.110258	0.071415	-0.031442	0.000000	0.000000	4.000000	28.000000	0.000000
2003.226760	-0.047914	0.545295	0.006634	80.169769	101.892548	118.807686	0.336944	0.000000	-2.622672	0.000000	0.000000	0.000000	-0.110258	0.071415	-0.031442	0.000000	0.000000	4.000000	28.000000	0.000000
2003.230094	-0.047914	0.545295	0.006634	80.169769	101.892548	118.807686	0.336944	0.000000	-2.622672	0.000000	0.000000	0.000000	-0.110258	0.071415	-0.031442	0.000000	0.000000	4.000000	28.000000	0.000000
2003.233427	-0.048300	0.545474	0.006494	80.169769	101.892548	118.807686	0.336944	0.000000	-2.622672	0.000000	0.000000	0.000000	-0.115813	0.053738	-0.041894	0.000000	0.000000	4.000000	28.000000	0.000000
2003.236760	-0.048705	0.545595	0.006320	80.172668	101.789246	118.755295	0.331704	0.000000	-2.604296	0.000000	0.000000	0.000000	-0.121338	0.036077	-0.052341	0.000000	0.000000	4.000000	28.000000	0.000000
2003.240094	-0.048705	0.545595	0.006320	80.172668	101.789246	118.755295	0.331704	0.000000	-2.604296	0.000000	0.000000	0.000000	-0.121338	0.036077	-0.052341	0.000000	0.000000	4.000000	28.000000	0.000000
2003.243427	-0.048705	0.545595	0.006320	80.172668	101.789246	118.755295	0.331704	0.000000	-2.604296	0.000000	0.000000	0.000000	-0.121338	0.036077	-0.052341	0.000000	0.000000	4.000000	28.000000	0.000000
2003.246760	-0.048705	0.545595	0.006320	80.171669	101.751984	118.772705	0.315998	0.000000	-2.564770	0.000000	0.000000	0.000000	-0.121338	0.036077	-0.052341	0.000000	0.000000	4.000000	28.000000	0.000000
2003.250094	-0.049125	0.545639	0.006092	80.171669	101.751984	118.772705	0.315998	0.000000	-2.564770	0.000000	0.000000	0.000000	-0.126243	0.013340	-0.068330	0.000000	0.000000	4.000000	28.000000	0.000000
2003.253427	-0.049125	0.545639	0.006092	80.171669	101.751984	118.772705	0.315998	0.000000	-2.564770	0.000000	0.000000	0.000000	-0.126243	0.013340	-0.068330	0.000000	0.000000	4.000000	28.000000	0.000000
2003.256760	-0.049561	0.545659	0.005801	80.168831	101.746536	118.825127	0.304610	0.000000	-2.543730	0.000000	0.000000	0.000000	-0.130788	0.005933	-0.087215	0.000000	0.000000	4.000000	28.000000	0.000000
2003.260094	-0.049561	0.545659	0.005801	80.168831	101.746536	118.825127	0.304610	0.000000	-2.543730	0.000000	0.000000	0.000000	-0.130788	0.005933	-0.087215	0.000000	0.000000	4.000000	28.000000	0.000000
2003.263427	-0.049561	0.545659	0.005801	80.168831	101.746536	118.825127	0.304610	0.000000	-2.543730	0.000000	0.000000	0.000000	-0.130788	0.005933	-0.087215	0.000000	0.000000	4.000000	28.000000	0.000000
2003.266760	-0.049561	0.545659	0.005801	80.163048	101.789757	118.929710	0.290074	0.000000	-2.521932	0.000000	0.000000	0.000000	-0.130788	0.005933	-0.087215	0.000000	0.000000	4.000000	28.000000	0.000000
2003.270094	-0.050013	0.545603	0.005457	80.163048	101.789757	118.929710	0.290074	0.000000	-2.521932	0.000000	0.000000	0.000000	-0.135577	-0.016739	-0.103239	0.000000	0.000000	4.000000	28.000000	0.000000
2003.273427	-0.050013	0.545603	0.005457	80.163048	101.789757	118.929710	0.290074	0.000000	-2.521932	0.000000	0.000000	0.000000	-0.135577	-0.016739	-0.103239	0.000000	0.000000	4.000000	28.000000	0.000000
2003.276760	-0.050456	0.545481	0.005039	80.152382	101.918633	119.121262	0.290074	0.000000	-2.521932	0.000000	0.000000	0.000000	-0.132954	-0.036788	-0.125559	0.000000	0.000000	4.000000	28.000000	0.000000
2003.280094	-0.050456	0.545481	0.005039	80.152382	101.918633	119.121262	0.290074	0.000000	-2.521932	0.000000	0.000000	0.000000	-0.132954	-0.036788	-0.125559	0.000000	0.000000	4.000000	28.000000	0.000000
2003.283427	-0.050456	0.545481	0.005039	80.152382	101.918633	119.121262	0.290074	0.000000	-2.521932	0.000000	0.000000	0.000000	-0.132954	-0.036788	-0.125559	0.000000	0.000000	4.000000	28.000000	0.000000
2003.286760	-0.050456	0.545481	0.005039	80.139626	102.078598	119.347107	0.251941	0.000000	-2.477177	0.000000	0.000000	0.000000	-0.132954	-0.036788	-0.125559	0.000000	0.000000	4.000000	28.000000	0.000000
2003.290094	-0.050919	0.545316	0.004604	80.139626	102.078598	119.347107	0.251941	0.000000	-2.477177	0.000000	0.000000	0.000000	-0.138828	-0.049371	-0.130560	0.000000	0.000000	4.000000	28.000000	0.000000
2003.293427	-0.050919	0.545316	0.004604	80.139626	102.078598	119.347107	0.251941	0.000000	-2.477177	0.000000	0.000000	0.000000	-0.138828	-0.049371	-0.130560	0.000000	0.000000	4.000000	28.000000	0.000000
2003.296760	-0.051399	0.545093	0.004133	80.124748	102.269279	119.606903	0.230181	0.000000	-2.454039	0.000000	0.000000	0.000000	-0.144048	-0.066944	-0.141145	0.000000	0.000000	4.000000	28.000000	0.000000
2003.300094	-0.051399	0.545093	0.004133	80.124748	102.269279	119.606903	0.230181	0.000000	-2.454039	0.000000	0.000000	0.000000	-0.144048	-0.066944	-0.141145	0.000000	0.000000	4.000000	28.000000	0.000000
2003.303427	-0.051399	0.545093	0.004133	80.124748	102.269279	119.606903	0.230181	0.000000	-2.454039	0.000000	0.000000	0.000000	-0.144048	-0.066944	-0.141145	0.000000	0.000000	4.000000	28.000000	0.000000
2003.306760	-0.051399	0.545093	0.004133	80.105583	102.527100	119.934875	0.206657	0.000000	-2.430031	0.000000	0.000000	0.000000	-0.144048	-0.066944	-0.141145	0.000000	0.000000	4.000000	28.000000	0.000000
2003.310094	-0.051897	0.544811	0.003627	80.105583	102.527100	119.934875	0.206657	0.000000	-2.430031	0.000000	0.000000	0.000000	-0.149213	-0.084463	-0.151784	0.000000	0.000000	4.000000	28.000000	0.000000
2003.313427	-0.051897	0.544811	0.003627	80.105583	102.527100	119.934875	0.206657	0.000000	-2.430031	0.000000	0.000000	0.000000	-0.149213	-0.084463	-0.151784	0.000000	0.000000	4.000000	28.000000	0.000000
2003.316760	-0.052346	0.544472	0.003093	80.081566	102.829765	120.310120	0.206657	0.000000	-2.430031	0.000000	0.000000	0.000000	-0.134648	-0.101925	-0.160247	0.000000	0.000000	4.000000	28.000000	0.000000
2003.320094	-0.052346	0.544472	0.003093	80.081566	102.829765	120.310120	0.206657	0.000000	-2.430031	0.000000	0.000000	0.000000	-0.134648	-0.101925	-0.160247	0.000000	0.000000	4.000000	28.000000	0.000000
2003.323427	-0.052346	0.544472	0.003093	80.081566	102.829765	120.310120	0.206657	0.000000	-2.430031	0.000000	0.000000	0.000000	-0.134648	-0.101925	-0.160247	0.000000	0.000000	4.000000	28.000000	0.000000
2003.326760	-0.052346	0.544472	0.003093	80.056480	103.171638	120.720711	0.154652	0.000000	-2.382720	0.000000	0.000000	0.000000	-0.134648	-0.101925	-0.160247	0.000000	0.000000	4.000000	28.000000	0.000000
2003.330094	-0.052794	0.544082	0.002567	80.056480	103.171638	120.720711	0.154652	0.000000	-2.382720	0.000000	0.000000	0.000000	-0.134627	-0.116951	-0.157678	0.000000	0.000000	4.000000	28.000000	0.000000
2003.333427	-0.052794	0.544082	0.002567	80.056480	103.171638	120.720711	0.154652	0.000000	-2.382720	0.000000	0.000000	0.000000	-0.134627	-0.116951	-0.157678	0.000000	0.000000	4.000000	28.000000	0.000000
2003.336760	-0.053240	0.543651	0.002027	80.028351	103.523399	121.143120	0.128372	0.000000	-2.360283	0.000000	0.000000	0.000000	-0.133801	-0.129316	-0.162126	0.000000	0.000000	4.000000	28.000000	0.000000
2003.340094	-0.053240	0.543651	0.002027	80.028351	103.523399	121.143120	0.128372	0.000000	-2.360283	0.000000	0.000000	0.000000	-0.133801	-0.129316	-0.162126	0.000000	0.000000	4.000000	28.000000	0.000000
2003.343427	-0.053240	0.543651	0.002027	80.028351	103.523399	121.143120	0.128372	0.000000	-2.360283	0.000000	0.000000	0.000000	-0.133801	-0.129316	-0.162126	0.000000	0.000000	4.000000	28.000000	0.000000
2003.346760	-0.053240	0.543651	0.002027	79.998642	103.892151	121.580070	0.101351	0.000000	-2.337983	0.000000	0.000000	0.000000	-0.133801	-0.129316	-0.162126	0.000000	0.000000	4.000000	28.000000	0.000000
2003.350094	-0.053663	0.543220	0.001488	79.998642	103.892151	121.580070	0.101351	0.000000	-2.337983	0.000000	0.000000	0.000000	-0.126913	-0.129105	-0.161671	0.000000	0.000000	4.000000	28.000000	0.000000
2003.353427	-0.053663	0.543220	0.001488	79.998642	103.892151	121.580070	0.101351	0.000000	-2.337983	0.000000	0.000000	0.000000	-0.126913	-0.129105	-0.161671	0.000000	0.000000	4.000000	28.000000	0.000000
2003.356760	-0.054040	0.542749	0.000939	79.963181	104.287117	122.041672	0.074406	0.000000	-2.316830	0.000000	0.000000	0.000000	-0.113026	-0.141414	-0.164619	0.000000	0.000000	4.000000	28.000000	0.000000
2003.360094	-0.054040	0.542749	0.000939	79.963181	104.287117	122.041672	0.074406	0.000000	-2.316830	0.000000	0.000000	0.000000	-0.113026	-0.141414	-0.164619	0.000000	0.000000	4.000000	28.000000	0.000000
2003.363427	-0.054040	0.542749	0.000939	79.963181	104.287117	122.041672	0.074406	0.000000	-2.316830	0.000000	0.000000	0.000000	-0.113026	-0.141414	-0.164619	0.000000	0.000000	4.000000	28.000000	0.000000
2003.366760	-0.054040	0.542749	0.000939	79.927467	104.702896	122.519951	0.046969	0.000000	-2.297993	0.000000	0.000000	0.000000	-0.113026	-0.141414	-0.164619	0.000000	0.000000	4.000000	28.000000	0.000000
2003.370094	-0.054370	0.542262	0.000376	79.927467	104.702896	122.519951	0.046969	0.000000	-2.297993	0.000000	0.000000	0.000000	-0.099008	-0.146126	-0.168962	0.000000	0.000000	4.000000	28.000000	0.000000
2003.373427	-0.054370	0.542262	0.000376	79.927467	104.702896	122.519951	0.046969	0.000000	-2.297993	0.000000	0.000000	0.000000	-0.099008	-0.146126	-0.168962	0.000000	0.000000	4.000000	28.000000	0.000000
2003.376760	-0.054695	0.541743	-0.000225	79.891541	105.163193	123.034454	0.018809	0.000000	-2.281491	0.000000	0.000000	0.000000	-0.097362	-0.155730	-0.180454	0.000000	0.000000	4.000000	28.000000	0.000000
2003.380094	-0.054695	0.541743	-0.000225	79.891541	105.163193	123.034454	0.018809	0.000000	-2.281491	0.000000	0.000000	0.000000	-0.097362	-0.155730	-0.180454	0.000000	0.000000	4.000000	28.000000	0.000000
2003.383427	-0.054695	0.541743	-0.000225	79.891541	105.163193	123.034454	0.018809	0.000000	-2.281491	0.000000	0.000000	0.000000	-0.097362	-0.155730	-0.180454	0.000000	0.000000	4.000000	28.000000	0.000000
2003.386760	-0.054695	0.541743	-0.000225	79.853645	105.638756	123.561745	-0.011267	0.000000	-2.265265	0.000000	0.000000	0.000000	-0.097362	-0.155730	-0.180454	0.000000	0.000000	4.000000	28.000000	0.000000
2003.390094	-0.054968	0.541201	-0.000883	79.853645	105.638756	123.561745	-0.011267	0.000000	-2.265265	0.000000	0.000000	0.000000	-0.081846	-0.162672	-0.197400	0.000000	0.000000	4.000000	28.000000	0.000000
2003.393427	-0.054968	0.541201	-0.000883	79.853645	105.638756	123.561745	-0.011267	0.000000	-2.265265	0.000000	0.000000	0.000000	-0.081846	-0.162672	-0.197400	0.000000	0.000000	4.000000	28.000000	0.000000
2003.396760	-0.055259	0.540618	-0.001559	79.810013	106.171715	124.150177	-0.044167	0.000000	-2.251623	0.000000	0.000000	0.000000	-0.087492	-0.174797	-0.202781	0.000000	0.000000	4.000000	28.000000	0.000000
2003.400094	-0.055259	0.540618	-0.001559	79.810013	106.171715	124.150177	-0.044167	0.000000	-2.251623	0.000000	0.000000	0.000000	-0.087492	-0.174797	-0.202781	0.000000	0.000000	4.000000	28.000000	0.000000
2003.403427	-0.055259	0.540618	-0.001559	79.810013	106.171715	124.150177	-0.044167	0.000000	-2.251623	0.000000	0.000000	0.000000	-0.087492	-0.174797	-0.202781	0.000000	0.000000	4.000000	28.000000	0.000000
2003.406760	-0.055543	0.539988	-0.002293	79.764038	106.715553	124.749756	-0.077964	0.000000	-2.237041	0.000000	0.000000	0.000000	-0.085075	-0.189100	-0.220035	0.000000	0.000000	4.000000	28.000000	0.000000
2003.410094	-0.055543	0.539988	-0.002293	79.764038	106.715553	124.749756	-0.077964	0.000000	-2.237041	0.000000	0.000000	0.000000	-0.085075	-0.189100	-0.220035	0.000000	0.000000	4.000000	28.000000	0.000000
2003.413427	-0.055543	0.539988	-0.002293	79.764038	106.715553	124.749756	-0.077964	0.000000	-2.237041	0.000000	0.000000	0.000000	-0.085075	-0.189100	-0.220035	0.000000	0.000000	4.000000	28.000000	0.000000
2003.416760	-0.055822	0.539367	-0.003051	79.710190	107.249046	125.346046	-0.114636	0.000000	-2.222862	0.000000	0.000000	0.000000	-0.083828	-0.186058	-0.227439	0.000000	0.000000	4.000000	28.000000	0.000000
2003.420094	-0.055822	0.539367	-0.003051	79.710190	107.249046	125.346046	-0.114636	0.000000	-2.222862	0.000000	0.000000	0.000000	-0.083828	-0.186058	-0.227439	0.000000	0.000000	4.000000	28.000000	0.000000
2003.423427	-0.055822	0.539367	-0.003051	79.710190	107.249046	125.346046	-0.114636	0.000000	-2.222862	0.000000	0.000000	0.000000	-0.083828	-0.186058	-0.227439	0.000000	0.000000	4.000000	28.000000	0.000000
2003.426760	-0.056098	0.538732	-0.003829	79.647141	107.765831	125.934387	-0.152543	0.000000	-2.208891	0.000000	0.000000	0.000000	-0.082725	-0.190486	-0.233513	0.000000	0.000000	4.000000	28.000000	0.000000
2003.430094	-0.056098	0.538732	-0.003829	79.647141	107.765831	125.934387	-0.152543	0.000000	-2.208891	0.000000	0.000000	0.000000	-0.082725	-0.190486	-0.233513	0.000000	0.000000	4.000000	28.000000	0.000000
2003.433427	-0.056098	0.538732	-0.003829	79.647141	107.765831	125.934387	-0.152543	0.000000	-2.208891	0.000000	0.000000	0.000000	-0.082725	-0.190486	-0.233513	0.000000	0.000000	4.000000	28.000000	0.000000
2003.436760	-0.056098	0.538732	-0.003829	79.584175	108.139656	126.389114	-0.191462	0.000000	-2.195103	0.000000	0.000000	0.000000	-0.082725	-0.190486	-0.233513	0.000000	0.000000	4.000000	28.000000	0.000000
2003.440094	-0.056316	0.538098	-0.004536	79.584175	108.139656	126.389114	-0.191462	0.000000	-2.195103	0.000000	0.000000	0.000000	-0.065411	-0.190352	-0.211957	0.000000	0.000000	4.000000	28.000000	0.000000
2003.443427	-0.056316	0.538098	-0.004536	79.584175	108.139656	126.389114	-0.191462	0.000000	-2.195103	0.000000	0.000000	0.000000	-0.065411	-0.190352	-0.211957	0.000000	0.000000	4.000000	28.000000	0.000000
2003.446760	-0.056495	0.537497	-0.005201	79.553902	108.136261	126.475143	-0.226788	0.000000	-2.184201	0.000000	0.000000	0.000000	-0.053633	-0.180199	-0.199428	0.000000	0.000000	4.000000	28.000000	0.000000
2003.450094	-0.056495	0.537497	-0.005201	79.553902	108.136261	126.475143	-0.226788	0.000000	-2.184201	0.000000	0.000000	0.000000	-0.053633	-0.180199	-0.199428	0.000000	0.000000	4.000000	28.000000	0.000000
2003.453427	-0.056495	0.537497	-0.005201	79.553902	108.136261	126.475143	-0.226788	0.000000	-2.184201	0.000000	0.000000	0.000000	-0.053633	-0.180199	-0.199428	0.000000	0.000000	4.000000	28.000000	0.000000
2003.456760	-0.056495	0.537497	-0.005201	79.598946	107.498398	125.934181	-0.260026	0.000000	-2.175263	0.000000	0.000000	0.000000	-0.053633	-0.180199	-0.199428	0.000000	0.000000	4.000000	28.000000	0.000000
2003.460094	-0.056646	0.536895	-0.005730	79.598946	107.498398	125.934181	-0.260026	0.000000	-2.175263	0.000000	0.000000	0.000000	-0.045434	-0.180568	-0.158954	0.000000	0.000000	4.000000	28.000000	0.000000
2003.463427	-0.056646	0.536895	-0.005730	79.598946	107.498398	125.934181	-0.260026	0.000000	-2.175263	0.000000	0.000000	0.000000	-0.045434	-0.180568	-0.158954	0.000000	0.000000	4.000000	28.000000	0.000000
2003.466760	-0.056786	0.536309	-0.006174	79.714340	106.373207	124.899246	-0.260026	0.000000	-2.175263	0.000000	0.000000	0.000000	-0.042011	-0.175783	-0.133171	0.000000	0.000000	4.000000	28.000000	0.000000
2003.470094	-0.056786	0.536309	-0.006174	79.714340	106.373207	124.899246	-0.260026	0.000000	-2.175263	0.000000	0.000000	0.000000	-0.042011	-0.175783	-0.133171	0.000000	0.000000	4.000000	28.000000	0.000000
2003.473427	-0.056786	0.536309	-0.006174	79.714340	106.373207	124.899246	-0.260026	0.000000	-2.175263	0.000000	0.000000	0.000000	-0.042011	-0.175783	-0.133171	0.000000	0.000000	4.000000	28.000000	0.000000
2003.476760	-0.056786	0.536309	-0.006174	79.875000	104.990494	123.584457	-0.308713	0.000000	-2.160688	0.000000	0.000000	0.000000	-0.042011	-0.175783	-0.133171	0.000000	0.000000	4.000000	28.000000	0.000000
2003.480094	-0.056867	0.535732	-0.006569	79.875000	104.990494	123.584457	-0.308713	0.000000	-2.160688	0.000000	0.000000	0.000000	-0.024211	-0.173264	-0.118376	0.000000	0.000000	4.000000	28.000000	0.000000
2003.483427	-0.056867	0.535732	-0.006569	79.875000	104.990494	123.584457	-0.308713	0.000000	-2.160688	0.000000	0.000000	0.000000	-0.024211	-0.173264	-0.118376	0.000000	0.000000	4.000000	28.000000	0.000000
2003.486760	-0.056931	0.535163	-0.006919	80.046646	103.514374	122.161217	-0.328443	0.000000	-2.156653	0.000000	0.000000	0.000000	-0.019301	-0.170813	-0.105171	0.000000	0.000000	4.000000	28.000000	0.000000
2003.490094	-0.056931	0.535163	-0.006919	80.046646	103.514374	122.161217	-0.328443	0.000000	-2.156653	0.000000	0.000000	0.000000	-0.019301	-0.170813	-0.105171	0.000000	0.000000	4.000000	28.000000	0.000000
2003.493427	-0.056931	0.535163	-0.006919	80.046646	103.514374	122.161217	-0.328443	0.000000	-2.156653	0.000000	0.000000	0.000000	-0.019301	-0.170813	-0.105171	0.000000	0.000000	4.000000	28.000000	0.000000
2003.496760	-0.056931	0.535163	-0.006919	80.199875	102.146950	120.837730	-0.345971	0.000000	-2.153436	0.000000	0.000000	0.000000	-0.019301	-0.170813	-0.105171	0.000000	0.000000	4.000000	28.000000	0.000000
2003.500094	-0.056977	0.534560	-0.007241	80.199875	102.146950	120.837730	-0.345971	0.000000	-2.153436	0.000000	0.000000	0.000000	-0.013854	-0.180625	-0.096390	0.000000	0.000000	4.000000	28.000000	0.000000
2003.503427	-0.056977	0.534560	-0.007241	80.199875	102.146950	120.837730	-0.345971	0.000000	-2.153436	0.000000	0.000000	0.000000	-0.013854	-0.180625	-0.096390	0.000000	0.000000	4.000000	28.000000	0.000000
2003.506760	-0.056987	0.533942	-0.007511	80.330208	100.932907	119.664749	-0.362036	0.000000	-2.151127	0.000000	0.000000	0.000000	-0.002742	-0.185656	-0.081118	0.000000	0.000000	4.000000	28.000000	0.000000
2003.510094	-0.056987	0.533942	-0.007511	80.330208	100.932907	119.664749	-0.362036	0.000000	-2.151127	0.000000	0.000000	0.000000	-0.002742	-0.185656	-0.081118	0.000000	0.000000	4.000000	28.000000	0.000000
2003.513427	-0.056987	0.533942	-0.007511	80.330208	100.932907	119.664749	-0.362036	0.000000	-2.151127	0.000000	0.000000	0.000000	-0.002742	-0.185656	-0.081118	0.000000	0.000000	4.000000	28.000000	0.000000
2003.516760	-0.056987	0.533942	-0.007511	80.432503	99.932480	118.699875	-0.375556	0.000000	-2.150670	0.000000	0.000000	0.000000	-0.002742	-0.185656	-0.081118	0.000000	0.000000	4.000000	28.000000	0.000000
2003.520094	-0.056980	0.533306	-0.007733	80.432503	99.932480	118.699875	-0.375556	0.000000	-2.150670	0.000000	0.000000	0.000000	0.001945	-0.190679	-0.066668	0.000000	0.000000	4.000000	28.000000	0.000000
2003.523427	-0.056980	0.533306	-0.007733	80.432503	99.932480	118.699875	-0.375556	0.000000	-2.150670	0.000000	0.000000	0.000000	0.001945	-0.190679	-0.066668	0.000000	0.000000	4.000000	28.000000	0.000000
2003.526760	-0.056960	0.532669	-0.007888	80.502411	99.118401	117.927124	-0.386667	0.000000	-2.150994	0.000000	0.000000	0.000000	0.005896	-0.191008	-0.046505	0.000000	0.000000	4.000000	28.000000	0.000000
2003.530094	-0.056960	0.532669	-0.007888	80.502411	99.118401	117.927124	-0.386667	0.000000	-2.150994	0.000000	0.000000	0.000000	0.005896	-0.191008	-0.046505	0.000000	0.000000	4.000000	28.000000	0.000000
2003.533427	-0.056960	0.532669	-0.007888	80.502411	99.118401	117.927124	-0.386667	0.000000	-2.150994	0.000000	0.000000	0.000000	0.005896	-0.191008	-0.046505	0.000000	0.000000	4.000000	28.000000	0.000000
2003.536760	-0.056960	0.532669	-0.007888	80.526176	98.473602	117.346886	-0.394418	0.000000	-2.151977	0.000000	0.000000	0.000000	0.005896	-0.191008	-0.046505	0.000000	0.000000	4.000000	28.000000	0.000000
2003.540094	-0.056928	0.532031	-0.007976	80.526176	98.473602	117.346886	-0.394418	0.000000	-2.151977	0.000000	0.000000	0.000000	0.009838	-0.191399	-0.026334	0.000000	0.000000	4.000000	28.000000	0.000000
2003.543427	-0.056928	0.532031	-0.007976	80.526176	98.473602	117.346886	-0.394418	0.000000	-2.151977	0.000000	0.000000	0.000000	0.009838	-0.191399	-0.026334	0.000000	0.000000	4.000000	28.000000	0.000000
2003.546760	-0.056868	0.531415	-0.007933	80.502968	97.984993	116.946777	-0.398807	0.000000	-2.153617	0.000000	0.000000	0.000000	0.017844	-0.184988	0.013084	0.000000	0.000000	4.000000	28.000000	0.000000
2003.550094	-0.056868	0.531415	-0.007933	80.502968	97.984993	116.946777	-0.398807	0.000000	-2.153617	0.000000	0.000000	0.000000	0.017844	-0.184988	0.013084	0.000000	0.000000	4.000000	28.000000	0.000000
2003.553427	-0.056868	0.531415	-0.007933	80.502968	97.984993	116.946777	-0.398807	0.000000	-2.153617	0.000000	0.000000	0.000000	0.017844	-0.184988	0.013084	0.000000	0.000000	4.000000	28.000000	0.000000
2003.556760	-0.056868	0.531415	-0.007933	80.452477	97.532875	116.600372	-0.396626	0.000000	-2.156591	0.000000	0.000000	0.000000	0.017844	-0.184988	0.013084	0.000000	0.000000	4.000000	28.000000	0.000000
2003.560094	-0.056827	0.530859	-0.007748	80.452477	97.532875	116.600372	-0.396626	0.000000	-2.156591	0.000000	0.000000	0.000000	0.012489	-0.166558	0.055463	0.000000	0.000000	4.000000	28.000000	0.000000
2003.563427	-0.056827	0.530859	-0.007748	80.452477	97.532875	116.600372	-0.396626	0.000000	-2.156591	0.000000	0.000000	0.000000	0.012489	-0.166558	0.055463	0.000000	0.000000	4.000000	28.000000	0.000000
2003.566760	-0.056781	0.530365	-0.007419	80.374123	97.234291	116.417297	-0.387382	0.000000	-2.158672	0.000000	0.000000	0.000000	0.013549	-0.148290	0.098712	0.000000	0.000000	4.000000	28.000000	0.000000
2003.570094	-0.056781	0.530365	-0.007419	80.374123	97.234291	116.417297	-0.387382	0.000000	-2.158672	0.000000	0.000000	0.000000	0.013549	-0.148290	0.098712	0.000000	0.000000	4.000000	28.000000	0.000000
2003.573427	-0.056781	0.530365	-0.007419	80.374123	97.234291	116.417297	-0.387382	0.000000	-2.158672	0.000000	0.000000	0.000000	0.013549	-0.148290	0.098712	0.000000	0.000000	4.000000	28.000000	0.000000
2003.576760	-0.056781	0.530365	-0.007419	80.271645	97.035431	116.337944	-0.370930	0.000000	-2.160930	0.000000	0.000000	0.000000	0.013549	-0.148290	0.098712	0.000000	0.000000	4.000000	28.000000	0.000000
2003.580094	-0.056777	0.529972	-0.006935	80.271645	97.035431	116.337944	-0.370930	0.000000	-2.160930	0.000000	0.000000	0.000000	0.001243	-0.117974	0.144956	0.000000	0.000000	4.000000	28.000000	0.000000
2003.583427	-0.056777	0.529972	-0.006935	80.271645	97.035431	116.337944	-0.370930	0.000000	-2.160930	0.000000	0.000000	0.000000	0.001243	-0.117974	0.144956	0.000000	0.000000	4.000000	28.000000	0.000000
2003.586760	-0.056750	0.529655	-0.006286	80.169022	96.845909	116.261940	-0.346771	0.000000	-2.161137	0.000000	0.000000	0.000000	0.008048	-0.095207	0.194841	0.000000	0.000000	4.000000	28.000000	0.000000
2003.590094	-0.056750	0.529655	-0.006286	80.169022	96.845909	116.261940	-0.346771	0.000000	-2.161137	0.000000	0.000000	0.000000	0.008048	-0.095207	0.194841	0.000000	0.000000	4.000000	28.000000	0.000000
2003.593427	-0.056750	0.529655	-0.006286	80.169022	96.845909	116.261940	-0.346771	0.000000	-2.161137	0.000000	0.000000	0.000000	0.008048	-0.095207	0.194841	0.000000	0.000000	4.000000	28.000000	0.000000
2003.596760	-0.056750	0.529655	-0.006286	80.091484	96.632011	116.131126	-0.314297	0.000000	-2.162479	0.000000	0.000000	0.000000	0.008048	-0.095207	0.194841	0.000000	0.000000	4.000000	28.000000	0.000000
2003.600094	-0.056739	0.529381	-0.005514	80.091484	96.632011	116.131126	-0.314297	0.000000	-2.162479	0.000000	0.000000	0.000000	0.003524	-0.082020	0.231591	0.000000	0.000000	4.000000	28.000000	0.000000
2003.603427	-0.056739	0.529381	-0.005514	80.091484	96.632011	116.131126	-0.314297	0.000000	-2.162479	0.000000	0.000000	0.000000	0.003524	-0.082020	0.231591	0.000000	0.000000	4.000000	28.000000	0.000000
2003.606760	-0.056739	0.529186	-0.004647	80.044617	96.408249	115.952911	-0.275699	0.000000	-2.163066	0.000000	0.000000	0.000000	0.000044	-0.058665	0.260218	0.000000	0.000000	4.000000	28.000000	0.000000
2003.610094	-0.056739	0.529186	-0.004647	80.044617	96.408249	115.952911	-0.275699	0.000000	-2.163066	0.000000	0.000000	0.000000	0.000044	-0.058665	0.260218	0.000000	0.000000	4.000000	28.000000	0.000000
2003.613427	-0.056739	0.529186	-0.004647	80.044617	96.408249	115.952911	-0.275699	0.000000	-2.163066	0.000000	0.000000	0.000000	0.000044	-0.058665	0.260218	0.000000	0.000000	4.000000	28.000000	0.000000
2003.616760	-0.056710	0.529034	-0.003651	80.021179	96.190285	115.753250	-0.232329	0.000000	-2.163073	0.000000	0.000000	0.000000	0.008494	-0.045534	0.298527	0.000000	0.000000	4.000000	28.000000	0.000000
2003.620094	-0.056710	0.529034	-0.003651	80.021179	96.190285	115.753250	-0.232329	0.000000	-2.163073	0.000000	0.000000	0.000000	0.008494	-0.045534	0.298527	0.000000	0.000000	4.000000	28.000000	0.000000
2003.623427	-0.056710	0.529034	-0.003651	80.021179	96.190285	115.753250	-0.232329	0.000000	-2.163073	0.000000	0.000000	0.000000	0.008494	-0.045534	0.298527	0.000000	0.000000	4.000000	28.000000	0.000000
2003.626760	-0.056708	0.528887	-0.002618	80.026207	96.008675	115.555916	-0.182575	0.000000	-2.164489	0.000000	0.000000	0.000000	0.000662	-0.043954	0.310195	0.000000	0.000000	4.000000	28.000000	0.000000
2003.630094	-0.056708	0.528887	-0.002618	80.026207	96.008675	115.555916	-0.182575	0.000000	-2.164489	0.000000	0.000000	0.000000	0.000662	-0.043954	0.310195	0.000000	0.000000	4.000000	28.000000	0.000000
2003.633427	-0.056708	0.528887	-0.002618	80.026207	96.008675	115.555916	-0.182575	0.000000	-2.164489	0.000000	0.000000	0.000000	0.000662	-0.043954	0.310195	0.000000	0.000000	4.000000	28.000000	0.000000
2003.636760	-0.056736	0.528803	-0.001510	80.036072	95.782043	115.309250	-0.130876	0.000000	-2.164599	0.000000	0.000000	0.000000	-0.008486	-0.025361	0.332166	0.000000	0.000000	4.000000	28.000000	0.000000
2003.640094	-0.056736	0.528803	-0.001510	80.036072	95.782043	115.309250	-0.130876	0.000000	-2.164599	0.000000	0.000000	0.000000	-0.008486	-0.025361	0.332166	0.000000	0.000000	4.000000	28.000000	0.000000
2003.643427	-0.056736	0.528803	-0.001510	80.036072	95.782043	115.309250	-0.130876	0.000000	-2.164599	0.000000	0.000000	0.000000	-0.008486	-0.025361	0.332166	0.000000	0.000000	4.000000	28.000000	0.000000
2003.646760	-0.056810	0.528733	-0.000390	80.047104	95.512001	115.026794	-0.075514	0.000000	-2.163185	0.000000	0.000000	0.000000	-0.022023	-0.020989	0.336060	0.000000	0.000000	4.000000	28.000000	0.000000
2003.650094	-0.056810	0.528733	-0.000390	80.047104	95.512001	115.026794	-0.075514	0.000000	-2.163185	0.000000	0.000000	0.000000	-0.022023	-0.020989	0.336060	0.000000	0.000000	4.000000	28.000000	0.000000
2003.653427	-0.056810	0.528733	-0.000390	80.047104	95.512001	115.026794	-0.075514	0.000000	-2.163185	0.000000	0.000000	0.000000	-0.022023	-0.020989	0.336060	0.000000	0.000000	4.000000	28.000000	0.000000
2003.656760	-0.056957	0.528725	0.000798	80.060593	95.163330	114.672798	-0.019505	0.000000	-2.159514	0.000000	0.000000	0.000000	-0.044314	-0.002304	0.356332	0.000000	0.000000	4.000000	28.000000	0.000000
2003.660094	-0.056957	0.528725	0.000798	80.060593	95.163330	114.672798	-0.019505	0.000000	-2.159514	0.000000	0.000000	0.000000	-0.044314	-0.002304	0.356332	0.000000	0.000000	4.000000	28.000000	0.000000
2003.663427	-0.056957	0.528725	0.000798	80.060593	95.163330	114.672798	-0.019505	0.000000	-2.159514	0.000000	0.000000	0.000000	-0.044314	-0.002304	0.356332	0.000000	0.000000	4.000000	28.000000	0.000000
2003.666760	-0.057112	0.528789	0.002038	80.076294	94.743797	114.246864	0.039884	0.000000	-2.152129	0.000000	0.000000	0.000000	-0.046272	0.019284	0.372070	0.000000	0.000000	4.000000	28.000000	0.000000
2003.670094	-0.057112	0.528789	0.002038	80.076294	94.743797	114.246864	0.039884	0.000000	-2.152129	0.000000	0.000000	0.000000	-0.046272	0.019284	0.372070	0.000000	0.000000	4.000000	28.000000	0.000000
2003.673427	-0.057112	0.528789	0.002038	80.076294	94.743797	114.246864	0.039884	0.000000	-2.152129	0.000000	0.000000	0.000000	-0.046272	0.019284	0.372070	0.000000	0.000000	4.000000	28.000000	0.000000
2003.676760	-0.057275	0.528942	0.003349	80.093864	94.252579	113.748215	0.101896	0.000000	-2.144417	0.000000	0.000000	0.000000	-0.048932	0.045766	0.393469	0.000000	0.000000	4.000000	28.000000	0.000000
2003.680094	-0.057275	0.528942	0.003349	80.093864	94.252579	113.748215	0.101896	0.000000	-2.144417	0.000000	0.000000	0.000000	-0.048932	0.045766	0.393469	0.000000	0.000000	4.000000	28.000000	0.000000
2003.683427	-0.057275	0.528942	0.003349	80.093864	94.252579	113.748215	0.101896	0.000000	-2.144417	0.000000	0.000000	0.000000	-0.048932	0.045766	0.393469	0.000000	0.000000	4.000000	28.000000	0.000000
2003.686760	-0.057444	0.529193	0.004709	80.114258	93.653824	113.140411	0.167474	0.000000	-2.136261	0.000000	0.000000	0.000000	-0.050724	0.075264	0.407886	0.000000	0.000000	4.000000	28.000000	0.000000
2003.690094	-0.057444	0.529193	0.004709	80.114258	93.653824	113.140411	0.167474	0.000000	-2.136261	0.000000	0.000000	0.000000	-0.050724	0.075264	0.407886	0.000000	0.000000	4.000000	28.000000	0.000000
2003.693427	-0.057444	0.529193	0.004709	80.114258	93.653824	113.140411	0.167474	0.000000	-2.136261	0.000000	0.000000	0.000000	-0.050724	0.075264	0.407886	0.000000	0.000000	4.000000	28.000000	0.000000
2003.696760	-0.057599	0.529559	0.006138	80.136284	92.966759	112.440254	0.235455	0.000000	-2.127807	0.000000	0.000000	0.000000	-0.046616	0.109791	0.428721	0.000000	0.000000	4.000000	28.000000	0.000000
2003.700094	-0.057599	0.529559	0.006138	80.136284	92.966759	112.440254	0.235455	0.000000	-2.127807	0.000000	0.000000	0.000000	-0.046616	0.109791	0.428721	0.000000	0.000000	4.000000	28.000000	0.000000
2003.703427	-0.057599	0.529559	0.006138	80.136284	92.966759	112.440254	0.235455	0.000000	-2.127807	0.000000	0.000000	0.000000	-0.046616	0.109791	0.428721	0.000000	0.000000	4.000000	28.000000	0.000000
2003.706760	-0.057780	0.530009	0.007593	80.158455	92.226212	111.685707	0.306909	0.000000	-2.120038	0.000000	0.000000	0.000000	-0.054247	0.134966	0.436374	0.000000	0.000000	4.000000	28.000000	0.000000
2003.710094	-0.057780	0.530009	0.007593	80.158455	92.226212	111.685707	0.306909	0.000000	-2.120038	0.000000	0.000000	0.000000	-0.054247	0.134966	0.436374	0.000000	0.000000	4.000000	28.000000	0.000000
2003.713427	-0.057780	0.530009	0.007593	80.158455	92.226212	111.685707	0.306909	0.000000	-2.120038	0.000000	0.000000	0.000000	-0.054247	0.134966	0.436374	0.000000	0.000000	4.000000	28.000000	0.000000
2003.716760	-0.057937	0.530562	0.009032	80.163155	91.679276	111.118774	0.379637	0.000000	-2.110996	0.000000	0.000000	0.000000	-0.046938	0.166093	0.431810	0.000000	0.000000	4.000000	28.000000	0.000000
2003.720094	-0.057937	0.530562	0.009032	80.163155	91.679276	111.118774	0.379637	0.000000	-2.110996	0.000000	0.000000	0.000000	-0.046938	0.166093	0.431810	0.000000	0.000000	4.000000	28.000000	0.000000
2003.723427	-0.057937	0.530562	0.009032	80.163155	91.679276	111.118774	0.379637	0.000000	-2.110996	0.000000	0.000000	0.000000	-0.046938	0.166093	0.431810	0.000000	0.000000	4.000000	28.000000	0.000000
2003.726760	-0.058108	0.531214	0.010409	80.125443	91.852859	111.259911	0.451606	0.000000	-2.103173	0.000000	0.000000	0.000000	-0.051315	0.195531	0.412955	0.000000	0.000000	4.000000	28.000000	0.000000
2003.730094	-0.058108	0.531214	0.010409	80.125443	91.852859	111.259911	0.451606	0.000000	-2.103173	0.000000	0.000000	0.000000	-0.051315	0.195531	0.412955	0.000000	0.000000	4.000000	28.000000	0.000000
2003.733427	-0.058108	0.531214	0.010409	80.125443	91.852859	111.259911	0.451606	0.000000	-2.103173	0.000000	0.000000	0.000000	-0.051315	0.195531	0.412955	0.000000	0.000000	4.000000	28.000000	0.000000
2003.736760	-0.058247	0.531949	0.011709	80.038597	92.925766	112.272377	0.520432	0.000000	-2.094621	0.000000	0.000000	0.000000	-0.041685	0.220328	0.390019	0.000000	0.000000	4.000000	28.000000	0.000000
2003.740094	-0.058247	0.531949	0.011709	80.038597	92.925766	112.272377	0.520432	0.000000	-2.094621	0.000000	0.000000	0.000000	-0.041685	0.220328	0.390019	0.000000	0.000000	4.000000	28.000000	0.000000
2003.743427	-0.058247	0.531949	0.011709	80.038597	92.925766	112.272377	0.520432	0.000000	-2.094621	0.000000	0.000000	0.000000	-0.041685	0.220328	0.390019	0.000000	0.000000	4.000000	28.000000	0.000000
2003.746760	-0.058428	0.532789	0.012984	79.941414	94.445847	113.701683	0.585435	0.000000	-2.087673	0.000000	0.000000	0.000000	-0.054335	0.252203	0.382677	0.000000	0.000000	4.000000	28.000000	0.000000
2003.750094	-0.058428	0.532789	0.012984	79.941414	94.445847	113.701683	0.585435	0.000000	-2.087673	0.000000	0.000000	0.000000	-0.054335	0.252203	0.382677	0.000000	0.000000	4.000000	28.000000	0.000000
2003.753427	-0.058428	0.532789	0.012984	79.941414	94.445847	113.701683	0.585435	0.000000	-2.087673	0.000000	0.000000	0.000000	-0.054335	0.252203	0.382677	0.000000	0.000000	4.000000	28.000000	0.000000
2003.756760	-0.058614	0.533734	0.014305	79.866142	95.927307	115.061699	0.649214	0.000000	-2.078618	0.000000	0.000000	0.000000	-0.056050	0.283488	0.396173	0.000000	0.000000	4.000000	28.000000	0.000000
2003.760094	-0.058614	0.533734	0.014305	79.866142	95.927307	115.061699	0.649214	0.000000	-2.078618	0.000000	0.000000	0.000000	-0.056050	0.283488	0.396173	0.000000	0.000000	4.000000	28.000000	0.000000
2003.763427	-0.058614	0.533734	0.014305	79.866142	95.927307	115.061699	0.649214	0.000000	-2.078618	0.000000	0.000000	0.000000	-0.056050	0.283488	0.396173	0.000000	0.000000	4.000000	28.000000	0.000000
2003.766760	-0.058755	0.534761	0.015615	79.840225	97.288399	116.251266	0.715243	0.000000	-2.069276	0.000000	0.000000	0.000000	-0.042022	0.308071	0.393029	0.000000	0.000000	4.000000	28.000000	0.000000
2003.770094	-0.058755	0.534761	0.015615	79.840225	97.288399	116.251266	0.715243	0.000000	-2.069276	0.000000	0.000000	0.000000	-0.042022	0.308071	0.393029	0.000000	0.000000	4.000000	28.000000	0.000000
2003.773427	-0.058755	0.534761	0.015615	79.840225	97.288399	116.251266	0.715243	0.000000	-2.069276	0.000000	0.000000	0.000000	-0.042022	0.308071	0.393029	0.000000	0.000000	4.000000	28.000000	0.000000
2003.776760	-0.058898	0.535877	0.016950	79.875404	98.542076	117.281342	0.780748	0.000000	-2.062272	0.000000	0.000000	0.000000	-0.042913	0.334911	0.400514	0.000000	0.000000	4.000000	28.000000	0.000000
2003.780094	-0.058898	0.535877	0.016950	79.875404	98.542076	117.281342	0.780748	0.000000	-2.062272	0.000000	0.000000	0.000000	-0.042913	0.334911	0.400514	0.000000	0.000000	4.000000	28.000000	0.000000
2003.783427	-0.058898	0.535877	0.016950	79.875404	98.542076	117.281342	0.780748	0.000000	-2.062272	0.000000	0.000000	0.000000	-0.042913	0.334911	0.400514	0.000000	0.000000	4.000000	28.000000	0.000000
2003.786760	-0.059041	0.537094	0.018286	79.945267	99.761345	118.246063	0.847500	0.000000	-2.055120	0.000000	0.000000	0.000000	-0.042924	0.364903	0.400910	0.000000	0.000000	4.000000	28.000000	0.000000
2003.790094	-0.059041	0.537094	0.018286	79.945267	99.761345	118.246063	0.847500	0.000000	-2.055120	0.000000	0.000000	0.000000	-0.042924	0.364903	0.400910	0.000000	0.000000	4.000000	28.000000	0.000000
2003.793427	-0.059041	0.537094	0.018286	79.945267	99.761345	118.246063	0.847500	0.000000	-2.055120	0.000000	0.000000	0.000000	-0.042924	0.364903	0.400910	0.000000	0.000000	4.000000	28.000000	0.000000
2003.796760	-0.059111	0.538378	0.019595	80.024055	101.045715	119.254967	0.914319	0.000000	-2.047966	0.000000	0.000000	0.000000	-0.021158	0.385179	0.392500	0.000000	0.000000	4.000000	28.000000	0.000000
2003.800094	-0.059111	0.538378	0.019595	80.024055	101.045715	119.254967	0.914319	0.000000	-2.047966	0.000000	0.000000	0.000000	-0.021158	0.385179	0.392500	0.000000	0.000000	4.000000	28.000000	0.000000
2003.803427	-0.059111	0.538378	0.019595	80.024055	101.045715	119.254967	0.914319	0.000000	-2.047966	0.000000	0.000000	0.000000	-0.021158	0.385179	0.392500	0.000000	0.000000	4.000000	28.000000	0.000000
2003.806760	-0.059151	0.539739	0.020846	80.081108	102.435669	120.376114	0.979735	0.000000	-2.044440	0.000000	0.000000	0.000000	-0.011981	0.408449	0.375415	0.000000	0.000000	4.000000	28.000000	0.000000
2003.810094	-0.059151	0.539739	0.020846	80.081108	102.435669	120.376114	0.979735	0.000000	-2.044440	0.000000	0.000000	0.000000	-0.011981	0.408449	0.375415	0.000000	0.000000	4.000000	28.000000	0.000000
2003.813427	-0.059151	0.539739	0.020846	80.081108	102.435669	120.376114	0.979735	0.000000	-2.044440	0.000000	0.000000	0.000000	-0.011981	0.408449	0.375415	0.000000	0.000000	4.000000	28.000000	0.000000
2003.816760	-0.059166	0.541159	0.022086	80.115707	103.947060	121.623962	1.042304	0.000000	-2.042443	0.000000	0.000000	0.000000	-0.004441	0.426052	0.371918	0.000000	0.000000	4.000000	28.000000	0.000000
2003.820094	-0.059166	0.541159	0.022086	80.115707	103.947060	121.623962	1.042304	0.000000	-2.042443	0.000000	0.000000	0.000000	-0.004441	0.426052	0.371918	0.000000	0.000000	4.000000	28.000000	0.000000
2003.823427	-0.059166	0.541159	0.022086	80.115707	103.947060	121.623962	1.042304	0.000000	-2.042443	0.000000	0.000000	0.000000	-0.004441	0.426052	0.371918	0.000000	0.000000	4.000000	28.000000	0.000000
2003.826760	-0.059151	0.542605	0.023277	80.148552	105.588242	122.987640	1.104291	0.000000	-2.041703	0.000000	0.000000	0.000000	0.004516	0.433622	0.357313	0.000000	0.000000	4.000000	28.000000	0.000000
2003.830094	-0.059151	0.542605	0.023277	80.148552	105.588242	122.987640	1.104291	0.000000	-2.041703	0.000000	0.000000	0.000000	0.004516	0.433622	0.357313	0.000000	0.000000	4.000000	28.000000	0.000000
2003.833427	-0.059151	0.542605	0.023277	80.148552	105.588242	122.987640	1.104291	0.000000	-2.041703	0.000000	0.000000	0.000000	0.004516	0.433622	0.357313	0.000000	0.000000	4.000000	28.000000	0.000000
2003.836760	-0.059152	0.544075	0.024414	80.205116	107.413971	124.502220	1.163843	0.000000	-2.042455	0.000000	0.000000	0.000000	-0.000206	0.441191	0.341002	0.000000	0.000000	4.000000	28.000000	0.000000
2003.840094	-0.059152	0.544075	0.024414	80.205116	107.413971	124.502220	1.163843	0.000000	-2.042455	0.000000	0.000000	0.000000	-0.000206	0.441191	0.341002	0.000000	0.000000	4.000000	28.000000	0.000000
2003.843427	-0.059152	0.544075	0.024414	80.205116	107.413971	124.502220	1.163843	0.000000	-2.042455	0.000000	0.000000	0.000000	-0.000206	0.441191	0.341002	0.000000	0.000000	4.000000	28.000000	0.000000
2003.846760	-0.059192	0.545545	0.025498	80.306305	109.337715	126.078911	1.220677	0.000000	-2.042421	0.000000	0.000000	0.000000	-0.012039	0.440757	0.325263	0.000000	0.000000	4.000000	28.000000	0.000000
2003.850094	-0.059192	0.545545	0.025498	80.306305	109.337715	126.078911	1.220677	0.000000	-2.042421	0.000000	0.000000	0.000000	-0.012039	0.440757	0.325263	0.000000	0.000000	4.000000	28.000000	0.000000
2003.853427	-0.059192	0.545545	0.025498	80.306305	109.337715	126.078911	1.220677	0.000000	-2.042421	0.000000	0.000000	0.000000	-0.012039	0.440757	0.325263	0.000000	0.000000	4.000000	28.000000	0.000000
2003.856760	-0.059249	0.547012	0.026532	80.440071	111.255852	127.634026	1.274887	0.000000	-2.040414	0.000000	0.000000	0.000000	-0.017088	0.440184	0.310413	0.000000	0.000000	4.000000	28.000000	0.000000
2003.860094	-0.059249	0.547012	0.026532	80.440071	111.255852	127.634026	1.274887	0.000000	-2.040414	0.000000	0.000000	0.000000	-0.017088	0.440184	0.310413	0.000000	0.000000	4.000000	28.000000	0.000000
2003.863427	-0.059249	0.547012	0.026532	80.440071	111.255852	127.634026	1.274887	0.000000	-2.040414	0.000000	0.000000	0.000000	-0.017088	0.440184	0.310413	0.000000	0.000000	4.000000	28.000000	0.000000
2003.866760	-0.059323	0.548477	0.027518	80.600250	113.149796	129.156906	1.326623	0.000000	-2.037566	0.000000	0.000000	0.000000	-0.022195	0.439560	0.295610	0.000000	0.000000	4.000000	28.000000	0.000000
2003.870094	-0.059323	0.548477	0.027518	80.600250	113.149796	129.156906	1.326623	0.000000	-2.037566	0.000000	0.000000	0.000000	-0.022195	0.439560	0.295610	0.000000	0.000000	4.000000	28.000000	0.000000
2003.873427	-0.059323	0.548477	0.027518	80.600250	113.149796	129.156906	1.326623	0.000000	-2.037566	0.000000	0.000000	0.000000	-0.022195	0.439560	0.295610	0.000000	0.000000	4.000000	28.000000	0.000000
2003.876760	-0.059441	0.549974	0.028487	80.749298	114.844055	130.520218	1.375891	0.000000	-2.033867	0.000000	0.000000	0.000000	-0.035584	0.449176	0.290754	0.000000	0.000000	4.000000	28.000000	0.000000
2003.880094	-0.059441	0.549974	0.028487	80.749298	114.844055	130.520218	1.375891	0.000000	-2.033867	0.000000	0.000000	0.000000	-0.035584	0.449176	0.290754	0.000000	0.000000	4.000000	28.000000	0.000000
2003.883427	-0.059441	0.549974	0.028487	80.749298	114.844055	130.520218	1.375891	0.000000	-2.033867	0.000000	0.000000	0.000000	-0.035584	0.449176	0.290754	0.000000	0.000000	4.000000	28.000000	0.000000
2003.886760	-0.059507	0.551496	0.029410	80.854729	116.309677	131.706955	1.424350	0.000000	-2.027936	0.000000	0.000000	0.000000	-0.019829	0.456477	0.276962	0.000000	0.000000	4.000000	28.000000	0.000000
2003.890094	-0.059507	0.551496	0.029410	80.854729	116.309677	131.706955	1.424350	0.000000	-2.027936	0.000000	0.000000	0.000000	-0.019829	0.456477	0.276962	0.000000	0.000000	4.000000	28.000000	0.000000
2003.893427	-0.059507	0.551496	0.029410	80.854729	116.309677	131.706955	1.424350	0.000000	-2.027936	0.000000	0.000000	0.000000	-0.019829	0.456477	0.276962	0.000000	0.000000	4.000000	28.000000	0.000000
2003.896760	-0.059592	0.553059	0.030297	80.908585	117.514114	132.697784	1.470510	0.000000	-2.024632	0.000000	0.000000	0.000000	-0.025475	0.468953	0.265936	0.000000	0.000000	4.000000	28.000000	0.000000
2003.900094	-0.059592	0.553059	0.030297	80.908585	117.514114	132.697784	1.470510	0.000000	-2.024632	0.000000	0.000000	0.000000	-0.025475	0.468953	0.265936	0.000000	0.000000	4.000000	28.000000	0.000000
2003.903427	-0.059592	0.553059	0.030297	80.908585	117.514114	132.697784	1.470510	0.000000	-2.024632	0.000000	0.000000	0.000000	-0.025475	0.468953	0.265936	0.000000	0.000000	4.000000	28.000000	0.000000
2003.906760	-0.059691	0.554656	0.031105	80.911110	118.728714	133.734497	1.514833	0.000000	-2.020386	0.000000	0.000000	0.000000	-0.029658	0.478981	0.242610	0.000000	0.000000	4.000000	28.000000	0.000000
2003.910094	-0.059691	0.554656	0.031105	80.911110	118.728714	133.734497	1.514833	0.000000	-2.020386	0.000000	0.000000	0.000000	-0.029658	0.478981	0.242610	0.000000	0.000000	4.000000	28.000000	0.000000
2003.913427	-0.059691	0.554656	0.031105	80.911110	118.728714	133.734497	1.514833	0.000000	-2.020386	0.000000	0.000000	0.000000	-0.029658	0.478981	0.242610	0.000000	0.000000	4.000000	28.000000	0.000000
2003.916760	-0.059803	0.556313	0.031831	80.863800	120.098602	134.943085	1.555268	0.000000	-2.015443	0.000000	0.000000	0.000000	-0.033671	0.496995	0.217626	0.000000	0.000000	4.000000	28.000000	0.000000
2003.920094	-0.059803	0.556313	0.031831	80.863800	120.098602	134.943085	1.555268	0.000000	-2.015443	0.000000	0.000000	0.000000	-0.033671	0.496995	0.217626	0.000000	0.000000	4.000000	28.000000	0.000000
2003.923427	-0.059803	0.556313	0.031831	80.863800	120.098602	134.943085	1.555268	0.000000	-2.015443	0.000000	0.000000	0.000000	-0.033671	0.496995	0.217626	0.000000	0.000000	4.000000	28.000000	0.000000
2003.926760	-0.059955	0.558020	0.032493	80.793335	121.530090	136.223068	1.591539	0.000000	-2.009831	0.000000	0.000000	0.000000	-0.045516	0.512182	0.198560	0.000000	0.000000	4.000000	28.000000	0.000000
2003.930094	-0.059955	0.558020	0.032493	80.793335	121.530090	136.223068	1.591539	0.000000	-2.009831	0.000000	0.000000	0.000000	-0.045516	0.512182	0.198560	0.000000	0.000000	4.000000	28.000000	0.000000
2003.933427	-0.059955	0.558020	0.032493	80.793335	121.530090	136.223068	1.591539	0.000000	-2.009831	0.000000	0.000000	0.000000	-0.045516	0.512182	0.198560	0.000000	0.000000	4.000000	28.000000	0.000000
2003.936760	-0.060125	0.559795	0.033111	80.730515	122.900940	137.443436	1.624632	0.000000	-2.002245	0.000000	0.000000	0.000000	-0.051055	0.532623	0.185455	0.000000	0.000000	4.000000	28.000000	0.000000
2003.940094	-0.060125	0.559795	0.033111	80.730515	122.900940	137.443436	1.624632	0.000000	-2.002245	0.000000	0.000000	0.000000	-0.051055	0.532623	0.185455	0.000000	0.000000	4.000000	28.000000	0.000000
2003.943427	-0.060125	0.559795	0.033111	80.730515	122.900940	137.443436	1.624632	0.000000	-2.002245	0.000000	0.000000	0.000000	-0.051055	0.532623	0.185455	0.000000	0.000000	4.000000	28.000000	0.000000
2003.946760	-0.060290	0.561666	0.033682	80.681816	124.167336	138.559418	1.655541	0.000000	-1.993736	0.000000	0.000000	0.000000	-0.049390	0.561189	0.171309	0.000000	0.000000	4.000000	28.000000	0.000000
2003.950094	-0.060290	0.561666	0.033682	80.681816	124.167336	138.559418	1.655541	0.000000	-1.993736	0.000000	0.000000	0.000000	-0.049390	0.561189	0.171309	0.000000	0.000000	4.000000	28.000000	0.000000
2003.953427	-0.060290	0.561666	0.033682	80.681816	124.167336	138.559418	1.655541	0.000000	-1.993736	0.000000	0.000000	0.000000	-0.049390	0.561189	0.171309	0.000000	0.000000	4.000000	28.000000	0.000000
2003.956760	-0.060387	0.563604	0.034283	80.665756	125.387222	139.607941	1.684093	0.000000	-1.985504	0.000000	0.000000	0.000000	-0.029238	0.581506	0.180203	0.000000	0.000000	4.000000	28.000000	0.000000
2003.960094	-0.060387	0.563604	0.034283	80.665756	125.387222	139.607941	1.684093	0.000000	-1.985504	0.000000	0.000000	0.000000	-0.029238	0.581506	0.180203	0.000000	0.000000	4.000000	28.000000	0.000000
2003.963427	-0.060387	0.563604	0.034283	80.665756	125.387222	139.607941	1.684093	0.000000	-1.985504	0.000000	0.000000	0.000000	-0.029238	0.581506	0.180203	0.000000	0.000000	4.000000	28.000000	0.000000
2003.966760	-0.060414	0.565620	0.034889	80.702209	126.587173	140.603745	1.714127	0.000000	-1.980632	0.000000	0.000000	0.000000	-0.008127	0.604764	0.181927	0.000000	0.000000	4.000000	28.000000	0.000000
2003.970094	-0.060414	0.565620	0.034889	80.702209	126.587173	140.603745	1.714127	0.000000	-1.980632	0.000000	0.000000	0.000000	-0.008127	0.604764	0.181927	0.000000	0.000000	4.000000	28.000000	0.000000
2003.973427	-0.060414	0.565620	0.034889	80.702209	126.587173	140.603745	1.714127	0.000000	-1.980632	0.000000	0.000000	0.000000	-0.008127	0.604764	0.181927	0.000000	0.000000	4.000000	28.000000	0.000000
2003.976760	-0.060370	0.567641	0.035495	80.792969	127.892113	141.665268	1.744448	0.000000	-1.979277	0.000000	0.000000	0.000000	0.013287	0.606442	0.181828	0.000000	0.000000	4.000000	28.000000	0.000000
2003.980094	-0.060370	0.567641	0.035495	80.792969	127.892113	141.665268	1.744448	0.000000	-1.979277	0.000000	0.000000	0.000000	0.013287	0.606442	0.181828	0.000000	0.000000	4.000000	28.000000	0.000000
2003.983427	-0.060370	0.567641	0.035495	80.792969	127.892113	141.665268	1.744448	0.000000	-1.979277	0.000000	0.000000	0.000000	0.013287	0.606442	0.181828	0.000000	0.000000	4.000000	28.000000	0.000000
2003.986760	-0.060277	0.569696	0.036092	80.938591	129.353592	142.838547	1.774752	0.000000	-1.981492	0.000000	0.000000	0.000000	0.027975	0.616255	0.179022	0.000000	0.000000	4.000000	28.000000	0.000000
2003.990094	-0.060277	0.569696	0.036092	80.938591	129.353592	142.838547	1.774752	0.000000	-1.981492	0.000000	0.000000	0.000000	0.027975	0.616255	0.179022	0.000000	0.000000	4.000000	28.000000	0.000000
2003.993427	-0.060277	0.569696	0.036092	80.938591	129.353592	142.838547	1.774752	0.000000	-1.981492	0.000000	0.000000	0.000000	0.027975	0.616255	0.179022	0.000000	0.000000	4.000000	28.000000	0.000000
2003.996760	-0.060205	0.571783	0.036670	81.131004	131.058273	144.218262	1.804590	0.000000	-1.986154	0.000000	0.000000	0.000000	0.021624	0.626101	0.173529	0.000000	0.000000	4.000000	28.000000	0.000000
2004.000094	-0.060205	0.571783	0.036670	81.131004	131.058273	144.218262	1.804590	0.000000	-1.986154	0.000000	0.000000	0.000000	0.021624	0.626101	0.173529	0.000000	0.000000	4.000000	28.000000	0.000000
2004.003427	-0.060205	0.571783	0.036670	81.131004	131.058273	144.218262	1.804590	0.000000	-1.986154	0.000000	0.000000	0.000000	0.021624	0.626101	0.173529	0.000000	0.000000	4.000000	28.000000	0.000000
2004.006760	-0.060056	0.573866	0.037208	81.322647	133.002670	145.816528	1.833511	0.000000	-1.989758	0.000000	0.000000	0.000000	0.044649	0.624922	0.161242	0.000000	0.000000	4.000000	28.000000	0.000000
2004.010094	-0.060056	0.573866	0.037208	81.322647	133.002670	145.816528	1.833511	0.000000	-1.989758	0.000000	0.000000	0.000000	0.044649	0.624922	0.161242	0.000000	0.000000	4.000000	28.000000	0.000000
2004.013427	-0.060056	0.573866	0.037208	81.322647	133.002670	145.816528	1.833511	0.000000	-1.989758	0.000000	0.000000	0.000000	0.044649	0.624922	0.161242	0.000000	0.000000	4.000000	28.000000	0.000000
2004.016760	-0.059857	0.575936	0.037725	81.450867	134.877502	147.383347	1.860385	0.000000	-1.997199	0.000000	0.000000	0.000000	0.059830	0.620987	0.155091	0.000000	0.000000	4.000000	28.000000	0.000000
2004.020094	-0.059857	0.575936	0.037725	81.450867	134.877502	147.383347	1.860385	0.000000	-1.997199	0.000000	0.000000	0.000000	0.059830	0.620987	0.155091	0.000000	0.000000	4.000000	28.000000	0.000000
2004.023427	-0.059857	0.575936	0.037725	81.450867	134.877502	147.383347	1.860385	0.000000	-1.997199	0.000000	0.000000	0.000000	0.059830	0.620987	0.155091	0.000000	0.000000	4.000000	28.000000	0.000000
2004.026760	-0.059601	0.578010	0.038175	81.497978	136.520096	148.776581	1.886233	0.000000	-2.007171	0.000000	0.000000	0.000000	0.076709	0.622213	0.135063	0.000000	0.000000	4.000000	28.000000	0.000000
2004.030094	-0.059601	0.578010	0.038175	81.497978	136.520096	148.776581	1.886233	0.000000	-2.007171	0.000000	0.000000	0.000000	0.076709	0.622213	0.135063	0.000000	0.000000	4.000000	28.000000	0.000000
2004.033427	-0.059601	0.578010	0.038175	81.497978	136.520096	148.776581	1.886233	0.000000	-2.007171	0.000000	0.000000	0.000000	0.076709	0.622213	0.135063	0.000000	0.000000	4.000000	28.000000	0.000000
2004.036760	-0.059346	0.580107	0.038632	81.483521	137.965149	150.013229	1.908744	0.000000	-2.019956	0.000000	0.000000	0.000000	0.076603	0.629163	0.137246	0.000000	0.000000	4.000000	28.000000	0.000000
2004.040094	-0.059346	0.580107	0.038632	81.483521	137.965149	150.013229	1.908744	0.000000	-2.019956	0.000000	0.000000	0.000000	0.076603	0.629163	0.137246	0.000000	0.000000	4.000000	28.000000	0.000000
2004.043427	-0.059346	0.580107	0.038632	81.483521	137.965149	150.013229	1.908744	0.000000	-2.019956	0.000000	0.000000	0.000000	0.076603	0.629163	0.137246	0.000000	0.000000	4.000000	28.000000	0.000000
2004.046760	-0.059056	0.582162	0.039010	81.453186	139.345215	151.198410	1.931618	0.000000	-2.032723	0.000000	0.000000	0.000000	0.086766	0.616394	0.113411	0.000000	0.000000	4.000000	28.000000	0.000000
2004.050094	-0.059056	0.582162	0.039010	81.453186	139.345215	151.198410	1.931618	0.000000	-2.032723	0.000000	0.000000	0.000000	0.086766	0.616394	0.113411	0.000000	0.000000	4.000000	28.000000	0.000000
2004.053427	-0.059056	0.582162	0.039010	81.453186	139.345215	151.198410	1.931618	0.000000	-2.032723	0.000000	0.000000	0.000000	0.086766	0.616394	0.113411	0.000000	0.000000	4.000000	28.000000	0.000000
2004.056760	-0.058787	0.584202	0.039360	81.421532	140.702820	152.367691	1.950520	0.000000	-2.047184	0.000000	0.000000	0.000000	0.080736	0.611998	0.104928	0.000000	0.000000	4.000000	28.000000	0.000000
2004.060094	-0.058787	0.584202	0.039360	81.421532	140.702820	152.367691	1.950520	0.000000	-2.047184	0.000000	0.000000	0.000000	0.080736	0.611998	0.104928	0.000000	0.000000	4.000000	28.000000	0.000000
2004.063427	-0.058787	0.584202	0.039360	81.421532	140.702820	152.367691	1.950520	0.000000	-2.047184	0.000000	0.000000	0.000000	0.080736	0.611998	0.104928	0.000000	0.000000	4.000000	28.000000	0.000000
2004.066760	-0.058492	0.586199	0.039694	81.400200	142.002792	153.481079	1.968008	0.000000	-2.060640	0.000000	0.000000	0.000000	0.088574	0.599311	0.100292	0.000000	0.000000	4.000000	28.000000	0.000000
2004.070094	-0.058492	0.586199	0.039694	81.400200	142.002792	153.481079	1.968008	0.000000	-2.060640	0.000000	0.000000	0.000000	0.088574	0.599311	0.100292	0.000000	0.000000	4.000000	28.000000	0.000000
2004.073427	-0.058492	0.586199	0.039694	81.400200	142.002792	153.481079	1.968008	0.000000	-2.060640	0.000000	0.000000	0.000000	0.088574	0.599311	0.100292	0.000000	0.000000	4.000000	28.000000	0.000000
2004.076760	-0.058144	0.588089	0.039991	81.388283	143.052628	154.363037	1.984723	0.000000	-2.075402	0.000000	0.000000	0.000000	0.104366	0.567003	0.089030	0.000000	0.000000	4.000000	28.000000	0.000000
2004.080094	-0.058144	0.588089	0.039991	81.388283	143.052628	154.363037	1.984723	0.000000	-2.075402	0.000000	0.000000	0.000000	0.104366	0.567003	0.089030	0.000000	0.000000	4.000000	28.000000	0.000000
2004.083427	-0.058144	0.588089	0.039991	81.388283	143.052628	154.363037	1.984723	0.000000	-2.075402	0.000000	0.000000	0.000000	0.104366	0.567003	0.089030	0.000000	0.000000	4.000000	28.000000	0.000000
2004.086760	-0.057749	0.589928	0.040300	81.379845	143.822113	154.991638	1.999562	0.000000	-2.092797	0.000000	0.000000	0.000000	0.118420	0.551515	0.092678	0.000000	0.000000	4.000000	28.000000	0.000000
2004.090094	-0.057749	0.589928	0.040300	81.379845	143.822113	154.991638	1.999562	0.000000	-2.092797	0.000000	0.000000	0.000000	0.118420	0.551515	0.092678	0.000000	0.000000	4.000000	28.000000	0.000000
2004.093427	-0.057749	0.589928	0.040300	81.379845	143.822113	154.991638	1.999562	0.000000	-2.092797	0.000000	0.000000	0.000000	0.118420	0.551515	0.092678	0.000000	0.000000	4.000000	28.000000	0.000000
2004.096760	-0.057298	0.591647	0.040534	81.378578	144.407745	155.447235	2.015008	0.000000	-2.112533	0.000000	0.000000	0.000000	0.135514	0.515698	0.070151	0.000000	0.000000	4.000000	28.000000	0.000000
2004.100094	-0.057298	0.591647	0.040534	81.378578	144.407745	155.447235	2.015008	0.000000	-2.112533	0.000000	0.000000	0.000000	0.135514	0.515698	0.070151	0.000000	0.000000	4.000000	28.000000	0.000000
2004.103427	-0.057298	0.591647	0.040534	81.378578	144.407745	155.447235	2.015008	0.000000	-2.112533	0.000000	0.000000	0.000000	0.135514	0.515698	0.070151	0.000000	0.000000	4.000000	28.000000	0.000000
2004.106760	-0.056818	0.593228	0.040738	81.371399	145.009369	155.919434	2.026700	0.000000	-2.135119	0.000000	0.000000	0.000000	0.143820	0.474553	0.061223	0.000000	0.000000	4.000000	28.000000	0.000000
2004.110094	-0.056818	0.593228	0.040738	81.371399	145.009369	155.919434	2.026700	0.000000	-2.135119	0.000000	0.000000	0.000000	0.143820	0.474553	0.061223	0.000000	0.000000	4.000000	28.000000	0.000000
2004.113427	-0.056818	0.593228	0.040738	81.371399	145.009369	155.919434	2.026700	0.000000	-2.135119	0.000000	0.000000	0.000000	0.143820	0.474553	0.061223	0.000000	0.000000	4.000000	28.000000	0.000000
2004.116760	-0.056306	0.594689	0.040867	81.340385	145.564316	156.355606	2.036904	0.000000	-2.159089	0.000000	0.000000	0.000000	0.153648	0.438225	0.038633	0.000000	0.000000	4.000000	28.000000	0.000000
2004.120094	-0.056306	0.594689	0.040867	81.340385	145.564316	156.355606	2.036904	0.000000	-2.159089	0.000000	0.000000	0.000000	0.153648	0.438225	0.038633	0.000000	0.000000	4.000000	28.000000	0.000000
2004.123427	-0.056306	0.594689	0.040867	81.340385	145.564316	156.355606	2.036904	0.000000	-2.159089	0.000000	0.000000	0.000000	0.153648	0.438225	0.038633	0.000000	0.000000	4.000000	28.000000	0.000000
2004.126760	-0.055759	0.596036	0.040898	81.270668	146.086136	156.771606	2.043343	0.000000	-2.184697	0.000000	0.000000	0.000000	0.164157	0.404101	0.009326	0.000000	0.000000	4.000000	28.000000	0.000000
2004.130094	-0.055759	0.596036	0.040898	81.270668	146.086136	156.771606	2.043343	0.000000	-2.184697	0.000000	0.000000	0.000000	0.164157	0.404101	0.009326	0.000000	0.000000	4.000000	28.000000	0.000000
2004.133427	-0.055759	0.596036	0.040898	81.270668	146.086136	156.771606	2.043343	0.000000	-2.184697	0.000000	0.000000	0.000000	0.164157	0.404101	0.009326	0.000000	0.000000	4.000000	28.000000	0.000000
2004.136760	-0.055205	0.597280	0.040869	81.164421	146.474503	157.077713	2.044897	0.000000	-2.212057	0.000000	0.000000	0.000000	0.166134	0.373022	-0.008700	0.000000	0.000000	4.000000	28.000000	0.000000
2004.140094	-0.055205	0.597280	0.040869	81.164421	146.474503	157.077713	2.044897	0.000000	-2.212057	0.000000	0.000000	0.000000	0.166134	0.373022	-0.008700	0.000000	0.000000	4.000000	28.000000	0.000000
2004.143427	-0.055205	0.597280	0.040869	81.164421	146.474503	157.077713	2.044897	0.000000	-2.212057	0.000000	0.000000	0.000000	0.166134	0.373022	-0.008700	0.000000	0.000000	4.000000	28.000000	0.000000
2004.146760	-0.054618	0.598454	0.040752	81.047028	146.838913	157.363373	2.043447	0.000000	-2.239746	0.000000	0.000000	0.000000	0.176145	0.352440	-0.035059	0.000000	0.000000	4.000000	28.000000	0.000000
2004.150094	-0.054618	0.598454	0.040752	81.047028	146.838913	157.363373	2.043447	0.000000	-2.239746	0.000000	0.000000	0.000000	0.176145	0.352440	-0.035059	0.000000	0.000000	4.000000	28.000000	0.000000
2004.153427	-0.054618	0.598454	0.040752	81.047028	146.838913	157.363373	2.043447	0.000000	-2.239746	0.000000	0.000000	0.000000	0.176145	0.352440	-0.035059	0.000000	0.000000	4.000000	28.000000	0.000000
2004.156760	-0.053978	0.599525	0.040582	80.942207	147.153839	157.599609	2.037604	0.000000	-2.269103	0.000000	0.000000	0.000000	0.192113	0.321036	-0.051159	0.000000	0.000000	4.000000	28.000000	0.000000
2004.160094	-0.053978	0.599525	0.040582	80.942207	147.153839	157.599609	2.037604	0.000000	-2.269103	0.000000	0.000000	0.000000	0.192113	0.321036	-0.051159	0.000000	0.000000	4.000000	28.000000	0.000000
2004.163427	-0.053978	0.599525	0.040582	80.942207	147.153839	157.599609	2.037604	0.000000	-2.269103	0.000000	0.000000	0.000000	0.192113	0.321036	-0.051159	0.000000	0.000000	4.000000	28.000000	0.000000
2004.166760	-0.053283	0.600470	0.040342	80.846565	147.450500	157.810791	2.029077	0.000000	-2.301122	0.000000	0.000000	0.000000	0.208485	0.283752	-0.071838	0.000000	0.000000	4.000000	28.000000	0.000000
2004.170094	-0.053283	0.600470	0.040342	80.846565	147.450500	157.810791	2.029077	0.000000	-2.301122	0.000000	0.000000	0.000000	0.208485	0.283752	-0.071838	0.000000	0.000000	4.000000	28.000000	0.000000
2004.173427	-0.053283	0.600470	0.040342	80.846565	147.450500	157.810791	2.029077	0.000000	-2.301122	0.000000	0.000000	0.000000	0.208485	0.283752	-0.071838	0.000000	0.000000	4.000000	28.000000	0.000000
2004.176760	-0.052512	0.601283	0.040060	80.772972	147.709778	157.977097	2.017104	0.000000	-2.335870	0.000000	0.000000	0.000000	0.231063	0.243925	-0.084567	0.000000	0.000000	4.000000	28.000000	0.000000
2004.180094	-0.052512	0.601283	0.040060	80.772972	147.709778	157.977097	2.017104	0.000000	-2.335870	0.000000	0.000000	0.000000	0.231063	0.243925	-0.084567	0.000000	0.000000	4.000000	28.000000	0.000000
2004.183427	-0.052512	0.601283	0.040060	80.772972	147.709778	157.977097	2.017104	0.000000	-2.335870	0.000000	0.000000	0.000000	0.231063	0.243925	-0.084567	0.000000	0.000000	4.000000	28.000000	0.000000
2004.186760	-0.051639	0.601980	0.039691	80.706436	147.948288	158.117508	2.003010	0.000000	-2.374380	0.000000	0.000000	0.000000	0.262065	0.208837	-0.110617	0.000000	0.000000	4.000000	28.000000	0.000000
2004.190094	-0.051639	0.601980	0.039691	80.706436	147.948288	158.117508	2.003010	0.000000	-2.374380	0.000000	0.000000	0.000000	0.262065	0.208837	-0.110617	0.000000	0.000000	4.000000	28.000000	0.000000
2004.193427	-0.051639	0.601980	0.039691	80.706436	147.948288	158.117508	2.003010	0.000000	-2.374380	0.000000	0.000000	0.000000	0.262065	0.208837	-0.110617	0.000000	0.000000	4.000000	28.000000	0.000000
2004.196760	-0.050690	0.602496	0.039273	80.655060	148.175171	158.236084	1.984573	0.000000	-2.418057	0.000000	0.000000	0.000000	0.284574	0.154889	-0.125614	0.000000	0.000000	4.000000	28.000000	0.000000
2004.200094	-0.050690	0.602496	0.039273	80.655060	148.175171	158.236084	1.984573	0.000000	-2.418057	0.000000	0.000000	0.000000	0.284574	0.154889	-0.125614	0.000000	0.000000	4.000000	28.000000	0.000000
2004.203427	-0.050690	0.602496	0.039273	80.655060	148.175171	158.236084	1.984573	0.000000	-2.418057	0.000000	0.000000	0.000000	0.284574	0.154889	-0.125614	0.000000	0.000000	4.000000	28.000000	0.000000
2004.206760	-0.049684	0.602856	0.038731	80.619446	148.371826	158.321198	1.963638	0.000000	-2.465487	0.000000	0.000000	0.000000	0.301984	0.108051	-0.162539	0.000000	0.000000	4.000000	28.000000	0.000000
2004.210094	-0.049684	0.602856	0.038731	80.619446	148.371826	158.321198	1.963638	0.000000	-2.465487	0.000000	0.000000	0.000000	0.301984	0.108051	-0.162539	0.000000	0.000000	4.000000	28.000000	0.000000
2004.213427	-0.049684	0.602856	0.038731	80.619446	148.371826	158.321198	1.963638	0.000000	-2.465487	0.000000	0.000000	0.000000	0.301984	0.108051	-0.162539	0.000000	0.000000	4.000000	28.000000	0.000000
2004.216760	-0.048651	0.603083	0.038142	80.600273	148.533554	158.370758	1.936548	0.000000	-2.515817	0.000000	0.000000	0.000000	0.309761	0.068109	-0.176639	0.000000	0.000000	4.000000	28.000000	0.000000
2004.220094	-0.048651	0.603083	0.038142	80.600273	148.533554	158.370758	1.936548	0.000000	-2.515817	0.000000	0.000000	0.000000	0.309761	0.068109	-0.176639	0.000000	0.000000	4.000000	28.000000	0.000000
2004.223427	-0.048651	0.603083	0.038142	80.600273	148.533554	158.370758	1.936548	0.000000	-2.515817	0.000000	0.000000	0.000000	0.309761	0.068109	-0.176639	0.000000	0.000000	4.000000	28.000000	0.000000
2004.226760	-0.047583	0.603162	0.037404	80.579758	148.694168	158.419250	1.907108	0.000000	-2.567444	0.000000	0.000000	0.000000	0.320376	0.023601	-0.221449	0.000000	0.000000	4.000000	28.000000	0.000000
2004.230094	-0.047583	0.603162	0.037404	80.579758	148.694168	158.419250	1.907108	0.000000	-2.567444	0.000000	0.000000	0.000000	0.320376	0.023601	-0.221449	0.000000	0.000000	4.000000	28.000000	0.000000
[truncated: 4,659 more rows]
