# Supplementary material for: Haptic Guidance Needs to Be Intuitive Not Just Informative to Improve Human Motor Accuracy
Source: PLoS One. 2016 Mar 16;11(3):e0150912. doi: 10.1371/journal.pone.0150912 (PMC4794196; doi:10.1371/journal.pone.0150912)
Supplement: S2 Data — (ZIP) [file pone.0150912.s002.zip › Subject10/exp2_0029.txt]

Time	PosX	PosY	PosZ	RotX	RotY	RotZ	ForceX	ForceY	ForceZ	MomentX	MomentY	MomentZ	VelocityX	VelocityY	VelocityZ	CalibratedWeight	ButtonDown	Condition	Trial	Visual
2022.253427	0.004968	0.559674	0.261781	77.305084	114.329170	131.875900	4.699894	0.000000	1.706164	0.000000	0.000000	0.000000	-0.051337	-0.020892	-0.019661	0.000000	1.000000	4.000000	29.000000	0.000000
2022.256760	0.005480	0.559660	0.261825	77.305084	114.329170	131.875900	4.699894	0.000000	1.706164	0.000000	0.000000	0.000000	0.153693	-0.003980	0.013238	0.000000	1.000000	4.000000	29.000000	0.000000
2022.260094	0.005480	0.559660	0.261825	77.305084	114.329170	131.875900	4.699894	0.000000	1.706164	0.000000	0.000000	0.000000	0.153693	-0.003980	0.013238	0.000000	1.000000	4.000000	29.000000	0.000000
2022.263427	0.005480	0.559660	0.261825	77.314598	114.296425	131.712448	4.702930	0.000000	1.697776	0.000000	0.000000	0.000000	0.153693	-0.003980	0.013238	0.000000	1.000000	4.000000	29.000000	0.000000
2022.266760	0.006778	0.559717	0.261929	77.314598	114.296425	131.712448	4.702930	0.000000	1.697776	0.000000	0.000000	0.000000	0.389423	0.016927	0.031052	0.000000	1.000000	4.000000	29.000000	0.000000
2022.270094	0.006778	0.559717	0.261929	77.314598	114.296425	131.712448	4.702930	0.000000	1.697776	0.000000	0.000000	0.000000	0.389423	0.016927	0.031052	0.000000	1.000000	4.000000	29.000000	0.000000
2022.273427	0.006778	0.559717	0.261929	77.313225	114.468330	131.772034	4.710553	0.000000	1.676511	0.000000	0.000000	0.000000	0.389423	0.016927	0.031052	0.000000	1.000000	4.000000	29.000000	0.000000
2022.276760	0.008145	0.559751	0.262017	77.313225	114.468330	131.772034	4.710553	0.000000	1.676511	0.000000	0.000000	0.000000	0.409984	0.010393	0.026441	0.000000	1.000000	4.000000	29.000000	0.000000
2022.280094	0.008145	0.559751	0.262017	77.313225	114.468330	131.772034	4.710553	0.000000	1.676511	0.000000	0.000000	0.000000	0.409984	0.010393	0.026441	0.000000	1.000000	4.000000	29.000000	0.000000
2022.283427	0.008145	0.559751	0.262017	77.545349	114.804718	131.892471	4.718452	0.000000	1.654148	0.000000	0.000000	0.000000	0.409984	0.010393	0.026441	0.000000	1.000000	4.000000	29.000000	0.000000
2022.286760	0.009411	0.559969	0.262261	77.545349	114.804718	131.892471	4.718452	0.000000	1.654148	0.000000	0.000000	0.000000	0.379979	0.065263	0.073356	0.000000	1.000000	4.000000	29.000000	0.000000
2022.290094	0.009411	0.559969	0.262261	77.545349	114.804718	131.892471	4.718452	0.000000	1.654148	0.000000	0.000000	0.000000	0.379979	0.065263	0.073356	0.000000	1.000000	4.000000	29.000000	0.000000
2022.293427	0.009411	0.559969	0.262261	78.087242	116.185150	132.844452	4.726011	0.000000	1.632428	0.000000	0.000000	0.000000	0.379979	0.065263	0.073356	0.000000	1.000000	4.000000	29.000000	0.000000
2022.296760	0.011089	0.560309	0.262510	78.087242	116.185150	132.844452	4.726011	0.000000	1.632428	0.000000	0.000000	0.000000	0.503294	0.101986	0.074668	0.000000	1.000000	4.000000	29.000000	0.000000
2022.300094	0.011089	0.560309	0.262510	78.087242	116.185150	132.844452	4.726011	0.000000	1.632428	0.000000	0.000000	0.000000	0.503294	0.101986	0.074668	0.000000	1.000000	4.000000	29.000000	0.000000
2022.303427	0.011089	0.560309	0.262510	78.760338	118.081924	134.270309	4.735744	0.000000	1.603974	0.000000	0.000000	0.000000	0.503294	0.101986	0.074668	0.000000	1.000000	4.000000	29.000000	0.000000
2022.306760	0.012116	0.560623	0.262586	78.760338	118.081924	134.270309	4.735744	0.000000	1.603974	0.000000	0.000000	0.000000	0.307942	0.094289	0.022819	0.000000	1.000000	4.000000	29.000000	0.000000
2022.310094	0.012116	0.560623	0.262586	78.760338	118.081924	134.270309	4.735744	0.000000	1.603974	0.000000	0.000000	0.000000	0.307942	0.094289	0.022819	0.000000	1.000000	4.000000	29.000000	0.000000
2022.313427	0.012116	0.560623	0.262586	79.528580	120.635307	136.282166	4.741486	0.000000	1.586919	0.000000	0.000000	0.000000	0.307942	0.094289	0.022819	0.000000	1.000000	4.000000	29.000000	0.000000
2022.316760	0.013481	0.561056	0.262500	79.528580	120.635307	136.282166	4.741486	0.000000	1.586919	0.000000	0.000000	0.000000	0.409657	0.129786	-0.025971	0.000000	1.000000	4.000000	29.000000	0.000000
2022.320094	0.013481	0.561056	0.262500	79.528580	120.635307	136.282166	4.741486	0.000000	1.586919	0.000000	0.000000	0.000000	0.409657	0.129786	-0.025971	0.000000	1.000000	4.000000	29.000000	0.000000
2022.323427	0.013481	0.561056	0.262500	80.284103	123.611794	138.684296	4.748713	0.000000	1.565159	0.000000	0.000000	0.000000	0.409657	0.129786	-0.025971	0.000000	1.000000	4.000000	29.000000	0.000000
2022.326760	0.015084	0.561436	0.262321	80.284103	123.611794	138.684296	4.748713	0.000000	1.565159	0.000000	0.000000	0.000000	0.480776	0.114059	-0.053575	0.000000	1.000000	4.000000	29.000000	0.000000
2022.330094	0.015084	0.561436	0.262321	80.284103	123.611794	138.684296	4.748713	0.000000	1.565159	0.000000	0.000000	0.000000	0.480776	0.114059	-0.053575	0.000000	1.000000	4.000000	29.000000	0.000000
2022.333427	0.015084	0.561436	0.262321	80.877060	126.330826	140.924286	4.756968	0.000000	1.539886	0.000000	0.000000	0.000000	0.480776	0.114059	-0.053575	0.000000	1.000000	4.000000	29.000000	0.000000
2022.336760	0.016651	0.561873	0.262116	80.877060	126.330826	140.924286	4.756968	0.000000	1.539886	0.000000	0.000000	0.000000	0.470147	0.131060	-0.061544	0.000000	1.000000	4.000000	29.000000	0.000000
2022.340094	0.016651	0.561873	0.262116	80.877060	126.330826	140.924286	4.756968	0.000000	1.539886	0.000000	0.000000	0.000000	0.470147	0.131060	-0.061544	0.000000	1.000000	4.000000	29.000000	0.000000
2022.343427	0.016651	0.561873	0.262116	81.312218	128.568146	142.734039	4.764898	0.000000	1.515171	0.000000	0.000000	0.000000	0.470147	0.131060	-0.061544	0.000000	1.000000	4.000000	29.000000	0.000000
2022.346760	0.018729	0.562327	0.261876	81.312218	128.568146	142.734039	4.764898	0.000000	1.515171	0.000000	0.000000	0.000000	0.623368	0.136238	-0.071957	0.000000	1.000000	4.000000	29.000000	0.000000
2022.350094	0.018729	0.562327	0.261876	81.312218	128.568146	142.734039	4.764898	0.000000	1.515171	0.000000	0.000000	0.000000	0.623368	0.136238	-0.071957	0.000000	1.000000	4.000000	29.000000	0.000000
2022.353427	0.018729	0.562327	0.261876	81.688087	130.563843	144.329926	4.775323	0.000000	1.481987	0.000000	0.000000	0.000000	0.623368	0.136238	-0.071957	0.000000	1.000000	4.000000	29.000000	0.000000
2022.356760	0.020973	0.562768	0.261535	81.688087	130.563843	144.329926	4.775323	0.000000	1.481987	0.000000	0.000000	0.000000	0.673386	0.132220	-0.102322	0.000000	0.000000	4.000000	29.000000	0.000000
2022.360094	0.020973	0.562768	0.261535	81.688087	130.563843	144.329926	4.775323	0.000000	1.481987	0.000000	0.000000	0.000000	0.673386	0.132220	-0.102322	0.000000	0.000000	4.000000	29.000000	0.000000
2022.363427	0.020973	0.562768	0.261535	82.136650	132.682297	146.024124	4.786270	0.000000	1.446243	0.000000	0.000000	0.000000	0.673386	0.132220	-0.102322	0.000000	0.000000	4.000000	29.000000	0.000000
2022.366760	0.023182	0.563247	0.261182	82.136650	132.682297	146.024124	4.786270	0.000000	1.446243	0.000000	0.000000	0.000000	0.662511	0.143908	-0.105949	0.000000	0.000000	4.000000	29.000000	0.000000
2022.370094	0.023182	0.563247	0.261182	82.136650	132.682297	146.024124	4.786270	0.000000	1.446243	0.000000	0.000000	0.000000	0.662511	0.143908	-0.105949	0.000000	0.000000	4.000000	29.000000	0.000000
2022.373427	0.023182	0.563247	0.261182	82.717270	135.535934	148.369598	4.796827	0.000000	1.410834	0.000000	0.000000	0.000000	0.662511	0.143908	-0.105949	0.000000	0.000000	4.000000	29.000000	0.000000
2022.376760	0.025591	0.563722	0.260784	82.717270	135.535934	148.369598	4.796827	0.000000	1.410834	0.000000	0.000000	0.000000	0.722942	0.142454	-0.119286	0.000000	0.000000	4.000000	29.000000	0.000000
2022.380094	0.025591	0.563722	0.260784	82.717270	135.535934	148.369598	4.796827	0.000000	1.410834	0.000000	0.000000	0.000000	0.722942	0.142454	-0.119286	0.000000	0.000000	4.000000	29.000000	0.000000
2022.383427	0.025591	0.563722	0.260784	83.423981	139.454636	151.716248	4.808112	0.000000	1.371880	0.000000	0.000000	0.000000	0.722942	0.142454	-0.119286	0.000000	0.000000	4.000000	29.000000	0.000000
2022.386760	0.027864	0.564140	0.260407	83.423981	139.454636	151.716248	4.808112	0.000000	1.371880	0.000000	0.000000	0.000000	0.681613	0.125329	-0.113122	0.000000	0.000000	4.000000	29.000000	0.000000
2022.390094	0.027864	0.564140	0.260407	83.423981	139.454636	151.716248	4.808112	0.000000	1.371880	0.000000	0.000000	0.000000	0.681613	0.125329	-0.113122	0.000000	0.000000	4.000000	29.000000	0.000000
2022.393427	0.027864	0.564140	0.260407	84.192520	144.696274	156.389908	4.818537	0.000000	1.334803	0.000000	0.000000	0.000000	0.681613	0.125329	-0.113122	0.000000	0.000000	4.000000	29.000000	0.000000
2022.396760	0.030133	0.564558	0.260023	84.192520	144.696274	156.389908	4.818537	0.000000	1.334803	0.000000	0.000000	0.000000	0.680966	0.125242	-0.115388	0.000000	0.000000	4.000000	29.000000	0.000000
2022.400094	0.030133	0.564558	0.260023	84.192520	144.696274	156.389908	4.818537	0.000000	1.334803	0.000000	0.000000	0.000000	0.680966	0.125242	-0.115388	0.000000	0.000000	4.000000	29.000000	0.000000
2022.403427	0.030133	0.564558	0.260023	84.891663	150.996841	162.324600	4.828729	0.000000	1.297452	0.000000	0.000000	0.000000	0.680966	0.125242	-0.115388	0.000000	0.000000	4.000000	29.000000	0.000000
2022.406760	0.032402	0.564918	0.259654	84.891663	150.996841	162.324600	4.828729	0.000000	1.297452	0.000000	0.000000	0.000000	0.680636	0.108180	-0.110494	0.000000	0.000000	4.000000	29.000000	0.000000
2022.410094	0.032402	0.564918	0.259654	84.891663	150.996841	162.324600	4.828729	0.000000	1.297452	0.000000	0.000000	0.000000	0.680636	0.108180	-0.110494	0.000000	0.000000	4.000000	29.000000	0.000000
2022.413427	0.032402	0.564918	0.259654	85.425980	157.015106	168.450363	4.838714	0.000000	1.259700	0.000000	0.000000	0.000000	0.680636	0.108180	-0.110494	0.000000	0.000000	4.000000	29.000000	0.000000
2022.416760	0.034533	0.565300	0.259297	85.425980	157.015106	168.450363	4.838714	0.000000	1.259700	0.000000	0.000000	0.000000	0.639381	0.114640	-0.107140	0.000000	0.000000	4.000000	29.000000	0.000000
2022.420094	0.034533	0.565300	0.259297	85.425980	157.015106	168.450363	4.838714	0.000000	1.259700	0.000000	0.000000	0.000000	0.639381	0.114640	-0.107140	0.000000	0.000000	4.000000	29.000000	0.000000
2022.423427	0.034533	0.565300	0.259297	85.783691	161.144211	172.850830	4.847874	0.000000	1.223976	0.000000	0.000000	0.000000	0.639381	0.114640	-0.107140	0.000000	0.000000	4.000000	29.000000	0.000000
2022.426760	0.036732	0.565626	0.258954	85.783691	161.144211	172.850830	4.847874	0.000000	1.223976	0.000000	0.000000	0.000000	0.659587	0.097634	-0.103010	0.000000	0.000000	4.000000	29.000000	0.000000
2022.430094	0.036732	0.565626	0.258954	85.783691	161.144211	172.850830	4.847874	0.000000	1.223976	0.000000	0.000000	0.000000	0.659587	0.097634	-0.103010	0.000000	0.000000	4.000000	29.000000	0.000000
2022.433427	0.036732	0.565626	0.258954	85.979027	162.421387	174.275009	4.857132	0.000000	1.186701	0.000000	0.000000	0.000000	0.659587	0.097634	-0.103010	0.000000	0.000000	4.000000	29.000000	0.000000
2022.436760	0.038896	0.565973	0.258617	85.979027	162.421387	174.275009	4.857132	0.000000	1.186701	0.000000	0.000000	0.000000	0.649050	0.104115	-0.100932	0.000000	0.000000	4.000000	29.000000	0.000000
2022.440094	0.038896	0.565973	0.258617	85.979027	162.421387	174.275009	4.857132	0.000000	1.186701	0.000000	0.000000	0.000000	0.649050	0.104115	-0.100932	0.000000	0.000000	4.000000	29.000000	0.000000
2022.443427	0.038896	0.565973	0.258617	86.053696	161.897995	173.715607	4.866021	0.000000	1.149712	0.000000	0.000000	0.000000	0.649050	0.104115	-0.100932	0.000000	0.000000	4.000000	29.000000	0.000000
2022.446760	0.040922	0.566280	0.258288	86.053696	161.897995	173.715607	4.866021	0.000000	1.149712	0.000000	0.000000	0.000000	0.607880	0.092295	-0.098832	0.000000	0.000000	4.000000	29.000000	0.000000
2022.450094	0.040922	0.566280	0.258288	86.053696	161.897995	173.715607	4.866021	0.000000	1.149712	0.000000	0.000000	0.000000	0.607880	0.092295	-0.098832	0.000000	0.000000	4.000000	29.000000	0.000000
2022.453427	0.040922	0.566280	0.258288	86.078331	161.961823	173.976837	4.874125	0.000000	1.114858	0.000000	0.000000	0.000000	0.607880	0.092295	-0.098832	0.000000	0.000000	4.000000	29.000000	0.000000
2022.456760	0.043016	0.566571	0.257966	86.078331	161.961823	173.976837	4.874125	0.000000	1.114858	0.000000	0.000000	0.000000	0.628101	0.087058	-0.096434	0.000000	0.000000	4.000000	29.000000	0.000000
2022.460094	0.043016	0.566571	0.257966	86.078331	161.961823	173.976837	4.874125	0.000000	1.114858	0.000000	0.000000	0.000000	0.628101	0.087058	-0.096434	0.000000	0.000000	4.000000	29.000000	0.000000
2022.463427	0.043016	0.566571	0.257966	86.084129	162.094269	174.565552	4.882299	0.000000	1.078494	0.000000	0.000000	0.000000	0.628101	0.087058	-0.096434	0.000000	0.000000	4.000000	29.000000	0.000000
2022.466760	0.045074	0.566861	0.257641	86.084129	162.094269	174.565552	4.882299	0.000000	1.078494	0.000000	0.000000	0.000000	0.617458	0.087024	-0.097686	0.000000	0.000000	4.000000	29.000000	0.000000
2022.470094	0.045074	0.566861	0.257641	86.084129	162.094269	174.565552	4.882299	0.000000	1.078494	0.000000	0.000000	0.000000	0.617458	0.087024	-0.097686	0.000000	0.000000	4.000000	29.000000	0.000000
2022.473427	0.045074	0.566861	0.257641	86.090042	162.232056	175.034531	4.890108	0.000000	1.042519	0.000000	0.000000	0.000000	0.617458	0.087024	-0.097686	0.000000	0.000000	4.000000	29.000000	0.000000
2022.476760	0.047198	0.567090	0.257299	86.090042	162.232056	175.034531	4.890108	0.000000	1.042519	0.000000	0.000000	0.000000	0.637228	0.068660	-0.102658	0.000000	0.000000	4.000000	29.000000	0.000000
2022.480094	0.047198	0.567090	0.257299	86.090042	162.232056	175.034531	4.890108	0.000000	1.042519	0.000000	0.000000	0.000000	0.637228	0.068660	-0.102658	0.000000	0.000000	4.000000	29.000000	0.000000
2022.483427	0.047198	0.567090	0.257299	86.089935	162.416992	175.273865	4.897928	0.000000	1.005141	0.000000	0.000000	0.000000	0.637228	0.068660	-0.102658	0.000000	0.000000	4.000000	29.000000	0.000000
2022.486760	0.049522	0.567314	0.256906	86.089935	162.416992	175.273865	4.897928	0.000000	1.005141	0.000000	0.000000	0.000000	0.697126	0.067231	-0.117848	0.000000	0.000000	4.000000	29.000000	0.000000
2022.490094	0.049522	0.567314	0.256906	86.089935	162.416992	175.273865	4.897928	0.000000	1.005141	0.000000	0.000000	0.000000	0.697126	0.067231	-0.117848	0.000000	0.000000	4.000000	29.000000	0.000000
2022.493427	0.049522	0.567314	0.256906	86.086334	162.600937	175.286987	4.906190	0.000000	0.963999	0.000000	0.000000	0.000000	0.697126	0.067231	-0.117848	0.000000	0.000000	4.000000	29.000000	0.000000
2022.496760	0.051943	0.567533	0.256468	86.086334	162.600937	175.286987	4.906190	0.000000	0.963999	0.000000	0.000000	0.000000	0.726337	0.065806	-0.131397	0.000000	0.000000	4.000000	29.000000	0.000000
2022.500094	0.051943	0.567533	0.256468	86.086334	162.600937	175.286987	4.906190	0.000000	0.963999	0.000000	0.000000	0.000000	0.726337	0.065806	-0.131397	0.000000	0.000000	4.000000	29.000000	0.000000
2022.503427	0.051943	0.567533	0.256468	86.077591	162.857910	175.457062	4.914466	0.000000	0.920880	0.000000	0.000000	0.000000	0.726337	0.065806	-0.131397	0.000000	0.000000	4.000000	29.000000	0.000000
2022.506760	0.054527	0.567726	0.255966	86.077591	162.857910	175.457062	4.914466	0.000000	0.920880	0.000000	0.000000	0.000000	0.775425	0.057772	-0.150426	0.000000	0.000000	4.000000	29.000000	0.000000
2022.510094	0.054527	0.567726	0.255966	86.077591	162.857910	175.457062	4.914466	0.000000	0.920880	0.000000	0.000000	0.000000	0.775425	0.057772	-0.150426	0.000000	0.000000	4.000000	29.000000	0.000000
2022.513427	0.054527	0.567726	0.255966	86.065880	163.142197	176.122253	4.922920	0.000000	0.874560	0.000000	0.000000	0.000000	0.775425	0.057772	-0.150426	0.000000	0.000000	4.000000	29.000000	0.000000
2022.516760	0.057210	0.567896	0.255435	86.065880	163.142197	176.122253	4.922920	0.000000	0.874560	0.000000	0.000000	0.000000	0.804685	0.051157	-0.159346	0.000000	0.000000	4.000000	29.000000	0.000000
2022.520094	0.057210	0.567896	0.255435	86.065880	163.142197	176.122253	4.922920	0.000000	0.874560	0.000000	0.000000	0.000000	0.804685	0.051157	-0.159346	0.000000	0.000000	4.000000	29.000000	0.000000
2022.523427	0.057210	0.567896	0.255435	86.049927	163.518784	177.369614	4.931286	0.000000	0.826085	0.000000	0.000000	0.000000	0.804685	0.051157	-0.159346	0.000000	0.000000	4.000000	29.000000	0.000000
2022.526760	0.059953	0.568001	0.254852	86.049927	163.518784	177.369614	4.931286	0.000000	0.826085	0.000000	0.000000	0.000000	0.823076	0.031401	-0.174976	0.000000	0.000000	4.000000	29.000000	0.000000
2022.530094	0.059953	0.568001	0.254852	86.049927	163.518784	177.369614	4.931286	0.000000	0.826085	0.000000	0.000000	0.000000	0.823076	0.031401	-0.174976	0.000000	0.000000	4.000000	29.000000	0.000000
2022.533427	0.059953	0.568001	0.254852	86.023590	163.899673	177.963730	4.939390	0.000000	0.776161	0.000000	0.000000	0.000000	0.823076	0.031401	-0.174976	0.000000	0.000000	4.000000	29.000000	0.000000
2022.536760	0.062825	0.568079	0.254204	86.023590	163.899673	177.963730	4.939390	0.000000	0.776161	0.000000	0.000000	0.000000	0.861376	0.023402	-0.194451	0.000000	0.000000	4.000000	29.000000	0.000000
2022.540094	0.062825	0.568079	0.254204	86.023590	163.899673	177.963730	4.939390	0.000000	0.776161	0.000000	0.000000	0.000000	0.861376	0.023402	-0.194451	0.000000	0.000000	4.000000	29.000000	0.000000
2022.543427	0.062825	0.568079	0.254204	85.988541	164.329361	178.189148	4.947375	0.000000	0.723517	0.000000	0.000000	0.000000	0.861376	0.023402	-0.194451	0.000000	0.000000	4.000000	29.000000	0.000000
2022.546760	0.065720	0.568108	0.253486	85.988541	164.329361	178.189148	4.947375	0.000000	0.723517	0.000000	0.000000	0.000000	0.868696	0.008802	-0.215236	0.000000	0.000000	4.000000	29.000000	0.000000
2022.550094	0.065720	0.568108	0.253486	85.988541	164.329361	178.189148	4.947375	0.000000	0.723517	0.000000	0.000000	0.000000	0.868696	0.008802	-0.215236	0.000000	0.000000	4.000000	29.000000	0.000000
2022.553427	0.065720	0.568108	0.253486	85.947594	164.784210	178.737747	4.954897	0.000000	0.670067	0.000000	0.000000	0.000000	0.868696	0.008802	-0.215236	0.000000	0.000000	4.000000	29.000000	0.000000
2022.556760	0.068572	0.568089	0.252706	85.947594	164.784210	178.737747	4.954897	0.000000	0.670067	0.000000	0.000000	0.000000	0.855542	-0.005763	-0.234208	0.000000	0.000000	4.000000	29.000000	0.000000
2022.560094	0.068572	0.568089	0.252706	85.947594	164.784210	178.737747	4.954897	0.000000	0.670067	0.000000	0.000000	0.000000	0.855542	-0.005763	-0.234208	0.000000	0.000000	4.000000	29.000000	0.000000
2022.563427	0.068572	0.568089	0.252706	85.900024	165.243103	179.836533	4.961775	0.000000	0.617076	0.000000	0.000000	0.000000	0.855542	-0.005763	-0.234208	0.000000	0.000000	4.000000	29.000000	0.000000
2022.566760	0.071483	0.568065	0.251876	85.900024	165.243103	179.836533	4.961775	0.000000	0.617076	0.000000	0.000000	0.000000	0.873225	-0.007238	-0.248901	0.000000	0.000000	4.000000	29.000000	0.000000
2022.570094	0.071483	0.568065	0.251876	85.900024	165.243103	179.836533	4.961775	0.000000	0.617076	0.000000	0.000000	0.000000	0.873225	-0.007238	-0.248901	0.000000	0.000000	4.000000	29.000000	0.000000
2022.573427	0.071483	0.568065	0.251876	85.849419	165.720016	-179.102615	4.968258	0.000000	0.562503	0.000000	0.000000	0.000000	0.873225	-0.007238	-0.248901	0.000000	0.000000	4.000000	29.000000	0.000000
2022.576760	0.074487	0.568019	0.251011	85.849419	165.720016	-179.102615	4.968258	0.000000	0.562503	0.000000	0.000000	0.000000	0.901360	-0.013820	-0.259480	0.000000	0.000000	4.000000	29.000000	0.000000
2022.580094	0.074487	0.568019	0.251011	85.849419	165.720016	-179.102615	4.968258	0.000000	0.562503	0.000000	0.000000	0.000000	0.901360	-0.013820	-0.259480	0.000000	0.000000	4.000000	29.000000	0.000000
2022.583427	0.074487	0.568019	0.251011	85.791641	166.052505	-178.491150	4.974372	0.000000	0.505594	0.000000	0.000000	0.000000	0.901360	-0.013820	-0.259480	0.000000	0.000000	4.000000	29.000000	0.000000
2022.586760	0.077617	0.567968	0.250088	85.791641	166.052505	-178.491150	4.974372	0.000000	0.505594	0.000000	0.000000	0.000000	0.938795	-0.015306	-0.276992	0.000000	0.000000	4.000000	29.000000	0.000000
2022.590094	0.077617	0.567968	0.250088	85.791641	166.052505	-178.491150	4.974372	0.000000	0.505594	0.000000	0.000000	0.000000	0.938795	-0.015306	-0.276992	0.000000	0.000000	4.000000	29.000000	0.000000
2022.593427	0.077617	0.567968	0.250088	85.712616	165.720520	-178.383759	4.980093	0.000000	0.445729	0.000000	0.000000	0.000000	0.938795	-0.015306	-0.276992	0.000000	0.000000	4.000000	29.000000	0.000000
2022.596760	0.080838	0.567895	0.249126	85.712616	165.720520	-178.383759	4.980093	0.000000	0.445729	0.000000	0.000000	0.000000	0.966483	-0.021899	-0.288446	0.000000	0.000000	4.000000	29.000000	0.000000
2022.600094	0.080838	0.567895	0.249126	85.712616	165.720520	-178.383759	4.980093	0.000000	0.445729	0.000000	0.000000	0.000000	0.966483	-0.021899	-0.288446	0.000000	0.000000	4.000000	29.000000	0.000000
2022.603427	0.080838	0.567895	0.249126	85.607605	164.549774	-179.329132	4.985275	0.000000	0.383447	0.000000	0.000000	0.000000	0.966483	-0.021899	-0.288446	0.000000	0.000000	4.000000	29.000000	0.000000
2022.606760	0.084186	0.567822	0.248133	85.607605	164.549774	-179.329132	4.985275	0.000000	0.383447	0.000000	0.000000	0.000000	1.004455	-0.021930	-0.297872	0.000000	0.000000	4.000000	29.000000	0.000000
2022.610094	0.084186	0.567822	0.248133	85.607605	164.549774	-179.329132	4.985275	0.000000	0.383447	0.000000	0.000000	0.000000	1.004455	-0.021930	-0.297872	0.000000	0.000000	4.000000	29.000000	0.000000
2022.613427	0.084186	0.567822	0.248133	85.482216	162.920181	179.124954	4.989877	0.000000	0.318006	0.000000	0.000000	0.000000	1.004455	-0.021930	-0.297872	0.000000	0.000000	4.000000	29.000000	0.000000
2022.616760	0.087728	0.567710	0.247105	85.482216	162.920181	179.124954	4.989877	0.000000	0.318006	0.000000	0.000000	0.000000	1.062514	-0.033644	-0.308560	0.000000	0.000000	4.000000	29.000000	0.000000
2022.620094	0.087728	0.567710	0.247105	85.482216	162.920181	179.124954	4.989877	0.000000	0.318006	0.000000	0.000000	0.000000	1.062514	-0.033644	-0.308560	0.000000	0.000000	4.000000	29.000000	0.000000
2022.623427	0.087728	0.567710	0.247105	85.341286	161.293137	177.319611	4.993845	0.000000	0.248008	0.000000	0.000000	0.000000	1.062514	-0.033644	-0.308560	0.000000	0.000000	4.000000	29.000000	0.000000
2022.626760	0.091329	0.567559	0.246055	85.341286	161.293137	177.319611	4.993845	0.000000	0.248008	0.000000	0.000000	0.000000	1.080246	-0.045255	-0.314931	0.000000	0.000000	4.000000	29.000000	0.000000
2022.630094	0.091329	0.567559	0.246055	85.341286	161.293137	177.319611	4.993845	0.000000	0.248008	0.000000	0.000000	0.000000	1.080246	-0.045255	-0.314931	0.000000	0.000000	4.000000	29.000000	0.000000
2022.633427	0.091329	0.567559	0.246055	85.202454	160.109955	176.066849	4.996898	0.000000	0.176092	0.000000	0.000000	0.000000	1.080246	-0.045255	-0.314931	0.000000	0.000000	4.000000	29.000000	0.000000
2022.636760	0.094919	0.567386	0.244974	85.202454	160.109955	176.066849	4.996898	0.000000	0.176092	0.000000	0.000000	0.000000	1.077148	-0.051816	-0.324348	0.000000	0.000000	4.000000	29.000000	0.000000
2022.640094	0.094919	0.567386	0.244974	85.202454	160.109955	176.066849	4.996898	0.000000	0.176092	0.000000	0.000000	0.000000	1.077148	-0.051816	-0.324348	0.000000	0.000000	4.000000	29.000000	0.000000
2022.643427	0.094919	0.567386	0.244974	85.075508	159.280609	175.382874	4.998925	0.000000	0.103674	0.000000	0.000000	0.000000	1.077148	-0.051816	-0.324348	0.000000	0.000000	4.000000	29.000000	0.000000
2022.646760	0.098572	0.567119	0.243894	85.075508	159.280609	175.382874	4.998925	0.000000	0.103674	0.000000	0.000000	0.000000	1.095707	-0.080086	-0.323892	0.000000	0.000000	4.000000	29.000000	0.000000
2022.650094	0.098572	0.567119	0.243894	85.075508	159.280609	175.382874	4.998925	0.000000	0.103674	0.000000	0.000000	0.000000	1.095707	-0.080086	-0.323892	0.000000	0.000000	4.000000	29.000000	0.000000
2022.653427	0.098572	0.567119	0.243894	84.969353	158.722458	176.025848	4.999915	0.000000	0.029279	0.000000	0.000000	0.000000	1.095707	-0.080086	-0.323892	0.000000	0.000000	4.000000	29.000000	0.000000
2022.656760	0.102220	0.566857	0.242825	84.969353	158.722458	176.025848	4.999915	0.000000	0.029279	0.000000	0.000000	0.000000	1.094360	-0.078621	-0.320734	0.000000	0.000000	4.000000	29.000000	0.000000
2022.660094	0.102220	0.566857	0.242825	84.969353	158.722458	176.025848	4.999915	0.000000	0.029279	0.000000	0.000000	0.000000	1.094360	-0.078621	-0.320734	0.000000	0.000000	4.000000	29.000000	0.000000
2022.663427	0.102220	0.566857	0.242825	84.907074	158.210846	177.959549	4.999791	0.000000	-0.045703	0.000000	0.000000	0.000000	1.094360	-0.078621	-0.320734	0.000000	0.000000	4.000000	29.000000	0.000000
2022.666760	0.105831	0.566561	0.241778	84.907074	158.210846	177.959549	4.999791	0.000000	-0.045703	0.000000	0.000000	0.000000	1.083449	-0.088729	-0.314255	0.000000	0.000000	4.000000	29.000000	0.000000
2022.670094	0.105831	0.566561	0.241778	84.907074	158.210846	177.959549	4.999791	0.000000	-0.045703	0.000000	0.000000	0.000000	1.083449	-0.088729	-0.314255	0.000000	0.000000	4.000000	29.000000	0.000000
2022.673427	0.105831	0.566561	0.241778	84.859970	157.812759	179.648346	4.998547	0.000000	-0.120554	0.000000	0.000000	0.000000	1.083449	-0.088729	-0.314255	0.000000	0.000000	4.000000	29.000000	0.000000
2022.676760	0.109580	0.566318	0.240775	84.859970	157.812759	179.648346	4.998547	0.000000	-0.120554	0.000000	0.000000	0.000000	1.124725	-0.072804	-0.300694	0.000000	0.000000	4.000000	29.000000	0.000000
2022.680094	0.109580	0.566318	0.240775	84.859970	157.812759	179.648346	4.998547	0.000000	-0.120554	0.000000	0.000000	0.000000	1.124725	-0.072804	-0.300694	0.000000	0.000000	4.000000	29.000000	0.000000
2022.683427	0.109580	0.566318	0.240775	84.811668	156.738449	179.444748	4.996047	0.000000	-0.198788	0.000000	0.000000	0.000000	1.124725	-0.072804	-0.300694	0.000000	0.000000	4.000000	29.000000	0.000000
2022.686760	0.113356	0.566037	0.239753	84.811668	156.738449	179.444748	4.996047	0.000000	-0.198788	0.000000	0.000000	0.000000	1.132577	-0.084330	-0.306734	0.000000	0.000000	4.000000	29.000000	0.000000
2022.690094	0.113356	0.566037	0.239753	84.811668	156.738449	179.444748	4.996047	0.000000	-0.198788	0.000000	0.000000	0.000000	1.132577	-0.084330	-0.306734	0.000000	0.000000	4.000000	29.000000	0.000000
2022.693427	0.113356	0.566037	0.239753	84.770889	154.384399	176.921570	4.992260	0.000000	-0.278095	0.000000	0.000000	0.000000	1.132577	-0.084330	-0.306734	0.000000	0.000000	4.000000	29.000000	0.000000
2022.696760	0.117168	0.565788	0.238777	84.770889	154.384399	176.921570	4.992260	0.000000	-0.278095	0.000000	0.000000	0.000000	1.143772	-0.074946	-0.292746	0.000000	0.000000	4.000000	29.000000	0.000000
2022.700094	0.117168	0.565788	0.238777	84.770889	154.384399	176.921570	4.992260	0.000000	-0.278095	0.000000	0.000000	0.000000	1.143772	-0.074946	-0.292746	0.000000	0.000000	4.000000	29.000000	0.000000
2022.703427	0.117168	0.565788	0.238777	84.741264	150.947220	173.381424	4.987126	0.000000	-0.358574	0.000000	0.000000	0.000000	1.143772	-0.074946	-0.292746	0.000000	0.000000	4.000000	29.000000	0.000000
2022.706760	0.121053	0.565530	0.237847	84.741264	150.947220	173.381424	4.987126	0.000000	-0.358574	0.000000	0.000000	0.000000	1.165468	-0.077129	-0.278884	0.000000	0.000000	4.000000	29.000000	0.000000
2022.710094	0.121053	0.565530	0.237847	84.741264	150.947220	173.381424	4.987126	0.000000	-0.358574	0.000000	0.000000	0.000000	1.165468	-0.077129	-0.278884	0.000000	0.000000	4.000000	29.000000	0.000000
2022.713427	0.121053	0.565530	0.237847	84.759850	146.730835	169.474518	4.980527	0.000000	-0.440849	0.000000	0.000000	0.000000	1.165468	-0.077129	-0.278884	0.000000	0.000000	4.000000	29.000000	0.000000
2022.716760	0.124809	0.565223	0.236974	84.759850	146.730835	169.474518	4.980527	0.000000	-0.440849	0.000000	0.000000	0.000000	1.126814	-0.092292	-0.262062	0.000000	0.000000	4.000000	29.000000	0.000000
2022.720094	0.124809	0.565223	0.236974	84.759850	146.730835	169.474518	4.980527	0.000000	-0.440849	0.000000	0.000000	0.000000	1.126814	-0.092292	-0.262062	0.000000	0.000000	4.000000	29.000000	0.000000
2022.723427	0.124809	0.565223	0.236974	84.835777	142.284836	165.605759	4.972823	0.000000	-0.520609	0.000000	0.000000	0.000000	1.126814	-0.092292	-0.262062	0.000000	0.000000	4.000000	29.000000	0.000000
2022.726760	0.128537	0.564925	0.236147	84.835777	142.284836	165.605759	4.972823	0.000000	-0.520609	0.000000	0.000000	0.000000	1.118528	-0.089416	-0.248169	0.000000	0.000000	4.000000	29.000000	0.000000
2022.730094	0.128537	0.564925	0.236147	84.835777	142.284836	165.605759	4.972823	0.000000	-0.520609	0.000000	0.000000	0.000000	1.118528	-0.089416	-0.248169	0.000000	0.000000	4.000000	29.000000	0.000000
2022.733427	0.128537	0.564925	0.236147	84.962967	137.949982	161.575424	4.963885	0.000000	-0.599867	0.000000	0.000000	0.000000	1.118528	-0.089416	-0.248169	0.000000	0.000000	4.000000	29.000000	0.000000
2022.736760	0.132166	0.564571	0.235342	84.962967	137.949982	161.575424	4.963885	0.000000	-0.599867	0.000000	0.000000	0.000000	1.088708	-0.105991	-0.241440	0.000000	0.000000	4.000000	29.000000	0.000000
2022.740094	0.132166	0.564571	0.235342	84.962967	137.949982	161.575424	4.963885	0.000000	-0.599867	0.000000	0.000000	0.000000	1.088708	-0.105991	-0.241440	0.000000	0.000000	4.000000	29.000000	0.000000
2022.743427	0.132166	0.564571	0.235342	85.102066	133.452118	156.996552	4.953941	0.000000	-0.677103	0.000000	0.000000	0.000000	1.088708	-0.105991	-0.241440	0.000000	0.000000	4.000000	29.000000	0.000000
2022.746760	0.135663	0.564201	0.234562	85.102066	133.452118	156.996552	4.953941	0.000000	-0.677103	0.000000	0.000000	0.000000	1.048873	-0.111062	-0.234060	0.000000	0.000000	4.000000	29.000000	0.000000
2022.750094	0.135663	0.564201	0.234562	85.102066	133.452118	156.996552	4.953941	0.000000	-0.677103	0.000000	0.000000	0.000000	1.048873	-0.111062	-0.234060	0.000000	0.000000	4.000000	29.000000	0.000000
2022.753427	0.135663	0.564201	0.234562	85.176514	128.642273	152.133377	4.943192	0.000000	-0.751562	0.000000	0.000000	0.000000	1.048873	-0.111062	-0.234060	0.000000	0.000000	4.000000	29.000000	0.000000
2022.756760	0.139021	0.563810	0.233778	85.176514	128.642273	152.133377	4.943192	0.000000	-0.751562	0.000000	0.000000	0.000000	1.007405	-0.117481	-0.235200	0.000000	0.000000	4.000000	29.000000	0.000000
2022.760094	0.139021	0.563810	0.233778	85.176514	128.642273	152.133377	4.943192	0.000000	-0.751562	0.000000	0.000000	0.000000	1.007405	-0.117481	-0.235200	0.000000	0.000000	4.000000	29.000000	0.000000
2022.763427	0.139021	0.563810	0.233778	85.112877	123.420403	147.466476	4.931772	0.000000	-0.823181	0.000000	0.000000	0.000000	1.007405	-0.117481	-0.235200	0.000000	0.000000	4.000000	29.000000	0.000000
2022.766760	0.142309	0.563418	0.232991	85.112877	123.420403	147.466476	4.931772	0.000000	-0.823181	0.000000	0.000000	0.000000	0.986402	-0.117444	-0.236117	0.000000	0.000000	4.000000	29.000000	0.000000
2022.770094	0.142309	0.563418	0.232991	85.112877	123.420403	147.466476	4.931772	0.000000	-0.823181	0.000000	0.000000	0.000000	0.986402	-0.117444	-0.236117	0.000000	0.000000	4.000000	29.000000	0.000000
2022.773427	0.142309	0.563418	0.232991	84.917656	118.247490	143.288651	4.919547	0.000000	-0.893340	0.000000	0.000000	0.000000	0.986402	-0.117444	-0.236117	0.000000	0.000000	4.000000	29.000000	0.000000
2022.776760	0.145524	0.563005	0.232189	84.917656	118.247490	143.288651	4.919547	0.000000	-0.893340	0.000000	0.000000	0.000000	0.964665	-0.123870	-0.240442	0.000000	0.000000	4.000000	29.000000	0.000000
2022.780094	0.145524	0.563005	0.232189	84.917656	118.247490	143.288651	4.919547	0.000000	-0.893340	0.000000	0.000000	0.000000	0.964665	-0.123870	-0.240442	0.000000	0.000000	4.000000	29.000000	0.000000
2022.783427	0.145524	0.563005	0.232189	84.668358	113.621262	139.079071	4.906581	0.000000	-0.962011	0.000000	0.000000	0.000000	0.964665	-0.123870	-0.240442	0.000000	0.000000	4.000000	29.000000	0.000000
2022.786760	0.148663	0.562588	0.231356	84.668358	113.621262	139.079071	4.906581	0.000000	-0.962011	0.000000	0.000000	0.000000	0.941757	-0.125213	-0.249875	0.000000	0.000000	4.000000	29.000000	0.000000
2022.790094	0.148663	0.562588	0.231356	84.668358	113.621262	139.079071	4.906581	0.000000	-0.962011	0.000000	0.000000	0.000000	0.941757	-0.125213	-0.249875	0.000000	0.000000	4.000000	29.000000	0.000000
2022.793427	0.148663	0.562588	0.231356	84.414017	109.681435	135.180084	4.892933	0.000000	-1.029179	0.000000	0.000000	0.000000	0.941757	-0.125213	-0.249875	0.000000	0.000000	4.000000	29.000000	0.000000
2022.796760	0.151662	0.562128	0.230513	84.414017	109.681435	135.180084	4.892933	0.000000	-1.029179	0.000000	0.000000	0.000000	0.899553	-0.138087	-0.253024	0.000000	0.000000	4.000000	29.000000	0.000000
2022.800094	0.151662	0.562128	0.230513	84.414017	109.681435	135.180084	4.892933	0.000000	-1.029179	0.000000	0.000000	0.000000	0.899553	-0.138087	-0.253024	0.000000	0.000000	4.000000	29.000000	0.000000
2022.803427	0.151662	0.562128	0.230513	84.131348	106.295303	132.194901	4.878969	0.000000	-1.093463	0.000000	0.000000	0.000000	0.899553	-0.138087	-0.253024	0.000000	0.000000	4.000000	29.000000	0.000000
2022.806760	0.154491	0.561608	0.229686	84.131348	106.295303	132.194901	4.878969	0.000000	-1.093463	0.000000	0.000000	0.000000	0.848789	-0.156031	-0.248092	0.000000	0.000000	4.000000	29.000000	0.000000
2022.810094	0.154491	0.561608	0.229686	84.131348	106.295303	132.194901	4.878969	0.000000	-1.093463	0.000000	0.000000	0.000000	0.848789	-0.156031	-0.248092	0.000000	0.000000	4.000000	29.000000	0.000000
2022.813427	0.154491	0.561608	0.229686	83.763702	103.306404	129.520599	4.864964	0.000000	-1.154177	0.000000	0.000000	0.000000	0.848789	-0.156031	-0.248092	0.000000	0.000000	4.000000	29.000000	0.000000
2022.816760	0.157187	0.561049	0.228882	83.763702	103.306404	129.520599	4.864964	0.000000	-1.154177	0.000000	0.000000	0.000000	0.808771	-0.167448	-0.241124	0.000000	0.000000	4.000000	29.000000	0.000000
2022.820094	0.157187	0.561049	0.228882	83.763702	103.306404	129.520599	4.864964	0.000000	-1.154177	0.000000	0.000000	0.000000	0.808771	-0.167448	-0.241124	0.000000	0.000000	4.000000	29.000000	0.000000
2022.823427	0.157187	0.561049	0.228882	83.286507	100.576172	127.543129	4.850879	0.000000	-1.212013	0.000000	0.000000	0.000000	0.808771	-0.167448	-0.241124	0.000000	0.000000	4.000000	29.000000	0.000000
2022.826760	0.159790	0.560458	0.228126	83.286507	100.576172	127.543129	4.850879	0.000000	-1.212013	0.000000	0.000000	0.000000	0.780776	-0.177546	-0.226916	0.000000	0.000000	4.000000	29.000000	0.000000
2022.830094	0.159790	0.560458	0.228126	83.286507	100.576172	127.543129	4.850879	0.000000	-1.212013	0.000000	0.000000	0.000000	0.780776	-0.177546	-0.226916	0.000000	0.000000	4.000000	29.000000	0.000000
2022.833427	0.159790	0.560458	0.228126	82.727730	98.088676	125.862686	4.836639	0.000000	-1.267642	0.000000	0.000000	0.000000	0.780776	-0.177546	-0.226916	0.000000	0.000000	4.000000	29.000000	0.000000
2022.836760	0.162204	0.559892	0.227448	82.727730	98.088676	125.862686	4.836639	0.000000	-1.267642	0.000000	0.000000	0.000000	0.724217	-0.169649	-0.203399	0.000000	0.000000	4.000000	29.000000	0.000000
2022.840094	0.162204	0.559892	0.227448	82.727730	98.088676	125.862686	4.836639	0.000000	-1.267642	0.000000	0.000000	0.000000	0.724217	-0.169649	-0.203399	0.000000	0.000000	4.000000	29.000000	0.000000
2022.843427	0.162204	0.559892	0.227448	82.129196	95.858444	124.659630	4.822889	0.000000	-1.318994	0.000000	0.000000	0.000000	0.724217	-0.169649	-0.203399	0.000000	0.000000	4.000000	29.000000	0.000000
2022.846760	0.164529	0.559314	0.226832	82.129196	95.858444	124.659630	4.822889	0.000000	-1.318994	0.000000	0.000000	0.000000	0.697589	-0.173317	-0.184656	0.000000	0.000000	4.000000	29.000000	0.000000
2022.850094	0.164529	0.559314	0.226832	82.129196	95.858444	124.659630	4.822889	0.000000	-1.318994	0.000000	0.000000	0.000000	0.697589	-0.173317	-0.184656	0.000000	0.000000	4.000000	29.000000	0.000000
2022.853427	0.164529	0.559314	0.226832	81.542557	93.921707	123.830078	4.809185	0.000000	-1.368115	0.000000	0.000000	0.000000	0.697589	-0.173317	-0.184656	0.000000	0.000000	4.000000	29.000000	0.000000
2022.856760	0.166709	0.558729	0.226326	81.542557	93.921707	123.830078	4.809185	0.000000	-1.368115	0.000000	0.000000	0.000000	0.653915	-0.175646	-0.151825	0.000000	0.000000	4.000000	29.000000	0.000000
2022.860094	0.166709	0.558729	0.226326	81.542557	93.921707	123.830078	4.809185	0.000000	-1.368115	0.000000	0.000000	0.000000	0.653915	-0.175646	-0.151825	0.000000	0.000000	4.000000	29.000000	0.000000
2022.863427	0.166709	0.558729	0.226326	81.029305	92.243256	122.979576	4.796010	0.000000	-1.413608	0.000000	0.000000	0.000000	0.653915	-0.175646	-0.151825	0.000000	0.000000	4.000000	29.000000	0.000000
2022.866760	0.168796	0.558186	0.225862	81.029305	92.243256	122.979576	4.796010	0.000000	-1.413608	0.000000	0.000000	0.000000	0.626080	-0.162778	-0.139388	0.000000	0.000000	4.000000	29.000000	0.000000
2022.870094	0.168796	0.558186	0.225862	81.029305	92.243256	122.979576	4.796010	0.000000	-1.413608	0.000000	0.000000	0.000000	0.626080	-0.162778	-0.139388	0.000000	0.000000	4.000000	29.000000	0.000000
2022.873427	0.168796	0.558186	0.225862	80.586349	90.767609	122.103638	4.783043	0.000000	-1.456881	0.000000	0.000000	0.000000	0.626080	-0.162778	-0.139388	0.000000	0.000000	4.000000	29.000000	0.000000
2022.876760	0.170824	0.557648	0.225436	80.586349	90.767609	122.103638	4.783043	0.000000	-1.456881	0.000000	0.000000	0.000000	0.608486	-0.161466	-0.127504	0.000000	0.000000	4.000000	29.000000	0.000000
2022.880094	0.170824	0.557648	0.225436	80.586349	90.767609	122.103638	4.783043	0.000000	-1.456881	0.000000	0.000000	0.000000	0.608486	-0.161466	-0.127504	0.000000	0.000000	4.000000	29.000000	0.000000
2022.883427	0.170824	0.557648	0.225436	80.202126	89.493271	120.984741	4.770134	0.000000	-1.498605	0.000000	0.000000	0.000000	0.608486	-0.161466	-0.127504	0.000000	0.000000	4.000000	29.000000	0.000000
2022.886760	0.172766	0.557097	0.225078	80.202126	89.493271	120.984741	4.770134	0.000000	-1.498605	0.000000	0.000000	0.000000	0.582637	-0.165250	-0.107680	0.000000	0.000000	4.000000	29.000000	0.000000
2022.890094	0.172766	0.557097	0.225078	80.202126	89.493271	120.984741	4.770134	0.000000	-1.498605	0.000000	0.000000	0.000000	0.582637	-0.165250	-0.107680	0.000000	0.000000	4.000000	29.000000	0.000000
2022.893427	0.172766	0.557097	0.225078	79.869614	88.330948	119.898262	4.757550	0.000000	-1.538087	0.000000	0.000000	0.000000	0.582637	-0.165250	-0.107680	0.000000	0.000000	4.000000	29.000000	0.000000
2022.896760	0.174682	0.556589	0.224746	79.869614	88.330948	119.898262	4.757550	0.000000	-1.538087	0.000000	0.000000	0.000000	0.574602	-0.152443	-0.099516	0.000000	0.000000	4.000000	29.000000	0.000000
2022.900094	0.174682	0.556589	0.224746	79.869614	88.330948	119.898262	4.757550	0.000000	-1.538087	0.000000	0.000000	0.000000	0.574602	-0.152443	-0.099516	0.000000	0.000000	4.000000	29.000000	0.000000
2022.903427	0.174682	0.556589	0.224746	79.569153	87.348427	119.005394	4.744895	0.000000	-1.576697	0.000000	0.000000	0.000000	0.574602	-0.152443	-0.099516	0.000000	0.000000	4.000000	29.000000	0.000000
2022.906760	0.176447	0.556068	0.224498	79.569153	87.348427	119.005394	4.744895	0.000000	-1.576697	0.000000	0.000000	0.000000	0.529597	-0.156303	-0.074338	0.000000	0.000000	4.000000	29.000000	0.000000
2022.910094	0.176447	0.556068	0.224498	79.569153	87.348427	119.005394	4.744895	0.000000	-1.576697	0.000000	0.000000	0.000000	0.529597	-0.156303	-0.074338	0.000000	0.000000	4.000000	29.000000	0.000000
2022.913427	0.176447	0.556068	0.224498	79.316376	86.450081	118.406525	4.733108	0.000000	-1.611735	0.000000	0.000000	0.000000	0.529597	-0.156303	-0.074338	0.000000	0.000000	4.000000	29.000000	0.000000
2022.916760	0.178117	0.555607	0.224278	79.316376	86.450081	118.406525	4.733108	0.000000	-1.611735	0.000000	0.000000	0.000000	0.500972	-0.138393	-0.066042	0.000000	0.000000	4.000000	29.000000	0.000000
2022.920094	0.178117	0.555607	0.224278	79.316376	86.450081	118.406525	4.733108	0.000000	-1.611735	0.000000	0.000000	0.000000	0.500972	-0.138393	-0.066042	0.000000	0.000000	4.000000	29.000000	0.000000
2022.923427	0.178117	0.555607	0.224278	79.134491	85.656624	118.574883	4.721784	0.000000	-1.644614	0.000000	0.000000	0.000000	0.500972	-0.138393	-0.066042	0.000000	0.000000	4.000000	29.000000	0.000000
2022.926760	0.179676	0.555175	0.224160	79.134491	85.656624	118.574883	4.721784	0.000000	-1.644614	0.000000	0.000000	0.000000	0.467869	-0.129464	-0.035368	0.000000	0.000000	4.000000	29.000000	0.000000
2022.930094	0.179676	0.555175	0.224160	79.134491	85.656624	118.574883	4.721784	0.000000	-1.644614	0.000000	0.000000	0.000000	0.467869	-0.129464	-0.035368	0.000000	0.000000	4.000000	29.000000	0.000000
2022.933427	0.179676	0.555175	0.224160	79.035904	84.878281	118.859871	4.711239	0.000000	-1.674582	0.000000	0.000000	0.000000	0.467869	-0.129464	-0.035368	0.000000	0.000000	4.000000	29.000000	0.000000
2022.936760	0.181173	0.554803	0.224063	79.035904	84.878281	118.859871	4.711239	0.000000	-1.674582	0.000000	0.000000	0.000000	0.449118	-0.111606	-0.029191	0.000000	0.000000	4.000000	29.000000	0.000000
2022.940094	0.181173	0.554803	0.224063	79.035904	84.878281	118.859871	4.711239	0.000000	-1.674582	0.000000	0.000000	0.000000	0.449118	-0.111606	-0.029191	0.000000	0.000000	4.000000	29.000000	0.000000
2022.943427	0.181173	0.554803	0.224063	79.003525	84.207771	118.469841	4.701012	0.000000	-1.703081	0.000000	0.000000	0.000000	0.449118	-0.111606	-0.029191	0.000000	0.000000	4.000000	29.000000	0.000000
2022.946760	0.182625	0.554461	0.224052	79.003525	84.207771	118.469841	4.701012	0.000000	-1.703081	0.000000	0.000000	0.000000	0.435631	-0.102694	-0.003336	0.000000	0.000000	4.000000	29.000000	0.000000
2022.950094	0.182625	0.554461	0.224052	79.003525	84.207771	118.469841	4.701012	0.000000	-1.703081	0.000000	0.000000	0.000000	0.435631	-0.102694	-0.003336	0.000000	0.000000	4.000000	29.000000	0.000000
2022.953427	0.182625	0.554461	0.224052	78.977196	83.770485	117.939148	4.691171	0.000000	-1.730005	0.000000	0.000000	0.000000	0.435631	-0.102694	-0.003336	0.000000	0.000000	4.000000	29.000000	0.000000
2022.956760	0.183949	0.554118	0.224072	78.977196	83.770485	117.939148	4.691171	0.000000	-1.730005	0.000000	0.000000	0.000000	0.396996	-0.102814	0.006110	0.000000	0.000000	4.000000	29.000000	0.000000
2022.960094	0.183949	0.554118	0.224072	78.977196	83.770485	117.939148	4.691171	0.000000	-1.730005	0.000000	0.000000	0.000000	0.396996	-0.102814	0.006110	0.000000	0.000000	4.000000	29.000000	0.000000
2022.963427	0.183949	0.554118	0.224072	78.958374	83.496872	117.595215	4.682183	0.000000	-1.754185	0.000000	0.000000	0.000000	0.396996	-0.102814	0.006110	0.000000	0.000000	4.000000	29.000000	0.000000
2022.966760	0.185147	0.553797	0.224137	78.958374	83.496872	117.595215	4.682183	0.000000	-1.754185	0.000000	0.000000	0.000000	0.359369	-0.096493	0.019509	0.000000	0.000000	4.000000	29.000000	0.000000
2022.970094	0.185147	0.553797	0.224137	78.958374	83.496872	117.595215	4.682183	0.000000	-1.754185	0.000000	0.000000	0.000000	0.359369	-0.096493	0.019509	0.000000	0.000000	4.000000	29.000000	0.000000
2022.973427	0.185147	0.553797	0.224137	78.948174	83.388443	117.463997	4.674094	0.000000	-1.775627	0.000000	0.000000	0.000000	0.359369	-0.096493	0.019509	0.000000	0.000000	4.000000	29.000000	0.000000
2022.976760	0.186188	0.553457	0.224261	78.948174	83.388443	117.463997	4.674094	0.000000	-1.775627	0.000000	0.000000	0.000000	0.312458	-0.101793	0.037280	0.000000	0.000000	4.000000	29.000000	0.000000
2022.980094	0.186188	0.553457	0.224261	78.948174	83.388443	117.463997	4.674094	0.000000	-1.775627	0.000000	0.000000	0.000000	0.312458	-0.101793	0.037280	0.000000	0.000000	4.000000	29.000000	0.000000
2022.983427	0.186188	0.553457	0.224261	78.948196	83.456421	117.527817	4.667189	0.000000	-1.793697	0.000000	0.000000	0.000000	0.312458	-0.101793	0.037280	0.000000	0.000000	4.000000	29.000000	0.000000
2022.986760	0.186188	0.553457	0.224261	78.948196	83.456421	117.527817	4.667189	0.000000	-1.793697	0.000000	0.000000	0.000000	0.312458	-0.101793	0.037280	0.000000	0.000000	4.000000	29.000000	0.000000
2022.990094	0.187088	0.553131	0.224372	78.948196	83.456421	117.527817	4.667189	0.000000	-1.793697	0.000000	0.000000	0.000000	0.269906	-0.097993	0.033153	0.000000	0.000000	4.000000	29.000000	0.000000
2022.993427	0.187088	0.553131	0.224372	78.948692	83.548630	117.657745	4.667189	0.000000	-1.793697	0.000000	0.000000	0.000000	0.269906	-0.097993	0.033153	0.000000	0.000000	4.000000	29.000000	0.000000
2022.996760	0.187847	0.552778	0.224474	78.948692	83.548630	117.657745	4.667189	0.000000	-1.793697	0.000000	0.000000	0.000000	0.227714	-0.105801	0.030731	0.000000	0.000000	4.000000	29.000000	0.000000
2023.000094	0.187847	0.552778	0.224474	78.948692	83.548630	117.657745	4.667189	0.000000	-1.793697	0.000000	0.000000	0.000000	0.227714	-0.105801	0.030731	0.000000	0.000000	4.000000	29.000000	0.000000
2023.003427	0.187847	0.552778	0.224474	78.949150	83.629898	117.907288	4.656148	0.000000	-1.822163	0.000000	0.000000	0.000000	0.227714	-0.105801	0.030731	0.000000	0.000000	4.000000	29.000000	0.000000
2023.006760	0.187847	0.552778	0.224474	78.949150	83.629898	117.907288	4.656148	0.000000	-1.822163	0.000000	0.000000	0.000000	0.227714	-0.105801	0.030731	0.000000	0.000000	4.000000	29.000000	0.000000
2023.010094	0.188462	0.552477	0.224559	78.949150	83.629898	117.907288	4.656148	0.000000	-1.822163	0.000000	0.000000	0.000000	0.184638	-0.090378	0.025453	0.000000	0.000000	4.000000	29.000000	0.000000
2023.013427	0.188462	0.552477	0.224559	78.952682	83.712654	118.263947	4.656148	0.000000	-1.822163	0.000000	0.000000	0.000000	0.184638	-0.090378	0.025453	0.000000	0.000000	4.000000	29.000000	0.000000
2023.016760	0.189000	0.552188	0.224614	78.952682	83.712654	118.263947	4.656148	0.000000	-1.822163	0.000000	0.000000	0.000000	0.161347	-0.086522	0.016438	0.000000	0.000000	4.000000	29.000000	0.000000
2023.020094	0.189000	0.552188	0.224614	78.952682	83.712654	118.263947	4.656148	0.000000	-1.822163	0.000000	0.000000	0.000000	0.161347	-0.086522	0.016438	0.000000	0.000000	4.000000	29.000000	0.000000
2023.023427	0.189000	0.552188	0.224614	78.956161	83.792686	118.373283	4.648391	0.000000	-1.841864	0.000000	0.000000	0.000000	0.161347	-0.086522	0.016438	0.000000	0.000000	4.000000	29.000000	0.000000
2023.026760	0.189000	0.552188	0.224614	78.956161	83.792686	118.373283	4.648391	0.000000	-1.841864	0.000000	0.000000	0.000000	0.161347	-0.086522	0.016438	0.000000	0.000000	4.000000	29.000000	0.000000
2023.030094	0.189436	0.551917	0.224678	78.956161	83.792686	118.373283	4.648391	0.000000	-1.841864	0.000000	0.000000	0.000000	0.130805	-0.081366	0.019144	0.000000	0.000000	4.000000	29.000000	0.000000
2023.033427	0.189436	0.551917	0.224678	78.959618	83.861877	118.418846	4.648391	0.000000	-1.841864	0.000000	0.000000	0.000000	0.130805	-0.081366	0.019144	0.000000	0.000000	4.000000	29.000000	0.000000
2023.036760	0.189436	0.551917	0.224678	78.959618	83.861877	118.418846	4.648391	0.000000	-1.841864	0.000000	0.000000	0.000000	0.130805	-0.081366	0.019144	0.000000	0.000000	4.000000	29.000000	0.000000
2023.040094	0.189436	0.551917	0.224678	78.959618	83.861877	118.418846	4.648391	0.000000	-1.841864	0.000000	0.000000	0.000000	0.130805	-0.081366	0.019144	0.000000	0.000000	4.000000	29.000000	0.000000
2023.043427	0.189930	0.551422	0.224821	78.963654	83.923431	118.468132	4.645477	0.000000	-1.849201	0.000000	0.000000	0.000000	0.148011	-0.148578	0.043123	0.000000	0.000000	4.000000	29.000000	0.000000
2023.046760	0.189930	0.551422	0.224821	78.963654	83.923431	118.468132	4.645477	0.000000	-1.849201	0.000000	0.000000	0.000000	-0.000002	-0.000001	0.000002	0.000000	0.000000	4.000000	29.000000	0.000000
2023.050094	0.189930	0.551422	0.224821	78.963654	83.923431	118.468132	4.645477	0.000000	-1.849201	0.000000	0.000000	0.000000	-0.000002	-0.000001	0.000002	0.000000	0.000000	4.000000	29.000000	0.000000
2023.053427	0.189930	0.551422	0.224821	78.968239	83.983101	118.528931	4.642375	0.000000	-1.856973	0.000000	0.000000	0.000000	-0.000002	-0.000001	0.000002	0.000000	0.000000	4.000000	29.000000	0.000000
2023.056760	0.189930	0.551422	0.224821	78.968239	83.983101	118.528931	4.642375	0.000000	-1.856973	0.000000	0.000000	0.000000	-0.000002	-0.000001	0.000002	0.000000	0.000000	4.000000	29.000000	0.000000
2023.060094	0.189959	0.551181	0.224928	78.968239	83.983101	118.528931	4.642375	0.000000	-1.856973	0.000000	0.000000	0.000000	0.008906	-0.072346	0.032000	0.000000	0.000000	4.000000	29.000000	0.000000
2023.063427	0.189959	0.551181	0.224928	78.971123	84.005348	118.563126	4.642375	0.000000	-1.856973	0.000000	0.000000	0.000000	0.008906	-0.072346	0.032000	0.000000	0.000000	4.000000	29.000000	0.000000
2023.066760	0.189959	0.551181	0.224928	78.971123	84.005348	118.563126	4.642375	0.000000	-1.856973	0.000000	0.000000	0.000000	0.008906	-0.072346	0.032000	0.000000	0.000000	4.000000	29.000000	0.000000
2023.070094	0.189959	0.551181	0.224928	78.971123	84.005348	118.563126	4.642375	0.000000	-1.856973	0.000000	0.000000	0.000000	0.008906	-0.072346	0.032000	0.000000	0.000000	4.000000	29.000000	0.000000
2023.073427	0.189486	0.550750	0.225233	78.976845	84.052879	118.647232	4.642468	0.000000	-1.856742	0.000000	0.000000	0.000000	-0.142025	-0.129179	0.091531	0.000000	0.000000	4.000000	29.000000	0.000000
2023.076760	0.189486	0.550750	0.225233	78.976845	84.052879	118.647232	4.642468	0.000000	-1.856742	0.000000	0.000000	0.000000	-0.142025	-0.129179	0.091531	0.000000	0.000000	4.000000	29.000000	0.000000
2023.080094	0.189486	0.550750	0.225233	78.976845	84.052879	118.647232	4.642468	0.000000	-1.856742	0.000000	0.000000	0.000000	-0.142025	-0.129179	0.091531	0.000000	0.000000	4.000000	29.000000	0.000000
2023.083427	0.189486	0.550750	0.225233	78.982559	84.086853	118.723412	4.646691	0.000000	-1.846147	0.000000	0.000000	0.000000	-0.142025	-0.129179	0.091531	0.000000	0.000000	4.000000	29.000000	0.000000
2023.086760	0.189041	0.550518	0.225388	78.982559	84.086853	118.723412	4.646691	0.000000	-1.846147	0.000000	0.000000	0.000000	-0.133623	-0.069657	0.046587	0.000000	0.000000	4.000000	29.000000	0.000000
2023.090094	0.189041	0.550518	0.225388	78.982559	84.086853	118.723412	4.646691	0.000000	-1.846147	0.000000	0.000000	0.000000	-0.133623	-0.069657	0.046587	0.000000	0.000000	4.000000	29.000000	0.000000
2023.093427	0.189041	0.550518	0.225388	78.991692	84.157753	118.845512	4.650273	0.000000	-1.837107	0.000000	0.000000	0.000000	-0.133623	-0.069657	0.046587	0.000000	0.000000	4.000000	29.000000	0.000000
2023.096760	0.189041	0.550518	0.225388	78.991692	84.157753	118.845512	4.650273	0.000000	-1.837107	0.000000	0.000000	0.000000	-0.133623	-0.069657	0.046587	0.000000	0.000000	4.000000	29.000000	0.000000
2023.100094	0.188421	0.550260	0.225546	78.991692	84.157753	118.845512	4.650273	0.000000	-1.837107	0.000000	0.000000	0.000000	-0.185774	-0.077262	0.047229	0.000000	0.000000	4.000000	29.000000	0.000000
2023.103427	0.188421	0.550260	0.225546	79.001877	84.233025	118.983139	4.650273	0.000000	-1.837107	0.000000	0.000000	0.000000	-0.185774	-0.077262	0.047229	0.000000	0.000000	4.000000	29.000000	0.000000
2023.106760	0.187654	0.550033	0.225674	79.001877	84.233025	118.983139	4.650273	0.000000	-1.837107	0.000000	0.000000	0.000000	-0.230044	-0.068112	0.038360	0.000000	0.000000	4.000000	29.000000	0.000000
2023.110094	0.187654	0.550033	0.225674	79.001877	84.233025	118.983139	4.650273	0.000000	-1.837107	0.000000	0.000000	0.000000	-0.230044	-0.068112	0.038360	0.000000	0.000000	4.000000	29.000000	0.000000
2023.113427	0.187654	0.550033	0.225674	79.013123	84.309921	119.136284	4.660773	0.000000	-1.810302	0.000000	0.000000	0.000000	-0.230044	-0.068112	0.038360	0.000000	0.000000	4.000000	29.000000	0.000000
2023.116760	0.187654	0.550033	0.225674	79.013123	84.309921	119.136284	4.660773	0.000000	-1.810302	0.000000	0.000000	0.000000	-0.230044	-0.068112	0.038360	0.000000	0.000000	4.000000	29.000000	0.000000
2023.120094	0.186782	0.549802	0.225797	79.013123	84.309921	119.136284	4.660773	0.000000	-1.810302	0.000000	0.000000	0.000000	-0.261695	-0.069288	0.037107	0.000000	0.000000	4.000000	29.000000	0.000000
2023.123427	0.186782	0.549802	0.225797	79.026550	84.406502	119.320549	4.660773	0.000000	-1.810302	0.000000	0.000000	0.000000	-0.261695	-0.069288	0.037107	0.000000	0.000000	4.000000	29.000000	0.000000
2023.126760	0.185699	0.549563	0.225913	79.026550	84.406502	119.320549	4.660773	0.000000	-1.810302	0.000000	0.000000	0.000000	-0.324953	-0.071702	0.034697	0.000000	0.000000	4.000000	29.000000	0.000000
2023.130094	0.185699	0.549563	0.225913	79.026550	84.406502	119.320549	4.660773	0.000000	-1.810302	0.000000	0.000000	0.000000	-0.324953	-0.071702	0.034697	0.000000	0.000000	4.000000	29.000000	0.000000
2023.133427	0.185699	0.549563	0.225913	79.038704	84.468941	119.481987	4.674934	0.000000	-1.773412	0.000000	0.000000	0.000000	-0.324953	-0.071702	0.034697	0.000000	0.000000	4.000000	29.000000	0.000000
2023.136760	0.184477	0.549359	0.226027	79.038704	84.468941	119.481987	4.674934	0.000000	-1.773412	0.000000	0.000000	0.000000	-0.366677	-0.061283	0.034216	0.000000	0.000000	4.000000	29.000000	0.000000
2023.140094	0.184477	0.549359	0.226027	79.038704	84.468941	119.481987	4.674934	0.000000	-1.773412	0.000000	0.000000	0.000000	-0.366677	-0.061283	0.034216	0.000000	0.000000	4.000000	29.000000	0.000000
2023.143427	0.184477	0.549359	0.226027	79.052109	84.498131	119.620712	4.683574	0.000000	-1.750467	0.000000	0.000000	0.000000	-0.366677	-0.061283	0.034216	0.000000	0.000000	4.000000	29.000000	0.000000
2023.146760	0.183159	0.549116	0.226170	79.052109	84.498131	119.620712	4.683574	0.000000	-1.750467	0.000000	0.000000	0.000000	-0.395454	-0.072861	0.042796	0.000000	0.000000	4.000000	29.000000	0.000000
2023.150094	0.183159	0.549116	0.226170	79.052109	84.498131	119.620712	4.683574	0.000000	-1.750467	0.000000	0.000000	0.000000	-0.395454	-0.072861	0.042796	0.000000	0.000000	4.000000	29.000000	0.000000
2023.153427	0.183159	0.549116	0.226170	79.064903	84.502136	119.748070	4.692840	0.000000	-1.725472	0.000000	0.000000	0.000000	-0.395454	-0.072861	0.042796	0.000000	0.000000	4.000000	29.000000	0.000000
2023.156760	0.181674	0.548891	0.226335	79.064903	84.502136	119.748070	4.692840	0.000000	-1.725472	0.000000	0.000000	0.000000	-0.445489	-0.067615	0.049696	0.000000	0.000000	4.000000	29.000000	0.000000
2023.160094	0.181674	0.548891	0.226335	79.064903	84.502136	119.748070	4.692840	0.000000	-1.725472	0.000000	0.000000	0.000000	-0.445489	-0.067615	0.049696	0.000000	0.000000	4.000000	29.000000	0.000000
2023.163427	0.181674	0.548891	0.226335	79.074684	84.476830	119.855972	4.703159	0.000000	-1.697144	0.000000	0.000000	0.000000	-0.445489	-0.067615	0.049696	0.000000	0.000000	4.000000	29.000000	0.000000
2023.166760	0.180063	0.548648	0.226549	79.074684	84.476830	119.855972	4.703159	0.000000	-1.697144	0.000000	0.000000	0.000000	-0.483047	-0.072790	0.064155	0.000000	0.000000	4.000000	29.000000	0.000000
2023.170094	0.180063	0.548648	0.226549	79.074684	84.476830	119.855972	4.703159	0.000000	-1.697144	0.000000	0.000000	0.000000	-0.483047	-0.072790	0.064155	0.000000	0.000000	4.000000	29.000000	0.000000
2023.173427	0.180063	0.548648	0.226549	79.086334	84.438576	119.960526	4.714267	0.000000	-1.666040	0.000000	0.000000	0.000000	-0.483047	-0.072790	0.064155	0.000000	0.000000	4.000000	29.000000	0.000000
2023.176760	0.178356	0.548406	0.226785	79.086334	84.438576	119.960526	4.714267	0.000000	-1.666040	0.000000	0.000000	0.000000	-0.512291	-0.072743	0.070584	0.000000	0.000000	4.000000	29.000000	0.000000
2023.180094	0.178356	0.548406	0.226785	79.086334	84.438576	119.960526	4.714267	0.000000	-1.666040	0.000000	0.000000	0.000000	-0.512291	-0.072743	0.070584	0.000000	0.000000	4.000000	29.000000	0.000000
2023.183427	0.178356	0.548406	0.226785	79.101891	84.440842	120.116348	4.725874	0.000000	-1.632825	0.000000	0.000000	0.000000	-0.512291	-0.072743	0.070584	0.000000	0.000000	4.000000	29.000000	0.000000
2023.186760	0.176486	0.548163	0.227057	79.101891	84.440842	120.116348	4.725874	0.000000	-1.632825	0.000000	0.000000	0.000000	-0.561052	-0.072713	0.081822	0.000000	0.000000	4.000000	29.000000	0.000000
2023.190094	0.176486	0.548163	0.227057	79.101891	84.440842	120.116348	4.725874	0.000000	-1.632825	0.000000	0.000000	0.000000	-0.561052	-0.072713	0.081822	0.000000	0.000000	4.000000	29.000000	0.000000
2023.193427	0.176486	0.548163	0.227057	79.121323	84.469650	120.308167	4.738385	0.000000	-1.596153	0.000000	0.000000	0.000000	-0.561052	-0.072713	0.081822	0.000000	0.000000	4.000000	29.000000	0.000000
2023.196760	0.174457	0.547904	0.227384	79.121323	84.469650	120.308167	4.738385	0.000000	-1.596153	0.000000	0.000000	0.000000	-0.608533	-0.077863	0.097894	0.000000	0.000000	4.000000	29.000000	0.000000
2023.200094	0.174457	0.547904	0.227384	79.121323	84.469650	120.308167	4.738385	0.000000	-1.596153	0.000000	0.000000	0.000000	-0.608533	-0.077863	0.097894	0.000000	0.000000	4.000000	29.000000	0.000000
2023.203427	0.174457	0.547904	0.227384	79.136139	84.507645	120.526871	4.751734	0.000000	-1.555964	0.000000	0.000000	0.000000	-0.608533	-0.077863	0.097894	0.000000	0.000000	4.000000	29.000000	0.000000
2023.206760	0.172266	0.547644	0.227745	79.136139	84.507645	120.526871	4.751734	0.000000	-1.555964	0.000000	0.000000	0.000000	-0.657439	-0.077846	0.108304	0.000000	0.000000	4.000000	29.000000	0.000000
2023.210094	0.172266	0.547644	0.227745	79.136139	84.507645	120.526871	4.751734	0.000000	-1.555964	0.000000	0.000000	0.000000	-0.657439	-0.077846	0.108304	0.000000	0.000000	4.000000	29.000000	0.000000
2023.213427	0.172266	0.547644	0.227745	79.150764	84.529915	120.746178	4.765828	0.000000	-1.512246	0.000000	0.000000	0.000000	-0.657439	-0.077846	0.108304	0.000000	0.000000	4.000000	29.000000	0.000000
2023.216760	0.169916	0.547329	0.228161	79.150764	84.529915	120.746178	4.765828	0.000000	-1.512246	0.000000	0.000000	0.000000	-0.704757	-0.094564	0.124930	0.000000	0.000000	4.000000	29.000000	0.000000
2023.220094	0.169916	0.547329	0.228161	79.150764	84.529915	120.746178	4.765828	0.000000	-1.512246	0.000000	0.000000	0.000000	-0.704757	-0.094564	0.124930	0.000000	0.000000	4.000000	29.000000	0.000000
2023.223427	0.169916	0.547329	0.228161	79.161530	84.548904	120.972908	4.780581	0.000000	-1.464937	0.000000	0.000000	0.000000	-0.704757	-0.094564	0.124930	0.000000	0.000000	4.000000	29.000000	0.000000
2023.226760	0.167429	0.547010	0.228571	79.161530	84.548904	120.972908	4.780581	0.000000	-1.464937	0.000000	0.000000	0.000000	-0.746313	-0.095716	0.122920	0.000000	0.000000	4.000000	29.000000	0.000000
2023.230094	0.167429	0.547010	0.228571	79.161530	84.548904	120.972908	4.780581	0.000000	-1.464937	0.000000	0.000000	0.000000	-0.746313	-0.095716	0.122920	0.000000	0.000000	4.000000	29.000000	0.000000
2023.233427	0.167429	0.547010	0.228571	79.177910	84.584190	121.224823	4.795678	0.000000	-1.414734	0.000000	0.000000	0.000000	-0.746313	-0.095716	0.122920	0.000000	0.000000	4.000000	29.000000	0.000000
2023.236760	0.164844	0.546653	0.228999	79.177910	84.584190	121.224823	4.795678	0.000000	-1.414734	0.000000	0.000000	0.000000	-0.775535	-0.107205	0.128603	0.000000	0.000000	4.000000	29.000000	0.000000
2023.240094	0.164844	0.546653	0.228999	79.177910	84.584190	121.224823	4.795678	0.000000	-1.414734	0.000000	0.000000	0.000000	-0.775535	-0.107205	0.128603	0.000000	0.000000	4.000000	29.000000	0.000000
2023.243427	0.164844	0.546653	0.228999	79.195534	84.636963	121.449333	4.810851	0.000000	-1.362245	0.000000	0.000000	0.000000	-0.775535	-0.107205	0.128603	0.000000	0.000000	4.000000	29.000000	0.000000
2023.246760	0.162128	0.546257	0.229454	79.195534	84.636963	121.449333	4.810851	0.000000	-1.362245	0.000000	0.000000	0.000000	-0.814592	-0.118750	0.136253	0.000000	0.000000	4.000000	29.000000	0.000000
2023.250094	0.162128	0.546257	0.229454	79.195534	84.636963	121.449333	4.810851	0.000000	-1.362245	0.000000	0.000000	0.000000	-0.814592	-0.118750	0.136253	0.000000	0.000000	4.000000	29.000000	0.000000
2023.253427	0.162128	0.546257	0.229454	79.211594	84.693451	121.466637	4.826213	0.000000	-1.306777	0.000000	0.000000	0.000000	-0.814592	-0.118750	0.136253	0.000000	0.000000	4.000000	29.000000	0.000000
2023.256760	0.159372	0.545858	0.229874	79.211594	84.693451	121.466637	4.826213	0.000000	-1.306777	0.000000	0.000000	0.000000	-0.826827	-0.119843	0.126097	0.000000	0.000000	4.000000	29.000000	0.000000
2023.260094	0.159372	0.545858	0.229874	79.211594	84.693451	121.466637	4.826213	0.000000	-1.306777	0.000000	0.000000	0.000000	-0.826827	-0.119843	0.126097	0.000000	0.000000	4.000000	29.000000	0.000000
2023.263427	0.159372	0.545858	0.229874	79.229286	84.779297	121.213440	4.841132	0.000000	-1.250377	0.000000	0.000000	0.000000	-0.826827	-0.119843	0.126097	0.000000	0.000000	4.000000	29.000000	0.000000
2023.266760	0.156540	0.545433	0.230254	79.229286	84.779297	121.213440	4.841132	0.000000	-1.250377	0.000000	0.000000	0.000000	-0.849623	-0.127315	0.114145	0.000000	0.000000	4.000000	29.000000	0.000000
2023.270094	0.156540	0.545433	0.230254	79.229286	84.779297	121.213440	4.841132	0.000000	-1.250377	0.000000	0.000000	0.000000	-0.849623	-0.127315	0.114145	0.000000	0.000000	4.000000	29.000000	0.000000
2023.273427	0.156540	0.545433	0.230254	79.250465	84.892960	121.013985	4.855748	0.000000	-1.192355	0.000000	0.000000	0.000000	-0.849623	-0.127315	0.114145	0.000000	0.000000	4.000000	29.000000	0.000000
2023.276760	0.153694	0.545001	0.230562	79.250465	84.892960	121.013985	4.855748	0.000000	-1.192355	0.000000	0.000000	0.000000	-0.853883	-0.129546	0.092225	0.000000	0.000000	4.000000	29.000000	0.000000
2023.280094	0.153694	0.545001	0.230562	79.250465	84.892960	121.013985	4.855748	0.000000	-1.192355	0.000000	0.000000	0.000000	-0.853883	-0.129546	0.092225	0.000000	0.000000	4.000000	29.000000	0.000000
2023.283427	0.153694	0.545001	0.230562	79.271233	85.007935	120.959427	4.869690	0.000000	-1.134068	0.000000	0.000000	0.000000	-0.853883	-0.129546	0.092225	0.000000	0.000000	4.000000	29.000000	0.000000
2023.286760	0.150844	0.544587	0.230839	79.271233	85.007935	120.959427	4.869690	0.000000	-1.134068	0.000000	0.000000	0.000000	-0.855058	-0.124269	0.083251	0.000000	0.000000	4.000000	29.000000	0.000000
2023.290094	0.150844	0.544587	0.230839	79.271233	85.007935	120.959427	4.869690	0.000000	-1.134068	0.000000	0.000000	0.000000	-0.855058	-0.124269	0.083251	0.000000	0.000000	4.000000	29.000000	0.000000
2023.293427	0.150844	0.544587	0.230839	79.295364	85.117935	120.756477	4.882960	0.000000	-1.075501	0.000000	0.000000	0.000000	-0.855058	-0.124269	0.083251	0.000000	0.000000	4.000000	29.000000	0.000000
2023.296760	0.147958	0.544152	0.231099	79.295364	85.117935	120.756477	4.882960	0.000000	-1.075501	0.000000	0.000000	0.000000	-0.865651	-0.130493	0.077755	0.000000	0.000000	4.000000	29.000000	0.000000
2023.300094	0.147958	0.544152	0.231099	79.295364	85.117935	120.756477	4.882960	0.000000	-1.075501	0.000000	0.000000	0.000000	-0.865651	-0.130493	0.077755	0.000000	0.000000	4.000000	29.000000	0.000000
2023.303427	0.147958	0.544152	0.231099	79.318115	85.241684	120.326950	4.895693	0.000000	-1.015968	0.000000	0.000000	0.000000	-0.865651	-0.130493	0.077755	0.000000	0.000000	4.000000	29.000000	0.000000
2023.306760	0.145007	0.543756	0.231354	79.318115	85.241684	120.326950	4.895693	0.000000	-1.015968	0.000000	0.000000	0.000000	-0.885474	-0.118866	0.076696	0.000000	0.000000	4.000000	29.000000	0.000000
2023.310094	0.145007	0.543756	0.231354	79.318115	85.241684	120.326950	4.895693	0.000000	-1.015968	0.000000	0.000000	0.000000	-0.885474	-0.118866	0.076696	0.000000	0.000000	4.000000	29.000000	0.000000
2023.313427	0.145007	0.543756	0.231354	79.340469	85.364296	119.930908	4.907992	0.000000	-0.954780	0.000000	0.000000	0.000000	-0.885474	-0.118866	0.076696	0.000000	0.000000	4.000000	29.000000	0.000000
2023.316760	0.142024	0.543322	0.231608	79.340469	85.364296	119.930908	4.907992	0.000000	-0.954780	0.000000	0.000000	0.000000	-0.894902	-0.130307	0.076134	0.000000	0.000000	4.000000	29.000000	0.000000
2023.320094	0.142024	0.543322	0.231608	79.340469	85.364296	119.930908	4.907992	0.000000	-0.954780	0.000000	0.000000	0.000000	-0.894902	-0.130307	0.076134	0.000000	0.000000	4.000000	29.000000	0.000000
2023.323427	0.142024	0.543322	0.231608	79.360458	85.481888	119.810547	4.919674	0.000000	-0.892641	0.000000	0.000000	0.000000	-0.894902	-0.130307	0.076134	0.000000	0.000000	4.000000	29.000000	0.000000
2023.326760	0.138946	0.542870	0.231886	79.360458	85.481888	119.810547	4.919674	0.000000	-0.892641	0.000000	0.000000	0.000000	-0.923172	-0.135375	0.083321	0.000000	0.000000	4.000000	29.000000	0.000000
2023.330094	0.138946	0.542870	0.231886	79.360458	85.481888	119.810547	4.919674	0.000000	-0.892641	0.000000	0.000000	0.000000	-0.923172	-0.135375	0.083321	0.000000	0.000000	4.000000	29.000000	0.000000
2023.333427	0.138946	0.542870	0.231886	79.381035	85.580444	119.744095	4.930935	0.000000	-0.828176	0.000000	0.000000	0.000000	-0.923172	-0.135375	0.083321	0.000000	0.000000	4.000000	29.000000	0.000000
2023.336760	0.135811	0.542385	0.232197	79.381035	85.580444	119.744095	4.930935	0.000000	-0.828176	0.000000	0.000000	0.000000	-0.940664	-0.145619	0.093501	0.000000	0.000000	4.000000	29.000000	0.000000
2023.340094	0.135811	0.542385	0.232197	79.381035	85.580444	119.744095	4.930935	0.000000	-0.828176	0.000000	0.000000	0.000000	-0.940664	-0.145619	0.093501	0.000000	0.000000	4.000000	29.000000	0.000000
2023.343427	0.135811	0.542385	0.232197	79.400154	85.692589	119.506783	4.941576	0.000000	-0.762119	0.000000	0.000000	0.000000	-0.940664	-0.145619	0.093501	0.000000	0.000000	4.000000	29.000000	0.000000
2023.346760	0.132678	0.541921	0.232507	79.400154	85.692589	119.506783	4.941576	0.000000	-0.762119	0.000000	0.000000	0.000000	-0.939944	-0.139171	0.092994	0.000000	0.000000	4.000000	29.000000	0.000000
2023.350094	0.132678	0.541921	0.232507	79.400154	85.692589	119.506783	4.941576	0.000000	-0.762119	0.000000	0.000000	0.000000	-0.939944	-0.139171	0.092994	0.000000	0.000000	4.000000	29.000000	0.000000
2023.353427	0.132678	0.541921	0.232507	79.418808	85.808784	119.278763	4.951337	0.000000	-0.695885	0.000000	0.000000	0.000000	-0.939944	-0.139171	0.092994	0.000000	0.000000	4.000000	29.000000	0.000000
2023.356760	0.129510	0.541398	0.232800	79.418808	85.808784	119.278763	4.951337	0.000000	-0.695885	0.000000	0.000000	0.000000	-0.950308	-0.156903	0.087806	0.000000	0.000000	4.000000	29.000000	0.000000
2023.360094	0.129510	0.541398	0.232800	79.418808	85.808784	119.278763	4.951337	0.000000	-0.695885	0.000000	0.000000	0.000000	-0.950308	-0.156903	0.087806	0.000000	0.000000	4.000000	29.000000	0.000000
2023.363427	0.129510	0.541398	0.232800	79.437073	85.926308	119.578606	4.960307	0.000000	-0.628775	0.000000	0.000000	0.000000	-0.950308	-0.156903	0.087806	0.000000	0.000000	4.000000	29.000000	0.000000
2023.366760	0.126377	0.540896	0.233085	79.437073	85.926308	119.578606	4.960307	0.000000	-0.628775	0.000000	0.000000	0.000000	-0.939770	-0.150452	0.085418	0.000000	0.000000	4.000000	29.000000	0.000000
2023.370094	0.126377	0.540896	0.233085	79.437073	85.926308	119.578606	4.960307	0.000000	-0.628775	0.000000	0.000000	0.000000	-0.939770	-0.150452	0.085418	0.000000	0.000000	4.000000	29.000000	0.000000
2023.373427	0.126377	0.540896	0.233085	79.464287	86.041336	119.914642	4.968287	0.000000	-0.562245	0.000000	0.000000	0.000000	-0.939770	-0.150452	0.085418	0.000000	0.000000	4.000000	29.000000	0.000000
2023.376760	0.123310	0.540434	0.233339	79.464287	86.041336	119.914642	4.968287	0.000000	-0.562245	0.000000	0.000000	0.000000	-0.920361	-0.138847	0.076115	0.000000	0.000000	4.000000	29.000000	0.000000
2023.380094	0.123310	0.540434	0.233339	79.464287	86.041336	119.914642	4.968287	0.000000	-0.562245	0.000000	0.000000	0.000000	-0.920361	-0.138847	0.076115	0.000000	0.000000	4.000000	29.000000	0.000000
2023.383427	0.123310	0.540434	0.233339	79.535767	86.114449	120.070969	4.975237	0.000000	-0.497006	0.000000	0.000000	0.000000	-0.920361	-0.138847	0.076115	0.000000	0.000000	4.000000	29.000000	0.000000
2023.386760	0.120240	0.539950	0.233565	79.535767	86.114449	120.070969	4.975237	0.000000	-0.497006	0.000000	0.000000	0.000000	-0.921026	-0.145054	0.067876	0.000000	0.000000	4.000000	29.000000	0.000000
2023.390094	0.120240	0.539950	0.233565	79.535767	86.114449	120.070969	4.975237	0.000000	-0.497006	0.000000	0.000000	0.000000	-0.921026	-0.145054	0.067876	0.000000	0.000000	4.000000	29.000000	0.000000
2023.393427	0.120240	0.539950	0.233565	79.660622	86.176987	119.675354	4.981333	0.000000	-0.431656	0.000000	0.000000	0.000000	-0.921026	-0.145054	0.067876	0.000000	0.000000	4.000000	29.000000	0.000000
2023.396760	0.117199	0.539523	0.233749	79.660622	86.176987	119.675354	4.981333	0.000000	-0.431656	0.000000	0.000000	0.000000	-0.912234	-0.128265	0.055273	0.000000	0.000000	4.000000	29.000000	0.000000
2023.400094	0.117199	0.539523	0.233749	79.660622	86.176987	119.675354	4.981333	0.000000	-0.431656	0.000000	0.000000	0.000000	-0.912234	-0.128265	0.055273	0.000000	0.000000	4.000000	29.000000	0.000000
2023.403427	0.117199	0.539523	0.233749	79.801498	86.224159	118.329407	4.986520	0.000000	-0.366897	0.000000	0.000000	0.000000	-0.912234	-0.128265	0.055273	0.000000	0.000000	4.000000	29.000000	0.000000
2023.406760	0.114227	0.539078	0.233926	79.801498	86.224159	118.329407	4.986520	0.000000	-0.366897	0.000000	0.000000	0.000000	-0.891499	-0.133339	0.053185	0.000000	0.000000	4.000000	29.000000	0.000000
2023.410094	0.114227	0.539078	0.233926	79.801498	86.224159	118.329407	4.986520	0.000000	-0.366897	0.000000	0.000000	0.000000	-0.891499	-0.133339	0.053185	0.000000	0.000000	4.000000	29.000000	0.000000
2023.413427	0.114227	0.539078	0.233926	79.917458	86.288513	116.815392	4.990778	0.000000	-0.303532	0.000000	0.000000	0.000000	-0.891499	-0.133339	0.053185	0.000000	0.000000	4.000000	29.000000	0.000000
2023.416760	0.111190	0.538634	0.234101	79.917458	86.288513	116.815392	4.990778	0.000000	-0.303532	0.000000	0.000000	0.000000	-0.911034	-0.133225	0.052355	0.000000	0.000000	4.000000	29.000000	0.000000
2023.420094	0.111190	0.538634	0.234101	79.917458	86.288513	116.815392	4.990778	0.000000	-0.303532	0.000000	0.000000	0.000000	-0.911034	-0.133225	0.052355	0.000000	0.000000	4.000000	29.000000	0.000000
2023.423427	0.111190	0.538634	0.234101	79.979858	86.335518	116.230339	4.994298	0.000000	-0.238733	0.000000	0.000000	0.000000	-0.911034	-0.133225	0.052355	0.000000	0.000000	4.000000	29.000000	0.000000
2023.426760	0.108097	0.538236	0.234330	79.979858	86.335518	116.230339	4.994298	0.000000	-0.238733	0.000000	0.000000	0.000000	-0.927843	-0.119449	0.068705	0.000000	0.000000	4.000000	29.000000	0.000000
2023.430094	0.108097	0.538236	0.234330	79.979858	86.335518	116.230339	4.994298	0.000000	-0.238733	0.000000	0.000000	0.000000	-0.927843	-0.119449	0.068705	0.000000	0.000000	4.000000	29.000000	0.000000
2023.433427	0.108097	0.538236	0.234330	80.003944	86.349289	116.447090	4.997017	0.000000	-0.172676	0.000000	0.000000	0.000000	-0.927843	-0.119449	0.068705	0.000000	0.000000	4.000000	29.000000	0.000000
2023.436760	0.104983	0.537904	0.234621	80.003944	86.349289	116.447090	4.997017	0.000000	-0.172676	0.000000	0.000000	0.000000	-0.934405	-0.099428	0.087437	0.000000	0.000000	4.000000	29.000000	0.000000
2023.440094	0.104983	0.537904	0.234621	80.003944	86.349289	116.447090	4.997017	0.000000	-0.172676	0.000000	0.000000	0.000000	-0.934405	-0.099428	0.087437	0.000000	0.000000	4.000000	29.000000	0.000000
2023.443427	0.104983	0.537904	0.234621	80.029594	86.307198	116.495613	4.998873	0.000000	-0.106164	0.000000	0.000000	0.000000	-0.934405	-0.099428	0.087437	0.000000	0.000000	4.000000	29.000000	0.000000
2023.446760	0.101837	0.537594	0.234917	80.029594	86.307198	116.495613	4.998873	0.000000	-0.106164	0.000000	0.000000	0.000000	-0.943810	-0.093116	0.088652	0.000000	0.000000	4.000000	29.000000	0.000000
2023.450094	0.101837	0.537594	0.234917	80.029594	86.307198	116.495613	4.998873	0.000000	-0.106164	0.000000	0.000000	0.000000	-0.943810	-0.093116	0.088652	0.000000	0.000000	4.000000	29.000000	0.000000
2023.453427	0.101837	0.537594	0.234917	80.069023	86.225891	115.701454	4.999847	0.000000	-0.039092	0.000000	0.000000	0.000000	-0.943810	-0.093116	0.088652	0.000000	0.000000	4.000000	29.000000	0.000000
2023.456760	0.098769	0.537333	0.235278	80.069023	86.225891	115.701454	4.999847	0.000000	-0.039092	0.000000	0.000000	0.000000	-0.920421	-0.078340	0.108399	0.000000	0.000000	4.000000	29.000000	0.000000
2023.460094	0.098769	0.537333	0.235278	80.069023	86.225891	115.701454	4.999847	0.000000	-0.039092	0.000000	0.000000	0.000000	-0.920421	-0.078340	0.108399	0.000000	0.000000	4.000000	29.000000	0.000000
2023.463427	0.098769	0.537333	0.235278	80.107094	86.113541	114.370354	4.999932	0.000000	0.026167	0.000000	0.000000	0.000000	-0.920421	-0.078340	0.108399	0.000000	0.000000	4.000000	29.000000	0.000000
2023.466760	0.095668	0.537093	0.235644	80.107094	86.113541	114.370354	4.999932	0.000000	0.026167	0.000000	0.000000	0.000000	-0.930093	-0.072054	0.109705	0.000000	0.000000	4.000000	29.000000	0.000000
2023.470094	0.095668	0.537093	0.235644	80.107094	86.113541	114.370354	4.999932	0.000000	0.026167	0.000000	0.000000	0.000000	-0.930093	-0.072054	0.109705	0.000000	0.000000	4.000000	29.000000	0.000000
2023.473427	0.095668	0.537093	0.235644	80.115952	85.996513	113.455437	4.999156	0.000000	0.091895	0.000000	0.000000	0.000000	-0.930093	-0.072054	0.109705	0.000000	0.000000	4.000000	29.000000	0.000000
2023.476760	0.092575	0.536860	0.236058	80.115952	85.996513	113.455437	4.999156	0.000000	0.091895	0.000000	0.000000	0.000000	-0.927970	-0.069847	0.124350	0.000000	0.000000	4.000000	29.000000	0.000000
2023.480094	0.092575	0.536860	0.236058	80.115952	85.996513	113.455437	4.999156	0.000000	0.091895	0.000000	0.000000	0.000000	-0.927970	-0.069847	0.124350	0.000000	0.000000	4.000000	29.000000	0.000000
2023.483427	0.092575	0.536860	0.236058	80.121033	85.833397	113.055916	4.997529	0.000000	0.157190	0.000000	0.000000	0.000000	-0.927970	-0.069847	0.124350	0.000000	0.000000	4.000000	29.000000	0.000000
2023.486760	0.089585	0.536613	0.236495	80.121033	85.833397	113.055916	4.997529	0.000000	0.157190	0.000000	0.000000	0.000000	-0.896967	-0.073977	0.131143	0.000000	0.000000	4.000000	29.000000	0.000000
2023.490094	0.089585	0.536613	0.236495	80.121033	85.833397	113.055916	4.997529	0.000000	0.157190	0.000000	0.000000	0.000000	-0.896967	-0.073977	0.131143	0.000000	0.000000	4.000000	29.000000	0.000000
2023.493427	0.089585	0.536613	0.236495	80.129822	85.671120	112.803482	4.995158	0.000000	0.219976	0.000000	0.000000	0.000000	-0.896967	-0.073977	0.131143	0.000000	0.000000	4.000000	29.000000	0.000000
2023.496760	0.086562	0.536388	0.236937	80.129822	85.671120	112.803482	4.995158	0.000000	0.219976	0.000000	0.000000	0.000000	-0.906963	-0.067714	0.132555	0.000000	0.000000	4.000000	29.000000	0.000000
2023.500094	0.086562	0.536388	0.236937	80.129822	85.671120	112.803482	4.995158	0.000000	0.219976	0.000000	0.000000	0.000000	-0.906963	-0.067714	0.132555	0.000000	0.000000	4.000000	29.000000	0.000000
2023.503427	0.086562	0.536388	0.236937	80.140526	85.508072	112.245842	4.991978	0.000000	0.283121	0.000000	0.000000	0.000000	-0.906963	-0.067714	0.132555	0.000000	0.000000	4.000000	29.000000	0.000000
2023.506760	0.083570	0.536162	0.237362	80.140526	85.508072	112.245842	4.991978	0.000000	0.283121	0.000000	0.000000	0.000000	-0.897721	-0.067709	0.127392	0.000000	0.000000	4.000000	29.000000	0.000000
2023.510094	0.083570	0.536162	0.237362	80.140526	85.508072	112.245842	4.991978	0.000000	0.283121	0.000000	0.000000	0.000000	-0.897721	-0.067709	0.127392	0.000000	0.000000	4.000000	29.000000	0.000000
2023.513427	0.083570	0.536162	0.237362	80.155617	85.361061	111.462547	4.988064	0.000000	0.345278	0.000000	0.000000	0.000000	-0.897721	-0.067709	0.127392	0.000000	0.000000	4.000000	29.000000	0.000000
2023.516760	0.080607	0.535915	0.237756	80.155617	85.361061	111.462547	4.988064	0.000000	0.345278	0.000000	0.000000	0.000000	-0.888912	-0.073985	0.118273	0.000000	0.000000	4.000000	29.000000	0.000000
2023.520094	0.080607	0.535915	0.237756	80.155617	85.361061	111.462547	4.988064	0.000000	0.345278	0.000000	0.000000	0.000000	-0.888912	-0.073985	0.118273	0.000000	0.000000	4.000000	29.000000	0.000000
2023.523427	0.080607	0.535915	0.237756	80.165787	85.248306	110.701515	4.983449	0.000000	0.406492	0.000000	0.000000	0.000000	-0.888912	-0.073985	0.118273	0.000000	0.000000	4.000000	29.000000	0.000000
2023.526760	0.077576	0.535630	0.238149	80.165787	85.248306	110.701515	4.983449	0.000000	0.406492	0.000000	0.000000	0.000000	-0.909131	-0.085466	0.117939	0.000000	0.000000	4.000000	29.000000	0.000000
2023.530094	0.077576	0.535630	0.238149	80.165787	85.248306	110.701515	4.983449	0.000000	0.406492	0.000000	0.000000	0.000000	-0.909131	-0.085466	0.117939	0.000000	0.000000	4.000000	29.000000	0.000000
2023.533427	0.077576	0.535630	0.238149	80.170143	85.138435	110.162682	4.977982	0.000000	0.468721	0.000000	0.000000	0.000000	-0.909131	-0.085466	0.117939	0.000000	0.000000	4.000000	29.000000	0.000000
2023.536760	0.074611	0.535366	0.238536	80.170143	85.138435	110.162682	4.977982	0.000000	0.468721	0.000000	0.000000	0.000000	-0.889450	-0.079204	0.115908	0.000000	0.000000	4.000000	29.000000	0.000000
2023.540094	0.074611	0.535366	0.238536	80.170143	85.138435	110.162682	4.977982	0.000000	0.468721	0.000000	0.000000	0.000000	-0.889450	-0.079204	0.115908	0.000000	0.000000	4.000000	29.000000	0.000000
2023.543427	0.074611	0.535366	0.238536	80.173729	85.000076	109.744148	4.971917	0.000000	0.529189	0.000000	0.000000	0.000000	-0.889450	-0.079204	0.115908	0.000000	0.000000	4.000000	29.000000	0.000000
2023.546760	0.071645	0.535102	0.238909	80.173729	85.000076	109.744148	4.971917	0.000000	0.529189	0.000000	0.000000	0.000000	-0.890019	-0.079219	0.112079	0.000000	0.000000	4.000000	29.000000	0.000000
2023.550094	0.071645	0.535102	0.238909	80.173729	85.000076	109.744148	4.971917	0.000000	0.529189	0.000000	0.000000	0.000000	-0.890019	-0.079219	0.112079	0.000000	0.000000	4.000000	29.000000	0.000000
2023.553427	0.071645	0.535102	0.238909	80.176689	84.844017	109.267769	4.965151	0.000000	0.589299	0.000000	0.000000	0.000000	-0.890019	-0.079219	0.112079	0.000000	0.000000	4.000000	29.000000	0.000000
2023.556760	0.068676	0.534838	0.239270	80.176689	84.844017	109.267769	4.965151	0.000000	0.589299	0.000000	0.000000	0.000000	-0.890572	-0.079234	0.108255	0.000000	0.000000	4.000000	29.000000	0.000000
2023.560094	0.068676	0.534838	0.239270	80.176689	84.844017	109.267769	4.965151	0.000000	0.589299	0.000000	0.000000	0.000000	-0.890572	-0.079234	0.108255	0.000000	0.000000	4.000000	29.000000	0.000000
2023.563427	0.068676	0.534838	0.239270	80.179588	84.690742	108.887192	4.957696	0.000000	0.649036	0.000000	0.000000	0.000000	-0.890572	-0.079234	0.108255	0.000000	0.000000	4.000000	29.000000	0.000000
2023.566760	0.065743	0.534598	0.239660	80.179588	84.690742	108.887192	4.957696	0.000000	0.649036	0.000000	0.000000	0.000000	-0.879904	-0.071944	0.117052	0.000000	0.000000	4.000000	29.000000	0.000000
2023.570094	0.065743	0.534598	0.239660	80.179588	84.690742	108.887192	4.957696	0.000000	0.649036	0.000000	0.000000	0.000000	-0.879904	-0.071944	0.117052	0.000000	0.000000	4.000000	29.000000	0.000000
2023.573427	0.065743	0.534598	0.239660	80.181915	84.527954	108.488670	4.949690	0.000000	0.707508	0.000000	0.000000	0.000000	-0.879904	-0.071944	0.117052	0.000000	0.000000	4.000000	29.000000	0.000000
2023.576760	0.062909	0.534303	0.240051	80.181915	84.527954	108.488670	4.949690	0.000000	0.707508	0.000000	0.000000	0.000000	-0.850145	-0.088630	0.117247	0.000000	0.000000	4.000000	29.000000	0.000000
2023.580094	0.062909	0.534303	0.240051	80.181915	84.527954	108.488670	4.949690	0.000000	0.707508	0.000000	0.000000	0.000000	-0.850145	-0.088630	0.117247	0.000000	0.000000	4.000000	29.000000	0.000000
2023.583427	0.062909	0.534303	0.240051	80.184822	84.380257	108.084290	4.941363	0.000000	0.763501	0.000000	0.000000	0.000000	-0.850145	-0.088630	0.117247	0.000000	0.000000	4.000000	29.000000	0.000000
2023.586760	0.060044	0.533993	0.240482	80.184822	84.380257	108.084290	4.941363	0.000000	0.763501	0.000000	0.000000	0.000000	-0.859436	-0.092845	0.129422	0.000000	0.000000	4.000000	29.000000	0.000000
2023.590094	0.060044	0.533993	0.240482	80.184822	84.380257	108.084290	4.941363	0.000000	0.763501	0.000000	0.000000	0.000000	-0.859436	-0.092845	0.129422	0.000000	0.000000	4.000000	29.000000	0.000000
2023.593427	0.060044	0.533993	0.240482	80.187088	84.217514	107.693794	4.932384	0.000000	0.819504	0.000000	0.000000	0.000000	-0.859436	-0.092845	0.129422	0.000000	0.000000	4.000000	29.000000	0.000000
2023.596760	0.057248	0.533632	0.240950	80.187088	84.217514	107.693794	4.932384	0.000000	0.819504	0.000000	0.000000	0.000000	-0.838987	-0.108568	0.140283	0.000000	0.000000	4.000000	29.000000	0.000000
2023.600094	0.057248	0.533632	0.240950	80.187088	84.217514	107.693794	4.932384	0.000000	0.819504	0.000000	0.000000	0.000000	-0.838987	-0.108568	0.140283	0.000000	0.000000	4.000000	29.000000	0.000000
2023.603427	0.057248	0.533632	0.240950	80.188805	84.039726	107.588425	4.923106	0.000000	0.873516	0.000000	0.000000	0.000000	-0.838987	-0.108568	0.140283	0.000000	0.000000	4.000000	29.000000	0.000000
2023.606760	0.054422	0.533221	0.241494	80.188805	84.039726	107.588425	4.923106	0.000000	0.873516	0.000000	0.000000	0.000000	-0.847792	-0.123258	0.163128	0.000000	0.000000	4.000000	29.000000	0.000000
2023.610094	0.054422	0.533221	0.241494	80.188805	84.039726	107.588425	4.923106	0.000000	0.873516	0.000000	0.000000	0.000000	-0.847792	-0.123258	0.163128	0.000000	0.000000	4.000000	29.000000	0.000000
2023.613427	0.054422	0.533221	0.241494	80.193199	83.827599	107.490715	4.913259	0.000000	0.927301	0.000000	0.000000	0.000000	-0.847792	-0.123258	0.163128	0.000000	0.000000	4.000000	29.000000	0.000000
2023.616760	0.051663	0.532816	0.242084	80.193199	83.827599	107.490715	4.913259	0.000000	0.927301	0.000000	0.000000	0.000000	-0.827533	-0.121364	0.177031	0.000000	0.000000	4.000000	29.000000	0.000000
2023.620094	0.051663	0.532816	0.242084	80.193199	83.827599	107.490715	4.913259	0.000000	0.927301	0.000000	0.000000	0.000000	-0.827533	-0.121364	0.177031	0.000000	0.000000	4.000000	29.000000	0.000000
2023.623427	0.051663	0.532816	0.242084	80.201004	83.544624	106.795921	4.903215	0.000000	0.979020	0.000000	0.000000	0.000000	-0.827533	-0.121364	0.177031	0.000000	0.000000	4.000000	29.000000	0.000000
2023.626760	0.048942	0.532442	0.242769	80.201004	83.544624	106.795921	4.903215	0.000000	0.979020	0.000000	0.000000	0.000000	-0.816460	-0.112192	0.205395	0.000000	0.000000	4.000000	29.000000	0.000000
2023.630094	0.048942	0.532442	0.242769	80.201004	83.544624	106.795921	4.903215	0.000000	0.979020	0.000000	0.000000	0.000000	-0.816460	-0.112192	0.205395	0.000000	0.000000	4.000000	29.000000	0.000000
2023.633427	0.048942	0.532442	0.242769	80.211418	83.227020	105.526154	4.892956	0.000000	1.029068	0.000000	0.000000	0.000000	-0.816460	-0.112192	0.205395	0.000000	0.000000	4.000000	29.000000	0.000000
2023.636760	0.046288	0.532057	0.243518	80.211418	83.227020	105.526154	4.892956	0.000000	1.029068	0.000000	0.000000	0.000000	-0.796293	-0.115599	0.224950	0.000000	0.000000	4.000000	29.000000	0.000000
2023.640094	0.046288	0.532057	0.243518	80.211418	83.227020	105.526154	4.892956	0.000000	1.029068	0.000000	0.000000	0.000000	-0.796293	-0.115599	0.224950	0.000000	0.000000	4.000000	29.000000	0.000000
2023.643427	0.046288	0.532057	0.243518	80.214981	82.878708	104.242256	4.882639	0.000000	1.076956	0.000000	0.000000	0.000000	-0.796293	-0.115599	0.224950	0.000000	0.000000	4.000000	29.000000	0.000000
2023.646760	0.043635	0.531663	0.244370	80.214981	82.878708	104.242256	4.882639	0.000000	1.076956	0.000000	0.000000	0.000000	-0.795728	-0.118062	0.255333	0.000000	0.000000	4.000000	29.000000	0.000000
2023.650094	0.043635	0.531663	0.244370	80.214981	82.878708	104.242256	4.882639	0.000000	1.076956	0.000000	0.000000	0.000000	-0.795728	-0.118062	0.255333	0.000000	0.000000	4.000000	29.000000	0.000000
2023.653427	0.043635	0.531663	0.244370	80.223785	82.528908	103.529480	4.872078	0.000000	1.123766	0.000000	0.000000	0.000000	-0.795728	-0.118062	0.255333	0.000000	0.000000	4.000000	29.000000	0.000000
2023.656760	0.041044	0.531251	0.245223	80.223785	82.528908	103.529480	4.872078	0.000000	1.123766	0.000000	0.000000	0.000000	-0.777189	-0.123642	0.256151	0.000000	0.000000	4.000000	29.000000	0.000000
2023.660094	0.041044	0.531251	0.245223	80.223785	82.528908	103.529480	4.872078	0.000000	1.123766	0.000000	0.000000	0.000000	-0.777189	-0.123642	0.256151	0.000000	0.000000	4.000000	29.000000	0.000000
2023.663427	0.041044	0.531251	0.245223	80.281212	82.127182	103.198814	4.861478	0.000000	1.168775	0.000000	0.000000	0.000000	-0.777189	-0.123642	0.256151	0.000000	0.000000	4.000000	29.000000	0.000000
2023.666760	0.038485	0.530768	0.246136	80.281212	82.127182	103.198814	4.861478	0.000000	1.168775	0.000000	0.000000	0.000000	-0.767767	-0.145030	0.273638	0.000000	0.000000	4.000000	29.000000	0.000000
2023.670094	0.038485	0.530768	0.246136	80.281212	82.127182	103.198814	4.861478	0.000000	1.168775	0.000000	0.000000	0.000000	-0.767767	-0.145030	0.273638	0.000000	0.000000	4.000000	29.000000	0.000000
2023.673427	0.038485	0.530768	0.246136	80.439758	81.687462	102.588661	4.850801	0.000000	1.212324	0.000000	0.000000	0.000000	-0.767767	-0.145030	0.273638	0.000000	0.000000	4.000000	29.000000	0.000000
2023.676760	0.035888	0.530286	0.247070	80.439758	81.687462	102.588661	4.850801	0.000000	1.212324	0.000000	0.000000	0.000000	-0.779196	-0.144464	0.280333	0.000000	0.000000	4.000000	29.000000	0.000000
2023.680094	0.035888	0.530286	0.247070	80.439758	81.687462	102.588661	4.850801	0.000000	1.212324	0.000000	0.000000	0.000000	-0.779196	-0.144464	0.280333	0.000000	0.000000	4.000000	29.000000	0.000000
2023.683427	0.035888	0.530286	0.247070	80.705360	81.218773	101.453865	4.839714	0.000000	1.255855	0.000000	0.000000	0.000000	-0.779196	-0.144464	0.280333	0.000000	0.000000	4.000000	29.000000	0.000000
2023.686760	0.033386	0.529709	0.248014	80.705360	81.218773	101.453865	4.839714	0.000000	1.255855	0.000000	0.000000	0.000000	-0.750666	-0.173291	0.283252	0.000000	0.000000	4.000000	29.000000	0.000000
2023.690094	0.033386	0.529709	0.248014	80.705360	81.218773	101.453865	4.839714	0.000000	1.255855	0.000000	0.000000	0.000000	-0.750666	-0.173291	0.283252	0.000000	0.000000	4.000000	29.000000	0.000000
2023.693427	0.033386	0.529709	0.248014	81.008987	80.709015	100.196754	4.828854	0.000000	1.296985	0.000000	0.000000	0.000000	-0.750666	-0.173291	0.283252	0.000000	0.000000	4.000000	29.000000	0.000000
2023.696760	0.030877	0.529070	0.248938	81.008987	80.709015	100.196754	4.828854	0.000000	1.296985	0.000000	0.000000	0.000000	-0.752721	-0.191641	0.277155	0.000000	0.000000	4.000000	29.000000	0.000000
2023.700094	0.030877	0.529070	0.248938	81.008987	80.709015	100.196754	4.828854	0.000000	1.296985	0.000000	0.000000	0.000000	-0.752721	-0.191641	0.277155	0.000000	0.000000	4.000000	29.000000	0.000000
2023.703427	0.030877	0.529070	0.248938	81.245140	80.275902	99.297020	4.817719	0.000000	1.337751	0.000000	0.000000	0.000000	-0.752721	-0.191641	0.277155	0.000000	0.000000	4.000000	29.000000	0.000000
2023.706760	0.028463	0.528432	0.249878	81.245140	80.275902	99.297020	4.817719	0.000000	1.337751	0.000000	0.000000	0.000000	-0.724027	-0.191186	0.282104	0.000000	0.000000	4.000000	29.000000	0.000000
2023.710094	0.028463	0.528432	0.249878	81.245140	80.275902	99.297020	4.817719	0.000000	1.337751	0.000000	0.000000	0.000000	-0.724027	-0.191186	0.282104	0.000000	0.000000	4.000000	29.000000	0.000000
2023.713427	0.028463	0.528432	0.249878	81.356636	79.965721	98.927185	4.806892	0.000000	1.376148	0.000000	0.000000	0.000000	-0.724027	-0.191186	0.282104	0.000000	0.000000	4.000000	29.000000	0.000000
2023.716760	0.026178	0.527734	0.250794	81.356636	79.965721	98.927185	4.806892	0.000000	1.376148	0.000000	0.000000	0.000000	-0.685669	-0.209599	0.274643	0.000000	0.000000	4.000000	29.000000	0.000000
2023.720094	0.026178	0.527734	0.250794	81.356636	79.965721	98.927185	4.806892	0.000000	1.376148	0.000000	0.000000	0.000000	-0.685669	-0.209599	0.274643	0.000000	0.000000	4.000000	29.000000	0.000000
2023.723427	0.026178	0.527734	0.250794	81.375458	79.743629	98.719437	4.796519	0.000000	1.411878	0.000000	0.000000	0.000000	-0.685669	-0.209599	0.274643	0.000000	0.000000	4.000000	29.000000	0.000000
2023.726760	0.023953	0.527090	0.251676	81.375458	79.743629	98.719437	4.796519	0.000000	1.411878	0.000000	0.000000	0.000000	-0.667422	-0.193170	0.264791	0.000000	0.000000	4.000000	29.000000	0.000000
2023.730094	0.023953	0.527090	0.251676	81.375458	79.743629	98.719437	4.796519	0.000000	1.411878	0.000000	0.000000	0.000000	-0.667422	-0.193170	0.264791	0.000000	0.000000	4.000000	29.000000	0.000000
2023.733427	0.023953	0.527090	0.251676	81.391182	79.549973	98.226379	4.786274	0.000000	1.446231	0.000000	0.000000	0.000000	-0.667422	-0.193170	0.264791	0.000000	0.000000	4.000000	29.000000	0.000000
2023.736760	0.021790	0.526462	0.252531	81.391182	79.549973	98.226379	4.786274	0.000000	1.446231	0.000000	0.000000	0.000000	-0.648988	-0.188303	0.256324	0.000000	0.000000	4.000000	29.000000	0.000000
2023.740094	0.021790	0.526462	0.252531	81.391182	79.549973	98.226379	4.786274	0.000000	1.446231	0.000000	0.000000	0.000000	-0.648988	-0.188303	0.256324	0.000000	0.000000	4.000000	29.000000	0.000000
2023.743427	0.021790	0.526462	0.252531	81.442093	79.284630	97.395470	4.776183	0.000000	1.479214	0.000000	0.000000	0.000000	-0.648988	-0.188303	0.256324	0.000000	0.000000	4.000000	29.000000	0.000000
2023.746760	0.019655	0.525812	0.253362	81.442093	79.284630	97.395470	4.776183	0.000000	1.479214	0.000000	0.000000	0.000000	-0.640509	-0.195056	0.249461	0.000000	0.000000	4.000000	29.000000	0.000000
2023.750094	0.019655	0.525812	0.253362	81.442093	79.284630	97.395470	4.776183	0.000000	1.479214	0.000000	0.000000	0.000000	-0.640509	-0.195056	0.249461	0.000000	0.000000	4.000000	29.000000	0.000000
2023.753427	0.019655	0.525812	0.253362	81.517769	78.987488	96.660088	4.766093	0.000000	1.511407	0.000000	0.000000	0.000000	-0.640509	-0.195056	0.249461	0.000000	0.000000	4.000000	29.000000	0.000000
2023.756760	0.017514	0.525136	0.254141	81.517769	78.987488	96.660088	4.766093	0.000000	1.511407	0.000000	0.000000	0.000000	-0.642307	-0.202685	0.233641	0.000000	0.000000	4.000000	29.000000	0.000000
2023.760094	0.017514	0.525136	0.254141	81.517769	78.987488	96.660088	4.766093	0.000000	1.511407	0.000000	0.000000	0.000000	-0.642307	-0.202685	0.233641	0.000000	0.000000	4.000000	29.000000	0.000000
2023.763427	0.017514	0.525136	0.254141	81.572029	78.756012	96.070030	4.755772	0.000000	1.543578	0.000000	0.000000	0.000000	-0.642307	-0.202685	0.233641	0.000000	0.000000	4.000000	29.000000	0.000000
2023.766760	0.015503	0.524438	0.254895	81.572029	78.756012	96.070030	4.755772	0.000000	1.543578	0.000000	0.000000	0.000000	-0.603207	-0.209436	0.226257	0.000000	0.000000	4.000000	29.000000	0.000000
2023.770094	0.015503	0.524438	0.254895	81.572029	78.756012	96.070030	4.755772	0.000000	1.543578	0.000000	0.000000	0.000000	-0.603207	-0.209436	0.226257	0.000000	0.000000	4.000000	29.000000	0.000000
2023.773427	0.015503	0.524438	0.254895	81.584572	78.569237	95.526382	4.746024	0.000000	1.573294	0.000000	0.000000	0.000000	-0.603207	-0.209436	0.226257	0.000000	0.000000	4.000000	29.000000	0.000000
2023.776760	0.013589	0.523757	0.255623	81.584572	78.569237	95.526382	4.746024	0.000000	1.573294	0.000000	0.000000	0.000000	-0.574107	-0.204483	0.218320	0.000000	0.000000	4.000000	29.000000	0.000000
2023.780094	0.013589	0.523757	0.255623	81.584572	78.569237	95.526382	4.746024	0.000000	1.573294	0.000000	0.000000	0.000000	-0.574107	-0.204483	0.218320	0.000000	0.000000	4.000000	29.000000	0.000000
2023.783427	0.013589	0.523757	0.255623	81.584053	78.465263	95.180107	4.736686	0.000000	1.601189	0.000000	0.000000	0.000000	-0.574107	-0.204483	0.218320	0.000000	0.000000	4.000000	29.000000	0.000000
2023.786760	0.011772	0.523029	0.256284	81.584053	78.465263	95.180107	4.736686	0.000000	1.601189	0.000000	0.000000	0.000000	-0.545066	-0.218289	0.198360	0.000000	0.000000	4.000000	29.000000	0.000000
2023.790094	0.011772	0.523029	0.256284	81.584053	78.465263	95.180107	4.736686	0.000000	1.601189	0.000000	0.000000	0.000000	-0.545066	-0.218289	0.198360	0.000000	0.000000	4.000000	29.000000	0.000000
2023.793427	0.011772	0.523029	0.256284	81.586067	78.388535	94.875778	4.727695	0.000000	1.627543	0.000000	0.000000	0.000000	-0.545066	-0.218289	0.198360	0.000000	0.000000	4.000000	29.000000	0.000000
2023.796760	0.010087	0.522297	0.256907	81.586067	78.388535	94.875778	4.727695	0.000000	1.627543	0.000000	0.000000	0.000000	-0.505513	-0.219555	0.186723	0.000000	0.000000	4.000000	29.000000	0.000000
2023.800094	0.010087	0.522297	0.256907	81.586067	78.388535	94.875778	4.727695	0.000000	1.627543	0.000000	0.000000	0.000000	-0.505513	-0.219555	0.186723	0.000000	0.000000	4.000000	29.000000	0.000000
2023.803427	0.010087	0.522297	0.256907	81.588776	78.346153	94.544571	4.719318	0.000000	1.651677	0.000000	0.000000	0.000000	-0.505513	-0.219555	0.186723	0.000000	0.000000	4.000000	29.000000	0.000000
2023.806760	0.008568	0.521579	0.257474	81.588776	78.346153	94.544571	4.719318	0.000000	1.651677	0.000000	0.000000	0.000000	-0.455665	-0.215358	0.170102	0.000000	0.000000	4.000000	29.000000	0.000000
2023.810094	0.008568	0.521579	0.257474	81.588776	78.346153	94.544571	4.719318	0.000000	1.651677	0.000000	0.000000	0.000000	-0.455665	-0.215358	0.170102	0.000000	0.000000	4.000000	29.000000	0.000000
2023.813427	0.008568	0.521579	0.257474	81.590874	78.357567	94.433510	4.711735	0.000000	1.673187	0.000000	0.000000	0.000000	-0.455665	-0.215358	0.170102	0.000000	0.000000	4.000000	29.000000	0.000000
2023.816760	0.007148	0.520852	0.257943	81.590874	78.357567	94.433510	4.711735	0.000000	1.673187	0.000000	0.000000	0.000000	-0.426103	-0.218128	0.140731	0.000000	0.000000	4.000000	29.000000	0.000000
2023.820094	0.007148	0.520852	0.257943	81.590874	78.357567	94.433510	4.711735	0.000000	1.673187	0.000000	0.000000	0.000000	-0.426103	-0.218128	0.140731	0.000000	0.000000	4.000000	29.000000	0.000000
2023.823427	0.007148	0.520852	0.257943	81.596153	78.417152	94.600975	4.704480	0.000000	1.693477	0.000000	0.000000	0.000000	-0.426103	-0.218128	0.140731	0.000000	0.000000	4.000000	29.000000	0.000000
2023.826760	0.005861	0.520176	0.258325	81.596153	78.417152	94.600975	4.704480	0.000000	1.693477	0.000000	0.000000	0.000000	-0.386094	-0.202855	0.114592	0.000000	0.000000	4.000000	29.000000	0.000000
2023.830094	0.005861	0.520176	0.258325	81.596153	78.417152	94.600975	4.704480	0.000000	1.693477	0.000000	0.000000	0.000000	-0.386094	-0.202855	0.114592	0.000000	0.000000	4.000000	29.000000	0.000000
2023.833427	0.005861	0.520176	0.258325	81.603233	78.555458	94.831512	4.697782	0.000000	1.711970	0.000000	0.000000	0.000000	-0.386094	-0.202855	0.114592	0.000000	0.000000	4.000000	29.000000	0.000000
2023.836760	0.004708	0.519527	0.258576	81.603233	78.555458	94.831512	4.697782	0.000000	1.711970	0.000000	0.000000	0.000000	-0.345972	-0.194558	0.075430	0.000000	0.000000	4.000000	29.000000	0.000000
2023.840094	0.004708	0.519527	0.258576	81.603233	78.555458	94.831512	4.697782	0.000000	1.711970	0.000000	0.000000	0.000000	-0.345972	-0.194558	0.075430	0.000000	0.000000	4.000000	29.000000	0.000000
2023.843427	0.004708	0.519527	0.258576	81.609604	78.745323	95.107193	4.691555	0.000000	1.728962	0.000000	0.000000	0.000000	-0.345972	-0.194558	0.075430	0.000000	0.000000	4.000000	29.000000	0.000000
2023.846760	0.003723	0.518928	0.258712	81.609604	78.745323	95.107193	4.691555	0.000000	1.728962	0.000000	0.000000	0.000000	-0.295404	-0.179873	0.040582	0.000000	0.000000	4.000000	29.000000	0.000000
2023.850094	0.003723	0.518928	0.258712	81.609604	78.745323	95.107193	4.691555	0.000000	1.728962	0.000000	0.000000	0.000000	-0.295404	-0.179873	0.040582	0.000000	0.000000	4.000000	29.000000	0.000000
2023.853427	0.003723	0.518928	0.258712	81.616997	78.990822	95.425362	4.686038	0.000000	1.743861	0.000000	0.000000	0.000000	-0.295404	-0.179873	0.040582	0.000000	0.000000	4.000000	29.000000	0.000000
2023.856760	0.002874	0.518357	0.258718	81.616997	78.990822	95.425362	4.686038	0.000000	1.743861	0.000000	0.000000	0.000000	-0.254877	-0.171318	0.001923	0.000000	0.000000	4.000000	29.000000	0.000000
2023.860094	0.002874	0.518357	0.258718	81.616997	78.990822	95.425362	4.686038	0.000000	1.743861	0.000000	0.000000	0.000000	-0.254877	-0.171318	0.001923	0.000000	0.000000	4.000000	29.000000	0.000000
2023.863427	0.002874	0.518357	0.258718	81.624710	79.271370	95.765205	4.681008	0.000000	1.757318	0.000000	0.000000	0.000000	-0.254877	-0.171318	0.001923	0.000000	0.000000	4.000000	29.000000	0.000000
2023.866760	0.002874	0.518357	0.258718	81.624710	79.271370	95.765205	4.681008	0.000000	1.757318	0.000000	0.000000	0.000000	-0.254877	-0.171318	0.001923	0.000000	0.000000	4.000000	29.000000	0.000000
2023.870094	0.002228	0.517877	0.258637	81.624710	79.271370	95.765205	4.681008	0.000000	1.757318	0.000000	0.000000	0.000000	-0.193788	-0.143935	-0.024270	0.000000	0.000000	4.000000	29.000000	0.000000
2023.873427	0.002228	0.517877	0.258637	81.633316	79.607941	96.147926	4.681008	0.000000	1.757318	0.000000	0.000000	0.000000	-0.193788	-0.143935	-0.024270	0.000000	0.000000	4.000000	29.000000	0.000000
2023.876760	0.001751	0.517465	0.258425	81.633316	79.607941	96.147926	4.681008	0.000000	1.757318	0.000000	0.000000	0.000000	-0.142874	-0.123568	-0.063625	0.000000	0.000000	4.000000	29.000000	0.000000
2023.880094	0.001751	0.517465	0.258425	81.633316	79.607941	96.147926	4.681008	0.000000	1.757318	0.000000	0.000000	0.000000	-0.142874	-0.123568	-0.063625	0.000000	0.000000	4.000000	29.000000	0.000000
2023.883427	0.001751	0.517465	0.258425	81.643982	79.981583	96.550323	4.673635	0.000000	1.776835	0.000000	0.000000	0.000000	-0.142874	-0.123568	-0.063625	0.000000	0.000000	4.000000	29.000000	0.000000
2023.886760	0.001751	0.517465	0.258425	81.643982	79.981583	96.550323	4.673635	0.000000	1.776835	0.000000	0.000000	0.000000	-0.142874	-0.123568	-0.063625	0.000000	0.000000	4.000000	29.000000	0.000000
2023.890094	0.001445	0.517106	0.258130	81.643982	79.981583	96.550323	4.673635	0.000000	1.776835	0.000000	0.000000	0.000000	-0.091899	-0.107838	-0.088525	0.000000	0.000000	4.000000	29.000000	0.000000
2023.893427	0.001445	0.517106	0.258130	81.654259	80.372520	96.953690	4.673635	0.000000	1.776835	0.000000	0.000000	0.000000	-0.091899	-0.107838	-0.088525	0.000000	0.000000	4.000000	29.000000	0.000000
2023.896760	0.001445	0.517106	0.258130	81.654259	80.372520	96.953690	4.673635	0.000000	1.776835	0.000000	0.000000	0.000000	-0.091899	-0.107838	-0.088525	0.000000	0.000000	4.000000	29.000000	0.000000
2023.900094	0.001445	0.517106	0.258130	81.654259	80.372520	96.953690	4.673635	0.000000	1.776835	0.000000	0.000000	0.000000	-0.091899	-0.107838	-0.088525	0.000000	0.000000	4.000000	29.000000	0.000000
2023.903427	0.001477	0.516588	0.257349	81.664101	80.780693	97.357986	4.671114	0.000000	1.783450	0.000000	0.000000	0.000000	0.009703	-0.155214	-0.234159	0.000000	0.000000	4.000000	29.000000	0.000000
2023.906760	0.001477	0.516588	0.257349	81.664101	80.780693	97.357986	4.671114	0.000000	1.783450	0.000000	0.000000	0.000000	0.000000	-0.000003	-0.000002	0.000000	0.000000	4.000000	29.000000	0.000000
2023.910094	0.001477	0.516588	0.257349	81.664101	80.780693	97.357986	4.671114	0.000000	1.783450	0.000000	0.000000	0.000000	0.000000	-0.000003	-0.000002	0.000000	0.000000	4.000000	29.000000	0.000000
2023.913427	0.001477	0.516588	0.257349	81.674988	81.181557	97.739838	4.669506	0.000000	1.787656	0.000000	0.000000	0.000000	0.000000	-0.000003	-0.000002	0.000000	0.000000	4.000000	29.000000	0.000000
2023.916760	0.001477	0.516588	0.257349	81.674988	81.181557	97.739838	4.669506	0.000000	1.787656	0.000000	0.000000	0.000000	0.000000	-0.000003	-0.000002	0.000000	0.000000	4.000000	29.000000	0.000000
2023.920094	0.001782	0.516415	0.256912	81.674988	81.181557	97.739838	4.669506	0.000000	1.787656	0.000000	0.000000	0.000000	0.091255	-0.052152	-0.131279	0.000000	0.000000	4.000000	29.000000	0.000000
2023.923427	0.001782	0.516415	0.256912	81.684990	81.575768	98.101204	4.669506	0.000000	1.787656	0.000000	0.000000	0.000000	0.091255	-0.052152	-0.131279	0.000000	0.000000	4.000000	29.000000	0.000000
2023.926760	0.002221	0.516335	0.256419	81.684990	81.575768	98.101204	4.669506	0.000000	1.787656	0.000000	0.000000	0.000000	0.131745	-0.023997	-0.147925	0.000000	0.000000	4.000000	29.000000	0.000000
2023.930094	0.002221	0.516335	0.256419	81.684990	81.575768	98.101204	4.669506	0.000000	1.787656	0.000000	0.000000	0.000000	0.131745	-0.023997	-0.147925	0.000000	0.000000	4.000000	29.000000	0.000000
2023.933427	0.002221	0.516335	0.256419	81.694237	81.957756	98.441971	4.671857	0.000000	1.781504	0.000000	0.000000	0.000000	0.131745	-0.023997	-0.147925	0.000000	0.000000	4.000000	29.000000	0.000000
2023.936760	0.002221	0.516335	0.256419	81.694237	81.957756	98.441971	4.671857	0.000000	1.781504	0.000000	0.000000	0.000000	0.131745	-0.023997	-0.147925	0.000000	0.000000	4.000000	29.000000	0.000000
2023.940094	0.002761	0.516332	0.255918	81.694237	81.957756	98.441971	4.671857	0.000000	1.781504	0.000000	0.000000	0.000000	0.162021	-0.000641	-0.150235	0.000000	0.000000	4.000000	29.000000	0.000000
2023.943427	0.002761	0.516332	0.255918	81.702324	82.308952	98.740608	4.671857	0.000000	1.781504	0.000000	0.000000	0.000000	0.162021	-0.000641	-0.150235	0.000000	0.000000	4.000000	29.000000	0.000000
2023.946760	0.003503	0.516403	0.255347	81.702324	82.308952	98.740608	4.671857	0.000000	1.781504	0.000000	0.000000	0.000000	0.222581	0.021152	-0.171363	0.000000	0.000000	4.000000	29.000000	0.000000
2023.950094	0.003503	0.516403	0.255347	81.702324	82.308952	98.740608	4.671857	0.000000	1.781504	0.000000	0.000000	0.000000	0.222581	0.021152	-0.171363	0.000000	0.000000	4.000000	29.000000	0.000000
2023.953427	0.003503	0.516403	0.255347	81.708717	82.696045	99.063087	4.677160	0.000000	1.767532	0.000000	0.000000	0.000000	0.222581	0.021152	-0.171363	0.000000	0.000000	4.000000	29.000000	0.000000
2023.956760	0.004311	0.516567	0.254719	81.708717	82.696045	99.063087	4.677160	0.000000	1.767532	0.000000	0.000000	0.000000	0.242401	0.049088	-0.188335	0.000000	0.000000	4.000000	29.000000	0.000000
2023.960094	0.004311	0.516567	0.254719	81.708717	82.696045	99.063087	4.677160	0.000000	1.767532	0.000000	0.000000	0.000000	0.242401	0.049088	-0.188335	0.000000	0.000000	4.000000	29.000000	0.000000
2023.963427	0.004311	0.516567	0.254719	81.714493	83.083786	99.380371	4.680619	0.000000	1.758351	0.000000	0.000000	0.000000	0.242401	0.049088	-0.188335	0.000000	0.000000	4.000000	29.000000	0.000000
2023.966760	0.005252	0.516782	0.254006	81.714493	83.083786	99.380371	4.680619	0.000000	1.758351	0.000000	0.000000	0.000000	0.282306	0.064494	-0.213958	0.000000	0.000000	4.000000	29.000000	0.000000
2023.970094	0.005252	0.516782	0.254006	81.714493	83.083786	99.380371	4.680619	0.000000	1.758351	0.000000	0.000000	0.000000	0.282306	0.064494	-0.213958	0.000000	0.000000	4.000000	29.000000	0.000000
2023.973427	0.005252	0.516782	0.254006	81.719543	83.737602	99.949715	4.684694	0.000000	1.747468	0.000000	0.000000	0.000000	0.282306	0.064494	-0.213958	0.000000	0.000000	4.000000	29.000000	0.000000
2023.976760	0.006325	0.517084	0.253172	81.719543	83.737602	99.949715	4.684694	0.000000	1.747468	0.000000	0.000000	0.000000	0.321895	0.090633	-0.250189	0.000000	0.000000	4.000000	29.000000	0.000000
2023.980094	0.006325	0.517084	0.253172	81.719543	83.737602	99.949715	4.684694	0.000000	1.747468	0.000000	0.000000	0.000000	0.321895	0.090633	-0.250189	0.000000	0.000000	4.000000	29.000000	0.000000
2023.983427	0.006325	0.517084	0.253172	81.725075	84.998161	101.110077	4.689298	0.000000	1.735073	0.000000	0.000000	0.000000	0.321895	0.090633	-0.250189	0.000000	0.000000	4.000000	29.000000	0.000000
2023.986760	0.007528	0.517431	0.252188	81.725075	84.998161	101.110077	4.689298	0.000000	1.735073	0.000000	0.000000	0.000000	0.361089	0.104234	-0.295190	0.000000	0.000000	4.000000	29.000000	0.000000
2023.990094	0.007528	0.517431	0.252188	81.725075	84.998161	101.110077	4.689298	0.000000	1.735073	0.000000	0.000000	0.000000	0.361089	0.104234	-0.295190	0.000000	0.000000	4.000000	29.000000	0.000000
2023.993427	0.007528	0.517431	0.252188	81.725754	86.895576	102.893944	4.694365	0.000000	1.721320	0.000000	0.000000	0.000000	0.361089	0.104234	-0.295190	0.000000	0.000000	4.000000	29.000000	0.000000
2023.996760	0.008861	0.517805	0.251070	81.725754	86.895576	102.893944	4.694365	0.000000	1.721320	0.000000	0.000000	0.000000	0.399948	0.112229	-0.335471	0.000000	0.000000	4.000000	29.000000	0.000000
2024.000094	0.008861	0.517805	0.251070	81.725754	86.895576	102.893944	4.694365	0.000000	1.721320	0.000000	0.000000	0.000000	0.399948	0.112229	-0.335471	0.000000	0.000000	4.000000	29.000000	0.000000
2024.003427	0.008861	0.517805	0.251070	81.717148	88.968369	104.928825	4.699925	0.000000	1.706078	0.000000	0.000000	0.000000	0.399948	0.112229	-0.335471	0.000000	0.000000	4.000000	29.000000	0.000000
2024.006760	0.010289	0.518283	0.249809	81.717148	88.968369	104.928825	4.699925	0.000000	1.706078	0.000000	0.000000	0.000000	0.428290	0.143267	-0.378098	0.000000	0.000000	4.000000	29.000000	0.000000
2024.010094	0.010289	0.518283	0.249809	81.717148	88.968369	104.928825	4.699925	0.000000	1.706078	0.000000	0.000000	0.000000	0.428290	0.143267	-0.378098	0.000000	0.000000	4.000000	29.000000	0.000000
2024.013427	0.010289	0.518283	0.249809	81.704262	90.807404	106.911758	4.705759	0.000000	1.689921	0.000000	0.000000	0.000000	0.428290	0.143267	-0.378098	0.000000	0.000000	4.000000	29.000000	0.000000
2024.016760	0.011844	0.518809	0.248457	81.704262	90.807404	106.911758	4.705759	0.000000	1.689921	0.000000	0.000000	0.000000	0.466521	0.157893	-0.405744	0.000000	0.000000	4.000000	29.000000	0.000000
2024.020094	0.011844	0.518809	0.248457	81.704262	90.807404	106.911758	4.705759	0.000000	1.689921	0.000000	0.000000	0.000000	0.466521	0.157893	-0.405744	0.000000	0.000000	4.000000	29.000000	0.000000
2024.023427	0.011844	0.518809	0.248457	81.689835	92.335205	108.714684	4.712176	0.000000	1.671944	0.000000	0.000000	0.000000	0.466521	0.157893	-0.405744	0.000000	0.000000	4.000000	29.000000	0.000000
2024.026760	0.013525	0.519422	0.247007	81.689835	92.335205	108.714684	4.712176	0.000000	1.671944	0.000000	0.000000	0.000000	0.504320	0.183856	-0.434886	0.000000	0.000000	4.000000	29.000000	0.000000
2024.030094	0.013525	0.519422	0.247007	81.689835	92.335205	108.714684	4.712176	0.000000	1.671944	0.000000	0.000000	0.000000	0.504320	0.183856	-0.434886	0.000000	0.000000	4.000000	29.000000	0.000000
2024.033427	0.013525	0.519422	0.247007	81.676476	93.583374	110.182236	4.719159	0.000000	1.652131	0.000000	0.000000	0.000000	0.504320	0.183856	-0.434886	0.000000	0.000000	4.000000	29.000000	0.000000
2024.036760	0.015331	0.520103	0.245476	81.676476	93.583374	110.182236	4.719159	0.000000	1.652131	0.000000	0.000000	0.000000	0.541778	0.204217	-0.459317	0.000000	0.000000	4.000000	29.000000	0.000000
2024.040094	0.015331	0.520103	0.245476	81.676476	93.583374	110.182236	4.719159	0.000000	1.652131	0.000000	0.000000	0.000000	0.541778	0.204217	-0.459317	0.000000	0.000000	4.000000	29.000000	0.000000
2024.043427	0.015331	0.520103	0.245476	81.666290	94.578300	111.266525	4.726735	0.000000	1.630330	0.000000	0.000000	0.000000	0.541778	0.204217	-0.459317	0.000000	0.000000	4.000000	29.000000	0.000000
2024.046760	0.017260	0.520851	0.243862	81.666290	94.578300	111.266525	4.726735	0.000000	1.630330	0.000000	0.000000	0.000000	0.578791	0.224371	-0.484266	0.000000	0.000000	4.000000	29.000000	0.000000
2024.050094	0.017260	0.520851	0.243862	81.666290	94.578300	111.266525	4.726735	0.000000	1.630330	0.000000	0.000000	0.000000	0.578791	0.224371	-0.484266	0.000000	0.000000	4.000000	29.000000	0.000000
2024.053427	0.017260	0.520851	0.243862	81.661201	95.376740	112.162994	4.734889	0.000000	1.606493	0.000000	0.000000	0.000000	0.578791	0.224371	-0.484266	0.000000	0.000000	4.000000	29.000000	0.000000
2024.056760	0.019278	0.521644	0.242149	81.661201	95.376740	112.162994	4.734889	0.000000	1.606493	0.000000	0.000000	0.000000	0.605251	0.238088	-0.513736	0.000000	0.000000	4.000000	29.000000	0.000000
2024.060094	0.019278	0.521644	0.242149	81.661201	95.376740	112.162994	4.734889	0.000000	1.606493	0.000000	0.000000	0.000000	0.605251	0.238088	-0.513736	0.000000	0.000000	4.000000	29.000000	0.000000
2024.063427	0.019278	0.521644	0.242149	81.655411	96.107208	113.185303	4.743384	0.000000	1.581237	0.000000	0.000000	0.000000	0.605251	0.238088	-0.513736	0.000000	0.000000	4.000000	29.000000	0.000000
2024.066760	0.021416	0.522465	0.240354	81.655411	96.107208	113.185303	4.743384	0.000000	1.581237	0.000000	0.000000	0.000000	0.641334	0.246310	-0.538709	0.000000	0.000000	4.000000	29.000000	0.000000
2024.070094	0.021416	0.522465	0.240354	81.655411	96.107208	113.185303	4.743384	0.000000	1.581237	0.000000	0.000000	0.000000	0.641334	0.246310	-0.538709	0.000000	0.000000	4.000000	29.000000	0.000000
2024.073427	0.021416	0.522465	0.240354	81.650444	96.871346	114.333046	4.752435	0.000000	1.553820	0.000000	0.000000	0.000000	0.641334	0.246310	-0.538709	0.000000	0.000000	4.000000	29.000000	0.000000
2024.076760	0.023639	0.523275	0.238478	81.650444	96.871346	114.333046	4.752435	0.000000	1.553820	0.000000	0.000000	0.000000	0.667021	0.242884	-0.562822	0.000000	0.000000	4.000000	29.000000	0.000000
2024.080094	0.023639	0.523275	0.238478	81.650444	96.871346	114.333046	4.752435	0.000000	1.553820	0.000000	0.000000	0.000000	0.667021	0.242884	-0.562822	0.000000	0.000000	4.000000	29.000000	0.000000
2024.083427	0.023639	0.523275	0.238478	81.642426	97.656075	115.412437	4.761843	0.000000	1.524748	0.000000	0.000000	0.000000	0.667021	0.242884	-0.562822	0.000000	0.000000	4.000000	29.000000	0.000000
2024.086760	0.025914	0.524131	0.236532	81.642426	97.656075	115.412437	4.761843	0.000000	1.524748	0.000000	0.000000	0.000000	0.682486	0.256953	-0.583832	0.000000	0.000000	4.000000	29.000000	0.000000
2024.090094	0.025914	0.524131	0.236532	81.642426	97.656075	115.412437	4.761843	0.000000	1.524748	0.000000	0.000000	0.000000	0.682486	0.256953	-0.583832	0.000000	0.000000	4.000000	29.000000	0.000000
2024.093427	0.025914	0.524131	0.236532	81.632874	98.490128	116.246239	4.771424	0.000000	1.494495	0.000000	0.000000	0.000000	0.682486	0.256953	-0.583832	0.000000	0.000000	4.000000	29.000000	0.000000
2024.096760	0.028206	0.524976	0.234505	81.632874	98.490128	116.246239	4.771424	0.000000	1.494495	0.000000	0.000000	0.000000	0.687605	0.253250	-0.607983	0.000000	0.000000	4.000000	29.000000	0.000000
2024.100094	0.028206	0.524976	0.234505	81.632874	98.490128	116.246239	4.771424	0.000000	1.494495	0.000000	0.000000	0.000000	0.687605	0.253250	-0.607983	0.000000	0.000000	4.000000	29.000000	0.000000
2024.103427	0.028206	0.524976	0.234505	81.620728	99.298706	116.959915	4.780962	0.000000	1.463695	0.000000	0.000000	0.000000	0.687605	0.253250	-0.607983	0.000000	0.000000	4.000000	29.000000	0.000000
2024.106760	0.030517	0.525851	0.232458	81.620728	99.298706	116.959915	4.780962	0.000000	1.463695	0.000000	0.000000	0.000000	0.693211	0.262679	-0.614102	0.000000	0.000000	4.000000	29.000000	0.000000
2024.110094	0.030517	0.525851	0.232458	81.620728	99.298706	116.959915	4.780962	0.000000	1.463695	0.000000	0.000000	0.000000	0.693211	0.262679	-0.614102	0.000000	0.000000	4.000000	29.000000	0.000000
2024.113427	0.030517	0.525851	0.232458	81.607658	100.105362	117.855179	4.790571	0.000000	1.431932	0.000000	0.000000	0.000000	0.693211	0.262679	-0.614102	0.000000	0.000000	4.000000	29.000000	0.000000
2024.116760	0.032813	0.526720	0.230395	81.607658	100.105362	117.855179	4.790571	0.000000	1.431932	0.000000	0.000000	0.000000	0.688945	0.260762	-0.618737	0.000000	0.000000	4.000000	29.000000	0.000000
2024.120094	0.032813	0.526720	0.230395	81.607658	100.105362	117.855179	4.790571	0.000000	1.431932	0.000000	0.000000	0.000000	0.688945	0.260762	-0.618737	0.000000	0.000000	4.000000	29.000000	0.000000
2024.123427	0.032813	0.526720	0.230395	81.586929	100.861183	118.730858	4.800067	0.000000	1.399770	0.000000	0.000000	0.000000	0.688945	0.260762	-0.618737	0.000000	0.000000	4.000000	29.000000	0.000000
2024.126760	0.035193	0.527658	0.228305	81.586929	100.861183	118.730858	4.800067	0.000000	1.399770	0.000000	0.000000	0.000000	0.713817	0.281303	-0.627137	0.000000	0.000000	4.000000	29.000000	0.000000
2024.130094	0.035193	0.527658	0.228305	81.586929	100.861183	118.730858	4.800067	0.000000	1.399770	0.000000	0.000000	0.000000	0.713817	0.281303	-0.627137	0.000000	0.000000	4.000000	29.000000	0.000000
2024.133427	0.035193	0.527658	0.228305	81.536499	101.532051	119.331879	4.809965	0.000000	1.365370	0.000000	0.000000	0.000000	0.713817	0.281303	-0.627137	0.000000	0.000000	4.000000	29.000000	0.000000
2024.136760	0.037659	0.528616	0.226273	81.536499	101.532051	119.331879	4.809965	0.000000	1.365370	0.000000	0.000000	0.000000	0.739806	0.287376	-0.609646	0.000000	0.000000	4.000000	29.000000	0.000000
2024.140094	0.037659	0.528616	0.226273	81.536499	101.532051	119.331879	4.809965	0.000000	1.365370	0.000000	0.000000	0.000000	0.739806	0.287376	-0.609646	0.000000	0.000000	4.000000	29.000000	0.000000
2024.143427	0.037659	0.528616	0.226273	81.440216	102.059448	119.768394	4.820394	0.000000	1.328084	0.000000	0.000000	0.000000	0.739806	0.287376	-0.609646	0.000000	0.000000	4.000000	29.000000	0.000000
2024.146760	0.040207	0.529625	0.224229	81.440216	102.059448	119.768394	4.820394	0.000000	1.328084	0.000000	0.000000	0.000000	0.764550	0.302660	-0.613067	0.000000	0.000000	4.000000	29.000000	0.000000
2024.150094	0.040207	0.529625	0.224229	81.440216	102.059448	119.768394	4.820394	0.000000	1.328084	0.000000	0.000000	0.000000	0.764550	0.302660	-0.613067	0.000000	0.000000	4.000000	29.000000	0.000000
2024.153427	0.040207	0.529625	0.224229	81.333023	102.550125	120.276779	4.831183	0.000000	1.288279	0.000000	0.000000	0.000000	0.764550	0.302660	-0.613067	0.000000	0.000000	4.000000	29.000000	0.000000
2024.156760	0.042839	0.530593	0.222200	81.333023	102.550125	120.276779	4.831183	0.000000	1.288279	0.000000	0.000000	0.000000	0.789531	0.290441	-0.608884	0.000000	0.000000	4.000000	29.000000	0.000000
2024.160094	0.042839	0.530593	0.222200	81.333023	102.550125	120.276779	4.831183	0.000000	1.288279	0.000000	0.000000	0.000000	0.789531	0.290441	-0.608884	0.000000	0.000000	4.000000	29.000000	0.000000
2024.163427	0.042839	0.530593	0.222200	81.245636	103.100891	120.987770	4.842339	0.000000	1.245695	0.000000	0.000000	0.000000	0.789531	0.290441	-0.608884	0.000000	0.000000	4.000000	29.000000	0.000000
2024.166760	0.045618	0.531558	0.220175	81.245636	103.100891	120.987770	4.842339	0.000000	1.245695	0.000000	0.000000	0.000000	0.833569	0.289520	-0.607379	0.000000	0.000000	4.000000	29.000000	0.000000
2024.170094	0.045618	0.531558	0.220175	81.245636	103.100891	120.987770	4.842339	0.000000	1.245695	0.000000	0.000000	0.000000	0.833569	0.289520	-0.607379	0.000000	0.000000	4.000000	29.000000	0.000000
2024.173427	0.045618	0.531558	0.220175	81.213852	103.757172	121.825684	4.854124	0.000000	1.198951	0.000000	0.000000	0.000000	0.833569	0.289520	-0.607379	0.000000	0.000000	4.000000	29.000000	0.000000
2024.176760	0.048473	0.532476	0.218097	81.213852	103.757172	121.825684	4.854124	0.000000	1.198951	0.000000	0.000000	0.000000	0.856698	0.275320	-0.623554	0.000000	0.000000	4.000000	29.000000	0.000000
2024.180094	0.048473	0.532476	0.218097	81.213852	103.757172	121.825684	4.854124	0.000000	1.198951	0.000000	0.000000	0.000000	0.856698	0.275320	-0.623554	0.000000	0.000000	4.000000	29.000000	0.000000
2024.183427	0.048473	0.532476	0.218097	81.200897	104.496651	122.429420	4.866040	0.000000	1.149635	0.000000	0.000000	0.000000	0.856698	0.275320	-0.623554	0.000000	0.000000	4.000000	29.000000	0.000000
2024.186760	0.051406	0.533367	0.215977	81.200897	104.496651	122.429420	4.866040	0.000000	1.149635	0.000000	0.000000	0.000000	0.879733	0.267242	-0.635732	0.000000	0.000000	4.000000	29.000000	0.000000
2024.190094	0.051406	0.533367	0.215977	81.200897	104.496651	122.429420	4.866040	0.000000	1.149635	0.000000	0.000000	0.000000	0.879733	0.267242	-0.635732	0.000000	0.000000	4.000000	29.000000	0.000000
2024.193427	0.051406	0.533367	0.215977	81.186768	105.260063	123.051872	4.878052	0.000000	1.097548	0.000000	0.000000	0.000000	0.879733	0.267242	-0.635732	0.000000	0.000000	4.000000	29.000000	0.000000
2024.196760	0.054415	0.534214	0.213835	81.186768	105.260063	123.051872	4.878052	0.000000	1.097548	0.000000	0.000000	0.000000	0.902846	0.254247	-0.642653	0.000000	0.000000	4.000000	29.000000	0.000000
2024.200094	0.054415	0.534214	0.213835	81.186768	105.260063	123.051872	4.878052	0.000000	1.097548	0.000000	0.000000	0.000000	0.902846	0.254247	-0.642653	0.000000	0.000000	4.000000	29.000000	0.000000
2024.203427	0.054415	0.534214	0.213835	81.167664	106.039627	124.094810	4.890120	0.000000	1.042463	0.000000	0.000000	0.000000	0.902846	0.254247	-0.642653	0.000000	0.000000	4.000000	29.000000	0.000000
2024.206760	0.057402	0.535051	0.211640	81.167664	106.039627	124.094810	4.890120	0.000000	1.042463	0.000000	0.000000	0.000000	0.896115	0.251157	-0.658677	0.000000	0.000000	4.000000	29.000000	0.000000
2024.210094	0.057402	0.535051	0.211640	81.167664	106.039627	124.094810	4.890120	0.000000	1.042463	0.000000	0.000000	0.000000	0.896115	0.251157	-0.658677	0.000000	0.000000	4.000000	29.000000	0.000000
2024.213427	0.057402	0.535051	0.211640	81.142990	106.788574	125.275681	4.901698	0.000000	0.986590	0.000000	0.000000	0.000000	0.896115	0.251157	-0.658677	0.000000	0.000000	4.000000	29.000000	0.000000
2024.216760	0.060465	0.535939	0.209426	81.142990	106.788574	125.275681	4.901698	0.000000	0.986590	0.000000	0.000000	0.000000	0.918859	0.266249	-0.664208	0.000000	0.000000	4.000000	29.000000	0.000000
2024.220094	0.060465	0.535939	0.209426	81.142990	106.788574	125.275681	4.901698	0.000000	0.986590	0.000000	0.000000	0.000000	0.918859	0.266249	-0.664208	0.000000	0.000000	4.000000	29.000000	0.000000
2024.223427	0.060465	0.535939	0.209426	81.107994	107.480614	125.864487	4.913220	0.000000	0.927507	0.000000	0.000000	0.000000	0.918859	0.266249	-0.664208	0.000000	0.000000	4.000000	29.000000	0.000000
2024.226760	0.063536	0.536872	0.207165	81.107994	107.480614	125.864487	4.913220	0.000000	0.927507	0.000000	0.000000	0.000000	0.921429	0.279981	-0.678332	0.000000	0.000000	4.000000	29.000000	0.000000
2024.230094	0.063536	0.536872	0.207165	81.107994	107.480614	125.864487	4.913220	0.000000	0.927507	0.000000	0.000000	0.000000	0.921429	0.279981	-0.678332	0.000000	0.000000	4.000000	29.000000	0.000000
2024.233427	0.063536	0.536872	0.207165	81.000618	107.977249	126.172203	4.924304	0.000000	0.866738	0.000000	0.000000	0.000000	0.921429	0.279981	-0.678332	0.000000	0.000000	4.000000	29.000000	0.000000
2024.236760	0.066686	0.537822	0.204921	81.000618	107.977249	126.172203	4.924304	0.000000	0.866738	0.000000	0.000000	0.000000	0.944757	0.285126	-0.673079	0.000000	0.000000	4.000000	29.000000	0.000000
2024.240094	0.066686	0.537822	0.204921	81.000618	107.977249	126.172203	4.924304	0.000000	0.866738	0.000000	0.000000	0.000000	0.944757	0.285126	-0.673079	0.000000	0.000000	4.000000	29.000000	0.000000
2024.243427	0.066686	0.537822	0.204921	80.794952	108.252113	126.478508	4.935208	0.000000	0.802324	0.000000	0.000000	0.000000	0.944757	0.285126	-0.673079	0.000000	0.000000	4.000000	29.000000	0.000000
2024.246760	0.069906	0.538838	0.202637	80.794952	108.252113	126.478508	4.935208	0.000000	0.802324	0.000000	0.000000	0.000000	0.966161	0.304713	-0.685218	0.000000	0.000000	4.000000	29.000000	0.000000
2024.250094	0.069906	0.538838	0.202637	80.794952	108.252113	126.478508	4.935208	0.000000	0.802324	0.000000	0.000000	0.000000	0.966161	0.304713	-0.685218	0.000000	0.000000	4.000000	29.000000	0.000000
2024.253427	0.069906	0.538838	0.202637	80.554878	108.400177	127.197250	4.945757	0.000000	0.734499	0.000000	0.000000	0.000000	0.966161	0.304713	-0.685218	0.000000	0.000000	4.000000	29.000000	0.000000
2024.256760	0.073201	0.539851	0.200354	80.554878	108.400177	127.197250	4.945757	0.000000	0.734499	0.000000	0.000000	0.000000	0.988589	0.303695	-0.684987	0.000000	0.000000	4.000000	29.000000	0.000000
2024.260094	0.073201	0.539851	0.200354	80.554878	108.400177	127.197250	4.945757	0.000000	0.734499	0.000000	0.000000	0.000000	0.988589	0.303695	-0.684987	0.000000	0.000000	4.000000	29.000000	0.000000
2024.263427	0.073201	0.539851	0.200354	80.369179	108.681816	128.613739	4.955864	0.000000	0.662876	0.000000	0.000000	0.000000	0.988589	0.303695	-0.684987	0.000000	0.000000	4.000000	29.000000	0.000000
2024.266760	0.076443	0.540855	0.198051	80.369179	108.681816	128.613739	4.955864	0.000000	0.662876	0.000000	0.000000	0.000000	0.972334	0.301444	-0.690825	0.000000	0.000000	4.000000	29.000000	0.000000
2024.270094	0.076443	0.540855	0.198051	80.369179	108.681816	128.613739	4.955864	0.000000	0.662876	0.000000	0.000000	0.000000	0.972334	0.301444	-0.690825	0.000000	0.000000	4.000000	29.000000	0.000000
2024.273427	0.076443	0.540855	0.198051	80.302452	109.204918	129.988312	4.965000	0.000000	0.590568	0.000000	0.000000	0.000000	0.972334	0.301444	-0.690825	0.000000	0.000000	4.000000	29.000000	0.000000
2024.276760	0.079820	0.541857	0.195741	80.302452	109.204918	129.988312	4.965000	0.000000	0.590568	0.000000	0.000000	0.000000	1.013149	0.300512	-0.693113	0.000000	0.000000	4.000000	29.000000	0.000000
2024.280094	0.079820	0.541857	0.195741	80.302452	109.204918	129.988312	4.965000	0.000000	0.590568	0.000000	0.000000	0.000000	1.013149	0.300512	-0.693113	0.000000	0.000000	4.000000	29.000000	0.000000
2024.283427	0.079820	0.541857	0.195741	80.293297	109.872955	131.071640	4.973638	0.000000	0.512766	0.000000	0.000000	0.000000	1.013149	0.300512	-0.693113	0.000000	0.000000	4.000000	29.000000	0.000000
2024.286760	0.083203	0.542759	0.193397	80.293297	109.872955	131.071640	4.973638	0.000000	0.512766	0.000000	0.000000	0.000000	1.015025	0.270719	-0.703037	0.000000	0.000000	4.000000	29.000000	0.000000
2024.290094	0.083203	0.542759	0.193397	80.293297	109.872955	131.071640	4.973638	0.000000	0.512766	0.000000	0.000000	0.000000	1.015025	0.270719	-0.703037	0.000000	0.000000	4.000000	29.000000	0.000000
2024.293427	0.083203	0.542759	0.193397	80.276924	110.567284	131.879883	4.981248	0.000000	0.432628	0.000000	0.000000	0.000000	1.015025	0.270719	-0.703037	0.000000	0.000000	4.000000	29.000000	0.000000
2024.296760	0.086622	0.543599	0.191012	80.276924	110.567284	131.879883	4.981248	0.000000	0.432628	0.000000	0.000000	0.000000	1.025767	0.251875	-0.715598	0.000000	0.000000	4.000000	29.000000	0.000000
2024.300094	0.086622	0.543599	0.191012	80.276924	110.567284	131.879883	4.981248	0.000000	0.432628	0.000000	0.000000	0.000000	1.025767	0.251875	-0.715598	0.000000	0.000000	4.000000	29.000000	0.000000
2024.303427	0.086622	0.543599	0.191012	80.259460	111.280167	132.375046	4.987782	0.000000	0.349321	0.000000	0.000000	0.000000	1.025767	0.251875	-0.715598	0.000000	0.000000	4.000000	29.000000	0.000000
2024.306760	0.089991	0.544401	0.188645	80.259460	111.280167	132.375046	4.987782	0.000000	0.349321	0.000000	0.000000	0.000000	1.010645	0.240543	-0.709884	0.000000	0.000000	4.000000	29.000000	0.000000
2024.310094	0.089991	0.544401	0.188645	80.259460	111.280167	132.375046	4.987782	0.000000	0.349321	0.000000	0.000000	0.000000	1.010645	0.240543	-0.709884	0.000000	0.000000	4.000000	29.000000	0.000000
2024.313427	0.089991	0.544401	0.188645	80.236885	111.962105	132.858994	4.992977	0.000000	0.264907	0.000000	0.000000	0.000000	1.010645	0.240543	-0.709884	0.000000	0.000000	4.000000	29.000000	0.000000
2024.316760	0.093336	0.545161	0.186261	80.236885	111.962105	132.858994	4.992977	0.000000	0.264907	0.000000	0.000000	0.000000	1.003464	0.227950	-0.715431	0.000000	0.000000	4.000000	29.000000	0.000000
2024.320094	0.093336	0.545161	0.186261	80.236885	111.962105	132.858994	4.992977	0.000000	0.264907	0.000000	0.000000	0.000000	1.003464	0.227950	-0.715431	0.000000	0.000000	4.000000	29.000000	0.000000
2024.323427	0.093336	0.545161	0.186261	80.191841	112.527290	133.517120	4.996803	0.000000	0.178771	0.000000	0.000000	0.000000	1.003464	0.227950	-0.715431	0.000000	0.000000	4.000000	29.000000	0.000000
2024.326760	0.096542	0.545939	0.183920	80.191841	112.527290	133.517120	4.996803	0.000000	0.178771	0.000000	0.000000	0.000000	0.961727	0.233513	-0.702142	0.000000	0.000000	4.000000	29.000000	0.000000
2024.330094	0.096542	0.545939	0.183920	80.191841	112.527290	133.517120	4.996803	0.000000	0.178771	0.000000	0.000000	0.000000	0.961727	0.233513	-0.702142	0.000000	0.000000	4.000000	29.000000	0.000000
2024.333427	0.096542	0.545939	0.183920	80.135620	112.725357	134.718079	4.999117	0.000000	0.093995	0.000000	0.000000	0.000000	0.961727	0.233513	-0.702142	0.000000	0.000000	4.000000	29.000000	0.000000
2024.336760	0.099674	0.546721	0.181636	80.135620	112.725357	134.718079	4.999117	0.000000	0.093995	0.000000	0.000000	0.000000	0.939705	0.234521	-0.685151	0.000000	0.000000	4.000000	29.000000	0.000000
2024.340094	0.099674	0.546721	0.181636	80.135620	112.725357	134.718079	4.999117	0.000000	0.093995	0.000000	0.000000	0.000000	0.939705	0.234521	-0.685151	0.000000	0.000000	4.000000	29.000000	0.000000
2024.343427	0.099674	0.546721	0.181636	80.076591	112.524246	136.508621	4.999992	0.000000	0.008968	0.000000	0.000000	0.000000	0.939705	0.234521	-0.685151	0.000000	0.000000	4.000000	29.000000	0.000000
2024.346760	0.102803	0.547531	0.179450	80.076591	112.524246	136.508621	4.999992	0.000000	0.008968	0.000000	0.000000	0.000000	0.938686	0.243152	-0.655960	0.000000	0.000000	4.000000	29.000000	0.000000
2024.350094	0.102803	0.547531	0.179450	80.076591	112.524246	136.508621	4.999992	0.000000	0.008968	0.000000	0.000000	0.000000	0.938686	0.243152	-0.655960	0.000000	0.000000	4.000000	29.000000	0.000000
2024.353427	0.102803	0.547531	0.179450	80.047386	112.155617	137.859344	4.999390	0.000000	-0.078095	0.000000	0.000000	0.000000	0.938686	0.243152	-0.655960	0.000000	0.000000	4.000000	29.000000	0.000000
2024.356760	0.105927	0.548386	0.177342	80.047386	112.155617	137.859344	4.999390	0.000000	-0.078095	0.000000	0.000000	0.000000	0.937241	0.256440	-0.632468	0.000000	0.000000	4.000000	29.000000	0.000000
2024.360094	0.105927	0.548386	0.177342	80.047386	112.155617	137.859344	4.999390	0.000000	-0.078095	0.000000	0.000000	0.000000	0.937241	0.256440	-0.632468	0.000000	0.000000	4.000000	29.000000	0.000000
2024.363427	0.105927	0.548386	0.177342	80.059875	111.812599	138.277893	4.997210	0.000000	-0.167023	0.000000	0.000000	0.000000	0.937241	0.256440	-0.632468	0.000000	0.000000	4.000000	29.000000	0.000000
2024.366760	0.109101	0.549226	0.175258	80.059875	111.812599	138.277893	4.997210	0.000000	-0.167023	0.000000	0.000000	0.000000	0.951978	0.251828	-0.625194	0.000000	0.000000	4.000000	29.000000	0.000000
2024.370094	0.109101	0.549226	0.175258	80.059875	111.812599	138.277893	4.997210	0.000000	-0.167023	0.000000	0.000000	0.000000	0.951978	0.251828	-0.625194	0.000000	0.000000	4.000000	29.000000	0.000000
2024.373427	0.109101	0.549226	0.175258	80.094879	111.581703	137.832748	4.993273	0.000000	-0.259285	0.000000	0.000000	0.000000	0.951978	0.251828	-0.625194	0.000000	0.000000	4.000000	29.000000	0.000000
2024.376760	0.112234	0.550015	0.173218	80.094879	111.581703	137.832748	4.993273	0.000000	-0.259285	0.000000	0.000000	0.000000	0.940111	0.236833	-0.611767	0.000000	0.000000	4.000000	29.000000	0.000000
2024.380094	0.112234	0.550015	0.173218	80.094879	111.581703	137.832748	4.993273	0.000000	-0.259285	0.000000	0.000000	0.000000	0.940111	0.236833	-0.611767	0.000000	0.000000	4.000000	29.000000	0.000000
2024.383427	0.112234	0.550015	0.173218	80.118477	111.547401	137.547180	4.987575	0.000000	-0.352269	0.000000	0.000000	0.000000	0.940111	0.236833	-0.611767	0.000000	0.000000	4.000000	29.000000	0.000000
2024.386760	0.115383	0.550750	0.171179	80.118477	111.547401	137.547180	4.987575	0.000000	-0.352269	0.000000	0.000000	0.000000	0.944603	0.220472	-0.611687	0.000000	0.000000	4.000000	29.000000	0.000000
2024.390094	0.115383	0.550750	0.171179	80.118477	111.547401	137.547180	4.987575	0.000000	-0.352269	0.000000	0.000000	0.000000	0.944603	0.220472	-0.611687	0.000000	0.000000	4.000000	29.000000	0.000000
2024.393427	0.115383	0.550750	0.171179	80.127869	111.777855	137.880402	4.979933	0.000000	-0.447519	0.000000	0.000000	0.000000	0.944603	0.220472	-0.611687	0.000000	0.000000	4.000000	29.000000	0.000000
2024.396760	0.118483	0.551356	0.169128	80.127869	111.777855	137.880402	4.979933	0.000000	-0.447519	0.000000	0.000000	0.000000	0.929891	0.181818	-0.615550	0.000000	0.000000	4.000000	29.000000	0.000000
2024.400094	0.118483	0.551356	0.169128	80.127869	111.777855	137.880402	4.979933	0.000000	-0.447519	0.000000	0.000000	0.000000	0.929891	0.181818	-0.615550	0.000000	0.000000	4.000000	29.000000	0.000000
2024.403427	0.118483	0.551356	0.169128	80.123627	112.229500	138.737610	4.970408	0.000000	-0.543176	0.000000	0.000000	0.000000	0.929891	0.181818	-0.615550	0.000000	0.000000	4.000000	29.000000	0.000000
2024.406760	0.121390	0.551909	0.167117	80.123627	112.229500	138.737610	4.970408	0.000000	-0.543176	0.000000	0.000000	0.000000	0.872205	0.165820	-0.603210	0.000000	0.000000	4.000000	29.000000	0.000000
2024.410094	0.121390	0.551909	0.167117	80.123627	112.229500	138.737610	4.970408	0.000000	-0.543176	0.000000	0.000000	0.000000	0.872205	0.165820	-0.603210	0.000000	0.000000	4.000000	29.000000	0.000000
2024.413427	0.121390	0.551909	0.167117	80.113953	112.806503	139.800064	4.959540	0.000000	-0.634791	0.000000	0.000000	0.000000	0.872205	0.165820	-0.603210	0.000000	0.000000	4.000000	29.000000	0.000000
2024.416760	0.124207	0.552412	0.165038	80.113953	112.806503	139.800064	4.959540	0.000000	-0.634791	0.000000	0.000000	0.000000	0.845262	0.151141	-0.623757	0.000000	0.000000	4.000000	29.000000	0.000000
2024.420094	0.124207	0.552412	0.165038	80.113953	112.806503	139.800064	4.959540	0.000000	-0.634791	0.000000	0.000000	0.000000	0.845262	0.151141	-0.623757	0.000000	0.000000	4.000000	29.000000	0.000000
2024.423427	0.124207	0.552412	0.165038	80.091408	113.349167	140.468826	4.947067	0.000000	-0.725628	0.000000	0.000000	0.000000	0.845262	0.151141	-0.623757	0.000000	0.000000	4.000000	29.000000	0.000000
2024.426760	0.126893	0.552898	0.162987	80.091408	113.349167	140.468826	4.947067	0.000000	-0.725628	0.000000	0.000000	0.000000	0.805646	0.145668	-0.615308	0.000000	0.000000	4.000000	29.000000	0.000000
2024.430094	0.126893	0.552898	0.162987	80.091408	113.349167	140.468826	4.947067	0.000000	-0.725628	0.000000	0.000000	0.000000	0.805646	0.145668	-0.615308	0.000000	0.000000	4.000000	29.000000	0.000000
2024.433427	0.126893	0.552898	0.162987	80.039024	113.675087	140.742004	4.933296	0.000000	-0.813999	0.000000	0.000000	0.000000	0.805646	0.145668	-0.615308	0.000000	0.000000	4.000000	29.000000	0.000000
2024.436760	0.129445	0.553346	0.160951	80.039024	113.675087	140.742004	4.933296	0.000000	-0.813999	0.000000	0.000000	0.000000	0.765525	0.134259	-0.610740	0.000000	0.000000	4.000000	29.000000	0.000000
2024.440094	0.129445	0.553346	0.160951	80.039024	113.675087	140.742004	4.933296	0.000000	-0.813999	0.000000	0.000000	0.000000	0.765525	0.134259	-0.610740	0.000000	0.000000	4.000000	29.000000	0.000000
2024.443427	0.129445	0.553346	0.160951	79.966339	113.449585	140.687195	4.918374	0.000000	-0.899778	0.000000	0.000000	0.000000	0.765525	0.134259	-0.610740	0.000000	0.000000	4.000000	29.000000	0.000000
2024.446760	0.131950	0.553790	0.158908	79.966339	113.449585	140.687195	4.918374	0.000000	-0.899778	0.000000	0.000000	0.000000	0.751735	0.133215	-0.612873	0.000000	0.000000	4.000000	29.000000	0.000000
2024.450094	0.131950	0.553790	0.158908	79.966339	113.449585	140.687195	4.918374	0.000000	-0.899778	0.000000	0.000000	0.000000	0.751735	0.133215	-0.612873	0.000000	0.000000	4.000000	29.000000	0.000000
2024.453427	0.131950	0.553790	0.158908	79.897339	112.699280	140.096603	4.901899	0.000000	-0.985590	0.000000	0.000000	0.000000	0.751735	0.133215	-0.612873	0.000000	0.000000	4.000000	29.000000	0.000000
2024.456760	0.134378	0.554210	0.156850	79.897339	112.699280	140.096603	4.901899	0.000000	-0.985590	0.000000	0.000000	0.000000	0.728303	0.126231	-0.617365	0.000000	0.000000	4.000000	29.000000	0.000000
2024.460094	0.134378	0.554210	0.156850	79.897339	112.699280	140.096603	4.901899	0.000000	-0.985590	0.000000	0.000000	0.000000	0.728303	0.126231	-0.617365	0.000000	0.000000	4.000000	29.000000	0.000000
2024.463427	0.134378	0.554210	0.156850	79.872101	111.656670	139.104599	4.884063	0.000000	-1.070482	0.000000	0.000000	0.000000	0.728303	0.126231	-0.617365	0.000000	0.000000	4.000000	29.000000	0.000000
2024.466760	0.136729	0.554574	0.154783	79.872101	111.656670	139.104599	4.884063	0.000000	-1.070482	0.000000	0.000000	0.000000	0.705307	0.108973	-0.620060	0.000000	0.000000	4.000000	29.000000	0.000000
2024.470094	0.136729	0.554574	0.154783	79.872101	111.656670	139.104599	4.884063	0.000000	-1.070482	0.000000	0.000000	0.000000	0.705307	0.108973	-0.620060	0.000000	0.000000	4.000000	29.000000	0.000000
2024.473427	0.136729	0.554574	0.154783	79.893044	110.485146	138.189957	4.864908	0.000000	-1.154415	0.000000	0.000000	0.000000	0.705307	0.108973	-0.620060	0.000000	0.000000	4.000000	29.000000	0.000000
2024.476760	0.138944	0.554825	0.152712	79.893044	110.485146	138.189957	4.864908	0.000000	-1.154415	0.000000	0.000000	0.000000	0.664409	0.075589	-0.621433	0.000000	0.000000	4.000000	29.000000	0.000000
2024.480094	0.138944	0.554825	0.152712	79.893044	110.485146	138.189957	4.864908	0.000000	-1.154415	0.000000	0.000000	0.000000	0.664409	0.075589	-0.621433	0.000000	0.000000	4.000000	29.000000	0.000000
2024.483427	0.138944	0.554825	0.152712	79.954643	109.495232	137.793625	4.844941	0.000000	-1.235536	0.000000	0.000000	0.000000	0.664409	0.075589	-0.621433	0.000000	0.000000	4.000000	29.000000	0.000000
2024.486760	0.141015	0.554961	0.150602	79.954643	109.495232	137.793625	4.844941	0.000000	-1.235536	0.000000	0.000000	0.000000	0.621336	0.040709	-0.632827	0.000000	0.000000	4.000000	29.000000	0.000000
2024.490094	0.141015	0.554961	0.150602	79.954643	109.495232	137.793625	4.844941	0.000000	-1.235536	0.000000	0.000000	0.000000	0.621336	0.040709	-0.632827	0.000000	0.000000	4.000000	29.000000	0.000000
2024.493427	0.141015	0.554961	0.150602	80.010399	108.721992	137.345856	4.824294	0.000000	-1.313847	0.000000	0.000000	0.000000	0.621336	0.040709	-0.632827	0.000000	0.000000	4.000000	29.000000	0.000000
2024.496760	0.142964	0.554976	0.148414	80.010399	108.721992	137.345856	4.824294	0.000000	-1.313847	0.000000	0.000000	0.000000	0.584562	0.004333	-0.656392	0.000000	0.000000	4.000000	29.000000	0.000000
2024.500094	0.142964	0.554976	0.148414	80.010399	108.721992	137.345856	4.824294	0.000000	-1.313847	0.000000	0.000000	0.000000	0.584562	0.004333	-0.656392	0.000000	0.000000	4.000000	29.000000	0.000000
2024.503427	0.142964	0.554976	0.148414	80.044495	108.220703	136.685471	4.802809	0.000000	-1.390335	0.000000	0.000000	0.000000	0.584562	0.004333	-0.656392	0.000000	0.000000	4.000000	29.000000	0.000000
2024.506760	0.144710	0.554909	0.146199	80.044495	108.220703	136.685471	4.802809	0.000000	-1.390335	0.000000	0.000000	0.000000	0.524035	-0.020026	-0.664734	0.000000	0.000000	4.000000	29.000000	0.000000
2024.510094	0.144710	0.554909	0.146199	80.044495	108.220703	136.685471	4.802809	0.000000	-1.390335	0.000000	0.000000	0.000000	0.524035	-0.020026	-0.664734	0.000000	0.000000	4.000000	29.000000	0.000000
2024.513427	0.144710	0.554909	0.146199	80.023796	107.906967	136.259735	4.781405	0.000000	-1.462245	0.000000	0.000000	0.000000	0.524035	-0.020026	-0.664734	0.000000	0.000000	4.000000	29.000000	0.000000
2024.516760	0.146245	0.554773	0.144033	80.023796	107.906967	136.259735	4.781405	0.000000	-1.462245	0.000000	0.000000	0.000000	0.460381	-0.040850	-0.649674	0.000000	0.000000	4.000000	29.000000	0.000000
2024.520094	0.146245	0.554773	0.144033	80.023796	107.906967	136.259735	4.781405	0.000000	-1.462245	0.000000	0.000000	0.000000	0.460381	-0.040850	-0.649674	0.000000	0.000000	4.000000	29.000000	0.000000
2024.523427	0.146245	0.554773	0.144033	79.928482	107.585541	135.899353	4.760638	0.000000	-1.528506	0.000000	0.000000	0.000000	0.460381	-0.040850	-0.649674	0.000000	0.000000	4.000000	29.000000	0.000000
2024.526760	0.147531	0.554596	0.141886	79.928482	107.585541	135.899353	4.760638	0.000000	-1.528506	0.000000	0.000000	0.000000	0.385883	-0.053091	-0.644085	0.000000	0.000000	4.000000	29.000000	0.000000
2024.530094	0.147531	0.554596	0.141886	79.928482	107.585541	135.899353	4.760638	0.000000	-1.528506	0.000000	0.000000	0.000000	0.385883	-0.053091	-0.644085	0.000000	0.000000	4.000000	29.000000	0.000000
2024.533427	0.147531	0.554596	0.141886	79.788139	107.139755	135.469543	4.741047	0.000000	-1.588230	0.000000	0.000000	0.000000	0.385883	-0.053091	-0.644085	0.000000	0.000000	4.000000	29.000000	0.000000
2024.536760	0.148648	0.554443	0.139825	79.788139	107.139755	135.469543	4.741047	0.000000	-1.588230	0.000000	0.000000	0.000000	0.334985	-0.045888	-0.618377	0.000000	0.000000	4.000000	29.000000	0.000000
2024.540094	0.148648	0.554443	0.139825	79.788139	107.139755	135.469543	4.741047	0.000000	-1.588230	0.000000	0.000000	0.000000	0.334985	-0.045888	-0.618377	0.000000	0.000000	4.000000	29.000000	0.000000
2024.543427	0.148648	0.554443	0.139825	79.625877	106.489235	134.881378	4.722347	0.000000	-1.642998	0.000000	0.000000	0.000000	0.334985	-0.045888	-0.618377	0.000000	0.000000	4.000000	29.000000	0.000000
2024.546760	0.149533	0.554275	0.137835	79.625877	106.489235	134.881378	4.722347	0.000000	-1.642998	0.000000	0.000000	0.000000	0.265543	-0.050431	-0.597004	0.000000	0.000000	4.000000	29.000000	0.000000
2024.550094	0.149533	0.554275	0.137835	79.625877	106.489235	134.881378	4.722347	0.000000	-1.642998	0.000000	0.000000	0.000000	0.265543	-0.050431	-0.597004	0.000000	0.000000	4.000000	29.000000	0.000000
2024.553427	0.149533	0.554275	0.137835	79.469124	105.703758	134.184219	4.705389	0.000000	-1.690951	0.000000	0.000000	0.000000	0.265543	-0.050431	-0.597004	0.000000	0.000000	4.000000	29.000000	0.000000
2024.556760	0.150284	0.554064	0.135936	79.469124	105.703758	134.184219	4.705389	0.000000	-1.690951	0.000000	0.000000	0.000000	0.225220	-0.063250	-0.569616	0.000000	0.000000	4.000000	29.000000	0.000000
2024.560094	0.150284	0.554064	0.135936	79.469124	105.703758	134.184219	4.705389	0.000000	-1.690951	0.000000	0.000000	0.000000	0.225220	-0.063250	-0.569616	0.000000	0.000000	4.000000	29.000000	0.000000
2024.563427	0.150284	0.554064	0.135936	79.354637	104.961807	133.508896	4.689451	0.000000	-1.734661	0.000000	0.000000	0.000000	0.225220	-0.063250	-0.569616	0.000000	0.000000	4.000000	29.000000	0.000000
2024.566760	0.150837	0.553805	0.134109	79.354637	104.961807	133.508896	4.689451	0.000000	-1.734661	0.000000	0.000000	0.000000	0.165893	-0.077659	-0.548268	0.000000	0.000000	4.000000	29.000000	0.000000
2024.570094	0.150837	0.553805	0.134109	79.354637	104.961807	133.508896	4.689451	0.000000	-1.734661	0.000000	0.000000	0.000000	0.165893	-0.077659	-0.548268	0.000000	0.000000	4.000000	29.000000	0.000000
2024.573427	0.150837	0.553805	0.134109	79.273560	104.349754	132.956665	4.675358	0.000000	-1.772294	0.000000	0.000000	0.000000	0.165893	-0.077659	-0.548268	0.000000	0.000000	4.000000	29.000000	0.000000
2024.576760	0.151177	0.553454	0.132287	79.273560	104.349754	132.956665	4.675358	0.000000	-1.772294	0.000000	0.000000	0.000000	0.102107	-0.105340	-0.546398	0.000000	0.000000	4.000000	29.000000	0.000000
2024.580094	0.151177	0.553454	0.132287	79.273560	104.349754	132.956665	4.675358	0.000000	-1.772294	0.000000	0.000000	0.000000	0.102107	-0.105340	-0.546398	0.000000	0.000000	4.000000	29.000000	0.000000
2024.583427	0.151177	0.553454	0.132287	79.227753	104.002022	132.652557	4.663207	0.000000	-1.804023	0.000000	0.000000	0.000000	0.102107	-0.105340	-0.546398	0.000000	0.000000	4.000000	29.000000	0.000000
2024.586760	0.151302	0.552992	0.130457	79.227753	104.002022	132.652557	4.663207	0.000000	-1.804023	0.000000	0.000000	0.000000	0.037600	-0.138704	-0.549111	0.000000	0.000000	4.000000	29.000000	0.000000
2024.590094	0.151302	0.552992	0.130457	79.227753	104.002022	132.652557	4.663207	0.000000	-1.804023	0.000000	0.000000	0.000000	0.037600	-0.138704	-0.549111	0.000000	0.000000	4.000000	29.000000	0.000000
2024.593427	0.151302	0.552992	0.130457	79.199921	103.960632	132.650177	4.653132	0.000000	-1.829852	0.000000	0.000000	0.000000	0.037600	-0.138704	-0.549111	0.000000	0.000000	4.000000	29.000000	0.000000
2024.596760	0.151241	0.552452	0.128605	79.199921	103.960632	132.650177	4.653132	0.000000	-1.829852	0.000000	0.000000	0.000000	-0.018502	-0.161899	-0.555657	0.000000	0.000000	4.000000	29.000000	0.000000
2024.600094	0.151241	0.552452	0.128605	79.199921	103.960632	132.650177	4.653132	0.000000	-1.829852	0.000000	0.000000	0.000000	-0.018502	-0.161899	-0.555657	0.000000	0.000000	4.000000	29.000000	0.000000
2024.603427	0.151241	0.552452	0.128605	79.158707	104.201424	132.954697	4.644885	0.000000	-1.850689	0.000000	0.000000	0.000000	-0.018502	-0.161899	-0.555657	0.000000	0.000000	4.000000	29.000000	0.000000
2024.606760	0.150922	0.551876	0.126683	79.158707	104.201424	132.954697	4.644885	0.000000	-1.850689	0.000000	0.000000	0.000000	-0.095590	-0.172651	-0.576381	0.000000	0.000000	4.000000	29.000000	0.000000
2024.610094	0.150922	0.551876	0.126683	79.158707	104.201424	132.954697	4.644885	0.000000	-1.850689	0.000000	0.000000	0.000000	-0.095590	-0.172651	-0.576381	0.000000	0.000000	4.000000	29.000000	0.000000
2024.613427	0.150922	0.551876	0.126683	79.071114	104.682053	133.544525	4.639235	0.000000	-1.864803	0.000000	0.000000	0.000000	-0.095590	-0.172651	-0.576381	0.000000	0.000000	4.000000	29.000000	0.000000
2024.616760	0.150398	0.551279	0.124657	79.071114	104.682053	133.544525	4.639235	0.000000	-1.864803	0.000000	0.000000	0.000000	-0.157128	-0.179303	-0.607893	0.000000	0.000000	4.000000	29.000000	0.000000
2024.620094	0.150398	0.551279	0.124657	79.071114	104.682053	133.544525	4.639235	0.000000	-1.864803	0.000000	0.000000	0.000000	-0.157128	-0.179303	-0.607893	0.000000	0.000000	4.000000	29.000000	0.000000
2024.623427	0.150398	0.551279	0.124657	78.945366	105.197670	134.215134	4.635486	0.000000	-1.874107	0.000000	0.000000	0.000000	-0.157128	-0.179303	-0.607893	0.000000	0.000000	4.000000	29.000000	0.000000
2024.626760	0.149748	0.550690	0.122597	78.945366	105.197670	134.215134	4.635486	0.000000	-1.874107	0.000000	0.000000	0.000000	-0.194993	-0.176722	-0.618072	0.000000	0.000000	4.000000	29.000000	0.000000
2024.630094	0.149748	0.550690	0.122597	78.945366	105.197670	134.215134	4.635486	0.000000	-1.874107	0.000000	0.000000	0.000000	-0.194993	-0.176722	-0.618072	0.000000	0.000000	4.000000	29.000000	0.000000
2024.633427	0.149748	0.550690	0.122597	78.816544	105.376389	134.578537	4.633079	0.000000	-1.880049	0.000000	0.000000	0.000000	-0.194993	-0.176722	-0.618072	0.000000	0.000000	4.000000	29.000000	0.000000
2024.636760	0.148866	0.550161	0.120541	78.816544	105.376389	134.578537	4.633079	0.000000	-1.880049	0.000000	0.000000	0.000000	-0.264616	-0.158661	-0.616834	0.000000	0.000000	4.000000	29.000000	0.000000
2024.640094	0.148866	0.550161	0.120541	78.816544	105.376389	134.578537	4.633079	0.000000	-1.880049	0.000000	0.000000	0.000000	-0.264616	-0.158661	-0.616834	0.000000	0.000000	4.000000	29.000000	0.000000
2024.643427	0.148866	0.550161	0.120541	78.719994	104.854149	134.265472	4.633717	0.000000	-1.878474	0.000000	0.000000	0.000000	-0.264616	-0.158661	-0.616834	0.000000	0.000000	4.000000	29.000000	0.000000
2024.646760	0.147855	0.549703	0.118539	78.719994	104.854149	134.265472	4.633717	0.000000	-1.878474	0.000000	0.000000	0.000000	-0.303372	-0.137347	-0.600652	0.000000	0.000000	4.000000	29.000000	0.000000
2024.650094	0.147855	0.549703	0.118539	78.719994	104.854149	134.265472	4.633717	0.000000	-1.878474	0.000000	0.000000	0.000000	-0.303372	-0.137347	-0.600652	0.000000	0.000000	4.000000	29.000000	0.000000
2024.653427	0.147855	0.549703	0.118539	78.689461	103.715195	133.322830	4.636430	0.000000	-1.871767	0.000000	0.000000	0.000000	-0.303372	-0.137347	-0.600652	0.000000	0.000000	4.000000	29.000000	0.000000
2024.656760	0.146691	0.549251	0.116607	78.689461	103.715195	133.322830	4.636430	0.000000	-1.871767	0.000000	0.000000	0.000000	-0.349109	-0.135644	-0.579520	0.000000	0.000000	4.000000	29.000000	0.000000
2024.660094	0.146691	0.549251	0.116607	78.689461	103.715195	133.322830	4.636430	0.000000	-1.871767	0.000000	0.000000	0.000000	-0.349109	-0.135644	-0.579520	0.000000	0.000000	4.000000	29.000000	0.000000
2024.663427	0.146691	0.549251	0.116607	78.728844	102.092590	131.873810	4.641716	0.000000	-1.858622	0.000000	0.000000	0.000000	-0.349109	-0.135644	-0.579520	0.000000	0.000000	4.000000	29.000000	0.000000
2024.666760	0.145376	0.548837	0.114740	78.728844	102.092590	131.873810	4.641716	0.000000	-1.858622	0.000000	0.000000	0.000000	-0.394727	-0.124251	-0.560039	0.000000	0.000000	4.000000	29.000000	0.000000
2024.670094	0.145376	0.548837	0.114740	78.728844	102.092590	131.873810	4.641716	0.000000	-1.858622	0.000000	0.000000	0.000000	-0.394727	-0.124251	-0.560039	0.000000	0.000000	4.000000	29.000000	0.000000
2024.673427	0.145376	0.548837	0.114740	78.800079	100.248344	130.190033	4.649620	0.000000	-1.838759	0.000000	0.000000	0.000000	-0.394727	-0.124251	-0.560039	0.000000	0.000000	4.000000	29.000000	0.000000
2024.676760	0.143916	0.548415	0.112963	78.800079	100.248344	130.190033	4.649620	0.000000	-1.838759	0.000000	0.000000	0.000000	-0.437929	-0.126556	-0.533139	0.000000	0.000000	4.000000	29.000000	0.000000
2024.680094	0.143916	0.548415	0.112963	78.800079	100.248344	130.190033	4.649620	0.000000	-1.838759	0.000000	0.000000	0.000000	-0.437929	-0.126556	-0.533139	0.000000	0.000000	4.000000	29.000000	0.000000
2024.683427	0.143916	0.548415	0.112963	78.858795	98.438606	128.556961	4.660221	0.000000	-1.811723	0.000000	0.000000	0.000000	-0.437929	-0.126556	-0.533139	0.000000	0.000000	4.000000	29.000000	0.000000
2024.686760	0.142331	0.547980	0.111231	78.858795	98.438606	128.556961	4.660221	0.000000	-1.811723	0.000000	0.000000	0.000000	-0.475374	-0.130527	-0.519428	0.000000	0.000000	4.000000	29.000000	0.000000
2024.690094	0.142331	0.547980	0.111231	78.858795	98.438606	128.556961	4.660221	0.000000	-1.811723	0.000000	0.000000	0.000000	-0.475374	-0.130527	-0.519428	0.000000	0.000000	4.000000	29.000000	0.000000
2024.693427	0.142331	0.547980	0.111231	78.905624	96.793320	127.099495	4.673034	0.000000	-1.778412	0.000000	0.000000	0.000000	-0.475374	-0.130527	-0.519428	0.000000	0.000000	4.000000	29.000000	0.000000
2024.696760	0.140572	0.547582	0.109569	78.905624	96.793320	127.099495	4.673034	0.000000	-1.778412	0.000000	0.000000	0.000000	-0.527775	-0.119232	-0.498672	0.000000	0.000000	4.000000	29.000000	0.000000
2024.700094	0.140572	0.547582	0.109569	78.905624	96.793320	127.099495	4.673034	0.000000	-1.778412	0.000000	0.000000	0.000000	-0.527775	-0.119232	-0.498672	0.000000	0.000000	4.000000	29.000000	0.000000
2024.703427	0.140572	0.547582	0.109569	78.944519	95.428566	125.930824	4.688872	0.000000	-1.736226	0.000000	0.000000	0.000000	-0.527775	-0.119232	-0.498672	0.000000	0.000000	4.000000	29.000000	0.000000
2024.706760	0.138687	0.547153	0.107935	78.944519	95.428566	125.930824	4.688872	0.000000	-1.736226	0.000000	0.000000	0.000000	-0.565601	-0.128831	-0.490398	0.000000	0.000000	4.000000	29.000000	0.000000
2024.710094	0.138687	0.547153	0.107935	78.944519	95.428566	125.930824	4.688872	0.000000	-1.736226	0.000000	0.000000	0.000000	-0.565601	-0.128831	-0.490398	0.000000	0.000000	4.000000	29.000000	0.000000
2024.713427	0.138687	0.547153	0.107935	78.977448	94.295967	125.007179	4.706792	0.000000	-1.687042	0.000000	0.000000	0.000000	-0.565601	-0.128831	-0.490398	0.000000	0.000000	4.000000	29.000000	0.000000
2024.716760	0.136683	0.546761	0.106353	78.977448	94.295967	125.007179	4.706792	0.000000	-1.687042	0.000000	0.000000	0.000000	-0.601084	-0.117586	-0.474347	0.000000	0.000000	4.000000	29.000000	0.000000
2024.720094	0.136683	0.546761	0.106353	78.977448	94.295967	125.007179	4.706792	0.000000	-1.687042	0.000000	0.000000	0.000000	-0.601084	-0.117586	-0.474347	0.000000	0.000000	4.000000	29.000000	0.000000
2024.723427	0.136683	0.546761	0.106353	79.006744	93.394669	124.319801	4.726735	0.000000	-1.630330	0.000000	0.000000	0.000000	-0.601084	-0.117586	-0.474347	0.000000	0.000000	4.000000	29.000000	0.000000
2024.726760	0.134518	0.546412	0.104874	79.006744	93.394669	124.319801	4.726735	0.000000	-1.630330	0.000000	0.000000	0.000000	-0.649631	-0.104661	-0.443683	0.000000	0.000000	4.000000	29.000000	0.000000
2024.730094	0.134518	0.546412	0.104874	79.006744	93.394669	124.319801	4.726735	0.000000	-1.630330	0.000000	0.000000	0.000000	-0.649631	-0.104661	-0.443683	0.000000	0.000000	4.000000	29.000000	0.000000
2024.733427	0.134518	0.546412	0.104874	79.033447	92.681473	123.831123	4.749368	0.000000	-1.563172	0.000000	0.000000	0.000000	-0.649631	-0.104661	-0.443683	0.000000	0.000000	4.000000	29.000000	0.000000
2024.736760	0.132263	0.546100	0.103441	79.033447	92.681473	123.831123	4.749368	0.000000	-1.563172	0.000000	0.000000	0.000000	-0.676520	-0.093587	-0.430191	0.000000	0.000000	4.000000	29.000000	0.000000
2024.740094	0.132263	0.546100	0.103441	79.033447	92.681473	123.831123	4.749368	0.000000	-1.563172	0.000000	0.000000	0.000000	-0.676520	-0.093587	-0.430191	0.000000	0.000000	4.000000	29.000000	0.000000
2024.743427	0.132263	0.546100	0.103441	79.057632	92.214417	123.586411	4.773221	0.000000	-1.488743	0.000000	0.000000	0.000000	-0.676520	-0.093587	-0.430191	0.000000	0.000000	4.000000	29.000000	0.000000
2024.746760	0.129913	0.545855	0.102147	79.057632	92.214417	123.586411	4.773221	0.000000	-1.488743	0.000000	0.000000	0.000000	-0.704874	-0.073457	-0.387955	0.000000	0.000000	4.000000	29.000000	0.000000
2024.750094	0.129913	0.545855	0.102147	79.057632	92.214417	123.586411	4.773221	0.000000	-1.488743	0.000000	0.000000	0.000000	-0.704874	-0.073457	-0.387955	0.000000	0.000000	4.000000	29.000000	0.000000
2024.753427	0.129913	0.545855	0.102147	79.082451	91.941406	123.534180	4.798482	0.000000	-1.405195	0.000000	0.000000	0.000000	-0.704874	-0.073457	-0.387955	0.000000	0.000000	4.000000	29.000000	0.000000
2024.756760	0.127439	0.545658	0.100984	79.082451	91.941406	123.534180	4.798482	0.000000	-1.405195	0.000000	0.000000	0.000000	-0.742312	-0.058997	-0.348917	0.000000	0.000000	4.000000	29.000000	0.000000
2024.760094	0.127439	0.545658	0.100984	79.082451	91.941406	123.534180	4.798482	0.000000	-1.405195	0.000000	0.000000	0.000000	-0.742312	-0.058997	-0.348917	0.000000	0.000000	4.000000	29.000000	0.000000
2024.763427	0.127439	0.545658	0.100984	79.104095	91.860489	123.691093	4.825061	0.000000	-1.311026	0.000000	0.000000	0.000000	-0.742312	-0.058997	-0.348917	0.000000	0.000000	4.000000	29.000000	0.000000
2024.766760	0.124889	0.545491	0.099922	79.104095	91.860489	123.691093	4.825061	0.000000	-1.311026	0.000000	0.000000	0.000000	-0.764973	-0.050141	-0.318656	0.000000	0.000000	4.000000	29.000000	0.000000
2024.770094	0.124889	0.545491	0.099922	79.104095	91.860489	123.691093	4.825061	0.000000	-1.311026	0.000000	0.000000	0.000000	-0.764973	-0.050141	-0.318656	0.000000	0.000000	4.000000	29.000000	0.000000
2024.773427	0.124889	0.545491	0.099922	79.127892	92.073021	124.125946	4.851760	0.000000	-1.208482	0.000000	0.000000	0.000000	-0.764973	-0.050141	-0.318656	0.000000	0.000000	4.000000	29.000000	0.000000
2024.776760	0.122329	0.545347	0.099007	79.127892	92.073021	124.125946	4.851760	0.000000	-1.208482	0.000000	0.000000	0.000000	-0.768006	-0.043306	-0.274510	0.000000	0.000000	4.000000	29.000000	0.000000
2024.780094	0.122329	0.545347	0.099007	79.127892	92.073021	124.125946	4.851760	0.000000	-1.208482	0.000000	0.000000	0.000000	-0.768006	-0.043306	-0.274510	0.000000	0.000000	4.000000	29.000000	0.000000
2024.783427	0.122329	0.545347	0.099007	79.167419	92.345116	124.477318	4.877499	0.000000	-1.100003	0.000000	0.000000	0.000000	-0.768006	-0.043306	-0.274510	0.000000	0.000000	4.000000	29.000000	0.000000
2024.786760	0.119696	0.545220	0.098213	79.167419	92.345116	124.477318	4.877499	0.000000	-1.100003	0.000000	0.000000	0.000000	-0.789682	-0.038156	-0.238071	0.000000	0.000000	4.000000	29.000000	0.000000
2024.790094	0.119696	0.545220	0.098213	79.167419	92.345116	124.477318	4.877499	0.000000	-1.100003	0.000000	0.000000	0.000000	-0.789682	-0.038156	-0.238071	0.000000	0.000000	4.000000	29.000000	0.000000
2024.793427	0.119696	0.545220	0.098213	79.248985	92.582977	124.274094	4.902387	0.000000	-0.983158	0.000000	0.000000	0.000000	-0.789682	-0.038156	-0.238071	0.000000	0.000000	4.000000	29.000000	0.000000
2024.796760	0.116987	0.545122	0.097520	79.248985	92.582977	124.274094	4.902387	0.000000	-0.983158	0.000000	0.000000	0.000000	-0.812926	-0.029258	-0.208166	0.000000	0.000000	4.000000	29.000000	0.000000
2024.800094	0.116987	0.545122	0.097520	79.248985	92.582977	124.274094	4.902387	0.000000	-0.983158	0.000000	0.000000	0.000000	-0.812926	-0.029258	-0.208166	0.000000	0.000000	4.000000	29.000000	0.000000
2024.803427	0.116987	0.545122	0.097520	79.367180	92.774139	123.580025	4.875979	0.000000	-0.849332	0.000000	0.000000	0.000000	-0.812926	-0.029258	-0.208166	0.000000	0.000000	4.000000	29.000000	0.000000
2024.806760	0.114266	0.545030	0.096854	79.367180	92.774139	123.580025	4.875979	0.000000	-0.849332	0.000000	0.000000	0.000000	-0.816046	-0.027671	-0.199644	0.000000	0.000000	4.000000	29.000000	0.000000
2024.810094	0.114266	0.545030	0.096854	79.367180	92.774139	123.580025	4.875979	0.000000	-0.849332	0.000000	0.000000	0.000000	-0.816046	-0.027671	-0.199644	0.000000	0.000000	4.000000	29.000000	0.000000
2024.813427	0.114266	0.545030	0.096854	79.496475	92.973366	123.156754	4.842705	0.000000	-0.713325	0.000000	0.000000	0.000000	-0.816046	-0.027671	-0.199644	0.000000	0.000000	4.000000	29.000000	0.000000
2024.816760	0.111456	0.544974	0.096228	79.496475	92.973366	123.156754	4.842705	0.000000	-0.713325	0.000000	0.000000	0.000000	-0.843179	-0.016818	-0.187796	0.000000	0.000000	4.000000	29.000000	0.000000
2024.820094	0.111456	0.544974	0.096228	79.496475	92.973366	123.156754	4.842705	0.000000	-0.713325	0.000000	0.000000	0.000000	-0.843179	-0.016818	-0.187796	0.000000	0.000000	4.000000	29.000000	0.000000
2024.823427	0.111456	0.544974	0.096228	79.605186	93.131317	123.381493	4.811406	0.000000	-0.572795	0.000000	0.000000	0.000000	-0.843179	-0.016818	-0.187796	0.000000	0.000000	4.000000	29.000000	0.000000
2024.826760	0.108638	0.544942	0.095646	79.605186	93.131317	123.381493	4.811406	0.000000	-0.572795	0.000000	0.000000	0.000000	-0.845439	-0.009696	-0.174585	0.000000	0.000000	4.000000	29.000000	0.000000
2024.830094	0.108638	0.544942	0.095646	79.605186	93.131317	123.381493	4.811406	0.000000	-0.572795	0.000000	0.000000	0.000000	-0.845439	-0.009696	-0.174585	0.000000	0.000000	4.000000	29.000000	0.000000
2024.833427	0.108638	0.544942	0.095646	79.719193	93.256538	123.678360	4.782308	0.000000	-0.431888	0.000000	0.000000	0.000000	-0.845439	-0.009696	-0.174585	0.000000	0.000000	4.000000	29.000000	0.000000
2024.836760	0.105703	0.544945	0.095107	79.719193	93.256538	123.678360	4.782308	0.000000	-0.431888	0.000000	0.000000	0.000000	-0.880545	0.001076	-0.161744	0.000000	0.000000	4.000000	29.000000	0.000000
2024.840094	0.105703	0.544945	0.095107	79.719193	93.256538	123.678360	4.782308	0.000000	-0.431888	0.000000	0.000000	0.000000	-0.880545	0.001076	-0.161744	0.000000	0.000000	4.000000	29.000000	0.000000
2024.843427	0.105703	0.544945	0.095107	79.870415	93.478462	123.969696	4.755351	0.000000	-0.285131	0.000000	0.000000	0.000000	-0.880545	0.001076	-0.161744	0.000000	0.000000	4.000000	29.000000	0.000000
2024.846760	0.102725	0.544997	0.094573	79.870415	93.478462	123.969696	4.755351	0.000000	-0.285131	0.000000	0.000000	0.000000	-0.893272	0.015549	-0.160241	0.000000	0.000000	4.000000	29.000000	0.000000
2024.850094	0.102725	0.544997	0.094573	79.870415	93.478462	123.969696	4.755351	0.000000	-0.285131	0.000000	0.000000	0.000000	-0.893272	0.015549	-0.160241	0.000000	0.000000	4.000000	29.000000	0.000000
2024.853427	0.102725	0.544997	0.094573	80.024406	93.908485	124.067329	4.728644	0.000000	-0.136252	0.000000	0.000000	0.000000	-0.893272	0.015549	-0.160241	0.000000	0.000000	4.000000	29.000000	0.000000
2024.856760	0.099676	0.545078	0.094031	80.024406	93.908485	124.067329	4.728644	0.000000	-0.136252	0.000000	0.000000	0.000000	-0.914719	0.024400	-0.162532	0.000000	0.000000	4.000000	29.000000	0.000000
2024.860094	0.099676	0.545078	0.094031	80.024406	93.908485	124.067329	4.728644	0.000000	-0.136252	0.000000	0.000000	0.000000	-0.914719	0.024400	-0.162532	0.000000	0.000000	4.000000	29.000000	0.000000
2024.863427	0.099676	0.545078	0.094031	80.157738	94.679222	124.235558	4.701556	0.000000	0.016201	0.000000	0.000000	0.000000	-0.914719	0.024400	-0.162532	0.000000	0.000000	4.000000	29.000000	0.000000
2024.866760	0.096544	0.545171	0.093566	80.157738	94.679222	124.235558	4.701556	0.000000	0.016201	0.000000	0.000000	0.000000	-0.939630	0.027733	-0.139498	0.000000	0.000000	4.000000	29.000000	0.000000
2024.870094	0.096544	0.545171	0.093566	80.157738	94.679222	124.235558	4.701556	0.000000	0.016201	0.000000	0.000000	0.000000	-0.939630	0.027733	-0.139498	0.000000	0.000000	4.000000	29.000000	0.000000
2024.873427	0.096544	0.545171	0.093566	80.257935	95.625824	125.027924	4.678306	0.000000	0.172806	0.000000	0.000000	0.000000	-0.939630	0.027733	-0.139498	0.000000	0.000000	4.000000	29.000000	0.000000
2024.876760	0.093348	0.545268	0.093134	80.257935	95.625824	125.027924	4.678306	0.000000	0.172806	0.000000	0.000000	0.000000	-0.958883	0.029259	-0.129651	0.000000	0.000000	4.000000	29.000000	0.000000
2024.880094	0.093348	0.545268	0.093134	80.257935	95.625824	125.027924	4.678306	0.000000	0.172806	0.000000	0.000000	0.000000	-0.958883	0.029259	-0.129651	0.000000	0.000000	4.000000	29.000000	0.000000
2024.883427	0.093348	0.545268	0.093134	80.349930	96.661072	126.044502	4.656697	0.000000	0.332620	0.000000	0.000000	0.000000	-0.958883	0.029259	-0.129651	0.000000	0.000000	4.000000	29.000000	0.000000
2024.886760	0.090102	0.545402	0.092827	80.349930	96.661072	126.044502	4.656697	0.000000	0.332620	0.000000	0.000000	0.000000	-0.973640	0.039995	-0.092097	0.000000	0.000000	4.000000	29.000000	0.000000
2024.890094	0.090102	0.545402	0.092827	80.349930	96.661072	126.044502	4.656697	0.000000	0.332620	0.000000	0.000000	0.000000	-0.973640	0.039995	-0.092097	0.000000	0.000000	4.000000	29.000000	0.000000
2024.893427	0.090102	0.545402	0.092827	80.467377	97.686653	126.538506	4.641348	0.000000	0.494893	0.000000	0.000000	0.000000	-0.973640	0.039995	-0.092097	0.000000	0.000000	4.000000	29.000000	0.000000
2024.896760	0.086844	0.545510	0.092547	80.467377	97.686653	126.538506	4.641348	0.000000	0.494893	0.000000	0.000000	0.000000	-0.977523	0.032459	-0.083848	0.000000	0.000000	4.000000	29.000000	0.000000
2024.900094	0.086844	0.545510	0.092547	80.467377	97.686653	126.538506	4.641348	0.000000	0.494893	0.000000	0.000000	0.000000	-0.977523	0.032459	-0.083848	0.000000	0.000000	4.000000	29.000000	0.000000
2024.903427	0.086844	0.545510	0.092547	80.598198	98.746201	126.838661	4.627373	0.000000	0.657813	0.000000	0.000000	0.000000	-0.977523	0.032459	-0.083848	0.000000	0.000000	4.000000	29.000000	0.000000
2024.906760	0.083527	0.545648	0.092354	80.598198	98.746201	126.838661	4.627373	0.000000	0.657813	0.000000	0.000000	0.000000	-0.994918	0.041441	-0.058127	0.000000	0.000000	4.000000	29.000000	0.000000
2024.910094	0.083527	0.545648	0.092354	80.598198	98.746201	126.838661	4.627373	0.000000	0.657813	0.000000	0.000000	0.000000	-0.994918	0.041441	-0.058127	0.000000	0.000000	4.000000	29.000000	0.000000
2024.913427	0.083527	0.545648	0.092354	80.741440	99.975471	127.490753	4.617685	0.000000	0.823633	0.000000	0.000000	0.000000	-0.994918	0.041441	-0.058127	0.000000	0.000000	4.000000	29.000000	0.000000
2024.916760	0.080226	0.545749	0.092204	80.741440	99.975471	127.490753	4.617685	0.000000	0.823633	0.000000	0.000000	0.000000	-0.990524	0.030369	-0.044784	0.000000	0.000000	4.000000	29.000000	0.000000
2024.920094	0.080226	0.545749	0.092204	80.741440	99.975471	127.490753	4.617685	0.000000	0.823633	0.000000	0.000000	0.000000	-0.990524	0.030369	-0.044784	0.000000	0.000000	4.000000	29.000000	0.000000
2024.923427	0.080226	0.545749	0.092204	80.902863	101.403870	128.571365	4.610221	0.000000	0.988720	0.000000	0.000000	0.000000	-0.990524	0.030369	-0.044784	0.000000	0.000000	4.000000	29.000000	0.000000
2024.926760	0.076913	0.545862	0.092116	80.902863	101.403870	128.571365	4.610221	0.000000	0.988720	0.000000	0.000000	0.000000	-0.993748	0.033954	-0.026614	0.000000	0.000000	4.000000	29.000000	0.000000
2024.930094	0.076913	0.545862	0.092116	80.902863	101.403870	128.571365	4.610221	0.000000	0.988720	0.000000	0.000000	0.000000	-0.993748	0.033954	-0.026614	0.000000	0.000000	4.000000	29.000000	0.000000
2024.933427	0.076913	0.545862	0.092116	81.086349	103.141182	130.081284	4.605786	0.000000	1.154345	0.000000	0.000000	0.000000	-0.993748	0.033954	-0.026614	0.000000	0.000000	4.000000	29.000000	0.000000
2024.936760	0.073563	0.545957	0.092096	81.086349	103.141182	130.081284	4.605786	0.000000	1.154345	0.000000	0.000000	0.000000	-1.004959	0.028489	-0.005997	0.000000	0.000000	4.000000	29.000000	0.000000
2024.940094	0.073563	0.545957	0.092096	81.086349	103.141182	130.081284	4.605786	0.000000	1.154345	0.000000	0.000000	0.000000	-1.004959	0.028489	-0.005997	0.000000	0.000000	4.000000	29.000000	0.000000
2024.943427	0.073563	0.545957	0.092096	81.268646	105.178871	131.797775	4.604786	0.000000	1.321838	0.000000	0.000000	0.000000	-1.004959	0.028489	-0.005997	0.000000	0.000000	4.000000	29.000000	0.000000
2024.946760	0.070195	0.546058	0.092097	81.268646	105.178871	131.797775	4.604786	0.000000	1.321838	0.000000	0.000000	0.000000	-1.010413	0.030271	0.000410	0.000000	0.000000	4.000000	29.000000	0.000000
2024.950094	0.070195	0.546058	0.092097	81.268646	105.178871	131.797775	4.604786	0.000000	1.321838	0.000000	0.000000	0.000000	-1.010413	0.030271	0.000410	0.000000	0.000000	4.000000	29.000000	0.000000
2024.953427	0.070195	0.546058	0.092097	81.415039	107.321564	133.414841	4.604855	0.000000	1.490240	0.000000	0.000000	0.000000	-1.010413	0.030271	0.000410	0.000000	0.000000	4.000000	29.000000	0.000000
2024.956760	0.066838	0.546123	0.092143	81.415039	107.321564	133.414841	4.604855	0.000000	1.490240	0.000000	0.000000	0.000000	-1.007238	0.019389	0.013745	0.000000	0.000000	4.000000	29.000000	0.000000
2024.960094	0.066838	0.546123	0.092143	81.415039	107.321564	133.414841	4.604855	0.000000	1.490240	0.000000	0.000000	0.000000	-1.007238	0.019389	0.013745	0.000000	0.000000	4.000000	29.000000	0.000000
2024.963427	0.066838	0.546123	0.092143	81.494553	109.376839	135.008057	4.607145	0.000000	1.658113	0.000000	0.000000	0.000000	-1.007238	0.019389	0.013745	0.000000	0.000000	4.000000	29.000000	0.000000
2024.966760	0.063464	0.546152	0.092236	81.494553	109.376839	135.008057	4.607145	0.000000	1.658113	0.000000	0.000000	0.000000	-1.012201	0.008575	0.028051	0.000000	0.000000	4.000000	29.000000	0.000000
2024.970094	0.063464	0.546152	0.092236	81.494553	109.376839	135.008057	4.607145	0.000000	1.658113	0.000000	0.000000	0.000000	-1.012201	0.008575	0.028051	0.000000	0.000000	4.000000	29.000000	0.000000
2024.973427	0.063464	0.546152	0.092236	81.487633	111.171883	136.558243	4.611821	0.000000	1.826813	0.000000	0.000000	0.000000	-1.012201	0.008575	0.028051	0.000000	0.000000	4.000000	29.000000	0.000000
2024.976760	0.060148	0.546156	0.092347	81.487633	111.171883	136.558243	4.611821	0.000000	1.826813	0.000000	0.000000	0.000000	-0.994722	0.001365	0.033180	0.000000	0.000000	4.000000	29.000000	0.000000
2024.980094	0.060148	0.546156	0.092347	81.487633	111.171883	136.558243	4.611821	0.000000	1.826813	0.000000	0.000000	0.000000	-0.994722	0.001365	0.033180	0.000000	0.000000	4.000000	29.000000	0.000000
2024.983427	0.060148	0.546156	0.092347	81.396454	112.727592	137.962051	4.590766	0.000000	1.981128	0.000000	0.000000	0.000000	-0.994722	0.001365	0.033180	0.000000	0.000000	4.000000	29.000000	0.000000
2024.986760	0.056836	0.546118	0.092464	81.396454	112.727592	137.962051	4.590766	0.000000	1.981128	0.000000	0.000000	0.000000	-0.993613	-0.011292	0.035153	0.000000	0.000000	4.000000	29.000000	0.000000
2024.990094	0.056836	0.546118	0.092464	81.396454	112.727592	137.962051	4.590766	0.000000	1.981128	0.000000	0.000000	0.000000	-0.993613	-0.011292	0.035153	0.000000	0.000000	4.000000	29.000000	0.000000
2024.993427	0.056836	0.546118	0.092464	81.265762	114.286217	139.357727	4.530651	0.000000	2.114995	0.000000	0.000000	0.000000	-0.993613	-0.011292	0.035153	0.000000	0.000000	4.000000	29.000000	0.000000
2024.996760	0.053502	0.546087	0.092603	81.265762	114.286217	139.357727	4.530651	0.000000	2.114995	0.000000	0.000000	0.000000	-1.000087	-0.009420	0.041563	0.000000	0.000000	4.000000	29.000000	0.000000
2025.000094	0.053502	0.546087	0.092603	81.265762	114.286217	139.357727	4.530651	0.000000	2.114995	0.000000	0.000000	0.000000	-1.000087	-0.009420	0.041563	0.000000	0.000000	4.000000	29.000000	0.000000
2025.003427	0.053502	0.546087	0.092603	81.126442	115.803345	140.864487	4.468340	0.000000	2.243643	0.000000	0.000000	0.000000	-1.000087	-0.009420	0.041563	0.000000	0.000000	4.000000	29.000000	0.000000
2025.006760	0.050168	0.546037	0.092704	81.126442	115.803345	140.864487	4.468340	0.000000	2.243643	0.000000	0.000000	0.000000	-1.000434	-0.014883	0.030382	0.000000	0.000000	4.000000	29.000000	0.000000
2025.010094	0.050168	0.546037	0.092704	81.126442	115.803345	140.864487	4.468340	0.000000	2.243643	0.000000	0.000000	0.000000	-1.000434	-0.014883	0.030382	0.000000	0.000000	4.000000	29.000000	0.000000
2025.013427	0.050168	0.546037	0.092704	80.986534	117.189804	142.208099	4.404042	0.000000	2.367365	0.000000	0.000000	0.000000	-1.000434	-0.014883	0.030382	0.000000	0.000000	4.000000	29.000000	0.000000
2025.016760	0.046832	0.545970	0.092768	80.986534	117.189804	142.208099	4.404042	0.000000	2.367365	0.000000	0.000000	0.000000	-1.000653	-0.020349	0.019193	0.000000	0.000000	4.000000	29.000000	0.000000
2025.020094	0.046832	0.545970	0.092768	80.986534	117.189804	142.208099	4.404042	0.000000	2.367365	0.000000	0.000000	0.000000	-1.000653	-0.020349	0.019193	0.000000	0.000000	4.000000	29.000000	0.000000
2025.023427	0.046832	0.545970	0.092768	80.852669	118.356865	143.283188	4.338036	0.000000	2.486251	0.000000	0.000000	0.000000	-1.000653	-0.020349	0.019193	0.000000	0.000000	4.000000	29.000000	0.000000
2025.026760	0.043471	0.545902	0.092814	80.852669	118.356865	143.283188	4.338036	0.000000	2.486251	0.000000	0.000000	0.000000	-1.008172	-0.020343	0.013726	0.000000	0.000000	4.000000	29.000000	0.000000
2025.030094	0.043471	0.545902	0.092814	80.852669	118.356865	143.283188	4.338036	0.000000	2.486251	0.000000	0.000000	0.000000	-1.008172	-0.020343	0.013726	0.000000	0.000000	4.000000	29.000000	0.000000
2025.033427	0.043471	0.545902	0.092814	80.725807	119.343636	144.144897	4.270314	0.000000	2.600850	0.000000	0.000000	0.000000	-1.008172	-0.020343	0.013726	0.000000	0.000000	4.000000	29.000000	0.000000
2025.036760	0.040162	0.545798	0.092801	80.725807	119.343636	144.144897	4.270314	0.000000	2.600850	0.000000	0.000000	0.000000	-0.992902	-0.031250	-0.003832	0.000000	0.000000	4.000000	29.000000	0.000000
2025.040094	0.040162	0.545798	0.092801	80.725807	119.343636	144.144897	4.270314	0.000000	2.600850	0.000000	0.000000	0.000000	-0.992902	-0.031250	-0.003832	0.000000	0.000000	4.000000	29.000000	0.000000
2025.043427	0.040162	0.545798	0.092801	80.618248	120.076874	144.881393	4.202172	0.000000	2.709567	0.000000	0.000000	0.000000	-0.992902	-0.031250	-0.003832	0.000000	0.000000	4.000000	29.000000	0.000000
2025.046760	0.036882	0.545651	0.092793	80.618248	120.076874	144.881393	4.202172	0.000000	2.709567	0.000000	0.000000	0.000000	-0.984021	-0.043847	-0.002338	0.000000	0.000000	4.000000	29.000000	0.000000
2025.050094	0.036882	0.545651	0.092793	80.618248	120.076874	144.881393	4.202172	0.000000	2.709567	0.000000	0.000000	0.000000	-0.984021	-0.043847	-0.002338	0.000000	0.000000	4.000000	29.000000	0.000000
2025.053427	0.036882	0.545651	0.092793	80.530388	120.573494	145.570496	4.134241	0.000000	2.812127	0.000000	0.000000	0.000000	-0.984021	-0.043847	-0.002338	0.000000	0.000000	4.000000	29.000000	0.000000
2025.056760	0.033601	0.545439	0.092736	80.530388	120.573494	145.570496	4.134241	0.000000	2.812127	0.000000	0.000000	0.000000	-0.984111	-0.063777	-0.017049	0.000000	0.000000	4.000000	29.000000	0.000000
2025.060094	0.033601	0.545439	0.092736	80.530388	120.573494	145.570496	4.134241	0.000000	2.812127	0.000000	0.000000	0.000000	-0.984111	-0.063777	-0.017049	0.000000	0.000000	4.000000	29.000000	0.000000
2025.063427	0.033601	0.545439	0.092736	80.461647	120.901726	146.130020	4.065381	0.000000	2.910787	0.000000	0.000000	0.000000	-0.984111	-0.063777	-0.017049	0.000000	0.000000	4.000000	29.000000	0.000000
2025.066760	0.030374	0.545178	0.092645	80.461647	120.901726	146.130020	4.065381	0.000000	2.910787	0.000000	0.000000	0.000000	-0.968064	-0.078199	-0.027527	0.000000	0.000000	4.000000	29.000000	0.000000
2025.070094	0.030374	0.545178	0.092645	80.461647	120.901726	146.130020	4.065381	0.000000	2.910787	0.000000	0.000000	0.000000	-0.968064	-0.078199	-0.027527	0.000000	0.000000	4.000000	29.000000	0.000000
2025.073427	0.030374	0.545178	0.092645	80.407280	121.090401	146.221649	3.997056	0.000000	3.003922	0.000000	0.000000	0.000000	-0.968064	-0.078199	-0.027527	0.000000	0.000000	4.000000	29.000000	0.000000
2025.076760	0.027253	0.544851	0.092499	80.407280	121.090401	146.221649	3.997056	0.000000	3.003922	0.000000	0.000000	0.000000	-0.936527	-0.098038	-0.043669	0.000000	0.000000	4.000000	29.000000	0.000000
2025.080094	0.027253	0.544851	0.092499	80.407280	121.090401	146.221649	3.997056	0.000000	3.003922	0.000000	0.000000	0.000000	-0.936527	-0.098038	-0.043669	0.000000	0.000000	4.000000	29.000000	0.000000
2025.083427	0.027253	0.544851	0.092499	80.356552	121.226021	145.994781	3.930157	0.000000	3.090933	0.000000	0.000000	0.000000	-0.936527	-0.098038	-0.043669	0.000000	0.000000	4.000000	29.000000	0.000000
2025.086760	0.024235	0.544452	0.092262	80.356552	121.226021	145.994781	3.930157	0.000000	3.090933	0.000000	0.000000	0.000000	-0.905351	-0.119709	-0.071052	0.000000	0.000000	4.000000	29.000000	0.000000
2025.090094	0.024235	0.544452	0.092262	80.356552	121.226021	145.994781	3.930157	0.000000	3.090933	0.000000	0.000000	0.000000	-0.905351	-0.119709	-0.071052	0.000000	0.000000	4.000000	29.000000	0.000000
2025.093427	0.024235	0.544452	0.092262	80.304192	121.210052	145.570557	3.864076	0.000000	3.173155	0.000000	0.000000	0.000000	-0.905351	-0.119709	-0.071052	0.000000	0.000000	4.000000	29.000000	0.000000
2025.096760	0.021246	0.544006	0.091995	80.304192	121.210052	145.570557	3.864076	0.000000	3.173155	0.000000	0.000000	0.000000	-0.896661	-0.134008	-0.080203	0.000000	0.000000	4.000000	29.000000	0.000000
2025.100094	0.021246	0.544006	0.091995	80.304192	121.210052	145.570557	3.864076	0.000000	3.173155	0.000000	0.000000	0.000000	-0.896661	-0.134008	-0.080203	0.000000	0.000000	4.000000	29.000000	0.000000
2025.103427	0.021246	0.544006	0.091995	80.189888	121.004753	145.338806	3.798297	0.000000	3.251606	0.000000	0.000000	0.000000	-0.896661	-0.134008	-0.080203	0.000000	0.000000	4.000000	29.000000	0.000000
2025.106760	0.018389	0.543565	0.091645	80.189888	121.004753	145.338806	3.798297	0.000000	3.251606	0.000000	0.000000	0.000000	-0.857115	-0.132134	-0.104883	0.000000	0.000000	4.000000	29.000000	0.000000
2025.110094	0.018389	0.543565	0.091645	80.189888	121.004753	145.338806	3.798297	0.000000	3.251606	0.000000	0.000000	0.000000	-0.857115	-0.132134	-0.104883	0.000000	0.000000	4.000000	29.000000	0.000000
2025.113427	0.018389	0.543565	0.091645	79.986214	120.447479	144.998627	3.734039	0.000000	3.325200	0.000000	0.000000	0.000000	-0.857115	-0.132134	-0.104883	0.000000	0.000000	4.000000	29.000000	0.000000
2025.116760	0.015639	0.543089	0.091243	79.986214	120.447479	144.998627	3.734039	0.000000	3.325200	0.000000	0.000000	0.000000	-0.824917	-0.142794	-0.120758	0.000000	0.000000	4.000000	29.000000	0.000000
2025.120094	0.015639	0.543089	0.091243	79.986214	120.447479	144.998627	3.734039	0.000000	3.325200	0.000000	0.000000	0.000000	-0.824917	-0.142794	-0.120758	0.000000	0.000000	4.000000	29.000000	0.000000
2025.123427	0.015639	0.543089	0.091243	79.725304	119.701187	144.264572	3.671274	0.000000	3.394370	0.000000	0.000000	0.000000	-0.824917	-0.142794	-0.120758	0.000000	0.000000	4.000000	29.000000	0.000000
2025.126760	0.013023	0.542608	0.090783	79.725304	119.701187	144.264572	3.671274	0.000000	3.394370	0.000000	0.000000	0.000000	-0.784838	-0.144408	-0.137797	0.000000	0.000000	4.000000	29.000000	0.000000
2025.130094	0.013023	0.542608	0.090783	79.725304	119.701187	144.264572	3.671274	0.000000	3.394370	0.000000	0.000000	0.000000	-0.784838	-0.144408	-0.137797	0.000000	0.000000	4.000000	29.000000	0.000000
2025.133427	0.013023	0.542608	0.090783	79.422974	118.780777	143.192062	3.610415	0.000000	3.459033	0.000000	0.000000	0.000000	-0.784838	-0.144408	-0.137797	0.000000	0.000000	4.000000	29.000000	0.000000
2025.136760	0.010542	0.542133	0.090348	79.422974	118.780777	143.192062	3.610415	0.000000	3.459033	0.000000	0.000000	0.000000	-0.744217	-0.142363	-0.130735	0.000000	0.000000	4.000000	29.000000	0.000000
2025.140094	0.010542	0.542133	0.090348	79.422974	118.780777	143.192062	3.610415	0.000000	3.459033	0.000000	0.000000	0.000000	-0.744217	-0.142363	-0.130735	0.000000	0.000000	4.000000	29.000000	0.000000
2025.143427	0.010542	0.542133	0.090348	79.089073	117.789780	142.312790	3.552990	0.000000	3.517991	0.000000	0.000000	0.000000	-0.744217	-0.142363	-0.130735	0.000000	0.000000	4.000000	29.000000	0.000000
2025.146760	0.008197	0.541672	0.089977	79.089073	117.789780	142.312790	3.552990	0.000000	3.517991	0.000000	0.000000	0.000000	-0.703653	-0.138510	-0.111326	0.000000	0.000000	4.000000	29.000000	0.000000
2025.150094	0.008197	0.541672	0.089977	79.089073	117.789780	142.312790	3.552990	0.000000	3.517991	0.000000	0.000000	0.000000	-0.703653	-0.138510	-0.111326	0.000000	0.000000	4.000000	29.000000	0.000000
2025.153427	0.008197	0.541672	0.089977	78.739006	116.703110	141.748032	3.499831	0.000000	3.570880	0.000000	0.000000	0.000000	-0.703653	-0.138510	-0.111326	0.000000	0.000000	4.000000	29.000000	0.000000
2025.156760	0.006064	0.541259	0.089706	78.739006	116.703110	141.748032	3.499831	0.000000	3.570880	0.000000	0.000000	0.000000	-0.639974	-0.123945	-0.081201	0.000000	0.000000	4.000000	29.000000	0.000000
2025.160094	0.006064	0.541259	0.089706	78.739006	116.703110	141.748032	3.499831	0.000000	3.570880	0.000000	0.000000	0.000000	-0.639974	-0.123945	-0.081201	0.000000	0.000000	4.000000	29.000000	0.000000
2025.163427	0.006064	0.541259	0.089706	78.387535	115.648094	141.198807	3.453171	0.000000	3.616022	0.000000	0.000000	0.000000	-0.639974	-0.123945	-0.081201	0.000000	0.000000	4.000000	29.000000	0.000000
2025.166760	0.004193	0.540834	0.089547	78.387535	115.648094	141.198807	3.453171	0.000000	3.616022	0.000000	0.000000	0.000000	-0.561180	-0.127377	-0.047641	0.000000	0.000000	4.000000	29.000000	0.000000
2025.170094	0.004193	0.540834	0.089547	78.387535	115.648094	141.198807	3.453171	0.000000	3.616022	0.000000	0.000000	0.000000	-0.561180	-0.127377	-0.047641	0.000000	0.000000	4.000000	29.000000	0.000000
2025.173427	0.004193	0.540834	0.089547	78.072083	114.727249	140.642593	3.414183	0.000000	3.652856	0.000000	0.000000	0.000000	-0.561180	-0.127377	-0.047641	0.000000	0.000000	4.000000	29.000000	0.000000
2025.176760	0.002584	0.540458	0.089494	78.072083	114.727249	140.642593	3.414183	0.000000	3.652856	0.000000	0.000000	0.000000	-0.482835	-0.112947	-0.015990	0.000000	0.000000	4.000000	29.000000	0.000000
2025.180094	0.002584	0.540458	0.089494	78.072083	114.727249	140.642593	3.414183	0.000000	3.652856	0.000000	0.000000	0.000000	-0.482835	-0.112947	-0.015990	0.000000	0.000000	4.000000	29.000000	0.000000
2025.183427	0.002584	0.540458	0.089494	77.812767	113.992310	139.924698	3.382634	0.000000	3.682091	0.000000	0.000000	0.000000	-0.482835	-0.112947	-0.015990	0.000000	0.000000	4.000000	29.000000	0.000000
2025.186760	0.001286	0.540063	0.089518	77.812767	113.992310	139.924698	3.382634	0.000000	3.682091	0.000000	0.000000	0.000000	-0.389257	-0.118276	0.007276	0.000000	0.000000	4.000000	29.000000	0.000000
2025.190094	0.001286	0.540063	0.089518	77.812767	113.992310	139.924698	3.382634	0.000000	3.682091	0.000000	0.000000	0.000000	-0.389257	-0.118276	0.007276	0.000000	0.000000	4.000000	29.000000	0.000000
2025.193427	0.001286	0.540063	0.089518	77.620949	113.484261	139.108261	3.358802	0.000000	3.703842	0.000000	0.000000	0.000000	-0.389257	-0.118276	0.007276	0.000000	0.000000	4.000000	29.000000	0.000000
2025.196760	0.000274	0.539729	0.089630	77.620949	113.484261	139.108261	3.358802	0.000000	3.703842	0.000000	0.000000	0.000000	-0.303627	-0.100387	0.033722	0.000000	0.000000	4.000000	29.000000	0.000000
2025.200094	0.000274	0.539729	0.089630	77.620949	113.484261	139.108261	3.358802	0.000000	3.703842	0.000000	0.000000	0.000000	-0.303627	-0.100387	0.033722	0.000000	0.000000	4.000000	29.000000	0.000000
2025.203427	0.000274	0.539729	0.089630	77.490852	113.166985	138.695190	3.342288	0.000000	3.718751	0.000000	0.000000	0.000000	-0.303627	-0.100387	0.033722	0.000000	0.000000	4.000000	29.000000	0.000000
2025.206760	0.000274	0.539729	0.089630	77.490852	113.166985	138.695190	3.342288	0.000000	3.718751	0.000000	0.000000	0.000000	-0.303627	-0.100387	0.033722	0.000000	0.000000	4.000000	29.000000	0.000000
2025.210094	-0.000427	0.539400	0.089780	77.490852	113.166985	138.695190	3.342288	0.000000	3.718751	0.000000	0.000000	0.000000	-0.210293	-0.098640	0.044998	0.000000	0.000000	4.000000	29.000000	0.000000
2025.213427	-0.000427	0.539400	0.089780	77.419678	113.024773	138.664734	3.342288	0.000000	3.718751	0.000000	0.000000	0.000000	-0.210293	-0.098640	0.044998	0.000000	0.000000	4.000000	29.000000	0.000000
2025.216760	-0.000817	0.539107	0.089965	77.419678	113.024773	138.664734	3.342288	0.000000	3.718751	0.000000	0.000000	0.000000	-0.116925	-0.087951	0.055290	0.000000	0.000000	4.000000	29.000000	0.000000
2025.220094	-0.000817	0.539107	0.089965	77.419678	113.024773	138.664734	3.342288	0.000000	3.718751	0.000000	0.000000	0.000000	-0.116925	-0.087951	0.055290	0.000000	0.000000	4.000000	29.000000	0.000000
2025.223427	-0.000817	0.539107	0.089965	77.402863	113.043900	138.709854	3.329044	0.000000	3.730612	0.000000	0.000000	0.000000	-0.116925	-0.087951	0.055290	0.000000	0.000000	4.000000	29.000000	0.000000
2025.226760	-0.000817	0.539107	0.089965	77.402863	113.043900	138.709854	3.329044	0.000000	3.730612	0.000000	0.000000	0.000000	-0.116925	-0.087951	0.055290	0.000000	0.000000	4.000000	29.000000	0.000000
2025.230094	-0.000921	0.538867	0.090201	77.402863	113.043900	138.709854	3.329044	0.000000	3.730612	0.000000	0.000000	0.000000	-0.031288	-0.071898	0.071014	0.000000	0.000000	4.000000	29.000000	0.000000
2025.233427	-0.000921	0.538867	0.090201	77.399467	113.113579	138.765656	3.329044	0.000000	3.730612	0.000000	0.000000	0.000000	-0.031288	-0.071898	0.071014	0.000000	0.000000	4.000000	29.000000	0.000000
2025.236760	-0.000921	0.538867	0.090201	77.399467	113.113579	138.765656	3.329044	0.000000	3.730612	0.000000	0.000000	0.000000	-0.031288	-0.071898	0.071014	0.000000	0.000000	4.000000	29.000000	0.000000
2025.240094	-0.000921	0.538867	0.090201	77.399467	113.113579	138.765656	3.329044	0.000000	3.730612	0.000000	0.000000	0.000000	-0.031288	-0.071898	0.071014	0.000000	0.000000	4.000000	29.000000	0.000000
2025.243427	-0.000376	0.538495	0.090478	77.394547	113.203087	138.818359	3.331996	0.000000	3.727975	0.000000	0.000000	0.000000	0.163648	-0.111490	0.083112	0.000000	0.000000	4.000000	29.000000	0.000000
2025.246760	-0.000376	0.538495	0.090478	77.394547	113.203087	138.818359	3.331996	0.000000	3.727975	0.000000	0.000000	0.000000	0.163648	-0.111490	0.083112	0.000000	0.000000	4.000000	29.000000	0.000000
2025.250094	-0.000376	0.538495	0.090478	77.394547	113.203087	138.818359	3.331996	0.000000	3.727975	0.000000	0.000000	0.000000	0.163648	-0.111490	0.083112	0.000000	0.000000	4.000000	29.000000	0.000000
2025.253427	-0.000376	0.538495	0.090478	77.389572	113.306190	138.871063	3.347694	0.000000	3.713886	0.000000	0.000000	0.000000	0.163648	-0.111490	0.083112	0.000000	0.000000	4.000000	29.000000	0.000000
2025.256760	0.000144	0.538364	0.090518	77.389572	113.306190	138.871063	3.347694	0.000000	3.713886	0.000000	0.000000	0.000000	0.155991	-0.039532	0.011922	0.000000	0.000000	4.000000	29.000000	0.000000
2025.260094	0.000144	0.538364	0.090518	77.389572	113.306190	138.871063	3.347694	0.000000	3.713886	0.000000	0.000000	0.000000	0.155991	-0.039532	0.011922	0.000000	0.000000	4.000000	29.000000	0.000000
2025.263427	0.000144	0.538364	0.090518	77.383377	113.438408	138.936874	3.358088	0.000000	3.704491	0.000000	0.000000	0.000000	0.155991	-0.039532	0.011922	0.000000	0.000000	4.000000	29.000000	0.000000
2025.266760	0.000144	0.538364	0.090518	77.383377	113.438408	138.936874	3.358088	0.000000	3.704491	0.000000	0.000000	0.000000	0.155991	-0.039532	0.011922	0.000000	0.000000	4.000000	29.000000	0.000000
2025.270094	0.000794	0.538244	0.090435	77.383377	113.438408	138.936874	3.358088	0.000000	3.704491	0.000000	0.000000	0.000000	0.194963	-0.035775	-0.025011	0.000000	0.000000	4.000000	29.000000	0.000000
2025.273427	0.000794	0.538244	0.090435	77.374672	113.612534	139.028915	3.358088	0.000000	3.704491	0.000000	0.000000	0.000000	0.194963	-0.035775	-0.025011	0.000000	0.000000	4.000000	29.000000	0.000000
2025.276760	0.001626	0.538149	0.090306	77.374672	113.612534	139.028915	3.358088	0.000000	3.704491	0.000000	0.000000	0.000000	0.249448	-0.028541	-0.038534	0.000000	0.000000	4.000000	29.000000	0.000000
2025.280094	0.001626	0.538149	0.090306	77.374672	113.612534	139.028915	3.358088	0.000000	3.704491	0.000000	0.000000	0.000000	0.249448	-0.028541	-0.038534	0.000000	0.000000	4.000000	29.000000	0.000000
2025.283427	0.001626	0.538149	0.090306	77.365929	113.805527	139.120773	3.381268	0.000000	3.683345	0.000000	0.000000	0.000000	0.249448	-0.028541	-0.038534	0.000000	0.000000	4.000000	29.000000	0.000000
2025.286760	0.002612	0.538072	0.090093	77.365929	113.805527	139.120773	3.381268	0.000000	3.683345	0.000000	0.000000	0.000000	0.295983	-0.023055	-0.064070	0.000000	0.000000	4.000000	29.000000	0.000000
2025.290094	0.002612	0.538072	0.090093	77.365929	113.805527	139.120773	3.381268	0.000000	3.683345	0.000000	0.000000	0.000000	0.295983	-0.023055	-0.064070	0.000000	0.000000	4.000000	29.000000	0.000000
2025.293427	0.002612	0.538072	0.090093	77.357170	114.020180	139.212555	3.395398	0.000000	3.670323	0.000000	0.000000	0.000000	0.295983	-0.023055	-0.064070	0.000000	0.000000	4.000000	29.000000	0.000000
2025.296760	0.003832	0.538002	0.089815	77.357170	114.020180	139.212555	3.395398	0.000000	3.670323	0.000000	0.000000	0.000000	0.365742	-0.021173	-0.083470	0.000000	0.000000	4.000000	29.000000	0.000000
2025.300094	0.003832	0.538002	0.089815	77.357170	114.020180	139.212555	3.395398	0.000000	3.670323	0.000000	0.000000	0.000000	0.365742	-0.021173	-0.083470	0.000000	0.000000	4.000000	29.000000	0.000000
2025.303427	0.003832	0.538002	0.089815	77.348366	114.259224	139.304230	3.412755	0.000000	3.654189	0.000000	0.000000	0.000000	0.365742	-0.021173	-0.083470	0.000000	0.000000	4.000000	29.000000	0.000000
2025.306760	0.005283	0.537973	0.089505	77.348366	114.259224	139.304230	3.412755	0.000000	3.654189	0.000000	0.000000	0.000000	0.435370	-0.008607	-0.092866	0.000000	0.000000	4.000000	29.000000	0.000000
2025.310094	0.005283	0.537973	0.089505	77.348366	114.259224	139.304230	3.412755	0.000000	3.654189	0.000000	0.000000	0.000000	0.435370	-0.008607	-0.092866	0.000000	0.000000	4.000000	29.000000	0.000000
2025.313427	0.005283	0.537973	0.089505	77.340828	114.512596	139.382706	3.434128	0.000000	3.634111	0.000000	0.000000	0.000000	0.435370	-0.008607	-0.092866	0.000000	0.000000	4.000000	29.000000	0.000000
2025.316760	0.006991	0.537998	0.089140	77.340828	114.512596	139.382706	3.434128	0.000000	3.634111	0.000000	0.000000	0.000000	0.512510	0.007538	-0.109482	0.000000	0.000000	4.000000	29.000000	0.000000
2025.320094	0.006991	0.537998	0.089140	77.340828	114.512596	139.382706	3.434128	0.000000	3.634111	0.000000	0.000000	0.000000	0.512510	0.007538	-0.109482	0.000000	0.000000	4.000000	29.000000	0.000000
2025.323427	0.006991	0.537998	0.089140	77.331947	114.803009	139.474091	3.459660	0.000000	3.609813	0.000000	0.000000	0.000000	0.512510	0.007538	-0.109482	0.000000	0.000000	4.000000	29.000000	0.000000
2025.326760	0.008955	0.538042	0.088682	77.331947	114.803009	139.474091	3.459660	0.000000	3.609813	0.000000	0.000000	0.000000	0.589180	0.012956	-0.137335	0.000000	0.000000	4.000000	29.000000	0.000000
2025.330094	0.008955	0.538042	0.088682	77.331947	114.803009	139.474091	3.459660	0.000000	3.609813	0.000000	0.000000	0.000000	0.589180	0.012956	-0.137335	0.000000	0.000000	4.000000	29.000000	0.000000
2025.333427	0.008955	0.538042	0.088682	77.326080	115.127045	139.571518	3.488755	0.000000	3.581702	0.000000	0.000000	0.000000	0.589180	0.012956	-0.137335	0.000000	0.000000	4.000000	29.000000	0.000000
2025.336760	0.011096	0.538121	0.088148	77.326080	115.127045	139.571518	3.488755	0.000000	3.581702	0.000000	0.000000	0.000000	0.642184	0.023685	-0.160326	0.000000	0.000000	4.000000	29.000000	0.000000
2025.340094	0.011096	0.538121	0.088148	77.326080	115.127045	139.571518	3.488755	0.000000	3.581702	0.000000	0.000000	0.000000	0.642184	0.023685	-0.160326	0.000000	0.000000	4.000000	29.000000	0.000000
2025.343427	0.011096	0.538121	0.088148	77.323654	115.513924	139.707184	3.520396	0.000000	3.550608	0.000000	0.000000	0.000000	0.642184	0.023685	-0.160326	0.000000	0.000000	4.000000	29.000000	0.000000
2025.346760	0.013436	0.538211	0.087477	77.323654	115.513924	139.707184	3.520396	0.000000	3.550608	0.000000	0.000000	0.000000	0.702120	0.027257	-0.201242	0.000000	0.000000	4.000000	29.000000	0.000000
2025.350094	0.013436	0.538211	0.087477	77.323654	115.513924	139.707184	3.520396	0.000000	3.550608	0.000000	0.000000	0.000000	0.702120	0.027257	-0.201242	0.000000	0.000000	4.000000	29.000000	0.000000
2025.353427	0.013436	0.538211	0.087477	77.335320	116.010887	139.918961	3.554034	0.000000	3.516936	0.000000	0.000000	0.000000	0.702120	0.027257	-0.201242	0.000000	0.000000	4.000000	29.000000	0.000000
2025.356760	0.015922	0.538284	0.086673	77.335320	116.010887	139.918961	3.554034	0.000000	3.516936	0.000000	0.000000	0.000000	0.745883	0.021832	-0.241218	0.000000	0.000000	4.000000	29.000000	0.000000
2025.360094	0.015922	0.538284	0.086673	77.335320	116.010887	139.918961	3.554034	0.000000	3.516936	0.000000	0.000000	0.000000	0.745883	0.021832	-0.241218	0.000000	0.000000	4.000000	29.000000	0.000000
2025.363427	0.015922	0.538284	0.086673	77.350197	116.571388	140.177643	3.588858	0.000000	3.481393	0.000000	0.000000	0.000000	0.745883	0.021832	-0.241218	0.000000	0.000000	4.000000	29.000000	0.000000
2025.366760	0.018552	0.538339	0.085733	77.350197	116.571388	140.177643	3.588858	0.000000	3.481393	0.000000	0.000000	0.000000	0.788929	0.016350	-0.281880	0.000000	0.000000	4.000000	29.000000	0.000000
2025.370094	0.018552	0.538339	0.085733	77.350197	116.571388	140.177643	3.588858	0.000000	3.481393	0.000000	0.000000	0.000000	0.788929	0.016350	-0.281880	0.000000	0.000000	4.000000	29.000000	0.000000
2025.373427	0.018552	0.538339	0.085733	77.335587	117.121193	140.549728	3.624973	0.000000	3.443773	0.000000	0.000000	0.000000	0.788929	0.016350	-0.281880	0.000000	0.000000	4.000000	29.000000	0.000000
2025.376760	0.021322	0.538387	0.084634	77.335587	117.121193	140.549728	3.624973	0.000000	3.443773	0.000000	0.000000	0.000000	0.830930	0.014399	-0.329858	0.000000	0.000000	4.000000	29.000000	0.000000
2025.380094	0.021322	0.538387	0.084634	77.335587	117.121193	140.549728	3.624973	0.000000	3.443773	0.000000	0.000000	0.000000	0.830930	0.014399	-0.329858	0.000000	0.000000	4.000000	29.000000	0.000000
2025.383427	0.021322	0.538387	0.084634	77.308914	117.663345	141.190994	3.662035	0.000000	3.404335	0.000000	0.000000	0.000000	0.830930	0.014399	-0.329858	0.000000	0.000000	4.000000	29.000000	0.000000
2025.386760	0.024181	0.538440	0.083453	77.308914	117.663345	141.190994	3.662035	0.000000	3.404335	0.000000	0.000000	0.000000	0.857628	0.015898	-0.354197	0.000000	0.000000	4.000000	29.000000	0.000000
2025.390094	0.024181	0.538440	0.083453	77.308914	117.663345	141.190994	3.662035	0.000000	3.404335	0.000000	0.000000	0.000000	0.857628	0.015898	-0.354197	0.000000	0.000000	4.000000	29.000000	0.000000
2025.393427	0.024181	0.538440	0.083453	77.283562	118.222939	142.105759	3.700742	0.000000	3.362218	0.000000	0.000000	0.000000	0.857628	0.015898	-0.354197	0.000000	0.000000	4.000000	29.000000	0.000000
2025.396760	0.027151	0.538539	0.082162	77.283562	118.222939	142.105759	3.700742	0.000000	3.362218	0.000000	0.000000	0.000000	0.891080	0.029719	-0.387359	0.000000	0.000000	4.000000	29.000000	0.000000
2025.400094	0.027151	0.538539	0.082162	77.283562	118.222939	142.105759	3.700742	0.000000	3.362218	0.000000	0.000000	0.000000	0.891080	0.029719	-0.387359	0.000000	0.000000	4.000000	29.000000	0.000000
2025.403427	0.027151	0.538539	0.082162	77.259308	118.785324	143.150299	3.741200	0.000000	3.317141	0.000000	0.000000	0.000000	0.891080	0.029719	-0.387359	0.000000	0.000000	4.000000	29.000000	0.000000
2025.406760	0.030285	0.538678	0.080817	77.259308	118.785324	143.150299	3.741200	0.000000	3.317141	0.000000	0.000000	0.000000	0.940137	0.041693	-0.403559	0.000000	0.000000	4.000000	29.000000	0.000000
2025.410094	0.030285	0.538678	0.080817	77.259308	118.785324	143.150299	3.741200	0.000000	3.317141	0.000000	0.000000	0.000000	0.940137	0.041693	-0.403559	0.000000	0.000000	4.000000	29.000000	0.000000
2025.413427	0.030285	0.538678	0.080817	77.237587	119.343735	143.570160	3.785992	0.000000	3.265924	0.000000	0.000000	0.000000	0.940137	0.041693	-0.403559	0.000000	0.000000	4.000000	29.000000	0.000000
2025.416760	0.033580	0.538885	0.079410	77.237587	119.343735	143.570160	3.785992	0.000000	3.265924	0.000000	0.000000	0.000000	0.988526	0.062360	-0.422015	0.000000	0.000000	4.000000	29.000000	0.000000
2025.420094	0.033580	0.538885	0.079410	77.237587	119.343735	143.570160	3.785992	0.000000	3.265924	0.000000	0.000000	0.000000	0.988526	0.062360	-0.422015	0.000000	0.000000	4.000000	29.000000	0.000000
2025.423427	0.033580	0.538885	0.079410	77.218323	119.886322	143.884995	3.835278	0.000000	3.207904	0.000000	0.000000	0.000000	0.988526	0.062360	-0.422015	0.000000	0.000000	4.000000	29.000000	0.000000
2025.426760	0.037088	0.539138	0.077979	77.218323	119.886322	143.884995	3.835278	0.000000	3.207904	0.000000	0.000000	0.000000	1.052432	0.075886	-0.429262	0.000000	0.000000	4.000000	29.000000	0.000000
2025.430094	0.037088	0.539138	0.077979	77.218323	119.886322	143.884995	3.835278	0.000000	3.207904	0.000000	0.000000	0.000000	1.052432	0.075886	-0.429262	0.000000	0.000000	4.000000	29.000000	0.000000
2025.433427	0.037088	0.539138	0.077979	77.214134	120.371483	144.749344	3.891440	0.000000	3.139537	0.000000	0.000000	0.000000	1.052432	0.075886	-0.429262	0.000000	0.000000	4.000000	29.000000	0.000000
2025.436760	0.040681	0.539378	0.076538	77.214134	120.371483	144.749344	3.891440	0.000000	3.139537	0.000000	0.000000	0.000000	1.078014	0.071811	-0.432222	0.000000	0.000000	4.000000	29.000000	0.000000
2025.440094	0.040681	0.539378	0.076538	77.214134	120.371483	144.749344	3.891440	0.000000	3.139537	0.000000	0.000000	0.000000	1.078014	0.071811	-0.432222	0.000000	0.000000	4.000000	29.000000	0.000000
2025.443427	0.040681	0.539378	0.076538	77.268791	120.559235	146.075150	3.826924	0.000000	2.965937	0.000000	0.000000	0.000000	1.078014	0.071811	-0.432222	0.000000	0.000000	4.000000	29.000000	0.000000
2025.446760	0.044333	0.539662	0.075079	77.268791	120.559235	146.075150	3.826924	0.000000	2.965937	0.000000	0.000000	0.000000	1.095628	0.085272	-0.437789	0.000000	0.000000	4.000000	29.000000	0.000000
2025.450094	0.044333	0.539662	0.075079	77.268791	120.559235	146.075150	3.826924	0.000000	2.965937	0.000000	0.000000	0.000000	1.095628	0.085272	-0.437789	0.000000	0.000000	4.000000	29.000000	0.000000
2025.453427	0.044333	0.539662	0.075079	77.441269	120.301056	146.769028	3.753960	0.000000	2.783332	0.000000	0.000000	0.000000	1.095628	0.085272	-0.437789	0.000000	0.000000	4.000000	29.000000	0.000000
2025.456760	0.048075	0.539927	0.073668	77.441269	120.301056	146.769028	3.753960	0.000000	2.783332	0.000000	0.000000	0.000000	1.122561	0.079628	-0.423217	0.000000	0.000000	4.000000	29.000000	0.000000
2025.460094	0.048075	0.539927	0.073668	77.441269	120.301056	146.769028	3.753960	0.000000	2.783332	0.000000	0.000000	0.000000	1.122561	0.079628	-0.423217	0.000000	0.000000	4.000000	29.000000	0.000000
2025.463427	0.048075	0.539927	0.073668	77.715355	119.804008	146.518036	3.683424	0.000000	2.596239	0.000000	0.000000	0.000000	1.122561	0.079628	-0.423217	0.000000	0.000000	4.000000	29.000000	0.000000
2025.466760	0.051854	0.540168	0.072270	77.715355	119.804008	146.518036	3.683424	0.000000	2.596239	0.000000	0.000000	0.000000	1.133492	0.072219	-0.419632	0.000000	0.000000	4.000000	29.000000	0.000000
2025.470094	0.051854	0.540168	0.072270	77.715355	119.804008	146.518036	3.683424	0.000000	2.596239	0.000000	0.000000	0.000000	1.133492	0.072219	-0.419632	0.000000	0.000000	4.000000	29.000000	0.000000
2025.473427	0.051854	0.540168	0.072270	77.993355	119.064545	145.440475	3.613485	0.000000	2.407324	0.000000	0.000000	0.000000	1.133492	0.072219	-0.419632	0.000000	0.000000	4.000000	29.000000	0.000000
2025.476760	0.055687	0.540390	0.070818	77.993355	119.064545	145.440475	3.613485	0.000000	2.407324	0.000000	0.000000	0.000000	1.150099	0.066445	-0.435636	0.000000	0.000000	4.000000	29.000000	0.000000
2025.480094	0.055687	0.540390	0.070818	77.993355	119.064545	145.440475	3.613485	0.000000	2.407324	0.000000	0.000000	0.000000	1.150099	0.066445	-0.435636	0.000000	0.000000	4.000000	29.000000	0.000000
2025.483427	0.055687	0.540390	0.070818	78.202362	117.982407	144.395248	3.540879	0.000000	2.215640	0.000000	0.000000	0.000000	1.150099	0.066445	-0.435636	0.000000	0.000000	4.000000	29.000000	0.000000
2025.486760	0.059522	0.540603	0.069294	78.202362	117.982407	144.395248	3.540879	0.000000	2.215640	0.000000	0.000000	0.000000	1.150589	0.064085	-0.457006	0.000000	0.000000	4.000000	29.000000	0.000000
2025.490094	0.059522	0.540603	0.069294	78.202362	117.982407	144.395248	3.540879	0.000000	2.215640	0.000000	0.000000	0.000000	1.150589	0.064085	-0.457006	0.000000	0.000000	4.000000	29.000000	0.000000
2025.493427	0.059522	0.540603	0.069294	78.403931	116.772957	143.913544	3.464711	0.000000	2.023875	0.000000	0.000000	0.000000	1.150589	0.064085	-0.457006	0.000000	0.000000	4.000000	29.000000	0.000000
2025.496760	0.063355	0.540820	0.067677	78.403931	116.772957	143.913544	3.464711	0.000000	2.023875	0.000000	0.000000	0.000000	1.149873	0.065037	-0.485122	0.000000	0.000000	4.000000	29.000000	0.000000
2025.500094	0.063355	0.540820	0.067677	78.403931	116.772957	143.913544	3.464711	0.000000	2.023875	0.000000	0.000000	0.000000	1.149873	0.065037	-0.485122	0.000000	0.000000	4.000000	29.000000	0.000000
2025.503427	0.063355	0.540820	0.067677	78.596581	115.524155	144.518723	3.383858	0.000000	1.832230	0.000000	0.000000	0.000000	1.149873	0.065037	-0.485122	0.000000	0.000000	4.000000	29.000000	0.000000
2025.506760	0.067167	0.541035	0.066031	78.596581	115.524155	144.518723	3.383858	0.000000	1.832230	0.000000	0.000000	0.000000	1.143521	0.064510	-0.493826	0.000000	0.000000	4.000000	29.000000	0.000000
2025.510094	0.067167	0.541035	0.066031	78.596581	115.524155	144.518723	3.383858	0.000000	1.832230	0.000000	0.000000	0.000000	1.143521	0.064510	-0.493826	0.000000	0.000000	4.000000	29.000000	0.000000
2025.513427	0.067167	0.541035	0.066031	78.780174	114.255608	145.150299	3.301553	0.000000	1.641643	0.000000	0.000000	0.000000	1.143521	0.064510	-0.493826	0.000000	0.000000	4.000000	29.000000	0.000000
2025.516760	0.071051	0.541242	0.064303	78.780174	114.255608	145.150299	3.301553	0.000000	1.641643	0.000000	0.000000	0.000000	1.165188	0.062012	-0.518420	0.000000	0.000000	4.000000	29.000000	0.000000
2025.520094	0.071051	0.541242	0.064303	78.780174	114.255608	145.150299	3.301553	0.000000	1.641643	0.000000	0.000000	0.000000	1.165188	0.062012	-0.518420	0.000000	0.000000	4.000000	29.000000	0.000000
2025.523427	0.071051	0.541242	0.064303	78.949608	112.984352	144.786194	3.215150	0.000000	1.447445	0.000000	0.000000	0.000000	1.165188	0.062012	-0.518420	0.000000	0.000000	4.000000	29.000000	0.000000
2025.526760	0.075108	0.541400	0.062503	78.949608	112.984352	144.786194	3.215150	0.000000	1.447445	0.000000	0.000000	0.000000	1.216968	0.047552	-0.539869	0.000000	0.000000	4.000000	29.000000	0.000000
2025.530094	0.075108	0.541400	0.062503	78.949608	112.984352	144.786194	3.215150	0.000000	1.447445	0.000000	0.000000	0.000000	1.216968	0.047552	-0.539869	0.000000	0.000000	4.000000	29.000000	0.000000
2025.533427	0.075108	0.541400	0.062503	79.116425	111.581451	143.154175	3.125172	0.000000	1.244617	0.000000	0.000000	0.000000	1.216968	0.047552	-0.539869	0.000000	0.000000	4.000000	29.000000	0.000000
2025.536760	0.079112	0.541540	0.060657	79.116425	111.581451	143.154175	3.125172	0.000000	1.244617	0.000000	0.000000	0.000000	1.201372	0.041790	-0.553825	0.000000	0.000000	4.000000	29.000000	0.000000
2025.540094	0.079112	0.541540	0.060657	79.116425	111.581451	143.154175	3.125172	0.000000	1.244617	0.000000	0.000000	0.000000	1.201372	0.041790	-0.553825	0.000000	0.000000	4.000000	29.000000	0.000000
2025.543427	0.079112	0.541540	0.060657	79.285019	109.929253	141.467667	3.032868	0.000000	1.044388	0.000000	0.000000	0.000000	1.201372	0.041790	-0.553825	0.000000	0.000000	4.000000	29.000000	0.000000
2025.546760	0.083022	0.541666	0.058813	79.285019	109.929253	141.467667	3.032868	0.000000	1.044388	0.000000	0.000000	0.000000	1.172865	0.037922	-0.553243	0.000000	0.000000	4.000000	29.000000	0.000000
2025.550094	0.083022	0.541666	0.058813	79.285019	109.929253	141.467667	3.032868	0.000000	1.044388	0.000000	0.000000	0.000000	1.172865	0.037922	-0.553243	0.000000	0.000000	4.000000	29.000000	0.000000
2025.553427	0.083022	0.541666	0.058813	79.456802	107.906784	139.785751	2.940661	0.000000	0.848911	0.000000	0.000000	0.000000	1.172865	0.037922	-0.553243	0.000000	0.000000	4.000000	29.000000	0.000000
2025.556760	0.086768	0.541769	0.057007	79.456802	107.906784	139.785751	2.940661	0.000000	0.848911	0.000000	0.000000	0.000000	1.123833	0.030867	-0.541737	0.000000	0.000000	4.000000	29.000000	0.000000
2025.560094	0.086768	0.541769	0.057007	79.456802	107.906784	139.785751	2.940661	0.000000	0.848911	0.000000	0.000000	0.000000	1.123833	0.030867	-0.541737	0.000000	0.000000	4.000000	29.000000	0.000000
2025.563427	0.086768	0.541769	0.057007	79.621765	105.527939	137.876480	2.850371	0.000000	0.661606	0.000000	0.000000	0.000000	1.123833	0.030867	-0.541737	0.000000	0.000000	4.000000	29.000000	0.000000
2025.566760	0.090391	0.541853	0.055173	79.621765	105.527939	137.876480	2.850371	0.000000	0.661606	0.000000	0.000000	0.000000	1.086832	0.025181	-0.550317	0.000000	0.000000	4.000000	29.000000	0.000000
2025.570094	0.090391	0.541853	0.055173	79.621765	105.527939	137.876480	2.850371	0.000000	0.661606	0.000000	0.000000	0.000000	1.086832	0.025181	-0.550317	0.000000	0.000000	4.000000	29.000000	0.000000
2025.573427	0.090391	0.541853	0.055173	79.761879	102.907822	135.243454	2.758652	0.000000	0.480467	0.000000	0.000000	0.000000	1.086832	0.025181	-0.550317	0.000000	0.000000	4.000000	29.000000	0.000000
2025.576760	0.093947	0.541896	0.053348	79.761879	102.907822	135.243454	2.758652	0.000000	0.480467	0.000000	0.000000	0.000000	1.066945	0.012968	-0.547610	0.000000	0.000000	4.000000	29.000000	0.000000
2025.580094	0.093947	0.541896	0.053348	79.761879	102.907822	135.243454	2.758652	0.000000	0.480467	0.000000	0.000000	0.000000	1.066945	0.012968	-0.547610	0.000000	0.000000	4.000000	29.000000	0.000000
2025.583427	0.093947	0.541896	0.053348	79.813911	100.152023	132.257492	2.667384	0.000000	0.302643	0.000000	0.000000	0.000000	1.066945	0.012968	-0.547610	0.000000	0.000000	4.000000	29.000000	0.000000
2025.586760	0.097426	0.541932	0.051466	79.813911	100.152023	132.257492	2.667384	0.000000	0.302643	0.000000	0.000000	0.000000	1.043528	0.010642	-0.564430	0.000000	0.000000	4.000000	29.000000	0.000000
2025.590094	0.097426	0.541932	0.051466	79.813911	100.152023	132.257492	2.667384	0.000000	0.302643	0.000000	0.000000	0.000000	1.043528	0.010642	-0.564430	0.000000	0.000000	4.000000	29.000000	0.000000
2025.593427	0.097426	0.541932	0.051466	79.735077	97.358162	129.753845	2.573312	0.000000	0.128722	0.000000	0.000000	0.000000	1.043528	0.010642	-0.564430	0.000000	0.000000	4.000000	29.000000	0.000000
2025.596760	0.100784	0.541994	0.049575	79.735077	97.358162	129.753845	2.573312	0.000000	0.128722	0.000000	0.000000	0.000000	1.007607	0.018716	-0.567472	0.000000	0.000000	4.000000	29.000000	0.000000
2025.600094	0.100784	0.541994	0.049575	79.735077	97.358162	129.753845	2.573312	0.000000	0.128722	0.000000	0.000000	0.000000	1.007607	0.018716	-0.567472	0.000000	0.000000	4.000000	29.000000	0.000000
2025.603427	0.100784	0.541994	0.049575	79.583252	94.737427	127.959961	2.478734	0.000000	-0.039213	0.000000	0.000000	0.000000	1.007607	0.018716	-0.567472	0.000000	0.000000	4.000000	29.000000	0.000000
2025.606760	0.103988	0.542059	0.047623	79.583252	94.737427	127.959961	2.478734	0.000000	-0.039213	0.000000	0.000000	0.000000	0.961210	0.019532	-0.585536	0.000000	0.000000	4.000000	29.000000	0.000000
2025.610094	0.103988	0.542059	0.047623	79.583252	94.737427	127.959961	2.478734	0.000000	-0.039213	0.000000	0.000000	0.000000	0.961210	0.019532	-0.585536	0.000000	0.000000	4.000000	29.000000	0.000000
2025.613427	0.103988	0.542059	0.047623	79.427757	92.372185	126.154167	2.381144	0.000000	-0.199414	0.000000	0.000000	0.000000	0.961210	0.019532	-0.585536	0.000000	0.000000	4.000000	29.000000	0.000000
2025.616760	0.107047	0.542105	0.045658	79.427757	92.372185	126.154167	2.381144	0.000000	-0.199414	0.000000	0.000000	0.000000	0.917608	0.013867	-0.589590	0.000000	0.000000	4.000000	29.000000	0.000000
2025.620094	0.107047	0.542105	0.045658	79.427757	92.372185	126.154167	2.381144	0.000000	-0.199414	0.000000	0.000000	0.000000	0.917608	0.013867	-0.589590	0.000000	0.000000	4.000000	29.000000	0.000000
2025.623427	0.107047	0.542105	0.045658	79.272751	90.230492	123.928879	2.282879	0.000000	-0.352349	0.000000	0.000000	0.000000	0.917608	0.013867	-0.589590	0.000000	0.000000	4.000000	29.000000	0.000000
2025.626760	0.109918	0.542150	0.043709	79.272751	90.230492	123.928879	2.282879	0.000000	-0.352349	0.000000	0.000000	0.000000	0.861170	0.013412	-0.584533	0.000000	0.000000	4.000000	29.000000	0.000000
2025.630094	0.109918	0.542150	0.043709	79.272751	90.230492	123.928879	2.282879	0.000000	-0.352349	0.000000	0.000000	0.000000	0.861170	0.013412	-0.584533	0.000000	0.000000	4.000000	29.000000	0.000000
2025.633427	0.109918	0.542150	0.043709	79.086838	88.217140	121.871323	2.185457	0.000000	-0.495878	0.000000	0.000000	0.000000	0.861170	0.013412	-0.584533	0.000000	0.000000	4.000000	29.000000	0.000000
2025.636760	0.112505	0.542120	0.041793	79.086838	88.217140	121.871323	2.185457	0.000000	-0.495878	0.000000	0.000000	0.000000	0.776277	-0.009008	-0.574692	0.000000	0.000000	4.000000	29.000000	0.000000
2025.640094	0.112505	0.542120	0.041793	79.086838	88.217140	121.871323	2.185457	0.000000	-0.495878	0.000000	0.000000	0.000000	0.776277	-0.009008	-0.574692	0.000000	0.000000	4.000000	29.000000	0.000000
2025.643427	0.112505	0.542120	0.041793	78.842377	86.390335	120.070259	2.089675	0.000000	-0.625257	0.000000	0.000000	0.000000	0.776277	-0.009008	-0.574692	0.000000	0.000000	4.000000	29.000000	0.000000
2025.646760	0.114842	0.542106	0.039935	78.842377	86.390335	120.070259	2.089675	0.000000	-0.625257	0.000000	0.000000	0.000000	0.701096	-0.004171	-0.557425	0.000000	0.000000	4.000000	29.000000	0.000000
2025.650094	0.114842	0.542106	0.039935	78.842377	86.390335	120.070259	2.089675	0.000000	-0.625257	0.000000	0.000000	0.000000	0.701096	-0.004171	-0.557425	0.000000	0.000000	4.000000	29.000000	0.000000
2025.653427	0.114842	0.542106	0.039935	78.508080	84.829262	118.640007	1.996771	0.000000	-0.742107	0.000000	0.000000	0.000000	0.701096	-0.004171	-0.557425	0.000000	0.000000	4.000000	29.000000	0.000000
2025.656760	0.116882	0.542035	0.038141	78.508080	84.829262	118.640007	1.996771	0.000000	-0.742107	0.000000	0.000000	0.000000	0.612062	-0.021208	-0.538344	0.000000	0.000000	4.000000	29.000000	0.000000
2025.660094	0.116882	0.542035	0.038141	78.508080	84.829262	118.640007	1.996771	0.000000	-0.742107	0.000000	0.000000	0.000000	0.612062	-0.021208	-0.538344	0.000000	0.000000	4.000000	29.000000	0.000000
2025.663427	0.116882	0.542035	0.038141	78.087570	83.569504	117.639030	1.907047	0.000000	-0.844117	0.000000	0.000000	0.000000	0.612062	-0.021208	-0.538344	0.000000	0.000000	4.000000	29.000000	0.000000
2025.666760	0.118716	0.541946	0.036365	78.087570	83.569504	117.639030	1.907047	0.000000	-0.844117	0.000000	0.000000	0.000000	0.550175	-0.026679	-0.532926	0.000000	0.000000	4.000000	29.000000	0.000000
2025.670094	0.118716	0.541946	0.036365	78.087570	83.569504	117.639030	1.907047	0.000000	-0.844117	0.000000	0.000000	0.000000	0.550175	-0.026679	-0.532926	0.000000	0.000000	4.000000	29.000000	0.000000
2025.673427	0.118716	0.541946	0.036365	77.607216	82.601967	117.041931	1.818226	0.000000	-0.935813	0.000000	0.000000	0.000000	0.550175	-0.026679	-0.532926	0.000000	0.000000	4.000000	29.000000	0.000000
2025.676760	0.120270	0.541850	0.034603	77.607216	82.601967	117.041931	1.818226	0.000000	-0.935813	0.000000	0.000000	0.000000	0.466175	-0.029004	-0.528336	0.000000	0.000000	4.000000	29.000000	0.000000
2025.680094	0.120270	0.541850	0.034603	77.607216	82.601967	117.041931	1.818226	0.000000	-0.935813	0.000000	0.000000	0.000000	0.466175	-0.029004	-0.528336	0.000000	0.000000	4.000000	29.000000	0.000000
2025.683427	0.120270	0.541850	0.034603	77.092247	81.918533	116.797333	1.730170	0.000000	-1.013509	0.000000	0.000000	0.000000	0.466175	-0.029004	-0.528336	0.000000	0.000000	4.000000	29.000000	0.000000
2025.686760	0.121582	0.541766	0.032804	77.092247	81.918533	116.797333	1.730170	0.000000	-1.013509	0.000000	0.000000	0.000000	0.393526	-0.025086	-0.539697	0.000000	0.000000	4.000000	29.000000	0.000000
2025.690094	0.121582	0.541766	0.032804	77.092247	81.918533	116.797333	1.730170	0.000000	-1.013509	0.000000	0.000000	0.000000	0.393526	-0.025086	-0.539697	0.000000	0.000000	4.000000	29.000000	0.000000
2025.693427	0.121582	0.541766	0.032804	76.591042	81.525734	116.865852	1.640220	0.000000	-1.079096	0.000000	0.000000	0.000000	0.393526	-0.025086	-0.539697	0.000000	0.000000	4.000000	29.000000	0.000000
2025.696760	0.122678	0.541640	0.030972	76.591042	81.525734	116.865852	1.640220	0.000000	-1.079096	0.000000	0.000000	0.000000	0.328912	-0.037809	-0.549616	0.000000	0.000000	4.000000	29.000000	0.000000
2025.700094	0.122678	0.541640	0.030972	76.591042	81.525734	116.865852	1.640220	0.000000	-1.079096	0.000000	0.000000	0.000000	0.328912	-0.037809	-0.549616	0.000000	0.000000	4.000000	29.000000	0.000000
2025.703427	0.122678	0.541640	0.030972	76.110435	81.392799	117.206413	1.548618	0.000000	-1.133915	0.000000	0.000000	0.000000	0.328912	-0.037809	-0.549616	0.000000	0.000000	4.000000	29.000000	0.000000
2025.706760	0.123549	0.541492	0.029064	76.110435	81.392799	117.206413	1.548618	0.000000	-1.133915	0.000000	0.000000	0.000000	0.261329	-0.044320	-0.572437	0.000000	0.000000	4.000000	29.000000	0.000000
2025.710094	0.123549	0.541492	0.029064	76.110435	81.392799	117.206413	1.548618	0.000000	-1.133915	0.000000	0.000000	0.000000	0.261329	-0.044320	-0.572437	0.000000	0.000000	4.000000	29.000000	0.000000
2025.713427	0.123549	0.541492	0.029064	75.664398	81.515915	117.798317	1.453212	0.000000	-1.177470	0.000000	0.000000	0.000000	0.261329	-0.044320	-0.572437	0.000000	0.000000	4.000000	29.000000	0.000000
2025.716760	0.124211	0.541347	0.027138	75.664398	81.515915	117.798317	1.453212	0.000000	-1.177470	0.000000	0.000000	0.000000	0.198488	-0.043681	-0.577823	0.000000	0.000000	4.000000	29.000000	0.000000
2025.720094	0.124211	0.541347	0.027138	75.664398	81.515915	117.798317	1.453212	0.000000	-1.177470	0.000000	0.000000	0.000000	0.198488	-0.043681	-0.577823	0.000000	0.000000	4.000000	29.000000	0.000000
2025.723427	0.124211	0.541347	0.027138	75.259132	81.825661	118.564835	1.356908	0.000000	-1.210551	0.000000	0.000000	0.000000	0.198488	-0.043681	-0.577823	0.000000	0.000000	4.000000	29.000000	0.000000
2025.726760	0.124617	0.541132	0.025198	75.259132	81.825661	118.564835	1.356908	0.000000	-1.210551	0.000000	0.000000	0.000000	0.121738	-0.064559	-0.582095	0.000000	0.000000	4.000000	29.000000	0.000000
2025.730094	0.124617	0.541132	0.025198	75.259132	81.825661	118.564835	1.356908	0.000000	-1.210551	0.000000	0.000000	0.000000	0.121738	-0.064559	-0.582095	0.000000	0.000000	4.000000	29.000000	0.000000
2025.733427	0.124617	0.541132	0.025198	74.898766	82.272888	119.448250	1.259892	0.000000	-1.230841	0.000000	0.000000	0.000000	0.121738	-0.064559	-0.582095	0.000000	0.000000	4.000000	29.000000	0.000000
2025.736760	0.124771	0.540918	0.023252	74.898766	82.272888	119.448250	1.259892	0.000000	-1.230841	0.000000	0.000000	0.000000	0.046359	-0.063948	-0.583634	0.000000	0.000000	4.000000	29.000000	0.000000
2025.740094	0.124771	0.540918	0.023252	74.898766	82.272888	119.448250	1.259892	0.000000	-1.230841	0.000000	0.000000	0.000000	0.046359	-0.063948	-0.583634	0.000000	0.000000	4.000000	29.000000	0.000000
2025.743427	0.124771	0.540918	0.023252	74.587555	82.776962	120.361107	1.162620	0.000000	-1.238568	0.000000	0.000000	0.000000	0.046359	-0.063948	-0.583634	0.000000	0.000000	4.000000	29.000000	0.000000
2025.746760	0.124660	0.540697	0.021330	74.587555	82.776962	120.361107	1.162620	0.000000	-1.238568	0.000000	0.000000	0.000000	-0.033367	-0.066380	-0.576745	0.000000	0.000000	4.000000	29.000000	0.000000
2025.750094	0.124660	0.540697	0.021330	74.587555	82.776962	120.361107	1.162620	0.000000	-1.238568	0.000000	0.000000	0.000000	-0.033367	-0.066380	-0.576745	0.000000	0.000000	4.000000	29.000000	0.000000
2025.753427	0.124660	0.540697	0.021330	74.307701	83.155647	121.132423	1.066495	0.000000	-1.233007	0.000000	0.000000	0.000000	-0.033367	-0.066380	-0.576745	0.000000	0.000000	4.000000	29.000000	0.000000
2025.756760	0.124341	0.540502	0.019454	74.307701	83.155647	121.132423	1.066495	0.000000	-1.233007	0.000000	0.000000	0.000000	-0.095879	-0.058689	-0.562839	0.000000	0.000000	4.000000	29.000000	0.000000
2025.760094	0.124341	0.540502	0.019454	74.307701	83.155647	121.132423	1.066495	0.000000	-1.233007	0.000000	0.000000	0.000000	-0.095879	-0.058689	-0.562839	0.000000	0.000000	4.000000	29.000000	0.000000
2025.763427	0.124341	0.540502	0.019454	74.051483	83.118011	121.494064	0.972689	0.000000	-1.217027	0.000000	0.000000	0.000000	-0.095879	-0.058689	-0.562839	0.000000	0.000000	4.000000	29.000000	0.000000
2025.766760	0.123791	0.540358	0.017625	74.051483	83.118011	121.494064	0.972689	0.000000	-1.217027	0.000000	0.000000	0.000000	-0.164775	-0.043033	-0.548598	0.000000	0.000000	4.000000	29.000000	0.000000
2025.770094	0.123791	0.540358	0.017625	74.051483	83.118011	121.494064	0.972689	0.000000	-1.217027	0.000000	0.000000	0.000000	-0.164775	-0.043033	-0.548598	0.000000	0.000000	4.000000	29.000000	0.000000
2025.773427	0.123791	0.540358	0.017625	73.824547	82.663345	121.435913	0.881256	0.000000	-1.189565	0.000000	0.000000	0.000000	-0.164775	-0.043033	-0.548598	0.000000	0.000000	4.000000	29.000000	0.000000
2025.776760	0.123063	0.540186	0.015845	73.824547	82.663345	121.435913	0.881256	0.000000	-1.189565	0.000000	0.000000	0.000000	-0.218379	-0.051573	-0.534127	0.000000	0.000000	4.000000	29.000000	0.000000
2025.780094	0.123063	0.540186	0.015845	73.824547	82.663345	121.435913	0.881256	0.000000	-1.189565	0.000000	0.000000	0.000000	-0.218379	-0.051573	-0.534127	0.000000	0.000000	4.000000	29.000000	0.000000
2025.783427	0.123063	0.540186	0.015845	73.635880	82.027466	121.177834	0.792235	0.000000	-1.153168	0.000000	0.000000	0.000000	-0.218379	-0.051573	-0.534127	0.000000	0.000000	4.000000	29.000000	0.000000
2025.786760	0.122152	0.540022	0.014085	73.635880	82.027466	121.177834	0.792235	0.000000	-1.153168	0.000000	0.000000	0.000000	-0.273452	-0.049167	-0.527899	0.000000	0.000000	4.000000	29.000000	0.000000
2025.790094	0.122152	0.540022	0.014085	73.635880	82.027466	121.177834	0.792235	0.000000	-1.153168	0.000000	0.000000	0.000000	-0.273452	-0.049167	-0.527899	0.000000	0.000000	4.000000	29.000000	0.000000
2025.793427	0.122152	0.540022	0.014085	73.487190	81.386665	120.891304	0.704251	0.000000	-1.107593	0.000000	0.000000	0.000000	-0.273452	-0.049167	-0.527899	0.000000	0.000000	4.000000	29.000000	0.000000
2025.796760	0.121077	0.539850	0.012321	73.487190	81.386665	120.891304	0.704251	0.000000	-1.107593	0.000000	0.000000	0.000000	-0.322603	-0.051812	-0.529103	0.000000	0.000000	4.000000	29.000000	0.000000
2025.800094	0.121077	0.539850	0.012321	73.487190	81.386665	120.891304	0.704251	0.000000	-1.107593	0.000000	0.000000	0.000000	-0.322603	-0.051812	-0.529103	0.000000	0.000000	4.000000	29.000000	0.000000
2025.803427	0.121077	0.539850	0.012321	73.385727	80.850143	120.649323	0.616068	0.000000	-1.053826	0.000000	0.000000	0.000000	-0.322603	-0.051812	-0.529103	0.000000	0.000000	4.000000	29.000000	0.000000
2025.806760	0.119856	0.539678	0.010524	73.385727	80.850143	120.649323	0.616068	0.000000	-1.053826	0.000000	0.000000	0.000000	-0.366248	-0.051591	-0.539096	0.000000	0.000000	4.000000	29.000000	0.000000
2025.810094	0.119856	0.539678	0.010524	73.385727	80.850143	120.649323	0.616068	0.000000	-1.053826	0.000000	0.000000	0.000000	-0.366248	-0.051591	-0.539096	0.000000	0.000000	4.000000	29.000000	0.000000
2025.813427	0.119856	0.539678	0.010524	73.319458	80.426865	120.497421	0.526218	0.000000	-0.992784	0.000000	0.000000	0.000000	-0.366248	-0.051591	-0.539096	0.000000	0.000000	4.000000	29.000000	0.000000
2025.816760	0.118528	0.539530	0.008745	73.319458	80.426865	120.497421	0.526218	0.000000	-0.992784	0.000000	0.000000	0.000000	-0.398272	-0.044333	-0.533678	0.000000	0.000000	4.000000	29.000000	0.000000
2025.820094	0.118528	0.539530	0.008745	73.319458	80.426865	120.497421	0.526218	0.000000	-0.992784	0.000000	0.000000	0.000000	-0.398272	-0.044333	-0.533678	0.000000	0.000000	4.000000	29.000000	0.000000
2025.823427	0.118528	0.539530	0.008745	73.295143	80.159447	120.465935	0.437272	0.000000	-0.926406	0.000000	0.000000	0.000000	-0.398272	-0.044333	-0.533678	0.000000	0.000000	4.000000	29.000000	0.000000
2025.826760	0.117044	0.539442	0.006968	73.295143	80.159447	120.465935	0.437272	0.000000	-0.926406	0.000000	0.000000	0.000000	-0.445145	-0.026482	-0.533223	0.000000	0.000000	4.000000	29.000000	0.000000
2025.830094	0.117044	0.539442	0.006968	73.295143	80.159447	120.465935	0.437272	0.000000	-0.926406	0.000000	0.000000	0.000000	-0.445145	-0.026482	-0.533223	0.000000	0.000000	4.000000	29.000000	0.000000
2025.833427	0.117044	0.539442	0.006968	73.323357	80.004715	120.485016	0.348401	0.000000	-0.852215	0.000000	0.000000	0.000000	-0.445145	-0.026482	-0.533223	0.000000	0.000000	4.000000	29.000000	0.000000
2025.836760	0.115394	0.539419	0.005237	73.323357	80.004715	120.485016	0.348401	0.000000	-0.852215	0.000000	0.000000	0.000000	-0.494974	-0.006701	-0.519429	0.000000	0.000000	4.000000	29.000000	0.000000
2025.840094	0.115394	0.539419	0.005237	73.323357	80.004715	120.485016	0.348401	0.000000	-0.852215	0.000000	0.000000	0.000000	-0.494974	-0.006701	-0.519429	0.000000	0.000000	4.000000	29.000000	0.000000
2025.843427	0.115394	0.539419	0.005237	73.363388	79.954048	120.597687	0.261830	0.000000	-0.769719	0.000000	0.000000	0.000000	-0.494974	-0.006701	-0.519429	0.000000	0.000000	4.000000	29.000000	0.000000
2025.846760	0.113635	0.539443	0.003584	73.363388	79.954048	120.597687	0.261830	0.000000	-0.769719	0.000000	0.000000	0.000000	-0.527755	0.007201	-0.495888	0.000000	0.000000	4.000000	29.000000	0.000000
2025.850094	0.113635	0.539443	0.003584	73.363388	79.954048	120.597687	0.261830	0.000000	-0.769719	0.000000	0.000000	0.000000	-0.527755	0.007201	-0.495888	0.000000	0.000000	4.000000	29.000000	0.000000
2025.853427	0.113635	0.539443	0.003584	73.403755	79.993271	120.690758	0.179182	0.000000	-0.681760	0.000000	0.000000	0.000000	-0.527755	0.007201	-0.495888	0.000000	0.000000	4.000000	29.000000	0.000000
2025.856760	0.111714	0.539506	0.001978	73.403755	79.993271	120.690758	0.179182	0.000000	-0.681760	0.000000	0.000000	0.000000	-0.576269	0.018836	-0.481701	0.000000	0.000000	4.000000	29.000000	0.000000
2025.860094	0.111714	0.539506	0.001978	73.403755	79.993271	120.690758	0.179182	0.000000	-0.681760	0.000000	0.000000	0.000000	-0.576269	0.018836	-0.481701	0.000000	0.000000	4.000000	29.000000	0.000000
2025.863427	0.111714	0.539506	0.001978	73.455200	80.075348	120.548454	0.098898	0.000000	-0.585715	0.000000	0.000000	0.000000	-0.576269	0.018836	-0.481701	0.000000	0.000000	4.000000	29.000000	0.000000
2025.866760	0.109662	0.539572	0.000439	73.455200	80.075348	120.548454	0.098898	0.000000	-0.585715	0.000000	0.000000	0.000000	-0.615793	0.019874	-0.461591	0.000000	0.000000	4.000000	29.000000	0.000000
2025.870094	0.109662	0.539572	0.000439	73.455200	80.075348	120.548454	0.098898	0.000000	-0.585715	0.000000	0.000000	0.000000	-0.615793	0.019874	-0.461591	0.000000	0.000000	4.000000	29.000000	0.000000
2025.873427	0.109662	0.539572	0.000439	73.524658	80.136337	120.356224	0.021967	0.000000	-0.483083	0.000000	0.000000	0.000000	-0.615793	0.019874	-0.461591	0.000000	0.000000	4.000000	29.000000	0.000000
2025.876760	0.107404	0.539635	-0.001060	73.524658	80.136337	120.356224	0.021967	0.000000	-0.483083	0.000000	0.000000	0.000000	-0.677328	0.018739	-0.449670	0.000000	0.000000	4.000000	29.000000	0.000000
2025.880094	0.107404	0.539635	-0.001060	73.524658	80.136337	120.356224	0.021967	0.000000	-0.483083	0.000000	0.000000	0.000000	-0.677328	0.018739	-0.449670	0.000000	0.000000	4.000000	29.000000	0.000000
2025.883427	0.107404	0.539635	-0.001060	73.604782	80.180443	120.233704	-0.052978	0.000000	-0.370195	0.000000	0.000000	0.000000	-0.677328	0.018739	-0.449670	0.000000	0.000000	4.000000	29.000000	0.000000
2025.886760	0.104955	0.539650	-0.002472	73.604782	80.180443	120.233704	-0.052978	0.000000	-0.370195	0.000000	0.000000	0.000000	-0.734751	0.004522	-0.423752	0.000000	0.000000	4.000000	29.000000	0.000000
2025.890094	0.104955	0.539650	-0.002472	73.604782	80.180443	120.233704	-0.052978	0.000000	-0.370195	0.000000	0.000000	0.000000	-0.734751	0.004522	-0.423752	0.000000	0.000000	4.000000	29.000000	0.000000
2025.893427	0.104955	0.539650	-0.002472	73.653694	80.203735	120.163261	-0.123604	0.000000	-0.247736	0.000000	0.000000	0.000000	-0.734751	0.004522	-0.423752	0.000000	0.000000	4.000000	29.000000	0.000000
2025.896760	0.102378	0.539669	-0.003825	73.653694	80.203735	120.163261	-0.123604	0.000000	-0.247736	0.000000	0.000000	0.000000	-0.772955	0.005784	-0.405761	0.000000	0.000000	4.000000	29.000000	0.000000
2025.900094	0.102378	0.539669	-0.003825	73.653694	80.203735	120.163261	-0.123604	0.000000	-0.247736	0.000000	0.000000	0.000000	-0.772955	0.005784	-0.405761	0.000000	0.000000	4.000000	29.000000	0.000000
2025.903427	0.102378	0.539669	-0.003825	73.688286	80.201881	119.975105	-0.191231	0.000000	-0.118911	0.000000	0.000000	0.000000	-0.772955	0.005784	-0.405761	0.000000	0.000000	4.000000	29.000000	0.000000
2025.906760	0.099702	0.539684	-0.005101	73.688286	80.201881	119.975105	-0.191231	0.000000	-0.118911	0.000000	0.000000	0.000000	-0.802934	0.004403	-0.382996	0.000000	0.000000	4.000000	29.000000	0.000000
2025.910094	0.099702	0.539684	-0.005101	73.688286	80.201881	119.975105	-0.191231	0.000000	-0.118911	0.000000	0.000000	0.000000	-0.802934	0.004403	-0.382996	0.000000	0.000000	4.000000	29.000000	0.000000
2025.913427	0.099702	0.539684	-0.005101	73.719887	80.175209	119.835686	-0.255063	0.000000	0.014912	0.000000	0.000000	0.000000	-0.802934	0.004403	-0.382996	0.000000	0.000000	4.000000	29.000000	0.000000
2025.916760	0.096903	0.539719	-0.006304	73.719887	80.175209	119.835686	-0.255063	0.000000	0.014912	0.000000	0.000000	0.000000	-0.839528	0.010698	-0.360687	0.000000	0.000000	4.000000	29.000000	0.000000
2025.920094	0.096903	0.539719	-0.006304	73.719887	80.175209	119.835686	-0.255063	0.000000	0.014912	0.000000	0.000000	0.000000	-0.839528	0.010698	-0.360687	0.000000	0.000000	4.000000	29.000000	0.000000
2025.923427	0.096903	0.539719	-0.006304	73.746704	80.075089	119.707237	-0.315178	0.000000	0.154833	0.000000	0.000000	0.000000	-0.839528	0.010698	-0.360687	0.000000	0.000000	4.000000	29.000000	0.000000
2025.926760	0.093979	0.539791	-0.007346	73.746704	80.075089	119.707237	-0.315178	0.000000	0.154833	0.000000	0.000000	0.000000	-0.877216	0.021538	-0.312877	0.000000	0.000000	4.000000	29.000000	0.000000
2025.930094	0.093979	0.539791	-0.007346	73.746704	80.075089	119.707237	-0.315178	0.000000	0.154833	0.000000	0.000000	0.000000	-0.877216	0.021538	-0.312877	0.000000	0.000000	4.000000	29.000000	0.000000
2025.933427	0.093979	0.539791	-0.007346	73.769806	79.926666	119.356804	-0.367324	0.000000	0.301035	0.000000	0.000000	0.000000	-0.877216	0.021538	-0.312877	0.000000	0.000000	4.000000	29.000000	0.000000
2025.936760	0.090904	0.539883	-0.008246	73.769806	79.926666	119.356804	-0.367324	0.000000	0.301035	0.000000	0.000000	0.000000	-0.922725	0.027584	-0.269993	0.000000	0.000000	4.000000	29.000000	0.000000
2025.940094	0.090904	0.539883	-0.008246	73.769806	79.926666	119.356804	-0.367324	0.000000	0.301035	0.000000	0.000000	0.000000	-0.922725	0.027584	-0.269993	0.000000	0.000000	4.000000	29.000000	0.000000
2025.943427	0.090904	0.539883	-0.008246	73.789284	79.718842	118.672478	-0.412323	0.000000	0.454823	0.000000	0.000000	0.000000	-0.922725	0.027584	-0.269993	0.000000	0.000000	4.000000	29.000000	0.000000
2025.946760	0.087679	0.540012	-0.008988	73.789284	79.718842	118.672478	-0.412323	0.000000	0.454823	0.000000	0.000000	0.000000	-0.967418	0.038610	-0.222428	0.000000	0.000000	4.000000	29.000000	0.000000
2025.950094	0.087679	0.540012	-0.008988	73.789284	79.718842	118.672478	-0.412323	0.000000	0.454823	0.000000	0.000000	0.000000	-0.967418	0.038610	-0.222428	0.000000	0.000000	4.000000	29.000000	0.000000
2025.953427	0.087679	0.540012	-0.008988	73.805206	79.454079	118.092796	-0.449394	0.000000	0.616059	0.000000	0.000000	0.000000	-0.967418	0.038610	-0.222428	0.000000	0.000000	4.000000	29.000000	0.000000
2025.956760	0.084241	0.540128	-0.009553	73.805206	79.454079	118.092796	-0.449394	0.000000	0.616059	0.000000	0.000000	0.000000	-1.031219	0.034831	-0.169511	0.000000	0.000000	4.000000	29.000000	0.000000
2025.960094	0.084241	0.540128	-0.009553	73.805206	79.454079	118.092796	-0.449394	0.000000	0.616059	0.000000	0.000000	0.000000	-1.031219	0.034831	-0.169511	0.000000	0.000000	4.000000	29.000000	0.000000
2025.963427	0.084241	0.540128	-0.009553	73.817650	79.129478	117.322395	-0.477646	0.000000	0.787929	0.000000	0.000000	0.000000	-1.031219	0.034831	-0.169511	0.000000	0.000000	4.000000	29.000000	0.000000
2025.966760	0.080661	0.540240	-0.009916	73.817650	79.129478	117.322395	-0.477646	0.000000	0.787929	0.000000	0.000000	0.000000	-1.074260	0.033580	-0.108941	0.000000	0.000000	4.000000	29.000000	0.000000
2025.970094	0.080661	0.540240	-0.009916	73.817650	79.129478	117.322395	-0.477646	0.000000	0.787929	0.000000	0.000000	0.000000	-1.074260	0.033580	-0.108941	0.000000	0.000000	4.000000	29.000000	0.000000
2025.973427	0.080661	0.540240	-0.009916	73.827789	78.763168	116.483345	-0.495803	0.000000	0.966972	0.000000	0.000000	0.000000	-1.074260	0.033580	-0.108941	0.000000	0.000000	4.000000	29.000000	0.000000
2025.976760	0.076900	0.540349	-0.010142	73.827789	78.763168	116.483345	-0.495803	0.000000	0.966972	0.000000	0.000000	0.000000	-1.128117	0.032719	-0.067745	0.000000	0.000000	4.000000	29.000000	0.000000
2025.980094	0.076900	0.540349	-0.010142	73.827789	78.763168	116.483345	-0.495803	0.000000	0.966972	0.000000	0.000000	0.000000	-1.128117	0.032719	-0.067745	0.000000	0.000000	4.000000	29.000000	0.000000
2025.983427	0.076900	0.540349	-0.010142	73.839355	78.383446	115.578659	-0.507093	0.000000	1.154992	0.000000	0.000000	0.000000	-1.128117	0.032719	-0.067745	0.000000	0.000000	4.000000	29.000000	0.000000
2025.986760	0.073022	0.540431	-0.010241	73.839355	78.383446	115.578659	-0.507093	0.000000	1.154992	0.000000	0.000000	0.000000	-1.163409	0.024587	-0.029660	0.000000	0.000000	4.000000	29.000000	0.000000
2025.990094	0.073022	0.540431	-0.010241	73.839355	78.383446	115.578659	-0.507093	0.000000	1.154992	0.000000	0.000000	0.000000	-1.163409	0.024587	-0.029660	0.000000	0.000000	4.000000	29.000000	0.000000
2025.993427	0.073022	0.540431	-0.010241	73.848785	78.058052	114.777412	-0.512037	0.000000	1.348893	0.000000	0.000000	0.000000	-1.163409	0.024587	-0.029660	0.000000	0.000000	4.000000	29.000000	0.000000
2025.996760	0.069039	0.540454	-0.010256	73.848785	78.058052	114.777412	-0.512037	0.000000	1.348893	0.000000	0.000000	0.000000	-1.194960	0.006830	-0.004698	0.000000	0.000000	4.000000	29.000000	0.000000
2026.000094	0.069039	0.540454	-0.010256	73.848785	78.058052	114.777412	-0.512037	0.000000	1.348893	0.000000	0.000000	0.000000	-1.194960	0.006830	-0.004698	0.000000	0.000000	4.000000	29.000000	0.000000
2026.003427	0.069039	0.540454	-0.010256	73.861786	78.372757	114.661568	-0.512820	0.000000	1.548053	0.000000	0.000000	0.000000	-1.194960	0.006830	-0.004698	0.000000	0.000000	4.000000	29.000000	0.000000
2026.006760	0.064938	0.540443	-0.010261	73.861786	78.372757	114.661568	-0.512820	0.000000	1.548053	0.000000	0.000000	0.000000	-1.230208	-0.003241	-0.001516	0.000000	0.000000	4.000000	29.000000	0.000000
2026.010094	0.064938	0.540443	-0.010261	73.861786	78.372757	114.661568	-0.512820	0.000000	1.548053	0.000000	0.000000	0.000000	-1.230208	-0.003241	-0.001516	0.000000	0.000000	4.000000	29.000000	0.000000
2026.013427	0.064938	0.540443	-0.010261	73.869324	79.551460	115.472900	-0.513072	0.000000	1.753088	0.000000	0.000000	0.000000	-1.230208	-0.003241	-0.001516	0.000000	0.000000	4.000000	29.000000	0.000000
2026.016760	0.060763	0.540374	-0.010260	73.869324	79.551460	115.472900	-0.513072	0.000000	1.753088	0.000000	0.000000	0.000000	-1.252662	-0.020641	0.000305	0.000000	0.000000	4.000000	29.000000	0.000000
2026.020094	0.060763	0.540374	-0.010260	73.869324	79.551460	115.472900	-0.513072	0.000000	1.753088	0.000000	0.000000	0.000000	-1.252662	-0.020641	0.000305	0.000000	0.000000	4.000000	29.000000	0.000000
2026.023427	0.060763	0.540374	-0.010260	73.855362	80.994965	116.639801	-0.513022	0.000000	1.961865	0.000000	0.000000	0.000000	-1.252662	-0.020641	0.000305	0.000000	0.000000	4.000000	29.000000	0.000000
2026.026760	0.056524	0.540304	-0.010157	73.855362	80.994965	116.639801	-0.513022	0.000000	1.961865	0.000000	0.000000	0.000000	-1.271525	-0.020989	0.031086	0.000000	0.000000	4.000000	29.000000	0.000000
2026.030094	0.056524	0.540304	-0.010157	73.855362	80.994965	116.639801	-0.513022	0.000000	1.961865	0.000000	0.000000	0.000000	-1.271525	-0.020989	0.031086	0.000000	0.000000	4.000000	29.000000	0.000000
2026.033427	0.056524	0.540304	-0.010157	73.825058	82.313362	117.890060	-0.507841	0.000000	2.173785	0.000000	0.000000	0.000000	-1.271525	-0.020989	0.031086	0.000000	0.000000	4.000000	29.000000	0.000000
2026.036760	0.052179	0.540249	-0.009929	73.825058	82.313362	117.890060	-0.507841	0.000000	2.173785	0.000000	0.000000	0.000000	-1.303467	-0.016476	0.068489	0.000000	0.000000	4.000000	29.000000	0.000000
2026.040094	0.052179	0.540249	-0.009929	73.825058	82.313362	117.890060	-0.507841	0.000000	2.173785	0.000000	0.000000	0.000000	-1.303467	-0.016476	0.068489	0.000000	0.000000	4.000000	29.000000	0.000000
2026.043427	0.052179	0.540249	-0.009929	73.780899	83.413811	118.905891	-0.496426	0.000000	2.391030	0.000000	0.000000	0.000000	-1.303467	-0.016476	0.068489	0.000000	0.000000	4.000000	29.000000	0.000000
2026.046760	0.047790	0.540201	-0.009562	73.780899	83.413811	118.905891	-0.496426	0.000000	2.391030	0.000000	0.000000	0.000000	-1.316767	-0.014436	0.109953	0.000000	0.000000	4.000000	29.000000	0.000000
2026.050094	0.047790	0.540201	-0.009562	73.780899	83.413811	118.905891	-0.496426	0.000000	2.391030	0.000000	0.000000	0.000000	-1.316767	-0.014436	0.109953	0.000000	0.000000	4.000000	29.000000	0.000000
2026.053427	0.047790	0.540201	-0.009562	73.728882	84.307480	119.605804	-0.478100	0.000000	2.610491	0.000000	0.000000	0.000000	-1.316767	-0.014436	0.109953	0.000000	0.000000	4.000000	29.000000	0.000000
2026.056760	0.043354	0.540176	-0.009040	73.728882	84.307480	119.605804	-0.478100	0.000000	2.610491	0.000000	0.000000	0.000000	-1.330965	-0.007550	0.156707	0.000000	0.000000	4.000000	29.000000	0.000000
2026.060094	0.043354	0.540176	-0.009040	73.728882	84.307480	119.605804	-0.478100	0.000000	2.610491	0.000000	0.000000	0.000000	-1.330965	-0.007550	0.156707	0.000000	0.000000	4.000000	29.000000	0.000000
2026.063427	0.043354	0.540176	-0.009040	73.672150	85.038612	120.416069	-0.451982	0.000000	2.832319	0.000000	0.000000	0.000000	-1.330965	-0.007550	0.156707	0.000000	0.000000	4.000000	29.000000	0.000000
2026.066760	0.038862	0.540182	-0.008386	73.672150	85.038612	120.416069	-0.451982	0.000000	2.832319	0.000000	0.000000	0.000000	-1.347429	0.001846	0.196011	0.000000	0.000000	4.000000	29.000000	0.000000
2026.070094	0.038862	0.540182	-0.008386	73.672150	85.038612	120.416069	-0.451982	0.000000	2.832319	0.000000	0.000000	0.000000	-1.347429	0.001846	0.196011	0.000000	0.000000	4.000000	29.000000	0.000000
2026.073427	0.038862	0.540182	-0.008386	73.640938	85.615448	120.993195	-0.419314	0.000000	3.056890	0.000000	0.000000	0.000000	-1.347429	0.001846	0.196011	0.000000	0.000000	4.000000	29.000000	0.000000
2026.076760	0.034334	0.540236	-0.007586	73.640938	85.615448	120.993195	-0.419314	0.000000	3.056890	0.000000	0.000000	0.000000	-1.358541	0.016117	0.240010	0.000000	0.000000	4.000000	29.000000	0.000000
2026.080094	0.034334	0.540236	-0.007586	73.640938	85.615448	120.993195	-0.419314	0.000000	3.056890	0.000000	0.000000	0.000000	-1.358541	0.016117	0.240010	0.000000	0.000000	4.000000	29.000000	0.000000
2026.083427	0.034334	0.540236	-0.007586	73.666573	86.150749	120.967026	-0.379312	0.000000	3.283314	0.000000	0.000000	0.000000	-1.358541	0.016117	0.240010	0.000000	0.000000	4.000000	29.000000	0.000000
2026.086760	0.029841	0.540305	-0.006750	73.666573	86.150749	120.967026	-0.379312	0.000000	3.283314	0.000000	0.000000	0.000000	-1.347705	0.020770	0.250843	0.000000	0.000000	4.000000	29.000000	0.000000
2026.090094	0.029841	0.540305	-0.006750	73.666573	86.150749	120.967026	-0.379312	0.000000	3.283314	0.000000	0.000000	0.000000	-1.347705	0.020770	0.250843	0.000000	0.000000	4.000000	29.000000	0.000000
2026.093427	0.029841	0.540305	-0.006750	73.710884	86.736328	120.754730	-0.337505	0.000000	3.507931	0.000000	0.000000	0.000000	-1.347705	0.020770	0.250843	0.000000	0.000000	4.000000	29.000000	0.000000
2026.096760	0.025387	0.540364	-0.005806	73.710884	86.736328	120.754730	-0.337505	0.000000	3.507931	0.000000	0.000000	0.000000	-1.336243	0.017845	0.283153	0.000000	0.000000	4.000000	29.000000	0.000000
2026.100094	0.025387	0.540364	-0.005806	73.710884	86.736328	120.754730	-0.337505	0.000000	3.507931	0.000000	0.000000	0.000000	-1.336243	0.017845	0.283153	0.000000	0.000000	4.000000	29.000000	0.000000
2026.103427	0.025387	0.540364	-0.005806	73.753128	87.460358	121.068489	-0.290313	0.000000	3.730639	0.000000	0.000000	0.000000	-1.336243	0.017845	0.283153	0.000000	0.000000	4.000000	29.000000	0.000000
2026.106760	0.020941	0.540382	-0.004856	73.753128	87.460358	121.068489	-0.290313	0.000000	3.730639	0.000000	0.000000	0.000000	-1.333848	0.005254	0.284979	0.000000	0.000000	4.000000	29.000000	0.000000
2026.110094	0.020941	0.540382	-0.004856	73.753128	87.460358	121.068489	-0.290313	0.000000	3.730639	0.000000	0.000000	0.000000	-1.333848	0.005254	0.284979	0.000000	0.000000	4.000000	29.000000	0.000000
2026.113427	0.020941	0.540382	-0.004856	73.801704	88.280022	121.937813	-0.242816	0.000000	3.952947	0.000000	0.000000	0.000000	-1.333848	0.005254	0.284979	0.000000	0.000000	4.000000	29.000000	0.000000
2026.116760	0.016505	0.540373	-0.003815	73.801704	88.280022	121.937813	-0.242816	0.000000	3.952947	0.000000	0.000000	0.000000	-1.330815	-0.002731	0.312372	0.000000	0.000000	4.000000	29.000000	0.000000
2026.120094	0.016505	0.540373	-0.003815	73.801704	88.280022	121.937813	-0.242816	0.000000	3.952947	0.000000	0.000000	0.000000	-1.330815	-0.002731	0.312372	0.000000	0.000000	4.000000	29.000000	0.000000
2026.123427	0.016505	0.540373	-0.003815	73.884209	89.128876	122.791504	-0.190755	0.000000	4.174749	0.000000	0.000000	0.000000	-1.330815	-0.002731	0.312372	0.000000	0.000000	4.000000	29.000000	0.000000
2026.126760	0.012140	0.540345	-0.002707	73.884209	89.128876	122.791504	-0.190755	0.000000	4.174749	0.000000	0.000000	0.000000	-1.309589	-0.008290	0.332302	0.000000	0.000000	4.000000	29.000000	0.000000
2026.130094	0.012140	0.540345	-0.002707	73.884209	89.128876	122.791504	-0.190755	0.000000	4.174749	0.000000	0.000000	0.000000	-1.309589	-0.008290	0.332302	0.000000	0.000000	4.000000	29.000000	0.000000
2026.133427	0.012140	0.540345	-0.002707	74.002922	90.054314	123.346527	-0.135371	0.000000	4.393014	0.000000	0.000000	0.000000	-1.309589	-0.008290	0.332302	0.000000	0.000000	4.000000	29.000000	0.000000
2026.136760	0.007865	0.540265	-0.001504	74.002922	90.054314	123.346527	-0.135371	0.000000	4.393014	0.000000	0.000000	0.000000	-1.282398	-0.024017	0.361147	0.000000	0.000000	4.000000	29.000000	0.000000
2026.140094	0.007865	0.540265	-0.001504	74.002922	90.054314	123.346527	-0.135371	0.000000	4.393014	0.000000	0.000000	0.000000	-1.282398	-0.024017	0.361147	0.000000	0.000000	4.000000	29.000000	0.000000
2026.143427	0.007865	0.540265	-0.001504	74.137482	91.009087	123.455193	-0.075180	0.000000	4.606747	0.000000	0.000000	0.000000	-1.282398	-0.024017	0.361147	0.000000	0.000000	4.000000	29.000000	0.000000
2026.146760	0.003678	0.540157	-0.000206	74.137482	91.009087	123.455193	-0.075180	0.000000	4.606747	0.000000	0.000000	0.000000	-1.256039	-0.032521	0.389388	0.000000	0.000000	4.000000	29.000000	0.000000
2026.150094	0.003678	0.540157	-0.000206	74.137482	91.009087	123.455193	-0.075180	0.000000	4.606747	0.000000	0.000000	0.000000	-1.256039	-0.032521	0.389388	0.000000	0.000000	4.000000	29.000000	0.000000
2026.153427	0.003678	0.540157	-0.000206	74.241707	91.981323	123.773537	-0.010282	0.000000	4.816087	0.000000	0.000000	0.000000	-1.256039	-0.032521	0.389388	0.000000	0.000000	4.000000	29.000000	0.000000
2026.156760	-0.000401	0.540028	0.001165	74.241707	91.981323	123.773537	-0.010282	0.000000	4.816087	0.000000	0.000000	0.000000	-1.223885	-0.038630	0.411323	0.000000	0.000000	4.000000	29.000000	0.000000
2026.160094	-0.000401	0.540028	0.001165	74.241707	91.981323	123.773537	-0.010282	0.000000	4.816087	0.000000	0.000000	0.000000	-1.223885	-0.038630	0.411323	0.000000	0.000000	4.000000	29.000000	0.000000
2026.163427	-0.000401	0.540028	0.001165	74.311241	92.906303	124.553925	0.058035	0.000000	4.999663	0.000000	0.000000	0.000000	-1.223885	-0.038630	0.411323	0.000000	0.000000	4.000000	29.000000	0.000000
2026.166760	-0.004397	0.539878	0.002612	74.311241	92.906303	124.553925	0.058035	0.000000	4.999663	0.000000	0.000000	0.000000	-1.198725	-0.044959	0.434055	0.000000	0.000000	4.000000	29.000000	0.000000
2026.170094	-0.004397	0.539878	0.002612	74.311241	92.906303	124.553925	0.058035	0.000000	4.999663	0.000000	0.000000	0.000000	-1.198725	-0.044959	0.434055	0.000000	0.000000	4.000000	29.000000	0.000000
2026.173427	-0.004397	0.539878	0.002612	74.366997	93.862045	125.521599	0.125074	0.000000	4.998435	0.000000	0.000000	0.000000	-1.198725	-0.044959	0.434055	0.000000	0.000000	4.000000	29.000000	0.000000
2026.176760	-0.008354	0.539699	0.004094	74.366997	93.862045	125.521599	0.125074	0.000000	4.998435	0.000000	0.000000	0.000000	-1.186943	-0.053710	0.444535	0.000000	0.000000	4.000000	29.000000	0.000000
2026.180094	-0.008354	0.539699	0.004094	74.366997	93.862045	125.521599	0.125074	0.000000	4.998435	0.000000	0.000000	0.000000	-1.186943	-0.053710	0.444535	0.000000	0.000000	4.000000	29.000000	0.000000
2026.183427	-0.008354	0.539699	0.004094	74.437302	94.982658	126.251251	0.188787	0.000000	4.996434	0.000000	0.000000	0.000000	-1.186943	-0.053710	0.444535	0.000000	0.000000	4.000000	29.000000	0.000000
2026.186760	-0.012204	0.539466	0.005553	74.437302	94.982658	126.251251	0.188787	0.000000	4.996434	0.000000	0.000000	0.000000	-1.155155	-0.069812	0.437565	0.000000	0.000000	4.000000	29.000000	0.000000
2026.190094	-0.012204	0.539466	0.005553	74.437302	94.982658	126.251251	0.188787	0.000000	4.996434	0.000000	0.000000	0.000000	-1.155155	-0.069812	0.437565	0.000000	0.000000	4.000000	29.000000	0.000000
2026.193427	-0.012204	0.539466	0.005553	74.498337	96.295341	126.767319	0.247132	0.000000	4.993888	0.000000	0.000000	0.000000	-1.155155	-0.069812	0.437565	0.000000	0.000000	4.000000	29.000000	0.000000
2026.196760	-0.015926	0.539221	0.007006	74.498337	96.295341	126.767319	0.247132	0.000000	4.993888	0.000000	0.000000	0.000000	-1.116505	-0.073575	0.435992	0.000000	0.000000	4.000000	29.000000	0.000000
2026.200094	-0.015926	0.539221	0.007006	74.498337	96.295341	126.767319	0.247132	0.000000	4.993888	0.000000	0.000000	0.000000	-1.116505	-0.073575	0.435992	0.000000	0.000000	4.000000	29.000000	0.000000
2026.203427	-0.015926	0.539221	0.007006	74.527985	97.567345	127.428696	0.301623	0.000000	4.990894	0.000000	0.000000	0.000000	-1.116505	-0.073575	0.435992	0.000000	0.000000	4.000000	29.000000	0.000000
2026.206760	-0.019537	0.538939	0.008396	74.527985	97.567345	127.428696	0.301623	0.000000	4.990894	0.000000	0.000000	0.000000	-1.083365	-0.084496	0.416874	0.000000	0.000000	4.000000	29.000000	0.000000
2026.210094	-0.019537	0.538939	0.008396	74.527985	97.567345	127.428696	0.301623	0.000000	4.990894	0.000000	0.000000	0.000000	-1.083365	-0.084496	0.416874	0.000000	0.000000	4.000000	29.000000	0.000000
2026.213427	-0.019537	0.538939	0.008396	74.507538	98.648117	128.339371	0.350305	0.000000	4.987714	0.000000	0.000000	0.000000	-1.083365	-0.084496	0.416874	0.000000	0.000000	4.000000	29.000000	0.000000
2026.216760	-0.022971	0.538654	0.009765	74.507538	98.648117	128.339371	0.350305	0.000000	4.987714	0.000000	0.000000	0.000000	-1.030142	-0.085627	0.410886	0.000000	0.000000	4.000000	29.000000	0.000000
2026.220094	-0.022971	0.538654	0.009765	74.507538	98.648117	128.339371	0.350305	0.000000	4.987714	0.000000	0.000000	0.000000	-1.030142	-0.085627	0.410886	0.000000	0.000000	4.000000	29.000000	0.000000
2026.223427	-0.022971	0.538654	0.009765	74.467148	99.555199	129.112747	0.395805	0.000000	4.984309	0.000000	0.000000	0.000000	-1.030142	-0.085627	0.410886	0.000000	0.000000	4.000000	29.000000	0.000000
2026.226760	-0.026222	0.538341	0.011058	74.467148	99.555199	129.112747	0.395805	0.000000	4.984309	0.000000	0.000000	0.000000	-0.975304	-0.093816	0.387927	0.000000	0.000000	4.000000	29.000000	0.000000
2026.230094	-0.026222	0.538341	0.011058	74.467148	99.555199	129.112747	0.395805	0.000000	4.984309	0.000000	0.000000	0.000000	-0.975304	-0.093816	0.387927	0.000000	0.000000	4.000000	29.000000	0.000000
2026.233427	-0.026222	0.538341	0.011058	74.448502	100.346519	129.692657	0.436376	0.000000	4.980921	0.000000	0.000000	0.000000	-0.975304	-0.093816	0.387927	0.000000	0.000000	4.000000	29.000000	0.000000
2026.236760	-0.029288	0.537992	0.012302	74.448502	100.346519	129.692657	0.436376	0.000000	4.980921	0.000000	0.000000	0.000000	-0.919977	-0.104766	0.373166	0.000000	0.000000	4.000000	29.000000	0.000000
2026.240094	-0.029288	0.537992	0.012302	74.448502	100.346519	129.692657	0.436376	0.000000	4.980921	0.000000	0.000000	0.000000	-0.919977	-0.104766	0.373166	0.000000	0.000000	4.000000	29.000000	0.000000
2026.243427	-0.029288	0.537992	0.012302	74.478554	101.068214	130.351822	0.473623	0.000000	4.977518	0.000000	0.000000	0.000000	-0.919977	-0.104766	0.373166	0.000000	0.000000	4.000000	29.000000	0.000000
2026.246760	-0.032229	0.537592	0.013412	74.478554	101.068214	130.351822	0.473623	0.000000	4.977518	0.000000	0.000000	0.000000	-0.882298	-0.120024	0.333064	0.000000	0.000000	4.000000	29.000000	0.000000
2026.250094	-0.032229	0.537592	0.013412	74.478554	101.068214	130.351822	0.473623	0.000000	4.977518	0.000000	0.000000	0.000000	-0.882298	-0.120024	0.333064	0.000000	0.000000	4.000000	29.000000	0.000000
2026.253427	-0.032229	0.537592	0.013412	74.567947	101.770119	130.894730	0.504572	0.000000	4.974475	0.000000	0.000000	0.000000	-0.882298	-0.120024	0.333064	0.000000	0.000000	4.000000	29.000000	0.000000
2026.256760	-0.035000	0.537174	0.014432	74.567947	101.770119	130.894730	0.504572	0.000000	4.974475	0.000000	0.000000	0.000000	-0.831034	-0.125303	0.306017	0.000000	0.000000	4.000000	29.000000	0.000000
2026.260094	-0.035000	0.537174	0.014432	74.567947	101.770119	130.894730	0.504572	0.000000	4.974475	0.000000	0.000000	0.000000	-0.831034	-0.125303	0.306017	0.000000	0.000000	4.000000	29.000000	0.000000
2026.263427	-0.035000	0.537174	0.014432	74.694672	102.388908	131.076355	0.531506	0.000000	4.971670	0.000000	0.000000	0.000000	-0.831034	-0.125303	0.306017	0.000000	0.000000	4.000000	29.000000	0.000000
2026.266760	-0.037572	0.536749	0.015344	74.694672	102.388908	131.076355	0.531506	0.000000	4.971670	0.000000	0.000000	0.000000	-0.771683	-0.127633	0.273580	0.000000	0.000000	4.000000	29.000000	0.000000
2026.270094	-0.037572	0.536749	0.015344	74.694672	102.388908	131.076355	0.531506	0.000000	4.971670	0.000000	0.000000	0.000000	-0.771683	-0.127633	0.273580	0.000000	0.000000	4.000000	29.000000	0.000000
2026.273427	-0.037572	0.536749	0.015344	74.820213	102.834106	130.850388	0.554247	0.000000	4.969186	0.000000	0.000000	0.000000	-0.771683	-0.127633	0.273580	0.000000	0.000000	4.000000	29.000000	0.000000
2026.276760	-0.039923	0.536307	0.016177	74.820213	102.834106	130.850388	0.554247	0.000000	4.969186	0.000000	0.000000	0.000000	-0.705293	-0.132655	0.249686	0.000000	0.000000	4.000000	29.000000	0.000000
2026.280094	-0.039923	0.536307	0.016177	74.820213	102.834106	130.850388	0.554247	0.000000	4.969186	0.000000	0.000000	0.000000	-0.705293	-0.132655	0.249686	0.000000	0.000000	4.000000	29.000000	0.000000
2026.283427	-0.039923	0.536307	0.016177	74.921738	103.007042	130.721786	0.574230	0.000000	4.966916	0.000000	0.000000	0.000000	-0.705293	-0.132655	0.249686	0.000000	0.000000	4.000000	29.000000	0.000000
2026.286760	-0.042049	0.535900	0.016924	74.921738	103.007042	130.721786	0.574230	0.000000	4.966916	0.000000	0.000000	0.000000	-0.637940	-0.121960	0.224275	0.000000	0.000000	4.000000	29.000000	0.000000
2026.290094	-0.042049	0.535900	0.016924	74.921738	103.007042	130.721786	0.574230	0.000000	4.966916	0.000000	0.000000	0.000000	-0.637940	-0.121960	0.224275	0.000000	0.000000	4.000000	29.000000	0.000000
2026.293427	-0.042049	0.535900	0.016924	74.995430	103.002571	130.817245	0.591532	0.000000	4.964885	0.000000	0.000000	0.000000	-0.637940	-0.121960	0.224275	0.000000	0.000000	4.000000	29.000000	0.000000
2026.296760	-0.043927	0.535504	0.017597	74.995430	103.002571	130.817245	0.591532	0.000000	4.964885	0.000000	0.000000	0.000000	-0.563255	-0.118936	0.201768	0.000000	0.000000	4.000000	29.000000	0.000000
2026.300094	-0.043927	0.535504	0.017597	74.995430	103.002571	130.817245	0.591532	0.000000	4.964885	0.000000	0.000000	0.000000	-0.563255	-0.118936	0.201768	0.000000	0.000000	4.000000	29.000000	0.000000
2026.303427	-0.043927	0.535504	0.017597	75.071152	103.048805	130.933884	0.606791	0.000000	4.963044	0.000000	0.000000	0.000000	-0.563255	-0.118936	0.201768	0.000000	0.000000	4.000000	29.000000	0.000000
2026.306760	-0.045550	0.535085	0.018160	75.071152	103.048805	130.933884	0.606791	0.000000	4.963044	0.000000	0.000000	0.000000	-0.486874	-0.125599	0.168989	0.000000	0.000000	4.000000	29.000000	0.000000
2026.310094	-0.045550	0.535085	0.018160	75.071152	103.048805	130.933884	0.606791	0.000000	4.963044	0.000000	0.000000	0.000000	-0.486874	-0.125599	0.168989	0.000000	0.000000	4.000000	29.000000	0.000000
2026.313427	-0.045550	0.535085	0.018160	75.172096	103.220329	131.016327	0.619044	0.000000	4.961531	0.000000	0.000000	0.000000	-0.486874	-0.125599	0.168989	0.000000	0.000000	4.000000	29.000000	0.000000
2026.316760	-0.046920	0.534678	0.018654	75.172096	103.220329	131.016327	0.619044	0.000000	4.961531	0.000000	0.000000	0.000000	-0.410962	-0.122278	0.148261	0.000000	0.000000	4.000000	29.000000	0.000000
2026.320094	-0.046920	0.534678	0.018654	75.172096	103.220329	131.016327	0.619044	0.000000	4.961531	0.000000	0.000000	0.000000	-0.410962	-0.122278	0.148261	0.000000	0.000000	4.000000	29.000000	0.000000
2026.323427	-0.046920	0.534678	0.018654	75.271667	103.433937	131.042221	0.629790	0.000000	4.960178	0.000000	0.000000	0.000000	-0.410962	-0.122278	0.148261	0.000000	0.000000	4.000000	29.000000	0.000000
2026.326760	-0.048080	0.534281	0.019077	75.271667	103.433937	131.042221	0.629790	0.000000	4.960178	0.000000	0.000000	0.000000	-0.348165	-0.118858	0.126864	0.000000	0.000000	4.000000	29.000000	0.000000
2026.330094	-0.048080	0.534281	0.019077	75.271667	103.433937	131.042221	0.629790	0.000000	4.960178	0.000000	0.000000	0.000000	-0.348165	-0.118858	0.126864	0.000000	0.000000	4.000000	29.000000	0.000000
2026.333427	-0.048080	0.534281	0.019077	75.351532	103.654144	131.182785	0.638869	0.000000	4.959017	0.000000	0.000000	0.000000	-0.348165	-0.118858	0.126864	0.000000	0.000000	4.000000	29.000000	0.000000
2026.336760	-0.048983	0.533880	0.019416	75.351532	103.654144	131.182785	0.638869	0.000000	4.959017	0.000000	0.000000	0.000000	-0.270869	-0.120246	0.101747	0.000000	0.000000	4.000000	29.000000	0.000000
2026.340094	-0.048983	0.533880	0.019416	75.351532	103.654144	131.182785	0.638869	0.000000	4.959017	0.000000	0.000000	0.000000	-0.270869	-0.120246	0.101747	0.000000	0.000000	4.000000	29.000000	0.000000
2026.343427	-0.048983	0.533880	0.019416	75.411293	103.870056	131.399094	0.646163	0.000000	4.958071	0.000000	0.000000	0.000000	-0.270869	-0.120246	0.101747	0.000000	0.000000	4.000000	29.000000	0.000000
2026.346760	-0.048983	0.533880	0.019416	75.411293	103.870056	131.399094	0.646163	0.000000	4.958071	0.000000	0.000000	0.000000	-0.270869	-0.120246	0.101747	0.000000	0.000000	4.000000	29.000000	0.000000
2026.350094	-0.049649	0.533502	0.019667	75.411293	103.870056	131.399094	0.646163	0.000000	4.958071	0.000000	0.000000	0.000000	-0.199906	-0.113666	0.075143	0.000000	0.000000	4.000000	29.000000	0.000000
2026.353427	-0.049649	0.533502	0.019667	75.440186	104.009781	131.550476	0.646163	0.000000	4.958071	0.000000	0.000000	0.000000	-0.199906	-0.113666	0.075143	0.000000	0.000000	4.000000	29.000000	0.000000
2026.356760	-0.050082	0.533178	0.019867	75.440186	104.009781	131.550476	0.646163	0.000000	4.958071	0.000000	0.000000	0.000000	-0.129883	-0.097149	0.060106	0.000000	0.000000	4.000000	29.000000	0.000000
2026.360094	-0.050082	0.533178	0.019867	75.440186	104.009781	131.550476	0.646163	0.000000	4.958071	0.000000	0.000000	0.000000	-0.129883	-0.097149	0.060106	0.000000	0.000000	4.000000	29.000000	0.000000
2026.363427	-0.050082	0.533178	0.019867	75.432518	104.112350	131.675812	0.656150	0.000000	4.956759	0.000000	0.000000	0.000000	-0.129883	-0.097149	0.060106	0.000000	0.000000	4.000000	29.000000	0.000000
2026.366760	-0.050082	0.533178	0.019867	75.432518	104.112350	131.675812	0.656150	0.000000	4.956759	0.000000	0.000000	0.000000	-0.129883	-0.097149	0.060106	0.000000	0.000000	4.000000	29.000000	0.000000
2026.370094	-0.050248	0.532880	0.019919	75.432518	104.112350	131.675812	0.656150	0.000000	4.956759	0.000000	0.000000	0.000000	-0.049710	-0.089428	0.015450	0.000000	0.000000	4.000000	29.000000	0.000000
2026.373427	-0.050248	0.532880	0.019919	75.427055	104.203781	131.759201	0.656150	0.000000	4.956759	0.000000	0.000000	0.000000	-0.049710	-0.089428	0.015450	0.000000	0.000000	4.000000	29.000000	0.000000
2026.376760	-0.050248	0.532880	0.019919	75.427055	104.203781	131.759201	0.656150	0.000000	4.956759	0.000000	0.000000	0.000000	-0.049710	-0.089428	0.015450	0.000000	0.000000	4.000000	29.000000	0.000000
2026.380094	-0.050248	0.532880	0.019919	75.427055	104.203781	131.759201	0.656150	0.000000	4.956759	0.000000	0.000000	0.000000	-0.049710	-0.089428	0.015450	0.000000	0.000000	4.000000	29.000000	0.000000
2026.383427	-0.049907	0.532414	0.019726	75.438454	104.223610	131.758301	0.657109	0.000000	4.956633	0.000000	0.000000	0.000000	0.102208	-0.139585	-0.057674	0.000000	0.000000	4.000000	29.000000	0.000000
2026.386760	-0.049907	0.532414	0.019726	75.438454	104.223610	131.758301	0.657109	0.000000	4.956633	0.000000	0.000000	0.000000	0.102208	-0.139585	-0.057674	0.000000	0.000000	4.000000	29.000000	0.000000
2026.390094	-0.049907	0.532414	0.019726	75.438454	104.223610	131.758301	0.657109	0.000000	4.956633	0.000000	0.000000	0.000000	0.102208	-0.139585	-0.057674	0.000000	0.000000	4.000000	29.000000	0.000000
2026.393427	-0.049907	0.532414	0.019726	75.470108	104.135818	131.634064	0.652328	0.000000	4.957264	0.000000	0.000000	0.000000	0.102208	-0.139585	-0.057674	0.000000	0.000000	4.000000	29.000000	0.000000
2026.396760	-0.049451	0.532254	0.019519	75.470108	104.135818	131.634064	0.652328	0.000000	4.957264	0.000000	0.000000	0.000000	0.136895	-0.048141	-0.062176	0.000000	0.000000	4.000000	29.000000	0.000000
2026.400094	-0.049451	0.532254	0.019519	75.470108	104.135818	131.634064	0.652328	0.000000	4.957264	0.000000	0.000000	0.000000	0.136895	-0.048141	-0.062176	0.000000	0.000000	4.000000	29.000000	0.000000
2026.403427	-0.049451	0.532254	0.019519	75.519707	103.959122	131.408630	0.647528	0.000000	4.957893	0.000000	0.000000	0.000000	0.136895	-0.048141	-0.062176	0.000000	0.000000	4.000000	29.000000	0.000000
2026.406760	-0.049451	0.532254	0.019519	75.519707	103.959122	131.408630	0.647528	0.000000	4.957893	0.000000	0.000000	0.000000	0.136895	-0.048141	-0.062176	0.000000	0.000000	4.000000	29.000000	0.000000
2026.410094	-0.048828	0.532107	0.019240	75.519707	103.959122	131.408630	0.647528	0.000000	4.957893	0.000000	0.000000	0.000000	0.186961	-0.044188	-0.083662	0.000000	0.000000	4.000000	29.000000	0.000000
2026.413427	-0.048828	0.532107	0.019240	75.579201	103.745674	131.121216	0.647528	0.000000	4.957893	0.000000	0.000000	0.000000	0.186961	-0.044188	-0.083662	0.000000	0.000000	4.000000	29.000000	0.000000
2026.416760	-0.048015	0.531999	0.018887	75.579201	103.745674	131.121216	0.647528	0.000000	4.957893	0.000000	0.000000	0.000000	0.243751	-0.032394	-0.105896	0.000000	0.000000	4.000000	29.000000	0.000000
2026.420094	-0.048015	0.531999	0.018887	75.579201	103.745674	131.121216	0.647528	0.000000	4.957893	0.000000	0.000000	0.000000	0.243751	-0.032394	-0.105896	0.000000	0.000000	4.000000	29.000000	0.000000
2026.423427	-0.048015	0.531999	0.018887	75.636658	103.549698	130.825134	0.632885	0.000000	4.959784	0.000000	0.000000	0.000000	0.243751	-0.032394	-0.105896	0.000000	0.000000	4.000000	29.000000	0.000000
2026.426760	-0.046951	0.531910	0.018512	75.636658	103.549698	130.825134	0.632885	0.000000	4.959784	0.000000	0.000000	0.000000	0.319256	-0.026488	-0.112709	0.000000	0.000000	4.000000	29.000000	0.000000
2026.430094	-0.046951	0.531910	0.018512	75.636658	103.549698	130.825134	0.632885	0.000000	4.959784	0.000000	0.000000	0.000000	0.319256	-0.026488	-0.112709	0.000000	0.000000	4.000000	29.000000	0.000000
2026.433427	-0.046951	0.531910	0.018512	75.699333	103.368546	130.514191	0.624916	0.000000	4.960794	0.000000	0.000000	0.000000	0.319256	-0.026488	-0.112709	0.000000	0.000000	4.000000	29.000000	0.000000
2026.436760	-0.045611	0.531851	0.018091	75.699333	103.368546	130.514191	0.624916	0.000000	4.960794	0.000000	0.000000	0.000000	0.401924	-0.017712	-0.126253	0.000000	0.000000	4.000000	29.000000	0.000000
2026.440094	-0.045611	0.531851	0.018091	75.699333	103.368546	130.514191	0.624916	0.000000	4.960794	0.000000	0.000000	0.000000	0.401924	-0.017712	-0.126253	0.000000	0.000000	4.000000	29.000000	0.000000
2026.443427	-0.045611	0.531851	0.018091	75.774620	103.124657	130.106628	0.616459	0.000000	4.961852	0.000000	0.000000	0.000000	0.401924	-0.017712	-0.126253	0.000000	0.000000	4.000000	29.000000	0.000000
2026.446760	-0.044024	0.531802	0.017666	75.774620	103.124657	130.106628	0.616459	0.000000	4.961852	0.000000	0.000000	0.000000	0.476168	-0.014805	-0.127405	0.000000	0.000000	4.000000	29.000000	0.000000
2026.450094	-0.044024	0.531802	0.017666	75.774620	103.124657	130.106628	0.616459	0.000000	4.961852	0.000000	0.000000	0.000000	0.476168	-0.014805	-0.127405	0.000000	0.000000	4.000000	29.000000	0.000000
2026.453427	-0.044024	0.531802	0.017666	75.855698	102.867981	129.664200	0.608739	0.000000	4.962806	0.000000	0.000000	0.000000	0.476168	-0.014805	-0.127405	0.000000	0.000000	4.000000	29.000000	0.000000
2026.456760	-0.042207	0.531791	0.017164	75.855698	102.867981	129.664200	0.608739	0.000000	4.962806	0.000000	0.000000	0.000000	0.545222	-0.003185	-0.150537	0.000000	0.000000	4.000000	29.000000	0.000000
2026.460094	-0.042207	0.531791	0.017164	75.855698	102.867981	129.664200	0.608739	0.000000	4.962806	0.000000	0.000000	0.000000	0.545222	-0.003185	-0.150537	0.000000	0.000000	4.000000	29.000000	0.000000
2026.463427	-0.042207	0.531791	0.017164	75.952377	102.509781	129.101288	0.599148	0.000000	4.963972	0.000000	0.000000	0.000000	0.545222	-0.003185	-0.150537	0.000000	0.000000	4.000000	29.000000	0.000000
2026.466760	-0.040208	0.531810	0.016602	75.952377	102.509781	129.101288	0.599148	0.000000	4.963972	0.000000	0.000000	0.000000	0.599672	0.005454	-0.168764	0.000000	0.000000	4.000000	29.000000	0.000000
2026.470094	-0.040208	0.531810	0.016602	75.952377	102.509781	129.101288	0.599148	0.000000	4.963972	0.000000	0.000000	0.000000	0.599672	0.005454	-0.168764	0.000000	0.000000	4.000000	29.000000	0.000000
2026.473427	-0.040208	0.531810	0.016602	76.067795	102.028191	128.397934	0.587932	0.000000	4.965313	0.000000	0.000000	0.000000	0.599672	0.005454	-0.168764	0.000000	0.000000	4.000000	29.000000	0.000000
2026.476760	-0.038054	0.531821	0.016001	76.067795	102.028191	128.397934	0.587932	0.000000	4.965313	0.000000	0.000000	0.000000	0.646276	0.003351	-0.180153	0.000000	0.000000	4.000000	29.000000	0.000000
2026.480094	-0.038054	0.531821	0.016001	76.067795	102.028191	128.397934	0.587932	0.000000	4.965313	0.000000	0.000000	0.000000	0.646276	0.003351	-0.180153	0.000000	0.000000	4.000000	29.000000	0.000000
2026.483427	-0.038054	0.531821	0.016001	76.197281	101.436684	127.572350	0.575674	0.000000	4.966750	0.000000	0.000000	0.000000	0.646276	0.003351	-0.180153	0.000000	0.000000	4.000000	29.000000	0.000000
2026.486760	-0.035721	0.531834	0.015339	76.197281	101.436684	127.572350	0.575674	0.000000	4.966750	0.000000	0.000000	0.000000	0.699773	0.004109	-0.198593	0.000000	0.000000	4.000000	29.000000	0.000000
2026.490094	-0.035721	0.531834	0.015339	76.197281	101.436684	127.572350	0.575674	0.000000	4.966750	0.000000	0.000000	0.000000	0.699773	0.004109	-0.198593	0.000000	0.000000	4.000000	29.000000	0.000000
2026.493427	-0.035721	0.531834	0.015339	76.331200	100.779160	126.662598	0.561526	0.000000	4.968369	0.000000	0.000000	0.000000	0.699773	0.004109	-0.198593	0.000000	0.000000	4.000000	29.000000	0.000000
2026.496760	-0.033233	0.531860	0.014588	76.331200	100.779160	126.662598	0.561526	0.000000	4.968369	0.000000	0.000000	0.000000	0.746512	0.007686	-0.225244	0.000000	0.000000	4.000000	29.000000	0.000000
2026.500094	-0.033233	0.531860	0.014588	76.331200	100.779160	126.662598	0.561526	0.000000	4.968369	0.000000	0.000000	0.000000	0.746512	0.007686	-0.225244	0.000000	0.000000	4.000000	29.000000	0.000000
2026.503427	-0.033233	0.531860	0.014588	76.464417	100.126541	125.732307	0.544226	0.000000	4.970294	0.000000	0.000000	0.000000	0.746512	0.007686	-0.225244	0.000000	0.000000	4.000000	29.000000	0.000000
2026.506760	-0.030574	0.531885	0.013836	76.464417	100.126541	125.732307	0.544226	0.000000	4.970294	0.000000	0.000000	0.000000	0.797596	0.007468	-0.225854	0.000000	0.000000	4.000000	29.000000	0.000000
2026.510094	-0.030574	0.531885	0.013836	76.464417	100.126541	125.732307	0.544226	0.000000	4.970294	0.000000	0.000000	0.000000	0.797596	0.007468	-0.225854	0.000000	0.000000	4.000000	29.000000	0.000000
2026.513427	-0.030574	0.531885	0.013836	76.588623	99.513649	124.845230	0.526848	0.000000	4.972165	0.000000	0.000000	0.000000	0.797596	0.007468	-0.225854	0.000000	0.000000	4.000000	29.000000	0.000000
2026.516760	-0.027721	0.531928	0.013033	76.588623	99.513649	124.845230	0.526848	0.000000	4.972165	0.000000	0.000000	0.000000	0.855905	0.012958	-0.240783	0.000000	0.000000	4.000000	29.000000	0.000000
2026.520094	-0.027721	0.531928	0.013033	76.588623	99.513649	124.845230	0.526848	0.000000	4.972165	0.000000	0.000000	0.000000	0.855905	0.012958	-0.240783	0.000000	0.000000	4.000000	29.000000	0.000000
2026.523427	-0.027721	0.531928	0.013033	76.709053	98.862900	124.090988	0.507576	0.000000	4.974170	0.000000	0.000000	0.000000	0.855905	0.012958	-0.240783	0.000000	0.000000	4.000000	29.000000	0.000000
2026.526760	-0.024744	0.531954	0.012200	76.709053	98.862900	124.090988	0.507576	0.000000	4.974170	0.000000	0.000000	0.000000	0.893145	0.007812	-0.249733	0.000000	0.000000	4.000000	29.000000	0.000000
2026.530094	-0.024744	0.531954	0.012200	76.709053	98.862900	124.090988	0.507576	0.000000	4.974170	0.000000	0.000000	0.000000	0.893145	0.007812	-0.249733	0.000000	0.000000	4.000000	29.000000	0.000000
2026.533427	-0.024744	0.531954	0.012200	76.831947	98.167839	123.658470	0.486700	0.000000	4.976256	0.000000	0.000000	0.000000	0.893145	0.007812	-0.249733	0.000000	0.000000	4.000000	29.000000	0.000000
2026.536760	-0.021666	0.532031	0.011346	76.831947	98.167839	123.658470	0.486700	0.000000	4.976256	0.000000	0.000000	0.000000	0.923203	0.022959	-0.256485	0.000000	0.000000	4.000000	29.000000	0.000000
2026.540094	-0.021666	0.532031	0.011346	76.831947	98.167839	123.658470	0.486700	0.000000	4.976256	0.000000	0.000000	0.000000	0.923203	0.022959	-0.256485	0.000000	0.000000	4.000000	29.000000	0.000000
2026.543427	-0.021666	0.532031	0.011346	76.961906	97.365685	123.244072	0.464242	0.000000	4.978401	0.000000	0.000000	0.000000	0.923203	0.022959	-0.256485	0.000000	0.000000	4.000000	29.000000	0.000000
2026.546760	-0.018515	0.532103	0.010539	76.961906	97.365685	123.244072	0.464242	0.000000	4.978401	0.000000	0.000000	0.000000	0.945454	0.021808	-0.242096	0.000000	0.000000	4.000000	29.000000	0.000000
2026.550094	-0.018515	0.532103	0.010539	76.961906	97.365685	123.244072	0.464242	0.000000	4.978401	0.000000	0.000000	0.000000	0.945454	0.021808	-0.242096	0.000000	0.000000	4.000000	29.000000	0.000000
2026.553427	-0.018515	0.532103	0.010539	77.091850	96.479485	122.668617	0.442861	0.000000	4.980349	0.000000	0.000000	0.000000	0.945454	0.021808	-0.242096	0.000000	0.000000	4.000000	29.000000	0.000000
2026.556760	-0.015288	0.532208	0.009751	77.091850	96.479485	122.668617	0.442861	0.000000	4.980349	0.000000	0.000000	0.000000	0.968177	0.031230	-0.236325	0.000000	0.000000	4.000000	29.000000	0.000000
2026.560094	-0.015288	0.532208	0.009751	77.091850	96.479485	122.668617	0.442861	0.000000	4.980349	0.000000	0.000000	0.000000	0.968177	0.031230	-0.236325	0.000000	0.000000	4.000000	29.000000	0.000000
2026.563427	-0.015288	0.532208	0.009751	77.213409	95.597733	121.843552	0.421386	0.000000	4.982211	0.000000	0.000000	0.000000	0.968177	0.031230	-0.236325	0.000000	0.000000	4.000000	29.000000	0.000000
2026.566760	-0.011964	0.532324	0.009028	77.213409	95.597733	121.843552	0.421386	0.000000	4.982211	0.000000	0.000000	0.000000	0.997233	0.034983	-0.216977	0.000000	0.000000	4.000000	29.000000	0.000000
2026.570094	-0.011964	0.532324	0.009028	77.213409	95.597733	121.843552	0.421386	0.000000	4.982211	0.000000	0.000000	0.000000	0.997233	0.034983	-0.216977	0.000000	0.000000	4.000000	29.000000	0.000000
2026.573427	-0.011964	0.532324	0.009028	77.323952	94.722885	121.118027	0.401843	0.000000	4.983826	0.000000	0.000000	0.000000	0.997233	0.034983	-0.216977	0.000000	0.000000	4.000000	29.000000	0.000000
2026.576760	-0.008562	0.532431	0.008305	77.323952	94.722885	121.118027	0.401843	0.000000	4.983826	0.000000	0.000000	0.000000	1.020323	0.031940	-0.216762	0.000000	0.000000	4.000000	29.000000	0.000000
2026.580094	-0.008562	0.532431	0.008305	77.323952	94.722885	121.118027	0.401843	0.000000	4.983826	0.000000	0.000000	0.000000	1.020323	0.031940	-0.216762	0.000000	0.000000	4.000000	29.000000	0.000000
2026.583427	-0.008562	0.532431	0.008305	77.420586	93.917587	120.801529	0.381385	0.000000	4.985433	0.000000	0.000000	0.000000	1.020323	0.031940	-0.216762	0.000000	0.000000	4.000000	29.000000	0.000000
2026.586760	-0.005085	0.532575	0.007639	77.420586	93.917587	120.801529	0.381385	0.000000	4.985433	0.000000	0.000000	0.000000	1.043197	0.043418	-0.199907	0.000000	0.000000	4.000000	29.000000	0.000000
2026.590094	-0.005085	0.532575	0.007639	77.420586	93.917587	120.801529	0.381385	0.000000	4.985433	0.000000	0.000000	0.000000	1.043197	0.043418	-0.199907	0.000000	0.000000	4.000000	29.000000	0.000000
2026.593427	-0.005085	0.532575	0.007639	77.503250	93.227600	120.522720	0.362494	0.000000	4.986843	0.000000	0.000000	0.000000	1.043197	0.043418	-0.199907	0.000000	0.000000	4.000000	29.000000	0.000000
2026.596760	-0.001530	0.532708	0.007035	77.503250	93.227600	120.522720	0.362494	0.000000	4.986843	0.000000	0.000000	0.000000	1.066427	0.039700	-0.181101	0.000000	0.000000	4.000000	29.000000	0.000000
2026.600094	-0.001530	0.532708	0.007035	77.503250	93.227600	120.522720	0.362494	0.000000	4.986843	0.000000	0.000000	0.000000	1.066427	0.039700	-0.181101	0.000000	0.000000	4.000000	29.000000	0.000000
2026.603427	-0.001530	0.532708	0.007035	77.561523	92.691696	120.103416	0.345618	0.000000	4.988040	0.000000	0.000000	0.000000	1.066427	0.039700	-0.181101	0.000000	0.000000	4.000000	29.000000	0.000000
2026.606760	0.002081	0.532846	0.006446	77.561523	92.691696	120.103416	0.345618	0.000000	4.988040	0.000000	0.000000	0.000000	1.083432	0.041568	-0.176730	0.000000	0.000000	4.000000	29.000000	0.000000
2026.610094	0.002081	0.532846	0.006446	77.561523	92.691696	120.103416	0.345618	0.000000	4.988040	0.000000	0.000000	0.000000	1.083432	0.041568	-0.176730	0.000000	0.000000	4.000000	29.000000	0.000000
2026.613427	0.002081	0.532846	0.006446	77.588112	92.322258	119.899353	0.322294	0.000000	4.895947	0.000000	0.000000	0.000000	1.083432	0.041568	-0.176730	0.000000	0.000000	4.000000	29.000000	0.000000
2026.616760	0.005794	0.532991	0.005869	77.588112	92.322258	119.899353	0.322294	0.000000	4.895947	0.000000	0.000000	0.000000	1.113780	0.043463	-0.172941	0.000000	0.000000	4.000000	29.000000	0.000000
2026.620094	0.005794	0.532991	0.005869	77.588112	92.322258	119.899353	0.322294	0.000000	4.895947	0.000000	0.000000	0.000000	1.113780	0.043463	-0.172941	0.000000	0.000000	4.000000	29.000000	0.000000
2026.623427	0.005794	0.532991	0.005869	77.585014	92.177650	120.100601	0.293470	0.000000	4.710317	0.000000	0.000000	0.000000	1.113780	0.043463	-0.172941	0.000000	0.000000	4.000000	29.000000	0.000000
2026.626760	0.009563	0.533126	0.005285	77.585014	92.177650	120.100601	0.293470	0.000000	4.710317	0.000000	0.000000	0.000000	1.130946	0.040533	-0.175355	0.000000	0.000000	4.000000	29.000000	0.000000
2026.630094	0.009563	0.533126	0.005285	77.585014	92.177650	120.100601	0.293470	0.000000	4.710317	0.000000	0.000000	0.000000	1.130946	0.040533	-0.175355	0.000000	0.000000	4.000000	29.000000	0.000000
2026.633427	0.009563	0.533126	0.005285	77.584450	92.255226	120.424553	0.264245	0.000000	4.521826	0.000000	0.000000	0.000000	1.130946	0.040533	-0.175355	0.000000	0.000000	4.000000	29.000000	0.000000
2026.636760	0.013346	0.533245	0.004650	77.584450	92.255226	120.424553	0.264245	0.000000	4.521826	0.000000	0.000000	0.000000	1.134609	0.035573	-0.190528	0.000000	0.000000	4.000000	29.000000	0.000000
2026.640094	0.013346	0.533245	0.004650	77.584450	92.255226	120.424553	0.264245	0.000000	4.521826	0.000000	0.000000	0.000000	1.134609	0.035573	-0.190528	0.000000	0.000000	4.000000	29.000000	0.000000
2026.643427	0.013346	0.533245	0.004650	77.595230	92.514351	120.848244	0.232490	0.000000	4.332725	0.000000	0.000000	0.000000	1.134609	0.035573	-0.190528	0.000000	0.000000	4.000000	29.000000	0.000000
2026.646760	0.017184	0.533354	0.004004	77.595230	92.514351	120.848244	0.232490	0.000000	4.332725	0.000000	0.000000	0.000000	1.151634	0.032691	-0.193621	0.000000	0.000000	4.000000	29.000000	0.000000
2026.650094	0.017184	0.533354	0.004004	77.595230	92.514351	120.848244	0.232490	0.000000	4.332725	0.000000	0.000000	0.000000	1.151634	0.032691	-0.193621	0.000000	0.000000	4.000000	29.000000	0.000000
2026.653427	0.017184	0.533354	0.004004	77.607674	92.797615	121.172379	0.200220	0.000000	4.140786	0.000000	0.000000	0.000000	1.151634	0.032691	-0.193621	0.000000	0.000000	4.000000	29.000000	0.000000
2026.656760	0.021034	0.533471	0.003303	77.607674	92.797615	121.172379	0.200220	0.000000	4.140786	0.000000	0.000000	0.000000	1.154916	0.035289	-0.210511	0.000000	0.000000	4.000000	29.000000	0.000000
2026.660094	0.021034	0.533471	0.003303	77.607674	92.797615	121.172379	0.200220	0.000000	4.140786	0.000000	0.000000	0.000000	1.154916	0.035289	-0.210511	0.000000	0.000000	4.000000	29.000000	0.000000
2026.663427	0.021034	0.533471	0.003303	77.628311	92.945030	121.518318	0.165135	0.000000	3.948300	0.000000	0.000000	0.000000	1.154916	0.035289	-0.210511	0.000000	0.000000	4.000000	29.000000	0.000000
2026.666760	0.024874	0.533605	0.002588	77.628311	92.945030	121.518318	0.165135	0.000000	3.948300	0.000000	0.000000	0.000000	1.152049	0.039962	-0.214481	0.000000	0.000000	4.000000	29.000000	0.000000
2026.670094	0.024874	0.533605	0.002588	77.628311	92.945030	121.518318	0.165135	0.000000	3.948300	0.000000	0.000000	0.000000	1.152049	0.039962	-0.214481	0.000000	0.000000	4.000000	29.000000	0.000000
2026.673427	0.024874	0.533605	0.002588	77.663361	92.807159	121.641365	0.129388	0.000000	3.756292	0.000000	0.000000	0.000000	1.152049	0.039962	-0.214481	0.000000	0.000000	4.000000	29.000000	0.000000
2026.676760	0.028685	0.533744	0.001884	77.663361	92.807159	121.641365	0.129388	0.000000	3.756292	0.000000	0.000000	0.000000	1.143143	0.041928	-0.211037	0.000000	0.000000	4.000000	29.000000	0.000000
2026.680094	0.028685	0.533744	0.001884	77.663361	92.807159	121.641365	0.129388	0.000000	3.756292	0.000000	0.000000	0.000000	1.143143	0.041928	-0.211037	0.000000	0.000000	4.000000	29.000000	0.000000
2026.683427	0.028685	0.533744	0.001884	77.714203	92.197975	120.863876	0.094215	0.000000	3.565768	0.000000	0.000000	0.000000	1.143143	0.041928	-0.211037	0.000000	0.000000	4.000000	29.000000	0.000000
2026.686760	0.032533	0.533882	0.001212	77.714203	92.197975	120.863876	0.094215	0.000000	3.565768	0.000000	0.000000	0.000000	1.154584	0.041214	-0.201822	0.000000	0.000000	4.000000	29.000000	0.000000
2026.690094	0.032533	0.533882	0.001212	77.714203	92.197975	120.863876	0.094215	0.000000	3.565768	0.000000	0.000000	0.000000	1.154584	0.041214	-0.201822	0.000000	0.000000	4.000000	29.000000	0.000000
2026.693427	0.032533	0.533882	0.001212	77.759819	91.119987	119.988518	0.060578	0.000000	3.373337	0.000000	0.000000	0.000000	1.154584	0.041214	-0.201822	0.000000	0.000000	4.000000	29.000000	0.000000
2026.696760	0.036354	0.534026	0.000550	77.759819	91.119987	119.988518	0.060578	0.000000	3.373337	0.000000	0.000000	0.000000	1.146273	0.043228	-0.198334	0.000000	0.000000	4.000000	29.000000	0.000000
2026.700094	0.036354	0.534026	0.000550	77.759819	91.119987	119.988518	0.060578	0.000000	3.373337	0.000000	0.000000	0.000000	1.146273	0.043228	-0.198334	0.000000	0.000000	4.000000	29.000000	0.000000
2026.703427	0.036354	0.534026	0.000550	77.804146	89.709572	119.535576	0.027522	0.000000	3.182292	0.000000	0.000000	0.000000	1.146273	0.043228	-0.198334	0.000000	0.000000	4.000000	29.000000	0.000000
2026.706760	0.040152	0.534184	-0.000056	77.804146	89.709572	119.535576	0.027522	0.000000	3.182292	0.000000	0.000000	0.000000	1.139345	0.047397	-0.181996	0.000000	0.000000	4.000000	29.000000	0.000000
2026.710094	0.040152	0.534184	-0.000056	77.804146	89.709572	119.535576	0.027522	0.000000	3.182292	0.000000	0.000000	0.000000	1.139345	0.047397	-0.181996	0.000000	0.000000	4.000000	29.000000	0.000000
2026.713427	0.040152	0.534184	-0.000056	77.861618	88.200417	118.869293	-0.002810	0.000000	2.992401	0.000000	0.000000	0.000000	1.139345	0.047397	-0.181996	0.000000	0.000000	4.000000	29.000000	0.000000
2026.716760	0.043947	0.534324	-0.000648	77.861618	88.200417	118.869293	-0.002810	0.000000	2.992401	0.000000	0.000000	0.000000	1.138404	0.041942	-0.177548	0.000000	0.000000	4.000000	29.000000	0.000000
2026.720094	0.043947	0.534324	-0.000648	77.861618	88.200417	118.869293	-0.002810	0.000000	2.992401	0.000000	0.000000	0.000000	1.138404	0.041942	-0.177548	0.000000	0.000000	4.000000	29.000000	0.000000
2026.723427	0.043947	0.534324	-0.000648	77.904961	86.749847	117.635887	-0.032402	0.000000	2.802667	0.000000	0.000000	0.000000	1.138404	0.041942	-0.177548	0.000000	0.000000	4.000000	29.000000	0.000000
2026.726760	0.047799	0.534463	-0.001278	77.904961	86.749847	117.635887	-0.032402	0.000000	2.802667	0.000000	0.000000	0.000000	1.155754	0.041887	-0.189054	0.000000	0.000000	4.000000	29.000000	0.000000
2026.730094	0.047799	0.534463	-0.001278	77.904961	86.749847	117.635887	-0.032402	0.000000	2.802667	0.000000	0.000000	0.000000	1.155754	0.041887	-0.189054	0.000000	0.000000	4.000000	29.000000	0.000000
2026.733427	0.047799	0.534463	-0.001278	77.932487	85.408737	115.955505	-0.063911	0.000000	2.610041	0.000000	0.000000	0.000000	1.155754	0.041887	-0.189054	0.000000	0.000000	4.000000	29.000000	0.000000
2026.736760	0.051697	0.534592	-0.001857	77.932487	85.408737	115.955505	-0.063911	0.000000	2.610041	0.000000	0.000000	0.000000	1.169472	0.038626	-0.173744	0.000000	0.000000	4.000000	29.000000	0.000000
2026.740094	0.051697	0.534592	-0.001857	77.932487	85.408737	115.955505	-0.063911	0.000000	2.610041	0.000000	0.000000	0.000000	1.169472	0.038626	-0.173744	0.000000	0.000000	4.000000	29.000000	0.000000
2026.743427	0.051697	0.534592	-0.001857	77.947151	84.174957	114.419861	-0.092868	0.000000	2.415129	0.000000	0.000000	0.000000	1.169472	0.038626	-0.173744	0.000000	0.000000	4.000000	29.000000	0.000000
2026.746760	0.055487	0.534703	-0.002410	77.947151	84.174957	114.419861	-0.092868	0.000000	2.415129	0.000000	0.000000	0.000000	1.136860	0.033255	-0.165905	0.000000	0.000000	4.000000	29.000000	0.000000
2026.750094	0.055487	0.534703	-0.002410	77.947151	84.174957	114.419861	-0.092868	0.000000	2.415129	0.000000	0.000000	0.000000	1.136860	0.033255	-0.165905	0.000000	0.000000	4.000000	29.000000	0.000000
2026.753427	0.055487	0.534703	-0.002410	77.952087	82.972504	113.144127	-0.120519	0.000000	2.225653	0.000000	0.000000	0.000000	1.136860	0.033255	-0.165905	0.000000	0.000000	4.000000	29.000000	0.000000
2026.756760	0.059167	0.534780	-0.002954	77.952087	82.972504	113.144127	-0.120519	0.000000	2.225653	0.000000	0.000000	0.000000	1.103896	0.023048	-0.162955	0.000000	0.000000	4.000000	29.000000	0.000000
2026.760094	0.059167	0.534780	-0.002954	77.952087	82.972504	113.144127	-0.120519	0.000000	2.225653	0.000000	0.000000	0.000000	1.103896	0.023048	-0.162955	0.000000	0.000000	4.000000	29.000000	0.000000
2026.763427	0.059167	0.534780	-0.002954	77.946968	81.737175	112.551613	-0.147678	0.000000	2.041670	0.000000	0.000000	0.000000	1.103896	0.023048	-0.162955	0.000000	0.000000	4.000000	29.000000	0.000000
2026.766760	0.062682	0.534821	-0.003410	77.946968	81.737175	112.551613	-0.147678	0.000000	2.041670	0.000000	0.000000	0.000000	1.054491	0.012340	-0.137005	0.000000	0.000000	4.000000	29.000000	0.000000
2026.770094	0.062682	0.534821	-0.003410	77.946968	81.737175	112.551613	-0.147678	0.000000	2.041670	0.000000	0.000000	0.000000	1.054491	0.012340	-0.137005	0.000000	0.000000	4.000000	29.000000	0.000000
2026.773427	0.062682	0.534821	-0.003410	77.931923	80.496674	113.001869	-0.170512	0.000000	1.865921	0.000000	0.000000	0.000000	1.054491	0.012340	-0.137005	0.000000	0.000000	4.000000	29.000000	0.000000
2026.776760	0.066081	0.534817	-0.003760	77.931923	80.496674	113.001869	-0.170512	0.000000	1.865921	0.000000	0.000000	0.000000	1.019745	-0.001042	-0.104887	0.000000	0.000000	4.000000	29.000000	0.000000
2026.780094	0.066081	0.534817	-0.003760	77.931923	80.496674	113.001869	-0.170512	0.000000	1.865921	0.000000	0.000000	0.000000	1.019745	-0.001042	-0.104887	0.000000	0.000000	4.000000	29.000000	0.000000
2026.783427	0.066081	0.534817	-0.003760	77.906898	79.347084	113.643623	-0.187993	0.000000	1.695964	0.000000	0.000000	0.000000	1.019745	-0.001042	-0.104887	0.000000	0.000000	4.000000	29.000000	0.000000
2026.786760	0.069433	0.534835	-0.003999	77.906898	79.347084	113.643623	-0.187993	0.000000	1.695964	0.000000	0.000000	0.000000	1.005649	0.005415	-0.071833	0.000000	0.000000	4.000000	29.000000	0.000000
2026.790094	0.069433	0.534835	-0.003999	77.906898	79.347084	113.643623	-0.187993	0.000000	1.695964	0.000000	0.000000	0.000000	1.005649	0.005415	-0.071833	0.000000	0.000000	4.000000	29.000000	0.000000
2026.793427	0.069433	0.534835	-0.003999	77.874069	78.323074	113.526894	-0.199965	0.000000	1.528356	0.000000	0.000000	0.000000	1.005649	0.005415	-0.071833	0.000000	0.000000	4.000000	29.000000	0.000000
2026.796760	0.072821	0.534843	-0.004179	77.874069	78.323074	113.526894	-0.199965	0.000000	1.528356	0.000000	0.000000	0.000000	1.016347	0.002176	-0.053947	0.000000	0.000000	4.000000	29.000000	0.000000
2026.800094	0.072821	0.534843	-0.004179	77.874069	78.323074	113.526894	-0.199965	0.000000	1.528356	0.000000	0.000000	0.000000	1.016347	0.002176	-0.053947	0.000000	0.000000	4.000000	29.000000	0.000000
2026.803427	0.072821	0.534843	-0.004179	77.837540	77.515099	112.498138	-0.208957	0.000000	1.358965	0.000000	0.000000	0.000000	1.016347	0.002176	-0.053947	0.000000	0.000000	4.000000	29.000000	0.000000
2026.806760	0.076267	0.534864	-0.004308	77.837540	77.515099	112.498138	-0.208957	0.000000	1.358965	0.000000	0.000000	0.000000	1.033795	0.006458	-0.038663	0.000000	0.000000	4.000000	29.000000	0.000000
2026.810094	0.076267	0.534864	-0.004308	77.837540	77.515099	112.498138	-0.208957	0.000000	1.358965	0.000000	0.000000	0.000000	1.033795	0.006458	-0.038663	0.000000	0.000000	4.000000	29.000000	0.000000
2026.813427	0.076267	0.534864	-0.004308	77.798790	76.870049	111.502617	-0.215401	0.000000	1.186665	0.000000	0.000000	0.000000	1.033795	0.006458	-0.038663	0.000000	0.000000	4.000000	29.000000	0.000000
2026.816760	0.079686	0.534900	-0.004372	77.798790	76.870049	111.502617	-0.215401	0.000000	1.186665	0.000000	0.000000	0.000000	1.025936	0.010733	-0.019260	0.000000	0.000000	4.000000	29.000000	0.000000
2026.820094	0.079686	0.534900	-0.004372	77.798790	76.870049	111.502617	-0.215401	0.000000	1.186665	0.000000	0.000000	0.000000	1.025936	0.010733	-0.019260	0.000000	0.000000	4.000000	29.000000	0.000000
2026.823427	0.079686	0.534900	-0.004372	77.760910	76.399406	111.070686	-0.218611	0.000000	1.015676	0.000000	0.000000	0.000000	1.025936	0.010733	-0.019260	0.000000	0.000000	4.000000	29.000000	0.000000
2026.826760	0.083121	0.534934	-0.004398	77.760910	76.399406	111.070686	-0.218611	0.000000	1.015676	0.000000	0.000000	0.000000	1.030437	0.010148	-0.007692	0.000000	0.000000	4.000000	29.000000	0.000000
2026.830094	0.083121	0.534934	-0.004398	77.760910	76.399406	111.070686	-0.218611	0.000000	1.015676	0.000000	0.000000	0.000000	1.030437	0.010148	-0.007692	0.000000	0.000000	4.000000	29.000000	0.000000
2026.833427	0.083121	0.534934	-0.004398	77.726906	76.105995	111.189713	-0.219893	0.000000	0.843937	0.000000	0.000000	0.000000	1.030437	0.010148	-0.007692	0.000000	0.000000	4.000000	29.000000	0.000000
2026.836760	0.086483	0.534949	-0.004388	77.726906	76.105995	111.189713	-0.219893	0.000000	0.843937	0.000000	0.000000	0.000000	1.008433	0.004643	0.003077	0.000000	0.000000	4.000000	29.000000	0.000000
2026.840094	0.086483	0.534949	-0.004388	77.726906	76.105995	111.189713	-0.219893	0.000000	0.843937	0.000000	0.000000	0.000000	1.008433	0.004643	0.003077	0.000000	0.000000	4.000000	29.000000	0.000000
2026.843427	0.086483	0.534949	-0.004388	77.697105	75.907921	111.440208	-0.219380	0.000000	0.675864	0.000000	0.000000	0.000000	1.008433	0.004643	0.003077	0.000000	0.000000	4.000000	29.000000	0.000000
2026.846760	0.089775	0.534963	-0.004321	77.697105	75.907921	111.440208	-0.219380	0.000000	0.675864	0.000000	0.000000	0.000000	0.987774	0.003985	0.019930	0.000000	0.000000	4.000000	29.000000	0.000000
2026.850094	0.089775	0.534963	-0.004321	77.697105	75.907921	111.440208	-0.219380	0.000000	0.675864	0.000000	0.000000	0.000000	0.987774	0.003985	0.019930	0.000000	0.000000	4.000000	29.000000	0.000000
2026.853427	0.089775	0.534963	-0.004321	77.667267	75.750656	111.421982	-0.216058	0.000000	0.511235	0.000000	0.000000	0.000000	0.987774	0.003985	0.019930	0.000000	0.000000	4.000000	29.000000	0.000000
2026.856760	0.093006	0.534939	-0.004170	77.667267	75.750656	111.421982	-0.216058	0.000000	0.511235	0.000000	0.000000	0.000000	0.969110	-0.006997	0.045307	0.000000	0.000000	4.000000	29.000000	0.000000
2026.860094	0.093006	0.534939	-0.004170	77.667267	75.750656	111.421982	-0.216058	0.000000	0.511235	0.000000	0.000000	0.000000	0.969110	-0.006997	0.045307	0.000000	0.000000	4.000000	29.000000	0.000000
2026.863427	0.093006	0.534939	-0.004170	77.638680	75.646843	111.059593	-0.208507	0.000000	0.349717	0.000000	0.000000	0.000000	0.969110	-0.006997	0.045307	0.000000	0.000000	4.000000	29.000000	0.000000
2026.866760	0.096132	0.534849	-0.004030	77.638680	75.646843	111.059593	-0.208507	0.000000	0.349717	0.000000	0.000000	0.000000	0.938014	-0.027233	0.042039	0.000000	0.000000	4.000000	29.000000	0.000000
2026.870094	0.096132	0.534849	-0.004030	77.638680	75.646843	111.059593	-0.208507	0.000000	0.349717	0.000000	0.000000	0.000000	0.938014	-0.027233	0.042039	0.000000	0.000000	4.000000	29.000000	0.000000
2026.873427	0.096132	0.534849	-0.004030	77.608818	75.510788	110.815079	-0.201500	0.000000	0.193381	0.000000	0.000000	0.000000	0.938014	-0.027233	0.042039	0.000000	0.000000	4.000000	29.000000	0.000000
2026.876760	0.099087	0.534704	-0.003797	77.608818	75.510788	110.815079	-0.201500	0.000000	0.193381	0.000000	0.000000	0.000000	0.886373	-0.043286	0.069840	0.000000	0.000000	4.000000	29.000000	0.000000
2026.880094	0.099087	0.534704	-0.003797	77.608818	75.510788	110.815079	-0.201500	0.000000	0.193381	0.000000	0.000000	0.000000	0.886373	-0.043286	0.069840	0.000000	0.000000	4.000000	29.000000	0.000000
2026.883427	0.099087	0.534704	-0.003797	77.574883	75.256599	111.099586	-0.189860	0.000000	0.045652	0.000000	0.000000	0.000000	0.886373	-0.043286	0.069840	0.000000	0.000000	4.000000	29.000000	0.000000
2026.886760	0.101903	0.534524	-0.003523	77.574883	75.256599	111.099586	-0.189860	0.000000	0.045652	0.000000	0.000000	0.000000	0.844857	-0.053993	0.082125	0.000000	0.000000	4.000000	29.000000	0.000000
2026.890094	0.101903	0.534524	-0.003523	77.574883	75.256599	111.099586	-0.189860	0.000000	0.045652	0.000000	0.000000	0.000000	0.844857	-0.053993	0.082125	0.000000	0.000000	4.000000	29.000000	0.000000
2026.893427	0.101903	0.534524	-0.003523	77.539467	74.957001	111.646835	-0.176173	0.000000	-0.095157	0.000000	0.000000	0.000000	0.844857	-0.053993	0.082125	0.000000	0.000000	4.000000	29.000000	0.000000
2026.896760	0.104650	0.534325	-0.003203	77.539467	74.957001	111.646835	-0.176173	0.000000	-0.095157	0.000000	0.000000	0.000000	0.824035	-0.059921	0.096263	0.000000	0.000000	4.000000	29.000000	0.000000
2026.900094	0.104650	0.534325	-0.003203	77.539467	74.957001	111.646835	-0.176173	0.000000	-0.095157	0.000000	0.000000	0.000000	0.824035	-0.059921	0.096263	0.000000	0.000000	4.000000	29.000000	0.000000
2026.903427	0.104650	0.534325	-0.003203	77.500771	74.654816	111.313293	-0.160129	0.000000	-0.232497	0.000000	0.000000	0.000000	0.824035	-0.059921	0.096263	0.000000	0.000000	4.000000	29.000000	0.000000
2026.906760	0.107453	0.534089	-0.002882	77.500771	74.654816	111.313293	-0.160129	0.000000	-0.232497	0.000000	0.000000	0.000000	0.840860	-0.070771	0.096047	0.000000	0.000000	4.000000	29.000000	0.000000
2026.910094	0.107453	0.534089	-0.002882	77.500771	74.654816	111.313293	-0.160129	0.000000	-0.232497	0.000000	0.000000	0.000000	0.840860	-0.070771	0.096047	0.000000	0.000000	4.000000	29.000000	0.000000
2026.913427	0.107453	0.534089	-0.002882	77.465775	74.452301	110.811249	-0.144121	0.000000	-0.372640	0.000000	0.000000	0.000000	0.840860	-0.070771	0.096047	0.000000	0.000000	4.000000	29.000000	0.000000
2026.916760	0.110231	0.533844	-0.002616	77.465775	74.452301	110.811249	-0.144121	0.000000	-0.372640	0.000000	0.000000	0.000000	0.833467	-0.073312	0.079957	0.000000	0.000000	4.000000	29.000000	0.000000
2026.920094	0.110231	0.533844	-0.002616	77.465775	74.452301	110.811249	-0.144121	0.000000	-0.372640	0.000000	0.000000	0.000000	0.833467	-0.073312	0.079957	0.000000	0.000000	4.000000	29.000000	0.000000
2026.923427	0.110231	0.533844	-0.002616	77.433044	74.284950	110.506378	-0.130795	0.000000	-0.511551	0.000000	0.000000	0.000000	0.833467	-0.073312	0.079957	0.000000	0.000000	4.000000	29.000000	0.000000
2026.926760	0.112934	0.533615	-0.002327	77.433044	74.284950	110.506378	-0.130795	0.000000	-0.511551	0.000000	0.000000	0.000000	0.810813	-0.068900	0.086655	0.000000	0.000000	4.000000	29.000000	0.000000
2026.930094	0.112934	0.533615	-0.002327	77.433044	74.284950	110.506378	-0.130795	0.000000	-0.511551	0.000000	0.000000	0.000000	0.810813	-0.068900	0.086655	0.000000	0.000000	4.000000	29.000000	0.000000
2026.933427	0.112934	0.533615	-0.002327	77.396751	74.054504	110.555031	-0.116353	0.000000	-0.646687	0.000000	0.000000	0.000000	0.810813	-0.068900	0.086655	0.000000	0.000000	4.000000	29.000000	0.000000
2026.936760	0.115599	0.533383	-0.002044	77.396751	74.054504	110.555031	-0.116353	0.000000	-0.646687	0.000000	0.000000	0.000000	0.799729	-0.069364	0.084960	0.000000	0.000000	4.000000	29.000000	0.000000
2026.940094	0.115599	0.533383	-0.002044	77.396751	74.054504	110.555031	-0.116353	0.000000	-0.646687	0.000000	0.000000	0.000000	0.799729	-0.069364	0.084960	0.000000	0.000000	4.000000	29.000000	0.000000
2026.943427	0.115599	0.533383	-0.002044	77.355049	73.681564	111.057388	-0.102193	0.000000	-0.779975	0.000000	0.000000	0.000000	0.799729	-0.069364	0.084960	0.000000	0.000000	4.000000	29.000000	0.000000
2026.946760	0.118153	0.533144	-0.001790	77.355049	73.681564	111.057388	-0.102193	0.000000	-0.779975	0.000000	0.000000	0.000000	0.765964	-0.071852	0.076302	0.000000	0.000000	4.000000	29.000000	0.000000
2026.950094	0.118153	0.533144	-0.001790	77.355049	73.681564	111.057388	-0.102193	0.000000	-0.779975	0.000000	0.000000	0.000000	0.765964	-0.071852	0.076302	0.000000	0.000000	4.000000	29.000000	0.000000
2026.953427	0.118153	0.533144	-0.001790	77.322296	73.301895	111.878372	-0.089476	0.000000	-0.907635	0.000000	0.000000	0.000000	0.765964	-0.071852	0.076302	0.000000	0.000000	4.000000	29.000000	0.000000
2026.956760	0.120658	0.532884	-0.001488	77.322296	73.301895	111.878372	-0.089476	0.000000	-0.907635	0.000000	0.000000	0.000000	0.751692	-0.077990	0.090406	0.000000	0.000000	4.000000	29.000000	0.000000
2026.960094	0.120658	0.532884	-0.001488	77.322296	73.301895	111.878372	-0.089476	0.000000	-0.907635	0.000000	0.000000	0.000000	0.751692	-0.077990	0.090406	0.000000	0.000000	4.000000	29.000000	0.000000
2026.963427	0.120658	0.532884	-0.001488	77.347595	72.863510	112.464493	-0.074408	0.000000	-1.032917	0.000000	0.000000	0.000000	0.751692	-0.077990	0.090406	0.000000	0.000000	4.000000	29.000000	0.000000
2026.966760	0.123143	0.532606	-0.001214	77.347595	72.863510	112.464493	-0.074408	0.000000	-1.032917	0.000000	0.000000	0.000000	0.745439	-0.083358	0.082361	0.000000	0.000000	4.000000	29.000000	0.000000
2026.970094	0.123143	0.532606	-0.001214	77.347595	72.863510	112.464493	-0.074408	0.000000	-1.032917	0.000000	0.000000	0.000000	0.745439	-0.083358	0.082361	0.000000	0.000000	4.000000	29.000000	0.000000
2026.973427	0.123143	0.532606	-0.001214	77.436623	72.328285	112.381165	-0.060681	0.000000	-1.157157	0.000000	0.000000	0.000000	0.745439	-0.083358	0.082361	0.000000	0.000000	4.000000	29.000000	0.000000
2026.976760	0.125559	0.532308	-0.000885	77.436623	72.328285	112.381165	-0.060681	0.000000	-1.157157	0.000000	0.000000	0.000000	0.724759	-0.089571	0.098622	0.000000	0.000000	4.000000	29.000000	0.000000
2026.980094	0.125559	0.532308	-0.000885	77.436623	72.328285	112.381165	-0.060681	0.000000	-1.157157	0.000000	0.000000	0.000000	0.724759	-0.089571	0.098622	0.000000	0.000000	4.000000	29.000000	0.000000
2026.983427	0.125559	0.532308	-0.000885	77.571548	71.714325	111.784111	-0.044244	0.000000	-1.277950	0.000000	0.000000	0.000000	0.724759	-0.089571	0.098622	0.000000	0.000000	4.000000	29.000000	0.000000
2026.986760	0.127954	0.531991	-0.000582	77.571548	71.714325	111.784111	-0.044244	0.000000	-1.277950	0.000000	0.000000	0.000000	0.718427	-0.094998	0.090942	0.000000	0.000000	4.000000	29.000000	0.000000
2026.990094	0.127954	0.531991	-0.000582	77.571548	71.714325	111.784111	-0.044244	0.000000	-1.277950	0.000000	0.000000	0.000000	0.718427	-0.094998	0.090942	0.000000	0.000000	4.000000	29.000000	0.000000
2026.993427	0.127954	0.531991	-0.000582	77.742157	71.154778	111.260109	-0.029087	0.000000	-1.397688	0.000000	0.000000	0.000000	0.718427	-0.094998	0.090942	0.000000	0.000000	4.000000	29.000000	0.000000
2026.996760	0.130283	0.531682	-0.000295	77.742157	71.154778	111.260109	-0.029087	0.000000	-1.397688	0.000000	0.000000	0.000000	0.698634	-0.092645	0.085911	0.000000	0.000000	4.000000	29.000000	0.000000
2027.000094	0.130283	0.531682	-0.000295	77.742157	71.154778	111.260109	-0.029087	0.000000	-1.397688	0.000000	0.000000	0.000000	0.698634	-0.092645	0.085911	0.000000	0.000000	4.000000	29.000000	0.000000
2027.003427	0.130283	0.531682	-0.000295	77.932030	70.649628	110.999100	-0.014769	0.000000	-1.514127	0.000000	0.000000	0.000000	0.698634	-0.092645	0.085911	0.000000	0.000000	4.000000	29.000000	0.000000
2027.006760	0.132594	0.531398	-0.000019	77.932030	70.649628	110.999100	-0.014769	0.000000	-1.514127	0.000000	0.000000	0.000000	0.693300	-0.085347	0.082892	0.000000	0.000000	4.000000	29.000000	0.000000
2027.010094	0.132594	0.531398	-0.000019	77.932030	70.649628	110.999100	-0.014769	0.000000	-1.514127	0.000000	0.000000	0.000000	0.693300	-0.085347	0.082892	0.000000	0.000000	4.000000	29.000000	0.000000
2027.013427	0.132594	0.531398	-0.000019	78.137390	70.192642	111.296036	-0.000953	0.000000	-1.629677	0.000000	0.000000	0.000000	0.693300	-0.085347	0.082892	0.000000	0.000000	4.000000	29.000000	0.000000
2027.016760	0.134887	0.531138	0.000248	78.137390	70.192642	111.296036	-0.000953	0.000000	-1.629677	0.000000	0.000000	0.000000	0.687921	-0.078021	0.079978	0.000000	0.000000	4.000000	29.000000	0.000000
2027.020094	0.134887	0.531138	0.000248	78.137390	70.192642	111.296036	-0.000953	0.000000	-1.629677	0.000000	0.000000	0.000000	0.687921	-0.078021	0.079978	0.000000	0.000000	4.000000	29.000000	0.000000
2027.023427	0.134887	0.531138	0.000248	78.383499	69.718285	111.517715	0.012376	0.000000	-1.744330	0.000000	0.000000	0.000000	0.687921	-0.078021	0.079978	0.000000	0.000000	4.000000	29.000000	0.000000
2027.026760	0.137182	0.530928	0.000494	78.383499	69.718285	111.517715	0.012376	0.000000	-1.744330	0.000000	0.000000	0.000000	0.688679	-0.062809	0.074056	0.000000	0.000000	4.000000	29.000000	0.000000
2027.030094	0.137182	0.530928	0.000494	78.383499	69.718285	111.517715	0.012376	0.000000	-1.744330	0.000000	0.000000	0.000000	0.688679	-0.062809	0.074056	0.000000	0.000000	4.000000	29.000000	0.000000
2027.033427	0.137182	0.530928	0.000494	78.687080	69.099480	110.931641	0.024719	0.000000	-1.859110	0.000000	0.000000	0.000000	0.688679	-0.062809	0.074056	0.000000	0.000000	4.000000	29.000000	0.000000
2027.036760	0.139519	0.530727	0.000694	78.687080	69.099480	110.931641	0.024719	0.000000	-1.859110	0.000000	0.000000	0.000000	0.701124	-0.060234	0.059898	0.000000	0.000000	4.000000	29.000000	0.000000
2027.040094	0.139519	0.530727	0.000694	78.687080	69.099480	110.931641	0.024719	0.000000	-1.859110	0.000000	0.000000	0.000000	0.701124	-0.060234	0.059898	0.000000	0.000000	4.000000	29.000000	0.000000
2027.043427	0.139519	0.530727	0.000694	79.030479	68.253441	109.854355	0.034702	0.000000	-1.975964	0.000000	0.000000	0.000000	0.701124	-0.060234	0.059898	0.000000	0.000000	4.000000	29.000000	0.000000
2027.046760	0.141832	0.530535	0.000866	79.030479	68.253441	109.854355	0.034702	0.000000	-1.975964	0.000000	0.000000	0.000000	0.693910	-0.057651	0.051632	0.000000	0.000000	4.000000	29.000000	0.000000
2027.050094	0.141832	0.530535	0.000866	79.030479	68.253441	109.854355	0.034702	0.000000	-1.975964	0.000000	0.000000	0.000000	0.693910	-0.057651	0.051632	0.000000	0.000000	4.000000	29.000000	0.000000
2027.053427	0.141832	0.530535	0.000866	79.386963	67.184067	108.780205	0.043307	0.000000	-2.091616	0.000000	0.000000	0.000000	0.693910	-0.057651	0.051632	0.000000	0.000000	4.000000	29.000000	0.000000
2027.056760	0.144056	0.530352	0.001032	79.386963	67.184067	108.780205	0.043307	0.000000	-2.091616	0.000000	0.000000	0.000000	0.667012	-0.055006	0.049651	0.000000	0.000000	4.000000	29.000000	0.000000
2027.060094	0.144056	0.530352	0.001032	79.386963	67.184067	108.780205	0.043307	0.000000	-2.091616	0.000000	0.000000	0.000000	0.667012	-0.055006	0.049651	0.000000	0.000000	4.000000	29.000000	0.000000
2027.063427	0.144056	0.530352	0.001032	79.744087	65.927246	107.382256	0.051583	0.000000	-2.202785	0.000000	0.000000	0.000000	0.667012	-0.055006	0.049651	0.000000	0.000000	4.000000	29.000000	0.000000
2027.066760	0.146205	0.530161	0.001167	79.744087	65.927246	107.382256	0.051583	0.000000	-2.202785	0.000000	0.000000	0.000000	0.644788	-0.057242	0.040593	0.000000	0.000000	4.000000	29.000000	0.000000
2027.070094	0.146205	0.530161	0.001167	79.744087	65.927246	107.382256	0.051583	0.000000	-2.202785	0.000000	0.000000	0.000000	0.644788	-0.057242	0.040593	0.000000	0.000000	4.000000	29.000000	0.000000
2027.073427	0.146205	0.530161	0.001167	80.056915	64.572380	105.992981	0.058348	0.000000	-2.310250	0.000000	0.000000	0.000000	0.644788	-0.057242	0.040593	0.000000	0.000000	4.000000	29.000000	0.000000
2027.076760	0.148284	0.529914	0.001212	80.056915	64.572380	105.992981	0.058348	0.000000	-2.310250	0.000000	0.000000	0.000000	0.623678	-0.074125	0.013562	0.000000	0.000000	4.000000	29.000000	0.000000
2027.080094	0.148284	0.529914	0.001212	80.056915	64.572380	105.992981	0.058348	0.000000	-2.310250	0.000000	0.000000	0.000000	0.623678	-0.074125	0.013562	0.000000	0.000000	4.000000	29.000000	0.000000
2027.083427	0.148284	0.529914	0.001212	80.311279	63.331932	105.009239	0.060608	0.000000	-2.414196	0.000000	0.000000	0.000000	0.623678	-0.074125	0.013562	0.000000	0.000000	4.000000	29.000000	0.000000
2027.086760	0.150216	0.529643	0.001233	80.311279	63.331932	105.009239	0.060608	0.000000	-2.414196	0.000000	0.000000	0.000000	0.579636	-0.081195	0.006174	0.000000	0.000000	4.000000	29.000000	0.000000
2027.090094	0.150216	0.529643	0.001233	80.311279	63.331932	105.009239	0.060608	0.000000	-2.414196	0.000000	0.000000	0.000000	0.579636	-0.081195	0.006174	0.000000	0.000000	4.000000	29.000000	0.000000
2027.093427	0.150216	0.529643	0.001233	80.504166	62.280781	104.226624	0.061637	0.000000	-2.510801	0.000000	0.000000	0.000000	0.579636	-0.081195	0.006174	0.000000	0.000000	4.000000	29.000000	0.000000
2027.096760	0.152043	0.529376	0.001212	80.504166	62.280781	104.226624	0.061637	0.000000	-2.510801	0.000000	0.000000	0.000000	0.548068	-0.080306	-0.006099	0.000000	0.000000	4.000000	29.000000	0.000000
2027.100094	0.152043	0.529376	0.001212	80.504166	62.280781	104.226624	0.061637	0.000000	-2.510801	0.000000	0.000000	0.000000	0.548068	-0.080306	-0.006099	0.000000	0.000000	4.000000	29.000000	0.000000
2027.103427	0.152043	0.529376	0.001212	80.617874	61.300144	103.185051	0.060621	0.000000	-2.602146	0.000000	0.000000	0.000000	0.548068	-0.080306	-0.006099	0.000000	0.000000	4.000000	29.000000	0.000000
2027.106760	0.153772	0.529074	0.001178	80.617874	61.300144	103.185051	0.060621	0.000000	-2.602146	0.000000	0.000000	0.000000	0.518852	-0.090345	-0.010361	0.000000	0.000000	4.000000	29.000000	0.000000
2027.110094	0.153772	0.529074	0.001178	80.617874	61.300144	103.185051	0.060621	0.000000	-2.602146	0.000000	0.000000	0.000000	0.518852	-0.090345	-0.010361	0.000000	0.000000	4.000000	29.000000	0.000000
2027.113427	0.153772	0.529074	0.001178	80.651611	60.342270	102.311981	0.058894	0.000000	-2.688622	0.000000	0.000000	0.000000	0.518852	-0.090345	-0.010361	0.000000	0.000000	4.000000	29.000000	0.000000
2027.116760	0.155336	0.528793	0.001145	80.651611	60.342270	102.311981	0.058894	0.000000	-2.688622	0.000000	0.000000	0.000000	0.469195	-0.084493	-0.009883	0.000000	0.000000	4.000000	29.000000	0.000000
2027.120094	0.155336	0.528793	0.001145	80.651611	60.342270	102.311981	0.058894	0.000000	-2.688622	0.000000	0.000000	0.000000	0.469195	-0.084493	-0.009883	0.000000	0.000000	4.000000	29.000000	0.000000
2027.123427	0.155336	0.528793	0.001145	80.615524	59.388851	101.886322	0.057247	0.000000	-2.766820	0.000000	0.000000	0.000000	0.469195	-0.084493	-0.009883	0.000000	0.000000	4.000000	29.000000	0.000000
2027.126760	0.156720	0.528521	0.001144	80.615524	59.388851	101.886322	0.057247	0.000000	-2.766820	0.000000	0.000000	0.000000	0.415109	-0.081632	-0.000167	0.000000	0.000000	4.000000	29.000000	0.000000
2027.130094	0.156720	0.528521	0.001144	80.615524	59.388851	101.886322	0.057247	0.000000	-2.766820	0.000000	0.000000	0.000000	0.415109	-0.081632	-0.000167	0.000000	0.000000	4.000000	29.000000	0.000000
2027.133427	0.156720	0.528521	0.001144	80.536179	58.377731	101.342041	0.057219	0.000000	-2.836005	0.000000	0.000000	0.000000	0.415109	-0.081632	-0.000167	0.000000	0.000000	4.000000	29.000000	0.000000
2027.136760	0.157931	0.528248	0.001199	80.536179	58.377731	101.342041	0.057219	0.000000	-2.836005	0.000000	0.000000	0.000000	0.363201	-0.081815	0.016516	0.000000	0.000000	4.000000	29.000000	0.000000
2027.140094	0.157931	0.528248	0.001199	80.536179	58.377731	101.342041	0.057219	0.000000	-2.836005	0.000000	0.000000	0.000000	0.363201	-0.081815	0.016516	0.000000	0.000000	4.000000	29.000000	0.000000
2027.143427	0.157931	0.528248	0.001199	80.454659	57.353626	100.390976	0.059972	0.000000	-2.896539	0.000000	0.000000	0.000000	0.363201	-0.081815	0.016516	0.000000	0.000000	4.000000	29.000000	0.000000
2027.146760	0.158975	0.527995	0.001261	80.454659	57.353626	100.390976	0.059972	0.000000	-2.896539	0.000000	0.000000	0.000000	0.313319	-0.075868	0.018426	0.000000	0.000000	4.000000	29.000000	0.000000
2027.150094	0.158975	0.527995	0.001261	80.454659	57.353626	100.390976	0.059972	0.000000	-2.896539	0.000000	0.000000	0.000000	0.313319	-0.075868	0.018426	0.000000	0.000000	4.000000	29.000000	0.000000
2027.153427	0.158975	0.527995	0.001261	80.368797	56.419159	99.311943	0.063043	0.000000	-2.948758	0.000000	0.000000	0.000000	0.313319	-0.075868	0.018426	0.000000	0.000000	4.000000	29.000000	0.000000
2027.156760	0.158975	0.527995	0.001261	80.368797	56.419159	99.311943	0.063043	0.000000	-2.948758	0.000000	0.000000	0.000000	0.313319	-0.075868	0.018426	0.000000	0.000000	4.000000	29.000000	0.000000
2027.160094	0.159739	0.527719	0.001354	80.368797	56.419159	99.311943	0.063043	0.000000	-2.948758	0.000000	0.000000	0.000000	0.229213	-0.082706	0.027800	0.000000	0.000000	4.000000	29.000000	0.000000
2027.163427	0.159739	0.527719	0.001354	80.267120	55.775822	98.611755	0.063043	0.000000	-2.948758	0.000000	0.000000	0.000000	0.229213	-0.082706	0.027800	0.000000	0.000000	4.000000	29.000000	0.000000
2027.166760	0.160272	0.527437	0.001481	80.267120	55.775822	98.611755	0.063043	0.000000	-2.948758	0.000000	0.000000	0.000000	0.159915	-0.084654	0.038391	0.000000	0.000000	4.000000	29.000000	0.000000
2027.170094	0.160272	0.527437	0.001481	80.267120	55.775822	98.611755	0.063043	0.000000	-2.948758	0.000000	0.000000	0.000000	0.159915	-0.084654	0.038391	0.000000	0.000000	4.000000	29.000000	0.000000
2027.173427	0.160272	0.527437	0.001481	80.179436	55.273132	98.091331	0.074074	0.000000	-3.013613	0.000000	0.000000	0.000000	0.159915	-0.084654	0.038391	0.000000	0.000000	4.000000	29.000000	0.000000
2027.176760	0.160272	0.527437	0.001481	80.179436	55.273132	98.091331	0.074074	0.000000	-3.013613	0.000000	0.000000	0.000000	0.159915	-0.084654	0.038391	0.000000	0.000000	4.000000	29.000000	0.000000
2027.180094	0.160568	0.527137	0.001559	80.179436	55.273132	98.091331	0.074074	0.000000	-3.013613	0.000000	0.000000	0.000000	0.088804	-0.090165	0.023318	0.000000	0.000000	4.000000	29.000000	0.000000
2027.183427	0.160568	0.527137	0.001559	80.129303	54.972740	97.794647	0.074074	0.000000	-3.013613	0.000000	0.000000	0.000000	0.088804	-0.090165	0.023318	0.000000	0.000000	4.000000	29.000000	0.000000
2027.186760	0.160568	0.527137	0.001559	80.129303	54.972740	97.794647	0.074074	0.000000	-3.013613	0.000000	0.000000	0.000000	0.088804	-0.090165	0.023318	0.000000	0.000000	4.000000	29.000000	0.000000
2027.190094	0.160568	0.527137	0.001559	80.129303	54.972740	97.794647	0.074074	0.000000	-3.013613	0.000000	0.000000	0.000000	0.088804	-0.090165	0.023318	0.000000	0.000000	4.000000	29.000000	0.000000
2027.193427	0.160603	0.526542	0.001660	80.108208	54.815353	97.650345	0.077961	0.000000	-3.028413	0.000000	0.000000	0.000000	0.010552	-0.178370	0.030145	0.000000	0.000000	4.000000	29.000000	0.000000
2027.196760	0.160603	0.526542	0.001660	80.108208	54.815353	97.650345	0.077961	0.000000	-3.028413	0.000000	0.000000	0.000000	0.010552	-0.178370	0.030145	0.000000	0.000000	4.000000	29.000000	0.000000
2027.200094	0.160603	0.526542	0.001660	80.108208	54.815353	97.650345	0.077961	0.000000	-3.028413	0.000000	0.000000	0.000000	0.010552	-0.178370	0.030145	0.000000	0.000000	4.000000	29.000000	0.000000
2027.203427	0.160603	0.526542	0.001660	80.106163	54.770481	97.624184	0.082985	0.000000	-3.030172	0.000000	0.000000	0.000000	0.010552	-0.178370	0.030145	0.000000	0.000000	4.000000	29.000000	0.000000
2027.206760	0.160477	0.526318	0.001648	80.106163	54.770481	97.624184	0.082985	0.000000	-3.030172	0.000000	0.000000	0.000000	-0.037942	-0.067313	-0.003629	0.000000	0.000000	4.000000	29.000000	0.000000
2027.210094	0.160477	0.526318	0.001648	80.106163	54.770481	97.624184	0.082985	0.000000	-3.030172	0.000000	0.000000	0.000000	-0.037942	-0.067313	-0.003629	0.000000	0.000000	4.000000	29.000000	0.000000
2027.213427	0.160477	0.526318	0.001648	80.097321	54.678219	97.559166	0.082380	0.000000	-3.023848	0.000000	0.000000	0.000000	-0.037942	-0.067313	-0.003629	0.000000	0.000000	4.000000	29.000000	0.000000
2027.216760	0.160477	0.526318	0.001648	80.097321	54.678219	97.559166	0.082380	0.000000	-3.023848	0.000000	0.000000	0.000000	-0.037942	-0.067313	-0.003629	0.000000	0.000000	4.000000	29.000000	0.000000
2027.220094	0.160275	0.526157	0.001630	80.097321	54.678219	97.559166	0.082380	0.000000	-3.023848	0.000000	0.000000	0.000000	-0.060542	-0.048274	-0.005396	0.000000	0.000000	4.000000	29.000000	0.000000
2027.223427	0.160275	0.526157	0.001630	80.065857	54.452381	97.365356	0.082380	0.000000	-3.023848	0.000000	0.000000	0.000000	-0.060542	-0.048274	-0.005396	0.000000	0.000000	4.000000	29.000000	0.000000
2027.226760	0.160275	0.526157	0.001630	80.065857	54.452381	97.365356	0.082380	0.000000	-3.023848	0.000000	0.000000	0.000000	-0.060542	-0.048274	-0.005396	0.000000	0.000000	4.000000	29.000000	0.000000
2027.230094	0.160275	0.526157	0.001630	80.065857	54.452381	97.365356	0.082380	0.000000	-3.023848	0.000000	0.000000	0.000000	-0.060542	-0.048274	-0.005396	0.000000	0.000000	4.000000	29.000000	0.000000
2027.233427	0.159733	0.525990	0.001686	80.008102	54.090572	97.042091	0.081481	0.000000	-3.013757	0.000000	0.000000	0.000000	-0.162680	-0.050000	0.016895	0.000000	0.000000	4.000000	29.000000	0.000000
2027.236760	0.159733	0.525990	0.001686	80.008102	54.090572	97.042091	0.081481	0.000000	-3.013757	0.000000	0.000000	0.000000	-0.162680	-0.050000	0.016895	0.000000	0.000000	4.000000	29.000000	0.000000
2027.240094	0.159733	0.525990	0.001686	80.008102	54.090572	97.042091	0.081481	0.000000	-3.013757	0.000000	0.000000	0.000000	-0.162680	-0.050000	0.016895	0.000000	0.000000	4.000000	29.000000	0.000000
2027.243427	0.159733	0.525990	0.001686	79.951645	53.719078	96.723152	0.084296	0.000000	-2.986644	0.000000	0.000000	0.000000	-0.162680	-0.050000	0.016895	0.000000	0.000000	4.000000	29.000000	0.000000
2027.246760	0.159305	0.525984	0.001790	79.951645	53.719078	96.723152	0.084296	0.000000	-2.986644	0.000000	0.000000	0.000000	-0.128288	-0.001780	0.031335	0.000000	0.000000	4.000000	29.000000	0.000000
2027.250094	0.159305	0.525984	0.001790	79.951645	53.719078	96.723152	0.084296	0.000000	-2.986644	0.000000	0.000000	0.000000	-0.128288	-0.001780	0.031335	0.000000	0.000000	4.000000	29.000000	0.000000
2027.253427	0.159305	0.525984	0.001790	79.916130	53.450756	96.521591	0.089519	0.000000	-2.965262	0.000000	0.000000	0.000000	-0.128288	-0.001780	0.031335	0.000000	0.000000	4.000000	29.000000	0.000000
2027.256760	0.159305	0.525984	0.001790	79.916130	53.450756	96.521591	0.089519	0.000000	-2.965262	0.000000	0.000000	0.000000	-0.128288	-0.001780	0.031335	0.000000	0.000000	4.000000	29.000000	0.000000
2027.260094	0.158754	0.525999	0.001889	79.916130	53.450756	96.521591	0.089519	0.000000	-2.965262	0.000000	0.000000	0.000000	-0.165456	0.004421	0.029625	0.000000	0.000000	4.000000	29.000000	0.000000
2027.263427	0.158754	0.525999	0.001889	79.915344	53.350506	96.499199	0.089519	0.000000	-2.965262	0.000000	0.000000	0.000000	-0.165456	0.004421	0.029625	0.000000	0.000000	4.000000	29.000000	0.000000
2027.266760	0.158058	0.526008	0.001993	79.915344	53.350506	96.499199	0.089519	0.000000	-2.965262	0.000000	0.000000	0.000000	-0.208777	0.002641	0.031096	0.000000	0.000000	4.000000	29.000000	0.000000
2027.270094	0.158058	0.526008	0.001993	79.915344	53.350506	96.499199	0.089519	0.000000	-2.965262	0.000000	0.000000	0.000000	-0.208777	0.002641	0.031096	0.000000	0.000000	4.000000	29.000000	0.000000
2027.273427	0.158058	0.526008	0.001993	79.923973	53.274494	96.522430	0.099639	0.000000	-2.902890	0.000000	0.000000	0.000000	-0.208777	0.002641	0.031096	0.000000	0.000000	4.000000	29.000000	0.000000
2027.276760	0.158058	0.526008	0.001993	79.923973	53.274494	96.522430	0.099639	0.000000	-2.902890	0.000000	0.000000	0.000000	-0.208777	0.002641	0.031096	0.000000	0.000000	4.000000	29.000000	0.000000
2027.280094	0.157190	0.525995	0.002090	79.923973	53.274494	96.522430	0.099639	0.000000	-2.902890	0.000000	0.000000	0.000000	-0.260456	-0.003997	0.029215	0.000000	0.000000	4.000000	29.000000	0.000000
2027.283427	0.157190	0.525995	0.002090	79.939445	53.220005	96.583099	0.099639	0.000000	-2.902890	0.000000	0.000000	0.000000	-0.260456	-0.003997	0.029215	0.000000	0.000000	4.000000	29.000000	0.000000
2027.286760	0.156184	0.525996	0.002140	79.939445	53.220005	96.583099	0.099639	0.000000	-2.902890	0.000000	0.000000	0.000000	-0.301557	0.000393	0.015056	0.000000	0.000000	4.000000	29.000000	0.000000
2027.290094	0.156184	0.525996	0.002140	79.939445	53.220005	96.583099	0.099639	0.000000	-2.902890	0.000000	0.000000	0.000000	-0.301557	0.000393	0.015056	0.000000	0.000000	4.000000	29.000000	0.000000
2027.293427	0.156184	0.525996	0.002140	79.952354	53.139397	96.633827	0.107017	0.000000	-2.809221	0.000000	0.000000	0.000000	-0.301557	0.000393	0.015056	0.000000	0.000000	4.000000	29.000000	0.000000
2027.296760	0.155027	0.525997	0.002240	79.952354	53.139397	96.633827	0.107017	0.000000	-2.809221	0.000000	0.000000	0.000000	-0.347233	0.000366	0.029846	0.000000	0.000000	4.000000	29.000000	0.000000
2027.300094	0.155027	0.525997	0.002240	79.952354	53.139397	96.633827	0.107017	0.000000	-2.809221	0.000000	0.000000	0.000000	-0.347233	0.000366	0.029846	0.000000	0.000000	4.000000	29.000000	0.000000
2027.303427	0.155027	0.525997	0.002240	79.961807	53.043236	96.681587	0.111992	0.000000	-2.751348	0.000000	0.000000	0.000000	-0.347233	0.000366	0.029846	0.000000	0.000000	4.000000	29.000000	0.000000
2027.306760	0.153783	0.526029	0.002294	79.961807	53.043236	96.681587	0.111992	0.000000	-2.751348	0.000000	0.000000	0.000000	-0.373259	0.009603	0.016101	0.000000	0.000000	4.000000	29.000000	0.000000
2027.310094	0.153783	0.526029	0.002294	79.961807	53.043236	96.681587	0.111992	0.000000	-2.751348	0.000000	0.000000	0.000000	-0.373259	0.009603	0.016101	0.000000	0.000000	4.000000	29.000000	0.000000
2027.313427	0.153783	0.526029	0.002294	79.971283	52.939030	96.729462	0.114675	0.000000	-2.689138	0.000000	0.000000	0.000000	-0.373259	0.009603	0.016101	0.000000	0.000000	4.000000	29.000000	0.000000
2027.316760	0.152464	0.526093	0.002409	79.971283	52.939030	96.729462	0.114675	0.000000	-2.689138	0.000000	0.000000	0.000000	-0.395648	0.019300	0.034587	0.000000	0.000000	4.000000	29.000000	0.000000
2027.320094	0.152464	0.526093	0.002409	79.971283	52.939030	96.729462	0.114675	0.000000	-2.689138	0.000000	0.000000	0.000000	-0.395648	0.019300	0.034587	0.000000	0.000000	4.000000	29.000000	0.000000
2027.323427	0.152464	0.526093	0.002409	79.979012	52.811428	96.760071	0.120440	0.000000	-2.623197	0.000000	0.000000	0.000000	-0.395648	0.019300	0.034587	0.000000	0.000000	4.000000	29.000000	0.000000
2027.326760	0.151088	0.526178	0.002491	79.979012	52.811428	96.760071	0.120440	0.000000	-2.623197	0.000000	0.000000	0.000000	-0.412875	0.025384	0.024755	0.000000	0.000000	4.000000	29.000000	0.000000
2027.330094	0.151088	0.526178	0.002491	79.979012	52.811428	96.760071	0.120440	0.000000	-2.623197	0.000000	0.000000	0.000000	-0.412875	0.025384	0.024755	0.000000	0.000000	4.000000	29.000000	0.000000
2027.333427	0.151088	0.526178	0.002491	79.984154	52.665611	96.780479	0.124565	0.000000	-2.554384	0.000000	0.000000	0.000000	-0.412875	0.025384	0.024755	0.000000	0.000000	4.000000	29.000000	0.000000
2027.336760	0.149618	0.526273	0.002576	79.984154	52.665611	96.780479	0.124565	0.000000	-2.554384	0.000000	0.000000	0.000000	-0.440980	0.028374	0.025522	0.000000	0.000000	4.000000	29.000000	0.000000
2027.340094	0.149618	0.526273	0.002576	79.984154	52.665611	96.780479	0.124565	0.000000	-2.554384	0.000000	0.000000	0.000000	-0.440980	0.028374	0.025522	0.000000	0.000000	4.000000	29.000000	0.000000
2027.343427	0.149618	0.526273	0.002576	79.996178	52.541000	96.830421	0.128819	0.000000	-2.480887	0.000000	0.000000	0.000000	-0.440980	0.028374	0.025522	0.000000	0.000000	4.000000	29.000000	0.000000
2027.346760	0.148091	0.526387	0.002627	79.996178	52.541000	96.830421	0.128819	0.000000	-2.480887	0.000000	0.000000	0.000000	-0.458041	0.034439	0.015287	0.000000	0.000000	4.000000	29.000000	0.000000
2027.350094	0.148091	0.526387	0.002627	79.996178	52.541000	96.830421	0.128819	0.000000	-2.480887	0.000000	0.000000	0.000000	-0.458041	0.034439	0.015287	0.000000	0.000000	4.000000	29.000000	0.000000
2027.353427	0.148091	0.526387	0.002627	80.009010	52.406586	96.881729	0.131367	0.000000	-2.404547	0.000000	0.000000	0.000000	-0.458041	0.034439	0.015287	0.000000	0.000000	4.000000	29.000000	0.000000
2027.356760	0.146461	0.526453	0.002647	80.009010	52.406586	96.881729	0.131367	0.000000	-2.404547	0.000000	0.000000	0.000000	-0.489125	0.019774	0.005767	0.000000	0.000000	4.000000	29.000000	0.000000
2027.360094	0.146461	0.526453	0.002647	80.009010	52.406586	96.881729	0.131367	0.000000	-2.404547	0.000000	0.000000	0.000000	-0.489125	0.019774	0.005767	0.000000	0.000000	4.000000	29.000000	0.000000
2027.363427	0.146461	0.526453	0.002647	80.027031	52.281765	96.953835	0.132328	0.000000	-2.323026	0.000000	0.000000	0.000000	-0.489125	0.019774	0.005767	0.000000	0.000000	4.000000	29.000000	0.000000
2027.366760	0.144715	0.526529	0.002672	80.027031	52.281765	96.953835	0.132328	0.000000	-2.323026	0.000000	0.000000	0.000000	-0.523515	0.022758	0.007777	0.000000	0.000000	4.000000	29.000000	0.000000
2027.370094	0.144715	0.526529	0.002672	80.027031	52.281765	96.953835	0.132328	0.000000	-2.323026	0.000000	0.000000	0.000000	-0.523515	0.022758	0.007777	0.000000	0.000000	4.000000	29.000000	0.000000
2027.373427	0.144715	0.526529	0.002672	80.047562	52.151024	97.036476	0.133624	0.000000	-2.235774	0.000000	0.000000	0.000000	-0.523515	0.022758	0.007777	0.000000	0.000000	4.000000	29.000000	0.000000
2027.376760	0.142824	0.526556	0.002678	80.047562	52.151024	97.036476	0.133624	0.000000	-2.235774	0.000000	0.000000	0.000000	-0.567440	0.008088	0.001601	0.000000	0.000000	4.000000	29.000000	0.000000
2027.380094	0.142824	0.526556	0.002678	80.047562	52.151024	97.036476	0.133624	0.000000	-2.235774	0.000000	0.000000	0.000000	-0.567440	0.008088	0.001601	0.000000	0.000000	4.000000	29.000000	0.000000
2027.383427	0.142824	0.526556	0.002678	80.073242	52.022133	97.140327	0.133891	0.000000	-2.141201	0.000000	0.000000	0.000000	-0.567440	0.008088	0.001601	0.000000	0.000000	4.000000	29.000000	0.000000
2027.386760	0.140804	0.526583	0.002715	80.073242	52.022133	97.140327	0.133891	0.000000	-2.141201	0.000000	0.000000	0.000000	-0.606154	0.008007	0.011258	0.000000	0.000000	4.000000	29.000000	0.000000
2027.390094	0.140804	0.526583	0.002715	80.073242	52.022133	97.140327	0.133891	0.000000	-2.141201	0.000000	0.000000	0.000000	-0.606154	0.008007	0.011258	0.000000	0.000000	4.000000	29.000000	0.000000
2027.393427	0.140804	0.526583	0.002715	80.096313	51.869843	97.170395	0.135767	0.000000	-2.040175	0.000000	0.000000	0.000000	-0.606154	0.008007	0.011258	0.000000	0.000000	4.000000	29.000000	0.000000
2027.396760	0.138670	0.526593	0.002759	80.096313	51.869843	97.170395	0.135767	0.000000	-2.040175	0.000000	0.000000	0.000000	-0.639968	0.003091	0.012953	0.000000	0.000000	4.000000	29.000000	0.000000
2027.400094	0.138670	0.526593	0.002759	80.096313	51.869843	97.170395	0.135767	0.000000	-2.040175	0.000000	0.000000	0.000000	-0.639968	0.003091	0.012953	0.000000	0.000000	4.000000	29.000000	0.000000
2027.403427	0.138670	0.526593	0.002759	80.121918	51.720169	97.219376	0.137926	0.000000	-1.933513	0.000000	0.000000	0.000000	-0.639968	0.003091	0.012953	0.000000	0.000000	4.000000	29.000000	0.000000
2027.406760	0.136474	0.526603	0.002811	80.121918	51.720169	97.219376	0.137926	0.000000	-1.933513	0.000000	0.000000	0.000000	-0.658981	0.003000	0.015767	0.000000	0.000000	4.000000	29.000000	0.000000
2027.410094	0.136474	0.526603	0.002811	80.121918	51.720169	97.219376	0.137926	0.000000	-1.933513	0.000000	0.000000	0.000000	-0.658981	0.003000	0.015767	0.000000	0.000000	4.000000	29.000000	0.000000
2027.413427	0.136474	0.526603	0.002811	80.144913	51.560585	97.114693	0.140554	0.000000	-1.823684	0.000000	0.000000	0.000000	-0.658981	0.003000	0.015767	0.000000	0.000000	4.000000	29.000000	0.000000
2027.416760	0.134262	0.526655	0.002874	80.144913	51.560585	97.114693	0.140554	0.000000	-1.823684	0.000000	0.000000	0.000000	-0.663599	0.015615	0.018882	0.000000	0.000000	4.000000	29.000000	0.000000
2027.420094	0.134262	0.526655	0.002874	80.144913	51.560585	97.114693	0.140554	0.000000	-1.823684	0.000000	0.000000	0.000000	-0.663599	0.015615	0.018882	0.000000	0.000000	4.000000	29.000000	0.000000
2027.423427	0.134262	0.526655	0.002874	80.165367	51.391071	96.712730	0.143701	0.000000	-1.713083	0.000000	0.000000	0.000000	-0.663599	0.015615	0.018882	0.000000	0.000000	4.000000	29.000000	0.000000
2027.426760	0.132078	0.526711	0.002851	80.165367	51.391071	96.712730	0.143701	0.000000	-1.713083	0.000000	0.000000	0.000000	-0.655228	0.016704	-0.006812	0.000000	0.000000	4.000000	29.000000	0.000000
2027.430094	0.132078	0.526711	0.002851	80.165367	51.391071	96.712730	0.143701	0.000000	-1.713083	0.000000	0.000000	0.000000	-0.655228	0.016704	-0.006812	0.000000	0.000000	4.000000	29.000000	0.000000
2027.433427	0.132078	0.526711	0.002851	80.187469	51.240360	96.073570	0.142566	0.000000	-1.603879	0.000000	0.000000	0.000000	-0.655228	0.016704	-0.006812	0.000000	0.000000	4.000000	29.000000	0.000000
2027.436760	0.129874	0.526766	0.002824	80.187469	51.240360	96.073570	0.142566	0.000000	-1.603879	0.000000	0.000000	0.000000	-0.660974	0.016592	-0.008133	0.000000	0.000000	4.000000	29.000000	0.000000
2027.440094	0.129874	0.526766	0.002824	80.187469	51.240360	96.073570	0.142566	0.000000	-1.603879	0.000000	0.000000	0.000000	-0.660974	0.016592	-0.008133	0.000000	0.000000	4.000000	29.000000	0.000000
2027.443427	0.129874	0.526766	0.002824	80.210419	51.076664	95.539413	0.141210	0.000000	-1.493717	0.000000	0.000000	0.000000	-0.660974	0.016592	-0.008133	0.000000	0.000000	4.000000	29.000000	0.000000
2027.446760	0.127618	0.526841	0.002754	80.210419	51.076664	95.539413	0.141210	0.000000	-1.493717	0.000000	0.000000	0.000000	-0.676931	0.022428	-0.020963	0.000000	0.000000	4.000000	29.000000	0.000000
2027.450094	0.127618	0.526841	0.002754	80.210419	51.076664	95.539413	0.141210	0.000000	-1.493717	0.000000	0.000000	0.000000	-0.676931	0.022428	-0.020963	0.000000	0.000000	4.000000	29.000000	0.000000
2027.453427	0.127618	0.526841	0.002754	80.235855	50.915871	95.239845	0.137717	0.000000	-1.380895	0.000000	0.000000	0.000000	-0.676931	0.022428	-0.020963	0.000000	0.000000	4.000000	29.000000	0.000000
2027.456760	0.125277	0.526915	0.002697	80.235855	50.915871	95.239845	0.137717	0.000000	-1.380895	0.000000	0.000000	0.000000	-0.702170	0.022289	-0.017216	0.000000	0.000000	4.000000	29.000000	0.000000
2027.460094	0.125277	0.526915	0.002697	80.235855	50.915871	95.239845	0.137717	0.000000	-1.380895	0.000000	0.000000	0.000000	-0.702170	0.022289	-0.017216	0.000000	0.000000	4.000000	29.000000	0.000000
2027.463427	0.125277	0.526915	0.002697	80.256180	50.723389	94.911186	0.134847	0.000000	-1.263866	0.000000	0.000000	0.000000	-0.702170	0.022289	-0.017216	0.000000	0.000000	4.000000	29.000000	0.000000
2027.466760	0.122890	0.526999	0.002617	80.256180	50.723389	94.911186	0.134847	0.000000	-1.263866	0.000000	0.000000	0.000000	-0.716058	0.025113	-0.024004	0.000000	0.000000	4.000000	29.000000	0.000000
2027.470094	0.122890	0.526999	0.002617	80.256180	50.723389	94.911186	0.134847	0.000000	-1.263866	0.000000	0.000000	0.000000	-0.716058	0.025113	-0.024004	0.000000	0.000000	4.000000	29.000000	0.000000
2027.473427	0.122890	0.526999	0.002617	80.276520	50.525921	94.423409	0.130847	0.000000	-1.144523	0.000000	0.000000	0.000000	-0.716058	0.025113	-0.024004	0.000000	0.000000	4.000000	29.000000	0.000000
2027.476760	0.120425	0.527098	0.002566	80.276520	50.525921	94.423409	0.130847	0.000000	-1.144523	0.000000	0.000000	0.000000	-0.739726	0.029762	-0.015387	0.000000	0.000000	4.000000	29.000000	0.000000
2027.480094	0.120425	0.527098	0.002566	80.276520	50.525921	94.423409	0.130847	0.000000	-1.144523	0.000000	0.000000	0.000000	-0.739726	0.029762	-0.015387	0.000000	0.000000	4.000000	29.000000	0.000000
2027.483427	0.120425	0.527098	0.002566	80.291656	50.325714	93.707214	0.128282	0.000000	-1.021235	0.000000	0.000000	0.000000	-0.739726	0.029762	-0.015387	0.000000	0.000000	4.000000	29.000000	0.000000
2027.486760	0.117917	0.527249	0.002505	80.291656	50.325714	93.707214	0.128282	0.000000	-1.021235	0.000000	0.000000	0.000000	-0.752343	0.045143	-0.018293	0.000000	0.000000	4.000000	29.000000	0.000000
2027.490094	0.117917	0.527249	0.002505	80.291656	50.325714	93.707214	0.128282	0.000000	-1.021235	0.000000	0.000000	0.000000	-0.752343	0.045143	-0.018293	0.000000	0.000000	4.000000	29.000000	0.000000
2027.493427	0.117917	0.527249	0.002505	80.285057	50.201664	93.025421	0.125233	0.000000	-0.895845	0.000000	0.000000	0.000000	-0.752343	0.045143	-0.018293	0.000000	0.000000	4.000000	29.000000	0.000000
2027.496760	0.115385	0.527408	0.002413	80.285057	50.201664	93.025421	0.125233	0.000000	-0.895845	0.000000	0.000000	0.000000	-0.759475	0.047838	-0.027517	0.000000	0.000000	4.000000	29.000000	0.000000
2027.500094	0.115385	0.527408	0.002413	80.285057	50.201664	93.025421	0.125233	0.000000	-0.895845	0.000000	0.000000	0.000000	-0.759475	0.047838	-0.027517	0.000000	0.000000	4.000000	29.000000	0.000000
2027.503427	0.115385	0.527408	0.002413	80.245834	50.243835	93.123985	0.120647	0.000000	-0.769266	0.000000	0.000000	0.000000	-0.759475	0.047838	-0.027517	0.000000	0.000000	4.000000	29.000000	0.000000
2027.506760	0.112860	0.527634	0.002318	80.245834	50.243835	93.123985	0.120647	0.000000	-0.769266	0.000000	0.000000	0.000000	-0.757471	0.067937	-0.028456	0.000000	0.000000	4.000000	29.000000	0.000000
2027.510094	0.112860	0.527634	0.002318	80.245834	50.243835	93.123985	0.120647	0.000000	-0.769266	0.000000	0.000000	0.000000	-0.757471	0.067937	-0.028456	0.000000	0.000000	4.000000	29.000000	0.000000
2027.513427	0.112860	0.527634	0.002318	80.190475	50.322620	93.480835	0.115904	0.000000	-0.643021	0.000000	0.000000	0.000000	-0.757471	0.067937	-0.028456	0.000000	0.000000	4.000000	29.000000	0.000000
2027.516760	0.110355	0.527896	0.002178	80.190475	50.322620	93.480835	0.115904	0.000000	-0.643021	0.000000	0.000000	0.000000	-0.751638	0.078320	-0.042123	0.000000	0.000000	4.000000	29.000000	0.000000
2027.520094	0.110355	0.527896	0.002178	80.190475	50.322620	93.480835	0.115904	0.000000	-0.643021	0.000000	0.000000	0.000000	-0.751638	0.078320	-0.042123	0.000000	0.000000	4.000000	29.000000	0.000000
2027.523427	0.110355	0.527896	0.002178	80.148964	50.326416	93.227158	0.108884	0.000000	-0.517748	0.000000	0.000000	0.000000	-0.751638	0.078320	-0.042123	0.000000	0.000000	4.000000	29.000000	0.000000
2027.526760	0.107882	0.528185	0.001946	80.148964	50.326416	93.227158	0.108884	0.000000	-0.517748	0.000000	0.000000	0.000000	-0.742027	0.086718	-0.069572	0.000000	0.000000	4.000000	29.000000	0.000000
2027.530094	0.107882	0.528185	0.001946	80.148964	50.326416	93.227158	0.108884	0.000000	-0.517748	0.000000	0.000000	0.000000	-0.742027	0.086718	-0.069572	0.000000	0.000000	4.000000	29.000000	0.000000
2027.533427	0.107882	0.528185	0.001946	80.119965	50.231056	92.251923	0.097288	0.000000	-0.394077	0.000000	0.000000	0.000000	-0.742027	0.086718	-0.069572	0.000000	0.000000	4.000000	29.000000	0.000000
2027.536760	0.105441	0.528501	0.001623	80.119965	50.231056	92.251923	0.097288	0.000000	-0.394077	0.000000	0.000000	0.000000	-0.732120	0.095007	-0.096913	0.000000	0.000000	4.000000	29.000000	0.000000
2027.540094	0.105441	0.528501	0.001623	80.119965	50.231056	92.251923	0.097288	0.000000	-0.394077	0.000000	0.000000	0.000000	-0.732120	0.095007	-0.096913	0.000000	0.000000	4.000000	29.000000	0.000000
2027.543427	0.105441	0.528501	0.001623	80.102142	50.115852	91.329262	0.081136	0.000000	-0.272057	0.000000	0.000000	0.000000	-0.732120	0.095007	-0.096913	0.000000	0.000000	4.000000	29.000000	0.000000
2027.546760	0.102914	0.528826	0.001283	80.102142	50.115852	91.329262	0.081136	0.000000	-0.272057	0.000000	0.000000	0.000000	-0.758075	0.097415	-0.101857	0.000000	0.000000	4.000000	29.000000	0.000000
2027.550094	0.102914	0.528826	0.001283	80.102142	50.115852	91.329262	0.081136	0.000000	-0.272057	0.000000	0.000000	0.000000	-0.758075	0.097415	-0.101857	0.000000	0.000000	4.000000	29.000000	0.000000
2027.553427	0.102914	0.528826	0.001283	80.073540	50.022713	91.086533	0.064160	0.000000	-0.145711	0.000000	0.000000	0.000000	-0.758075	0.097415	-0.101857	0.000000	0.000000	4.000000	29.000000	0.000000
2027.556760	0.100292	0.529178	0.000881	80.073540	50.022713	91.086533	0.064160	0.000000	-0.145711	0.000000	0.000000	0.000000	-0.786806	0.105503	-0.120779	0.000000	0.000000	4.000000	29.000000	0.000000
2027.560094	0.100292	0.529178	0.000881	80.073540	50.022713	91.086533	0.064160	0.000000	-0.145711	0.000000	0.000000	0.000000	-0.786806	0.105503	-0.120779	0.000000	0.000000	4.000000	29.000000	0.000000
2027.563427	0.100292	0.529178	0.000881	80.032028	49.986061	91.144882	0.044030	0.000000	-0.014576	0.000000	0.000000	0.000000	-0.786806	0.105503	-0.120779	0.000000	0.000000	4.000000	29.000000	0.000000
2027.566760	0.097618	0.529556	0.000404	80.032028	49.986061	91.144882	0.044030	0.000000	-0.014576	0.000000	0.000000	0.000000	-0.802101	0.113491	-0.143035	0.000000	0.000000	4.000000	29.000000	0.000000
2027.570094	0.097618	0.529556	0.000404	80.032028	49.986061	91.144882	0.044030	0.000000	-0.014576	0.000000	0.000000	0.000000	-0.802101	0.113491	-0.143035	0.000000	0.000000	4.000000	29.000000	0.000000
2027.573427	0.097618	0.529556	0.000404	79.976341	50.024727	90.910362	0.020191	0.000000	0.119107	0.000000	0.000000	0.000000	-0.802101	0.113491	-0.143035	0.000000	0.000000	4.000000	29.000000	0.000000
2027.576760	0.094969	0.529941	-0.000117	79.976341	50.024727	90.910362	0.020191	0.000000	0.119107	0.000000	0.000000	0.000000	-0.794654	0.115592	-0.156103	0.000000	0.000000	4.000000	29.000000	0.000000
2027.580094	0.094969	0.529941	-0.000117	79.976341	50.024727	90.910362	0.020191	0.000000	0.119107	0.000000	0.000000	0.000000	-0.794654	0.115592	-0.156103	0.000000	0.000000	4.000000	29.000000	0.000000
2027.583427	0.094969	0.529941	-0.000117	79.890511	50.213604	90.652100	-0.005826	0.000000	0.251549	0.000000	0.000000	0.000000	-0.794654	0.115592	-0.156103	0.000000	0.000000	4.000000	29.000000	0.000000
2027.586760	0.092336	0.530352	-0.000725	79.890511	50.213604	90.652100	-0.005826	0.000000	0.251549	0.000000	0.000000	0.000000	-0.789856	0.123347	-0.182687	0.000000	0.000000	4.000000	29.000000	0.000000
2027.590094	0.092336	0.530352	-0.000725	79.890511	50.213604	90.652100	-0.005826	0.000000	0.251549	0.000000	0.000000	0.000000	-0.789856	0.123347	-0.182687	0.000000	0.000000	4.000000	29.000000	0.000000
2027.593427	0.092336	0.530352	-0.000725	79.762955	50.542923	90.871330	-0.036274	0.000000	0.383192	0.000000	0.000000	0.000000	-0.789856	0.123347	-0.182687	0.000000	0.000000	4.000000	29.000000	0.000000
2027.596760	0.089693	0.530802	-0.001331	79.762955	50.542923	90.871330	-0.036274	0.000000	0.383192	0.000000	0.000000	0.000000	-0.792818	0.134931	-0.181799	0.000000	0.000000	4.000000	29.000000	0.000000
2027.600094	0.089693	0.530802	-0.001331	79.762955	50.542923	90.871330	-0.036274	0.000000	0.383192	0.000000	0.000000	0.000000	-0.792818	0.134931	-0.181799	0.000000	0.000000	4.000000	29.000000	0.000000
2027.603427	0.089693	0.530802	-0.001331	79.618935	50.897572	91.398193	-0.066574	0.000000	0.515329	0.000000	0.000000	0.000000	-0.792818	0.134931	-0.181799	0.000000	0.000000	4.000000	29.000000	0.000000
2027.606760	0.087016	0.531274	-0.001950	79.618935	50.897572	91.398193	-0.066574	0.000000	0.515329	0.000000	0.000000	0.000000	-0.803359	0.141649	-0.185409	0.000000	0.000000	4.000000	29.000000	0.000000
2027.610094	0.087016	0.531274	-0.001950	79.618935	50.897572	91.398193	-0.066574	0.000000	0.515329	0.000000	0.000000	0.000000	-0.803359	0.141649	-0.185409	0.000000	0.000000	4.000000	29.000000	0.000000
2027.613427	0.087016	0.531274	-0.001950	79.472977	51.227497	91.591972	-0.097475	0.000000	0.649222	0.000000	0.000000	0.000000	-0.803359	0.141649	-0.185409	0.000000	0.000000	4.000000	29.000000	0.000000
2027.616760	0.084360	0.531762	-0.002634	79.472977	51.227497	91.591972	-0.097475	0.000000	0.649222	0.000000	0.000000	0.000000	-0.796698	0.146275	-0.205345	0.000000	0.000000	4.000000	29.000000	0.000000
2027.620094	0.084360	0.531762	-0.002634	79.472977	51.227497	91.591972	-0.097475	0.000000	0.649222	0.000000	0.000000	0.000000	-0.796698	0.146275	-0.205345	0.000000	0.000000	4.000000	29.000000	0.000000
2027.623427	0.084360	0.531762	-0.002634	79.326149	51.534630	91.383453	-0.131699	0.000000	0.782005	0.000000	0.000000	0.000000	-0.796698	0.146275	-0.205345	0.000000	0.000000	4.000000	29.000000	0.000000
2027.626760	0.081696	0.532237	-0.003308	79.326149	51.534630	91.383453	-0.131699	0.000000	0.782005	0.000000	0.000000	0.000000	-0.799040	0.142535	-0.202314	0.000000	0.000000	4.000000	29.000000	0.000000
2027.630094	0.081696	0.532237	-0.003308	79.326149	51.534630	91.383453	-0.131699	0.000000	0.782005	0.000000	0.000000	0.000000	-0.799040	0.142535	-0.202314	0.000000	0.000000	4.000000	29.000000	0.000000
2027.633427	0.081696	0.532237	-0.003308	79.173996	51.845474	91.432419	-0.165418	0.000000	0.915178	0.000000	0.000000	0.000000	-0.799040	0.142535	-0.202314	0.000000	0.000000	4.000000	29.000000	0.000000
2027.636760	0.078953	0.532693	-0.004003	79.173996	51.845474	91.432419	-0.165418	0.000000	0.915178	0.000000	0.000000	0.000000	-0.822975	0.136764	-0.208485	0.000000	0.000000	4.000000	29.000000	0.000000
2027.640094	0.078953	0.532693	-0.004003	79.173996	51.845474	91.432419	-0.165418	0.000000	0.915178	0.000000	0.000000	0.000000	-0.822975	0.136764	-0.208485	0.000000	0.000000	4.000000	29.000000	0.000000
2027.643427	0.078953	0.532693	-0.004003	79.012566	52.189827	91.886879	-0.200166	0.000000	1.052341	0.000000	0.000000	0.000000	-0.822975	0.136764	-0.208485	0.000000	0.000000	4.000000	29.000000	0.000000
2027.646760	0.076178	0.533121	-0.004705	79.012566	52.189827	91.886879	-0.200166	0.000000	1.052341	0.000000	0.000000	0.000000	-0.832612	0.128309	-0.210391	0.000000	0.000000	4.000000	29.000000	0.000000
2027.650094	0.076178	0.533121	-0.004705	79.012566	52.189827	91.886879	-0.200166	0.000000	1.052341	0.000000	0.000000	0.000000	-0.832612	0.128309	-0.210391	0.000000	0.000000	4.000000	29.000000	0.000000
2027.653427	0.076178	0.533121	-0.004705	78.847214	52.572617	92.347137	-0.235231	0.000000	1.191109	0.000000	0.000000	0.000000	-0.832612	0.128309	-0.210391	0.000000	0.000000	4.000000	29.000000	0.000000
2027.656760	0.073406	0.533538	-0.005466	78.847214	52.572617	92.347137	-0.235231	0.000000	1.191109	0.000000	0.000000	0.000000	-0.831542	0.125254	-0.228378	0.000000	0.000000	4.000000	29.000000	0.000000
2027.660094	0.073406	0.533538	-0.005466	78.847214	52.572617	92.347137	-0.235231	0.000000	1.191109	0.000000	0.000000	0.000000	-0.831542	0.125254	-0.228378	0.000000	0.000000	4.000000	29.000000	0.000000
2027.663427	0.073406	0.533538	-0.005466	78.700127	53.099228	92.990250	-0.273294	0.000000	1.329700	0.000000	0.000000	0.000000	-0.831542	0.125254	-0.228378	0.000000	0.000000	4.000000	29.000000	0.000000
2027.666760	0.070687	0.533977	-0.006256	78.700127	53.099228	92.990250	-0.273294	0.000000	1.329700	0.000000	0.000000	0.000000	-0.815606	0.131776	-0.237054	0.000000	0.000000	4.000000	29.000000	0.000000
2027.670094	0.070687	0.533977	-0.006256	78.700127	53.099228	92.990250	-0.273294	0.000000	1.329700	0.000000	0.000000	0.000000	-0.815606	0.131776	-0.237054	0.000000	0.000000	4.000000	29.000000	0.000000
2027.673427	0.070687	0.533977	-0.006256	78.584610	53.813961	93.829361	-0.312803	0.000000	1.465634	0.000000	0.000000	0.000000	-0.815606	0.131776	-0.237054	0.000000	0.000000	4.000000	29.000000	0.000000
2027.676760	0.068034	0.534390	-0.007134	78.584610	53.813961	93.829361	-0.312803	0.000000	1.465634	0.000000	0.000000	0.000000	-0.795849	0.123806	-0.263499	0.000000	0.000000	4.000000	29.000000	0.000000
2027.680094	0.068034	0.534390	-0.007134	78.584610	53.813961	93.829361	-0.312803	0.000000	1.465634	0.000000	0.000000	0.000000	-0.795849	0.123806	-0.263499	0.000000	0.000000	4.000000	29.000000	0.000000
2027.683427	0.068034	0.534390	-0.007134	78.512039	54.581024	94.135040	-0.356720	0.000000	1.598276	0.000000	0.000000	0.000000	-0.795849	0.123806	-0.263499	0.000000	0.000000	4.000000	29.000000	0.000000
2027.686760	0.065518	0.534808	-0.008071	78.512039	54.581024	94.135040	-0.356720	0.000000	1.598276	0.000000	0.000000	0.000000	-0.755029	0.125404	-0.281071	0.000000	0.000000	4.000000	29.000000	0.000000
2027.690094	0.065518	0.534808	-0.008071	78.512039	54.581024	94.135040	-0.356720	0.000000	1.598276	0.000000	0.000000	0.000000	-0.755029	0.125404	-0.281071	0.000000	0.000000	4.000000	29.000000	0.000000
2027.693427	0.065518	0.534808	-0.008071	78.466713	55.241299	93.756393	-0.403565	0.000000	1.724114	0.000000	0.000000	0.000000	-0.755029	0.125404	-0.281071	0.000000	0.000000	4.000000	29.000000	0.000000
2027.696760	0.063088	0.535224	-0.009101	78.466713	55.241299	93.756393	-0.403565	0.000000	1.724114	0.000000	0.000000	0.000000	-0.728859	0.124752	-0.308856	0.000000	0.000000	4.000000	29.000000	0.000000
2027.700094	0.063088	0.535224	-0.009101	78.466713	55.241299	93.756393	-0.403565	0.000000	1.724114	0.000000	0.000000	0.000000	-0.728859	0.124752	-0.308856	0.000000	0.000000	4.000000	29.000000	0.000000
2027.703427	0.063088	0.535224	-0.009101	78.439003	55.731621	93.541862	-0.455041	0.000000	1.845590	0.000000	0.000000	0.000000	-0.728859	0.124752	-0.308856	0.000000	0.000000	4.000000	29.000000	0.000000
2027.706760	0.060622	0.535653	-0.010186	78.439003	55.731621	93.541862	-0.455041	0.000000	1.845590	0.000000	0.000000	0.000000	-0.739973	0.128735	-0.325406	0.000000	0.000000	4.000000	29.000000	0.000000
2027.710094	0.060622	0.535653	-0.010186	78.439003	55.731621	93.541862	-0.455041	0.000000	1.845590	0.000000	0.000000	0.000000	-0.739973	0.128735	-0.325406	0.000000	0.000000	4.000000	29.000000	0.000000
2027.713427	0.060622	0.535653	-0.010186	78.417747	56.008018	93.914764	-0.509275	0.000000	1.968919	0.000000	0.000000	0.000000	-0.739973	0.128735	-0.325406	0.000000	0.000000	4.000000	29.000000	0.000000
2027.716760	0.058104	0.536078	-0.011277	78.417747	56.008018	93.914764	-0.509275	0.000000	1.968919	0.000000	0.000000	0.000000	-0.755287	0.127521	-0.327420	0.000000	0.000000	4.000000	29.000000	0.000000
2027.720094	0.058104	0.536078	-0.011277	78.417747	56.008018	93.914764	-0.509275	0.000000	1.968919	0.000000	0.000000	0.000000	-0.755287	0.127521	-0.327420	0.000000	0.000000	4.000000	29.000000	0.000000
2027.723427	0.058104	0.536078	-0.011277	78.412415	55.990795	94.186661	-0.563845	0.000000	2.094800	0.000000	0.000000	0.000000	-0.755287	0.127521	-0.327420	0.000000	0.000000	4.000000	29.000000	0.000000
2027.726760	0.055615	0.536491	-0.012429	78.412415	55.990795	94.186661	-0.563845	0.000000	2.094800	0.000000	0.000000	0.000000	-0.746683	0.124008	-0.345587	0.000000	0.000000	4.000000	29.000000	0.000000
2027.730094	0.055615	0.536491	-0.012429	78.412415	55.990795	94.186661	-0.563845	0.000000	2.094800	0.000000	0.000000	0.000000	-0.746683	0.124008	-0.345587	0.000000	0.000000	4.000000	29.000000	0.000000
2027.733427	0.055615	0.536491	-0.012429	78.417328	55.754768	93.833389	-0.621443	0.000000	2.219247	0.000000	0.000000	0.000000	-0.746683	0.124008	-0.345587	0.000000	0.000000	4.000000	29.000000	0.000000
2027.736760	0.053202	0.536925	-0.013608	78.417328	55.754768	93.833389	-0.621443	0.000000	2.219247	0.000000	0.000000	0.000000	-0.723898	0.130042	-0.353760	0.000000	0.000000	4.000000	29.000000	0.000000
2027.740094	0.053202	0.536925	-0.013608	78.417328	55.754768	93.833389	-0.621443	0.000000	2.219247	0.000000	0.000000	0.000000	-0.723898	0.130042	-0.353760	0.000000	0.000000	4.000000	29.000000	0.000000
2027.743427	0.053202	0.536925	-0.013608	78.416969	55.512302	92.950905	-0.680403	0.000000	2.339897	0.000000	0.000000	0.000000	-0.723898	0.130042	-0.353760	0.000000	0.000000	4.000000	29.000000	0.000000
2027.746760	0.050891	0.537386	-0.014773	78.416969	55.512302	92.950905	-0.680403	0.000000	2.339897	0.000000	0.000000	0.000000	-0.693454	0.138326	-0.349604	0.000000	0.000000	4.000000	29.000000	0.000000
2027.750094	0.050891	0.537386	-0.014773	78.416969	55.512302	92.950905	-0.680403	0.000000	2.339897	0.000000	0.000000	0.000000	-0.693454	0.138326	-0.349604	0.000000	0.000000	4.000000	29.000000	0.000000
2027.753427	0.050891	0.537386	-0.014773	78.386520	55.337990	92.281517	-0.738671	0.000000	2.455473	0.000000	0.000000	0.000000	-0.693454	0.138326	-0.349604	0.000000	0.000000	4.000000	29.000000	0.000000
2027.756760	0.048640	0.537866	-0.015895	78.386520	55.337990	92.281517	-0.738671	0.000000	2.455473	0.000000	0.000000	0.000000	-0.675143	0.144082	-0.336582	0.000000	0.000000	4.000000	29.000000	0.000000
2027.760094	0.048640	0.537866	-0.015895	78.386520	55.337990	92.281517	-0.738671	0.000000	2.455473	0.000000	0.000000	0.000000	-0.675143	0.144082	-0.336582	0.000000	0.000000	4.000000	29.000000	0.000000
2027.763427	0.048640	0.537866	-0.015895	78.328354	55.196144	92.391029	-0.794767	0.000000	2.567997	0.000000	0.000000	0.000000	-0.675143	0.144082	-0.336582	0.000000	0.000000	4.000000	29.000000	0.000000
2027.766760	0.046343	0.538374	-0.016985	78.328354	55.196144	92.391029	-0.794767	0.000000	2.567997	0.000000	0.000000	0.000000	-0.689250	0.152392	-0.327024	0.000000	0.000000	4.000000	29.000000	0.000000
2027.770094	0.046343	0.538374	-0.016985	78.328354	55.196144	92.391029	-0.794767	0.000000	2.567997	0.000000	0.000000	0.000000	-0.689250	0.152392	-0.327024	0.000000	0.000000	4.000000	29.000000	0.000000
2027.773427	0.046343	0.538374	-0.016985	78.271851	54.992630	92.494278	-0.849271	0.000000	2.682872	0.000000	0.000000	0.000000	-0.689250	0.152392	-0.327024	0.000000	0.000000	4.000000	29.000000	0.000000
2027.776760	0.044040	0.538886	-0.018044	78.271851	54.992630	92.494278	-0.849271	0.000000	2.682872	0.000000	0.000000	0.000000	-0.690720	0.153486	-0.317637	0.000000	0.000000	4.000000	29.000000	0.000000
2027.780094	0.044040	0.538886	-0.018044	78.271851	54.992630	92.494278	-0.849271	0.000000	2.682872	0.000000	0.000000	0.000000	-0.690720	0.153486	-0.317637	0.000000	0.000000	4.000000	29.000000	0.000000
2027.783427	0.044040	0.538886	-0.018044	78.246811	54.704750	92.104301	-0.902211	0.000000	2.797992	0.000000	0.000000	0.000000	-0.690720	0.153486	-0.317637	0.000000	0.000000	4.000000	29.000000	0.000000
2027.786760	0.041732	0.539425	-0.019076	78.246811	54.704750	92.104301	-0.902211	0.000000	2.797992	0.000000	0.000000	0.000000	-0.692435	0.161839	-0.309619	0.000000	0.000000	4.000000	29.000000	0.000000
2027.790094	0.041732	0.539425	-0.019076	78.246811	54.704750	92.104301	-0.902211	0.000000	2.797992	0.000000	0.000000	0.000000	-0.692435	0.161839	-0.309619	0.000000	0.000000	4.000000	29.000000	0.000000
2027.793427	0.041732	0.539425	-0.019076	78.234528	54.350861	90.957512	-0.953814	0.000000	2.913398	0.000000	0.000000	0.000000	-0.692435	0.161839	-0.309619	0.000000	0.000000	4.000000	29.000000	0.000000
2027.796760	0.039462	0.539961	-0.020057	78.234528	54.350861	90.957512	-0.953814	0.000000	2.913398	0.000000	0.000000	0.000000	-0.681039	0.160614	-0.294360	0.000000	0.000000	4.000000	29.000000	0.000000
2027.800094	0.039462	0.539961	-0.020057	78.234528	54.350861	90.957512	-0.953814	0.000000	2.913398	0.000000	0.000000	0.000000	-0.681039	0.160614	-0.294360	0.000000	0.000000	4.000000	29.000000	0.000000
2027.803427	0.039462	0.539961	-0.020057	78.217735	54.005951	90.045341	-1.002874	0.000000	3.026904	0.000000	0.000000	0.000000	-0.681039	0.160614	-0.294360	0.000000	0.000000	4.000000	29.000000	0.000000
2027.806760	0.037142	0.540484	-0.021023	78.217735	54.005951	90.045341	-1.002874	0.000000	3.026904	0.000000	0.000000	0.000000	-0.695891	0.157108	-0.289601	0.000000	0.000000	4.000000	29.000000	0.000000
2027.810094	0.037142	0.540484	-0.021023	78.217735	54.005951	90.045341	-1.002874	0.000000	3.026904	0.000000	0.000000	0.000000	-0.695891	0.157108	-0.289601	0.000000	0.000000	4.000000	29.000000	0.000000
2027.813427	0.037142	0.540484	-0.021023	78.197418	53.697773	89.741867	-1.051141	0.000000	3.142886	0.000000	0.000000	0.000000	-0.695891	0.157108	-0.289601	0.000000	0.000000	4.000000	29.000000	0.000000
2027.816760	0.034755	0.540989	-0.021948	78.197418	53.697773	89.741867	-1.051141	0.000000	3.142886	0.000000	0.000000	0.000000	-0.716331	0.151284	-0.277492	0.000000	0.000000	4.000000	29.000000	0.000000
2027.820094	0.034755	0.540989	-0.021948	78.197418	53.697773	89.741867	-1.051141	0.000000	3.142886	0.000000	0.000000	0.000000	-0.716331	0.151284	-0.277492	0.000000	0.000000	4.000000	29.000000	0.000000
2027.823427	0.034755	0.540989	-0.021948	78.200211	53.497501	89.615807	-1.097390	0.000000	3.262275	0.000000	0.000000	0.000000	-0.716331	0.151284	-0.277492	0.000000	0.000000	4.000000	29.000000	0.000000
2027.826760	0.032338	0.541482	-0.022860	78.200211	53.497501	89.615807	-1.097390	0.000000	3.262275	0.000000	0.000000	0.000000	-0.724964	0.147938	-0.273728	0.000000	0.000000	4.000000	29.000000	0.000000
2027.830094	0.032338	0.541482	-0.022860	78.200211	53.497501	89.615807	-1.097390	0.000000	3.262275	0.000000	0.000000	0.000000	-0.724964	0.147938	-0.273728	0.000000	0.000000	4.000000	29.000000	0.000000
2027.833427	0.032338	0.541482	-0.022860	78.241096	53.610725	89.520309	-1.143011	0.000000	3.383102	0.000000	0.000000	0.000000	-0.724964	0.147938	-0.273728	0.000000	0.000000	4.000000	29.000000	0.000000
2027.836760	0.029974	0.541924	-0.023781	78.241096	53.610725	89.520309	-1.143011	0.000000	3.383102	0.000000	0.000000	0.000000	-0.709216	0.132684	-0.276159	0.000000	0.000000	4.000000	29.000000	0.000000
2027.840094	0.029974	0.541924	-0.023781	78.241096	53.610725	89.520309	-1.143011	0.000000	3.383102	0.000000	0.000000	0.000000	-0.709216	0.132684	-0.276159	0.000000	0.000000	4.000000	29.000000	0.000000
2027.843427	0.029974	0.541924	-0.023781	78.300499	53.957767	89.372635	-1.189037	0.000000	3.501305	0.000000	0.000000	0.000000	-0.709216	0.132684	-0.276159	0.000000	0.000000	4.000000	29.000000	0.000000
2027.846760	0.027621	0.542340	-0.024710	78.300499	53.957767	89.372635	-1.189037	0.000000	3.501305	0.000000	0.000000	0.000000	-0.705965	0.124644	-0.278919	0.000000	0.000000	4.000000	29.000000	0.000000
2027.850094	0.027621	0.542340	-0.024710	78.300499	53.957767	89.372635	-1.189037	0.000000	3.501305	0.000000	0.000000	0.000000	-0.705965	0.124644	-0.278919	0.000000	0.000000	4.000000	29.000000	0.000000
2027.853427	0.027621	0.542340	-0.024710	78.347107	54.400665	89.385612	-1.235524	0.000000	3.618965	0.000000	0.000000	0.000000	-0.705965	0.124644	-0.278919	0.000000	0.000000	4.000000	29.000000	0.000000
2027.856760	0.025239	0.542674	-0.025614	78.347107	54.400665	89.385612	-1.235524	0.000000	3.618965	0.000000	0.000000	0.000000	-0.714422	0.100224	-0.270984	0.000000	0.000000	4.000000	29.000000	0.000000
2027.860094	0.025239	0.542674	-0.025614	78.347107	54.400665	89.385612	-1.235524	0.000000	3.618965	0.000000	0.000000	0.000000	-0.714422	0.100224	-0.270984	0.000000	0.000000	4.000000	29.000000	0.000000
2027.863427	0.025239	0.542674	-0.025614	78.343536	54.797665	89.798935	-1.280688	0.000000	3.738036	0.000000	0.000000	0.000000	-0.714422	0.100224	-0.270984	0.000000	0.000000	4.000000	29.000000	0.000000
2027.866760	0.022770	0.543006	-0.026459	78.343536	54.797665	89.798935	-1.280688	0.000000	3.738036	0.000000	0.000000	0.000000	-0.740896	0.099792	-0.253514	0.000000	0.000000	4.000000	29.000000	0.000000
2027.870094	0.022770	0.543006	-0.026459	78.343536	54.797665	89.798935	-1.280688	0.000000	3.738036	0.000000	0.000000	0.000000	-0.740896	0.099792	-0.253514	0.000000	0.000000	4.000000	29.000000	0.000000
2027.873427	0.022770	0.543006	-0.026459	78.298576	55.151554	90.220337	-1.322940	0.000000	3.861519	0.000000	0.000000	0.000000	-0.740896	0.099792	-0.253514	0.000000	0.000000	4.000000	29.000000	0.000000
2027.876760	0.020253	0.543291	-0.027240	78.298576	55.151554	90.220337	-1.322940	0.000000	3.861519	0.000000	0.000000	0.000000	-0.755119	0.085323	-0.234254	0.000000	0.000000	4.000000	29.000000	0.000000
2027.880094	0.020253	0.543291	-0.027240	78.298576	55.151554	90.220337	-1.322940	0.000000	3.861519	0.000000	0.000000	0.000000	-0.755119	0.085323	-0.234254	0.000000	0.000000	4.000000	29.000000	0.000000
2027.883427	0.020253	0.543291	-0.027240	78.234764	55.532753	90.370628	-1.361983	0.000000	3.987372	0.000000	0.000000	0.000000	-0.755119	0.085323	-0.234254	0.000000	0.000000	4.000000	29.000000	0.000000
2027.886760	0.017748	0.543551	-0.027964	78.234764	55.532753	90.370628	-1.361983	0.000000	3.987372	0.000000	0.000000	0.000000	-0.751322	0.078087	-0.217384	0.000000	0.000000	4.000000	29.000000	0.000000
2027.890094	0.017748	0.543551	-0.027964	78.234764	55.532753	90.370628	-1.361983	0.000000	3.987372	0.000000	0.000000	0.000000	-0.751322	0.078087	-0.217384	0.000000	0.000000	4.000000	29.000000	0.000000
2027.893427	0.017748	0.543551	-0.027964	78.171783	56.085964	90.730598	-1.398213	0.000000	4.112592	0.000000	0.000000	0.000000	-0.751322	0.078087	-0.217384	0.000000	0.000000	4.000000	29.000000	0.000000
2027.896760	0.015253	0.543786	-0.028699	78.171783	56.085964	90.730598	-1.398213	0.000000	4.112592	0.000000	0.000000	0.000000	-0.748579	0.070586	-0.220481	0.000000	0.000000	4.000000	29.000000	0.000000
2027.900094	0.015253	0.543786	-0.028699	78.171783	56.085964	90.730598	-1.398213	0.000000	4.112592	0.000000	0.000000	0.000000	-0.748579	0.070586	-0.220481	0.000000	0.000000	4.000000	29.000000	0.000000
2027.903427	0.015253	0.543786	-0.028699	78.093964	56.768066	91.560570	-1.434960	0.000000	4.237355	0.000000	0.000000	0.000000	-0.748579	0.070586	-0.220481	0.000000	0.000000	4.000000	29.000000	0.000000
2027.906760	0.012748	0.543998	-0.029377	78.093964	56.768066	91.560570	-1.434960	0.000000	4.237355	0.000000	0.000000	0.000000	-0.751326	0.063546	-0.203301	0.000000	0.000000	4.000000	29.000000	0.000000
2027.910094	0.012748	0.543998	-0.029377	78.093964	56.768066	91.560570	-1.434960	0.000000	4.237355	0.000000	0.000000	0.000000	-0.751326	0.063546	-0.203301	0.000000	0.000000	4.000000	29.000000	0.000000
2027.913427	0.012748	0.543998	-0.029377	78.023468	57.518364	92.406570	-1.468844	0.000000	4.362576	0.000000	0.000000	0.000000	-0.751326	0.063546	-0.203301	0.000000	0.000000	4.000000	29.000000	0.000000
2027.916760	0.010253	0.544217	-0.030027	78.023468	57.518364	92.406570	-1.468844	0.000000	4.362576	0.000000	0.000000	0.000000	-0.748511	0.065804	-0.194896	0.000000	0.000000	4.000000	29.000000	0.000000
2027.920094	0.010253	0.544217	-0.030027	78.023468	57.518364	92.406570	-1.468844	0.000000	4.362576	0.000000	0.000000	0.000000	-0.748511	0.065804	-0.194896	0.000000	0.000000	4.000000	29.000000	0.000000
2027.923427	0.010253	0.544217	-0.030027	77.980743	58.327946	93.107407	-1.501326	0.000000	4.487328	0.000000	0.000000	0.000000	-0.748511	0.065804	-0.194896	0.000000	0.000000	4.000000	29.000000	0.000000
2027.926760	0.007807	0.544405	-0.030663	77.980743	58.327946	93.107407	-1.501326	0.000000	4.487328	0.000000	0.000000	0.000000	-0.733821	0.056269	-0.190984	0.000000	0.000000	4.000000	29.000000	0.000000
2027.930094	0.007807	0.544405	-0.030663	77.980743	58.327946	93.107407	-1.501326	0.000000	4.487328	0.000000	0.000000	0.000000	-0.733821	0.056269	-0.190984	0.000000	0.000000	4.000000	29.000000	0.000000
2027.933427	0.007807	0.544405	-0.030663	77.961243	59.002541	94.031021	-1.533157	0.000000	4.609632	0.000000	0.000000	0.000000	-0.733821	0.056269	-0.190984	0.000000	0.000000	4.000000	29.000000	0.000000
2027.936760	0.005349	0.544554	-0.031261	77.961243	59.002541	94.031021	-1.533157	0.000000	4.609632	0.000000	0.000000	0.000000	-0.737414	0.044655	-0.179419	0.000000	0.000000	4.000000	29.000000	0.000000
2027.940094	0.005349	0.544554	-0.031261	77.961243	59.002541	94.031021	-1.533157	0.000000	4.609632	0.000000	0.000000	0.000000	-0.737414	0.044655	-0.179419	0.000000	0.000000	4.000000	29.000000	0.000000
2027.943427	0.005349	0.544554	-0.031261	77.973930	59.489090	94.754021	-1.563061	0.000000	4.732534	0.000000	0.000000	0.000000	-0.737414	0.044655	-0.179419	0.000000	0.000000	4.000000	29.000000	0.000000
2027.946760	0.002838	0.544711	-0.031830	77.973930	59.489090	94.754021	-1.563061	0.000000	4.732534	0.000000	0.000000	0.000000	-0.753361	0.047064	-0.170697	0.000000	0.000000	4.000000	29.000000	0.000000
2027.950094	0.002838	0.544711	-0.031830	77.973930	59.489090	94.754021	-1.563061	0.000000	4.732534	0.000000	0.000000	0.000000	-0.753361	0.047064	-0.170697	0.000000	0.000000	4.000000	29.000000	0.000000
2027.953427	0.002838	0.544711	-0.031830	78.013618	59.800842	94.865501	-1.556599	0.000000	4.751526	0.000000	0.000000	0.000000	-0.753361	0.047064	-0.170697	0.000000	0.000000	4.000000	29.000000	0.000000
2027.956760	0.000394	0.544845	-0.032342	78.013618	59.800842	94.865501	-1.556599	0.000000	4.751526	0.000000	0.000000	0.000000	-0.733128	0.040411	-0.153680	0.000000	0.000000	4.000000	29.000000	0.000000
2027.960094	0.000394	0.544845	-0.032342	78.013618	59.800842	94.865501	-1.556599	0.000000	4.751526	0.000000	0.000000	0.000000	-0.733128	0.040411	-0.153680	0.000000	0.000000	4.000000	29.000000	0.000000
2027.963427	0.000394	0.544845	-0.032342	78.043762	60.033928	94.550217	-1.544162	0.000000	4.755582	0.000000	0.000000	0.000000	-0.733128	0.040411	-0.153680	0.000000	0.000000	4.000000	29.000000	0.000000
2027.966760	-0.001983	0.544965	-0.032821	78.043762	60.033928	94.550217	-1.544162	0.000000	4.755582	0.000000	0.000000	0.000000	-0.713273	0.035943	-0.143492	0.000000	0.000000	4.000000	29.000000	0.000000
2027.970094	-0.001983	0.544965	-0.032821	78.043762	60.033928	94.550217	-1.544162	0.000000	4.755582	0.000000	0.000000	0.000000	-0.713273	0.035943	-0.143492	0.000000	0.000000	4.000000	29.000000	0.000000
2027.973427	-0.001983	0.544965	-0.032821	78.062157	60.263000	94.368683	-1.531757	0.000000	4.759593	0.000000	0.000000	0.000000	-0.713273	0.035943	-0.143492	0.000000	0.000000	4.000000	29.000000	0.000000
2027.976760	-0.004396	0.545086	-0.033246	78.062157	60.263000	94.368683	-1.531757	0.000000	4.759593	0.000000	0.000000	0.000000	-0.723942	0.036348	-0.127538	0.000000	0.000000	4.000000	29.000000	0.000000
2027.980094	-0.004396	0.545086	-0.033246	78.062157	60.263000	94.368683	-1.531757	0.000000	4.759593	0.000000	0.000000	0.000000	-0.723942	0.036348	-0.127538	0.000000	0.000000	4.000000	29.000000	0.000000
2027.983427	-0.004396	0.545086	-0.033246	78.056854	60.572426	94.753288	-1.517215	0.000000	4.764248	0.000000	0.000000	0.000000	-0.723942	0.036348	-0.127538	0.000000	0.000000	4.000000	29.000000	0.000000
2027.986760	-0.006806	0.545232	-0.033623	78.056854	60.572426	94.753288	-1.517215	0.000000	4.764248	0.000000	0.000000	0.000000	-0.722808	0.043720	-0.113019	0.000000	0.000000	4.000000	29.000000	0.000000
2027.990094	-0.006806	0.545232	-0.033623	78.056854	60.572426	94.753288	-1.517215	0.000000	4.764248	0.000000	0.000000	0.000000	-0.722808	0.043720	-0.113019	0.000000	0.000000	4.000000	29.000000	0.000000
2027.993427	-0.006806	0.545232	-0.033623	78.039696	60.930389	95.247414	-1.501372	0.000000	4.769264	0.000000	0.000000	0.000000	-0.722808	0.043720	-0.113019	0.000000	0.000000	4.000000	29.000000	0.000000
2027.996760	-0.009192	0.545380	-0.033946	78.039696	60.930389	95.247414	-1.501372	0.000000	4.769264	0.000000	0.000000	0.000000	-0.715973	0.044220	-0.096912	0.000000	0.000000	4.000000	29.000000	0.000000
2028.000094	-0.009192	0.545380	-0.033946	78.039696	60.930389	95.247414	-1.501372	0.000000	4.769264	0.000000	0.000000	0.000000	-0.715973	0.044220	-0.096912	0.000000	0.000000	4.000000	29.000000	0.000000
2028.003427	-0.009192	0.545380	-0.033946	78.033760	61.208256	95.207214	-1.484325	0.000000	4.774597	0.000000	0.000000	0.000000	-0.715973	0.044220	-0.096912	0.000000	0.000000	4.000000	29.000000	0.000000
2028.006760	-0.011496	0.545496	-0.034251	78.033760	61.208256	95.207214	-1.484325	0.000000	4.774597	0.000000	0.000000	0.000000	-0.691086	0.035064	-0.091681	0.000000	0.000000	4.000000	29.000000	0.000000
2028.010094	-0.011496	0.545496	-0.034251	78.033760	61.208256	95.207214	-1.484325	0.000000	4.774597	0.000000	0.000000	0.000000	-0.691086	0.035064	-0.091681	0.000000	0.000000	4.000000	29.000000	0.000000
2028.013427	-0.011496	0.545496	-0.034251	78.050133	61.415062	95.038445	-1.468269	0.000000	4.779559	0.000000	0.000000	0.000000	-0.691086	0.035064	-0.091681	0.000000	0.000000	4.000000	29.000000	0.000000
2028.016760	-0.013759	0.545592	-0.034496	78.050133	61.415062	95.038445	-1.468269	0.000000	4.779559	0.000000	0.000000	0.000000	-0.678832	0.028691	-0.073510	0.000000	0.000000	4.000000	29.000000	0.000000
2028.020094	-0.013759	0.545592	-0.034496	78.050133	61.415062	95.038445	-1.468269	0.000000	4.779559	0.000000	0.000000	0.000000	-0.678832	0.028691	-0.073510	0.000000	0.000000	4.000000	29.000000	0.000000
2028.023427	-0.013759	0.545592	-0.034496	78.065758	61.519615	95.285439	-1.450961	0.000000	4.784842	0.000000	0.000000	0.000000	-0.678832	0.028691	-0.073510	0.000000	0.000000	4.000000	29.000000	0.000000
2028.026760	-0.016022	0.545706	-0.034667	78.065758	61.519615	95.285439	-1.450961	0.000000	4.784842	0.000000	0.000000	0.000000	-0.679121	0.034049	-0.051311	0.000000	0.000000	4.000000	29.000000	0.000000
2028.030094	-0.016022	0.545706	-0.034667	78.065758	61.519615	95.285439	-1.450961	0.000000	4.784842	0.000000	0.000000	0.000000	-0.679121	0.034049	-0.051311	0.000000	0.000000	4.000000	29.000000	0.000000
2028.033427	-0.016022	0.545706	-0.034667	78.071487	61.413197	95.392136	-1.431458	0.000000	4.790713	0.000000	0.000000	0.000000	-0.679121	0.034049	-0.051311	0.000000	0.000000	4.000000	29.000000	0.000000
2028.036760	-0.018226	0.545812	-0.034824	78.071487	61.413197	95.392136	-1.431458	0.000000	4.790713	0.000000	0.000000	0.000000	-0.660955	0.031937	-0.046993	0.000000	0.000000	4.000000	29.000000	0.000000
2028.040094	-0.018226	0.545812	-0.034824	78.071487	61.413197	95.392136	-1.431458	0.000000	4.790713	0.000000	0.000000	0.000000	-0.660955	0.031937	-0.046993	0.000000	0.000000	4.000000	29.000000	0.000000
2028.043427	-0.018226	0.545812	-0.034824	78.071114	61.192410	94.937309	-1.412764	0.000000	4.796259	0.000000	0.000000	0.000000	-0.660955	0.031937	-0.046993	0.000000	0.000000	4.000000	29.000000	0.000000
2028.046760	-0.020350	0.545904	-0.034940	78.071114	61.192410	94.937309	-1.412764	0.000000	4.796259	0.000000	0.000000	0.000000	-0.637237	0.027723	-0.034921	0.000000	0.000000	4.000000	29.000000	0.000000
2028.050094	-0.020350	0.545904	-0.034940	78.071114	61.192410	94.937309	-1.412764	0.000000	4.796259	0.000000	0.000000	0.000000	-0.637237	0.027723	-0.034921	0.000000	0.000000	4.000000	29.000000	0.000000
2028.053427	-0.020350	0.545904	-0.034940	78.068367	60.902557	93.867668	-1.394056	0.000000	4.801730	0.000000	0.000000	0.000000	-0.637237	0.027723	-0.034921	0.000000	0.000000	4.000000	29.000000	0.000000
2028.056760	-0.022417	0.545976	-0.034992	78.068367	60.902557	93.867668	-1.394056	0.000000	4.801730	0.000000	0.000000	0.000000	-0.620133	0.021393	-0.015631	0.000000	0.000000	4.000000	29.000000	0.000000
2028.060094	-0.022417	0.545976	-0.034992	78.068367	60.902557	93.867668	-1.394056	0.000000	4.801730	0.000000	0.000000	0.000000	-0.620133	0.021393	-0.015631	0.000000	0.000000	4.000000	29.000000	0.000000
2028.063427	-0.022417	0.545976	-0.034992	78.065178	60.609917	93.194199	-1.374196	0.000000	4.807451	0.000000	0.000000	0.000000	-0.620133	0.021393	-0.015631	0.000000	0.000000	4.000000	29.000000	0.000000
2028.066760	-0.024444	0.546001	-0.035043	78.065178	60.609917	93.194199	-1.374196	0.000000	4.807451	0.000000	0.000000	0.000000	-0.608271	0.007551	-0.015067	0.000000	0.000000	4.000000	29.000000	0.000000
2028.070094	-0.024444	0.546001	-0.035043	78.065178	60.609917	93.194199	-1.374196	0.000000	4.807451	0.000000	0.000000	0.000000	-0.608271	0.007551	-0.015067	0.000000	0.000000	4.000000	29.000000	0.000000
2028.073427	-0.024444	0.546001	-0.035043	78.071175	60.483326	93.277931	-1.355259	0.000000	4.812824	0.000000	0.000000	0.000000	-0.608271	0.007551	-0.015067	0.000000	0.000000	4.000000	29.000000	0.000000
2028.076760	-0.026433	0.545980	-0.035090	78.071175	60.483326	93.277931	-1.355259	0.000000	4.812824	0.000000	0.000000	0.000000	-0.596440	-0.006330	-0.014332	0.000000	0.000000	4.000000	29.000000	0.000000
2028.080094	-0.026433	0.545980	-0.035090	78.071175	60.483326	93.277931	-1.355259	0.000000	4.812824	0.000000	0.000000	0.000000	-0.596440	-0.006330	-0.014332	0.000000	0.000000	4.000000	29.000000	0.000000
2028.083427	-0.026433	0.545980	-0.035090	78.084824	60.552086	93.401230	-1.337170	0.000000	4.817881	0.000000	0.000000	0.000000	-0.596440	-0.006330	-0.014332	0.000000	0.000000	4.000000	29.000000	0.000000
2028.086760	-0.028342	0.545952	-0.035118	78.084824	60.552086	93.401230	-1.337170	0.000000	4.817881	0.000000	0.000000	0.000000	-0.572908	-0.008441	-0.008352	0.000000	0.000000	4.000000	29.000000	0.000000
2028.090094	-0.028342	0.545952	-0.035118	78.084824	60.552086	93.401230	-1.337170	0.000000	4.817881	0.000000	0.000000	0.000000	-0.572908	-0.008441	-0.008352	0.000000	0.000000	4.000000	29.000000	0.000000
2028.093427	-0.028342	0.545952	-0.035118	78.108055	60.857914	93.489098	-1.319640	0.000000	4.822712	0.000000	0.000000	0.000000	-0.572908	-0.008441	-0.008352	0.000000	0.000000	4.000000	29.000000	0.000000
2028.096760	-0.030111	0.545884	-0.035159	78.108055	60.857914	93.489098	-1.319640	0.000000	4.822712	0.000000	0.000000	0.000000	-0.530616	-0.020198	-0.012209	0.000000	0.000000	4.000000	29.000000	0.000000
2028.100094	-0.030111	0.545884	-0.035159	78.108055	60.857914	93.489098	-1.319640	0.000000	4.822712	0.000000	0.000000	0.000000	-0.530616	-0.020198	-0.012209	0.000000	0.000000	4.000000	29.000000	0.000000
2028.103427	-0.030111	0.545884	-0.035159	78.132813	61.206425	93.566727	-1.304334	0.000000	4.826874	0.000000	0.000000	0.000000	-0.530616	-0.020198	-0.012209	0.000000	0.000000	4.000000	29.000000	0.000000
2028.106760	-0.031752	0.545783	-0.035303	78.132813	61.206425	93.566727	-1.304334	0.000000	4.826874	0.000000	0.000000	0.000000	-0.492234	-0.030442	-0.043216	0.000000	0.000000	4.000000	29.000000	0.000000
2028.110094	-0.031752	0.545783	-0.035303	78.132813	61.206425	93.566727	-1.304334	0.000000	4.826874	0.000000	0.000000	0.000000	-0.492234	-0.030442	-0.043216	0.000000	0.000000	4.000000	29.000000	0.000000
2028.113427	-0.031752	0.545783	-0.035303	78.154770	61.478485	93.618645	-1.294106	0.000000	4.829626	0.000000	0.000000	0.000000	-0.492234	-0.030442	-0.043216	0.000000	0.000000	4.000000	29.000000	0.000000
2028.116760	-0.033288	0.545672	-0.035489	78.154770	61.478485	93.618645	-1.294106	0.000000	4.829626	0.000000	0.000000	0.000000	-0.460987	-0.033150	-0.055650	0.000000	0.000000	4.000000	29.000000	0.000000
2028.120094	-0.033288	0.545672	-0.035489	78.154770	61.478485	93.618645	-1.294106	0.000000	4.829626	0.000000	0.000000	0.000000	-0.460987	-0.033150	-0.055650	0.000000	0.000000	4.000000	29.000000	0.000000
2028.123427	-0.033288	0.545672	-0.035489	78.169487	61.522820	93.414291	-1.286452	0.000000	4.831671	0.000000	0.000000	0.000000	-0.460987	-0.033150	-0.055650	0.000000	0.000000	4.000000	29.000000	0.000000
2028.126760	-0.034717	0.545544	-0.035757	78.169487	61.522820	93.414291	-1.286452	0.000000	4.831671	0.000000	0.000000	0.000000	-0.428569	-0.038524	-0.080634	0.000000	0.000000	4.000000	29.000000	0.000000
2028.130094	-0.034717	0.545544	-0.035757	78.169487	61.522820	93.414291	-1.286452	0.000000	4.831671	0.000000	0.000000	0.000000	-0.428569	-0.038524	-0.080634	0.000000	0.000000	4.000000	29.000000	0.000000
2028.133427	-0.034717	0.545544	-0.035757	78.180817	61.463768	93.221024	-1.282714	0.000000	4.832664	0.000000	0.000000	0.000000	-0.428569	-0.038524	-0.080634	0.000000	0.000000	4.000000	29.000000	0.000000
2028.136760	-0.036038	0.545414	-0.036089	78.180817	61.463768	93.221024	-1.282714	0.000000	4.832664	0.000000	0.000000	0.000000	-0.396428	-0.039118	-0.099578	0.000000	0.000000	4.000000	29.000000	0.000000
2028.140094	-0.036038	0.545414	-0.036089	78.180817	61.463768	93.221024	-1.282714	0.000000	4.832664	0.000000	0.000000	0.000000	-0.396428	-0.039118	-0.099578	0.000000	0.000000	4.000000	29.000000	0.000000
2028.143427	-0.036038	0.545414	-0.036089	78.194595	61.446022	93.111908	-1.282090	0.000000	4.832830	0.000000	0.000000	0.000000	-0.396428	-0.039118	-0.099578	0.000000	0.000000	4.000000	29.000000	0.000000
2028.146760	-0.037233	0.545258	-0.036477	78.194595	61.446022	93.111908	-1.282090	0.000000	4.832830	0.000000	0.000000	0.000000	-0.358297	-0.046576	-0.116263	0.000000	0.000000	4.000000	29.000000	0.000000
2028.150094	-0.037233	0.545258	-0.036477	78.194595	61.446022	93.111908	-1.282090	0.000000	4.832830	0.000000	0.000000	0.000000	-0.358297	-0.046576	-0.116263	0.000000	0.000000	4.000000	29.000000	0.000000
2028.153427	-0.037233	0.545258	-0.036477	78.208298	61.439548	92.995193	-1.284415	0.000000	4.832212	0.000000	0.000000	0.000000	-0.358297	-0.046576	-0.116263	0.000000	0.000000	4.000000	29.000000	0.000000
2028.156760	-0.038343	0.545110	-0.036884	78.208298	61.439548	92.995193	-1.284415	0.000000	4.832212	0.000000	0.000000	0.000000	-0.333115	-0.044435	-0.122285	0.000000	0.000000	4.000000	29.000000	0.000000
2028.160094	-0.038343	0.545110	-0.036884	78.208298	61.439548	92.995193	-1.284415	0.000000	4.832212	0.000000	0.000000	0.000000	-0.333115	-0.044435	-0.122285	0.000000	0.000000	4.000000	29.000000	0.000000
2028.163427	-0.038343	0.545110	-0.036884	78.224358	61.482712	92.922913	-1.288084	0.000000	4.831236	0.000000	0.000000	0.000000	-0.333115	-0.044435	-0.122285	0.000000	0.000000	4.000000	29.000000	0.000000
2028.166760	-0.039311	0.544923	-0.037296	78.224358	61.482712	92.922913	-1.288084	0.000000	4.831236	0.000000	0.000000	0.000000	-0.290270	-0.056121	-0.123565	0.000000	0.000000	4.000000	29.000000	0.000000
2028.170094	-0.039311	0.544923	-0.037296	78.224358	61.482712	92.922913	-1.288084	0.000000	4.831236	0.000000	0.000000	0.000000	-0.290270	-0.056121	-0.123565	0.000000	0.000000	4.000000	29.000000	0.000000
2028.173427	-0.039311	0.544923	-0.037296	78.240334	61.540012	92.922966	-1.293065	0.000000	4.829905	0.000000	0.000000	0.000000	-0.290270	-0.056121	-0.123565	0.000000	0.000000	4.000000	29.000000	0.000000
2028.176760	-0.039311	0.544923	-0.037296	78.240334	61.540012	92.922966	-1.293065	0.000000	4.829905	0.000000	0.000000	0.000000	-0.290270	-0.056121	-0.123565	0.000000	0.000000	4.000000	29.000000	0.000000
2028.180094	-0.040155	0.544743	-0.037723	78.240334	61.540012	92.922966	-1.293065	0.000000	4.829905	0.000000	0.000000	0.000000	-0.253217	-0.053953	-0.128000	0.000000	0.000000	4.000000	29.000000	0.000000
2028.183427	-0.040155	0.544743	-0.037723	78.257393	61.636139	93.049370	-1.293065	0.000000	4.829905	0.000000	0.000000	0.000000	-0.253217	-0.053953	-0.128000	0.000000	0.000000	4.000000	29.000000	0.000000
2028.186760	-0.040832	0.544539	-0.038198	78.257393	61.636139	93.049370	-1.293065	0.000000	4.829905	0.000000	0.000000	0.000000	-0.203172	-0.061400	-0.142512	0.000000	0.000000	4.000000	29.000000	0.000000
2028.190094	-0.040832	0.544539	-0.038198	78.257393	61.636139	93.049370	-1.293065	0.000000	4.829905	0.000000	0.000000	0.000000	-0.203172	-0.061400	-0.142512	0.000000	0.000000	4.000000	29.000000	0.000000
2028.193427	-0.040832	0.544539	-0.038198	78.276688	61.779709	93.236671	-1.308867	0.000000	4.825646	0.000000	0.000000	0.000000	-0.203172	-0.061400	-0.142512	0.000000	0.000000	4.000000	29.000000	0.000000
2028.196760	-0.040832	0.544539	-0.038198	78.276688	61.779709	93.236671	-1.308867	0.000000	4.825646	0.000000	0.000000	0.000000	-0.203172	-0.061400	-0.142512	0.000000	0.000000	4.000000	29.000000	0.000000
2028.200094	-0.041326	0.544341	-0.038681	78.276688	61.779709	93.236671	-1.308867	0.000000	4.825646	0.000000	0.000000	0.000000	-0.148365	-0.059230	-0.144750	0.000000	0.000000	4.000000	29.000000	0.000000
2028.203427	-0.041326	0.544341	-0.038681	78.297043	61.965244	93.383194	-1.308867	0.000000	4.825646	0.000000	0.000000	0.000000	-0.148365	-0.059230	-0.144750	0.000000	0.000000	4.000000	29.000000	0.000000
2028.206760	-0.041648	0.544117	-0.039277	78.297043	61.965244	93.383194	-1.308867	0.000000	4.825646	0.000000	0.000000	0.000000	-0.096525	-0.067224	-0.178920	0.000000	0.000000	4.000000	29.000000	0.000000
2028.210094	-0.041648	0.544117	-0.039277	78.297043	61.965244	93.383194	-1.308867	0.000000	4.825646	0.000000	0.000000	0.000000	-0.096525	-0.067224	-0.178920	0.000000	0.000000	4.000000	29.000000	0.000000
2028.213427	-0.041648	0.544117	-0.039277	78.317162	62.170582	93.514526	-1.336015	0.000000	4.818202	0.000000	0.000000	0.000000	-0.096525	-0.067224	-0.178920	0.000000	0.000000	4.000000	29.000000	0.000000
2028.216760	-0.041648	0.544117	-0.039277	78.317162	62.170582	93.514526	-1.336015	0.000000	4.818202	0.000000	0.000000	0.000000	-0.096525	-0.067224	-0.178920	0.000000	0.000000	4.000000	29.000000	0.000000
2028.220094	-0.041808	0.543923	-0.039887	78.317162	62.170582	93.514526	-1.336015	0.000000	4.818202	0.000000	0.000000	0.000000	-0.047798	-0.058199	-0.182885	0.000000	0.000000	4.000000	29.000000	0.000000
2028.223427	-0.041808	0.543923	-0.039887	78.339447	62.423996	93.787178	-1.336015	0.000000	4.818202	0.000000	0.000000	0.000000	-0.047798	-0.058199	-0.182885	0.000000	0.000000	4.000000	29.000000	0.000000
2028.226760	-0.041817	0.543718	-0.040593	78.339447	62.423996	93.787178	-1.336015	0.000000	4.818202	0.000000	0.000000	0.000000	-0.002753	-0.061391	-0.211791	0.000000	0.000000	4.000000	29.000000	0.000000
2028.230094	-0.041817	0.543718	-0.040593	78.339447	62.423996	93.787178	-1.336015	0.000000	4.818202	0.000000	0.000000	0.000000	-0.002753	-0.061391	-0.211791	0.000000	0.000000	4.000000	29.000000	0.000000
2028.233427	-0.041817	0.543718	-0.040593	78.361435	62.700127	94.052803	-1.375907	0.000000	4.806962	0.000000	0.000000	0.000000	-0.002753	-0.061391	-0.211791	0.000000	0.000000	4.000000	29.000000	0.000000
2028.236760	-0.041817	0.543718	-0.040593	78.361435	62.700127	94.052803	-1.375907	0.000000	4.806962	0.000000	0.000000	0.000000	-0.002753	-0.061391	-0.211791	0.000000	0.000000	4.000000	29.000000	0.000000
2028.240094	-0.041687	0.543514	-0.041285	78.361435	62.700127	94.052803	-1.375907	0.000000	4.806962	0.000000	0.000000	0.000000	0.038799	-0.061381	-0.207739	0.000000	0.000000	4.000000	29.000000	0.000000
2028.243427	-0.041687	0.543514	-0.041285	78.383171	62.993641	94.327477	-1.375907	0.000000	4.806962	0.000000	0.000000	0.000000	0.038799	-0.061381	-0.207739	0.000000	0.000000	4.000000	29.000000	0.000000
2028.246760	-0.041418	0.543316	-0.041988	78.383171	62.993641	94.327477	-1.375907	0.000000	4.806962	0.000000	0.000000	0.000000	0.080858	-0.059247	-0.210890	0.000000	0.000000	4.000000	29.000000	0.000000
2028.250094	-0.041418	0.543316	-0.041988	78.383171	62.993641	94.327477	-1.375907	0.000000	4.806962	0.000000	0.000000	0.000000	0.080858	-0.059247	-0.210890	0.000000	0.000000	4.000000	29.000000	0.000000
2028.253427	-0.041418	0.543316	-0.041988	78.404663	63.301750	94.603142	-1.423132	0.000000	4.793193	0.000000	0.000000	0.000000	0.080858	-0.059247	-0.210890	0.000000	0.000000	4.000000	29.000000	0.000000
2028.256760	-0.041418	0.543316	-0.041988	78.404663	63.301750	94.603142	-1.423132	0.000000	4.793193	0.000000	0.000000	0.000000	0.080858	-0.059247	-0.210890	0.000000	0.000000	4.000000	29.000000	0.000000
2028.260094	-0.041051	0.543119	-0.042682	78.404663	63.301750	94.603142	-1.423132	0.000000	4.793193	0.000000	0.000000	0.000000	0.110183	-0.059240	-0.208132	0.000000	0.000000	4.000000	29.000000	0.000000
2028.263427	-0.041051	0.543119	-0.042682	78.426498	63.618534	94.871933	-1.423132	0.000000	4.793193	0.000000	0.000000	0.000000	0.110183	-0.059240	-0.208132	0.000000	0.000000	4.000000	29.000000	0.000000
2028.266760	-0.040584	0.542906	-0.043386	78.426498	63.618534	94.871933	-1.423132	0.000000	4.793193	0.000000	0.000000	0.000000	0.139923	-0.063940	-0.211220	0.000000	0.000000	4.000000	29.000000	0.000000
2028.270094	-0.040584	0.542906	-0.043386	78.426498	63.618534	94.871933	-1.423132	0.000000	4.793193	0.000000	0.000000	0.000000	0.139923	-0.063940	-0.211220	0.000000	0.000000	4.000000	29.000000	0.000000
2028.273427	-0.040584	0.542906	-0.043386	78.446724	63.851902	95.043610	-1.474437	0.000000	4.777660	0.000000	0.000000	0.000000	0.139923	-0.063940	-0.211220	0.000000	0.000000	4.000000	29.000000	0.000000
2028.276760	-0.040584	0.542906	-0.043386	78.446724	63.851902	95.043610	-1.474437	0.000000	4.777660	0.000000	0.000000	0.000000	0.139923	-0.063940	-0.211220	0.000000	0.000000	4.000000	29.000000	0.000000
2028.280094	-0.039980	0.542677	-0.044097	78.446724	63.851902	95.043610	-1.474437	0.000000	4.777660	0.000000	0.000000	0.000000	0.181266	-0.068642	-0.213286	0.000000	0.000000	4.000000	29.000000	0.000000
2028.283427	-0.039980	0.542677	-0.044097	78.458305	63.806152	94.921776	-1.474437	0.000000	4.777660	0.000000	0.000000	0.000000	0.181266	-0.068642	-0.213286	0.000000	0.000000	4.000000	29.000000	0.000000
2028.286760	-0.039225	0.542457	-0.044751	78.458305	63.806152	94.921776	-1.474437	0.000000	4.777660	0.000000	0.000000	0.000000	0.226461	-0.065932	-0.196252	0.000000	0.000000	4.000000	29.000000	0.000000
2028.290094	-0.039225	0.542457	-0.044751	78.458305	63.806152	94.921776	-1.474437	0.000000	4.777660	0.000000	0.000000	0.000000	0.226461	-0.065932	-0.196252	0.000000	0.000000	4.000000	29.000000	0.000000
2028.293427	-0.039225	0.542457	-0.044751	78.461159	63.486908	94.514931	-1.530046	0.000000	4.760143	0.000000	0.000000	0.000000	0.226461	-0.065932	-0.196252	0.000000	0.000000	4.000000	29.000000	0.000000
2028.296760	-0.038312	0.542229	-0.045436	78.461159	63.486908	94.514931	-1.530046	0.000000	4.760143	0.000000	0.000000	0.000000	0.273911	-0.068539	-0.205378	0.000000	0.000000	4.000000	29.000000	0.000000
2028.300094	-0.038312	0.542229	-0.045436	78.461159	63.486908	94.514931	-1.530046	0.000000	4.760143	0.000000	0.000000	0.000000	0.273911	-0.068539	-0.205378	0.000000	0.000000	4.000000	29.000000	0.000000
2028.303427	-0.038312	0.542229	-0.045436	78.438522	62.855049	93.802902	-1.560460	0.000000	4.750259	0.000000	0.000000	0.000000	0.273911	-0.068539	-0.205378	0.000000	0.000000	4.000000	29.000000	0.000000
2028.306760	-0.037268	0.541994	-0.046086	78.438522	62.855049	93.802902	-1.560460	0.000000	4.750259	0.000000	0.000000	0.000000	0.313364	-0.070551	-0.195217	0.000000	0.000000	4.000000	29.000000	0.000000
2028.310094	-0.037268	0.541994	-0.046086	78.438522	62.855049	93.802902	-1.560460	0.000000	4.750259	0.000000	0.000000	0.000000	0.313364	-0.070551	-0.195217	0.000000	0.000000	4.000000	29.000000	0.000000
2028.313427	-0.037268	0.541994	-0.046086	78.391945	62.022087	92.898056	-1.591403	0.000000	4.739983	0.000000	0.000000	0.000000	0.313364	-0.070551	-0.195217	0.000000	0.000000	4.000000	29.000000	0.000000
2028.316760	-0.036092	0.541774	-0.046709	78.391945	62.022087	92.898056	-1.591403	0.000000	4.739983	0.000000	0.000000	0.000000	0.352792	-0.065780	-0.186737	0.000000	0.000000	4.000000	29.000000	0.000000
2028.320094	-0.036092	0.541774	-0.046709	78.391945	62.022087	92.898056	-1.591403	0.000000	4.739983	0.000000	0.000000	0.000000	0.352792	-0.065780	-0.186737	0.000000	0.000000	4.000000	29.000000	0.000000
2028.323427	-0.036092	0.541774	-0.046709	78.340141	61.177238	91.970428	-1.623137	0.000000	4.729210	0.000000	0.000000	0.000000	0.352792	-0.065780	-0.186737	0.000000	0.000000	4.000000	29.000000	0.000000
2028.326760	-0.034843	0.541548	-0.047304	78.340141	61.177238	91.970428	-1.623137	0.000000	4.729210	0.000000	0.000000	0.000000	0.374446	-0.067743	-0.178691	0.000000	0.000000	4.000000	29.000000	0.000000
2028.330094	-0.034843	0.541548	-0.047304	78.340141	61.177238	91.970428	-1.623137	0.000000	4.729210	0.000000	0.000000	0.000000	0.374446	-0.067743	-0.178691	0.000000	0.000000	4.000000	29.000000	0.000000
2028.333427	-0.034843	0.541548	-0.047304	78.284866	60.511105	91.214455	-1.655154	0.000000	4.718100	0.000000	0.000000	0.000000	0.374446	-0.067743	-0.178691	0.000000	0.000000	4.000000	29.000000	0.000000
2028.336760	-0.033525	0.541332	-0.047854	78.284866	60.511105	91.214455	-1.655154	0.000000	4.718100	0.000000	0.000000	0.000000	0.395580	-0.065011	-0.165032	0.000000	0.000000	4.000000	29.000000	0.000000
2028.340094	-0.033525	0.541332	-0.047854	78.284866	60.511105	91.214455	-1.655154	0.000000	4.718100	0.000000	0.000000	0.000000	0.395580	-0.065011	-0.165032	0.000000	0.000000	4.000000	29.000000	0.000000
2028.343427	-0.033525	0.541332	-0.047854	78.227798	60.116894	90.727600	-1.686902	0.000000	4.706842	0.000000	0.000000	0.000000	0.395580	-0.065011	-0.165032	0.000000	0.000000	4.000000	29.000000	0.000000
2028.346760	-0.032117	0.541102	-0.048354	78.227798	60.116894	90.727600	-1.686902	0.000000	4.706842	0.000000	0.000000	0.000000	0.422449	-0.069007	-0.149733	0.000000	0.000000	4.000000	29.000000	0.000000
2028.350094	-0.032117	0.541102	-0.048354	78.227798	60.116894	90.727600	-1.686902	0.000000	4.706842	0.000000	0.000000	0.000000	0.422449	-0.069007	-0.149733	0.000000	0.000000	4.000000	29.000000	0.000000
2028.353427	-0.032117	0.541102	-0.048354	78.159912	59.905029	90.425903	-1.718478	0.000000	4.695405	0.000000	0.000000	0.000000	0.422449	-0.069007	-0.149733	0.000000	0.000000	4.000000	29.000000	0.000000
2028.356760	-0.030618	0.540903	-0.048812	78.159912	59.905029	90.425903	-1.718478	0.000000	4.695405	0.000000	0.000000	0.000000	0.449552	-0.059548	-0.137448	0.000000	0.000000	4.000000	29.000000	0.000000
2028.360094	-0.030618	0.540903	-0.048812	78.159912	59.905029	90.425903	-1.718478	0.000000	4.695405	0.000000	0.000000	0.000000	0.449552	-0.059548	-0.137448	0.000000	0.000000	4.000000	29.000000	0.000000
2028.363427	-0.030618	0.540903	-0.048812	78.091072	59.987736	90.408722	-1.750269	0.000000	4.683648	0.000000	0.000000	0.000000	0.449552	-0.059548	-0.137448	0.000000	0.000000	4.000000	29.000000	0.000000
2028.366760	-0.028994	0.540723	-0.049179	78.091072	59.987736	90.408722	-1.750269	0.000000	4.683648	0.000000	0.000000	0.000000	0.487271	-0.054166	-0.110218	0.000000	0.000000	4.000000	29.000000	0.000000
2028.370094	-0.028994	0.540723	-0.049179	78.091072	59.987736	90.408722	-1.750269	0.000000	4.683648	0.000000	0.000000	0.000000	0.487271	-0.054166	-0.110218	0.000000	0.000000	4.000000	29.000000	0.000000
2028.373427	-0.028994	0.540723	-0.049179	78.014717	60.300423	90.617996	-1.781196	0.000000	4.671974	0.000000	0.000000	0.000000	0.487271	-0.054166	-0.110218	0.000000	0.000000	4.000000	29.000000	0.000000
2028.376760	-0.027280	0.540567	-0.049484	78.014717	60.300423	90.617996	-1.781196	0.000000	4.671974	0.000000	0.000000	0.000000	0.514040	-0.046787	-0.091396	0.000000	0.000000	4.000000	29.000000	0.000000
2028.380094	-0.027280	0.540567	-0.049484	78.014717	60.300423	90.617996	-1.781196	0.000000	4.671974	0.000000	0.000000	0.000000	0.514040	-0.046787	-0.091396	0.000000	0.000000	4.000000	29.000000	0.000000
2028.383427	-0.027280	0.540567	-0.049484	77.925545	60.767765	90.989418	-1.811780	0.000000	4.660199	0.000000	0.000000	0.000000	0.514040	-0.046787	-0.091396	0.000000	0.000000	4.000000	29.000000	0.000000
2028.386760	-0.025474	0.540427	-0.049770	77.925545	60.767765	90.989418	-1.811780	0.000000	4.660199	0.000000	0.000000	0.000000	0.541784	-0.042068	-0.085939	0.000000	0.000000	4.000000	29.000000	0.000000
2028.390094	-0.025474	0.540427	-0.049770	77.925545	60.767765	90.989418	-1.811780	0.000000	4.660199	0.000000	0.000000	0.000000	0.541784	-0.042068	-0.085939	0.000000	0.000000	4.000000	29.000000	0.000000
2028.393427	-0.025474	0.540427	-0.049770	77.829620	61.229820	91.354706	-1.843548	0.000000	4.647723	0.000000	0.000000	0.000000	0.541784	-0.042068	-0.085939	0.000000	0.000000	4.000000	29.000000	0.000000
2028.396760	-0.023595	0.540302	-0.050041	77.829620	61.229820	91.354706	-1.843548	0.000000	4.647723	0.000000	0.000000	0.000000	0.563733	-0.037347	-0.081186	0.000000	0.000000	4.000000	29.000000	0.000000
2028.400094	-0.023595	0.540302	-0.050041	77.829620	61.229820	91.354706	-1.843548	0.000000	4.647723	0.000000	0.000000	0.000000	0.563733	-0.037347	-0.081186	0.000000	0.000000	4.000000	29.000000	0.000000
2028.403427	-0.023595	0.540302	-0.050041	77.737595	61.661659	91.672226	-1.876419	0.000000	4.634550	0.000000	0.000000	0.000000	0.563733	-0.037347	-0.081186	0.000000	0.000000	4.000000	29.000000	0.000000
2028.406760	-0.021664	0.540164	-0.050269	77.737595	61.661659	91.672226	-1.876419	0.000000	4.634550	0.000000	0.000000	0.000000	0.579451	-0.041338	-0.068474	0.000000	0.000000	4.000000	29.000000	0.000000
2028.410094	-0.021664	0.540164	-0.050269	77.737595	61.661659	91.672226	-1.876419	0.000000	4.634550	0.000000	0.000000	0.000000	0.579451	-0.041338	-0.068474	0.000000	0.000000	4.000000	29.000000	0.000000
2028.413427	-0.021664	0.540164	-0.050269	77.656715	62.034462	91.905128	-1.909340	0.000000	4.621084	0.000000	0.000000	0.000000	0.579451	-0.041338	-0.068474	0.000000	0.000000	4.000000	29.000000	0.000000
2028.416760	-0.019657	0.540033	-0.050527	77.656715	62.034462	91.905128	-1.909340	0.000000	4.621084	0.000000	0.000000	0.000000	0.602168	-0.039309	-0.077343	0.000000	0.000000	4.000000	29.000000	0.000000
2028.420094	-0.019657	0.540033	-0.050527	77.656715	62.034462	91.905128	-1.909340	0.000000	4.621084	0.000000	0.000000	0.000000	0.602168	-0.039309	-0.077343	0.000000	0.000000	4.000000	29.000000	0.000000
2028.423427	-0.019657	0.540033	-0.050527	77.588799	62.269600	91.968437	-1.945030	0.000000	4.606176	0.000000	0.000000	0.000000	0.602168	-0.039309	-0.077343	0.000000	0.000000	4.000000	29.000000	0.000000
2028.426760	-0.017616	0.539911	-0.050749	77.588799	62.269600	91.968437	-1.945030	0.000000	4.606176	0.000000	0.000000	0.000000	0.612267	-0.036645	-0.066769	0.000000	0.000000	4.000000	29.000000	0.000000
2028.430094	-0.017616	0.539911	-0.050749	77.588799	62.269600	91.968437	-1.945030	0.000000	4.606176	0.000000	0.000000	0.000000	0.612267	-0.036645	-0.066769	0.000000	0.000000	4.000000	29.000000	0.000000
2028.433427	-0.017616	0.539911	-0.050749	77.519844	62.378014	91.918236	-1.980892	0.000000	4.590868	0.000000	0.000000	0.000000	0.612267	-0.036645	-0.066769	0.000000	0.000000	4.000000	29.000000	0.000000
2028.436760	-0.015500	0.539774	-0.050999	77.519844	62.378014	91.918236	-1.980892	0.000000	4.590868	0.000000	0.000000	0.000000	0.634818	-0.041278	-0.074848	0.000000	0.000000	4.000000	29.000000	0.000000
2028.440094	-0.015500	0.539774	-0.050999	77.519844	62.378014	91.918236	-1.980892	0.000000	4.590868	0.000000	0.000000	0.000000	0.634818	-0.041278	-0.074848	0.000000	0.000000	4.000000	29.000000	0.000000
2028.443427	-0.015500	0.539774	-0.050999	77.430252	62.303368	91.862389	-2.019633	0.000000	4.573956	0.000000	0.000000	0.000000	0.634818	-0.041278	-0.074848	0.000000	0.000000	4.000000	29.000000	0.000000
2028.446760	-0.013312	0.539654	-0.051170	77.430252	62.303368	91.862389	-2.019633	0.000000	4.573956	0.000000	0.000000	0.000000	0.656169	-0.035933	-0.051252	0.000000	0.000000	4.000000	29.000000	0.000000
2028.450094	-0.013312	0.539654	-0.051170	77.430252	62.303368	91.862389	-2.019633	0.000000	4.573956	0.000000	0.000000	0.000000	0.656169	-0.035933	-0.051252	0.000000	0.000000	4.000000	29.000000	0.000000
2028.453427	-0.013312	0.539654	-0.051170	77.330170	62.187645	92.020134	-2.057814	0.000000	4.556907	0.000000	0.000000	0.000000	0.656169	-0.035933	-0.051252	0.000000	0.000000	4.000000	29.000000	0.000000
2028.456760	-0.011051	0.539527	-0.051326	77.330170	62.187645	92.020134	-2.057814	0.000000	4.556907	0.000000	0.000000	0.000000	0.678408	-0.037894	-0.046956	0.000000	0.000000	4.000000	29.000000	0.000000
2028.460094	-0.011051	0.539527	-0.051326	77.330170	62.187645	92.020134	-2.057814	0.000000	4.556907	0.000000	0.000000	0.000000	0.678408	-0.037894	-0.046956	0.000000	0.000000	4.000000	29.000000	0.000000
2028.463427	-0.011051	0.539527	-0.051326	77.236778	62.002285	92.097252	-2.097715	0.000000	4.538677	0.000000	0.000000	0.000000	0.678408	-0.037894	-0.046956	0.000000	0.000000	4.000000	29.000000	0.000000
2028.466760	-0.008735	0.539394	-0.051470	77.236778	62.002285	92.097252	-2.097715	0.000000	4.538677	0.000000	0.000000	0.000000	0.694941	-0.039884	-0.043158	0.000000	0.000000	4.000000	29.000000	0.000000
2028.470094	-0.008735	0.539394	-0.051470	77.236778	62.002285	92.097252	-2.097715	0.000000	4.538677	0.000000	0.000000	0.000000	0.694941	-0.039884	-0.043158	0.000000	0.000000	4.000000	29.000000	0.000000
2028.473427	-0.008735	0.539394	-0.051470	77.168831	61.743065	91.874603	-2.139220	0.000000	4.519263	0.000000	0.000000	0.000000	0.694941	-0.039884	-0.043158	0.000000	0.000000	4.000000	29.000000	0.000000
2028.476760	-0.006363	0.539286	-0.051563	77.168831	61.743065	91.874603	-2.139220	0.000000	4.519263	0.000000	0.000000	0.000000	0.711372	-0.032564	-0.027899	0.000000	0.000000	4.000000	29.000000	0.000000
2028.480094	-0.006363	0.539286	-0.051563	77.168831	61.743065	91.874603	-2.139220	0.000000	4.519263	0.000000	0.000000	0.000000	0.711372	-0.032564	-0.027899	0.000000	0.000000	4.000000	29.000000	0.000000
2028.483427	-0.006363	0.539286	-0.051563	77.133034	61.494545	91.635918	-2.181129	0.000000	4.499187	0.000000	0.000000	0.000000	0.711372	-0.032564	-0.027899	0.000000	0.000000	4.000000	29.000000	0.000000
2028.486760	-0.003975	0.539164	-0.051622	77.133034	61.494545	91.635918	-2.181129	0.000000	4.499187	0.000000	0.000000	0.000000	0.716590	-0.036550	-0.017567	0.000000	0.000000	4.000000	29.000000	0.000000
2028.490094	-0.003975	0.539164	-0.051622	77.133034	61.494545	91.635918	-2.181129	0.000000	4.499187	0.000000	0.000000	0.000000	0.716590	-0.036550	-0.017567	0.000000	0.000000	4.000000	29.000000	0.000000
2028.493427	-0.003975	0.539164	-0.051622	77.117767	61.329914	91.699379	-2.223459	0.000000	4.478418	0.000000	0.000000	0.000000	0.716590	-0.036550	-0.017567	0.000000	0.000000	4.000000	29.000000	0.000000
2028.496760	-0.001568	0.539027	-0.051714	77.117767	61.329914	91.699379	-2.223459	0.000000	4.478418	0.000000	0.000000	0.000000	0.722115	-0.041163	-0.027656	0.000000	0.000000	4.000000	29.000000	0.000000
2028.500094	-0.001568	0.539027	-0.051714	77.117767	61.329914	91.699379	-2.223459	0.000000	4.478418	0.000000	0.000000	0.000000	0.722115	-0.041163	-0.027656	0.000000	0.000000	4.000000	29.000000	0.000000
2028.503427	-0.001568	0.539027	-0.051714	77.102509	61.210720	91.817200	-2.268649	0.000000	4.455697	0.000000	0.000000	0.000000	0.722115	-0.041163	-0.027656	0.000000	0.000000	4.000000	29.000000	0.000000
2028.506760	0.000896	0.538905	-0.051801	77.102509	61.210720	91.817200	-2.268649	0.000000	4.455697	0.000000	0.000000	0.000000	0.739076	-0.036511	-0.026113	0.000000	0.000000	4.000000	29.000000	0.000000
2028.510094	0.000896	0.538905	-0.051801	77.102509	61.210720	91.817200	-2.268649	0.000000	4.455697	0.000000	0.000000	0.000000	0.739076	-0.036511	-0.026113	0.000000	0.000000	4.000000	29.000000	0.000000
2028.513427	0.000896	0.538905	-0.051801	77.085709	61.149456	91.803795	-2.316149	0.000000	4.431191	0.000000	0.000000	0.000000	0.739076	-0.036511	-0.026113	0.000000	0.000000	4.000000	29.000000	0.000000
2028.516760	0.003436	0.538755	-0.051875	77.085709	61.149456	91.803795	-2.316149	0.000000	4.431191	0.000000	0.000000	0.000000	0.761901	-0.045133	-0.022251	0.000000	0.000000	4.000000	29.000000	0.000000
2028.520094	0.003436	0.538755	-0.051875	77.085709	61.149456	91.803795	-2.316149	0.000000	4.431191	0.000000	0.000000	0.000000	0.761901	-0.045133	-0.022251	0.000000	0.000000	4.000000	29.000000	0.000000
2028.523427	0.003436	0.538755	-0.051875	77.069717	61.204849	91.795593	-2.366215	0.000000	4.404660	0.000000	0.000000	0.000000	0.761901	-0.045133	-0.022251	0.000000	0.000000	4.000000	29.000000	0.000000
2028.526760	0.006032	0.538611	-0.051990	77.069717	61.204849	91.795593	-2.366215	0.000000	4.404660	0.000000	0.000000	0.000000	0.778838	-0.043121	-0.034517	0.000000	0.000000	4.000000	29.000000	0.000000
2028.530094	0.006032	0.538611	-0.051990	77.069717	61.204849	91.795593	-2.366215	0.000000	4.404660	0.000000	0.000000	0.000000	0.778838	-0.043121	-0.034517	0.000000	0.000000	4.000000	29.000000	0.000000
2028.533427	0.006032	0.538611	-0.051990	77.042091	61.225098	92.016693	-2.420581	0.000000	4.375019	0.000000	0.000000	0.000000	0.778838	-0.043121	-0.034517	0.000000	0.000000	4.000000	29.000000	0.000000
2028.536760	0.008665	0.538483	-0.052103	77.042091	61.225098	92.016693	-2.420581	0.000000	4.375019	0.000000	0.000000	0.000000	0.790100	-0.038462	-0.033881	0.000000	0.000000	4.000000	29.000000	0.000000
2028.540094	0.008665	0.538483	-0.052103	77.042091	61.225098	92.016693	-2.420581	0.000000	4.375019	0.000000	0.000000	0.000000	0.790100	-0.038462	-0.033881	0.000000	0.000000	4.000000	29.000000	0.000000
2028.543427	0.008665	0.538483	-0.052103	76.996788	61.058285	92.141899	-2.477535	0.000000	4.343019	0.000000	0.000000	0.000000	0.790100	-0.038462	-0.033881	0.000000	0.000000	4.000000	29.000000	0.000000
2028.546760	0.011299	0.538341	-0.052185	76.996788	61.058285	92.141899	-2.477535	0.000000	4.343019	0.000000	0.000000	0.000000	0.790139	-0.042480	-0.024596	0.000000	0.000000	4.000000	29.000000	0.000000
2028.550094	0.011299	0.538341	-0.052185	76.996788	61.058285	92.141899	-2.477535	0.000000	4.343019	0.000000	0.000000	0.000000	0.790139	-0.042480	-0.024596	0.000000	0.000000	4.000000	29.000000	0.000000
2028.553427	0.011299	0.538341	-0.052185	76.945412	60.710197	91.862297	-2.535394	0.000000	4.309498	0.000000	0.000000	0.000000	0.790139	-0.042480	-0.024596	0.000000	0.000000	4.000000	29.000000	0.000000
2028.556760	0.013973	0.538246	-0.052227	76.945412	60.710197	91.862297	-2.535394	0.000000	4.309498	0.000000	0.000000	0.000000	0.802070	-0.028558	-0.012485	0.000000	0.000000	4.000000	29.000000	0.000000
2028.560094	0.013973	0.538246	-0.052227	76.945412	60.710197	91.862297	-2.535394	0.000000	4.309498	0.000000	0.000000	0.000000	0.802070	-0.028558	-0.012485	0.000000	0.000000	4.000000	29.000000	0.000000
2028.563427	0.013973	0.538246	-0.052227	76.885719	60.325031	91.241592	-2.594740	0.000000	4.274029	0.000000	0.000000	0.000000	0.802070	-0.028558	-0.012485	0.000000	0.000000	4.000000	29.000000	0.000000
2028.566760	0.016649	0.538131	-0.052214	76.885719	60.325031	91.241592	-2.594740	0.000000	4.274029	0.000000	0.000000	0.000000	0.802942	-0.034608	0.003851	0.000000	0.000000	4.000000	29.000000	0.000000
2028.570094	0.016649	0.538131	-0.052214	76.885719	60.325031	91.241592	-2.594740	0.000000	4.274029	0.000000	0.000000	0.000000	0.802942	-0.034608	0.003851	0.000000	0.000000	4.000000	29.000000	0.000000
2028.573427	0.016649	0.538131	-0.052214	76.795654	59.899399	90.854851	-2.610693	0.000000	4.167540	0.000000	0.000000	0.000000	0.802942	-0.034608	0.003851	0.000000	0.000000	4.000000	29.000000	0.000000
2028.576760	0.019306	0.538022	-0.052242	76.795654	59.899399	90.854851	-2.610693	0.000000	4.167540	0.000000	0.000000	0.000000	0.797064	-0.032637	-0.008403	0.000000	0.000000	4.000000	29.000000	0.000000
2028.580094	0.019306	0.538022	-0.052242	76.795654	59.899399	90.854851	-2.610693	0.000000	4.167540	0.000000	0.000000	0.000000	0.797064	-0.032637	-0.008403	0.000000	0.000000	4.000000	29.000000	0.000000
2028.583427	0.019306	0.538022	-0.052242	76.681801	59.558533	91.099968	-2.612094	0.000000	4.034696	0.000000	0.000000	0.000000	0.797064	-0.032637	-0.008403	0.000000	0.000000	4.000000	29.000000	0.000000
2028.586760	0.021929	0.537915	-0.052218	76.681801	59.558533	91.099968	-2.612094	0.000000	4.034696	0.000000	0.000000	0.000000	0.786734	-0.032047	0.007279	0.000000	0.000000	4.000000	29.000000	0.000000
2028.590094	0.021929	0.537915	-0.052218	76.681801	59.558533	91.099968	-2.612094	0.000000	4.034696	0.000000	0.000000	0.000000	0.786734	-0.032047	0.007279	0.000000	0.000000	4.000000	29.000000	0.000000
2028.593427	0.021929	0.537915	-0.052218	76.575294	59.357841	91.146835	-2.610881	0.000000	3.903574	0.000000	0.000000	0.000000	0.786734	-0.032047	0.007279	0.000000	0.000000	4.000000	29.000000	0.000000
2028.596760	0.024570	0.537815	-0.052236	76.575294	59.357841	91.146835	-2.610881	0.000000	3.903574	0.000000	0.000000	0.000000	0.792399	-0.030051	-0.005380	0.000000	0.000000	4.000000	29.000000	0.000000
2028.600094	0.024570	0.537815	-0.052236	76.575294	59.357841	91.146835	-2.610881	0.000000	3.903574	0.000000	0.000000	0.000000	0.792399	-0.030051	-0.005380	0.000000	0.000000	4.000000	29.000000	0.000000
2028.603427	0.024570	0.537815	-0.052236	76.478378	59.190365	90.718140	-2.611777	0.000000	3.771508	0.000000	0.000000	0.000000	0.792399	-0.030051	-0.005380	0.000000	0.000000	4.000000	29.000000	0.000000
2028.606760	0.027270	0.537670	-0.052266	76.478378	59.190365	90.718140	-2.611777	0.000000	3.771508	0.000000	0.000000	0.000000	0.810083	-0.043370	-0.009091	0.000000	0.000000	4.000000	29.000000	0.000000
2028.610094	0.027270	0.537670	-0.052266	76.478378	59.190365	90.718140	-2.611777	0.000000	3.771508	0.000000	0.000000	0.000000	0.810083	-0.043370	-0.009091	0.000000	0.000000	4.000000	29.000000	0.000000
2028.613427	0.027270	0.537670	-0.052266	76.383232	59.149910	90.532028	-2.613292	0.000000	3.636493	0.000000	0.000000	0.000000	0.810083	-0.043370	-0.009091	0.000000	0.000000	4.000000	29.000000	0.000000
2028.616760	0.029932	0.537548	-0.052316	76.383232	59.149910	90.532028	-2.613292	0.000000	3.636493	0.000000	0.000000	0.000000	0.798658	-0.036757	-0.014971	0.000000	0.000000	4.000000	29.000000	0.000000
2028.620094	0.029932	0.537548	-0.052316	76.383232	59.149910	90.532028	-2.613292	0.000000	3.636493	0.000000	0.000000	0.000000	0.798658	-0.036757	-0.014971	0.000000	0.000000	4.000000	29.000000	0.000000
2028.623427	0.029932	0.537548	-0.052316	76.262741	59.121334	90.768738	-2.615788	0.000000	3.503384	0.000000	0.000000	0.000000	0.798658	-0.036757	-0.014971	0.000000	0.000000	4.000000	29.000000	0.000000
2028.626760	0.032537	0.537425	-0.052379	76.262741	59.121334	90.768738	-2.615788	0.000000	3.503384	0.000000	0.000000	0.000000	0.781516	-0.036761	-0.018845	0.000000	0.000000	4.000000	29.000000	0.000000
2028.630094	0.032537	0.537425	-0.052379	76.262741	59.121334	90.768738	-2.615788	0.000000	3.503384	0.000000	0.000000	0.000000	0.781516	-0.036761	-0.018845	0.000000	0.000000	4.000000	29.000000	0.000000
2028.633427	0.032537	0.537425	-0.052379	76.124489	58.991852	91.431740	-2.618928	0.000000	3.373131	0.000000	0.000000	0.000000	0.781516	-0.036761	-0.018845	0.000000	0.000000	4.000000	29.000000	0.000000
2028.636760	0.035110	0.537327	-0.052392	76.124489	58.991852	91.431740	-2.618928	0.000000	3.373131	0.000000	0.000000	0.000000	0.771758	-0.029605	-0.003952	0.000000	0.000000	4.000000	29.000000	0.000000
2028.640094	0.035110	0.537327	-0.052392	76.124489	58.991852	91.431740	-2.618928	0.000000	3.373131	0.000000	0.000000	0.000000	0.771758	-0.029605	-0.003952	0.000000	0.000000	4.000000	29.000000	0.000000
2028.643427	0.035110	0.537327	-0.052392	76.009552	58.794411	91.757996	-2.619587	0.000000	3.244505	0.000000	0.000000	0.000000	0.771758	-0.029605	-0.003952	0.000000	0.000000	4.000000	29.000000	0.000000
2028.646760	0.037688	0.537236	-0.052378	76.009552	58.794411	91.757996	-2.619587	0.000000	3.244505	0.000000	0.000000	0.000000	0.773310	-0.027038	0.004181	0.000000	0.000000	4.000000	29.000000	0.000000
2028.650094	0.037688	0.537236	-0.052378	76.009552	58.794411	91.757996	-2.619587	0.000000	3.244505	0.000000	0.000000	0.000000	0.773310	-0.027038	0.004181	0.000000	0.000000	4.000000	29.000000	0.000000
2028.653427	0.037688	0.537236	-0.052378	75.935730	58.495422	91.290329	-2.618890	0.000000	3.115620	0.000000	0.000000	0.000000	0.773310	-0.027038	0.004181	0.000000	0.000000	4.000000	29.000000	0.000000
2028.656760	0.040309	0.537177	-0.052345	75.935730	58.495422	91.290329	-2.618890	0.000000	3.115620	0.000000	0.000000	0.000000	0.786480	-0.017872	0.009832	0.000000	0.000000	4.000000	29.000000	0.000000
2028.660094	0.040309	0.537177	-0.052345	75.935730	58.495422	91.290329	-2.618890	0.000000	3.115620	0.000000	0.000000	0.000000	0.786480	-0.017872	0.009832	0.000000	0.000000	4.000000	29.000000	0.000000
2028.663427	0.040309	0.537177	-0.052345	75.872177	58.135250	90.903397	-2.617251	0.000000	2.984540	0.000000	0.000000	0.000000	0.786480	-0.017872	0.009832	0.000000	0.000000	4.000000	29.000000	0.000000
2028.666760	0.042919	0.537103	-0.052279	75.872177	58.135250	90.903397	-2.617251	0.000000	2.984540	0.000000	0.000000	0.000000	0.782821	-0.022018	0.019666	0.000000	0.000000	4.000000	29.000000	0.000000
2028.670094	0.042919	0.537103	-0.052279	75.872177	58.135250	90.903397	-2.617251	0.000000	2.984540	0.000000	0.000000	0.000000	0.782821	-0.022018	0.019666	0.000000	0.000000	4.000000	29.000000	0.000000
2028.673427	0.042919	0.537103	-0.052279	75.808525	57.799786	91.218002	-2.613974	0.000000	2.854070	0.000000	0.000000	0.000000	0.782821	-0.022018	0.019666	0.000000	0.000000	4.000000	29.000000	0.000000
2028.676760	0.045456	0.537045	-0.052203	75.808525	57.799786	91.218002	-2.613974	0.000000	2.854070	0.000000	0.000000	0.000000	0.761147	-0.017456	0.023052	0.000000	0.000000	4.000000	29.000000	0.000000
2028.680094	0.045456	0.537045	-0.052203	75.808525	57.799786	91.218002	-2.613974	0.000000	2.854070	0.000000	0.000000	0.000000	0.761147	-0.017456	0.023052	0.000000	0.000000	4.000000	29.000000	0.000000
2028.683427	0.045456	0.537045	-0.052203	75.742920	57.467983	91.286446	-2.610132	0.000000	2.727212	0.000000	0.000000	0.000000	0.761147	-0.017456	0.023052	0.000000	0.000000	4.000000	29.000000	0.000000
2028.686760	0.047962	0.536995	-0.052094	75.742920	57.467983	91.286446	-2.610132	0.000000	2.727212	0.000000	0.000000	0.000000	0.751923	-0.014945	0.032636	0.000000	0.000000	4.000000	29.000000	0.000000
2028.690094	0.047962	0.536995	-0.052094	75.742920	57.467983	91.286446	-2.610132	0.000000	2.727212	0.000000	0.000000	0.000000	0.751923	-0.014945	0.032636	0.000000	0.000000	4.000000	29.000000	0.000000
2028.693427	0.047962	0.536995	-0.052094	75.680534	57.199749	90.722572	-2.604693	0.000000	2.601891	0.000000	0.000000	0.000000	0.751923	-0.014945	0.032636	0.000000	0.000000	4.000000	29.000000	0.000000
2028.696760	0.050511	0.536923	-0.052001	75.680534	57.199749	90.722572	-2.604693	0.000000	2.601891	0.000000	0.000000	0.000000	0.764522	-0.021731	0.027814	0.000000	0.000000	4.000000	29.000000	0.000000
2028.700094	0.050511	0.536923	-0.052001	75.680534	57.199749	90.722572	-2.604693	0.000000	2.601891	0.000000	0.000000	0.000000	0.764522	-0.021731	0.027814	0.000000	0.000000	4.000000	29.000000	0.000000
2028.703427	0.050511	0.536923	-0.052001	75.624519	57.008881	90.228348	-2.600057	0.000000	2.474471	0.000000	0.000000	0.000000	0.764522	-0.021731	0.027814	0.000000	0.000000	4.000000	29.000000	0.000000
2028.706760	0.052986	0.536828	-0.051910	75.624519	57.008881	90.228348	-2.600057	0.000000	2.474471	0.000000	0.000000	0.000000	0.742493	-0.028496	0.027291	0.000000	0.000000	4.000000	29.000000	0.000000
2028.710094	0.052986	0.536828	-0.051910	75.624519	57.008881	90.228348	-2.600057	0.000000	2.474471	0.000000	0.000000	0.000000	0.742493	-0.028496	0.027291	0.000000	0.000000	4.000000	29.000000	0.000000
2028.713427	0.052986	0.536828	-0.051910	75.570602	56.866028	89.888283	-2.595509	0.000000	2.350722	0.000000	0.000000	0.000000	0.742493	-0.028496	0.027291	0.000000	0.000000	4.000000	29.000000	0.000000
2028.716760	0.055390	0.536703	-0.051796	75.570602	56.866028	89.888283	-2.595509	0.000000	2.350722	0.000000	0.000000	0.000000	0.721416	-0.037383	0.034304	0.000000	0.000000	4.000000	29.000000	0.000000
2028.720094	0.055390	0.536703	-0.051796	75.570602	56.866028	89.888283	-2.595509	0.000000	2.350722	0.000000	0.000000	0.000000	0.721416	-0.037383	0.034304	0.000000	0.000000	4.000000	29.000000	0.000000
2028.723427	0.055390	0.536703	-0.051796	75.494232	56.765049	89.747726	-2.589791	0.000000	2.230486	0.000000	0.000000	0.000000	0.721416	-0.037383	0.034304	0.000000	0.000000	4.000000	29.000000	0.000000
2028.726760	0.057722	0.536556	-0.051681	75.494232	56.765049	89.747726	-2.589791	0.000000	2.230486	0.000000	0.000000	0.000000	0.699426	-0.044232	0.034564	0.000000	0.000000	4.000000	29.000000	0.000000
2028.730094	0.057722	0.536556	-0.051681	75.494232	56.765049	89.747726	-2.589791	0.000000	2.230486	0.000000	0.000000	0.000000	0.699426	-0.044232	0.034564	0.000000	0.000000	4.000000	29.000000	0.000000
2028.733427	0.057722	0.536556	-0.051681	75.381454	56.763805	90.261925	-2.584030	0.000000	2.113915	0.000000	0.000000	0.000000	0.699426	-0.044232	0.034564	0.000000	0.000000	4.000000	29.000000	0.000000
2028.736760	0.060018	0.536386	-0.051569	75.381454	56.763805	90.261925	-2.584030	0.000000	2.113915	0.000000	0.000000	0.000000	0.688962	-0.051098	0.033493	0.000000	0.000000	4.000000	29.000000	0.000000
2028.740094	0.060018	0.536386	-0.051569	75.381454	56.763805	90.261925	-2.584030	0.000000	2.113915	0.000000	0.000000	0.000000	0.688962	-0.051098	0.033493	0.000000	0.000000	4.000000	29.000000	0.000000
2028.743427	0.060018	0.536386	-0.051569	75.271980	56.769825	91.499962	-2.578448	0.000000	1.999088	0.000000	0.000000	0.000000	0.688962	-0.051098	0.033493	0.000000	0.000000	4.000000	29.000000	0.000000
2028.746760	0.062286	0.536201	-0.051417	75.271980	56.769825	91.499962	-2.578448	0.000000	1.999088	0.000000	0.000000	0.000000	0.680477	-0.055455	0.045535	0.000000	0.000000	4.000000	29.000000	0.000000
2028.750094	0.062286	0.536201	-0.051417	75.271980	56.769825	91.499962	-2.578448	0.000000	1.999088	0.000000	0.000000	0.000000	0.680477	-0.055455	0.045535	0.000000	0.000000	4.000000	29.000000	0.000000
2028.753427	0.062286	0.536201	-0.051417	75.217056	56.632973	92.785522	-2.570859	0.000000	1.885675	0.000000	0.000000	0.000000	0.680477	-0.055455	0.045535	0.000000	0.000000	4.000000	29.000000	0.000000
2028.756760	0.064536	0.536000	-0.051295	75.217056	56.632973	92.785522	-2.570859	0.000000	1.885675	0.000000	0.000000	0.000000	0.674779	-0.060265	0.036769	0.000000	0.000000	4.000000	29.000000	0.000000
2028.760094	0.064536	0.536000	-0.051295	75.217056	56.632973	92.785522	-2.570859	0.000000	1.885675	0.000000	0.000000	0.000000	0.674779	-0.060265	0.036769	0.000000	0.000000	4.000000	29.000000	0.000000
2028.763427	0.064536	0.536000	-0.051295	75.188782	56.424099	93.233353	-2.564731	0.000000	1.773212	0.000000	0.000000	0.000000	0.674779	-0.060265	0.036769	0.000000	0.000000	4.000000	29.000000	0.000000
2028.766760	0.066814	0.535807	-0.051145	75.188782	56.424099	93.233353	-2.564731	0.000000	1.773212	0.000000	0.000000	0.000000	0.683610	-0.057976	0.044932	0.000000	0.000000	4.000000	29.000000	0.000000
2028.770094	0.066814	0.535807	-0.051145	75.188782	56.424099	93.233353	-2.564731	0.000000	1.773212	0.000000	0.000000	0.000000	0.683610	-0.057976	0.044932	0.000000	0.000000	4.000000	29.000000	0.000000
2028.773427	0.066814	0.535807	-0.051145	75.171638	56.163788	92.808014	-2.557242	0.000000	1.659277	0.000000	0.000000	0.000000	0.683610	-0.057976	0.044932	0.000000	0.000000	4.000000	29.000000	0.000000
2028.776760	0.069039	0.535613	-0.050998	75.171638	56.163788	92.808014	-2.557242	0.000000	1.659277	0.000000	0.000000	0.000000	0.667296	-0.058159	0.043984	0.000000	0.000000	4.000000	29.000000	0.000000
2028.780094	0.069039	0.535613	-0.050998	75.171638	56.163788	92.808014	-2.557242	0.000000	1.659277	0.000000	0.000000	0.000000	0.667296	-0.058159	0.043984	0.000000	0.000000	4.000000	29.000000	0.000000
2028.783427	0.069039	0.535613	-0.050998	75.180511	55.857155	92.119698	-2.549912	0.000000	1.548061	0.000000	0.000000	0.000000	0.667296	-0.058159	0.043984	0.000000	0.000000	4.000000	29.000000	0.000000
2028.786760	0.071151	0.535396	-0.050840	75.180511	55.857155	92.119698	-2.549912	0.000000	1.548061	0.000000	0.000000	0.000000	0.633806	-0.065158	0.047614	0.000000	0.000000	4.000000	29.000000	0.000000
2028.790094	0.071151	0.535396	-0.050840	75.180511	55.857155	92.119698	-2.549912	0.000000	1.548061	0.000000	0.000000	0.000000	0.633806	-0.065158	0.047614	0.000000	0.000000	4.000000	29.000000	0.000000
2028.793427	0.071151	0.535396	-0.050840	75.192513	55.556740	91.587128	-2.541976	0.000000	1.442427	0.000000	0.000000	0.000000	0.633806	-0.065158	0.047614	0.000000	0.000000	4.000000	29.000000	0.000000
2028.796760	0.073132	0.535178	-0.050668	75.192513	55.556740	91.587128	-2.541976	0.000000	1.442427	0.000000	0.000000	0.000000	0.594260	-0.065348	0.051548	0.000000	0.000000	4.000000	29.000000	0.000000
2028.800094	0.073132	0.535178	-0.050668	75.192513	55.556740	91.587128	-2.541976	0.000000	1.442427	0.000000	0.000000	0.000000	0.594260	-0.065348	0.051548	0.000000	0.000000	4.000000	29.000000	0.000000
2028.803427	0.073132	0.535178	-0.050668	75.179665	55.401688	91.257530	-2.533385	0.000000	1.343384	0.000000	0.000000	0.000000	0.594260	-0.065348	0.051548	0.000000	0.000000	4.000000	29.000000	0.000000
2028.806760	0.074980	0.534982	-0.050485	75.179665	55.401688	91.257530	-2.533385	0.000000	1.343384	0.000000	0.000000	0.000000	0.554412	-0.058787	0.054814	0.000000	0.000000	4.000000	29.000000	0.000000
2028.810094	0.074980	0.534982	-0.050485	75.179665	55.401688	91.257530	-2.533385	0.000000	1.343384	0.000000	0.000000	0.000000	0.554412	-0.058787	0.054814	0.000000	0.000000	4.000000	29.000000	0.000000
2028.813427	0.074980	0.534982	-0.050485	75.149628	55.413513	91.220215	-2.524249	0.000000	1.250981	0.000000	0.000000	0.000000	0.554412	-0.058787	0.054814	0.000000	0.000000	4.000000	29.000000	0.000000
2028.816760	0.076719	0.534800	-0.050270	75.149628	55.413513	91.220215	-2.524249	0.000000	1.250981	0.000000	0.000000	0.000000	0.521610	-0.054393	0.064593	0.000000	0.000000	4.000000	29.000000	0.000000
2028.820094	0.076719	0.534800	-0.050270	75.149628	55.413513	91.220215	-2.524249	0.000000	1.250981	0.000000	0.000000	0.000000	0.521610	-0.054393	0.064593	0.000000	0.000000	4.000000	29.000000	0.000000
2028.823427	0.076719	0.534800	-0.050270	75.134995	55.510670	91.479332	-2.513484	0.000000	1.164047	0.000000	0.000000	0.000000	0.521610	-0.054393	0.064593	0.000000	0.000000	4.000000	29.000000	0.000000
2028.826760	0.078340	0.534626	-0.050063	75.134995	55.510670	91.479332	-2.513484	0.000000	1.164047	0.000000	0.000000	0.000000	0.486340	-0.052421	0.061962	0.000000	0.000000	4.000000	29.000000	0.000000
2028.830094	0.078340	0.534626	-0.050063	75.134995	55.510670	91.479332	-2.513484	0.000000	1.164047	0.000000	0.000000	0.000000	0.486340	-0.052421	0.061962	0.000000	0.000000	4.000000	29.000000	0.000000
2028.833427	0.078340	0.534626	-0.050063	75.127625	55.658474	91.951584	-2.503157	0.000000	1.082990	0.000000	0.000000	0.000000	0.486340	-0.052421	0.061962	0.000000	0.000000	4.000000	29.000000	0.000000
2028.836760	0.079862	0.534480	-0.049872	75.127625	55.658474	91.951584	-2.503157	0.000000	1.082990	0.000000	0.000000	0.000000	0.456489	-0.043609	0.057389	0.000000	0.000000	4.000000	29.000000	0.000000
2028.840094	0.079862	0.534480	-0.049872	75.127625	55.658474	91.951584	-2.503157	0.000000	1.082990	0.000000	0.000000	0.000000	0.456489	-0.043609	0.057389	0.000000	0.000000	4.000000	29.000000	0.000000
2028.843427	0.079862	0.534480	-0.049872	75.124435	55.822025	92.295250	-2.493592	0.000000	1.006908	0.000000	0.000000	0.000000	0.456489	-0.043609	0.057389	0.000000	0.000000	4.000000	29.000000	0.000000
2028.846760	0.081280	0.534349	-0.049714	75.124435	55.822025	92.295250	-2.493592	0.000000	1.006908	0.000000	0.000000	0.000000	0.425353	-0.039382	0.047377	0.000000	0.000000	4.000000	29.000000	0.000000
2028.850094	0.081280	0.534349	-0.049714	75.124435	55.822025	92.295250	-2.493592	0.000000	1.006908	0.000000	0.000000	0.000000	0.425353	-0.039382	0.047377	0.000000	0.000000	4.000000	29.000000	0.000000
[truncated: 4,650 more rows]
