# Supplementary material for: Haptic Guidance Needs to Be Intuitive Not Just Informative to Improve Human Motor Accuracy
Source: PLoS One. 2016 Mar 16;11(3):e0150912. doi: 10.1371/journal.pone.0150912 (PMC4794196; doi:10.1371/journal.pone.0150912)
Supplement: S2 Data — (ZIP) [file pone.0150912.s002.zip › Subject10/exp2_0030.txt]

Time	PosX	PosY	PosZ	RotX	RotY	RotZ	ForceX	ForceY	ForceZ	MomentX	MomentY	MomentZ	VelocityX	VelocityY	VelocityZ	CalibratedWeight	ButtonDown	Condition	Trial	Visual
2046.163427	-0.001542	0.549852	0.257785	78.213158	86.219704	106.161209	4.670908	0.000000	-1.783989	0.000000	0.000000	0.000000	0.040710	0.084393	0.007766	0.000000	1.000000	4.000000	30.000000	0.000000
2046.166760	-0.001542	0.549852	0.257785	78.213158	86.219704	106.161209	4.670908	0.000000	-1.783989	0.000000	0.000000	0.000000	0.040710	0.084393	0.007766	0.000000	1.000000	4.000000	30.000000	0.000000
2046.170094	-0.001339	0.550151	0.257793	78.213158	86.219704	106.161209	4.670908	0.000000	-1.783989	0.000000	0.000000	0.000000	0.061088	0.089660	0.002432	0.000000	1.000000	4.000000	30.000000	0.000000
2046.173427	-0.001339	0.550151	0.257793	78.546814	86.416397	105.993530	4.670908	0.000000	-1.783989	0.000000	0.000000	0.000000	0.061088	0.089660	0.002432	0.000000	1.000000	4.000000	30.000000	0.000000
2046.176760	0.000596	0.550617	0.257563	78.546814	86.416397	105.993530	4.670908	0.000000	-1.783989	0.000000	0.000000	0.000000	0.580323	0.139914	-0.069067	0.000000	1.000000	4.000000	30.000000	0.000000
2046.180094	0.000596	0.550617	0.257563	78.546814	86.416397	105.993530	4.670908	0.000000	-1.783989	0.000000	0.000000	0.000000	0.580323	0.139914	-0.069067	0.000000	1.000000	4.000000	30.000000	0.000000
2046.183427	0.000596	0.550617	0.257563	78.914520	86.581566	105.735207	4.657379	0.000000	-1.819016	0.000000	0.000000	0.000000	0.580323	0.139914	-0.069067	0.000000	1.000000	4.000000	30.000000	0.000000
2046.186760	0.002359	0.550941	0.257300	78.914520	86.581566	105.735207	4.657379	0.000000	-1.819016	0.000000	0.000000	0.000000	0.529041	0.097019	-0.078919	0.000000	1.000000	4.000000	30.000000	0.000000
2046.190094	0.002359	0.550941	0.257300	78.914520	86.581566	105.735207	4.657379	0.000000	-1.819016	0.000000	0.000000	0.000000	0.529041	0.097019	-0.078919	0.000000	1.000000	4.000000	30.000000	0.000000
2046.193427	0.002359	0.550941	0.257300	79.534554	86.561714	105.230080	4.645868	0.000000	-1.848218	0.000000	0.000000	0.000000	0.529041	0.097019	-0.078919	0.000000	1.000000	4.000000	30.000000	0.000000
2046.196760	0.003681	0.551666	0.257075	79.534554	86.561714	105.230080	4.645868	0.000000	-1.848218	0.000000	0.000000	0.000000	0.396487	0.217634	-0.067565	0.000000	1.000000	4.000000	30.000000	0.000000
2046.200094	0.003681	0.551666	0.257075	79.534554	86.561714	105.230080	4.645868	0.000000	-1.848218	0.000000	0.000000	0.000000	0.396487	0.217634	-0.067565	0.000000	1.000000	4.000000	30.000000	0.000000
2046.203427	0.003681	0.551666	0.257075	80.649010	86.851875	104.688766	4.637074	0.000000	-1.870174	0.000000	0.000000	0.000000	0.396487	0.217634	-0.067565	0.000000	1.000000	4.000000	30.000000	0.000000
2046.206760	0.005712	0.552388	0.256671	80.649010	86.851875	104.688766	4.637074	0.000000	-1.870174	0.000000	0.000000	0.000000	0.609369	0.216668	-0.121253	0.000000	1.000000	4.000000	30.000000	0.000000
2046.210094	0.005712	0.552388	0.256671	80.649010	86.851875	104.688766	4.637074	0.000000	-1.870174	0.000000	0.000000	0.000000	0.609369	0.216668	-0.121253	0.000000	1.000000	4.000000	30.000000	0.000000
2046.213427	0.005712	0.552388	0.256671	82.081009	87.048759	103.903610	4.623239	0.000000	-1.904118	0.000000	0.000000	0.000000	0.609369	0.216668	-0.121253	0.000000	1.000000	4.000000	30.000000	0.000000
2046.216760	0.007299	0.553150	0.256119	82.081009	87.048759	103.903610	4.623239	0.000000	-1.904118	0.000000	0.000000	0.000000	0.476155	0.228460	-0.165425	0.000000	1.000000	4.000000	30.000000	0.000000
2046.220094	0.007299	0.553150	0.256119	82.081009	87.048759	103.903610	4.623239	0.000000	-1.904118	0.000000	0.000000	0.000000	0.476155	0.228460	-0.165425	0.000000	1.000000	4.000000	30.000000	0.000000
2046.223427	0.007299	0.553150	0.256119	83.710106	86.761955	102.496841	4.611651	0.000000	-1.932014	0.000000	0.000000	0.000000	0.476155	0.228460	-0.165425	0.000000	1.000000	4.000000	30.000000	0.000000
2046.226760	0.009358	0.553897	0.255606	83.710106	86.761955	102.496841	4.611651	0.000000	-1.932014	0.000000	0.000000	0.000000	0.617716	0.224129	-0.154134	0.000000	1.000000	4.000000	30.000000	0.000000
2046.230094	0.009358	0.553897	0.255606	83.710106	86.761955	102.496841	4.611651	0.000000	-1.932014	0.000000	0.000000	0.000000	0.617716	0.224129	-0.154134	0.000000	1.000000	4.000000	30.000000	0.000000
2046.233427	0.009358	0.553897	0.255606	85.317261	85.098724	99.669022	4.596942	0.000000	-1.966753	0.000000	0.000000	0.000000	0.617716	0.224129	-0.154134	0.000000	1.000000	4.000000	30.000000	0.000000
2046.236760	0.012022	0.554777	0.255041	85.317261	85.098724	99.669022	4.596942	0.000000	-1.966753	0.000000	0.000000	0.000000	0.799246	0.264041	-0.169428	0.000000	1.000000	4.000000	30.000000	0.000000
2046.240094	0.012022	0.554777	0.255041	85.317261	85.098724	99.669022	4.596942	0.000000	-1.966753	0.000000	0.000000	0.000000	0.799246	0.264041	-0.169428	0.000000	1.000000	4.000000	30.000000	0.000000
2046.243427	0.012022	0.554777	0.255041	86.703491	80.808456	94.326431	4.577868	0.000000	-2.010751	0.000000	0.000000	0.000000	0.799246	0.264041	-0.169428	0.000000	1.000000	4.000000	30.000000	0.000000
2046.246760	0.014716	0.555578	0.254475	86.703491	80.808456	94.326431	4.577868	0.000000	-2.010751	0.000000	0.000000	0.000000	0.808208	0.240349	-0.169837	0.000000	1.000000	4.000000	30.000000	0.000000
2046.250094	0.014716	0.555578	0.254475	86.703491	80.808456	94.326431	4.577868	0.000000	-2.010751	0.000000	0.000000	0.000000	0.808208	0.240349	-0.169837	0.000000	1.000000	4.000000	30.000000	0.000000
2046.253427	0.014716	0.555578	0.254475	87.880768	70.498711	82.999283	4.558248	0.000000	-2.054843	0.000000	0.000000	0.000000	0.808208	0.240349	-0.169837	0.000000	1.000000	4.000000	30.000000	0.000000
2046.256760	0.018145	0.556478	0.253740	87.880768	70.498711	82.999283	4.558248	0.000000	-2.054843	0.000000	0.000000	0.000000	1.028681	0.269848	-0.220454	0.000000	0.000000	4.000000	30.000000	0.000000
2046.260094	0.018145	0.556478	0.253740	87.880768	70.498711	82.999283	4.558248	0.000000	-2.054843	0.000000	0.000000	0.000000	1.028681	0.269848	-0.220454	0.000000	0.000000	4.000000	30.000000	0.000000
2046.263427	0.018145	0.556478	0.253740	88.771080	41.085052	52.571030	4.532740	0.000000	-2.110515	0.000000	0.000000	0.000000	1.028681	0.269848	-0.220454	0.000000	0.000000	4.000000	30.000000	0.000000
2046.266760	0.021901	0.557358	0.252854	88.771080	41.085052	52.571030	4.532740	0.000000	-2.110515	0.000000	0.000000	0.000000	1.126636	0.264147	-0.265804	0.000000	0.000000	4.000000	30.000000	0.000000
2046.270094	0.021901	0.557358	0.252854	88.771080	41.085052	52.571030	4.532740	0.000000	-2.110515	0.000000	0.000000	0.000000	1.126636	0.264147	-0.265804	0.000000	0.000000	4.000000	30.000000	0.000000
2046.273427	0.021901	0.557358	0.252854	88.722366	-19.695646	-9.212159	4.503920	0.000000	-2.171338	0.000000	0.000000	0.000000	1.126636	0.264147	-0.265804	0.000000	0.000000	4.000000	30.000000	0.000000
2046.276760	0.025708	0.558232	0.251772	88.722366	-19.695646	-9.212159	4.503920	0.000000	-2.171338	0.000000	0.000000	0.000000	1.142273	0.262119	-0.324556	0.000000	0.000000	4.000000	30.000000	0.000000
2046.280094	0.025708	0.558232	0.251772	88.722366	-19.695646	-9.212159	4.503920	0.000000	-2.171338	0.000000	0.000000	0.000000	1.142273	0.262119	-0.324556	0.000000	0.000000	4.000000	30.000000	0.000000
2046.283427	0.025708	0.558232	0.251772	87.586136	-49.124107	-39.204063	4.473398	0.000000	-2.233542	0.000000	0.000000	0.000000	1.142273	0.262119	-0.324556	0.000000	0.000000	4.000000	30.000000	0.000000
2046.286760	0.029869	0.559146	0.250536	87.586136	-49.124107	-39.204063	4.473398	0.000000	-2.233542	0.000000	0.000000	0.000000	1.248339	0.274068	-0.370871	0.000000	0.000000	4.000000	30.000000	0.000000
2046.290094	0.029869	0.559146	0.250536	87.586136	-49.124107	-39.204063	4.473398	0.000000	-2.233542	0.000000	0.000000	0.000000	1.248339	0.274068	-0.370871	0.000000	0.000000	4.000000	30.000000	0.000000
2046.293427	0.029869	0.559146	0.250536	86.044922	-58.407387	-48.360573	4.439048	0.000000	-2.301055	0.000000	0.000000	0.000000	1.248339	0.274068	-0.370871	0.000000	0.000000	4.000000	30.000000	0.000000
2046.296760	0.033777	0.559961	0.249171	86.044922	-58.407387	-48.360573	4.439048	0.000000	-2.301055	0.000000	0.000000	0.000000	1.172133	0.244555	-0.409325	0.000000	0.000000	4.000000	30.000000	0.000000
2046.300094	0.033777	0.559961	0.249171	86.044922	-58.407387	-48.360573	4.439048	0.000000	-2.301055	0.000000	0.000000	0.000000	1.172133	0.244555	-0.409325	0.000000	0.000000	4.000000	30.000000	0.000000
2046.303427	0.033777	0.559961	0.249171	84.364937	-61.593220	-51.272369	4.405250	0.000000	-2.365116	0.000000	0.000000	0.000000	1.172133	0.244555	-0.409325	0.000000	0.000000	4.000000	30.000000	0.000000
2046.306760	0.037538	0.560700	0.247831	84.364937	-61.593220	-51.272369	4.405250	0.000000	-2.365116	0.000000	0.000000	0.000000	1.128290	0.221751	-0.401991	0.000000	0.000000	4.000000	30.000000	0.000000
2046.310094	0.037538	0.560700	0.247831	84.364937	-61.593220	-51.272369	4.405250	0.000000	-2.365116	0.000000	0.000000	0.000000	1.128290	0.221751	-0.401991	0.000000	0.000000	4.000000	30.000000	0.000000
2046.313427	0.037538	0.560700	0.247831	82.767632	-62.666889	-52.707703	4.371883	0.000000	-2.426239	0.000000	0.000000	0.000000	1.128290	0.221751	-0.401991	0.000000	0.000000	4.000000	30.000000	0.000000
2046.316760	0.041186	0.561381	0.246498	82.767632	-62.666889	-52.707703	4.371883	0.000000	-2.426239	0.000000	0.000000	0.000000	1.094541	0.204184	-0.399939	0.000000	0.000000	4.000000	30.000000	0.000000
2046.320094	0.041186	0.561381	0.246498	82.767632	-62.666889	-52.707703	4.371883	0.000000	-2.426239	0.000000	0.000000	0.000000	1.094541	0.204184	-0.399939	0.000000	0.000000	4.000000	30.000000	0.000000
2046.323427	0.041186	0.561381	0.246498	81.581680	-62.411606	-53.105366	4.338712	0.000000	-2.485070	0.000000	0.000000	0.000000	1.094541	0.204184	-0.399939	0.000000	0.000000	4.000000	30.000000	0.000000
2046.326760	0.044624	0.561986	0.245199	81.581680	-62.411606	-53.105366	4.338712	0.000000	-2.485070	0.000000	0.000000	0.000000	1.031383	0.181656	-0.389899	0.000000	0.000000	4.000000	30.000000	0.000000
2046.330094	0.044624	0.561986	0.245199	81.581680	-62.411606	-53.105366	4.338712	0.000000	-2.485070	0.000000	0.000000	0.000000	1.031383	0.181656	-0.389899	0.000000	0.000000	4.000000	30.000000	0.000000
2046.333427	0.044624	0.561986	0.245199	81.123978	-60.814453	-51.915730	4.306678	0.000000	-2.540181	0.000000	0.000000	0.000000	1.031383	0.181656	-0.389899	0.000000	0.000000	4.000000	30.000000	0.000000
2046.336760	0.047989	0.562505	0.243976	81.123978	-60.814453	-51.915730	4.306678	0.000000	-2.540181	0.000000	0.000000	0.000000	1.009669	0.155583	-0.366765	0.000000	0.000000	4.000000	30.000000	0.000000
2046.340094	0.047989	0.562505	0.243976	81.123978	-60.814453	-51.915730	4.306678	0.000000	-2.540181	0.000000	0.000000	0.000000	1.009669	0.155583	-0.366765	0.000000	0.000000	4.000000	30.000000	0.000000
2046.343427	0.047989	0.562505	0.243976	81.193886	-58.256138	-49.146420	4.275016	0.000000	-2.593113	0.000000	0.000000	0.000000	1.009669	0.155583	-0.366765	0.000000	0.000000	4.000000	30.000000	0.000000
2046.346760	0.051284	0.563035	0.242833	81.193886	-58.256138	-49.146420	4.275016	0.000000	-2.593113	0.000000	0.000000	0.000000	0.988468	0.159226	-0.342810	0.000000	0.000000	4.000000	30.000000	0.000000
2046.350094	0.051284	0.563035	0.242833	81.193886	-58.256138	-49.146420	4.275016	0.000000	-2.593113	0.000000	0.000000	0.000000	0.988468	0.159226	-0.342810	0.000000	0.000000	4.000000	30.000000	0.000000
2046.353427	0.051284	0.563035	0.242833	81.421371	-55.610207	-45.802395	4.243808	0.000000	-2.643879	0.000000	0.000000	0.000000	0.988468	0.159226	-0.342810	0.000000	0.000000	4.000000	30.000000	0.000000
2046.356760	0.054141	0.563492	0.241750	81.421371	-55.610207	-45.802395	4.243808	0.000000	-2.643879	0.000000	0.000000	0.000000	0.857078	0.137101	-0.325123	0.000000	0.000000	4.000000	30.000000	0.000000
2046.360094	0.054141	0.563492	0.241750	81.421371	-55.610207	-45.802395	4.243808	0.000000	-2.643879	0.000000	0.000000	0.000000	0.857078	0.137101	-0.325123	0.000000	0.000000	4.000000	30.000000	0.000000
2046.363427	0.054141	0.563492	0.241750	81.731529	-53.232990	-42.662251	4.215931	0.000000	-2.688108	0.000000	0.000000	0.000000	0.857078	0.137101	-0.325123	0.000000	0.000000	4.000000	30.000000	0.000000
2046.366760	0.056987	0.563883	0.240615	81.731529	-53.232990	-42.662251	4.215931	0.000000	-2.688108	0.000000	0.000000	0.000000	0.853659	0.117302	-0.340479	0.000000	0.000000	4.000000	30.000000	0.000000
2046.370094	0.056987	0.563883	0.240615	81.731529	-53.232990	-42.662251	4.215931	0.000000	-2.688108	0.000000	0.000000	0.000000	0.853659	0.117302	-0.340479	0.000000	0.000000	4.000000	30.000000	0.000000
2046.373427	0.056987	0.563883	0.240615	82.195808	-51.943817	-41.234379	4.187541	0.000000	-2.732123	0.000000	0.000000	0.000000	0.853659	0.117302	-0.340479	0.000000	0.000000	4.000000	30.000000	0.000000
2046.376760	0.059750	0.564220	0.239384	82.195808	-51.943817	-41.234379	4.187541	0.000000	-2.732123	0.000000	0.000000	0.000000	0.828958	0.101074	-0.369053	0.000000	0.000000	4.000000	30.000000	0.000000
2046.380094	0.059750	0.564220	0.239384	82.195808	-51.943817	-41.234379	4.187541	0.000000	-2.732123	0.000000	0.000000	0.000000	0.828958	0.101074	-0.369053	0.000000	0.000000	4.000000	30.000000	0.000000
2046.383427	0.059750	0.564220	0.239384	82.889030	-51.382832	-40.464764	4.158965	0.000000	-2.775430	0.000000	0.000000	0.000000	0.828958	0.101074	-0.369053	0.000000	0.000000	4.000000	30.000000	0.000000
2046.386760	0.062491	0.564417	0.238003	82.889030	-51.382832	-40.464764	4.158965	0.000000	-2.775430	0.000000	0.000000	0.000000	0.822437	0.059042	-0.414513	0.000000	0.000000	4.000000	30.000000	0.000000
2046.390094	0.062491	0.564417	0.238003	82.889030	-51.382832	-40.464764	4.158965	0.000000	-2.775430	0.000000	0.000000	0.000000	0.822437	0.059042	-0.414513	0.000000	0.000000	4.000000	30.000000	0.000000
2046.393427	0.062491	0.564417	0.238003	83.780632	-51.294804	-40.092194	4.129385	0.000000	-2.819252	0.000000	0.000000	0.000000	0.822437	0.059042	-0.414513	0.000000	0.000000	4.000000	30.000000	0.000000
2046.396760	0.065373	0.564550	0.236442	83.780632	-51.294804	-40.092194	4.129385	0.000000	-2.819252	0.000000	0.000000	0.000000	0.864425	0.039896	-0.468334	0.000000	0.000000	4.000000	30.000000	0.000000
2046.400094	0.065373	0.564550	0.236442	83.780632	-51.294804	-40.092194	4.129385	0.000000	-2.819252	0.000000	0.000000	0.000000	0.864425	0.039896	-0.468334	0.000000	0.000000	4.000000	30.000000	0.000000
2046.403427	0.065373	0.564550	0.236442	84.743683	-51.306259	-39.792114	4.097268	0.000000	-2.865727	0.000000	0.000000	0.000000	0.864425	0.039896	-0.468334	0.000000	0.000000	4.000000	30.000000	0.000000
2046.406760	0.068297	0.564645	0.234752	84.743683	-51.306259	-39.792114	4.097268	0.000000	-2.865727	0.000000	0.000000	0.000000	0.877179	0.028586	-0.506879	0.000000	0.000000	4.000000	30.000000	0.000000
2046.410094	0.068297	0.564645	0.234752	84.743683	-51.306259	-39.792114	4.097268	0.000000	-2.865727	0.000000	0.000000	0.000000	0.877179	0.028586	-0.506879	0.000000	0.000000	4.000000	30.000000	0.000000
2046.413427	0.068297	0.564645	0.234752	85.690613	-51.169594	-39.280136	4.063612	0.000000	-2.913256	0.000000	0.000000	0.000000	0.877179	0.028586	-0.506879	0.000000	0.000000	4.000000	30.000000	0.000000
2046.416760	0.071199	0.564610	0.232970	85.690613	-51.169594	-39.280136	4.063612	0.000000	-2.913256	0.000000	0.000000	0.000000	0.870594	-0.010499	-0.534746	0.000000	0.000000	4.000000	30.000000	0.000000
2046.420094	0.071199	0.564610	0.232970	85.690613	-51.169594	-39.280136	4.063612	0.000000	-2.913256	0.000000	0.000000	0.000000	0.870594	-0.010499	-0.534746	0.000000	0.000000	4.000000	30.000000	0.000000
2046.423427	0.071199	0.564610	0.232970	86.539886	-51.363293	-38.347435	4.029099	0.000000	-2.960803	0.000000	0.000000	0.000000	0.870594	-0.010499	-0.534746	0.000000	0.000000	4.000000	30.000000	0.000000
2046.426760	0.074080	0.564489	0.231119	86.539886	-51.363293	-38.347435	4.029099	0.000000	-2.960803	0.000000	0.000000	0.000000	0.864473	-0.036587	-0.555087	0.000000	0.000000	4.000000	30.000000	0.000000
2046.430094	0.074080	0.564489	0.231119	86.539886	-51.363293	-38.347435	4.029099	0.000000	-2.960803	0.000000	0.000000	0.000000	0.864473	-0.036587	-0.555087	0.000000	0.000000	4.000000	30.000000	0.000000
2046.433427	0.074080	0.564489	0.231119	87.211472	-53.114422	-38.366333	3.993846	0.000000	-3.008188	0.000000	0.000000	0.000000	0.864473	-0.036587	-0.555087	0.000000	0.000000	4.000000	30.000000	0.000000
2046.436760	0.076940	0.564318	0.229195	87.211472	-53.114422	-38.366333	3.993846	0.000000	-3.008188	0.000000	0.000000	0.000000	0.857899	-0.051216	-0.577312	0.000000	0.000000	4.000000	30.000000	0.000000
2046.440094	0.076940	0.564318	0.229195	87.211472	-53.114422	-38.366333	3.993846	0.000000	-3.008188	0.000000	0.000000	0.000000	0.857899	-0.051216	-0.577312	0.000000	0.000000	4.000000	30.000000	0.000000
2046.443427	0.076940	0.564318	0.229195	87.698196	-56.674759	-40.904362	3.957804	0.000000	-3.055452	0.000000	0.000000	0.000000	0.857899	-0.051216	-0.577312	0.000000	0.000000	4.000000	30.000000	0.000000
2046.446760	0.079906	0.564136	0.227175	87.698196	-56.674759	-40.904362	3.957804	0.000000	-3.055452	0.000000	0.000000	0.000000	0.889827	-0.054569	-0.605949	0.000000	0.000000	4.000000	30.000000	0.000000
2046.450094	0.079906	0.564136	0.227175	87.698196	-56.674759	-40.904362	3.957804	0.000000	-3.055452	0.000000	0.000000	0.000000	0.889827	-0.054569	-0.605949	0.000000	0.000000	4.000000	30.000000	0.000000
2046.453427	0.079906	0.564136	0.227175	88.068726	-59.759785	-43.644180	3.919732	0.000000	-3.104143	0.000000	0.000000	0.000000	0.889827	-0.054569	-0.605949	0.000000	0.000000	4.000000	30.000000	0.000000
2046.456760	0.082949	0.563969	0.225106	88.068726	-59.759785	-43.644180	3.919732	0.000000	-3.104143	0.000000	0.000000	0.000000	0.913000	-0.050020	-0.620593	0.000000	0.000000	4.000000	30.000000	0.000000
2046.460094	0.082949	0.563969	0.225106	88.068726	-59.759785	-43.644180	3.919732	0.000000	-3.104143	0.000000	0.000000	0.000000	0.913000	-0.050020	-0.620593	0.000000	0.000000	4.000000	30.000000	0.000000
2046.463427	0.082949	0.563969	0.225106	88.393921	-58.833920	-42.575611	3.880144	0.000000	-3.153487	0.000000	0.000000	0.000000	0.913000	-0.050020	-0.620593	0.000000	0.000000	4.000000	30.000000	0.000000
2046.466760	0.086139	0.563843	0.223024	88.393921	-58.833920	-42.575611	3.880144	0.000000	-3.153487	0.000000	0.000000	0.000000	0.956869	-0.037707	-0.624587	0.000000	0.000000	4.000000	30.000000	0.000000
2046.470094	0.086139	0.563843	0.223024	88.393921	-58.833920	-42.575611	3.880144	0.000000	-3.153487	0.000000	0.000000	0.000000	0.956869	-0.037707	-0.624587	0.000000	0.000000	4.000000	30.000000	0.000000
2046.473427	0.086139	0.563843	0.223024	88.698692	-49.835609	-33.144451	3.838690	0.000000	-3.203819	0.000000	0.000000	0.000000	0.956869	-0.037707	-0.624587	0.000000	0.000000	4.000000	30.000000	0.000000
2046.476760	0.089507	0.563721	0.220929	88.698692	-49.835609	-33.144451	3.838690	0.000000	-3.203819	0.000000	0.000000	0.000000	1.010257	-0.036616	-0.628664	0.000000	0.000000	4.000000	30.000000	0.000000
2046.480094	0.089507	0.563721	0.220929	88.698692	-49.835609	-33.144451	3.838690	0.000000	-3.203819	0.000000	0.000000	0.000000	1.010257	-0.036616	-0.628664	0.000000	0.000000	4.000000	30.000000	0.000000
2046.483427	0.089507	0.563721	0.220929	88.846481	-29.727446	-12.314968	3.795104	0.000000	-3.255332	0.000000	0.000000	0.000000	1.010257	-0.036616	-0.628664	0.000000	0.000000	4.000000	30.000000	0.000000
2046.486760	0.093020	0.563624	0.218835	88.846481	-29.727446	-12.314968	3.795104	0.000000	-3.255332	0.000000	0.000000	0.000000	1.054143	-0.029200	-0.628216	0.000000	0.000000	4.000000	30.000000	0.000000
2046.490094	0.093020	0.563624	0.218835	88.846481	-29.727446	-12.314968	3.795104	0.000000	-3.255332	0.000000	0.000000	0.000000	1.054143	-0.029200	-0.628216	0.000000	0.000000	4.000000	30.000000	0.000000
2046.493427	0.093020	0.563624	0.218835	88.725586	-7.498533	10.588829	3.749777	0.000000	-3.307441	0.000000	0.000000	0.000000	1.054143	-0.029200	-0.628216	0.000000	0.000000	4.000000	30.000000	0.000000
2046.496760	0.096649	0.563573	0.216758	88.725586	-7.498533	10.588829	3.749777	0.000000	-3.307441	0.000000	0.000000	0.000000	1.088738	-0.015454	-0.623028	0.000000	0.000000	4.000000	30.000000	0.000000
2046.500094	0.096649	0.563573	0.216758	88.725586	-7.498533	10.588829	3.749777	0.000000	-3.307441	0.000000	0.000000	0.000000	1.088738	-0.015454	-0.623028	0.000000	0.000000	4.000000	30.000000	0.000000
2046.503427	0.096649	0.563573	0.216758	88.438782	6.301774	24.903702	3.703128	0.000000	-3.359590	0.000000	0.000000	0.000000	1.088738	-0.015454	-0.623028	0.000000	0.000000	4.000000	30.000000	0.000000
2046.506760	0.100365	0.563514	0.214727	88.438782	6.301774	24.903702	3.703128	0.000000	-3.359590	0.000000	0.000000	0.000000	1.114792	-0.017656	-0.609439	0.000000	0.000000	4.000000	30.000000	0.000000
2046.510094	0.100365	0.563514	0.214727	88.438782	6.301774	24.903702	3.703128	0.000000	-3.359590	0.000000	0.000000	0.000000	1.114792	-0.017656	-0.609439	0.000000	0.000000	4.000000	30.000000	0.000000
2046.513427	0.100365	0.563514	0.214727	88.126335	13.212016	32.180649	3.655667	0.000000	-3.411172	0.000000	0.000000	0.000000	1.114792	-0.017656	-0.609439	0.000000	0.000000	4.000000	30.000000	0.000000
2046.516760	0.104063	0.563438	0.212690	88.126335	13.212016	32.180649	3.655667	0.000000	-3.411172	0.000000	0.000000	0.000000	1.109366	-0.022840	-0.611024	0.000000	0.000000	4.000000	30.000000	0.000000
2046.520094	0.104063	0.563438	0.212690	88.126335	13.212016	32.180649	3.655667	0.000000	-3.411172	0.000000	0.000000	0.000000	1.109366	-0.022840	-0.611024	0.000000	0.000000	4.000000	30.000000	0.000000
2046.523427	0.104063	0.563438	0.212690	87.854431	16.960262	36.210972	3.607944	0.000000	-3.461609	0.000000	0.000000	0.000000	1.109366	-0.022840	-0.611024	0.000000	0.000000	4.000000	30.000000	0.000000
2046.526760	0.107778	0.563328	0.210662	87.854431	16.960262	36.210972	3.607944	0.000000	-3.461609	0.000000	0.000000	0.000000	1.114428	-0.032781	-0.608358	0.000000	0.000000	4.000000	30.000000	0.000000
2046.530094	0.107778	0.563328	0.210662	87.854431	16.960262	36.210972	3.607944	0.000000	-3.461609	0.000000	0.000000	0.000000	1.114428	-0.032781	-0.608358	0.000000	0.000000	4.000000	30.000000	0.000000
2046.533427	0.107778	0.563328	0.210662	87.628754	19.913725	39.249535	3.559816	0.000000	-3.511083	0.000000	0.000000	0.000000	1.114428	-0.032781	-0.608358	0.000000	0.000000	4.000000	30.000000	0.000000
2046.536760	0.111573	0.563186	0.208632	87.628754	19.913725	39.249535	3.559816	0.000000	-3.511083	0.000000	0.000000	0.000000	1.138526	-0.042595	-0.608941	0.000000	0.000000	4.000000	30.000000	0.000000
2046.540094	0.111573	0.563186	0.208632	87.628754	19.913725	39.249535	3.559816	0.000000	-3.511083	0.000000	0.000000	0.000000	1.138526	-0.042595	-0.608941	0.000000	0.000000	4.000000	30.000000	0.000000
2046.543427	0.111573	0.563186	0.208632	87.449097	23.258699	42.560276	3.510703	0.000000	-3.560192	0.000000	0.000000	0.000000	1.138526	-0.042595	-0.608941	0.000000	0.000000	4.000000	30.000000	0.000000
2046.546760	0.115382	0.563028	0.206591	87.449097	23.258699	42.560276	3.510703	0.000000	-3.560192	0.000000	0.000000	0.000000	1.142624	-0.047609	-0.612341	0.000000	0.000000	4.000000	30.000000	0.000000
2046.550094	0.115382	0.563028	0.206591	87.449097	23.258699	42.560276	3.510703	0.000000	-3.560192	0.000000	0.000000	0.000000	1.142624	-0.047609	-0.612341	0.000000	0.000000	4.000000	30.000000	0.000000
2046.553427	0.115382	0.563028	0.206591	87.296219	27.359818	46.447563	3.461128	0.000000	-3.608406	0.000000	0.000000	0.000000	1.142624	-0.047609	-0.612341	0.000000	0.000000	4.000000	30.000000	0.000000
2046.556760	0.119329	0.562889	0.204510	87.296219	27.359818	46.447563	3.461128	0.000000	-3.608406	0.000000	0.000000	0.000000	1.184082	-0.041574	-0.624332	0.000000	0.000000	4.000000	30.000000	0.000000
2046.560094	0.119329	0.562889	0.204510	87.296219	27.359818	46.447563	3.461128	0.000000	-3.608406	0.000000	0.000000	0.000000	1.184082	-0.041574	-0.624332	0.000000	0.000000	4.000000	30.000000	0.000000
2046.563427	0.119329	0.562889	0.204510	87.174301	31.848507	50.770702	3.409835	0.000000	-3.656914	0.000000	0.000000	0.000000	1.184082	-0.041574	-0.624332	0.000000	0.000000	4.000000	30.000000	0.000000
2046.566760	0.123327	0.562703	0.202448	87.174301	31.848507	50.770702	3.409835	0.000000	-3.656914	0.000000	0.000000	0.000000	1.199392	-0.055957	-0.618657	0.000000	0.000000	4.000000	30.000000	0.000000
2046.570094	0.123327	0.562703	0.202448	87.174301	31.848507	50.770702	3.409835	0.000000	-3.656914	0.000000	0.000000	0.000000	1.199392	-0.055957	-0.618657	0.000000	0.000000	4.000000	30.000000	0.000000
2046.573427	0.123327	0.562703	0.202448	87.073837	35.962917	54.709785	3.358124	0.000000	-3.704457	0.000000	0.000000	0.000000	1.199392	-0.055957	-0.618657	0.000000	0.000000	4.000000	30.000000	0.000000
2046.576760	0.127278	0.562521	0.200397	87.073837	35.962917	54.709785	3.358124	0.000000	-3.704457	0.000000	0.000000	0.000000	1.185280	-0.054571	-0.615212	0.000000	0.000000	4.000000	30.000000	0.000000
2046.580094	0.127278	0.562521	0.200397	87.073837	35.962917	54.709785	3.358124	0.000000	-3.704457	0.000000	0.000000	0.000000	1.185280	-0.054571	-0.615212	0.000000	0.000000	4.000000	30.000000	0.000000
2046.583427	0.127278	0.562521	0.200397	87.003304	39.095520	57.633644	3.306789	0.000000	-3.750353	0.000000	0.000000	0.000000	1.185280	-0.054571	-0.615212	0.000000	0.000000	4.000000	30.000000	0.000000
2046.586760	0.131250	0.562291	0.198371	87.003304	39.095520	57.633644	3.306789	0.000000	-3.750353	0.000000	0.000000	0.000000	1.191557	-0.068808	-0.607831	0.000000	0.000000	4.000000	30.000000	0.000000
2046.590094	0.131250	0.562291	0.198371	87.003304	39.095520	57.633644	3.306789	0.000000	-3.750353	0.000000	0.000000	0.000000	1.191557	-0.068808	-0.607831	0.000000	0.000000	4.000000	30.000000	0.000000
2046.593427	0.131250	0.562291	0.198371	86.970688	41.226273	59.542011	3.255441	0.000000	-3.795010	0.000000	0.000000	0.000000	1.191557	-0.068808	-0.607831	0.000000	0.000000	4.000000	30.000000	0.000000
2046.596760	0.135100	0.561968	0.196459	86.970688	41.226273	59.542011	3.255441	0.000000	-3.795010	0.000000	0.000000	0.000000	1.155038	-0.097010	-0.573740	0.000000	0.000000	4.000000	30.000000	0.000000
2046.600094	0.135100	0.561968	0.196459	86.970688	41.226273	59.542011	3.255441	0.000000	-3.795010	0.000000	0.000000	0.000000	1.155038	-0.097010	-0.573740	0.000000	0.000000	4.000000	30.000000	0.000000
2046.603427	0.135100	0.561968	0.196459	86.943794	43.527058	61.773777	3.206140	0.000000	-3.836753	0.000000	0.000000	0.000000	1.155038	-0.097010	-0.573740	0.000000	0.000000	4.000000	30.000000	0.000000
2046.606760	0.138793	0.561546	0.194636	86.943794	43.527058	61.773777	3.206140	0.000000	-3.836753	0.000000	0.000000	0.000000	1.108107	-0.126621	-0.546737	0.000000	0.000000	4.000000	30.000000	0.000000
2046.610094	0.138793	0.561546	0.194636	86.943794	43.527058	61.773777	3.206140	0.000000	-3.836753	0.000000	0.000000	0.000000	1.108107	-0.126621	-0.546737	0.000000	0.000000	4.000000	30.000000	0.000000
2046.613427	0.138793	0.561546	0.194636	86.871750	47.305607	66.806480	3.158985	0.000000	-3.875669	0.000000	0.000000	0.000000	1.108107	-0.126621	-0.546737	0.000000	0.000000	4.000000	30.000000	0.000000
2046.616760	0.142457	0.561026	0.192879	86.871750	47.305607	66.806480	3.158985	0.000000	-3.875669	0.000000	0.000000	0.000000	1.099000	-0.156063	-0.527041	0.000000	0.000000	4.000000	30.000000	0.000000
2046.620094	0.142457	0.561026	0.192879	86.871750	47.305607	66.806480	3.158985	0.000000	-3.875669	0.000000	0.000000	0.000000	1.099000	-0.156063	-0.527041	0.000000	0.000000	4.000000	30.000000	0.000000
2046.623427	0.142457	0.561026	0.192879	86.747429	52.313847	74.735741	3.112775	0.000000	-3.912880	0.000000	0.000000	0.000000	1.099000	-0.156063	-0.527041	0.000000	0.000000	4.000000	30.000000	0.000000
2046.626760	0.146048	0.560454	0.191138	86.747429	52.313847	74.735741	3.112775	0.000000	-3.912880	0.000000	0.000000	0.000000	1.077265	-0.171381	-0.522291	0.000000	0.000000	4.000000	30.000000	0.000000
2046.630094	0.146048	0.560454	0.191138	86.747429	52.313847	74.735741	3.112775	0.000000	-3.912880	0.000000	0.000000	0.000000	1.077265	-0.171381	-0.522291	0.000000	0.000000	4.000000	30.000000	0.000000
2046.633427	0.146048	0.560454	0.191138	86.609390	57.470379	81.769577	3.067382	0.000000	-3.948566	0.000000	0.000000	0.000000	1.077265	-0.171381	-0.522291	0.000000	0.000000	4.000000	30.000000	0.000000
2046.636760	0.149692	0.559889	0.189394	86.609390	57.470379	81.769577	3.067382	0.000000	-3.948566	0.000000	0.000000	0.000000	1.093159	-0.169543	-0.523322	0.000000	0.000000	4.000000	30.000000	0.000000
2046.640094	0.149692	0.559889	0.189394	86.609390	57.470379	81.769577	3.067382	0.000000	-3.948566	0.000000	0.000000	0.000000	1.093159	-0.169543	-0.523322	0.000000	0.000000	4.000000	30.000000	0.000000
2046.643427	0.149692	0.559889	0.189394	86.463654	62.506557	86.784309	3.021657	0.000000	-3.983666	0.000000	0.000000	0.000000	1.093159	-0.169543	-0.523322	0.000000	0.000000	4.000000	30.000000	0.000000
2046.646760	0.153378	0.559397	0.187602	86.463654	62.506557	86.784309	3.021657	0.000000	-3.983666	0.000000	0.000000	0.000000	1.105945	-0.147557	-0.537663	0.000000	0.000000	4.000000	30.000000	0.000000
2046.650094	0.153378	0.559397	0.187602	86.463654	62.506557	86.784309	3.021657	0.000000	-3.983666	0.000000	0.000000	0.000000	1.105945	-0.147557	-0.537663	0.000000	0.000000	4.000000	30.000000	0.000000
2046.653427	0.153378	0.559397	0.187602	86.295143	67.159531	91.327835	2.975260	0.000000	-4.018436	0.000000	0.000000	0.000000	1.105945	-0.147557	-0.537663	0.000000	0.000000	4.000000	30.000000	0.000000
2046.656760	0.156954	0.558850	0.185801	86.295143	67.159531	91.327835	2.975260	0.000000	-4.018436	0.000000	0.000000	0.000000	1.072878	-0.164373	-0.540262	0.000000	0.000000	4.000000	30.000000	0.000000
2046.660094	0.156954	0.558850	0.185801	86.295143	67.159531	91.327835	2.975260	0.000000	-4.018436	0.000000	0.000000	0.000000	1.072878	-0.164373	-0.540262	0.000000	0.000000	4.000000	30.000000	0.000000
2046.663427	0.156954	0.558850	0.185801	86.128036	70.742073	94.810143	2.929760	0.000000	-4.051729	0.000000	0.000000	0.000000	1.072878	-0.164373	-0.540262	0.000000	0.000000	4.000000	30.000000	0.000000
2046.666760	0.160540	0.558318	0.183952	86.128036	70.742073	94.810143	2.929760	0.000000	-4.051729	0.000000	0.000000	0.000000	1.075670	-0.159492	-0.554780	0.000000	0.000000	4.000000	30.000000	0.000000
2046.670094	0.160540	0.558318	0.183952	86.128036	70.742073	94.810143	2.929760	0.000000	-4.051729	0.000000	0.000000	0.000000	1.075670	-0.159492	-0.554780	0.000000	0.000000	4.000000	30.000000	0.000000
2046.673427	0.160540	0.558318	0.183952	86.014198	72.391289	96.345383	2.883846	0.000000	-4.084536	0.000000	0.000000	0.000000	1.075670	-0.159492	-0.554780	0.000000	0.000000	4.000000	30.000000	0.000000
2046.676760	0.163987	0.557787	0.182112	86.014198	72.391289	96.345383	2.883846	0.000000	-4.084536	0.000000	0.000000	0.000000	1.034172	-0.159218	-0.552009	0.000000	0.000000	4.000000	30.000000	0.000000
2046.680094	0.163987	0.557787	0.182112	86.014198	72.391289	96.345383	2.883846	0.000000	-4.084536	0.000000	0.000000	0.000000	1.034172	-0.159218	-0.552009	0.000000	0.000000	4.000000	30.000000	0.000000
2046.683427	0.163987	0.557787	0.182112	85.991470	72.353638	96.026085	2.839209	0.000000	-4.115689	0.000000	0.000000	0.000000	1.034172	-0.159218	-0.552009	0.000000	0.000000	4.000000	30.000000	0.000000
2046.686760	0.167251	0.557211	0.180356	85.991470	72.353638	96.026085	2.839209	0.000000	-4.115689	0.000000	0.000000	0.000000	0.979277	-0.172872	-0.526759	0.000000	0.000000	4.000000	30.000000	0.000000
2046.690094	0.167251	0.557211	0.180356	85.991470	72.353638	96.026085	2.839209	0.000000	-4.115689	0.000000	0.000000	0.000000	0.979277	-0.172872	-0.526759	0.000000	0.000000	4.000000	30.000000	0.000000
2046.693427	0.167251	0.557211	0.180356	85.955956	71.676208	95.092743	2.796948	0.000000	-4.144524	0.000000	0.000000	0.000000	0.979277	-0.172872	-0.526759	0.000000	0.000000	4.000000	30.000000	0.000000
2046.696760	0.170239	0.556605	0.178692	85.955956	71.676208	95.092743	2.796948	0.000000	-4.144524	0.000000	0.000000	0.000000	0.896391	-0.181819	-0.499091	0.000000	0.000000	4.000000	30.000000	0.000000
2046.700094	0.170239	0.556605	0.178692	85.955956	71.676208	95.092743	2.796948	0.000000	-4.144524	0.000000	0.000000	0.000000	0.896391	-0.181819	-0.499091	0.000000	0.000000	4.000000	30.000000	0.000000
2046.703427	0.170239	0.556605	0.178692	85.886246	70.793785	93.978386	2.757802	0.000000	-4.170676	0.000000	0.000000	0.000000	0.896391	-0.181819	-0.499091	0.000000	0.000000	4.000000	30.000000	0.000000
2046.706760	0.172996	0.555995	0.177163	85.886246	70.793785	93.978386	2.757802	0.000000	-4.170676	0.000000	0.000000	0.000000	0.827139	-0.183088	-0.458783	0.000000	0.000000	4.000000	30.000000	0.000000
2046.710094	0.172996	0.555995	0.177163	85.886246	70.793785	93.978386	2.757802	0.000000	-4.170676	0.000000	0.000000	0.000000	0.827139	-0.183088	-0.458783	0.000000	0.000000	4.000000	30.000000	0.000000
2046.713427	0.172996	0.555995	0.177163	85.733315	70.928726	93.986015	2.721863	0.000000	-4.194217	0.000000	0.000000	0.000000	0.827139	-0.183088	-0.458783	0.000000	0.000000	4.000000	30.000000	0.000000
2046.716760	0.175423	0.555355	0.175749	85.733315	70.928726	93.986015	2.721863	0.000000	-4.194217	0.000000	0.000000	0.000000	0.727848	-0.192023	-0.423972	0.000000	0.000000	4.000000	30.000000	0.000000
2046.720094	0.175423	0.555355	0.175749	85.733315	70.928726	93.986015	2.721863	0.000000	-4.194217	0.000000	0.000000	0.000000	0.727848	-0.192023	-0.423972	0.000000	0.000000	4.000000	30.000000	0.000000
2046.723427	0.175423	0.555355	0.175749	85.392365	72.779358	95.900970	2.689610	0.000000	-4.214973	0.000000	0.000000	0.000000	0.727848	-0.192023	-0.423972	0.000000	0.000000	4.000000	30.000000	0.000000
2046.726760	0.177694	0.554736	0.174381	85.392365	72.779358	95.900970	2.689610	0.000000	-4.214973	0.000000	0.000000	0.000000	0.681294	-0.185572	-0.410421	0.000000	0.000000	4.000000	30.000000	0.000000
2046.730094	0.177694	0.554736	0.174381	85.392365	72.779358	95.900970	2.689610	0.000000	-4.214973	0.000000	0.000000	0.000000	0.681294	-0.185572	-0.410421	0.000000	0.000000	4.000000	30.000000	0.000000
2046.733427	0.177694	0.554736	0.174381	84.869011	75.992508	99.361557	2.659012	0.000000	-4.234342	0.000000	0.000000	0.000000	0.681294	-0.185572	-0.410421	0.000000	0.000000	4.000000	30.000000	0.000000
2046.736760	0.179781	0.554139	0.173069	84.869011	75.992508	99.361557	2.659012	0.000000	-4.234342	0.000000	0.000000	0.000000	0.626096	-0.179168	-0.393785	0.000000	0.000000	4.000000	30.000000	0.000000
2046.740094	0.179781	0.554139	0.173069	84.869011	75.992508	99.361557	2.659012	0.000000	-4.234342	0.000000	0.000000	0.000000	0.626096	-0.179168	-0.393785	0.000000	0.000000	4.000000	30.000000	0.000000
2046.743427	0.179781	0.554139	0.173069	84.244659	79.465851	103.182411	2.630359	0.000000	-4.252201	0.000000	0.000000	0.000000	0.626096	-0.179168	-0.393785	0.000000	0.000000	4.000000	30.000000	0.000000
2046.746760	0.181638	0.553517	0.171762	84.244659	79.465851	103.182411	2.630359	0.000000	-4.252201	0.000000	0.000000	0.000000	0.557086	-0.186489	-0.392145	0.000000	0.000000	4.000000	30.000000	0.000000
2046.750094	0.181638	0.553517	0.171762	84.244659	79.465851	103.182411	2.630359	0.000000	-4.252201	0.000000	0.000000	0.000000	0.557086	-0.186489	-0.392145	0.000000	0.000000	4.000000	30.000000	0.000000
2046.753427	0.181638	0.553517	0.171762	83.623390	82.532188	106.612244	2.603385	0.000000	-4.268769	0.000000	0.000000	0.000000	0.557086	-0.186489	-0.392145	0.000000	0.000000	4.000000	30.000000	0.000000
2046.756760	0.183292	0.552943	0.170443	83.623390	82.532188	106.612244	2.603385	0.000000	-4.268769	0.000000	0.000000	0.000000	0.496354	-0.172379	-0.395591	0.000000	0.000000	4.000000	30.000000	0.000000
2046.760094	0.183292	0.552943	0.170443	83.623390	82.532188	106.612244	2.603385	0.000000	-4.268769	0.000000	0.000000	0.000000	0.496354	-0.172379	-0.395591	0.000000	0.000000	4.000000	30.000000	0.000000
2046.763427	0.183292	0.552943	0.170443	83.055305	85.119720	109.532448	2.577679	0.000000	-4.284340	0.000000	0.000000	0.000000	0.496354	-0.172379	-0.395591	0.000000	0.000000	4.000000	30.000000	0.000000
2046.766760	0.184777	0.552344	0.169116	83.055305	85.119720	109.532448	2.577679	0.000000	-4.284340	0.000000	0.000000	0.000000	0.445594	-0.179666	-0.398237	0.000000	0.000000	4.000000	30.000000	0.000000
2046.770094	0.184777	0.552344	0.169116	83.055305	85.119720	109.532448	2.577679	0.000000	-4.284340	0.000000	0.000000	0.000000	0.445594	-0.179666	-0.398237	0.000000	0.000000	4.000000	30.000000	0.000000
2046.773427	0.184777	0.552344	0.169116	82.586029	87.108345	111.782730	2.553018	0.000000	-4.299082	0.000000	0.000000	0.000000	0.445594	-0.179666	-0.398237	0.000000	0.000000	4.000000	30.000000	0.000000
2046.776760	0.186095	0.551685	0.167785	82.586029	87.108345	111.782730	2.553018	0.000000	-4.299082	0.000000	0.000000	0.000000	0.395405	-0.197619	-0.399116	0.000000	0.000000	4.000000	30.000000	0.000000
2046.780094	0.186095	0.551685	0.167785	82.586029	87.108345	111.782730	2.553018	0.000000	-4.299082	0.000000	0.000000	0.000000	0.395405	-0.197619	-0.399116	0.000000	0.000000	4.000000	30.000000	0.000000
2046.783427	0.186095	0.551685	0.167785	82.230011	88.516090	113.370567	2.529429	0.000000	-4.313002	0.000000	0.000000	0.000000	0.395405	-0.197619	-0.399116	0.000000	0.000000	4.000000	30.000000	0.000000
2046.786760	0.187304	0.551002	0.166430	82.230011	88.516090	113.370567	2.529429	0.000000	-4.313002	0.000000	0.000000	0.000000	0.362694	-0.204816	-0.406607	0.000000	0.000000	4.000000	30.000000	0.000000
2046.790094	0.187304	0.551002	0.166430	82.230011	88.516090	113.370567	2.529429	0.000000	-4.313002	0.000000	0.000000	0.000000	0.362694	-0.204816	-0.406607	0.000000	0.000000	4.000000	30.000000	0.000000
2046.793427	0.187304	0.551002	0.166430	81.945389	89.434570	114.424492	2.506261	0.000000	-4.326506	0.000000	0.000000	0.000000	0.362694	-0.204816	-0.406607	0.000000	0.000000	4.000000	30.000000	0.000000
2046.796760	0.188353	0.550245	0.165091	81.945389	89.434570	114.424492	2.506261	0.000000	-4.326506	0.000000	0.000000	0.000000	0.314448	-0.227182	-0.401507	0.000000	0.000000	4.000000	30.000000	0.000000
2046.800094	0.188353	0.550245	0.165091	81.945389	89.434570	114.424492	2.506261	0.000000	-4.326506	0.000000	0.000000	0.000000	0.314448	-0.227182	-0.401507	0.000000	0.000000	4.000000	30.000000	0.000000
2046.803427	0.188353	0.550245	0.165091	81.678131	89.992302	115.112976	2.484308	0.000000	-4.339149	0.000000	0.000000	0.000000	0.314448	-0.227182	-0.401507	0.000000	0.000000	4.000000	30.000000	0.000000
2046.806760	0.189240	0.549540	0.163770	81.678131	89.992302	115.112976	2.484308	0.000000	-4.339149	0.000000	0.000000	0.000000	0.266368	-0.211467	-0.396412	0.000000	0.000000	4.000000	30.000000	0.000000
2046.810094	0.189240	0.549540	0.163770	81.678131	89.992302	115.112976	2.484308	0.000000	-4.339149	0.000000	0.000000	0.000000	0.266368	-0.211467	-0.396412	0.000000	0.000000	4.000000	30.000000	0.000000
2046.813427	0.189240	0.549540	0.163770	81.369469	90.143219	115.439896	2.463551	0.000000	-4.350968	0.000000	0.000000	0.000000	0.266368	-0.211467	-0.396412	0.000000	0.000000	4.000000	30.000000	0.000000
2046.816760	0.189960	0.548897	0.162542	81.369469	90.143219	115.439896	2.463551	0.000000	-4.350968	0.000000	0.000000	0.000000	0.215782	-0.192903	-0.368568	0.000000	0.000000	4.000000	30.000000	0.000000
2046.820094	0.189960	0.548897	0.162542	81.369469	90.143219	115.439896	2.463551	0.000000	-4.350968	0.000000	0.000000	0.000000	0.215782	-0.192903	-0.368568	0.000000	0.000000	4.000000	30.000000	0.000000
2046.823427	0.189960	0.548897	0.162542	81.014107	89.819984	115.347427	2.444896	0.000000	-4.361477	0.000000	0.000000	0.000000	0.215782	-0.192903	-0.368568	0.000000	0.000000	4.000000	30.000000	0.000000
2046.826760	0.190509	0.548386	0.161397	81.014107	89.819984	115.347427	2.444896	0.000000	-4.361477	0.000000	0.000000	0.000000	0.164725	-0.153185	-0.343287	0.000000	0.000000	4.000000	30.000000	0.000000
2046.830094	0.190509	0.548386	0.161397	81.014107	89.819984	115.347427	2.444896	0.000000	-4.361477	0.000000	0.000000	0.000000	0.164725	-0.153185	-0.343287	0.000000	0.000000	4.000000	30.000000	0.000000
2046.833427	0.190509	0.548386	0.161397	80.666428	89.160263	114.916695	2.428255	0.000000	-4.370764	0.000000	0.000000	0.000000	0.164725	-0.153185	-0.343287	0.000000	0.000000	4.000000	30.000000	0.000000
2046.836760	0.190934	0.547997	0.160381	80.666428	89.160263	114.916695	2.428255	0.000000	-4.370764	0.000000	0.000000	0.000000	0.127667	-0.116761	-0.304825	0.000000	0.000000	4.000000	30.000000	0.000000
2046.840094	0.190934	0.547997	0.160381	80.666428	89.160263	114.916695	2.428255	0.000000	-4.370764	0.000000	0.000000	0.000000	0.127667	-0.116761	-0.304825	0.000000	0.000000	4.000000	30.000000	0.000000
2046.843427	0.190934	0.547997	0.160381	80.398804	88.320976	114.252686	2.413836	0.000000	-4.378744	0.000000	0.000000	0.000000	0.127667	-0.116761	-0.304825	0.000000	0.000000	4.000000	30.000000	0.000000
2046.846760	0.191217	0.547719	0.159428	80.398804	88.320976	114.252686	2.413836	0.000000	-4.378744	0.000000	0.000000	0.000000	0.084795	-0.083382	-0.285994	0.000000	0.000000	4.000000	30.000000	0.000000
2046.850094	0.191217	0.547719	0.159428	80.398804	88.320976	114.252686	2.413836	0.000000	-4.378744	0.000000	0.000000	0.000000	0.084795	-0.083382	-0.285994	0.000000	0.000000	4.000000	30.000000	0.000000
2046.853427	0.191217	0.547719	0.159428	80.288818	87.406502	113.392639	2.401016	0.000000	-4.385787	0.000000	0.000000	0.000000	0.084795	-0.083382	-0.285994	0.000000	0.000000	4.000000	30.000000	0.000000
2046.856760	0.191217	0.547719	0.159428	80.288818	87.406502	113.392639	2.401016	0.000000	-4.385787	0.000000	0.000000	0.000000	0.084795	-0.083382	-0.285994	0.000000	0.000000	4.000000	30.000000	0.000000
2046.860094	0.191399	0.547522	0.158567	80.288818	87.406502	113.392639	2.401016	0.000000	-4.385787	0.000000	0.000000	0.000000	0.054480	-0.059291	-0.258374	0.000000	0.000000	4.000000	30.000000	0.000000
2046.863427	0.191399	0.547522	0.158567	80.284004	86.544502	112.511398	2.401016	0.000000	-4.385787	0.000000	0.000000	0.000000	0.054480	-0.059291	-0.258374	0.000000	0.000000	4.000000	30.000000	0.000000
2046.866760	0.191442	0.547364	0.157778	80.284004	86.544502	112.511398	2.401016	0.000000	-4.385787	0.000000	0.000000	0.000000	0.012945	-0.047219	-0.236473	0.000000	0.000000	4.000000	30.000000	0.000000
2046.870094	0.191442	0.547364	0.157778	80.284004	86.544502	112.511398	2.401016	0.000000	-4.385787	0.000000	0.000000	0.000000	0.012945	-0.047219	-0.236473	0.000000	0.000000	4.000000	30.000000	0.000000
2046.873427	0.191442	0.547364	0.157778	80.274979	85.904198	111.869843	2.380414	0.000000	-4.397002	0.000000	0.000000	0.000000	0.012945	-0.047219	-0.236473	0.000000	0.000000	4.000000	30.000000	0.000000
2046.876760	0.191442	0.547364	0.157778	80.274979	85.904198	111.869843	2.380414	0.000000	-4.397002	0.000000	0.000000	0.000000	0.012945	-0.047219	-0.236473	0.000000	0.000000	4.000000	30.000000	0.000000
2046.880094	0.191388	0.547292	0.156988	80.274979	85.904198	111.869843	2.380414	0.000000	-4.397002	0.000000	0.000000	0.000000	-0.016224	-0.021600	-0.237040	0.000000	0.000000	4.000000	30.000000	0.000000
2046.883427	0.191388	0.547292	0.156988	80.298828	85.555443	111.515862	2.380414	0.000000	-4.397002	0.000000	0.000000	0.000000	-0.016224	-0.021600	-0.237040	0.000000	0.000000	4.000000	30.000000	0.000000
2046.886760	0.191090	0.547215	0.156237	80.298828	85.555443	111.515862	2.380414	0.000000	-4.397002	0.000000	0.000000	0.000000	-0.089430	-0.023144	-0.225476	0.000000	0.000000	4.000000	30.000000	0.000000
2046.890094	0.191090	0.547215	0.156237	80.298828	85.555443	111.515862	2.380414	0.000000	-4.397002	0.000000	0.000000	0.000000	-0.089430	-0.023144	-0.225476	0.000000	0.000000	4.000000	30.000000	0.000000
2046.893427	0.191090	0.547215	0.156237	80.390205	85.467636	111.396324	2.364585	0.000000	-4.405535	0.000000	0.000000	0.000000	-0.089430	-0.023144	-0.225476	0.000000	0.000000	4.000000	30.000000	0.000000
2046.896760	0.191090	0.547215	0.156237	80.390205	85.467636	111.396324	2.364585	0.000000	-4.405535	0.000000	0.000000	0.000000	-0.089430	-0.023144	-0.225476	0.000000	0.000000	4.000000	30.000000	0.000000
2046.900094	0.190507	0.547163	0.155494	80.390205	85.467636	111.396324	2.364585	0.000000	-4.405535	0.000000	0.000000	0.000000	-0.174660	-0.015625	-0.222757	0.000000	0.000000	4.000000	30.000000	0.000000
2046.903427	0.190507	0.547163	0.155494	80.540131	85.628510	111.515160	2.364585	0.000000	-4.405535	0.000000	0.000000	0.000000	-0.174660	-0.015625	-0.222757	0.000000	0.000000	4.000000	30.000000	0.000000
2046.906760	0.189608	0.547116	0.154754	80.540131	85.628510	111.515160	2.364585	0.000000	-4.405535	0.000000	0.000000	0.000000	-0.269654	-0.014150	-0.221942	0.000000	0.000000	4.000000	30.000000	0.000000
2046.910094	0.189608	0.547116	0.154754	80.540131	85.628510	111.515160	2.364585	0.000000	-4.405535	0.000000	0.000000	0.000000	-0.269654	-0.014150	-0.221942	0.000000	0.000000	4.000000	30.000000	0.000000
2046.913427	0.189608	0.547116	0.154754	80.686958	85.818886	111.705452	2.356455	0.000000	-4.409889	0.000000	0.000000	0.000000	-0.269654	-0.014150	-0.221942	0.000000	0.000000	4.000000	30.000000	0.000000
2046.916760	0.188388	0.547088	0.153996	80.686958	85.818886	111.705452	2.356455	0.000000	-4.409889	0.000000	0.000000	0.000000	-0.366040	-0.008264	-0.227378	0.000000	0.000000	4.000000	30.000000	0.000000
2046.920094	0.188388	0.547088	0.153996	80.686958	85.818886	111.705452	2.356455	0.000000	-4.409889	0.000000	0.000000	0.000000	-0.366040	-0.008264	-0.227378	0.000000	0.000000	4.000000	30.000000	0.000000
2046.923427	0.188388	0.547088	0.153996	80.767982	86.097305	112.052574	2.355194	0.000000	-4.410563	0.000000	0.000000	0.000000	-0.366040	-0.008264	-0.227378	0.000000	0.000000	4.000000	30.000000	0.000000
2046.926760	0.186896	0.547125	0.153271	80.767982	86.097305	112.052574	2.355194	0.000000	-4.410563	0.000000	0.000000	0.000000	-0.447586	0.011002	-0.217459	0.000000	0.000000	4.000000	30.000000	0.000000
2046.930094	0.186896	0.547125	0.153271	80.767982	86.097305	112.052574	2.355194	0.000000	-4.410563	0.000000	0.000000	0.000000	-0.447586	0.011002	-0.217459	0.000000	0.000000	4.000000	30.000000	0.000000
2046.933427	0.186896	0.547125	0.153271	80.791565	86.449036	112.539909	2.356053	0.000000	-4.410104	0.000000	0.000000	0.000000	-0.447586	0.011002	-0.217459	0.000000	0.000000	4.000000	30.000000	0.000000
2046.936760	0.185181	0.547220	0.152526	80.791565	86.449036	112.539909	2.356053	0.000000	-4.410104	0.000000	0.000000	0.000000	-0.514491	0.028642	-0.223557	0.000000	0.000000	4.000000	30.000000	0.000000
2046.940094	0.185181	0.547220	0.152526	80.791565	86.449036	112.539909	2.356053	0.000000	-4.410104	0.000000	0.000000	0.000000	-0.514491	0.028642	-0.223557	0.000000	0.000000	4.000000	30.000000	0.000000
2046.943427	0.185181	0.547220	0.152526	80.815178	86.763535	113.007355	2.358110	0.000000	-4.409004	0.000000	0.000000	0.000000	-0.514491	0.028642	-0.223557	0.000000	0.000000	4.000000	30.000000	0.000000
2046.946760	0.183259	0.547399	0.151807	80.815178	86.763535	113.007355	2.358110	0.000000	-4.409004	0.000000	0.000000	0.000000	-0.576690	0.053555	-0.215858	0.000000	0.000000	4.000000	30.000000	0.000000
2046.950094	0.183259	0.547399	0.151807	80.815178	86.763535	113.007355	2.358110	0.000000	-4.409004	0.000000	0.000000	0.000000	-0.576690	0.053555	-0.215858	0.000000	0.000000	4.000000	30.000000	0.000000
2046.953427	0.183259	0.547399	0.151807	80.828087	87.024216	113.437004	2.361842	0.000000	-4.407006	0.000000	0.000000	0.000000	-0.576690	0.053555	-0.215858	0.000000	0.000000	4.000000	30.000000	0.000000
2046.956760	0.181246	0.547660	0.151076	80.828087	87.024216	113.437004	2.361842	0.000000	-4.407006	0.000000	0.000000	0.000000	-0.603966	0.078314	-0.219111	0.000000	0.000000	4.000000	30.000000	0.000000
2046.960094	0.181246	0.547660	0.151076	80.828087	87.024216	113.437004	2.361842	0.000000	-4.407006	0.000000	0.000000	0.000000	-0.603966	0.078314	-0.219111	0.000000	0.000000	4.000000	30.000000	0.000000
2046.963427	0.181246	0.547660	0.151076	80.828278	87.220467	113.817131	2.366082	0.000000	-4.404731	0.000000	0.000000	0.000000	-0.603966	0.078314	-0.219111	0.000000	0.000000	4.000000	30.000000	0.000000
2046.966760	0.179158	0.547993	0.150387	80.828278	87.220467	113.817131	2.366082	0.000000	-4.404731	0.000000	0.000000	0.000000	-0.626371	0.099987	-0.206746	0.000000	0.000000	4.000000	30.000000	0.000000
2046.970094	0.179158	0.547993	0.150387	80.828278	87.220467	113.817131	2.366082	0.000000	-4.404731	0.000000	0.000000	0.000000	-0.626371	0.099987	-0.206746	0.000000	0.000000	4.000000	30.000000	0.000000
2046.973427	0.179158	0.547993	0.150387	80.828979	87.368523	114.148010	2.371372	0.000000	-4.401885	0.000000	0.000000	0.000000	-0.626371	0.099987	-0.206746	0.000000	0.000000	4.000000	30.000000	0.000000
2046.976760	0.177057	0.548418	0.149736	80.828979	87.368523	114.148010	2.371372	0.000000	-4.401885	0.000000	0.000000	0.000000	-0.630166	0.127509	-0.195260	0.000000	0.000000	4.000000	30.000000	0.000000
2046.980094	0.177057	0.548418	0.149736	80.828979	87.368523	114.148010	2.371372	0.000000	-4.401885	0.000000	0.000000	0.000000	-0.630166	0.127509	-0.195260	0.000000	0.000000	4.000000	30.000000	0.000000
2046.983427	0.177057	0.548418	0.149736	80.842056	87.433235	114.389870	2.377285	0.000000	-4.398695	0.000000	0.000000	0.000000	-0.630166	0.127509	-0.195260	0.000000	0.000000	4.000000	30.000000	0.000000
2046.986760	0.174878	0.548895	0.149111	80.842056	87.433235	114.389870	2.377285	0.000000	-4.398695	0.000000	0.000000	0.000000	-0.653823	0.143076	-0.187587	0.000000	0.000000	4.000000	30.000000	0.000000
2046.990094	0.174878	0.548895	0.149111	80.842056	87.433235	114.389870	2.377285	0.000000	-4.398695	0.000000	0.000000	0.000000	-0.653823	0.143076	-0.187587	0.000000	0.000000	4.000000	30.000000	0.000000
2046.993427	0.174878	0.548895	0.149111	80.855782	87.472572	114.610107	2.384120	0.000000	-4.394993	0.000000	0.000000	0.000000	-0.653823	0.143076	-0.187587	0.000000	0.000000	4.000000	30.000000	0.000000
2046.996760	0.172627	0.549375	0.148535	80.855782	87.472572	114.610107	2.384120	0.000000	-4.394993	0.000000	0.000000	0.000000	-0.675328	0.143836	-0.172891	0.000000	0.000000	4.000000	30.000000	0.000000
2047.000094	0.172627	0.549375	0.148535	80.855782	87.472572	114.610107	2.384120	0.000000	-4.394993	0.000000	0.000000	0.000000	-0.675328	0.143836	-0.172891	0.000000	0.000000	4.000000	30.000000	0.000000
2047.003427	0.172627	0.549375	0.148535	80.868385	87.485870	114.812233	2.392140	0.000000	-4.390634	0.000000	0.000000	0.000000	-0.675328	0.143836	-0.172891	0.000000	0.000000	4.000000	30.000000	0.000000
2047.006760	0.170322	0.549886	0.147960	80.868385	87.485870	114.812233	2.392140	0.000000	-4.390634	0.000000	0.000000	0.000000	-0.691517	0.153386	-0.172549	0.000000	0.000000	4.000000	30.000000	0.000000
2047.010094	0.170322	0.549886	0.147960	80.868385	87.485870	114.812233	2.392140	0.000000	-4.390634	0.000000	0.000000	0.000000	-0.691517	0.153386	-0.172549	0.000000	0.000000	4.000000	30.000000	0.000000
2047.013427	0.170322	0.549886	0.147960	80.880852	87.488914	115.014961	2.400652	0.000000	-4.385985	0.000000	0.000000	0.000000	-0.691517	0.153386	-0.172549	0.000000	0.000000	4.000000	30.000000	0.000000
2047.016760	0.167869	0.550389	0.147379	80.880852	87.488914	115.014961	2.400652	0.000000	-4.385985	0.000000	0.000000	0.000000	-0.735900	0.150988	-0.174072	0.000000	0.000000	4.000000	30.000000	0.000000
2047.020094	0.167869	0.550389	0.147379	80.880852	87.488914	115.014961	2.400652	0.000000	-4.385985	0.000000	0.000000	0.000000	-0.735900	0.150988	-0.174072	0.000000	0.000000	4.000000	30.000000	0.000000
2047.023427	0.167869	0.550389	0.147379	80.893379	87.520859	115.259415	2.410240	0.000000	-4.380724	0.000000	0.000000	0.000000	-0.735900	0.150988	-0.174072	0.000000	0.000000	4.000000	30.000000	0.000000
2047.026760	0.165325	0.550919	0.146771	80.893379	87.520859	115.259415	2.410240	0.000000	-4.380724	0.000000	0.000000	0.000000	-0.763257	0.158823	-0.182370	0.000000	0.000000	4.000000	30.000000	0.000000
2047.030094	0.165325	0.550919	0.146771	80.893379	87.520859	115.259415	2.410240	0.000000	-4.380724	0.000000	0.000000	0.000000	-0.763257	0.158823	-0.182370	0.000000	0.000000	4.000000	30.000000	0.000000
2047.033427	0.165325	0.550919	0.146771	80.905731	87.548004	115.504509	2.420258	0.000000	-4.375197	0.000000	0.000000	0.000000	-0.763257	0.158823	-0.182370	0.000000	0.000000	4.000000	30.000000	0.000000
2047.036760	0.162711	0.551434	0.146097	80.905731	87.548004	115.504509	2.420258	0.000000	-4.375197	0.000000	0.000000	0.000000	-0.784198	0.154706	-0.202251	0.000000	0.000000	4.000000	30.000000	0.000000
2047.040094	0.162711	0.551434	0.146097	80.905731	87.548004	115.504509	2.420258	0.000000	-4.375197	0.000000	0.000000	0.000000	-0.784198	0.154706	-0.202251	0.000000	0.000000	4.000000	30.000000	0.000000
2047.043427	0.162711	0.551434	0.146097	80.919769	87.602310	115.788124	2.430082	0.000000	-4.369749	0.000000	0.000000	0.000000	-0.784198	0.154706	-0.202251	0.000000	0.000000	4.000000	30.000000	0.000000
2047.046760	0.159969	0.551970	0.145366	80.919769	87.602310	115.788124	2.430082	0.000000	-4.369749	0.000000	0.000000	0.000000	-0.822415	0.160690	-0.219451	0.000000	0.000000	4.000000	30.000000	0.000000
2047.050094	0.159969	0.551970	0.145366	80.919769	87.602310	115.788124	2.430082	0.000000	-4.369749	0.000000	0.000000	0.000000	-0.822415	0.160690	-0.219451	0.000000	0.000000	4.000000	30.000000	0.000000
2047.053427	0.159969	0.551970	0.145366	80.935471	87.700478	116.110634	2.440243	0.000000	-4.364082	0.000000	0.000000	0.000000	-0.822415	0.160690	-0.219451	0.000000	0.000000	4.000000	30.000000	0.000000
2047.056760	0.157264	0.552520	0.144495	80.935471	87.700478	116.110634	2.440243	0.000000	-4.364082	0.000000	0.000000	0.000000	-0.811551	0.164876	-0.261142	0.000000	0.000000	4.000000	30.000000	0.000000
2047.060094	0.157264	0.552520	0.144495	80.935471	87.700478	116.110634	2.440243	0.000000	-4.364082	0.000000	0.000000	0.000000	-0.811551	0.164876	-0.261142	0.000000	0.000000	4.000000	30.000000	0.000000
2047.063427	0.157264	0.552520	0.144495	80.952690	87.837463	116.472427	2.448529	0.000000	-4.359439	0.000000	0.000000	0.000000	-0.811551	0.164876	-0.261142	0.000000	0.000000	4.000000	30.000000	0.000000
2047.066760	0.154544	0.553068	0.143520	80.952690	87.837463	116.472427	2.448529	0.000000	-4.359439	0.000000	0.000000	0.000000	-0.815982	0.164548	-0.292504	0.000000	0.000000	4.000000	30.000000	0.000000
2047.070094	0.154544	0.553068	0.143520	80.952690	87.837463	116.472427	2.448529	0.000000	-4.359439	0.000000	0.000000	0.000000	-0.815982	0.164548	-0.292504	0.000000	0.000000	4.000000	30.000000	0.000000
2047.073427	0.154544	0.553068	0.143520	80.972961	88.014465	116.846603	2.455714	0.000000	-4.355395	0.000000	0.000000	0.000000	-0.815982	0.164548	-0.292504	0.000000	0.000000	4.000000	30.000000	0.000000
2047.076760	0.151835	0.553595	0.142418	80.972961	88.014465	116.846603	2.455714	0.000000	-4.355395	0.000000	0.000000	0.000000	-0.812714	0.158207	-0.330711	0.000000	0.000000	4.000000	30.000000	0.000000
2047.080094	0.151835	0.553595	0.142418	80.972961	88.014465	116.846603	2.455714	0.000000	-4.355395	0.000000	0.000000	0.000000	-0.812714	0.158207	-0.330711	0.000000	0.000000	4.000000	30.000000	0.000000
2047.083427	0.151835	0.553595	0.142418	80.999786	88.268639	117.309196	2.461286	0.000000	-4.352249	0.000000	0.000000	0.000000	-0.812714	0.158207	-0.330711	0.000000	0.000000	4.000000	30.000000	0.000000
2047.086760	0.149137	0.554135	0.141183	80.999786	88.268639	117.309196	2.461286	0.000000	-4.352249	0.000000	0.000000	0.000000	-0.809532	0.161748	-0.370619	0.000000	0.000000	4.000000	30.000000	0.000000
2047.090094	0.149137	0.554135	0.141183	80.999786	88.268639	117.309196	2.461286	0.000000	-4.352249	0.000000	0.000000	0.000000	-0.809532	0.161748	-0.370619	0.000000	0.000000	4.000000	30.000000	0.000000
2047.093427	0.149137	0.554135	0.141183	81.046959	88.540634	117.779388	2.465130	0.000000	-4.350073	0.000000	0.000000	0.000000	-0.809532	0.161748	-0.370619	0.000000	0.000000	4.000000	30.000000	0.000000
2047.096760	0.146362	0.554632	0.139825	81.046959	88.540634	117.779388	2.465130	0.000000	-4.350073	0.000000	0.000000	0.000000	-0.832293	0.149077	-0.407401	0.000000	0.000000	4.000000	30.000000	0.000000
2047.100094	0.146362	0.554632	0.139825	81.046959	88.540634	117.779388	2.465130	0.000000	-4.350073	0.000000	0.000000	0.000000	-0.832293	0.149077	-0.407401	0.000000	0.000000	4.000000	30.000000	0.000000
2047.103427	0.146362	0.554632	0.139825	81.132088	88.824379	118.238907	2.467991	0.000000	-4.348450	0.000000	0.000000	0.000000	-0.832293	0.149077	-0.407401	0.000000	0.000000	4.000000	30.000000	0.000000
2047.106760	0.143587	0.555097	0.138399	81.132088	88.824379	118.238907	2.467991	0.000000	-4.348450	0.000000	0.000000	0.000000	-0.832488	0.139764	-0.427707	0.000000	0.000000	4.000000	30.000000	0.000000
2047.110094	0.143587	0.555097	0.138399	81.132088	88.824379	118.238907	2.467991	0.000000	-4.348450	0.000000	0.000000	0.000000	-0.832488	0.139764	-0.427707	0.000000	0.000000	4.000000	30.000000	0.000000
2047.113427	0.143587	0.555097	0.138399	81.261063	89.136070	118.697189	2.470006	0.000000	-4.347306	0.000000	0.000000	0.000000	-0.832488	0.139764	-0.427707	0.000000	0.000000	4.000000	30.000000	0.000000
2047.116760	0.140722	0.555579	0.136900	81.261063	89.136070	118.697189	2.470006	0.000000	-4.347306	0.000000	0.000000	0.000000	-0.859701	0.144510	-0.449777	0.000000	0.000000	4.000000	30.000000	0.000000
2047.120094	0.140722	0.555579	0.136900	81.261063	89.136070	118.697189	2.470006	0.000000	-4.347306	0.000000	0.000000	0.000000	-0.859701	0.144510	-0.449777	0.000000	0.000000	4.000000	30.000000	0.000000
2047.123427	0.140722	0.555579	0.136900	81.408630	89.439438	119.130959	2.471765	0.000000	-4.346306	0.000000	0.000000	0.000000	-0.859701	0.144510	-0.449777	0.000000	0.000000	4.000000	30.000000	0.000000
2047.126760	0.137805	0.556049	0.135359	81.408630	89.439438	119.130959	2.471765	0.000000	-4.346306	0.000000	0.000000	0.000000	-0.875165	0.140837	-0.462161	0.000000	0.000000	4.000000	30.000000	0.000000
2047.130094	0.137805	0.556049	0.135359	81.408630	89.439438	119.130959	2.471765	0.000000	-4.346306	0.000000	0.000000	0.000000	-0.875165	0.140837	-0.462161	0.000000	0.000000	4.000000	30.000000	0.000000
2047.133427	0.137805	0.556049	0.135359	81.539513	89.772339	119.607307	2.473401	0.000000	-4.345376	0.000000	0.000000	0.000000	-0.875165	0.140837	-0.462161	0.000000	0.000000	4.000000	30.000000	0.000000
2047.136760	0.134893	0.556506	0.133763	81.539513	89.772339	119.607307	2.473401	0.000000	-4.345376	0.000000	0.000000	0.000000	-0.873519	0.137113	-0.478727	0.000000	0.000000	4.000000	30.000000	0.000000
2047.140094	0.134893	0.556506	0.133763	81.539513	89.772339	119.607307	2.473401	0.000000	-4.345376	0.000000	0.000000	0.000000	-0.873519	0.137113	-0.478727	0.000000	0.000000	4.000000	30.000000	0.000000
2047.143427	0.134893	0.556506	0.133763	81.615410	90.180824	120.196991	2.474262	0.000000	-4.344885	0.000000	0.000000	0.000000	-0.873519	0.137113	-0.478727	0.000000	0.000000	4.000000	30.000000	0.000000
2047.146760	0.131994	0.556989	0.132142	81.615410	90.180824	120.196991	2.474262	0.000000	-4.344885	0.000000	0.000000	0.000000	-0.869668	0.145036	-0.486248	0.000000	0.000000	4.000000	30.000000	0.000000
2047.150094	0.131994	0.556989	0.132142	81.615410	90.180824	120.196991	2.474262	0.000000	-4.344885	0.000000	0.000000	0.000000	-0.869668	0.145036	-0.486248	0.000000	0.000000	4.000000	30.000000	0.000000
2047.153427	0.131994	0.556989	0.132142	81.645294	90.612244	120.768906	2.474686	0.000000	-4.344644	0.000000	0.000000	0.000000	-0.869668	0.145036	-0.486248	0.000000	0.000000	4.000000	30.000000	0.000000
2047.156760	0.129184	0.557492	0.130442	81.645294	90.612244	120.768906	2.474686	0.000000	-4.344644	0.000000	0.000000	0.000000	-0.843020	0.151007	-0.510030	0.000000	0.000000	4.000000	30.000000	0.000000
2047.160094	0.129184	0.557492	0.130442	81.645294	90.612244	120.768906	2.474686	0.000000	-4.344644	0.000000	0.000000	0.000000	-0.843020	0.151007	-0.510030	0.000000	0.000000	4.000000	30.000000	0.000000
2047.163427	0.129184	0.557492	0.130442	81.671143	91.076630	121.116234	2.473261	0.000000	-4.345455	0.000000	0.000000	0.000000	-0.843020	0.151007	-0.510030	0.000000	0.000000	4.000000	30.000000	0.000000
2047.166760	0.126404	0.557996	0.128661	81.671143	91.076630	121.116234	2.473261	0.000000	-4.345455	0.000000	0.000000	0.000000	-0.834104	0.150951	-0.534548	0.000000	0.000000	4.000000	30.000000	0.000000
2047.170094	0.126404	0.557996	0.128661	81.671143	91.076630	121.116234	2.473261	0.000000	-4.345455	0.000000	0.000000	0.000000	-0.834104	0.150951	-0.534548	0.000000	0.000000	4.000000	30.000000	0.000000
2047.173427	0.126404	0.557996	0.128661	81.722794	91.538536	121.160057	2.470369	0.000000	-4.347100	0.000000	0.000000	0.000000	-0.834104	0.150951	-0.534548	0.000000	0.000000	4.000000	30.000000	0.000000
2047.176760	0.123626	0.558498	0.126803	81.722794	91.538536	121.160057	2.470369	0.000000	-4.347100	0.000000	0.000000	0.000000	-0.833370	0.150729	-0.557334	0.000000	0.000000	4.000000	30.000000	0.000000
2047.180094	0.123626	0.558498	0.126803	81.722794	91.538536	121.160057	2.470369	0.000000	-4.347100	0.000000	0.000000	0.000000	-0.833370	0.150729	-0.557334	0.000000	0.000000	4.000000	30.000000	0.000000
2047.183427	0.123626	0.558498	0.126803	81.820389	91.847336	120.951530	2.466264	0.000000	-4.349430	0.000000	0.000000	0.000000	-0.833370	0.150729	-0.557334	0.000000	0.000000	4.000000	30.000000	0.000000
2047.186760	0.120820	0.558980	0.124859	81.820389	91.847336	120.951530	2.466264	0.000000	-4.349430	0.000000	0.000000	0.000000	-0.841670	0.144550	-0.583168	0.000000	0.000000	4.000000	30.000000	0.000000
2047.190094	0.120820	0.558980	0.124859	81.820389	91.847336	120.951530	2.466264	0.000000	-4.349430	0.000000	0.000000	0.000000	-0.841670	0.144550	-0.583168	0.000000	0.000000	4.000000	30.000000	0.000000
2047.193427	0.120820	0.558980	0.124859	81.938316	91.555000	120.579926	2.460997	0.000000	-4.352413	0.000000	0.000000	0.000000	-0.841670	0.144550	-0.583168	0.000000	0.000000	4.000000	30.000000	0.000000
2047.196760	0.117945	0.559434	0.122896	81.938316	91.555000	120.579926	2.460997	0.000000	-4.352413	0.000000	0.000000	0.000000	-0.862651	0.136246	-0.588764	0.000000	0.000000	4.000000	30.000000	0.000000
2047.200094	0.117945	0.559434	0.122896	81.938316	91.555000	120.579926	2.460997	0.000000	-4.352413	0.000000	0.000000	0.000000	-0.862651	0.136246	-0.588764	0.000000	0.000000	4.000000	30.000000	0.000000
2047.203427	0.117945	0.559434	0.122896	82.060509	90.429138	119.616600	2.455898	0.000000	-4.355292	0.000000	0.000000	0.000000	-0.862651	0.136246	-0.588764	0.000000	0.000000	4.000000	30.000000	0.000000
2047.206760	0.115054	0.559893	0.120897	82.060509	90.429138	119.616600	2.455898	0.000000	-4.355292	0.000000	0.000000	0.000000	-0.867145	0.137629	-0.599662	0.000000	0.000000	4.000000	30.000000	0.000000
2047.210094	0.115054	0.559893	0.120897	82.060509	90.429138	119.616600	2.455898	0.000000	-4.355292	0.000000	0.000000	0.000000	-0.867145	0.137629	-0.599662	0.000000	0.000000	4.000000	30.000000	0.000000
2047.213427	0.115054	0.559893	0.120897	82.170876	88.888680	118.239288	2.450222	0.000000	-4.358488	0.000000	0.000000	0.000000	-0.867145	0.137629	-0.599662	0.000000	0.000000	4.000000	30.000000	0.000000
2047.216760	0.112176	0.560272	0.118852	82.170876	88.888680	118.239288	2.450222	0.000000	-4.358488	0.000000	0.000000	0.000000	-0.863498	0.113851	-0.613656	0.000000	0.000000	4.000000	30.000000	0.000000
2047.220094	0.112176	0.560272	0.118852	82.170876	88.888680	118.239288	2.450222	0.000000	-4.358488	0.000000	0.000000	0.000000	-0.863498	0.113851	-0.613656	0.000000	0.000000	4.000000	30.000000	0.000000
2047.223427	0.112176	0.560272	0.118852	82.227188	87.201538	116.746208	2.443542	0.000000	-4.362236	0.000000	0.000000	0.000000	-0.863498	0.113851	-0.613656	0.000000	0.000000	4.000000	30.000000	0.000000
2047.226760	0.109262	0.560612	0.116801	82.227188	87.201538	116.746208	2.443542	0.000000	-4.362236	0.000000	0.000000	0.000000	-0.874277	0.101862	-0.615198	0.000000	0.000000	4.000000	30.000000	0.000000
2047.230094	0.109262	0.560612	0.116801	82.227188	87.201538	116.746208	2.443542	0.000000	-4.362236	0.000000	0.000000	0.000000	-0.874277	0.101862	-0.615198	0.000000	0.000000	4.000000	30.000000	0.000000
2047.233427	0.109262	0.560612	0.116801	82.228271	85.454979	115.066422	2.436897	0.000000	-4.365951	0.000000	0.000000	0.000000	-0.874277	0.101862	-0.615198	0.000000	0.000000	4.000000	30.000000	0.000000
2047.236760	0.106393	0.560912	0.114730	82.228271	85.454979	115.066422	2.436897	0.000000	-4.365951	0.000000	0.000000	0.000000	-0.860420	0.089951	-0.621466	0.000000	0.000000	4.000000	30.000000	0.000000
2047.240094	0.106393	0.560912	0.114730	82.228271	85.454979	115.066422	2.436897	0.000000	-4.365951	0.000000	0.000000	0.000000	-0.860420	0.089951	-0.621466	0.000000	0.000000	4.000000	30.000000	0.000000
2047.243427	0.106393	0.560912	0.114730	82.212204	83.770874	112.926918	2.429295	0.000000	-4.370186	0.000000	0.000000	0.000000	-0.860420	0.089951	-0.621466	0.000000	0.000000	4.000000	30.000000	0.000000
2047.246760	0.103541	0.561153	0.112627	82.212204	83.770874	112.926918	2.429295	0.000000	-4.370186	0.000000	0.000000	0.000000	-0.855590	0.072426	-0.630792	0.000000	0.000000	4.000000	30.000000	0.000000
2047.250094	0.103541	0.561153	0.112627	82.212204	83.770874	112.926918	2.429295	0.000000	-4.370186	0.000000	0.000000	0.000000	-0.855590	0.072426	-0.630792	0.000000	0.000000	4.000000	30.000000	0.000000
2047.253427	0.103541	0.561153	0.112627	82.193275	82.148476	110.370247	2.420796	0.000000	-4.374900	0.000000	0.000000	0.000000	-0.855590	0.072426	-0.630792	0.000000	0.000000	4.000000	30.000000	0.000000
2047.256760	0.100737	0.561324	0.110510	82.193275	82.148476	110.370247	2.420796	0.000000	-4.374900	0.000000	0.000000	0.000000	-0.841454	0.051349	-0.635124	0.000000	0.000000	4.000000	30.000000	0.000000
2047.260094	0.100737	0.561324	0.110510	82.193275	82.148476	110.370247	2.420796	0.000000	-4.374900	0.000000	0.000000	0.000000	-0.841454	0.051349	-0.635124	0.000000	0.000000	4.000000	30.000000	0.000000
2047.263427	0.100737	0.561324	0.110510	82.172829	80.717316	108.187721	2.411351	0.000000	-4.380113	0.000000	0.000000	0.000000	-0.841454	0.051349	-0.635124	0.000000	0.000000	4.000000	30.000000	0.000000
2047.266760	0.097931	0.561433	0.108426	82.172829	80.717316	108.187721	2.411351	0.000000	-4.380113	0.000000	0.000000	0.000000	-0.841576	0.032568	-0.625292	0.000000	0.000000	4.000000	30.000000	0.000000
2047.270094	0.097931	0.561433	0.108426	82.172829	80.717316	108.187721	2.411351	0.000000	-4.380113	0.000000	0.000000	0.000000	-0.841576	0.032568	-0.625292	0.000000	0.000000	4.000000	30.000000	0.000000
2047.273427	0.097931	0.561433	0.108426	82.160110	79.505867	106.738663	2.402165	0.000000	-4.385157	0.000000	0.000000	0.000000	-0.841576	0.032568	-0.625292	0.000000	0.000000	4.000000	30.000000	0.000000
2047.276760	0.095168	0.561516	0.106301	82.160110	79.505867	106.738663	2.402165	0.000000	-4.385157	0.000000	0.000000	0.000000	-0.828938	0.025055	-0.637473	0.000000	0.000000	4.000000	30.000000	0.000000
2047.280094	0.095168	0.561516	0.106301	82.160110	79.505867	106.738663	2.402165	0.000000	-4.385157	0.000000	0.000000	0.000000	-0.828938	0.025055	-0.637473	0.000000	0.000000	4.000000	30.000000	0.000000
2047.283427	0.095168	0.561516	0.106301	82.158981	78.659935	106.120865	2.391580	0.000000	-4.390939	0.000000	0.000000	0.000000	-0.828938	0.025055	-0.637473	0.000000	0.000000	4.000000	30.000000	0.000000
2047.286760	0.092450	0.561482	0.104153	82.158981	78.659935	106.120865	2.391580	0.000000	-4.390939	0.000000	0.000000	0.000000	-0.815468	-0.010434	-0.644489	0.000000	0.000000	4.000000	30.000000	0.000000
2047.290094	0.092450	0.561482	0.104153	82.158981	78.659935	106.120865	2.391580	0.000000	-4.390939	0.000000	0.000000	0.000000	-0.815468	-0.010434	-0.644489	0.000000	0.000000	4.000000	30.000000	0.000000
2047.293427	0.092450	0.561482	0.104153	82.170349	78.218811	105.925026	2.379804	0.000000	-4.397332	0.000000	0.000000	0.000000	-0.815468	-0.010434	-0.644489	0.000000	0.000000	4.000000	30.000000	0.000000
2047.296760	0.089721	0.561423	0.101973	82.170349	78.218811	105.925026	2.379804	0.000000	-4.397332	0.000000	0.000000	0.000000	-0.818791	-0.017678	-0.653900	0.000000	0.000000	4.000000	30.000000	0.000000
2047.300094	0.089721	0.561423	0.101973	82.170349	78.218811	105.925026	2.379804	0.000000	-4.397332	0.000000	0.000000	0.000000	-0.818791	-0.017678	-0.653900	0.000000	0.000000	4.000000	30.000000	0.000000
2047.303427	0.089721	0.561423	0.101973	82.196518	78.168617	106.104370	2.367179	0.000000	-4.404141	0.000000	0.000000	0.000000	-0.818791	-0.017678	-0.653900	0.000000	0.000000	4.000000	30.000000	0.000000
2047.306760	0.086976	0.561302	0.099729	82.196518	78.168617	106.104370	2.367179	0.000000	-4.404141	0.000000	0.000000	0.000000	-0.823435	-0.036175	-0.673096	0.000000	0.000000	4.000000	30.000000	0.000000
2047.310094	0.086976	0.561302	0.099729	82.196518	78.168617	106.104370	2.367179	0.000000	-4.404141	0.000000	0.000000	0.000000	-0.823435	-0.036175	-0.673096	0.000000	0.000000	4.000000	30.000000	0.000000
2047.313427	0.086976	0.561302	0.099729	82.224228	78.419250	106.512970	2.353101	0.000000	-4.411679	0.000000	0.000000	0.000000	-0.823435	-0.036175	-0.673096	0.000000	0.000000	4.000000	30.000000	0.000000
2047.316760	0.084199	0.561146	0.097479	82.224228	78.419250	106.512970	2.353101	0.000000	-4.411679	0.000000	0.000000	0.000000	-0.833209	-0.046803	-0.675112	0.000000	0.000000	4.000000	30.000000	0.000000
2047.320094	0.084199	0.561146	0.097479	82.224228	78.419250	106.512970	2.353101	0.000000	-4.411679	0.000000	0.000000	0.000000	-0.833209	-0.046803	-0.675112	0.000000	0.000000	4.000000	30.000000	0.000000
2047.323427	0.084199	0.561146	0.097479	82.233200	79.059532	106.890396	2.338726	0.000000	-4.419317	0.000000	0.000000	0.000000	-0.833209	-0.046803	-0.675112	0.000000	0.000000	4.000000	30.000000	0.000000
2047.326760	0.081410	0.560948	0.095179	82.233200	79.059532	106.890396	2.338726	0.000000	-4.419317	0.000000	0.000000	0.000000	-0.836582	-0.059425	-0.689905	0.000000	0.000000	4.000000	30.000000	0.000000
2047.330094	0.081410	0.560948	0.095179	82.233200	79.059532	106.890396	2.338726	0.000000	-4.419317	0.000000	0.000000	0.000000	-0.836582	-0.059425	-0.689905	0.000000	0.000000	4.000000	30.000000	0.000000
2047.333427	0.081410	0.560948	0.095179	82.164742	79.725075	106.641777	2.323001	0.000000	-4.427603	0.000000	0.000000	0.000000	-0.836582	-0.059425	-0.689905	0.000000	0.000000	4.000000	30.000000	0.000000
2047.336760	0.078624	0.560741	0.092922	82.164742	79.725075	106.641777	2.323001	0.000000	-4.427603	0.000000	0.000000	0.000000	-0.835722	-0.062005	-0.677074	0.000000	0.000000	4.000000	30.000000	0.000000
2047.340094	0.078624	0.560741	0.092922	82.164742	79.725075	106.641777	2.323001	0.000000	-4.427603	0.000000	0.000000	0.000000	-0.835722	-0.062005	-0.677074	0.000000	0.000000	4.000000	30.000000	0.000000
2047.343427	0.078624	0.560741	0.092922	81.968285	79.923996	105.934357	2.307499	0.000000	-4.435701	0.000000	0.000000	0.000000	-0.835722	-0.062005	-0.677074	0.000000	0.000000	4.000000	30.000000	0.000000
2047.346760	0.075836	0.560519	0.090670	81.968285	79.923996	105.934357	2.307499	0.000000	-4.435701	0.000000	0.000000	0.000000	-0.836521	-0.066624	-0.675638	0.000000	0.000000	4.000000	30.000000	0.000000
2047.350094	0.075836	0.560519	0.090670	81.968285	79.923996	105.934357	2.307499	0.000000	-4.435701	0.000000	0.000000	0.000000	-0.836521	-0.066624	-0.675638	0.000000	0.000000	4.000000	30.000000	0.000000
2047.353427	0.075836	0.560519	0.090670	81.654732	79.478043	105.044968	2.291541	0.000000	-4.443967	0.000000	0.000000	0.000000	-0.836521	-0.066624	-0.675638	0.000000	0.000000	4.000000	30.000000	0.000000
2047.356760	0.073003	0.560296	0.088507	81.654732	79.478043	105.044968	2.291541	0.000000	-4.443967	0.000000	0.000000	0.000000	-0.849708	-0.066832	-0.649057	0.000000	0.000000	4.000000	30.000000	0.000000
2047.360094	0.073003	0.560296	0.088507	81.654732	79.478043	105.044968	2.291541	0.000000	-4.443967	0.000000	0.000000	0.000000	-0.849708	-0.066832	-0.649057	0.000000	0.000000	4.000000	30.000000	0.000000
2047.363427	0.073003	0.560296	0.088507	81.302231	78.692245	104.222778	2.277240	0.000000	-4.451312	0.000000	0.000000	0.000000	-0.849708	-0.066832	-0.649057	0.000000	0.000000	4.000000	30.000000	0.000000
2047.366760	0.070198	0.560018	0.086372	81.302231	78.692245	104.222778	2.277240	0.000000	-4.451312	0.000000	0.000000	0.000000	-0.841640	-0.083651	-0.640364	0.000000	0.000000	4.000000	30.000000	0.000000
2047.370094	0.070198	0.560018	0.086372	81.302231	78.692245	104.222778	2.277240	0.000000	-4.451312	0.000000	0.000000	0.000000	-0.841640	-0.083651	-0.640364	0.000000	0.000000	4.000000	30.000000	0.000000
2047.373427	0.070198	0.560018	0.086372	80.963303	77.860397	103.422607	2.262709	0.000000	-4.458716	0.000000	0.000000	0.000000	-0.841640	-0.083651	-0.640364	0.000000	0.000000	4.000000	30.000000	0.000000
2047.376760	0.067390	0.559695	0.084248	80.963303	77.860397	103.422607	2.262709	0.000000	-4.458716	0.000000	0.000000	0.000000	-0.842254	-0.096810	-0.637214	0.000000	0.000000	4.000000	30.000000	0.000000
2047.380094	0.067390	0.559695	0.084248	80.963303	77.860397	103.422607	2.262709	0.000000	-4.458716	0.000000	0.000000	0.000000	-0.842254	-0.096810	-0.637214	0.000000	0.000000	4.000000	30.000000	0.000000
2047.383427	0.067390	0.559695	0.084248	80.669106	77.192902	102.569199	2.247859	0.000000	-4.466221	0.000000	0.000000	0.000000	-0.842254	-0.096810	-0.637214	0.000000	0.000000	4.000000	30.000000	0.000000
2047.386760	0.064628	0.559292	0.082095	80.669106	77.192902	102.569199	2.247859	0.000000	-4.466221	0.000000	0.000000	0.000000	-0.828676	-0.120887	-0.645922	0.000000	0.000000	4.000000	30.000000	0.000000
2047.390094	0.064628	0.559292	0.082095	80.669106	77.192902	102.569199	2.247859	0.000000	-4.466221	0.000000	0.000000	0.000000	-0.828676	-0.120887	-0.645922	0.000000	0.000000	4.000000	30.000000	0.000000
2047.393427	0.064628	0.559292	0.082095	80.404861	76.869728	102.068733	2.231301	0.000000	-4.474516	0.000000	0.000000	0.000000	-0.828676	-0.120887	-0.645922	0.000000	0.000000	4.000000	30.000000	0.000000
2047.396760	0.061834	0.558839	0.079916	80.404861	76.869728	102.068733	2.231301	0.000000	-4.474516	0.000000	0.000000	0.000000	-0.838272	-0.135799	-0.653576	0.000000	0.000000	4.000000	30.000000	0.000000
2047.400094	0.061834	0.558839	0.079916	80.404861	76.869728	102.068733	2.231301	0.000000	-4.474516	0.000000	0.000000	0.000000	-0.838272	-0.135799	-0.653576	0.000000	0.000000	4.000000	30.000000	0.000000
2047.403427	0.061834	0.558839	0.079916	80.142517	76.776833	102.044891	2.213864	0.000000	-4.483170	0.000000	0.000000	0.000000	-0.838272	-0.135799	-0.653576	0.000000	0.000000	4.000000	30.000000	0.000000
2047.406760	0.059010	0.558385	0.077723	80.142517	76.776833	102.044891	2.213864	0.000000	-4.483170	0.000000	0.000000	0.000000	-0.847219	-0.136238	-0.658108	0.000000	0.000000	4.000000	30.000000	0.000000
2047.410094	0.059010	0.558385	0.077723	80.142517	76.776833	102.044891	2.213864	0.000000	-4.483170	0.000000	0.000000	0.000000	-0.847219	-0.136238	-0.658108	0.000000	0.000000	4.000000	30.000000	0.000000
2047.413427	0.059010	0.558385	0.077723	79.879852	76.991692	102.411293	2.195696	0.000000	-4.492095	0.000000	0.000000	0.000000	-0.847219	-0.136238	-0.658108	0.000000	0.000000	4.000000	30.000000	0.000000
2047.416760	0.056184	0.557948	0.075527	79.879852	76.991692	102.411293	2.195696	0.000000	-4.492095	0.000000	0.000000	0.000000	-0.847805	-0.131104	-0.658570	0.000000	0.000000	4.000000	30.000000	0.000000
2047.420094	0.056184	0.557948	0.075527	79.879852	76.991692	102.411293	2.195696	0.000000	-4.492095	0.000000	0.000000	0.000000	-0.847805	-0.131104	-0.658570	0.000000	0.000000	4.000000	30.000000	0.000000
2047.423427	0.056184	0.557948	0.075527	79.592682	77.426987	103.004822	2.176743	0.000000	-4.501310	0.000000	0.000000	0.000000	-0.847805	-0.131104	-0.658570	0.000000	0.000000	4.000000	30.000000	0.000000
2047.426760	0.053360	0.557564	0.073364	79.592682	77.426987	103.004822	2.176743	0.000000	-4.501310	0.000000	0.000000	0.000000	-0.847293	-0.115097	-0.648876	0.000000	0.000000	4.000000	30.000000	0.000000
2047.430094	0.053360	0.557564	0.073364	79.592682	77.426987	103.004822	2.176743	0.000000	-4.501310	0.000000	0.000000	0.000000	-0.847293	-0.115097	-0.648876	0.000000	0.000000	4.000000	30.000000	0.000000
2047.433427	0.053360	0.557564	0.073364	79.273071	77.916534	103.888725	2.157722	0.000000	-4.510458	0.000000	0.000000	0.000000	-0.847293	-0.115097	-0.648876	0.000000	0.000000	4.000000	30.000000	0.000000
2047.436760	0.050508	0.557197	0.071203	79.273071	77.916534	103.888725	2.157722	0.000000	-4.510458	0.000000	0.000000	0.000000	-0.855344	-0.110169	-0.648540	0.000000	0.000000	4.000000	30.000000	0.000000
2047.440094	0.050508	0.557197	0.071203	79.273071	77.916534	103.888725	2.157722	0.000000	-4.510458	0.000000	0.000000	0.000000	-0.855344	-0.110169	-0.648540	0.000000	0.000000	4.000000	30.000000	0.000000
2047.443427	0.050508	0.557197	0.071203	78.944366	78.364449	104.633667	2.138205	0.000000	-4.519743	0.000000	0.000000	0.000000	-0.855344	-0.110169	-0.648540	0.000000	0.000000	4.000000	30.000000	0.000000
2047.446760	0.047689	0.556908	0.069128	78.944366	78.364449	104.633667	2.138205	0.000000	-4.519743	0.000000	0.000000	0.000000	-0.845775	-0.086684	-0.622476	0.000000	0.000000	4.000000	30.000000	0.000000
2047.450094	0.047689	0.556908	0.069128	78.944366	78.364449	104.633667	2.138205	0.000000	-4.519743	0.000000	0.000000	0.000000	-0.845775	-0.086684	-0.622476	0.000000	0.000000	4.000000	30.000000	0.000000
2047.453427	0.047689	0.556908	0.069128	78.632889	78.604271	104.642357	2.119616	0.000000	-4.528491	0.000000	0.000000	0.000000	-0.845775	-0.086684	-0.622476	0.000000	0.000000	4.000000	30.000000	0.000000
2047.456760	0.044873	0.556632	0.067114	78.632889	78.604271	104.642357	2.119616	0.000000	-4.528491	0.000000	0.000000	0.000000	-0.844818	-0.082851	-0.604046	0.000000	0.000000	4.000000	30.000000	0.000000
2047.460094	0.044873	0.556632	0.067114	78.632889	78.604271	104.642357	2.119616	0.000000	-4.528491	0.000000	0.000000	0.000000	-0.844818	-0.082851	-0.604046	0.000000	0.000000	4.000000	30.000000	0.000000
2047.463427	0.044873	0.556632	0.067114	78.341171	78.443321	103.811867	2.101736	0.000000	-4.536817	0.000000	0.000000	0.000000	-0.844818	-0.082851	-0.604046	0.000000	0.000000	4.000000	30.000000	0.000000
2047.466760	0.042111	0.556387	0.065176	78.341171	78.443321	103.811867	2.101736	0.000000	-4.536817	0.000000	0.000000	0.000000	-0.828778	-0.073559	-0.581549	0.000000	0.000000	4.000000	30.000000	0.000000
2047.470094	0.042111	0.556387	0.065176	78.341171	78.443321	103.811867	2.101736	0.000000	-4.536817	0.000000	0.000000	0.000000	-0.828778	-0.073559	-0.581549	0.000000	0.000000	4.000000	30.000000	0.000000
2047.473427	0.042111	0.556387	0.065176	78.060570	77.925552	102.785774	2.084378	0.000000	-4.544818	0.000000	0.000000	0.000000	-0.828778	-0.073559	-0.581549	0.000000	0.000000	4.000000	30.000000	0.000000
2047.476760	0.039404	0.556198	0.063371	78.060570	77.925552	102.785774	2.084378	0.000000	-4.544818	0.000000	0.000000	0.000000	-0.811898	-0.056538	-0.541543	0.000000	0.000000	4.000000	30.000000	0.000000
2047.480094	0.039404	0.556198	0.063371	78.060570	77.925552	102.785774	2.084378	0.000000	-4.544818	0.000000	0.000000	0.000000	-0.811898	-0.056538	-0.541543	0.000000	0.000000	4.000000	30.000000	0.000000
2047.483427	0.039404	0.556198	0.063371	77.799629	77.284454	102.248039	2.069152	0.000000	-4.551770	0.000000	0.000000	0.000000	-0.811898	-0.056538	-0.541543	0.000000	0.000000	4.000000	30.000000	0.000000
2047.486760	0.036748	0.556041	0.061643	77.799629	77.284454	102.248039	2.069152	0.000000	-4.551770	0.000000	0.000000	0.000000	-0.796925	-0.047220	-0.518198	0.000000	0.000000	4.000000	30.000000	0.000000
2047.490094	0.036748	0.556041	0.061643	77.799629	77.284454	102.248039	2.069152	0.000000	-4.551770	0.000000	0.000000	0.000000	-0.796925	-0.047220	-0.518198	0.000000	0.000000	4.000000	30.000000	0.000000
2047.493427	0.036748	0.556041	0.061643	77.610184	76.706894	102.163658	2.054783	0.000000	-4.558274	0.000000	0.000000	0.000000	-0.796925	-0.047220	-0.518198	0.000000	0.000000	4.000000	30.000000	0.000000
2047.496760	0.034191	0.555979	0.060021	77.610184	76.706894	102.163658	2.054783	0.000000	-4.558274	0.000000	0.000000	0.000000	-0.767092	-0.018581	-0.486711	0.000000	0.000000	4.000000	30.000000	0.000000
2047.500094	0.034191	0.555979	0.060021	77.610184	76.706894	102.163658	2.054783	0.000000	-4.558274	0.000000	0.000000	0.000000	-0.767092	-0.018581	-0.486711	0.000000	0.000000	4.000000	30.000000	0.000000
2047.503427	0.034191	0.555979	0.060021	77.535568	76.256668	102.054298	2.041496	0.000000	-4.564241	0.000000	0.000000	0.000000	-0.767092	-0.018581	-0.486711	0.000000	0.000000	4.000000	30.000000	0.000000
2047.506760	0.031676	0.555951	0.058416	77.535568	76.256668	102.054298	2.041496	0.000000	-4.564241	0.000000	0.000000	0.000000	-0.754341	-0.008553	-0.481334	0.000000	0.000000	4.000000	30.000000	0.000000
2047.510094	0.031676	0.555951	0.058416	77.535568	76.256668	102.054298	2.041496	0.000000	-4.564241	0.000000	0.000000	0.000000	-0.754341	-0.008553	-0.481334	0.000000	0.000000	4.000000	30.000000	0.000000
2047.513427	0.031676	0.555951	0.058416	77.554283	76.022079	101.935684	2.027610	0.000000	-4.570426	0.000000	0.000000	0.000000	-0.754341	-0.008553	-0.481334	0.000000	0.000000	4.000000	30.000000	0.000000
2047.516760	0.029207	0.555981	0.056888	77.554283	76.022079	101.935684	2.027610	0.000000	-4.570426	0.000000	0.000000	0.000000	-0.740793	0.009113	-0.458496	0.000000	0.000000	4.000000	30.000000	0.000000
2047.520094	0.029207	0.555981	0.056888	77.554283	76.022079	101.935684	2.027610	0.000000	-4.570426	0.000000	0.000000	0.000000	-0.740793	0.009113	-0.458496	0.000000	0.000000	4.000000	30.000000	0.000000
2047.523427	0.029207	0.555981	0.056888	77.576553	76.025375	101.731956	2.014793	0.000000	-4.576091	0.000000	0.000000	0.000000	-0.740793	0.009113	-0.458496	0.000000	0.000000	4.000000	30.000000	0.000000
2047.526760	0.026876	0.556017	0.055380	77.576553	76.025375	101.731956	2.014793	0.000000	-4.576091	0.000000	0.000000	0.000000	-0.699276	0.010668	-0.452561	0.000000	0.000000	4.000000	30.000000	0.000000
2047.530094	0.026876	0.556017	0.055380	77.576553	76.025375	101.731956	2.014793	0.000000	-4.576091	0.000000	0.000000	0.000000	-0.699276	0.010668	-0.452561	0.000000	0.000000	4.000000	30.000000	0.000000
2047.533427	0.026876	0.556017	0.055380	77.599419	76.151474	101.504272	2.000193	0.000000	-4.582491	0.000000	0.000000	0.000000	-0.699276	0.010668	-0.452561	0.000000	0.000000	4.000000	30.000000	0.000000
2047.536760	0.024632	0.556068	0.053872	77.599419	76.151474	101.504272	2.000193	0.000000	-4.582491	0.000000	0.000000	0.000000	-0.673101	0.015264	-0.452185	0.000000	0.000000	4.000000	30.000000	0.000000
2047.540094	0.024632	0.556068	0.053872	77.599419	76.151474	101.504272	2.000193	0.000000	-4.582491	0.000000	0.000000	0.000000	-0.673101	0.015264	-0.452185	0.000000	0.000000	4.000000	30.000000	0.000000
2047.543427	0.024632	0.556068	0.053872	77.621590	76.253746	101.359406	1.983850	0.000000	-4.589591	0.000000	0.000000	0.000000	-0.673101	0.015264	-0.452185	0.000000	0.000000	4.000000	30.000000	0.000000
2047.546760	0.022428	0.556096	0.052398	77.621590	76.253746	101.359406	1.983850	0.000000	-4.589591	0.000000	0.000000	0.000000	-0.661304	0.008471	-0.442351	0.000000	0.000000	4.000000	30.000000	0.000000
2047.550094	0.022428	0.556096	0.052398	77.621590	76.253746	101.359406	1.983850	0.000000	-4.589591	0.000000	0.000000	0.000000	-0.661304	0.008471	-0.442351	0.000000	0.000000	4.000000	30.000000	0.000000
2047.553427	0.022428	0.556096	0.052398	77.644058	76.343071	101.295334	1.967333	0.000000	-4.596695	0.000000	0.000000	0.000000	-0.661304	0.008471	-0.442351	0.000000	0.000000	4.000000	30.000000	0.000000
2047.556760	0.020238	0.556185	0.050941	77.644058	76.343071	101.295334	1.967333	0.000000	-4.596695	0.000000	0.000000	0.000000	-0.657149	0.026784	-0.436912	0.000000	0.000000	4.000000	30.000000	0.000000
2047.560094	0.020238	0.556185	0.050941	77.644058	76.343071	101.295334	1.967333	0.000000	-4.596695	0.000000	0.000000	0.000000	-0.657149	0.026784	-0.436912	0.000000	0.000000	4.000000	30.000000	0.000000
2047.563427	0.020238	0.556185	0.050941	77.665985	76.411057	101.170235	1.950529	0.000000	-4.603850	0.000000	0.000000	0.000000	-0.657149	0.026784	-0.436912	0.000000	0.000000	4.000000	30.000000	0.000000
2047.566760	0.018108	0.556290	0.049490	77.665985	76.411057	101.170235	1.950529	0.000000	-4.603850	0.000000	0.000000	0.000000	-0.638782	0.031345	-0.435552	0.000000	0.000000	4.000000	30.000000	0.000000
2047.570094	0.018108	0.556290	0.049490	77.665985	76.411057	101.170235	1.950529	0.000000	-4.603850	0.000000	0.000000	0.000000	-0.638782	0.031345	-0.435552	0.000000	0.000000	4.000000	30.000000	0.000000
2047.573427	0.018108	0.556290	0.049490	77.691528	76.467857	101.129601	1.932316	0.000000	-4.611524	0.000000	0.000000	0.000000	-0.638782	0.031345	-0.435552	0.000000	0.000000	4.000000	30.000000	0.000000
2047.576760	0.016016	0.556409	0.048044	77.691528	76.467857	101.129601	1.932316	0.000000	-4.611524	0.000000	0.000000	0.000000	-0.627780	0.035888	-0.433733	0.000000	0.000000	4.000000	30.000000	0.000000
2047.580094	0.016016	0.556409	0.048044	77.691528	76.467857	101.129601	1.932316	0.000000	-4.611524	0.000000	0.000000	0.000000	-0.627780	0.035888	-0.433733	0.000000	0.000000	4.000000	30.000000	0.000000
2047.583427	0.016016	0.556409	0.048044	77.736626	76.538399	101.136055	1.913028	0.000000	-4.619559	0.000000	0.000000	0.000000	-0.627780	0.035888	-0.433733	0.000000	0.000000	4.000000	30.000000	0.000000
2047.586760	0.013982	0.556518	0.046546	77.736626	76.538399	101.136055	1.913028	0.000000	-4.619559	0.000000	0.000000	0.000000	-0.610195	0.032666	-0.449406	0.000000	0.000000	4.000000	30.000000	0.000000
2047.590094	0.013982	0.556518	0.046546	77.736626	76.538399	101.136055	1.913028	0.000000	-4.619559	0.000000	0.000000	0.000000	-0.610195	0.032666	-0.449406	0.000000	0.000000	4.000000	30.000000	0.000000
2047.593427	0.013982	0.556518	0.046546	77.806862	76.608879	101.136826	1.890274	0.000000	-4.628916	0.000000	0.000000	0.000000	-0.610195	0.032666	-0.449406	0.000000	0.000000	4.000000	30.000000	0.000000
2047.596760	0.011960	0.556597	0.045043	77.806862	76.608879	101.136826	1.890274	0.000000	-4.628916	0.000000	0.000000	0.000000	-0.606554	0.023599	-0.450781	0.000000	0.000000	4.000000	30.000000	0.000000
2047.600094	0.011960	0.556597	0.045043	77.806862	76.608879	101.136826	1.890274	0.000000	-4.628916	0.000000	0.000000	0.000000	-0.606554	0.023599	-0.450781	0.000000	0.000000	4.000000	30.000000	0.000000
2047.603427	0.011960	0.556597	0.045043	77.897789	76.632469	100.996078	1.866210	0.000000	-4.638670	0.000000	0.000000	0.000000	-0.606554	0.023599	-0.450781	0.000000	0.000000	4.000000	30.000000	0.000000
2047.606760	0.009903	0.556653	0.043578	77.897789	76.632469	100.996078	1.866210	0.000000	-4.638670	0.000000	0.000000	0.000000	-0.616935	0.017024	-0.439656	0.000000	0.000000	4.000000	30.000000	0.000000
2047.610094	0.009903	0.556653	0.043578	77.897789	76.632469	100.996078	1.866210	0.000000	-4.638670	0.000000	0.000000	0.000000	-0.616935	0.017024	-0.439656	0.000000	0.000000	4.000000	30.000000	0.000000
2047.613427	0.009903	0.556653	0.043578	77.970230	76.565277	100.686630	1.842957	0.000000	-4.647958	0.000000	0.000000	0.000000	-0.616935	0.017024	-0.439656	0.000000	0.000000	4.000000	30.000000	0.000000
2047.616760	0.007884	0.556679	0.042171	77.970230	76.565277	100.686630	1.842957	0.000000	-4.647958	0.000000	0.000000	0.000000	-0.605899	0.007673	-0.422049	0.000000	0.000000	4.000000	30.000000	0.000000
2047.620094	0.007884	0.556679	0.042171	77.970230	76.565277	100.686630	1.842957	0.000000	-4.647958	0.000000	0.000000	0.000000	-0.605899	0.007673	-0.422049	0.000000	0.000000	4.000000	30.000000	0.000000
2047.623427	0.007884	0.556679	0.042171	77.995522	76.384911	100.434929	1.820330	0.000000	-4.656866	0.000000	0.000000	0.000000	-0.605899	0.007673	-0.422049	0.000000	0.000000	4.000000	30.000000	0.000000
2047.626760	0.005877	0.556692	0.040841	77.995522	76.384911	100.434929	1.820330	0.000000	-4.656866	0.000000	0.000000	0.000000	-0.602184	0.003774	-0.398887	0.000000	0.000000	4.000000	30.000000	0.000000
2047.630094	0.005877	0.556692	0.040841	77.995522	76.384911	100.434929	1.820330	0.000000	-4.656866	0.000000	0.000000	0.000000	-0.602184	0.003774	-0.398887	0.000000	0.000000	4.000000	30.000000	0.000000
2047.633427	0.005877	0.556692	0.040841	78.010345	76.081001	100.218735	1.799482	0.000000	-4.664961	0.000000	0.000000	0.000000	-0.602184	0.003774	-0.398887	0.000000	0.000000	4.000000	30.000000	0.000000
2047.636760	0.003857	0.556637	0.039600	78.010345	76.081001	100.218735	1.799482	0.000000	-4.664961	0.000000	0.000000	0.000000	-0.605814	-0.016259	-0.372305	0.000000	0.000000	4.000000	30.000000	0.000000
2047.640094	0.003857	0.556637	0.039600	78.010345	76.081001	100.218735	1.799482	0.000000	-4.664961	0.000000	0.000000	0.000000	-0.605814	-0.016259	-0.372305	0.000000	0.000000	4.000000	30.000000	0.000000
2047.643427	0.003857	0.556637	0.039600	78.024193	75.731964	99.947098	1.781376	0.000000	-4.671906	0.000000	0.000000	0.000000	-0.605814	-0.016259	-0.372305	0.000000	0.000000	4.000000	30.000000	0.000000
2047.646760	0.001848	0.556581	0.038414	78.024193	75.731964	99.947098	1.781376	0.000000	-4.671906	0.000000	0.000000	0.000000	-0.602710	-0.017033	-0.355938	0.000000	0.000000	4.000000	30.000000	0.000000
2047.650094	0.001848	0.556581	0.038414	78.024193	75.731964	99.947098	1.781376	0.000000	-4.671906	0.000000	0.000000	0.000000	-0.602710	-0.017033	-0.355938	0.000000	0.000000	4.000000	30.000000	0.000000
2047.653427	0.001848	0.556581	0.038414	78.038902	75.488838	99.592888	1.764503	0.000000	-4.678304	0.000000	0.000000	0.000000	-0.602710	-0.017033	-0.355938	0.000000	0.000000	4.000000	30.000000	0.000000
2047.656760	-0.000151	0.556495	0.037288	78.038902	75.488838	99.592888	1.764503	0.000000	-4.678304	0.000000	0.000000	0.000000	-0.599826	-0.025792	-0.337875	0.000000	0.000000	4.000000	30.000000	0.000000
2047.660094	-0.000151	0.556495	0.037288	78.038902	75.488838	99.592888	1.764503	0.000000	-4.678304	0.000000	0.000000	0.000000	-0.599826	-0.025792	-0.337875	0.000000	0.000000	4.000000	30.000000	0.000000
2047.663427	-0.000151	0.556495	0.037288	78.052963	75.458092	99.253403	1.749211	0.000000	-4.684043	0.000000	0.000000	0.000000	-0.599826	-0.025792	-0.337875	0.000000	0.000000	4.000000	30.000000	0.000000
2047.666760	-0.002142	0.556407	0.036216	78.052963	75.458092	99.253403	1.749211	0.000000	-4.684043	0.000000	0.000000	0.000000	-0.597172	-0.026392	-0.321373	0.000000	0.000000	4.000000	30.000000	0.000000
2047.670094	-0.002142	0.556407	0.036216	78.052963	75.458092	99.253403	1.749211	0.000000	-4.684043	0.000000	0.000000	0.000000	-0.597172	-0.026392	-0.321373	0.000000	0.000000	4.000000	30.000000	0.000000
2047.673427	-0.002142	0.556407	0.036216	78.067421	75.531258	99.116623	1.735415	0.000000	-4.689172	0.000000	0.000000	0.000000	-0.597172	-0.026392	-0.321373	0.000000	0.000000	4.000000	30.000000	0.000000
2047.676760	-0.004124	0.556290	0.035206	78.067421	75.531258	99.116623	1.735415	0.000000	-4.689172	0.000000	0.000000	0.000000	-0.594752	-0.035009	-0.303185	0.000000	0.000000	4.000000	30.000000	0.000000
2047.680094	-0.004124	0.556290	0.035206	78.067421	75.531258	99.116623	1.735415	0.000000	-4.689172	0.000000	0.000000	0.000000	-0.594752	-0.035009	-0.303185	0.000000	0.000000	4.000000	30.000000	0.000000
2047.683427	-0.004124	0.556290	0.035206	78.082451	75.585167	99.338974	1.723486	0.000000	-4.693570	0.000000	0.000000	0.000000	-0.594752	-0.035009	-0.303185	0.000000	0.000000	4.000000	30.000000	0.000000
2047.686760	-0.006100	0.556162	0.034274	78.082451	75.585167	99.338974	1.723486	0.000000	-4.693570	0.000000	0.000000	0.000000	-0.592638	-0.038266	-0.279616	0.000000	0.000000	4.000000	30.000000	0.000000
2047.690094	-0.006100	0.556162	0.034274	78.082451	75.585167	99.338974	1.723486	0.000000	-4.693570	0.000000	0.000000	0.000000	-0.592638	-0.038266	-0.279616	0.000000	0.000000	4.000000	30.000000	0.000000
2047.693427	-0.006100	0.556162	0.034274	78.098000	75.625191	99.521515	1.713681	0.000000	-4.695008	0.000000	0.000000	0.000000	-0.592638	-0.038266	-0.279616	0.000000	0.000000	4.000000	30.000000	0.000000
2047.696760	-0.008116	0.556015	0.033443	78.098000	75.625191	99.521515	1.713681	0.000000	-4.695008	0.000000	0.000000	0.000000	-0.604918	-0.044220	-0.249258	0.000000	0.000000	4.000000	30.000000	0.000000
2047.700094	-0.008116	0.556015	0.033443	78.098000	75.625191	99.521515	1.713681	0.000000	-4.695008	0.000000	0.000000	0.000000	-0.604918	-0.044220	-0.249258	0.000000	0.000000	4.000000	30.000000	0.000000
2047.703427	-0.008116	0.556015	0.033443	78.110229	75.620399	99.259087	1.672138	0.000000	-4.594188	0.000000	0.000000	0.000000	-0.604918	-0.044220	-0.249258	0.000000	0.000000	4.000000	30.000000	0.000000
2047.706760	-0.010152	0.555865	0.032731	78.110229	75.620399	99.259087	1.672138	0.000000	-4.594188	0.000000	0.000000	0.000000	-0.610660	-0.044879	-0.213529	0.000000	0.000000	4.000000	30.000000	0.000000
2047.710094	-0.010152	0.555865	0.032731	78.110229	75.620399	99.259087	1.672138	0.000000	-4.594188	0.000000	0.000000	0.000000	-0.610660	-0.044879	-0.213529	0.000000	0.000000	4.000000	30.000000	0.000000
2047.713427	-0.010152	0.555865	0.032731	78.118439	75.602112	98.390572	1.636550	0.000000	-4.492412	0.000000	0.000000	0.000000	-0.610660	-0.044879	-0.213529	0.000000	0.000000	4.000000	30.000000	0.000000
2047.716760	-0.012278	0.555687	0.032142	78.118439	75.602112	98.390572	1.636550	0.000000	-4.492412	0.000000	0.000000	0.000000	-0.637790	-0.053500	-0.176733	0.000000	0.000000	4.000000	30.000000	0.000000
2047.720094	-0.012278	0.555687	0.032142	78.118439	75.602112	98.390572	1.636550	0.000000	-4.492412	0.000000	0.000000	0.000000	-0.637790	-0.053500	-0.176733	0.000000	0.000000	4.000000	30.000000	0.000000
2047.723427	-0.012278	0.555687	0.032142	78.122375	75.593399	97.454689	1.607095	0.000000	-4.386113	0.000000	0.000000	0.000000	-0.637790	-0.053500	-0.176733	0.000000	0.000000	4.000000	30.000000	0.000000
2047.726760	-0.014447	0.555481	0.031611	78.122375	75.593399	97.454689	1.607095	0.000000	-4.386113	0.000000	0.000000	0.000000	-0.650839	-0.061778	-0.159121	0.000000	0.000000	4.000000	30.000000	0.000000
2047.730094	-0.014447	0.555481	0.031611	78.122375	75.593399	97.454689	1.607095	0.000000	-4.386113	0.000000	0.000000	0.000000	-0.650839	-0.061778	-0.159121	0.000000	0.000000	4.000000	30.000000	0.000000
2047.733427	-0.014447	0.555481	0.031611	78.094666	75.547821	97.040192	1.580575	0.000000	-4.277640	0.000000	0.000000	0.000000	-0.650839	-0.061778	-0.159121	0.000000	0.000000	4.000000	30.000000	0.000000
2047.736760	-0.016708	0.555265	0.031155	78.094666	75.547821	97.040192	1.580575	0.000000	-4.277640	0.000000	0.000000	0.000000	-0.678201	-0.064799	-0.136804	0.000000	0.000000	4.000000	30.000000	0.000000
2047.740094	-0.016708	0.555265	0.031155	78.094666	75.547821	97.040192	1.580575	0.000000	-4.277640	0.000000	0.000000	0.000000	-0.678201	-0.064799	-0.136804	0.000000	0.000000	4.000000	30.000000	0.000000
2047.743427	-0.016708	0.555265	0.031155	78.025017	75.486206	97.206512	1.557774	0.000000	-4.164607	0.000000	0.000000	0.000000	-0.678201	-0.064799	-0.136804	0.000000	0.000000	4.000000	30.000000	0.000000
2047.746760	-0.019037	0.555022	0.030756	78.025017	75.486206	97.206512	1.557774	0.000000	-4.164607	0.000000	0.000000	0.000000	-0.698677	-0.073038	-0.119942	0.000000	0.000000	4.000000	30.000000	0.000000
2047.750094	-0.019037	0.555022	0.030756	78.025017	75.486206	97.206512	1.557774	0.000000	-4.164607	0.000000	0.000000	0.000000	-0.698677	-0.073038	-0.119942	0.000000	0.000000	4.000000	30.000000	0.000000
2047.753427	-0.019037	0.555022	0.030756	77.930840	75.395027	97.280914	1.537784	0.000000	-4.048160	0.000000	0.000000	0.000000	-0.698677	-0.073038	-0.119942	0.000000	0.000000	4.000000	30.000000	0.000000
2047.756760	-0.021389	0.554822	0.030420	77.930840	75.395027	97.280914	1.537784	0.000000	-4.048160	0.000000	0.000000	0.000000	-0.705594	-0.060033	-0.100607	0.000000	0.000000	4.000000	30.000000	0.000000
2047.760094	-0.021389	0.554822	0.030420	77.930840	75.395027	97.280914	1.537784	0.000000	-4.048160	0.000000	0.000000	0.000000	-0.705594	-0.060033	-0.100607	0.000000	0.000000	4.000000	30.000000	0.000000
2047.763427	-0.021389	0.554822	0.030420	77.830475	75.268532	96.840591	1.521016	0.000000	-3.930561	0.000000	0.000000	0.000000	-0.705594	-0.060033	-0.100607	0.000000	0.000000	4.000000	30.000000	0.000000
2047.766760	-0.023740	0.554630	0.030115	77.830475	75.268532	96.840591	1.521016	0.000000	-3.930561	0.000000	0.000000	0.000000	-0.705351	-0.057555	-0.091732	0.000000	0.000000	4.000000	30.000000	0.000000
2047.770094	-0.023740	0.554630	0.030115	77.830475	75.268532	96.840591	1.521016	0.000000	-3.930561	0.000000	0.000000	0.000000	-0.705351	-0.057555	-0.091732	0.000000	0.000000	4.000000	30.000000	0.000000
2047.773427	-0.023740	0.554630	0.030115	77.693031	75.118500	96.154938	1.505727	0.000000	-3.813003	0.000000	0.000000	0.000000	-0.705351	-0.057555	-0.091732	0.000000	0.000000	4.000000	30.000000	0.000000
2047.776760	-0.026094	0.554445	0.029903	77.693031	75.118500	96.154938	1.505727	0.000000	-3.813003	0.000000	0.000000	0.000000	-0.706303	-0.055347	-0.063581	0.000000	0.000000	4.000000	30.000000	0.000000
2047.780094	-0.026094	0.554445	0.029903	77.693031	75.118500	96.154938	1.505727	0.000000	-3.813003	0.000000	0.000000	0.000000	-0.706303	-0.055347	-0.063581	0.000000	0.000000	4.000000	30.000000	0.000000
2047.783427	-0.026094	0.554445	0.029903	77.524513	74.905083	95.770287	1.495130	0.000000	-3.695286	0.000000	0.000000	0.000000	-0.706303	-0.055347	-0.063581	0.000000	0.000000	4.000000	30.000000	0.000000
2047.786760	-0.028475	0.554277	0.029760	77.524513	74.905083	95.770287	1.495130	0.000000	-3.695286	0.000000	0.000000	0.000000	-0.714226	-0.050432	-0.042796	0.000000	0.000000	4.000000	30.000000	0.000000
2047.790094	-0.028475	0.554277	0.029760	77.524513	74.905083	95.770287	1.495130	0.000000	-3.695286	0.000000	0.000000	0.000000	-0.714226	-0.050432	-0.042796	0.000000	0.000000	4.000000	30.000000	0.000000
2047.793427	-0.028475	0.554277	0.029760	77.357925	74.654938	95.908844	1.487998	0.000000	-3.576248	0.000000	0.000000	0.000000	-0.714226	-0.050432	-0.042796	0.000000	0.000000	4.000000	30.000000	0.000000
2047.796760	-0.030910	0.554151	0.029744	77.357925	74.654938	95.908844	1.487998	0.000000	-3.576248	0.000000	0.000000	0.000000	-0.730544	-0.037836	-0.004893	0.000000	0.000000	4.000000	30.000000	0.000000
2047.800094	-0.030910	0.554151	0.029744	77.357925	74.654938	95.908844	1.487998	0.000000	-3.576248	0.000000	0.000000	0.000000	-0.730544	-0.037836	-0.004893	0.000000	0.000000	4.000000	30.000000	0.000000
2047.803427	-0.030910	0.554151	0.029744	77.255157	74.353584	95.942276	1.487182	0.000000	-3.454491	0.000000	0.000000	0.000000	-0.730544	-0.037836	-0.004893	0.000000	0.000000	4.000000	30.000000	0.000000
2047.806760	-0.033397	0.554068	0.029789	77.255157	74.353584	95.942276	1.487182	0.000000	-3.454491	0.000000	0.000000	0.000000	-0.746154	-0.024974	0.013514	0.000000	0.000000	4.000000	30.000000	0.000000
2047.810094	-0.033397	0.554068	0.029789	77.255157	74.353584	95.942276	1.487182	0.000000	-3.454491	0.000000	0.000000	0.000000	-0.746154	-0.024974	0.013514	0.000000	0.000000	4.000000	30.000000	0.000000
2047.813427	-0.033397	0.554068	0.029789	77.244385	74.028793	95.444778	1.489434	0.000000	-3.330132	0.000000	0.000000	0.000000	-0.746154	-0.024974	0.013514	0.000000	0.000000	4.000000	30.000000	0.000000
2047.816760	-0.035916	0.554018	0.029919	77.244385	74.028793	95.444778	1.489434	0.000000	-3.330132	0.000000	0.000000	0.000000	-0.755673	-0.014899	0.039130	0.000000	0.000000	4.000000	30.000000	0.000000
2047.820094	-0.035916	0.554018	0.029919	77.244385	74.028793	95.444778	1.489434	0.000000	-3.330132	0.000000	0.000000	0.000000	-0.755673	-0.014899	0.039130	0.000000	0.000000	4.000000	30.000000	0.000000
2047.823427	-0.035916	0.554018	0.029919	77.239609	73.667191	94.347755	1.495956	0.000000	-3.204186	0.000000	0.000000	0.000000	-0.755673	-0.014899	0.039130	0.000000	0.000000	4.000000	30.000000	0.000000
2047.826760	-0.038465	0.553994	0.030093	77.239609	73.667191	94.347755	1.495956	0.000000	-3.204186	0.000000	0.000000	0.000000	-0.764666	-0.007273	0.052292	0.000000	0.000000	4.000000	30.000000	0.000000
2047.830094	-0.038465	0.553994	0.030093	77.239609	73.667191	94.347755	1.495956	0.000000	-3.204186	0.000000	0.000000	0.000000	-0.764666	-0.007273	0.052292	0.000000	0.000000	4.000000	30.000000	0.000000
2047.833427	-0.038465	0.553994	0.030093	77.232574	73.297394	93.198563	1.504671	0.000000	-3.076742	0.000000	0.000000	0.000000	-0.764666	-0.007273	0.052292	0.000000	0.000000	4.000000	30.000000	0.000000
2047.836760	-0.040953	0.553968	0.030324	77.232574	73.297394	93.198563	1.504671	0.000000	-3.076742	0.000000	0.000000	0.000000	-0.746282	-0.007649	0.069220	0.000000	0.000000	4.000000	30.000000	0.000000
2047.840094	-0.040953	0.553968	0.030324	77.232574	73.297394	93.198563	1.504671	0.000000	-3.076742	0.000000	0.000000	0.000000	-0.746282	-0.007649	0.069220	0.000000	0.000000	4.000000	30.000000	0.000000
2047.843427	-0.040953	0.553968	0.030324	77.219460	72.900139	92.449142	1.516208	0.000000	-2.952361	0.000000	0.000000	0.000000	-0.746282	-0.007649	0.069220	0.000000	0.000000	4.000000	30.000000	0.000000
2047.846760	-0.043447	0.553951	0.030583	77.219460	72.900139	92.449142	1.516208	0.000000	-2.952361	0.000000	0.000000	0.000000	-0.748358	-0.005306	0.077639	0.000000	0.000000	4.000000	30.000000	0.000000
2047.850094	-0.043447	0.553951	0.030583	77.219460	72.900139	92.449142	1.516208	0.000000	-2.952361	0.000000	0.000000	0.000000	-0.748358	-0.005306	0.077639	0.000000	0.000000	4.000000	30.000000	0.000000
2047.853427	-0.043447	0.553951	0.030583	77.214058	72.538010	92.193565	1.529148	0.000000	-2.827635	0.000000	0.000000	0.000000	-0.748358	-0.005306	0.077639	0.000000	0.000000	4.000000	30.000000	0.000000
2047.856760	-0.045926	0.553968	0.030867	77.214058	72.538010	92.193565	1.529148	0.000000	-2.827635	0.000000	0.000000	0.000000	-0.743503	0.005095	0.085093	0.000000	0.000000	4.000000	30.000000	0.000000
2047.860094	-0.045926	0.553968	0.030867	77.214058	72.538010	92.193565	1.529148	0.000000	-2.827635	0.000000	0.000000	0.000000	-0.743503	0.005095	0.085093	0.000000	0.000000	4.000000	30.000000	0.000000
2047.863427	-0.045926	0.553968	0.030867	77.206459	72.324120	92.115761	1.543330	0.000000	-2.703718	0.000000	0.000000	0.000000	-0.743503	0.005095	0.085093	0.000000	0.000000	4.000000	30.000000	0.000000
2047.866760	-0.048431	0.553984	0.031135	77.206459	72.324120	92.115761	1.543330	0.000000	-2.703718	0.000000	0.000000	0.000000	-0.751623	0.005034	0.080566	0.000000	0.000000	4.000000	30.000000	0.000000
2047.870094	-0.048431	0.553984	0.031135	77.206459	72.324120	92.115761	1.543330	0.000000	-2.703718	0.000000	0.000000	0.000000	-0.751623	0.005034	0.080566	0.000000	0.000000	4.000000	30.000000	0.000000
2047.873427	-0.048431	0.553984	0.031135	77.197975	72.491508	92.022438	1.556758	0.000000	-2.578447	0.000000	0.000000	0.000000	-0.751623	0.005034	0.080566	0.000000	0.000000	4.000000	30.000000	0.000000
2047.876760	-0.050986	0.554028	0.031381	77.197975	72.491508	92.022438	1.556758	0.000000	-2.578447	0.000000	0.000000	0.000000	-0.766526	0.013029	0.073619	0.000000	0.000000	4.000000	30.000000	0.000000
2047.880094	-0.050986	0.554028	0.031381	77.197975	72.491508	92.022438	1.556758	0.000000	-2.578447	0.000000	0.000000	0.000000	-0.766526	0.013029	0.073619	0.000000	0.000000	4.000000	30.000000	0.000000
2047.883427	-0.050986	0.554028	0.031381	77.184586	73.002655	91.806572	1.569027	0.000000	-2.450693	0.000000	0.000000	0.000000	-0.766526	0.013029	0.073619	0.000000	0.000000	4.000000	30.000000	0.000000
2047.886760	-0.053571	0.554062	0.031633	77.184586	73.002655	91.806572	1.569027	0.000000	-2.450693	0.000000	0.000000	0.000000	-0.775375	0.010137	0.075687	0.000000	0.000000	4.000000	30.000000	0.000000
2047.890094	-0.053571	0.554062	0.031633	77.184586	73.002655	91.806572	1.569027	0.000000	-2.450693	0.000000	0.000000	0.000000	-0.775375	0.010137	0.075687	0.000000	0.000000	4.000000	30.000000	0.000000
2047.893427	-0.053571	0.554062	0.031633	77.165756	73.683136	91.981117	1.581642	0.000000	-2.321464	0.000000	0.000000	0.000000	-0.775375	0.010137	0.075687	0.000000	0.000000	4.000000	30.000000	0.000000
2047.896760	-0.056188	0.554077	0.031915	77.165756	73.683136	91.981117	1.581642	0.000000	-2.321464	0.000000	0.000000	0.000000	-0.785108	0.004466	0.084510	0.000000	0.000000	4.000000	30.000000	0.000000
2047.900094	-0.056188	0.554077	0.031915	77.165756	73.683136	91.981117	1.581642	0.000000	-2.321464	0.000000	0.000000	0.000000	-0.785108	0.004466	0.084510	0.000000	0.000000	4.000000	30.000000	0.000000
2047.903427	-0.056188	0.554077	0.031915	77.144493	74.253593	92.677834	1.595727	0.000000	-2.190612	0.000000	0.000000	0.000000	-0.785108	0.004466	0.084510	0.000000	0.000000	4.000000	30.000000	0.000000
2047.906760	-0.058814	0.554099	0.032223	77.144493	74.253593	92.677834	1.595727	0.000000	-2.190612	0.000000	0.000000	0.000000	-0.787885	0.006771	0.092432	0.000000	0.000000	4.000000	30.000000	0.000000
2047.910094	-0.058814	0.554099	0.032223	77.144493	74.253593	92.677834	1.595727	0.000000	-2.190612	0.000000	0.000000	0.000000	-0.787885	0.006771	0.092432	0.000000	0.000000	4.000000	30.000000	0.000000
2047.913427	-0.058814	0.554099	0.032223	77.123871	74.662788	93.331207	1.611132	0.000000	-2.059298	0.000000	0.000000	0.000000	-0.787885	0.006771	0.092432	0.000000	0.000000	4.000000	30.000000	0.000000
2047.916760	-0.061438	0.554119	0.032646	77.123871	74.662788	93.331207	1.611132	0.000000	-2.059298	0.000000	0.000000	0.000000	-0.787107	0.005835	0.127121	0.000000	0.000000	4.000000	30.000000	0.000000
2047.920094	-0.061438	0.554119	0.032646	77.123871	74.662788	93.331207	1.611132	0.000000	-2.059298	0.000000	0.000000	0.000000	-0.787107	0.005835	0.127121	0.000000	0.000000	4.000000	30.000000	0.000000
2047.923427	-0.061438	0.554119	0.032646	77.104187	74.992706	93.769287	1.632319	0.000000	-1.928113	0.000000	0.000000	0.000000	-0.787107	0.005835	0.127121	0.000000	0.000000	4.000000	30.000000	0.000000
2047.926760	-0.064003	0.554146	0.033105	77.104187	74.992706	93.769287	1.632319	0.000000	-1.928113	0.000000	0.000000	0.000000	-0.769523	0.008136	0.137683	0.000000	0.000000	4.000000	30.000000	0.000000
2047.930094	-0.064003	0.554146	0.033105	77.104187	74.992706	93.769287	1.632319	0.000000	-1.928113	0.000000	0.000000	0.000000	-0.769523	0.008136	0.137683	0.000000	0.000000	4.000000	30.000000	0.000000
2047.933427	-0.064003	0.554146	0.033105	77.091072	75.458405	94.240707	1.655266	0.000000	-1.799860	0.000000	0.000000	0.000000	-0.769523	0.008136	0.137683	0.000000	0.000000	4.000000	30.000000	0.000000
2047.936760	-0.066558	0.554126	0.033605	77.091072	75.458405	94.240707	1.655266	0.000000	-1.799860	0.000000	0.000000	0.000000	-0.766442	-0.005860	0.149766	0.000000	0.000000	4.000000	30.000000	0.000000
2047.940094	-0.066558	0.554126	0.033605	77.091072	75.458405	94.240707	1.655266	0.000000	-1.799860	0.000000	0.000000	0.000000	-0.766442	-0.005860	0.149766	0.000000	0.000000	4.000000	30.000000	0.000000
2047.943427	-0.066558	0.554126	0.033605	77.101906	76.263634	94.697708	1.680227	0.000000	-1.672120	0.000000	0.000000	0.000000	-0.766442	-0.005860	0.149766	0.000000	0.000000	4.000000	30.000000	0.000000
2047.946760	-0.069073	0.554079	0.034102	77.101906	76.263634	94.697708	1.680227	0.000000	-1.672120	0.000000	0.000000	0.000000	-0.754619	-0.014204	0.149161	0.000000	0.000000	4.000000	30.000000	0.000000
2047.950094	-0.069073	0.554079	0.034102	77.101906	76.263634	94.697708	1.680227	0.000000	-1.672120	0.000000	0.000000	0.000000	-0.754619	-0.014204	0.149161	0.000000	0.000000	4.000000	30.000000	0.000000
2047.953427	-0.069073	0.554079	0.034102	77.126488	77.332405	94.787758	1.705088	0.000000	-1.546350	0.000000	0.000000	0.000000	-0.754619	-0.014204	0.149161	0.000000	0.000000	4.000000	30.000000	0.000000
2047.956760	-0.071555	0.553984	0.034643	77.126488	77.332405	94.787758	1.705088	0.000000	-1.546350	0.000000	0.000000	0.000000	-0.744742	-0.028332	0.162443	0.000000	0.000000	4.000000	30.000000	0.000000
2047.960094	-0.071555	0.553984	0.034643	77.126488	77.332405	94.787758	1.705088	0.000000	-1.546350	0.000000	0.000000	0.000000	-0.744742	-0.028332	0.162443	0.000000	0.000000	4.000000	30.000000	0.000000
2047.963427	-0.071555	0.553984	0.034643	77.132118	78.398438	94.790276	1.732161	0.000000	-1.422226	0.000000	0.000000	0.000000	-0.744742	-0.028332	0.162443	0.000000	0.000000	4.000000	30.000000	0.000000
2047.966760	-0.074052	0.553870	0.035217	77.132118	78.398438	94.790276	1.732161	0.000000	-1.422226	0.000000	0.000000	0.000000	-0.748808	-0.034432	0.172181	0.000000	0.000000	4.000000	30.000000	0.000000
2047.970094	-0.074052	0.553870	0.035217	77.132118	78.398438	94.790276	1.732161	0.000000	-1.422226	0.000000	0.000000	0.000000	-0.748808	-0.034432	0.172181	0.000000	0.000000	4.000000	30.000000	0.000000
2047.973427	-0.074052	0.553870	0.035217	77.088440	79.337646	95.086052	1.760858	0.000000	-1.297425	0.000000	0.000000	0.000000	-0.748808	-0.034432	0.172181	0.000000	0.000000	4.000000	30.000000	0.000000
2047.976760	-0.076522	0.553715	0.035876	77.088440	79.337646	95.086052	1.760858	0.000000	-1.297425	0.000000	0.000000	0.000000	-0.741115	-0.046391	0.197674	0.000000	0.000000	4.000000	30.000000	0.000000
2047.980094	-0.076522	0.553715	0.035876	77.088440	79.337646	95.086052	1.760858	0.000000	-1.297425	0.000000	0.000000	0.000000	-0.741115	-0.046391	0.197674	0.000000	0.000000	4.000000	30.000000	0.000000
2047.983427	-0.076522	0.553715	0.035876	77.035316	80.108917	95.657402	1.793804	0.000000	-1.173906	0.000000	0.000000	0.000000	-0.741115	-0.046391	0.197674	0.000000	0.000000	4.000000	30.000000	0.000000
2047.986760	-0.078991	0.553520	0.036616	77.035316	80.108917	95.657402	1.793804	0.000000	-1.173906	0.000000	0.000000	0.000000	-0.740756	-0.058546	0.222107	0.000000	0.000000	4.000000	30.000000	0.000000
2047.990094	-0.078991	0.553520	0.036616	77.035316	80.108917	95.657402	1.793804	0.000000	-1.173906	0.000000	0.000000	0.000000	-0.740756	-0.058546	0.222107	0.000000	0.000000	4.000000	30.000000	0.000000
2047.993427	-0.078991	0.553520	0.036616	77.001656	80.699799	96.128021	1.830822	0.000000	-1.050447	0.000000	0.000000	0.000000	-0.740756	-0.058546	0.222107	0.000000	0.000000	4.000000	30.000000	0.000000
2047.996760	-0.081513	0.553319	0.037465	77.001656	80.699799	96.128021	1.830822	0.000000	-1.050447	0.000000	0.000000	0.000000	-0.756526	-0.060299	0.254665	0.000000	0.000000	4.000000	30.000000	0.000000
2048.000094	-0.081513	0.553319	0.037465	77.001656	80.699799	96.128021	1.830822	0.000000	-1.050447	0.000000	0.000000	0.000000	-0.756526	-0.060299	0.254665	0.000000	0.000000	4.000000	30.000000	0.000000
2048.003427	-0.081513	0.553319	0.037465	76.994736	81.113678	96.206825	1.873266	0.000000	-0.924359	0.000000	0.000000	0.000000	-0.756526	-0.060299	0.254665	0.000000	0.000000	4.000000	30.000000	0.000000
2048.006760	-0.084052	0.553096	0.038345	76.994736	81.113678	96.206825	1.873266	0.000000	-0.924359	0.000000	0.000000	0.000000	-0.761683	-0.066873	0.264043	0.000000	0.000000	4.000000	30.000000	0.000000
2048.010094	-0.084052	0.553096	0.038345	76.994736	81.113678	96.206825	1.873266	0.000000	-0.924359	0.000000	0.000000	0.000000	-0.761683	-0.066873	0.264043	0.000000	0.000000	4.000000	30.000000	0.000000
2048.013427	-0.084052	0.553096	0.038345	76.974083	81.367500	96.071068	1.917273	0.000000	-0.797412	0.000000	0.000000	0.000000	-0.761683	-0.066873	0.264043	0.000000	0.000000	4.000000	30.000000	0.000000
2048.016760	-0.086550	0.552821	0.039337	76.974083	81.367500	96.071068	1.917273	0.000000	-0.797412	0.000000	0.000000	0.000000	-0.749334	-0.082504	0.297347	0.000000	0.000000	4.000000	30.000000	0.000000
2048.020094	-0.086550	0.552821	0.039337	76.974083	81.367500	96.071068	1.917273	0.000000	-0.797412	0.000000	0.000000	0.000000	-0.749334	-0.082504	0.297347	0.000000	0.000000	4.000000	30.000000	0.000000
2048.023427	-0.086550	0.552821	0.039337	76.940193	81.542625	96.191002	1.966831	0.000000	-0.672523	0.000000	0.000000	0.000000	-0.749334	-0.082504	0.297347	0.000000	0.000000	4.000000	30.000000	0.000000
2048.026760	-0.089005	0.552548	0.040429	76.940193	81.542625	96.191002	1.966831	0.000000	-0.672523	0.000000	0.000000	0.000000	-0.736726	-0.081811	0.327667	0.000000	0.000000	4.000000	30.000000	0.000000
2048.030094	-0.089005	0.552548	0.040429	76.940193	81.542625	96.191002	1.966831	0.000000	-0.672523	0.000000	0.000000	0.000000	-0.736726	-0.081811	0.327667	0.000000	0.000000	4.000000	30.000000	0.000000
2048.033427	-0.089005	0.552548	0.040429	76.909370	81.770073	96.471825	2.021442	0.000000	-0.549735	0.000000	0.000000	0.000000	-0.736726	-0.081811	0.327667	0.000000	0.000000	4.000000	30.000000	0.000000
2048.036760	-0.091390	0.552242	0.041592	76.909370	81.770073	96.471825	2.021442	0.000000	-0.549735	0.000000	0.000000	0.000000	-0.715325	-0.091904	0.348975	0.000000	0.000000	4.000000	30.000000	0.000000
2048.040094	-0.091390	0.552242	0.041592	76.909370	81.770073	96.471825	2.021442	0.000000	-0.549735	0.000000	0.000000	0.000000	-0.715325	-0.091904	0.348975	0.000000	0.000000	4.000000	30.000000	0.000000
2048.043427	-0.091390	0.552242	0.041592	76.887390	82.237030	96.784927	2.079605	0.000000	-0.430515	0.000000	0.000000	0.000000	-0.715325	-0.091904	0.348975	0.000000	0.000000	4.000000	30.000000	0.000000
2048.046760	-0.093683	0.551891	0.042854	76.887390	82.237030	96.784927	2.079605	0.000000	-0.430515	0.000000	0.000000	0.000000	-0.688086	-0.105206	0.378601	0.000000	0.000000	4.000000	30.000000	0.000000
2048.050094	-0.093683	0.551891	0.042854	76.887390	82.237030	96.784927	2.079605	0.000000	-0.430515	0.000000	0.000000	0.000000	-0.688086	-0.105206	0.378601	0.000000	0.000000	4.000000	30.000000	0.000000
2048.053427	-0.093683	0.551891	0.042854	76.875885	83.017426	97.010788	2.142705	0.000000	-0.315834	0.000000	0.000000	0.000000	-0.688086	-0.105206	0.378601	0.000000	0.000000	4.000000	30.000000	0.000000
2048.056760	-0.095909	0.551523	0.044206	76.875885	83.017426	97.010788	2.142705	0.000000	-0.315834	0.000000	0.000000	0.000000	-0.667704	-0.110404	0.405631	0.000000	0.000000	4.000000	30.000000	0.000000
2048.060094	-0.095909	0.551523	0.044206	76.875885	83.017426	97.010788	2.142705	0.000000	-0.315834	0.000000	0.000000	0.000000	-0.667704	-0.110404	0.405631	0.000000	0.000000	4.000000	30.000000	0.000000
2048.063427	-0.095909	0.551523	0.044206	76.869820	84.067352	97.430809	2.210310	0.000000	-0.204550	0.000000	0.000000	0.000000	-0.667704	-0.110404	0.405631	0.000000	0.000000	4.000000	30.000000	0.000000
2048.066760	-0.098019	0.551137	0.045658	76.869820	84.067352	97.430809	2.210310	0.000000	-0.204550	0.000000	0.000000	0.000000	-0.633013	-0.115819	0.435645	0.000000	0.000000	4.000000	30.000000	0.000000
2048.070094	-0.098019	0.551137	0.045658	76.869820	84.067352	97.430809	2.210310	0.000000	-0.204550	0.000000	0.000000	0.000000	-0.633013	-0.115819	0.435645	0.000000	0.000000	4.000000	30.000000	0.000000
2048.073427	-0.098019	0.551137	0.045658	76.880692	85.198936	98.247017	2.282917	0.000000	-0.099048	0.000000	0.000000	0.000000	-0.633013	-0.115819	0.435645	0.000000	0.000000	4.000000	30.000000	0.000000
2048.076760	-0.100013	0.550732	0.047212	76.880692	85.198936	98.247017	2.282917	0.000000	-0.099048	0.000000	0.000000	0.000000	-0.598179	-0.121437	0.466013	0.000000	0.000000	4.000000	30.000000	0.000000
2048.080094	-0.100013	0.550732	0.047212	76.880692	85.198936	98.247017	2.282917	0.000000	-0.099048	0.000000	0.000000	0.000000	-0.598179	-0.121437	0.466013	0.000000	0.000000	4.000000	30.000000	0.000000
2048.083427	-0.100013	0.550732	0.047212	76.893280	86.395325	99.399147	2.360586	0.000000	0.000649	0.000000	0.000000	0.000000	-0.598179	-0.121437	0.466013	0.000000	0.000000	4.000000	30.000000	0.000000
2048.086760	-0.101840	0.550364	0.048867	76.893280	86.395325	99.399147	2.360586	0.000000	0.000649	0.000000	0.000000	0.000000	-0.548128	-0.110362	0.496610	0.000000	0.000000	4.000000	30.000000	0.000000
2048.090094	-0.101840	0.550364	0.048867	76.893280	86.395325	99.399147	2.360586	0.000000	0.000649	0.000000	0.000000	0.000000	-0.548128	-0.110362	0.496610	0.000000	0.000000	4.000000	30.000000	0.000000
2048.093427	-0.101840	0.550364	0.048867	76.907173	87.663330	100.617455	2.443354	0.000000	0.092004	0.000000	0.000000	0.000000	-0.548128	-0.110362	0.496610	0.000000	0.000000	4.000000	30.000000	0.000000
2048.096760	-0.103436	0.549991	0.050562	76.907173	87.663330	100.617455	2.443354	0.000000	0.092004	0.000000	0.000000	0.000000	-0.478698	-0.112095	0.508484	0.000000	0.000000	4.000000	30.000000	0.000000
2048.100094	-0.103436	0.549991	0.050562	76.907173	87.663330	100.617455	2.443354	0.000000	0.092004	0.000000	0.000000	0.000000	-0.478698	-0.112095	0.508484	0.000000	0.000000	4.000000	30.000000	0.000000
2048.103427	-0.103436	0.549991	0.050562	76.931328	89.062950	101.879311	2.528102	0.000000	0.171787	0.000000	0.000000	0.000000	-0.478698	-0.112095	0.508484	0.000000	0.000000	4.000000	30.000000	0.000000
2048.106760	-0.104849	0.549629	0.052306	76.931328	89.062950	101.879311	2.528102	0.000000	0.171787	0.000000	0.000000	0.000000	-0.424097	-0.108486	0.523196	0.000000	0.000000	4.000000	30.000000	0.000000
2048.110094	-0.104849	0.549629	0.052306	76.931328	89.062950	101.879311	2.528102	0.000000	0.171787	0.000000	0.000000	0.000000	-0.424097	-0.108486	0.523196	0.000000	0.000000	4.000000	30.000000	0.000000
2048.113427	-0.104849	0.549629	0.052306	77.000511	90.701881	103.297462	2.615301	0.000000	0.242470	0.000000	0.000000	0.000000	-0.424097	-0.108486	0.523196	0.000000	0.000000	4.000000	30.000000	0.000000
2048.116760	-0.106011	0.549248	0.054015	77.000511	90.701881	103.297462	2.615301	0.000000	0.242470	0.000000	0.000000	0.000000	-0.348408	-0.114478	0.512677	0.000000	0.000000	4.000000	30.000000	0.000000
2048.120094	-0.106011	0.549248	0.054015	77.000511	90.701881	103.297462	2.615301	0.000000	0.242470	0.000000	0.000000	0.000000	-0.348408	-0.114478	0.512677	0.000000	0.000000	4.000000	30.000000	0.000000
2048.123427	-0.106011	0.549248	0.054015	77.134079	92.521812	104.840408	2.700747	0.000000	0.300537	0.000000	0.000000	0.000000	-0.348408	-0.114478	0.512677	0.000000	0.000000	4.000000	30.000000	0.000000
2048.126760	-0.106997	0.548882	0.055710	77.134079	92.521812	104.840408	2.700747	0.000000	0.300537	0.000000	0.000000	0.000000	-0.295951	-0.109626	0.508486	0.000000	0.000000	4.000000	30.000000	0.000000
2048.130094	-0.106997	0.548882	0.055710	77.134079	92.521812	104.840408	2.700747	0.000000	0.300537	0.000000	0.000000	0.000000	-0.295951	-0.109626	0.508486	0.000000	0.000000	4.000000	30.000000	0.000000
2048.133427	-0.106997	0.548882	0.055710	77.318520	94.475769	106.473732	2.785495	0.000000	0.349863	0.000000	0.000000	0.000000	-0.295951	-0.109626	0.508486	0.000000	0.000000	4.000000	30.000000	0.000000
2048.136760	-0.107791	0.548519	0.057314	77.318520	94.475769	106.473732	2.785495	0.000000	0.349863	0.000000	0.000000	0.000000	-0.238033	-0.108815	0.481192	0.000000	0.000000	4.000000	30.000000	0.000000
2048.140094	-0.107791	0.548519	0.057314	77.318520	94.475769	106.473732	2.785495	0.000000	0.349863	0.000000	0.000000	0.000000	-0.238033	-0.108815	0.481192	0.000000	0.000000	4.000000	30.000000	0.000000
2048.143427	-0.107791	0.548519	0.057314	77.535873	96.443649	108.076363	2.865694	0.000000	0.389535	0.000000	0.000000	0.000000	-0.238033	-0.108815	0.481192	0.000000	0.000000	4.000000	30.000000	0.000000
2048.146760	-0.108372	0.548196	0.058868	77.535873	96.443649	108.076363	2.865694	0.000000	0.389535	0.000000	0.000000	0.000000	-0.174376	-0.097016	0.466112	0.000000	0.000000	4.000000	30.000000	0.000000
2048.150094	-0.108372	0.548196	0.058868	77.535873	96.443649	108.076363	2.865694	0.000000	0.389535	0.000000	0.000000	0.000000	-0.174376	-0.097016	0.466112	0.000000	0.000000	4.000000	30.000000	0.000000
2048.153427	-0.108372	0.548196	0.058868	77.741310	98.293884	109.566071	2.943379	0.000000	0.418598	0.000000	0.000000	0.000000	-0.174376	-0.097016	0.466112	0.000000	0.000000	4.000000	30.000000	0.000000
2048.156760	-0.108771	0.547949	0.060401	77.741310	98.293884	109.566071	2.943379	0.000000	0.418598	0.000000	0.000000	0.000000	-0.119700	-0.074241	0.460061	0.000000	0.000000	4.000000	30.000000	0.000000
2048.160094	-0.108771	0.547949	0.060401	77.741310	98.293884	109.566071	2.943379	0.000000	0.418598	0.000000	0.000000	0.000000	-0.119700	-0.074241	0.460061	0.000000	0.000000	4.000000	30.000000	0.000000
2048.163427	-0.108771	0.547949	0.060401	77.922081	99.915421	110.851746	3.020056	0.000000	0.438548	0.000000	0.000000	0.000000	-0.119700	-0.074241	0.460061	0.000000	0.000000	4.000000	30.000000	0.000000
2048.166760	-0.108945	0.547764	0.061842	77.922081	99.915421	110.851746	3.020056	0.000000	0.438548	0.000000	0.000000	0.000000	-0.052274	-0.055277	0.432383	0.000000	0.000000	4.000000	30.000000	0.000000
2048.170094	-0.108945	0.547764	0.061842	77.922081	99.915421	110.851746	3.020056	0.000000	0.438548	0.000000	0.000000	0.000000	-0.052274	-0.055277	0.432383	0.000000	0.000000	4.000000	30.000000	0.000000
2048.173427	-0.108945	0.547764	0.061842	78.092422	101.312317	111.930794	3.092120	0.000000	0.447260	0.000000	0.000000	0.000000	-0.052274	-0.055277	0.432383	0.000000	0.000000	4.000000	30.000000	0.000000
2048.176760	-0.108916	0.547702	0.063177	78.092422	101.312317	111.930794	3.092120	0.000000	0.447260	0.000000	0.000000	0.000000	0.008780	-0.018572	0.400456	0.000000	0.000000	4.000000	30.000000	0.000000
2048.180094	-0.108916	0.547702	0.063177	78.092422	101.312317	111.930794	3.092120	0.000000	0.447260	0.000000	0.000000	0.000000	0.008780	-0.018572	0.400456	0.000000	0.000000	4.000000	30.000000	0.000000
2048.183427	-0.108916	0.547702	0.063177	78.273392	102.538956	112.839516	3.158863	0.000000	0.445797	0.000000	0.000000	0.000000	0.008780	-0.018572	0.400456	0.000000	0.000000	4.000000	30.000000	0.000000
2048.186760	-0.108680	0.547717	0.064394	78.273392	102.538956	112.839516	3.158863	0.000000	0.445797	0.000000	0.000000	0.000000	0.070892	0.004438	0.364987	0.000000	0.000000	4.000000	30.000000	0.000000
2048.190094	-0.108680	0.547717	0.064394	78.273392	102.538956	112.839516	3.158863	0.000000	0.445797	0.000000	0.000000	0.000000	0.070892	0.004438	0.364987	0.000000	0.000000	4.000000	30.000000	0.000000
2048.193427	-0.108680	0.547717	0.064394	78.484329	103.728645	113.680313	3.219694	0.000000	0.433981	0.000000	0.000000	0.000000	0.070892	0.004438	0.364987	0.000000	0.000000	4.000000	30.000000	0.000000
2048.196760	-0.108248	0.547814	0.065427	78.484329	103.728645	113.680313	3.219694	0.000000	0.433981	0.000000	0.000000	0.000000	0.129550	0.029062	0.309788	0.000000	0.000000	4.000000	30.000000	0.000000
2048.200094	-0.108248	0.547814	0.065427	78.484329	103.728645	113.680313	3.219694	0.000000	0.433981	0.000000	0.000000	0.000000	0.129550	0.029062	0.309788	0.000000	0.000000	4.000000	30.000000	0.000000
2048.203427	-0.108248	0.547814	0.065427	78.739090	104.921829	114.487679	3.271325	0.000000	0.412390	0.000000	0.000000	0.000000	0.129550	0.029062	0.309788	0.000000	0.000000	4.000000	30.000000	0.000000
2048.206760	-0.107589	0.547958	0.066246	78.739090	104.921829	114.487679	3.271325	0.000000	0.412390	0.000000	0.000000	0.000000	0.197761	0.043126	0.245906	0.000000	0.000000	4.000000	30.000000	0.000000
2048.210094	-0.107589	0.547958	0.066246	78.739090	104.921829	114.487679	3.271325	0.000000	0.412390	0.000000	0.000000	0.000000	0.197761	0.043126	0.245906	0.000000	0.000000	4.000000	30.000000	0.000000
2048.213427	-0.107589	0.547958	0.066246	79.027771	105.960411	115.122429	3.312310	0.000000	0.379429	0.000000	0.000000	0.000000	0.197761	0.043126	0.245906	0.000000	0.000000	4.000000	30.000000	0.000000
2048.216760	-0.106699	0.548131	0.066835	79.027771	105.960411	115.122429	3.312310	0.000000	0.379429	0.000000	0.000000	0.000000	0.266889	0.051888	0.176780	0.000000	0.000000	4.000000	30.000000	0.000000
2048.220094	-0.106699	0.548131	0.066835	79.027771	105.960411	115.122429	3.312310	0.000000	0.379429	0.000000	0.000000	0.000000	0.266889	0.051888	0.176780	0.000000	0.000000	4.000000	30.000000	0.000000
2048.223427	-0.106699	0.548131	0.066835	79.325211	106.975105	115.721947	3.341773	0.000000	0.334948	0.000000	0.000000	0.000000	0.266889	0.051888	0.176780	0.000000	0.000000	4.000000	30.000000	0.000000
2048.226760	-0.105587	0.548369	0.067227	79.325211	106.975105	115.721947	3.341773	0.000000	0.334948	0.000000	0.000000	0.000000	0.333687	0.071481	0.117572	0.000000	0.000000	4.000000	30.000000	0.000000
2048.230094	-0.105587	0.548369	0.067227	79.325211	106.975105	115.721947	3.341773	0.000000	0.334948	0.000000	0.000000	0.000000	0.333687	0.071481	0.117572	0.000000	0.000000	4.000000	30.000000	0.000000
2048.233427	-0.105587	0.548369	0.067227	79.604729	108.090492	116.408005	3.361369	0.000000	0.279334	0.000000	0.000000	0.000000	0.333687	0.071481	0.117572	0.000000	0.000000	4.000000	30.000000	0.000000
2048.236760	-0.104201	0.548625	0.067418	79.604729	108.090492	116.408005	3.361369	0.000000	0.279334	0.000000	0.000000	0.000000	0.415803	0.076877	0.057291	0.000000	0.000000	4.000000	30.000000	0.000000
2048.240094	-0.104201	0.548625	0.067418	79.604729	108.090492	116.408005	3.361369	0.000000	0.279334	0.000000	0.000000	0.000000	0.415803	0.076877	0.057291	0.000000	0.000000	4.000000	30.000000	0.000000
2048.243427	-0.104201	0.548625	0.067418	79.855934	109.199509	117.093925	3.370917	0.000000	0.210033	0.000000	0.000000	0.000000	0.415803	0.076877	0.057291	0.000000	0.000000	4.000000	30.000000	0.000000
2048.246760	-0.102604	0.548895	0.067457	79.855934	109.199509	117.093925	3.370917	0.000000	0.210033	0.000000	0.000000	0.000000	0.478913	0.080827	0.011672	0.000000	0.000000	4.000000	30.000000	0.000000
2048.250094	-0.102604	0.548895	0.067457	79.855934	109.199509	117.093925	3.370917	0.000000	0.210033	0.000000	0.000000	0.000000	0.478913	0.080827	0.011672	0.000000	0.000000	4.000000	30.000000	0.000000
2048.253427	-0.102604	0.548895	0.067457	80.084740	110.326111	117.791954	3.372863	0.000000	0.130214	0.000000	0.000000	0.000000	0.478913	0.080827	0.011672	0.000000	0.000000	4.000000	30.000000	0.000000
2048.256760	-0.100760	0.549202	0.067408	80.084740	110.326111	117.791954	3.372863	0.000000	0.130214	0.000000	0.000000	0.000000	0.553271	0.092105	-0.014904	0.000000	0.000000	4.000000	30.000000	0.000000
2048.260094	-0.100760	0.549202	0.067408	80.084740	110.326111	117.791954	3.372863	0.000000	0.130214	0.000000	0.000000	0.000000	0.553271	0.092105	-0.014904	0.000000	0.000000	4.000000	30.000000	0.000000
2048.263427	-0.100760	0.549202	0.067408	80.292892	111.449417	118.480927	3.370378	0.000000	0.038003	0.000000	0.000000	0.000000	0.553271	0.092105	-0.014904	0.000000	0.000000	4.000000	30.000000	0.000000
2048.266760	-0.098690	0.549557	0.067240	80.292892	111.449417	118.480927	3.370378	0.000000	0.038003	0.000000	0.000000	0.000000	0.621001	0.106621	-0.050313	0.000000	0.000000	4.000000	30.000000	0.000000
2048.270094	-0.098690	0.549557	0.067240	80.292892	111.449417	118.480927	3.370378	0.000000	0.038003	0.000000	0.000000	0.000000	0.621001	0.106621	-0.050313	0.000000	0.000000	4.000000	30.000000	0.000000
2048.273427	-0.098690	0.549557	0.067240	80.471931	112.540924	119.166832	3.361993	0.000000	-0.065498	0.000000	0.000000	0.000000	0.621001	0.106621	-0.050313	0.000000	0.000000	4.000000	30.000000	0.000000
2048.276760	-0.096387	0.549916	0.067044	80.471931	112.540924	119.166832	3.361993	0.000000	-0.065498	0.000000	0.000000	0.000000	0.690784	0.107605	-0.058824	0.000000	0.000000	4.000000	30.000000	0.000000
2048.280094	-0.096387	0.549916	0.067044	80.471931	112.540924	119.166832	3.361993	0.000000	-0.065498	0.000000	0.000000	0.000000	0.690784	0.107605	-0.058824	0.000000	0.000000	4.000000	30.000000	0.000000
2048.283427	-0.096387	0.549916	0.067044	80.623505	113.486359	119.774513	3.352189	0.000000	-0.180628	0.000000	0.000000	0.000000	0.690784	0.107605	-0.058824	0.000000	0.000000	4.000000	30.000000	0.000000
2048.286760	-0.093874	0.550289	0.066790	80.623505	113.486359	119.774513	3.352189	0.000000	-0.180628	0.000000	0.000000	0.000000	0.753976	0.111854	-0.076237	0.000000	0.000000	4.000000	30.000000	0.000000
2048.290094	-0.093874	0.550289	0.066790	80.623505	113.486359	119.774513	3.352189	0.000000	-0.180628	0.000000	0.000000	0.000000	0.753976	0.111854	-0.076237	0.000000	0.000000	4.000000	30.000000	0.000000
2048.293427	-0.093874	0.550289	0.066790	80.762047	114.058372	120.165169	3.339483	0.000000	-0.306291	0.000000	0.000000	0.000000	0.753976	0.111854	-0.076237	0.000000	0.000000	4.000000	30.000000	0.000000
2048.296760	-0.091184	0.550653	0.066514	80.762047	114.058372	120.165169	3.339483	0.000000	-0.306291	0.000000	0.000000	0.000000	0.806965	0.109411	-0.082661	0.000000	0.000000	4.000000	30.000000	0.000000
2048.300094	-0.091184	0.550653	0.066514	80.762047	114.058372	120.165169	3.339483	0.000000	-0.306291	0.000000	0.000000	0.000000	0.806965	0.109411	-0.082661	0.000000	0.000000	4.000000	30.000000	0.000000
2048.303427	-0.091184	0.550653	0.066514	80.947090	114.051399	120.633858	3.325706	0.000000	-0.440785	0.000000	0.000000	0.000000	0.806965	0.109411	-0.082661	0.000000	0.000000	4.000000	30.000000	0.000000
2048.306760	-0.088370	0.551057	0.066218	80.947090	114.051399	120.633858	3.325706	0.000000	-0.440785	0.000000	0.000000	0.000000	0.844162	0.120991	-0.088835	0.000000	0.000000	4.000000	30.000000	0.000000
2048.310094	-0.088370	0.551057	0.066218	80.947090	114.051399	120.633858	3.325706	0.000000	-0.440785	0.000000	0.000000	0.000000	0.844162	0.120991	-0.088835	0.000000	0.000000	4.000000	30.000000	0.000000
2048.313427	-0.088370	0.551057	0.066218	81.171097	113.755989	121.015343	3.310900	0.000000	-0.581479	0.000000	0.000000	0.000000	0.844162	0.120991	-0.088835	0.000000	0.000000	4.000000	30.000000	0.000000
2048.316760	-0.085382	0.551451	0.065895	81.171097	113.755989	121.015343	3.310900	0.000000	-0.581479	0.000000	0.000000	0.000000	0.896635	0.118420	-0.096827	0.000000	0.000000	4.000000	30.000000	0.000000
2048.320094	-0.085382	0.551451	0.065895	81.171097	113.755989	121.015343	3.310900	0.000000	-0.581479	0.000000	0.000000	0.000000	0.896635	0.118420	-0.096827	0.000000	0.000000	4.000000	30.000000	0.000000
2048.323427	-0.085382	0.551451	0.065895	81.428032	113.330383	121.035965	3.294762	0.000000	-0.730918	0.000000	0.000000	0.000000	0.896635	0.118420	-0.096827	0.000000	0.000000	4.000000	30.000000	0.000000
2048.326760	-0.082218	0.551866	0.065538	81.428032	113.330383	121.035965	3.294762	0.000000	-0.730918	0.000000	0.000000	0.000000	0.949030	0.124485	-0.107276	0.000000	0.000000	4.000000	30.000000	0.000000
2048.330094	-0.082218	0.551866	0.065538	81.428032	113.330383	121.035965	3.294762	0.000000	-0.730918	0.000000	0.000000	0.000000	0.949030	0.124485	-0.107276	0.000000	0.000000	4.000000	30.000000	0.000000
2048.333427	-0.082218	0.551866	0.065538	81.694962	113.061844	121.074417	3.276883	0.000000	-0.889090	0.000000	0.000000	0.000000	0.949030	0.124485	-0.107276	0.000000	0.000000	4.000000	30.000000	0.000000
2048.336760	-0.078874	0.552247	0.065091	81.694962	113.061844	121.074417	3.276883	0.000000	-0.889090	0.000000	0.000000	0.000000	1.003381	0.114234	-0.134126	0.000000	0.000000	4.000000	30.000000	0.000000
2048.340094	-0.078874	0.552247	0.065091	81.694962	113.061844	121.074417	3.276883	0.000000	-0.889090	0.000000	0.000000	0.000000	1.003381	0.114234	-0.134126	0.000000	0.000000	4.000000	30.000000	0.000000
2048.343427	-0.078874	0.552247	0.065091	81.961563	112.838661	121.358406	3.254529	0.000000	-1.056320	0.000000	0.000000	0.000000	1.003381	0.114234	-0.134126	0.000000	0.000000	4.000000	30.000000	0.000000
2048.346760	-0.075353	0.552612	0.064567	81.961563	112.838661	121.358406	3.254529	0.000000	-1.056320	0.000000	0.000000	0.000000	1.056288	0.109358	-0.156939	0.000000	0.000000	4.000000	30.000000	0.000000
2048.350094	-0.075353	0.552612	0.064567	81.961563	112.838661	121.358406	3.254529	0.000000	-1.056320	0.000000	0.000000	0.000000	1.056288	0.109358	-0.156939	0.000000	0.000000	4.000000	30.000000	0.000000
2048.353427	-0.075353	0.552612	0.064567	82.235352	112.841042	121.944206	3.228372	0.000000	-1.232368	0.000000	0.000000	0.000000	1.056288	0.109358	-0.156939	0.000000	0.000000	4.000000	30.000000	0.000000
2048.356760	-0.071690	0.552985	0.064018	82.235352	112.841042	121.944206	3.228372	0.000000	-1.232368	0.000000	0.000000	0.000000	1.098777	0.111910	-0.164922	0.000000	0.000000	4.000000	30.000000	0.000000
2048.360094	-0.071690	0.552985	0.064018	82.235352	112.841042	121.944206	3.228372	0.000000	-1.232368	0.000000	0.000000	0.000000	1.098777	0.111910	-0.164922	0.000000	0.000000	4.000000	30.000000	0.000000
2048.363427	-0.071690	0.552985	0.064018	82.541153	112.983238	122.414055	3.200885	0.000000	-1.415497	0.000000	0.000000	0.000000	1.098777	0.111910	-0.164922	0.000000	0.000000	4.000000	30.000000	0.000000
2048.366760	-0.067880	0.553341	0.063381	82.541153	112.983238	122.414055	3.200885	0.000000	-1.415497	0.000000	0.000000	0.000000	1.143149	0.106868	-0.190868	0.000000	0.000000	4.000000	30.000000	0.000000
2048.370094	-0.067880	0.553341	0.063381	82.541153	112.983238	122.414055	3.200885	0.000000	-1.415497	0.000000	0.000000	0.000000	1.143149	0.106868	-0.190868	0.000000	0.000000	4.000000	30.000000	0.000000
2048.373427	-0.067880	0.553341	0.063381	82.854271	113.191666	122.646004	3.169074	0.000000	-1.606022	0.000000	0.000000	0.000000	1.143149	0.106868	-0.190868	0.000000	0.000000	4.000000	30.000000	0.000000
2048.376760	-0.063983	0.553666	0.062734	82.854271	113.191666	122.646004	3.169074	0.000000	-1.606022	0.000000	0.000000	0.000000	1.168873	0.097513	-0.194345	0.000000	0.000000	4.000000	30.000000	0.000000
2048.380094	-0.063983	0.553666	0.062734	82.854271	113.191666	122.646004	3.169074	0.000000	-1.606022	0.000000	0.000000	0.000000	1.168873	0.097513	-0.194345	0.000000	0.000000	4.000000	30.000000	0.000000
2048.383427	-0.063983	0.553666	0.062734	83.139244	113.071068	122.526833	3.136683	0.000000	-1.800834	0.000000	0.000000	0.000000	1.168873	0.097513	-0.194345	0.000000	0.000000	4.000000	30.000000	0.000000
2048.386760	-0.059948	0.553953	0.062038	83.139244	113.071068	122.526833	3.136683	0.000000	-1.800834	0.000000	0.000000	0.000000	1.210608	0.086066	-0.208627	0.000000	0.000000	4.000000	30.000000	0.000000
2048.390094	-0.059948	0.553953	0.062038	83.139244	113.071068	122.526833	3.136683	0.000000	-1.800834	0.000000	0.000000	0.000000	1.210608	0.086066	-0.208627	0.000000	0.000000	4.000000	30.000000	0.000000
2048.393427	-0.059948	0.553953	0.062038	83.369873	112.383995	121.875504	3.101912	0.000000	-2.002602	0.000000	0.000000	0.000000	1.210608	0.086066	-0.208627	0.000000	0.000000	4.000000	30.000000	0.000000
2048.396760	-0.055856	0.554198	0.061346	83.369873	112.383995	121.875504	3.101912	0.000000	-2.002602	0.000000	0.000000	0.000000	1.227690	0.073647	-0.207628	0.000000	0.000000	4.000000	30.000000	0.000000
2048.400094	-0.055856	0.554198	0.061346	83.369873	112.383995	121.875504	3.101912	0.000000	-2.002602	0.000000	0.000000	0.000000	1.227690	0.073647	-0.207628	0.000000	0.000000	4.000000	30.000000	0.000000
2048.403427	-0.055856	0.554198	0.061346	83.522163	111.198059	120.446396	3.067307	0.000000	-2.207217	0.000000	0.000000	0.000000	1.227690	0.073647	-0.207628	0.000000	0.000000	4.000000	30.000000	0.000000
2048.406760	-0.051674	0.554388	0.060579	83.522163	111.198059	120.446396	3.067307	0.000000	-2.207217	0.000000	0.000000	0.000000	1.254546	0.056885	-0.230219	0.000000	0.000000	4.000000	30.000000	0.000000
2048.410094	-0.051674	0.554388	0.060579	83.522163	111.198059	120.446396	3.067307	0.000000	-2.207217	0.000000	0.000000	0.000000	1.254546	0.056885	-0.230219	0.000000	0.000000	4.000000	30.000000	0.000000
2048.413427	-0.051674	0.554388	0.060579	83.639366	109.966675	119.102432	3.028938	0.000000	-2.416308	0.000000	0.000000	0.000000	1.254546	0.056885	-0.230219	0.000000	0.000000	4.000000	30.000000	0.000000
2048.416760	-0.047503	0.554522	0.059725	83.639366	109.966675	119.102432	3.028938	0.000000	-2.416308	0.000000	0.000000	0.000000	1.251375	0.040123	-0.256241	0.000000	0.000000	4.000000	30.000000	0.000000
2048.420094	-0.047503	0.554522	0.059725	83.639366	109.966675	119.102432	3.028938	0.000000	-2.416308	0.000000	0.000000	0.000000	1.251375	0.040123	-0.256241	0.000000	0.000000	4.000000	30.000000	0.000000
2048.423427	-0.047503	0.554522	0.059725	83.747620	108.779274	118.247978	2.986231	0.000000	-2.624871	0.000000	0.000000	0.000000	1.251375	0.040123	-0.256241	0.000000	0.000000	4.000000	30.000000	0.000000
2048.426760	-0.043369	0.554618	0.058799	83.747620	108.779274	118.247978	2.986231	0.000000	-2.624871	0.000000	0.000000	0.000000	1.239966	0.028799	-0.277698	0.000000	0.000000	4.000000	30.000000	0.000000
2048.430094	-0.043369	0.554618	0.058799	83.747620	108.779274	118.247978	2.986231	0.000000	-2.624871	0.000000	0.000000	0.000000	1.239966	0.028799	-0.277698	0.000000	0.000000	4.000000	30.000000	0.000000
2048.433427	-0.043369	0.554618	0.058799	83.839386	107.719574	117.902534	2.939948	0.000000	-2.831532	0.000000	0.000000	0.000000	1.239966	0.028799	-0.277698	0.000000	0.000000	4.000000	30.000000	0.000000
2048.436760	-0.039174	0.554697	0.057764	83.839386	107.719574	117.902534	2.939948	0.000000	-2.831532	0.000000	0.000000	0.000000	1.258638	0.023704	-0.310341	0.000000	0.000000	4.000000	30.000000	0.000000
2048.440094	-0.039174	0.554697	0.057764	83.839386	107.719574	117.902534	2.939948	0.000000	-2.831532	0.000000	0.000000	0.000000	1.258638	0.023704	-0.310341	0.000000	0.000000	4.000000	30.000000	0.000000
2048.443427	-0.039174	0.554697	0.057764	83.920174	106.798965	117.611298	2.888225	0.000000	-3.041305	0.000000	0.000000	0.000000	1.258638	0.023704	-0.310341	0.000000	0.000000	4.000000	30.000000	0.000000
2048.446760	-0.034922	0.554766	0.056659	83.920174	106.798965	117.611298	2.888225	0.000000	-3.041305	0.000000	0.000000	0.000000	1.275704	0.020813	-0.331542	0.000000	0.000000	4.000000	30.000000	0.000000
2048.450094	-0.034922	0.554766	0.056659	83.920174	106.798965	117.611298	2.888225	0.000000	-3.041305	0.000000	0.000000	0.000000	1.275704	0.020813	-0.331542	0.000000	0.000000	4.000000	30.000000	0.000000
2048.453427	-0.034922	0.554766	0.056659	83.986404	106.013733	117.019257	2.832968	0.000000	-3.253922	0.000000	0.000000	0.000000	1.275704	0.020813	-0.331542	0.000000	0.000000	4.000000	30.000000	0.000000
2048.456760	-0.030613	0.554808	0.055464	83.986404	106.013733	117.019257	2.832968	0.000000	-3.253922	0.000000	0.000000	0.000000	1.292550	0.012542	-0.358502	0.000000	0.000000	4.000000	30.000000	0.000000
2048.460094	-0.030613	0.554808	0.055464	83.986404	106.013733	117.019257	2.832968	0.000000	-3.253922	0.000000	0.000000	0.000000	1.292550	0.012542	-0.358502	0.000000	0.000000	4.000000	30.000000	0.000000
2048.463427	-0.030613	0.554808	0.055464	84.031296	105.213364	116.443718	2.773217	0.000000	-3.469347	0.000000	0.000000	0.000000	1.292550	0.012542	-0.358502	0.000000	0.000000	4.000000	30.000000	0.000000
2048.466760	-0.026253	0.554830	0.054218	84.031296	105.213364	116.443718	2.773217	0.000000	-3.469347	0.000000	0.000000	0.000000	1.308100	0.006580	-0.373944	0.000000	0.000000	4.000000	30.000000	0.000000
2048.470094	-0.026253	0.554830	0.054218	84.031296	105.213364	116.443718	2.773217	0.000000	-3.469347	0.000000	0.000000	0.000000	1.308100	0.006580	-0.373944	0.000000	0.000000	4.000000	30.000000	0.000000
2048.473427	-0.026253	0.554830	0.054218	84.042801	104.165466	115.957191	2.710893	0.000000	-3.687364	0.000000	0.000000	0.000000	1.308100	0.006580	-0.373944	0.000000	0.000000	4.000000	30.000000	0.000000
2048.476760	-0.021868	0.554812	0.052963	84.042801	104.165466	115.957191	2.710893	0.000000	-3.687364	0.000000	0.000000	0.000000	1.315400	-0.005420	-0.376499	0.000000	0.000000	4.000000	30.000000	0.000000
2048.480094	-0.021868	0.554812	0.052963	84.042801	104.165466	115.957191	2.710893	0.000000	-3.687364	0.000000	0.000000	0.000000	1.315400	-0.005420	-0.376499	0.000000	0.000000	4.000000	30.000000	0.000000
2048.483427	-0.021868	0.554812	0.052963	84.040428	102.664566	114.660255	2.648143	0.000000	-3.906597	0.000000	0.000000	0.000000	1.315400	-0.005420	-0.376499	0.000000	0.000000	4.000000	30.000000	0.000000
2048.486760	-0.017459	0.554810	0.051688	84.040428	102.664566	114.660255	2.648143	0.000000	-3.906597	0.000000	0.000000	0.000000	1.322804	-0.000643	-0.382503	0.000000	0.000000	4.000000	30.000000	0.000000
2048.490094	-0.017459	0.554810	0.051688	84.040428	102.664566	114.660255	2.648143	0.000000	-3.906597	0.000000	0.000000	0.000000	1.322804	-0.000643	-0.382503	0.000000	0.000000	4.000000	30.000000	0.000000
2048.493427	-0.017459	0.554810	0.051688	84.027908	100.611237	112.795250	2.584393	0.000000	-4.127065	0.000000	0.000000	0.000000	1.322804	-0.000643	-0.382503	0.000000	0.000000	4.000000	30.000000	0.000000
2048.496760	-0.012977	0.554796	0.050399	84.027908	100.611237	112.795250	2.584393	0.000000	-4.127065	0.000000	0.000000	0.000000	1.344538	-0.004156	-0.386796	0.000000	0.000000	4.000000	30.000000	0.000000
2048.500094	-0.012977	0.554796	0.050399	84.027908	100.611237	112.795250	2.584393	0.000000	-4.127065	0.000000	0.000000	0.000000	1.344538	-0.004156	-0.386796	0.000000	0.000000	4.000000	30.000000	0.000000
2048.503427	-0.012977	0.554796	0.050399	83.975983	98.001801	110.661316	2.505805	0.000000	-4.326770	0.000000	0.000000	0.000000	1.344538	-0.004156	-0.386796	0.000000	0.000000	4.000000	30.000000	0.000000
2048.506760	-0.008520	0.554778	0.049132	83.975983	98.001801	110.661316	2.505805	0.000000	-4.326770	0.000000	0.000000	0.000000	1.337069	-0.005336	-0.380060	0.000000	0.000000	4.000000	30.000000	0.000000
2048.510094	-0.008520	0.554778	0.049132	83.975983	98.001801	110.661316	2.505805	0.000000	-4.326770	0.000000	0.000000	0.000000	1.337069	-0.005336	-0.380060	0.000000	0.000000	4.000000	30.000000	0.000000
2048.513427	-0.008520	0.554778	0.049132	83.885445	94.932648	108.696121	2.365765	0.000000	-4.404902	0.000000	0.000000	0.000000	1.337069	-0.005336	-0.380060	0.000000	0.000000	4.000000	30.000000	0.000000
2048.516760	-0.003990	0.554786	0.047820	83.885445	94.932648	108.696121	2.365765	0.000000	-4.404902	0.000000	0.000000	0.000000	1.358916	0.002483	-0.393580	0.000000	0.000000	4.000000	30.000000	0.000000
2048.520094	-0.003990	0.554786	0.047820	83.885445	94.932648	108.696121	2.365765	0.000000	-4.404902	0.000000	0.000000	0.000000	1.358916	0.002483	-0.393580	0.000000	0.000000	4.000000	30.000000	0.000000
2048.523427	-0.003990	0.554786	0.047820	83.799133	91.765854	106.797653	2.229162	0.000000	-4.475582	0.000000	0.000000	0.000000	1.358916	0.002483	-0.393580	0.000000	0.000000	4.000000	30.000000	0.000000
2048.526760	0.000563	0.554838	0.046478	83.799133	91.765854	106.797653	2.229162	0.000000	-4.475582	0.000000	0.000000	0.000000	1.366037	0.015544	-0.402468	0.000000	0.000000	4.000000	30.000000	0.000000
2048.530094	0.000563	0.554838	0.046478	83.799133	91.765854	106.797653	2.229162	0.000000	-4.475582	0.000000	0.000000	0.000000	1.366037	0.015544	-0.402468	0.000000	0.000000	4.000000	30.000000	0.000000
2048.533427	0.000563	0.554838	0.046478	83.739441	88.744644	104.751854	2.097687	0.000000	-4.538691	0.000000	0.000000	0.000000	1.366037	0.015544	-0.402468	0.000000	0.000000	4.000000	30.000000	0.000000
2048.536760	0.005140	0.554923	0.045129	83.739441	88.744644	104.751854	2.097687	0.000000	-4.538691	0.000000	0.000000	0.000000	1.373090	0.025584	-0.404734	0.000000	0.000000	4.000000	30.000000	0.000000
2048.540094	0.005140	0.554923	0.045129	83.739441	88.744644	104.751854	2.097687	0.000000	-4.538691	0.000000	0.000000	0.000000	1.373090	0.025584	-0.404734	0.000000	0.000000	4.000000	30.000000	0.000000
2048.543427	0.005140	0.554923	0.045129	83.740540	85.891457	102.417480	1.972144	0.000000	-4.594633	0.000000	0.000000	0.000000	1.373090	0.025584	-0.404734	0.000000	0.000000	4.000000	30.000000	0.000000
2048.546760	0.009740	0.555007	0.043736	83.740540	85.891457	102.417480	1.972144	0.000000	-4.594633	0.000000	0.000000	0.000000	1.379987	0.024990	-0.417855	0.000000	0.000000	4.000000	30.000000	0.000000
2048.550094	0.009740	0.555007	0.043736	83.740540	85.891457	102.417480	1.972144	0.000000	-4.594633	0.000000	0.000000	0.000000	1.379987	0.024990	-0.417855	0.000000	0.000000	4.000000	30.000000	0.000000
2048.553427	0.009740	0.555007	0.043736	83.745178	83.122154	100.080711	1.851120	0.000000	-4.644712	0.000000	0.000000	0.000000	1.379987	0.024990	-0.417855	0.000000	0.000000	4.000000	30.000000	0.000000
2048.556760	0.014293	0.555086	0.042364	83.745178	83.122154	100.080711	1.851120	0.000000	-4.644712	0.000000	0.000000	0.000000	1.365844	0.023869	-0.411535	0.000000	0.000000	4.000000	30.000000	0.000000
2048.560094	0.014293	0.555086	0.042364	83.745178	83.122154	100.080711	1.851120	0.000000	-4.644712	0.000000	0.000000	0.000000	1.365844	0.023869	-0.411535	0.000000	0.000000	4.000000	30.000000	0.000000
2048.563427	0.014293	0.555086	0.042364	83.726585	80.439064	97.872520	1.737788	0.000000	-4.688293	0.000000	0.000000	0.000000	1.365844	0.023869	-0.411535	0.000000	0.000000	4.000000	30.000000	0.000000
2048.566760	0.018824	0.555180	0.041032	83.726585	80.439064	97.872520	1.737788	0.000000	-4.688293	0.000000	0.000000	0.000000	1.359459	0.028159	-0.399841	0.000000	0.000000	4.000000	30.000000	0.000000
2048.570094	0.018824	0.555180	0.041032	83.726585	80.439064	97.872520	1.737788	0.000000	-4.688293	0.000000	0.000000	0.000000	1.359459	0.028159	-0.399841	0.000000	0.000000	4.000000	30.000000	0.000000
2048.573427	0.018824	0.555180	0.041032	83.691429	77.891716	95.696037	1.632004	0.000000	-4.726157	0.000000	0.000000	0.000000	1.359459	0.028159	-0.399841	0.000000	0.000000	4.000000	30.000000	0.000000
2048.576760	0.023315	0.555242	0.039791	83.691429	77.891716	95.696037	1.632004	0.000000	-4.726157	0.000000	0.000000	0.000000	1.347275	0.018581	-0.372245	0.000000	0.000000	4.000000	30.000000	0.000000
2048.580094	0.023315	0.555242	0.039791	83.691429	77.891716	95.696037	1.632004	0.000000	-4.726157	0.000000	0.000000	0.000000	1.347275	0.018581	-0.372245	0.000000	0.000000	4.000000	30.000000	0.000000
2048.583427	0.023315	0.555242	0.039791	83.639885	75.603279	93.660606	1.535422	0.000000	-4.758411	0.000000	0.000000	0.000000	1.347275	0.018581	-0.372245	0.000000	0.000000	4.000000	30.000000	0.000000
2048.586760	0.027721	0.555282	0.038623	83.639885	75.603279	93.660606	1.535422	0.000000	-4.758411	0.000000	0.000000	0.000000	1.321611	0.012050	-0.350448	0.000000	0.000000	4.000000	30.000000	0.000000
2048.590094	0.027721	0.555282	0.038623	83.639885	75.603279	93.660606	1.535422	0.000000	-4.758411	0.000000	0.000000	0.000000	1.321611	0.012050	-0.350448	0.000000	0.000000	4.000000	30.000000	0.000000
2048.593427	0.027721	0.555282	0.038623	83.556335	73.639511	91.866646	1.447271	0.000000	-4.785960	0.000000	0.000000	0.000000	1.321611	0.012050	-0.350448	0.000000	0.000000	4.000000	30.000000	0.000000
2048.596760	0.032045	0.555319	0.037547	83.556335	73.639511	91.866646	1.447271	0.000000	-4.785960	0.000000	0.000000	0.000000	1.297223	0.010911	-0.322680	0.000000	0.000000	4.000000	30.000000	0.000000
2048.600094	0.032045	0.555319	0.037547	83.556335	73.639511	91.866646	1.447271	0.000000	-4.785960	0.000000	0.000000	0.000000	1.297223	0.010911	-0.322680	0.000000	0.000000	4.000000	30.000000	0.000000
2048.603427	0.032045	0.555319	0.037547	83.421448	72.128761	90.662529	1.367543	0.000000	-4.809348	0.000000	0.000000	0.000000	1.297223	0.010911	-0.322680	0.000000	0.000000	4.000000	30.000000	0.000000
2048.606760	0.036269	0.555369	0.036586	83.421448	72.128761	90.662529	1.367543	0.000000	-4.809348	0.000000	0.000000	0.000000	1.267247	0.015165	-0.288460	0.000000	0.000000	4.000000	30.000000	0.000000
2048.610094	0.036269	0.555369	0.036586	83.421448	72.128761	90.662529	1.367543	0.000000	-4.809348	0.000000	0.000000	0.000000	1.267247	0.015165	-0.288460	0.000000	0.000000	4.000000	30.000000	0.000000
2048.613427	0.036269	0.555369	0.036586	83.244339	71.235550	89.960747	1.296488	0.000000	-4.828988	0.000000	0.000000	0.000000	1.267247	0.015165	-0.288460	0.000000	0.000000	4.000000	30.000000	0.000000
2048.616760	0.040396	0.555417	0.035723	83.244339	71.235550	89.960747	1.296488	0.000000	-4.828988	0.000000	0.000000	0.000000	1.238038	0.014192	-0.258785	0.000000	0.000000	4.000000	30.000000	0.000000
2048.620094	0.040396	0.555417	0.035723	83.244339	71.235550	89.960747	1.296488	0.000000	-4.828988	0.000000	0.000000	0.000000	1.238038	0.014192	-0.258785	0.000000	0.000000	4.000000	30.000000	0.000000
2048.623427	0.040396	0.555417	0.035723	83.045509	70.812714	89.791779	1.232936	0.000000	-4.845603	0.000000	0.000000	0.000000	1.238038	0.014192	-0.258785	0.000000	0.000000	4.000000	30.000000	0.000000
2048.626760	0.044424	0.555480	0.034916	83.045509	70.812714	89.791779	1.232936	0.000000	-4.845603	0.000000	0.000000	0.000000	1.208615	0.018964	-0.242216	0.000000	0.000000	4.000000	30.000000	0.000000
2048.630094	0.044424	0.555480	0.034916	83.045509	70.812714	89.791779	1.232936	0.000000	-4.845603	0.000000	0.000000	0.000000	1.208615	0.018964	-0.242216	0.000000	0.000000	4.000000	30.000000	0.000000
2048.633427	0.044424	0.555480	0.034916	82.857544	70.804260	90.221336	1.174934	0.000000	-4.859993	0.000000	0.000000	0.000000	1.208615	0.018964	-0.242216	0.000000	0.000000	4.000000	30.000000	0.000000
2048.636760	0.048290	0.555550	0.034196	82.857544	70.804260	90.221336	1.174934	0.000000	-4.859993	0.000000	0.000000	0.000000	1.159541	0.020921	-0.215979	0.000000	0.000000	4.000000	30.000000	0.000000
2048.640094	0.048290	0.555550	0.034196	82.857544	70.804260	90.221336	1.174934	0.000000	-4.859993	0.000000	0.000000	0.000000	1.159541	0.020921	-0.215979	0.000000	0.000000	4.000000	30.000000	0.000000
2048.643427	0.048290	0.555550	0.034196	82.690483	71.158661	90.589485	1.123515	0.000000	-4.872136	0.000000	0.000000	0.000000	1.159541	0.020921	-0.215979	0.000000	0.000000	4.000000	30.000000	0.000000
2048.646760	0.052036	0.555618	0.033521	82.690483	71.158661	90.589485	1.123515	0.000000	-4.872136	0.000000	0.000000	0.000000	1.124042	0.020526	-0.202293	0.000000	0.000000	4.000000	30.000000	0.000000
2048.650094	0.052036	0.555618	0.033521	82.690483	71.158661	90.589485	1.123515	0.000000	-4.872136	0.000000	0.000000	0.000000	1.124042	0.020526	-0.202293	0.000000	0.000000	4.000000	30.000000	0.000000
2048.653427	0.052036	0.555618	0.033521	82.507912	71.924225	91.514091	1.076553	0.000000	-4.882728	0.000000	0.000000	0.000000	1.124042	0.020526	-0.202293	0.000000	0.000000	4.000000	30.000000	0.000000
2048.656760	0.055667	0.555685	0.032895	82.507912	71.924225	91.514091	1.076553	0.000000	-4.882728	0.000000	0.000000	0.000000	1.089063	0.020085	-0.187814	0.000000	0.000000	4.000000	30.000000	0.000000
2048.660094	0.055667	0.555685	0.032895	82.507912	71.924225	91.514091	1.076553	0.000000	-4.882728	0.000000	0.000000	0.000000	1.089063	0.020085	-0.187814	0.000000	0.000000	4.000000	30.000000	0.000000
2048.663427	0.055667	0.555685	0.032895	82.272980	72.914169	93.329758	1.033763	0.000000	-4.891966	0.000000	0.000000	0.000000	1.089063	0.020085	-0.187814	0.000000	0.000000	4.000000	30.000000	0.000000
2048.666760	0.059154	0.555716	0.032287	82.272980	72.914169	93.329758	1.033763	0.000000	-4.891966	0.000000	0.000000	0.000000	1.046336	0.009177	-0.182322	0.000000	0.000000	4.000000	30.000000	0.000000
2048.670094	0.059154	0.555716	0.032287	82.272980	72.914169	93.329758	1.033763	0.000000	-4.891966	0.000000	0.000000	0.000000	1.046336	0.009177	-0.182322	0.000000	0.000000	4.000000	30.000000	0.000000
2048.673427	0.059154	0.555716	0.032287	81.997078	73.883827	95.217926	0.994095	0.000000	-4.900181	0.000000	0.000000	0.000000	1.046336	0.009177	-0.182322	0.000000	0.000000	4.000000	30.000000	0.000000
2048.676760	0.062554	0.555762	0.031748	81.997078	73.883827	95.217926	0.994095	0.000000	-4.900181	0.000000	0.000000	0.000000	1.019848	0.014067	-0.161853	0.000000	0.000000	4.000000	30.000000	0.000000
2048.680094	0.062554	0.555762	0.031748	81.997078	73.883827	95.217926	0.994095	0.000000	-4.900181	0.000000	0.000000	0.000000	1.019848	0.014067	-0.161853	0.000000	0.000000	4.000000	30.000000	0.000000
2048.683427	0.062554	0.555762	0.031748	81.717033	74.804909	96.675545	0.958429	0.000000	-4.907282	0.000000	0.000000	0.000000	1.019848	0.014067	-0.161853	0.000000	0.000000	4.000000	30.000000	0.000000
2048.686760	0.065905	0.555827	0.031209	81.717033	74.804909	96.675545	0.958429	0.000000	-4.907282	0.000000	0.000000	0.000000	1.005255	0.019330	-0.161779	0.000000	0.000000	4.000000	30.000000	0.000000
2048.690094	0.065905	0.555827	0.031209	81.717033	74.804909	96.675545	0.958429	0.000000	-4.907282	0.000000	0.000000	0.000000	1.005255	0.019330	-0.161779	0.000000	0.000000	4.000000	30.000000	0.000000
2048.693427	0.065905	0.555827	0.031209	81.454979	75.575439	97.656403	0.924349	0.000000	-4.913815	0.000000	0.000000	0.000000	1.005255	0.019330	-0.161779	0.000000	0.000000	4.000000	30.000000	0.000000
2048.696760	0.069144	0.555890	0.030726	81.454979	75.575439	97.656403	0.924349	0.000000	-4.913815	0.000000	0.000000	0.000000	0.971879	0.018952	-0.144710	0.000000	0.000000	4.000000	30.000000	0.000000
2048.700094	0.069144	0.555890	0.030726	81.454979	75.575439	97.656403	0.924349	0.000000	-4.913815	0.000000	0.000000	0.000000	0.971879	0.018952	-0.144710	0.000000	0.000000	4.000000	30.000000	0.000000
2048.703427	0.069144	0.555890	0.030726	81.219040	76.288345	98.269341	0.893662	0.000000	-4.919488	0.000000	0.000000	0.000000	0.971879	0.018952	-0.144710	0.000000	0.000000	4.000000	30.000000	0.000000
2048.706760	0.072360	0.555971	0.030243	81.219040	76.288345	98.269341	0.893662	0.000000	-4.919488	0.000000	0.000000	0.000000	0.964667	0.024240	-0.144857	0.000000	0.000000	4.000000	30.000000	0.000000
2048.710094	0.072360	0.555971	0.030243	81.219040	76.288345	98.269341	0.893662	0.000000	-4.919488	0.000000	0.000000	0.000000	0.964667	0.024240	-0.144857	0.000000	0.000000	4.000000	30.000000	0.000000
2048.713427	0.072360	0.555971	0.030243	81.006294	76.871857	98.724663	0.864134	0.000000	-4.924761	0.000000	0.000000	0.000000	0.964667	0.024240	-0.144857	0.000000	0.000000	4.000000	30.000000	0.000000
2048.716760	0.075466	0.556050	0.029821	81.006294	76.871857	98.724663	0.864134	0.000000	-4.924761	0.000000	0.000000	0.000000	0.931930	0.023870	-0.126844	0.000000	0.000000	4.000000	30.000000	0.000000
2048.720094	0.075466	0.556050	0.029821	81.006294	76.871857	98.724663	0.864134	0.000000	-4.924761	0.000000	0.000000	0.000000	0.931930	0.023870	-0.126844	0.000000	0.000000	4.000000	30.000000	0.000000
2048.723427	0.075466	0.556050	0.029821	80.797791	77.420387	99.153526	0.837743	0.000000	-4.929319	0.000000	0.000000	0.000000	0.931930	0.023870	-0.126844	0.000000	0.000000	4.000000	30.000000	0.000000
2048.726760	0.078477	0.556157	0.029388	80.797791	77.420387	99.153526	0.837743	0.000000	-4.929319	0.000000	0.000000	0.000000	0.903215	0.031969	-0.129917	0.000000	0.000000	4.000000	30.000000	0.000000
2048.730094	0.078477	0.556157	0.029388	80.797791	77.420387	99.153526	0.837743	0.000000	-4.929319	0.000000	0.000000	0.000000	0.903215	0.031969	-0.129917	0.000000	0.000000	4.000000	30.000000	0.000000
2048.733427	0.078477	0.556157	0.029388	80.576897	77.962959	99.598152	0.812350	0.000000	-4.933568	0.000000	0.000000	0.000000	0.903215	0.031969	-0.129917	0.000000	0.000000	4.000000	30.000000	0.000000
2048.736760	0.081427	0.556262	0.029011	80.576897	77.962959	99.598152	0.812350	0.000000	-4.933568	0.000000	0.000000	0.000000	0.884881	0.031619	-0.113073	0.000000	0.000000	4.000000	30.000000	0.000000
2048.740094	0.081427	0.556262	0.029011	80.576897	77.962959	99.598152	0.812350	0.000000	-4.933568	0.000000	0.000000	0.000000	0.884881	0.031619	-0.113073	0.000000	0.000000	4.000000	30.000000	0.000000
2048.743427	0.081427	0.556262	0.029011	80.334068	78.527733	100.122772	0.789487	0.000000	-4.937277	0.000000	0.000000	0.000000	0.884881	0.031619	-0.113073	0.000000	0.000000	4.000000	30.000000	0.000000
2048.746760	0.084303	0.556323	0.028616	80.334068	78.527733	100.122772	0.789487	0.000000	-4.937277	0.000000	0.000000	0.000000	0.862983	0.018297	-0.118489	0.000000	0.000000	4.000000	30.000000	0.000000
2048.750094	0.084303	0.556323	0.028616	80.334068	78.527733	100.122772	0.789487	0.000000	-4.937277	0.000000	0.000000	0.000000	0.862983	0.018297	-0.118489	0.000000	0.000000	4.000000	30.000000	0.000000
2048.753427	0.084303	0.556323	0.028616	80.052780	79.112099	100.954208	0.767131	0.000000	-4.940801	0.000000	0.000000	0.000000	0.862983	0.018297	-0.118489	0.000000	0.000000	4.000000	30.000000	0.000000
2048.756760	0.087129	0.556367	0.028195	80.052780	79.112099	100.954208	0.767131	0.000000	-4.940801	0.000000	0.000000	0.000000	0.847666	0.013023	-0.126355	0.000000	0.000000	4.000000	30.000000	0.000000
2048.760094	0.087129	0.556367	0.028195	80.052780	79.112099	100.954208	0.767131	0.000000	-4.940801	0.000000	0.000000	0.000000	0.847666	0.013023	-0.126355	0.000000	0.000000	4.000000	30.000000	0.000000
2048.763427	0.087129	0.556367	0.028195	79.739349	79.755836	102.948654	0.744938	0.000000	-4.944195	0.000000	0.000000	0.000000	0.847666	0.013023	-0.126355	0.000000	0.000000	4.000000	30.000000	0.000000
2048.766760	0.089923	0.556375	0.027726	79.739349	79.755836	102.948654	0.744938	0.000000	-4.944195	0.000000	0.000000	0.000000	0.838205	0.002478	-0.140474	0.000000	0.000000	4.000000	30.000000	0.000000
2048.770094	0.089923	0.556375	0.027726	79.739349	79.755836	102.948654	0.744938	0.000000	-4.944195	0.000000	0.000000	0.000000	0.838205	0.002478	-0.140474	0.000000	0.000000	4.000000	30.000000	0.000000
2048.773427	0.089923	0.556375	0.027726	79.435524	80.375237	105.661636	0.722280	0.000000	-4.947556	0.000000	0.000000	0.000000	0.838205	0.002478	-0.140474	0.000000	0.000000	4.000000	30.000000	0.000000
2048.776760	0.092669	0.556356	0.027256	79.435524	80.375237	105.661636	0.722280	0.000000	-4.947556	0.000000	0.000000	0.000000	0.823960	-0.005629	-0.141062	0.000000	0.000000	4.000000	30.000000	0.000000
2048.780094	0.092669	0.556356	0.027256	79.435524	80.375237	105.661636	0.722280	0.000000	-4.947556	0.000000	0.000000	0.000000	0.823960	-0.005629	-0.141062	0.000000	0.000000	4.000000	30.000000	0.000000
2048.783427	0.092669	0.556356	0.027256	79.205078	80.895302	108.122696	0.700355	0.000000	-4.950707	0.000000	0.000000	0.000000	0.823960	-0.005629	-0.141062	0.000000	0.000000	4.000000	30.000000	0.000000
2048.786760	0.095504	0.556364	0.026747	79.205078	80.895302	108.122696	0.700355	0.000000	-4.950707	0.000000	0.000000	0.000000	0.850481	0.002475	-0.152762	0.000000	0.000000	4.000000	30.000000	0.000000
2048.790094	0.095504	0.556364	0.026747	79.205078	80.895302	108.122696	0.700355	0.000000	-4.950707	0.000000	0.000000	0.000000	0.850481	0.002475	-0.152762	0.000000	0.000000	4.000000	30.000000	0.000000
2048.793427	0.095504	0.556364	0.026747	79.124039	81.280716	109.551338	0.677736	0.000000	-4.953855	0.000000	0.000000	0.000000	0.850481	0.002475	-0.152762	0.000000	0.000000	4.000000	30.000000	0.000000
2048.796760	0.098424	0.556382	0.026180	79.124039	81.280716	109.551338	0.677736	0.000000	-4.953855	0.000000	0.000000	0.000000	0.875795	0.005281	-0.170151	0.000000	0.000000	4.000000	30.000000	0.000000
2048.800094	0.098424	0.556382	0.026180	79.124039	81.280716	109.551338	0.677736	0.000000	-4.953855	0.000000	0.000000	0.000000	0.875795	0.005281	-0.170151	0.000000	0.000000	4.000000	30.000000	0.000000
2048.803427	0.098424	0.556382	0.026180	79.120598	81.421570	109.731873	0.654025	0.000000	-4.957041	0.000000	0.000000	0.000000	0.875795	0.005281	-0.170151	0.000000	0.000000	4.000000	30.000000	0.000000
2048.806760	0.101379	0.556416	0.025670	79.120598	81.421570	109.731873	0.654025	0.000000	-4.957041	0.000000	0.000000	0.000000	0.886702	0.010205	-0.152866	0.000000	0.000000	4.000000	30.000000	0.000000
2048.810094	0.101379	0.556416	0.025670	79.120598	81.421570	109.731873	0.654025	0.000000	-4.957041	0.000000	0.000000	0.000000	0.886702	0.010205	-0.152866	0.000000	0.000000	4.000000	30.000000	0.000000
2048.813427	0.101379	0.556416	0.025670	79.105507	81.205849	109.155144	0.632243	0.000000	-4.959866	0.000000	0.000000	0.000000	0.886702	0.010205	-0.152866	0.000000	0.000000	4.000000	30.000000	0.000000
2048.816760	0.104491	0.556484	0.025210	79.105507	81.205849	109.155144	0.632243	0.000000	-4.959866	0.000000	0.000000	0.000000	0.933464	0.020429	-0.138041	0.000000	0.000000	4.000000	30.000000	0.000000
2048.820094	0.104491	0.556484	0.025210	79.105507	81.205849	109.155144	0.632243	0.000000	-4.959866	0.000000	0.000000	0.000000	0.933464	0.020429	-0.138041	0.000000	0.000000	4.000000	30.000000	0.000000
2048.823427	0.104491	0.556484	0.025210	79.077797	80.467598	108.114479	0.611779	0.000000	-4.962431	0.000000	0.000000	0.000000	0.933464	0.020429	-0.138041	0.000000	0.000000	4.000000	30.000000	0.000000
2048.826760	0.107687	0.556569	0.024794	79.077797	80.467598	108.114479	0.611779	0.000000	-4.962431	0.000000	0.000000	0.000000	0.958870	0.025369	-0.124734	0.000000	0.000000	4.000000	30.000000	0.000000
2048.830094	0.107687	0.556569	0.024794	79.077797	80.467598	108.114479	0.611779	0.000000	-4.962431	0.000000	0.000000	0.000000	0.958870	0.025369	-0.124734	0.000000	0.000000	4.000000	30.000000	0.000000
2048.833427	0.107687	0.556569	0.024794	79.056015	79.377960	107.009071	0.592705	0.000000	-4.964746	0.000000	0.000000	0.000000	0.958870	0.025369	-0.124734	0.000000	0.000000	4.000000	30.000000	0.000000
2048.836760	0.110829	0.556625	0.024441	79.056015	79.377960	107.009071	0.592705	0.000000	-4.964746	0.000000	0.000000	0.000000	0.942669	0.016896	-0.106075	0.000000	0.000000	4.000000	30.000000	0.000000
2048.840094	0.110829	0.556625	0.024441	79.056015	79.377960	107.009071	0.592705	0.000000	-4.964746	0.000000	0.000000	0.000000	0.942669	0.016896	-0.106075	0.000000	0.000000	4.000000	30.000000	0.000000
2048.843427	0.110829	0.556625	0.024441	79.094971	77.940636	105.726265	0.575776	0.000000	-4.966737	0.000000	0.000000	0.000000	0.942669	0.016896	-0.106075	0.000000	0.000000	4.000000	30.000000	0.000000
2048.846760	0.113936	0.556663	0.024122	79.094971	77.940636	105.726265	0.575776	0.000000	-4.966737	0.000000	0.000000	0.000000	0.932107	0.011277	-0.095495	0.000000	0.000000	4.000000	30.000000	0.000000
2048.850094	0.113936	0.556663	0.024122	79.094971	77.940636	105.726265	0.575776	0.000000	-4.966737	0.000000	0.000000	0.000000	0.932107	0.011277	-0.095495	0.000000	0.000000	4.000000	30.000000	0.000000
2048.853427	0.113936	0.556663	0.024122	79.208054	76.298157	104.605484	0.560224	0.000000	-4.968515	0.000000	0.000000	0.000000	0.932107	0.011277	-0.095495	0.000000	0.000000	4.000000	30.000000	0.000000
2048.856760	0.117037	0.556638	0.023755	79.208054	76.298157	104.605484	0.560224	0.000000	-4.968515	0.000000	0.000000	0.000000	0.930079	-0.007458	-0.110278	0.000000	0.000000	4.000000	30.000000	0.000000
2048.860094	0.117037	0.556638	0.023755	79.208054	76.298157	104.605484	0.560224	0.000000	-4.968515	0.000000	0.000000	0.000000	0.930079	-0.007458	-0.110278	0.000000	0.000000	4.000000	30.000000	0.000000
2048.863427	0.117037	0.556638	0.023755	79.362595	74.641815	103.530640	0.544004	0.000000	-4.970318	0.000000	0.000000	0.000000	0.930079	-0.007458	-0.110278	0.000000	0.000000	4.000000	30.000000	0.000000
2048.866760	0.120132	0.556595	0.023350	79.362595	74.641815	103.530640	0.544004	0.000000	-4.970318	0.000000	0.000000	0.000000	0.928746	-0.012801	-0.121447	0.000000	0.000000	4.000000	30.000000	0.000000
2048.870094	0.120132	0.556595	0.023350	79.362595	74.641815	103.530640	0.544004	0.000000	-4.970318	0.000000	0.000000	0.000000	0.928746	-0.012801	-0.121447	0.000000	0.000000	4.000000	30.000000	0.000000
2048.873427	0.120132	0.556595	0.023350	79.534996	73.040642	102.030914	0.527403	0.000000	-4.972107	0.000000	0.000000	0.000000	0.928746	-0.012801	-0.121447	0.000000	0.000000	4.000000	30.000000	0.000000
2048.876760	0.123314	0.556535	0.022885	79.534996	73.040642	102.030914	0.527403	0.000000	-4.972107	0.000000	0.000000	0.000000	0.954623	-0.018125	-0.139614	0.000000	0.000000	4.000000	30.000000	0.000000
2048.886820	0.126514	0.556457	0.022375	79.681305	71.674591	100.628113	0.527403	0.000000	-4.972107	0.000000	0.000000	0.000000	0.318017	-0.007776	-0.050660	0.000000	0.000000	4.000000	30.000000	0.000000
2048.890154	0.126514	0.556457	0.022375	79.681305	71.674591	100.628113	0.527403	0.000000	-4.972107	0.000000	0.000000	0.000000	0.318017	-0.007776	-0.050660	0.000000	0.000000	4.000000	30.000000	0.000000
2048.893487	0.126514	0.556457	0.022375	79.784752	70.540657	100.047539	0.491506	0.000000	-4.975783	0.000000	0.000000	0.000000	0.318017	-0.007776	-0.050660	0.000000	0.000000	4.000000	30.000000	0.000000
2048.896820	0.129681	0.556404	0.021913	79.784752	70.540657	100.047539	0.491506	0.000000	-4.975783	0.000000	0.000000	0.000000	0.950295	-0.015791	-0.138683	0.000000	0.000000	4.000000	30.000000	0.000000
2048.900154	0.129681	0.556404	0.021913	79.784752	70.540657	100.047539	0.491506	0.000000	-4.975783	0.000000	0.000000	0.000000	0.950295	-0.015791	-0.138683	0.000000	0.000000	4.000000	30.000000	0.000000
2048.903487	0.129681	0.556404	0.021913	79.887634	69.577126	99.309280	0.474866	0.000000	-4.977399	0.000000	0.000000	0.000000	0.950295	-0.015791	-0.138683	0.000000	0.000000	4.000000	30.000000	0.000000
2048.906820	0.132823	0.556394	0.021515	79.887634	69.577126	99.309280	0.474866	0.000000	-4.977399	0.000000	0.000000	0.000000	0.942550	-0.002822	-0.119191	0.000000	0.000000	4.000000	30.000000	0.000000
2048.910154	0.132823	0.556394	0.021515	79.887634	69.577126	99.309280	0.474866	0.000000	-4.977399	0.000000	0.000000	0.000000	0.942550	-0.002822	-0.119191	0.000000	0.000000	4.000000	30.000000	0.000000
2048.913487	0.132823	0.556394	0.021515	80.004204	68.715179	98.272652	0.460093	0.000000	-4.978786	0.000000	0.000000	0.000000	0.942550	-0.002822	-0.119191	0.000000	0.000000	4.000000	30.000000	0.000000
2048.916820	0.135897	0.556401	0.021202	80.004204	68.715179	98.272652	0.460093	0.000000	-4.978786	0.000000	0.000000	0.000000	0.922014	0.002018	-0.094139	0.000000	0.000000	4.000000	30.000000	0.000000
2048.920154	0.135897	0.556401	0.021202	80.004204	68.715179	98.272652	0.460093	0.000000	-4.978786	0.000000	0.000000	0.000000	0.922014	0.002018	-0.094139	0.000000	0.000000	4.000000	30.000000	0.000000
2048.923487	0.135897	0.556401	0.021202	80.133446	67.942284	96.972153	0.447578	0.000000	-4.979928	0.000000	0.000000	0.000000	0.922014	0.002018	-0.094139	0.000000	0.000000	4.000000	30.000000	0.000000
2048.926820	0.138832	0.556379	0.020980	80.133446	67.942284	96.972153	0.447578	0.000000	-4.979928	0.000000	0.000000	0.000000	0.880472	-0.006668	-0.066316	0.000000	0.000000	4.000000	30.000000	0.000000
2048.930154	0.138832	0.556379	0.020980	80.133446	67.942284	96.972153	0.447578	0.000000	-4.979928	0.000000	0.000000	0.000000	0.880472	-0.006668	-0.066316	0.000000	0.000000	4.000000	30.000000	0.000000
2048.933487	0.138832	0.556379	0.020980	80.253334	67.201401	95.759674	0.437547	0.000000	-4.980818	0.000000	0.000000	0.000000	0.880472	-0.006668	-0.066316	0.000000	0.000000	4.000000	30.000000	0.000000
2048.936820	0.141639	0.556363	0.020889	80.253334	67.201401	95.759674	0.437547	0.000000	-4.980818	0.000000	0.000000	0.000000	0.842309	-0.004777	-0.027593	0.000000	0.000000	4.000000	30.000000	0.000000
2048.940154	0.141639	0.556363	0.020889	80.253334	67.201401	95.759674	0.437547	0.000000	-4.980818	0.000000	0.000000	0.000000	0.842309	-0.004777	-0.027593	0.000000	0.000000	4.000000	30.000000	0.000000
2048.943487	0.141639	0.556363	0.020889	80.342293	66.667862	94.822838	0.430619	0.000000	-4.981422	0.000000	0.000000	0.000000	0.842309	-0.004777	-0.027593	0.000000	0.000000	4.000000	30.000000	0.000000
2048.946820	0.144230	0.556337	0.020870	80.342293	66.667862	94.822838	0.430619	0.000000	-4.981422	0.000000	0.000000	0.000000	0.777142	-0.007821	-0.005448	0.000000	0.000000	4.000000	30.000000	0.000000
2048.950154	0.144230	0.556337	0.020870	80.342293	66.667862	94.822838	0.430619	0.000000	-4.981422	0.000000	0.000000	0.000000	0.777142	-0.007821	-0.005448	0.000000	0.000000	4.000000	30.000000	0.000000
2048.953487	0.144230	0.556337	0.020870	80.375259	66.443192	94.554878	0.425717	0.000000	-4.981844	0.000000	0.000000	0.000000	0.777142	-0.007821	-0.005448	0.000000	0.000000	4.000000	30.000000	0.000000
2048.956820	0.146649	0.556301	0.020916	80.375259	66.443192	94.554878	0.425717	0.000000	-4.981844	0.000000	0.000000	0.000000	0.725664	-0.010865	0.013577	0.000000	0.000000	4.000000	30.000000	0.000000
2048.960154	0.146649	0.556301	0.020916	80.375259	66.443192	94.554878	0.425717	0.000000	-4.981844	0.000000	0.000000	0.000000	0.725664	-0.010865	0.013577	0.000000	0.000000	4.000000	30.000000	0.000000
2048.963487	0.146649	0.556301	0.020916	80.358162	66.554680	96.463104	0.422480	0.000000	-4.982119	0.000000	0.000000	0.000000	0.725664	-0.010865	0.013577	0.000000	0.000000	4.000000	30.000000	0.000000
2048.966820	0.148827	0.556238	0.020963	80.358162	66.554680	96.463104	0.422480	0.000000	-4.982119	0.000000	0.000000	0.000000	0.653377	-0.018762	0.014329	0.000000	0.000000	4.000000	30.000000	0.000000
2048.970154	0.148827	0.556238	0.020963	80.358162	66.554680	96.463104	0.422480	0.000000	-4.982119	0.000000	0.000000	0.000000	0.653377	-0.018762	0.014329	0.000000	0.000000	4.000000	30.000000	0.000000
2048.973487	0.148827	0.556238	0.020963	80.364174	66.581795	99.513451	0.419758	0.000000	-4.982349	0.000000	0.000000	0.000000	0.653377	-0.018762	0.014329	0.000000	0.000000	4.000000	30.000000	0.000000
2048.976820	0.150869	0.556159	0.020959	80.364174	66.581795	99.513451	0.419758	0.000000	-4.982349	0.000000	0.000000	0.000000	0.612826	-0.023771	-0.001232	0.000000	0.000000	4.000000	30.000000	0.000000
2048.980154	0.150869	0.556159	0.020959	80.364174	66.581795	99.513451	0.419758	0.000000	-4.982349	0.000000	0.000000	0.000000	0.612826	-0.023771	-0.001232	0.000000	0.000000	4.000000	30.000000	0.000000
2048.983487	0.150869	0.556159	0.020959	80.421127	66.392578	101.831650	0.416283	0.000000	-4.982641	0.000000	0.000000	0.000000	0.612826	-0.023771	-0.001232	0.000000	0.000000	4.000000	30.000000	0.000000
2048.986820	0.152948	0.556171	0.020894	80.421127	66.392578	101.831650	0.416283	0.000000	-4.982641	0.000000	0.000000	0.000000	0.623496	0.003674	-0.019477	0.000000	0.000000	4.000000	30.000000	0.000000
2048.990154	0.152948	0.556171	0.020894	80.421127	66.392578	101.831650	0.416283	0.000000	-4.982641	0.000000	0.000000	0.000000	0.623496	0.003674	-0.019477	0.000000	0.000000	4.000000	30.000000	0.000000
2048.993487	0.152948	0.556171	0.020894	80.515976	66.082474	103.260612	0.411615	0.000000	-4.983029	0.000000	0.000000	0.000000	0.623496	0.003674	-0.019477	0.000000	0.000000	4.000000	30.000000	0.000000
2048.996820	0.154885	0.556122	0.020768	80.515976	66.082474	103.260612	0.411615	0.000000	-4.983029	0.000000	0.000000	0.000000	0.581359	-0.014732	-0.037864	0.000000	0.000000	4.000000	30.000000	0.000000
2049.000154	0.154885	0.556122	0.020768	80.515976	66.082474	103.260612	0.411615	0.000000	-4.983029	0.000000	0.000000	0.000000	0.581359	-0.014732	-0.037864	0.000000	0.000000	4.000000	30.000000	0.000000
2049.003487	0.154885	0.556122	0.020768	80.643394	65.622467	103.157936	0.406056	0.000000	-4.983485	0.000000	0.000000	0.000000	0.581359	-0.014732	-0.037864	0.000000	0.000000	4.000000	30.000000	0.000000
2049.006820	0.156688	0.556129	0.020600	80.643394	65.622467	103.157936	0.406056	0.000000	-4.983485	0.000000	0.000000	0.000000	0.540723	0.002181	-0.050304	0.000000	0.000000	4.000000	30.000000	0.000000
2049.010154	0.156688	0.556129	0.020600	80.643394	65.622467	103.157936	0.406056	0.000000	-4.983485	0.000000	0.000000	0.000000	0.540723	0.002181	-0.050304	0.000000	0.000000	4.000000	30.000000	0.000000
2049.013487	0.156688	0.556129	0.020600	80.807816	64.940819	102.022545	0.399988	0.000000	-4.983975	0.000000	0.000000	0.000000	0.540723	0.002181	-0.050304	0.000000	0.000000	4.000000	30.000000	0.000000
2049.016820	0.158454	0.556156	0.020390	80.807816	64.940819	102.022545	0.399988	0.000000	-4.983975	0.000000	0.000000	0.000000	0.529787	0.007983	-0.063208	0.000000	0.000000	4.000000	30.000000	0.000000
2049.020154	0.158454	0.556156	0.020390	80.807816	64.940819	102.022545	0.399988	0.000000	-4.983975	0.000000	0.000000	0.000000	0.529787	0.007983	-0.063208	0.000000	0.000000	4.000000	30.000000	0.000000
2049.023487	0.158454	0.556156	0.020390	80.995232	64.082474	100.689056	0.393235	0.000000	-4.984512	0.000000	0.000000	0.000000	0.529787	0.007983	-0.063208	0.000000	0.000000	4.000000	30.000000	0.000000
2049.026820	0.160039	0.556183	0.020233	80.995232	64.082474	100.689056	0.393235	0.000000	-4.984512	0.000000	0.000000	0.000000	0.475517	0.007991	-0.046944	0.000000	0.000000	4.000000	30.000000	0.000000
2049.030154	0.160039	0.556183	0.020233	80.995232	64.082474	100.689056	0.393235	0.000000	-4.984512	0.000000	0.000000	0.000000	0.475517	0.007991	-0.046944	0.000000	0.000000	4.000000	30.000000	0.000000
2049.033487	0.160039	0.556183	0.020233	81.211082	62.987774	99.090271	0.387871	0.000000	-4.984932	0.000000	0.000000	0.000000	0.475517	0.007991	-0.046944	0.000000	0.000000	4.000000	30.000000	0.000000
2049.036820	0.161428	0.556229	0.020089	81.211082	62.987774	99.090271	0.387871	0.000000	-4.984932	0.000000	0.000000	0.000000	0.416874	0.013804	-0.043206	0.000000	0.000000	4.000000	30.000000	0.000000
2049.040154	0.161428	0.556229	0.020089	81.211082	62.987774	99.090271	0.387871	0.000000	-4.984932	0.000000	0.000000	0.000000	0.416874	0.013804	-0.043206	0.000000	0.000000	4.000000	30.000000	0.000000
2049.043487	0.161428	0.556229	0.020089	81.441544	61.690514	97.274490	0.383092	0.000000	-4.985302	0.000000	0.000000	0.000000	0.416874	0.013804	-0.043206	0.000000	0.000000	4.000000	30.000000	0.000000
2049.046820	0.162720	0.556284	0.019950	81.441544	61.690514	97.274490	0.383092	0.000000	-4.985302	0.000000	0.000000	0.000000	0.387575	0.016736	-0.041689	0.000000	0.000000	4.000000	30.000000	0.000000
2049.050154	0.162720	0.556284	0.019950	81.441544	61.690514	97.274490	0.383092	0.000000	-4.985302	0.000000	0.000000	0.000000	0.387575	0.016736	-0.041689	0.000000	0.000000	4.000000	30.000000	0.000000
2049.053487	0.162720	0.556284	0.019950	81.652939	60.356926	95.463303	0.378597	0.000000	-4.985646	0.000000	0.000000	0.000000	0.387575	0.016736	-0.041689	0.000000	0.000000	4.000000	30.000000	0.000000
2049.056820	0.163816	0.556330	0.019900	81.652939	60.356926	95.463303	0.378597	0.000000	-4.985646	0.000000	0.000000	0.000000	0.328762	0.013805	-0.015227	0.000000	0.000000	4.000000	30.000000	0.000000
2049.060154	0.163816	0.556330	0.019900	81.652939	60.356926	95.463303	0.378597	0.000000	-4.985646	0.000000	0.000000	0.000000	0.328762	0.013805	-0.015227	0.000000	0.000000	4.000000	30.000000	0.000000
2049.063487	0.163816	0.556330	0.019900	81.829102	59.147854	93.840393	0.376079	0.000000	-4.985837	0.000000	0.000000	0.000000	0.328762	0.013805	-0.015227	0.000000	0.000000	4.000000	30.000000	0.000000
2049.066820	0.163816	0.556330	0.019900	81.829102	59.147854	93.840393	0.376079	0.000000	-4.985837	0.000000	0.000000	0.000000	0.328762	0.013805	-0.015227	0.000000	0.000000	4.000000	30.000000	0.000000
2049.070154	0.164809	0.556368	0.019839	81.829102	59.147854	93.840393	0.376079	0.000000	-4.985837	0.000000	0.000000	0.000000	0.297756	0.011390	-0.018100	0.000000	0.000000	4.000000	30.000000	0.000000
2049.073487	0.164809	0.556368	0.019839	81.951164	58.209263	92.585175	0.376079	0.000000	-4.985837	0.000000	0.000000	0.000000	0.297756	0.011390	-0.018100	0.000000	0.000000	4.000000	30.000000	0.000000
2049.076820	0.165637	0.556389	0.019815	81.951164	58.209263	92.585175	0.376079	0.000000	-4.985837	0.000000	0.000000	0.000000	0.248583	0.006060	-0.007185	0.000000	0.000000	4.000000	30.000000	0.000000
2049.080154	0.165637	0.556389	0.019815	81.951164	58.209263	92.585175	0.376079	0.000000	-4.985837	0.000000	0.000000	0.000000	0.248583	0.006060	-0.007185	0.000000	0.000000	4.000000	30.000000	0.000000
2049.083487	0.165637	0.556389	0.019815	82.011971	57.741020	91.935173	0.371942	0.000000	-4.986147	0.000000	0.000000	0.000000	0.248583	0.006060	-0.007185	0.000000	0.000000	4.000000	30.000000	0.000000
2049.086820	0.165637	0.556389	0.019815	82.011971	57.741020	91.935173	0.371942	0.000000	-4.986147	0.000000	0.000000	0.000000	0.248583	0.006060	-0.007185	0.000000	0.000000	4.000000	30.000000	0.000000
2049.090154	0.166257	0.556391	0.019844	82.011971	57.741020	91.935173	0.371942	0.000000	-4.986147	0.000000	0.000000	0.000000	0.185807	0.000712	0.008724	0.000000	0.000000	4.000000	30.000000	0.000000
2049.093487	0.166257	0.556391	0.019844	82.012001	57.672962	91.809807	0.371942	0.000000	-4.986147	0.000000	0.000000	0.000000	0.185807	0.000712	0.008724	0.000000	0.000000	4.000000	30.000000	0.000000
2049.096820	0.166670	0.556350	0.019865	82.012001	57.672962	91.809807	0.371942	0.000000	-4.986147	0.000000	0.000000	0.000000	0.124051	-0.012362	0.006067	0.000000	0.000000	4.000000	30.000000	0.000000
2049.100154	0.166670	0.556350	0.019865	82.012001	57.672962	91.809807	0.371942	0.000000	-4.986147	0.000000	0.000000	0.000000	0.124051	-0.012362	0.006067	0.000000	0.000000	4.000000	30.000000	0.000000
2049.103487	0.166670	0.556350	0.019865	82.009300	57.687962	91.807610	0.371426	0.000000	-4.986186	0.000000	0.000000	0.000000	0.124051	-0.012362	0.006067	0.000000	0.000000	4.000000	30.000000	0.000000
2049.106820	0.166670	0.556350	0.019865	82.009300	57.687962	91.807610	0.371426	0.000000	-4.986186	0.000000	0.000000	0.000000	0.124051	-0.012362	0.006067	0.000000	0.000000	4.000000	30.000000	0.000000
2049.110154	0.166829	0.556291	0.019955	82.009300	57.687962	91.807610	0.371426	0.000000	-4.986186	0.000000	0.000000	0.000000	0.047606	-0.017713	0.027141	0.000000	0.000000	4.000000	30.000000	0.000000
2049.113487	0.166829	0.556291	0.019955	82.013153	57.717819	91.844887	0.371426	0.000000	-4.986186	0.000000	0.000000	0.000000	0.047606	-0.017713	0.027141	0.000000	0.000000	4.000000	30.000000	0.000000
2049.116820	0.166829	0.556291	0.019955	82.013153	57.717819	91.844887	0.371426	0.000000	-4.986186	0.000000	0.000000	0.000000	0.047606	-0.017713	0.027141	0.000000	0.000000	4.000000	30.000000	0.000000
2049.120154	0.166829	0.556291	0.019955	82.013153	57.717819	91.844887	0.371426	0.000000	-4.986186	0.000000	0.000000	0.000000	0.047606	-0.017713	0.027141	0.000000	0.000000	4.000000	30.000000	0.000000
2049.123487	0.166704	0.556066	0.020179	82.017876	57.797649	91.947449	0.372888	0.000000	-4.986076	0.000000	0.000000	0.000000	-0.037531	-0.067430	0.067195	0.000000	0.000000	4.000000	30.000000	0.000000
2049.126820	0.166704	0.556066	0.020179	82.017876	57.797649	91.947449	0.372888	0.000000	-4.986076	0.000000	0.000000	0.000000	-0.037531	-0.067430	0.067195	0.000000	0.000000	4.000000	30.000000	0.000000
2049.130154	0.166704	0.556066	0.020179	82.017876	57.797649	91.947449	0.372888	0.000000	-4.986076	0.000000	0.000000	0.000000	-0.037531	-0.067430	0.067195	0.000000	0.000000	4.000000	30.000000	0.000000
2049.133487	0.166704	0.556066	0.020179	82.017365	57.904446	92.096443	0.377226	0.000000	-4.985750	0.000000	0.000000	0.000000	-0.037531	-0.067430	0.067195	0.000000	0.000000	4.000000	30.000000	0.000000
2049.136820	0.166501	0.555938	0.020254	82.017365	57.904446	92.096443	0.377226	0.000000	-4.985750	0.000000	0.000000	0.000000	-0.060789	-0.038470	0.022497	0.000000	0.000000	4.000000	30.000000	0.000000
2049.140154	0.166501	0.555938	0.020254	82.017365	57.904446	92.096443	0.377226	0.000000	-4.985750	0.000000	0.000000	0.000000	-0.060789	-0.038470	0.022497	0.000000	0.000000	4.000000	30.000000	0.000000
2049.143487	0.166501	0.555938	0.020254	82.025459	57.971867	92.204071	0.378906	0.000000	-4.985622	0.000000	0.000000	0.000000	-0.060789	-0.038470	0.022497	0.000000	0.000000	4.000000	30.000000	0.000000
2049.146820	0.166501	0.555938	0.020254	82.025459	57.971867	92.204071	0.378906	0.000000	-4.985622	0.000000	0.000000	0.000000	-0.060789	-0.038470	0.022497	0.000000	0.000000	4.000000	30.000000	0.000000
2049.150154	0.166244	0.555817	0.020391	82.025459	57.971867	92.204071	0.378906	0.000000	-4.985622	0.000000	0.000000	0.000000	-0.077212	-0.036115	0.041042	0.000000	0.000000	4.000000	30.000000	0.000000
2049.153487	0.166244	0.555817	0.020391	82.037651	58.003860	92.274811	0.378906	0.000000	-4.985622	0.000000	0.000000	0.000000	-0.077212	-0.036115	0.041042	0.000000	0.000000	4.000000	30.000000	0.000000
2049.156820	0.165905	0.555689	0.020513	82.037651	58.003860	92.274811	0.378906	0.000000	-4.985622	0.000000	0.000000	0.000000	-0.101642	-0.038484	0.036602	0.000000	0.000000	4.000000	30.000000	0.000000
2049.160154	0.165905	0.555689	0.020513	82.037651	58.003860	92.274811	0.378906	0.000000	-4.985622	0.000000	0.000000	0.000000	-0.101642	-0.038484	0.036602	0.000000	0.000000	4.000000	30.000000	0.000000
2049.163487	0.165905	0.555689	0.020513	82.052261	58.036530	92.359970	0.384574	0.000000	-4.985188	0.000000	0.000000	0.000000	-0.101642	-0.038484	0.036602	0.000000	0.000000	4.000000	30.000000	0.000000
2049.166820	0.165905	0.555689	0.020513	82.052261	58.036530	92.359970	0.384574	0.000000	-4.985188	0.000000	0.000000	0.000000	-0.101642	-0.038484	0.036602	0.000000	0.000000	4.000000	30.000000	0.000000
2049.170154	0.165462	0.555553	0.020628	82.052261	58.036530	92.359970	0.384574	0.000000	-4.985188	0.000000	0.000000	0.000000	-0.132866	-0.040854	0.034464	0.000000	0.000000	4.000000	30.000000	0.000000
2049.173487	0.165462	0.555553	0.020628	82.066872	58.061405	92.445496	0.384574	0.000000	-4.985188	0.000000	0.000000	0.000000	-0.132866	-0.040854	0.034464	0.000000	0.000000	4.000000	30.000000	0.000000
2049.176820	0.164930	0.555419	0.020706	82.066872	58.061405	92.445496	0.384574	0.000000	-4.985188	0.000000	0.000000	0.000000	-0.159524	-0.040223	0.023382	0.000000	0.000000	4.000000	30.000000	0.000000
2049.180154	0.164930	0.555419	0.020706	82.066872	58.061405	92.445496	0.384574	0.000000	-4.985188	0.000000	0.000000	0.000000	-0.159524	-0.040223	0.023382	0.000000	0.000000	4.000000	30.000000	0.000000
2049.183487	0.164930	0.555419	0.020706	82.084625	58.092159	92.548180	0.389587	0.000000	-4.984799	0.000000	0.000000	0.000000	-0.159524	-0.040223	0.023382	0.000000	0.000000	4.000000	30.000000	0.000000
2049.186820	0.164930	0.555419	0.020706	82.084625	58.092159	92.548180	0.389587	0.000000	-4.984799	0.000000	0.000000	0.000000	-0.159524	-0.040223	0.023382	0.000000	0.000000	4.000000	30.000000	0.000000
2049.190154	0.164279	0.555267	0.020805	82.084625	58.092159	92.548180	0.389587	0.000000	-4.984799	0.000000	0.000000	0.000000	-0.195273	-0.045546	0.029904	0.000000	0.000000	4.000000	30.000000	0.000000
2049.193487	0.164279	0.555267	0.020805	82.111336	58.167339	92.706459	0.389587	0.000000	-4.984799	0.000000	0.000000	0.000000	-0.195273	-0.045546	0.029904	0.000000	0.000000	4.000000	30.000000	0.000000
2049.196820	0.163529	0.555082	0.020834	82.111336	58.167339	92.706459	0.389587	0.000000	-4.984799	0.000000	0.000000	0.000000	-0.225278	-0.055556	0.008603	0.000000	0.000000	4.000000	30.000000	0.000000
2049.200154	0.163529	0.555082	0.020834	82.111336	58.167339	92.706459	0.389587	0.000000	-4.984799	0.000000	0.000000	0.000000	-0.225278	-0.055556	0.008603	0.000000	0.000000	4.000000	30.000000	0.000000
2049.203487	0.163529	0.555082	0.020834	82.133690	58.218956	92.851280	0.394059	0.000000	-4.984447	0.000000	0.000000	0.000000	-0.225278	-0.055556	0.008603	0.000000	0.000000	4.000000	30.000000	0.000000
2049.206820	0.163529	0.555082	0.020834	82.133690	58.218956	92.851280	0.394059	0.000000	-4.984447	0.000000	0.000000	0.000000	-0.225278	-0.055556	0.008603	0.000000	0.000000	4.000000	30.000000	0.000000
2049.210154	0.162674	0.554889	0.020854	82.133690	58.218956	92.851280	0.394059	0.000000	-4.984447	0.000000	0.000000	0.000000	-0.256370	-0.057878	0.005972	0.000000	0.000000	4.000000	30.000000	0.000000
2049.213487	0.162674	0.554889	0.020854	82.150467	58.353088	93.100174	0.394059	0.000000	-4.984447	0.000000	0.000000	0.000000	-0.256370	-0.057878	0.005972	0.000000	0.000000	4.000000	30.000000	0.000000
2049.216820	0.161784	0.554688	0.020841	82.150467	58.353088	93.100174	0.394059	0.000000	-4.984447	0.000000	0.000000	0.000000	-0.266986	-0.060183	-0.003745	0.000000	0.000000	4.000000	30.000000	0.000000
2049.220154	0.161784	0.554688	0.020841	82.150467	58.353088	93.100174	0.394059	0.000000	-4.984447	0.000000	0.000000	0.000000	-0.266986	-0.060183	-0.003745	0.000000	0.000000	4.000000	30.000000	0.000000
2049.223487	0.161784	0.554688	0.020841	82.150246	58.509102	93.394081	0.396810	0.000000	-4.984230	0.000000	0.000000	0.000000	-0.266986	-0.060183	-0.003745	0.000000	0.000000	4.000000	30.000000	0.000000
2049.226820	0.161784	0.554688	0.020841	82.150246	58.509102	93.394081	0.396810	0.000000	-4.984230	0.000000	0.000000	0.000000	-0.266986	-0.060183	-0.003745	0.000000	0.000000	4.000000	30.000000	0.000000
2049.230154	0.160851	0.554460	0.020847	82.150246	58.509102	93.394081	0.396810	0.000000	-4.984230	0.000000	0.000000	0.000000	-0.279958	-0.068403	0.001809	0.000000	0.000000	4.000000	30.000000	0.000000
2049.233487	0.160851	0.554460	0.020847	82.114594	58.538818	93.583862	0.396810	0.000000	-4.984230	0.000000	0.000000	0.000000	-0.279958	-0.068403	0.001809	0.000000	0.000000	4.000000	30.000000	0.000000
2049.236820	0.159869	0.554287	0.020857	82.114594	58.538818	93.583862	0.396810	0.000000	-4.984230	0.000000	0.000000	0.000000	-0.294459	-0.051843	0.002750	0.000000	0.000000	4.000000	30.000000	0.000000
2049.240154	0.159869	0.554287	0.020857	82.114594	58.538818	93.583862	0.396810	0.000000	-4.984230	0.000000	0.000000	0.000000	-0.294459	-0.051843	0.002750	0.000000	0.000000	4.000000	30.000000	0.000000
2049.243487	0.159869	0.554287	0.020857	82.074669	58.495285	93.705643	0.400004	0.000000	-4.983974	0.000000	0.000000	0.000000	-0.294459	-0.051843	0.002750	0.000000	0.000000	4.000000	30.000000	0.000000
2049.246820	0.158805	0.554105	0.020916	82.074669	58.495285	93.705643	0.400004	0.000000	-4.983974	0.000000	0.000000	0.000000	-0.319383	-0.054754	0.017693	0.000000	0.000000	4.000000	30.000000	0.000000
2049.250154	0.158805	0.554105	0.020916	82.074669	58.495285	93.705643	0.400004	0.000000	-4.983974	0.000000	0.000000	0.000000	-0.319383	-0.054754	0.017693	0.000000	0.000000	4.000000	30.000000	0.000000
2049.253487	0.158805	0.554105	0.020916	82.041351	58.341755	93.715912	0.402767	0.000000	-4.983751	0.000000	0.000000	0.000000	-0.319383	-0.054754	0.017693	0.000000	0.000000	4.000000	30.000000	0.000000
2049.256820	0.157644	0.553976	0.021060	82.041351	58.341755	93.715912	0.402767	0.000000	-4.983751	0.000000	0.000000	0.000000	-0.348334	-0.038819	0.043274	0.000000	0.000000	4.000000	30.000000	0.000000
2049.260154	0.157644	0.553976	0.021060	82.041351	58.341755	93.715912	0.402767	0.000000	-4.983751	0.000000	0.000000	0.000000	-0.348334	-0.038819	0.043274	0.000000	0.000000	4.000000	30.000000	0.000000
2049.263487	0.157644	0.553976	0.021060	82.029839	58.144295	93.674950	0.407342	0.000000	-4.983379	0.000000	0.000000	0.000000	-0.348334	-0.038819	0.043274	0.000000	0.000000	4.000000	30.000000	0.000000
2049.266820	0.156363	0.553899	0.021296	82.029839	58.144295	93.674950	0.407342	0.000000	-4.983379	0.000000	0.000000	0.000000	-0.384238	-0.022905	0.070892	0.000000	0.000000	4.000000	30.000000	0.000000
2049.270154	0.156363	0.553899	0.021296	82.029839	58.144295	93.674950	0.407342	0.000000	-4.983379	0.000000	0.000000	0.000000	-0.384238	-0.022905	0.070892	0.000000	0.000000	4.000000	30.000000	0.000000
2049.273487	0.156363	0.553899	0.021296	82.024002	58.042355	93.743355	0.413926	0.000000	-4.982837	0.000000	0.000000	0.000000	-0.384238	-0.022905	0.070892	0.000000	0.000000	4.000000	30.000000	0.000000
2049.276820	0.154997	0.553884	0.021655	82.024002	58.042355	93.743355	0.413926	0.000000	-4.982837	0.000000	0.000000	0.000000	-0.409724	-0.004687	0.107623	0.000000	0.000000	4.000000	30.000000	0.000000
2049.280154	0.154997	0.553884	0.021655	82.024002	58.042355	93.743355	0.413926	0.000000	-4.982837	0.000000	0.000000	0.000000	-0.409724	-0.004687	0.107623	0.000000	0.000000	4.000000	30.000000	0.000000
2049.283487	0.154997	0.553884	0.021655	81.989151	58.116127	94.040001	0.423088	0.000000	-4.982068	0.000000	0.000000	0.000000	-0.409724	-0.004687	0.107623	0.000000	0.000000	4.000000	30.000000	0.000000
2049.286820	0.153596	0.553903	0.022058	81.989151	58.116127	94.040001	0.423088	0.000000	-4.982068	0.000000	0.000000	0.000000	-0.420372	0.005912	0.120926	0.000000	0.000000	4.000000	30.000000	0.000000
2049.290154	0.153596	0.553903	0.022058	81.989151	58.116127	94.040001	0.423088	0.000000	-4.982068	0.000000	0.000000	0.000000	-0.420372	0.005912	0.120926	0.000000	0.000000	4.000000	30.000000	0.000000
2049.293487	0.153596	0.553903	0.022058	81.910515	58.352554	94.551430	0.433268	0.000000	-4.981192	0.000000	0.000000	0.000000	-0.420372	0.005912	0.120926	0.000000	0.000000	4.000000	30.000000	0.000000
2049.296820	0.152153	0.553984	0.022568	81.910515	58.352554	94.551430	0.433268	0.000000	-4.981192	0.000000	0.000000	0.000000	-0.432686	0.024127	0.152973	0.000000	0.000000	4.000000	30.000000	0.000000
2049.300154	0.152153	0.553984	0.022568	81.910515	58.352554	94.551430	0.433268	0.000000	-4.981192	0.000000	0.000000	0.000000	-0.432686	0.024127	0.152973	0.000000	0.000000	4.000000	30.000000	0.000000
2049.303487	0.152153	0.553984	0.022568	81.822639	58.632938	95.083443	0.445721	0.000000	-4.980094	0.000000	0.000000	0.000000	-0.432686	0.024127	0.152973	0.000000	0.000000	4.000000	30.000000	0.000000
2049.306820	0.150708	0.554092	0.023068	81.822639	58.632938	95.083443	0.445721	0.000000	-4.980094	0.000000	0.000000	0.000000	-0.433668	0.032396	0.150152	0.000000	0.000000	4.000000	30.000000	0.000000
2049.310154	0.150708	0.554092	0.023068	81.822639	58.632938	95.083443	0.445721	0.000000	-4.980094	0.000000	0.000000	0.000000	-0.433668	0.032396	0.150152	0.000000	0.000000	4.000000	30.000000	0.000000
2049.313487	0.150708	0.554092	0.023068	81.732780	58.848118	95.526276	0.458130	0.000000	-4.978967	0.000000	0.000000	0.000000	-0.433668	0.032396	0.150152	0.000000	0.000000	4.000000	30.000000	0.000000
2049.316820	0.149215	0.554200	0.023579	81.732780	58.848118	95.526276	0.458130	0.000000	-4.978967	0.000000	0.000000	0.000000	-0.447853	0.032387	0.153089	0.000000	0.000000	4.000000	30.000000	0.000000
2049.320154	0.149215	0.554200	0.023579	81.732780	58.848118	95.526276	0.458130	0.000000	-4.978967	0.000000	0.000000	0.000000	-0.447853	0.032387	0.153089	0.000000	0.000000	4.000000	30.000000	0.000000
2049.323487	0.149215	0.554200	0.023579	81.649902	58.974018	95.781799	0.470956	0.000000	-4.977770	0.000000	0.000000	0.000000	-0.447853	0.032387	0.153089	0.000000	0.000000	4.000000	30.000000	0.000000
2049.326820	0.147690	0.554361	0.024149	81.649902	58.974018	95.781799	0.470956	0.000000	-4.977770	0.000000	0.000000	0.000000	-0.457420	0.048307	0.171085	0.000000	0.000000	4.000000	30.000000	0.000000
2049.330154	0.147690	0.554361	0.024149	81.649902	58.974018	95.781799	0.470956	0.000000	-4.977770	0.000000	0.000000	0.000000	-0.457420	0.048307	0.171085	0.000000	0.000000	4.000000	30.000000	0.000000
2049.333487	0.147690	0.554361	0.024149	81.602768	58.842796	95.669212	0.485183	0.000000	-4.976404	0.000000	0.000000	0.000000	-0.457420	0.048307	0.171085	0.000000	0.000000	4.000000	30.000000	0.000000
2049.336820	0.146118	0.554522	0.024728	81.602768	58.842796	95.669212	0.485183	0.000000	-4.976404	0.000000	0.000000	0.000000	-0.471786	0.048313	0.173778	0.000000	0.000000	4.000000	30.000000	0.000000
2049.340154	0.146118	0.554522	0.024728	81.602768	58.842796	95.669212	0.485183	0.000000	-4.976404	0.000000	0.000000	0.000000	-0.471786	0.048313	0.173778	0.000000	0.000000	4.000000	30.000000	0.000000
2049.343487	0.146118	0.554522	0.024728	81.577148	58.486065	95.288673	0.499849	0.000000	-4.974952	0.000000	0.000000	0.000000	-0.471786	0.048313	0.173778	0.000000	0.000000	4.000000	30.000000	0.000000
2049.346820	0.144462	0.554734	0.025448	81.577148	58.486065	95.288673	0.499849	0.000000	-4.974952	0.000000	0.000000	0.000000	-0.496800	0.063663	0.215978	0.000000	0.000000	4.000000	30.000000	0.000000
2049.350154	0.144462	0.554734	0.025448	81.577148	58.486065	95.288673	0.499849	0.000000	-4.974952	0.000000	0.000000	0.000000	-0.496800	0.063663	0.215978	0.000000	0.000000	4.000000	30.000000	0.000000
2049.353487	0.144462	0.554734	0.025448	81.542068	58.066143	94.653046	0.517696	0.000000	-4.973127	0.000000	0.000000	0.000000	-0.496800	0.063663	0.215978	0.000000	0.000000	4.000000	30.000000	0.000000
2049.356820	0.142780	0.554962	0.026254	81.542068	58.066143	94.653046	0.517696	0.000000	-4.973127	0.000000	0.000000	0.000000	-0.504663	0.068432	0.241650	0.000000	0.000000	4.000000	30.000000	0.000000
2049.360154	0.142780	0.554962	0.026254	81.542068	58.066143	94.653046	0.517696	0.000000	-4.973127	0.000000	0.000000	0.000000	-0.504663	0.068432	0.241650	0.000000	0.000000	4.000000	30.000000	0.000000
2049.363487	0.142780	0.554962	0.026254	81.499870	57.601002	93.801659	0.537555	0.000000	-4.971019	0.000000	0.000000	0.000000	-0.504663	0.068432	0.241650	0.000000	0.000000	4.000000	30.000000	0.000000
2049.366820	0.141098	0.555240	0.027239	81.499870	57.601002	93.801659	0.537555	0.000000	-4.971019	0.000000	0.000000	0.000000	-0.504576	0.083258	0.295658	0.000000	0.000000	4.000000	30.000000	0.000000
2049.370154	0.141098	0.555240	0.027239	81.499870	57.601002	93.801659	0.537555	0.000000	-4.971019	0.000000	0.000000	0.000000	-0.504576	0.083258	0.295658	0.000000	0.000000	4.000000	30.000000	0.000000
2049.373487	0.141098	0.555240	0.027239	81.448273	57.102417	92.856194	0.561328	0.000000	-4.968391	0.000000	0.000000	0.000000	-0.504576	0.083258	0.295658	0.000000	0.000000	4.000000	30.000000	0.000000
2049.376820	0.139376	0.555514	0.028360	81.448273	57.102417	92.856194	0.561328	0.000000	-4.968391	0.000000	0.000000	0.000000	-0.516447	0.082180	0.336372	0.000000	0.000000	4.000000	30.000000	0.000000
2049.380154	0.139376	0.555514	0.028360	81.448273	57.102417	92.856194	0.561328	0.000000	-4.968391	0.000000	0.000000	0.000000	-0.516447	0.082180	0.336372	0.000000	0.000000	4.000000	30.000000	0.000000
2049.383487	0.139376	0.555514	0.028360	81.376640	56.669815	92.266479	0.588268	0.000000	-4.965273	0.000000	0.000000	0.000000	-0.516447	0.082180	0.336372	0.000000	0.000000	4.000000	30.000000	0.000000
2049.386820	0.137653	0.555782	0.029671	81.376640	56.669815	92.266479	0.588268	0.000000	-4.965273	0.000000	0.000000	0.000000	-0.516794	0.080472	0.393280	0.000000	0.000000	4.000000	30.000000	0.000000
2049.390154	0.137653	0.555782	0.029671	81.376640	56.669815	92.266479	0.588268	0.000000	-4.965273	0.000000	0.000000	0.000000	-0.516794	0.080472	0.393280	0.000000	0.000000	4.000000	30.000000	0.000000
2049.393487	0.137653	0.555782	0.029671	81.263329	56.409431	92.055161	0.619447	0.000000	-4.961480	0.000000	0.000000	0.000000	-0.516794	0.080472	0.393280	0.000000	0.000000	4.000000	30.000000	0.000000
2049.396820	0.136003	0.556046	0.031085	81.263329	56.409431	92.055161	0.619447	0.000000	-4.961480	0.000000	0.000000	0.000000	-0.495208	0.079363	0.424041	0.000000	0.000000	4.000000	30.000000	0.000000
2049.400154	0.136003	0.556046	0.031085	81.263329	56.409431	92.055161	0.619447	0.000000	-4.961480	0.000000	0.000000	0.000000	-0.495208	0.079363	0.424041	0.000000	0.000000	4.000000	30.000000	0.000000
2049.403487	0.136003	0.556046	0.031085	81.107353	56.351974	91.885727	0.652930	0.000000	-4.957185	0.000000	0.000000	0.000000	-0.495208	0.079363	0.424041	0.000000	0.000000	4.000000	30.000000	0.000000
2049.406820	0.134412	0.556287	0.032652	81.107353	56.351974	91.885727	0.652930	0.000000	-4.957185	0.000000	0.000000	0.000000	-0.477288	0.072204	0.470142	0.000000	0.000000	4.000000	30.000000	0.000000
2049.410154	0.134412	0.556287	0.032652	81.107353	56.351974	91.885727	0.652930	0.000000	-4.957185	0.000000	0.000000	0.000000	-0.477288	0.072204	0.470142	0.000000	0.000000	4.000000	30.000000	0.000000
2049.413487	0.134412	0.556287	0.032652	80.921646	56.398670	91.631393	0.689806	0.000000	-4.952188	0.000000	0.000000	0.000000	-0.477288	0.072204	0.470142	0.000000	0.000000	4.000000	30.000000	0.000000
2049.416820	0.132871	0.556541	0.034346	80.921646	56.398670	91.631393	0.689806	0.000000	-4.952188	0.000000	0.000000	0.000000	-0.462115	0.076281	0.508130	0.000000	0.000000	4.000000	30.000000	0.000000
2049.420154	0.132871	0.556541	0.034346	80.921646	56.398670	91.631393	0.689806	0.000000	-4.952188	0.000000	0.000000	0.000000	-0.462115	0.076281	0.508130	0.000000	0.000000	4.000000	30.000000	0.000000
2049.423487	0.132871	0.556541	0.034346	80.754608	56.497612	91.613373	0.729548	0.000000	-4.946490	0.000000	0.000000	0.000000	-0.462115	0.076281	0.508130	0.000000	0.000000	4.000000	30.000000	0.000000
2049.426820	0.131320	0.556755	0.036128	80.754608	56.497612	91.613373	0.729548	0.000000	-4.946490	0.000000	0.000000	0.000000	-0.465465	0.064214	0.534725	0.000000	0.000000	4.000000	30.000000	0.000000
2049.430154	0.131320	0.556755	0.036128	80.754608	56.497612	91.613373	0.729548	0.000000	-4.946490	0.000000	0.000000	0.000000	-0.465465	0.064214	0.534725	0.000000	0.000000	4.000000	30.000000	0.000000
2049.433487	0.131320	0.556755	0.036128	80.658974	56.854309	92.119736	0.771559	0.000000	-4.940111	0.000000	0.000000	0.000000	-0.465465	0.064214	0.534725	0.000000	0.000000	4.000000	30.000000	0.000000
2049.436820	0.129778	0.556957	0.037988	80.658974	56.854309	92.119736	0.771559	0.000000	-4.940111	0.000000	0.000000	0.000000	-0.462569	0.060372	0.557822	0.000000	0.000000	4.000000	30.000000	0.000000
2049.440154	0.129778	0.556957	0.037988	80.658974	56.854309	92.119736	0.771559	0.000000	-4.940111	0.000000	0.000000	0.000000	-0.462569	0.060372	0.557822	0.000000	0.000000	4.000000	30.000000	0.000000
2049.443487	0.129778	0.556957	0.037988	80.684532	57.714561	92.971474	0.815544	0.000000	-4.933041	0.000000	0.000000	0.000000	-0.462569	0.060372	0.557822	0.000000	0.000000	4.000000	30.000000	0.000000
2049.446820	0.128289	0.557099	0.039900	80.684532	57.714561	92.971474	0.815544	0.000000	-4.933041	0.000000	0.000000	0.000000	-0.446703	0.042631	0.573776	0.000000	0.000000	4.000000	30.000000	0.000000
2049.450154	0.128289	0.557099	0.039900	80.684532	57.714561	92.971474	0.815544	0.000000	-4.933041	0.000000	0.000000	0.000000	-0.446703	0.042631	0.573776	0.000000	0.000000	4.000000	30.000000	0.000000
2049.453487	0.128289	0.557099	0.039900	80.792969	59.071362	94.284889	0.860846	0.000000	-4.925337	0.000000	0.000000	0.000000	-0.446703	0.042631	0.573776	0.000000	0.000000	4.000000	30.000000	0.000000
2049.456820	0.126832	0.557227	0.041884	80.792969	59.071362	94.284889	0.860846	0.000000	-4.925337	0.000000	0.000000	0.000000	-0.437152	0.038527	0.595106	0.000000	0.000000	4.000000	30.000000	0.000000
2049.460154	0.126832	0.557227	0.041884	80.792969	59.071362	94.284889	0.860846	0.000000	-4.925337	0.000000	0.000000	0.000000	-0.437152	0.038527	0.595106	0.000000	0.000000	4.000000	30.000000	0.000000
2049.463487	0.126832	0.557227	0.041884	80.936378	60.732609	95.902328	0.907888	0.000000	-4.916883	0.000000	0.000000	0.000000	-0.437152	0.038527	0.595106	0.000000	0.000000	4.000000	30.000000	0.000000
2049.466820	0.125488	0.557321	0.043965	80.936378	60.732609	95.902328	0.907888	0.000000	-4.916883	0.000000	0.000000	0.000000	-0.403081	0.028154	0.624360	0.000000	0.000000	4.000000	30.000000	0.000000
2049.470154	0.125488	0.557321	0.043965	80.936378	60.732609	95.902328	0.907888	0.000000	-4.916883	0.000000	0.000000	0.000000	-0.403081	0.028154	0.624360	0.000000	0.000000	4.000000	30.000000	0.000000
2049.473487	0.125488	0.557321	0.043965	81.079781	62.458652	97.429459	0.956867	0.000000	-4.907586	0.000000	0.000000	0.000000	-0.403081	0.028154	0.624360	0.000000	0.000000	4.000000	30.000000	0.000000
2049.476820	0.124263	0.557369	0.046166	81.079781	62.458652	97.429459	0.956867	0.000000	-4.907586	0.000000	0.000000	0.000000	-0.367443	0.014438	0.660400	0.000000	0.000000	4.000000	30.000000	0.000000
2049.480154	0.124263	0.557369	0.046166	81.079781	62.458652	97.429459	0.956867	0.000000	-4.907586	0.000000	0.000000	0.000000	-0.367443	0.014438	0.660400	0.000000	0.000000	4.000000	30.000000	0.000000
2049.483487	0.124263	0.557369	0.046166	81.223923	64.284943	98.906082	1.008149	0.000000	-4.897309	0.000000	0.000000	0.000000	-0.367443	0.014438	0.660400	0.000000	0.000000	4.000000	30.000000	0.000000
2049.486820	0.123198	0.557409	0.048449	81.223923	64.284943	98.906082	1.008149	0.000000	-4.897309	0.000000	0.000000	0.000000	-0.319519	0.012056	0.684817	0.000000	0.000000	4.000000	30.000000	0.000000
2049.490154	0.123198	0.557409	0.048449	81.223923	64.284943	98.906082	1.008149	0.000000	-4.897309	0.000000	0.000000	0.000000	-0.319519	0.012056	0.684817	0.000000	0.000000	4.000000	30.000000	0.000000
2049.493487	0.123198	0.557409	0.048449	81.358208	66.187561	100.472511	1.060637	0.000000	-4.886210	0.000000	0.000000	0.000000	-0.319519	0.012056	0.684817	0.000000	0.000000	4.000000	30.000000	0.000000
2049.496820	0.122258	0.557386	0.050769	81.358208	66.187561	100.472511	1.060637	0.000000	-4.886210	0.000000	0.000000	0.000000	-0.282235	-0.006826	0.696068	0.000000	0.000000	4.000000	30.000000	0.000000
2049.500154	0.122258	0.557386	0.050769	81.358208	66.187561	100.472511	1.060637	0.000000	-4.886210	0.000000	0.000000	0.000000	-0.282235	-0.006826	0.696068	0.000000	0.000000	4.000000	30.000000	0.000000
2049.503487	0.122258	0.557386	0.050769	81.502708	68.185921	102.336349	1.113449	0.000000	-4.874447	0.000000	0.000000	0.000000	-0.282235	-0.006826	0.696068	0.000000	0.000000	4.000000	30.000000	0.000000
2049.506820	0.121424	0.557284	0.053050	81.502708	68.185921	102.336349	1.113449	0.000000	-4.874447	0.000000	0.000000	0.000000	-0.250188	-0.030592	0.684193	0.000000	0.000000	4.000000	30.000000	0.000000
2049.510154	0.121424	0.557284	0.053050	81.502708	68.185921	102.336349	1.113449	0.000000	-4.874447	0.000000	0.000000	0.000000	-0.250188	-0.030592	0.684193	0.000000	0.000000	4.000000	30.000000	0.000000
2049.513487	0.121424	0.557284	0.053050	81.648117	70.219551	104.430908	1.164961	0.000000	-4.862393	0.000000	0.000000	0.000000	-0.250188	-0.030592	0.684193	0.000000	0.000000	4.000000	30.000000	0.000000
2049.516820	0.120692	0.557142	0.055264	81.648117	70.219551	104.430908	1.164961	0.000000	-4.862393	0.000000	0.000000	0.000000	-0.219560	-0.042789	0.664296	0.000000	0.000000	4.000000	30.000000	0.000000
2049.520154	0.120692	0.557142	0.055264	81.648117	70.219551	104.430908	1.164961	0.000000	-4.862393	0.000000	0.000000	0.000000	-0.219560	-0.042789	0.664296	0.000000	0.000000	4.000000	30.000000	0.000000
2049.523487	0.120692	0.557142	0.055264	81.787949	72.375069	106.647186	1.214568	0.000000	-4.850240	0.000000	0.000000	0.000000	-0.219560	-0.042789	0.664296	0.000000	0.000000	4.000000	30.000000	0.000000
2049.526820	0.120056	0.556922	0.057379	81.787949	72.375069	106.647186	1.214568	0.000000	-4.850240	0.000000	0.000000	0.000000	-0.190704	-0.065898	0.634564	0.000000	0.000000	4.000000	30.000000	0.000000
2049.530154	0.120056	0.556922	0.057379	81.787949	72.375069	106.647186	1.214568	0.000000	-4.850240	0.000000	0.000000	0.000000	-0.190704	-0.065898	0.634564	0.000000	0.000000	4.000000	30.000000	0.000000
2049.533487	0.120056	0.556922	0.057379	81.910019	74.528198	108.838257	1.261565	0.000000	-4.838228	0.000000	0.000000	0.000000	-0.190704	-0.065898	0.634564	0.000000	0.000000	4.000000	30.000000	0.000000
2049.536820	0.119492	0.556603	0.059280	81.910019	74.528198	108.838257	1.261565	0.000000	-4.838228	0.000000	0.000000	0.000000	-0.169289	-0.095824	0.570251	0.000000	0.000000	4.000000	30.000000	0.000000
2049.540154	0.119492	0.556603	0.059280	81.910019	74.528198	108.838257	1.261565	0.000000	-4.838228	0.000000	0.000000	0.000000	-0.169289	-0.095824	0.570251	0.000000	0.000000	4.000000	30.000000	0.000000
2049.543487	0.119492	0.556603	0.059280	82.016426	76.640556	110.925270	1.303689	0.000000	-4.827048	0.000000	0.000000	0.000000	-0.169289	-0.095824	0.570251	0.000000	0.000000	4.000000	30.000000	0.000000
2049.546820	0.118939	0.556239	0.061035	82.016426	76.640556	110.925270	1.303689	0.000000	-4.827048	0.000000	0.000000	0.000000	-0.165808	-0.109220	0.526268	0.000000	0.000000	4.000000	30.000000	0.000000
2049.550154	0.118939	0.556239	0.061035	82.016426	76.640556	110.925270	1.303689	0.000000	-4.827048	0.000000	0.000000	0.000000	-0.165808	-0.109220	0.526268	0.000000	0.000000	4.000000	30.000000	0.000000
2049.553487	0.118939	0.556239	0.061035	82.103127	78.583504	112.820206	1.342674	0.000000	-4.816350	0.000000	0.000000	0.000000	-0.165808	-0.109220	0.526268	0.000000	0.000000	4.000000	30.000000	0.000000
2049.556820	0.118489	0.555823	0.062582	82.103127	78.583504	112.820206	1.342674	0.000000	-4.816350	0.000000	0.000000	0.000000	-0.134958	-0.124714	0.464101	0.000000	0.000000	4.000000	30.000000	0.000000
2049.560154	0.118489	0.555823	0.062582	82.103127	78.583504	112.820206	1.342674	0.000000	-4.816350	0.000000	0.000000	0.000000	-0.134958	-0.124714	0.464101	0.000000	0.000000	4.000000	30.000000	0.000000
2049.563487	0.118489	0.555823	0.062582	82.172630	80.337898	114.540741	1.376780	0.000000	-4.806712	0.000000	0.000000	0.000000	-0.134958	-0.124714	0.464101	0.000000	0.000000	4.000000	30.000000	0.000000
2049.566820	0.118110	0.555378	0.063884	82.172630	80.337898	114.540741	1.376780	0.000000	-4.806712	0.000000	0.000000	0.000000	-0.113842	-0.133383	0.390698	0.000000	0.000000	4.000000	30.000000	0.000000
2049.570154	0.118110	0.555378	0.063884	82.172630	80.337898	114.540741	1.376780	0.000000	-4.806712	0.000000	0.000000	0.000000	-0.113842	-0.133383	0.390698	0.000000	0.000000	4.000000	30.000000	0.000000
2049.573487	0.118110	0.555378	0.063884	82.227234	81.875061	116.079597	1.405444	0.000000	-4.798409	0.000000	0.000000	0.000000	-0.113842	-0.133383	0.390698	0.000000	0.000000	4.000000	30.000000	0.000000
2049.576820	0.117796	0.554946	0.064915	82.227234	81.875061	116.079597	1.405444	0.000000	-4.798409	0.000000	0.000000	0.000000	-0.094006	-0.129700	0.309373	0.000000	0.000000	4.000000	30.000000	0.000000
2049.580154	0.117796	0.554946	0.064915	82.227234	81.875061	116.079597	1.405444	0.000000	-4.798409	0.000000	0.000000	0.000000	-0.094006	-0.129700	0.309373	0.000000	0.000000	4.000000	30.000000	0.000000
2049.583487	0.117796	0.554946	0.064915	82.270790	83.219460	117.434273	1.428183	0.000000	-4.791690	0.000000	0.000000	0.000000	-0.094006	-0.129700	0.309373	0.000000	0.000000	4.000000	30.000000	0.000000
2049.586820	0.117796	0.554946	0.064915	82.270790	83.219460	117.434273	1.428183	0.000000	-4.791690	0.000000	0.000000	0.000000	-0.094006	-0.129700	0.309373	0.000000	0.000000	4.000000	30.000000	0.000000
2049.590154	0.117638	0.554553	0.065714	82.270790	83.219460	117.434273	1.428183	0.000000	-4.791690	0.000000	0.000000	0.000000	-0.047625	-0.118017	0.239766	0.000000	0.000000	4.000000	30.000000	0.000000
2049.593487	0.117638	0.554553	0.065714	82.304405	84.338242	118.558510	1.428183	0.000000	-4.791690	0.000000	0.000000	0.000000	-0.047625	-0.118017	0.239766	0.000000	0.000000	4.000000	30.000000	0.000000
2049.596820	0.117564	0.554166	0.066200	82.304405	84.338242	118.558510	1.428183	0.000000	-4.791690	0.000000	0.000000	0.000000	-0.022067	-0.115851	0.145563	0.000000	0.000000	4.000000	30.000000	0.000000
2049.600154	0.117564	0.554166	0.066200	82.304405	84.338242	118.558510	1.428183	0.000000	-4.791690	0.000000	0.000000	0.000000	-0.022067	-0.115851	0.145563	0.000000	0.000000	4.000000	30.000000	0.000000
2049.603487	0.117564	0.554166	0.066200	82.331390	85.263916	119.476868	1.455494	0.000000	-4.783465	0.000000	0.000000	0.000000	-0.022067	-0.115851	0.145563	0.000000	0.000000	4.000000	30.000000	0.000000
2049.606820	0.117564	0.554166	0.066200	82.331390	85.263916	119.476868	1.455494	0.000000	-4.783465	0.000000	0.000000	0.000000	-0.022067	-0.115851	0.145563	0.000000	0.000000	4.000000	30.000000	0.000000
2049.610154	0.117594	0.553803	0.066448	82.331390	85.263916	119.476868	1.455494	0.000000	-4.783465	0.000000	0.000000	0.000000	0.008912	-0.109092	0.074553	0.000000	0.000000	4.000000	30.000000	0.000000
2049.613487	0.117594	0.553803	0.066448	82.354019	86.067894	120.267281	1.455494	0.000000	-4.783465	0.000000	0.000000	0.000000	0.008912	-0.109092	0.074553	0.000000	0.000000	4.000000	30.000000	0.000000
2049.616820	0.117594	0.553803	0.066448	82.354019	86.067894	120.267281	1.455494	0.000000	-4.783465	0.000000	0.000000	0.000000	0.008912	-0.109092	0.074553	0.000000	0.000000	4.000000	30.000000	0.000000
2049.620154	0.117594	0.553803	0.066448	82.354019	86.067894	120.267281	1.455494	0.000000	-4.783465	0.000000	0.000000	0.000000	0.008912	-0.109092	0.074553	0.000000	0.000000	4.000000	30.000000	0.000000
2049.623487	0.117900	0.553199	0.066302	82.369690	86.602028	120.777214	1.460310	0.000000	-4.781997	0.000000	0.000000	0.000000	0.091992	-0.181070	-0.043763	0.000000	0.000000	4.000000	30.000000	0.000000
2049.626820	0.117900	0.553199	0.066302	82.369690	86.602028	120.777214	1.460310	0.000000	-4.781997	0.000000	0.000000	0.000000	-0.000001	-0.000003	-0.000001	0.000000	0.000000	4.000000	30.000000	0.000000
2049.630154	0.117900	0.553199	0.066302	82.369690	86.602028	120.777214	1.460310	0.000000	-4.781997	0.000000	0.000000	0.000000	-0.000001	-0.000003	-0.000001	0.000000	0.000000	4.000000	30.000000	0.000000
2049.633487	0.117900	0.553199	0.066302	82.381737	86.946770	121.094856	1.455500	0.000000	-4.783463	0.000000	0.000000	0.000000	-0.000001	-0.000003	-0.000001	0.000000	0.000000	4.000000	30.000000	0.000000
2049.636820	0.117900	0.553199	0.066302	82.381737	86.946770	121.094856	1.455500	0.000000	-4.783463	0.000000	0.000000	0.000000	-0.000001	-0.000003	-0.000001	0.000000	0.000000	4.000000	30.000000	0.000000
2049.640154	0.118115	0.552985	0.065980	82.381737	86.946770	121.094856	1.455500	0.000000	-4.783463	0.000000	0.000000	0.000000	0.064338	-0.064255	-0.096724	0.000000	0.000000	4.000000	30.000000	0.000000
2049.643487	0.118115	0.552985	0.065980	82.392715	87.269844	121.390602	1.455500	0.000000	-4.783463	0.000000	0.000000	0.000000	0.064338	-0.064255	-0.096724	0.000000	0.000000	4.000000	30.000000	0.000000
2049.646820	0.118115	0.552985	0.065980	82.392715	87.269844	121.390602	1.455500	0.000000	-4.783463	0.000000	0.000000	0.000000	0.064338	-0.064255	-0.096724	0.000000	0.000000	4.000000	30.000000	0.000000
2049.650154	0.118115	0.552985	0.065980	82.392715	87.269844	121.390602	1.455500	0.000000	-4.783463	0.000000	0.000000	0.000000	0.064338	-0.064255	-0.096724	0.000000	0.000000	4.000000	30.000000	0.000000
2049.653487	0.118563	0.552735	0.064963	82.403450	87.601952	121.687256	1.447713	0.000000	-4.785826	0.000000	0.000000	0.000000	0.134359	-0.075026	-0.305142	0.000000	0.000000	4.000000	30.000000	0.000000
2049.656820	0.118563	0.552735	0.064963	82.403450	87.601952	121.687256	1.447713	0.000000	-4.785826	0.000000	0.000000	0.000000	0.000000	0.000005	-0.000001	0.000000	0.000000	4.000000	30.000000	0.000000
2049.660154	0.118563	0.552735	0.064963	82.403450	87.601952	121.687256	1.447713	0.000000	-4.785826	0.000000	0.000000	0.000000	0.000000	0.000005	-0.000001	0.000000	0.000000	4.000000	30.000000	0.000000
2049.663487	0.118563	0.552735	0.064963	82.414864	87.963150	122.007729	1.424539	0.000000	-4.792774	0.000000	0.000000	0.000000	0.000000	0.000005	-0.000001	0.000000	0.000000	4.000000	30.000000	0.000000
2049.666820	0.118563	0.552735	0.064963	82.414864	87.963150	122.007729	1.424539	0.000000	-4.792774	0.000000	0.000000	0.000000	0.000000	0.000005	-0.000001	0.000000	0.000000	4.000000	30.000000	0.000000
2049.670154	0.118797	0.552670	0.064273	82.414864	87.963150	122.007729	1.424539	0.000000	-4.792774	0.000000	0.000000	0.000000	0.070166	-0.019642	-0.206944	0.000000	0.000000	4.000000	30.000000	0.000000
2049.673487	0.118797	0.552670	0.064273	82.424332	88.326790	122.332283	1.424539	0.000000	-4.792774	0.000000	0.000000	0.000000	0.070166	-0.019642	-0.206944	0.000000	0.000000	4.000000	30.000000	0.000000
2049.676820	0.119054	0.552659	0.063462	82.424332	88.326790	122.332283	1.424539	0.000000	-4.792774	0.000000	0.000000	0.000000	0.077208	-0.003140	-0.243215	0.000000	0.000000	4.000000	30.000000	0.000000
2049.680154	0.119054	0.552659	0.063462	82.424332	88.326790	122.332283	1.424539	0.000000	-4.792774	0.000000	0.000000	0.000000	0.077208	-0.003140	-0.243215	0.000000	0.000000	4.000000	30.000000	0.000000
2049.683487	0.119054	0.552659	0.063462	82.423714	88.755554	122.725563	1.391337	0.000000	-4.802518	0.000000	0.000000	0.000000	0.077208	-0.003140	-0.243215	0.000000	0.000000	4.000000	30.000000	0.000000
2049.686820	0.119337	0.552645	0.062540	82.423714	88.755554	122.725563	1.391337	0.000000	-4.802518	0.000000	0.000000	0.000000	0.084790	-0.004186	-0.276497	0.000000	0.000000	4.000000	30.000000	0.000000
2049.690154	0.119337	0.552645	0.062540	82.423714	88.755554	122.725563	1.391337	0.000000	-4.802518	0.000000	0.000000	0.000000	0.084790	-0.004186	-0.276497	0.000000	0.000000	4.000000	30.000000	0.000000
2049.693487	0.119337	0.552645	0.062540	82.385132	89.266014	123.237175	1.371028	0.000000	-4.808355	0.000000	0.000000	0.000000	0.084790	-0.004186	-0.276497	0.000000	0.000000	4.000000	30.000000	0.000000
2049.696820	0.119600	0.552642	0.061431	82.385132	89.266014	123.237175	1.371028	0.000000	-4.808355	0.000000	0.000000	0.000000	0.079110	-0.000880	-0.332852	0.000000	0.000000	4.000000	30.000000	0.000000
2049.700154	0.119600	0.552642	0.061431	82.385132	89.266014	123.237175	1.371028	0.000000	-4.808355	0.000000	0.000000	0.000000	0.079110	-0.000880	-0.332852	0.000000	0.000000	4.000000	30.000000	0.000000
2049.703487	0.119600	0.552642	0.061431	82.292076	89.861664	123.886955	1.346988	0.000000	-4.815145	0.000000	0.000000	0.000000	0.079110	-0.000880	-0.332852	0.000000	0.000000	4.000000	30.000000	0.000000
2049.706820	0.119867	0.552653	0.060232	82.292076	89.861664	123.886955	1.346988	0.000000	-4.815145	0.000000	0.000000	0.000000	0.080090	0.003310	-0.359568	0.000000	0.000000	4.000000	30.000000	0.000000
2049.710154	0.119867	0.552653	0.060232	82.292076	89.861664	123.886955	1.346988	0.000000	-4.815145	0.000000	0.000000	0.000000	0.080090	0.003310	-0.359568	0.000000	0.000000	4.000000	30.000000	0.000000
2049.713487	0.119867	0.552653	0.060232	82.147972	90.545998	124.675446	1.321069	0.000000	-4.822320	0.000000	0.000000	0.000000	0.080090	0.003310	-0.359568	0.000000	0.000000	4.000000	30.000000	0.000000
2049.716820	0.120110	0.552656	0.058828	82.147972	90.545998	124.675446	1.321069	0.000000	-4.822320	0.000000	0.000000	0.000000	0.072818	0.000954	-0.421174	0.000000	0.000000	4.000000	30.000000	0.000000
2049.720154	0.120110	0.552656	0.058828	82.147972	90.545998	124.675446	1.321069	0.000000	-4.822320	0.000000	0.000000	0.000000	0.072818	0.000954	-0.421174	0.000000	0.000000	4.000000	30.000000	0.000000
2049.723487	0.120110	0.552656	0.058828	81.983055	91.258942	125.514389	1.291027	0.000000	-4.830451	0.000000	0.000000	0.000000	0.072818	0.000954	-0.421174	0.000000	0.000000	4.000000	30.000000	0.000000
2049.726820	0.120320	0.552694	0.057297	81.983055	91.258942	125.514389	1.291027	0.000000	-4.830451	0.000000	0.000000	0.000000	0.063010	0.011377	-0.459520	0.000000	0.000000	4.000000	30.000000	0.000000
2049.730154	0.120320	0.552694	0.057297	81.983055	91.258942	125.514389	1.291027	0.000000	-4.830451	0.000000	0.000000	0.000000	0.063010	0.011377	-0.459520	0.000000	0.000000	4.000000	30.000000	0.000000
2049.733487	0.120320	0.552694	0.057297	81.824829	91.983963	126.356873	1.258447	0.000000	-4.839040	0.000000	0.000000	0.000000	0.063010	0.011377	-0.459520	0.000000	0.000000	4.000000	30.000000	0.000000
2049.736820	0.120517	0.552748	0.055614	81.824829	91.983963	126.356873	1.258447	0.000000	-4.839040	0.000000	0.000000	0.000000	0.059159	0.016173	-0.504742	0.000000	0.000000	4.000000	30.000000	0.000000
2049.740154	0.120517	0.552748	0.055614	81.824829	91.983963	126.356873	1.258447	0.000000	-4.839040	0.000000	0.000000	0.000000	0.059159	0.016173	-0.504742	0.000000	0.000000	4.000000	30.000000	0.000000
2049.743487	0.120517	0.552748	0.055614	81.692360	92.693001	127.157822	1.222710	0.000000	-4.848194	0.000000	0.000000	0.000000	0.059159	0.016173	-0.504742	0.000000	0.000000	4.000000	30.000000	0.000000
2049.746820	0.120680	0.552835	0.053803	81.692360	92.693001	127.157822	1.222710	0.000000	-4.848194	0.000000	0.000000	0.000000	0.048975	0.026137	-0.543328	0.000000	0.000000	4.000000	30.000000	0.000000
2049.750154	0.120680	0.552835	0.053803	81.692360	92.693001	127.157822	1.222710	0.000000	-4.848194	0.000000	0.000000	0.000000	0.048975	0.026137	-0.543328	0.000000	0.000000	4.000000	30.000000	0.000000
2049.753487	0.120680	0.552835	0.053803	81.569160	93.400185	127.944893	1.184337	0.000000	-4.857709	0.000000	0.000000	0.000000	0.048975	0.026137	-0.543328	0.000000	0.000000	4.000000	30.000000	0.000000
2049.756820	0.120833	0.552955	0.051857	81.569160	93.400185	127.944893	1.184337	0.000000	-4.857709	0.000000	0.000000	0.000000	0.045875	0.035792	-0.583766	0.000000	0.000000	4.000000	30.000000	0.000000
2049.760154	0.120833	0.552955	0.051857	81.569160	93.400185	127.944893	1.184337	0.000000	-4.857709	0.000000	0.000000	0.000000	0.045875	0.035792	-0.583766	0.000000	0.000000	4.000000	30.000000	0.000000
2049.763487	0.120833	0.552955	0.051857	81.461830	94.089516	128.698410	1.143035	0.000000	-4.867594	0.000000	0.000000	0.000000	0.045875	0.035792	-0.583766	0.000000	0.000000	4.000000	30.000000	0.000000
2049.766820	0.120986	0.553084	0.049820	81.461830	94.089516	128.698410	1.143035	0.000000	-4.867594	0.000000	0.000000	0.000000	0.045671	0.038830	-0.611139	0.000000	0.000000	4.000000	30.000000	0.000000
2049.770154	0.120986	0.553084	0.049820	81.461830	94.089516	128.698410	1.143035	0.000000	-4.867594	0.000000	0.000000	0.000000	0.045671	0.038830	-0.611139	0.000000	0.000000	4.000000	30.000000	0.000000
2049.773487	0.120986	0.553084	0.049820	81.361168	94.653572	129.314102	1.099628	0.000000	-4.877584	0.000000	0.000000	0.000000	0.045671	0.038830	-0.611139	0.000000	0.000000	4.000000	30.000000	0.000000
2049.776820	0.121126	0.553248	0.047753	81.361168	94.653572	129.314102	1.099628	0.000000	-4.877584	0.000000	0.000000	0.000000	0.042093	0.049265	-0.620100	0.000000	0.000000	4.000000	30.000000	0.000000
2049.780154	0.121126	0.553248	0.047753	81.361168	94.653572	129.314102	1.099628	0.000000	-4.877584	0.000000	0.000000	0.000000	0.042093	0.049265	-0.620100	0.000000	0.000000	4.000000	30.000000	0.000000
2049.783487	0.121126	0.553248	0.047753	81.271500	94.851074	129.558792	1.055442	0.000000	-4.887335	0.000000	0.000000	0.000000	0.042093	0.049265	-0.620100	0.000000	0.000000	4.000000	30.000000	0.000000
2049.786820	0.121261	0.553408	0.045683	81.271500	94.851074	129.558792	1.055442	0.000000	-4.887335	0.000000	0.000000	0.000000	0.040449	0.047939	-0.620931	0.000000	0.000000	4.000000	30.000000	0.000000
2049.790154	0.121261	0.553408	0.045683	81.271500	94.851074	129.558792	1.055442	0.000000	-4.887335	0.000000	0.000000	0.000000	0.040449	0.047939	-0.620931	0.000000	0.000000	4.000000	30.000000	0.000000
2049.793487	0.121261	0.553408	0.045683	81.171272	94.627113	129.396133	1.011018	0.000000	-4.896718	0.000000	0.000000	0.000000	0.040449	0.047939	-0.620931	0.000000	0.000000	4.000000	30.000000	0.000000
2049.796820	0.121417	0.553609	0.043617	81.171272	94.627113	129.396133	1.011018	0.000000	-4.896718	0.000000	0.000000	0.000000	0.046794	0.060405	-0.619917	0.000000	0.000000	4.000000	30.000000	0.000000
2049.800154	0.121417	0.553609	0.043617	81.171272	94.627113	129.396133	1.011018	0.000000	-4.896718	0.000000	0.000000	0.000000	0.046794	0.060405	-0.619917	0.000000	0.000000	4.000000	30.000000	0.000000
2049.803487	0.121417	0.553609	0.043617	81.055763	94.126244	128.969345	0.966380	0.000000	-4.905722	0.000000	0.000000	0.000000	0.046794	0.060405	-0.619917	0.000000	0.000000	4.000000	30.000000	0.000000
2049.806820	0.121566	0.553834	0.041543	81.055763	94.126244	128.969345	0.966380	0.000000	-4.905722	0.000000	0.000000	0.000000	0.044717	0.067403	-0.622264	0.000000	0.000000	4.000000	30.000000	0.000000
2049.810154	0.121566	0.553834	0.041543	81.055763	94.126244	128.969345	0.966380	0.000000	-4.905722	0.000000	0.000000	0.000000	0.044717	0.067403	-0.622264	0.000000	0.000000	4.000000	30.000000	0.000000
2049.813487	0.121566	0.553834	0.041543	80.943665	93.492676	128.408966	0.921425	0.000000	-4.914364	0.000000	0.000000	0.000000	0.044717	0.067403	-0.622264	0.000000	0.000000	4.000000	30.000000	0.000000
2049.816820	0.121711	0.554128	0.039473	80.943665	93.492676	128.408966	0.921425	0.000000	-4.914364	0.000000	0.000000	0.000000	0.043508	0.088027	-0.621044	0.000000	0.000000	4.000000	30.000000	0.000000
2049.820154	0.121711	0.554128	0.039473	80.943665	93.492676	128.408966	0.921425	0.000000	-4.914364	0.000000	0.000000	0.000000	0.043508	0.088027	-0.621044	0.000000	0.000000	4.000000	30.000000	0.000000
2049.823487	0.121711	0.554128	0.039473	80.858925	92.907715	127.871414	0.876401	0.000000	-4.922593	0.000000	0.000000	0.000000	0.043508	0.088027	-0.621044	0.000000	0.000000	4.000000	30.000000	0.000000
2049.826820	0.121824	0.554471	0.037395	80.858925	92.907715	127.871414	0.876401	0.000000	-4.922593	0.000000	0.000000	0.000000	0.033999	0.103085	-0.623201	0.000000	0.000000	4.000000	30.000000	0.000000
2049.830154	0.121824	0.554471	0.037395	80.858925	92.907715	127.871414	0.876401	0.000000	-4.922593	0.000000	0.000000	0.000000	0.033999	0.103085	-0.623201	0.000000	0.000000	4.000000	30.000000	0.000000
2049.833487	0.121824	0.554471	0.037395	80.825600	92.449203	127.402840	0.831176	0.000000	-4.930431	0.000000	0.000000	0.000000	0.033999	0.103085	-0.623201	0.000000	0.000000	4.000000	30.000000	0.000000
2049.836820	0.121896	0.554857	0.035271	80.825600	92.449203	127.402840	0.831176	0.000000	-4.930431	0.000000	0.000000	0.000000	0.021638	0.115630	-0.637158	0.000000	0.000000	4.000000	30.000000	0.000000
2049.840154	0.121896	0.554857	0.035271	80.825600	92.449203	127.402840	0.831176	0.000000	-4.930431	0.000000	0.000000	0.000000	0.021638	0.115630	-0.637158	0.000000	0.000000	4.000000	30.000000	0.000000
2049.843487	0.121896	0.554857	0.035271	80.833138	92.136490	127.042145	0.784919	0.000000	-4.938006	0.000000	0.000000	0.000000	0.021638	0.115630	-0.637158	0.000000	0.000000	4.000000	30.000000	0.000000
2049.846820	0.121934	0.555245	0.033128	80.833138	92.136490	127.042145	0.784919	0.000000	-4.938006	0.000000	0.000000	0.000000	0.011347	0.116629	-0.642940	0.000000	0.000000	4.000000	30.000000	0.000000
2049.850154	0.121934	0.555245	0.033128	80.833138	92.136490	127.042145	0.784919	0.000000	-4.938006	0.000000	0.000000	0.000000	0.011347	0.116629	-0.642940	0.000000	0.000000	4.000000	30.000000	0.000000
2049.853487	0.121934	0.555245	0.033128	80.844009	92.090050	126.953804	0.738176	0.000000	-4.945210	0.000000	0.000000	0.000000	0.011347	0.116629	-0.642940	0.000000	0.000000	4.000000	30.000000	0.000000
2049.856820	0.121873	0.555594	0.030904	80.844009	92.090050	126.953804	0.738176	0.000000	-4.945210	0.000000	0.000000	0.000000	-0.018300	0.104578	-0.667329	0.000000	0.000000	4.000000	30.000000	0.000000
2049.860154	0.121873	0.555594	0.030904	80.844009	92.090050	126.953804	0.738176	0.000000	-4.945210	0.000000	0.000000	0.000000	-0.018300	0.104578	-0.667329	0.000000	0.000000	4.000000	30.000000	0.000000
2049.863487	0.121873	0.555594	0.030904	80.857590	92.262550	127.090645	0.689772	0.000000	-4.952193	0.000000	0.000000	0.000000	-0.018300	0.104578	-0.667329	0.000000	0.000000	4.000000	30.000000	0.000000
2049.866820	0.121712	0.555891	0.028688	80.857590	92.262550	127.090645	0.689772	0.000000	-4.952193	0.000000	0.000000	0.000000	-0.048370	0.088961	-0.664860	0.000000	0.000000	4.000000	30.000000	0.000000
2049.870154	0.121712	0.555891	0.028688	80.857590	92.262550	127.090645	0.689772	0.000000	-4.952193	0.000000	0.000000	0.000000	-0.048370	0.088961	-0.664860	0.000000	0.000000	4.000000	30.000000	0.000000
2049.873487	0.121712	0.555891	0.028688	80.869804	92.562973	127.371498	0.641610	0.000000	-4.958663	0.000000	0.000000	0.000000	-0.048370	0.088961	-0.664860	0.000000	0.000000	4.000000	30.000000	0.000000
2049.876820	0.121442	0.556127	0.026440	80.869804	92.562973	127.371498	0.641610	0.000000	-4.958663	0.000000	0.000000	0.000000	-0.081053	0.071082	-0.674259	0.000000	0.000000	4.000000	30.000000	0.000000
2049.880154	0.121442	0.556127	0.026440	80.869804	92.562973	127.371498	0.641610	0.000000	-4.958663	0.000000	0.000000	0.000000	-0.081053	0.071082	-0.674259	0.000000	0.000000	4.000000	30.000000	0.000000
2049.883487	0.121442	0.556127	0.026440	80.861115	92.903366	127.724747	0.592789	0.000000	-4.964736	0.000000	0.000000	0.000000	-0.081053	0.071082	-0.674259	0.000000	0.000000	4.000000	30.000000	0.000000
2049.886820	0.121091	0.556323	0.024172	80.861115	92.903366	127.724747	0.592789	0.000000	-4.964736	0.000000	0.000000	0.000000	-0.105238	0.058543	-0.680339	0.000000	0.000000	4.000000	30.000000	0.000000
2049.890154	0.121091	0.556323	0.024172	80.861115	92.903366	127.724747	0.592789	0.000000	-4.964736	0.000000	0.000000	0.000000	-0.105238	0.058543	-0.680339	0.000000	0.000000	4.000000	30.000000	0.000000
2049.893487	0.121091	0.556323	0.024172	80.788490	93.098900	128.005096	0.543422	0.000000	-4.970381	0.000000	0.000000	0.000000	-0.105238	0.058543	-0.680339	0.000000	0.000000	4.000000	30.000000	0.000000
2049.896820	0.120679	0.556519	0.021958	80.788490	93.098900	128.005096	0.543422	0.000000	-4.970381	0.000000	0.000000	0.000000	-0.123571	0.059069	-0.664299	0.000000	0.000000	4.000000	30.000000	0.000000
2049.900154	0.120679	0.556519	0.021958	80.788490	93.098900	128.005096	0.543422	0.000000	-4.970381	0.000000	0.000000	0.000000	-0.123571	0.059069	-0.664299	0.000000	0.000000	4.000000	30.000000	0.000000
2049.903487	0.120679	0.556519	0.021958	80.671379	93.058304	128.102646	0.495066	0.000000	-4.975430	0.000000	0.000000	0.000000	-0.123571	0.059069	-0.664299	0.000000	0.000000	4.000000	30.000000	0.000000
2049.906820	0.120269	0.556728	0.019758	80.671379	93.058304	128.102646	0.495066	0.000000	-4.975430	0.000000	0.000000	0.000000	-0.122916	0.062445	-0.660130	0.000000	0.000000	4.000000	30.000000	0.000000
2049.910154	0.120269	0.556728	0.019758	80.671379	93.058304	128.102646	0.495066	0.000000	-4.975430	0.000000	0.000000	0.000000	-0.122916	0.062445	-0.660130	0.000000	0.000000	4.000000	30.000000	0.000000
2049.913487	0.120269	0.556728	0.019758	80.511192	92.817543	128.045807	0.446694	0.000000	-4.980007	0.000000	0.000000	0.000000	-0.122916	0.062445	-0.660130	0.000000	0.000000	4.000000	30.000000	0.000000
2049.916820	0.119820	0.556991	0.017594	80.511192	92.817543	128.045807	0.446694	0.000000	-4.980007	0.000000	0.000000	0.000000	-0.134870	0.079123	-0.648932	0.000000	0.000000	4.000000	30.000000	0.000000
2049.920154	0.119820	0.556991	0.017594	80.511192	92.817543	128.045807	0.446694	0.000000	-4.980007	0.000000	0.000000	0.000000	-0.134870	0.079123	-0.648932	0.000000	0.000000	4.000000	30.000000	0.000000
2049.923487	0.119820	0.556991	0.017594	80.332687	92.504219	127.938255	0.398927	0.000000	-4.984060	0.000000	0.000000	0.000000	-0.134870	0.079123	-0.648932	0.000000	0.000000	4.000000	30.000000	0.000000
2049.926820	0.119361	0.557284	0.015400	80.332687	92.504219	127.938255	0.398927	0.000000	-4.984060	0.000000	0.000000	0.000000	-0.137477	0.087797	-0.658249	0.000000	0.000000	4.000000	30.000000	0.000000
2049.930154	0.119361	0.557284	0.015400	80.332687	92.504219	127.938255	0.398927	0.000000	-4.984060	0.000000	0.000000	0.000000	-0.137477	0.087797	-0.658249	0.000000	0.000000	4.000000	30.000000	0.000000
2049.933487	0.119361	0.557284	0.015400	80.159035	92.187576	127.828041	0.350164	0.000000	-4.987723	0.000000	0.000000	0.000000	-0.137477	0.087797	-0.658249	0.000000	0.000000	4.000000	30.000000	0.000000
2049.936820	0.118851	0.557579	0.013192	80.159035	92.187576	127.828041	0.350164	0.000000	-4.987723	0.000000	0.000000	0.000000	-0.153104	0.088348	-0.662623	0.000000	0.000000	4.000000	30.000000	0.000000
2049.940154	0.118851	0.557579	0.013192	80.159035	92.187576	127.828041	0.350164	0.000000	-4.987723	0.000000	0.000000	0.000000	-0.153104	0.088348	-0.662623	0.000000	0.000000	4.000000	30.000000	0.000000
2049.943487	0.118851	0.557579	0.013192	80.029930	91.874786	127.680550	0.300836	0.000000	-4.990942	0.000000	0.000000	0.000000	-0.153104	0.088348	-0.662623	0.000000	0.000000	4.000000	30.000000	0.000000
2049.946820	0.118317	0.557866	0.010985	80.029930	91.874786	127.680550	0.300836	0.000000	-4.990942	0.000000	0.000000	0.000000	-0.160159	0.086129	-0.661960	0.000000	0.000000	4.000000	30.000000	0.000000
2049.950154	0.118317	0.557866	0.010985	80.029930	91.874786	127.680550	0.300836	0.000000	-4.990942	0.000000	0.000000	0.000000	-0.160159	0.086129	-0.661960	0.000000	0.000000	4.000000	30.000000	0.000000
2049.953487	0.118317	0.557866	0.010985	79.952393	91.483269	127.402428	0.251266	0.000000	-4.993683	0.000000	0.000000	0.000000	-0.160159	0.086129	-0.661960	0.000000	0.000000	4.000000	30.000000	0.000000
2049.956820	0.117750	0.558137	0.008741	79.952393	91.483269	127.402428	0.251266	0.000000	-4.993683	0.000000	0.000000	0.000000	-0.170153	0.081330	-0.673305	0.000000	0.000000	4.000000	30.000000	0.000000
2049.960154	0.117750	0.558137	0.008741	79.952393	91.483269	127.402428	0.251266	0.000000	-4.993683	0.000000	0.000000	0.000000	-0.170153	0.081330	-0.673305	0.000000	0.000000	4.000000	30.000000	0.000000
2049.963487	0.117750	0.558137	0.008741	79.926804	91.128586	127.110413	0.200543	0.000000	-4.995976	0.000000	0.000000	0.000000	-0.170153	0.081330	-0.673305	0.000000	0.000000	4.000000	30.000000	0.000000
2049.966820	0.117160	0.558400	0.006498	79.926804	91.128586	127.110413	0.200543	0.000000	-4.995976	0.000000	0.000000	0.000000	-0.177029	0.079052	-0.672704	0.000000	0.000000	4.000000	30.000000	0.000000
2049.970154	0.117160	0.558400	0.006498	79.926804	91.128586	127.110413	0.200543	0.000000	-4.995976	0.000000	0.000000	0.000000	-0.177029	0.079052	-0.672704	0.000000	0.000000	4.000000	30.000000	0.000000
2049.973487	0.117160	0.558400	0.006498	79.929611	90.680931	126.696831	0.149554	0.000000	-4.997763	0.000000	0.000000	0.000000	-0.177029	0.079052	-0.672704	0.000000	0.000000	4.000000	30.000000	0.000000
2049.976820	0.116549	0.558630	0.004263	79.929611	90.680931	126.696831	0.149554	0.000000	-4.997763	0.000000	0.000000	0.000000	-0.183393	0.068974	-0.670506	0.000000	0.000000	4.000000	30.000000	0.000000
2049.980154	0.116549	0.558630	0.004263	79.929611	90.680931	126.696831	0.149554	0.000000	-4.997763	0.000000	0.000000	0.000000	-0.183393	0.068974	-0.670506	0.000000	0.000000	4.000000	30.000000	0.000000
2049.983487	0.116549	0.558630	0.004263	79.924248	90.151924	126.209427	0.098419	0.000000	-4.999032	0.000000	0.000000	0.000000	-0.183393	0.068974	-0.670506	0.000000	0.000000	4.000000	30.000000	0.000000
2049.986820	0.115944	0.558913	0.002054	79.924248	90.151924	126.209427	0.098419	0.000000	-4.999032	0.000000	0.000000	0.000000	-0.181303	0.084985	-0.662761	0.000000	0.000000	4.000000	30.000000	0.000000
2049.990154	0.115944	0.558913	0.002054	79.924248	90.151924	126.209427	0.098419	0.000000	-4.999032	0.000000	0.000000	0.000000	-0.181303	0.084985	-0.662761	0.000000	0.000000	4.000000	30.000000	0.000000
2049.993487	0.115944	0.558913	0.002054	79.886520	89.610237	125.740463	0.047559	0.000000	-4.999774	0.000000	0.000000	0.000000	-0.181303	0.084985	-0.662761	0.000000	0.000000	4.000000	30.000000	0.000000
2049.996820	0.115350	0.559198	-0.000118	79.886520	89.610237	125.740463	0.047559	0.000000	-4.999774	0.000000	0.000000	0.000000	-0.178387	0.085340	-0.651738	0.000000	0.000000	4.000000	30.000000	0.000000
2050.000154	0.115350	0.559198	-0.000118	79.886520	89.610237	125.740463	0.047559	0.000000	-4.999774	0.000000	0.000000	0.000000	-0.178387	0.085340	-0.651738	0.000000	0.000000	4.000000	30.000000	0.000000
2050.003487	0.115350	0.559198	-0.000118	79.833664	89.077126	125.292351	-0.002748	0.000000	-4.999999	0.000000	0.000000	0.000000	-0.178387	0.085340	-0.651738	0.000000	0.000000	4.000000	30.000000	0.000000
2050.006820	0.114795	0.559519	-0.002224	79.833664	89.077126	125.292351	-0.002748	0.000000	-4.999999	0.000000	0.000000	0.000000	-0.166340	0.096214	-0.631832	0.000000	0.000000	4.000000	30.000000	0.000000
2050.010154	0.114795	0.559519	-0.002224	79.833664	89.077126	125.292351	-0.002748	0.000000	-4.999999	0.000000	0.000000	0.000000	-0.166340	0.096214	-0.631832	0.000000	0.000000	4.000000	30.000000	0.000000
2050.013487	0.114795	0.559519	-0.002224	79.802834	88.569481	124.842735	-0.051778	0.000000	-4.999732	0.000000	0.000000	0.000000	-0.166340	0.096214	-0.631832	0.000000	0.000000	4.000000	30.000000	0.000000
2050.016820	0.114245	0.559849	-0.004316	79.802834	88.569481	124.842735	-0.051778	0.000000	-4.999732	0.000000	0.000000	0.000000	-0.165189	0.099164	-0.627516	0.000000	0.000000	4.000000	30.000000	0.000000
2050.020154	0.114245	0.559849	-0.004316	79.802834	88.569481	124.842735	-0.051778	0.000000	-4.999732	0.000000	0.000000	0.000000	-0.165189	0.099164	-0.627516	0.000000	0.000000	4.000000	30.000000	0.000000
2050.023487	0.114245	0.559849	-0.004316	79.808945	88.265846	124.558853	-0.100710	0.000000	-4.998986	0.000000	0.000000	0.000000	-0.165189	0.099164	-0.627516	0.000000	0.000000	4.000000	30.000000	0.000000
2050.026820	0.113678	0.560164	-0.006383	79.808945	88.265846	124.558853	-0.100710	0.000000	-4.998986	0.000000	0.000000	0.000000	-0.170038	0.094476	-0.619919	0.000000	0.000000	4.000000	30.000000	0.000000
2050.030154	0.113678	0.560164	-0.006383	79.808945	88.265846	124.558853	-0.100710	0.000000	-4.998986	0.000000	0.000000	0.000000	-0.170038	0.094476	-0.619919	0.000000	0.000000	4.000000	30.000000	0.000000
2050.033487	0.113678	0.560164	-0.006383	79.818878	88.174255	124.484161	-0.149284	0.000000	-4.997771	0.000000	0.000000	0.000000	-0.170038	0.094476	-0.619919	0.000000	0.000000	4.000000	30.000000	0.000000
2050.036820	0.113085	0.560454	-0.008464	79.818878	88.174255	124.484161	-0.149284	0.000000	-4.997771	0.000000	0.000000	0.000000	-0.177845	0.087112	-0.624434	0.000000	0.000000	4.000000	30.000000	0.000000
2050.040154	0.113085	0.560454	-0.008464	79.818878	88.174255	124.484161	-0.149284	0.000000	-4.997771	0.000000	0.000000	0.000000	-0.177845	0.087112	-0.624434	0.000000	0.000000	4.000000	30.000000	0.000000
2050.043487	0.113085	0.560454	-0.008464	79.831711	88.262733	124.589386	-0.198450	0.000000	-4.996060	0.000000	0.000000	0.000000	-0.177845	0.087112	-0.624434	0.000000	0.000000	4.000000	30.000000	0.000000
2050.046820	0.112519	0.560730	-0.010531	79.831711	88.262733	124.589386	-0.198450	0.000000	-4.996060	0.000000	0.000000	0.000000	-0.169785	0.082538	-0.620042	0.000000	0.000000	4.000000	30.000000	0.000000
2050.050154	0.112519	0.560730	-0.010531	79.831711	88.262733	124.589386	-0.198450	0.000000	-4.996060	0.000000	0.000000	0.000000	-0.169785	0.082538	-0.620042	0.000000	0.000000	4.000000	30.000000	0.000000
2050.053487	0.112519	0.560730	-0.010531	79.846054	88.456169	124.797913	-0.247458	0.000000	-4.993873	0.000000	0.000000	0.000000	-0.169785	0.082538	-0.620042	0.000000	0.000000	4.000000	30.000000	0.000000
2050.056820	0.111905	0.561005	-0.012613	79.846054	88.456169	124.797913	-0.247458	0.000000	-4.993873	0.000000	0.000000	0.000000	-0.184274	0.082724	-0.624612	0.000000	0.000000	4.000000	30.000000	0.000000
2050.060154	0.111905	0.561005	-0.012613	79.846054	88.456169	124.797913	-0.247458	0.000000	-4.993873	0.000000	0.000000	0.000000	-0.184274	0.082724	-0.624612	0.000000	0.000000	4.000000	30.000000	0.000000
2050.063487	0.111905	0.561005	-0.012613	79.859100	88.593491	124.964081	-0.297081	0.000000	-4.991166	0.000000	0.000000	0.000000	-0.184274	0.082724	-0.624612	0.000000	0.000000	4.000000	30.000000	0.000000
2050.066820	0.111217	0.561283	-0.014636	79.859100	88.593491	124.964081	-0.297081	0.000000	-4.991166	0.000000	0.000000	0.000000	-0.206394	0.083410	-0.607000	0.000000	0.000000	4.000000	30.000000	0.000000
2050.070154	0.111217	0.561283	-0.014636	79.859100	88.593491	124.964081	-0.297081	0.000000	-4.991166	0.000000	0.000000	0.000000	-0.206394	0.083410	-0.607000	0.000000	0.000000	4.000000	30.000000	0.000000
2050.073487	0.111217	0.561283	-0.014636	79.868553	88.558044	124.967125	-0.345644	0.000000	-4.988039	0.000000	0.000000	0.000000	-0.206394	0.083410	-0.607000	0.000000	0.000000	4.000000	30.000000	0.000000
2050.076820	0.110474	0.561613	-0.016617	79.868553	88.558044	124.967125	-0.345644	0.000000	-4.988039	0.000000	0.000000	0.000000	-0.222725	0.099016	-0.594341	0.000000	0.000000	4.000000	30.000000	0.000000
2050.080154	0.110474	0.561613	-0.016617	79.868553	88.558044	124.967125	-0.345644	0.000000	-4.988039	0.000000	0.000000	0.000000	-0.222725	0.099016	-0.594341	0.000000	0.000000	4.000000	30.000000	0.000000
2050.083487	0.110474	0.561613	-0.016617	79.873718	88.345558	124.802322	-0.393534	0.000000	-4.984489	0.000000	0.000000	0.000000	-0.222725	0.099016	-0.594341	0.000000	0.000000	4.000000	30.000000	0.000000
2050.086820	0.109691	0.561956	-0.018505	79.873718	88.345558	124.802322	-0.393534	0.000000	-4.984489	0.000000	0.000000	0.000000	-0.234923	0.102619	-0.566221	0.000000	0.000000	4.000000	30.000000	0.000000
2050.090154	0.109691	0.561956	-0.018505	79.873718	88.345558	124.802322	-0.393534	0.000000	-4.984489	0.000000	0.000000	0.000000	-0.234923	0.102619	-0.566221	0.000000	0.000000	4.000000	30.000000	0.000000
2050.093487	0.109691	0.561956	-0.018505	79.878151	88.162125	124.667732	-0.439529	0.000000	-4.980644	0.000000	0.000000	0.000000	-0.234923	0.102619	-0.566221	0.000000	0.000000	4.000000	30.000000	0.000000
2050.096820	0.108883	0.562317	-0.020327	79.878151	88.162125	124.667732	-0.439529	0.000000	-4.980644	0.000000	0.000000	0.000000	-0.242418	0.108561	-0.546599	0.000000	0.000000	4.000000	30.000000	0.000000
2050.100154	0.108883	0.562317	-0.020327	79.878151	88.162125	124.667732	-0.439529	0.000000	-4.980644	0.000000	0.000000	0.000000	-0.242418	0.108561	-0.546599	0.000000	0.000000	4.000000	30.000000	0.000000
2050.103487	0.108883	0.562317	-0.020327	79.883827	88.133675	124.692688	-0.484270	0.000000	-4.976493	0.000000	0.000000	0.000000	-0.242418	0.108561	-0.546599	0.000000	0.000000	4.000000	30.000000	0.000000
2050.106820	0.108039	0.562714	-0.022130	79.883827	88.133675	124.692688	-0.484270	0.000000	-4.976493	0.000000	0.000000	0.000000	-0.253235	0.118967	-0.540893	0.000000	0.000000	4.000000	30.000000	0.000000
2050.110154	0.108039	0.562714	-0.022130	79.883827	88.133675	124.692688	-0.484270	0.000000	-4.976493	0.000000	0.000000	0.000000	-0.253235	0.118967	-0.540893	0.000000	0.000000	4.000000	30.000000	0.000000
2050.113487	0.108039	0.562714	-0.022130	79.890625	88.217155	124.829971	-0.528880	0.000000	-4.971950	0.000000	0.000000	0.000000	-0.253235	0.118967	-0.540893	0.000000	0.000000	4.000000	30.000000	0.000000
2050.116820	0.107197	0.563123	-0.023849	79.890625	88.217155	124.829971	-0.528880	0.000000	-4.971950	0.000000	0.000000	0.000000	-0.252567	0.122774	-0.515889	0.000000	0.000000	4.000000	30.000000	0.000000
2050.120154	0.107197	0.563123	-0.023849	79.890625	88.217155	124.829971	-0.528880	0.000000	-4.971950	0.000000	0.000000	0.000000	-0.252567	0.122774	-0.515889	0.000000	0.000000	4.000000	30.000000	0.000000
2050.123487	0.107197	0.563123	-0.023849	79.897362	88.295341	124.967407	-0.571748	0.000000	-4.967203	0.000000	0.000000	0.000000	-0.252567	0.122774	-0.515889	0.000000	0.000000	4.000000	30.000000	0.000000
2050.126820	0.106307	0.563515	-0.025603	79.897362	88.295341	124.967407	-0.571748	0.000000	-4.967203	0.000000	0.000000	0.000000	-0.267074	0.117664	-0.526091	0.000000	0.000000	4.000000	30.000000	0.000000
2050.130154	0.106307	0.563515	-0.025603	79.897362	88.295341	124.967407	-0.571748	0.000000	-4.967203	0.000000	0.000000	0.000000	-0.267074	0.117664	-0.526091	0.000000	0.000000	4.000000	30.000000	0.000000
2050.133487	0.106307	0.563515	-0.025603	79.904060	88.368256	125.105011	-0.615783	0.000000	-4.961936	0.000000	0.000000	0.000000	-0.267074	0.117664	-0.526091	0.000000	0.000000	4.000000	30.000000	0.000000
2050.136820	0.105379	0.563901	-0.027350	79.904060	88.368256	125.105011	-0.615783	0.000000	-4.961936	0.000000	0.000000	0.000000	-0.278394	0.115544	-0.524130	0.000000	0.000000	4.000000	30.000000	0.000000
2050.140154	0.105379	0.563901	-0.027350	79.904060	88.368256	125.105011	-0.615783	0.000000	-4.961936	0.000000	0.000000	0.000000	-0.278394	0.115544	-0.524130	0.000000	0.000000	4.000000	30.000000	0.000000
2050.143487	0.105379	0.563901	-0.027350	79.909866	88.421707	125.225601	-0.660017	0.000000	-4.956246	0.000000	0.000000	0.000000	-0.278394	0.115544	-0.524130	0.000000	0.000000	4.000000	30.000000	0.000000
2050.146820	0.104414	0.564279	-0.029091	79.909866	88.421707	125.225601	-0.660017	0.000000	-4.956246	0.000000	0.000000	0.000000	-0.289557	0.113410	-0.522237	0.000000	0.000000	4.000000	30.000000	0.000000
2050.150154	0.104414	0.564279	-0.029091	79.909866	88.421707	125.225601	-0.660017	0.000000	-4.956246	0.000000	0.000000	0.000000	-0.289557	0.113410	-0.522237	0.000000	0.000000	4.000000	30.000000	0.000000
2050.153487	0.104414	0.564279	-0.029091	79.916458	88.484131	125.363586	-0.704470	0.000000	-4.950123	0.000000	0.000000	0.000000	-0.289557	0.113410	-0.522237	0.000000	0.000000	4.000000	30.000000	0.000000
2050.156820	0.103422	0.564660	-0.030785	79.916458	88.484131	125.363586	-0.704470	0.000000	-4.950123	0.000000	0.000000	0.000000	-0.297584	0.114392	-0.508116	0.000000	0.000000	4.000000	30.000000	0.000000
2050.160154	0.103422	0.564660	-0.030785	79.916458	88.484131	125.363586	-0.704470	0.000000	-4.950123	0.000000	0.000000	0.000000	-0.297584	0.114392	-0.508116	0.000000	0.000000	4.000000	30.000000	0.000000
2050.163487	0.103422	0.564660	-0.030785	79.922134	88.521469	125.484398	-0.748150	0.000000	-4.943710	0.000000	0.000000	0.000000	-0.297584	0.114392	-0.508116	0.000000	0.000000	4.000000	30.000000	0.000000
2050.166820	0.102379	0.565027	-0.032444	79.922134	88.521469	125.484398	-0.748150	0.000000	-4.943710	0.000000	0.000000	0.000000	-0.312828	0.110271	-0.497870	0.000000	0.000000	4.000000	30.000000	0.000000
2050.170154	0.102379	0.565027	-0.032444	79.922134	88.521469	125.484398	-0.748150	0.000000	-4.943710	0.000000	0.000000	0.000000	-0.312828	0.110271	-0.497870	0.000000	0.000000	4.000000	30.000000	0.000000
2050.173487	0.102379	0.565027	-0.032444	79.927773	88.553604	125.605415	-0.791463	0.000000	-4.936961	0.000000	0.000000	0.000000	-0.312828	0.110271	-0.497870	0.000000	0.000000	4.000000	30.000000	0.000000
2050.176820	0.101292	0.565375	-0.034046	79.927773	88.553604	125.605415	-0.791463	0.000000	-4.936961	0.000000	0.000000	0.000000	-0.326193	0.104257	-0.480688	0.000000	0.000000	4.000000	30.000000	0.000000
2050.180154	0.101292	0.565375	-0.034046	79.927773	88.553604	125.605415	-0.791463	0.000000	-4.936961	0.000000	0.000000	0.000000	-0.326193	0.104257	-0.480688	0.000000	0.000000	4.000000	30.000000	0.000000
2050.183487	0.101292	0.565375	-0.034046	79.933449	88.572258	125.718597	-0.833855	0.000000	-4.929978	0.000000	0.000000	0.000000	-0.326193	0.104257	-0.480688	0.000000	0.000000	4.000000	30.000000	0.000000
2050.186820	0.100151	0.565692	-0.035633	79.933449	88.572258	125.718597	-0.833855	0.000000	-4.929978	0.000000	0.000000	0.000000	-0.342340	0.095260	-0.475918	0.000000	0.000000	4.000000	30.000000	0.000000
2050.190154	0.100151	0.565692	-0.035633	79.933449	88.572258	125.718597	-0.833855	0.000000	-4.929978	0.000000	0.000000	0.000000	-0.342340	0.095260	-0.475918	0.000000	0.000000	4.000000	30.000000	0.000000
2050.193487	0.100151	0.565692	-0.035633	79.939796	88.605354	125.857178	-0.876371	0.000000	-4.922598	0.000000	0.000000	0.000000	-0.342340	0.095260	-0.475918	0.000000	0.000000	4.000000	30.000000	0.000000
2050.196820	0.098955	0.566004	-0.037210	79.939796	88.605354	125.857178	-0.876371	0.000000	-4.922598	0.000000	0.000000	0.000000	-0.358686	0.093390	-0.473003	0.000000	0.000000	4.000000	30.000000	0.000000
2050.200154	0.098955	0.566004	-0.037210	79.939796	88.605354	125.857178	-0.876371	0.000000	-4.922598	0.000000	0.000000	0.000000	-0.358686	0.093390	-0.473003	0.000000	0.000000	4.000000	30.000000	0.000000
2050.203487	0.098955	0.566004	-0.037210	79.946877	88.650246	126.005295	-0.919186	0.000000	-4.914783	0.000000	0.000000	0.000000	-0.358686	0.093390	-0.473003	0.000000	0.000000	4.000000	30.000000	0.000000
2050.206820	0.097736	0.566298	-0.038827	79.946877	88.650246	126.005295	-0.919186	0.000000	-4.914783	0.000000	0.000000	0.000000	-0.365799	0.088288	-0.485382	0.000000	0.000000	4.000000	30.000000	0.000000
2050.210154	0.097736	0.566298	-0.038827	79.946877	88.650246	126.005295	-0.919186	0.000000	-4.914783	0.000000	0.000000	0.000000	-0.365799	0.088288	-0.485382	0.000000	0.000000	4.000000	30.000000	0.000000
2050.213487	0.097736	0.566298	-0.038827	79.953903	88.690010	126.153694	-0.963404	0.000000	-4.906307	0.000000	0.000000	0.000000	-0.365799	0.088288	-0.485382	0.000000	0.000000	4.000000	30.000000	0.000000
2050.216820	0.096488	0.566580	-0.040418	79.953903	88.690010	126.153694	-0.963404	0.000000	-4.906307	0.000000	0.000000	0.000000	-0.374203	0.084493	-0.477019	0.000000	0.000000	4.000000	30.000000	0.000000
2050.220154	0.096488	0.566580	-0.040418	79.953903	88.690010	126.153694	-0.963404	0.000000	-4.906307	0.000000	0.000000	0.000000	-0.374203	0.084493	-0.477019	0.000000	0.000000	4.000000	30.000000	0.000000
2050.223487	0.096488	0.566580	-0.040418	79.961487	88.731056	126.290634	-1.007404	0.000000	-4.897462	0.000000	0.000000	0.000000	-0.374203	0.084493	-0.477019	0.000000	0.000000	4.000000	30.000000	0.000000
2050.226820	0.095199	0.566844	-0.042045	79.961487	88.731056	126.290634	-1.007404	0.000000	-4.897462	0.000000	0.000000	0.000000	-0.386965	0.079380	-0.488199	0.000000	0.000000	4.000000	30.000000	0.000000
2050.230154	0.095199	0.566844	-0.042045	79.961487	88.731056	126.290634	-1.007404	0.000000	-4.897462	0.000000	0.000000	0.000000	-0.386965	0.079380	-0.488199	0.000000	0.000000	4.000000	30.000000	0.000000
2050.233487	0.095199	0.566844	-0.042045	79.968727	88.740433	126.361847	-1.052830	0.000000	-4.887898	0.000000	0.000000	0.000000	-0.386965	0.079380	-0.488199	0.000000	0.000000	4.000000	30.000000	0.000000
2050.236820	0.093901	0.567096	-0.043649	79.968727	88.740433	126.361847	-1.052830	0.000000	-4.887898	0.000000	0.000000	0.000000	-0.389198	0.075608	-0.481354	0.000000	0.000000	4.000000	30.000000	0.000000
2050.240154	0.093901	0.567096	-0.043649	79.968727	88.740433	126.361847	-1.052830	0.000000	-4.887898	0.000000	0.000000	0.000000	-0.389198	0.075608	-0.481354	0.000000	0.000000	4.000000	30.000000	0.000000
2050.243487	0.093901	0.567096	-0.043649	79.977478	88.678741	126.250267	-1.098078	0.000000	-4.877933	0.000000	0.000000	0.000000	-0.389198	0.075608	-0.481354	0.000000	0.000000	4.000000	30.000000	0.000000
2050.246820	0.092553	0.567319	-0.045240	79.977478	88.678741	126.250267	-1.098078	0.000000	-4.877933	0.000000	0.000000	0.000000	-0.404323	0.066858	-0.477220	0.000000	0.000000	4.000000	30.000000	0.000000
2050.250154	0.092553	0.567319	-0.045240	79.977478	88.678741	126.250267	-1.098078	0.000000	-4.877933	0.000000	0.000000	0.000000	-0.404323	0.066858	-0.477220	0.000000	0.000000	4.000000	30.000000	0.000000
2050.253487	0.092553	0.567319	-0.045240	79.983055	88.499237	125.944115	-1.143601	0.000000	-4.867461	0.000000	0.000000	0.000000	-0.404323	0.066858	-0.477220	0.000000	0.000000	4.000000	30.000000	0.000000
2050.256820	0.091165	0.567524	-0.046776	79.983055	88.499237	125.944115	-1.143601	0.000000	-4.867461	0.000000	0.000000	0.000000	-0.416483	0.061486	-0.460782	0.000000	0.000000	4.000000	30.000000	0.000000
2050.260154	0.091165	0.567524	-0.046776	79.983055	88.499237	125.944115	-1.143601	0.000000	-4.867461	0.000000	0.000000	0.000000	-0.416483	0.061486	-0.460782	0.000000	0.000000	4.000000	30.000000	0.000000
2050.263487	0.091165	0.567524	-0.046776	79.990631	88.336517	125.799751	-1.188387	0.000000	-4.856720	0.000000	0.000000	0.000000	-0.416483	0.061486	-0.460782	0.000000	0.000000	4.000000	30.000000	0.000000
2050.266820	0.089713	0.567695	-0.048271	79.990631	88.336517	125.799751	-1.188387	0.000000	-4.856720	0.000000	0.000000	0.000000	-0.435528	0.051188	-0.448517	0.000000	0.000000	4.000000	30.000000	0.000000
2050.270154	0.089713	0.567695	-0.048271	79.990631	88.336517	125.799751	-1.188387	0.000000	-4.856720	0.000000	0.000000	0.000000	-0.435528	0.051188	-0.448517	0.000000	0.000000	4.000000	30.000000	0.000000
2050.273487	0.089713	0.567695	-0.048271	79.998779	88.213463	125.763672	-1.232926	0.000000	-4.845606	0.000000	0.000000	0.000000	-0.435528	0.051188	-0.448517	0.000000	0.000000	4.000000	30.000000	0.000000
2050.276820	0.088176	0.567815	-0.049740	79.998779	88.213463	125.763672	-1.232926	0.000000	-4.845606	0.000000	0.000000	0.000000	-0.461334	0.035937	-0.440543	0.000000	0.000000	4.000000	30.000000	0.000000
2050.280154	0.088176	0.567815	-0.049740	79.998779	88.213463	125.763672	-1.232926	0.000000	-4.845606	0.000000	0.000000	0.000000	-0.461334	0.035937	-0.440543	0.000000	0.000000	4.000000	30.000000	0.000000
2050.283487	0.088176	0.567815	-0.049740	80.009102	88.194016	125.721733	-1.277743	0.000000	-4.833982	0.000000	0.000000	0.000000	-0.461334	0.035937	-0.440543	0.000000	0.000000	4.000000	30.000000	0.000000
2050.286820	0.086623	0.567912	-0.051135	80.009102	88.194016	125.721733	-1.277743	0.000000	-4.833982	0.000000	0.000000	0.000000	-0.465686	0.029366	-0.418697	0.000000	0.000000	4.000000	30.000000	0.000000
2050.290154	0.086623	0.567912	-0.051135	80.009102	88.194016	125.721733	-1.277743	0.000000	-4.833982	0.000000	0.000000	0.000000	-0.465686	0.029366	-0.418697	0.000000	0.000000	4.000000	30.000000	0.000000
2050.293487	0.086623	0.567912	-0.051135	80.020668	88.258995	125.516159	-1.321309	0.000000	-4.822255	0.000000	0.000000	0.000000	-0.465686	0.029366	-0.418697	0.000000	0.000000	4.000000	30.000000	0.000000
2050.296820	0.085034	0.567972	-0.052565	80.020668	88.258995	125.516159	-1.321309	0.000000	-4.822255	0.000000	0.000000	0.000000	-0.476856	0.017839	-0.429064	0.000000	0.000000	4.000000	30.000000	0.000000
2050.300154	0.085034	0.567972	-0.052565	80.020668	88.258995	125.516159	-1.321309	0.000000	-4.822255	0.000000	0.000000	0.000000	-0.476856	0.017839	-0.429064	0.000000	0.000000	4.000000	30.000000	0.000000
2050.303487	0.085034	0.567972	-0.052565	80.030106	88.263229	125.212669	-1.366361	0.000000	-4.809684	0.000000	0.000000	0.000000	-0.476856	0.017839	-0.429064	0.000000	0.000000	4.000000	30.000000	0.000000
2050.306820	0.083446	0.567993	-0.053945	80.030106	88.263229	125.212669	-1.366361	0.000000	-4.809684	0.000000	0.000000	0.000000	-0.476495	0.006475	-0.413933	0.000000	0.000000	4.000000	30.000000	0.000000
2050.310154	0.083446	0.567993	-0.053945	80.030106	88.263229	125.212669	-1.366361	0.000000	-4.809684	0.000000	0.000000	0.000000	-0.476495	0.006475	-0.413933	0.000000	0.000000	4.000000	30.000000	0.000000
2050.313487	0.083446	0.567993	-0.053945	80.040054	88.130936	125.014992	-1.410607	0.000000	-4.796894	0.000000	0.000000	0.000000	-0.476495	0.006475	-0.413933	0.000000	0.000000	4.000000	30.000000	0.000000
2050.316820	0.081822	0.568017	-0.055255	80.040054	88.130936	125.014992	-1.410607	0.000000	-4.796894	0.000000	0.000000	0.000000	-0.486926	0.007143	-0.392852	0.000000	0.000000	4.000000	30.000000	0.000000
2050.320154	0.081822	0.568017	-0.055255	80.040054	88.130936	125.014992	-1.410607	0.000000	-4.796894	0.000000	0.000000	0.000000	-0.486926	0.007143	-0.392852	0.000000	0.000000	4.000000	30.000000	0.000000
2050.323487	0.081822	0.568017	-0.055255	80.050026	87.916931	124.997986	-1.453820	0.000000	-4.783974	0.000000	0.000000	0.000000	-0.486926	0.007143	-0.392852	0.000000	0.000000	4.000000	30.000000	0.000000
2050.326820	0.080194	0.568032	-0.056544	80.050026	87.916931	124.997986	-1.453820	0.000000	-4.783974	0.000000	0.000000	0.000000	-0.488461	0.004440	-0.386735	0.000000	0.000000	4.000000	30.000000	0.000000
2050.330154	0.080194	0.568032	-0.056544	80.050026	87.916931	124.997986	-1.453820	0.000000	-4.783974	0.000000	0.000000	0.000000	-0.488461	0.004440	-0.386735	0.000000	0.000000	4.000000	30.000000	0.000000
2050.333487	0.080194	0.568032	-0.056544	80.058968	87.639832	124.915680	-1.496997	0.000000	-4.770639	0.000000	0.000000	0.000000	-0.488461	0.004440	-0.386735	0.000000	0.000000	4.000000	30.000000	0.000000
2050.336820	0.078529	0.568011	-0.057775	80.058968	87.639832	124.915680	-1.496997	0.000000	-4.770639	0.000000	0.000000	0.000000	-0.499610	-0.006440	-0.369442	0.000000	0.000000	4.000000	30.000000	0.000000
2050.340154	0.078529	0.568011	-0.057775	80.058968	87.639832	124.915680	-1.496997	0.000000	-4.770639	0.000000	0.000000	0.000000	-0.499610	-0.006440	-0.369442	0.000000	0.000000	4.000000	30.000000	0.000000
2050.343487	0.078529	0.568011	-0.057775	80.068169	87.318130	124.798004	-1.539487	0.000000	-4.757098	0.000000	0.000000	0.000000	-0.499610	-0.006440	-0.369442	0.000000	0.000000	4.000000	30.000000	0.000000
2050.346820	0.076839	0.567981	-0.058983	80.068169	87.318130	124.798004	-1.539487	0.000000	-4.757098	0.000000	0.000000	0.000000	-0.506812	-0.008938	-0.362355	0.000000	0.000000	4.000000	30.000000	0.000000
2050.350154	0.076839	0.567981	-0.058983	80.068169	87.318130	124.798004	-1.539487	0.000000	-4.757098	0.000000	0.000000	0.000000	-0.506812	-0.008938	-0.362355	0.000000	0.000000	4.000000	30.000000	0.000000
2050.353487	0.076839	0.567981	-0.058983	80.078156	87.082054	124.772697	-1.582024	0.000000	-4.743122	0.000000	0.000000	0.000000	-0.506812	-0.008938	-0.362355	0.000000	0.000000	4.000000	30.000000	0.000000
2050.356820	0.075112	0.567938	-0.060140	80.078156	87.082054	124.772697	-1.582024	0.000000	-4.743122	0.000000	0.000000	0.000000	-0.518264	-0.012907	-0.347097	0.000000	0.000000	4.000000	30.000000	0.000000
2050.360154	0.075112	0.567938	-0.060140	80.078156	87.082054	124.772697	-1.582024	0.000000	-4.743122	0.000000	0.000000	0.000000	-0.518264	-0.012907	-0.347097	0.000000	0.000000	4.000000	30.000000	0.000000
2050.363487	0.075112	0.567938	-0.060140	80.091698	87.067520	124.956589	-1.624081	0.000000	-4.728886	0.000000	0.000000	0.000000	-0.518264	-0.012907	-0.347097	0.000000	0.000000	4.000000	30.000000	0.000000
2050.366820	0.073332	0.567836	-0.061325	80.091698	87.067520	124.956589	-1.624081	0.000000	-4.728886	0.000000	0.000000	0.000000	-0.534062	-0.030447	-0.355487	0.000000	0.000000	4.000000	30.000000	0.000000
2050.370154	0.073332	0.567836	-0.061325	80.091698	87.067520	124.956589	-1.624081	0.000000	-4.728886	0.000000	0.000000	0.000000	-0.534062	-0.030447	-0.355487	0.000000	0.000000	4.000000	30.000000	0.000000
2050.373487	0.073332	0.567836	-0.061325	80.105980	87.180107	125.273727	-1.667708	0.000000	-4.713677	0.000000	0.000000	0.000000	-0.534062	-0.030447	-0.355487	0.000000	0.000000	4.000000	30.000000	0.000000
2050.376820	0.071547	0.567727	-0.062491	80.105980	87.180107	125.273727	-1.667708	0.000000	-4.713677	0.000000	0.000000	0.000000	-0.535399	-0.032679	-0.349862	0.000000	0.000000	4.000000	30.000000	0.000000
2050.380154	0.071547	0.567727	-0.062491	80.105980	87.180107	125.273727	-1.667708	0.000000	-4.713677	0.000000	0.000000	0.000000	-0.535399	-0.032679	-0.349862	0.000000	0.000000	4.000000	30.000000	0.000000
2050.383487	0.071547	0.567727	-0.062491	80.120003	87.304443	125.549316	-1.711389	0.000000	-4.697994	0.000000	0.000000	0.000000	-0.535399	-0.032679	-0.349862	0.000000	0.000000	4.000000	30.000000	0.000000
2050.386820	0.069717	0.567594	-0.063650	80.120003	87.304443	125.549316	-1.711389	0.000000	-4.697994	0.000000	0.000000	0.000000	-0.548926	-0.039909	-0.347730	0.000000	0.000000	4.000000	30.000000	0.000000
2050.390154	0.069717	0.567594	-0.063650	80.120003	87.304443	125.549316	-1.711389	0.000000	-4.697994	0.000000	0.000000	0.000000	-0.548926	-0.039909	-0.347730	0.000000	0.000000	4.000000	30.000000	0.000000
2050.393487	0.069717	0.567594	-0.063650	80.134941	87.445953	125.704636	-1.755772	0.000000	-4.681588	0.000000	0.000000	0.000000	-0.548926	-0.039909	-0.347730	0.000000	0.000000	4.000000	30.000000	0.000000
2050.396820	0.067894	0.567464	-0.064843	80.134941	87.445953	125.704636	-1.755772	0.000000	-4.681588	0.000000	0.000000	0.000000	-0.547113	-0.039091	-0.357733	0.000000	0.000000	4.000000	30.000000	0.000000
2050.400154	0.067894	0.567464	-0.064843	80.134941	87.445953	125.704636	-1.755772	0.000000	-4.681588	0.000000	0.000000	0.000000	-0.547113	-0.039091	-0.357733	0.000000	0.000000	4.000000	30.000000	0.000000
2050.403487	0.067894	0.567464	-0.064843	80.149788	87.497864	125.373329	-1.801389	0.000000	-4.664226	0.000000	0.000000	0.000000	-0.547113	-0.039091	-0.357733	0.000000	0.000000	4.000000	30.000000	0.000000
2050.406820	0.066045	0.567288	-0.066026	80.149788	87.497864	125.373329	-1.801389	0.000000	-4.664226	0.000000	0.000000	0.000000	-0.554515	-0.052773	-0.355051	0.000000	0.000000	4.000000	30.000000	0.000000
2050.410154	0.066045	0.567288	-0.066026	80.149788	87.497864	125.373329	-1.801389	0.000000	-4.664226	0.000000	0.000000	0.000000	-0.554515	-0.052773	-0.355051	0.000000	0.000000	4.000000	30.000000	0.000000
2050.413487	0.066045	0.567288	-0.066026	80.163689	87.298515	124.156281	-1.847500	0.000000	-4.646153	0.000000	0.000000	0.000000	-0.554515	-0.052773	-0.355051	0.000000	0.000000	4.000000	30.000000	0.000000
2050.416820	0.064171	0.567089	-0.067207	80.163689	87.298515	124.156281	-1.847500	0.000000	-4.646153	0.000000	0.000000	0.000000	-0.562133	-0.059825	-0.354293	0.000000	0.000000	4.000000	30.000000	0.000000
2050.420154	0.064171	0.567089	-0.067207	80.163689	87.298515	124.156281	-1.847500	0.000000	-4.646153	0.000000	0.000000	0.000000	-0.562133	-0.059825	-0.354293	0.000000	0.000000	4.000000	30.000000	0.000000
2050.423487	0.064171	0.567089	-0.067207	80.175613	86.843155	122.495331	-1.894282	0.000000	-4.627277	0.000000	0.000000	0.000000	-0.562133	-0.059825	-0.354293	0.000000	0.000000	4.000000	30.000000	0.000000
2050.426820	0.062221	0.566861	-0.068353	80.175613	86.843155	122.495331	-1.894282	0.000000	-4.627277	0.000000	0.000000	0.000000	-0.585116	-0.068256	-0.343758	0.000000	0.000000	4.000000	30.000000	0.000000
2050.430154	0.062221	0.566861	-0.068353	80.175613	86.843155	122.495331	-1.894282	0.000000	-4.627277	0.000000	0.000000	0.000000	-0.585116	-0.068256	-0.343758	0.000000	0.000000	4.000000	30.000000	0.000000
2050.433487	0.062221	0.566861	-0.068353	80.171303	86.035324	121.146141	-1.941481	0.000000	-4.607673	0.000000	0.000000	0.000000	-0.585116	-0.068256	-0.343758	0.000000	0.000000	4.000000	30.000000	0.000000
2050.436820	0.060152	0.566572	-0.069496	80.171303	86.035324	121.146141	-1.941481	0.000000	-4.607673	0.000000	0.000000	0.000000	-0.620700	-0.086575	-0.342880	0.000000	0.000000	4.000000	30.000000	0.000000
2050.440154	0.060152	0.566572	-0.069496	80.171303	86.035324	121.146141	-1.941481	0.000000	-4.607673	0.000000	0.000000	0.000000	-0.620700	-0.086575	-0.342880	0.000000	0.000000	4.000000	30.000000	0.000000
2050.443487	0.060152	0.566572	-0.069496	80.127426	85.028267	120.373436	-1.990373	0.000000	-4.586765	0.000000	0.000000	0.000000	-0.620700	-0.086575	-0.342880	0.000000	0.000000	4.000000	30.000000	0.000000
2050.446820	0.058006	0.566276	-0.070495	80.127426	85.028267	120.373436	-1.990373	0.000000	-4.586765	0.000000	0.000000	0.000000	-0.643814	-0.088909	-0.299588	0.000000	0.000000	4.000000	30.000000	0.000000
2050.450154	0.058006	0.566276	-0.070495	80.127426	85.028267	120.373436	-1.990373	0.000000	-4.586765	0.000000	0.000000	0.000000	-0.643814	-0.088909	-0.299588	0.000000	0.000000	4.000000	30.000000	0.000000
2050.453487	0.058006	0.566276	-0.070495	80.051727	84.127449	119.828102	-2.037202	0.000000	-4.566159	0.000000	0.000000	0.000000	-0.643814	-0.088909	-0.299588	0.000000	0.000000	4.000000	30.000000	0.000000
2050.456820	0.055800	0.565936	-0.071484	80.051727	84.127449	119.828102	-2.037202	0.000000	-4.566159	0.000000	0.000000	0.000000	-0.661840	-0.101901	-0.296682	0.000000	0.000000	4.000000	30.000000	0.000000
2050.460154	0.055800	0.565936	-0.071484	80.051727	84.127449	119.828102	-2.037202	0.000000	-4.566159	0.000000	0.000000	0.000000	-0.661840	-0.101901	-0.296682	0.000000	0.000000	4.000000	30.000000	0.000000
2050.463487	0.055800	0.565936	-0.071484	79.970573	83.364838	119.144112	-2.085091	0.000000	-4.544491	0.000000	0.000000	0.000000	-0.661840	-0.101901	-0.296682	0.000000	0.000000	4.000000	30.000000	0.000000
2050.466820	0.053509	0.565599	-0.072379	79.970573	83.364838	119.144112	-2.085091	0.000000	-4.544491	0.000000	0.000000	0.000000	-0.687369	-0.101161	-0.268722	0.000000	0.000000	4.000000	30.000000	0.000000
2050.470154	0.053509	0.565599	-0.072379	79.970573	83.364838	119.144112	-2.085091	0.000000	-4.544491	0.000000	0.000000	0.000000	-0.687369	-0.101161	-0.268722	0.000000	0.000000	4.000000	30.000000	0.000000
2050.473487	0.053509	0.565599	-0.072379	79.884872	82.875992	118.255066	-2.132363	0.000000	-4.522502	0.000000	0.000000	0.000000	-0.687369	-0.101161	-0.268722	0.000000	0.000000	4.000000	30.000000	0.000000
2050.476820	0.051181	0.565253	-0.073234	79.884872	82.875992	118.255066	-2.132363	0.000000	-4.522502	0.000000	0.000000	0.000000	-0.698390	-0.103973	-0.256249	0.000000	0.000000	4.000000	30.000000	0.000000
2050.480154	0.051181	0.565253	-0.073234	79.884872	82.875992	118.255066	-2.132363	0.000000	-4.522502	0.000000	0.000000	0.000000	-0.698390	-0.103973	-0.256249	0.000000	0.000000	4.000000	30.000000	0.000000
2050.483487	0.051181	0.565253	-0.073234	79.774590	82.647949	117.380585	-2.179773	0.000000	-4.499843	0.000000	0.000000	0.000000	-0.698390	-0.103973	-0.256249	0.000000	0.000000	4.000000	30.000000	0.000000
2050.486820	0.048839	0.564909	-0.074006	79.774590	82.647949	117.380585	-2.179773	0.000000	-4.499843	0.000000	0.000000	0.000000	-0.702422	-0.103100	-0.231823	0.000000	0.000000	4.000000	30.000000	0.000000
2050.490154	0.048839	0.564909	-0.074006	79.774590	82.647949	117.380585	-2.179773	0.000000	-4.499843	0.000000	0.000000	0.000000	-0.702422	-0.103100	-0.231823	0.000000	0.000000	4.000000	30.000000	0.000000
2050.493487	0.048839	0.564909	-0.074006	79.625748	82.652466	117.123009	-2.226116	0.000000	-4.477098	0.000000	0.000000	0.000000	-0.702422	-0.103100	-0.231823	0.000000	0.000000	4.000000	30.000000	0.000000
2050.496820	0.046408	0.564573	-0.074713	79.625748	82.652466	117.123009	-2.226116	0.000000	-4.477098	0.000000	0.000000	0.000000	-0.729505	-0.100813	-0.212143	0.000000	0.000000	4.000000	30.000000	0.000000
2050.500154	0.046408	0.564573	-0.074713	79.625748	82.652466	117.123009	-2.226116	0.000000	-4.477098	0.000000	0.000000	0.000000	-0.729505	-0.100813	-0.212143	0.000000	0.000000	4.000000	30.000000	0.000000
2050.503487	0.046408	0.564573	-0.074713	79.451988	82.715187	117.146912	-2.272731	0.000000	-4.453615	0.000000	0.000000	0.000000	-0.729505	-0.100813	-0.212143	0.000000	0.000000	4.000000	30.000000	0.000000
2050.506820	0.043910	0.564273	-0.075297	79.451988	82.715187	117.146912	-2.272731	0.000000	-4.453615	0.000000	0.000000	0.000000	-0.749169	-0.089939	-0.175123	0.000000	0.000000	4.000000	30.000000	0.000000
2050.510154	0.043910	0.564273	-0.075297	79.451988	82.715187	117.146912	-2.272731	0.000000	-4.453615	0.000000	0.000000	0.000000	-0.749169	-0.089939	-0.175123	0.000000	0.000000	4.000000	30.000000	0.000000
2050.513487	0.043910	0.564273	-0.075297	79.256912	82.723091	117.253342	-2.317996	0.000000	-4.430225	0.000000	0.000000	0.000000	-0.749169	-0.089939	-0.175123	0.000000	0.000000	4.000000	30.000000	0.000000
2050.516820	0.041319	0.563965	-0.075837	79.256912	82.723091	117.253342	-2.317996	0.000000	-4.430225	0.000000	0.000000	0.000000	-0.777438	-0.092574	-0.161963	0.000000	0.000000	4.000000	30.000000	0.000000
2050.520154	0.041319	0.563965	-0.075837	79.256912	82.723091	117.253342	-2.317996	0.000000	-4.430225	0.000000	0.000000	0.000000	-0.777438	-0.092574	-0.161963	0.000000	0.000000	4.000000	30.000000	0.000000
2050.523487	0.041319	0.563965	-0.075837	79.050926	82.690659	117.114609	-2.364269	0.000000	-4.405704	0.000000	0.000000	0.000000	-0.777438	-0.092574	-0.161963	0.000000	0.000000	4.000000	30.000000	0.000000
2050.526820	0.038587	0.563671	-0.076243	79.050926	82.690659	117.114609	-2.364269	0.000000	-4.405704	0.000000	0.000000	0.000000	-0.819466	-0.087929	-0.121879	0.000000	0.000000	4.000000	30.000000	0.000000
2050.530154	0.038587	0.563671	-0.076243	79.050926	82.690659	117.114609	-2.364269	0.000000	-4.405704	0.000000	0.000000	0.000000	-0.819466	-0.087929	-0.121879	0.000000	0.000000	4.000000	30.000000	0.000000
2050.533487	0.038587	0.563671	-0.076243	78.846771	82.607414	116.602829	-2.410087	0.000000	-4.380808	0.000000	0.000000	0.000000	-0.819466	-0.087929	-0.121879	0.000000	0.000000	4.000000	30.000000	0.000000
2050.536820	0.035762	0.563365	-0.076586	78.846771	82.607414	116.602829	-2.410087	0.000000	-4.380808	0.000000	0.000000	0.000000	-0.847618	-0.091852	-0.102775	0.000000	0.000000	4.000000	30.000000	0.000000
2050.540154	0.035762	0.563365	-0.076586	78.846771	82.607414	116.602829	-2.410087	0.000000	-4.380808	0.000000	0.000000	0.000000	-0.847618	-0.091852	-0.102775	0.000000	0.000000	4.000000	30.000000	0.000000
2050.543487	0.035762	0.563365	-0.076586	78.641609	82.469978	115.962914	-2.456661	0.000000	-4.354861	0.000000	0.000000	0.000000	-0.847618	-0.091852	-0.102775	0.000000	0.000000	4.000000	30.000000	0.000000
2050.546820	0.032813	0.563049	-0.076772	78.641609	82.469978	115.962914	-2.456661	0.000000	-4.354861	0.000000	0.000000	0.000000	-0.884558	-0.094734	-0.055720	0.000000	0.000000	4.000000	30.000000	0.000000
2050.550154	0.032813	0.563049	-0.076772	78.641609	82.469978	115.962914	-2.456661	0.000000	-4.354861	0.000000	0.000000	0.000000	-0.884558	-0.094734	-0.055720	0.000000	0.000000	4.000000	30.000000	0.000000
2050.553487	0.032813	0.563049	-0.076772	78.410202	82.277122	115.455208	-2.502244	0.000000	-4.328831	0.000000	0.000000	0.000000	-0.884558	-0.094734	-0.055720	0.000000	0.000000	4.000000	30.000000	0.000000
2050.556820	0.029735	0.562733	-0.076852	78.410202	82.277122	115.455208	-2.502244	0.000000	-4.328831	0.000000	0.000000	0.000000	-0.923666	-0.094994	-0.024238	0.000000	0.000000	4.000000	30.000000	0.000000
2050.560154	0.029735	0.562733	-0.076852	78.410202	82.277122	115.455208	-2.502244	0.000000	-4.328831	0.000000	0.000000	0.000000	-0.923666	-0.094994	-0.024238	0.000000	0.000000	4.000000	30.000000	0.000000
2050.563487	0.029735	0.562733	-0.076852	78.145370	82.002457	115.206001	-2.548343	0.000000	-4.301854	0.000000	0.000000	0.000000	-0.923666	-0.094994	-0.024238	0.000000	0.000000	4.000000	30.000000	0.000000
2050.566820	0.026599	0.562444	-0.076774	78.145370	82.002457	115.206001	-2.548343	0.000000	-4.301854	0.000000	0.000000	0.000000	-0.940555	-0.086782	0.023408	0.000000	0.000000	4.000000	30.000000	0.000000
2050.570154	0.026599	0.562444	-0.076774	78.145370	82.002457	115.206001	-2.548343	0.000000	-4.301854	0.000000	0.000000	0.000000	-0.940555	-0.086782	0.023408	0.000000	0.000000	4.000000	30.000000	0.000000
2050.573487	0.026599	0.562444	-0.076774	77.870247	81.675529	115.071999	-2.592683	0.000000	-4.275277	0.000000	0.000000	0.000000	-0.940555	-0.086782	0.023408	0.000000	0.000000	4.000000	30.000000	0.000000
2050.576820	0.023401	0.562191	-0.076588	77.870247	81.675529	115.071999	-2.592683	0.000000	-4.275277	0.000000	0.000000	0.000000	-0.959618	-0.075919	0.055931	0.000000	0.000000	4.000000	30.000000	0.000000
2050.580154	0.023401	0.562191	-0.076588	77.870247	81.675529	115.071999	-2.592683	0.000000	-4.275277	0.000000	0.000000	0.000000	-0.959618	-0.075919	0.055931	0.000000	0.000000	4.000000	30.000000	0.000000
2050.583487	0.023401	0.562191	-0.076588	77.622932	81.290504	114.700218	-2.636678	0.000000	-4.248286	0.000000	0.000000	0.000000	-0.959618	-0.075919	0.055931	0.000000	0.000000	4.000000	30.000000	0.000000
2050.586820	0.020151	0.561961	-0.076339	77.622932	81.290504	114.700218	-2.636678	0.000000	-4.248286	0.000000	0.000000	0.000000	-0.974887	-0.068750	0.074698	0.000000	0.000000	4.000000	30.000000	0.000000
2050.590154	0.020151	0.561961	-0.076339	77.622932	81.290504	114.700218	-2.636678	0.000000	-4.248286	0.000000	0.000000	0.000000	-0.974887	-0.068750	0.074698	0.000000	0.000000	4.000000	30.000000	0.000000
2050.593487	0.020151	0.561961	-0.076339	77.415176	80.886024	114.353981	-2.681359	0.000000	-4.220227	0.000000	0.000000	0.000000	-0.974887	-0.068750	0.074698	0.000000	0.000000	4.000000	30.000000	0.000000
2050.596820	0.016885	0.561735	-0.076025	77.415176	80.886024	114.353981	-2.681359	0.000000	-4.220227	0.000000	0.000000	0.000000	-0.979851	-0.067874	0.094320	0.000000	0.000000	4.000000	30.000000	0.000000
2050.600154	0.016885	0.561735	-0.076025	77.415176	80.886024	114.353981	-2.681359	0.000000	-4.220227	0.000000	0.000000	0.000000	-0.979851	-0.067874	0.094320	0.000000	0.000000	4.000000	30.000000	0.000000
2050.603487	0.016885	0.561735	-0.076025	77.246941	80.466087	114.260559	-2.726189	0.000000	-4.191407	0.000000	0.000000	0.000000	-0.979851	-0.067874	0.094320	0.000000	0.000000	4.000000	30.000000	0.000000
2050.606820	0.013580	0.561521	-0.075694	77.246941	80.466087	114.260559	-2.726189	0.000000	-4.191407	0.000000	0.000000	0.000000	-0.991429	-0.064357	0.099283	0.000000	0.000000	4.000000	30.000000	0.000000
2050.610154	0.013580	0.561521	-0.075694	77.246941	80.466087	114.260559	-2.726189	0.000000	-4.191407	0.000000	0.000000	0.000000	-0.991429	-0.064357	0.099283	0.000000	0.000000	4.000000	30.000000	0.000000
2050.613487	0.013580	0.561521	-0.075694	77.140503	80.042809	113.931824	-2.772832	0.000000	-4.160697	0.000000	0.000000	0.000000	-0.991429	-0.064357	0.099283	0.000000	0.000000	4.000000	30.000000	0.000000
2050.616820	0.010255	0.561329	-0.075304	77.140503	80.042809	113.931824	-2.772832	0.000000	-4.160697	0.000000	0.000000	0.000000	-0.997510	-0.057333	0.116849	0.000000	0.000000	4.000000	30.000000	0.000000
2050.620154	0.010255	0.561329	-0.075304	77.140503	80.042809	113.931824	-2.772832	0.000000	-4.160697	0.000000	0.000000	0.000000	-0.997510	-0.057333	0.116849	0.000000	0.000000	4.000000	30.000000	0.000000
2050.623487	0.010255	0.561329	-0.075304	77.099678	79.607307	113.025970	-2.820014	0.000000	-4.128864	0.000000	0.000000	0.000000	-0.997510	-0.057333	0.116849	0.000000	0.000000	4.000000	30.000000	0.000000
2050.626820	0.006925	0.561129	-0.074895	77.099678	79.607307	113.025970	-2.820014	0.000000	-4.128864	0.000000	0.000000	0.000000	-0.998974	-0.060155	0.122851	0.000000	0.000000	4.000000	30.000000	0.000000
2050.630154	0.006925	0.561129	-0.074895	77.099678	79.607307	113.025970	-2.820014	0.000000	-4.128864	0.000000	0.000000	0.000000	-0.998974	-0.060155	0.122851	0.000000	0.000000	4.000000	30.000000	0.000000
2050.633487	0.006925	0.561129	-0.074895	77.090622	79.196625	111.873741	-2.868522	0.000000	-4.095312	0.000000	0.000000	0.000000	-0.998974	-0.060155	0.122851	0.000000	0.000000	4.000000	30.000000	0.000000
2050.636820	0.003571	0.560919	-0.074465	77.090622	79.196625	111.873741	-2.868522	0.000000	-4.095312	0.000000	0.000000	0.000000	-1.006198	-0.063009	0.128876	0.000000	0.000000	4.000000	30.000000	0.000000
2050.640154	0.003571	0.560919	-0.074465	77.090622	79.196625	111.873741	-2.868522	0.000000	-4.095312	0.000000	0.000000	0.000000	-1.006198	-0.063009	0.128876	0.000000	0.000000	4.000000	30.000000	0.000000
2050.643487	0.003571	0.560919	-0.074465	77.050652	78.749954	110.999756	-2.918784	0.000000	-4.059643	0.000000	0.000000	0.000000	-1.006198	-0.063009	0.128876	0.000000	0.000000	4.000000	30.000000	0.000000
2050.646820	0.000228	0.560744	-0.073935	77.050652	78.749954	110.999756	-2.918784	0.000000	-4.059643	0.000000	0.000000	0.000000	-1.002822	-0.052619	0.159089	0.000000	0.000000	4.000000	30.000000	0.000000
2050.650154	0.000228	0.560744	-0.073935	77.050652	78.749954	110.999756	-2.918784	0.000000	-4.059643	0.000000	0.000000	0.000000	-1.002822	-0.052619	0.159089	0.000000	0.000000	4.000000	30.000000	0.000000
2050.653487	0.000228	0.560744	-0.073935	76.972534	78.235703	110.684784	-2.968136	0.000000	-4.023701	0.000000	0.000000	0.000000	-1.002822	-0.052619	0.159089	0.000000	0.000000	4.000000	30.000000	0.000000
2050.656820	-0.003124	0.560607	-0.073328	76.972534	78.235703	110.684784	-2.968136	0.000000	-4.023701	0.000000	0.000000	0.000000	-1.005777	-0.040918	0.182005	0.000000	0.000000	4.000000	30.000000	0.000000
2050.660154	-0.003124	0.560607	-0.073328	76.972534	78.235703	110.684784	-2.968136	0.000000	-4.023701	0.000000	0.000000	0.000000	-1.005777	-0.040918	0.182005	0.000000	0.000000	4.000000	30.000000	0.000000
2050.663487	-0.003124	0.560607	-0.073328	76.902107	77.705597	110.278549	-3.017650	0.000000	-3.986701	0.000000	0.000000	0.000000	-1.005777	-0.040918	0.182005	0.000000	0.000000	4.000000	30.000000	0.000000
2050.666820	-0.006453	0.560509	-0.072645	76.902107	77.705597	110.278549	-3.017650	0.000000	-3.986701	0.000000	0.000000	0.000000	-0.998533	-0.029302	0.205048	0.000000	0.000000	4.000000	30.000000	0.000000
2050.670154	-0.006453	0.560509	-0.072645	76.902107	77.705597	110.278549	-3.017650	0.000000	-3.986701	0.000000	0.000000	0.000000	-0.998533	-0.029302	0.205048	0.000000	0.000000	4.000000	30.000000	0.000000
2050.673487	-0.006453	0.560509	-0.072645	76.880318	77.154556	109.356071	-3.066692	0.000000	-3.949101	0.000000	0.000000	0.000000	-0.998533	-0.029302	0.205048	0.000000	0.000000	4.000000	30.000000	0.000000
2050.676820	-0.009795	0.560434	-0.071903	76.880318	77.154556	109.356071	-3.066692	0.000000	-3.949101	0.000000	0.000000	0.000000	-1.002806	-0.022627	0.222354	0.000000	0.000000	4.000000	30.000000	0.000000
2050.680154	-0.009795	0.560434	-0.071903	76.880318	77.154556	109.356071	-3.066692	0.000000	-3.949101	0.000000	0.000000	0.000000	-1.002806	-0.022627	0.222354	0.000000	0.000000	4.000000	30.000000	0.000000
2050.683487	-0.009795	0.560434	-0.071903	76.877663	76.617050	108.179047	-3.116591	0.000000	-3.909842	0.000000	0.000000	0.000000	-1.002806	-0.022627	0.222354	0.000000	0.000000	4.000000	30.000000	0.000000
2050.686820	-0.013133	0.560336	-0.071185	76.877663	76.617050	108.179047	-3.116591	0.000000	-3.909842	0.000000	0.000000	0.000000	-1.001350	-0.029322	0.215424	0.000000	0.000000	4.000000	30.000000	0.000000
2050.690154	-0.013133	0.560336	-0.071185	76.877663	76.617050	108.179047	-3.116591	0.000000	-3.909842	0.000000	0.000000	0.000000	-1.001350	-0.029322	0.215424	0.000000	0.000000	4.000000	30.000000	0.000000
2050.693487	-0.013133	0.560336	-0.071185	76.875671	76.130966	107.209877	-3.169188	0.000000	-3.867331	0.000000	0.000000	0.000000	-1.001350	-0.029322	0.215424	0.000000	0.000000	4.000000	30.000000	0.000000
2050.696820	-0.016524	0.560244	-0.070430	76.875671	76.130966	107.209877	-3.169188	0.000000	-3.867331	0.000000	0.000000	0.000000	-1.017148	-0.027682	0.226538	0.000000	0.000000	4.000000	30.000000	0.000000
2050.700154	-0.016524	0.560244	-0.070430	76.875671	76.130966	107.209877	-3.169188	0.000000	-3.867331	0.000000	0.000000	0.000000	-1.017148	-0.027682	0.226538	0.000000	0.000000	4.000000	30.000000	0.000000
2050.703487	-0.016524	0.560244	-0.070430	76.869240	75.816566	106.579834	-3.224276	0.000000	-3.821523	0.000000	0.000000	0.000000	-1.017148	-0.027682	0.226538	0.000000	0.000000	4.000000	30.000000	0.000000
2050.706820	-0.019985	0.560145	-0.069684	76.869240	75.816566	106.579834	-3.224276	0.000000	-3.821523	0.000000	0.000000	0.000000	-1.038309	-0.029555	0.223985	0.000000	0.000000	4.000000	30.000000	0.000000
2050.710154	-0.019985	0.560145	-0.069684	76.869240	75.816566	106.579834	-3.224276	0.000000	-3.821523	0.000000	0.000000	0.000000	-1.038309	-0.029555	0.223985	0.000000	0.000000	4.000000	30.000000	0.000000
2050.713487	-0.019985	0.560145	-0.069684	76.856842	75.859787	106.444946	-3.283713	0.000000	-3.770575	0.000000	0.000000	0.000000	-1.038309	-0.029555	0.223985	0.000000	0.000000	4.000000	30.000000	0.000000
2050.716820	-0.023534	0.560024	-0.068967	76.856842	75.859787	106.444946	-3.283713	0.000000	-3.770575	0.000000	0.000000	0.000000	-1.064861	-0.036398	0.214921	0.000000	0.000000	4.000000	30.000000	0.000000
2050.720154	-0.023534	0.560024	-0.068967	76.856842	75.859787	106.444946	-3.283713	0.000000	-3.770575	0.000000	0.000000	0.000000	-1.064861	-0.036398	0.214921	0.000000	0.000000	4.000000	30.000000	0.000000
2050.723487	-0.023534	0.560024	-0.068967	76.834435	76.298866	106.615677	-3.348793	0.000000	-3.712895	0.000000	0.000000	0.000000	-1.064861	-0.036398	0.214921	0.000000	0.000000	4.000000	30.000000	0.000000
2050.726820	-0.027177	0.559886	-0.068216	76.834435	76.298866	106.615677	-3.348793	0.000000	-3.712895	0.000000	0.000000	0.000000	-1.092907	-0.041319	0.225485	0.000000	0.000000	4.000000	30.000000	0.000000
2050.730154	-0.027177	0.559886	-0.068216	76.834435	76.298866	106.615677	-3.348793	0.000000	-3.712895	0.000000	0.000000	0.000000	-1.092907	-0.041319	0.225485	0.000000	0.000000	4.000000	30.000000	0.000000
2050.733487	-0.027177	0.559886	-0.068216	76.803223	76.953827	107.082275	-3.410780	0.000000	-3.641138	0.000000	0.000000	0.000000	-1.092907	-0.041319	0.225485	0.000000	0.000000	4.000000	30.000000	0.000000
2050.736820	-0.030857	0.559720	-0.067470	76.803223	76.953827	107.082275	-3.410780	0.000000	-3.641138	0.000000	0.000000	0.000000	-1.103909	-0.049799	0.223643	0.000000	0.000000	4.000000	30.000000	0.000000
2050.740154	-0.030857	0.559720	-0.067470	76.803223	76.953827	107.082275	-3.410780	0.000000	-3.641138	0.000000	0.000000	0.000000	-1.103909	-0.049799	0.223643	0.000000	0.000000	4.000000	30.000000	0.000000
2050.743487	-0.030857	0.559720	-0.067470	76.760178	77.726227	107.555000	-3.373507	0.000000	-3.457153	0.000000	0.000000	0.000000	-1.103909	-0.049799	0.223643	0.000000	0.000000	4.000000	30.000000	0.000000
2050.746820	-0.034583	0.559565	-0.066627	76.760178	77.726227	107.555000	-3.373507	0.000000	-3.457153	0.000000	0.000000	0.000000	-1.117881	-0.046692	0.253073	0.000000	0.000000	4.000000	30.000000	0.000000
2050.750154	-0.034583	0.559565	-0.066627	76.760178	77.726227	107.555000	-3.373507	0.000000	-3.457153	0.000000	0.000000	0.000000	-1.117881	-0.046692	0.253073	0.000000	0.000000	4.000000	30.000000	0.000000
2050.753487	-0.034583	0.559565	-0.066627	76.705376	78.552658	107.782578	-3.331328	0.000000	-3.270840	0.000000	0.000000	0.000000	-1.117881	-0.046692	0.253073	0.000000	0.000000	4.000000	30.000000	0.000000
2050.756820	-0.038262	0.559408	-0.065720	76.705376	78.552658	107.782578	-3.331328	0.000000	-3.270840	0.000000	0.000000	0.000000	-1.103770	-0.047171	0.271912	0.000000	0.000000	4.000000	30.000000	0.000000
2050.760154	-0.038262	0.559408	-0.065720	76.705376	78.552658	107.782578	-3.331328	0.000000	-3.270840	0.000000	0.000000	0.000000	-1.103770	-0.047171	0.271912	0.000000	0.000000	4.000000	30.000000	0.000000
2050.763487	-0.038262	0.559408	-0.065720	76.629242	79.438042	108.065308	-3.286009	0.000000	-3.086878	0.000000	0.000000	0.000000	-1.103770	-0.047171	0.271912	0.000000	0.000000	4.000000	30.000000	0.000000
2050.766820	-0.041838	0.559253	-0.064768	76.629242	79.438042	108.065308	-3.286009	0.000000	-3.086878	0.000000	0.000000	0.000000	-1.072607	-0.046234	0.285684	0.000000	0.000000	4.000000	30.000000	0.000000
2050.770154	-0.041838	0.559253	-0.064768	76.629242	79.438042	108.065308	-3.286009	0.000000	-3.086878	0.000000	0.000000	0.000000	-1.072607	-0.046234	0.285684	0.000000	0.000000	4.000000	30.000000	0.000000
2050.773487	-0.041838	0.559253	-0.064768	76.552055	80.380455	108.687874	-3.238395	0.000000	-2.908110	0.000000	0.000000	0.000000	-1.072607	-0.046234	0.285684	0.000000	0.000000	4.000000	30.000000	0.000000
2050.776820	-0.045369	0.559075	-0.063743	76.552055	80.380455	108.687874	-3.238395	0.000000	-2.908110	0.000000	0.000000	0.000000	-1.059431	-0.053478	0.307356	0.000000	0.000000	4.000000	30.000000	0.000000
2050.780154	-0.045369	0.559075	-0.063743	76.552055	80.380455	108.687874	-3.238395	0.000000	-2.908110	0.000000	0.000000	0.000000	-1.059431	-0.053478	0.307356	0.000000	0.000000	4.000000	30.000000	0.000000
2050.783487	-0.045369	0.559075	-0.063743	76.473740	81.302849	109.570313	-3.187169	0.000000	-2.731539	0.000000	0.000000	0.000000	-1.059431	-0.053478	0.307356	0.000000	0.000000	4.000000	30.000000	0.000000
2050.786820	-0.048892	0.558899	-0.062680	76.473740	81.302849	109.570313	-3.187169	0.000000	-2.731539	0.000000	0.000000	0.000000	-1.056865	-0.052876	0.319095	0.000000	0.000000	4.000000	30.000000	0.000000
2050.790154	-0.048892	0.558899	-0.062680	76.473740	81.302849	109.570313	-3.187169	0.000000	-2.731539	0.000000	0.000000	0.000000	-1.056865	-0.052876	0.319095	0.000000	0.000000	4.000000	30.000000	0.000000
2050.793487	-0.048892	0.558899	-0.062680	76.392921	82.235580	110.501266	-3.133986	0.000000	-2.555394	0.000000	0.000000	0.000000	-1.056865	-0.052876	0.319095	0.000000	0.000000	4.000000	30.000000	0.000000
2050.796820	-0.052405	0.558708	-0.061595	76.392921	82.235580	110.501266	-3.133986	0.000000	-2.555394	0.000000	0.000000	0.000000	-1.053887	-0.057312	0.325349	0.000000	0.000000	4.000000	30.000000	0.000000
2050.800154	-0.052405	0.558708	-0.061595	76.392921	82.235580	110.501266	-3.133986	0.000000	-2.555394	0.000000	0.000000	0.000000	-1.053887	-0.057312	0.325349	0.000000	0.000000	4.000000	30.000000	0.000000
2050.803487	-0.052405	0.558708	-0.061595	76.334831	83.170433	111.284882	-3.079762	0.000000	-2.379746	0.000000	0.000000	0.000000	-1.053887	-0.057312	0.325349	0.000000	0.000000	4.000000	30.000000	0.000000
2050.806820	-0.056003	0.558502	-0.060503	76.334831	83.170433	111.284882	-3.079762	0.000000	-2.379746	0.000000	0.000000	0.000000	-1.079333	-0.061874	0.327752	0.000000	0.000000	4.000000	30.000000	0.000000
2050.810154	-0.056003	0.558502	-0.060503	76.334831	83.170433	111.284882	-3.079762	0.000000	-2.379746	0.000000	0.000000	0.000000	-1.079333	-0.061874	0.327752	0.000000	0.000000	4.000000	30.000000	0.000000
2050.813487	-0.056003	0.558502	-0.060503	76.318420	84.132874	112.051750	-3.025136	0.000000	-2.199858	0.000000	0.000000	0.000000	-1.079333	-0.061874	0.327752	0.000000	0.000000	4.000000	30.000000	0.000000
2050.816820	-0.059640	0.558252	-0.059460	76.318420	84.132874	112.051750	-3.025136	0.000000	-2.199858	0.000000	0.000000	0.000000	-1.091101	-0.074785	0.312819	0.000000	0.000000	4.000000	30.000000	0.000000
2050.820154	-0.059640	0.558252	-0.059460	76.318420	84.132874	112.051750	-3.025136	0.000000	-2.199858	0.000000	0.000000	0.000000	-1.091101	-0.074785	0.312819	0.000000	0.000000	4.000000	30.000000	0.000000
2050.823487	-0.059640	0.558252	-0.059460	76.336365	85.094940	113.021538	-2.973000	0.000000	-2.018008	0.000000	0.000000	0.000000	-1.091101	-0.074785	0.312819	0.000000	0.000000	4.000000	30.000000	0.000000
2050.826820	-0.063369	0.558020	-0.058375	76.336365	85.094940	113.021538	-2.973000	0.000000	-2.018008	0.000000	0.000000	0.000000	-1.118759	-0.069731	0.325358	0.000000	0.000000	4.000000	30.000000	0.000000
2050.830154	-0.063369	0.558020	-0.058375	76.336365	85.094940	113.021538	-2.973000	0.000000	-2.018008	0.000000	0.000000	0.000000	-1.118759	-0.069731	0.325358	0.000000	0.000000	4.000000	30.000000	0.000000
2050.833487	-0.063369	0.558020	-0.058375	76.357407	85.974457	113.723747	-2.918773	0.000000	-1.831548	0.000000	0.000000	0.000000	-1.118759	-0.069731	0.325358	0.000000	0.000000	4.000000	30.000000	0.000000
2050.836820	-0.067076	0.557787	-0.057251	76.357407	85.974457	113.723747	-2.918773	0.000000	-1.831548	0.000000	0.000000	0.000000	-1.112001	-0.069775	0.337338	0.000000	0.000000	4.000000	30.000000	0.000000
2050.840154	-0.067076	0.557787	-0.057251	76.357407	85.974457	113.723747	-2.918773	0.000000	-1.831548	0.000000	0.000000	0.000000	-1.112001	-0.069775	0.337338	0.000000	0.000000	4.000000	30.000000	0.000000
2050.843487	-0.067076	0.557787	-0.057251	76.353737	86.730011	113.901558	-2.862550	0.000000	-1.646214	0.000000	0.000000	0.000000	-1.112001	-0.069775	0.337338	0.000000	0.000000	4.000000	30.000000	0.000000
2050.846820	-0.070687	0.557593	-0.056059	76.353737	86.730011	113.901558	-2.862550	0.000000	-1.646214	0.000000	0.000000	0.000000	-1.083348	-0.058321	0.357527	0.000000	0.000000	4.000000	30.000000	0.000000
2050.850154	-0.070687	0.557593	-0.056059	76.353737	86.730011	113.901558	-2.862550	0.000000	-1.646214	0.000000	0.000000	0.000000	-1.083348	-0.058321	0.357527	0.000000	0.000000	4.000000	30.000000	0.000000
2050.853487	-0.070687	0.557593	-0.056059	76.297890	87.499458	113.858002	-2.802963	0.000000	-1.465656	0.000000	0.000000	0.000000	-1.083348	-0.058321	0.357527	0.000000	0.000000	4.000000	30.000000	0.000000
2050.856820	-0.074181	0.557398	-0.054807	76.297890	87.499458	113.858002	-2.802963	0.000000	-1.465656	0.000000	0.000000	0.000000	-1.048370	-0.058567	0.375677	0.000000	0.000000	4.000000	30.000000	0.000000
2050.860154	-0.074181	0.557398	-0.054807	76.297890	87.499458	113.858002	-2.802963	0.000000	-1.465656	0.000000	0.000000	0.000000	-1.048370	-0.058567	0.375677	0.000000	0.000000	4.000000	30.000000	0.000000
2050.863487	-0.074181	0.557398	-0.054807	76.217163	88.374573	114.129669	-2.740350	0.000000	-1.290928	0.000000	0.000000	0.000000	-1.048370	-0.058567	0.375677	0.000000	0.000000	4.000000	30.000000	0.000000
2050.866820	-0.077635	0.557223	-0.053511	76.217163	88.374573	114.129669	-2.740350	0.000000	-1.290928	0.000000	0.000000	0.000000	-1.036024	-0.052246	0.388764	0.000000	0.000000	4.000000	30.000000	0.000000
2050.870154	-0.077635	0.557223	-0.053511	76.217163	88.374573	114.129669	-2.740350	0.000000	-1.290928	0.000000	0.000000	0.000000	-1.036024	-0.052246	0.388764	0.000000	0.000000	4.000000	30.000000	0.000000
2050.873487	-0.077635	0.557223	-0.053511	76.154755	89.415215	114.956482	-2.675556	0.000000	-1.118257	0.000000	0.000000	0.000000	-1.036024	-0.052246	0.388764	0.000000	0.000000	4.000000	30.000000	0.000000
2050.876820	-0.081092	0.557066	-0.052248	76.154755	89.415215	114.956482	-2.675556	0.000000	-1.118257	0.000000	0.000000	0.000000	-1.037123	-0.047256	0.378990	0.000000	0.000000	4.000000	30.000000	0.000000
2050.880154	-0.081092	0.557066	-0.052248	76.154755	89.415215	114.956482	-2.675556	0.000000	-1.118257	0.000000	0.000000	0.000000	-1.037123	-0.047256	0.378990	0.000000	0.000000	4.000000	30.000000	0.000000
2050.883487	-0.081092	0.557066	-0.052248	76.147530	90.546799	115.961243	-2.612391	0.000000	-0.945403	0.000000	0.000000	0.000000	-1.037123	-0.047256	0.378990	0.000000	0.000000	4.000000	30.000000	0.000000
2050.886820	-0.084562	0.556913	-0.050969	76.147530	90.546799	115.961243	-2.612391	0.000000	-0.945403	0.000000	0.000000	0.000000	-1.041010	-0.045863	0.383501	0.000000	0.000000	4.000000	30.000000	0.000000
2050.890154	-0.084562	0.556913	-0.050969	76.147530	90.546799	115.961243	-2.612391	0.000000	-0.945403	0.000000	0.000000	0.000000	-1.041010	-0.045863	0.383501	0.000000	0.000000	4.000000	30.000000	0.000000
2050.893487	-0.084562	0.556913	-0.050969	76.192749	91.677177	116.879440	-2.548474	0.000000	-0.771902	0.000000	0.000000	0.000000	-1.041010	-0.045863	0.383501	0.000000	0.000000	4.000000	30.000000	0.000000
2050.896820	-0.088040	0.556771	-0.049700	76.192749	91.677177	116.879440	-2.548474	0.000000	-0.771902	0.000000	0.000000	0.000000	-1.043500	-0.042661	0.380888	0.000000	0.000000	4.000000	30.000000	0.000000
2050.900154	-0.088040	0.556771	-0.049700	76.192749	91.677177	116.879440	-2.548474	0.000000	-0.771902	0.000000	0.000000	0.000000	-1.043500	-0.042661	0.380888	0.000000	0.000000	4.000000	30.000000	0.000000
2050.903487	-0.088040	0.556771	-0.049700	76.299400	92.820496	117.655678	-2.484993	0.000000	-0.597985	0.000000	0.000000	0.000000	-1.043500	-0.042661	0.380888	0.000000	0.000000	4.000000	30.000000	0.000000
2050.906820	-0.091532	0.556633	-0.048415	76.299400	92.820496	117.655678	-2.484993	0.000000	-0.597985	0.000000	0.000000	0.000000	-1.047560	-0.041360	0.385362	0.000000	0.000000	4.000000	30.000000	0.000000
2050.910154	-0.091532	0.556633	-0.048415	76.299400	92.820496	117.655678	-2.484993	0.000000	-0.597985	0.000000	0.000000	0.000000	-1.047560	-0.041360	0.385362	0.000000	0.000000	4.000000	30.000000	0.000000
2050.913487	-0.091532	0.556633	-0.048415	76.438019	93.905037	118.295296	-2.420766	0.000000	-0.423392	0.000000	0.000000	0.000000	-1.047560	-0.041360	0.385362	0.000000	0.000000	4.000000	30.000000	0.000000
2050.916820	-0.094959	0.556522	-0.047103	76.438019	93.905037	118.295296	-2.420766	0.000000	-0.423392	0.000000	0.000000	0.000000	-1.028021	-0.033215	0.393623	0.000000	0.000000	4.000000	30.000000	0.000000
2050.920154	-0.094959	0.556522	-0.047103	76.438019	93.905037	118.295296	-2.420766	0.000000	-0.423392	0.000000	0.000000	0.000000	-1.028021	-0.033215	0.393623	0.000000	0.000000	4.000000	30.000000	0.000000
2050.923487	-0.094959	0.556522	-0.047103	76.568344	94.867836	119.077736	-2.355162	0.000000	-0.252055	0.000000	0.000000	0.000000	-1.028021	-0.033215	0.393623	0.000000	0.000000	4.000000	30.000000	0.000000
2050.926820	-0.098261	0.556439	-0.045748	76.568344	94.867836	119.077736	-2.355162	0.000000	-0.252055	0.000000	0.000000	0.000000	-0.990772	-0.025004	0.406642	0.000000	0.000000	4.000000	30.000000	0.000000
2050.930154	-0.098261	0.556439	-0.045748	76.568344	94.867836	119.077736	-2.355162	0.000000	-0.252055	0.000000	0.000000	0.000000	-0.990772	-0.025004	0.406642	0.000000	0.000000	4.000000	30.000000	0.000000
2050.933487	-0.098261	0.556439	-0.045748	76.690269	95.671295	119.821655	-2.287388	0.000000	-0.086926	0.000000	0.000000	0.000000	-0.990772	-0.025004	0.406642	0.000000	0.000000	4.000000	30.000000	0.000000
2050.936820	-0.101424	0.556399	-0.044323	76.690269	95.671295	119.821655	-2.287388	0.000000	-0.086926	0.000000	0.000000	0.000000	-0.948658	-0.011834	0.427501	0.000000	0.000000	4.000000	30.000000	0.000000
2050.940154	-0.101424	0.556399	-0.044323	76.690269	95.671295	119.821655	-2.287388	0.000000	-0.086926	0.000000	0.000000	0.000000	-0.948658	-0.011834	0.427501	0.000000	0.000000	4.000000	30.000000	0.000000
2050.943487	-0.101424	0.556399	-0.044323	76.854378	96.415031	120.562904	-2.216138	0.000000	0.071183	0.000000	0.000000	0.000000	-0.948658	-0.011834	0.427501	0.000000	0.000000	4.000000	30.000000	0.000000
2050.946820	-0.104494	0.556371	-0.042876	76.854378	96.415031	120.562904	-2.216138	0.000000	0.071183	0.000000	0.000000	0.000000	-0.921202	-0.008530	0.434061	0.000000	0.000000	4.000000	30.000000	0.000000
2050.950154	-0.104494	0.556371	-0.042876	76.854378	96.415031	120.562904	-2.216138	0.000000	0.071183	0.000000	0.000000	0.000000	-0.921202	-0.008530	0.434061	0.000000	0.000000	4.000000	30.000000	0.000000
2050.953487	-0.104494	0.556371	-0.042876	77.109840	97.184334	121.241707	-2.143795	0.000000	0.224717	0.000000	0.000000	0.000000	-0.921202	-0.008530	0.434061	0.000000	0.000000	4.000000	30.000000	0.000000
2050.956820	-0.107547	0.556380	-0.041361	77.109840	97.184334	121.241707	-2.143795	0.000000	0.224717	0.000000	0.000000	0.000000	-0.915772	0.002765	0.454493	0.000000	0.000000	4.000000	30.000000	0.000000
2050.960154	-0.107547	0.556380	-0.041361	77.109840	97.184334	121.241707	-2.143795	0.000000	0.224717	0.000000	0.000000	0.000000	-0.915772	0.002765	0.454493	0.000000	0.000000	4.000000	30.000000	0.000000
2050.963487	-0.107547	0.556380	-0.041361	77.462814	98.143471	121.866859	-2.068046	0.000000	0.377346	0.000000	0.000000	0.000000	-0.915772	0.002765	0.454493	0.000000	0.000000	4.000000	30.000000	0.000000
2050.966820	-0.110601	0.556384	-0.039865	77.462814	98.143471	121.866859	-2.068046	0.000000	0.377346	0.000000	0.000000	0.000000	-0.916242	0.001073	0.448769	0.000000	0.000000	4.000000	30.000000	0.000000
2050.970154	-0.110601	0.556384	-0.039865	77.462814	98.143471	121.866859	-2.068046	0.000000	0.377346	0.000000	0.000000	0.000000	-0.916242	0.001073	0.448769	0.000000	0.000000	4.000000	30.000000	0.000000
2050.973487	-0.110601	0.556384	-0.039865	77.892731	99.096611	122.036247	-1.993251	0.000000	0.530053	0.000000	0.000000	0.000000	-0.916242	0.001073	0.448769	0.000000	0.000000	4.000000	30.000000	0.000000
2050.976820	-0.113677	0.556425	-0.038311	77.892731	99.096611	122.036247	-1.993251	0.000000	0.530053	0.000000	0.000000	0.000000	-0.922849	0.012342	0.466174	0.000000	0.000000	4.000000	30.000000	0.000000
2050.980154	-0.113677	0.556425	-0.038311	77.892731	99.096611	122.036247	-1.993251	0.000000	0.530053	0.000000	0.000000	0.000000	-0.922849	0.012342	0.466174	0.000000	0.000000	4.000000	30.000000	0.000000
2050.983487	-0.113677	0.556425	-0.038311	78.316620	99.938103	121.710884	-1.915555	0.000000	0.683861	0.000000	0.000000	0.000000	-0.922849	0.012342	0.466174	0.000000	0.000000	4.000000	30.000000	0.000000
2050.986820	-0.116720	0.556477	-0.036747	78.316620	99.938103	121.710884	-1.915555	0.000000	0.683861	0.000000	0.000000	0.000000	-0.912835	0.015714	0.469123	0.000000	0.000000	4.000000	30.000000	0.000000
2050.990154	-0.116720	0.556477	-0.036747	78.316620	99.938103	121.710884	-1.915555	0.000000	0.683861	0.000000	0.000000	0.000000	-0.912835	0.015714	0.469123	0.000000	0.000000	4.000000	30.000000	0.000000
2050.993487	-0.116720	0.556477	-0.036747	78.656448	100.534882	121.354538	-1.837368	0.000000	0.836000	0.000000	0.000000	0.000000	-0.912835	0.015714	0.469123	0.000000	0.000000	4.000000	30.000000	0.000000
2050.996820	-0.119684	0.556524	-0.035179	78.656448	100.534882	121.354538	-1.837368	0.000000	0.836000	0.000000	0.000000	0.000000	-0.889120	0.014059	0.470417	0.000000	0.000000	4.000000	30.000000	0.000000
2051.000154	-0.119684	0.556524	-0.035179	78.656448	100.534882	121.354538	-1.837368	0.000000	0.836000	0.000000	0.000000	0.000000	-0.889120	0.014059	0.470417	0.000000	0.000000	4.000000	30.000000	0.000000
2051.003487	-0.119684	0.556524	-0.035179	78.837418	100.896667	121.264847	-1.758965	0.000000	0.984186	0.000000	0.000000	0.000000	-0.889120	0.014059	0.470417	0.000000	0.000000	4.000000	30.000000	0.000000
2051.006820	-0.122633	0.556582	-0.033605	78.837418	100.896667	121.264847	-1.758965	0.000000	0.984186	0.000000	0.000000	0.000000	-0.884648	0.017472	0.472367	0.000000	0.000000	4.000000	30.000000	0.000000
2051.010154	-0.122633	0.556582	-0.033605	78.837418	100.896667	121.264847	-1.758965	0.000000	0.984186	0.000000	0.000000	0.000000	-0.884648	0.017472	0.472367	0.000000	0.000000	4.000000	30.000000	0.000000
2051.013487	-0.122633	0.556582	-0.033605	78.882324	101.160721	121.441803	-1.680237	0.000000	1.131628	0.000000	0.000000	0.000000	-0.884648	0.017472	0.472367	0.000000	0.000000	4.000000	30.000000	0.000000
2051.016820	-0.125521	0.556635	-0.032029	78.882324	101.160721	121.441803	-1.680237	0.000000	1.131628	0.000000	0.000000	0.000000	-0.866388	0.015841	0.472734	0.000000	0.000000	4.000000	30.000000	0.000000
2051.020154	-0.125521	0.556635	-0.032029	78.882324	101.160721	121.441803	-1.680237	0.000000	1.131628	0.000000	0.000000	0.000000	-0.866388	0.015841	0.472734	0.000000	0.000000	4.000000	30.000000	0.000000
2051.023487	-0.125521	0.556635	-0.032029	78.892250	101.405098	121.632378	-1.601448	0.000000	1.276026	0.000000	0.000000	0.000000	-0.866388	0.015841	0.472734	0.000000	0.000000	4.000000	30.000000	0.000000
2051.026820	-0.128345	0.556707	-0.030456	78.892250	101.405098	121.632378	-1.601448	0.000000	1.276026	0.000000	0.000000	0.000000	-0.847342	0.021513	0.471976	0.000000	0.000000	4.000000	30.000000	0.000000
2051.030154	-0.128345	0.556707	-0.030456	78.892250	101.405098	121.632378	-1.601448	0.000000	1.276026	0.000000	0.000000	0.000000	-0.847342	0.021513	0.471976	0.000000	0.000000	4.000000	30.000000	0.000000
2051.033487	-0.128345	0.556707	-0.030456	78.948692	101.772171	121.697884	-1.522786	0.000000	1.417249	0.000000	0.000000	0.000000	-0.847342	0.021513	0.471976	0.000000	0.000000	4.000000	30.000000	0.000000
2051.036820	-0.131169	0.556749	-0.028892	78.948692	101.772171	121.697884	-1.522786	0.000000	1.417249	0.000000	0.000000	0.000000	-0.847207	0.012636	0.469174	0.000000	0.000000	4.000000	30.000000	0.000000
2051.040154	-0.131169	0.556749	-0.028892	78.948692	101.772171	121.697884	-1.522786	0.000000	1.417249	0.000000	0.000000	0.000000	-0.847207	0.012636	0.469174	0.000000	0.000000	4.000000	30.000000	0.000000
2051.043487	-0.131169	0.556749	-0.028892	79.074898	102.307556	121.679764	-1.444590	0.000000	1.558450	0.000000	0.000000	0.000000	-0.847207	0.012636	0.469174	0.000000	0.000000	4.000000	30.000000	0.000000
2051.046820	-0.133965	0.556769	-0.027353	79.074898	102.307556	121.679764	-1.444590	0.000000	1.558450	0.000000	0.000000	0.000000	-0.838733	0.005926	0.461534	0.000000	0.000000	4.000000	30.000000	0.000000
2051.050154	-0.133965	0.556769	-0.027353	79.074898	102.307556	121.679764	-1.444590	0.000000	1.558450	0.000000	0.000000	0.000000	-0.838733	0.005926	0.461534	0.000000	0.000000	4.000000	30.000000	0.000000
2051.053487	-0.133965	0.556769	-0.027353	79.258987	102.846130	121.677994	-1.367668	0.000000	1.698239	0.000000	0.000000	0.000000	-0.838733	0.005926	0.461534	0.000000	0.000000	4.000000	30.000000	0.000000
2051.056820	-0.136772	0.556768	-0.025783	79.258987	102.846130	121.677994	-1.367668	0.000000	1.698239	0.000000	0.000000	0.000000	-0.842131	-0.000359	0.471009	0.000000	0.000000	4.000000	30.000000	0.000000
2051.060154	-0.136772	0.556768	-0.025783	79.258987	102.846130	121.677994	-1.367668	0.000000	1.698239	0.000000	0.000000	0.000000	-0.842131	-0.000359	0.471009	0.000000	0.000000	4.000000	30.000000	0.000000
2051.063487	-0.136772	0.556768	-0.025783	79.473610	103.352715	121.946251	-1.289166	0.000000	1.838594	0.000000	0.000000	0.000000	-0.842131	-0.000359	0.471009	0.000000	0.000000	4.000000	30.000000	0.000000
2051.066820	-0.139514	0.556762	-0.024138	79.473610	103.352715	121.946251	-1.289166	0.000000	1.838594	0.000000	0.000000	0.000000	-0.822604	-0.001686	0.493610	0.000000	0.000000	4.000000	30.000000	0.000000
2051.070154	-0.139514	0.556762	-0.024138	79.473610	103.352715	121.946251	-1.289166	0.000000	1.838594	0.000000	0.000000	0.000000	-0.822604	-0.001686	0.493610	0.000000	0.000000	4.000000	30.000000	0.000000
2051.073487	-0.139514	0.556762	-0.024138	79.678429	103.687241	122.256783	-1.206898	0.000000	1.975695	0.000000	0.000000	0.000000	-0.822604	-0.001686	0.493610	0.000000	0.000000	4.000000	30.000000	0.000000
2051.076820	-0.142156	0.556744	-0.022380	79.678429	103.687241	122.256783	-1.206898	0.000000	1.975695	0.000000	0.000000	0.000000	-0.792743	-0.005553	0.527389	0.000000	0.000000	4.000000	30.000000	0.000000
2051.080154	-0.142156	0.556744	-0.022380	79.678429	103.687241	122.256783	-1.206898	0.000000	1.975695	0.000000	0.000000	0.000000	-0.792743	-0.005553	0.527389	0.000000	0.000000	4.000000	30.000000	0.000000
2051.083487	-0.142156	0.556744	-0.022380	79.818886	104.053749	122.585037	-1.118999	0.000000	2.107819	0.000000	0.000000	0.000000	-0.792743	-0.005553	0.527389	0.000000	0.000000	4.000000	30.000000	0.000000
2051.086820	-0.144601	0.556727	-0.020525	79.818886	104.053749	122.585037	-1.118999	0.000000	2.107819	0.000000	0.000000	0.000000	-0.733276	-0.004826	0.556465	0.000000	0.000000	4.000000	30.000000	0.000000
2051.090154	-0.144601	0.556727	-0.020525	79.818886	104.053749	122.585037	-1.118999	0.000000	2.107819	0.000000	0.000000	0.000000	-0.733276	-0.004826	0.556465	0.000000	0.000000	4.000000	30.000000	0.000000
2051.093487	-0.144601	0.556727	-0.020525	79.839027	105.034576	123.568726	-1.026255	0.000000	2.230031	0.000000	0.000000	0.000000	-0.733276	-0.004826	0.556465	0.000000	0.000000	4.000000	30.000000	0.000000
2051.096820	-0.146895	0.556679	-0.018625	79.839027	105.034576	123.568726	-1.026255	0.000000	2.230031	0.000000	0.000000	0.000000	-0.688294	-0.014445	0.569934	0.000000	0.000000	4.000000	30.000000	0.000000
2051.100154	-0.146895	0.556679	-0.018625	79.839027	105.034576	123.568726	-1.026255	0.000000	2.230031	0.000000	0.000000	0.000000	-0.688294	-0.014445	0.569934	0.000000	0.000000	4.000000	30.000000	0.000000
2051.103487	-0.146895	0.556679	-0.018625	79.787140	106.637222	125.123245	-0.931266	0.000000	2.344747	0.000000	0.000000	0.000000	-0.688294	-0.014445	0.569934	0.000000	0.000000	4.000000	30.000000	0.000000
2051.106820	-0.149022	0.556616	-0.016654	79.787140	106.637222	125.123245	-0.931266	0.000000	2.344747	0.000000	0.000000	0.000000	-0.638117	-0.019021	0.591427	0.000000	0.000000	4.000000	30.000000	0.000000
2051.110154	-0.149022	0.556616	-0.016654	79.787140	106.637222	125.123245	-0.931266	0.000000	2.344747	0.000000	0.000000	0.000000	-0.638117	-0.019021	0.591427	0.000000	0.000000	4.000000	30.000000	0.000000
2051.113487	-0.149022	0.556616	-0.016654	79.750969	108.565819	126.858154	-0.832695	0.000000	2.451100	0.000000	0.000000	0.000000	-0.638117	-0.019021	0.591427	0.000000	0.000000	4.000000	30.000000	0.000000
2051.116820	-0.151056	0.556545	-0.014659	79.750969	108.565819	126.858154	-0.832695	0.000000	2.451100	0.000000	0.000000	0.000000	-0.610146	-0.021199	0.598376	0.000000	0.000000	4.000000	30.000000	0.000000
2051.120154	-0.151056	0.556545	-0.014659	79.750969	108.565819	126.858154	-0.832695	0.000000	2.451100	0.000000	0.000000	0.000000	-0.610146	-0.021199	0.598376	0.000000	0.000000	4.000000	30.000000	0.000000
2051.123487	-0.151056	0.556545	-0.014659	79.769951	110.661110	128.473587	-0.732966	0.000000	2.552791	0.000000	0.000000	0.000000	-0.610146	-0.021199	0.598376	0.000000	0.000000	4.000000	30.000000	0.000000
2051.126820	-0.152995	0.556467	-0.012640	79.769951	110.661110	128.473587	-0.732966	0.000000	2.552791	0.000000	0.000000	0.000000	-0.581713	-0.023374	0.605735	0.000000	0.000000	4.000000	30.000000	0.000000
2051.130154	-0.152995	0.556467	-0.012640	79.769951	110.661110	128.473587	-0.732966	0.000000	2.552791	0.000000	0.000000	0.000000	-0.581713	-0.023374	0.605735	0.000000	0.000000	4.000000	30.000000	0.000000
2051.133487	-0.152995	0.556467	-0.012640	79.844269	112.882301	130.015015	-0.632010	0.000000	2.649743	0.000000	0.000000	0.000000	-0.581713	-0.023374	0.605735	0.000000	0.000000	4.000000	30.000000	0.000000
2051.136820	-0.154866	0.556373	-0.010649	79.844269	112.882301	130.015015	-0.632010	0.000000	2.649743	0.000000	0.000000	0.000000	-0.561480	-0.028147	0.597309	0.000000	0.000000	4.000000	30.000000	0.000000
2051.140154	-0.154866	0.556373	-0.010649	79.844269	112.882301	130.015015	-0.632010	0.000000	2.649743	0.000000	0.000000	0.000000	-0.561480	-0.028147	0.597309	0.000000	0.000000	4.000000	30.000000	0.000000
2051.143487	-0.154866	0.556373	-0.010649	79.935867	114.964272	131.455673	-0.532459	0.000000	2.743323	0.000000	0.000000	0.000000	-0.561480	-0.028147	0.597309	0.000000	0.000000	4.000000	30.000000	0.000000
2051.146820	-0.156606	0.556264	-0.008663	79.935867	114.964272	131.455673	-0.532459	0.000000	2.743323	0.000000	0.000000	0.000000	-0.521736	-0.032850	0.595884	0.000000	0.000000	4.000000	30.000000	0.000000
2051.150154	-0.156606	0.556264	-0.008663	79.935867	114.964272	131.455673	-0.532459	0.000000	2.743323	0.000000	0.000000	0.000000	-0.521736	-0.032850	0.595884	0.000000	0.000000	4.000000	30.000000	0.000000
2051.153487	-0.156606	0.556264	-0.008663	80.006981	116.600876	132.817551	-0.433145	0.000000	2.830279	0.000000	0.000000	0.000000	-0.521736	-0.032850	0.595884	0.000000	0.000000	4.000000	30.000000	0.000000
2051.156820	-0.158226	0.556122	-0.006704	80.006981	116.600876	132.817551	-0.433145	0.000000	2.830279	0.000000	0.000000	0.000000	-0.486055	-0.042702	0.587627	0.000000	0.000000	4.000000	30.000000	0.000000
2051.160154	-0.158226	0.556122	-0.006704	80.006981	116.600876	132.817551	-0.433145	0.000000	2.830279	0.000000	0.000000	0.000000	-0.486055	-0.042702	0.587627	0.000000	0.000000	4.000000	30.000000	0.000000
2051.163487	-0.158226	0.556122	-0.006704	80.039482	117.802444	133.911438	-0.335207	0.000000	2.911288	0.000000	0.000000	0.000000	-0.486055	-0.042702	0.587627	0.000000	0.000000	4.000000	30.000000	0.000000
2051.166820	-0.159723	0.555973	-0.004845	80.039482	117.802444	133.911438	-0.335207	0.000000	2.911288	0.000000	0.000000	0.000000	-0.449316	-0.044551	0.557720	0.000000	0.000000	4.000000	30.000000	0.000000
2051.170154	-0.159723	0.555973	-0.004845	80.039482	117.802444	133.911438	-0.335207	0.000000	2.911288	0.000000	0.000000	0.000000	-0.449316	-0.044551	0.557720	0.000000	0.000000	4.000000	30.000000	0.000000
2051.173487	-0.159723	0.555973	-0.004845	80.035027	118.713058	134.763000	-0.242254	0.000000	2.986174	0.000000	0.000000	0.000000	-0.449316	-0.044551	0.557720	0.000000	0.000000	4.000000	30.000000	0.000000
2051.176820	-0.161134	0.555802	-0.003048	80.035027	118.713058	134.763000	-0.242254	0.000000	2.986174	0.000000	0.000000	0.000000	-0.423268	-0.051480	0.539182	0.000000	0.000000	4.000000	30.000000	0.000000
2051.180154	-0.161134	0.555802	-0.003048	80.035027	118.713058	134.763000	-0.242254	0.000000	2.986174	0.000000	0.000000	0.000000	-0.423268	-0.051480	0.539182	0.000000	0.000000	4.000000	30.000000	0.000000
2051.183487	-0.161134	0.555802	-0.003048	80.039902	119.676743	135.639954	-0.152390	0.000000	3.056718	0.000000	0.000000	0.000000	-0.423268	-0.051480	0.539182	0.000000	0.000000	4.000000	30.000000	0.000000
2051.186820	-0.162487	0.555599	-0.001366	80.039902	119.676743	135.639954	-0.152390	0.000000	3.056718	0.000000	0.000000	0.000000	-0.405755	-0.060754	0.504685	0.000000	0.000000	4.000000	30.000000	0.000000
2051.190154	-0.162487	0.555599	-0.001366	80.039902	119.676743	135.639954	-0.152390	0.000000	3.056718	0.000000	0.000000	0.000000	-0.405755	-0.060754	0.504685	0.000000	0.000000	4.000000	30.000000	0.000000
2051.193487	-0.162487	0.555599	-0.001366	80.073364	120.775848	136.588715	-0.068276	0.000000	3.124344	0.000000	0.000000	0.000000	-0.405755	-0.060754	0.504685	0.000000	0.000000	4.000000	30.000000	0.000000
2051.196820	-0.163881	0.555374	0.000210	80.073364	120.775848	136.588715	-0.068276	0.000000	3.124344	0.000000	0.000000	0.000000	-0.418262	-0.067394	0.472725	0.000000	0.000000	4.000000	30.000000	0.000000
2051.200154	-0.163881	0.555374	0.000210	80.073364	120.775848	136.588715	-0.068276	0.000000	3.124344	0.000000	0.000000	0.000000	-0.418262	-0.067394	0.472725	0.000000	0.000000	4.000000	30.000000	0.000000
2051.203487	-0.163881	0.555374	0.000210	80.141380	121.965256	137.477921	0.010512	0.000000	3.194055	0.000000	0.000000	0.000000	-0.418262	-0.067394	0.472725	0.000000	0.000000	4.000000	30.000000	0.000000
2051.206820	-0.165290	0.555110	0.001670	80.141380	121.965256	137.477921	0.010512	0.000000	3.194055	0.000000	0.000000	0.000000	-0.422542	-0.079155	0.438019	0.000000	0.000000	4.000000	30.000000	0.000000
2051.210154	-0.165290	0.555110	0.001670	80.141380	121.965256	137.477921	0.010512	0.000000	3.194055	0.000000	0.000000	0.000000	-0.422542	-0.079155	0.438019	0.000000	0.000000	4.000000	30.000000	0.000000
2051.213487	-0.165290	0.555110	0.001670	80.228127	122.972351	138.004410	0.083515	0.000000	3.264478	0.000000	0.000000	0.000000	-0.422542	-0.079155	0.438019	0.000000	0.000000	4.000000	30.000000	0.000000
2051.216820	-0.166760	0.554851	0.003079	80.228127	122.972351	138.004410	0.083515	0.000000	3.264478	0.000000	0.000000	0.000000	-0.441229	-0.077869	0.422614	0.000000	0.000000	4.000000	30.000000	0.000000
2051.220154	-0.166760	0.554851	0.003079	80.228127	122.972351	138.004410	0.083515	0.000000	3.264478	0.000000	0.000000	0.000000	-0.441229	-0.077869	0.422614	0.000000	0.000000	4.000000	30.000000	0.000000
2051.223487	-0.166760	0.554851	0.003079	80.291595	123.482544	138.045639	0.153951	0.000000	3.338016	0.000000	0.000000	0.000000	-0.441229	-0.077869	0.422614	0.000000	0.000000	4.000000	30.000000	0.000000
2051.226820	-0.168214	0.554588	0.004421	80.291595	123.482544	138.045639	0.153951	0.000000	3.338016	0.000000	0.000000	0.000000	-0.436122	-0.078951	0.402685	0.000000	0.000000	4.000000	30.000000	0.000000
2051.230154	-0.168214	0.554588	0.004421	80.291595	123.482544	138.045639	0.153951	0.000000	3.338016	0.000000	0.000000	0.000000	-0.436122	-0.078951	0.402685	0.000000	0.000000	4.000000	30.000000	0.000000
2051.233487	-0.168214	0.554588	0.004421	80.294128	123.309776	137.609756	0.221065	0.000000	3.410703	0.000000	0.000000	0.000000	-0.436122	-0.078951	0.402685	0.000000	0.000000	4.000000	30.000000	0.000000
2051.236820	-0.169685	0.554355	0.005791	80.294128	123.309776	137.609756	0.221065	0.000000	3.410703	0.000000	0.000000	0.000000	-0.441229	-0.069822	0.410940	0.000000	0.000000	4.000000	30.000000	0.000000
2051.240154	-0.169685	0.554355	0.005791	80.294128	123.309776	137.609756	0.221065	0.000000	3.410703	0.000000	0.000000	0.000000	-0.441229	-0.069822	0.410940	0.000000	0.000000	4.000000	30.000000	0.000000
2051.243487	-0.169685	0.554355	0.005791	80.261322	123.115334	137.246506	0.289555	0.000000	3.484241	0.000000	0.000000	0.000000	-0.441229	-0.069822	0.410940	0.000000	0.000000	4.000000	30.000000	0.000000
2051.246820	-0.171102	0.554111	0.007065	80.261322	123.115334	137.246506	0.289555	0.000000	3.484241	0.000000	0.000000	0.000000	-0.425185	-0.073110	0.382026	0.000000	0.000000	4.000000	30.000000	0.000000
2051.250154	-0.171102	0.554111	0.007065	80.261322	123.115334	137.246506	0.289555	0.000000	3.484241	0.000000	0.000000	0.000000	-0.425185	-0.073110	0.382026	0.000000	0.000000	4.000000	30.000000	0.000000
2051.253487	-0.171102	0.554111	0.007065	80.170746	123.240303	137.277390	0.353226	0.000000	3.555105	0.000000	0.000000	0.000000	-0.425185	-0.073110	0.382026	0.000000	0.000000	4.000000	30.000000	0.000000
2051.256820	-0.172448	0.553900	0.008330	80.170746	123.240303	137.277390	0.353226	0.000000	3.555105	0.000000	0.000000	0.000000	-0.403667	-0.063310	0.379741	0.000000	0.000000	4.000000	30.000000	0.000000
2051.260154	-0.172448	0.553900	0.008330	80.170746	123.240303	137.277390	0.353226	0.000000	3.555105	0.000000	0.000000	0.000000	-0.403667	-0.063310	0.379741	0.000000	0.000000	4.000000	30.000000	0.000000
2051.263487	-0.172448	0.553900	0.008330	80.029320	123.609871	137.422394	0.416516	0.000000	3.622383	0.000000	0.000000	0.000000	-0.403667	-0.063310	0.379741	0.000000	0.000000	4.000000	30.000000	0.000000
2051.266820	-0.173731	0.553687	0.009548	80.029320	123.609871	137.422394	0.416516	0.000000	3.622383	0.000000	0.000000	0.000000	-0.384873	-0.063915	0.365208	0.000000	0.000000	4.000000	30.000000	0.000000
2051.270154	-0.173731	0.553687	0.009548	80.029320	123.609871	137.422394	0.416516	0.000000	3.622383	0.000000	0.000000	0.000000	-0.384873	-0.063915	0.365208	0.000000	0.000000	4.000000	30.000000	0.000000
2051.273487	-0.173731	0.553687	0.009548	79.870903	124.046616	137.522476	0.477384	0.000000	3.686529	0.000000	0.000000	0.000000	-0.384873	-0.063915	0.365208	0.000000	0.000000	4.000000	30.000000	0.000000
2051.276820	-0.174890	0.553490	0.010759	79.870903	124.046616	137.522476	0.477384	0.000000	3.686529	0.000000	0.000000	0.000000	-0.347793	-0.059150	0.363335	0.000000	0.000000	4.000000	30.000000	0.000000
2051.280154	-0.174890	0.553490	0.010759	79.870903	124.046616	137.522476	0.477384	0.000000	3.686529	0.000000	0.000000	0.000000	-0.347793	-0.059150	0.363335	0.000000	0.000000	4.000000	30.000000	0.000000
2051.283487	-0.174890	0.553490	0.010759	79.739174	124.382469	137.616394	0.537940	0.000000	3.744495	0.000000	0.000000	0.000000	-0.347793	-0.059150	0.363335	0.000000	0.000000	4.000000	30.000000	0.000000
2051.286820	-0.175990	0.553337	0.011935	79.739174	124.382469	137.616394	0.537940	0.000000	3.744495	0.000000	0.000000	0.000000	-0.329897	-0.046012	0.352778	0.000000	0.000000	4.000000	30.000000	0.000000
2051.290154	-0.175990	0.553337	0.011935	79.739174	124.382469	137.616394	0.537940	0.000000	3.744495	0.000000	0.000000	0.000000	-0.329897	-0.046012	0.352778	0.000000	0.000000	4.000000	30.000000	0.000000
2051.293487	-0.175990	0.553337	0.011935	79.642250	124.600708	137.697449	0.596736	0.000000	3.799478	0.000000	0.000000	0.000000	-0.329897	-0.046012	0.352778	0.000000	0.000000	4.000000	30.000000	0.000000
2051.296820	-0.177053	0.553198	0.013140	79.642250	124.600708	137.697449	0.596736	0.000000	3.799478	0.000000	0.000000	0.000000	-0.319147	-0.041568	0.361721	0.000000	0.000000	4.000000	30.000000	0.000000
2051.300154	-0.177053	0.553198	0.013140	79.642250	124.600708	137.697449	0.596736	0.000000	3.799478	0.000000	0.000000	0.000000	-0.319147	-0.041568	0.361721	0.000000	0.000000	4.000000	30.000000	0.000000
2051.303487	-0.177053	0.553198	0.013140	79.579254	124.711479	137.619507	0.657023	0.000000	3.852669	0.000000	0.000000	0.000000	-0.319147	-0.041568	0.361721	0.000000	0.000000	4.000000	30.000000	0.000000
2051.306820	-0.178067	0.553067	0.014338	79.579254	124.711479	137.619507	0.657023	0.000000	3.852669	0.000000	0.000000	0.000000	-0.303996	-0.039417	0.359328	0.000000	0.000000	4.000000	30.000000	0.000000
2051.310154	-0.178067	0.553067	0.014338	79.579254	124.711479	137.619507	0.657023	0.000000	3.852669	0.000000	0.000000	0.000000	-0.303996	-0.039417	0.359328	0.000000	0.000000	4.000000	30.000000	0.000000
2051.313487	-0.178067	0.553067	0.014338	79.563614	124.673630	137.309570	0.716911	0.000000	3.903335	0.000000	0.000000	0.000000	-0.303996	-0.039417	0.359328	0.000000	0.000000	4.000000	30.000000	0.000000
2051.316820	-0.179042	0.552978	0.015561	79.563614	124.673630	137.309570	0.716911	0.000000	3.903335	0.000000	0.000000	0.000000	-0.292482	-0.026648	0.366964	0.000000	0.000000	4.000000	30.000000	0.000000
2051.320154	-0.179042	0.552978	0.015561	79.563614	124.673630	137.309570	0.716911	0.000000	3.903335	0.000000	0.000000	0.000000	-0.292482	-0.026648	0.366964	0.000000	0.000000	4.000000	30.000000	0.000000
2051.323487	-0.179042	0.552978	0.015561	79.580627	124.533409	136.951813	0.778072	0.000000	3.952082	0.000000	0.000000	0.000000	-0.292482	-0.026648	0.366964	0.000000	0.000000	4.000000	30.000000	0.000000
2051.326820	-0.179980	0.552904	0.016815	79.580627	124.533409	136.951813	0.778072	0.000000	3.952082	0.000000	0.000000	0.000000	-0.281429	-0.022051	0.376130	0.000000	0.000000	4.000000	30.000000	0.000000
2051.330154	-0.179980	0.552904	0.016815	79.580627	124.533409	136.951813	0.778072	0.000000	3.952082	0.000000	0.000000	0.000000	-0.281429	-0.022051	0.376130	0.000000	0.000000	4.000000	30.000000	0.000000
2051.333487	-0.179980	0.552904	0.016815	79.616264	124.342636	136.684891	0.840760	0.000000	3.998987	0.000000	0.000000	0.000000	-0.281429	-0.022051	0.376130	0.000000	0.000000	4.000000	30.000000	0.000000
2051.336820	-0.180848	0.552884	0.018082	79.616264	124.342636	136.684891	0.840760	0.000000	3.998987	0.000000	0.000000	0.000000	-0.260493	-0.006100	0.380052	0.000000	0.000000	4.000000	30.000000	0.000000
2051.340154	-0.180848	0.552884	0.018082	79.616264	124.342636	136.684891	0.840760	0.000000	3.998987	0.000000	0.000000	0.000000	-0.260493	-0.006100	0.380052	0.000000	0.000000	4.000000	30.000000	0.000000
2051.343487	-0.180848	0.552884	0.018082	79.646393	124.175148	136.528229	0.904102	0.000000	4.042402	0.000000	0.000000	0.000000	-0.260493	-0.006100	0.380052	0.000000	0.000000	4.000000	30.000000	0.000000
2051.346820	-0.181644	0.552844	0.019356	79.646393	124.175148	136.528229	0.904102	0.000000	4.042402	0.000000	0.000000	0.000000	-0.238639	-0.012033	0.382085	0.000000	0.000000	4.000000	30.000000	0.000000
2051.350154	-0.181644	0.552844	0.019356	79.646393	124.175148	136.528229	0.904102	0.000000	4.042402	0.000000	0.000000	0.000000	-0.238639	-0.012033	0.382085	0.000000	0.000000	4.000000	30.000000	0.000000
2051.353487	-0.181644	0.552844	0.019356	79.634445	124.151558	136.481155	0.967783	0.000000	4.082176	0.000000	0.000000	0.000000	-0.238639	-0.012033	0.382085	0.000000	0.000000	4.000000	30.000000	0.000000
2051.356820	-0.182346	0.552860	0.020584	79.634445	124.151558	136.481155	0.967783	0.000000	4.082176	0.000000	0.000000	0.000000	-0.210610	0.004909	0.368529	0.000000	0.000000	4.000000	30.000000	0.000000
2051.360154	-0.182346	0.552860	0.020584	79.634445	124.151558	136.481155	0.967783	0.000000	4.082176	0.000000	0.000000	0.000000	-0.210610	0.004909	0.368529	0.000000	0.000000	4.000000	30.000000	0.000000
2051.363487	-0.182346	0.552860	0.020584	79.572830	124.304077	136.499847	1.029205	0.000000	4.117278	0.000000	0.000000	0.000000	-0.210610	0.004909	0.368529	0.000000	0.000000	4.000000	30.000000	0.000000
2051.366820	-0.182988	0.552868	0.021790	79.572830	124.304077	136.499847	1.029205	0.000000	4.117278	0.000000	0.000000	0.000000	-0.192804	0.002170	0.361840	0.000000	0.000000	4.000000	30.000000	0.000000
2051.370154	-0.182988	0.552868	0.021790	79.572830	124.304077	136.499847	1.029205	0.000000	4.117278	0.000000	0.000000	0.000000	-0.192804	0.002170	0.361840	0.000000	0.000000	4.000000	30.000000	0.000000
2051.373487	-0.182988	0.552868	0.021790	79.514198	124.441216	136.337158	1.089511	0.000000	4.149412	0.000000	0.000000	0.000000	-0.192804	0.002170	0.361840	0.000000	0.000000	4.000000	30.000000	0.000000
2051.376820	-0.183598	0.552912	0.022977	79.514198	124.441216	136.337158	1.089511	0.000000	4.149412	0.000000	0.000000	0.000000	-0.183053	0.013227	0.356081	0.000000	0.000000	4.000000	30.000000	0.000000
2051.380154	-0.183598	0.552912	0.022977	79.514198	124.441216	136.337158	1.089511	0.000000	4.149412	0.000000	0.000000	0.000000	-0.183053	0.013227	0.356081	0.000000	0.000000	4.000000	30.000000	0.000000
2051.383487	-0.183598	0.552912	0.022977	79.480774	124.494774	136.219254	1.148858	0.000000	4.179921	0.000000	0.000000	0.000000	-0.183053	0.013227	0.356081	0.000000	0.000000	4.000000	30.000000	0.000000
2051.386820	-0.184169	0.552972	0.024196	79.480774	124.494774	136.219254	1.148858	0.000000	4.179921	0.000000	0.000000	0.000000	-0.171274	0.018177	0.365729	0.000000	0.000000	4.000000	30.000000	0.000000
2051.390154	-0.184169	0.552972	0.024196	79.480774	124.494774	136.219254	1.148858	0.000000	4.179921	0.000000	0.000000	0.000000	-0.171274	0.018177	0.365729	0.000000	0.000000	4.000000	30.000000	0.000000
2051.393487	-0.184169	0.552972	0.024196	79.469124	124.483475	136.204102	1.209813	0.000000	4.208466	0.000000	0.000000	0.000000	-0.171274	0.018177	0.365729	0.000000	0.000000	4.000000	30.000000	0.000000
2051.396820	-0.184705	0.553096	0.025459	79.469124	124.483475	136.204102	1.209813	0.000000	4.208466	0.000000	0.000000	0.000000	-0.160690	0.036979	0.378832	0.000000	0.000000	4.000000	30.000000	0.000000
2051.400154	-0.184705	0.553096	0.025459	79.469124	124.483475	136.204102	1.209813	0.000000	4.208466	0.000000	0.000000	0.000000	-0.160690	0.036979	0.378832	0.000000	0.000000	4.000000	30.000000	0.000000
2051.403487	-0.184705	0.553096	0.025459	79.476700	124.419861	136.118149	1.272951	0.000000	4.235248	0.000000	0.000000	0.000000	-0.160690	0.036979	0.378832	0.000000	0.000000	4.000000	30.000000	0.000000
2051.406820	-0.185152	0.553261	0.026834	79.476700	124.419861	136.118149	1.272951	0.000000	4.235248	0.000000	0.000000	0.000000	-0.134170	0.049640	0.412553	0.000000	0.000000	4.000000	30.000000	0.000000
2051.410154	-0.185152	0.553261	0.026834	79.476700	124.419861	136.118149	1.272951	0.000000	4.235248	0.000000	0.000000	0.000000	-0.134170	0.049640	0.412553	0.000000	0.000000	4.000000	30.000000	0.000000
2051.413487	-0.185152	0.553261	0.026834	79.500565	124.320358	135.982193	1.341710	0.000000	4.257609	0.000000	0.000000	0.000000	-0.134170	0.049640	0.412553	0.000000	0.000000	4.000000	30.000000	0.000000
2051.416820	-0.185464	0.553469	0.028339	79.500565	124.320358	135.982193	1.341710	0.000000	4.257609	0.000000	0.000000	0.000000	-0.093485	0.062349	0.451557	0.000000	0.000000	4.000000	30.000000	0.000000
2051.420154	-0.185464	0.553469	0.028339	79.500565	124.320358	135.982193	1.341710	0.000000	4.257609	0.000000	0.000000	0.000000	-0.093485	0.062349	0.451557	0.000000	0.000000	4.000000	30.000000	0.000000
2051.423487	-0.185464	0.553469	0.028339	79.477425	124.383278	135.981247	1.416970	0.000000	4.273190	0.000000	0.000000	0.000000	-0.093485	0.062349	0.451557	0.000000	0.000000	4.000000	30.000000	0.000000
2051.426820	-0.185616	0.553722	0.029916	79.477425	124.383278	135.981247	1.416970	0.000000	4.273190	0.000000	0.000000	0.000000	-0.045576	0.076022	0.472990	0.000000	0.000000	4.000000	30.000000	0.000000
2051.430154	-0.185616	0.553722	0.029916	79.477425	124.383278	135.981247	1.416970	0.000000	4.273190	0.000000	0.000000	0.000000	-0.045576	0.076022	0.472990	0.000000	0.000000	4.000000	30.000000	0.000000
2051.433487	-0.185616	0.553722	0.029916	79.339363	124.832108	136.349884	1.495801	0.000000	4.280786	0.000000	0.000000	0.000000	-0.045576	0.076022	0.472990	0.000000	0.000000	4.000000	30.000000	0.000000
2051.436820	-0.185615	0.554014	0.031518	79.339363	124.832108	136.349884	1.495801	0.000000	4.280786	0.000000	0.000000	0.000000	0.000118	0.087606	0.480574	0.000000	0.000000	4.000000	30.000000	0.000000
2051.440154	-0.185615	0.554014	0.031518	79.339363	124.832108	136.349884	1.495801	0.000000	4.280786	0.000000	0.000000	0.000000	0.000118	0.087606	0.480574	0.000000	0.000000	4.000000	30.000000	0.000000
2051.443487	-0.185615	0.554014	0.031518	79.098656	125.610870	137.016998	1.575897	0.000000	4.280766	0.000000	0.000000	0.000000	0.000118	0.087606	0.480574	0.000000	0.000000	4.000000	30.000000	0.000000
2051.446820	-0.185409	0.554327	0.033147	79.098656	125.610870	137.016998	1.575897	0.000000	4.280766	0.000000	0.000000	0.000000	0.061996	0.093864	0.488575	0.000000	0.000000	4.000000	30.000000	0.000000
2051.450154	-0.185409	0.554327	0.033147	79.098656	125.610870	137.016998	1.575897	0.000000	4.280766	0.000000	0.000000	0.000000	0.061996	0.093864	0.488575	0.000000	0.000000	4.000000	30.000000	0.000000
2051.453487	-0.185409	0.554327	0.033147	78.843117	126.491989	137.758514	1.657326	0.000000	4.270434	0.000000	0.000000	0.000000	0.061996	0.093864	0.488575	0.000000	0.000000	4.000000	30.000000	0.000000
2051.456820	-0.185024	0.554679	0.034809	78.843117	126.491989	137.758514	1.657326	0.000000	4.270434	0.000000	0.000000	0.000000	0.115537	0.105657	0.498728	0.000000	0.000000	4.000000	30.000000	0.000000
2051.460154	-0.185024	0.554679	0.034809	78.843117	126.491989	137.758514	1.657326	0.000000	4.270434	0.000000	0.000000	0.000000	0.115537	0.105657	0.498728	0.000000	0.000000	4.000000	30.000000	0.000000
2051.463487	-0.185024	0.554679	0.034809	78.631500	127.439255	138.529175	1.740448	0.000000	4.251178	0.000000	0.000000	0.000000	0.115537	0.105657	0.498728	0.000000	0.000000	4.000000	30.000000	0.000000
2051.466820	-0.184523	0.555053	0.036462	78.631500	127.439255	138.529175	1.740448	0.000000	4.251178	0.000000	0.000000	0.000000	0.150238	0.112075	0.496020	0.000000	0.000000	4.000000	30.000000	0.000000
2051.470154	-0.184523	0.555053	0.036462	78.631500	127.439255	138.529175	1.740448	0.000000	4.251178	0.000000	0.000000	0.000000	0.150238	0.112075	0.496020	0.000000	0.000000	4.000000	30.000000	0.000000
2051.473487	-0.184523	0.555053	0.036462	78.497871	128.628891	139.467636	1.823118	0.000000	4.226138	0.000000	0.000000	0.000000	0.150238	0.112075	0.496020	0.000000	0.000000	4.000000	30.000000	0.000000
2051.476820	-0.183874	0.555459	0.038094	78.497871	128.628891	139.467636	1.823118	0.000000	4.226138	0.000000	0.000000	0.000000	0.194549	0.121832	0.489495	0.000000	0.000000	4.000000	30.000000	0.000000
2051.480154	-0.183874	0.555459	0.038094	78.497871	128.628891	139.467636	1.823118	0.000000	4.226138	0.000000	0.000000	0.000000	0.194549	0.121832	0.489495	0.000000	0.000000	4.000000	30.000000	0.000000
2051.483487	-0.183874	0.555459	0.038094	78.430275	129.963501	140.502701	1.904700	0.000000	4.193713	0.000000	0.000000	0.000000	0.194549	0.121832	0.489495	0.000000	0.000000	4.000000	30.000000	0.000000
2051.486820	-0.183132	0.555887	0.039707	78.430275	129.963501	140.502701	1.904700	0.000000	4.193713	0.000000	0.000000	0.000000	0.222564	0.128437	0.483949	0.000000	0.000000	4.000000	30.000000	0.000000
2051.490154	-0.183132	0.555887	0.039707	78.430275	129.963501	140.502701	1.904700	0.000000	4.193713	0.000000	0.000000	0.000000	0.222564	0.128437	0.483949	0.000000	0.000000	4.000000	30.000000	0.000000
2051.493487	-0.183132	0.555887	0.039707	78.409523	131.272583	141.490479	1.985358	0.000000	4.156619	0.000000	0.000000	0.000000	0.222564	0.128437	0.483949	0.000000	0.000000	4.000000	30.000000	0.000000
2051.496820	-0.182226	0.556337	0.041327	78.409523	131.272583	141.490479	1.985358	0.000000	4.156619	0.000000	0.000000	0.000000	0.271988	0.135071	0.486074	0.000000	0.000000	4.000000	30.000000	0.000000
2051.500154	-0.182226	0.556337	0.041327	78.409523	131.272583	141.490479	1.985358	0.000000	4.156619	0.000000	0.000000	0.000000	0.271988	0.135071	0.486074	0.000000	0.000000	4.000000	30.000000	0.000000
2051.503487	-0.182226	0.556337	0.041327	78.427963	132.451706	142.342377	2.066371	0.000000	4.111288	0.000000	0.000000	0.000000	0.271988	0.135071	0.486074	0.000000	0.000000	4.000000	30.000000	0.000000
2051.506820	-0.181177	0.556810	0.042945	78.427963	132.451706	142.342377	2.066371	0.000000	4.111288	0.000000	0.000000	0.000000	0.314587	0.141792	0.485365	0.000000	0.000000	4.000000	30.000000	0.000000
2051.510154	-0.181177	0.556810	0.042945	78.427963	132.451706	142.342377	2.066371	0.000000	4.111288	0.000000	0.000000	0.000000	0.314587	0.141792	0.485365	0.000000	0.000000	4.000000	30.000000	0.000000
2051.513487	-0.181177	0.556810	0.042945	78.467751	133.409790	142.988190	2.147265	0.000000	4.058856	0.000000	0.000000	0.000000	0.314587	0.141792	0.485365	0.000000	0.000000	4.000000	30.000000	0.000000
2051.516820	-0.179958	0.557258	0.044558	78.467751	133.409790	142.988190	2.147265	0.000000	4.058856	0.000000	0.000000	0.000000	0.365726	0.134319	0.483699	0.000000	0.000000	4.000000	30.000000	0.000000
2051.520154	-0.179958	0.557258	0.044558	78.467751	133.409790	142.988190	2.147265	0.000000	4.058856	0.000000	0.000000	0.000000	0.365726	0.134319	0.483699	0.000000	0.000000	4.000000	30.000000	0.000000
2051.523487	-0.179958	0.557258	0.044558	78.544373	134.236145	143.501678	2.227881	0.000000	3.997902	0.000000	0.000000	0.000000	0.365726	0.134319	0.483699	0.000000	0.000000	4.000000	30.000000	0.000000
2051.526820	-0.178582	0.557721	0.046129	78.544373	134.236145	143.501678	2.227881	0.000000	3.997902	0.000000	0.000000	0.000000	0.412736	0.138843	0.471273	0.000000	0.000000	4.000000	30.000000	0.000000
2051.530154	-0.178582	0.557721	0.046129	78.544373	134.236145	143.501678	2.227881	0.000000	3.997902	0.000000	0.000000	0.000000	0.412736	0.138843	0.471273	0.000000	0.000000	4.000000	30.000000	0.000000
2051.533487	-0.178582	0.557721	0.046129	78.674622	135.065887	144.000565	2.306427	0.000000	3.929113	0.000000	0.000000	0.000000	0.412736	0.138843	0.471273	0.000000	0.000000	4.000000	30.000000	0.000000
2051.536820	-0.177155	0.558158	0.047650	78.674622	135.065887	144.000565	2.306427	0.000000	3.929113	0.000000	0.000000	0.000000	0.428267	0.131354	0.456342	0.000000	0.000000	4.000000	30.000000	0.000000
2051.540154	-0.177155	0.558158	0.047650	78.674622	135.065887	144.000565	2.306427	0.000000	3.929113	0.000000	0.000000	0.000000	0.428267	0.131354	0.456342	0.000000	0.000000	4.000000	30.000000	0.000000
2051.543487	-0.177155	0.558158	0.047650	78.834206	136.013763	144.598160	2.382484	0.000000	3.857735	0.000000	0.000000	0.000000	0.428267	0.131354	0.456342	0.000000	0.000000	4.000000	30.000000	0.000000
2051.546820	-0.175656	0.558575	0.049062	78.834206	136.013763	144.598160	2.382484	0.000000	3.857735	0.000000	0.000000	0.000000	0.449752	0.124875	0.423812	0.000000	0.000000	4.000000	30.000000	0.000000
2051.550154	-0.175656	0.558575	0.049062	78.834206	136.013763	144.598160	2.382484	0.000000	3.857735	0.000000	0.000000	0.000000	0.449752	0.124875	0.423812	0.000000	0.000000	4.000000	30.000000	0.000000
2051.553487	-0.175656	0.558575	0.049062	79.001122	137.205338	145.411804	2.453119	0.000000	3.782776	0.000000	0.000000	0.000000	0.449752	0.124875	0.423812	0.000000	0.000000	4.000000	30.000000	0.000000
2051.556820	-0.174134	0.558969	0.050350	79.001122	137.205338	145.411804	2.453119	0.000000	3.782776	0.000000	0.000000	0.000000	0.456444	0.118332	0.386223	0.000000	0.000000	4.000000	30.000000	0.000000
2051.560154	-0.174134	0.558969	0.050350	79.001122	137.205338	145.411804	2.453119	0.000000	3.782776	0.000000	0.000000	0.000000	0.456444	0.118332	0.386223	0.000000	0.000000	4.000000	30.000000	0.000000
2051.563487	-0.174134	0.558969	0.050350	79.167274	138.598450	146.407791	2.517490	0.000000	3.706702	0.000000	0.000000	0.000000	0.456444	0.118332	0.386223	0.000000	0.000000	4.000000	30.000000	0.000000
2051.566820	-0.172594	0.559312	0.051517	79.167274	138.598450	146.407791	2.517490	0.000000	3.706702	0.000000	0.000000	0.000000	0.462162	0.102972	0.350241	0.000000	0.000000	4.000000	30.000000	0.000000
2051.570154	-0.172594	0.559312	0.051517	79.167274	138.598450	146.407791	2.517490	0.000000	3.706702	0.000000	0.000000	0.000000	0.462162	0.102972	0.350241	0.000000	0.000000	4.000000	30.000000	0.000000
2051.573487	-0.172594	0.559312	0.051517	79.311630	139.945221	147.377869	2.575863	0.000000	3.629675	0.000000	0.000000	0.000000	0.462162	0.102972	0.350241	0.000000	0.000000	4.000000	30.000000	0.000000
2051.576820	-0.171051	0.559645	0.052530	79.311630	139.945221	147.377869	2.575863	0.000000	3.629675	0.000000	0.000000	0.000000	0.462881	0.099639	0.303884	0.000000	0.000000	4.000000	30.000000	0.000000
2051.580154	-0.171051	0.559645	0.052530	79.311630	139.945221	147.377869	2.575863	0.000000	3.629675	0.000000	0.000000	0.000000	0.462881	0.099639	0.303884	0.000000	0.000000	4.000000	30.000000	0.000000
2051.583487	-0.171051	0.559645	0.052530	79.423088	140.937149	148.048752	2.626511	0.000000	3.552528	0.000000	0.000000	0.000000	0.462881	0.099639	0.303884	0.000000	0.000000	4.000000	30.000000	0.000000
2051.586820	-0.169458	0.559966	0.053405	79.423088	140.937149	148.048752	2.626511	0.000000	3.552528	0.000000	0.000000	0.000000	0.477629	0.096299	0.262408	0.000000	0.000000	4.000000	30.000000	0.000000
2051.590154	-0.169458	0.559966	0.053405	79.423088	140.937149	148.048752	2.626511	0.000000	3.552528	0.000000	0.000000	0.000000	0.477629	0.096299	0.262408	0.000000	0.000000	4.000000	30.000000	0.000000
2051.593487	-0.169458	0.559966	0.053405	79.486351	141.421219	148.288742	2.670245	0.000000	3.472923	0.000000	0.000000	0.000000	0.477629	0.096299	0.262408	0.000000	0.000000	4.000000	30.000000	0.000000
2051.596820	-0.167813	0.560257	0.054125	79.486351	141.421219	148.288742	2.670245	0.000000	3.472923	0.000000	0.000000	0.000000	0.493537	0.087367	0.216047	0.000000	0.000000	4.000000	30.000000	0.000000
2051.600154	-0.167813	0.560257	0.054125	79.486351	141.421219	148.288742	2.670245	0.000000	3.472923	0.000000	0.000000	0.000000	0.493537	0.087367	0.216047	0.000000	0.000000	4.000000	30.000000	0.000000
2051.603487	-0.167813	0.560257	0.054125	79.518005	141.533798	148.213959	2.706253	0.000000	3.390667	0.000000	0.000000	0.000000	0.493537	0.087367	0.216047	0.000000	0.000000	4.000000	30.000000	0.000000
2051.606820	-0.166146	0.560536	0.054698	79.518005	141.533798	148.213959	2.706253	0.000000	3.390667	0.000000	0.000000	0.000000	0.500136	0.083898	0.172010	0.000000	0.000000	4.000000	30.000000	0.000000
2051.610154	-0.166146	0.560536	0.054698	79.518005	141.533798	148.213959	2.706253	0.000000	3.390667	0.000000	0.000000	0.000000	0.500136	0.083898	0.172010	0.000000	0.000000	4.000000	30.000000	0.000000
2051.613487	-0.166146	0.560536	0.054698	79.541443	141.674042	148.165726	2.734921	0.000000	3.307311	0.000000	0.000000	0.000000	0.500136	0.083898	0.172010	0.000000	0.000000	4.000000	30.000000	0.000000
2051.616820	-0.164443	0.560764	0.055159	79.541443	141.674042	148.165726	2.734921	0.000000	3.307311	0.000000	0.000000	0.000000	0.511009	0.068296	0.138300	0.000000	0.000000	4.000000	30.000000	0.000000
2051.620154	-0.164443	0.560764	0.055159	79.541443	141.674042	148.165726	2.734921	0.000000	3.307311	0.000000	0.000000	0.000000	0.511009	0.068296	0.138300	0.000000	0.000000	4.000000	30.000000	0.000000
2051.623487	-0.164443	0.560764	0.055159	79.550270	141.841156	148.147598	2.757972	0.000000	3.222143	0.000000	0.000000	0.000000	0.511009	0.068296	0.138300	0.000000	0.000000	4.000000	30.000000	0.000000
2051.626820	-0.162739	0.560961	0.055450	79.550270	141.841156	148.147598	2.757972	0.000000	3.222143	0.000000	0.000000	0.000000	0.511046	0.059187	0.087021	0.000000	0.000000	4.000000	30.000000	0.000000
2051.630154	-0.162739	0.560961	0.055450	79.550270	141.841156	148.147598	2.757972	0.000000	3.222143	0.000000	0.000000	0.000000	0.511046	0.059187	0.087021	0.000000	0.000000	4.000000	30.000000	0.000000
2051.633487	-0.162739	0.560961	0.055450	79.550270	142.023376	148.147583	2.772475	0.000000	3.136968	0.000000	0.000000	0.000000	0.511046	0.059187	0.087021	0.000000	0.000000	4.000000	30.000000	0.000000
2051.636820	-0.160976	0.561136	0.055629	79.550270	142.023376	148.147583	2.772475	0.000000	3.136968	0.000000	0.000000	0.000000	0.529001	0.052295	0.053855	0.000000	0.000000	4.000000	30.000000	0.000000
2051.640154	-0.160976	0.561136	0.055629	79.550270	142.023376	148.147583	2.772475	0.000000	3.136968	0.000000	0.000000	0.000000	0.529001	0.052295	0.053855	0.000000	0.000000	4.000000	30.000000	0.000000
2051.643487	-0.160976	0.561136	0.055629	79.538544	142.229370	148.171768	2.781451	0.000000	3.048801	0.000000	0.000000	0.000000	0.529001	0.052295	0.053855	0.000000	0.000000	4.000000	30.000000	0.000000
2051.646820	-0.159210	0.561261	0.055621	79.538544	142.229370	148.171768	2.781451	0.000000	3.048801	0.000000	0.000000	0.000000	0.529718	0.037510	-0.002388	0.000000	0.000000	4.000000	30.000000	0.000000
2051.650154	-0.159210	0.561261	0.055621	79.538544	142.229370	148.171768	2.781451	0.000000	3.048801	0.000000	0.000000	0.000000	0.529718	0.037510	-0.002388	0.000000	0.000000	4.000000	30.000000	0.000000
2051.653487	-0.159210	0.561261	0.055621	79.509209	142.462677	148.232010	2.781053	0.000000	2.960515	0.000000	0.000000	0.000000	0.529718	0.037510	-0.002388	0.000000	0.000000	4.000000	30.000000	0.000000
2051.656820	-0.157426	0.561325	0.055454	79.509209	142.462677	148.232010	2.781053	0.000000	2.960515	0.000000	0.000000	0.000000	0.535304	0.019404	-0.049987	0.000000	0.000000	4.000000	30.000000	0.000000
2051.660154	-0.157426	0.561325	0.055454	79.509209	142.462677	148.232010	2.781053	0.000000	2.960515	0.000000	0.000000	0.000000	0.535304	0.019404	-0.049987	0.000000	0.000000	4.000000	30.000000	0.000000
2051.663487	-0.157426	0.561325	0.055454	79.471092	142.710526	148.309799	2.772722	0.000000	2.871298	0.000000	0.000000	0.000000	0.535304	0.019404	-0.049987	0.000000	0.000000	4.000000	30.000000	0.000000
2051.666820	-0.155671	0.561359	0.055109	79.471092	142.710526	148.309799	2.772722	0.000000	2.871298	0.000000	0.000000	0.000000	0.526412	0.010073	-0.103778	0.000000	0.000000	4.000000	30.000000	0.000000
2051.670154	-0.155671	0.561359	0.055109	79.471092	142.710526	148.309799	2.772722	0.000000	2.871298	0.000000	0.000000	0.000000	0.526412	0.010073	-0.103778	0.000000	0.000000	4.000000	30.000000	0.000000
2051.673487	-0.155671	0.561359	0.055109	79.418236	142.981400	148.424561	2.755425	0.000000	2.783563	0.000000	0.000000	0.000000	0.526412	0.010073	-0.103778	0.000000	0.000000	4.000000	30.000000	0.000000
2051.676820	-0.153929	0.561350	0.054612	79.418236	142.981400	148.424561	2.755425	0.000000	2.783563	0.000000	0.000000	0.000000	0.522529	-0.002594	-0.148896	0.000000	0.000000	4.000000	30.000000	0.000000
2051.680154	-0.153929	0.561350	0.054612	79.418236	142.981400	148.424561	2.755425	0.000000	2.783563	0.000000	0.000000	0.000000	0.522529	-0.002594	-0.148896	0.000000	0.000000	4.000000	30.000000	0.000000
2051.683487	-0.153929	0.561350	0.054612	79.352425	143.243134	148.552277	2.730609	0.000000	2.696474	0.000000	0.000000	0.000000	0.522529	-0.002594	-0.148896	0.000000	0.000000	4.000000	30.000000	0.000000
2051.686820	-0.152190	0.561292	0.053928	79.352425	143.243134	148.552277	2.730609	0.000000	2.696474	0.000000	0.000000	0.000000	0.521758	-0.017598	-0.205403	0.000000	0.000000	4.000000	30.000000	0.000000
2051.690154	-0.152190	0.561292	0.053928	79.352425	143.243134	148.552277	2.730609	0.000000	2.696474	0.000000	0.000000	0.000000	0.521758	-0.017598	-0.205403	0.000000	0.000000	4.000000	30.000000	0.000000
2051.693487	-0.152190	0.561292	0.053928	79.276596	143.495087	148.670792	2.696376	0.000000	2.609515	0.000000	0.000000	0.000000	0.521758	-0.017598	-0.205403	0.000000	0.000000	4.000000	30.000000	0.000000
2051.696820	-0.150517	0.561238	0.053088	79.276596	143.495087	148.670792	2.696376	0.000000	2.609515	0.000000	0.000000	0.000000	0.501843	-0.016097	-0.251749	0.000000	0.000000	4.000000	30.000000	0.000000
2051.700154	-0.150517	0.561238	0.053088	79.276596	143.495087	148.670792	2.696376	0.000000	2.609515	0.000000	0.000000	0.000000	0.501843	-0.016097	-0.251749	0.000000	0.000000	4.000000	30.000000	0.000000
2051.703487	-0.150517	0.561238	0.053088	79.179039	143.596100	148.665619	2.654418	0.000000	2.525875	0.000000	0.000000	0.000000	0.501843	-0.016097	-0.251749	0.000000	0.000000	4.000000	30.000000	0.000000
2051.706820	-0.148775	0.561163	0.052076	79.179039	143.596100	148.665619	2.654418	0.000000	2.525875	0.000000	0.000000	0.000000	0.522832	-0.022581	-0.303659	0.000000	0.000000	4.000000	30.000000	0.000000
2051.710154	-0.148775	0.561163	0.052076	79.179039	143.596100	148.665619	2.654418	0.000000	2.525875	0.000000	0.000000	0.000000	0.522832	-0.022581	-0.303659	0.000000	0.000000	4.000000	30.000000	0.000000
2051.713487	-0.148775	0.561163	0.052076	79.054977	143.365036	148.378311	2.603808	0.000000	2.438736	0.000000	0.000000	0.000000	0.522832	-0.022581	-0.303659	0.000000	0.000000	4.000000	30.000000	0.000000
2051.716820	-0.147064	0.561071	0.050966	79.054977	143.365036	148.378311	2.603808	0.000000	2.438736	0.000000	0.000000	0.000000	0.513220	-0.027682	-0.332903	0.000000	0.000000	4.000000	30.000000	0.000000
2051.720154	-0.147064	0.561071	0.050966	79.054977	143.365036	148.378311	2.603808	0.000000	2.438736	0.000000	0.000000	0.000000	0.513220	-0.027682	-0.332903	0.000000	0.000000	4.000000	30.000000	0.000000
2051.723487	-0.147064	0.561071	0.050966	78.896843	142.763077	147.786911	2.548324	0.000000	2.353199	0.000000	0.000000	0.000000	0.513220	-0.027682	-0.332903	0.000000	0.000000	4.000000	30.000000	0.000000
2051.726820	-0.145298	0.560935	0.049726	78.896843	142.763077	147.786911	2.548324	0.000000	2.353199	0.000000	0.000000	0.000000	0.529900	-0.040688	-0.372266	0.000000	0.000000	4.000000	30.000000	0.000000
2051.730154	-0.145298	0.560935	0.049726	78.896843	142.763077	147.786911	2.548324	0.000000	2.353199	0.000000	0.000000	0.000000	0.529900	-0.040688	-0.372266	0.000000	0.000000	4.000000	30.000000	0.000000
2051.733487	-0.145298	0.560935	0.049726	78.708862	141.905762	146.985016	2.486279	0.000000	2.264882	0.000000	0.000000	0.000000	0.529900	-0.040688	-0.372266	0.000000	0.000000	4.000000	30.000000	0.000000
2051.736820	-0.143510	0.560792	0.048378	78.708862	141.905762	146.985016	2.486279	0.000000	2.264882	0.000000	0.000000	0.000000	0.536277	-0.042763	-0.404188	0.000000	0.000000	4.000000	30.000000	0.000000
2051.740154	-0.143510	0.560792	0.048378	78.708862	141.905762	146.985016	2.486279	0.000000	2.264882	0.000000	0.000000	0.000000	0.536277	-0.042763	-0.404188	0.000000	0.000000	4.000000	30.000000	0.000000
2051.743487	-0.143510	0.560792	0.048378	78.500732	140.891617	146.059814	2.418915	0.000000	2.175503	0.000000	0.000000	0.000000	0.536277	-0.042763	-0.404188	0.000000	0.000000	4.000000	30.000000	0.000000
2051.746820	-0.141714	0.560622	0.046968	78.500732	140.891617	146.059814	2.418915	0.000000	2.175503	0.000000	0.000000	0.000000	0.538761	-0.051186	-0.423179	0.000000	0.000000	4.000000	30.000000	0.000000
2051.750154	-0.141714	0.560622	0.046968	78.500732	140.891617	146.059814	2.418915	0.000000	2.175503	0.000000	0.000000	0.000000	0.538761	-0.051186	-0.423179	0.000000	0.000000	4.000000	30.000000	0.000000
2051.753487	-0.141714	0.560622	0.046968	78.271378	139.849640	145.114075	2.348385	0.000000	2.085709	0.000000	0.000000	0.000000	0.538761	-0.051186	-0.423179	0.000000	0.000000	4.000000	30.000000	0.000000
2051.756820	-0.139954	0.560405	0.045464	78.271378	139.849640	145.114075	2.348385	0.000000	2.085709	0.000000	0.000000	0.000000	0.528199	-0.065031	-0.451217	0.000000	0.000000	4.000000	30.000000	0.000000
2051.760154	-0.139954	0.560405	0.045464	78.271378	139.849640	145.114075	2.348385	0.000000	2.085709	0.000000	0.000000	0.000000	0.528199	-0.065031	-0.451217	0.000000	0.000000	4.000000	30.000000	0.000000
2051.763487	-0.139954	0.560405	0.045464	78.050140	138.916061	144.278793	2.273182	0.000000	1.997676	0.000000	0.000000	0.000000	0.528199	-0.065031	-0.451217	0.000000	0.000000	4.000000	30.000000	0.000000
2051.766820	-0.138240	0.560122	0.043910	78.050140	138.916061	144.278793	2.273182	0.000000	1.997676	0.000000	0.000000	0.000000	0.513991	-0.085012	-0.466098	0.000000	0.000000	4.000000	30.000000	0.000000
2051.770154	-0.138240	0.560122	0.043910	78.050140	138.916061	144.278793	2.273182	0.000000	1.997676	0.000000	0.000000	0.000000	0.513991	-0.085012	-0.466098	0.000000	0.000000	4.000000	30.000000	0.000000
2051.773487	-0.138240	0.560122	0.043910	77.882690	137.977234	143.434845	2.195499	0.000000	1.912011	0.000000	0.000000	0.000000	0.513991	-0.085012	-0.466098	0.000000	0.000000	4.000000	30.000000	0.000000
2051.776820	-0.136494	0.559839	0.042294	77.882690	137.977234	143.434845	2.195499	0.000000	1.912011	0.000000	0.000000	0.000000	0.523901	-0.084782	-0.484939	0.000000	0.000000	4.000000	30.000000	0.000000
2051.780154	-0.136494	0.559839	0.042294	77.882690	137.977234	143.434845	2.195499	0.000000	1.912011	0.000000	0.000000	0.000000	0.523901	-0.084782	-0.484939	0.000000	0.000000	4.000000	30.000000	0.000000
2051.783487	-0.136494	0.559839	0.042294	77.844879	136.752274	142.325974	2.114676	0.000000	1.824694	0.000000	0.000000	0.000000	0.523901	-0.084782	-0.484939	0.000000	0.000000	4.000000	30.000000	0.000000
2051.786820	-0.134776	0.559509	0.040650	77.844879	136.752274	142.325974	2.114676	0.000000	1.824694	0.000000	0.000000	0.000000	0.515422	-0.099140	-0.492962	0.000000	0.000000	4.000000	30.000000	0.000000
2051.790154	-0.134776	0.559509	0.040650	77.844879	136.752274	142.325974	2.114676	0.000000	1.824694	0.000000	0.000000	0.000000	0.515422	-0.099140	-0.492962	0.000000	0.000000	4.000000	30.000000	0.000000
2051.793487	-0.134776	0.559509	0.040650	77.912575	135.081848	140.807449	2.032516	0.000000	1.738790	0.000000	0.000000	0.000000	0.515422	-0.099140	-0.492962	0.000000	0.000000	4.000000	30.000000	0.000000
2051.796820	-0.133046	0.559195	0.039021	77.912575	135.081848	140.807449	2.032516	0.000000	1.738790	0.000000	0.000000	0.000000	0.518871	-0.094140	-0.488763	0.000000	0.000000	4.000000	30.000000	0.000000
2051.800154	-0.133046	0.559195	0.039021	77.912575	135.081848	140.807449	2.032516	0.000000	1.738790	0.000000	0.000000	0.000000	0.518871	-0.094140	-0.488763	0.000000	0.000000	4.000000	30.000000	0.000000
2051.803487	-0.133046	0.559195	0.039021	78.047569	133.046265	138.938675	1.951055	0.000000	1.652312	0.000000	0.000000	0.000000	0.518871	-0.094140	-0.488763	0.000000	0.000000	4.000000	30.000000	0.000000
2051.806820	-0.131313	0.558900	0.037339	78.047569	133.046265	138.938675	1.951055	0.000000	1.652312	0.000000	0.000000	0.000000	0.520081	-0.088562	-0.504754	0.000000	0.000000	4.000000	30.000000	0.000000
2051.810154	-0.131313	0.558900	0.037339	78.047569	133.046265	138.938675	1.951055	0.000000	1.652312	0.000000	0.000000	0.000000	0.520081	-0.088562	-0.504754	0.000000	0.000000	4.000000	30.000000	0.000000
2051.813487	-0.131313	0.558900	0.037339	78.218727	130.861877	136.935379	1.866930	0.000000	1.565632	0.000000	0.000000	0.000000	0.520081	-0.088562	-0.504754	0.000000	0.000000	4.000000	30.000000	0.000000
2051.816820	-0.129600	0.558595	0.035602	78.218727	130.861877	136.935379	1.866930	0.000000	1.565632	0.000000	0.000000	0.000000	0.513753	-0.091494	-0.521046	0.000000	0.000000	4.000000	30.000000	0.000000
2051.820154	-0.129600	0.558595	0.035602	78.218727	130.861877	136.935379	1.866930	0.000000	1.565632	0.000000	0.000000	0.000000	0.513753	-0.091494	-0.521046	0.000000	0.000000	4.000000	30.000000	0.000000
2051.823487	-0.129600	0.558595	0.035602	78.435249	128.726746	134.949158	1.780089	0.000000	1.480006	0.000000	0.000000	0.000000	0.513753	-0.091494	-0.521046	0.000000	0.000000	4.000000	30.000000	0.000000
2051.826820	-0.127984	0.558270	0.033815	78.435249	128.726746	134.949158	1.780089	0.000000	1.480006	0.000000	0.000000	0.000000	0.484699	-0.097352	-0.536142	0.000000	0.000000	4.000000	30.000000	0.000000
2051.830154	-0.127984	0.558270	0.033815	78.435249	128.726746	134.949158	1.780089	0.000000	1.480006	0.000000	0.000000	0.000000	0.484699	-0.097352	-0.536142	0.000000	0.000000	4.000000	30.000000	0.000000
2051.833487	-0.127984	0.558270	0.033815	78.712334	126.703873	133.035675	1.690732	0.000000	1.399223	0.000000	0.000000	0.000000	0.484699	-0.097352	-0.536142	0.000000	0.000000	4.000000	30.000000	0.000000
2051.836820	-0.126460	0.557908	0.031961	78.712334	126.703873	133.035675	1.690732	0.000000	1.399223	0.000000	0.000000	0.000000	0.457234	-0.108587	-0.556082	0.000000	0.000000	4.000000	30.000000	0.000000
2051.840154	-0.126460	0.557908	0.031961	78.712334	126.703873	133.035675	1.690732	0.000000	1.399223	0.000000	0.000000	0.000000	0.457234	-0.108587	-0.556082	0.000000	0.000000	4.000000	30.000000	0.000000
2051.843487	-0.126460	0.557908	0.031961	79.028885	124.824944	131.233246	1.598051	0.000000	1.323017	0.000000	0.000000	0.000000	0.457234	-0.108587	-0.556082	0.000000	0.000000	4.000000	30.000000	0.000000
2051.846820	-0.125089	0.557508	0.030091	79.028885	124.824944	131.233246	1.598051	0.000000	1.323017	0.000000	0.000000	0.000000	0.411415	-0.120147	-0.560940	0.000000	0.000000	4.000000	30.000000	0.000000
2051.850154	-0.125089	0.557508	0.030091	79.028885	124.824944	131.233246	1.598051	0.000000	1.323017	0.000000	0.000000	0.000000	0.411415	-0.120147	-0.560940	0.000000	0.000000	4.000000	30.000000	0.000000
2051.853487	-0.125089	0.557508	0.030091	79.350273	123.011765	129.478958	1.504561	0.000000	1.254448	0.000000	0.000000	0.000000	0.411415	-0.120147	-0.560940	0.000000	0.000000	4.000000	30.000000	0.000000
2051.856820	-0.123882	0.557061	0.028161	79.350273	123.011765	129.478958	1.504561	0.000000	1.254448	0.000000	0.000000	0.000000	0.362210	-0.134017	-0.578997	0.000000	0.000000	4.000000	30.000000	0.000000
2051.860154	-0.123882	0.557061	0.028161	79.350273	123.011765	129.478958	1.504561	0.000000	1.254448	0.000000	0.000000	0.000000	0.362210	-0.134017	-0.578997	0.000000	0.000000	4.000000	30.000000	0.000000
2051.863487	-0.123882	0.557061	0.028161	79.634659	121.105431	127.658775	1.408062	0.000000	1.194080	0.000000	0.000000	0.000000	0.362210	-0.134017	-0.578997	0.000000	0.000000	4.000000	30.000000	0.000000
2051.866820	-0.122866	0.556593	0.026290	79.634659	121.105431	127.658775	1.408062	0.000000	1.194080	0.000000	0.000000	0.000000	0.304551	-0.140401	-0.561241	0.000000	0.000000	4.000000	30.000000	0.000000
2051.870154	-0.122866	0.556593	0.026290	79.634659	121.105431	127.658775	1.408062	0.000000	1.194080	0.000000	0.000000	0.000000	0.304551	-0.140401	-0.561241	0.000000	0.000000	4.000000	30.000000	0.000000
2051.873487	-0.122866	0.556593	0.026290	79.832451	118.902992	125.622398	1.314522	0.000000	1.143321	0.000000	0.000000	0.000000	0.304551	-0.140401	-0.561241	0.000000	0.000000	4.000000	30.000000	0.000000
2051.876820	-0.122011	0.556080	0.024362	79.832451	118.902992	125.622398	1.314522	0.000000	1.143321	0.000000	0.000000	0.000000	0.256528	-0.153933	-0.578602	0.000000	0.000000	4.000000	30.000000	0.000000
2051.880154	-0.122011	0.556080	0.024362	79.832451	118.902992	125.622398	1.314522	0.000000	1.143321	0.000000	0.000000	0.000000	0.256528	-0.153933	-0.578602	0.000000	0.000000	4.000000	30.000000	0.000000
2051.883487	-0.122011	0.556080	0.024362	79.931252	116.465096	123.436943	1.218088	0.000000	1.100566	0.000000	0.000000	0.000000	0.256528	-0.153933	-0.578602	0.000000	0.000000	4.000000	30.000000	0.000000
2051.886820	-0.121339	0.555556	0.022472	79.931252	116.465096	123.436943	1.218088	0.000000	1.100566	0.000000	0.000000	0.000000	0.201765	-0.157170	-0.566840	0.000000	0.000000	4.000000	30.000000	0.000000
2051.890154	-0.121339	0.555556	0.022472	79.931252	116.465096	123.436943	1.218088	0.000000	1.100566	0.000000	0.000000	0.000000	0.201765	-0.157170	-0.566840	0.000000	0.000000	4.000000	30.000000	0.000000
2051.893487	-0.121339	0.555556	0.022472	79.934303	114.008759	121.295776	1.123615	0.000000	1.066939	0.000000	0.000000	0.000000	0.201765	-0.157170	-0.566840	0.000000	0.000000	4.000000	30.000000	0.000000
2051.896820	-0.120854	0.555023	0.020555	79.934303	114.008759	121.295776	1.123615	0.000000	1.066939	0.000000	0.000000	0.000000	0.145485	-0.159898	-0.575118	0.000000	0.000000	4.000000	30.000000	0.000000
2051.900154	-0.120854	0.555023	0.020555	79.934303	114.008759	121.295776	1.123615	0.000000	1.066939	0.000000	0.000000	0.000000	0.145485	-0.159898	-0.575118	0.000000	0.000000	4.000000	30.000000	0.000000
2051.903487	-0.120854	0.555023	0.020555	79.860847	111.568260	119.235077	1.027762	0.000000	1.042691	0.000000	0.000000	0.000000	0.145485	-0.159898	-0.575118	0.000000	0.000000	4.000000	30.000000	0.000000
2051.906820	-0.120492	0.554471	0.018651	79.860847	111.568260	119.235077	1.027762	0.000000	1.042691	0.000000	0.000000	0.000000	0.108469	-0.165384	-0.571321	0.000000	0.000000	4.000000	30.000000	0.000000
2051.910154	-0.120492	0.554471	0.018651	79.860847	111.568260	119.235077	1.027762	0.000000	1.042691	0.000000	0.000000	0.000000	0.108469	-0.165384	-0.571321	0.000000	0.000000	4.000000	30.000000	0.000000
2051.913487	-0.120492	0.554471	0.018651	79.733345	109.328972	117.398888	0.932542	0.000000	1.024613	0.000000	0.000000	0.000000	0.108469	-0.165384	-0.571321	0.000000	0.000000	4.000000	30.000000	0.000000
2051.916820	-0.120332	0.553884	0.016787	79.733345	109.328972	117.398888	0.932542	0.000000	1.024613	0.000000	0.000000	0.000000	0.048173	-0.176366	-0.559063	0.000000	0.000000	4.000000	30.000000	0.000000
2051.920154	-0.120332	0.553884	0.016787	79.733345	109.328972	117.398888	0.932542	0.000000	1.024613	0.000000	0.000000	0.000000	0.048173	-0.176366	-0.559063	0.000000	0.000000	4.000000	30.000000	0.000000
2051.923487	-0.120332	0.553884	0.016787	79.590508	107.397339	115.862411	0.839364	0.000000	1.016585	0.000000	0.000000	0.000000	0.048173	-0.176366	-0.559063	0.000000	0.000000	4.000000	30.000000	0.000000
2051.926820	-0.120373	0.553304	0.014977	79.590508	107.397339	115.862411	0.839364	0.000000	1.016585	0.000000	0.000000	0.000000	-0.012496	-0.173970	-0.542998	0.000000	0.000000	4.000000	30.000000	0.000000
2051.930154	-0.120373	0.553304	0.014977	79.590508	107.397339	115.862411	0.839364	0.000000	1.016585	0.000000	0.000000	0.000000	-0.012496	-0.173970	-0.542998	0.000000	0.000000	4.000000	30.000000	0.000000
2051.933487	-0.120373	0.553304	0.014977	79.439125	105.791466	114.638046	0.748865	0.000000	1.018667	0.000000	0.000000	0.000000	-0.012496	-0.173970	-0.542998	0.000000	0.000000	4.000000	30.000000	0.000000
2051.936820	-0.120542	0.552731	0.013306	79.439125	105.791466	114.638046	0.748865	0.000000	1.018667	0.000000	0.000000	0.000000	-0.050667	-0.171865	-0.501241	0.000000	0.000000	4.000000	30.000000	0.000000
2051.940154	-0.120542	0.552731	0.013306	79.439125	105.791466	114.638046	0.748865	0.000000	1.018667	0.000000	0.000000	0.000000	-0.050667	-0.171865	-0.501241	0.000000	0.000000	4.000000	30.000000	0.000000
2051.943487	-0.120542	0.552731	0.013306	79.296890	104.465599	113.668121	0.665325	0.000000	1.027112	0.000000	0.000000	0.000000	-0.050667	-0.171865	-0.501241	0.000000	0.000000	4.000000	30.000000	0.000000
2051.946820	-0.120855	0.552174	0.011747	79.296890	104.465599	113.668121	0.665325	0.000000	1.027112	0.000000	0.000000	0.000000	-0.093718	-0.166963	-0.467834	0.000000	0.000000	4.000000	30.000000	0.000000
2051.950154	-0.120855	0.552174	0.011747	79.296890	104.465599	113.668121	0.665325	0.000000	1.027112	0.000000	0.000000	0.000000	-0.093718	-0.166963	-0.467834	0.000000	0.000000	4.000000	30.000000	0.000000
2051.953487	-0.120855	0.552174	0.011747	79.148918	103.456436	112.993530	0.587352	0.000000	1.042732	0.000000	0.000000	0.000000	-0.093718	-0.166963	-0.467834	0.000000	0.000000	4.000000	30.000000	0.000000
2051.956820	-0.121330	0.551677	0.010374	79.148918	103.456436	112.993530	0.587352	0.000000	1.042732	0.000000	0.000000	0.000000	-0.142490	-0.149308	-0.411878	0.000000	0.000000	4.000000	30.000000	0.000000
2051.960154	-0.121330	0.551677	0.010374	79.148918	103.456436	112.993530	0.587352	0.000000	1.042732	0.000000	0.000000	0.000000	-0.142490	-0.149308	-0.411878	0.000000	0.000000	4.000000	30.000000	0.000000
2051.963487	-0.121330	0.551677	0.010374	79.008156	102.639099	112.490181	0.518706	0.000000	1.066480	0.000000	0.000000	0.000000	-0.142490	-0.149308	-0.411878	0.000000	0.000000	4.000000	30.000000	0.000000
2051.966820	-0.121907	0.551239	0.009137	79.008156	102.639099	112.490181	0.518706	0.000000	1.066480	0.000000	0.000000	0.000000	-0.173172	-0.131413	-0.371137	0.000000	0.000000	4.000000	30.000000	0.000000
2051.970154	-0.121907	0.551239	0.009137	79.008156	102.639099	112.490181	0.518706	0.000000	1.066480	0.000000	0.000000	0.000000	-0.173172	-0.131413	-0.371137	0.000000	0.000000	4.000000	30.000000	0.000000
2051.973487	-0.121907	0.551239	0.009137	78.868202	102.019142	112.165825	0.456850	0.000000	1.095342	0.000000	0.000000	0.000000	-0.173172	-0.131413	-0.371137	0.000000	0.000000	4.000000	30.000000	0.000000
2051.976820	-0.122587	0.550860	0.008036	78.868202	102.019142	112.165825	0.456850	0.000000	1.095342	0.000000	0.000000	0.000000	-0.203988	-0.113638	-0.330366	0.000000	0.000000	4.000000	30.000000	0.000000
2051.980154	-0.122587	0.550860	0.008036	78.868202	102.019142	112.165825	0.456850	0.000000	1.095342	0.000000	0.000000	0.000000	-0.203988	-0.113638	-0.330366	0.000000	0.000000	4.000000	30.000000	0.000000
2051.983487	-0.122587	0.550860	0.008036	78.731369	101.738861	112.142761	0.401789	0.000000	1.129340	0.000000	0.000000	0.000000	-0.203988	-0.113638	-0.330366	0.000000	0.000000	4.000000	30.000000	0.000000
2051.986820	-0.123353	0.550541	0.007008	78.731369	101.738861	112.142761	0.401789	0.000000	1.129340	0.000000	0.000000	0.000000	-0.229984	-0.095601	-0.308361	0.000000	0.000000	4.000000	30.000000	0.000000
2051.990154	-0.123353	0.550541	0.007008	78.731369	101.738861	112.142761	0.401789	0.000000	1.129340	0.000000	0.000000	0.000000	-0.229984	-0.095601	-0.308361	0.000000	0.000000	4.000000	30.000000	0.000000
2051.993487	-0.123353	0.550541	0.007008	78.619606	101.631821	112.262604	0.350395	0.000000	1.167671	0.000000	0.000000	0.000000	-0.229984	-0.095601	-0.308361	0.000000	0.000000	4.000000	30.000000	0.000000
2051.996820	-0.124223	0.550291	0.006025	78.619606	101.631821	112.262604	0.350395	0.000000	1.167671	0.000000	0.000000	0.000000	-0.260841	-0.074934	-0.294918	0.000000	0.000000	4.000000	30.000000	0.000000
2052.000154	-0.124223	0.550291	0.006025	78.619606	101.631821	112.262604	0.350395	0.000000	1.167671	0.000000	0.000000	0.000000	-0.260841	-0.074934	-0.294918	0.000000	0.000000	4.000000	30.000000	0.000000
2052.003487	-0.124223	0.550291	0.006025	78.543259	101.592720	112.422737	0.301242	0.000000	1.211144	0.000000	0.000000	0.000000	-0.260841	-0.074934	-0.294918	0.000000	0.000000	4.000000	30.000000	0.000000
2052.006820	-0.125170	0.550067	0.005079	78.543259	101.592720	112.422737	0.301242	0.000000	1.211144	0.000000	0.000000	0.000000	-0.284071	-0.067303	-0.283605	0.000000	0.000000	4.000000	30.000000	0.000000
2052.010154	-0.125170	0.550067	0.005079	78.543259	101.592720	112.422737	0.301242	0.000000	1.211144	0.000000	0.000000	0.000000	-0.284071	-0.067303	-0.283605	0.000000	0.000000	4.000000	30.000000	0.000000
2052.013487	-0.125170	0.550067	0.005079	78.499428	101.620285	112.628685	0.253975	0.000000	1.258489	0.000000	0.000000	0.000000	-0.284071	-0.067303	-0.283605	0.000000	0.000000	4.000000	30.000000	0.000000
2052.016820	-0.126254	0.549877	0.004131	78.499428	101.620285	112.628685	0.253975	0.000000	1.258489	0.000000	0.000000	0.000000	-0.325184	-0.056998	-0.284534	0.000000	0.000000	4.000000	30.000000	0.000000
2052.020154	-0.126254	0.549877	0.004131	78.499428	101.620285	112.628685	0.253975	0.000000	1.258489	0.000000	0.000000	0.000000	-0.325184	-0.056998	-0.284534	0.000000	0.000000	4.000000	30.000000	0.000000
2052.023487	-0.126254	0.549877	0.004131	78.475266	101.687111	112.866203	0.206553	0.000000	1.312686	0.000000	0.000000	0.000000	-0.325184	-0.056998	-0.284534	0.000000	0.000000	4.000000	30.000000	0.000000
2052.026820	-0.127424	0.549730	0.003168	78.475266	101.687111	112.866203	0.206553	0.000000	1.312686	0.000000	0.000000	0.000000	-0.351169	-0.044029	-0.288833	0.000000	0.000000	4.000000	30.000000	0.000000
2052.030154	-0.127424	0.549730	0.003168	78.475266	101.687111	112.866203	0.206553	0.000000	1.312686	0.000000	0.000000	0.000000	-0.351169	-0.044029	-0.288833	0.000000	0.000000	4.000000	30.000000	0.000000
2052.033487	-0.127424	0.549730	0.003168	78.445374	101.664520	113.035660	0.158414	0.000000	1.371214	0.000000	0.000000	0.000000	-0.351169	-0.044029	-0.288833	0.000000	0.000000	4.000000	30.000000	0.000000
2052.036820	-0.128715	0.549609	0.002229	78.445374	101.664520	113.035660	0.158414	0.000000	1.371214	0.000000	0.000000	0.000000	-0.387337	-0.036498	-0.281689	0.000000	0.000000	4.000000	30.000000	0.000000
2052.040154	-0.128715	0.549609	0.002229	78.445374	101.664520	113.035660	0.158414	0.000000	1.371214	0.000000	0.000000	0.000000	-0.387337	-0.036498	-0.281689	0.000000	0.000000	4.000000	30.000000	0.000000
2052.043487	-0.128715	0.549609	0.002229	78.401451	101.545738	113.133240	0.111466	0.000000	1.435771	0.000000	0.000000	0.000000	-0.387337	-0.036498	-0.281689	0.000000	0.000000	4.000000	30.000000	0.000000
2052.046820	-0.130034	0.549521	0.001315	78.401451	101.545738	113.133240	0.111466	0.000000	1.435771	0.000000	0.000000	0.000000	-0.395438	-0.026278	-0.274147	0.000000	0.000000	4.000000	30.000000	0.000000
2052.050154	-0.130034	0.549521	0.001315	78.401451	101.545738	113.133240	0.111466	0.000000	1.435771	0.000000	0.000000	0.000000	-0.395438	-0.026278	-0.274147	0.000000	0.000000	4.000000	30.000000	0.000000
2052.053487	-0.130034	0.549521	0.001315	78.342178	101.304703	113.138596	0.065775	0.000000	1.501677	0.000000	0.000000	0.000000	-0.395438	-0.026278	-0.274147	0.000000	0.000000	4.000000	30.000000	0.000000
2052.056820	-0.131432	0.549501	0.000449	78.342178	101.304703	113.138596	0.065775	0.000000	1.501677	0.000000	0.000000	0.000000	-0.419673	-0.005851	-0.259872	0.000000	0.000000	4.000000	30.000000	0.000000
2052.060154	-0.131432	0.549501	0.000449	78.342178	101.304703	113.138596	0.065775	0.000000	1.501677	0.000000	0.000000	0.000000	-0.419673	-0.005851	-0.259872	0.000000	0.000000	4.000000	30.000000	0.000000
2052.063487	-0.131432	0.549501	0.000449	78.277435	101.001755	113.090736	0.022463	0.000000	1.571622	0.000000	0.000000	0.000000	-0.419673	-0.005851	-0.259872	0.000000	0.000000	4.000000	30.000000	0.000000
2052.066820	-0.132826	0.549508	-0.000426	78.277435	101.001755	113.090736	0.022463	0.000000	1.571622	0.000000	0.000000	0.000000	-0.417940	0.001900	-0.262634	0.000000	0.000000	4.000000	30.000000	0.000000
2052.070154	-0.132826	0.549508	-0.000426	78.277435	101.001755	113.090736	0.022463	0.000000	1.571622	0.000000	0.000000	0.000000	-0.417940	0.001900	-0.262634	0.000000	0.000000	4.000000	30.000000	0.000000
2052.073487	-0.132826	0.549508	-0.000426	78.212639	100.679977	113.031326	-0.021310	0.000000	1.641279	0.000000	0.000000	0.000000	-0.417940	0.001900	-0.262634	0.000000	0.000000	4.000000	30.000000	0.000000
2052.076820	-0.134284	0.549531	-0.001308	78.212639	100.679977	113.031326	-0.021310	0.000000	1.641279	0.000000	0.000000	0.000000	-0.437648	0.006944	-0.264410	0.000000	0.000000	4.000000	30.000000	0.000000
2052.080154	-0.134284	0.549531	-0.001308	78.212639	100.679977	113.031326	-0.021310	0.000000	1.641279	0.000000	0.000000	0.000000	-0.437648	0.006944	-0.264410	0.000000	0.000000	4.000000	30.000000	0.000000
2052.083487	-0.134284	0.549531	-0.001308	78.161957	100.386559	112.990868	-0.065378	0.000000	1.714220	0.000000	0.000000	0.000000	-0.437648	0.006944	-0.264410	0.000000	0.000000	4.000000	30.000000	0.000000
2052.086820	-0.135744	0.549571	-0.002176	78.161957	100.386559	112.990868	-0.065378	0.000000	1.714220	0.000000	0.000000	0.000000	-0.437847	0.012000	-0.260577	0.000000	0.000000	4.000000	30.000000	0.000000
2052.090154	-0.135744	0.549571	-0.002176	78.161957	100.386559	112.990868	-0.065378	0.000000	1.714220	0.000000	0.000000	0.000000	-0.437847	0.012000	-0.260577	0.000000	0.000000	4.000000	30.000000	0.000000
2052.093487	-0.135744	0.549571	-0.002176	78.132347	100.199852	113.032387	-0.108808	0.000000	1.787195	0.000000	0.000000	0.000000	-0.437847	0.012000	-0.260577	0.000000	0.000000	4.000000	30.000000	0.000000
2052.096820	-0.137270	0.549602	-0.003047	78.132347	100.199852	113.032387	-0.108808	0.000000	1.787195	0.000000	0.000000	0.000000	-0.457945	0.009248	-0.261164	0.000000	0.000000	4.000000	30.000000	0.000000
2052.100154	-0.137270	0.549602	-0.003047	78.132347	100.199852	113.032387	-0.108808	0.000000	1.787195	0.000000	0.000000	0.000000	-0.457945	0.009248	-0.261164	0.000000	0.000000	4.000000	30.000000	0.000000
2052.103487	-0.137270	0.549602	-0.003047	78.116859	100.103653	113.145470	-0.152335	0.000000	1.863520	0.000000	0.000000	0.000000	-0.457945	0.009248	-0.261164	0.000000	0.000000	4.000000	30.000000	0.000000
2052.106820	-0.138780	0.549624	-0.003962	78.116859	100.103653	113.145470	-0.152335	0.000000	1.863520	0.000000	0.000000	0.000000	-0.452919	0.006742	-0.274663	0.000000	0.000000	4.000000	30.000000	0.000000
2052.110154	-0.138780	0.549624	-0.003962	78.116859	100.103653	113.145470	-0.152335	0.000000	1.863520	0.000000	0.000000	0.000000	-0.452919	0.006742	-0.274663	0.000000	0.000000	4.000000	30.000000	0.000000
2052.113487	-0.138780	0.549624	-0.003962	78.094345	100.063293	113.314354	-0.198112	0.000000	1.939006	0.000000	0.000000	0.000000	-0.452919	0.006742	-0.274663	0.000000	0.000000	4.000000	30.000000	0.000000
2052.116820	-0.140285	0.549647	-0.004883	78.094345	100.063293	113.314354	-0.198112	0.000000	1.939006	0.000000	0.000000	0.000000	-0.451471	0.006702	-0.276193	0.000000	0.000000	4.000000	30.000000	0.000000
2052.120154	-0.140285	0.549647	-0.004883	78.094345	100.063293	113.314354	-0.198112	0.000000	1.939006	0.000000	0.000000	0.000000	-0.451471	0.006702	-0.276193	0.000000	0.000000	4.000000	30.000000	0.000000
2052.123487	-0.140285	0.549647	-0.004883	78.059135	100.091331	113.549004	-0.244144	0.000000	2.014251	0.000000	0.000000	0.000000	-0.451471	0.006702	-0.276193	0.000000	0.000000	4.000000	30.000000	0.000000
2052.126820	-0.141778	0.549677	-0.005831	78.059135	100.091331	113.549004	-0.244144	0.000000	2.014251	0.000000	0.000000	0.000000	-0.447905	0.009262	-0.284401	0.000000	0.000000	4.000000	30.000000	0.000000
2052.130154	-0.141778	0.549677	-0.005831	78.059135	100.091331	113.549004	-0.244144	0.000000	2.014251	0.000000	0.000000	0.000000	-0.447905	0.009262	-0.284401	0.000000	0.000000	4.000000	30.000000	0.000000
2052.133487	-0.141778	0.549677	-0.005831	78.027992	100.089851	113.751488	-0.291544	0.000000	2.088902	0.000000	0.000000	0.000000	-0.447905	0.009262	-0.284401	0.000000	0.000000	4.000000	30.000000	0.000000
2052.136820	-0.143266	0.549708	-0.006784	78.027992	100.089851	113.751488	-0.291544	0.000000	2.088902	0.000000	0.000000	0.000000	-0.446391	0.009209	-0.285905	0.000000	0.000000	4.000000	30.000000	0.000000
2052.140154	-0.143266	0.549708	-0.006784	78.027992	100.089851	113.751488	-0.291544	0.000000	2.088902	0.000000	0.000000	0.000000	-0.446391	0.009209	-0.285905	0.000000	0.000000	4.000000	30.000000	0.000000
2052.143487	-0.143266	0.549708	-0.006784	78.015015	99.988068	113.857567	-0.339195	0.000000	2.163300	0.000000	0.000000	0.000000	-0.446391	0.009209	-0.285905	0.000000	0.000000	4.000000	30.000000	0.000000
2052.146820	-0.144735	0.549756	-0.007786	78.015015	99.988068	113.857567	-0.339195	0.000000	2.163300	0.000000	0.000000	0.000000	-0.440565	0.014411	-0.300750	0.000000	0.000000	4.000000	30.000000	0.000000
2052.150154	-0.144735	0.549756	-0.007786	78.015015	99.988068	113.857567	-0.339195	0.000000	2.163300	0.000000	0.000000	0.000000	-0.440565	0.014411	-0.300750	0.000000	0.000000	4.000000	30.000000	0.000000
2052.153487	-0.144735	0.549756	-0.007786	78.006233	99.864975	113.937492	-0.389320	0.000000	2.236728	0.000000	0.000000	0.000000	-0.440565	0.014411	-0.300750	0.000000	0.000000	4.000000	30.000000	0.000000
2052.156820	-0.146119	0.549821	-0.008817	78.006233	99.864975	113.937492	-0.389320	0.000000	2.236728	0.000000	0.000000	0.000000	-0.415438	0.019591	-0.309311	0.000000	0.000000	4.000000	30.000000	0.000000
2052.160154	-0.146119	0.549821	-0.008817	78.006233	99.864975	113.937492	-0.389320	0.000000	2.236728	0.000000	0.000000	0.000000	-0.415438	0.019591	-0.309311	0.000000	0.000000	4.000000	30.000000	0.000000
2052.163487	-0.146119	0.549821	-0.008817	77.997452	99.747238	114.017311	-0.440872	0.000000	2.305968	0.000000	0.000000	0.000000	-0.415438	0.019591	-0.309311	0.000000	0.000000	4.000000	30.000000	0.000000
2052.166820	-0.147483	0.549903	-0.009828	77.997452	99.747238	114.017311	-0.440872	0.000000	2.305968	0.000000	0.000000	0.000000	-0.409149	0.024547	-0.303307	0.000000	0.000000	4.000000	30.000000	0.000000
2052.170154	-0.147483	0.549903	-0.009828	77.997452	99.747238	114.017311	-0.440872	0.000000	2.305968	0.000000	0.000000	0.000000	-0.409149	0.024547	-0.303307	0.000000	0.000000	4.000000	30.000000	0.000000
2052.173487	-0.147483	0.549903	-0.009828	77.988632	99.637535	114.097031	-0.491423	0.000000	2.374159	0.000000	0.000000	0.000000	-0.409149	0.024547	-0.303307	0.000000	0.000000	4.000000	30.000000	0.000000
2052.176820	-0.148780	0.549959	-0.010818	77.988632	99.637535	114.097031	-0.491423	0.000000	2.374159	0.000000	0.000000	0.000000	-0.388980	0.016714	-0.296786	0.000000	0.000000	4.000000	30.000000	0.000000
2052.180154	-0.148780	0.549959	-0.010818	77.988632	99.637535	114.097031	-0.491423	0.000000	2.374159	0.000000	0.000000	0.000000	-0.388980	0.016714	-0.296786	0.000000	0.000000	4.000000	30.000000	0.000000
2052.183487	-0.148780	0.549959	-0.010818	77.981247	99.520142	114.163315	-0.540888	0.000000	2.438989	0.000000	0.000000	0.000000	-0.388980	0.016714	-0.296786	0.000000	0.000000	4.000000	30.000000	0.000000
2052.186820	-0.150037	0.550006	-0.011774	77.981247	99.520142	114.163315	-0.540888	0.000000	2.438989	0.000000	0.000000	0.000000	-0.377048	0.013966	-0.287018	0.000000	0.000000	4.000000	30.000000	0.000000
2052.190154	-0.150037	0.550006	-0.011774	77.981247	99.520142	114.163315	-0.540888	0.000000	2.438989	0.000000	0.000000	0.000000	-0.377048	0.013966	-0.287018	0.000000	0.000000	4.000000	30.000000	0.000000
2052.193487	-0.150037	0.550006	-0.011774	77.973869	99.410904	114.229599	-0.588724	0.000000	2.501830	0.000000	0.000000	0.000000	-0.377048	0.013966	-0.287018	0.000000	0.000000	4.000000	30.000000	0.000000
2052.196820	-0.151224	0.550077	-0.012649	77.973869	99.410904	114.229599	-0.588724	0.000000	2.501830	0.000000	0.000000	0.000000	-0.356150	0.021460	-0.262425	0.000000	0.000000	4.000000	30.000000	0.000000
2052.200154	-0.151224	0.550077	-0.012649	77.973869	99.410904	114.229599	-0.588724	0.000000	2.501830	0.000000	0.000000	0.000000	-0.356150	0.021460	-0.262425	0.000000	0.000000	4.000000	30.000000	0.000000
2052.203487	-0.151224	0.550077	-0.012649	77.969429	99.289253	114.269287	-0.632462	0.000000	2.561188	0.000000	0.000000	0.000000	-0.356150	0.021460	-0.262425	0.000000	0.000000	4.000000	30.000000	0.000000
2052.206820	-0.152346	0.550122	-0.013432	77.969429	99.289253	114.269287	-0.632462	0.000000	2.561188	0.000000	0.000000	0.000000	-0.336536	0.013534	-0.234781	0.000000	0.000000	4.000000	30.000000	0.000000
2052.210154	-0.152346	0.550122	-0.013432	77.969429	99.289253	114.269287	-0.632462	0.000000	2.561188	0.000000	0.000000	0.000000	-0.336536	0.013534	-0.234781	0.000000	0.000000	4.000000	30.000000	0.000000
2052.213487	-0.152346	0.550122	-0.013432	77.964989	99.178474	114.308968	-0.671592	0.000000	2.617278	0.000000	0.000000	0.000000	-0.336536	0.013534	-0.234781	0.000000	0.000000	4.000000	30.000000	0.000000
2052.216820	-0.153371	0.550201	-0.014146	77.964989	99.178474	114.308968	-0.671592	0.000000	2.617278	0.000000	0.000000	0.000000	-0.307626	0.023655	-0.214320	0.000000	0.000000	4.000000	30.000000	0.000000
2052.220154	-0.153371	0.550201	-0.014146	77.964989	99.178474	114.308968	-0.671592	0.000000	2.617278	0.000000	0.000000	0.000000	-0.307626	0.023655	-0.214320	0.000000	0.000000	4.000000	30.000000	0.000000
2052.223487	-0.153371	0.550201	-0.014146	77.964920	99.052094	114.313629	-0.707312	0.000000	2.668549	0.000000	0.000000	0.000000	-0.307626	0.023655	-0.214320	0.000000	0.000000	4.000000	30.000000	0.000000
2052.226820	-0.154272	0.550322	-0.014807	77.964920	99.052094	114.313629	-0.707312	0.000000	2.668549	0.000000	0.000000	0.000000	-0.270331	0.036344	-0.198102	0.000000	0.000000	4.000000	30.000000	0.000000
2052.230154	-0.154272	0.550322	-0.014807	77.964920	99.052094	114.313629	-0.707312	0.000000	2.668549	0.000000	0.000000	0.000000	-0.270331	0.036344	-0.198102	0.000000	0.000000	4.000000	30.000000	0.000000
2052.233487	-0.154272	0.550322	-0.014807	77.959229	98.972916	114.347900	-0.740329	0.000000	2.713604	0.000000	0.000000	0.000000	-0.270331	0.036344	-0.198102	0.000000	0.000000	4.000000	30.000000	0.000000
2052.236820	-0.154272	0.550322	-0.014807	77.959229	98.972916	114.347900	-0.740329	0.000000	2.713604	0.000000	0.000000	0.000000	-0.270331	0.036344	-0.198102	0.000000	0.000000	4.000000	30.000000	0.000000
2052.240154	-0.155010	0.550435	-0.015457	77.959229	98.972916	114.347900	-0.740329	0.000000	2.713604	0.000000	0.000000	0.000000	-0.221471	0.033774	-0.195037	0.000000	0.000000	4.000000	30.000000	0.000000
2052.243487	-0.155010	0.550435	-0.015457	77.929153	99.052650	114.526955	-0.740329	0.000000	2.713604	0.000000	0.000000	0.000000	-0.221471	0.033774	-0.195037	0.000000	0.000000	4.000000	30.000000	0.000000
2052.246820	-0.155638	0.550599	-0.016150	77.929153	99.052650	114.526955	-0.740329	0.000000	2.713604	0.000000	0.000000	0.000000	-0.188219	0.049105	-0.207901	0.000000	0.000000	4.000000	30.000000	0.000000
2052.250154	-0.155638	0.550599	-0.016150	77.929153	99.052650	114.526955	-0.740329	0.000000	2.713604	0.000000	0.000000	0.000000	-0.188219	0.049105	-0.207901	0.000000	0.000000	4.000000	30.000000	0.000000
2052.253487	-0.155638	0.550599	-0.016150	77.865761	99.350571	114.903931	-0.807485	0.000000	2.781886	0.000000	0.000000	0.000000	-0.188219	0.049105	-0.207901	0.000000	0.000000	4.000000	30.000000	0.000000
2052.256820	-0.155638	0.550599	-0.016150	77.865761	99.350571	114.903931	-0.807485	0.000000	2.781886	0.000000	0.000000	0.000000	-0.188219	0.049105	-0.207901	0.000000	0.000000	4.000000	30.000000	0.000000
2052.260154	-0.156137	0.550762	-0.016868	77.865761	99.350571	114.903931	-0.807485	0.000000	2.781886	0.000000	0.000000	0.000000	-0.149711	0.049020	-0.215532	0.000000	0.000000	4.000000	30.000000	0.000000
2052.263487	-0.156137	0.550762	-0.016868	77.800362	99.663933	115.285263	-0.807485	0.000000	2.781886	0.000000	0.000000	0.000000	-0.149711	0.049020	-0.215532	0.000000	0.000000	4.000000	30.000000	0.000000
2052.266820	-0.156506	0.550950	-0.017616	77.800362	99.663933	115.285263	-0.807485	0.000000	2.781886	0.000000	0.000000	0.000000	-0.110755	0.056550	-0.224490	0.000000	0.000000	4.000000	30.000000	0.000000
2052.270154	-0.156506	0.550950	-0.017616	77.800362	99.663933	115.285263	-0.807485	0.000000	2.781886	0.000000	0.000000	0.000000	-0.110755	0.056550	-0.224490	0.000000	0.000000	4.000000	30.000000	0.000000
2052.273487	-0.156506	0.550950	-0.017616	77.753586	99.872955	115.550697	-0.880822	0.000000	2.825297	0.000000	0.000000	0.000000	-0.110755	0.056550	-0.224490	0.000000	0.000000	4.000000	30.000000	0.000000
2052.276820	-0.156506	0.550950	-0.017616	77.753586	99.872955	115.550697	-0.880822	0.000000	2.825297	0.000000	0.000000	0.000000	-0.110755	0.056550	-0.224490	0.000000	0.000000	4.000000	30.000000	0.000000
2052.280154	-0.156788	0.551164	-0.018340	77.753586	99.872955	115.550697	-0.880822	0.000000	2.825297	0.000000	0.000000	0.000000	-0.084716	0.063969	-0.217149	0.000000	0.000000	4.000000	30.000000	0.000000
2052.283487	-0.156788	0.551164	-0.018340	77.728653	99.967430	115.690849	-0.880822	0.000000	2.825297	0.000000	0.000000	0.000000	-0.084716	0.063969	-0.217149	0.000000	0.000000	4.000000	30.000000	0.000000
2052.286820	-0.156949	0.551393	-0.019071	77.728653	99.967430	115.690849	-0.880822	0.000000	2.825297	0.000000	0.000000	0.000000	-0.048311	0.068818	-0.219350	0.000000	0.000000	4.000000	30.000000	0.000000
2052.290154	-0.156949	0.551393	-0.019071	77.728653	99.967430	115.690849	-0.880822	0.000000	2.825297	0.000000	0.000000	0.000000	-0.048311	0.068818	-0.219350	0.000000	0.000000	4.000000	30.000000	0.000000
2052.293487	-0.156949	0.551393	-0.019071	77.724236	99.960068	115.715538	-0.953572	0.000000	2.847469	0.000000	0.000000	0.000000	-0.048311	0.068818	-0.219350	0.000000	0.000000	4.000000	30.000000	0.000000
2052.296820	-0.156949	0.551393	-0.019071	77.724236	99.960068	115.715538	-0.953572	0.000000	2.847469	0.000000	0.000000	0.000000	-0.048311	0.068818	-0.219350	0.000000	0.000000	4.000000	30.000000	0.000000
2052.300154	-0.156964	0.551621	-0.019751	77.724236	99.960068	115.715538	-0.953572	0.000000	2.847469	0.000000	0.000000	0.000000	-0.004340	0.068529	-0.203777	0.000000	0.000000	4.000000	30.000000	0.000000
2052.303487	-0.156964	0.551621	-0.019751	77.727142	99.933769	115.706383	-0.953572	0.000000	2.847469	0.000000	0.000000	0.000000	-0.004340	0.068529	-0.203777	0.000000	0.000000	4.000000	30.000000	0.000000
2052.306820	-0.156872	0.551874	-0.020398	77.727142	99.933769	115.706383	-0.953572	0.000000	2.847469	0.000000	0.000000	0.000000	0.027526	0.075868	-0.194127	0.000000	0.000000	4.000000	30.000000	0.000000
2052.310154	-0.156872	0.551874	-0.020398	77.727142	99.933769	115.706383	-0.953572	0.000000	2.847469	0.000000	0.000000	0.000000	0.027526	0.075868	-0.194127	0.000000	0.000000	4.000000	30.000000	0.000000
2052.313487	-0.156872	0.551874	-0.020398	77.725586	99.943550	115.719185	-1.019889	0.000000	2.843604	0.000000	0.000000	0.000000	0.027526	0.075868	-0.194127	0.000000	0.000000	4.000000	30.000000	0.000000
2052.316820	-0.156872	0.551874	-0.020398	77.725586	99.943550	115.719185	-1.019889	0.000000	2.843604	0.000000	0.000000	0.000000	0.027526	0.075868	-0.194127	0.000000	0.000000	4.000000	30.000000	0.000000
2052.320154	-0.156643	0.552092	-0.021035	77.725586	99.943550	115.719185	-1.019889	0.000000	2.843604	0.000000	0.000000	0.000000	0.068653	0.065384	-0.191172	0.000000	0.000000	4.000000	30.000000	0.000000
2052.323487	-0.156643	0.552092	-0.021035	77.726936	99.959709	115.722832	-1.019889	0.000000	2.843604	0.000000	0.000000	0.000000	0.068653	0.065384	-0.191172	0.000000	0.000000	4.000000	30.000000	0.000000
2052.326820	-0.156330	0.552335	-0.021648	77.726936	99.959709	115.722832	-1.019889	0.000000	2.843604	0.000000	0.000000	0.000000	0.094036	0.072648	-0.183833	0.000000	0.000000	4.000000	30.000000	0.000000
2052.330154	-0.156330	0.552335	-0.021648	77.726936	99.959709	115.722832	-1.019889	0.000000	2.843604	0.000000	0.000000	0.000000	0.094036	0.072648	-0.183833	0.000000	0.000000	4.000000	30.000000	0.000000
2052.333487	-0.156330	0.552335	-0.021648	77.723839	100.003769	115.748444	-1.082390	0.000000	2.816489	0.000000	0.000000	0.000000	0.094036	0.072648	-0.183833	0.000000	0.000000	4.000000	30.000000	0.000000
2052.336820	-0.156330	0.552335	-0.021648	77.723839	100.003769	115.748444	-1.082390	0.000000	2.816489	0.000000	0.000000	0.000000	0.094036	0.072648	-0.183833	0.000000	0.000000	4.000000	30.000000	0.000000
2052.340154	-0.155936	0.552525	-0.022291	77.723839	100.003769	115.748444	-1.082390	0.000000	2.816489	0.000000	0.000000	0.000000	0.118151	0.057088	-0.192855	0.000000	0.000000	4.000000	30.000000	0.000000
2052.343487	-0.155936	0.552525	-0.022291	77.717621	100.083595	115.799522	-1.082390	0.000000	2.816489	0.000000	0.000000	0.000000	0.118151	0.057088	-0.192855	0.000000	0.000000	4.000000	30.000000	0.000000
2052.346820	-0.155462	0.552689	-0.022900	77.717621	100.083595	115.799522	-1.082390	0.000000	2.816489	0.000000	0.000000	0.000000	0.142268	0.049212	-0.182697	0.000000	0.000000	4.000000	30.000000	0.000000
2052.350154	-0.155462	0.552689	-0.022900	77.717621	100.083595	115.799522	-1.082390	0.000000	2.816489	0.000000	0.000000	0.000000	0.142268	0.049212	-0.182697	0.000000	0.000000	4.000000	30.000000	0.000000
2052.353487	-0.155462	0.552689	-0.022900	77.708298	100.193802	115.876114	-1.144982	0.000000	2.773086	0.000000	0.000000	0.000000	0.142268	0.049212	-0.182697	0.000000	0.000000	4.000000	30.000000	0.000000
2052.356820	-0.155462	0.552689	-0.022900	77.708298	100.193802	115.876114	-1.144982	0.000000	2.773086	0.000000	0.000000	0.000000	0.142268	0.049212	-0.182697	0.000000	0.000000	4.000000	30.000000	0.000000
2052.360154	-0.154927	0.552826	-0.023551	77.708298	100.193802	115.876114	-1.144982	0.000000	2.773086	0.000000	0.000000	0.000000	0.160542	0.041219	-0.195538	0.000000	0.000000	4.000000	30.000000	0.000000
2052.363487	-0.154927	0.552826	-0.023551	77.695808	100.334152	115.978004	-1.144982	0.000000	2.773086	0.000000	0.000000	0.000000	0.160542	0.041219	-0.195538	0.000000	0.000000	4.000000	30.000000	0.000000
2052.366820	-0.154355	0.552912	-0.024180	77.695808	100.334152	115.978004	-1.144982	0.000000	2.773086	0.000000	0.000000	0.000000	0.171605	0.025839	-0.188449	0.000000	0.000000	4.000000	30.000000	0.000000
2052.370154	-0.154355	0.552912	-0.024180	77.695808	100.334152	115.978004	-1.144982	0.000000	2.773086	0.000000	0.000000	0.000000	0.171605	0.025839	-0.188449	0.000000	0.000000	4.000000	30.000000	0.000000
2052.373487	-0.154355	0.552912	-0.024180	77.677231	100.511658	116.114120	-1.208980	0.000000	2.717728	0.000000	0.000000	0.000000	0.171605	0.025839	-0.188449	0.000000	0.000000	4.000000	30.000000	0.000000
2052.376820	-0.154355	0.552912	-0.024180	77.677231	100.511658	116.114120	-1.208980	0.000000	2.717728	0.000000	0.000000	0.000000	0.171605	0.025839	-0.188449	0.000000	0.000000	4.000000	30.000000	0.000000
2052.380154	-0.153717	0.552956	-0.024799	77.677231	100.511658	116.114120	-1.208980	0.000000	2.717728	0.000000	0.000000	0.000000	0.191145	0.012982	-0.185883	0.000000	0.000000	4.000000	30.000000	0.000000
2052.383487	-0.153717	0.552956	-0.024799	77.658592	100.707832	116.249847	-1.208980	0.000000	2.717728	0.000000	0.000000	0.000000	0.191145	0.012982	-0.185883	0.000000	0.000000	4.000000	30.000000	0.000000
2052.386820	-0.152941	0.552948	-0.025359	77.658592	100.707832	116.249847	-1.208980	0.000000	2.717728	0.000000	0.000000	0.000000	0.232834	-0.002270	-0.168014	0.000000	0.000000	4.000000	30.000000	0.000000
2052.390154	-0.152941	0.552948	-0.025359	77.658592	100.707832	116.249847	-1.208980	0.000000	2.717728	0.000000	0.000000	0.000000	0.232834	-0.002270	-0.168014	0.000000	0.000000	4.000000	30.000000	0.000000
2052.393487	-0.152941	0.552948	-0.025359	77.626541	100.854546	116.331909	-1.267963	0.000000	2.647065	0.000000	0.000000	0.000000	0.232834	-0.002270	-0.168014	0.000000	0.000000	4.000000	30.000000	0.000000
2052.396820	-0.152009	0.552957	-0.025846	77.626541	100.854546	116.331909	-1.267963	0.000000	2.647065	0.000000	0.000000	0.000000	0.279708	0.002619	-0.145962	0.000000	0.000000	4.000000	30.000000	0.000000
2052.400154	-0.152009	0.552957	-0.025846	77.626541	100.854546	116.331909	-1.267963	0.000000	2.647065	0.000000	0.000000	0.000000	0.279708	0.002619	-0.145962	0.000000	0.000000	4.000000	30.000000	0.000000
2052.403487	-0.152009	0.552957	-0.025846	77.560272	100.925529	116.354347	-1.292290	0.000000	2.600447	0.000000	0.000000	0.000000	0.279708	0.002619	-0.145962	0.000000	0.000000	4.000000	30.000000	0.000000
2052.406820	-0.150943	0.552957	-0.026262	77.560272	100.925529	116.354347	-1.292290	0.000000	2.600447	0.000000	0.000000	0.000000	0.319778	0.000027	-0.124876	0.000000	0.000000	4.000000	30.000000	0.000000
2052.410154	-0.150943	0.552957	-0.026262	77.560272	100.925529	116.354347	-1.292290	0.000000	2.600447	0.000000	0.000000	0.000000	0.319778	0.000027	-0.124876	0.000000	0.000000	4.000000	30.000000	0.000000
2052.413487	-0.150943	0.552957	-0.026262	77.488411	101.009377	116.378540	-1.313102	0.000000	2.547151	0.000000	0.000000	0.000000	0.319778	0.000027	-0.124876	0.000000	0.000000	4.000000	30.000000	0.000000
2052.416820	-0.149724	0.552923	-0.026666	77.488411	101.009377	116.378540	-1.313102	0.000000	2.547151	0.000000	0.000000	0.000000	0.365731	-0.010281	-0.121226	0.000000	0.000000	4.000000	30.000000	0.000000
2052.420154	-0.149724	0.552923	-0.026666	77.488411	101.009377	116.378540	-1.313102	0.000000	2.547151	0.000000	0.000000	0.000000	0.365731	-0.010281	-0.121226	0.000000	0.000000	4.000000	30.000000	0.000000
2052.423487	-0.149724	0.552923	-0.026666	77.440903	101.203972	116.468018	-1.333307	0.000000	2.486195	0.000000	0.000000	0.000000	0.365731	-0.010281	-0.121226	0.000000	0.000000	4.000000	30.000000	0.000000
2052.426820	-0.148399	0.552871	-0.027056	77.440903	101.203972	116.468018	-1.333307	0.000000	2.486195	0.000000	0.000000	0.000000	0.397429	-0.015490	-0.116980	0.000000	0.000000	4.000000	30.000000	0.000000
2052.430154	-0.148399	0.552871	-0.027056	77.440903	101.203972	116.468018	-1.333307	0.000000	2.486195	0.000000	0.000000	0.000000	0.397429	-0.015490	-0.116980	0.000000	0.000000	4.000000	30.000000	0.000000
2052.433487	-0.148399	0.552871	-0.027056	77.413139	101.522255	116.643318	-1.352803	0.000000	2.419957	0.000000	0.000000	0.000000	0.397429	-0.015490	-0.116980	0.000000	0.000000	4.000000	30.000000	0.000000
2052.436820	-0.146989	0.552802	-0.027440	77.413139	101.522255	116.643318	-1.352803	0.000000	2.419957	0.000000	0.000000	0.000000	0.422893	-0.020696	-0.115131	0.000000	0.000000	4.000000	30.000000	0.000000
2052.440154	-0.146989	0.552802	-0.027440	77.413139	101.522255	116.643318	-1.352803	0.000000	2.419957	0.000000	0.000000	0.000000	0.422893	-0.020696	-0.115131	0.000000	0.000000	4.000000	30.000000	0.000000
2052.443487	-0.146989	0.552802	-0.027440	77.384773	101.882507	116.849800	-1.371992	0.000000	2.349475	0.000000	0.000000	0.000000	0.422893	-0.020696	-0.115131	0.000000	0.000000	4.000000	30.000000	0.000000
2052.446820	-0.145495	0.552716	-0.027818	77.384773	101.882507	116.849800	-1.371992	0.000000	2.349475	0.000000	0.000000	0.000000	0.448240	-0.025880	-0.113545	0.000000	0.000000	4.000000	30.000000	0.000000
2052.450154	-0.145495	0.552716	-0.027818	77.384773	101.882507	116.849800	-1.371992	0.000000	2.349475	0.000000	0.000000	0.000000	0.448240	-0.025880	-0.113545	0.000000	0.000000	4.000000	30.000000	0.000000
2052.453487	-0.145495	0.552716	-0.027818	77.344231	102.208084	117.022614	-1.390916	0.000000	2.274768	0.000000	0.000000	0.000000	0.448240	-0.025880	-0.113545	0.000000	0.000000	4.000000	30.000000	0.000000
2052.456820	-0.143919	0.552588	-0.028188	77.344231	102.208084	117.022614	-1.390916	0.000000	2.274768	0.000000	0.000000	0.000000	0.472982	-0.038457	-0.110756	0.000000	0.000000	4.000000	30.000000	0.000000
2052.460154	-0.143919	0.552588	-0.028188	77.344231	102.208084	117.022614	-1.390916	0.000000	2.274768	0.000000	0.000000	0.000000	0.472982	-0.038457	-0.110756	0.000000	0.000000	4.000000	30.000000	0.000000
2052.463487	-0.143919	0.552588	-0.028188	77.264374	102.410774	117.113937	-1.409376	0.000000	2.195938	0.000000	0.000000	0.000000	0.472982	-0.038457	-0.110756	0.000000	0.000000	4.000000	30.000000	0.000000
2052.466820	-0.142273	0.552426	-0.028578	77.264374	102.410774	117.113937	-1.409376	0.000000	2.195938	0.000000	0.000000	0.000000	0.493769	-0.048609	-0.117035	0.000000	0.000000	4.000000	30.000000	0.000000
2052.470154	-0.142273	0.552426	-0.028578	77.264374	102.410774	117.113937	-1.409376	0.000000	2.195938	0.000000	0.000000	0.000000	0.493769	-0.048609	-0.117035	0.000000	0.000000	4.000000	30.000000	0.000000
2052.473487	-0.142273	0.552426	-0.028578	77.164688	102.321815	116.959190	-1.428881	0.000000	2.113643	0.000000	0.000000	0.000000	0.493769	-0.048609	-0.117035	0.000000	0.000000	4.000000	30.000000	0.000000
2052.476820	-0.140576	0.552280	-0.028937	77.164688	102.321815	116.959190	-1.428881	0.000000	2.113643	0.000000	0.000000	0.000000	0.509199	-0.043678	-0.107751	0.000000	0.000000	4.000000	30.000000	0.000000
2052.480154	-0.140576	0.552280	-0.028937	77.164688	102.321815	116.959190	-1.428881	0.000000	2.113643	0.000000	0.000000	0.000000	0.509199	-0.043678	-0.107751	0.000000	0.000000	4.000000	30.000000	0.000000
2052.483487	-0.140576	0.552280	-0.028937	77.092155	101.852943	116.461830	-1.446840	0.000000	2.028776	0.000000	0.000000	0.000000	0.509199	-0.043678	-0.107751	0.000000	0.000000	4.000000	30.000000	0.000000
2052.486820	-0.138856	0.552119	-0.029245	77.092155	101.852943	116.461830	-1.446840	0.000000	2.028776	0.000000	0.000000	0.000000	0.515858	-0.048425	-0.092376	0.000000	0.000000	4.000000	30.000000	0.000000
2052.490154	-0.138856	0.552119	-0.029245	77.092155	101.852943	116.461830	-1.446840	0.000000	2.028776	0.000000	0.000000	0.000000	0.515858	-0.048425	-0.092376	0.000000	0.000000	4.000000	30.000000	0.000000
2052.493487	-0.138856	0.552119	-0.029245	77.046967	101.068558	115.672874	-1.462236	0.000000	1.942800	0.000000	0.000000	0.000000	0.515858	-0.048425	-0.092376	0.000000	0.000000	4.000000	30.000000	0.000000
2052.496820	-0.137153	0.551966	-0.029520	77.046967	101.068558	115.672874	-1.462236	0.000000	1.942800	0.000000	0.000000	0.000000	0.510907	-0.045797	-0.082464	0.000000	0.000000	4.000000	30.000000	0.000000
2052.500154	-0.137153	0.551966	-0.029520	77.046967	101.068558	115.672874	-1.462236	0.000000	1.942800	0.000000	0.000000	0.000000	0.510907	-0.045797	-0.082464	0.000000	0.000000	4.000000	30.000000	0.000000
2052.503487	-0.137153	0.551966	-0.029520	77.012436	100.209671	114.811111	-1.475980	0.000000	1.857649	0.000000	0.000000	0.000000	0.510907	-0.045797	-0.082464	0.000000	0.000000	4.000000	30.000000	0.000000
2052.506820	-0.135420	0.551805	-0.029766	77.012436	100.209671	114.811111	-1.475980	0.000000	1.857649	0.000000	0.000000	0.000000	0.519919	-0.048178	-0.073938	0.000000	0.000000	4.000000	30.000000	0.000000
2052.510154	-0.135420	0.551805	-0.029766	77.012436	100.209671	114.811111	-1.475980	0.000000	1.857649	0.000000	0.000000	0.000000	0.519919	-0.048178	-0.073938	0.000000	0.000000	4.000000	30.000000	0.000000
2052.513487	-0.135420	0.551805	-0.029766	76.951195	99.411537	114.014908	-1.488303	0.000000	1.770996	0.000000	0.000000	0.000000	0.519919	-0.048178	-0.073938	0.000000	0.000000	4.000000	30.000000	0.000000
2052.516820	-0.133642	0.551654	-0.029960	76.951195	99.411537	114.014908	-1.488303	0.000000	1.770996	0.000000	0.000000	0.000000	0.533386	-0.045544	-0.058301	0.000000	0.000000	4.000000	30.000000	0.000000
2052.520154	-0.133642	0.551654	-0.029960	76.951195	99.411537	114.014908	-1.488303	0.000000	1.770996	0.000000	0.000000	0.000000	0.533386	-0.045544	-0.058301	0.000000	0.000000	4.000000	30.000000	0.000000
2052.523487	-0.133642	0.551654	-0.029960	76.856804	98.576508	113.199432	-1.498020	0.000000	1.682099	0.000000	0.000000	0.000000	0.533386	-0.045544	-0.058301	0.000000	0.000000	4.000000	30.000000	0.000000
2052.526820	-0.131786	0.551502	-0.030137	76.856804	98.576508	113.199432	-1.498020	0.000000	1.682099	0.000000	0.000000	0.000000	0.556784	-0.045556	-0.053086	0.000000	0.000000	4.000000	30.000000	0.000000
2052.530154	-0.131786	0.551502	-0.030137	76.856804	98.576508	113.199432	-1.498020	0.000000	1.682099	0.000000	0.000000	0.000000	0.556784	-0.045556	-0.053086	0.000000	0.000000	4.000000	30.000000	0.000000
2052.533487	-0.131786	0.551502	-0.030137	76.716873	97.819664	112.486534	-1.506868	0.000000	1.589301	0.000000	0.000000	0.000000	0.556784	-0.045556	-0.053086	0.000000	0.000000	4.000000	30.000000	0.000000
2052.536820	-0.129912	0.551351	-0.030247	76.716873	97.819664	112.486534	-1.506868	0.000000	1.589301	0.000000	0.000000	0.000000	0.562191	-0.045203	-0.032903	0.000000	0.000000	4.000000	30.000000	0.000000
2052.540154	-0.129912	0.551351	-0.030247	76.716873	97.819664	112.486534	-1.506868	0.000000	1.589301	0.000000	0.000000	0.000000	0.562191	-0.045203	-0.032903	0.000000	0.000000	4.000000	30.000000	0.000000
2052.543487	-0.129912	0.551351	-0.030247	76.542915	97.101707	111.815155	-1.512351	0.000000	1.495602	0.000000	0.000000	0.000000	0.562191	-0.045203	-0.032903	0.000000	0.000000	4.000000	30.000000	0.000000
2052.546820	-0.127967	0.551193	-0.030318	76.542915	97.101707	111.815155	-1.512351	0.000000	1.495602	0.000000	0.000000	0.000000	0.583619	-0.047533	-0.021317	0.000000	0.000000	4.000000	30.000000	0.000000
2052.550154	-0.127967	0.551193	-0.030318	76.542915	97.101707	111.815155	-1.512351	0.000000	1.495602	0.000000	0.000000	0.000000	0.583619	-0.047533	-0.021317	0.000000	0.000000	4.000000	30.000000	0.000000
2052.553487	-0.127967	0.551193	-0.030318	76.352463	96.490509	111.242638	-1.515904	0.000000	1.398333	0.000000	0.000000	0.000000	0.583619	-0.047533	-0.021317	0.000000	0.000000	4.000000	30.000000	0.000000
2052.556820	-0.125965	0.551010	-0.030375	76.352463	96.490509	111.242638	-1.515904	0.000000	1.398333	0.000000	0.000000	0.000000	0.600604	-0.054826	-0.017183	0.000000	0.000000	4.000000	30.000000	0.000000
2052.560154	-0.125965	0.551010	-0.030375	76.352463	96.490509	111.242638	-1.515904	0.000000	1.398333	0.000000	0.000000	0.000000	0.600604	-0.054826	-0.017183	0.000000	0.000000	4.000000	30.000000	0.000000
2052.563487	-0.125965	0.551010	-0.030375	76.185585	96.039459	110.788551	-1.518768	0.000000	1.298232	0.000000	0.000000	0.000000	0.600604	-0.054826	-0.017183	0.000000	0.000000	4.000000	30.000000	0.000000
2052.566820	-0.123925	0.550827	-0.030430	76.185585	96.039459	110.788551	-1.518768	0.000000	1.298232	0.000000	0.000000	0.000000	0.611935	-0.054806	-0.016540	0.000000	0.000000	4.000000	30.000000	0.000000
2052.570154	-0.123925	0.550827	-0.030430	76.185585	96.039459	110.788551	-1.518768	0.000000	1.298232	0.000000	0.000000	0.000000	0.611935	-0.054806	-0.016540	0.000000	0.000000	4.000000	30.000000	0.000000
2052.573487	-0.123925	0.550827	-0.030430	76.047615	95.776291	110.479599	-1.521525	0.000000	1.196243	0.000000	0.000000	0.000000	0.611935	-0.054806	-0.016540	0.000000	0.000000	4.000000	30.000000	0.000000
2052.576820	-0.121855	0.550613	-0.030456	76.047615	95.776291	110.479599	-1.521525	0.000000	1.196243	0.000000	0.000000	0.000000	0.620872	-0.064342	-0.007733	0.000000	0.000000	4.000000	30.000000	0.000000
2052.580154	-0.121855	0.550613	-0.030456	76.047615	95.776291	110.479599	-1.521525	0.000000	1.196243	0.000000	0.000000	0.000000	0.620872	-0.064342	-0.007733	0.000000	0.000000	4.000000	30.000000	0.000000
2052.583487	-0.121855	0.550613	-0.030456	75.951027	95.637764	110.253143	-1.522814	0.000000	1.092764	0.000000	0.000000	0.000000	0.620872	-0.064342	-0.007733	0.000000	0.000000	4.000000	30.000000	0.000000
2052.586820	-0.119724	0.550358	-0.030488	75.951027	95.637764	110.253143	-1.522814	0.000000	1.092764	0.000000	0.000000	0.000000	0.639424	-0.076543	-0.009632	0.000000	0.000000	4.000000	30.000000	0.000000
2052.590154	-0.119724	0.550358	-0.030488	75.951027	95.637764	110.253143	-1.522814	0.000000	1.092764	0.000000	0.000000	0.000000	0.639424	-0.076543	-0.009632	0.000000	0.000000	4.000000	30.000000	0.000000
2052.593487	-0.119724	0.550358	-0.030488	75.883156	95.485489	110.005974	-1.524419	0.000000	0.986194	0.000000	0.000000	0.000000	0.639424	-0.076543	-0.009632	0.000000	0.000000	4.000000	30.000000	0.000000
2052.596820	-0.117575	0.550103	-0.030526	75.883156	95.485489	110.005974	-1.524419	0.000000	0.986194	0.000000	0.000000	0.000000	0.644667	-0.076440	-0.011245	0.000000	0.000000	4.000000	30.000000	0.000000
2052.600154	-0.117575	0.550103	-0.030526	75.883156	95.485489	110.005974	-1.524419	0.000000	0.986194	0.000000	0.000000	0.000000	0.644667	-0.076440	-0.011245	0.000000	0.000000	4.000000	30.000000	0.000000
2052.603487	-0.117575	0.550103	-0.030526	75.836189	95.354523	109.816780	-1.526293	0.000000	0.878749	0.000000	0.000000	0.000000	0.644667	-0.076440	-0.011245	0.000000	0.000000	4.000000	30.000000	0.000000
2052.606820	-0.115422	0.549809	-0.030518	75.836189	95.354523	109.816780	-1.526293	0.000000	0.878749	0.000000	0.000000	0.000000	0.645765	-0.088180	0.002301	0.000000	0.000000	4.000000	30.000000	0.000000
2052.610154	-0.115422	0.549809	-0.030518	75.836189	95.354523	109.816780	-1.526293	0.000000	0.878749	0.000000	0.000000	0.000000	0.645765	-0.088180	0.002301	0.000000	0.000000	4.000000	30.000000	0.000000
2052.613487	-0.115422	0.549809	-0.030518	75.802963	95.139320	109.618111	-1.525910	0.000000	0.771122	0.000000	0.000000	0.000000	0.645765	-0.088180	0.002301	0.000000	0.000000	4.000000	30.000000	0.000000
2052.616820	-0.113272	0.549515	-0.030522	75.802963	95.139320	109.618111	-1.525910	0.000000	0.771122	0.000000	0.000000	0.000000	0.645043	-0.088062	-0.001059	0.000000	0.000000	4.000000	30.000000	0.000000
2052.620154	-0.113272	0.549515	-0.030522	75.802963	95.139320	109.618111	-1.525910	0.000000	0.771122	0.000000	0.000000	0.000000	0.645043	-0.088062	-0.001059	0.000000	0.000000	4.000000	30.000000	0.000000
2052.623487	-0.113272	0.549515	-0.030522	75.755394	94.834557	109.546371	-1.526086	0.000000	0.663615	0.000000	0.000000	0.000000	0.645043	-0.088062	-0.001059	0.000000	0.000000	4.000000	30.000000	0.000000
2052.626820	-0.111143	0.549199	-0.030467	75.755394	94.834557	109.546371	-1.526086	0.000000	0.663615	0.000000	0.000000	0.000000	0.638899	-0.094790	0.016308	0.000000	0.000000	4.000000	30.000000	0.000000
2052.630154	-0.111143	0.549199	-0.030467	75.755394	94.834557	109.546371	-1.526086	0.000000	0.663615	0.000000	0.000000	0.000000	0.638899	-0.094790	0.016308	0.000000	0.000000	4.000000	30.000000	0.000000
2052.633487	-0.111143	0.549199	-0.030467	75.701836	94.470024	109.103073	-1.523368	0.000000	0.557132	0.000000	0.000000	0.000000	0.638899	-0.094790	0.016308	0.000000	0.000000	4.000000	30.000000	0.000000
2052.636820	-0.109020	0.548900	-0.030406	75.701836	94.470024	109.103073	-1.523368	0.000000	0.557132	0.000000	0.000000	0.000000	0.636938	-0.089723	0.018476	0.000000	0.000000	4.000000	30.000000	0.000000
2052.640154	-0.109020	0.548900	-0.030406	75.701836	94.470024	109.103073	-1.523368	0.000000	0.557132	0.000000	0.000000	0.000000	0.636938	-0.089723	0.018476	0.000000	0.000000	4.000000	30.000000	0.000000
2052.643487	-0.109020	0.548900	-0.030406	75.645882	94.092957	108.624519	-1.520289	0.000000	0.450976	0.000000	0.000000	0.000000	0.636938	-0.089723	0.018476	0.000000	0.000000	4.000000	30.000000	0.000000
2052.646820	-0.106905	0.548570	-0.030327	75.645882	94.092957	108.624519	-1.520289	0.000000	0.450976	0.000000	0.000000	0.000000	0.634303	-0.099091	0.023590	0.000000	0.000000	4.000000	30.000000	0.000000
2052.650154	-0.106905	0.548570	-0.030327	75.645882	94.092957	108.624519	-1.520289	0.000000	0.450976	0.000000	0.000000	0.000000	0.634303	-0.099091	0.023590	0.000000	0.000000	4.000000	30.000000	0.000000
2052.653487	-0.106905	0.548570	-0.030327	75.578941	93.693817	108.138969	-1.516357	0.000000	0.345259	0.000000	0.000000	0.000000	0.634303	-0.099091	0.023590	0.000000	0.000000	4.000000	30.000000	0.000000
2052.656820	-0.104798	0.548232	-0.030236	75.578941	93.693817	108.138969	-1.516357	0.000000	0.345259	0.000000	0.000000	0.000000	0.632129	-0.101231	0.027276	0.000000	0.000000	4.000000	30.000000	0.000000
2052.660154	-0.104798	0.548232	-0.030236	75.578941	93.693817	108.138969	-1.516357	0.000000	0.345259	0.000000	0.000000	0.000000	0.632129	-0.101231	0.027276	0.000000	0.000000	4.000000	30.000000	0.000000
2052.663487	-0.104798	0.548232	-0.030236	75.524460	93.224838	107.585007	-1.511811	0.000000	0.239904	0.000000	0.000000	0.000000	0.632129	-0.101231	0.027276	0.000000	0.000000	4.000000	30.000000	0.000000
2052.666820	-0.102692	0.547895	-0.030156	75.524460	93.224838	107.585007	-1.511811	0.000000	0.239904	0.000000	0.000000	0.000000	0.631702	-0.101115	0.024050	0.000000	0.000000	4.000000	30.000000	0.000000
2052.670154	-0.102692	0.547895	-0.030156	75.524460	93.224838	107.585007	-1.511811	0.000000	0.239904	0.000000	0.000000	0.000000	0.631702	-0.101115	0.024050	0.000000	0.000000	4.000000	30.000000	0.000000
2052.673487	-0.102692	0.547895	-0.030156	75.460358	92.704590	106.996819	-1.507803	0.000000	0.134620	0.000000	0.000000	0.000000	0.631702	-0.101115	0.024050	0.000000	0.000000	4.000000	30.000000	0.000000
2052.676820	-0.100644	0.547560	-0.030032	75.460358	92.704590	106.996819	-1.507803	0.000000	0.134620	0.000000	0.000000	0.000000	0.614524	-0.100612	0.037366	0.000000	0.000000	4.000000	30.000000	0.000000
2052.680154	-0.100644	0.547560	-0.030032	75.460358	92.704590	106.996819	-1.507803	0.000000	0.134620	0.000000	0.000000	0.000000	0.614524	-0.100612	0.037366	0.000000	0.000000	4.000000	30.000000	0.000000
2052.683487	-0.100644	0.547560	-0.030032	75.389427	92.184364	106.427605	-1.501575	0.000000	0.032200	0.000000	0.000000	0.000000	0.614524	-0.100612	0.037366	0.000000	0.000000	4.000000	30.000000	0.000000
2052.686820	-0.098617	0.547225	-0.029922	75.389427	92.184364	106.427605	-1.501575	0.000000	0.032200	0.000000	0.000000	0.000000	0.608156	-0.100482	0.032917	0.000000	0.000000	4.000000	30.000000	0.000000
2052.690154	-0.098617	0.547225	-0.029922	75.389427	92.184364	106.427605	-1.501575	0.000000	0.032200	0.000000	0.000000	0.000000	0.608156	-0.100482	0.032917	0.000000	0.000000	4.000000	30.000000	0.000000
2052.693487	-0.098617	0.547225	-0.029922	75.307350	91.660240	105.862717	-1.496089	0.000000	-0.069160	0.000000	0.000000	0.000000	0.608156	-0.100482	0.032917	0.000000	0.000000	4.000000	30.000000	0.000000
2052.696820	-0.096651	0.546884	-0.029743	75.307350	91.660240	105.862717	-1.496089	0.000000	-0.069160	0.000000	0.000000	0.000000	0.589706	-0.102307	0.053595	0.000000	0.000000	4.000000	30.000000	0.000000
2052.700154	-0.096651	0.546884	-0.029743	75.307350	91.660240	105.862717	-1.496089	0.000000	-0.069160	0.000000	0.000000	0.000000	0.589706	-0.102307	0.053595	0.000000	0.000000	4.000000	30.000000	0.000000
2052.703487	-0.096651	0.546884	-0.029743	75.200920	91.268402	105.434196	-1.487156	0.000000	-0.167444	0.000000	0.000000	0.000000	0.589706	-0.102307	0.053595	0.000000	0.000000	4.000000	30.000000	0.000000
2052.706820	-0.094747	0.546543	-0.029587	75.200920	91.268402	105.434196	-1.487156	0.000000	-0.167444	0.000000	0.000000	0.000000	0.571348	-0.102217	0.046744	0.000000	0.000000	4.000000	30.000000	0.000000
2052.710154	-0.094747	0.546543	-0.029587	75.200920	91.268402	105.434196	-1.487156	0.000000	-0.167444	0.000000	0.000000	0.000000	0.571348	-0.102217	0.046744	0.000000	0.000000	4.000000	30.000000	0.000000
2052.713487	-0.094747	0.546543	-0.029587	75.062485	90.964676	105.120255	-1.479366	0.000000	-0.262669	0.000000	0.000000	0.000000	0.571348	-0.102217	0.046744	0.000000	0.000000	4.000000	30.000000	0.000000
2052.716820	-0.092867	0.546219	-0.029426	75.062485	90.964676	105.120255	-1.479366	0.000000	-0.262669	0.000000	0.000000	0.000000	0.563933	-0.097218	0.048331	0.000000	0.000000	4.000000	30.000000	0.000000
2052.720154	-0.092867	0.546219	-0.029426	75.062485	90.964676	105.120255	-1.479366	0.000000	-0.262669	0.000000	0.000000	0.000000	0.563933	-0.097218	0.048331	0.000000	0.000000	4.000000	30.000000	0.000000
2052.723487	-0.092867	0.546219	-0.029426	74.883713	90.761810	104.921539	-1.471310	0.000000	-0.356657	0.000000	0.000000	0.000000	0.563933	-0.097218	0.048331	0.000000	0.000000	4.000000	30.000000	0.000000
2052.726820	-0.090987	0.545896	-0.029274	74.883713	90.761810	104.921539	-1.471310	0.000000	-0.356657	0.000000	0.000000	0.000000	0.563848	-0.097098	0.045769	0.000000	0.000000	4.000000	30.000000	0.000000
2052.730154	-0.090987	0.545896	-0.029274	74.883713	90.761810	104.921539	-1.471310	0.000000	-0.356657	0.000000	0.000000	0.000000	0.563848	-0.097098	0.045769	0.000000	0.000000	4.000000	30.000000	0.000000
2052.733487	-0.090987	0.545896	-0.029274	74.662643	90.624046	104.813965	-1.463682	0.000000	-0.450632	0.000000	0.000000	0.000000	0.563848	-0.097098	0.045769	0.000000	0.000000	4.000000	30.000000	0.000000
2052.736820	-0.089041	0.545604	-0.029145	74.662643	90.624046	104.813965	-1.463682	0.000000	-0.450632	0.000000	0.000000	0.000000	0.583783	-0.087563	0.038610	0.000000	0.000000	4.000000	30.000000	0.000000
2052.740154	-0.089041	0.545604	-0.029145	74.662643	90.624046	104.813965	-1.463682	0.000000	-0.450632	0.000000	0.000000	0.000000	0.583783	-0.087563	0.038610	0.000000	0.000000	4.000000	30.000000	0.000000
2052.743487	-0.089041	0.545604	-0.029145	74.391922	90.530136	104.782173	-1.457247	0.000000	-0.547929	0.000000	0.000000	0.000000	0.583783	-0.087563	0.038610	0.000000	0.000000	4.000000	30.000000	0.000000
[truncated: 8,278 more rows]
