# Supplementary material for: Haptic Guidance Needs to Be Intuitive Not Just Informative to Improve Human Motor Accuracy
Source: PLoS One. 2016 Mar 16;11(3):e0150912. doi: 10.1371/journal.pone.0150912 (PMC4794196; doi:10.1371/journal.pone.0150912)
Supplement: S2 Data — (ZIP) [file pone.0150912.s002.zip › Subject10/exp2_0031.txt]

Time	PosX	PosY	PosZ	RotX	RotY	RotZ	ForceX	ForceY	ForceZ	MomentX	MomentY	MomentZ	VelocityX	VelocityY	VelocityZ	CalibratedWeight	ButtonDown	Condition	Trial	Visual
2083.120154	0.005976	0.557254	0.251865	82.478065	105.034195	117.346245	0.000000	0.000000	0.000000	0.000000	0.000000	0.000000	-0.010323	-0.045238	-0.026460	0.000000	1.000000	4.000000	31.000000	0.000000
2083.123487	0.006683	0.557189	0.251821	82.478096	105.094124	117.346329	4.684245	0.000000	1.748670	0.000000	0.000000	0.000000	0.211943	-0.019370	-0.013271	0.000000	1.000000	4.000000	31.000000	0.000000
2083.126820	0.006683	0.557189	0.251821	82.478096	105.094124	117.346329	4.684245	0.000000	1.748670	0.000000	0.000000	0.000000	0.211943	-0.019370	-0.013271	0.000000	1.000000	4.000000	31.000000	0.000000
2083.130154	0.006683	0.557189	0.251821	82.478096	105.094124	117.346329	4.684245	0.000000	1.748670	0.000000	0.000000	0.000000	0.211943	-0.019370	-0.013271	0.000000	1.000000	4.000000	31.000000	0.000000
2083.133487	0.008231	0.556875	0.251818	82.470268	105.307571	117.454269	4.688440	0.000000	1.737391	0.000000	0.000000	0.000000	0.464504	-0.094286	-0.001028	0.000000	1.000000	4.000000	31.000000	0.000000
2083.136820	0.008231	0.556875	0.251818	82.470268	105.307571	117.454269	4.688440	0.000000	1.737391	0.000000	0.000000	0.000000	0.464504	-0.094286	-0.001028	0.000000	1.000000	4.000000	31.000000	0.000000
2083.140154	0.008231	0.556875	0.251818	82.470268	105.307571	117.454269	4.688440	0.000000	1.737391	0.000000	0.000000	0.000000	0.464504	-0.094286	-0.001028	0.000000	1.000000	4.000000	31.000000	0.000000
2083.143487	0.009516	0.556992	0.252209	82.508698	105.218040	117.233727	4.697775	0.000000	1.711988	0.000000	0.000000	0.000000	0.385320	0.034958	0.117284	0.000000	1.000000	4.000000	31.000000	0.000000
2083.146820	0.009516	0.556992	0.252209	82.508698	105.218040	117.233727	4.697775	0.000000	1.711988	0.000000	0.000000	0.000000	0.385320	0.034958	0.117284	0.000000	1.000000	4.000000	31.000000	0.000000
2083.150154	0.009516	0.556992	0.252209	82.508698	105.218040	117.233727	4.697775	0.000000	1.711988	0.000000	0.000000	0.000000	0.385320	0.034958	0.117284	0.000000	1.000000	4.000000	31.000000	0.000000
2083.153487	0.011037	0.556910	0.252590	82.799057	105.901825	117.628792	4.706282	0.000000	1.688463	0.000000	0.000000	0.000000	0.456489	-0.024518	0.114340	0.000000	1.000000	4.000000	31.000000	0.000000
2083.156820	0.011037	0.556910	0.252590	82.799057	105.901825	117.628792	4.706282	0.000000	1.688463	0.000000	0.000000	0.000000	0.456489	-0.024518	0.114340	0.000000	1.000000	4.000000	31.000000	0.000000
2083.160154	0.011037	0.556910	0.252590	82.799057	105.901825	117.628792	4.706282	0.000000	1.688463	0.000000	0.000000	0.000000	0.456489	-0.024518	0.114340	0.000000	1.000000	4.000000	31.000000	0.000000
2083.163487	0.013031	0.557212	0.252874	83.554482	107.760475	118.889091	4.716044	0.000000	1.661002	0.000000	0.000000	0.000000	0.598107	0.090543	0.085146	0.000000	1.000000	4.000000	31.000000	0.000000
2083.166820	0.013031	0.557212	0.252874	83.554482	107.760475	118.889091	4.716044	0.000000	1.661002	0.000000	0.000000	0.000000	0.598107	0.090543	0.085146	0.000000	1.000000	4.000000	31.000000	0.000000
2083.170154	0.013031	0.557212	0.252874	83.554482	107.760475	118.889091	4.716044	0.000000	1.661002	0.000000	0.000000	0.000000	0.598107	0.090543	0.085146	0.000000	1.000000	4.000000	31.000000	0.000000
2083.173487	0.014182	0.557445	0.253100	84.526070	111.123238	121.580849	4.728182	0.000000	1.626130	0.000000	0.000000	0.000000	0.345294	0.069864	0.068023	0.000000	1.000000	4.000000	31.000000	0.000000
2083.176820	0.014182	0.557445	0.253100	84.526070	111.123238	121.580849	4.728182	0.000000	1.626130	0.000000	0.000000	0.000000	0.345294	0.069864	0.068023	0.000000	1.000000	4.000000	31.000000	0.000000
2083.180154	0.014182	0.557445	0.253100	84.526070	111.123238	121.580849	4.728182	0.000000	1.626130	0.000000	0.000000	0.000000	0.345294	0.069864	0.068023	0.000000	1.000000	4.000000	31.000000	0.000000
2083.183487	0.016008	0.557833	0.253288	85.567696	116.212654	125.900497	4.735208	0.000000	1.605554	0.000000	0.000000	0.000000	0.547741	0.116512	0.056330	0.000000	1.000000	4.000000	31.000000	0.000000
2083.186820	0.016008	0.557833	0.253288	85.567696	116.212654	125.900497	4.735208	0.000000	1.605554	0.000000	0.000000	0.000000	0.547741	0.116512	0.056330	0.000000	1.000000	4.000000	31.000000	0.000000
2083.190154	0.016008	0.557833	0.253288	85.567696	116.212654	125.900497	4.735208	0.000000	1.605554	0.000000	0.000000	0.000000	0.547741	0.116512	0.056330	0.000000	1.000000	4.000000	31.000000	0.000000
2083.193487	0.018167	0.558157	0.253284	86.546738	124.284348	133.173553	4.745868	0.000000	1.573766	0.000000	0.000000	0.000000	0.647892	0.097098	-0.001214	0.000000	1.000000	4.000000	31.000000	0.000000
2083.196820	0.018167	0.558157	0.253284	86.546738	124.284348	133.173553	4.745868	0.000000	1.573766	0.000000	0.000000	0.000000	0.647892	0.097098	-0.001214	0.000000	1.000000	4.000000	31.000000	0.000000
2083.200154	0.018167	0.558157	0.253284	86.546738	124.284348	133.173553	4.745868	0.000000	1.573766	0.000000	0.000000	0.000000	0.647892	0.097098	-0.001214	0.000000	1.000000	4.000000	31.000000	0.000000
2083.203487	0.020394	0.558497	0.253253	87.342079	135.987640	144.146332	4.757840	0.000000	1.537193	0.000000	0.000000	0.000000	0.668008	0.102284	-0.009236	0.000000	1.000000	4.000000	31.000000	0.000000
2083.206820	0.020394	0.558497	0.253253	87.342079	135.987640	144.146332	4.757840	0.000000	1.537193	0.000000	0.000000	0.000000	0.668008	0.102284	-0.009236	0.000000	1.000000	4.000000	31.000000	0.000000
2083.210154	0.020394	0.558497	0.253253	87.342079	135.987640	144.146332	4.757840	0.000000	1.537193	0.000000	0.000000	0.000000	0.668008	0.102284	-0.009236	0.000000	1.000000	4.000000	31.000000	0.000000
2083.213487	0.023057	0.558890	0.253147	87.916817	153.513351	160.969925	4.769904	0.000000	1.499339	0.000000	0.000000	0.000000	0.798992	0.117794	-0.031884	0.000000	0.000000	4.000000	31.000000	0.000000
2083.216820	0.023057	0.558890	0.253147	87.916817	153.513351	160.969925	4.769904	0.000000	1.499339	0.000000	0.000000	0.000000	0.798992	0.117794	-0.031884	0.000000	0.000000	4.000000	31.000000	0.000000
2083.220154	0.023057	0.558890	0.253147	87.916817	153.513351	160.969925	4.769904	0.000000	1.499339	0.000000	0.000000	0.000000	0.798992	0.117794	-0.031884	0.000000	0.000000	4.000000	31.000000	0.000000
2083.223487	0.025852	0.559231	0.252939	88.178444	177.796692	-175.383865	4.783906	0.000000	1.454042	0.000000	0.000000	0.000000	0.838352	0.102183	-0.062289	0.000000	0.000000	4.000000	31.000000	0.000000
2083.226820	0.025852	0.559231	0.252939	88.178444	177.796692	-175.383865	4.783906	0.000000	1.454042	0.000000	0.000000	0.000000	0.838352	0.102183	-0.062289	0.000000	0.000000	4.000000	31.000000	0.000000
2083.230154	0.025852	0.559231	0.252939	88.178444	177.796692	-175.383865	4.783906	0.000000	1.454042	0.000000	0.000000	0.000000	0.838352	0.102183	-0.062289	0.000000	0.000000	4.000000	31.000000	0.000000
2083.233487	0.028709	0.559480	0.252637	88.049065	-155.429688	-148.924484	4.798088	0.000000	1.406539	0.000000	0.000000	0.000000	0.857207	0.074917	-0.090646	0.000000	0.000000	4.000000	31.000000	0.000000
2083.236820	0.028709	0.559480	0.252637	88.049065	-155.429688	-148.924484	4.798088	0.000000	1.406539	0.000000	0.000000	0.000000	0.857207	0.074917	-0.090646	0.000000	0.000000	4.000000	31.000000	0.000000
2083.240154	0.028709	0.559480	0.252637	88.049065	-155.429688	-148.924484	4.798088	0.000000	1.406539	0.000000	0.000000	0.000000	0.857207	0.074917	-0.090646	0.000000	0.000000	4.000000	31.000000	0.000000
2083.243487	0.031697	0.559743	0.252269	87.530342	-133.891479	-127.276161	4.812078	0.000000	1.357902	0.000000	0.000000	0.000000	0.896364	0.078693	-0.110550	0.000000	0.000000	4.000000	31.000000	0.000000
2083.246820	0.031697	0.559743	0.252269	87.530342	-133.891479	-127.276161	4.812078	0.000000	1.357902	0.000000	0.000000	0.000000	0.896364	0.078693	-0.110550	0.000000	0.000000	4.000000	31.000000	0.000000
2083.250154	0.031697	0.559743	0.252269	87.530342	-133.891479	-127.276161	4.812078	0.000000	1.357902	0.000000	0.000000	0.000000	0.896364	0.078693	-0.110550	0.000000	0.000000	4.000000	31.000000	0.000000
2083.253487	0.034512	0.559940	0.251858	86.721649	-119.804932	-113.008774	4.826228	0.000000	1.306723	0.000000	0.000000	0.000000	0.844543	0.059195	-0.123174	0.000000	0.000000	4.000000	31.000000	0.000000
2083.256820	0.034512	0.559940	0.251858	86.721649	-119.804932	-113.008774	4.826228	0.000000	1.306723	0.000000	0.000000	0.000000	0.844543	0.059195	-0.123174	0.000000	0.000000	4.000000	31.000000	0.000000
2083.260154	0.034512	0.559940	0.251858	86.721649	-119.804932	-113.008774	4.826228	0.000000	1.306723	0.000000	0.000000	0.000000	0.844543	0.059195	-0.123174	0.000000	0.000000	4.000000	31.000000	0.000000
2083.263487	0.037290	0.560116	0.251425	85.768623	-111.272942	-104.304939	4.839091	0.000000	1.258252	0.000000	0.000000	0.000000	0.833419	0.052650	-0.129801	0.000000	0.000000	4.000000	31.000000	0.000000
2083.266820	0.037290	0.560116	0.251425	85.768623	-111.272942	-104.304939	4.839091	0.000000	1.258252	0.000000	0.000000	0.000000	0.833419	0.052650	-0.129801	0.000000	0.000000	4.000000	31.000000	0.000000
2083.270154	0.037290	0.560116	0.251425	85.768623	-111.272942	-104.304939	4.839091	0.000000	1.258252	0.000000	0.000000	0.000000	0.833419	0.052650	-0.129801	0.000000	0.000000	4.000000	31.000000	0.000000
2083.273487	0.040034	0.560317	0.251027	84.851250	-106.056953	-98.911598	4.851378	0.000000	1.210014	0.000000	0.000000	0.000000	0.823201	0.060414	-0.119609	0.000000	0.000000	4.000000	31.000000	0.000000
2083.276820	0.040034	0.560317	0.251027	84.851250	-106.056953	-98.911598	4.851378	0.000000	1.210014	0.000000	0.000000	0.000000	0.823201	0.060414	-0.119609	0.000000	0.000000	4.000000	31.000000	0.000000
2083.280154	0.040034	0.560317	0.251027	84.851250	-106.056953	-98.911598	4.851378	0.000000	1.210014	0.000000	0.000000	0.000000	0.823201	0.060414	-0.119609	0.000000	0.000000	4.000000	31.000000	0.000000
2083.283487	0.042644	0.560484	0.250662	84.203026	-103.252762	-95.973358	4.863168	0.000000	1.161721	0.000000	0.000000	0.000000	0.782773	0.050072	-0.109525	0.000000	0.000000	4.000000	31.000000	0.000000
2083.286820	0.042644	0.560484	0.250662	84.203026	-103.252762	-95.973358	4.863168	0.000000	1.161721	0.000000	0.000000	0.000000	0.782773	0.050072	-0.109525	0.000000	0.000000	4.000000	31.000000	0.000000
2083.290154	0.042644	0.560484	0.250662	84.203026	-103.252762	-95.973358	4.863168	0.000000	1.161721	0.000000	0.000000	0.000000	0.782773	0.050072	-0.109525	0.000000	0.000000	4.000000	31.000000	0.000000
2083.293487	0.045420	0.560694	0.250301	83.974121	-102.245544	-94.717667	4.874029	0.000000	1.115276	0.000000	0.000000	0.000000	0.832981	0.063011	-0.108171	0.000000	0.000000	4.000000	31.000000	0.000000
2083.296820	0.045420	0.560694	0.250301	83.974121	-102.245544	-94.717667	4.874029	0.000000	1.115276	0.000000	0.000000	0.000000	0.832981	0.063011	-0.108171	0.000000	0.000000	4.000000	31.000000	0.000000
2083.300154	0.045420	0.560694	0.250301	83.974121	-102.245544	-94.717667	4.874029	0.000000	1.115276	0.000000	0.000000	0.000000	0.832981	0.063011	-0.108171	0.000000	0.000000	4.000000	31.000000	0.000000
2083.303487	0.048230	0.560908	0.249958	83.996223	-102.055931	-94.475372	4.885206	0.000000	1.065252	0.000000	0.000000	0.000000	0.843022	0.064322	-0.102958	0.000000	0.000000	4.000000	31.000000	0.000000
2083.306820	0.048230	0.560908	0.249958	83.996223	-102.055931	-94.475372	4.885206	0.000000	1.065252	0.000000	0.000000	0.000000	0.843022	0.064322	-0.102958	0.000000	0.000000	4.000000	31.000000	0.000000
2083.310154	0.048230	0.560908	0.249958	83.996223	-102.055931	-94.475372	4.885206	0.000000	1.065252	0.000000	0.000000	0.000000	0.843022	0.064322	-0.102958	0.000000	0.000000	4.000000	31.000000	0.000000
2083.313487	0.051039	0.561084	0.249609	83.994064	-101.760246	-94.207924	4.896091	0.000000	1.014048	0.000000	0.000000	0.000000	0.842539	0.052682	-0.104637	0.000000	0.000000	4.000000	31.000000	0.000000
2083.316820	0.051039	0.561084	0.249609	83.994064	-101.760246	-94.207924	4.896091	0.000000	1.014048	0.000000	0.000000	0.000000	0.842539	0.052682	-0.104637	0.000000	0.000000	4.000000	31.000000	0.000000
2083.320154	0.051039	0.561084	0.249609	83.994064	-101.760246	-94.207924	4.896091	0.000000	1.014048	0.000000	0.000000	0.000000	0.842539	0.052682	-0.104637	0.000000	0.000000	4.000000	31.000000	0.000000
2083.323487	0.053910	0.561255	0.249213	83.992111	-101.522659	-93.692078	4.906501	0.000000	0.962419	0.000000	0.000000	0.000000	0.861351	0.051309	-0.118734	0.000000	0.000000	4.000000	31.000000	0.000000
2083.326820	0.053910	0.561255	0.249213	83.992111	-101.522659	-93.692078	4.906501	0.000000	0.962419	0.000000	0.000000	0.000000	0.861351	0.051309	-0.118734	0.000000	0.000000	4.000000	31.000000	0.000000
2083.330154	0.053910	0.561255	0.249213	83.992111	-101.522659	-93.692078	4.906501	0.000000	0.962419	0.000000	0.000000	0.000000	0.861351	0.051309	-0.118734	0.000000	0.000000	4.000000	31.000000	0.000000
2083.333487	0.056780	0.561409	0.248824	83.984413	-101.260582	-92.945175	4.916624	0.000000	0.909292	0.000000	0.000000	0.000000	0.861074	0.046150	-0.116814	0.000000	0.000000	4.000000	31.000000	0.000000
2083.336820	0.056780	0.561409	0.248824	83.984413	-101.260582	-92.945175	4.916624	0.000000	0.909292	0.000000	0.000000	0.000000	0.861074	0.046150	-0.116814	0.000000	0.000000	4.000000	31.000000	0.000000
2083.340154	0.056780	0.561409	0.248824	83.984413	-101.260582	-92.945175	4.916624	0.000000	0.909292	0.000000	0.000000	0.000000	0.861074	0.046150	-0.116814	0.000000	0.000000	4.000000	31.000000	0.000000
2083.343487	0.059713	0.561519	0.248392	83.953857	-100.986069	-92.445930	4.926239	0.000000	0.855671	0.000000	0.000000	0.000000	0.879850	0.033159	-0.129523	0.000000	0.000000	4.000000	31.000000	0.000000
2083.346820	0.059713	0.561519	0.248392	83.953857	-100.986069	-92.445930	4.926239	0.000000	0.855671	0.000000	0.000000	0.000000	0.879850	0.033159	-0.129523	0.000000	0.000000	4.000000	31.000000	0.000000
2083.350154	0.059713	0.561519	0.248392	83.953857	-100.986069	-92.445930	4.926239	0.000000	0.855671	0.000000	0.000000	0.000000	0.879850	0.033159	-0.129523	0.000000	0.000000	4.000000	31.000000	0.000000
2083.353487	0.062678	0.561552	0.247957	83.886795	-100.647552	-91.991333	4.935505	0.000000	0.800495	0.000000	0.000000	0.000000	0.889408	0.009931	-0.130682	0.000000	0.000000	4.000000	31.000000	0.000000
2083.356820	0.062678	0.561552	0.247957	83.886795	-100.647552	-91.991333	4.935505	0.000000	0.800495	0.000000	0.000000	0.000000	0.889408	0.009931	-0.130682	0.000000	0.000000	4.000000	31.000000	0.000000
2083.360154	0.062678	0.561552	0.247957	83.886795	-100.647552	-91.991333	4.935505	0.000000	0.800495	0.000000	0.000000	0.000000	0.889408	0.009931	-0.130682	0.000000	0.000000	4.000000	31.000000	0.000000
2083.363487	0.065609	0.561530	0.247535	83.820038	-100.373177	-91.336357	4.944304	0.000000	0.744215	0.000000	0.000000	0.000000	0.879252	-0.006805	-0.126352	0.000000	0.000000	4.000000	31.000000	0.000000
2083.366820	0.065609	0.561530	0.247535	83.820038	-100.373177	-91.336357	4.944304	0.000000	0.744215	0.000000	0.000000	0.000000	0.879252	-0.006805	-0.126352	0.000000	0.000000	4.000000	31.000000	0.000000
2083.370154	0.065609	0.561530	0.247535	83.820038	-100.373177	-91.336357	4.944304	0.000000	0.744215	0.000000	0.000000	0.000000	0.879252	-0.006805	-0.126352	0.000000	0.000000	4.000000	31.000000	0.000000
2083.373487	0.068574	0.561434	0.247141	83.786499	-100.251968	-91.186623	4.952430	0.000000	0.688069	0.000000	0.000000	0.000000	0.889779	-0.028630	-0.118407	0.000000	0.000000	4.000000	31.000000	0.000000
2083.376820	0.068574	0.561434	0.247141	83.786499	-100.251968	-91.186623	4.952430	0.000000	0.688069	0.000000	0.000000	0.000000	0.889779	-0.028630	-0.118407	0.000000	0.000000	4.000000	31.000000	0.000000
2083.380154	0.068574	0.561434	0.247141	83.786499	-100.251968	-91.186623	4.952430	0.000000	0.688069	0.000000	0.000000	0.000000	0.889779	-0.028630	-0.118407	0.000000	0.000000	4.000000	31.000000	0.000000
2083.383487	0.071643	0.561266	0.246765	83.775177	-100.439445	-91.608261	4.960062	0.000000	0.630704	0.000000	0.000000	0.000000	0.920482	-0.050465	-0.112634	0.000000	0.000000	4.000000	31.000000	0.000000
2083.386820	0.071643	0.561266	0.246765	83.775177	-100.439445	-91.608261	4.960062	0.000000	0.630704	0.000000	0.000000	0.000000	0.920482	-0.050465	-0.112634	0.000000	0.000000	4.000000	31.000000	0.000000
2083.390154	0.071643	0.561266	0.246765	83.775177	-100.439445	-91.608261	4.960062	0.000000	0.630704	0.000000	0.000000	0.000000	0.920482	-0.050465	-0.112634	0.000000	0.000000	4.000000	31.000000	0.000000
2083.393487	0.074707	0.561016	0.246357	83.743828	-101.136925	-92.487595	4.967309	0.000000	0.570823	0.000000	0.000000	0.000000	0.919273	-0.075022	-0.122465	0.000000	0.000000	4.000000	31.000000	0.000000
2083.396820	0.074707	0.561016	0.246357	83.743828	-101.136925	-92.487595	4.967309	0.000000	0.570823	0.000000	0.000000	0.000000	0.919273	-0.075022	-0.122465	0.000000	0.000000	4.000000	31.000000	0.000000
2083.400154	0.074707	0.561016	0.246357	83.743828	-101.136925	-92.487595	4.967309	0.000000	0.570823	0.000000	0.000000	0.000000	0.919273	-0.075022	-0.122465	0.000000	0.000000	4.000000	31.000000	0.000000
2083.403487	0.077903	0.560727	0.245926	83.703316	-102.297295	-93.717178	4.973855	0.000000	0.510656	0.000000	0.000000	0.000000	0.958850	-0.086564	-0.129249	0.000000	0.000000	4.000000	31.000000	0.000000
2083.406820	0.077903	0.560727	0.245926	83.703316	-102.297295	-93.717178	4.973855	0.000000	0.510656	0.000000	0.000000	0.000000	0.958850	-0.086564	-0.129249	0.000000	0.000000	4.000000	31.000000	0.000000
2083.410154	0.077903	0.560727	0.245926	83.703316	-102.297295	-93.717178	4.973855	0.000000	0.510656	0.000000	0.000000	0.000000	0.958850	-0.086564	-0.129249	0.000000	0.000000	4.000000	31.000000	0.000000
2083.413487	0.081157	0.560391	0.245417	83.691528	-103.788551	-94.901756	4.979939	0.000000	0.447455	0.000000	0.000000	0.000000	0.976218	-0.100855	-0.152657	0.000000	0.000000	4.000000	31.000000	0.000000
2083.416820	0.081157	0.560391	0.245417	83.691528	-103.788551	-94.901756	4.979939	0.000000	0.447455	0.000000	0.000000	0.000000	0.976218	-0.100855	-0.152657	0.000000	0.000000	4.000000	31.000000	0.000000
2083.420154	0.081157	0.560391	0.245417	83.691528	-103.788551	-94.901756	4.979939	0.000000	0.447455	0.000000	0.000000	0.000000	0.976218	-0.100855	-0.152657	0.000000	0.000000	4.000000	31.000000	0.000000
2083.423487	0.084405	0.560012	0.244868	83.709541	-105.207222	-95.608864	4.985328	0.000000	0.382766	0.000000	0.000000	0.000000	0.974392	-0.113749	-0.164753	0.000000	0.000000	4.000000	31.000000	0.000000
2083.426820	0.084405	0.560012	0.244868	83.709541	-105.207222	-95.608864	4.985328	0.000000	0.382766	0.000000	0.000000	0.000000	0.974392	-0.113749	-0.164753	0.000000	0.000000	4.000000	31.000000	0.000000
2083.430154	0.084405	0.560012	0.244868	83.709541	-105.207222	-95.608864	4.985328	0.000000	0.382766	0.000000	0.000000	0.000000	0.974392	-0.113749	-0.164753	0.000000	0.000000	4.000000	31.000000	0.000000
2083.433487	0.087776	0.559684	0.244233	83.756340	-106.212799	-96.211372	4.989891	0.000000	0.317789	0.000000	0.000000	0.000000	1.011295	-0.098352	-0.190625	0.000000	0.000000	4.000000	31.000000	0.000000
2083.436820	0.087776	0.559684	0.244233	83.756340	-106.212799	-96.211372	4.989891	0.000000	0.317789	0.000000	0.000000	0.000000	1.011295	-0.098352	-0.190625	0.000000	0.000000	4.000000	31.000000	0.000000
2083.440154	0.087776	0.559684	0.244233	83.756340	-106.212799	-96.211372	4.989891	0.000000	0.317789	0.000000	0.000000	0.000000	1.011295	-0.098352	-0.190625	0.000000	0.000000	4.000000	31.000000	0.000000
2083.443487	0.091108	0.559335	0.243573	83.855347	-106.991882	-96.683815	4.993749	0.000000	0.249937	0.000000	0.000000	0.000000	0.999563	-0.104740	-0.198038	0.000000	0.000000	4.000000	31.000000	0.000000
2083.446820	0.091108	0.559335	0.243573	83.855347	-106.991882	-96.683815	4.993749	0.000000	0.249937	0.000000	0.000000	0.000000	0.999563	-0.104740	-0.198038	0.000000	0.000000	4.000000	31.000000	0.000000
2083.450154	0.091108	0.559335	0.243573	83.855347	-106.991882	-96.683815	4.993749	0.000000	0.249937	0.000000	0.000000	0.000000	0.999563	-0.104740	-0.198038	0.000000	0.000000	4.000000	31.000000	0.000000
2083.453487	0.094433	0.559003	0.242878	84.004715	-108.036911	-96.909569	4.996671	0.000000	0.182410	0.000000	0.000000	0.000000	0.997524	-0.099563	-0.208307	0.000000	0.000000	4.000000	31.000000	0.000000
2083.456820	0.094433	0.559003	0.242878	84.004715	-108.036911	-96.909569	4.996671	0.000000	0.182410	0.000000	0.000000	0.000000	0.997524	-0.099563	-0.208307	0.000000	0.000000	4.000000	31.000000	0.000000
2083.460154	0.094433	0.559003	0.242878	84.004715	-108.036911	-96.909569	4.996671	0.000000	0.182410	0.000000	0.000000	0.000000	0.997524	-0.099563	-0.208307	0.000000	0.000000	4.000000	31.000000	0.000000
2083.463487	0.097857	0.558676	0.242185	84.219749	-109.498482	-97.665604	4.998687	0.000000	0.114572	0.000000	0.000000	0.000000	1.027304	-0.098163	-0.208129	0.000000	0.000000	4.000000	31.000000	0.000000
2083.466820	0.097857	0.558676	0.242185	84.219749	-109.498482	-97.665604	4.998687	0.000000	0.114572	0.000000	0.000000	0.000000	1.027304	-0.098163	-0.208129	0.000000	0.000000	4.000000	31.000000	0.000000
2083.470154	0.097857	0.558676	0.242185	84.219749	-109.498482	-97.665604	4.998687	0.000000	0.114572	0.000000	0.000000	0.000000	1.027304	-0.098163	-0.208129	0.000000	0.000000	4.000000	31.000000	0.000000
2083.473487	0.101317	0.558336	0.241518	84.495125	-111.471535	-99.343155	4.999804	0.000000	0.044232	0.000000	0.000000	0.000000	1.037997	-0.101892	-0.200078	0.000000	0.000000	4.000000	31.000000	0.000000
2083.476820	0.101317	0.558336	0.241518	84.495125	-111.471535	-99.343155	4.999804	0.000000	0.044232	0.000000	0.000000	0.000000	1.037997	-0.101892	-0.200078	0.000000	0.000000	4.000000	31.000000	0.000000
2083.480154	0.101317	0.558336	0.241518	84.495125	-111.471535	-99.343155	4.999804	0.000000	0.044232	0.000000	0.000000	0.000000	1.037997	-0.101892	-0.200078	0.000000	0.000000	4.000000	31.000000	0.000000
2083.483487	0.104747	0.557984	0.240887	84.802162	-113.978867	-101.628563	4.999926	0.000000	-0.027274	0.000000	0.000000	0.000000	1.028968	-0.105656	-0.189206	0.000000	0.000000	4.000000	31.000000	0.000000
2083.486820	0.104747	0.557984	0.240887	84.802162	-113.978867	-101.628563	4.999926	0.000000	-0.027274	0.000000	0.000000	0.000000	1.028968	-0.105656	-0.189206	0.000000	0.000000	4.000000	31.000000	0.000000
2083.490154	0.104747	0.557984	0.240887	84.802162	-113.978867	-101.628563	4.999926	0.000000	-0.027274	0.000000	0.000000	0.000000	1.028968	-0.105656	-0.189206	0.000000	0.000000	4.000000	31.000000	0.000000
2083.493487	0.108212	0.557598	0.240270	85.078926	-116.561867	-104.198067	4.999029	0.000000	-0.098520	0.000000	0.000000	0.000000	1.039436	-0.115864	-0.185059	0.000000	0.000000	4.000000	31.000000	0.000000
2083.496820	0.108212	0.557598	0.240270	85.078926	-116.561867	-104.198067	4.999029	0.000000	-0.098520	0.000000	0.000000	0.000000	1.039436	-0.115864	-0.185059	0.000000	0.000000	4.000000	31.000000	0.000000
2083.500154	0.108212	0.557598	0.240270	85.078926	-116.561867	-104.198067	4.999029	0.000000	-0.098520	0.000000	0.000000	0.000000	1.039436	-0.115864	-0.185059	0.000000	0.000000	4.000000	31.000000	0.000000
2083.503487	0.111612	0.557216	0.239677	85.284409	-118.916473	-106.590347	4.997082	0.000000	-0.170794	0.000000	0.000000	0.000000	1.019987	-0.114506	-0.177932	0.000000	0.000000	4.000000	31.000000	0.000000
2083.506820	0.111612	0.557216	0.239677	85.284409	-118.916473	-106.590347	4.997082	0.000000	-0.170794	0.000000	0.000000	0.000000	1.019987	-0.114506	-0.177932	0.000000	0.000000	4.000000	31.000000	0.000000
2083.510154	0.111612	0.557216	0.239677	85.284409	-118.916473	-106.590347	4.997082	0.000000	-0.170794	0.000000	0.000000	0.000000	1.019987	-0.114506	-0.177932	0.000000	0.000000	4.000000	31.000000	0.000000
2083.513487	0.114949	0.556800	0.239114	85.407394	-120.620720	-107.967194	4.994143	0.000000	-0.241961	0.000000	0.000000	0.000000	1.000960	-0.124725	-0.168918	0.000000	0.000000	4.000000	31.000000	0.000000
2083.516820	0.114949	0.556800	0.239114	85.407394	-120.620720	-107.967194	4.994143	0.000000	-0.241961	0.000000	0.000000	0.000000	1.000960	-0.124725	-0.168918	0.000000	0.000000	4.000000	31.000000	0.000000
2083.520154	0.114949	0.556800	0.239114	85.407394	-120.620720	-107.967194	4.994143	0.000000	-0.241961	0.000000	0.000000	0.000000	1.000960	-0.124725	-0.168918	0.000000	0.000000	4.000000	31.000000	0.000000
2083.523487	0.118219	0.556368	0.238564	85.437050	-121.376274	-107.079231	4.990257	0.000000	-0.311975	0.000000	0.000000	0.000000	0.981194	-0.129861	-0.165035	0.000000	0.000000	4.000000	31.000000	0.000000
2083.526820	0.118219	0.556368	0.238564	85.437050	-121.376274	-107.079231	4.990257	0.000000	-0.311975	0.000000	0.000000	0.000000	0.981194	-0.129861	-0.165035	0.000000	0.000000	4.000000	31.000000	0.000000
2083.530154	0.118219	0.556368	0.238564	85.437050	-121.376274	-107.079231	4.990257	0.000000	-0.311975	0.000000	0.000000	0.000000	0.981194	-0.129861	-0.165035	0.000000	0.000000	4.000000	31.000000	0.000000
2083.533487	0.121449	0.555930	0.237973	85.397720	-121.398895	-105.064079	4.985482	0.000000	-0.380745	0.000000	0.000000	0.000000	0.968890	-0.131146	-0.177153	0.000000	0.000000	4.000000	31.000000	0.000000
2083.536820	0.121449	0.555930	0.237973	85.397720	-121.398895	-105.064079	4.985482	0.000000	-0.380745	0.000000	0.000000	0.000000	0.968890	-0.131146	-0.177153	0.000000	0.000000	4.000000	31.000000	0.000000
2083.540154	0.121449	0.555930	0.237973	85.397720	-121.398895	-105.064079	4.985482	0.000000	-0.380745	0.000000	0.000000	0.000000	0.968890	-0.131146	-0.177153	0.000000	0.000000	4.000000	31.000000	0.000000
2083.543487	0.124776	0.555553	0.237357	85.377419	-121.489998	-103.878403	4.979814	0.000000	-0.448839	0.000000	0.000000	0.000000	0.998065	-0.113127	-0.184870	0.000000	0.000000	4.000000	31.000000	0.000000
2083.546820	0.124776	0.555553	0.237357	85.377419	-121.489998	-103.878403	4.979814	0.000000	-0.448839	0.000000	0.000000	0.000000	0.998065	-0.113127	-0.184870	0.000000	0.000000	4.000000	31.000000	0.000000
2083.550154	0.124776	0.555553	0.237357	85.377419	-121.489998	-103.878403	4.979814	0.000000	-0.448839	0.000000	0.000000	0.000000	0.998065	-0.113127	-0.184870	0.000000	0.000000	4.000000	31.000000	0.000000
2083.553487	0.127933	0.555116	0.236748	85.354973	-121.576317	-103.837852	4.972981	0.000000	-0.519090	0.000000	0.000000	0.000000	0.947298	-0.131095	-0.182797	0.000000	0.000000	4.000000	31.000000	0.000000
2083.556820	0.127933	0.555116	0.236748	85.354973	-121.576317	-103.837852	4.972981	0.000000	-0.519090	0.000000	0.000000	0.000000	0.947298	-0.131095	-0.182797	0.000000	0.000000	4.000000	31.000000	0.000000
2083.560154	0.127933	0.555116	0.236748	85.354973	-121.576317	-103.837852	4.972981	0.000000	-0.519090	0.000000	0.000000	0.000000	0.947298	-0.131095	-0.182797	0.000000	0.000000	4.000000	31.000000	0.000000
2083.563487	0.131034	0.554688	0.236197	85.360123	-121.642036	-103.982292	4.965556	0.000000	-0.585877	0.000000	0.000000	0.000000	0.930102	-0.128510	-0.165166	0.000000	0.000000	4.000000	31.000000	0.000000
2083.566820	0.131034	0.554688	0.236197	85.360123	-121.642036	-103.982292	4.965556	0.000000	-0.585877	0.000000	0.000000	0.000000	0.930102	-0.128510	-0.165166	0.000000	0.000000	4.000000	31.000000	0.000000
2083.570154	0.131034	0.554688	0.236197	85.360123	-121.642036	-103.982292	4.965556	0.000000	-0.585877	0.000000	0.000000	0.000000	0.930102	-0.128510	-0.165166	0.000000	0.000000	4.000000	31.000000	0.000000
2083.573487	0.134042	0.554247	0.235700	85.457184	-121.597733	-103.533142	4.957393	0.000000	-0.651349	0.000000	0.000000	0.000000	0.902583	-0.132363	-0.149181	0.000000	0.000000	4.000000	31.000000	0.000000
2083.576820	0.134042	0.554247	0.235700	85.457184	-121.597733	-103.533142	4.957393	0.000000	-0.651349	0.000000	0.000000	0.000000	0.902583	-0.132363	-0.149181	0.000000	0.000000	4.000000	31.000000	0.000000
2083.580154	0.134042	0.554247	0.235700	85.457184	-121.597733	-103.533142	4.957393	0.000000	-0.651349	0.000000	0.000000	0.000000	0.902583	-0.132363	-0.149181	0.000000	0.000000	4.000000	31.000000	0.000000
2083.583487	0.136900	0.553797	0.235300	85.629150	-121.451805	-102.948853	4.948651	0.000000	-0.714739	0.000000	0.000000	0.000000	0.857375	-0.134990	-0.119825	0.000000	0.000000	4.000000	31.000000	0.000000
2083.586820	0.136900	0.553797	0.235300	85.629150	-121.451805	-102.948853	4.948651	0.000000	-0.714739	0.000000	0.000000	0.000000	0.857375	-0.134990	-0.119825	0.000000	0.000000	4.000000	31.000000	0.000000
2083.590154	0.136900	0.553797	0.235300	85.629150	-121.451805	-102.948853	4.948651	0.000000	-0.714739	0.000000	0.000000	0.000000	0.857375	-0.134990	-0.119825	0.000000	0.000000	4.000000	31.000000	0.000000
2083.593487	0.139674	0.553338	0.234987	85.842438	-121.054802	-102.391937	4.939629	0.000000	-0.774643	0.000000	0.000000	0.000000	0.832235	-0.137662	-0.093903	0.000000	0.000000	4.000000	31.000000	0.000000
2083.596820	0.139674	0.553338	0.234987	85.842438	-121.054802	-102.391937	4.939629	0.000000	-0.774643	0.000000	0.000000	0.000000	0.832235	-0.137662	-0.093903	0.000000	0.000000	4.000000	31.000000	0.000000
2083.600154	0.139674	0.553338	0.234987	85.842438	-121.054802	-102.391937	4.939629	0.000000	-0.774643	0.000000	0.000000	0.000000	0.832235	-0.137662	-0.093903	0.000000	0.000000	4.000000	31.000000	0.000000
2083.603487	0.142255	0.552862	0.234721	86.062096	-120.195335	-101.559464	4.930224	0.000000	-0.832401	0.000000	0.000000	0.000000	0.774087	-0.142889	-0.079860	0.000000	0.000000	4.000000	31.000000	0.000000
2083.606820	0.142255	0.552862	0.234721	86.062096	-120.195335	-101.559464	4.930224	0.000000	-0.832401	0.000000	0.000000	0.000000	0.774087	-0.142889	-0.079860	0.000000	0.000000	4.000000	31.000000	0.000000
2083.610154	0.142255	0.552862	0.234721	86.062096	-120.195335	-101.559464	4.930224	0.000000	-0.832401	0.000000	0.000000	0.000000	0.774087	-0.142889	-0.079860	0.000000	0.000000	4.000000	31.000000	0.000000
2083.613487	0.144671	0.552385	0.234479	86.256134	-119.316574	-100.535019	4.920898	0.000000	-0.885864	0.000000	0.000000	0.000000	0.724792	-0.143004	-0.072553	0.000000	0.000000	4.000000	31.000000	0.000000
2083.616820	0.144671	0.552385	0.234479	86.256134	-119.316574	-100.535019	4.920898	0.000000	-0.885864	0.000000	0.000000	0.000000	0.724792	-0.143004	-0.072553	0.000000	0.000000	4.000000	31.000000	0.000000
2083.620154	0.144671	0.552385	0.234479	86.256134	-119.316574	-100.535019	4.920898	0.000000	-0.885864	0.000000	0.000000	0.000000	0.724792	-0.143004	-0.072553	0.000000	0.000000	4.000000	31.000000	0.000000
2083.623487	0.146952	0.551925	0.234239	86.414001	-118.513199	-99.678558	4.911662	0.000000	-0.935721	0.000000	0.000000	0.000000	0.684253	-0.137922	-0.072133	0.000000	0.000000	4.000000	31.000000	0.000000
2083.626820	0.146952	0.551925	0.234239	86.414001	-118.513199	-99.678558	4.911662	0.000000	-0.935721	0.000000	0.000000	0.000000	0.684253	-0.137922	-0.072133	0.000000	0.000000	4.000000	31.000000	0.000000
2083.630154	0.146952	0.551925	0.234239	86.414001	-118.513199	-99.678558	4.911662	0.000000	-0.935721	0.000000	0.000000	0.000000	0.684253	-0.137922	-0.072133	0.000000	0.000000	4.000000	31.000000	0.000000
2083.633487	0.149091	0.551478	0.233971	86.540283	-117.890503	-99.150764	4.902485	0.000000	-0.982668	0.000000	0.000000	0.000000	0.641743	-0.134072	-0.080379	0.000000	0.000000	4.000000	31.000000	0.000000
2083.636820	0.149091	0.551478	0.233971	86.540283	-117.890503	-99.150764	4.902485	0.000000	-0.982668	0.000000	0.000000	0.000000	0.641743	-0.134072	-0.080379	0.000000	0.000000	4.000000	31.000000	0.000000
2083.640154	0.149091	0.551478	0.233971	86.540283	-117.890503	-99.150764	4.902485	0.000000	-0.982668	0.000000	0.000000	0.000000	0.641743	-0.134072	-0.080379	0.000000	0.000000	4.000000	31.000000	0.000000
2083.643487	0.151013	0.551019	0.233648	86.652740	-118.192024	-99.214325	4.893449	0.000000	-1.026720	0.000000	0.000000	0.000000	0.576651	-0.137840	-0.096777	0.000000	0.000000	4.000000	31.000000	0.000000
2083.646820	0.151013	0.551019	0.233648	86.652740	-118.192024	-99.214325	4.893449	0.000000	-1.026720	0.000000	0.000000	0.000000	0.576651	-0.137840	-0.096777	0.000000	0.000000	4.000000	31.000000	0.000000
2083.650154	0.151013	0.551019	0.233648	86.652740	-118.192024	-99.214325	4.893449	0.000000	-1.026720	0.000000	0.000000	0.000000	0.576651	-0.137840	-0.096777	0.000000	0.000000	4.000000	31.000000	0.000000
2083.653487	0.152795	0.550594	0.233314	86.796799	-119.781975	-100.104591	4.884926	0.000000	-1.066534	0.000000	0.000000	0.000000	0.534758	-0.127488	-0.100336	0.000000	0.000000	4.000000	31.000000	0.000000
2083.656820	0.152795	0.550594	0.233314	86.796799	-119.781975	-100.104591	4.884926	0.000000	-1.066534	0.000000	0.000000	0.000000	0.534758	-0.127488	-0.100336	0.000000	0.000000	4.000000	31.000000	0.000000
2083.660154	0.152795	0.550594	0.233314	86.796799	-119.781975	-100.104591	4.884926	0.000000	-1.066534	0.000000	0.000000	0.000000	0.534758	-0.127488	-0.100336	0.000000	0.000000	4.000000	31.000000	0.000000
2083.663487	0.154370	0.550182	0.232971	86.975861	-122.379776	-102.053322	4.876704	0.000000	-1.103523	0.000000	0.000000	0.000000	0.472350	-0.123535	-0.102936	0.000000	0.000000	4.000000	31.000000	0.000000
2083.666820	0.154370	0.550182	0.232971	86.975861	-122.379776	-102.053322	4.876704	0.000000	-1.103523	0.000000	0.000000	0.000000	0.472350	-0.123535	-0.102936	0.000000	0.000000	4.000000	31.000000	0.000000
2083.670154	0.154370	0.550182	0.232971	86.975861	-122.379776	-102.053322	4.876704	0.000000	-1.103523	0.000000	0.000000	0.000000	0.472350	-0.123535	-0.102936	0.000000	0.000000	4.000000	31.000000	0.000000
2083.673487	0.155815	0.549792	0.232666	87.197739	-125.740723	-105.327347	4.869160	0.000000	-1.136346	0.000000	0.000000	0.000000	0.433657	-0.117125	-0.091413	0.000000	0.000000	4.000000	31.000000	0.000000
2083.676820	0.155815	0.549792	0.232666	87.197739	-125.740723	-105.327347	4.869160	0.000000	-1.136346	0.000000	0.000000	0.000000	0.433657	-0.117125	-0.091413	0.000000	0.000000	4.000000	31.000000	0.000000
2083.680154	0.155815	0.549792	0.232666	87.197739	-125.740723	-105.327347	4.869160	0.000000	-1.136346	0.000000	0.000000	0.000000	0.433657	-0.117125	-0.091413	0.000000	0.000000	4.000000	31.000000	0.000000
2083.683487	0.157057	0.549397	0.232373	87.488297	-129.754959	-109.257286	4.862053	0.000000	-1.166381	0.000000	0.000000	0.000000	0.372480	-0.118343	-0.088022	0.000000	0.000000	4.000000	31.000000	0.000000
2083.686820	0.157057	0.549397	0.232373	87.488297	-129.754959	-109.257286	4.862053	0.000000	-1.166381	0.000000	0.000000	0.000000	0.372480	-0.118343	-0.088022	0.000000	0.000000	4.000000	31.000000	0.000000
2083.690154	0.157057	0.549397	0.232373	87.488297	-129.754959	-109.257286	4.862053	0.000000	-1.166381	0.000000	0.000000	0.000000	0.372480	-0.118343	-0.088022	0.000000	0.000000	4.000000	31.000000	0.000000
2083.693487	0.158079	0.549028	0.232172	87.821655	-134.774887	-114.158333	4.855764	0.000000	-1.192288	0.000000	0.000000	0.000000	0.306538	-0.110728	-0.060129	0.000000	0.000000	4.000000	31.000000	0.000000
2083.696820	0.158079	0.549028	0.232172	87.821655	-134.774887	-114.158333	4.855764	0.000000	-1.192288	0.000000	0.000000	0.000000	0.306538	-0.110728	-0.060129	0.000000	0.000000	4.000000	31.000000	0.000000
2083.700154	0.158079	0.549028	0.232172	87.821655	-134.774887	-114.158333	4.855764	0.000000	-1.192288	0.000000	0.000000	0.000000	0.306538	-0.110728	-0.060129	0.000000	0.000000	4.000000	31.000000	0.000000
2083.703487	0.158079	0.549028	0.232172	88.152206	-141.090836	-120.342979	4.850537	0.000000	-1.213380	0.000000	0.000000	0.000000	0.306538	-0.110728	-0.060129	0.000000	0.000000	4.000000	31.000000	0.000000
2083.706820	0.158980	0.548646	0.232048	88.152206	-141.090836	-120.342979	4.850537	0.000000	-1.213380	0.000000	0.000000	0.000000	0.270494	-0.114722	-0.037255	0.000000	0.000000	4.000000	31.000000	0.000000
2083.710154	0.158980	0.548646	0.232048	88.152206	-141.090836	-120.342979	4.850537	0.000000	-1.213380	0.000000	0.000000	0.000000	0.270494	-0.114722	-0.037255	0.000000	0.000000	4.000000	31.000000	0.000000
2083.713487	0.159686	0.548263	0.231968	88.444931	-148.708054	-127.825882	4.850537	0.000000	-1.213380	0.000000	0.000000	0.000000	0.211577	-0.114729	-0.024014	0.000000	0.000000	4.000000	31.000000	0.000000
2083.716820	0.159686	0.548263	0.231968	88.444931	-148.708054	-127.825882	4.850537	0.000000	-1.213380	0.000000	0.000000	0.000000	0.211577	-0.114729	-0.024014	0.000000	0.000000	4.000000	31.000000	0.000000
2083.720154	0.159686	0.548263	0.231968	88.444931	-148.708054	-127.825882	4.850537	0.000000	-1.213380	0.000000	0.000000	0.000000	0.211577	-0.114729	-0.024014	0.000000	0.000000	4.000000	31.000000	0.000000
2083.723487	0.159686	0.548263	0.231968	88.678543	-157.442276	-136.445786	4.842279	0.000000	-1.245925	0.000000	0.000000	0.000000	0.211577	-0.114729	-0.024014	0.000000	0.000000	4.000000	31.000000	0.000000
2083.726820	0.160202	0.547885	0.231963	88.678543	-157.442276	-136.445786	4.842279	0.000000	-1.245925	0.000000	0.000000	0.000000	0.154783	-0.113582	-0.001537	0.000000	0.000000	4.000000	31.000000	0.000000
2083.730154	0.160202	0.547885	0.231963	88.678543	-157.442276	-136.445786	4.842279	0.000000	-1.245925	0.000000	0.000000	0.000000	0.154783	-0.113582	-0.001537	0.000000	0.000000	4.000000	31.000000	0.000000
2083.733487	0.160558	0.547489	0.232013	88.840050	-166.832275	-145.734924	4.842279	0.000000	-1.245925	0.000000	0.000000	0.000000	0.106949	-0.118798	0.014970	0.000000	0.000000	4.000000	31.000000	0.000000
2083.736820	0.160558	0.547489	0.232013	88.840050	-166.832275	-145.734924	4.842279	0.000000	-1.245925	0.000000	0.000000	0.000000	0.106949	-0.118798	0.014970	0.000000	0.000000	4.000000	31.000000	0.000000
2083.740154	0.160558	0.547489	0.232013	88.840050	-166.832275	-145.734924	4.842279	0.000000	-1.245925	0.000000	0.000000	0.000000	0.106949	-0.118798	0.014970	0.000000	0.000000	4.000000	31.000000	0.000000
2083.743487	0.160558	0.547489	0.232013	88.918091	-175.736099	-154.552322	4.837918	0.000000	-1.262754	0.000000	0.000000	0.000000	0.106949	-0.118798	0.014970	0.000000	0.000000	4.000000	31.000000	0.000000
2083.746820	0.160701	0.547063	0.232035	88.918091	-175.736099	-154.552322	4.837918	0.000000	-1.262754	0.000000	0.000000	0.000000	0.042948	-0.127564	0.006668	0.000000	0.000000	4.000000	31.000000	0.000000
2083.750154	0.160701	0.547063	0.232035	88.918091	-175.736099	-154.552322	4.837918	0.000000	-1.262754	0.000000	0.000000	0.000000	0.042948	-0.127564	0.006668	0.000000	0.000000	4.000000	31.000000	0.000000
2083.753487	0.160701	0.547063	0.232035	88.912140	176.007339	-162.717010	4.837918	0.000000	-1.262754	0.000000	0.000000	0.000000	0.042948	-0.127564	0.006668	0.000000	0.000000	4.000000	31.000000	0.000000
2083.756820	0.160701	0.547063	0.232035	88.912140	176.007339	-162.717010	4.837918	0.000000	-1.262754	0.000000	0.000000	0.000000	0.042948	-0.127564	0.006668	0.000000	0.000000	4.000000	31.000000	0.000000
2083.760154	0.160696	0.546609	0.232014	88.912140	176.007339	-162.717010	4.837918	0.000000	-1.262754	0.000000	0.000000	0.000000	-0.001445	-0.136338	-0.006195	0.000000	0.000000	4.000000	31.000000	0.000000
2083.763487	0.160507	0.546143	0.231941	88.823639	169.036560	-169.580963	4.837218	0.000000	-1.265435	0.000000	0.000000	0.000000	-0.056874	-0.139812	-0.022036	0.000000	0.000000	4.000000	31.000000	0.000000
2083.766820	0.160507	0.546143	0.231941	88.823639	169.036560	-169.580963	4.837218	0.000000	-1.265435	0.000000	0.000000	0.000000	-0.056874	-0.139812	-0.022036	0.000000	0.000000	4.000000	31.000000	0.000000
2083.770154	0.160507	0.546143	0.231941	88.823639	169.036560	-169.580963	4.837218	0.000000	-1.265435	0.000000	0.000000	0.000000	-0.056874	-0.139812	-0.022036	0.000000	0.000000	4.000000	31.000000	0.000000
2083.773487	0.160507	0.546143	0.231941	88.685226	163.083710	-175.402664	4.838084	0.000000	-1.262120	0.000000	0.000000	0.000000	-0.056874	-0.139812	-0.022036	0.000000	0.000000	4.000000	31.000000	0.000000
2083.776820	0.160130	0.545644	0.231802	88.685226	163.083710	-175.402664	4.838084	0.000000	-1.262120	0.000000	0.000000	0.000000	-0.113162	-0.149650	-0.041791	0.000000	0.000000	4.000000	31.000000	0.000000
2083.780154	0.160130	0.545644	0.231802	88.685226	163.083710	-175.402664	4.838084	0.000000	-1.262120	0.000000	0.000000	0.000000	-0.113162	-0.149650	-0.041791	0.000000	0.000000	4.000000	31.000000	0.000000
2083.783487	0.159590	0.545148	0.231553	88.520111	158.040466	179.707443	4.838084	0.000000	-1.262120	0.000000	0.000000	0.000000	-0.162020	-0.148975	-0.074471	0.000000	0.000000	4.000000	31.000000	0.000000
2083.786820	0.159590	0.545148	0.231553	88.520111	158.040466	179.707443	4.838084	0.000000	-1.262120	0.000000	0.000000	0.000000	-0.162020	-0.148975	-0.074471	0.000000	0.000000	4.000000	31.000000	0.000000
2083.790154	0.159590	0.545148	0.231553	88.520111	158.040466	179.707443	4.838084	0.000000	-1.262120	0.000000	0.000000	0.000000	-0.162020	-0.148975	-0.074471	0.000000	0.000000	4.000000	31.000000	0.000000
2083.793487	0.159590	0.545148	0.231553	88.334106	153.991837	175.838913	4.842226	0.000000	-1.246133	0.000000	0.000000	0.000000	-0.162020	-0.148975	-0.074471	0.000000	0.000000	4.000000	31.000000	0.000000
2083.796820	0.158828	0.544696	0.231236	88.334106	153.991837	175.838913	4.842226	0.000000	-1.246133	0.000000	0.000000	0.000000	-0.228604	-0.135521	-0.095146	0.000000	0.000000	4.000000	31.000000	0.000000
2083.800154	0.158828	0.544696	0.231236	88.334106	153.991837	175.838913	4.842226	0.000000	-1.246133	0.000000	0.000000	0.000000	-0.228604	-0.135521	-0.095146	0.000000	0.000000	4.000000	31.000000	0.000000
2083.803487	0.157922	0.544237	0.230887	88.162720	151.231750	173.252243	4.842226	0.000000	-1.246133	0.000000	0.000000	0.000000	-0.271824	-0.137675	-0.104877	0.000000	0.000000	4.000000	31.000000	0.000000
2083.806820	0.157922	0.544237	0.230887	88.162720	151.231750	173.252243	4.842226	0.000000	-1.246133	0.000000	0.000000	0.000000	-0.271824	-0.137675	-0.104877	0.000000	0.000000	4.000000	31.000000	0.000000
2083.810154	0.157922	0.544237	0.230887	88.162720	151.231750	173.252243	4.842226	0.000000	-1.246133	0.000000	0.000000	0.000000	-0.271824	-0.137675	-0.104877	0.000000	0.000000	4.000000	31.000000	0.000000
2083.813487	0.156812	0.543813	0.230545	88.068726	149.046539	171.214584	4.849723	0.000000	-1.216628	0.000000	0.000000	0.000000	-0.332753	-0.127118	-0.102629	0.000000	0.000000	4.000000	31.000000	0.000000
2083.816820	0.156812	0.543813	0.230545	88.068726	149.046539	171.214584	4.849723	0.000000	-1.216628	0.000000	0.000000	0.000000	-0.332753	-0.127118	-0.102629	0.000000	0.000000	4.000000	31.000000	0.000000
2083.820154	0.156812	0.543813	0.230545	88.068726	149.046539	171.214584	4.849723	0.000000	-1.216628	0.000000	0.000000	0.000000	-0.332753	-0.127118	-0.102629	0.000000	0.000000	4.000000	31.000000	0.000000
2083.823487	0.155537	0.543407	0.230219	88.074707	146.683548	168.980927	4.854767	0.000000	-1.196344	0.000000	0.000000	0.000000	-0.382569	-0.121764	-0.097663	0.000000	0.000000	4.000000	31.000000	0.000000
2083.826820	0.155537	0.543407	0.230219	88.074707	146.683548	168.980927	4.854767	0.000000	-1.196344	0.000000	0.000000	0.000000	-0.382569	-0.121764	-0.097663	0.000000	0.000000	4.000000	31.000000	0.000000
2083.830154	0.155537	0.543407	0.230219	88.074707	146.683548	168.980927	4.854767	0.000000	-1.196344	0.000000	0.000000	0.000000	-0.382569	-0.121764	-0.097663	0.000000	0.000000	4.000000	31.000000	0.000000
2083.833487	0.154134	0.542963	0.229924	88.147018	144.250320	166.658508	4.860570	0.000000	-1.172544	0.000000	0.000000	0.000000	-0.421030	-0.133146	-0.088526	0.000000	0.000000	4.000000	31.000000	0.000000
2083.836820	0.154134	0.542963	0.229924	88.147018	144.250320	166.658508	4.860570	0.000000	-1.172544	0.000000	0.000000	0.000000	-0.421030	-0.133146	-0.088526	0.000000	0.000000	4.000000	31.000000	0.000000
2083.840154	0.154134	0.542963	0.229924	88.147018	144.250320	166.658508	4.860570	0.000000	-1.172544	0.000000	0.000000	0.000000	-0.421030	-0.133146	-0.088526	0.000000	0.000000	4.000000	31.000000	0.000000
2083.843487	0.152562	0.542516	0.229631	88.218414	141.431259	163.962509	4.866925	0.000000	-1.145877	0.000000	0.000000	0.000000	-0.471555	-0.134145	-0.088027	0.000000	0.000000	4.000000	31.000000	0.000000
2083.846820	0.152562	0.542516	0.229631	88.218414	141.431259	163.962509	4.866925	0.000000	-1.145877	0.000000	0.000000	0.000000	-0.471555	-0.134145	-0.088027	0.000000	0.000000	4.000000	31.000000	0.000000
2083.850154	0.152562	0.542516	0.229631	88.218414	141.431259	163.962509	4.866925	0.000000	-1.145877	0.000000	0.000000	0.000000	-0.471555	-0.134145	-0.088027	0.000000	0.000000	4.000000	31.000000	0.000000
2083.853487	0.150883	0.542083	0.229306	88.253250	138.164734	160.848114	4.873947	0.000000	-1.115633	0.000000	0.000000	0.000000	-0.503577	-0.129912	-0.097492	0.000000	0.000000	4.000000	31.000000	0.000000
2083.856820	0.150883	0.542083	0.229306	88.253250	138.164734	160.848114	4.873947	0.000000	-1.115633	0.000000	0.000000	0.000000	-0.503577	-0.129912	-0.097492	0.000000	0.000000	4.000000	31.000000	0.000000
2083.860154	0.150883	0.542083	0.229306	88.253250	138.164734	160.848114	4.873947	0.000000	-1.115633	0.000000	0.000000	0.000000	-0.503577	-0.129912	-0.097492	0.000000	0.000000	4.000000	31.000000	0.000000
2083.863487	0.149066	0.541664	0.228955	88.222595	135.070389	157.944748	4.881267	0.000000	-1.083160	0.000000	0.000000	0.000000	-0.545243	-0.125705	-0.105110	0.000000	0.000000	4.000000	31.000000	0.000000
2083.866820	0.149066	0.541664	0.228955	88.222595	135.070389	157.944748	4.881267	0.000000	-1.083160	0.000000	0.000000	0.000000	-0.545243	-0.125705	-0.105110	0.000000	0.000000	4.000000	31.000000	0.000000
2083.870154	0.149066	0.541664	0.228955	88.222595	135.070389	157.944748	4.881267	0.000000	-1.083160	0.000000	0.000000	0.000000	-0.545243	-0.125705	-0.105110	0.000000	0.000000	4.000000	31.000000	0.000000
2083.873487	0.147142	0.541259	0.228571	88.127579	132.444763	155.543900	4.888995	0.000000	-1.047725	0.000000	0.000000	0.000000	-0.576974	-0.121471	-0.115222	0.000000	0.000000	4.000000	31.000000	0.000000
2083.876820	0.147142	0.541259	0.228571	88.127579	132.444763	155.543900	4.888995	0.000000	-1.047725	0.000000	0.000000	0.000000	-0.576974	-0.121471	-0.115222	0.000000	0.000000	4.000000	31.000000	0.000000
2083.880154	0.147142	0.541259	0.228571	88.127579	132.444763	155.543900	4.888995	0.000000	-1.047725	0.000000	0.000000	0.000000	-0.576974	-0.121471	-0.115222	0.000000	0.000000	4.000000	31.000000	0.000000
2083.883487	0.145106	0.540941	0.228112	88.009735	130.618744	153.958420	4.896931	0.000000	-1.009986	0.000000	0.000000	0.000000	-0.611091	-0.095456	-0.137612	0.000000	0.000000	4.000000	31.000000	0.000000
2083.886820	0.145106	0.540941	0.228112	88.009735	130.618744	153.958420	4.896931	0.000000	-1.009986	0.000000	0.000000	0.000000	-0.611091	-0.095456	-0.137612	0.000000	0.000000	4.000000	31.000000	0.000000
2083.890154	0.145106	0.540941	0.228112	88.009735	130.618744	153.958420	4.896931	0.000000	-1.009986	0.000000	0.000000	0.000000	-0.611091	-0.095456	-0.137612	0.000000	0.000000	4.000000	31.000000	0.000000
2083.893487	0.142967	0.540658	0.227631	87.886223	129.957504	153.537064	4.905029	0.000000	-0.969890	0.000000	0.000000	0.000000	-0.641605	-0.085021	-0.144462	0.000000	0.000000	4.000000	31.000000	0.000000
2083.896820	0.142967	0.540658	0.227631	87.886223	129.957504	153.537064	4.905029	0.000000	-0.969890	0.000000	0.000000	0.000000	-0.641605	-0.085021	-0.144462	0.000000	0.000000	4.000000	31.000000	0.000000
2083.900154	0.142967	0.540658	0.227631	87.886223	129.957504	153.537064	4.905029	0.000000	-0.969890	0.000000	0.000000	0.000000	-0.641605	-0.085021	-0.144462	0.000000	0.000000	4.000000	31.000000	0.000000
2083.903487	0.140791	0.540447	0.227108	87.813759	130.745819	154.520676	4.913239	0.000000	-0.927406	0.000000	0.000000	0.000000	-0.652755	-0.063166	-0.156984	0.000000	0.000000	4.000000	31.000000	0.000000
2083.906820	0.140791	0.540447	0.227108	87.813759	130.745819	154.520676	4.913239	0.000000	-0.927406	0.000000	0.000000	0.000000	-0.652755	-0.063166	-0.156984	0.000000	0.000000	4.000000	31.000000	0.000000
2083.910154	0.140791	0.540447	0.227108	87.813759	130.745819	154.520676	4.913239	0.000000	-0.927406	0.000000	0.000000	0.000000	-0.652755	-0.063166	-0.156984	0.000000	0.000000	4.000000	31.000000	0.000000
2083.913487	0.138483	0.540233	0.226571	87.792114	131.819763	155.771530	4.921250	0.000000	-0.883910	0.000000	0.000000	0.000000	-0.692450	-0.064298	-0.161063	0.000000	0.000000	4.000000	31.000000	0.000000
2083.916820	0.138483	0.540233	0.226571	87.792114	131.819763	155.771530	4.921250	0.000000	-0.883910	0.000000	0.000000	0.000000	-0.692450	-0.064298	-0.161063	0.000000	0.000000	4.000000	31.000000	0.000000
2083.920154	0.138483	0.540233	0.226571	87.792114	131.819763	155.771530	4.921250	0.000000	-0.883910	0.000000	0.000000	0.000000	-0.692450	-0.064298	-0.161063	0.000000	0.000000	4.000000	31.000000	0.000000
2083.923487	0.136054	0.540060	0.226077	87.784683	132.049820	156.189651	4.929402	0.000000	-0.837254	0.000000	0.000000	0.000000	-0.728500	-0.051724	-0.148220	0.000000	0.000000	4.000000	31.000000	0.000000
2083.926820	0.136054	0.540060	0.226077	87.784683	132.049820	156.189651	4.929402	0.000000	-0.837254	0.000000	0.000000	0.000000	-0.728500	-0.051724	-0.148220	0.000000	0.000000	4.000000	31.000000	0.000000
2083.930154	0.136054	0.540060	0.226077	87.784683	132.049820	156.189651	4.929402	0.000000	-0.837254	0.000000	0.000000	0.000000	-0.728500	-0.051724	-0.148220	0.000000	0.000000	4.000000	31.000000	0.000000
2083.933487	0.133460	0.539863	0.225559	87.788132	131.823639	156.168213	4.937604	0.000000	-0.787444	0.000000	0.000000	0.000000	-0.778431	-0.059154	-0.155270	0.000000	0.000000	4.000000	31.000000	0.000000
2083.936820	0.133460	0.539863	0.225559	87.788132	131.823639	156.168213	4.937604	0.000000	-0.787444	0.000000	0.000000	0.000000	-0.778431	-0.059154	-0.155270	0.000000	0.000000	4.000000	31.000000	0.000000
2083.940154	0.133460	0.539863	0.225559	87.788132	131.823639	156.168213	4.937604	0.000000	-0.787444	0.000000	0.000000	0.000000	-0.778431	-0.059154	-0.155270	0.000000	0.000000	4.000000	31.000000	0.000000
2083.943487	0.130631	0.539658	0.225010	87.793182	131.497467	156.031494	4.945879	0.000000	-0.733678	0.000000	0.000000	0.000000	-0.848575	-0.061453	-0.164636	0.000000	0.000000	4.000000	31.000000	0.000000
2083.946820	0.130631	0.539658	0.225010	87.793182	131.497467	156.031494	4.945879	0.000000	-0.733678	0.000000	0.000000	0.000000	-0.848575	-0.061453	-0.164636	0.000000	0.000000	4.000000	31.000000	0.000000
2083.950154	0.130631	0.539658	0.225010	87.793182	131.497467	156.031494	4.945879	0.000000	-0.733678	0.000000	0.000000	0.000000	-0.848575	-0.061453	-0.164636	0.000000	0.000000	4.000000	31.000000	0.000000
2083.953487	0.127738	0.539450	0.224428	87.781860	131.578644	156.178131	4.954304	0.000000	-0.674440	0.000000	0.000000	0.000000	-0.868034	-0.062598	-0.174652	0.000000	0.000000	4.000000	31.000000	0.000000
2083.956820	0.127738	0.539450	0.224428	87.781860	131.578644	156.178131	4.954304	0.000000	-0.674440	0.000000	0.000000	0.000000	-0.868034	-0.062598	-0.174652	0.000000	0.000000	4.000000	31.000000	0.000000
2083.960154	0.127738	0.539450	0.224428	87.781860	131.578644	156.178131	4.954304	0.000000	-0.674440	0.000000	0.000000	0.000000	-0.868034	-0.062598	-0.174652	0.000000	0.000000	4.000000	31.000000	0.000000
2083.963487	0.124734	0.539209	0.223741	87.733849	132.272919	156.566315	4.962244	0.000000	-0.613297	0.000000	0.000000	0.000000	-0.901236	-0.072285	-0.206223	0.000000	0.000000	4.000000	31.000000	0.000000
2083.966820	0.124734	0.539209	0.223741	87.733849	132.272919	156.566315	4.962244	0.000000	-0.613297	0.000000	0.000000	0.000000	-0.901236	-0.072285	-0.206223	0.000000	0.000000	4.000000	31.000000	0.000000
2083.970154	0.124734	0.539209	0.223741	87.733849	132.272919	156.566315	4.962244	0.000000	-0.613297	0.000000	0.000000	0.000000	-0.901236	-0.072285	-0.206223	0.000000	0.000000	4.000000	31.000000	0.000000
2083.973487	0.121689	0.539015	0.222957	87.643494	132.737976	156.330338	4.969726	0.000000	-0.549382	0.000000	0.000000	0.000000	-0.913369	-0.058181	-0.235099	0.000000	0.000000	4.000000	31.000000	0.000000
2083.976820	0.121689	0.539015	0.222957	87.643494	132.737976	156.330338	4.969726	0.000000	-0.549382	0.000000	0.000000	0.000000	-0.913369	-0.058181	-0.235099	0.000000	0.000000	4.000000	31.000000	0.000000
2083.980154	0.121689	0.539015	0.222957	87.643494	132.737976	156.330338	4.969726	0.000000	-0.549382	0.000000	0.000000	0.000000	-0.913369	-0.058181	-0.235099	0.000000	0.000000	4.000000	31.000000	0.000000
2083.983487	0.118673	0.538851	0.222083	87.513680	132.234818	155.071609	4.976509	0.000000	-0.484109	0.000000	0.000000	0.000000	-0.904858	-0.049214	-0.262266	0.000000	0.000000	4.000000	31.000000	0.000000
2083.986820	0.118673	0.538851	0.222083	87.513680	132.234818	155.071609	4.976509	0.000000	-0.484109	0.000000	0.000000	0.000000	-0.904858	-0.049214	-0.262266	0.000000	0.000000	4.000000	31.000000	0.000000
2083.990154	0.118673	0.538851	0.222083	87.513680	132.234818	155.071609	4.976509	0.000000	-0.484109	0.000000	0.000000	0.000000	-0.904858	-0.049214	-0.262266	0.000000	0.000000	4.000000	31.000000	0.000000
2083.993487	0.115581	0.538729	0.221084	87.401878	130.273087	152.572327	4.982419	0.000000	-0.418924	0.000000	0.000000	0.000000	-0.927664	-0.036497	-0.299556	0.000000	0.000000	4.000000	31.000000	0.000000
2083.996820	0.115581	0.538729	0.221084	87.401878	130.273087	152.572327	4.982419	0.000000	-0.418924	0.000000	0.000000	0.000000	-0.927664	-0.036497	-0.299556	0.000000	0.000000	4.000000	31.000000	0.000000
2084.000154	0.115581	0.538729	0.221084	87.401878	130.273087	152.572327	4.982419	0.000000	-0.418924	0.000000	0.000000	0.000000	-0.927664	-0.036497	-0.299556	0.000000	0.000000	4.000000	31.000000	0.000000
2084.003487	0.112550	0.538674	0.219984	87.380722	127.200569	149.210953	4.987630	0.000000	-0.351496	0.000000	0.000000	0.000000	-0.909100	-0.016518	-0.330109	0.000000	0.000000	4.000000	31.000000	0.000000
2084.006820	0.112550	0.538674	0.219984	87.380722	127.200569	149.210953	4.987630	0.000000	-0.351496	0.000000	0.000000	0.000000	-0.909100	-0.016518	-0.330109	0.000000	0.000000	4.000000	31.000000	0.000000
2084.010154	0.112550	0.538674	0.219984	87.380722	127.200569	149.210953	4.987630	0.000000	-0.351496	0.000000	0.000000	0.000000	-0.909100	-0.016518	-0.330109	0.000000	0.000000	4.000000	31.000000	0.000000
2084.013487	0.109457	0.538668	0.218821	87.467346	123.144928	144.737946	4.991883	0.000000	-0.284791	0.000000	0.000000	0.000000	-0.927973	-0.001771	-0.348871	0.000000	0.000000	4.000000	31.000000	0.000000
2084.016820	0.109457	0.538668	0.218821	87.467346	123.144928	144.737946	4.991883	0.000000	-0.284791	0.000000	0.000000	0.000000	-0.927973	-0.001771	-0.348871	0.000000	0.000000	4.000000	31.000000	0.000000
2084.020154	0.109457	0.538668	0.218821	87.467346	123.144928	144.737946	4.991883	0.000000	-0.284791	0.000000	0.000000	0.000000	-0.927973	-0.001771	-0.348871	0.000000	0.000000	4.000000	31.000000	0.000000
2084.023487	0.106331	0.538728	0.217571	87.564819	117.802322	138.738403	4.995337	0.000000	-0.215889	0.000000	0.000000	0.000000	-0.937781	0.017833	-0.375061	0.000000	0.000000	4.000000	31.000000	0.000000
2084.026820	0.106331	0.538728	0.217571	87.564819	117.802322	138.738403	4.995337	0.000000	-0.215889	0.000000	0.000000	0.000000	-0.937781	0.017833	-0.375061	0.000000	0.000000	4.000000	31.000000	0.000000
2084.030154	0.106331	0.538728	0.217571	87.564819	117.802322	138.738403	4.995337	0.000000	-0.215889	0.000000	0.000000	0.000000	-0.937781	0.017833	-0.375061	0.000000	0.000000	4.000000	31.000000	0.000000
2084.033487	0.103184	0.538822	0.216301	87.637024	112.125221	132.712509	4.997885	0.000000	-0.145433	0.000000	0.000000	0.000000	-0.944067	0.028405	-0.380821	0.000000	0.000000	4.000000	31.000000	0.000000
2084.036820	0.103184	0.538822	0.216301	87.637024	112.125221	132.712509	4.997885	0.000000	-0.145433	0.000000	0.000000	0.000000	-0.944067	0.028405	-0.380821	0.000000	0.000000	4.000000	31.000000	0.000000
2084.040154	0.103184	0.538822	0.216301	87.637024	112.125221	132.712509	4.997885	0.000000	-0.145433	0.000000	0.000000	0.000000	-0.944067	0.028405	-0.380821	0.000000	0.000000	4.000000	31.000000	0.000000
2084.043487	0.100083	0.538972	0.215017	87.672661	107.090813	127.705986	4.999458	0.000000	-0.073597	0.000000	0.000000	0.000000	-0.930463	0.045036	-0.385337	0.000000	0.000000	4.000000	31.000000	0.000000
2084.046820	0.100083	0.538972	0.215017	87.672661	107.090813	127.705986	4.999458	0.000000	-0.073597	0.000000	0.000000	0.000000	-0.930463	0.045036	-0.385337	0.000000	0.000000	4.000000	31.000000	0.000000
2084.050154	0.100083	0.538972	0.215017	87.672661	107.090813	127.705986	4.999458	0.000000	-0.073597	0.000000	0.000000	0.000000	-0.930463	0.045036	-0.385337	0.000000	0.000000	4.000000	31.000000	0.000000
2084.053487	0.097121	0.539083	0.213699	87.655151	103.330856	124.182365	5.000000	0.000000	-0.001922	0.000000	0.000000	0.000000	-0.888479	0.033208	-0.395368	0.000000	0.000000	4.000000	31.000000	0.000000
2084.056820	0.097121	0.539083	0.213699	87.655151	103.330856	124.182365	5.000000	0.000000	-0.001922	0.000000	0.000000	0.000000	-0.888479	0.033208	-0.395368	0.000000	0.000000	4.000000	31.000000	0.000000
2084.060154	0.097121	0.539083	0.213699	87.655151	103.330856	124.182365	5.000000	0.000000	-0.001922	0.000000	0.000000	0.000000	-0.888479	0.033208	-0.395368	0.000000	0.000000	4.000000	31.000000	0.000000
2084.063487	0.094354	0.539204	0.212285	87.595970	101.303505	122.380692	4.999546	0.000000	0.067354	0.000000	0.000000	0.000000	-0.829980	0.036275	-0.424298	0.000000	0.000000	4.000000	31.000000	0.000000
2084.066820	0.094354	0.539204	0.212285	87.595970	101.303505	122.380692	4.999546	0.000000	0.067354	0.000000	0.000000	0.000000	-0.829980	0.036275	-0.424298	0.000000	0.000000	4.000000	31.000000	0.000000
2084.070154	0.094354	0.539204	0.212285	87.595970	101.303505	122.380692	4.999546	0.000000	0.067354	0.000000	0.000000	0.000000	-0.829980	0.036275	-0.424298	0.000000	0.000000	4.000000	31.000000	0.000000
2084.073487	0.091724	0.539302	0.210822	87.545448	100.874352	122.128281	4.998233	0.000000	0.132924	0.000000	0.000000	0.000000	-0.789147	0.029419	-0.438844	0.000000	0.000000	4.000000	31.000000	0.000000
2084.076820	0.091724	0.539302	0.210822	87.545448	100.874352	122.128281	4.998233	0.000000	0.132924	0.000000	0.000000	0.000000	-0.789147	0.029419	-0.438844	0.000000	0.000000	4.000000	31.000000	0.000000
2084.080154	0.091724	0.539302	0.210822	87.545448	100.874352	122.128281	4.998233	0.000000	0.132924	0.000000	0.000000	0.000000	-0.789147	0.029419	-0.438844	0.000000	0.000000	4.000000	31.000000	0.000000
2084.083487	0.089187	0.539443	0.209241	87.541542	101.830208	123.178856	4.996152	0.000000	0.196129	0.000000	0.000000	0.000000	-0.760996	0.042173	-0.474173	0.000000	0.000000	4.000000	31.000000	0.000000
2084.086820	0.089187	0.539443	0.209241	87.541542	101.830208	123.178856	4.996152	0.000000	0.196129	0.000000	0.000000	0.000000	-0.760996	0.042173	-0.474173	0.000000	0.000000	4.000000	31.000000	0.000000
2084.090154	0.089187	0.539443	0.209241	87.541542	101.830208	123.178856	4.996152	0.000000	0.196129	0.000000	0.000000	0.000000	-0.760996	0.042173	-0.474173	0.000000	0.000000	4.000000	31.000000	0.000000
2084.093487	0.086716	0.539609	0.207566	87.554710	103.919518	125.344276	4.993338	0.000000	0.258034	0.000000	0.000000	0.000000	-0.741508	0.049868	-0.502578	0.000000	0.000000	4.000000	31.000000	0.000000
2084.096820	0.086716	0.539609	0.207566	87.554710	103.919518	125.344276	4.993338	0.000000	0.258034	0.000000	0.000000	0.000000	-0.741508	0.049868	-0.502578	0.000000	0.000000	4.000000	31.000000	0.000000
2084.100154	0.086716	0.539609	0.207566	87.554710	103.919518	125.344276	4.993338	0.000000	0.258034	0.000000	0.000000	0.000000	-0.741508	0.049868	-0.502578	0.000000	0.000000	4.000000	31.000000	0.000000
2084.103487	0.084186	0.539784	0.205831	87.631729	107.684074	129.194275	4.989791	0.000000	0.319350	0.000000	0.000000	0.000000	-0.758996	0.052512	-0.520526	0.000000	0.000000	4.000000	31.000000	0.000000
2084.106820	0.084186	0.539784	0.205831	87.631729	107.684074	129.194275	4.989791	0.000000	0.319350	0.000000	0.000000	0.000000	-0.758996	0.052512	-0.520526	0.000000	0.000000	4.000000	31.000000	0.000000
2084.110154	0.084186	0.539784	0.205831	87.631729	107.684074	129.194275	4.989791	0.000000	0.319350	0.000000	0.000000	0.000000	-0.758996	0.052512	-0.520526	0.000000	0.000000	4.000000	31.000000	0.000000
2084.113487	0.081542	0.539992	0.204090	87.813850	112.482208	133.861771	4.985307	0.000000	0.383030	0.000000	0.000000	0.000000	-0.793224	0.062397	-0.522166	0.000000	0.000000	4.000000	31.000000	0.000000
2084.116820	0.081542	0.539992	0.204090	87.813850	112.482208	133.861771	4.985307	0.000000	0.383030	0.000000	0.000000	0.000000	-0.793224	0.062397	-0.522166	0.000000	0.000000	4.000000	31.000000	0.000000
2084.120154	0.081542	0.539992	0.204090	87.813850	112.482208	133.861771	4.985307	0.000000	0.383030	0.000000	0.000000	0.000000	-0.793224	0.062397	-0.522166	0.000000	0.000000	4.000000	31.000000	0.000000
2084.123487	0.078758	0.540201	0.202385	88.063164	119.078392	139.936722	4.979675	0.000000	0.450374	0.000000	0.000000	0.000000	-0.835141	0.062594	-0.511709	0.000000	0.000000	4.000000	31.000000	0.000000
2084.126820	0.078758	0.540201	0.202385	88.063164	119.078392	139.936722	4.979675	0.000000	0.450374	0.000000	0.000000	0.000000	-0.835141	0.062594	-0.511709	0.000000	0.000000	4.000000	31.000000	0.000000
2084.130154	0.078758	0.540201	0.202385	88.063164	119.078392	139.936722	4.979675	0.000000	0.450374	0.000000	0.000000	0.000000	-0.835141	0.062594	-0.511709	0.000000	0.000000	4.000000	31.000000	0.000000
2084.133487	0.075904	0.540398	0.200758	88.277962	127.231110	147.437302	4.972684	0.000000	0.521932	0.000000	0.000000	0.000000	-0.856189	0.059262	-0.488041	0.000000	0.000000	4.000000	31.000000	0.000000
2084.136820	0.075904	0.540398	0.200758	88.277962	127.231110	147.437302	4.972684	0.000000	0.521932	0.000000	0.000000	0.000000	-0.856189	0.059262	-0.488041	0.000000	0.000000	4.000000	31.000000	0.000000
2084.140154	0.075904	0.540398	0.200758	88.277962	127.231110	147.437302	4.972684	0.000000	0.521932	0.000000	0.000000	0.000000	-0.856189	0.059262	-0.488041	0.000000	0.000000	4.000000	31.000000	0.000000
2084.143487	0.072985	0.540573	0.199263	88.382263	135.109756	154.855423	4.964369	0.000000	0.595854	0.000000	0.000000	0.000000	-0.875510	0.052610	-0.448549	0.000000	0.000000	4.000000	31.000000	0.000000
2084.146820	0.072985	0.540573	0.199263	88.382263	135.109756	154.855423	4.964369	0.000000	0.595854	0.000000	0.000000	0.000000	-0.875510	0.052610	-0.448549	0.000000	0.000000	4.000000	31.000000	0.000000
2084.150154	0.072985	0.540573	0.199263	88.382263	135.109756	154.855423	4.964369	0.000000	0.595854	0.000000	0.000000	0.000000	-0.875510	0.052610	-0.448549	0.000000	0.000000	4.000000	31.000000	0.000000
2084.153487	0.070059	0.540703	0.197844	88.332703	139.185516	158.789886	4.954674	0.000000	0.671718	0.000000	0.000000	0.000000	-0.877974	0.038803	-0.425540	0.000000	0.000000	4.000000	31.000000	0.000000
2084.156820	0.070059	0.540703	0.197844	88.332703	139.185516	158.789886	4.954674	0.000000	0.671718	0.000000	0.000000	0.000000	-0.877974	0.038803	-0.425540	0.000000	0.000000	4.000000	31.000000	0.000000
2084.160154	0.070059	0.540703	0.197844	88.332703	139.185516	158.789886	4.954674	0.000000	0.671718	0.000000	0.000000	0.000000	-0.877974	0.038803	-0.425540	0.000000	0.000000	4.000000	31.000000	0.000000
2084.163487	0.067061	0.540823	0.196505	88.242981	141.557541	161.010544	4.943707	0.000000	0.748166	0.000000	0.000000	0.000000	-0.899423	0.035962	-0.401815	0.000000	0.000000	4.000000	31.000000	0.000000
2084.166820	0.067061	0.540823	0.196505	88.242981	141.557541	161.010544	4.943707	0.000000	0.748166	0.000000	0.000000	0.000000	-0.899423	0.035962	-0.401815	0.000000	0.000000	4.000000	31.000000	0.000000
2084.170154	0.067061	0.540823	0.196505	88.242981	141.557541	161.010544	4.943707	0.000000	0.748166	0.000000	0.000000	0.000000	-0.899423	0.035962	-0.401815	0.000000	0.000000	4.000000	31.000000	0.000000
2084.173487	0.064022	0.540933	0.195241	88.158249	143.824722	162.954819	4.931201	0.000000	0.826595	0.000000	0.000000	0.000000	-0.911687	0.033218	-0.379122	0.000000	0.000000	4.000000	31.000000	0.000000
2084.176820	0.064022	0.540933	0.195241	88.158249	143.824722	162.954819	4.931201	0.000000	0.826595	0.000000	0.000000	0.000000	-0.911687	0.033218	-0.379122	0.000000	0.000000	4.000000	31.000000	0.000000
2084.180154	0.064022	0.540933	0.195241	88.158249	143.824722	162.954819	4.931201	0.000000	0.826595	0.000000	0.000000	0.000000	-0.911687	0.033218	-0.379122	0.000000	0.000000	4.000000	31.000000	0.000000
2084.183487	0.060873	0.541027	0.193991	88.075119	145.734406	164.571106	4.917209	0.000000	0.906122	0.000000	0.000000	0.000000	-0.944605	0.027936	-0.375206	0.000000	0.000000	4.000000	31.000000	0.000000
2084.186820	0.060873	0.541027	0.193991	88.075119	145.734406	164.571106	4.917209	0.000000	0.906122	0.000000	0.000000	0.000000	-0.944605	0.027936	-0.375206	0.000000	0.000000	4.000000	31.000000	0.000000
2084.190154	0.060873	0.541027	0.193991	88.075119	145.734406	164.571106	4.917209	0.000000	0.906122	0.000000	0.000000	0.000000	-0.944605	0.027936	-0.375206	0.000000	0.000000	4.000000	31.000000	0.000000
2084.193487	0.057654	0.541131	0.192832	87.994553	147.344620	166.079346	4.901299	0.000000	0.988567	0.000000	0.000000	0.000000	-0.965872	0.031390	-0.347545	0.000000	0.000000	4.000000	31.000000	0.000000
2084.196820	0.057654	0.541131	0.192832	87.994553	147.344620	166.079346	4.901299	0.000000	0.988567	0.000000	0.000000	0.000000	-0.965872	0.031390	-0.347545	0.000000	0.000000	4.000000	31.000000	0.000000
2084.200154	0.057654	0.541131	0.192832	87.994553	147.344620	166.079346	4.901299	0.000000	0.988567	0.000000	0.000000	0.000000	-0.965872	0.031390	-0.347545	0.000000	0.000000	4.000000	31.000000	0.000000
2084.203487	0.054329	0.541299	0.191744	87.918320	148.604523	167.214966	4.883629	0.000000	1.072458	0.000000	0.000000	0.000000	-0.997216	0.050252	-0.326465	0.000000	0.000000	4.000000	31.000000	0.000000
2084.206820	0.054329	0.541299	0.191744	87.918320	148.604523	167.214966	4.883629	0.000000	1.072458	0.000000	0.000000	0.000000	-0.997216	0.050252	-0.326465	0.000000	0.000000	4.000000	31.000000	0.000000
2084.210154	0.054329	0.541299	0.191744	87.918320	148.604523	167.214966	4.883629	0.000000	1.072458	0.000000	0.000000	0.000000	-0.997216	0.050252	-0.326465	0.000000	0.000000	4.000000	31.000000	0.000000
2084.213487	0.050932	0.541458	0.190731	87.822823	148.611298	167.114090	4.863933	0.000000	1.158516	0.000000	0.000000	0.000000	-1.019232	0.047722	-0.303708	0.000000	0.000000	4.000000	31.000000	0.000000
2084.216820	0.050932	0.541458	0.190731	87.822823	148.611298	167.114090	4.863933	0.000000	1.158516	0.000000	0.000000	0.000000	-1.019232	0.047722	-0.303708	0.000000	0.000000	4.000000	31.000000	0.000000
2084.220154	0.050932	0.541458	0.190731	87.822823	148.611298	167.114090	4.863933	0.000000	1.158516	0.000000	0.000000	0.000000	-1.019232	0.047722	-0.303708	0.000000	0.000000	4.000000	31.000000	0.000000
2084.223487	0.047556	0.541669	0.189832	87.669212	146.070129	164.614807	4.842326	0.000000	1.245746	0.000000	0.000000	0.000000	-1.012837	0.063297	-0.269739	0.000000	0.000000	4.000000	31.000000	0.000000
2084.226820	0.047556	0.541669	0.189832	87.669212	146.070129	164.614807	4.842326	0.000000	1.245746	0.000000	0.000000	0.000000	-1.012837	0.063297	-0.269739	0.000000	0.000000	4.000000	31.000000	0.000000
2084.230154	0.047556	0.541669	0.189832	87.669212	146.070129	164.614807	4.842326	0.000000	1.245746	0.000000	0.000000	0.000000	-1.012837	0.063297	-0.269739	0.000000	0.000000	4.000000	31.000000	0.000000
2084.233487	0.044199	0.541841	0.189042	87.435471	141.394287	160.162659	4.819464	0.000000	1.331450	0.000000	0.000000	0.000000	-1.007117	0.051687	-0.237220	0.000000	0.000000	4.000000	31.000000	0.000000
2084.236820	0.044199	0.541841	0.189042	87.435471	141.394287	160.162659	4.819464	0.000000	1.331450	0.000000	0.000000	0.000000	-1.007117	0.051687	-0.237220	0.000000	0.000000	4.000000	31.000000	0.000000
2084.240154	0.044199	0.541841	0.189042	87.435471	141.394287	160.162659	4.819464	0.000000	1.331450	0.000000	0.000000	0.000000	-1.007117	0.051687	-0.237220	0.000000	0.000000	4.000000	31.000000	0.000000
2084.243487	0.040889	0.542046	0.188349	87.148033	136.341339	155.470322	4.795447	0.000000	1.415515	0.000000	0.000000	0.000000	-0.992918	0.061424	-0.207817	0.000000	0.000000	4.000000	31.000000	0.000000
2084.246820	0.040889	0.542046	0.188349	87.148033	136.341339	155.470322	4.795447	0.000000	1.415515	0.000000	0.000000	0.000000	-0.992918	0.061424	-0.207817	0.000000	0.000000	4.000000	31.000000	0.000000
2084.250154	0.040889	0.542046	0.188349	87.148033	136.341339	155.470322	4.795447	0.000000	1.415515	0.000000	0.000000	0.000000	-0.992918	0.061424	-0.207817	0.000000	0.000000	4.000000	31.000000	0.000000
2084.253487	0.037562	0.542243	0.187729	86.862877	132.205017	151.500504	4.770580	0.000000	1.497185	0.000000	0.000000	0.000000	-0.998140	0.059254	-0.186016	0.000000	0.000000	4.000000	31.000000	0.000000
2084.256820	0.037562	0.542243	0.187729	86.862877	132.205017	151.500504	4.770580	0.000000	1.497185	0.000000	0.000000	0.000000	-0.998140	0.059254	-0.186016	0.000000	0.000000	4.000000	31.000000	0.000000
2084.260154	0.037562	0.542243	0.187729	86.862877	132.205017	151.500504	4.770580	0.000000	1.497185	0.000000	0.000000	0.000000	-0.998140	0.059254	-0.186016	0.000000	0.000000	4.000000	31.000000	0.000000
2084.263487	0.034309	0.542418	0.187196	86.629364	129.324493	148.290405	4.744464	0.000000	1.577993	0.000000	0.000000	0.000000	-0.975860	0.052547	-0.159778	0.000000	0.000000	4.000000	31.000000	0.000000
2084.266820	0.034309	0.542418	0.187196	86.629364	129.324493	148.290405	4.744464	0.000000	1.577993	0.000000	0.000000	0.000000	-0.975860	0.052547	-0.159778	0.000000	0.000000	4.000000	31.000000	0.000000
2084.270154	0.034309	0.542418	0.187196	86.629364	129.324493	148.290405	4.744464	0.000000	1.577993	0.000000	0.000000	0.000000	-0.975860	0.052547	-0.159778	0.000000	0.000000	4.000000	31.000000	0.000000
2084.273487	0.031126	0.542562	0.186683	86.472137	127.878136	146.169647	4.717937	0.000000	1.655617	0.000000	0.000000	0.000000	-0.955089	0.043151	-0.153977	0.000000	0.000000	4.000000	31.000000	0.000000
2084.276820	0.031126	0.542562	0.186683	86.472137	127.878136	146.169647	4.717937	0.000000	1.655617	0.000000	0.000000	0.000000	-0.955089	0.043151	-0.153977	0.000000	0.000000	4.000000	31.000000	0.000000
2084.280154	0.031126	0.542562	0.186683	86.472137	127.878136	146.169647	4.717937	0.000000	1.655617	0.000000	0.000000	0.000000	-0.955089	0.043151	-0.153977	0.000000	0.000000	4.000000	31.000000	0.000000
2084.283487	0.027949	0.542620	0.186182	86.413673	127.767242	145.620148	4.690928	0.000000	1.730662	0.000000	0.000000	0.000000	-0.952966	0.017325	-0.150174	0.000000	0.000000	4.000000	31.000000	0.000000
2084.286820	0.027949	0.542620	0.186182	86.413673	127.767242	145.620148	4.690928	0.000000	1.730662	0.000000	0.000000	0.000000	-0.952966	0.017325	-0.150174	0.000000	0.000000	4.000000	31.000000	0.000000
2084.290154	0.027949	0.542620	0.186182	86.413673	127.767242	145.620148	4.690928	0.000000	1.730662	0.000000	0.000000	0.000000	-0.952966	0.017325	-0.150174	0.000000	0.000000	4.000000	31.000000	0.000000
2084.293487	0.024871	0.542627	0.185686	86.389412	128.136780	145.927780	4.663005	0.000000	1.804544	0.000000	0.000000	0.000000	-0.923533	0.002067	-0.148789	0.000000	0.000000	4.000000	31.000000	0.000000
2084.296820	0.024871	0.542627	0.185686	86.389412	128.136780	145.927780	4.663005	0.000000	1.804544	0.000000	0.000000	0.000000	-0.923533	0.002067	-0.148789	0.000000	0.000000	4.000000	31.000000	0.000000
2084.300154	0.024871	0.542627	0.185686	86.389412	128.136780	145.927780	4.663005	0.000000	1.804544	0.000000	0.000000	0.000000	-0.923533	0.002067	-0.148789	0.000000	0.000000	4.000000	31.000000	0.000000
2084.303487	0.021860	0.542603	0.185213	86.360191	128.449768	146.262543	4.634989	0.000000	1.875334	0.000000	0.000000	0.000000	-0.903238	-0.007130	-0.142133	0.000000	0.000000	4.000000	31.000000	0.000000
2084.306820	0.021860	0.542603	0.185213	86.360191	128.449768	146.262543	4.634989	0.000000	1.875334	0.000000	0.000000	0.000000	-0.903238	-0.007130	-0.142133	0.000000	0.000000	4.000000	31.000000	0.000000
2084.310154	0.021860	0.542603	0.185213	86.360191	128.449768	146.262543	4.634989	0.000000	1.875334	0.000000	0.000000	0.000000	-0.903238	-0.007130	-0.142133	0.000000	0.000000	4.000000	31.000000	0.000000
2084.313487	0.018886	0.542498	0.184787	86.330566	128.756226	146.229095	4.606788	0.000000	1.943580	0.000000	0.000000	0.000000	-0.892051	-0.031416	-0.127563	0.000000	0.000000	4.000000	31.000000	0.000000
2084.316820	0.018886	0.542498	0.184787	86.330566	128.756226	146.229095	4.606788	0.000000	1.943580	0.000000	0.000000	0.000000	-0.892051	-0.031416	-0.127563	0.000000	0.000000	4.000000	31.000000	0.000000
2084.320154	0.018886	0.542498	0.184787	86.330566	128.756226	146.229095	4.606788	0.000000	1.943580	0.000000	0.000000	0.000000	-0.892051	-0.031416	-0.127563	0.000000	0.000000	4.000000	31.000000	0.000000
2084.323487	0.015979	0.542363	0.184386	86.291496	129.003464	146.153854	4.578334	0.000000	2.009692	0.000000	0.000000	0.000000	-0.872173	-0.040538	-0.120394	0.000000	0.000000	4.000000	31.000000	0.000000
2084.326820	0.015979	0.542363	0.184386	86.291496	129.003464	146.153854	4.578334	0.000000	2.009692	0.000000	0.000000	0.000000	-0.872173	-0.040538	-0.120394	0.000000	0.000000	4.000000	31.000000	0.000000
2084.330154	0.015979	0.542363	0.184386	86.291496	129.003464	146.153854	4.578334	0.000000	2.009692	0.000000	0.000000	0.000000	-0.872173	-0.040538	-0.120394	0.000000	0.000000	4.000000	31.000000	0.000000
2084.333487	0.013108	0.542167	0.184050	86.202591	128.614609	145.629959	4.549887	0.000000	2.073290	0.000000	0.000000	0.000000	-0.861357	-0.058760	-0.100862	0.000000	0.000000	4.000000	31.000000	0.000000
2084.336820	0.013108	0.542167	0.184050	86.202591	128.614609	145.629959	4.549887	0.000000	2.073290	0.000000	0.000000	0.000000	-0.861357	-0.058760	-0.100862	0.000000	0.000000	4.000000	31.000000	0.000000
2084.340154	0.013108	0.542167	0.184050	86.202591	128.614609	145.629959	4.549887	0.000000	2.073290	0.000000	0.000000	0.000000	-0.861357	-0.058760	-0.100862	0.000000	0.000000	4.000000	31.000000	0.000000
2084.343487	0.010363	0.542016	0.183764	86.003799	126.835464	144.113571	4.521436	0.000000	2.134624	0.000000	0.000000	0.000000	-0.823538	-0.045430	-0.085787	0.000000	0.000000	4.000000	31.000000	0.000000
2084.346820	0.010363	0.542016	0.183764	86.003799	126.835464	144.113571	4.521436	0.000000	2.134624	0.000000	0.000000	0.000000	-0.823538	-0.045430	-0.085787	0.000000	0.000000	4.000000	31.000000	0.000000
2084.350154	0.010363	0.542016	0.183764	86.003799	126.835464	144.113571	4.521436	0.000000	2.134624	0.000000	0.000000	0.000000	-0.823538	-0.045430	-0.085787	0.000000	0.000000	4.000000	31.000000	0.000000
2084.353487	0.007743	0.541839	0.183539	85.690247	123.980026	141.696732	4.493877	0.000000	2.192046	0.000000	0.000000	0.000000	-0.785969	-0.053112	-0.067407	0.000000	0.000000	4.000000	31.000000	0.000000
2084.356820	0.007743	0.541839	0.183539	85.690247	123.980026	141.696732	4.493877	0.000000	2.192046	0.000000	0.000000	0.000000	-0.785969	-0.053112	-0.067407	0.000000	0.000000	4.000000	31.000000	0.000000
2084.360154	0.007743	0.541839	0.183539	85.690247	123.980026	141.696732	4.493877	0.000000	2.192046	0.000000	0.000000	0.000000	-0.785969	-0.053112	-0.067407	0.000000	0.000000	4.000000	31.000000	0.000000
2084.363487	0.005217	0.541706	0.183368	85.316254	120.896751	138.871277	4.467379	0.000000	2.245557	0.000000	0.000000	0.000000	-0.757843	-0.039830	-0.051249	0.000000	0.000000	4.000000	31.000000	0.000000
2084.366820	0.005217	0.541706	0.183368	85.316254	120.896751	138.871277	4.467379	0.000000	2.245557	0.000000	0.000000	0.000000	-0.757843	-0.039830	-0.051249	0.000000	0.000000	4.000000	31.000000	0.000000
2084.370154	0.005217	0.541706	0.183368	85.316254	120.896751	138.871277	4.467379	0.000000	2.245557	0.000000	0.000000	0.000000	-0.757843	-0.039830	-0.051249	0.000000	0.000000	4.000000	31.000000	0.000000
2084.373487	0.002783	0.541574	0.183187	84.930397	118.205467	136.055038	4.441705	0.000000	2.295922	0.000000	0.000000	0.000000	-0.730044	-0.039815	-0.054379	0.000000	0.000000	4.000000	31.000000	0.000000
2084.376820	0.002783	0.541574	0.183187	84.930397	118.205467	136.055038	4.441705	0.000000	2.295922	0.000000	0.000000	0.000000	-0.730044	-0.039815	-0.054379	0.000000	0.000000	4.000000	31.000000	0.000000
2084.380154	0.002783	0.541574	0.183187	84.930397	118.205467	136.055038	4.441705	0.000000	2.295922	0.000000	0.000000	0.000000	-0.730044	-0.039815	-0.054379	0.000000	0.000000	4.000000	31.000000	0.000000
2084.383487	0.000534	0.541430	0.183051	84.573677	116.037567	133.597488	4.416590	0.000000	2.343869	0.000000	0.000000	0.000000	-0.674893	-0.042968	-0.040752	0.000000	0.000000	4.000000	31.000000	0.000000
2084.386820	0.000534	0.541430	0.183051	84.573677	116.037567	133.597488	4.416590	0.000000	2.343869	0.000000	0.000000	0.000000	-0.674893	-0.042968	-0.040752	0.000000	0.000000	4.000000	31.000000	0.000000
2084.390154	0.000534	0.541430	0.183051	84.573677	116.037567	133.597488	4.416590	0.000000	2.343869	0.000000	0.000000	0.000000	-0.674893	-0.042968	-0.040752	0.000000	0.000000	4.000000	31.000000	0.000000
2084.393487	-0.001502	0.541267	0.182893	84.278374	114.524857	131.916931	4.393303	0.000000	2.387234	0.000000	0.000000	0.000000	-0.610776	-0.048888	-0.047553	0.000000	0.000000	4.000000	31.000000	0.000000
2084.396820	-0.001502	0.541267	0.182893	84.278374	114.524857	131.916931	4.393303	0.000000	2.387234	0.000000	0.000000	0.000000	-0.610776	-0.048888	-0.047553	0.000000	0.000000	4.000000	31.000000	0.000000
2084.400154	-0.001502	0.541267	0.182893	84.278374	114.524857	131.916931	4.393303	0.000000	2.387234	0.000000	0.000000	0.000000	-0.610776	-0.048888	-0.047553	0.000000	0.000000	4.000000	31.000000	0.000000
2084.403487	-0.003325	0.541089	0.182749	84.052620	113.489746	130.703827	4.371849	0.000000	2.426301	0.000000	0.000000	0.000000	-0.546711	-0.053412	-0.043228	0.000000	0.000000	4.000000	31.000000	0.000000
2084.406820	-0.003325	0.541089	0.182749	84.052620	113.489746	130.703827	4.371849	0.000000	2.426301	0.000000	0.000000	0.000000	-0.546711	-0.053412	-0.043228	0.000000	0.000000	4.000000	31.000000	0.000000
2084.410154	-0.003325	0.541089	0.182749	84.052620	113.489746	130.703827	4.371849	0.000000	2.426301	0.000000	0.000000	0.000000	-0.546711	-0.053412	-0.043228	0.000000	0.000000	4.000000	31.000000	0.000000
2084.413487	-0.004842	0.540872	0.182571	83.875351	112.887856	129.895508	4.352488	0.000000	2.460863	0.000000	0.000000	0.000000	-0.455286	-0.065259	-0.053256	0.000000	0.000000	4.000000	31.000000	0.000000
2084.416820	-0.004842	0.540872	0.182571	83.875351	112.887856	129.895508	4.352488	0.000000	2.460863	0.000000	0.000000	0.000000	-0.455286	-0.065259	-0.053256	0.000000	0.000000	4.000000	31.000000	0.000000
2084.420154	-0.004842	0.540872	0.182571	83.875351	112.887856	129.895508	4.352488	0.000000	2.460863	0.000000	0.000000	0.000000	-0.455286	-0.065259	-0.053256	0.000000	0.000000	4.000000	31.000000	0.000000
2084.423487	-0.006116	0.540639	0.182412	83.727333	112.563606	129.594467	4.335927	0.000000	2.489926	0.000000	0.000000	0.000000	-0.382229	-0.069774	-0.047718	0.000000	0.000000	4.000000	31.000000	0.000000
2084.426820	-0.006116	0.540639	0.182412	83.727333	112.563606	129.594467	4.335927	0.000000	2.489926	0.000000	0.000000	0.000000	-0.382229	-0.069774	-0.047718	0.000000	0.000000	4.000000	31.000000	0.000000
2084.430154	-0.006116	0.540639	0.182412	83.727333	112.563606	129.594467	4.335927	0.000000	2.489926	0.000000	0.000000	0.000000	-0.382229	-0.069774	-0.047718	0.000000	0.000000	4.000000	31.000000	0.000000
2084.433487	-0.007147	0.540442	0.182249	83.585678	112.782967	129.962021	4.321889	0.000000	2.514216	0.000000	0.000000	0.000000	-0.309178	-0.059272	-0.049051	0.000000	0.000000	4.000000	31.000000	0.000000
2084.436820	-0.007147	0.540442	0.182249	83.585678	112.782967	129.962021	4.321889	0.000000	2.514216	0.000000	0.000000	0.000000	-0.309178	-0.059272	-0.049051	0.000000	0.000000	4.000000	31.000000	0.000000
2084.440154	-0.007147	0.540442	0.182249	83.585678	112.782967	129.962021	4.321889	0.000000	2.514216	0.000000	0.000000	0.000000	-0.309178	-0.059272	-0.049051	0.000000	0.000000	4.000000	31.000000	0.000000
2084.443487	-0.007147	0.540442	0.182249	83.410660	113.716019	131.020065	4.310271	0.000000	2.534081	0.000000	0.000000	0.000000	-0.309178	-0.059272	-0.049051	0.000000	0.000000	4.000000	31.000000	0.000000
2084.446820	-0.007813	0.540314	0.182079	83.410660	113.716019	131.020065	4.310271	0.000000	2.534081	0.000000	0.000000	0.000000	-0.199743	-0.038301	-0.050933	0.000000	0.000000	4.000000	31.000000	0.000000
2084.450154	-0.007813	0.540314	0.182079	83.410660	113.716019	131.020065	4.310271	0.000000	2.534081	0.000000	0.000000	0.000000	-0.199743	-0.038301	-0.050933	0.000000	0.000000	4.000000	31.000000	0.000000
2084.453487	-0.008114	0.540256	0.181904	83.180618	115.484581	132.878113	4.310271	0.000000	2.534081	0.000000	0.000000	0.000000	-0.090387	-0.017320	-0.052472	0.000000	0.000000	4.000000	31.000000	0.000000
2084.456820	-0.008114	0.540256	0.181904	83.180618	115.484581	132.878113	4.310271	0.000000	2.534081	0.000000	0.000000	0.000000	-0.090387	-0.017320	-0.052472	0.000000	0.000000	4.000000	31.000000	0.000000
2084.460154	-0.008114	0.540256	0.181904	83.180618	115.484581	132.878113	4.310271	0.000000	2.534081	0.000000	0.000000	0.000000	-0.090387	-0.017320	-0.052472	0.000000	0.000000	4.000000	31.000000	0.000000
2084.463487	-0.008051	0.540283	0.181705	82.910110	117.959045	135.382675	4.298146	0.000000	2.554592	0.000000	0.000000	0.000000	0.018959	0.008173	-0.059792	0.000000	0.000000	4.000000	31.000000	0.000000
2084.466820	-0.008051	0.540283	0.181705	82.910110	117.959045	135.382675	4.298146	0.000000	2.554592	0.000000	0.000000	0.000000	0.018959	0.008173	-0.059792	0.000000	0.000000	4.000000	31.000000	0.000000
2084.470154	-0.008051	0.540283	0.181705	82.910110	117.959045	135.382675	4.298146	0.000000	2.554592	0.000000	0.000000	0.000000	0.018959	0.008173	-0.059792	0.000000	0.000000	4.000000	31.000000	0.000000
2084.473487	-0.008051	0.540283	0.181705	82.646622	120.758209	138.139816	4.297572	0.000000	2.555558	0.000000	0.000000	0.000000	0.018959	0.008173	-0.059792	0.000000	0.000000	4.000000	31.000000	0.000000
2084.476820	-0.007593	0.540361	0.181486	82.646622	120.758209	138.139816	4.297572	0.000000	2.555558	0.000000	0.000000	0.000000	0.137280	0.023182	-0.065695	0.000000	0.000000	4.000000	31.000000	0.000000
2084.480154	-0.007593	0.540361	0.181486	82.646622	120.758209	138.139816	4.297572	0.000000	2.555558	0.000000	0.000000	0.000000	0.137280	0.023182	-0.065695	0.000000	0.000000	4.000000	31.000000	0.000000
2084.483487	-0.006832	0.540483	0.181210	82.399506	123.371002	140.663055	4.297572	0.000000	2.555558	0.000000	0.000000	0.000000	0.228300	0.036794	-0.082689	0.000000	0.000000	4.000000	31.000000	0.000000
2084.486820	-0.006832	0.540483	0.181210	82.399506	123.371002	140.663055	4.297572	0.000000	2.555558	0.000000	0.000000	0.000000	0.228300	0.036794	-0.082689	0.000000	0.000000	4.000000	31.000000	0.000000
2084.490154	-0.006832	0.540483	0.181210	82.399506	123.371002	140.663055	4.297572	0.000000	2.555558	0.000000	0.000000	0.000000	0.228300	0.036794	-0.082689	0.000000	0.000000	4.000000	31.000000	0.000000
2084.493487	-0.005738	0.540622	0.180791	82.174133	125.673897	142.846375	4.307194	0.000000	2.539306	0.000000	0.000000	0.000000	0.328456	0.041669	-0.125671	0.000000	0.000000	4.000000	31.000000	0.000000
2084.496820	-0.005738	0.540622	0.180791	82.174133	125.673897	142.846375	4.307194	0.000000	2.539306	0.000000	0.000000	0.000000	0.328456	0.041669	-0.125671	0.000000	0.000000	4.000000	31.000000	0.000000
2084.500154	-0.005738	0.540622	0.180791	82.174133	125.673897	142.846375	4.307194	0.000000	2.539306	0.000000	0.000000	0.000000	0.328456	0.041669	-0.125671	0.000000	0.000000	4.000000	31.000000	0.000000
2084.503487	-0.004371	0.540758	0.180211	82.019547	127.999084	144.977371	4.316024	0.000000	2.524270	0.000000	0.000000	0.000000	0.410068	0.040600	-0.173969	0.000000	0.000000	4.000000	31.000000	0.000000
2084.506820	-0.004371	0.540758	0.180211	82.019547	127.999084	144.977371	4.316024	0.000000	2.524270	0.000000	0.000000	0.000000	0.410068	0.040600	-0.173969	0.000000	0.000000	4.000000	31.000000	0.000000
2084.510154	-0.004371	0.540758	0.180211	82.019547	127.999084	144.977371	4.316024	0.000000	2.524270	0.000000	0.000000	0.000000	0.410068	0.040600	-0.173969	0.000000	0.000000	4.000000	31.000000	0.000000
2084.513487	-0.002794	0.540874	0.179488	81.971893	130.688873	147.375000	4.326738	0.000000	2.505861	0.000000	0.000000	0.000000	0.472986	0.034891	-0.217013	0.000000	0.000000	4.000000	31.000000	0.000000
2084.516820	-0.002794	0.540874	0.179488	81.971893	130.688873	147.375000	4.326738	0.000000	2.505861	0.000000	0.000000	0.000000	0.472986	0.034891	-0.217013	0.000000	0.000000	4.000000	31.000000	0.000000
2084.520154	-0.002794	0.540874	0.179488	81.971893	130.688873	147.375000	4.326738	0.000000	2.505861	0.000000	0.000000	0.000000	0.472986	0.034891	-0.217013	0.000000	0.000000	4.000000	31.000000	0.000000
2084.523487	-0.001070	0.540947	0.178568	82.014122	133.814590	150.117630	4.338824	0.000000	2.484875	0.000000	0.000000	0.000000	0.517287	0.021831	-0.275894	0.000000	0.000000	4.000000	31.000000	0.000000
2084.526820	-0.001070	0.540947	0.178568	82.014122	133.814590	150.117630	4.338824	0.000000	2.484875	0.000000	0.000000	0.000000	0.517287	0.021831	-0.275894	0.000000	0.000000	4.000000	31.000000	0.000000
2084.530154	-0.001070	0.540947	0.178568	82.014122	133.814590	150.117630	4.338824	0.000000	2.484875	0.000000	0.000000	0.000000	0.517287	0.021831	-0.275894	0.000000	0.000000	4.000000	31.000000	0.000000
2084.533487	0.000860	0.541020	0.177516	82.099129	137.112610	152.983459	4.351354	0.000000	2.462868	0.000000	0.000000	0.000000	0.579021	0.021933	-0.315547	0.000000	0.000000	4.000000	31.000000	0.000000
2084.536820	0.000860	0.541020	0.177516	82.099129	137.112610	152.983459	4.351354	0.000000	2.462868	0.000000	0.000000	0.000000	0.579021	0.021933	-0.315547	0.000000	0.000000	4.000000	31.000000	0.000000
2084.540154	0.000860	0.541020	0.177516	82.099129	137.112610	152.983459	4.351354	0.000000	2.462868	0.000000	0.000000	0.000000	0.579021	0.021933	-0.315547	0.000000	0.000000	4.000000	31.000000	0.000000
2084.543487	0.002964	0.541053	0.176299	82.188873	140.151352	155.596878	4.365353	0.000000	2.437969	0.000000	0.000000	0.000000	0.631021	0.010119	-0.365143	0.000000	0.000000	4.000000	31.000000	0.000000
2084.546820	0.002964	0.541053	0.176299	82.188873	140.151352	155.596878	4.365353	0.000000	2.437969	0.000000	0.000000	0.000000	0.631021	0.010119	-0.365143	0.000000	0.000000	4.000000	31.000000	0.000000
2084.550154	0.002964	0.541053	0.176299	82.188873	140.151352	155.596878	4.365353	0.000000	2.437969	0.000000	0.000000	0.000000	0.631021	0.010119	-0.365143	0.000000	0.000000	4.000000	31.000000	0.000000
2084.553487	0.005208	0.541146	0.174992	82.261703	142.691376	157.865570	4.380328	0.000000	2.410960	0.000000	0.000000	0.000000	0.673414	0.027738	-0.392268	0.000000	0.000000	4.000000	31.000000	0.000000
2084.556820	0.005208	0.541146	0.174992	82.261703	142.691376	157.865570	4.380328	0.000000	2.410960	0.000000	0.000000	0.000000	0.673414	0.027738	-0.392268	0.000000	0.000000	4.000000	31.000000	0.000000
2084.560154	0.005208	0.541146	0.174992	82.261703	142.691376	157.865570	4.380328	0.000000	2.410960	0.000000	0.000000	0.000000	0.673414	0.027738	-0.392268	0.000000	0.000000	4.000000	31.000000	0.000000
2084.563487	0.007622	0.541257	0.173561	82.304512	144.639359	160.037857	4.396414	0.000000	2.381500	0.000000	0.000000	0.000000	0.724126	0.033403	-0.429363	0.000000	0.000000	4.000000	31.000000	0.000000
2084.566820	0.007622	0.541257	0.173561	82.304512	144.639359	160.037857	4.396414	0.000000	2.381500	0.000000	0.000000	0.000000	0.724126	0.033403	-0.429363	0.000000	0.000000	4.000000	31.000000	0.000000
2084.570154	0.007622	0.541257	0.173561	82.304512	144.639359	160.037857	4.396414	0.000000	2.381500	0.000000	0.000000	0.000000	0.724126	0.033403	-0.429363	0.000000	0.000000	4.000000	31.000000	0.000000
2084.573487	0.010054	0.541392	0.172041	82.295868	146.074249	162.044220	4.413746	0.000000	2.349222	0.000000	0.000000	0.000000	0.729432	0.040357	-0.455850	0.000000	0.000000	4.000000	31.000000	0.000000
2084.576820	0.010054	0.541392	0.172041	82.295868	146.074249	162.044220	4.413746	0.000000	2.349222	0.000000	0.000000	0.000000	0.729432	0.040357	-0.455850	0.000000	0.000000	4.000000	31.000000	0.000000
2084.580154	0.010054	0.541392	0.172041	82.295868	146.074249	162.044220	4.413746	0.000000	2.349222	0.000000	0.000000	0.000000	0.729432	0.040357	-0.455850	0.000000	0.000000	4.000000	31.000000	0.000000
2084.583487	0.012681	0.541569	0.170445	82.274269	147.188217	163.487595	4.430960	0.000000	2.316591	0.000000	0.000000	0.000000	0.788107	0.053044	-0.478962	0.000000	0.000000	4.000000	31.000000	0.000000
2084.586820	0.012681	0.541569	0.170445	82.274269	147.188217	163.487595	4.430960	0.000000	2.316591	0.000000	0.000000	0.000000	0.788107	0.053044	-0.478962	0.000000	0.000000	4.000000	31.000000	0.000000
2084.590154	0.012681	0.541569	0.170445	82.274269	147.188217	163.487595	4.430960	0.000000	2.316591	0.000000	0.000000	0.000000	0.788107	0.053044	-0.478962	0.000000	0.000000	4.000000	31.000000	0.000000
2084.593487	0.015382	0.541787	0.168771	82.328651	147.987900	164.272705	4.450021	0.000000	2.279762	0.000000	0.000000	0.000000	0.810389	0.065615	-0.502061	0.000000	0.000000	4.000000	31.000000	0.000000
2084.596820	0.015382	0.541787	0.168771	82.328651	147.987900	164.272705	4.450021	0.000000	2.279762	0.000000	0.000000	0.000000	0.810389	0.065615	-0.502061	0.000000	0.000000	4.000000	31.000000	0.000000
2084.600154	0.015382	0.541787	0.168771	82.328651	147.987900	164.272705	4.450021	0.000000	2.279762	0.000000	0.000000	0.000000	0.810389	0.065615	-0.502061	0.000000	0.000000	4.000000	31.000000	0.000000
2084.603487	0.018157	0.542033	0.167039	82.565735	148.207184	164.625305	4.469669	0.000000	2.240993	0.000000	0.000000	0.000000	0.832364	0.073580	-0.519517	0.000000	0.000000	4.000000	31.000000	0.000000
2084.606820	0.018157	0.542033	0.167039	82.565735	148.207184	164.625305	4.469669	0.000000	2.240993	0.000000	0.000000	0.000000	0.832364	0.073580	-0.519517	0.000000	0.000000	4.000000	31.000000	0.000000
2084.610154	0.018157	0.542033	0.167039	82.565735	148.207184	164.625305	4.469669	0.000000	2.240993	0.000000	0.000000	0.000000	0.832364	0.073580	-0.519517	0.000000	0.000000	4.000000	31.000000	0.000000
2084.613487	0.021034	0.542309	0.165283	82.977722	147.644806	164.475296	4.490013	0.000000	2.199952	0.000000	0.000000	0.000000	0.863147	0.082889	-0.526900	0.000000	0.000000	4.000000	31.000000	0.000000
2084.616820	0.021034	0.542309	0.165283	82.977722	147.644806	164.475296	4.490013	0.000000	2.199952	0.000000	0.000000	0.000000	0.863147	0.082889	-0.526900	0.000000	0.000000	4.000000	31.000000	0.000000
2084.620154	0.021034	0.542309	0.165283	82.977722	147.644806	164.475296	4.490013	0.000000	2.199952	0.000000	0.000000	0.000000	0.863147	0.082889	-0.526900	0.000000	0.000000	4.000000	31.000000	0.000000
2084.623487	0.023952	0.542577	0.163471	83.488739	146.407501	163.381485	4.511542	0.000000	2.155455	0.000000	0.000000	0.000000	0.875534	0.080503	-0.543464	0.000000	0.000000	4.000000	31.000000	0.000000
2084.626820	0.023952	0.542577	0.163471	83.488739	146.407501	163.381485	4.511542	0.000000	2.155455	0.000000	0.000000	0.000000	0.875534	0.080503	-0.543464	0.000000	0.000000	4.000000	31.000000	0.000000
2084.630154	0.023952	0.542577	0.163471	83.488739	146.407501	163.381485	4.511542	0.000000	2.155455	0.000000	0.000000	0.000000	0.875534	0.080503	-0.543464	0.000000	0.000000	4.000000	31.000000	0.000000
2084.633487	0.026943	0.542881	0.161670	83.994392	144.661942	161.538376	4.533450	0.000000	2.108989	0.000000	0.000000	0.000000	0.897267	0.091187	-0.540439	0.000000	0.000000	4.000000	31.000000	0.000000
2084.636820	0.026943	0.542881	0.161670	83.994392	144.661942	161.538376	4.533450	0.000000	2.108989	0.000000	0.000000	0.000000	0.897267	0.091187	-0.540439	0.000000	0.000000	4.000000	31.000000	0.000000
2084.640154	0.026943	0.542881	0.161670	83.994392	144.661942	161.538376	4.533450	0.000000	2.108989	0.000000	0.000000	0.000000	0.897267	0.091187	-0.540439	0.000000	0.000000	4.000000	31.000000	0.000000
2084.643487	0.029916	0.543196	0.159830	84.436203	141.969238	159.065033	4.556380	0.000000	2.058982	0.000000	0.000000	0.000000	0.891755	0.094511	-0.551995	0.000000	0.000000	4.000000	31.000000	0.000000
2084.646820	0.029916	0.543196	0.159830	84.436203	141.969238	159.065033	4.556380	0.000000	2.058982	0.000000	0.000000	0.000000	0.891755	0.094511	-0.551995	0.000000	0.000000	4.000000	31.000000	0.000000
2084.650154	0.029916	0.543196	0.159830	84.436203	141.969238	159.065033	4.556380	0.000000	2.058982	0.000000	0.000000	0.000000	0.891755	0.094511	-0.551995	0.000000	0.000000	4.000000	31.000000	0.000000
2084.653487	0.032902	0.543532	0.158022	84.826004	138.835266	156.296021	4.579113	0.000000	2.007914	0.000000	0.000000	0.000000	0.896036	0.100826	-0.542286	0.000000	0.000000	4.000000	31.000000	0.000000
2084.656820	0.032902	0.543532	0.158022	84.826004	138.835266	156.296021	4.579113	0.000000	2.007914	0.000000	0.000000	0.000000	0.896036	0.100826	-0.542286	0.000000	0.000000	4.000000	31.000000	0.000000
2084.660154	0.032902	0.543532	0.158022	84.826004	138.835266	156.296021	4.579113	0.000000	2.007914	0.000000	0.000000	0.000000	0.896036	0.100826	-0.542286	0.000000	0.000000	4.000000	31.000000	0.000000
2084.663487	0.035935	0.543895	0.156282	85.162888	135.544479	152.796585	4.602302	0.000000	1.954179	0.000000	0.000000	0.000000	0.909814	0.108666	-0.522209	0.000000	0.000000	4.000000	31.000000	0.000000
2084.666820	0.035935	0.543895	0.156282	85.162888	135.544479	152.796585	4.602302	0.000000	1.954179	0.000000	0.000000	0.000000	0.909814	0.108666	-0.522209	0.000000	0.000000	4.000000	31.000000	0.000000
2084.670154	0.035935	0.543895	0.156282	85.162888	135.544479	152.796585	4.602302	0.000000	1.954179	0.000000	0.000000	0.000000	0.909814	0.108666	-0.522209	0.000000	0.000000	4.000000	31.000000	0.000000
2084.673487	0.038953	0.544225	0.154564	85.442245	132.221252	149.320175	4.626368	0.000000	1.896500	0.000000	0.000000	0.000000	0.905487	0.099207	-0.515324	0.000000	0.000000	4.000000	31.000000	0.000000
2084.676820	0.038953	0.544225	0.154564	85.442245	132.221252	149.320175	4.626368	0.000000	1.896500	0.000000	0.000000	0.000000	0.905487	0.099207	-0.515324	0.000000	0.000000	4.000000	31.000000	0.000000
2084.680154	0.038953	0.544225	0.154564	85.442245	132.221252	149.320175	4.626368	0.000000	1.896500	0.000000	0.000000	0.000000	0.905487	0.099207	-0.515324	0.000000	0.000000	4.000000	31.000000	0.000000
2084.683487	0.041961	0.544583	0.152917	85.674278	128.906235	146.145248	4.650420	0.000000	1.836734	0.000000	0.000000	0.000000	0.902296	0.107209	-0.494101	0.000000	0.000000	4.000000	31.000000	0.000000
2084.686820	0.041961	0.544583	0.152917	85.674278	128.906235	146.145248	4.650420	0.000000	1.836734	0.000000	0.000000	0.000000	0.902296	0.107209	-0.494101	0.000000	0.000000	4.000000	31.000000	0.000000
2084.690154	0.041961	0.544583	0.152917	85.674278	128.906235	146.145248	4.650420	0.000000	1.836734	0.000000	0.000000	0.000000	0.902296	0.107209	-0.494101	0.000000	0.000000	4.000000	31.000000	0.000000
2084.693487	0.045018	0.544986	0.151353	85.859108	125.819832	143.668396	4.674622	0.000000	1.774236	0.000000	0.000000	0.000000	0.917167	0.121044	-0.469265	0.000000	0.000000	4.000000	31.000000	0.000000
2084.696820	0.045018	0.544986	0.151353	85.859108	125.819832	143.668396	4.674622	0.000000	1.774236	0.000000	0.000000	0.000000	0.917167	0.121044	-0.469265	0.000000	0.000000	4.000000	31.000000	0.000000
2084.700154	0.045018	0.544986	0.151353	85.859108	125.819832	143.668396	4.674622	0.000000	1.774236	0.000000	0.000000	0.000000	0.917167	0.121044	-0.469265	0.000000	0.000000	4.000000	31.000000	0.000000
2084.703487	0.048182	0.545417	0.149850	86.000214	123.103851	141.424194	4.699521	0.000000	1.707193	0.000000	0.000000	0.000000	0.949280	0.129204	-0.450677	0.000000	0.000000	4.000000	31.000000	0.000000
2084.706820	0.048182	0.545417	0.149850	86.000214	123.103851	141.424194	4.699521	0.000000	1.707193	0.000000	0.000000	0.000000	0.949280	0.129204	-0.450677	0.000000	0.000000	4.000000	31.000000	0.000000
2084.710154	0.048182	0.545417	0.149850	86.000214	123.103851	141.424194	4.699521	0.000000	1.707193	0.000000	0.000000	0.000000	0.949280	0.129204	-0.450677	0.000000	0.000000	4.000000	31.000000	0.000000
2084.713487	0.051427	0.545894	0.148427	86.106499	120.792633	139.092804	4.725454	0.000000	1.634039	0.000000	0.000000	0.000000	0.973316	0.143145	-0.427033	0.000000	0.000000	4.000000	31.000000	0.000000
2084.716820	0.051427	0.545894	0.148427	86.106499	120.792633	139.092804	4.725454	0.000000	1.634039	0.000000	0.000000	0.000000	0.973316	0.143145	-0.427033	0.000000	0.000000	4.000000	31.000000	0.000000
2084.720154	0.051427	0.545894	0.148427	86.106499	120.792633	139.092804	4.725454	0.000000	1.634039	0.000000	0.000000	0.000000	0.973316	0.143145	-0.427033	0.000000	0.000000	4.000000	31.000000	0.000000
2084.723487	0.054727	0.546390	0.147125	86.181816	118.943207	137.480423	4.752013	0.000000	1.555110	0.000000	0.000000	0.000000	0.990178	0.148887	-0.390516	0.000000	0.000000	4.000000	31.000000	0.000000
2084.726820	0.054727	0.546390	0.147125	86.181816	118.943207	137.480423	4.752013	0.000000	1.555110	0.000000	0.000000	0.000000	0.990178	0.148887	-0.390516	0.000000	0.000000	4.000000	31.000000	0.000000
2084.730154	0.054727	0.546390	0.147125	86.181816	118.943207	137.480423	4.752013	0.000000	1.555110	0.000000	0.000000	0.000000	0.990178	0.148887	-0.390516	0.000000	0.000000	4.000000	31.000000	0.000000
2084.733487	0.058030	0.546925	0.145966	86.230957	117.743790	136.913116	4.778865	0.000000	1.470526	0.000000	0.000000	0.000000	0.990919	0.160517	-0.347772	0.000000	0.000000	4.000000	31.000000	0.000000
2084.736820	0.058030	0.546925	0.145966	86.230957	117.743790	136.913116	4.778865	0.000000	1.470526	0.000000	0.000000	0.000000	0.990919	0.160517	-0.347772	0.000000	0.000000	4.000000	31.000000	0.000000
2084.740154	0.058030	0.546925	0.145966	86.230957	117.743790	136.913116	4.778865	0.000000	1.470526	0.000000	0.000000	0.000000	0.990919	0.160517	-0.347772	0.000000	0.000000	4.000000	31.000000	0.000000
2084.743487	0.061450	0.547461	0.144906	86.256027	117.301369	136.739944	4.805308	0.000000	1.381667	0.000000	0.000000	0.000000	1.025784	0.160762	-0.317946	0.000000	0.000000	4.000000	31.000000	0.000000
2084.746820	0.061450	0.547461	0.144906	86.256027	117.301369	136.739944	4.805308	0.000000	1.381667	0.000000	0.000000	0.000000	1.025784	0.160762	-0.317946	0.000000	0.000000	4.000000	31.000000	0.000000
2084.750154	0.061450	0.547461	0.144906	86.256027	117.301369	136.739944	4.805308	0.000000	1.381667	0.000000	0.000000	0.000000	1.025784	0.160762	-0.317946	0.000000	0.000000	4.000000	31.000000	0.000000
2084.753487	0.064850	0.547990	0.144017	86.263725	117.330414	136.487305	4.831933	0.000000	1.285467	0.000000	0.000000	0.000000	1.020162	0.158706	-0.266859	0.000000	0.000000	4.000000	31.000000	0.000000
2084.756820	0.064850	0.547990	0.144017	86.263725	117.330414	136.487305	4.831933	0.000000	1.285467	0.000000	0.000000	0.000000	1.020162	0.158706	-0.266859	0.000000	0.000000	4.000000	31.000000	0.000000
2084.760154	0.064850	0.547990	0.144017	86.263725	117.330414	136.487305	4.831933	0.000000	1.285467	0.000000	0.000000	0.000000	1.020162	0.158706	-0.266859	0.000000	0.000000	4.000000	31.000000	0.000000
2084.763487	0.068172	0.548521	0.143247	86.273849	117.250877	136.115158	4.857418	0.000000	1.185534	0.000000	0.000000	0.000000	0.996472	0.159274	-0.230834	0.000000	0.000000	4.000000	31.000000	0.000000
2084.766820	0.068172	0.548521	0.143247	86.273849	117.250877	136.115158	4.857418	0.000000	1.185534	0.000000	0.000000	0.000000	0.996472	0.159274	-0.230834	0.000000	0.000000	4.000000	31.000000	0.000000
2084.770154	0.068172	0.548521	0.143247	86.273849	117.250877	136.115158	4.857418	0.000000	1.185534	0.000000	0.000000	0.000000	0.996472	0.159274	-0.230834	0.000000	0.000000	4.000000	31.000000	0.000000
2084.773487	0.071415	0.549035	0.142583	86.284897	117.177414	135.869812	4.880968	0.000000	1.084503	0.000000	0.000000	0.000000	0.972945	0.154197	-0.199116	0.000000	0.000000	4.000000	31.000000	0.000000
2084.776820	0.071415	0.549035	0.142583	86.284897	117.177414	135.869812	4.880968	0.000000	1.084503	0.000000	0.000000	0.000000	0.972945	0.154197	-0.199116	0.000000	0.000000	4.000000	31.000000	0.000000
2084.780154	0.071415	0.549035	0.142583	86.284897	117.177414	135.869812	4.880968	0.000000	1.084503	0.000000	0.000000	0.000000	0.972945	0.154197	-0.199116	0.000000	0.000000	4.000000	31.000000	0.000000
2084.783487	0.074542	0.549535	0.141937	86.282372	117.510918	136.367233	4.902452	0.000000	0.982838	0.000000	0.000000	0.000000	0.938009	0.149969	-0.194049	0.000000	0.000000	4.000000	31.000000	0.000000
2084.786820	0.074542	0.549535	0.141937	86.282372	117.510918	136.367233	4.902452	0.000000	0.982838	0.000000	0.000000	0.000000	0.938009	0.149969	-0.194049	0.000000	0.000000	4.000000	31.000000	0.000000
2084.790154	0.074542	0.549535	0.141937	86.282372	117.510918	136.367233	4.902452	0.000000	0.982838	0.000000	0.000000	0.000000	0.938009	0.149969	-0.194049	0.000000	0.000000	4.000000	31.000000	0.000000
2084.793487	0.077581	0.550021	0.141305	86.262306	118.726433	138.491913	4.921462	0.000000	0.882731	0.000000	0.000000	0.000000	0.911781	0.145732	-0.189532	0.000000	0.000000	4.000000	31.000000	0.000000
2084.796820	0.077581	0.550021	0.141305	86.262306	118.726433	138.491913	4.921462	0.000000	0.882731	0.000000	0.000000	0.000000	0.911781	0.145732	-0.189532	0.000000	0.000000	4.000000	31.000000	0.000000
2084.800154	0.077581	0.550021	0.141305	86.262306	118.726433	138.491913	4.921462	0.000000	0.882731	0.000000	0.000000	0.000000	0.911781	0.145732	-0.189532	0.000000	0.000000	4.000000	31.000000	0.000000
2084.803487	0.080470	0.550467	0.140645	86.257385	120.834602	142.407288	4.938234	0.000000	0.783485	0.000000	0.000000	0.000000	0.866569	0.134032	-0.197958	0.000000	0.000000	4.000000	31.000000	0.000000
2084.806820	0.080470	0.550467	0.140645	86.257385	120.834602	142.407288	4.938234	0.000000	0.783485	0.000000	0.000000	0.000000	0.866569	0.134032	-0.197958	0.000000	0.000000	4.000000	31.000000	0.000000
2084.810154	0.080470	0.550467	0.140645	86.257385	120.834602	142.407288	4.938234	0.000000	0.783485	0.000000	0.000000	0.000000	0.866569	0.134032	-0.197958	0.000000	0.000000	4.000000	31.000000	0.000000
2084.813487	0.083325	0.550914	0.139975	86.350517	123.804176	146.774521	4.952479	0.000000	0.687718	0.000000	0.000000	0.000000	0.856671	0.133916	-0.201066	0.000000	0.000000	4.000000	31.000000	0.000000
2084.816820	0.083325	0.550914	0.139975	86.350517	123.804176	146.774521	4.952479	0.000000	0.687718	0.000000	0.000000	0.000000	0.856671	0.133916	-0.201066	0.000000	0.000000	4.000000	31.000000	0.000000
2084.820154	0.083325	0.550914	0.139975	86.350517	123.804176	146.774521	4.952479	0.000000	0.687718	0.000000	0.000000	0.000000	0.856671	0.133916	-0.201066	0.000000	0.000000	4.000000	31.000000	0.000000
2084.823487	0.086049	0.551244	0.139213	86.552017	127.949020	151.342728	4.964894	0.000000	0.591456	0.000000	0.000000	0.000000	0.817228	0.099007	-0.228542	0.000000	0.000000	4.000000	31.000000	0.000000
2084.826820	0.086049	0.551244	0.139213	86.552017	127.949020	151.342728	4.964894	0.000000	0.591456	0.000000	0.000000	0.000000	0.817228	0.099007	-0.228542	0.000000	0.000000	4.000000	31.000000	0.000000
2084.830154	0.086049	0.551244	0.139213	86.552017	127.949020	151.342728	4.964894	0.000000	0.591456	0.000000	0.000000	0.000000	0.817228	0.099007	-0.228542	0.000000	0.000000	4.000000	31.000000	0.000000
2084.833487	0.088507	0.551483	0.138434	86.813095	133.251297	156.171951	4.975081	0.000000	0.498562	0.000000	0.000000	0.000000	0.737424	0.071611	-0.233546	0.000000	0.000000	4.000000	31.000000	0.000000
2084.836820	0.088507	0.551483	0.138434	86.813095	133.251297	156.171951	4.975081	0.000000	0.498562	0.000000	0.000000	0.000000	0.737424	0.071611	-0.233546	0.000000	0.000000	4.000000	31.000000	0.000000
2084.840154	0.088507	0.551483	0.138434	86.813095	133.251297	156.171951	4.975081	0.000000	0.498562	0.000000	0.000000	0.000000	0.737424	0.071611	-0.233546	0.000000	0.000000	4.000000	31.000000	0.000000
2084.843487	0.090782	0.551611	0.137614	87.097008	139.860931	162.292542	4.982858	0.000000	0.413672	0.000000	0.000000	0.000000	0.682436	0.038411	-0.246137	0.000000	0.000000	4.000000	31.000000	0.000000
2084.846820	0.090782	0.551611	0.137614	87.097008	139.860931	162.292542	4.982858	0.000000	0.413672	0.000000	0.000000	0.000000	0.682436	0.038411	-0.246137	0.000000	0.000000	4.000000	31.000000	0.000000
2084.850154	0.090782	0.551611	0.137614	87.097008	139.860931	162.292542	4.982858	0.000000	0.413672	0.000000	0.000000	0.000000	0.682436	0.038411	-0.246137	0.000000	0.000000	4.000000	31.000000	0.000000
2084.853487	0.092670	0.551655	0.136743	87.359581	147.332001	169.518753	4.988821	0.000000	0.334170	0.000000	0.000000	0.000000	0.566294	0.013424	-0.261323	0.000000	0.000000	4.000000	31.000000	0.000000
2084.856820	0.092670	0.551655	0.136743	87.359581	147.332001	169.518753	4.988821	0.000000	0.334170	0.000000	0.000000	0.000000	0.566294	0.013424	-0.261323	0.000000	0.000000	4.000000	31.000000	0.000000
2084.860154	0.092670	0.551655	0.136743	87.359581	147.332001	169.518753	4.988821	0.000000	0.334170	0.000000	0.000000	0.000000	0.566294	0.013424	-0.261323	0.000000	0.000000	4.000000	31.000000	0.000000
2084.863487	0.094121	0.551590	0.135875	87.554634	155.114929	177.116592	4.992831	0.000000	0.267646	0.000000	0.000000	0.000000	0.435408	-0.019707	-0.260335	0.000000	0.000000	4.000000	31.000000	0.000000
2084.866820	0.094121	0.551590	0.135875	87.554634	155.114929	177.116592	4.992831	0.000000	0.267646	0.000000	0.000000	0.000000	0.435408	-0.019707	-0.260335	0.000000	0.000000	4.000000	31.000000	0.000000
2084.870154	0.094121	0.551590	0.135875	87.554634	155.114929	177.116592	4.992831	0.000000	0.267646	0.000000	0.000000	0.000000	0.435408	-0.019707	-0.260335	0.000000	0.000000	4.000000	31.000000	0.000000
2084.873487	0.095164	0.551480	0.134999	87.651810	162.240723	-175.851852	4.995327	0.000000	0.216132	0.000000	0.000000	0.000000	0.312873	-0.033034	-0.262861	0.000000	0.000000	4.000000	31.000000	0.000000
2084.876820	0.095164	0.551480	0.134999	87.651810	162.240723	-175.851852	4.995327	0.000000	0.216132	0.000000	0.000000	0.000000	0.312873	-0.033034	-0.262861	0.000000	0.000000	4.000000	31.000000	0.000000
2084.880154	0.095164	0.551480	0.134999	87.651810	162.240723	-175.851852	4.995327	0.000000	0.216132	0.000000	0.000000	0.000000	0.312873	-0.033034	-0.262861	0.000000	0.000000	4.000000	31.000000	0.000000
2084.883487	0.095744	0.551325	0.134125	87.652397	166.467804	-171.754807	4.996795	0.000000	0.178997	0.000000	0.000000	0.000000	0.173886	-0.046388	-0.262084	0.000000	0.000000	4.000000	31.000000	0.000000
2084.886820	0.095744	0.551325	0.134125	87.652397	166.467804	-171.754807	4.996795	0.000000	0.178997	0.000000	0.000000	0.000000	0.173886	-0.046388	-0.262084	0.000000	0.000000	4.000000	31.000000	0.000000
2084.890154	0.095744	0.551325	0.134125	87.652397	166.467804	-171.754807	4.996795	0.000000	0.178997	0.000000	0.000000	0.000000	0.173886	-0.046388	-0.262084	0.000000	0.000000	4.000000	31.000000	0.000000
2084.893487	0.095744	0.551325	0.134125	87.579094	166.756836	-171.486115	4.997484	0.000000	0.158592	0.000000	0.000000	0.000000	0.173886	-0.046388	-0.262084	0.000000	0.000000	4.000000	31.000000	0.000000
2084.896820	0.095952	0.551132	0.133278	87.579094	166.756836	-171.486115	4.997484	0.000000	0.158592	0.000000	0.000000	0.000000	0.062419	-0.057938	-0.254114	0.000000	0.000000	4.000000	31.000000	0.000000
2084.900154	0.095952	0.551132	0.133278	87.579094	166.756836	-171.486115	4.997484	0.000000	0.158592	0.000000	0.000000	0.000000	0.062419	-0.057938	-0.254114	0.000000	0.000000	4.000000	31.000000	0.000000
2084.903487	0.095880	0.550906	0.132481	87.479202	165.888687	-172.304077	4.997695	0.000000	0.151804	0.000000	0.000000	0.000000	-0.021632	-0.067715	-0.239202	0.000000	0.000000	4.000000	31.000000	0.000000
2084.906820	0.095880	0.550906	0.132481	87.479202	165.888687	-172.304077	4.997695	0.000000	0.151804	0.000000	0.000000	0.000000	-0.021632	-0.067715	-0.239202	0.000000	0.000000	4.000000	31.000000	0.000000
2084.910154	0.095880	0.550906	0.132481	87.479202	165.888687	-172.304077	4.997695	0.000000	0.151804	0.000000	0.000000	0.000000	-0.021632	-0.067715	-0.239202	0.000000	0.000000	4.000000	31.000000	0.000000
2084.913487	0.095880	0.550906	0.132481	87.357285	163.955139	-174.116745	4.997583	0.000000	0.155435	0.000000	0.000000	0.000000	-0.021632	-0.067715	-0.239202	0.000000	0.000000	4.000000	31.000000	0.000000
2084.916820	0.095497	0.550661	0.131717	87.357285	163.955139	-174.116745	4.997583	0.000000	0.155435	0.000000	0.000000	0.000000	-0.114738	-0.073442	-0.229218	0.000000	0.000000	4.000000	31.000000	0.000000
2084.920154	0.095497	0.550661	0.131717	87.357285	163.955139	-174.116745	4.997583	0.000000	0.155435	0.000000	0.000000	0.000000	-0.114738	-0.073442	-0.229218	0.000000	0.000000	4.000000	31.000000	0.000000
2084.923487	0.094924	0.550371	0.131009	87.216599	160.758926	-177.113632	4.997081	0.000000	0.170830	0.000000	0.000000	0.000000	-0.171966	-0.087161	-0.212344	0.000000	0.000000	4.000000	31.000000	0.000000
2084.926820	0.094924	0.550371	0.131009	87.216599	160.758926	-177.113632	4.997081	0.000000	0.170830	0.000000	0.000000	0.000000	-0.171966	-0.087161	-0.212344	0.000000	0.000000	4.000000	31.000000	0.000000
2084.930154	0.094924	0.550371	0.131009	87.216599	160.758926	-177.113632	4.997081	0.000000	0.170830	0.000000	0.000000	0.000000	-0.171966	-0.087161	-0.212344	0.000000	0.000000	4.000000	31.000000	0.000000
2084.933487	0.094163	0.550054	0.130373	87.076180	156.637955	179.020920	4.996251	0.000000	0.193585	0.000000	0.000000	0.000000	-0.228237	-0.095094	-0.190890	0.000000	0.000000	4.000000	31.000000	0.000000
2084.936820	0.094163	0.550054	0.130373	87.076180	156.637955	179.020920	4.996251	0.000000	0.193585	0.000000	0.000000	0.000000	-0.228237	-0.095094	-0.190890	0.000000	0.000000	4.000000	31.000000	0.000000
2084.940154	0.094163	0.550054	0.130373	87.076180	156.637955	179.020920	4.996251	0.000000	0.193585	0.000000	0.000000	0.000000	-0.228237	-0.095094	-0.190890	0.000000	0.000000	4.000000	31.000000	0.000000
2084.943487	0.093209	0.549705	0.129771	86.928329	151.941833	174.631088	4.994996	0.000000	0.223629	0.000000	0.000000	0.000000	-0.286103	-0.104719	-0.180653	0.000000	0.000000	4.000000	31.000000	0.000000
2084.946820	0.093209	0.549705	0.129771	86.928329	151.941833	174.631088	4.994996	0.000000	0.223629	0.000000	0.000000	0.000000	-0.286103	-0.104719	-0.180653	0.000000	0.000000	4.000000	31.000000	0.000000
2084.950154	0.093209	0.549705	0.129771	86.928329	151.941833	174.631088	4.994996	0.000000	0.223629	0.000000	0.000000	0.000000	-0.286103	-0.104719	-0.180653	0.000000	0.000000	4.000000	31.000000	0.000000
2084.953487	0.092061	0.549305	0.129186	86.778084	147.377487	170.399216	4.993169	0.000000	0.261279	0.000000	0.000000	0.000000	-0.344544	-0.120031	-0.175490	0.000000	0.000000	4.000000	31.000000	0.000000
2084.956820	0.092061	0.549305	0.129186	86.778084	147.377487	170.399216	4.993169	0.000000	0.261279	0.000000	0.000000	0.000000	-0.344544	-0.120031	-0.175490	0.000000	0.000000	4.000000	31.000000	0.000000
2084.960154	0.092061	0.549305	0.129186	86.778084	147.377487	170.399216	4.993169	0.000000	0.261279	0.000000	0.000000	0.000000	-0.344544	-0.120031	-0.175490	0.000000	0.000000	4.000000	31.000000	0.000000
2084.963487	0.090690	0.548886	0.128616	86.625832	143.542084	166.897552	4.990585	0.000000	0.306694	0.000000	0.000000	0.000000	-0.411370	-0.125567	-0.170899	0.000000	0.000000	4.000000	31.000000	0.000000
2084.966820	0.090690	0.548886	0.128616	86.625832	143.542084	166.897552	4.990585	0.000000	0.306694	0.000000	0.000000	0.000000	-0.411370	-0.125567	-0.170899	0.000000	0.000000	4.000000	31.000000	0.000000
2084.970154	0.090690	0.548886	0.128616	86.625832	143.542084	166.897552	4.990585	0.000000	0.306694	0.000000	0.000000	0.000000	-0.411370	-0.125567	-0.170899	0.000000	0.000000	4.000000	31.000000	0.000000
2084.973487	0.089174	0.548443	0.128010	86.485313	140.579834	164.251617	4.986951	0.000000	0.360996	0.000000	0.000000	0.000000	-0.454653	-0.132828	-0.181689	0.000000	0.000000	4.000000	31.000000	0.000000
2084.976820	0.089174	0.548443	0.128010	86.485313	140.579834	164.251617	4.986951	0.000000	0.360996	0.000000	0.000000	0.000000	-0.454653	-0.132828	-0.181689	0.000000	0.000000	4.000000	31.000000	0.000000
2084.980154	0.089174	0.548443	0.128010	86.485313	140.579834	164.251617	4.986951	0.000000	0.360996	0.000000	0.000000	0.000000	-0.454653	-0.132828	-0.181689	0.000000	0.000000	4.000000	31.000000	0.000000
2084.983487	0.087509	0.548003	0.127326	86.350098	138.598511	162.569550	4.982215	0.000000	0.421344	0.000000	0.000000	0.000000	-0.499578	-0.132061	-0.205443	0.000000	0.000000	4.000000	31.000000	0.000000
2084.986820	0.087509	0.548003	0.127326	86.350098	138.598511	162.569550	4.982215	0.000000	0.421344	0.000000	0.000000	0.000000	-0.499578	-0.132061	-0.205443	0.000000	0.000000	4.000000	31.000000	0.000000
2084.990154	0.087509	0.548003	0.127326	86.350098	138.598511	162.569550	4.982215	0.000000	0.421344	0.000000	0.000000	0.000000	-0.499578	-0.132061	-0.205443	0.000000	0.000000	4.000000	31.000000	0.000000
2084.993487	0.085675	0.547590	0.126617	86.225609	137.599487	161.845276	4.976111	0.000000	0.488172	0.000000	0.000000	0.000000	-0.550117	-0.123878	-0.212532	0.000000	0.000000	4.000000	31.000000	0.000000
2084.996820	0.085675	0.547590	0.126617	86.225609	137.599487	161.845276	4.976111	0.000000	0.488172	0.000000	0.000000	0.000000	-0.550117	-0.123878	-0.212532	0.000000	0.000000	4.000000	31.000000	0.000000
2085.000154	0.085675	0.547590	0.126617	86.225609	137.599487	161.845276	4.976111	0.000000	0.488172	0.000000	0.000000	0.000000	-0.550117	-0.123878	-0.212532	0.000000	0.000000	4.000000	31.000000	0.000000
2085.003487	0.083775	0.547161	0.125798	86.125153	137.336624	161.828400	4.968305	0.000000	0.562087	0.000000	0.000000	0.000000	-0.570135	-0.128828	-0.245677	0.000000	0.000000	4.000000	31.000000	0.000000
2085.006820	0.083775	0.547161	0.125798	86.125153	137.336624	161.828400	4.968305	0.000000	0.562087	0.000000	0.000000	0.000000	-0.570135	-0.128828	-0.245677	0.000000	0.000000	4.000000	31.000000	0.000000
2085.010154	0.083775	0.547161	0.125798	86.125153	137.336624	161.828400	4.968305	0.000000	0.562087	0.000000	0.000000	0.000000	-0.570135	-0.128828	-0.245677	0.000000	0.000000	4.000000	31.000000	0.000000
2085.013487	0.081764	0.546726	0.124950	86.038345	137.370056	162.094543	4.958924	0.000000	0.639593	0.000000	0.000000	0.000000	-0.603242	-0.130309	-0.254554	0.000000	0.000000	4.000000	31.000000	0.000000
2085.016820	0.081764	0.546726	0.124950	86.038345	137.370056	162.094543	4.958924	0.000000	0.639593	0.000000	0.000000	0.000000	-0.603242	-0.130309	-0.254554	0.000000	0.000000	4.000000	31.000000	0.000000
2085.020154	0.081764	0.546726	0.124950	86.038345	137.370056	162.094543	4.958924	0.000000	0.639593	0.000000	0.000000	0.000000	-0.603242	-0.130309	-0.254554	0.000000	0.000000	4.000000	31.000000	0.000000
2085.023487	0.079721	0.546313	0.124017	85.963181	137.328903	162.279724	4.947585	0.000000	0.722085	0.000000	0.000000	0.000000	-0.612986	-0.123933	-0.279848	0.000000	0.000000	4.000000	31.000000	0.000000
2085.026820	0.079721	0.546313	0.124017	85.963181	137.328903	162.279724	4.947585	0.000000	0.722085	0.000000	0.000000	0.000000	-0.612986	-0.123933	-0.279848	0.000000	0.000000	4.000000	31.000000	0.000000
2085.030154	0.079721	0.546313	0.124017	85.963181	137.328903	162.279724	4.947585	0.000000	0.722085	0.000000	0.000000	0.000000	-0.612986	-0.123933	-0.279848	0.000000	0.000000	4.000000	31.000000	0.000000
2085.033487	0.077589	0.545871	0.122995	85.896782	136.995499	162.052399	4.934464	0.000000	0.806886	0.000000	0.000000	0.000000	-0.639446	-0.132785	-0.306557	0.000000	0.000000	4.000000	31.000000	0.000000
2085.036820	0.077589	0.545871	0.122995	85.896782	136.995499	162.052399	4.934464	0.000000	0.806886	0.000000	0.000000	0.000000	-0.639446	-0.132785	-0.306557	0.000000	0.000000	4.000000	31.000000	0.000000
2085.040154	0.077589	0.545871	0.122995	85.896782	136.995499	162.052399	4.934464	0.000000	0.806886	0.000000	0.000000	0.000000	-0.639446	-0.132785	-0.306557	0.000000	0.000000	4.000000	31.000000	0.000000
2085.043487	0.075428	0.545417	0.121892	85.858536	136.653366	161.676147	4.919011	0.000000	0.896288	0.000000	0.000000	0.000000	-0.648373	-0.135972	-0.330980	0.000000	0.000000	4.000000	31.000000	0.000000
2085.046820	0.075428	0.545417	0.121892	85.858536	136.653366	161.676147	4.919011	0.000000	0.896288	0.000000	0.000000	0.000000	-0.648373	-0.135972	-0.330980	0.000000	0.000000	4.000000	31.000000	0.000000
2085.050154	0.075428	0.545417	0.121892	85.858536	136.653366	161.676147	4.919011	0.000000	0.896288	0.000000	0.000000	0.000000	-0.648373	-0.135972	-0.330980	0.000000	0.000000	4.000000	31.000000	0.000000
2085.053487	0.073208	0.544967	0.120689	85.871750	136.231583	160.988647	4.901400	0.000000	0.988068	0.000000	0.000000	0.000000	-0.666053	-0.135262	-0.360919	0.000000	0.000000	4.000000	31.000000	0.000000
2085.056820	0.073208	0.544967	0.120689	85.871750	136.231583	160.988647	4.901400	0.000000	0.988068	0.000000	0.000000	0.000000	-0.666053	-0.135262	-0.360919	0.000000	0.000000	4.000000	31.000000	0.000000
2085.060154	0.073208	0.544967	0.120689	85.871750	136.231583	160.988647	4.901400	0.000000	0.988068	0.000000	0.000000	0.000000	-0.666053	-0.135262	-0.360919	0.000000	0.000000	4.000000	31.000000	0.000000
2085.063487	0.070903	0.544518	0.119388	85.937790	135.151642	159.600922	4.881171	0.000000	1.083593	0.000000	0.000000	0.000000	-0.691539	-0.134535	-0.390212	0.000000	0.000000	4.000000	31.000000	0.000000
2085.066820	0.070903	0.544518	0.119388	85.937790	135.151642	159.600922	4.881171	0.000000	1.083593	0.000000	0.000000	0.000000	-0.691539	-0.134535	-0.390212	0.000000	0.000000	4.000000	31.000000	0.000000
2085.070154	0.070903	0.544518	0.119388	85.937790	135.151642	159.600922	4.881171	0.000000	1.083593	0.000000	0.000000	0.000000	-0.691539	-0.134535	-0.390212	0.000000	0.000000	4.000000	31.000000	0.000000
2085.073487	0.068575	0.544096	0.118036	86.044182	133.277023	157.695724	4.857804	0.000000	1.183949	0.000000	0.000000	0.000000	-0.698221	-0.126539	-0.405689	0.000000	0.000000	4.000000	31.000000	0.000000
2085.076820	0.068575	0.544096	0.118036	86.044182	133.277023	157.695724	4.857804	0.000000	1.183949	0.000000	0.000000	0.000000	-0.698221	-0.126539	-0.405689	0.000000	0.000000	4.000000	31.000000	0.000000
2085.080154	0.068575	0.544096	0.118036	86.044182	133.277023	157.695724	4.857804	0.000000	1.183949	0.000000	0.000000	0.000000	-0.698221	-0.126539	-0.405689	0.000000	0.000000	4.000000	31.000000	0.000000
2085.083487	0.066143	0.543682	0.116624	86.191162	130.428818	154.819290	4.831698	0.000000	1.286348	0.000000	0.000000	0.000000	-0.729771	-0.124230	-0.423440	0.000000	0.000000	4.000000	31.000000	0.000000
2085.086820	0.066143	0.543682	0.116624	86.191162	130.428818	154.819290	4.831698	0.000000	1.286348	0.000000	0.000000	0.000000	-0.729771	-0.124230	-0.423440	0.000000	0.000000	4.000000	31.000000	0.000000
2085.090154	0.066143	0.543682	0.116624	86.191162	130.428818	154.819290	4.831698	0.000000	1.286348	0.000000	0.000000	0.000000	-0.729771	-0.124230	-0.423440	0.000000	0.000000	4.000000	31.000000	0.000000
2085.093487	0.063719	0.543313	0.115173	86.366982	126.480583	150.631683	4.801745	0.000000	1.394001	0.000000	0.000000	0.000000	-0.727153	-0.110805	-0.435379	0.000000	0.000000	4.000000	31.000000	0.000000
2085.096820	0.063719	0.543313	0.115173	86.366982	126.480583	150.631683	4.801745	0.000000	1.394001	0.000000	0.000000	0.000000	-0.727153	-0.110805	-0.435379	0.000000	0.000000	4.000000	31.000000	0.000000
2085.100154	0.063719	0.543313	0.115173	86.366982	126.480583	150.631683	4.801745	0.000000	1.394001	0.000000	0.000000	0.000000	-0.727153	-0.110805	-0.435379	0.000000	0.000000	4.000000	31.000000	0.000000
2085.103487	0.061256	0.542981	0.113747	86.542770	121.648224	145.401276	4.768973	0.000000	1.502297	0.000000	0.000000	0.000000	-0.738768	-0.099640	-0.427785	0.000000	0.000000	4.000000	31.000000	0.000000
2085.106820	0.061256	0.542981	0.113747	86.542770	121.648224	145.401276	4.768973	0.000000	1.502297	0.000000	0.000000	0.000000	-0.738768	-0.099640	-0.427785	0.000000	0.000000	4.000000	31.000000	0.000000
2085.110154	0.061256	0.542981	0.113747	86.542770	121.648224	145.401276	4.768973	0.000000	1.502297	0.000000	0.000000	0.000000	-0.738768	-0.099640	-0.427785	0.000000	0.000000	4.000000	31.000000	0.000000
2085.113487	0.058727	0.542636	0.112337	86.696541	116.170631	139.713318	4.732978	0.000000	1.612115	0.000000	0.000000	0.000000	-0.758829	-0.103496	-0.423063	0.000000	0.000000	4.000000	31.000000	0.000000
2085.116820	0.058727	0.542636	0.112337	86.696541	116.170631	139.713318	4.732978	0.000000	1.612115	0.000000	0.000000	0.000000	-0.758829	-0.103496	-0.423063	0.000000	0.000000	4.000000	31.000000	0.000000
2085.120154	0.058727	0.542636	0.112337	86.696541	116.170631	139.713318	4.732978	0.000000	1.612115	0.000000	0.000000	0.000000	-0.758829	-0.103496	-0.423063	0.000000	0.000000	4.000000	31.000000	0.000000
2085.123487	0.056192	0.542352	0.111003	86.812912	110.623642	134.231476	4.693259	0.000000	1.724330	0.000000	0.000000	0.000000	-0.760589	-0.085161	-0.400102	0.000000	0.000000	4.000000	31.000000	0.000000
2085.126820	0.056192	0.542352	0.111003	86.812912	110.623642	134.231476	4.693259	0.000000	1.724330	0.000000	0.000000	0.000000	-0.760589	-0.085161	-0.400102	0.000000	0.000000	4.000000	31.000000	0.000000
2085.130154	0.056192	0.542352	0.111003	86.812912	110.623642	134.231476	4.693259	0.000000	1.724330	0.000000	0.000000	0.000000	-0.760589	-0.085161	-0.400102	0.000000	0.000000	4.000000	31.000000	0.000000
2085.133487	0.053675	0.542111	0.109727	86.889824	105.574432	129.285690	4.650898	0.000000	1.835522	0.000000	0.000000	0.000000	-0.754984	-0.072428	-0.382808	0.000000	0.000000	4.000000	31.000000	0.000000
2085.136820	0.053675	0.542111	0.109727	86.889824	105.574432	129.285690	4.650898	0.000000	1.835522	0.000000	0.000000	0.000000	-0.754984	-0.072428	-0.382808	0.000000	0.000000	4.000000	31.000000	0.000000
2085.140154	0.053675	0.542111	0.109727	86.889824	105.574432	129.285690	4.650898	0.000000	1.835522	0.000000	0.000000	0.000000	-0.754984	-0.072428	-0.382808	0.000000	0.000000	4.000000	31.000000	0.000000
2085.143487	0.051253	0.541905	0.108464	86.938416	101.187897	124.759743	4.606310	0.000000	1.944713	0.000000	0.000000	0.000000	-0.726482	-0.061514	-0.379014	0.000000	0.000000	4.000000	31.000000	0.000000
2085.146820	0.051253	0.541905	0.108464	86.938416	101.187897	124.759743	4.606310	0.000000	1.944713	0.000000	0.000000	0.000000	-0.726482	-0.061514	-0.379014	0.000000	0.000000	4.000000	31.000000	0.000000
2085.150154	0.051253	0.541905	0.108464	86.938416	101.187897	124.759743	4.606310	0.000000	1.944713	0.000000	0.000000	0.000000	-0.726482	-0.061514	-0.379014	0.000000	0.000000	4.000000	31.000000	0.000000
2085.153487	0.048823	0.541761	0.107279	86.966621	97.470718	120.744713	4.560583	0.000000	2.049656	0.000000	0.000000	0.000000	-0.728951	-0.043416	-0.355444	0.000000	0.000000	4.000000	31.000000	0.000000
2085.156820	0.048823	0.541761	0.107279	86.966621	97.470718	120.744713	4.560583	0.000000	2.049656	0.000000	0.000000	0.000000	-0.728951	-0.043416	-0.355444	0.000000	0.000000	4.000000	31.000000	0.000000
2085.160154	0.048823	0.541761	0.107279	86.966621	97.470718	120.744713	4.560583	0.000000	2.049656	0.000000	0.000000	0.000000	-0.728951	-0.043416	-0.355444	0.000000	0.000000	4.000000	31.000000	0.000000
2085.163487	0.046303	0.541658	0.106163	86.982925	94.465805	117.545250	4.512810	0.000000	2.152799	0.000000	0.000000	0.000000	-0.756151	-0.030872	-0.334879	0.000000	0.000000	4.000000	31.000000	0.000000
2085.166820	0.046303	0.541658	0.106163	86.982925	94.465805	117.545250	4.512810	0.000000	2.152799	0.000000	0.000000	0.000000	-0.756151	-0.030872	-0.334879	0.000000	0.000000	4.000000	31.000000	0.000000
2085.170154	0.046303	0.541658	0.106163	86.982925	94.465805	117.545250	4.512810	0.000000	2.152799	0.000000	0.000000	0.000000	-0.756151	-0.030872	-0.334879	0.000000	0.000000	4.000000	31.000000	0.000000
2085.173487	0.043666	0.541646	0.105128	86.991440	92.339005	115.261986	4.461737	0.000000	2.256745	0.000000	0.000000	0.000000	-0.791124	-0.003652	-0.310268	0.000000	0.000000	4.000000	31.000000	0.000000
2085.176820	0.043666	0.541646	0.105128	86.991440	92.339005	115.261986	4.461737	0.000000	2.256745	0.000000	0.000000	0.000000	-0.791124	-0.003652	-0.310268	0.000000	0.000000	4.000000	31.000000	0.000000
2085.180154	0.043666	0.541646	0.105128	86.991440	92.339005	115.261986	4.461737	0.000000	2.256745	0.000000	0.000000	0.000000	-0.791124	-0.003652	-0.310268	0.000000	0.000000	4.000000	31.000000	0.000000
2085.183487	0.040915	0.541699	0.104218	86.994820	90.727089	113.289268	4.407133	0.000000	2.361606	0.000000	0.000000	0.000000	-0.825244	0.015981	-0.273104	0.000000	0.000000	4.000000	31.000000	0.000000
2085.186820	0.040915	0.541699	0.104218	86.994820	90.727089	113.289268	4.407133	0.000000	2.361606	0.000000	0.000000	0.000000	-0.825244	0.015981	-0.273104	0.000000	0.000000	4.000000	31.000000	0.000000
2085.190154	0.040915	0.541699	0.104218	86.994820	90.727089	113.289268	4.407133	0.000000	2.361606	0.000000	0.000000	0.000000	-0.825244	0.015981	-0.273104	0.000000	0.000000	4.000000	31.000000	0.000000
2085.193487	0.037996	0.541818	0.103434	86.996712	89.826324	111.916939	4.349609	0.000000	2.465948	0.000000	0.000000	0.000000	-0.875647	0.035590	-0.235243	0.000000	0.000000	4.000000	31.000000	0.000000
2085.196820	0.037996	0.541818	0.103434	86.996712	89.826324	111.916939	4.349609	0.000000	2.465948	0.000000	0.000000	0.000000	-0.875647	0.035590	-0.235243	0.000000	0.000000	4.000000	31.000000	0.000000
2085.200154	0.037996	0.541818	0.103434	86.996712	89.826324	111.916939	4.349609	0.000000	2.465948	0.000000	0.000000	0.000000	-0.875647	0.035590	-0.235243	0.000000	0.000000	4.000000	31.000000	0.000000
2085.203487	0.034939	0.541995	0.102832	86.992149	89.928658	111.733299	4.288500	0.000000	2.570753	0.000000	0.000000	0.000000	-0.917265	0.053272	-0.180487	0.000000	0.000000	4.000000	31.000000	0.000000
2085.206820	0.034939	0.541995	0.102832	86.992149	89.928658	111.733299	4.288500	0.000000	2.570753	0.000000	0.000000	0.000000	-0.917265	0.053272	-0.180487	0.000000	0.000000	4.000000	31.000000	0.000000
2085.210154	0.034939	0.541995	0.102832	86.992149	89.928658	111.733299	4.288500	0.000000	2.570753	0.000000	0.000000	0.000000	-0.917265	0.053272	-0.180487	0.000000	0.000000	4.000000	31.000000	0.000000
2085.213487	0.031766	0.542183	0.102397	86.956116	89.973198	111.620819	4.225317	0.000000	2.673330	0.000000	0.000000	0.000000	-0.951838	0.056345	-0.130485	0.000000	0.000000	4.000000	31.000000	0.000000
2085.216820	0.031766	0.542183	0.102397	86.956116	89.973198	111.620819	4.225317	0.000000	2.673330	0.000000	0.000000	0.000000	-0.951838	0.056345	-0.130485	0.000000	0.000000	4.000000	31.000000	0.000000
2085.220154	0.031766	0.542183	0.102397	86.956116	89.973198	111.620819	4.225317	0.000000	2.673330	0.000000	0.000000	0.000000	-0.951838	0.056345	-0.130485	0.000000	0.000000	4.000000	31.000000	0.000000
2085.223487	0.028604	0.542400	0.102038	86.829666	89.781090	111.358070	4.160829	0.000000	2.772634	0.000000	0.000000	0.000000	-0.948604	0.065149	-0.107652	0.000000	0.000000	4.000000	31.000000	0.000000
2085.226820	0.028604	0.542400	0.102038	86.829666	89.781090	111.358070	4.160829	0.000000	2.772634	0.000000	0.000000	0.000000	-0.948604	0.065149	-0.107652	0.000000	0.000000	4.000000	31.000000	0.000000
2085.230154	0.028604	0.542400	0.102038	86.829666	89.781090	111.358070	4.160829	0.000000	2.772634	0.000000	0.000000	0.000000	-0.948604	0.065149	-0.107652	0.000000	0.000000	4.000000	31.000000	0.000000
2085.233487	0.025480	0.542653	0.101794	86.564415	89.467049	111.294617	4.096741	0.000000	2.866480	0.000000	0.000000	0.000000	-0.937323	0.075795	-0.073486	0.000000	0.000000	4.000000	31.000000	0.000000
2085.236820	0.025480	0.542653	0.101794	86.564415	89.467049	111.294617	4.096741	0.000000	2.866480	0.000000	0.000000	0.000000	-0.937323	0.075795	-0.073486	0.000000	0.000000	4.000000	31.000000	0.000000
2085.240154	0.025480	0.542653	0.101794	86.564415	89.467049	111.294617	4.096741	0.000000	2.866480	0.000000	0.000000	0.000000	-0.937323	0.075795	-0.073486	0.000000	0.000000	4.000000	31.000000	0.000000
2085.243487	0.022307	0.542941	0.101567	86.229599	89.030930	111.056931	4.034444	0.000000	2.953516	0.000000	0.000000	0.000000	-0.951749	0.086604	-0.067933	0.000000	0.000000	4.000000	31.000000	0.000000
2085.246820	0.022307	0.542941	0.101567	86.229599	89.030930	111.056931	4.034444	0.000000	2.953516	0.000000	0.000000	0.000000	-0.951749	0.086604	-0.067933	0.000000	0.000000	4.000000	31.000000	0.000000
2085.250154	0.022307	0.542941	0.101567	86.229599	89.030930	111.056931	4.034444	0.000000	2.953516	0.000000	0.000000	0.000000	-0.951749	0.086604	-0.067933	0.000000	0.000000	4.000000	31.000000	0.000000
2085.253487	0.019139	0.543217	0.101344	85.899643	88.544655	110.277611	3.971335	0.000000	3.037844	0.000000	0.000000	0.000000	-0.950518	0.082787	-0.066885	0.000000	0.000000	4.000000	31.000000	0.000000
2085.256820	0.019139	0.543217	0.101344	85.899643	88.544655	110.277611	3.971335	0.000000	3.037844	0.000000	0.000000	0.000000	-0.950518	0.082787	-0.066885	0.000000	0.000000	4.000000	31.000000	0.000000
2085.260154	0.019139	0.543217	0.101344	85.899643	88.544655	110.277611	3.971335	0.000000	3.037844	0.000000	0.000000	0.000000	-0.950518	0.082787	-0.066885	0.000000	0.000000	4.000000	31.000000	0.000000
2085.263487	0.015920	0.543475	0.101087	85.623680	88.093552	109.254028	3.908365	0.000000	3.118442	0.000000	0.000000	0.000000	-0.965598	0.077212	-0.076996	0.000000	0.000000	4.000000	31.000000	0.000000
2085.266820	0.015920	0.543475	0.101087	85.623680	88.093552	109.254028	3.908365	0.000000	3.118442	0.000000	0.000000	0.000000	-0.965598	0.077212	-0.076996	0.000000	0.000000	4.000000	31.000000	0.000000
2085.270154	0.015920	0.543475	0.101087	85.623680	88.093552	109.254028	3.908365	0.000000	3.118442	0.000000	0.000000	0.000000	-0.965598	0.077212	-0.076996	0.000000	0.000000	4.000000	31.000000	0.000000
2085.273487	0.012626	0.543707	0.100857	85.417343	87.689369	108.558647	3.844088	0.000000	3.197341	0.000000	0.000000	0.000000	-0.988069	0.069745	-0.069022	0.000000	0.000000	4.000000	31.000000	0.000000
2085.276820	0.012626	0.543707	0.100857	85.417343	87.689369	108.558647	3.844088	0.000000	3.197341	0.000000	0.000000	0.000000	-0.988069	0.069745	-0.069022	0.000000	0.000000	4.000000	31.000000	0.000000
2085.280154	0.012626	0.543707	0.100857	85.417343	87.689369	108.558647	3.844088	0.000000	3.197341	0.000000	0.000000	0.000000	-0.988069	0.069745	-0.069022	0.000000	0.000000	4.000000	31.000000	0.000000
2085.283487	0.009389	0.543921	0.100590	85.259758	87.311577	108.319328	3.779115	0.000000	3.273879	0.000000	0.000000	0.000000	-0.971290	0.064186	-0.080280	0.000000	0.000000	4.000000	31.000000	0.000000
2085.286820	0.009389	0.543921	0.100590	85.259758	87.311577	108.319328	3.779115	0.000000	3.273879	0.000000	0.000000	0.000000	-0.971290	0.064186	-0.080280	0.000000	0.000000	4.000000	31.000000	0.000000
2085.290154	0.009389	0.543921	0.100590	85.259758	87.311577	108.319328	3.779115	0.000000	3.273879	0.000000	0.000000	0.000000	-0.971290	0.064186	-0.080280	0.000000	0.000000	4.000000	31.000000	0.000000
2085.293487	0.006235	0.544129	0.100363	85.120308	87.245506	108.202751	3.714993	0.000000	3.346464	0.000000	0.000000	0.000000	-0.946213	0.062247	-0.068039	0.000000	0.000000	4.000000	31.000000	0.000000
2085.296820	0.006235	0.544129	0.100363	85.120308	87.245506	108.202751	3.714993	0.000000	3.346464	0.000000	0.000000	0.000000	-0.946213	0.062247	-0.068039	0.000000	0.000000	4.000000	31.000000	0.000000
2085.300154	0.006235	0.544129	0.100363	85.120308	87.245506	108.202751	3.714993	0.000000	3.346464	0.000000	0.000000	0.000000	-0.946213	0.062247	-0.068039	0.000000	0.000000	4.000000	31.000000	0.000000
2085.303487	0.003242	0.544354	0.100134	84.936821	88.188858	108.961678	3.653584	0.000000	3.413403	0.000000	0.000000	0.000000	-0.897705	0.067660	-0.068585	0.000000	0.000000	4.000000	31.000000	0.000000
2085.306820	0.003242	0.544354	0.100134	84.936821	88.188858	108.961678	3.653584	0.000000	3.413403	0.000000	0.000000	0.000000	-0.897705	0.067660	-0.068585	0.000000	0.000000	4.000000	31.000000	0.000000
2085.310154	0.003242	0.544354	0.100134	84.936821	88.188858	108.961678	3.653584	0.000000	3.413403	0.000000	0.000000	0.000000	-0.897705	0.067660	-0.068585	0.000000	0.000000	4.000000	31.000000	0.000000
2085.313487	0.000517	0.544567	0.099911	84.691307	89.903168	110.290710	3.595641	0.000000	3.474387	0.000000	0.000000	0.000000	-0.817575	0.063919	-0.066954	0.000000	0.000000	4.000000	31.000000	0.000000
2085.316820	0.000517	0.544567	0.099911	84.691307	89.903168	110.290710	3.595641	0.000000	3.474387	0.000000	0.000000	0.000000	-0.817575	0.063919	-0.066954	0.000000	0.000000	4.000000	31.000000	0.000000
2085.320154	0.000517	0.544567	0.099911	84.691307	89.903168	110.290710	3.595641	0.000000	3.474387	0.000000	0.000000	0.000000	-0.817575	0.063919	-0.066954	0.000000	0.000000	4.000000	31.000000	0.000000
2085.323487	-0.001968	0.544847	0.099705	84.392342	91.959091	112.115219	3.543120	0.000000	3.527931	0.000000	0.000000	0.000000	-0.745554	0.083965	-0.061934	0.000000	0.000000	4.000000	31.000000	0.000000
2085.326820	-0.001968	0.544847	0.099705	84.392342	91.959091	112.115219	3.543120	0.000000	3.527931	0.000000	0.000000	0.000000	-0.745554	0.083965	-0.061934	0.000000	0.000000	4.000000	31.000000	0.000000
2085.330154	-0.001968	0.544847	0.099705	84.392342	91.959091	112.115219	3.543120	0.000000	3.527931	0.000000	0.000000	0.000000	-0.745554	0.083965	-0.061934	0.000000	0.000000	4.000000	31.000000	0.000000
2085.333487	-0.004214	0.545151	0.099545	84.089676	93.785912	113.962929	3.495636	0.000000	3.574987	0.000000	0.000000	0.000000	-0.673776	0.091217	-0.047990	0.000000	0.000000	4.000000	31.000000	0.000000
2085.336820	-0.004214	0.545151	0.099545	84.089676	93.785912	113.962929	3.495636	0.000000	3.574987	0.000000	0.000000	0.000000	-0.673776	0.091217	-0.047990	0.000000	0.000000	4.000000	31.000000	0.000000
2085.340154	-0.004214	0.545151	0.099545	84.089676	93.785912	113.962929	3.495636	0.000000	3.574987	0.000000	0.000000	0.000000	-0.673776	0.091217	-0.047990	0.000000	0.000000	4.000000	31.000000	0.000000
2085.343487	-0.006221	0.545461	0.099417	83.861771	95.348335	115.723900	3.453609	0.000000	3.615602	0.000000	0.000000	0.000000	-0.602193	0.093058	-0.038292	0.000000	0.000000	4.000000	31.000000	0.000000
2085.346820	-0.006221	0.545461	0.099417	83.861771	95.348335	115.723900	3.453609	0.000000	3.615602	0.000000	0.000000	0.000000	-0.602193	0.093058	-0.038292	0.000000	0.000000	4.000000	31.000000	0.000000
2085.350154	-0.006221	0.545461	0.099417	83.861771	95.348335	115.723900	3.453609	0.000000	3.615602	0.000000	0.000000	0.000000	-0.602193	0.093058	-0.038292	0.000000	0.000000	4.000000	31.000000	0.000000
2085.353487	-0.007963	0.545753	0.099269	83.782967	96.745949	117.181992	3.416681	0.000000	3.650520	0.000000	0.000000	0.000000	-0.522611	0.087509	-0.044464	0.000000	0.000000	4.000000	31.000000	0.000000
2085.356820	-0.007963	0.545753	0.099269	83.782967	96.745949	117.181992	3.416681	0.000000	3.650520	0.000000	0.000000	0.000000	-0.522611	0.087509	-0.044464	0.000000	0.000000	4.000000	31.000000	0.000000
2085.360154	-0.007963	0.545753	0.099269	83.782967	96.745949	117.181992	3.416681	0.000000	3.650520	0.000000	0.000000	0.000000	-0.522611	0.087509	-0.044464	0.000000	0.000000	4.000000	31.000000	0.000000
2085.363487	-0.009466	0.546008	0.099085	83.775276	98.199745	118.558205	3.384224	0.000000	3.680629	0.000000	0.000000	0.000000	-0.450874	0.076499	-0.055117	0.000000	0.000000	4.000000	31.000000	0.000000
2085.366820	-0.009466	0.546008	0.099085	83.775276	98.199745	118.558205	3.384224	0.000000	3.680629	0.000000	0.000000	0.000000	-0.450874	0.076499	-0.055117	0.000000	0.000000	4.000000	31.000000	0.000000
2085.370154	-0.009466	0.546008	0.099085	83.775276	98.199745	118.558205	3.384224	0.000000	3.680629	0.000000	0.000000	0.000000	-0.450874	0.076499	-0.055117	0.000000	0.000000	4.000000	31.000000	0.000000
2085.373487	-0.010729	0.546190	0.098834	83.764763	99.597046	119.888794	3.355392	0.000000	3.706932	0.000000	0.000000	0.000000	-0.378926	0.054513	-0.075375	0.000000	0.000000	4.000000	31.000000	0.000000
2085.376820	-0.010729	0.546190	0.098834	83.764763	99.597046	119.888794	3.355392	0.000000	3.706932	0.000000	0.000000	0.000000	-0.378926	0.054513	-0.075375	0.000000	0.000000	4.000000	31.000000	0.000000
2085.380154	-0.010729	0.546190	0.098834	83.764763	99.597046	119.888794	3.355392	0.000000	3.706932	0.000000	0.000000	0.000000	-0.378926	0.054513	-0.075375	0.000000	0.000000	4.000000	31.000000	0.000000
2085.383487	-0.011885	0.546347	0.098526	83.756248	100.948677	121.275116	3.329488	0.000000	3.730216	0.000000	0.000000	0.000000	-0.346579	0.047088	-0.092343	0.000000	0.000000	4.000000	31.000000	0.000000
2085.386820	-0.011885	0.546347	0.098526	83.756248	100.948677	121.275116	3.329488	0.000000	3.730216	0.000000	0.000000	0.000000	-0.346579	0.047088	-0.092343	0.000000	0.000000	4.000000	31.000000	0.000000
2085.390154	-0.011885	0.546347	0.098526	83.756248	100.948677	121.275116	3.329488	0.000000	3.730216	0.000000	0.000000	0.000000	-0.346579	0.047088	-0.092343	0.000000	0.000000	4.000000	31.000000	0.000000
2085.393487	-0.012879	0.546449	0.098169	83.752136	102.355652	122.738976	3.304419	0.000000	3.752441	0.000000	0.000000	0.000000	-0.298394	0.030566	-0.107283	0.000000	0.000000	4.000000	31.000000	0.000000
2085.396820	-0.012879	0.546449	0.098169	83.752136	102.355652	122.738976	3.304419	0.000000	3.752441	0.000000	0.000000	0.000000	-0.298394	0.030566	-0.107283	0.000000	0.000000	4.000000	31.000000	0.000000
2085.400154	-0.012879	0.546449	0.098169	83.752136	102.355652	122.738976	3.304419	0.000000	3.752441	0.000000	0.000000	0.000000	-0.298394	0.030566	-0.107283	0.000000	0.000000	4.000000	31.000000	0.000000
2085.403487	-0.012879	0.546449	0.098169	83.744705	103.635590	124.057671	3.281135	0.000000	3.772818	0.000000	0.000000	0.000000	-0.298394	0.030566	-0.107283	0.000000	0.000000	4.000000	31.000000	0.000000
2085.406820	-0.013740	0.546526	0.097756	83.744705	103.635590	124.057671	3.281135	0.000000	3.772818	0.000000	0.000000	0.000000	-0.258083	0.023133	-0.123636	0.000000	0.000000	4.000000	31.000000	0.000000
2085.410154	-0.013740	0.546526	0.097756	83.744705	103.635590	124.057671	3.281135	0.000000	3.772818	0.000000	0.000000	0.000000	-0.258083	0.023133	-0.123636	0.000000	0.000000	4.000000	31.000000	0.000000
2085.413487	-0.014413	0.546609	0.097287	83.709885	104.530449	125.019127	3.259055	0.000000	3.791907	0.000000	0.000000	0.000000	-0.201950	0.024805	-0.140870	0.000000	0.000000	4.000000	31.000000	0.000000
2085.416820	-0.014413	0.546609	0.097287	83.709885	104.530449	125.019127	3.259055	0.000000	3.791907	0.000000	0.000000	0.000000	-0.201950	0.024805	-0.140870	0.000000	0.000000	4.000000	31.000000	0.000000
2085.420154	-0.014413	0.546609	0.097287	83.709885	104.530449	125.019127	3.259055	0.000000	3.791907	0.000000	0.000000	0.000000	-0.201950	0.024805	-0.140870	0.000000	0.000000	4.000000	31.000000	0.000000
2085.423487	-0.014413	0.546609	0.097287	83.680565	105.195297	125.736328	3.238939	0.000000	3.809104	0.000000	0.000000	0.000000	-0.201950	0.024805	-0.140870	0.000000	0.000000	4.000000	31.000000	0.000000
2085.426820	-0.014899	0.546697	0.096760	83.680565	105.195297	125.736328	3.238939	0.000000	3.809104	0.000000	0.000000	0.000000	-0.145888	0.026426	-0.157926	0.000000	0.000000	4.000000	31.000000	0.000000
2085.430154	-0.014899	0.546697	0.096760	83.680565	105.195297	125.736328	3.238939	0.000000	3.809104	0.000000	0.000000	0.000000	-0.145888	0.026426	-0.157926	0.000000	0.000000	4.000000	31.000000	0.000000
2085.433487	-0.015174	0.546766	0.096222	83.660919	105.650650	126.223984	3.220745	0.000000	3.824500	0.000000	0.000000	0.000000	-0.082414	0.020835	-0.161499	0.000000	0.000000	4.000000	31.000000	0.000000
2085.436820	-0.015174	0.546766	0.096222	83.660919	105.650650	126.223984	3.220745	0.000000	3.824500	0.000000	0.000000	0.000000	-0.082414	0.020835	-0.161499	0.000000	0.000000	4.000000	31.000000	0.000000
2085.440154	-0.015174	0.546766	0.096222	83.660919	105.650650	126.223984	3.220745	0.000000	3.824500	0.000000	0.000000	0.000000	-0.082414	0.020835	-0.161499	0.000000	0.000000	4.000000	31.000000	0.000000
2085.443487	-0.015174	0.546766	0.096222	83.651649	105.896217	126.478798	3.205718	0.000000	3.837105	0.000000	0.000000	0.000000	-0.082414	0.020835	-0.161499	0.000000	0.000000	4.000000	31.000000	0.000000
2085.446820	-0.015211	0.546829	0.095651	83.651649	105.896217	126.478798	3.205718	0.000000	3.837105	0.000000	0.000000	0.000000	-0.011060	0.018863	-0.171344	0.000000	0.000000	4.000000	31.000000	0.000000
2085.450154	-0.015211	0.546829	0.095651	83.651649	105.896217	126.478798	3.205718	0.000000	3.837105	0.000000	0.000000	0.000000	-0.011060	0.018863	-0.171344	0.000000	0.000000	4.000000	31.000000	0.000000
2085.453487	-0.015011	0.546891	0.095086	83.643158	106.153755	126.721497	3.193865	0.000000	3.846976	0.000000	0.000000	0.000000	0.059760	0.018730	-0.169501	0.000000	0.000000	4.000000	31.000000	0.000000
2085.456820	-0.015011	0.546891	0.095086	83.643158	106.153755	126.721497	3.193865	0.000000	3.846976	0.000000	0.000000	0.000000	0.059760	0.018730	-0.169501	0.000000	0.000000	4.000000	31.000000	0.000000
2085.460154	-0.015011	0.546891	0.095086	83.643158	106.153755	126.721497	3.193865	0.000000	3.846976	0.000000	0.000000	0.000000	0.059760	0.018730	-0.169501	0.000000	0.000000	4.000000	31.000000	0.000000
2085.463487	-0.015011	0.546891	0.095086	83.633636	106.448845	126.982605	3.185932	0.000000	3.853549	0.000000	0.000000	0.000000	0.059760	0.018730	-0.169501	0.000000	0.000000	4.000000	31.000000	0.000000
2085.466820	-0.014655	0.546953	0.094525	83.633636	106.448845	126.982605	3.185932	0.000000	3.853549	0.000000	0.000000	0.000000	0.106791	0.018648	-0.168357	0.000000	0.000000	4.000000	31.000000	0.000000
2085.470154	-0.014655	0.546953	0.094525	83.633636	106.448845	126.982605	3.185932	0.000000	3.853549	0.000000	0.000000	0.000000	0.106791	0.018648	-0.168357	0.000000	0.000000	4.000000	31.000000	0.000000
2085.473487	-0.014143	0.547045	0.093962	83.625847	106.711037	127.197166	3.180594	0.000000	3.857955	0.000000	0.000000	0.000000	0.153716	0.027555	-0.168777	0.000000	0.000000	4.000000	31.000000	0.000000
2085.476820	-0.014143	0.547045	0.093962	83.625847	106.711037	127.197166	3.180594	0.000000	3.857955	0.000000	0.000000	0.000000	0.153716	0.027555	-0.168777	0.000000	0.000000	4.000000	31.000000	0.000000
2085.480154	-0.014143	0.547045	0.093962	83.625847	106.711037	127.197166	3.180594	0.000000	3.857955	0.000000	0.000000	0.000000	0.153716	0.027555	-0.168777	0.000000	0.000000	4.000000	31.000000	0.000000
2085.483487	-0.014143	0.547045	0.093962	83.616997	107.010101	127.437874	3.177772	0.000000	3.860281	0.000000	0.000000	0.000000	0.153716	0.027555	-0.168777	0.000000	0.000000	4.000000	31.000000	0.000000
2085.486820	-0.013527	0.547119	0.093384	83.616997	107.010101	127.437874	3.177772	0.000000	3.860281	0.000000	0.000000	0.000000	0.184900	0.021972	-0.173363	0.000000	0.000000	4.000000	31.000000	0.000000
2085.490154	-0.013527	0.547119	0.093384	83.616997	107.010101	127.437874	3.177772	0.000000	3.860281	0.000000	0.000000	0.000000	0.184900	0.021972	-0.173363	0.000000	0.000000	4.000000	31.000000	0.000000
2085.493487	-0.012755	0.547173	0.092792	83.607025	107.351288	127.704567	3.176342	0.000000	3.861457	0.000000	0.000000	0.000000	0.231633	0.016384	-0.177698	0.000000	0.000000	4.000000	31.000000	0.000000
2085.496820	-0.012755	0.547173	0.092792	83.607025	107.351288	127.704567	3.176342	0.000000	3.861457	0.000000	0.000000	0.000000	0.231633	0.016384	-0.177698	0.000000	0.000000	4.000000	31.000000	0.000000
2085.500154	-0.012755	0.547173	0.092792	83.607025	107.351288	127.704567	3.176342	0.000000	3.861457	0.000000	0.000000	0.000000	0.231633	0.016384	-0.177698	0.000000	0.000000	4.000000	31.000000	0.000000
2085.503487	-0.011880	0.547227	0.092200	83.595314	107.698753	127.965492	3.177216	0.000000	3.860738	0.000000	0.000000	0.000000	0.262434	0.016264	-0.177449	0.000000	0.000000	4.000000	31.000000	0.000000
2085.506820	-0.011880	0.547227	0.092200	83.595314	107.698753	127.965492	3.177216	0.000000	3.860738	0.000000	0.000000	0.000000	0.262434	0.016264	-0.177449	0.000000	0.000000	4.000000	31.000000	0.000000
2085.510154	-0.011880	0.547227	0.092200	83.595314	107.698753	127.965492	3.177216	0.000000	3.860738	0.000000	0.000000	0.000000	0.262434	0.016264	-0.177449	0.000000	0.000000	4.000000	31.000000	0.000000
2085.513487	-0.010824	0.547275	0.091572	83.584061	108.094528	128.257019	3.179855	0.000000	3.858564	0.000000	0.000000	0.000000	0.316811	0.014220	-0.188622	0.000000	0.000000	4.000000	31.000000	0.000000
2085.516820	-0.010824	0.547275	0.091572	83.584061	108.094528	128.257019	3.179855	0.000000	3.858564	0.000000	0.000000	0.000000	0.316811	0.014220	-0.188622	0.000000	0.000000	4.000000	31.000000	0.000000
2085.520154	-0.010824	0.547275	0.091572	83.584061	108.094528	128.257019	3.179855	0.000000	3.858564	0.000000	0.000000	0.000000	0.316811	0.014220	-0.188622	0.000000	0.000000	4.000000	31.000000	0.000000
2085.523487	-0.009666	0.547334	0.090920	83.572639	108.502754	128.547394	3.184855	0.000000	3.854438	0.000000	0.000000	0.000000	0.347425	0.017619	-0.195408	0.000000	0.000000	4.000000	31.000000	0.000000
2085.526820	-0.009666	0.547334	0.090920	83.572639	108.502754	128.547394	3.184855	0.000000	3.854438	0.000000	0.000000	0.000000	0.347425	0.017619	-0.195408	0.000000	0.000000	4.000000	31.000000	0.000000
2085.530154	-0.009666	0.547334	0.090920	83.572639	108.502754	128.547394	3.184855	0.000000	3.854438	0.000000	0.000000	0.000000	0.347425	0.017619	-0.195408	0.000000	0.000000	4.000000	31.000000	0.000000
2085.533487	-0.008380	0.547433	0.090241	83.560509	108.890800	128.805374	3.191225	0.000000	3.849167	0.000000	0.000000	0.000000	0.385702	0.029980	-0.203763	0.000000	0.000000	4.000000	31.000000	0.000000
2085.536820	-0.008380	0.547433	0.090241	83.560509	108.890800	128.805374	3.191225	0.000000	3.849167	0.000000	0.000000	0.000000	0.385702	0.029980	-0.203763	0.000000	0.000000	4.000000	31.000000	0.000000
2085.540154	-0.008380	0.547433	0.090241	83.560509	108.890800	128.805374	3.191225	0.000000	3.849167	0.000000	0.000000	0.000000	0.385702	0.029980	-0.203763	0.000000	0.000000	4.000000	31.000000	0.000000
2085.543487	-0.006942	0.547551	0.089578	83.550926	109.272232	129.041443	3.199342	0.000000	3.842422	0.000000	0.000000	0.000000	0.431393	0.035241	-0.199065	0.000000	0.000000	4.000000	31.000000	0.000000
2085.546820	-0.006942	0.547551	0.089578	83.550926	109.272232	129.041443	3.199342	0.000000	3.842422	0.000000	0.000000	0.000000	0.431393	0.035241	-0.199065	0.000000	0.000000	4.000000	31.000000	0.000000
2085.550154	-0.006942	0.547551	0.089578	83.550926	109.272232	129.041443	3.199342	0.000000	3.842422	0.000000	0.000000	0.000000	0.431393	0.035241	-0.199065	0.000000	0.000000	4.000000	31.000000	0.000000
2085.553487	-0.005352	0.547698	0.088906	83.542328	109.643280	129.250626	3.210627	0.000000	3.832998	0.000000	0.000000	0.000000	0.477015	0.044015	-0.201352	0.000000	0.000000	4.000000	31.000000	0.000000
2085.556820	-0.005352	0.547698	0.088906	83.542328	109.643280	129.250626	3.210627	0.000000	3.832998	0.000000	0.000000	0.000000	0.477015	0.044015	-0.201352	0.000000	0.000000	4.000000	31.000000	0.000000
2085.560154	-0.005352	0.547698	0.088906	83.542328	109.643280	129.250626	3.210627	0.000000	3.832998	0.000000	0.000000	0.000000	0.477015	0.044015	-0.201352	0.000000	0.000000	4.000000	31.000000	0.000000
2085.563487	-0.003610	0.547844	0.088231	83.533646	110.032845	129.459305	3.224688	0.000000	3.821176	0.000000	0.000000	0.000000	0.522436	0.043808	-0.202559	0.000000	0.000000	4.000000	31.000000	0.000000
2085.566820	-0.003610	0.547844	0.088231	83.533646	110.032845	129.459305	3.224688	0.000000	3.821176	0.000000	0.000000	0.000000	0.522436	0.043808	-0.202559	0.000000	0.000000	4.000000	31.000000	0.000000
2085.570154	-0.003610	0.547844	0.088231	83.533646	110.032845	129.459305	3.224688	0.000000	3.821176	0.000000	0.000000	0.000000	0.522436	0.043808	-0.202559	0.000000	0.000000	4.000000	31.000000	0.000000
2085.573487	-0.001692	0.548007	0.087568	83.524826	110.438095	129.667313	3.241703	0.000000	3.806752	0.000000	0.000000	0.000000	0.575420	0.049034	-0.199035	0.000000	0.000000	4.000000	31.000000	0.000000
2085.576820	-0.001692	0.548007	0.087568	83.524826	110.438095	129.667313	3.241703	0.000000	3.806752	0.000000	0.000000	0.000000	0.575420	0.049034	-0.199035	0.000000	0.000000	4.000000	31.000000	0.000000
2085.580154	-0.001692	0.548007	0.087568	83.524826	110.438095	129.667313	3.241703	0.000000	3.806752	0.000000	0.000000	0.000000	0.575420	0.049034	-0.199035	0.000000	0.000000	4.000000	31.000000	0.000000
2085.583487	0.000298	0.548152	0.086880	83.517082	110.828003	129.888855	3.262601	0.000000	3.788857	0.000000	0.000000	0.000000	0.597251	0.043399	-0.206352	0.000000	0.000000	4.000000	31.000000	0.000000
2085.586820	0.000298	0.548152	0.086880	83.517082	110.828003	129.888855	3.262601	0.000000	3.788857	0.000000	0.000000	0.000000	0.597251	0.043399	-0.206352	0.000000	0.000000	4.000000	31.000000	0.000000
2085.590154	0.000298	0.548152	0.086880	83.517082	110.828003	129.888855	3.262601	0.000000	3.788857	0.000000	0.000000	0.000000	0.597251	0.043399	-0.206352	0.000000	0.000000	4.000000	31.000000	0.000000
2085.593487	0.002362	0.548302	0.086223	83.509247	111.222908	130.317368	3.284830	0.000000	3.769601	0.000000	0.000000	0.000000	0.619001	0.045137	-0.196974	0.000000	0.000000	4.000000	31.000000	0.000000
2085.596820	0.002362	0.548302	0.086223	83.509247	111.222908	130.317368	3.284830	0.000000	3.769601	0.000000	0.000000	0.000000	0.619001	0.045137	-0.196974	0.000000	0.000000	4.000000	31.000000	0.000000
2085.600154	0.002362	0.548302	0.086223	83.509247	111.222908	130.317368	3.284830	0.000000	3.769601	0.000000	0.000000	0.000000	0.619001	0.045137	-0.196974	0.000000	0.000000	4.000000	31.000000	0.000000
2085.603487	0.004421	0.548447	0.085620	83.502518	111.594444	130.879181	3.309661	0.000000	3.747818	0.000000	0.000000	0.000000	0.617655	0.043491	-0.180990	0.000000	0.000000	4.000000	31.000000	0.000000
2085.606820	0.004421	0.548447	0.085620	83.502518	111.594444	130.879181	3.309661	0.000000	3.747818	0.000000	0.000000	0.000000	0.617655	0.043491	-0.180990	0.000000	0.000000	4.000000	31.000000	0.000000
2085.610154	0.004421	0.548447	0.085620	83.502518	111.594444	130.879181	3.309661	0.000000	3.747818	0.000000	0.000000	0.000000	0.617655	0.043491	-0.180990	0.000000	0.000000	4.000000	31.000000	0.000000
2085.613487	0.006552	0.548592	0.085008	83.494553	111.999336	131.322769	3.336173	0.000000	3.724238	0.000000	0.000000	0.000000	0.639454	0.043327	-0.183709	0.000000	0.000000	4.000000	31.000000	0.000000
2085.616820	0.006552	0.548592	0.085008	83.494553	111.999336	131.322769	3.336173	0.000000	3.724238	0.000000	0.000000	0.000000	0.639454	0.043327	-0.183709	0.000000	0.000000	4.000000	31.000000	0.000000
2085.620154	0.006552	0.548592	0.085008	83.494553	111.999336	131.322769	3.336173	0.000000	3.724238	0.000000	0.000000	0.000000	0.639454	0.043327	-0.183709	0.000000	0.000000	4.000000	31.000000	0.000000
2085.623487	0.008731	0.548724	0.084408	83.488884	112.358315	131.730591	3.364557	0.000000	3.698616	0.000000	0.000000	0.000000	0.653558	0.039716	-0.179912	0.000000	0.000000	4.000000	31.000000	0.000000
2085.626820	0.008731	0.548724	0.084408	83.488884	112.358315	131.730591	3.364557	0.000000	3.698616	0.000000	0.000000	0.000000	0.653558	0.039716	-0.179912	0.000000	0.000000	4.000000	31.000000	0.000000
2085.630154	0.008731	0.548724	0.084408	83.488884	112.358315	131.730591	3.364557	0.000000	3.698616	0.000000	0.000000	0.000000	0.653558	0.039716	-0.179912	0.000000	0.000000	4.000000	31.000000	0.000000
2085.633487	0.010983	0.548851	0.083859	83.481934	112.747902	132.235596	3.394860	0.000000	3.670821	0.000000	0.000000	0.000000	0.675624	0.038142	-0.164622	0.000000	0.000000	4.000000	31.000000	0.000000
2085.636820	0.010983	0.548851	0.083859	83.481934	112.747902	132.235596	3.394860	0.000000	3.670821	0.000000	0.000000	0.000000	0.675624	0.038142	-0.164622	0.000000	0.000000	4.000000	31.000000	0.000000
2085.640154	0.010983	0.548851	0.083859	83.481934	112.747902	132.235596	3.394860	0.000000	3.670821	0.000000	0.000000	0.000000	0.675624	0.038142	-0.164622	0.000000	0.000000	4.000000	31.000000	0.000000
2085.643487	0.013257	0.548966	0.083322	83.477333	113.094460	132.736908	3.428520	0.000000	3.639402	0.000000	0.000000	0.000000	0.682153	0.034571	-0.161029	0.000000	0.000000	4.000000	31.000000	0.000000
2085.646820	0.013257	0.548966	0.083322	83.477333	113.094460	132.736908	3.428520	0.000000	3.639402	0.000000	0.000000	0.000000	0.682153	0.034571	-0.161029	0.000000	0.000000	4.000000	31.000000	0.000000
2085.650154	0.013257	0.548966	0.083322	83.477333	113.094460	132.736908	3.428520	0.000000	3.639402	0.000000	0.000000	0.000000	0.682153	0.034571	-0.161029	0.000000	0.000000	4.000000	31.000000	0.000000
2085.653487	0.015630	0.549088	0.082812	83.472710	113.446381	133.190308	3.463714	0.000000	3.605923	0.000000	0.000000	0.000000	0.711951	0.036481	-0.153028	0.000000	0.000000	4.000000	31.000000	0.000000
2085.656820	0.015630	0.549088	0.082812	83.472710	113.446381	133.190308	3.463714	0.000000	3.605923	0.000000	0.000000	0.000000	0.711951	0.036481	-0.153028	0.000000	0.000000	4.000000	31.000000	0.000000
2085.660154	0.015630	0.549088	0.082812	83.472710	113.446381	133.190308	3.463714	0.000000	3.605923	0.000000	0.000000	0.000000	0.711951	0.036481	-0.153028	0.000000	0.000000	4.000000	31.000000	0.000000
2085.663487	0.018051	0.549198	0.082312	83.465286	113.824539	133.392258	3.502436	0.000000	3.568325	0.000000	0.000000	0.000000	0.726264	0.032980	-0.150057	0.000000	0.000000	4.000000	31.000000	0.000000
2085.666820	0.018051	0.549198	0.082312	83.465286	113.824539	133.392258	3.502436	0.000000	3.568325	0.000000	0.000000	0.000000	0.726264	0.032980	-0.150057	0.000000	0.000000	4.000000	31.000000	0.000000
2085.670154	0.018051	0.549198	0.082312	83.465286	113.824539	133.392258	3.502436	0.000000	3.568325	0.000000	0.000000	0.000000	0.726264	0.032980	-0.150057	0.000000	0.000000	4.000000	31.000000	0.000000
2085.673487	0.020492	0.549271	0.081766	83.456329	114.198074	133.636292	3.543334	0.000000	3.527716	0.000000	0.000000	0.000000	0.732288	0.022016	-0.163971	0.000000	0.000000	4.000000	31.000000	0.000000
2085.676820	0.020492	0.549271	0.081766	83.456329	114.198074	133.636292	3.543334	0.000000	3.527716	0.000000	0.000000	0.000000	0.732288	0.022016	-0.163971	0.000000	0.000000	4.000000	31.000000	0.000000
2085.680154	0.020492	0.549271	0.081766	83.456329	114.198074	133.636292	3.543334	0.000000	3.527716	0.000000	0.000000	0.000000	0.732288	0.022016	-0.163971	0.000000	0.000000	4.000000	31.000000	0.000000
2085.683487	0.022902	0.549374	0.081204	83.445778	114.561508	134.329239	3.584666	0.000000	3.485709	0.000000	0.000000	0.000000	0.723171	0.030766	-0.168522	0.000000	0.000000	4.000000	31.000000	0.000000
2085.686820	0.022902	0.549374	0.081204	83.445778	114.561508	134.329239	3.584666	0.000000	3.485709	0.000000	0.000000	0.000000	0.723171	0.030766	-0.168522	0.000000	0.000000	4.000000	31.000000	0.000000
2085.690154	0.022902	0.549374	0.081204	83.445778	114.561508	134.329239	3.584666	0.000000	3.485709	0.000000	0.000000	0.000000	0.723171	0.030766	-0.168522	0.000000	0.000000	4.000000	31.000000	0.000000
2085.693487	0.025335	0.549465	0.080652	83.438637	114.973831	135.351013	3.626019	0.000000	3.442671	0.000000	0.000000	0.000000	0.729747	0.027257	-0.165506	0.000000	0.000000	4.000000	31.000000	0.000000
2085.696820	0.025335	0.549465	0.080652	83.438637	114.973831	135.351013	3.626019	0.000000	3.442671	0.000000	0.000000	0.000000	0.729747	0.027257	-0.165506	0.000000	0.000000	4.000000	31.000000	0.000000
2085.700154	0.025335	0.549465	0.080652	83.438637	114.973831	135.351013	3.626019	0.000000	3.442671	0.000000	0.000000	0.000000	0.729747	0.027257	-0.165506	0.000000	0.000000	4.000000	31.000000	0.000000
2085.703487	0.027810	0.549560	0.080025	83.432724	115.366158	135.724960	3.669089	0.000000	3.396732	0.000000	0.000000	0.000000	0.742724	0.028551	-0.188153	0.000000	0.000000	4.000000	31.000000	0.000000
2085.706820	0.027810	0.549560	0.080025	83.432724	115.366158	135.724960	3.669089	0.000000	3.396732	0.000000	0.000000	0.000000	0.742724	0.028551	-0.188153	0.000000	0.000000	4.000000	31.000000	0.000000
2085.710154	0.027810	0.549560	0.080025	83.432724	115.366158	135.724960	3.669089	0.000000	3.396732	0.000000	0.000000	0.000000	0.742724	0.028551	-0.188153	0.000000	0.000000	4.000000	31.000000	0.000000
2085.713487	0.030333	0.549673	0.079401	83.424004	115.778870	135.886917	3.712614	0.000000	3.349104	0.000000	0.000000	0.000000	0.756708	0.033851	-0.187340	0.000000	0.000000	4.000000	31.000000	0.000000
2085.716820	0.030333	0.549673	0.079401	83.424004	115.778870	135.886917	3.712614	0.000000	3.349104	0.000000	0.000000	0.000000	0.756708	0.033851	-0.187340	0.000000	0.000000	4.000000	31.000000	0.000000
2085.720154	0.030333	0.549673	0.079401	83.424004	115.778870	135.886917	3.712614	0.000000	3.349104	0.000000	0.000000	0.000000	0.756708	0.033851	-0.187340	0.000000	0.000000	4.000000	31.000000	0.000000
2085.723487	0.032748	0.549785	0.078770	83.419151	116.145561	136.099442	3.758382	0.000000	3.297661	0.000000	0.000000	0.000000	0.724584	0.033748	-0.189089	0.000000	0.000000	4.000000	31.000000	0.000000
2085.726820	0.032748	0.549785	0.078770	83.419151	116.145561	136.099442	3.758382	0.000000	3.297661	0.000000	0.000000	0.000000	0.724584	0.033748	-0.189089	0.000000	0.000000	4.000000	31.000000	0.000000
2085.730154	0.032748	0.549785	0.078770	83.419151	116.145561	136.099442	3.758382	0.000000	3.297661	0.000000	0.000000	0.000000	0.724584	0.033748	-0.189089	0.000000	0.000000	4.000000	31.000000	0.000000
2085.733487	0.035211	0.549933	0.078160	83.414352	116.506775	136.495392	3.802606	0.000000	3.246565	0.000000	0.000000	0.000000	0.738970	0.044482	-0.183092	0.000000	0.000000	4.000000	31.000000	0.000000
2085.736820	0.035211	0.549933	0.078160	83.414352	116.506775	136.495392	3.802606	0.000000	3.246565	0.000000	0.000000	0.000000	0.738970	0.044482	-0.183092	0.000000	0.000000	4.000000	31.000000	0.000000
2085.740154	0.035211	0.549933	0.078160	83.414352	116.506775	136.495392	3.802606	0.000000	3.246565	0.000000	0.000000	0.000000	0.738970	0.044482	-0.183092	0.000000	0.000000	4.000000	31.000000	0.000000
2085.743487	0.037618	0.550063	0.077525	83.410721	116.845581	137.217072	3.849439	0.000000	3.190897	0.000000	0.000000	0.000000	0.721882	0.038921	-0.190636	0.000000	0.000000	4.000000	31.000000	0.000000
2085.746820	0.037618	0.550063	0.077525	83.410721	116.845581	137.217072	3.849439	0.000000	3.190897	0.000000	0.000000	0.000000	0.721882	0.038921	-0.190636	0.000000	0.000000	4.000000	31.000000	0.000000
2085.750154	0.037618	0.550063	0.077525	83.410721	116.845581	137.217072	3.849439	0.000000	3.190897	0.000000	0.000000	0.000000	0.721882	0.038921	-0.190636	0.000000	0.000000	4.000000	31.000000	0.000000
2085.753487	0.039995	0.550181	0.076902	83.406174	117.238724	138.194016	3.876225	0.000000	3.119124	0.000000	0.000000	0.000000	0.713254	0.035461	-0.186692	0.000000	0.000000	4.000000	31.000000	0.000000
2085.756820	0.039995	0.550181	0.076902	83.406174	117.238724	138.194016	3.876225	0.000000	3.119124	0.000000	0.000000	0.000000	0.713254	0.035461	-0.186692	0.000000	0.000000	4.000000	31.000000	0.000000
2085.760154	0.039995	0.550181	0.076902	83.406174	117.238724	138.194016	3.876225	0.000000	3.119124	0.000000	0.000000	0.000000	0.713254	0.035461	-0.186692	0.000000	0.000000	4.000000	31.000000	0.000000
2085.763487	0.042387	0.550286	0.076188	83.400017	117.621597	138.718231	3.845110	0.000000	3.000248	0.000000	0.000000	0.000000	0.717510	0.031240	-0.214200	0.000000	0.000000	4.000000	31.000000	0.000000
2085.766820	0.042387	0.550286	0.076188	83.400017	117.621597	138.718231	3.845110	0.000000	3.000248	0.000000	0.000000	0.000000	0.717510	0.031240	-0.214200	0.000000	0.000000	4.000000	31.000000	0.000000
2085.770154	0.042387	0.550286	0.076188	83.400017	117.621597	138.718231	3.845110	0.000000	3.000248	0.000000	0.000000	0.000000	0.717510	0.031240	-0.214200	0.000000	0.000000	4.000000	31.000000	0.000000
2085.773487	0.044695	0.550371	0.075452	83.391403	118.051170	139.228394	3.809410	0.000000	2.880663	0.000000	0.000000	0.000000	0.692612	0.025691	-0.220733	0.000000	0.000000	4.000000	31.000000	0.000000
2085.776820	0.044695	0.550371	0.075452	83.391403	118.051170	139.228394	3.809410	0.000000	2.880663	0.000000	0.000000	0.000000	0.692612	0.025691	-0.220733	0.000000	0.000000	4.000000	31.000000	0.000000
2085.780154	0.044695	0.550371	0.075452	83.391403	118.051170	139.228394	3.809410	0.000000	2.880663	0.000000	0.000000	0.000000	0.692612	0.025691	-0.220733	0.000000	0.000000	4.000000	31.000000	0.000000
2085.783487	0.046941	0.550443	0.074632	83.381706	118.526306	140.256454	3.772621	0.000000	2.765228	0.000000	0.000000	0.000000	0.673664	0.021419	-0.246161	0.000000	0.000000	4.000000	31.000000	0.000000
2085.786820	0.046941	0.550443	0.074632	83.381706	118.526306	140.256454	3.772621	0.000000	2.765228	0.000000	0.000000	0.000000	0.673664	0.021419	-0.246161	0.000000	0.000000	4.000000	31.000000	0.000000
2085.790154	0.046941	0.550443	0.074632	83.381706	118.526306	140.256454	3.772621	0.000000	2.765228	0.000000	0.000000	0.000000	0.673664	0.021419	-0.246161	0.000000	0.000000	4.000000	31.000000	0.000000
2085.793487	0.049049	0.550489	0.073757	83.369453	119.041893	141.381332	3.731594	0.000000	2.652951	0.000000	0.000000	0.000000	0.632396	0.013785	-0.262608	0.000000	0.000000	4.000000	31.000000	0.000000
2085.796820	0.049049	0.550489	0.073757	83.369453	119.041893	141.381332	3.731594	0.000000	2.652951	0.000000	0.000000	0.000000	0.632396	0.013785	-0.262608	0.000000	0.000000	4.000000	31.000000	0.000000
2085.800154	0.049049	0.550489	0.073757	83.369453	119.041893	141.381332	3.731594	0.000000	2.652951	0.000000	0.000000	0.000000	0.632396	0.013785	-0.262608	0.000000	0.000000	4.000000	31.000000	0.000000
2085.803487	0.051091	0.550502	0.072781	83.354065	119.575233	141.909134	3.687826	0.000000	2.547551	0.000000	0.000000	0.000000	0.612595	0.004063	-0.292644	0.000000	0.000000	4.000000	31.000000	0.000000
2085.806820	0.051091	0.550502	0.072781	83.354065	119.575233	141.909134	3.687826	0.000000	2.547551	0.000000	0.000000	0.000000	0.612595	0.004063	-0.292644	0.000000	0.000000	4.000000	31.000000	0.000000
2085.810154	0.051091	0.550502	0.072781	83.354065	119.575233	141.909134	3.687826	0.000000	2.547551	0.000000	0.000000	0.000000	0.612595	0.004063	-0.292644	0.000000	0.000000	4.000000	31.000000	0.000000
2085.813487	0.053018	0.550501	0.071728	83.342682	120.045357	142.173264	3.639052	0.000000	2.445452	0.000000	0.000000	0.000000	0.577970	-0.000252	-0.315840	0.000000	0.000000	4.000000	31.000000	0.000000
2085.816820	0.053018	0.550501	0.071728	83.342682	120.045357	142.173264	3.639052	0.000000	2.445452	0.000000	0.000000	0.000000	0.577970	-0.000252	-0.315840	0.000000	0.000000	4.000000	31.000000	0.000000
2085.820154	0.053018	0.550501	0.071728	83.342682	120.045357	142.173264	3.639052	0.000000	2.445452	0.000000	0.000000	0.000000	0.577970	-0.000252	-0.315840	0.000000	0.000000	4.000000	31.000000	0.000000
2085.823487	0.054736	0.550500	0.070689	83.353119	120.166428	142.117538	3.586412	0.000000	2.349124	0.000000	0.000000	0.000000	0.515632	-0.000460	-0.311885	0.000000	0.000000	4.000000	31.000000	0.000000
2085.826820	0.054736	0.550500	0.070689	83.353119	120.166428	142.117538	3.586412	0.000000	2.349124	0.000000	0.000000	0.000000	0.515632	-0.000460	-0.311885	0.000000	0.000000	4.000000	31.000000	0.000000
2085.830154	0.054736	0.550500	0.070689	83.353119	120.166428	142.117538	3.586412	0.000000	2.349124	0.000000	0.000000	0.000000	0.515632	-0.000460	-0.311885	0.000000	0.000000	4.000000	31.000000	0.000000
2085.833487	0.056269	0.550491	0.069622	83.406403	119.606255	141.423035	3.534431	0.000000	2.263186	0.000000	0.000000	0.000000	0.459877	-0.002705	-0.319995	0.000000	0.000000	4.000000	31.000000	0.000000
2085.836820	0.056269	0.550491	0.069622	83.406403	119.606255	141.423035	3.534431	0.000000	2.263186	0.000000	0.000000	0.000000	0.459877	-0.002705	-0.319995	0.000000	0.000000	4.000000	31.000000	0.000000
2085.840154	0.056269	0.550491	0.069622	83.406403	119.606255	141.423035	3.534431	0.000000	2.263186	0.000000	0.000000	0.000000	0.459877	-0.002705	-0.319995	0.000000	0.000000	4.000000	31.000000	0.000000
2085.843487	0.057594	0.550463	0.068555	83.504539	118.221504	139.929916	3.481099	0.000000	2.186539	0.000000	0.000000	0.000000	0.397570	-0.008299	-0.320144	0.000000	0.000000	4.000000	31.000000	0.000000
2085.846820	0.057594	0.550463	0.068555	83.504539	118.221504	139.929916	3.481099	0.000000	2.186539	0.000000	0.000000	0.000000	0.397570	-0.008299	-0.320144	0.000000	0.000000	4.000000	31.000000	0.000000
2085.850154	0.057594	0.550463	0.068555	83.504539	118.221504	139.929916	3.481099	0.000000	2.186539	0.000000	0.000000	0.000000	0.397570	-0.008299	-0.320144	0.000000	0.000000	4.000000	31.000000	0.000000
2085.853487	0.058740	0.550406	0.067508	83.633232	116.077156	137.686478	3.427742	0.000000	2.120278	0.000000	0.000000	0.000000	0.343801	-0.017141	-0.313976	0.000000	0.000000	4.000000	31.000000	0.000000
2085.856820	0.058740	0.550406	0.067508	83.633232	116.077156	137.686478	3.427742	0.000000	2.120278	0.000000	0.000000	0.000000	0.343801	-0.017141	-0.313976	0.000000	0.000000	4.000000	31.000000	0.000000
2085.860154	0.058740	0.550406	0.067508	83.633232	116.077156	137.686478	3.427742	0.000000	2.120278	0.000000	0.000000	0.000000	0.343801	-0.017141	-0.313976	0.000000	0.000000	4.000000	31.000000	0.000000
2085.863487	0.059656	0.550330	0.066467	83.751541	113.457542	135.008652	3.375412	0.000000	2.062977	0.000000	0.000000	0.000000	0.274675	-0.022643	-0.312473	0.000000	0.000000	4.000000	31.000000	0.000000
2085.866820	0.059656	0.550330	0.066467	83.751541	113.457542	135.008652	3.375412	0.000000	2.062977	0.000000	0.000000	0.000000	0.274675	-0.022643	-0.312473	0.000000	0.000000	4.000000	31.000000	0.000000
2085.870154	0.059656	0.550330	0.066467	83.751541	113.457542	135.008652	3.375412	0.000000	2.062977	0.000000	0.000000	0.000000	0.274675	-0.022643	-0.312473	0.000000	0.000000	4.000000	31.000000	0.000000
2085.873487	0.060413	0.550201	0.065388	83.816261	110.768867	132.295425	3.323334	0.000000	2.017198	0.000000	0.000000	0.000000	0.227041	-0.038897	-0.323582	0.000000	0.000000	4.000000	31.000000	0.000000
2085.876820	0.060413	0.550201	0.065388	83.816261	110.768867	132.295425	3.323334	0.000000	2.017198	0.000000	0.000000	0.000000	0.227041	-0.038897	-0.323582	0.000000	0.000000	4.000000	31.000000	0.000000
2085.880154	0.060413	0.550201	0.065388	83.816261	110.768867	132.295425	3.323334	0.000000	2.017198	0.000000	0.000000	0.000000	0.227041	-0.038897	-0.323582	0.000000	0.000000	4.000000	31.000000	0.000000
2085.883487	0.060991	0.550053	0.064310	83.818222	108.162529	129.726089	3.269403	0.000000	1.979358	0.000000	0.000000	0.000000	0.173388	-0.044353	-0.323286	0.000000	0.000000	4.000000	31.000000	0.000000
2085.886820	0.060991	0.550053	0.064310	83.818222	108.162529	129.726089	3.269403	0.000000	1.979358	0.000000	0.000000	0.000000	0.173388	-0.044353	-0.323286	0.000000	0.000000	4.000000	31.000000	0.000000
2085.890154	0.060991	0.550053	0.064310	83.818222	108.162529	129.726089	3.269403	0.000000	1.979358	0.000000	0.000000	0.000000	0.173388	-0.044353	-0.323286	0.000000	0.000000	4.000000	31.000000	0.000000
2085.893487	0.061334	0.549891	0.063178	83.775688	105.817886	127.458679	3.215522	0.000000	1.950460	0.000000	0.000000	0.000000	0.103013	-0.048695	-0.339717	0.000000	0.000000	4.000000	31.000000	0.000000
2085.896820	0.061334	0.549891	0.063178	83.775688	105.817886	127.458679	3.215522	0.000000	1.950460	0.000000	0.000000	0.000000	0.103013	-0.048695	-0.339717	0.000000	0.000000	4.000000	31.000000	0.000000
2085.900154	0.061334	0.549891	0.063178	83.775688	105.817886	127.458679	3.215522	0.000000	1.950460	0.000000	0.000000	0.000000	0.103013	-0.048695	-0.339717	0.000000	0.000000	4.000000	31.000000	0.000000
2085.903487	0.061523	0.549721	0.062022	83.699455	103.864250	125.617546	3.158903	0.000000	1.933291	0.000000	0.000000	0.000000	0.056594	-0.050907	-0.346776	0.000000	0.000000	4.000000	31.000000	0.000000
2085.906820	0.061523	0.549721	0.062022	83.699455	103.864250	125.617546	3.158903	0.000000	1.933291	0.000000	0.000000	0.000000	0.056594	-0.050907	-0.346776	0.000000	0.000000	4.000000	31.000000	0.000000
2085.910154	0.061523	0.549721	0.062022	83.699455	103.864250	125.617546	3.158903	0.000000	1.933291	0.000000	0.000000	0.000000	0.056594	-0.050907	-0.346776	0.000000	0.000000	4.000000	31.000000	0.000000
2085.913487	0.061506	0.549555	0.060826	83.565437	102.276711	124.202141	3.101107	0.000000	1.923859	0.000000	0.000000	0.000000	-0.005109	-0.049932	-0.358793	0.000000	0.000000	4.000000	31.000000	0.000000
2085.916820	0.061506	0.549555	0.060826	83.565437	102.276711	124.202141	3.101107	0.000000	1.923859	0.000000	0.000000	0.000000	-0.005109	-0.049932	-0.358793	0.000000	0.000000	4.000000	31.000000	0.000000
2085.920154	0.061506	0.549555	0.060826	83.565437	102.276711	124.202141	3.101107	0.000000	1.923859	0.000000	0.000000	0.000000	-0.005109	-0.049932	-0.358793	0.000000	0.000000	4.000000	31.000000	0.000000
2085.923487	0.061414	0.549388	0.059638	83.369690	101.105087	123.260544	3.041308	0.000000	1.924711	0.000000	0.000000	0.000000	-0.027405	-0.050068	-0.356550	0.000000	0.000000	4.000000	31.000000	0.000000
2085.926820	0.061414	0.549388	0.059638	83.369690	101.105087	123.260544	3.041308	0.000000	1.924711	0.000000	0.000000	0.000000	-0.027405	-0.050068	-0.356550	0.000000	0.000000	4.000000	31.000000	0.000000
2085.930154	0.061414	0.549388	0.059638	83.369690	101.105087	123.260544	3.041308	0.000000	1.924711	0.000000	0.000000	0.000000	-0.027405	-0.050068	-0.356550	0.000000	0.000000	4.000000	31.000000	0.000000
2085.933487	0.061194	0.549195	0.058405	83.117584	100.276939	122.718895	2.981883	0.000000	1.929278	0.000000	0.000000	0.000000	-0.066279	-0.057641	-0.369784	0.000000	0.000000	4.000000	31.000000	0.000000
2085.936820	0.061194	0.549195	0.058405	83.117584	100.276939	122.718895	2.981883	0.000000	1.929278	0.000000	0.000000	0.000000	-0.066279	-0.057641	-0.369784	0.000000	0.000000	4.000000	31.000000	0.000000
2085.940154	0.061194	0.549195	0.058405	83.117584	100.276939	122.718895	2.981883	0.000000	1.929278	0.000000	0.000000	0.000000	-0.066279	-0.057641	-0.369784	0.000000	0.000000	4.000000	31.000000	0.000000
2085.943487	0.060895	0.548996	0.057140	82.856583	99.789230	122.531357	2.920253	0.000000	1.940325	0.000000	0.000000	0.000000	-0.089620	-0.059904	-0.379620	0.000000	0.000000	4.000000	31.000000	0.000000
2085.946820	0.060895	0.548996	0.057140	82.856583	99.789230	122.531357	2.920253	0.000000	1.940325	0.000000	0.000000	0.000000	-0.089620	-0.059904	-0.379620	0.000000	0.000000	4.000000	31.000000	0.000000
2085.950154	0.060895	0.548996	0.057140	82.856583	99.789230	122.531357	2.920253	0.000000	1.940325	0.000000	0.000000	0.000000	-0.089620	-0.059904	-0.379620	0.000000	0.000000	4.000000	31.000000	0.000000
2085.953487	0.060448	0.548778	0.055872	82.630737	99.675598	122.689613	2.856982	0.000000	1.955261	0.000000	0.000000	0.000000	-0.133916	-0.065333	-0.380208	0.000000	0.000000	4.000000	31.000000	0.000000
2085.956820	0.060448	0.548778	0.055872	82.630737	99.675598	122.689613	2.856982	0.000000	1.955261	0.000000	0.000000	0.000000	-0.133916	-0.065333	-0.380208	0.000000	0.000000	4.000000	31.000000	0.000000
2085.960154	0.060448	0.548778	0.055872	82.630737	99.675598	122.689613	2.856982	0.000000	1.955261	0.000000	0.000000	0.000000	-0.133916	-0.065333	-0.380208	0.000000	0.000000	4.000000	31.000000	0.000000
2085.963487	0.059882	0.548560	0.054617	82.491386	99.842827	123.054466	2.793615	0.000000	1.977581	0.000000	0.000000	0.000000	-0.169976	-0.065437	-0.376522	0.000000	0.000000	4.000000	31.000000	0.000000
2085.966820	0.059882	0.548560	0.054617	82.491386	99.842827	123.054466	2.793615	0.000000	1.977581	0.000000	0.000000	0.000000	-0.169976	-0.065437	-0.376522	0.000000	0.000000	4.000000	31.000000	0.000000
2085.970154	0.059882	0.548560	0.054617	82.491386	99.842827	123.054466	2.793615	0.000000	1.977581	0.000000	0.000000	0.000000	-0.169976	-0.065437	-0.376522	0.000000	0.000000	4.000000	31.000000	0.000000
2085.973487	0.059196	0.548341	0.053374	82.448311	100.197670	123.522240	2.730861	0.000000	2.005910	0.000000	0.000000	0.000000	-0.205769	-0.065560	-0.372959	0.000000	0.000000	4.000000	31.000000	0.000000
2085.976820	0.059196	0.548341	0.053374	82.448311	100.197670	123.522240	2.730861	0.000000	2.005910	0.000000	0.000000	0.000000	-0.205769	-0.065560	-0.372959	0.000000	0.000000	4.000000	31.000000	0.000000
2085.980154	0.059196	0.548341	0.053374	82.448311	100.197670	123.522240	2.730861	0.000000	2.005910	0.000000	0.000000	0.000000	-0.205769	-0.065560	-0.372959	0.000000	0.000000	4.000000	31.000000	0.000000
2085.983487	0.058394	0.548140	0.052160	82.453423	100.479469	123.882790	2.668701	0.000000	2.040205	0.000000	0.000000	0.000000	-0.240684	-0.060395	-0.364251	0.000000	0.000000	4.000000	31.000000	0.000000
2085.986820	0.058394	0.548140	0.052160	82.453423	100.479469	123.882790	2.668701	0.000000	2.040205	0.000000	0.000000	0.000000	-0.240684	-0.060395	-0.364251	0.000000	0.000000	4.000000	31.000000	0.000000
2085.990154	0.058394	0.548140	0.052160	82.453423	100.479469	123.882790	2.668701	0.000000	2.040205	0.000000	0.000000	0.000000	-0.240684	-0.060395	-0.364251	0.000000	0.000000	4.000000	31.000000	0.000000
2085.993487	0.057546	0.547966	0.050943	82.461075	100.571815	124.064857	2.607992	0.000000	2.080319	0.000000	0.000000	0.000000	-0.254415	-0.052122	-0.364914	0.000000	0.000000	4.000000	31.000000	0.000000
2085.996820	0.057546	0.547966	0.050943	82.461075	100.571815	124.064857	2.607992	0.000000	2.080319	0.000000	0.000000	0.000000	-0.254415	-0.052122	-0.364914	0.000000	0.000000	4.000000	31.000000	0.000000
2086.000154	0.057546	0.547966	0.050943	82.461075	100.571815	124.064857	2.607992	0.000000	2.080319	0.000000	0.000000	0.000000	-0.254415	-0.052122	-0.364914	0.000000	0.000000	4.000000	31.000000	0.000000
2086.003487	0.056585	0.547799	0.049778	82.472717	100.491737	124.086304	2.547174	0.000000	2.122721	0.000000	0.000000	0.000000	-0.288173	-0.050132	-0.349662	0.000000	0.000000	4.000000	31.000000	0.000000
2086.006820	0.056585	0.547799	0.049778	82.472717	100.491737	124.086304	2.547174	0.000000	2.122721	0.000000	0.000000	0.000000	-0.288173	-0.050132	-0.349662	0.000000	0.000000	4.000000	31.000000	0.000000
2086.010154	0.056585	0.547799	0.049778	82.472717	100.491737	124.086304	2.547174	0.000000	2.122721	0.000000	0.000000	0.000000	-0.288173	-0.050132	-0.349662	0.000000	0.000000	4.000000	31.000000	0.000000
2086.013487	0.055560	0.547666	0.048653	82.487495	100.249222	123.956665	2.488897	0.000000	2.170750	0.000000	0.000000	0.000000	-0.307489	-0.039800	-0.337616	0.000000	0.000000	4.000000	31.000000	0.000000
2086.016820	0.055560	0.547666	0.048653	82.487495	100.249222	123.956665	2.488897	0.000000	2.170750	0.000000	0.000000	0.000000	-0.307489	-0.039800	-0.337616	0.000000	0.000000	4.000000	31.000000	0.000000
2086.020154	0.055560	0.547666	0.048653	82.487495	100.249222	123.956665	2.488897	0.000000	2.170750	0.000000	0.000000	0.000000	-0.307489	-0.039800	-0.337616	0.000000	0.000000	4.000000	31.000000	0.000000
2086.023487	0.054462	0.547554	0.047486	82.502289	99.998055	123.826538	2.432627	0.000000	2.221998	0.000000	0.000000	0.000000	-0.329323	-0.033834	-0.349875	0.000000	0.000000	4.000000	31.000000	0.000000
2086.026820	0.054462	0.547554	0.047486	82.502289	99.998055	123.826538	2.432627	0.000000	2.221998	0.000000	0.000000	0.000000	-0.329323	-0.033834	-0.349875	0.000000	0.000000	4.000000	31.000000	0.000000
2086.030154	0.054462	0.547554	0.047486	82.502289	99.998055	123.826538	2.432627	0.000000	2.221998	0.000000	0.000000	0.000000	-0.329323	-0.033834	-0.349875	0.000000	0.000000	4.000000	31.000000	0.000000
2086.033487	0.053295	0.547423	0.046306	82.512321	99.936432	123.892792	2.374315	0.000000	2.276885	0.000000	0.000000	0.000000	-0.350053	-0.039315	-0.354041	0.000000	0.000000	4.000000	31.000000	0.000000
2086.036820	0.053295	0.547423	0.046306	82.512321	99.936432	123.892792	2.374315	0.000000	2.276885	0.000000	0.000000	0.000000	-0.350053	-0.039315	-0.354041	0.000000	0.000000	4.000000	31.000000	0.000000
2086.040154	0.053295	0.547423	0.046306	82.512321	99.936432	123.892792	2.374315	0.000000	2.276885	0.000000	0.000000	0.000000	-0.350053	-0.039315	-0.354041	0.000000	0.000000	4.000000	31.000000	0.000000
2086.043487	0.052036	0.547301	0.045109	82.518661	100.006264	124.097466	2.315308	0.000000	2.335227	0.000000	0.000000	0.000000	-0.377903	-0.036487	-0.359105	0.000000	0.000000	4.000000	31.000000	0.000000
2086.046820	0.052036	0.547301	0.045109	82.518661	100.006264	124.097466	2.315308	0.000000	2.335227	0.000000	0.000000	0.000000	-0.377903	-0.036487	-0.359105	0.000000	0.000000	4.000000	31.000000	0.000000
2086.050154	0.052036	0.547301	0.045109	82.518661	100.006264	124.097466	2.315308	0.000000	2.335227	0.000000	0.000000	0.000000	-0.377903	-0.036487	-0.359105	0.000000	0.000000	4.000000	31.000000	0.000000
2086.053487	0.050708	0.547161	0.043897	82.522812	100.161850	124.395645	2.255457	0.000000	2.398211	0.000000	0.000000	0.000000	-0.398216	-0.041976	-0.363658	0.000000	0.000000	4.000000	31.000000	0.000000
2086.056820	0.050708	0.547161	0.043897	82.522812	100.161850	124.395645	2.255457	0.000000	2.398211	0.000000	0.000000	0.000000	-0.398216	-0.041976	-0.363658	0.000000	0.000000	4.000000	31.000000	0.000000
2086.060154	0.050708	0.547161	0.043897	82.522812	100.161850	124.395645	2.255457	0.000000	2.398211	0.000000	0.000000	0.000000	-0.398216	-0.041976	-0.363658	0.000000	0.000000	4.000000	31.000000	0.000000
2086.063487	0.049316	0.547020	0.042687	82.529160	100.219719	124.607719	2.194847	0.000000	2.464581	0.000000	0.000000	0.000000	-0.417802	-0.042233	-0.363041	0.000000	0.000000	4.000000	31.000000	0.000000
2086.066820	0.049316	0.547020	0.042687	82.529160	100.219719	124.607719	2.194847	0.000000	2.464581	0.000000	0.000000	0.000000	-0.417802	-0.042233	-0.363041	0.000000	0.000000	4.000000	31.000000	0.000000
2086.070154	0.049316	0.547020	0.042687	82.529160	100.219719	124.607719	2.194847	0.000000	2.464581	0.000000	0.000000	0.000000	-0.417802	-0.042233	-0.363041	0.000000	0.000000	4.000000	31.000000	0.000000
2086.073487	0.047832	0.546889	0.041458	82.542305	100.023033	124.578171	2.134341	0.000000	2.534214	0.000000	0.000000	0.000000	-0.444984	-0.039438	-0.368743	0.000000	0.000000	4.000000	31.000000	0.000000
2086.076820	0.047832	0.546889	0.041458	82.542305	100.023033	124.578171	2.134341	0.000000	2.534214	0.000000	0.000000	0.000000	-0.444984	-0.039438	-0.368743	0.000000	0.000000	4.000000	31.000000	0.000000
2086.080154	0.047832	0.546889	0.041458	82.542305	100.023033	124.578171	2.134341	0.000000	2.534214	0.000000	0.000000	0.000000	-0.444984	-0.039438	-0.368743	0.000000	0.000000	4.000000	31.000000	0.000000
2086.083487	0.046312	0.546791	0.040263	82.562599	99.527977	124.257317	2.072883	0.000000	2.608378	0.000000	0.000000	0.000000	-0.456090	-0.029307	-0.358438	0.000000	0.000000	4.000000	31.000000	0.000000
2086.086820	0.046312	0.546791	0.040263	82.562599	99.527977	124.257317	2.072883	0.000000	2.608378	0.000000	0.000000	0.000000	-0.456090	-0.029307	-0.358438	0.000000	0.000000	4.000000	31.000000	0.000000
2086.090154	0.046312	0.546791	0.040263	82.562599	99.527977	124.257317	2.072883	0.000000	2.608378	0.000000	0.000000	0.000000	-0.456090	-0.029307	-0.358438	0.000000	0.000000	4.000000	31.000000	0.000000
2086.093487	0.044757	0.546690	0.039130	82.583786	98.966599	123.875656	2.013144	0.000000	2.684393	0.000000	0.000000	0.000000	-0.466420	-0.030376	-0.339889	0.000000	0.000000	4.000000	31.000000	0.000000
2086.096820	0.044757	0.546690	0.039130	82.583786	98.966599	123.875656	2.013144	0.000000	2.684393	0.000000	0.000000	0.000000	-0.466420	-0.030376	-0.339889	0.000000	0.000000	4.000000	31.000000	0.000000
2086.100154	0.044757	0.546690	0.039130	82.583786	98.966599	123.875656	2.013144	0.000000	2.684393	0.000000	0.000000	0.000000	-0.466420	-0.030376	-0.339889	0.000000	0.000000	4.000000	31.000000	0.000000
2086.103487	0.043144	0.546612	0.038056	82.604050	98.408836	123.502525	1.956495	0.000000	2.762130	0.000000	0.000000	0.000000	-0.483989	-0.023269	-0.322237	0.000000	0.000000	4.000000	31.000000	0.000000
2086.106820	0.043144	0.546612	0.038056	82.604050	98.408836	123.502525	1.956495	0.000000	2.762130	0.000000	0.000000	0.000000	-0.483989	-0.023269	-0.322237	0.000000	0.000000	4.000000	31.000000	0.000000
2086.110154	0.043144	0.546612	0.038056	82.604050	98.408836	123.502525	1.956495	0.000000	2.762130	0.000000	0.000000	0.000000	-0.483989	-0.023269	-0.322237	0.000000	0.000000	4.000000	31.000000	0.000000
2086.113487	0.041448	0.546487	0.037034	82.624321	97.817696	123.109749	1.902789	0.000000	2.842795	0.000000	0.000000	0.000000	-0.508812	-0.037560	-0.306604	0.000000	0.000000	4.000000	31.000000	0.000000
2086.116820	0.041448	0.546487	0.037034	82.624321	97.817696	123.109749	1.902789	0.000000	2.842795	0.000000	0.000000	0.000000	-0.508812	-0.037560	-0.306604	0.000000	0.000000	4.000000	31.000000	0.000000
2086.120154	0.041448	0.546487	0.037034	82.624321	97.817696	123.109749	1.902789	0.000000	2.842795	0.000000	0.000000	0.000000	-0.508812	-0.037560	-0.306604	0.000000	0.000000	4.000000	31.000000	0.000000
2086.123487	0.039669	0.546369	0.036053	82.640297	97.367256	122.866867	1.851688	0.000000	2.927597	0.000000	0.000000	0.000000	-0.533833	-0.035531	-0.294125	0.000000	0.000000	4.000000	31.000000	0.000000
2086.126820	0.039669	0.546369	0.036053	82.640297	97.367256	122.866867	1.851688	0.000000	2.927597	0.000000	0.000000	0.000000	-0.533833	-0.035531	-0.294125	0.000000	0.000000	4.000000	31.000000	0.000000
2086.130154	0.039669	0.546369	0.036053	82.640297	97.367256	122.866867	1.851688	0.000000	2.927597	0.000000	0.000000	0.000000	-0.533833	-0.035531	-0.294125	0.000000	0.000000	4.000000	31.000000	0.000000
2086.133487	0.037759	0.546186	0.035109	82.649452	97.214363	122.930237	1.802667	0.000000	3.016569	0.000000	0.000000	0.000000	-0.573011	-0.054804	-0.283330	0.000000	0.000000	4.000000	31.000000	0.000000
2086.136820	0.037759	0.546186	0.035109	82.649452	97.214363	122.930237	1.802667	0.000000	3.016569	0.000000	0.000000	0.000000	-0.573011	-0.054804	-0.283330	0.000000	0.000000	4.000000	31.000000	0.000000
2086.140154	0.037759	0.546186	0.035109	82.649452	97.214363	122.930237	1.802667	0.000000	3.016569	0.000000	0.000000	0.000000	-0.573011	-0.054804	-0.283330	0.000000	0.000000	4.000000	31.000000	0.000000
2086.143487	0.035789	0.545984	0.034207	82.651558	97.357178	123.300774	1.755446	0.000000	3.112071	0.000000	0.000000	0.000000	-0.590761	-0.060734	-0.270554	0.000000	0.000000	4.000000	31.000000	0.000000
2086.146820	0.035789	0.545984	0.034207	82.651558	97.357178	123.300774	1.755446	0.000000	3.112071	0.000000	0.000000	0.000000	-0.590761	-0.060734	-0.270554	0.000000	0.000000	4.000000	31.000000	0.000000
2086.150154	0.035789	0.545984	0.034207	82.651558	97.357178	123.300774	1.755446	0.000000	3.112071	0.000000	0.000000	0.000000	-0.590761	-0.060734	-0.270554	0.000000	0.000000	4.000000	31.000000	0.000000
2086.153487	0.033761	0.545762	0.033347	82.647560	97.722954	123.900520	1.710353	0.000000	3.210531	0.000000	0.000000	0.000000	-0.608540	-0.066604	-0.257984	0.000000	0.000000	4.000000	31.000000	0.000000
2086.156820	0.033761	0.545762	0.033347	82.647560	97.722954	123.900520	1.710353	0.000000	3.210531	0.000000	0.000000	0.000000	-0.608540	-0.066604	-0.257984	0.000000	0.000000	4.000000	31.000000	0.000000
2086.160154	0.033761	0.545762	0.033347	82.647560	97.722954	123.900520	1.710353	0.000000	3.210531	0.000000	0.000000	0.000000	-0.608540	-0.066604	-0.257984	0.000000	0.000000	4.000000	31.000000	0.000000
2086.163487	0.031672	0.545530	0.032505	82.639931	98.136688	124.462250	1.667356	0.000000	3.311954	0.000000	0.000000	0.000000	-0.626805	-0.069503	-0.252515	0.000000	0.000000	4.000000	31.000000	0.000000
2086.166820	0.031672	0.545530	0.032505	82.639931	98.136688	124.462250	1.667356	0.000000	3.311954	0.000000	0.000000	0.000000	-0.626805	-0.069503	-0.252515	0.000000	0.000000	4.000000	31.000000	0.000000
2086.170154	0.031672	0.545530	0.032505	82.639931	98.136688	124.462250	1.667356	0.000000	3.311954	0.000000	0.000000	0.000000	-0.626805	-0.069503	-0.252515	0.000000	0.000000	4.000000	31.000000	0.000000
2086.173487	0.029546	0.545279	0.031703	82.631668	98.522301	124.926567	1.625270	0.000000	3.416422	0.000000	0.000000	0.000000	-0.637652	-0.075291	-0.240809	0.000000	0.000000	4.000000	31.000000	0.000000
2086.176820	0.029546	0.545279	0.031703	82.631668	98.522301	124.926567	1.625270	0.000000	3.416422	0.000000	0.000000	0.000000	-0.637652	-0.075291	-0.240809	0.000000	0.000000	4.000000	31.000000	0.000000
2086.180154	0.029546	0.545279	0.031703	82.631668	98.522301	124.926567	1.625270	0.000000	3.416422	0.000000	0.000000	0.000000	-0.637652	-0.075291	-0.240809	0.000000	0.000000	4.000000	31.000000	0.000000
2086.183487	0.027407	0.545062	0.030928	82.620247	98.820160	125.178436	1.585135	0.000000	3.522697	0.000000	0.000000	0.000000	-0.641799	-0.064995	-0.232504	0.000000	0.000000	4.000000	31.000000	0.000000
2086.186820	0.027407	0.545062	0.030928	82.620247	98.820160	125.178436	1.585135	0.000000	3.522697	0.000000	0.000000	0.000000	-0.641799	-0.064995	-0.232504	0.000000	0.000000	4.000000	31.000000	0.000000
2086.190154	0.027407	0.545062	0.030928	82.620247	98.820160	125.178436	1.585135	0.000000	3.522697	0.000000	0.000000	0.000000	-0.641799	-0.064995	-0.232504	0.000000	0.000000	4.000000	31.000000	0.000000
2086.193487	0.025233	0.544861	0.030228	82.592522	99.083817	125.455521	1.546384	0.000000	3.629664	0.000000	0.000000	0.000000	-0.652260	-0.060512	-0.210057	0.000000	0.000000	4.000000	31.000000	0.000000
2086.196820	0.025233	0.544861	0.030228	82.592522	99.083817	125.455521	1.546384	0.000000	3.629664	0.000000	0.000000	0.000000	-0.652260	-0.060512	-0.210057	0.000000	0.000000	4.000000	31.000000	0.000000
2086.200154	0.025233	0.544861	0.030228	82.592522	99.083817	125.455521	1.546384	0.000000	3.629664	0.000000	0.000000	0.000000	-0.652260	-0.060512	-0.210057	0.000000	0.000000	4.000000	31.000000	0.000000
2086.203487	0.023023	0.544691	0.029620	82.535942	99.193687	125.637054	1.511375	0.000000	3.738374	0.000000	0.000000	0.000000	-0.662710	-0.050942	-0.182233	0.000000	0.000000	4.000000	31.000000	0.000000
2086.206820	0.023023	0.544691	0.029620	82.535942	99.193687	125.637054	1.511375	0.000000	3.738374	0.000000	0.000000	0.000000	-0.662710	-0.050942	-0.182233	0.000000	0.000000	4.000000	31.000000	0.000000
2086.210154	0.023023	0.544691	0.029620	82.535942	99.193687	125.637054	1.511375	0.000000	3.738374	0.000000	0.000000	0.000000	-0.662710	-0.050942	-0.182233	0.000000	0.000000	4.000000	31.000000	0.000000
2086.213487	0.020800	0.544492	0.029072	82.465195	99.234390	125.929062	1.481003	0.000000	3.848825	0.000000	0.000000	0.000000	-0.666976	-0.059562	-0.164336	0.000000	0.000000	4.000000	31.000000	0.000000
2086.216820	0.020800	0.544492	0.029072	82.465195	99.234390	125.929062	1.481003	0.000000	3.848825	0.000000	0.000000	0.000000	-0.666976	-0.059562	-0.164336	0.000000	0.000000	4.000000	31.000000	0.000000
2086.220154	0.020800	0.544492	0.029072	82.465195	99.234390	125.929062	1.481003	0.000000	3.848825	0.000000	0.000000	0.000000	-0.666976	-0.059562	-0.164336	0.000000	0.000000	4.000000	31.000000	0.000000
2086.223487	0.018561	0.544328	0.028551	82.397797	99.249138	126.074654	1.453614	0.000000	3.959988	0.000000	0.000000	0.000000	-0.671855	-0.049327	-0.156261	0.000000	0.000000	4.000000	31.000000	0.000000
2086.226820	0.018561	0.544328	0.028551	82.397797	99.249138	126.074654	1.453614	0.000000	3.959988	0.000000	0.000000	0.000000	-0.671855	-0.049327	-0.156261	0.000000	0.000000	4.000000	31.000000	0.000000
2086.230154	0.018561	0.544328	0.028551	82.397797	99.249138	126.074654	1.453614	0.000000	3.959988	0.000000	0.000000	0.000000	-0.671855	-0.049327	-0.156261	0.000000	0.000000	4.000000	31.000000	0.000000
2086.233487	0.016352	0.544152	0.028107	82.338425	99.254051	125.895973	1.427570	0.000000	4.071964	0.000000	0.000000	0.000000	-0.662510	-0.052800	-0.133437	0.000000	0.000000	4.000000	31.000000	0.000000
2086.236820	0.016352	0.544152	0.028107	82.338425	99.254051	125.895973	1.427570	0.000000	4.071964	0.000000	0.000000	0.000000	-0.662510	-0.052800	-0.133437	0.000000	0.000000	4.000000	31.000000	0.000000
2086.240154	0.016352	0.544152	0.028107	82.338425	99.254051	125.895973	1.427570	0.000000	4.071964	0.000000	0.000000	0.000000	-0.662510	-0.052800	-0.133437	0.000000	0.000000	4.000000	31.000000	0.000000
2086.243487	0.014171	0.543976	0.027651	82.285103	99.269989	125.511475	1.405331	0.000000	4.182382	0.000000	0.000000	0.000000	-0.654291	-0.052768	-0.136734	0.000000	0.000000	4.000000	31.000000	0.000000
2086.246820	0.014171	0.543976	0.027651	82.285103	99.269989	125.511475	1.405331	0.000000	4.182382	0.000000	0.000000	0.000000	-0.654291	-0.052768	-0.136734	0.000000	0.000000	4.000000	31.000000	0.000000
2086.250154	0.014171	0.543976	0.027651	82.285103	99.269989	125.511475	1.405331	0.000000	4.182382	0.000000	0.000000	0.000000	-0.654291	-0.052768	-0.136734	0.000000	0.000000	4.000000	31.000000	0.000000
2086.253487	0.011973	0.543808	0.027227	82.241440	99.276108	125.213280	1.382542	0.000000	4.291430	0.000000	0.000000	0.000000	-0.659566	-0.050500	-0.127158	0.000000	0.000000	4.000000	31.000000	0.000000
2086.256820	0.011973	0.543808	0.027227	82.241440	99.276108	125.213280	1.382542	0.000000	4.291430	0.000000	0.000000	0.000000	-0.659566	-0.050500	-0.127158	0.000000	0.000000	4.000000	31.000000	0.000000
2086.260154	0.011973	0.543808	0.027227	82.241440	99.276108	125.213280	1.382542	0.000000	4.291430	0.000000	0.000000	0.000000	-0.659566	-0.050500	-0.127158	0.000000	0.000000	4.000000	31.000000	0.000000
2086.263487	0.009757	0.543664	0.026853	82.215149	99.290123	125.265968	1.361349	0.000000	4.401358	0.000000	0.000000	0.000000	-0.664865	-0.043179	-0.112137	0.000000	0.000000	4.000000	31.000000	0.000000
2086.266820	0.009757	0.543664	0.026853	82.215149	99.290123	125.265968	1.361349	0.000000	4.401358	0.000000	0.000000	0.000000	-0.664865	-0.043179	-0.112137	0.000000	0.000000	4.000000	31.000000	0.000000
2086.270154	0.009757	0.543664	0.026853	82.215149	99.290123	125.265968	1.361349	0.000000	4.401358	0.000000	0.000000	0.000000	-0.664865	-0.043179	-0.112137	0.000000	0.000000	4.000000	31.000000	0.000000
2086.273487	0.007590	0.543529	0.026445	82.209328	99.328911	125.363724	1.342659	0.000000	4.512169	0.000000	0.000000	0.000000	-0.650102	-0.040297	-0.122377	0.000000	0.000000	4.000000	31.000000	0.000000
2086.276820	0.007590	0.543529	0.026445	82.209328	99.328911	125.363724	1.342659	0.000000	4.512169	0.000000	0.000000	0.000000	-0.650102	-0.040297	-0.122377	0.000000	0.000000	4.000000	31.000000	0.000000
2086.280154	0.007590	0.543529	0.026445	82.209328	99.328911	125.363724	1.342659	0.000000	4.512169	0.000000	0.000000	0.000000	-0.650102	-0.040297	-0.122377	0.000000	0.000000	4.000000	31.000000	0.000000
2086.283487	0.005496	0.543436	0.026105	82.204697	99.307617	125.145279	1.322263	0.000000	4.620520	0.000000	0.000000	0.000000	-0.628041	-0.027898	-0.102097	0.000000	0.000000	4.000000	31.000000	0.000000
2086.286820	0.005496	0.543436	0.026105	82.204697	99.307617	125.145279	1.322263	0.000000	4.620520	0.000000	0.000000	0.000000	-0.628041	-0.027898	-0.102097	0.000000	0.000000	4.000000	31.000000	0.000000
2086.290154	0.005496	0.543436	0.026105	82.204697	99.307617	125.145279	1.322263	0.000000	4.620520	0.000000	0.000000	0.000000	-0.628041	-0.027898	-0.102097	0.000000	0.000000	4.000000	31.000000	0.000000
2086.293487	0.003475	0.543341	0.025820	82.199959	99.291496	124.822853	1.305247	0.000000	4.725193	0.000000	0.000000	0.000000	-0.606344	-0.028531	-0.085618	0.000000	0.000000	4.000000	31.000000	0.000000
2086.296820	0.003475	0.543341	0.025820	82.199959	99.291496	124.822853	1.305247	0.000000	4.725193	0.000000	0.000000	0.000000	-0.606344	-0.028531	-0.085618	0.000000	0.000000	4.000000	31.000000	0.000000
2086.300154	0.003475	0.543341	0.025820	82.199959	99.291496	124.822853	1.305247	0.000000	4.725193	0.000000	0.000000	0.000000	-0.606344	-0.028531	-0.085618	0.000000	0.000000	4.000000	31.000000	0.000000
2086.303487	0.001525	0.543263	0.025544	82.196541	99.218262	124.798798	1.290977	0.000000	4.826250	0.000000	0.000000	0.000000	-0.584959	-0.023448	-0.082722	0.000000	0.000000	4.000000	31.000000	0.000000
2086.306820	0.001525	0.543263	0.025544	82.196541	99.218262	124.798798	1.290977	0.000000	4.826250	0.000000	0.000000	0.000000	-0.584959	-0.023448	-0.082722	0.000000	0.000000	4.000000	31.000000	0.000000
2086.310154	0.001525	0.543263	0.025544	82.196541	99.218262	124.798798	1.290977	0.000000	4.826250	0.000000	0.000000	0.000000	-0.584959	-0.023448	-0.082722	0.000000	0.000000	4.000000	31.000000	0.000000
2086.313487	-0.000331	0.543200	0.025343	82.193573	99.130493	124.879478	1.255422	0.000000	4.839826	0.000000	0.000000	0.000000	-0.556809	-0.019030	-0.060172	0.000000	0.000000	4.000000	31.000000	0.000000
2086.316820	-0.000331	0.543200	0.025343	82.193573	99.130493	124.879478	1.255422	0.000000	4.839826	0.000000	0.000000	0.000000	-0.556809	-0.019030	-0.060172	0.000000	0.000000	4.000000	31.000000	0.000000
2086.320154	-0.000331	0.543200	0.025343	82.193573	99.130493	124.879478	1.255422	0.000000	4.839826	0.000000	0.000000	0.000000	-0.556809	-0.019030	-0.060172	0.000000	0.000000	4.000000	31.000000	0.000000
2086.323487	-0.002140	0.543170	0.025173	82.191086	99.028358	124.737953	1.224521	0.000000	4.847737	0.000000	0.000000	0.000000	-0.542651	-0.008885	-0.051215	0.000000	0.000000	4.000000	31.000000	0.000000
2086.326820	-0.002140	0.543170	0.025173	82.191086	99.028358	124.737953	1.224521	0.000000	4.847737	0.000000	0.000000	0.000000	-0.542651	-0.008885	-0.051215	0.000000	0.000000	4.000000	31.000000	0.000000
2086.330154	-0.002140	0.543170	0.025173	82.191086	99.028358	124.737953	1.224521	0.000000	4.847737	0.000000	0.000000	0.000000	-0.542651	-0.008885	-0.051215	0.000000	0.000000	4.000000	31.000000	0.000000
2086.333487	-0.003925	0.543138	0.025060	82.189552	98.883774	124.399277	1.196459	0.000000	4.854739	0.000000	0.000000	0.000000	-0.535559	-0.009483	-0.033808	0.000000	0.000000	4.000000	31.000000	0.000000
2086.336820	-0.003925	0.543138	0.025060	82.189552	98.883774	124.399277	1.196459	0.000000	4.854739	0.000000	0.000000	0.000000	-0.535559	-0.009483	-0.033808	0.000000	0.000000	4.000000	31.000000	0.000000
2086.340154	-0.003925	0.543138	0.025060	82.189552	98.883774	124.399277	1.196459	0.000000	4.854739	0.000000	0.000000	0.000000	-0.535559	-0.009483	-0.033808	0.000000	0.000000	4.000000	31.000000	0.000000
2086.343487	-0.005664	0.543131	0.025001	82.189049	98.699554	124.270401	1.172075	0.000000	4.860683	0.000000	0.000000	0.000000	-0.521796	-0.002239	-0.017647	0.000000	0.000000	4.000000	31.000000	0.000000
2086.346820	-0.005664	0.543131	0.025001	82.189049	98.699554	124.270401	1.172075	0.000000	4.860683	0.000000	0.000000	0.000000	-0.521796	-0.002239	-0.017647	0.000000	0.000000	4.000000	31.000000	0.000000
2086.350154	-0.005664	0.543131	0.025001	82.189049	98.699554	124.270401	1.172075	0.000000	4.860683	0.000000	0.000000	0.000000	-0.521796	-0.002239	-0.017647	0.000000	0.000000	4.000000	31.000000	0.000000
2086.353487	-0.007381	0.543140	0.024955	82.189026	98.492828	124.166664	1.151253	0.000000	4.865657	0.000000	0.000000	0.000000	-0.514903	0.002834	-0.013899	0.000000	0.000000	4.000000	31.000000	0.000000
2086.356820	-0.007381	0.543140	0.024955	82.189026	98.492828	124.166664	1.151253	0.000000	4.865657	0.000000	0.000000	0.000000	-0.514903	0.002834	-0.013899	0.000000	0.000000	4.000000	31.000000	0.000000
2086.360154	-0.007381	0.543140	0.024955	82.189026	98.492828	124.166664	1.151253	0.000000	4.865657	0.000000	0.000000	0.000000	-0.514903	0.002834	-0.013899	0.000000	0.000000	4.000000	31.000000	0.000000
2086.363487	-0.009007	0.543165	0.024987	82.190033	98.254707	123.778206	1.131812	0.000000	4.870216	0.000000	0.000000	0.000000	-0.487829	0.007296	0.009696	0.000000	0.000000	4.000000	31.000000	0.000000
2086.366820	-0.009007	0.543165	0.024987	82.190033	98.254707	123.778206	1.131812	0.000000	4.870216	0.000000	0.000000	0.000000	-0.487829	0.007296	0.009696	0.000000	0.000000	4.000000	31.000000	0.000000
2086.370154	-0.009007	0.543165	0.024987	82.190033	98.254707	123.778206	1.131812	0.000000	4.870216	0.000000	0.000000	0.000000	-0.487829	0.007296	0.009696	0.000000	0.000000	4.000000	31.000000	0.000000
2086.373487	-0.010588	0.543206	0.025033	82.191559	97.999451	123.151520	1.117148	0.000000	4.873600	0.000000	0.000000	0.000000	-0.474306	0.012342	0.013874	0.000000	0.000000	4.000000	31.000000	0.000000
2086.376820	-0.010588	0.543206	0.025033	82.191559	97.999451	123.151520	1.117148	0.000000	4.873600	0.000000	0.000000	0.000000	-0.474306	0.012342	0.013874	0.000000	0.000000	4.000000	31.000000	0.000000
2086.380154	-0.010588	0.543206	0.025033	82.191559	97.999451	123.151520	1.117148	0.000000	4.873600	0.000000	0.000000	0.000000	-0.474306	0.012342	0.013874	0.000000	0.000000	4.000000	31.000000	0.000000
2086.383487	-0.012033	0.543281	0.025115	82.193550	97.735298	122.725510	1.103898	0.000000	4.876619	0.000000	0.000000	0.000000	-0.433493	0.022489	0.024392	0.000000	0.000000	4.000000	31.000000	0.000000
2086.386820	-0.012033	0.543281	0.025115	82.193550	97.735298	122.725510	1.103898	0.000000	4.876619	0.000000	0.000000	0.000000	-0.433493	0.022489	0.024392	0.000000	0.000000	4.000000	31.000000	0.000000
2086.390154	-0.012033	0.543281	0.025115	82.193550	97.735298	122.725510	1.103898	0.000000	4.876619	0.000000	0.000000	0.000000	-0.433493	0.022489	0.024392	0.000000	0.000000	4.000000	31.000000	0.000000
2086.393487	-0.013342	0.543389	0.025232	82.197495	97.397087	122.503471	1.093714	0.000000	4.878913	0.000000	0.000000	0.000000	-0.392755	0.032606	0.035269	0.000000	0.000000	4.000000	31.000000	0.000000
2086.396820	-0.013342	0.543389	0.025232	82.197495	97.397087	122.503471	1.093714	0.000000	4.878913	0.000000	0.000000	0.000000	-0.392755	0.032606	0.035269	0.000000	0.000000	4.000000	31.000000	0.000000
2086.400154	-0.013342	0.543389	0.025232	82.197495	97.397087	122.503471	1.093714	0.000000	4.878913	0.000000	0.000000	0.000000	-0.392755	0.032606	0.035269	0.000000	0.000000	4.000000	31.000000	0.000000
2086.403487	-0.014469	0.543558	0.025384	82.201851	97.060577	122.298347	1.086500	0.000000	4.880525	0.000000	0.000000	0.000000	-0.338285	0.050710	0.045464	0.000000	0.000000	4.000000	31.000000	0.000000
2086.406820	-0.014469	0.543558	0.025384	82.201851	97.060577	122.298347	1.086500	0.000000	4.880525	0.000000	0.000000	0.000000	-0.338285	0.050710	0.045464	0.000000	0.000000	4.000000	31.000000	0.000000
2086.410154	-0.014469	0.543558	0.025384	82.201851	97.060577	122.298347	1.086500	0.000000	4.880525	0.000000	0.000000	0.000000	-0.338285	0.050710	0.045464	0.000000	0.000000	4.000000	31.000000	0.000000
2086.413487	-0.014469	0.543558	0.025384	82.206589	96.728539	122.070259	1.082457	0.000000	4.881423	0.000000	0.000000	0.000000	-0.338285	0.050710	0.045464	0.000000	0.000000	4.000000	31.000000	0.000000
2086.416820	-0.015347	0.543718	0.025564	82.206589	96.728539	122.070259	1.082457	0.000000	4.881423	0.000000	0.000000	0.000000	-0.263117	0.047862	0.053999	0.000000	0.000000	4.000000	31.000000	0.000000
2086.420154	-0.015347	0.543718	0.025564	82.206589	96.728539	122.070259	1.082457	0.000000	4.881423	0.000000	0.000000	0.000000	-0.263117	0.047862	0.053999	0.000000	0.000000	4.000000	31.000000	0.000000
2086.423487	-0.016040	0.543887	0.025725	82.211166	96.417915	121.841850	1.081873	0.000000	4.881552	0.000000	0.000000	0.000000	-0.208075	0.050732	0.048402	0.000000	0.000000	4.000000	31.000000	0.000000
2086.426820	-0.016040	0.543887	0.025725	82.211166	96.417915	121.841850	1.081873	0.000000	4.881552	0.000000	0.000000	0.000000	-0.208075	0.050732	0.048402	0.000000	0.000000	4.000000	31.000000	0.000000
2086.430154	-0.016040	0.543887	0.025725	82.211166	96.417915	121.841850	1.081873	0.000000	4.881552	0.000000	0.000000	0.000000	-0.208075	0.050732	0.048402	0.000000	0.000000	4.000000	31.000000	0.000000
2086.433487	-0.016040	0.543887	0.025725	82.215584	96.128754	121.613144	1.082178	0.000000	4.881484	0.000000	0.000000	0.000000	-0.208075	0.050732	0.048402	0.000000	0.000000	4.000000	31.000000	0.000000
2086.436820	-0.016528	0.544056	0.025892	82.215584	96.128754	121.613144	1.082178	0.000000	4.881484	0.000000	0.000000	0.000000	-0.146304	0.050777	0.050207	0.000000	0.000000	4.000000	31.000000	0.000000
2086.440154	-0.016528	0.544056	0.025892	82.215584	96.128754	121.613144	1.082178	0.000000	4.881484	0.000000	0.000000	0.000000	-0.146304	0.050777	0.050207	0.000000	0.000000	4.000000	31.000000	0.000000
2086.443487	-0.016528	0.544056	0.025892	82.220650	95.909882	121.431679	1.084543	0.000000	4.880960	0.000000	0.000000	0.000000	-0.146304	0.050777	0.050207	0.000000	0.000000	4.000000	31.000000	0.000000
2086.446820	-0.016528	0.544056	0.025892	82.220650	95.909882	121.431679	1.084543	0.000000	4.880960	0.000000	0.000000	0.000000	-0.146304	0.050777	0.050207	0.000000	0.000000	4.000000	31.000000	0.000000
2086.450154	-0.016877	0.544192	0.026027	82.220650	95.909882	121.431679	1.084543	0.000000	4.880960	0.000000	0.000000	0.000000	-0.104732	0.040644	0.040472	0.000000	0.000000	4.000000	31.000000	0.000000
2086.453487	-0.017064	0.544267	0.026136	82.223198	95.751900	121.294189	1.084543	0.000000	4.880960	0.000000	0.000000	0.000000	-0.056268	0.022558	0.032510	0.000000	0.000000	4.000000	31.000000	0.000000
2086.456820	-0.017064	0.544267	0.026136	82.223198	95.751900	121.294189	1.084543	0.000000	4.880960	0.000000	0.000000	0.000000	-0.056268	0.022558	0.032510	0.000000	0.000000	4.000000	31.000000	0.000000
2086.460154	-0.017064	0.544267	0.026136	82.223198	95.751900	121.294189	1.084543	0.000000	4.880960	0.000000	0.000000	0.000000	-0.056268	0.022558	0.032510	0.000000	0.000000	4.000000	31.000000	0.000000
2086.463487	-0.017064	0.544267	0.026136	82.226830	95.636017	121.181023	1.089470	0.000000	4.879862	0.000000	0.000000	0.000000	-0.056268	0.022558	0.032510	0.000000	0.000000	4.000000	31.000000	0.000000
2086.466820	-0.017068	0.544352	0.026227	82.226830	95.636017	121.181023	1.089470	0.000000	4.879862	0.000000	0.000000	0.000000	-0.000971	0.025425	0.027508	0.000000	0.000000	4.000000	31.000000	0.000000
2086.470154	-0.017068	0.544352	0.026227	82.226830	95.636017	121.181023	1.089470	0.000000	4.879862	0.000000	0.000000	0.000000	-0.000971	0.025425	0.027508	0.000000	0.000000	4.000000	31.000000	0.000000
2086.473487	-0.017068	0.544352	0.026227	82.228958	95.536018	121.066360	1.093081	0.000000	4.879055	0.000000	0.000000	0.000000	-0.000971	0.025425	0.027508	0.000000	0.000000	4.000000	31.000000	0.000000
2086.476820	-0.017068	0.544352	0.026227	82.228958	95.536018	121.066360	1.093081	0.000000	4.879055	0.000000	0.000000	0.000000	-0.000971	0.025425	0.027508	0.000000	0.000000	4.000000	31.000000	0.000000
2086.480154	-0.016955	0.544446	0.026300	82.228958	95.536018	121.066360	1.093081	0.000000	4.879055	0.000000	0.000000	0.000000	0.033701	0.028251	0.021784	0.000000	0.000000	4.000000	31.000000	0.000000
2086.483487	-0.016955	0.544446	0.026300	82.230980	95.452187	120.951576	1.093081	0.000000	4.879055	0.000000	0.000000	0.000000	0.033701	0.028251	0.021784	0.000000	0.000000	4.000000	31.000000	0.000000
2086.486820	-0.016955	0.544446	0.026300	82.230980	95.452187	120.951576	1.093081	0.000000	4.879055	0.000000	0.000000	0.000000	0.033701	0.028251	0.021784	0.000000	0.000000	4.000000	31.000000	0.000000
2086.490154	-0.016955	0.544446	0.026300	82.230980	95.452187	120.951576	1.093081	0.000000	4.879055	0.000000	0.000000	0.000000	0.033701	0.028251	0.021784	0.000000	0.000000	4.000000	31.000000	0.000000
2086.493487	-0.016316	0.544680	0.026408	82.233002	95.381950	120.836754	1.096964	0.000000	4.878183	0.000000	0.000000	0.000000	0.191925	0.070182	0.032467	0.000000	0.000000	4.000000	31.000000	0.000000
2086.496820	-0.016316	0.544680	0.026408	82.233002	95.381950	120.836754	1.096964	0.000000	4.878183	0.000000	0.000000	0.000000	0.191925	0.070182	0.032467	0.000000	0.000000	4.000000	31.000000	0.000000
2086.500154	-0.016316	0.544680	0.026408	82.233002	95.381950	120.836754	1.096964	0.000000	4.878183	0.000000	0.000000	0.000000	0.191925	0.070182	0.032467	0.000000	0.000000	4.000000	31.000000	0.000000
2086.503487	-0.015789	0.544810	0.026466	82.235725	95.282372	120.675865	1.107020	0.000000	4.875911	0.000000	0.000000	0.000000	0.158006	0.039054	0.017444	0.000000	0.000000	4.000000	31.000000	0.000000
2086.506820	-0.015789	0.544810	0.026466	82.235725	95.282372	120.675865	1.107020	0.000000	4.875911	0.000000	0.000000	0.000000	0.158006	0.039054	0.017444	0.000000	0.000000	4.000000	31.000000	0.000000
2086.510154	-0.015789	0.544810	0.026466	82.235725	95.282372	120.675865	1.107020	0.000000	4.875911	0.000000	0.000000	0.000000	0.158006	0.039054	0.017444	0.000000	0.000000	4.000000	31.000000	0.000000
2086.513487	-0.015789	0.544810	0.026466	82.238075	95.230026	120.537933	1.114134	0.000000	4.874290	0.000000	0.000000	0.000000	0.158006	0.039054	0.017444	0.000000	0.000000	4.000000	31.000000	0.000000
2086.516820	-0.015078	0.544976	0.026502	82.238075	95.230026	120.537933	1.114134	0.000000	4.874290	0.000000	0.000000	0.000000	0.213408	0.049843	0.010620	0.000000	0.000000	4.000000	31.000000	0.000000
2086.520154	-0.015078	0.544976	0.026502	82.238075	95.230026	120.537933	1.114134	0.000000	4.874290	0.000000	0.000000	0.000000	0.213408	0.049843	0.010620	0.000000	0.000000	4.000000	31.000000	0.000000
2086.523487	-0.014158	0.545108	0.026505	82.240326	95.196571	120.399872	1.122100	0.000000	4.872463	0.000000	0.000000	0.000000	0.275752	0.039668	0.001132	0.000000	0.000000	4.000000	31.000000	0.000000
2086.526820	-0.014158	0.545108	0.026505	82.240326	95.196571	120.399872	1.122100	0.000000	4.872463	0.000000	0.000000	0.000000	0.275752	0.039668	0.001132	0.000000	0.000000	4.000000	31.000000	0.000000
2086.530154	-0.014158	0.545108	0.026505	82.240326	95.196571	120.399872	1.122100	0.000000	4.872463	0.000000	0.000000	0.000000	0.275752	0.039668	0.001132	0.000000	0.000000	4.000000	31.000000	0.000000
2086.533487	-0.013102	0.545241	0.026511	82.242226	95.207603	120.284744	1.130827	0.000000	4.870444	0.000000	0.000000	0.000000	0.317070	0.039668	0.001722	0.000000	0.000000	4.000000	31.000000	0.000000
2086.536820	-0.013102	0.545241	0.026511	82.242226	95.207603	120.284744	1.130827	0.000000	4.870444	0.000000	0.000000	0.000000	0.317070	0.039668	0.001722	0.000000	0.000000	4.000000	31.000000	0.000000
2086.540154	-0.013102	0.545241	0.026511	82.242226	95.207603	120.284744	1.130827	0.000000	4.870444	0.000000	0.000000	0.000000	0.317070	0.039668	0.001722	0.000000	0.000000	4.000000	31.000000	0.000000
2086.543487	-0.011907	0.545373	0.026518	82.245262	95.260826	120.193993	1.141081	0.000000	4.868052	0.000000	0.000000	0.000000	0.358389	0.039649	0.002042	0.000000	0.000000	4.000000	31.000000	0.000000
2086.546820	-0.011907	0.545373	0.026518	82.245262	95.260826	120.193993	1.141081	0.000000	4.868052	0.000000	0.000000	0.000000	0.358389	0.039649	0.002042	0.000000	0.000000	4.000000	31.000000	0.000000
2086.550154	-0.011907	0.545373	0.026518	82.245262	95.260826	120.193993	1.141081	0.000000	4.868052	0.000000	0.000000	0.000000	0.358389	0.039649	0.002042	0.000000	0.000000	4.000000	31.000000	0.000000
2086.553487	-0.010573	0.545507	0.026460	82.247032	95.298920	120.078728	1.152898	0.000000	4.865267	0.000000	0.000000	0.000000	0.400130	0.040216	-0.017308	0.000000	0.000000	4.000000	31.000000	0.000000
2086.556820	-0.010573	0.545507	0.026460	82.247032	95.298920	120.078728	1.152898	0.000000	4.865267	0.000000	0.000000	0.000000	0.400130	0.040216	-0.017308	0.000000	0.000000	4.000000	31.000000	0.000000
2086.560154	-0.010573	0.545507	0.026460	82.247032	95.298920	120.078728	1.152898	0.000000	4.865267	0.000000	0.000000	0.000000	0.400130	0.040216	-0.017308	0.000000	0.000000	4.000000	31.000000	0.000000
2086.563487	-0.009171	0.545641	0.026400	82.248451	95.376190	119.986534	1.163653	0.000000	4.862706	0.000000	0.000000	0.000000	0.420669	0.040211	-0.018029	0.000000	0.000000	4.000000	31.000000	0.000000
2086.566820	-0.009171	0.545641	0.026400	82.248451	95.376190	119.986534	1.163653	0.000000	4.862706	0.000000	0.000000	0.000000	0.420669	0.040211	-0.018029	0.000000	0.000000	4.000000	31.000000	0.000000
2086.570154	-0.009171	0.545641	0.026400	82.248451	95.376190	119.986534	1.163653	0.000000	4.862706	0.000000	0.000000	0.000000	0.420669	0.040211	-0.018029	0.000000	0.000000	4.000000	31.000000	0.000000
2086.573487	-0.007654	0.545784	0.026315	82.251442	95.464561	119.895599	1.175248	0.000000	4.859917	0.000000	0.000000	0.000000	0.455078	0.043007	-0.025651	0.000000	0.000000	4.000000	31.000000	0.000000
2086.576820	-0.007654	0.545784	0.026315	82.251442	95.464561	119.895599	1.175248	0.000000	4.859917	0.000000	0.000000	0.000000	0.455078	0.043007	-0.025651	0.000000	0.000000	4.000000	31.000000	0.000000
2086.580154	-0.007654	0.545784	0.026315	82.251442	95.464561	119.895599	1.175248	0.000000	4.859917	0.000000	0.000000	0.000000	0.455078	0.043007	-0.025651	0.000000	0.000000	4.000000	31.000000	0.000000
2086.583487	-0.006068	0.545939	0.026138	82.257195	95.592583	119.830261	1.187236	0.000000	4.857002	0.000000	0.000000	0.000000	0.475874	0.046346	-0.053144	0.000000	0.000000	4.000000	31.000000	0.000000
2086.586820	-0.006068	0.545939	0.026138	82.257195	95.592583	119.830261	1.187236	0.000000	4.857002	0.000000	0.000000	0.000000	0.475874	0.046346	-0.053144	0.000000	0.000000	4.000000	31.000000	0.000000
2086.590154	-0.006068	0.545939	0.026138	82.257195	95.592583	119.830261	1.187236	0.000000	4.857002	0.000000	0.000000	0.000000	0.475874	0.046346	-0.053144	0.000000	0.000000	4.000000	31.000000	0.000000
2086.593487	-0.004414	0.546103	0.025933	82.262894	95.728607	119.764771	1.196329	0.000000	4.854770	0.000000	0.000000	0.000000	0.496206	0.049125	-0.061479	0.000000	0.000000	4.000000	31.000000	0.000000
2086.596820	-0.004414	0.546103	0.025933	82.262894	95.728607	119.764771	1.196329	0.000000	4.854770	0.000000	0.000000	0.000000	0.496206	0.049125	-0.061479	0.000000	0.000000	4.000000	31.000000	0.000000
2086.600154	-0.004414	0.546103	0.025933	82.262894	95.728607	119.764771	1.196329	0.000000	4.854770	0.000000	0.000000	0.000000	0.496206	0.049125	-0.061479	0.000000	0.000000	4.000000	31.000000	0.000000
2086.603487	-0.002692	0.546260	0.025616	82.274216	95.927734	119.750633	1.205207	0.000000	4.852574	0.000000	0.000000	0.000000	0.516574	0.047301	-0.094895	0.000000	0.000000	4.000000	31.000000	0.000000
2086.606820	-0.002692	0.546260	0.025616	82.274216	95.927734	119.750633	1.205207	0.000000	4.852574	0.000000	0.000000	0.000000	0.516574	0.047301	-0.094895	0.000000	0.000000	4.000000	31.000000	0.000000
2086.610154	-0.002692	0.546260	0.025616	82.274216	95.927734	119.750633	1.205207	0.000000	4.852574	0.000000	0.000000	0.000000	0.516574	0.047301	-0.094895	0.000000	0.000000	4.000000	31.000000	0.000000
2086.613487	-0.000926	0.546446	0.025224	82.290245	96.143867	119.740295	1.210160	0.000000	4.851341	0.000000	0.000000	0.000000	0.529663	0.055614	-0.117591	0.000000	0.000000	4.000000	31.000000	0.000000
2086.616820	-0.000926	0.546446	0.025224	82.290245	96.143867	119.740295	1.210160	0.000000	4.851341	0.000000	0.000000	0.000000	0.529663	0.055614	-0.117591	0.000000	0.000000	4.000000	31.000000	0.000000
2086.620154	-0.000926	0.546446	0.025224	82.290245	96.143867	119.740295	1.210160	0.000000	4.851341	0.000000	0.000000	0.000000	0.529663	0.055614	-0.117591	0.000000	0.000000	4.000000	31.000000	0.000000
2086.623487	0.000882	0.546641	0.024738	82.307495	96.391411	119.762421	1.212352	0.000000	4.850794	0.000000	0.000000	0.000000	0.542474	0.058779	-0.145943	0.000000	0.000000	4.000000	31.000000	0.000000
2086.626820	0.000882	0.546641	0.024738	82.307495	96.391411	119.762421	1.212352	0.000000	4.850794	0.000000	0.000000	0.000000	0.542474	0.058779	-0.145943	0.000000	0.000000	4.000000	31.000000	0.000000
2086.630154	0.000882	0.546641	0.024738	82.307495	96.391411	119.762421	1.212352	0.000000	4.850794	0.000000	0.000000	0.000000	0.542474	0.058779	-0.145943	0.000000	0.000000	4.000000	31.000000	0.000000
2086.633487	0.002709	0.546855	0.024198	82.311653	96.634766	119.798935	1.210761	0.000000	4.851192	0.000000	0.000000	0.000000	0.548153	0.064200	-0.161992	0.000000	0.000000	4.000000	31.000000	0.000000
2086.636820	0.002709	0.546855	0.024198	82.311653	96.634766	119.798935	1.210761	0.000000	4.851192	0.000000	0.000000	0.000000	0.548153	0.064200	-0.161992	0.000000	0.000000	4.000000	31.000000	0.000000
2086.640154	0.002709	0.546855	0.024198	82.311653	96.634766	119.798935	1.210761	0.000000	4.851192	0.000000	0.000000	0.000000	0.548153	0.064200	-0.161992	0.000000	0.000000	4.000000	31.000000	0.000000
2086.643487	0.004486	0.547061	0.023610	82.311272	96.869926	119.957794	1.206819	0.000000	4.852173	0.000000	0.000000	0.000000	0.533114	0.061657	-0.176465	0.000000	0.000000	4.000000	31.000000	0.000000
2086.646820	0.004486	0.547061	0.023610	82.311272	96.869926	119.957794	1.206819	0.000000	4.852173	0.000000	0.000000	0.000000	0.533114	0.061657	-0.176465	0.000000	0.000000	4.000000	31.000000	0.000000
2086.650154	0.004486	0.547061	0.023610	82.311272	96.869926	119.957794	1.206819	0.000000	4.852173	0.000000	0.000000	0.000000	0.533114	0.061657	-0.176465	0.000000	0.000000	4.000000	31.000000	0.000000
2086.653487	0.006236	0.547275	0.022992	82.310913	97.102386	120.332062	1.180485	0.000000	4.775688	0.000000	0.000000	0.000000	0.524888	0.064217	-0.185393	0.000000	0.000000	4.000000	31.000000	0.000000
2086.656820	0.006236	0.547275	0.022992	82.310913	97.102386	120.332062	1.180485	0.000000	4.775688	0.000000	0.000000	0.000000	0.524888	0.064217	-0.185393	0.000000	0.000000	4.000000	31.000000	0.000000
2086.660154	0.006236	0.547275	0.022992	82.310913	97.102386	120.332062	1.180485	0.000000	4.775688	0.000000	0.000000	0.000000	0.524888	0.064217	-0.185393	0.000000	0.000000	4.000000	31.000000	0.000000
2086.663487	0.007935	0.547524	0.022340	82.310936	97.306358	120.411827	1.149586	0.000000	4.688207	0.000000	0.000000	0.000000	0.509750	0.074602	-0.195614	0.000000	0.000000	4.000000	31.000000	0.000000
2086.666820	0.007935	0.547524	0.022340	82.310936	97.306358	120.411827	1.149586	0.000000	4.688207	0.000000	0.000000	0.000000	0.509750	0.074602	-0.195614	0.000000	0.000000	4.000000	31.000000	0.000000
2086.670154	0.007935	0.547524	0.022340	82.310936	97.306358	120.411827	1.149586	0.000000	4.688207	0.000000	0.000000	0.000000	0.509750	0.074602	-0.195614	0.000000	0.000000	4.000000	31.000000	0.000000
2086.673487	0.009630	0.547788	0.021700	82.311295	97.487320	120.396568	1.116983	0.000000	4.603248	0.000000	0.000000	0.000000	0.508489	0.079414	-0.192040	0.000000	0.000000	4.000000	31.000000	0.000000
2086.676820	0.009630	0.547788	0.021700	82.311295	97.487320	120.396568	1.116983	0.000000	4.603248	0.000000	0.000000	0.000000	0.508489	0.079414	-0.192040	0.000000	0.000000	4.000000	31.000000	0.000000
2086.680154	0.009630	0.547788	0.021700	82.311295	97.487320	120.396568	1.116983	0.000000	4.603248	0.000000	0.000000	0.000000	0.508489	0.079414	-0.192040	0.000000	0.000000	4.000000	31.000000	0.000000
2086.683487	0.011320	0.548087	0.021025	82.311600	97.668259	120.405228	1.084977	0.000000	4.518500	0.000000	0.000000	0.000000	0.506949	0.089706	-0.202406	0.000000	0.000000	4.000000	31.000000	0.000000
2086.686820	0.011320	0.548087	0.021025	82.311600	97.668259	120.405228	1.084977	0.000000	4.518500	0.000000	0.000000	0.000000	0.506949	0.089706	-0.202406	0.000000	0.000000	4.000000	31.000000	0.000000
2086.690154	0.011320	0.548087	0.021025	82.311600	97.668259	120.405228	1.084977	0.000000	4.518500	0.000000	0.000000	0.000000	0.506949	0.089706	-0.202406	0.000000	0.000000	4.000000	31.000000	0.000000
2086.693487	0.013073	0.548429	0.020355	82.311775	97.759483	120.439240	1.051242	0.000000	4.434009	0.000000	0.000000	0.000000	0.526052	0.102333	-0.200887	0.000000	0.000000	4.000000	31.000000	0.000000
2086.696820	0.013073	0.548429	0.020355	82.311775	97.759483	120.439240	1.051242	0.000000	4.434009	0.000000	0.000000	0.000000	0.526052	0.102333	-0.200887	0.000000	0.000000	4.000000	31.000000	0.000000
2086.700154	0.013073	0.548429	0.020355	82.311775	97.759483	120.439240	1.051242	0.000000	4.434009	0.000000	0.000000	0.000000	0.526052	0.102333	-0.200887	0.000000	0.000000	4.000000	31.000000	0.000000
2086.703487	0.014845	0.548812	0.019691	82.313797	97.835983	120.714470	1.017761	0.000000	4.346333	0.000000	0.000000	0.000000	0.531522	0.114915	-0.199183	0.000000	0.000000	4.000000	31.000000	0.000000
2086.706820	0.014845	0.548812	0.019691	82.313797	97.835983	120.714470	1.017761	0.000000	4.346333	0.000000	0.000000	0.000000	0.531522	0.114915	-0.199183	0.000000	0.000000	4.000000	31.000000	0.000000
2086.710154	0.014845	0.548812	0.019691	82.313797	97.835983	120.714470	1.017761	0.000000	4.346333	0.000000	0.000000	0.000000	0.531522	0.114915	-0.199183	0.000000	0.000000	4.000000	31.000000	0.000000
2086.713487	0.016635	0.549210	0.019038	82.315689	97.915131	121.220985	0.984564	0.000000	4.257746	0.000000	0.000000	0.000000	0.537051	0.119687	-0.196063	0.000000	0.000000	4.000000	31.000000	0.000000
2086.716820	0.016635	0.549210	0.019038	82.315689	97.915131	121.220985	0.984564	0.000000	4.257746	0.000000	0.000000	0.000000	0.537051	0.119687	-0.196063	0.000000	0.000000	4.000000	31.000000	0.000000
2086.720154	0.016635	0.549210	0.019038	82.315689	97.915131	121.220985	0.984564	0.000000	4.257746	0.000000	0.000000	0.000000	0.537051	0.119687	-0.196063	0.000000	0.000000	4.000000	31.000000	0.000000
2086.723487	0.018466	0.549582	0.018380	82.318016	97.979355	121.504761	0.951887	0.000000	4.168238	0.000000	0.000000	0.000000	0.549224	0.111518	-0.197243	0.000000	0.000000	4.000000	31.000000	0.000000
2086.726820	0.018466	0.549582	0.018380	82.318016	97.979355	121.504761	0.951887	0.000000	4.168238	0.000000	0.000000	0.000000	0.549224	0.111518	-0.197243	0.000000	0.000000	4.000000	31.000000	0.000000
2086.730154	0.018466	0.549582	0.018380	82.318016	97.979355	121.504761	0.951887	0.000000	4.168238	0.000000	0.000000	0.000000	0.549224	0.111518	-0.197243	0.000000	0.000000	4.000000	31.000000	0.000000
2086.733487	0.020314	0.549953	0.017714	82.319572	98.089638	121.396233	0.919013	0.000000	4.076700	0.000000	0.000000	0.000000	0.554522	0.111173	-0.199782	0.000000	0.000000	4.000000	31.000000	0.000000
2086.736820	0.020314	0.549953	0.017714	82.319572	98.089638	121.396233	0.919013	0.000000	4.076700	0.000000	0.000000	0.000000	0.554522	0.111173	-0.199782	0.000000	0.000000	4.000000	31.000000	0.000000
2086.740154	0.020314	0.549953	0.017714	82.319572	98.089638	121.396233	0.919013	0.000000	4.076700	0.000000	0.000000	0.000000	0.554522	0.111173	-0.199782	0.000000	0.000000	4.000000	31.000000	0.000000
2086.743487	0.022088	0.550271	0.016989	82.320770	98.214828	121.326920	0.885716	0.000000	3.984280	0.000000	0.000000	0.000000	0.532002	0.095531	-0.217544	0.000000	0.000000	4.000000	31.000000	0.000000
2086.746820	0.022088	0.550271	0.016989	82.320770	98.214828	121.326920	0.885716	0.000000	3.984280	0.000000	0.000000	0.000000	0.532002	0.095531	-0.217544	0.000000	0.000000	4.000000	31.000000	0.000000
2086.750154	0.022088	0.550271	0.016989	82.320770	98.214828	121.326920	0.885716	0.000000	3.984280	0.000000	0.000000	0.000000	0.532002	0.095531	-0.217544	0.000000	0.000000	4.000000	31.000000	0.000000
2086.753487	0.023720	0.550597	0.016240	82.321686	98.349442	121.360649	0.849459	0.000000	3.895613	0.000000	0.000000	0.000000	0.489625	0.097823	-0.224627	0.000000	0.000000	4.000000	31.000000	0.000000
2086.756820	0.023720	0.550597	0.016240	82.321686	98.349442	121.360649	0.849459	0.000000	3.895613	0.000000	0.000000	0.000000	0.489625	0.097823	-0.224627	0.000000	0.000000	4.000000	31.000000	0.000000
2086.760154	0.023720	0.550597	0.016240	82.321686	98.349442	121.360649	0.849459	0.000000	3.895613	0.000000	0.000000	0.000000	0.489625	0.097823	-0.224627	0.000000	0.000000	4.000000	31.000000	0.000000
2086.763487	0.025299	0.550897	0.015428	82.321945	98.519478	121.584694	0.812021	0.000000	3.814008	0.000000	0.000000	0.000000	0.473698	0.089862	-0.243667	0.000000	0.000000	4.000000	31.000000	0.000000
2086.766820	0.025299	0.550897	0.015428	82.321945	98.519478	121.584694	0.812021	0.000000	3.814008	0.000000	0.000000	0.000000	0.473698	0.089862	-0.243667	0.000000	0.000000	4.000000	31.000000	0.000000
2086.770154	0.025299	0.550897	0.015428	82.321945	98.519478	121.584694	0.812021	0.000000	3.814008	0.000000	0.000000	0.000000	0.473698	0.089862	-0.243667	0.000000	0.000000	4.000000	31.000000	0.000000
2086.773487	0.026778	0.551204	0.014527	82.321945	98.707092	122.111176	0.771410	0.000000	3.735059	0.000000	0.000000	0.000000	0.443728	0.092275	-0.270347	0.000000	0.000000	4.000000	31.000000	0.000000
2086.776820	0.026778	0.551204	0.014527	82.321945	98.707092	122.111176	0.771410	0.000000	3.735059	0.000000	0.000000	0.000000	0.443728	0.092275	-0.270347	0.000000	0.000000	4.000000	31.000000	0.000000
2086.780154	0.026778	0.551204	0.014527	82.321945	98.707092	122.111176	0.771410	0.000000	3.735059	0.000000	0.000000	0.000000	0.443728	0.092275	-0.270347	0.000000	0.000000	4.000000	31.000000	0.000000
2086.783487	0.028207	0.551510	0.013623	82.320412	98.883827	122.915825	0.726352	0.000000	3.661104	0.000000	0.000000	0.000000	0.428642	0.091779	-0.271103	0.000000	0.000000	4.000000	31.000000	0.000000
2086.786820	0.028207	0.551510	0.013623	82.320412	98.883827	122.915825	0.726352	0.000000	3.661104	0.000000	0.000000	0.000000	0.428642	0.091779	-0.271103	0.000000	0.000000	4.000000	31.000000	0.000000
2086.790154	0.028207	0.551510	0.013623	82.320412	98.883827	122.915825	0.726352	0.000000	3.661104	0.000000	0.000000	0.000000	0.428642	0.091779	-0.271103	0.000000	0.000000	4.000000	31.000000	0.000000
2086.793487	0.029652	0.551815	0.012713	82.320442	99.066078	123.282837	0.681168	0.000000	3.589664	0.000000	0.000000	0.000000	0.433703	0.091309	-0.272994	0.000000	0.000000	4.000000	31.000000	0.000000
2086.796820	0.029652	0.551815	0.012713	82.320442	99.066078	123.282837	0.681168	0.000000	3.589664	0.000000	0.000000	0.000000	0.433703	0.091309	-0.272994	0.000000	0.000000	4.000000	31.000000	0.000000
2086.800154	0.029652	0.551815	0.012713	82.320442	99.066078	123.282837	0.681168	0.000000	3.589664	0.000000	0.000000	0.000000	0.433703	0.091309	-0.272994	0.000000	0.000000	4.000000	31.000000	0.000000
2086.803487	0.031137	0.552117	0.011795	82.318825	99.250938	123.289696	0.635669	0.000000	3.517380	0.000000	0.000000	0.000000	0.445398	0.090845	-0.275382	0.000000	0.000000	4.000000	31.000000	0.000000
2086.806820	0.031137	0.552117	0.011795	82.318825	99.250938	123.289696	0.635669	0.000000	3.517380	0.000000	0.000000	0.000000	0.445398	0.090845	-0.275382	0.000000	0.000000	4.000000	31.000000	0.000000
2086.810154	0.031137	0.552117	0.011795	82.318825	99.250938	123.289696	0.635669	0.000000	3.517380	0.000000	0.000000	0.000000	0.445398	0.090845	-0.275382	0.000000	0.000000	4.000000	31.000000	0.000000
2086.813487	0.032595	0.552410	0.010897	82.317245	99.433044	123.304489	0.589772	0.000000	3.443147	0.000000	0.000000	0.000000	0.437501	0.087807	-0.269473	0.000000	0.000000	4.000000	31.000000	0.000000
2086.816820	0.032595	0.552410	0.010897	82.317245	99.433044	123.304489	0.589772	0.000000	3.443147	0.000000	0.000000	0.000000	0.437501	0.087807	-0.269473	0.000000	0.000000	4.000000	31.000000	0.000000
2086.820154	0.032595	0.552410	0.010897	82.317245	99.433044	123.304489	0.589772	0.000000	3.443147	0.000000	0.000000	0.000000	0.437501	0.087807	-0.269473	0.000000	0.000000	4.000000	31.000000	0.000000
2086.823487	0.033983	0.552693	0.010022	82.315689	99.607025	123.327316	0.544860	0.000000	3.370230	0.000000	0.000000	0.000000	0.416397	0.084787	-0.262515	0.000000	0.000000	4.000000	31.000000	0.000000
2086.826820	0.033983	0.552693	0.010022	82.315689	99.607025	123.327316	0.544860	0.000000	3.370230	0.000000	0.000000	0.000000	0.416397	0.084787	-0.262515	0.000000	0.000000	4.000000	31.000000	0.000000
2086.830154	0.033983	0.552693	0.010022	82.315689	99.607025	123.327316	0.544860	0.000000	3.370230	0.000000	0.000000	0.000000	0.416397	0.084787	-0.262515	0.000000	0.000000	4.000000	31.000000	0.000000
2086.833487	0.035302	0.552966	0.009171	82.309380	99.767189	123.338806	0.501107	0.000000	3.300830	0.000000	0.000000	0.000000	0.395469	0.081824	-0.255362	0.000000	0.000000	4.000000	31.000000	0.000000
2086.836820	0.035302	0.552966	0.009171	82.309380	99.767189	123.338806	0.501107	0.000000	3.300830	0.000000	0.000000	0.000000	0.395469	0.081824	-0.255362	0.000000	0.000000	4.000000	31.000000	0.000000
2086.840154	0.035302	0.552966	0.009171	82.309380	99.767189	123.338806	0.501107	0.000000	3.300830	0.000000	0.000000	0.000000	0.395469	0.081824	-0.255362	0.000000	0.000000	4.000000	31.000000	0.000000
2086.843487	0.036546	0.553228	0.008279	82.276047	99.891846	123.354485	0.458547	0.000000	3.234919	0.000000	0.000000	0.000000	0.373173	0.078844	-0.267542	0.000000	0.000000	4.000000	31.000000	0.000000
2086.846820	0.036546	0.553228	0.008279	82.276047	99.891846	123.354485	0.458547	0.000000	3.234919	0.000000	0.000000	0.000000	0.373173	0.078844	-0.267542	0.000000	0.000000	4.000000	31.000000	0.000000
2086.850154	0.036546	0.553228	0.008279	82.276047	99.891846	123.354485	0.458547	0.000000	3.234919	0.000000	0.000000	0.000000	0.373173	0.078844	-0.267542	0.000000	0.000000	4.000000	31.000000	0.000000
2086.853487	0.037742	0.553507	0.007405	82.191032	99.897156	123.311623	0.413957	0.000000	3.172723	0.000000	0.000000	0.000000	0.358957	0.083556	-0.262149	0.000000	0.000000	4.000000	31.000000	0.000000
2086.856820	0.037742	0.553507	0.007405	82.191032	99.897156	123.311623	0.413957	0.000000	3.172723	0.000000	0.000000	0.000000	0.358957	0.083556	-0.262149	0.000000	0.000000	4.000000	31.000000	0.000000
2086.860154	0.037742	0.553507	0.007405	82.191032	99.897156	123.311623	0.413957	0.000000	3.172723	0.000000	0.000000	0.000000	0.358957	0.083556	-0.262149	0.000000	0.000000	4.000000	31.000000	0.000000
2086.863487	0.038889	0.553767	0.006513	82.067932	99.856796	123.277100	0.370265	0.000000	3.112897	0.000000	0.000000	0.000000	0.343941	0.077999	-0.267567	0.000000	0.000000	4.000000	31.000000	0.000000
2086.866820	0.038889	0.553767	0.006513	82.067932	99.856796	123.277100	0.370265	0.000000	3.112897	0.000000	0.000000	0.000000	0.343941	0.077999	-0.267567	0.000000	0.000000	4.000000	31.000000	0.000000
2086.870154	0.038889	0.553767	0.006513	82.067932	99.856796	123.277100	0.370265	0.000000	3.112897	0.000000	0.000000	0.000000	0.343941	0.077999	-0.267567	0.000000	0.000000	4.000000	31.000000	0.000000
2086.873487	0.039939	0.554017	0.005584	81.932495	99.796844	123.252991	0.325671	0.000000	3.055574	0.000000	0.000000	0.000000	0.315167	0.074982	-0.278777	0.000000	0.000000	4.000000	31.000000	0.000000
2086.876820	0.039939	0.554017	0.005584	81.932495	99.796844	123.252991	0.325671	0.000000	3.055574	0.000000	0.000000	0.000000	0.315167	0.074982	-0.278777	0.000000	0.000000	4.000000	31.000000	0.000000
2086.880154	0.039939	0.554017	0.005584	81.932495	99.796844	123.252991	0.325671	0.000000	3.055574	0.000000	0.000000	0.000000	0.315167	0.074982	-0.278777	0.000000	0.000000	4.000000	31.000000	0.000000
2086.883487	0.040942	0.554240	0.004661	81.785515	99.730698	123.346237	0.279208	0.000000	3.003046	0.000000	0.000000	0.000000	0.300857	0.066930	-0.276894	0.000000	0.000000	4.000000	31.000000	0.000000
2086.886820	0.040942	0.554240	0.004661	81.785515	99.730698	123.346237	0.279208	0.000000	3.003046	0.000000	0.000000	0.000000	0.300857	0.066930	-0.276894	0.000000	0.000000	4.000000	31.000000	0.000000
2086.890154	0.040942	0.554240	0.004661	81.785515	99.730698	123.346237	0.279208	0.000000	3.003046	0.000000	0.000000	0.000000	0.300857	0.066930	-0.276894	0.000000	0.000000	4.000000	31.000000	0.000000
2086.893487	0.041852	0.554445	0.003725	81.645912	99.663910	123.858826	0.233059	0.000000	2.952903	0.000000	0.000000	0.000000	0.272869	0.061414	-0.280761	0.000000	0.000000	4.000000	31.000000	0.000000
2086.896820	0.041852	0.554445	0.003725	81.645912	99.663910	123.858826	0.233059	0.000000	2.952903	0.000000	0.000000	0.000000	0.272869	0.061414	-0.280761	0.000000	0.000000	4.000000	31.000000	0.000000
2086.900154	0.041852	0.554445	0.003725	81.645912	99.663910	123.858826	0.233059	0.000000	2.952903	0.000000	0.000000	0.000000	0.272869	0.061414	-0.280761	0.000000	0.000000	4.000000	31.000000	0.000000
2086.903487	0.042696	0.554657	0.002835	81.530464	99.617493	125.010414	0.186266	0.000000	2.907425	0.000000	0.000000	0.000000	0.253219	0.063620	-0.267115	0.000000	0.000000	4.000000	31.000000	0.000000
2086.906820	0.042696	0.554657	0.002835	81.530464	99.617493	125.010414	0.186266	0.000000	2.907425	0.000000	0.000000	0.000000	0.253219	0.063620	-0.267115	0.000000	0.000000	4.000000	31.000000	0.000000
2086.910154	0.042696	0.554657	0.002835	81.530464	99.617493	125.010414	0.186266	0.000000	2.907425	0.000000	0.000000	0.000000	0.253219	0.063620	-0.267115	0.000000	0.000000	4.000000	31.000000	0.000000
2086.913487	0.043580	0.554868	0.001938	81.466751	99.601410	125.659912	0.141746	0.000000	2.865222	0.000000	0.000000	0.000000	0.265269	0.063243	-0.268954	0.000000	0.000000	4.000000	31.000000	0.000000
2086.916820	0.043580	0.554868	0.001938	81.466751	99.601410	125.659912	0.141746	0.000000	2.865222	0.000000	0.000000	0.000000	0.265269	0.063243	-0.268954	0.000000	0.000000	4.000000	31.000000	0.000000
2086.920154	0.043580	0.554868	0.001938	81.466751	99.601410	125.659912	0.141746	0.000000	2.865222	0.000000	0.000000	0.000000	0.265269	0.063243	-0.268954	0.000000	0.000000	4.000000	31.000000	0.000000
2086.923487	0.044593	0.555094	0.001045	81.445816	99.651001	125.608246	0.096921	0.000000	2.821010	0.000000	0.000000	0.000000	0.303872	0.067965	-0.267946	0.000000	0.000000	4.000000	31.000000	0.000000
2086.926820	0.044593	0.555094	0.001045	81.445816	99.651001	125.608246	0.096921	0.000000	2.821010	0.000000	0.000000	0.000000	0.303872	0.067965	-0.267946	0.000000	0.000000	4.000000	31.000000	0.000000
2086.930154	0.044593	0.555094	0.001045	81.445816	99.651001	125.608246	0.096921	0.000000	2.821010	0.000000	0.000000	0.000000	0.303872	0.067965	-0.267946	0.000000	0.000000	4.000000	31.000000	0.000000
2086.933487	0.045646	0.555361	0.000158	81.427948	99.634438	125.477928	0.052263	0.000000	2.770365	0.000000	0.000000	0.000000	0.316071	0.080198	-0.266194	0.000000	0.000000	4.000000	31.000000	0.000000
2086.936820	0.045646	0.555361	0.000158	81.427948	99.634438	125.477928	0.052263	0.000000	2.770365	0.000000	0.000000	0.000000	0.316071	0.080198	-0.266194	0.000000	0.000000	4.000000	31.000000	0.000000
2086.940154	0.045646	0.555361	0.000158	81.427948	99.634438	125.477928	0.052263	0.000000	2.770365	0.000000	0.000000	0.000000	0.316071	0.080198	-0.266194	0.000000	0.000000	4.000000	31.000000	0.000000
2086.943487	0.046678	0.555661	-0.000694	81.423866	99.472855	125.198624	0.007897	0.000000	2.717687	0.000000	0.000000	0.000000	0.309438	0.089996	-0.255488	0.000000	0.000000	4.000000	31.000000	0.000000
2086.946820	0.046678	0.555661	-0.000694	81.423866	99.472855	125.198624	0.007897	0.000000	2.717687	0.000000	0.000000	0.000000	0.309438	0.089996	-0.255488	0.000000	0.000000	4.000000	31.000000	0.000000
2086.950154	0.046678	0.555661	-0.000694	81.423866	99.472855	125.198624	0.007897	0.000000	2.717687	0.000000	0.000000	0.000000	0.309438	0.089996	-0.255488	0.000000	0.000000	4.000000	31.000000	0.000000
2086.953487	0.047747	0.556010	-0.001563	81.439301	99.099159	124.717087	-0.034684	0.000000	2.666114	0.000000	0.000000	0.000000	0.320906	0.104608	-0.260904	0.000000	0.000000	4.000000	31.000000	0.000000
2086.956820	0.047747	0.556010	-0.001563	81.439301	99.099159	124.717087	-0.034684	0.000000	2.666114	0.000000	0.000000	0.000000	0.320906	0.104608	-0.260904	0.000000	0.000000	4.000000	31.000000	0.000000
2086.960154	0.047747	0.556010	-0.001563	81.439301	99.099159	124.717087	-0.034684	0.000000	2.666114	0.000000	0.000000	0.000000	0.320906	0.104608	-0.260904	0.000000	0.000000	4.000000	31.000000	0.000000
2086.963487	0.048810	0.556365	-0.002460	81.461021	98.470810	124.009842	-0.078168	0.000000	2.612629	0.000000	0.000000	0.000000	0.318907	0.106514	-0.268878	0.000000	0.000000	4.000000	31.000000	0.000000
2086.966820	0.048810	0.556365	-0.002460	81.461021	98.470810	124.009842	-0.078168	0.000000	2.612629	0.000000	0.000000	0.000000	0.318907	0.106514	-0.268878	0.000000	0.000000	4.000000	31.000000	0.000000
2086.970154	0.048810	0.556365	-0.002460	81.461021	98.470810	124.009842	-0.078168	0.000000	2.612629	0.000000	0.000000	0.000000	0.318907	0.106514	-0.268878	0.000000	0.000000	4.000000	31.000000	0.000000
2086.973487	0.049822	0.556684	-0.003390	81.480667	97.872276	123.367111	-0.122981	0.000000	2.559478	0.000000	0.000000	0.000000	0.303504	0.095777	-0.279259	0.000000	0.000000	4.000000	31.000000	0.000000
2086.976820	0.049822	0.556684	-0.003390	81.480667	97.872276	123.367111	-0.122981	0.000000	2.559478	0.000000	0.000000	0.000000	0.303504	0.095777	-0.279259	0.000000	0.000000	4.000000	31.000000	0.000000
2086.980154	0.049822	0.556684	-0.003390	81.480667	97.872276	123.367111	-0.122981	0.000000	2.559478	0.000000	0.000000	0.000000	0.303504	0.095777	-0.279259	0.000000	0.000000	4.000000	31.000000	0.000000
2086.983487	0.050787	0.557002	-0.004319	81.499336	97.270569	122.735031	-0.169524	0.000000	2.508894	0.000000	0.000000	0.000000	0.289320	0.095292	-0.278648	0.000000	0.000000	4.000000	31.000000	0.000000
2086.986820	0.050787	0.557002	-0.004319	81.499336	97.270569	122.735031	-0.169524	0.000000	2.508894	0.000000	0.000000	0.000000	0.289320	0.095292	-0.278648	0.000000	0.000000	4.000000	31.000000	0.000000
2086.990154	0.050787	0.557002	-0.004319	81.499336	97.270569	122.735031	-0.169524	0.000000	2.508894	0.000000	0.000000	0.000000	0.289320	0.095292	-0.278648	0.000000	0.000000	4.000000	31.000000	0.000000
2086.993487	0.051655	0.557242	-0.005290	81.516891	96.725952	122.233131	-0.215965	0.000000	2.460674	0.000000	0.000000	0.000000	0.260661	0.071999	-0.291175	0.000000	0.000000	4.000000	31.000000	0.000000
2086.996820	0.051655	0.557242	-0.005290	81.516891	96.725952	122.233131	-0.215965	0.000000	2.460674	0.000000	0.000000	0.000000	0.260661	0.071999	-0.291175	0.000000	0.000000	4.000000	31.000000	0.000000
2087.000154	0.051655	0.557242	-0.005290	81.516891	96.725952	122.233131	-0.215965	0.000000	2.460674	0.000000	0.000000	0.000000	0.260661	0.071999	-0.291175	0.000000	0.000000	4.000000	31.000000	0.000000
2087.003487	0.052473	0.557446	-0.006294	81.534363	96.144951	121.927116	-0.264495	0.000000	2.417231	0.000000	0.000000	0.000000	0.245357	0.061294	-0.301213	0.000000	0.000000	4.000000	31.000000	0.000000
2087.006820	0.052473	0.557446	-0.006294	81.534363	96.144951	121.927116	-0.264495	0.000000	2.417231	0.000000	0.000000	0.000000	0.245357	0.061294	-0.301213	0.000000	0.000000	4.000000	31.000000	0.000000
2087.010154	0.052473	0.557446	-0.006294	81.534363	96.144951	121.927116	-0.264495	0.000000	2.417231	0.000000	0.000000	0.000000	0.245357	0.061294	-0.301213	0.000000	0.000000	4.000000	31.000000	0.000000
2087.013487	0.053264	0.557607	-0.007310	81.550179	95.652924	122.048218	-0.314697	0.000000	2.376338	0.000000	0.000000	0.000000	0.237317	0.048282	-0.304858	0.000000	0.000000	4.000000	31.000000	0.000000
2087.016820	0.053264	0.557607	-0.007310	81.550179	95.652924	122.048218	-0.314697	0.000000	2.376338	0.000000	0.000000	0.000000	0.237317	0.048282	-0.304858	0.000000	0.000000	4.000000	31.000000	0.000000
2087.020154	0.053264	0.557607	-0.007310	81.550179	95.652924	122.048218	-0.314697	0.000000	2.376338	0.000000	0.000000	0.000000	0.237317	0.048282	-0.304858	0.000000	0.000000	4.000000	31.000000	0.000000
2087.023487	0.054029	0.557725	-0.008338	81.563438	95.294785	122.837158	-0.365506	0.000000	2.336785	0.000000	0.000000	0.000000	0.229294	0.035323	-0.308458	0.000000	0.000000	4.000000	31.000000	0.000000
2087.026820	0.054029	0.557725	-0.008338	81.563438	95.294785	122.837158	-0.365506	0.000000	2.336785	0.000000	0.000000	0.000000	0.229294	0.035323	-0.308458	0.000000	0.000000	4.000000	31.000000	0.000000
2087.030154	0.054029	0.557725	-0.008338	81.563438	95.294785	122.837158	-0.365506	0.000000	2.336785	0.000000	0.000000	0.000000	0.229294	0.035323	-0.308458	0.000000	0.000000	4.000000	31.000000	0.000000
2087.033487	0.054856	0.557834	-0.009352	81.576874	94.986366	123.439537	-0.416916	0.000000	2.298569	0.000000	0.000000	0.000000	0.248135	0.032637	-0.304252	0.000000	0.000000	4.000000	31.000000	0.000000
2087.036820	0.054856	0.557834	-0.009352	81.576874	94.986366	123.439537	-0.416916	0.000000	2.298569	0.000000	0.000000	0.000000	0.248135	0.032637	-0.304252	0.000000	0.000000	4.000000	31.000000	0.000000
2087.040154	0.054856	0.557834	-0.009352	81.576874	94.986366	123.439537	-0.416916	0.000000	2.298569	0.000000	0.000000	0.000000	0.248135	0.032637	-0.304252	0.000000	0.000000	4.000000	31.000000	0.000000
2087.043487	0.055748	0.557951	-0.010335	81.587860	94.680771	123.317154	-0.467625	0.000000	2.257213	0.000000	0.000000	0.000000	0.267570	0.035086	-0.294696	0.000000	0.000000	4.000000	31.000000	0.000000
2087.046820	0.055748	0.557951	-0.010335	81.587860	94.680771	123.317154	-0.467625	0.000000	2.257213	0.000000	0.000000	0.000000	0.267570	0.035086	-0.294696	0.000000	0.000000	4.000000	31.000000	0.000000
2087.050154	0.055748	0.557951	-0.010335	81.587860	94.680771	123.317154	-0.467625	0.000000	2.257213	0.000000	0.000000	0.000000	0.267570	0.035086	-0.294696	0.000000	0.000000	4.000000	31.000000	0.000000
2087.053487	0.056681	0.558059	-0.011301	81.598915	94.348122	122.859421	-0.516741	0.000000	2.212618	0.000000	0.000000	0.000000	0.279920	0.032449	-0.289880	0.000000	0.000000	4.000000	31.000000	0.000000
2087.056820	0.056681	0.558059	-0.011301	81.598915	94.348122	122.859421	-0.516741	0.000000	2.212618	0.000000	0.000000	0.000000	0.279920	0.032449	-0.289880	0.000000	0.000000	4.000000	31.000000	0.000000
2087.060154	0.056681	0.558059	-0.011301	81.598915	94.348122	122.859421	-0.516741	0.000000	2.212618	0.000000	0.000000	0.000000	0.279920	0.032449	-0.289880	0.000000	0.000000	4.000000	31.000000	0.000000
2087.063487	0.057570	0.558183	-0.012246	81.611702	93.925484	122.339836	-0.565054	0.000000	2.165965	0.000000	0.000000	0.000000	0.266678	0.037220	-0.283494	0.000000	0.000000	4.000000	31.000000	0.000000
2087.066820	0.057570	0.558183	-0.012246	81.611702	93.925484	122.339836	-0.565054	0.000000	2.165965	0.000000	0.000000	0.000000	0.266678	0.037220	-0.283494	0.000000	0.000000	4.000000	31.000000	0.000000
2087.070154	0.057570	0.558183	-0.012246	81.611702	93.925484	122.339836	-0.565054	0.000000	2.165965	0.000000	0.000000	0.000000	0.266678	0.037220	-0.283494	0.000000	0.000000	4.000000	31.000000	0.000000
2087.073487	0.058505	0.558308	-0.013133	81.622955	93.405350	121.775475	-0.612303	0.000000	2.121518	0.000000	0.000000	0.000000	0.280714	0.037490	-0.266180	0.000000	0.000000	4.000000	31.000000	0.000000
2087.076820	0.058505	0.558308	-0.013133	81.622955	93.405350	121.775475	-0.612303	0.000000	2.121518	0.000000	0.000000	0.000000	0.280714	0.037490	-0.266180	0.000000	0.000000	4.000000	31.000000	0.000000
2087.080154	0.058505	0.558308	-0.013133	81.622955	93.405350	121.775475	-0.612303	0.000000	2.121518	0.000000	0.000000	0.000000	0.280714	0.037490	-0.266180	0.000000	0.000000	4.000000	31.000000	0.000000
2087.083487	0.059484	0.558466	-0.013992	81.637260	92.702454	120.983376	-0.656667	0.000000	2.074733	0.000000	0.000000	0.000000	0.293638	0.047362	-0.257669	0.000000	0.000000	4.000000	31.000000	0.000000
2087.086820	0.059484	0.558466	-0.013992	81.637260	92.702454	120.983376	-0.656667	0.000000	2.074733	0.000000	0.000000	0.000000	0.293638	0.047362	-0.257669	0.000000	0.000000	4.000000	31.000000	0.000000
2087.090154	0.059484	0.558466	-0.013992	81.637260	92.702454	120.983376	-0.656667	0.000000	2.074733	0.000000	0.000000	0.000000	0.293638	0.047362	-0.257669	0.000000	0.000000	4.000000	31.000000	0.000000
2087.093487	0.060465	0.558632	-0.014812	81.652679	91.843712	120.093781	-0.699611	0.000000	2.025793	0.000000	0.000000	0.000000	0.294194	0.049946	-0.245872	0.000000	0.000000	4.000000	31.000000	0.000000
2087.096820	0.060465	0.558632	-0.014812	81.652679	91.843712	120.093781	-0.699611	0.000000	2.025793	0.000000	0.000000	0.000000	0.294194	0.049946	-0.245872	0.000000	0.000000	4.000000	31.000000	0.000000
2087.100154	0.060465	0.558632	-0.014812	81.652679	91.843712	120.093781	-0.699611	0.000000	2.025793	0.000000	0.000000	0.000000	0.294194	0.049946	-0.245872	0.000000	0.000000	4.000000	31.000000	0.000000
2087.103487	0.061493	0.558800	-0.015574	81.669464	90.940338	119.273613	-0.740590	0.000000	1.976761	0.000000	0.000000	0.000000	0.308405	0.050339	-0.228732	0.000000	0.000000	4.000000	31.000000	0.000000
2087.106820	0.061493	0.558800	-0.015574	81.669464	90.940338	119.273613	-0.740590	0.000000	1.976761	0.000000	0.000000	0.000000	0.308405	0.050339	-0.228732	0.000000	0.000000	4.000000	31.000000	0.000000
2087.110154	0.061493	0.558800	-0.015574	81.669464	90.940338	119.273613	-0.740590	0.000000	1.976761	0.000000	0.000000	0.000000	0.308405	0.050339	-0.228732	0.000000	0.000000	4.000000	31.000000	0.000000
2087.113487	0.062518	0.558943	-0.016334	81.691467	90.154198	118.773987	-0.778712	0.000000	1.925360	0.000000	0.000000	0.000000	0.307592	0.042794	-0.227866	0.000000	0.000000	4.000000	31.000000	0.000000
2087.116820	0.062518	0.558943	-0.016334	81.691467	90.154198	118.773987	-0.778712	0.000000	1.925360	0.000000	0.000000	0.000000	0.307592	0.042794	-0.227866	0.000000	0.000000	4.000000	31.000000	0.000000
2087.120154	0.062518	0.558943	-0.016334	81.691467	90.154198	118.773987	-0.778712	0.000000	1.925360	0.000000	0.000000	0.000000	0.307592	0.042794	-0.227866	0.000000	0.000000	4.000000	31.000000	0.000000
2087.123487	0.063576	0.559051	-0.017138	81.733360	89.487183	118.387123	-0.816690	0.000000	1.874094	0.000000	0.000000	0.000000	0.317516	0.032377	-0.241332	0.000000	0.000000	4.000000	31.000000	0.000000
2087.126820	0.063576	0.559051	-0.017138	81.733360	89.487183	118.387123	-0.816690	0.000000	1.874094	0.000000	0.000000	0.000000	0.317516	0.032377	-0.241332	0.000000	0.000000	4.000000	31.000000	0.000000
2087.130154	0.063576	0.559051	-0.017138	81.733360	89.487183	118.387123	-0.816690	0.000000	1.874094	0.000000	0.000000	0.000000	0.317516	0.032377	-0.241332	0.000000	0.000000	4.000000	31.000000	0.000000
2087.133487	0.064659	0.559143	-0.017901	81.788666	89.069984	117.932190	-0.856912	0.000000	1.821175	0.000000	0.000000	0.000000	0.324718	0.027789	-0.228898	0.000000	0.000000	4.000000	31.000000	0.000000
2087.136820	0.064659	0.559143	-0.017901	81.788666	89.069984	117.932190	-0.856912	0.000000	1.821175	0.000000	0.000000	0.000000	0.324718	0.027789	-0.228898	0.000000	0.000000	4.000000	31.000000	0.000000
2087.140154	0.064659	0.559143	-0.017901	81.788666	89.069984	117.932190	-0.856912	0.000000	1.821175	0.000000	0.000000	0.000000	0.324718	0.027789	-0.228898	0.000000	0.000000	4.000000	31.000000	0.000000
2087.143487	0.065729	0.559184	-0.018721	81.844276	89.085426	117.815407	-0.895061	0.000000	1.767056	0.000000	0.000000	0.000000	0.321179	0.012343	-0.246064	0.000000	0.000000	4.000000	31.000000	0.000000
2087.146820	0.065729	0.559184	-0.018721	81.844276	89.085426	117.815407	-0.895061	0.000000	1.767056	0.000000	0.000000	0.000000	0.321179	0.012343	-0.246064	0.000000	0.000000	4.000000	31.000000	0.000000
2087.150154	0.065729	0.559184	-0.018721	81.844276	89.085426	117.815407	-0.895061	0.000000	1.767056	0.000000	0.000000	0.000000	0.321179	0.012343	-0.246064	0.000000	0.000000	4.000000	31.000000	0.000000
2087.153487	0.066770	0.559191	-0.019578	81.886078	89.427429	118.152054	-0.936072	0.000000	1.713526	0.000000	0.000000	0.000000	0.312108	0.001982	-0.256835	0.000000	0.000000	4.000000	31.000000	0.000000
2087.156820	0.066770	0.559191	-0.019578	81.886078	89.427429	118.152054	-0.936072	0.000000	1.713526	0.000000	0.000000	0.000000	0.312108	0.001982	-0.256835	0.000000	0.000000	4.000000	31.000000	0.000000
2087.160154	0.066770	0.559191	-0.019578	81.886078	89.427429	118.152054	-0.936072	0.000000	1.713526	0.000000	0.000000	0.000000	0.312108	0.001982	-0.256835	0.000000	0.000000	4.000000	31.000000	0.000000
2087.163487	0.067765	0.559197	-0.020430	81.893684	89.766724	118.577095	-0.978878	0.000000	1.661508	0.000000	0.000000	0.000000	0.298445	0.001810	-0.255715	0.000000	0.000000	4.000000	31.000000	0.000000
2087.166820	0.067765	0.559197	-0.020430	81.893684	89.766724	118.577095	-0.978878	0.000000	1.661508	0.000000	0.000000	0.000000	0.298445	0.001810	-0.255715	0.000000	0.000000	4.000000	31.000000	0.000000
2087.170154	0.067765	0.559197	-0.020430	81.893684	89.766724	118.577095	-0.978878	0.000000	1.661508	0.000000	0.000000	0.000000	0.298445	0.001810	-0.255715	0.000000	0.000000	4.000000	31.000000	0.000000
2087.173487	0.068819	0.559178	-0.021289	81.898552	90.070488	118.771278	-1.021497	0.000000	1.611767	0.000000	0.000000	0.000000	0.316160	-0.005580	-0.257750	0.000000	0.000000	4.000000	31.000000	0.000000
2087.176820	0.068819	0.559178	-0.021289	81.898552	90.070488	118.771278	-1.021497	0.000000	1.611767	0.000000	0.000000	0.000000	0.316160	-0.005580	-0.257750	0.000000	0.000000	4.000000	31.000000	0.000000
2087.180154	0.068819	0.559178	-0.021289	81.898552	90.070488	118.771278	-1.021497	0.000000	1.611767	0.000000	0.000000	0.000000	0.316160	-0.005580	-0.257750	0.000000	0.000000	4.000000	31.000000	0.000000
2087.183487	0.069916	0.559169	-0.022116	81.902870	90.160751	118.716370	-1.064455	0.000000	1.559074	0.000000	0.000000	0.000000	0.329325	-0.002785	-0.248044	0.000000	0.000000	4.000000	31.000000	0.000000
2087.186820	0.069916	0.559169	-0.022116	81.902870	90.160751	118.716370	-1.064455	0.000000	1.559074	0.000000	0.000000	0.000000	0.329325	-0.002785	-0.248044	0.000000	0.000000	4.000000	31.000000	0.000000
2087.190154	0.069916	0.559169	-0.022116	81.902870	90.160751	118.716370	-1.064455	0.000000	1.559074	0.000000	0.000000	0.000000	0.329325	-0.002785	-0.248044	0.000000	0.000000	4.000000	31.000000	0.000000
2087.193487	0.071060	0.559121	-0.022900	81.907455	89.932541	118.349190	-1.105796	0.000000	1.504186	0.000000	0.000000	0.000000	0.343061	-0.014387	-0.235131	0.000000	0.000000	4.000000	31.000000	0.000000
2087.196820	0.071060	0.559121	-0.022900	81.907455	89.932541	118.349190	-1.105796	0.000000	1.504186	0.000000	0.000000	0.000000	0.343061	-0.014387	-0.235131	0.000000	0.000000	4.000000	31.000000	0.000000
2087.200154	0.071060	0.559121	-0.022900	81.907455	89.932541	118.349190	-1.105796	0.000000	1.504186	0.000000	0.000000	0.000000	0.343061	-0.014387	-0.235131	0.000000	0.000000	4.000000	31.000000	0.000000
2087.203487	0.072248	0.559059	-0.023646	81.910484	89.262299	117.557610	-1.144985	0.000000	1.447009	0.000000	0.000000	0.000000	0.356591	-0.018743	-0.223969	0.000000	0.000000	4.000000	31.000000	0.000000
2087.206820	0.072248	0.559059	-0.023646	81.910484	89.262299	117.557610	-1.144985	0.000000	1.447009	0.000000	0.000000	0.000000	0.356591	-0.018743	-0.223969	0.000000	0.000000	4.000000	31.000000	0.000000
2087.210154	0.072248	0.559059	-0.023646	81.910484	89.262299	117.557610	-1.144985	0.000000	1.447009	0.000000	0.000000	0.000000	0.356591	-0.018743	-0.223969	0.000000	0.000000	4.000000	31.000000	0.000000
2087.213487	0.073434	0.558972	-0.024391	81.911331	88.402145	116.591682	-1.182313	0.000000	1.387577	0.000000	0.000000	0.000000	0.355728	-0.026004	-0.223347	0.000000	0.000000	4.000000	31.000000	0.000000
2087.216820	0.073434	0.558972	-0.024391	81.911331	88.402145	116.591682	-1.182313	0.000000	1.387577	0.000000	0.000000	0.000000	0.355728	-0.026004	-0.223347	0.000000	0.000000	4.000000	31.000000	0.000000
2087.220154	0.073434	0.558972	-0.024391	81.911331	88.402145	116.591682	-1.182313	0.000000	1.387577	0.000000	0.000000	0.000000	0.355728	-0.026004	-0.223347	0.000000	0.000000	4.000000	31.000000	0.000000
2087.223487	0.074610	0.558851	-0.025175	81.910896	87.587769	115.677216	-1.219537	0.000000	1.328289	0.000000	0.000000	0.000000	0.352714	-0.036186	-0.235249	0.000000	0.000000	4.000000	31.000000	0.000000
2087.226820	0.074610	0.558851	-0.025175	81.910896	87.587769	115.677216	-1.219537	0.000000	1.328289	0.000000	0.000000	0.000000	0.352714	-0.036186	-0.235249	0.000000	0.000000	4.000000	31.000000	0.000000
2087.230154	0.074610	0.558851	-0.025175	81.910896	87.587769	115.677216	-1.219537	0.000000	1.328289	0.000000	0.000000	0.000000	0.352714	-0.036186	-0.235249	0.000000	0.000000	4.000000	31.000000	0.000000
2087.233487	0.075779	0.558690	-0.025975	81.907013	86.760490	114.850563	-1.258746	0.000000	1.269504	0.000000	0.000000	0.000000	0.350836	-0.048426	-0.240071	0.000000	0.000000	4.000000	31.000000	0.000000
2087.236820	0.075779	0.558690	-0.025975	81.907013	86.760490	114.850563	-1.258746	0.000000	1.269504	0.000000	0.000000	0.000000	0.350836	-0.048426	-0.240071	0.000000	0.000000	4.000000	31.000000	0.000000
2087.240154	0.075779	0.558690	-0.025975	81.907013	86.760490	114.850563	-1.258746	0.000000	1.269504	0.000000	0.000000	0.000000	0.350836	-0.048426	-0.240071	0.000000	0.000000	4.000000	31.000000	0.000000
2087.243487	0.076920	0.558536	-0.026799	81.902023	85.870209	114.537300	-1.298757	0.000000	1.211031	0.000000	0.000000	0.000000	0.342211	-0.046328	-0.247075	0.000000	0.000000	4.000000	31.000000	0.000000
2087.246820	0.076920	0.558536	-0.026799	81.902023	85.870209	114.537300	-1.298757	0.000000	1.211031	0.000000	0.000000	0.000000	0.342211	-0.046328	-0.247075	0.000000	0.000000	4.000000	31.000000	0.000000
2087.250154	0.076920	0.558536	-0.026799	81.902023	85.870209	114.537300	-1.298757	0.000000	1.211031	0.000000	0.000000	0.000000	0.342211	-0.046328	-0.247075	0.000000	0.000000	4.000000	31.000000	0.000000
2087.253487	0.078064	0.558391	-0.027584	81.893196	84.944008	114.850220	-1.339936	0.000000	1.153996	0.000000	0.000000	0.000000	0.343230	-0.043394	-0.235534	0.000000	0.000000	4.000000	31.000000	0.000000
2087.256820	0.078064	0.558391	-0.027584	81.893196	84.944008	114.850220	-1.339936	0.000000	1.153996	0.000000	0.000000	0.000000	0.343230	-0.043394	-0.235534	0.000000	0.000000	4.000000	31.000000	0.000000
2087.260154	0.078064	0.558391	-0.027584	81.893196	84.944008	114.850220	-1.339936	0.000000	1.153996	0.000000	0.000000	0.000000	0.343230	-0.043394	-0.235534	0.000000	0.000000	4.000000	31.000000	0.000000
2087.263487	0.079292	0.558280	-0.028351	81.881584	83.973724	114.550774	-1.379192	0.000000	1.096791	0.000000	0.000000	0.000000	0.368488	-0.033284	-0.230134	0.000000	0.000000	4.000000	31.000000	0.000000
2087.266820	0.079292	0.558280	-0.028351	81.881584	83.973724	114.550774	-1.379192	0.000000	1.096791	0.000000	0.000000	0.000000	0.368488	-0.033284	-0.230134	0.000000	0.000000	4.000000	31.000000	0.000000
2087.270154	0.079292	0.558280	-0.028351	81.881584	83.973724	114.550774	-1.379192	0.000000	1.096791	0.000000	0.000000	0.000000	0.368488	-0.033284	-0.230134	0.000000	0.000000	4.000000	31.000000	0.000000
2087.273487	0.080647	0.558179	-0.029103	81.864098	83.015678	113.426506	-1.417548	0.000000	1.035376	0.000000	0.000000	0.000000	0.406212	-0.030366	-0.225607	0.000000	0.000000	4.000000	31.000000	0.000000
2087.276820	0.080647	0.558179	-0.029103	81.864098	83.015678	113.426506	-1.417548	0.000000	1.035376	0.000000	0.000000	0.000000	0.406212	-0.030366	-0.225607	0.000000	0.000000	4.000000	31.000000	0.000000
2087.280154	0.080647	0.558179	-0.029103	81.864098	83.015678	113.426506	-1.417548	0.000000	1.035376	0.000000	0.000000	0.000000	0.406212	-0.030366	-0.225607	0.000000	0.000000	4.000000	31.000000	0.000000
2087.283487	0.082008	0.558104	-0.029800	81.841797	82.040428	112.273735	-1.455149	0.000000	0.967674	0.000000	0.000000	0.000000	0.408398	-0.022397	-0.208978	0.000000	0.000000	4.000000	31.000000	0.000000
2087.286820	0.082008	0.558104	-0.029800	81.841797	82.040428	112.273735	-1.455149	0.000000	0.967674	0.000000	0.000000	0.000000	0.408398	-0.022397	-0.208978	0.000000	0.000000	4.000000	31.000000	0.000000
2087.290154	0.082008	0.558104	-0.029800	81.841797	82.040428	112.273735	-1.455149	0.000000	0.967674	0.000000	0.000000	0.000000	0.408398	-0.022397	-0.208978	0.000000	0.000000	4.000000	31.000000	0.000000
2087.293487	0.083333	0.558039	-0.030451	81.819977	81.055954	111.191315	-1.489979	0.000000	0.899608	0.000000	0.000000	0.000000	0.397548	-0.019456	-0.195427	0.000000	0.000000	4.000000	31.000000	0.000000
2087.296820	0.083333	0.558039	-0.030451	81.819977	81.055954	111.191315	-1.489979	0.000000	0.899608	0.000000	0.000000	0.000000	0.397548	-0.019456	-0.195427	0.000000	0.000000	4.000000	31.000000	0.000000
2087.300154	0.083333	0.558039	-0.030451	81.819977	81.055954	111.191315	-1.489979	0.000000	0.899608	0.000000	0.000000	0.000000	0.397548	-0.019456	-0.195427	0.000000	0.000000	4.000000	31.000000	0.000000
2087.303487	0.084668	0.557977	-0.031041	81.798958	80.133011	110.205750	-1.522550	0.000000	0.833350	0.000000	0.000000	0.000000	0.400410	-0.018604	-0.177122	0.000000	0.000000	4.000000	31.000000	0.000000
2087.306820	0.084668	0.557977	-0.031041	81.798958	80.133011	110.205750	-1.522550	0.000000	0.833350	0.000000	0.000000	0.000000	0.400410	-0.018604	-0.177122	0.000000	0.000000	4.000000	31.000000	0.000000
2087.310154	0.084668	0.557977	-0.031041	81.798958	80.133011	110.205750	-1.522550	0.000000	0.833350	0.000000	0.000000	0.000000	0.400410	-0.018604	-0.177122	0.000000	0.000000	4.000000	31.000000	0.000000
2087.313487	0.085979	0.557915	-0.031632	81.769806	79.290977	109.221443	-1.552070	0.000000	0.766614	0.000000	0.000000	0.000000	0.393454	-0.018629	-0.177167	0.000000	0.000000	4.000000	31.000000	0.000000
2087.316820	0.085979	0.557915	-0.031632	81.769806	79.290977	109.221443	-1.552070	0.000000	0.766614	0.000000	0.000000	0.000000	0.393454	-0.018629	-0.177167	0.000000	0.000000	4.000000	31.000000	0.000000
2087.320154	0.085979	0.557915	-0.031632	81.769806	79.290977	109.221443	-1.552070	0.000000	0.766614	0.000000	0.000000	0.000000	0.393454	-0.018629	-0.177167	0.000000	0.000000	4.000000	31.000000	0.000000
2087.323487	0.087333	0.557846	-0.032211	81.742500	78.584312	108.392395	-1.581598	0.000000	0.701039	0.000000	0.000000	0.000000	0.406126	-0.020688	-0.173828	0.000000	0.000000	4.000000	31.000000	0.000000
2087.326820	0.087333	0.557846	-0.032211	81.742500	78.584312	108.392395	-1.581598	0.000000	0.701039	0.000000	0.000000	0.000000	0.406126	-0.020688	-0.173828	0.000000	0.000000	4.000000	31.000000	0.000000
2087.330154	0.087333	0.557846	-0.032211	81.742500	78.584312	108.392395	-1.581598	0.000000	0.701039	0.000000	0.000000	0.000000	0.406126	-0.020688	-0.173828	0.000000	0.000000	4.000000	31.000000	0.000000
2087.333487	0.088713	0.557787	-0.032758	81.714348	77.928894	107.754631	-1.610569	0.000000	0.633351	0.000000	0.000000	0.000000	0.413903	-0.017742	-0.163915	0.000000	0.000000	4.000000	31.000000	0.000000
2087.336820	0.088713	0.557787	-0.032758	81.714348	77.928894	107.754631	-1.610569	0.000000	0.633351	0.000000	0.000000	0.000000	0.413903	-0.017742	-0.163915	0.000000	0.000000	4.000000	31.000000	0.000000
2087.340154	0.088713	0.557787	-0.032758	81.714348	77.928894	107.754631	-1.610569	0.000000	0.633351	0.000000	0.000000	0.000000	0.413903	-0.017742	-0.163915	0.000000	0.000000	4.000000	31.000000	0.000000
2087.343487	0.090115	0.557721	-0.033289	81.683746	77.288864	107.578407	-1.637889	0.000000	0.564367	0.000000	0.000000	0.000000	0.420627	-0.019834	-0.159509	0.000000	0.000000	4.000000	31.000000	0.000000
2087.346820	0.090115	0.557721	-0.033289	81.683746	77.288864	107.578407	-1.637889	0.000000	0.564367	0.000000	0.000000	0.000000	0.420627	-0.019834	-0.159509	0.000000	0.000000	4.000000	31.000000	0.000000
2087.350154	0.090115	0.557721	-0.033289	81.683746	77.288864	107.578407	-1.637889	0.000000	0.564367	0.000000	0.000000	0.000000	0.420627	-0.019834	-0.159509	0.000000	0.000000	4.000000	31.000000	0.000000
2087.353487	0.091565	0.557641	-0.033788	81.651993	76.662262	107.609680	-1.664473	0.000000	0.494263	0.000000	0.000000	0.000000	0.434950	-0.023972	-0.149438	0.000000	0.000000	4.000000	31.000000	0.000000
2087.356820	0.091565	0.557641	-0.033788	81.651993	76.662262	107.609680	-1.664473	0.000000	0.494263	0.000000	0.000000	0.000000	0.434950	-0.023972	-0.149438	0.000000	0.000000	4.000000	31.000000	0.000000
2087.360154	0.091565	0.557641	-0.033788	81.651993	76.662262	107.609680	-1.664473	0.000000	0.494263	0.000000	0.000000	0.000000	0.434950	-0.023972	-0.149438	0.000000	0.000000	4.000000	31.000000	0.000000
2087.363487	0.093045	0.557588	-0.034235	81.621407	76.074913	107.058357	-1.689380	0.000000	0.421771	0.000000	0.000000	0.000000	0.444187	-0.015960	-0.134372	0.000000	0.000000	4.000000	31.000000	0.000000
2087.366820	0.093045	0.557588	-0.034235	81.621407	76.074913	107.058357	-1.689380	0.000000	0.421771	0.000000	0.000000	0.000000	0.444187	-0.015960	-0.134372	0.000000	0.000000	4.000000	31.000000	0.000000
2087.370154	0.093045	0.557588	-0.034235	81.621407	76.074913	107.058357	-1.689380	0.000000	0.421771	0.000000	0.000000	0.000000	0.444187	-0.015960	-0.134372	0.000000	0.000000	4.000000	31.000000	0.000000
2087.373487	0.094535	0.557497	-0.034636	81.587135	75.484154	106.279457	-1.711775	0.000000	0.347740	0.000000	0.000000	0.000000	0.447081	-0.027201	-0.120270	0.000000	0.000000	4.000000	31.000000	0.000000
2087.376820	0.094535	0.557497	-0.034636	81.587135	75.484154	106.279457	-1.711775	0.000000	0.347740	0.000000	0.000000	0.000000	0.447081	-0.027201	-0.120270	0.000000	0.000000	4.000000	31.000000	0.000000
2087.380154	0.094535	0.557497	-0.034636	81.587135	75.484154	106.279457	-1.711775	0.000000	0.347740	0.000000	0.000000	0.000000	0.447081	-0.027201	-0.120270	0.000000	0.000000	4.000000	31.000000	0.000000
2087.383487	0.095968	0.557423	-0.035011	81.549820	74.870468	105.488304	-1.731820	0.000000	0.273226	0.000000	0.000000	0.000000	0.429773	-0.022178	-0.112329	0.000000	0.000000	4.000000	31.000000	0.000000
2087.386820	0.095968	0.557423	-0.035011	81.549820	74.870468	105.488304	-1.731820	0.000000	0.273226	0.000000	0.000000	0.000000	0.429773	-0.022178	-0.112329	0.000000	0.000000	4.000000	31.000000	0.000000
2087.390154	0.095968	0.557423	-0.035011	81.549820	74.870468	105.488304	-1.731820	0.000000	0.273226	0.000000	0.000000	0.000000	0.429773	-0.022178	-0.112329	0.000000	0.000000	4.000000	31.000000	0.000000
2087.393487	0.097354	0.557352	-0.035311	81.507843	74.218994	104.675087	-1.750541	0.000000	0.201598	0.000000	0.000000	0.000000	0.415804	-0.021282	-0.090180	0.000000	0.000000	4.000000	31.000000	0.000000
2087.396820	0.097354	0.557352	-0.035311	81.507843	74.218994	104.675087	-1.750541	0.000000	0.201598	0.000000	0.000000	0.000000	0.415804	-0.021282	-0.090180	0.000000	0.000000	4.000000	31.000000	0.000000
2087.400154	0.097354	0.557352	-0.035311	81.507843	74.218994	104.675087	-1.750541	0.000000	0.201598	0.000000	0.000000	0.000000	0.415804	-0.021282	-0.090180	0.000000	0.000000	4.000000	31.000000	0.000000
2087.403487	0.098668	0.557315	-0.035562	81.464134	73.565063	103.878265	-1.765571	0.000000	0.132297	0.000000	0.000000	0.000000	0.394039	-0.011246	-0.075098	0.000000	0.000000	4.000000	31.000000	0.000000
2087.406820	0.098668	0.557315	-0.035562	81.464134	73.565063	103.878265	-1.765571	0.000000	0.132297	0.000000	0.000000	0.000000	0.394039	-0.011246	-0.075098	0.000000	0.000000	4.000000	31.000000	0.000000
2087.410154	0.098668	0.557315	-0.035562	81.464134	73.565063	103.878265	-1.765571	0.000000	0.132297	0.000000	0.000000	0.000000	0.394039	-0.011246	-0.075098	0.000000	0.000000	4.000000	31.000000	0.000000
2087.413487	0.099969	0.557311	-0.035775	81.413025	72.851555	103.013451	-1.778087	0.000000	0.066624	0.000000	0.000000	0.000000	0.390418	-0.001207	-0.064083	0.000000	0.000000	4.000000	31.000000	0.000000
2087.416820	0.099969	0.557311	-0.035775	81.413025	72.851555	103.013451	-1.778087	0.000000	0.066624	0.000000	0.000000	0.000000	0.390418	-0.001207	-0.064083	0.000000	0.000000	4.000000	31.000000	0.000000
2087.420154	0.099969	0.557311	-0.035775	81.413025	72.851555	103.013451	-1.778087	0.000000	0.066624	0.000000	0.000000	0.000000	0.390418	-0.001207	-0.064083	0.000000	0.000000	4.000000	31.000000	0.000000
2087.423487	0.101254	0.557324	-0.035970	81.366119	72.251526	102.268600	-1.788768	0.000000	0.001554	0.000000	0.000000	0.000000	0.385604	0.003818	-0.058442	0.000000	0.000000	4.000000	31.000000	0.000000
2087.426820	0.101254	0.557324	-0.035970	81.366119	72.251526	102.268600	-1.788768	0.000000	0.001554	0.000000	0.000000	0.000000	0.385604	0.003818	-0.058442	0.000000	0.000000	4.000000	31.000000	0.000000
2087.430154	0.101254	0.557324	-0.035970	81.366119	72.251526	102.268600	-1.788768	0.000000	0.001554	0.000000	0.000000	0.000000	0.385604	0.003818	-0.058442	0.000000	0.000000	4.000000	31.000000	0.000000
2087.433487	0.102474	0.557363	-0.036090	81.316963	71.651215	101.528549	-1.798508	0.000000	-0.062713	0.000000	0.000000	0.000000	0.365868	0.011784	-0.035984	0.000000	0.000000	4.000000	31.000000	0.000000
2087.436820	0.102474	0.557363	-0.036090	81.316963	71.651215	101.528549	-1.798508	0.000000	-0.062713	0.000000	0.000000	0.000000	0.365868	0.011784	-0.035984	0.000000	0.000000	4.000000	31.000000	0.000000
2087.440154	0.102474	0.557363	-0.036090	81.316963	71.651215	101.528549	-1.798508	0.000000	-0.062713	0.000000	0.000000	0.000000	0.365868	0.011784	-0.035984	0.000000	0.000000	4.000000	31.000000	0.000000
2087.443487	0.103634	0.557402	-0.036199	81.262924	71.014526	100.754631	-1.804505	0.000000	-0.123691	0.000000	0.000000	0.000000	0.347918	0.011792	-0.032621	0.000000	0.000000	4.000000	31.000000	0.000000
2087.446820	0.103634	0.557402	-0.036199	81.262924	71.014526	100.754631	-1.804505	0.000000	-0.123691	0.000000	0.000000	0.000000	0.347918	0.011792	-0.032621	0.000000	0.000000	4.000000	31.000000	0.000000
2087.450154	0.103634	0.557402	-0.036199	81.262924	71.014526	100.754631	-1.804505	0.000000	-0.123691	0.000000	0.000000	0.000000	0.347918	0.011792	-0.032621	0.000000	0.000000	4.000000	31.000000	0.000000
2087.453487	0.104724	0.557451	-0.036250	81.206276	70.362823	99.992706	-1.809942	0.000000	-0.181677	0.000000	0.000000	0.000000	0.327063	0.014748	-0.015239	0.000000	0.000000	4.000000	31.000000	0.000000
2087.456820	0.104724	0.557451	-0.036250	81.206276	70.362823	99.992706	-1.809942	0.000000	-0.181677	0.000000	0.000000	0.000000	0.327063	0.014748	-0.015239	0.000000	0.000000	4.000000	31.000000	0.000000
2087.460154	0.104724	0.557451	-0.036250	81.206276	70.362823	99.992706	-1.809942	0.000000	-0.181677	0.000000	0.000000	0.000000	0.327063	0.014748	-0.015239	0.000000	0.000000	4.000000	31.000000	0.000000
2087.463487	0.104724	0.557451	-0.036250	81.154778	69.834183	99.372665	-1.812482	0.000000	-0.236188	0.000000	0.000000	0.000000	0.327063	0.014748	-0.015239	0.000000	0.000000	4.000000	31.000000	0.000000
2087.466820	0.105719	0.557517	-0.036260	81.154778	69.834183	99.372665	-1.812482	0.000000	-0.236188	0.000000	0.000000	0.000000	0.298557	0.019771	-0.003177	0.000000	0.000000	4.000000	31.000000	0.000000
2087.470154	0.105719	0.557517	-0.036260	81.154778	69.834183	99.372665	-1.812482	0.000000	-0.236188	0.000000	0.000000	0.000000	0.298557	0.019771	-0.003177	0.000000	0.000000	4.000000	31.000000	0.000000
2087.473487	0.106645	0.557593	-0.036212	81.113480	69.430794	99.063568	-1.813012	0.000000	-0.285947	0.000000	0.000000	0.000000	0.277849	0.022699	0.014544	0.000000	0.000000	4.000000	31.000000	0.000000
2087.476820	0.106645	0.557593	-0.036212	81.113480	69.430794	99.063568	-1.813012	0.000000	-0.285947	0.000000	0.000000	0.000000	0.277849	0.022699	0.014544	0.000000	0.000000	4.000000	31.000000	0.000000
2087.480154	0.106645	0.557593	-0.036212	81.113480	69.430794	99.063568	-1.813012	0.000000	-0.285947	0.000000	0.000000	0.000000	0.277849	0.022699	0.014544	0.000000	0.000000	4.000000	31.000000	0.000000
2087.483487	0.106645	0.557593	-0.036212	81.077705	69.117767	99.949730	-1.810588	0.000000	-0.332255	0.000000	0.000000	0.000000	0.277849	0.022699	0.014544	0.000000	0.000000	4.000000	31.000000	0.000000
2087.486820	0.107507	0.557652	-0.036168	81.077705	69.117767	99.949730	-1.810588	0.000000	-0.332255	0.000000	0.000000	0.000000	0.258676	0.017696	0.013134	0.000000	0.000000	4.000000	31.000000	0.000000
2087.490154	0.107507	0.557652	-0.036168	81.077705	69.117767	99.949730	-1.810588	0.000000	-0.332255	0.000000	0.000000	0.000000	0.258676	0.017696	0.013134	0.000000	0.000000	4.000000	31.000000	0.000000
2087.493487	0.108370	0.557754	-0.036044	81.058128	68.943924	101.377945	-1.808399	0.000000	-0.375368	0.000000	0.000000	0.000000	0.258780	0.030682	0.037225	0.000000	0.000000	4.000000	31.000000	0.000000
2087.496820	0.108370	0.557754	-0.036044	81.058128	68.943924	101.377945	-1.808399	0.000000	-0.375368	0.000000	0.000000	0.000000	0.258780	0.030682	0.037225	0.000000	0.000000	4.000000	31.000000	0.000000
2087.500154	0.108370	0.557754	-0.036044	81.058128	68.943924	101.377945	-1.808399	0.000000	-0.375368	0.000000	0.000000	0.000000	0.258780	0.030682	0.037225	0.000000	0.000000	4.000000	31.000000	0.000000
2087.503487	0.109387	0.557864	-0.035986	81.092560	68.743202	102.022377	-1.802195	0.000000	-0.418498	0.000000	0.000000	0.000000	0.305208	0.032810	0.017255	0.000000	0.000000	4.000000	31.000000	0.000000
2087.506820	0.109387	0.557864	-0.035986	81.092560	68.743202	102.022377	-1.802195	0.000000	-0.418498	0.000000	0.000000	0.000000	0.305208	0.032810	0.017255	0.000000	0.000000	4.000000	31.000000	0.000000
2087.510154	0.109387	0.557864	-0.035986	81.092560	68.743202	102.022377	-1.802195	0.000000	-0.418498	0.000000	0.000000	0.000000	0.305208	0.032810	0.017255	0.000000	0.000000	4.000000	31.000000	0.000000
2087.513487	0.110444	0.557997	-0.035947	81.176208	68.376869	101.479950	-1.799319	0.000000	-0.469366	0.000000	0.000000	0.000000	0.317017	0.039933	0.011752	0.000000	0.000000	4.000000	31.000000	0.000000
2087.516820	0.110444	0.557997	-0.035947	81.176208	68.376869	101.479950	-1.799319	0.000000	-0.469366	0.000000	0.000000	0.000000	0.317017	0.039933	0.011752	0.000000	0.000000	4.000000	31.000000	0.000000
2087.520154	0.110444	0.557997	-0.035947	81.176208	68.376869	101.479950	-1.799319	0.000000	-0.469366	0.000000	0.000000	0.000000	0.317017	0.039933	0.011752	0.000000	0.000000	4.000000	31.000000	0.000000
2087.523487	0.111468	0.558123	-0.035877	81.305183	67.831261	100.673836	-1.797360	0.000000	-0.522202	0.000000	0.000000	0.000000	0.307081	0.037870	0.021061	0.000000	0.000000	4.000000	31.000000	0.000000
2087.526820	0.111468	0.558123	-0.035877	81.305183	67.831261	100.673836	-1.797360	0.000000	-0.522202	0.000000	0.000000	0.000000	0.307081	0.037870	0.021061	0.000000	0.000000	4.000000	31.000000	0.000000
2087.530154	0.111468	0.558123	-0.035877	81.305183	67.831261	100.673836	-1.797360	0.000000	-0.522202	0.000000	0.000000	0.000000	0.307081	0.037870	0.021061	0.000000	0.000000	4.000000	31.000000	0.000000
2087.533487	0.111468	0.558123	-0.035877	81.490013	67.057968	99.977867	-1.793850	0.000000	-0.573382	0.000000	0.000000	0.000000	0.307081	0.037870	0.021061	0.000000	0.000000	4.000000	31.000000	0.000000
2087.536820	0.112401	0.558239	-0.035829	81.490013	67.057968	99.977867	-1.793850	0.000000	-0.573382	0.000000	0.000000	0.000000	0.280048	0.034934	0.014394	0.000000	0.000000	4.000000	31.000000	0.000000
2087.540154	0.112401	0.558239	-0.035829	81.490013	67.057968	99.977867	-1.793850	0.000000	-0.573382	0.000000	0.000000	0.000000	0.280048	0.034934	0.014394	0.000000	0.000000	4.000000	31.000000	0.000000
2087.543487	0.113290	0.558339	-0.035790	81.720261	66.062126	99.305840	-1.791451	0.000000	-0.620057	0.000000	0.000000	0.000000	0.266799	0.029895	0.011636	0.000000	0.000000	4.000000	31.000000	0.000000
2087.546820	0.113290	0.558339	-0.035790	81.720261	66.062126	99.305840	-1.791451	0.000000	-0.620057	0.000000	0.000000	0.000000	0.266799	0.029895	0.011636	0.000000	0.000000	4.000000	31.000000	0.000000
2087.550154	0.113290	0.558339	-0.035790	81.720261	66.062126	99.305840	-1.791451	0.000000	-0.620057	0.000000	0.000000	0.000000	0.266799	0.029895	0.011636	0.000000	0.000000	4.000000	31.000000	0.000000
2087.553487	0.114242	0.558415	-0.035764	81.973763	64.870354	98.442291	-1.789512	0.000000	-0.664523	0.000000	0.000000	0.000000	0.285406	0.022739	0.007778	0.000000	0.000000	4.000000	31.000000	0.000000
2087.556820	0.114242	0.558415	-0.035764	81.973763	64.870354	98.442291	-1.789512	0.000000	-0.664523	0.000000	0.000000	0.000000	0.285406	0.022739	0.007778	0.000000	0.000000	4.000000	31.000000	0.000000
2087.560154	0.114242	0.558415	-0.035764	81.973763	64.870354	98.442291	-1.789512	0.000000	-0.664523	0.000000	0.000000	0.000000	0.285406	0.022739	0.007778	0.000000	0.000000	4.000000	31.000000	0.000000
2087.563487	0.115279	0.558508	-0.035745	82.220116	63.626087	97.393501	-1.788216	0.000000	-0.712091	0.000000	0.000000	0.000000	0.311047	0.027807	0.005891	0.000000	0.000000	4.000000	31.000000	0.000000
2087.566820	0.115279	0.558508	-0.035745	82.220116	63.626087	97.393501	-1.788216	0.000000	-0.712091	0.000000	0.000000	0.000000	0.311047	0.027807	0.005891	0.000000	0.000000	4.000000	31.000000	0.000000
2087.570154	0.115279	0.558508	-0.035745	82.220116	63.626087	97.393501	-1.788216	0.000000	-0.712091	0.000000	0.000000	0.000000	0.311047	0.027807	0.005891	0.000000	0.000000	4.000000	31.000000	0.000000
2087.573487	0.116421	0.558617	-0.035738	82.429924	62.407417	96.171471	-1.787234	0.000000	-0.763932	0.000000	0.000000	0.000000	0.342728	0.032869	0.002151	0.000000	0.000000	4.000000	31.000000	0.000000
2087.576820	0.116421	0.558617	-0.035738	82.429924	62.407417	96.171471	-1.787234	0.000000	-0.763932	0.000000	0.000000	0.000000	0.342728	0.032869	0.002151	0.000000	0.000000	4.000000	31.000000	0.000000
2087.580154	0.116421	0.558617	-0.035738	82.429924	62.407417	96.171471	-1.787234	0.000000	-0.763932	0.000000	0.000000	0.000000	0.342728	0.032869	0.002151	0.000000	0.000000	4.000000	31.000000	0.000000
2087.583487	0.117671	0.558720	-0.035738	82.599510	61.323605	95.285637	-1.786875	0.000000	-0.821054	0.000000	0.000000	0.000000	0.374895	0.030783	-0.000249	0.000000	0.000000	4.000000	31.000000	0.000000
2087.586820	0.117671	0.558720	-0.035738	82.599510	61.323605	95.285637	-1.786875	0.000000	-0.821054	0.000000	0.000000	0.000000	0.374895	0.030783	-0.000249	0.000000	0.000000	4.000000	31.000000	0.000000
2087.590154	0.117671	0.558720	-0.035738	82.599510	61.323605	95.285637	-1.786875	0.000000	-0.821054	0.000000	0.000000	0.000000	0.374895	0.030783	-0.000249	0.000000	0.000000	4.000000	31.000000	0.000000
2087.593487	0.118953	0.558832	-0.035708	82.755867	60.202477	94.697556	-1.786917	0.000000	-0.883536	0.000000	0.000000	0.000000	0.384604	0.033701	0.009159	0.000000	0.000000	4.000000	31.000000	0.000000
2087.596820	0.118953	0.558832	-0.035708	82.755867	60.202477	94.697556	-1.786917	0.000000	-0.883536	0.000000	0.000000	0.000000	0.384604	0.033701	0.009159	0.000000	0.000000	4.000000	31.000000	0.000000
2087.600154	0.118953	0.558832	-0.035708	82.755867	60.202477	94.697556	-1.786917	0.000000	-0.883536	0.000000	0.000000	0.000000	0.384604	0.033701	0.009159	0.000000	0.000000	4.000000	31.000000	0.000000
2087.603487	0.120292	0.558904	-0.035711	82.931335	58.893696	93.926300	-1.785390	0.000000	-0.947637	0.000000	0.000000	0.000000	0.401873	0.021473	-0.000882	0.000000	0.000000	4.000000	31.000000	0.000000
2087.606820	0.120292	0.558904	-0.035711	82.931335	58.893696	93.926300	-1.785390	0.000000	-0.947637	0.000000	0.000000	0.000000	0.401873	0.021473	-0.000882	0.000000	0.000000	4.000000	31.000000	0.000000
2087.610154	0.120292	0.558904	-0.035711	82.931335	58.893696	93.926300	-1.785390	0.000000	-0.947637	0.000000	0.000000	0.000000	0.401873	0.021473	-0.000882	0.000000	0.000000	4.000000	31.000000	0.000000
2087.613487	0.121720	0.558968	-0.035718	83.142906	57.251762	92.489662	-1.785538	0.000000	-1.014616	0.000000	0.000000	0.000000	0.428171	0.019352	-0.002206	0.000000	0.000000	4.000000	31.000000	0.000000
2087.616820	0.121720	0.558968	-0.035718	83.142906	57.251762	92.489662	-1.785538	0.000000	-1.014616	0.000000	0.000000	0.000000	0.428171	0.019352	-0.002206	0.000000	0.000000	4.000000	31.000000	0.000000
2087.620154	0.121720	0.558968	-0.035718	83.142906	57.251762	92.489662	-1.785538	0.000000	-1.014616	0.000000	0.000000	0.000000	0.428171	0.019352	-0.002206	0.000000	0.000000	4.000000	31.000000	0.000000
2087.623487	0.123159	0.558975	-0.035766	83.379753	55.231518	90.487648	-1.785905	0.000000	-1.085978	0.000000	0.000000	0.000000	0.431876	0.002000	-0.014421	0.000000	0.000000	4.000000	31.000000	0.000000
2087.626820	0.123159	0.558975	-0.035766	83.379753	55.231518	90.487648	-1.785905	0.000000	-1.085978	0.000000	0.000000	0.000000	0.431876	0.002000	-0.014421	0.000000	0.000000	4.000000	31.000000	0.000000
2087.630154	0.123159	0.558975	-0.035766	83.379753	55.231518	90.487648	-1.785905	0.000000	-1.085978	0.000000	0.000000	0.000000	0.431876	0.002000	-0.014421	0.000000	0.000000	4.000000	31.000000	0.000000
2087.633487	0.124623	0.558933	-0.035814	83.629295	52.903671	88.264519	-1.788309	0.000000	-1.157957	0.000000	0.000000	0.000000	0.439096	-0.012472	-0.014485	0.000000	0.000000	4.000000	31.000000	0.000000
2087.636820	0.124623	0.558933	-0.035814	83.629295	52.903671	88.264519	-1.788309	0.000000	-1.157957	0.000000	0.000000	0.000000	0.439096	-0.012472	-0.014485	0.000000	0.000000	4.000000	31.000000	0.000000
2087.640154	0.124623	0.558933	-0.035814	83.629295	52.903671	88.264519	-1.788309	0.000000	-1.157957	0.000000	0.000000	0.000000	0.439096	-0.012472	-0.014485	0.000000	0.000000	4.000000	31.000000	0.000000
2087.643487	0.126049	0.558868	-0.035851	83.875351	50.301880	85.639381	-1.790723	0.000000	-1.231140	0.000000	0.000000	0.000000	0.427861	-0.019712	-0.010839	0.000000	0.000000	4.000000	31.000000	0.000000
2087.646820	0.126049	0.558868	-0.035851	83.875351	50.301880	85.639381	-1.790723	0.000000	-1.231140	0.000000	0.000000	0.000000	0.427861	-0.019712	-0.010839	0.000000	0.000000	4.000000	31.000000	0.000000
2087.650154	0.126049	0.558868	-0.035851	83.875351	50.301880	85.639381	-1.790723	0.000000	-1.231140	0.000000	0.000000	0.000000	0.427861	-0.019712	-0.010839	0.000000	0.000000	4.000000	31.000000	0.000000
2087.653487	0.127420	0.558751	-0.035932	84.099365	47.560112	82.484528	-1.792529	0.000000	-1.302450	0.000000	0.000000	0.000000	0.411358	-0.035035	-0.024511	0.000000	0.000000	4.000000	31.000000	0.000000
2087.656820	0.127420	0.558751	-0.035932	84.099365	47.560112	82.484528	-1.792529	0.000000	-1.302450	0.000000	0.000000	0.000000	0.411358	-0.035035	-0.024511	0.000000	0.000000	4.000000	31.000000	0.000000
2087.660154	0.127420	0.558751	-0.035932	84.099365	47.560112	82.484528	-1.792529	0.000000	-1.302450	0.000000	0.000000	0.000000	0.411358	-0.035035	-0.024511	0.000000	0.000000	4.000000	31.000000	0.000000
2087.663487	0.128688	0.558593	-0.036000	84.287079	44.970890	79.537796	-1.796614	0.000000	-1.371009	0.000000	0.000000	0.000000	0.380437	-0.047374	-0.020387	0.000000	0.000000	4.000000	31.000000	0.000000
2087.666820	0.128688	0.558593	-0.036000	84.287079	44.970890	79.537796	-1.796614	0.000000	-1.371009	0.000000	0.000000	0.000000	0.380437	-0.047374	-0.020387	0.000000	0.000000	4.000000	31.000000	0.000000
2087.670154	0.128688	0.558593	-0.036000	84.287079	44.970890	79.537796	-1.796614	0.000000	-1.371009	0.000000	0.000000	0.000000	0.380437	-0.047374	-0.020387	0.000000	0.000000	4.000000	31.000000	0.000000
2087.673487	0.129777	0.558435	-0.036017	84.424622	42.953423	77.560699	-1.800012	0.000000	-1.434415	0.000000	0.000000	0.000000	0.326634	-0.047486	-0.004909	0.000000	0.000000	4.000000	31.000000	0.000000
2087.676820	0.129777	0.558435	-0.036017	84.424622	42.953423	77.560699	-1.800012	0.000000	-1.434415	0.000000	0.000000	0.000000	0.326634	-0.047486	-0.004909	0.000000	0.000000	4.000000	31.000000	0.000000
2087.680154	0.129777	0.558435	-0.036017	84.424622	42.953423	77.560699	-1.800012	0.000000	-1.434415	0.000000	0.000000	0.000000	0.326634	-0.047486	-0.004909	0.000000	0.000000	4.000000	31.000000	0.000000
2087.683487	0.129777	0.558435	-0.036017	84.512733	41.694664	76.507103	-1.800830	0.000000	-1.488854	0.000000	0.000000	0.000000	0.326634	-0.047486	-0.004909	0.000000	0.000000	4.000000	31.000000	0.000000
2087.686820	0.130629	0.558249	-0.036026	84.512733	41.694664	76.507103	-1.800830	0.000000	-1.488854	0.000000	0.000000	0.000000	0.255445	-0.055529	-0.002689	0.000000	0.000000	4.000000	31.000000	0.000000
2087.690154	0.130629	0.558249	-0.036026	84.512733	41.694664	76.507103	-1.800830	0.000000	-1.488854	0.000000	0.000000	0.000000	0.255445	-0.055529	-0.002689	0.000000	0.000000	4.000000	31.000000	0.000000
2087.693487	0.131355	0.558047	-0.036016	84.552055	41.338863	76.101608	-1.801279	0.000000	-1.531429	0.000000	0.000000	0.000000	0.217923	-0.060670	0.002728	0.000000	0.000000	4.000000	31.000000	0.000000
2087.696820	0.131355	0.558047	-0.036016	84.552055	41.338863	76.101608	-1.801279	0.000000	-1.531429	0.000000	0.000000	0.000000	0.217923	-0.060670	0.002728	0.000000	0.000000	4.000000	31.000000	0.000000
2087.700154	0.131355	0.558047	-0.036016	84.552055	41.338863	76.101608	-1.801279	0.000000	-1.531429	0.000000	0.000000	0.000000	0.217923	-0.060670	0.002728	0.000000	0.000000	4.000000	31.000000	0.000000
2087.703487	0.131355	0.558047	-0.036016	84.568512	41.655563	76.360382	-1.800824	0.000000	-1.567749	0.000000	0.000000	0.000000	0.217923	-0.060670	0.002728	0.000000	0.000000	4.000000	31.000000	0.000000
2087.706820	0.131964	0.557818	-0.036035	84.568512	41.655563	76.360382	-1.800824	0.000000	-1.567749	0.000000	0.000000	0.000000	0.182581	-0.068699	-0.005661	0.000000	0.000000	4.000000	31.000000	0.000000
2087.710154	0.131964	0.557818	-0.036035	84.568512	41.655563	76.360382	-1.800824	0.000000	-1.567749	0.000000	0.000000	0.000000	0.182581	-0.068699	-0.005661	0.000000	0.000000	4.000000	31.000000	0.000000
2087.713487	0.132367	0.557572	-0.036010	84.590965	41.899075	76.558952	-1.801768	0.000000	-1.598180	0.000000	0.000000	0.000000	0.120991	-0.073791	0.007636	0.000000	0.000000	4.000000	31.000000	0.000000
2087.716820	0.132367	0.557572	-0.036010	84.590965	41.899075	76.558952	-1.801768	0.000000	-1.598180	0.000000	0.000000	0.000000	0.120991	-0.073791	0.007636	0.000000	0.000000	4.000000	31.000000	0.000000
2087.720154	0.132367	0.557572	-0.036010	84.590965	41.899075	76.558952	-1.801768	0.000000	-1.598180	0.000000	0.000000	0.000000	0.120991	-0.073791	0.007636	0.000000	0.000000	4.000000	31.000000	0.000000
2087.723487	0.132367	0.557572	-0.036010	84.610786	42.173080	76.819572	-1.800495	0.000000	-1.618345	0.000000	0.000000	0.000000	0.120991	-0.073791	0.007636	0.000000	0.000000	4.000000	31.000000	0.000000
2087.726820	0.132623	0.557333	-0.035964	84.610786	42.173080	76.819572	-1.800495	0.000000	-1.618345	0.000000	0.000000	0.000000	0.076873	-0.071661	0.013871	0.000000	0.000000	4.000000	31.000000	0.000000
2087.730154	0.132623	0.557333	-0.035964	84.610786	42.173080	76.819572	-1.800495	0.000000	-1.618345	0.000000	0.000000	0.000000	0.076873	-0.071661	0.013871	0.000000	0.000000	4.000000	31.000000	0.000000
2087.733487	0.132623	0.557333	-0.035964	84.619339	42.734730	77.413345	-1.798183	0.000000	-1.631157	0.000000	0.000000	0.000000	0.076873	-0.071661	0.013871	0.000000	0.000000	4.000000	31.000000	0.000000
2087.736820	0.132623	0.557333	-0.035964	84.619339	42.734730	77.413345	-1.798183	0.000000	-1.631157	0.000000	0.000000	0.000000	0.076873	-0.071661	0.013871	0.000000	0.000000	4.000000	31.000000	0.000000
2087.740154	0.132794	0.557078	-0.035910	84.619339	42.734730	77.413345	-1.798183	0.000000	-1.631157	0.000000	0.000000	0.000000	0.051229	-0.076751	0.016079	0.000000	0.000000	4.000000	31.000000	0.000000
2087.743487	0.132794	0.557078	-0.035910	84.597092	43.796490	78.591843	-1.798183	0.000000	-1.631157	0.000000	0.000000	0.000000	0.051229	-0.076751	0.016079	0.000000	0.000000	4.000000	31.000000	0.000000
2087.746820	0.132794	0.557078	-0.035910	84.597092	43.796490	78.591843	-1.798183	0.000000	-1.631157	0.000000	0.000000	0.000000	0.051229	-0.076751	0.016079	0.000000	0.000000	4.000000	31.000000	0.000000
2087.750154	0.132794	0.557078	-0.035910	84.597092	43.796490	78.591843	-1.798183	0.000000	-1.631157	0.000000	0.000000	0.000000	0.051229	-0.076751	0.016079	0.000000	0.000000	4.000000	31.000000	0.000000
2087.753487	0.132903	0.556648	-0.035703	84.540657	45.280991	80.269638	-1.795503	0.000000	-1.639695	0.000000	0.000000	0.000000	0.032784	-0.128983	0.062151	0.000000	0.000000	4.000000	31.000000	0.000000
2087.756820	0.132903	0.556648	-0.035703	84.540657	45.280991	80.269638	-1.795503	0.000000	-1.639695	0.000000	0.000000	0.000000	0.032784	-0.128983	0.062151	0.000000	0.000000	4.000000	31.000000	0.000000
2087.760154	0.132903	0.556648	-0.035703	84.540657	45.280991	80.269638	-1.795503	0.000000	-1.639695	0.000000	0.000000	0.000000	0.032784	-0.128983	0.062151	0.000000	0.000000	4.000000	31.000000	0.000000
2087.763487	0.132903	0.556648	-0.035703	84.473663	46.777298	81.968132	-1.785145	0.000000	-1.645159	0.000000	0.000000	0.000000	0.032784	-0.128983	0.062151	0.000000	0.000000	4.000000	31.000000	0.000000
2087.766820	0.132922	0.556473	-0.035574	84.473663	46.777298	81.968132	-1.785145	0.000000	-1.645159	0.000000	0.000000	0.000000	0.005551	-0.052263	0.038545	0.000000	0.000000	4.000000	31.000000	0.000000
2087.770154	0.132922	0.556473	-0.035574	84.473663	46.777298	81.968132	-1.785145	0.000000	-1.645159	0.000000	0.000000	0.000000	0.005551	-0.052263	0.038545	0.000000	0.000000	4.000000	31.000000	0.000000
2087.773487	0.132922	0.556473	-0.035574	84.403496	48.099632	83.483780	-1.778721	0.000000	-1.646085	0.000000	0.000000	0.000000	0.005551	-0.052263	0.038545	0.000000	0.000000	4.000000	31.000000	0.000000
2087.776820	0.132922	0.556473	-0.035574	84.403496	48.099632	83.483780	-1.778721	0.000000	-1.646085	0.000000	0.000000	0.000000	0.005551	-0.052263	0.038545	0.000000	0.000000	4.000000	31.000000	0.000000
2087.780154	0.132917	0.556350	-0.035381	84.403496	48.099632	83.483780	-1.778721	0.000000	-1.646085	0.000000	0.000000	0.000000	-0.001475	-0.037129	0.058156	0.000000	0.000000	4.000000	31.000000	0.000000
2087.783487	0.132917	0.556350	-0.035381	84.350136	48.990330	84.512558	-1.778721	0.000000	-1.646085	0.000000	0.000000	0.000000	-0.001475	-0.037129	0.058156	0.000000	0.000000	4.000000	31.000000	0.000000
2087.786820	0.132917	0.556350	-0.035381	84.350136	48.990330	84.512558	-1.778721	0.000000	-1.646085	0.000000	0.000000	0.000000	-0.001475	-0.037129	0.058156	0.000000	0.000000	4.000000	31.000000	0.000000
2087.790154	0.132917	0.556350	-0.035381	84.350136	48.990330	84.512558	-1.778721	0.000000	-1.646085	0.000000	0.000000	0.000000	-0.001475	-0.037129	0.058156	0.000000	0.000000	4.000000	31.000000	0.000000
2087.793487	0.132922	0.556174	-0.035015	84.319939	49.468018	85.066879	-1.769028	0.000000	-1.645839	0.000000	0.000000	0.000000	0.001534	-0.052614	0.109744	0.000000	0.000000	4.000000	31.000000	0.000000
2087.796820	0.132922	0.556174	-0.035015	84.319939	49.468018	85.066879	-1.769028	0.000000	-1.645839	0.000000	0.000000	0.000000	0.001534	-0.052614	0.109744	0.000000	0.000000	4.000000	31.000000	0.000000
2087.800154	0.132922	0.556174	-0.035015	84.319939	49.468018	85.066879	-1.769028	0.000000	-1.645839	0.000000	0.000000	0.000000	0.001534	-0.052614	0.109744	0.000000	0.000000	4.000000	31.000000	0.000000
2087.803487	0.132972	0.556123	-0.034855	84.312492	49.572166	85.187019	-1.750738	0.000000	-1.646094	0.000000	0.000000	0.000000	0.015056	-0.015461	0.047809	0.000000	0.000000	4.000000	31.000000	0.000000
2087.806820	0.132972	0.556123	-0.034855	84.312492	49.572166	85.187019	-1.750738	0.000000	-1.646094	0.000000	0.000000	0.000000	0.015056	-0.015461	0.047809	0.000000	0.000000	4.000000	31.000000	0.000000
2087.810154	0.132972	0.556123	-0.034855	84.312492	49.572166	85.187019	-1.750738	0.000000	-1.646094	0.000000	0.000000	0.000000	0.015056	-0.015461	0.047809	0.000000	0.000000	4.000000	31.000000	0.000000
2087.813487	0.133075	0.556078	-0.034738	84.312492	49.580360	85.187057	-1.742769	0.000000	-1.648604	0.000000	0.000000	0.000000	0.030949	-0.013269	0.035291	0.000000	0.000000	4.000000	31.000000	0.000000
2087.816820	0.133075	0.556078	-0.034738	84.312492	49.580360	85.187057	-1.742769	0.000000	-1.648604	0.000000	0.000000	0.000000	0.030949	-0.013269	0.035291	0.000000	0.000000	4.000000	31.000000	0.000000
2087.820154	0.133075	0.556078	-0.034738	84.312492	49.580360	85.187057	-1.742769	0.000000	-1.648604	0.000000	0.000000	0.000000	0.030949	-0.013269	0.035291	0.000000	0.000000	4.000000	31.000000	0.000000
2087.823487	0.133075	0.556078	-0.034738	84.315140	49.605225	85.203835	-1.736888	0.000000	-1.653762	0.000000	0.000000	0.000000	0.030949	-0.013269	0.035291	0.000000	0.000000	4.000000	31.000000	0.000000
2087.826820	0.133166	0.556025	-0.034661	84.315140	49.605225	85.203835	-1.736888	0.000000	-1.653762	0.000000	0.000000	0.000000	0.027142	-0.016114	0.023170	0.000000	0.000000	4.000000	31.000000	0.000000
2087.830154	0.133166	0.556025	-0.034661	84.315140	49.605225	85.203835	-1.736888	0.000000	-1.653762	0.000000	0.000000	0.000000	0.027142	-0.016114	0.023170	0.000000	0.000000	4.000000	31.000000	0.000000
2087.833487	0.133166	0.556025	-0.034661	84.323074	49.660839	85.254257	-1.733026	0.000000	-1.658286	0.000000	0.000000	0.000000	0.027142	-0.016114	0.023170	0.000000	0.000000	4.000000	31.000000	0.000000
2087.836820	0.133166	0.556025	-0.034661	84.323074	49.660839	85.254257	-1.733026	0.000000	-1.658286	0.000000	0.000000	0.000000	0.027142	-0.016114	0.023170	0.000000	0.000000	4.000000	31.000000	0.000000
2087.840154	0.133238	0.555945	-0.034641	84.323074	49.660839	85.254257	-1.733026	0.000000	-1.658286	0.000000	0.000000	0.000000	0.021664	-0.023990	0.005769	0.000000	0.000000	4.000000	31.000000	0.000000
2087.843487	0.133238	0.555945	-0.034641	84.334518	49.719189	85.308441	-1.733026	0.000000	-1.658286	0.000000	0.000000	0.000000	0.021664	-0.023990	0.005769	0.000000	0.000000	4.000000	31.000000	0.000000
2087.846820	0.133238	0.555945	-0.034641	84.334518	49.719189	85.308441	-1.733026	0.000000	-1.658286	0.000000	0.000000	0.000000	0.021664	-0.023990	0.005769	0.000000	0.000000	4.000000	31.000000	0.000000
2087.850154	0.133238	0.555945	-0.034641	84.334518	49.719189	85.308441	-1.733026	0.000000	-1.658286	0.000000	0.000000	0.000000	0.021664	-0.023990	0.005769	0.000000	0.000000	4.000000	31.000000	0.000000
2087.853487	0.133153	0.555721	-0.034772	84.353020	49.831825	85.427086	-1.732064	0.000000	-1.661896	0.000000	0.000000	0.000000	-0.025570	-0.067174	-0.039146	0.000000	0.000000	4.000000	31.000000	0.000000
2087.856820	0.133153	0.555721	-0.034772	84.353020	49.831825	85.427086	-1.732064	0.000000	-1.661896	0.000000	0.000000	0.000000	-0.025570	-0.067174	-0.039146	0.000000	0.000000	4.000000	31.000000	0.000000
2087.860154	0.133153	0.555721	-0.034772	84.353020	49.831825	85.427086	-1.732064	0.000000	-1.661896	0.000000	0.000000	0.000000	-0.025570	-0.067174	-0.039146	0.000000	0.000000	4.000000	31.000000	0.000000
2087.863487	0.133153	0.555721	-0.034772	84.376846	49.968578	85.580902	-1.738589	0.000000	-1.657635	0.000000	0.000000	0.000000	-0.025570	-0.067174	-0.039146	0.000000	0.000000	4.000000	31.000000	0.000000
2087.866820	0.132948	0.555584	-0.034932	84.376846	49.968578	85.580902	-1.738589	0.000000	-1.657635	0.000000	0.000000	0.000000	-0.061395	-0.040936	-0.047985	0.000000	0.000000	4.000000	31.000000	0.000000
2087.870154	0.132948	0.555584	-0.034932	84.376846	49.968578	85.580902	-1.738589	0.000000	-1.657635	0.000000	0.000000	0.000000	-0.061395	-0.040936	-0.047985	0.000000	0.000000	4.000000	31.000000	0.000000
2087.873487	0.132948	0.555584	-0.034932	84.403214	50.107536	85.753319	-1.746586	0.000000	-1.647402	0.000000	0.000000	0.000000	-0.061395	-0.040936	-0.047985	0.000000	0.000000	4.000000	31.000000	0.000000
2087.876820	0.132948	0.555584	-0.034932	84.403214	50.107536	85.753319	-1.746586	0.000000	-1.647402	0.000000	0.000000	0.000000	-0.061395	-0.040936	-0.047985	0.000000	0.000000	4.000000	31.000000	0.000000
2087.880154	0.132603	0.555446	-0.035117	84.403214	50.107536	85.753319	-1.746586	0.000000	-1.647402	0.000000	0.000000	0.000000	-0.103390	-0.041516	-0.055647	0.000000	0.000000	4.000000	31.000000	0.000000
2087.883487	0.132172	0.555315	-0.035301	84.429474	50.234425	85.927269	-1.746586	0.000000	-1.647402	0.000000	0.000000	0.000000	-0.129487	-0.039271	-0.055056	0.000000	0.000000	4.000000	31.000000	0.000000
2087.886820	0.132172	0.555315	-0.035301	84.429474	50.234425	85.927269	-1.746586	0.000000	-1.647402	0.000000	0.000000	0.000000	-0.129487	-0.039271	-0.055056	0.000000	0.000000	4.000000	31.000000	0.000000
2087.890154	0.132172	0.555315	-0.035301	84.429474	50.234425	85.927269	-1.746586	0.000000	-1.647402	0.000000	0.000000	0.000000	-0.129487	-0.039271	-0.055056	0.000000	0.000000	4.000000	31.000000	0.000000
2087.893487	0.132172	0.555315	-0.035301	84.455780	50.354916	86.102982	-1.765037	0.000000	-1.608589	0.000000	0.000000	0.000000	-0.129487	-0.039271	-0.055056	0.000000	0.000000	4.000000	31.000000	0.000000
2087.896820	0.131661	0.555182	-0.035529	84.455780	50.354916	86.102982	-1.765037	0.000000	-1.608589	0.000000	0.000000	0.000000	-0.153322	-0.039884	-0.068554	0.000000	0.000000	4.000000	31.000000	0.000000
2087.900154	0.131661	0.555182	-0.035529	84.455780	50.354916	86.102982	-1.765037	0.000000	-1.608589	0.000000	0.000000	0.000000	-0.153322	-0.039884	-0.068554	0.000000	0.000000	4.000000	31.000000	0.000000
2087.903487	0.131096	0.555066	-0.035722	84.482956	50.510075	86.325180	-1.776462	0.000000	-1.583035	0.000000	0.000000	0.000000	-0.169522	-0.034835	-0.057860	0.000000	0.000000	4.000000	31.000000	0.000000
2087.906820	0.131096	0.555066	-0.035722	84.482956	50.510075	86.325180	-1.776462	0.000000	-1.583035	0.000000	0.000000	0.000000	-0.169522	-0.034835	-0.057860	0.000000	0.000000	4.000000	31.000000	0.000000
2087.910154	0.131096	0.555066	-0.035722	84.482956	50.510075	86.325180	-1.776462	0.000000	-1.583035	0.000000	0.000000	0.000000	-0.169522	-0.034835	-0.057860	0.000000	0.000000	4.000000	31.000000	0.000000
2087.913487	0.131096	0.555066	-0.035722	84.490669	50.702332	86.605026	-1.786106	0.000000	-1.554782	0.000000	0.000000	0.000000	-0.169522	-0.034835	-0.057860	0.000000	0.000000	4.000000	31.000000	0.000000
2087.916820	0.130504	0.554959	-0.035863	84.490669	50.702332	86.605026	-1.786106	0.000000	-1.554782	0.000000	0.000000	0.000000	-0.177600	-0.031991	-0.042243	0.000000	0.000000	4.000000	31.000000	0.000000
2087.920154	0.130504	0.554959	-0.035863	84.490669	50.702332	86.605026	-1.786106	0.000000	-1.554782	0.000000	0.000000	0.000000	-0.177600	-0.031991	-0.042243	0.000000	0.000000	4.000000	31.000000	0.000000
2087.923487	0.129945	0.554860	-0.036040	84.474655	51.095337	87.123230	-1.793146	0.000000	-1.525181	0.000000	0.000000	0.000000	-0.167558	-0.029774	-0.053057	0.000000	0.000000	4.000000	31.000000	0.000000
2087.926820	0.129945	0.554860	-0.036040	84.474655	51.095337	87.123230	-1.793146	0.000000	-1.525181	0.000000	0.000000	0.000000	-0.167558	-0.029774	-0.053057	0.000000	0.000000	4.000000	31.000000	0.000000
2087.930154	0.129945	0.554860	-0.036040	84.474655	51.095337	87.123230	-1.793146	0.000000	-1.525181	0.000000	0.000000	0.000000	-0.167558	-0.029774	-0.053057	0.000000	0.000000	4.000000	31.000000	0.000000
2087.933487	0.129945	0.554860	-0.036040	84.435287	51.674580	87.858147	-1.801989	0.000000	-1.497255	0.000000	0.000000	0.000000	-0.167558	-0.029774	-0.053057	0.000000	0.000000	4.000000	31.000000	0.000000
2087.936820	0.129414	0.554754	-0.036201	84.435287	51.674580	87.858147	-1.801989	0.000000	-1.497255	0.000000	0.000000	0.000000	-0.159311	-0.031990	-0.048293	0.000000	0.000000	4.000000	31.000000	0.000000
2087.940154	0.129414	0.554754	-0.036201	84.435287	51.674580	87.858147	-1.801989	0.000000	-1.497255	0.000000	0.000000	0.000000	-0.159311	-0.031990	-0.048293	0.000000	0.000000	4.000000	31.000000	0.000000
2087.943487	0.128830	0.554662	-0.036396	84.386154	52.237579	88.589638	-1.810037	0.000000	-1.470703	0.000000	0.000000	0.000000	-0.175357	-0.027558	-0.058545	0.000000	0.000000	4.000000	31.000000	0.000000
2087.946820	0.128830	0.554662	-0.036396	84.386154	52.237579	88.589638	-1.810037	0.000000	-1.470703	0.000000	0.000000	0.000000	-0.175357	-0.027558	-0.058545	0.000000	0.000000	4.000000	31.000000	0.000000
2087.950154	0.128830	0.554662	-0.036396	84.386154	52.237579	88.589638	-1.810037	0.000000	-1.470703	0.000000	0.000000	0.000000	-0.175357	-0.027558	-0.058545	0.000000	0.000000	4.000000	31.000000	0.000000
2087.953487	0.128830	0.554662	-0.036396	84.342857	52.557583	89.057236	-1.819795	0.000000	-1.441477	0.000000	0.000000	0.000000	-0.175357	-0.027558	-0.058545	0.000000	0.000000	4.000000	31.000000	0.000000
2087.956820	0.128186	0.554570	-0.036574	84.342857	52.557583	89.057236	-1.819795	0.000000	-1.441477	0.000000	0.000000	0.000000	-0.193147	-0.027578	-0.053331	0.000000	0.000000	4.000000	31.000000	0.000000
2087.960154	0.128186	0.554570	-0.036574	84.342857	52.557583	89.057236	-1.819795	0.000000	-1.441477	0.000000	0.000000	0.000000	-0.193147	-0.027578	-0.053331	0.000000	0.000000	4.000000	31.000000	0.000000
2087.963487	0.127413	0.554442	-0.036821	84.332336	52.456600	89.056526	-1.828683	0.000000	-1.409286	0.000000	0.000000	0.000000	-0.231902	-0.038237	-0.074281	0.000000	0.000000	4.000000	31.000000	0.000000
2087.966820	0.127413	0.554442	-0.036821	84.332336	52.456600	89.056526	-1.828683	0.000000	-1.409286	0.000000	0.000000	0.000000	-0.231902	-0.038237	-0.074281	0.000000	0.000000	4.000000	31.000000	0.000000
2087.970154	0.127413	0.554442	-0.036821	84.332336	52.456600	89.056526	-1.828683	0.000000	-1.409286	0.000000	0.000000	0.000000	-0.231902	-0.038237	-0.074281	0.000000	0.000000	4.000000	31.000000	0.000000
2087.973487	0.127413	0.554442	-0.036821	84.321663	52.223171	88.926895	-1.841064	0.000000	-1.370635	0.000000	0.000000	0.000000	-0.231902	-0.038237	-0.074281	0.000000	0.000000	4.000000	31.000000	0.000000
2087.976820	0.126503	0.554289	-0.037093	84.321663	52.223171	88.926895	-1.841064	0.000000	-1.370635	0.000000	0.000000	0.000000	-0.272782	-0.046040	-0.081471	0.000000	0.000000	4.000000	31.000000	0.000000
2087.980154	0.126503	0.554289	-0.037093	84.321663	52.223171	88.926895	-1.841064	0.000000	-1.370635	0.000000	0.000000	0.000000	-0.272782	-0.046040	-0.081471	0.000000	0.000000	4.000000	31.000000	0.000000
2087.983487	0.125400	0.554085	-0.037366	84.311554	51.946426	88.777023	-1.854642	0.000000	-1.325172	0.000000	0.000000	0.000000	-0.330990	-0.061024	-0.082064	0.000000	0.000000	4.000000	31.000000	0.000000
2087.986820	0.125400	0.554085	-0.037366	84.311554	51.946426	88.777023	-1.854642	0.000000	-1.325172	0.000000	0.000000	0.000000	-0.330990	-0.061024	-0.082064	0.000000	0.000000	4.000000	31.000000	0.000000
2087.990154	0.125400	0.554085	-0.037366	84.311554	51.946426	88.777023	-1.854642	0.000000	-1.325172	0.000000	0.000000	0.000000	-0.330990	-0.061024	-0.082064	0.000000	0.000000	4.000000	31.000000	0.000000
2087.993487	0.124134	0.553866	-0.037614	84.275223	51.445229	88.427681	-1.868320	0.000000	-1.270007	0.000000	0.000000	0.000000	-0.379846	-0.065986	-0.074206	0.000000	0.000000	4.000000	31.000000	0.000000
2087.996820	0.124134	0.553866	-0.037614	84.275223	51.445229	88.427681	-1.868320	0.000000	-1.270007	0.000000	0.000000	0.000000	-0.379846	-0.065986	-0.074206	0.000000	0.000000	4.000000	31.000000	0.000000
2088.000154	0.124134	0.553866	-0.037614	84.275223	51.445229	88.427681	-1.868320	0.000000	-1.270007	0.000000	0.000000	0.000000	-0.379846	-0.065986	-0.074206	0.000000	0.000000	4.000000	31.000000	0.000000
2088.003487	0.122672	0.553622	-0.037802	84.196030	50.579971	87.743401	-1.880687	0.000000	-1.206699	0.000000	0.000000	0.000000	-0.438508	-0.073099	-0.056430	0.000000	0.000000	4.000000	31.000000	0.000000
2088.006820	0.122672	0.553622	-0.037802	84.196030	50.579971	87.743401	-1.880687	0.000000	-1.206699	0.000000	0.000000	0.000000	-0.438508	-0.073099	-0.056430	0.000000	0.000000	4.000000	31.000000	0.000000
2088.010154	0.122672	0.553622	-0.037802	84.196030	50.579971	87.743401	-1.880687	0.000000	-1.206699	0.000000	0.000000	0.000000	-0.438508	-0.073099	-0.056430	0.000000	0.000000	4.000000	31.000000	0.000000
2088.013487	0.121057	0.553352	-0.038014	84.078308	49.476875	86.847450	-1.890092	0.000000	-1.133615	0.000000	0.000000	0.000000	-0.484722	-0.080823	-0.063608	0.000000	0.000000	4.000000	31.000000	0.000000
2088.016820	0.121057	0.553352	-0.038014	84.078308	49.476875	86.847450	-1.890092	0.000000	-1.133615	0.000000	0.000000	0.000000	-0.484722	-0.080823	-0.063608	0.000000	0.000000	4.000000	31.000000	0.000000
2088.020154	0.121057	0.553352	-0.038014	84.078308	49.476875	86.847450	-1.890092	0.000000	-1.133615	0.000000	0.000000	0.000000	-0.484722	-0.080823	-0.063608	0.000000	0.000000	4.000000	31.000000	0.000000
2088.023487	0.119316	0.553093	-0.038152	83.945404	48.439510	86.055244	-1.900694	0.000000	-1.052828	0.000000	0.000000	0.000000	-0.522162	-0.077929	-0.041391	0.000000	0.000000	4.000000	31.000000	0.000000
2088.026820	0.119316	0.553093	-0.038152	83.945404	48.439510	86.055244	-1.900694	0.000000	-1.052828	0.000000	0.000000	0.000000	-0.522162	-0.077929	-0.041391	0.000000	0.000000	4.000000	31.000000	0.000000
2088.030154	0.119316	0.553093	-0.038152	83.945404	48.439510	86.055244	-1.900694	0.000000	-1.052828	0.000000	0.000000	0.000000	-0.522162	-0.077929	-0.041391	0.000000	0.000000	4.000000	31.000000	0.000000
2088.033487	0.117505	0.552826	-0.038252	83.801407	47.878647	85.809372	-1.907592	0.000000	-0.965801	0.000000	0.000000	0.000000	-0.543297	-0.080000	-0.030049	0.000000	0.000000	4.000000	31.000000	0.000000
2088.036820	0.117505	0.552826	-0.038252	83.801407	47.878647	85.809372	-1.907592	0.000000	-0.965801	0.000000	0.000000	0.000000	-0.543297	-0.080000	-0.030049	0.000000	0.000000	4.000000	31.000000	0.000000
2088.040154	0.117505	0.552826	-0.038252	83.801407	47.878647	85.809372	-1.907592	0.000000	-0.965801	0.000000	0.000000	0.000000	-0.543297	-0.080000	-0.030049	0.000000	0.000000	4.000000	31.000000	0.000000
2088.043487	0.115633	0.552586	-0.038279	83.654030	47.798573	86.074593	-1.912600	0.000000	-0.875251	0.000000	0.000000	0.000000	-0.561498	-0.072143	-0.008164	0.000000	0.000000	4.000000	31.000000	0.000000
2088.046820	0.115633	0.552586	-0.038279	83.654030	47.798573	86.074593	-1.912600	0.000000	-0.875251	0.000000	0.000000	0.000000	-0.561498	-0.072143	-0.008164	0.000000	0.000000	4.000000	31.000000	0.000000
2088.050154	0.115633	0.552586	-0.038279	83.654030	47.798573	86.074593	-1.912600	0.000000	-0.875251	0.000000	0.000000	0.000000	-0.561498	-0.072143	-0.008164	0.000000	0.000000	4.000000	31.000000	0.000000
2088.053487	0.113715	0.552355	-0.038258	83.524467	48.128845	86.329994	-1.913961	0.000000	-0.781668	0.000000	0.000000	0.000000	-0.575400	-0.069260	0.006459	0.000000	0.000000	4.000000	31.000000	0.000000
2088.056820	0.113715	0.552355	-0.038258	83.524467	48.128845	86.329994	-1.913961	0.000000	-0.781668	0.000000	0.000000	0.000000	-0.575400	-0.069260	0.006459	0.000000	0.000000	4.000000	31.000000	0.000000
2088.060154	0.113715	0.552355	-0.038258	83.524467	48.128845	86.329994	-1.913961	0.000000	-0.781668	0.000000	0.000000	0.000000	-0.575400	-0.069260	0.006459	0.000000	0.000000	4.000000	31.000000	0.000000
2088.063487	0.111749	0.552157	-0.038193	83.407539	48.762688	86.773094	-1.912885	0.000000	-0.685769	0.000000	0.000000	0.000000	-0.589843	-0.059277	0.019396	0.000000	0.000000	4.000000	31.000000	0.000000
2088.066820	0.111749	0.552157	-0.038193	83.407539	48.762688	86.773094	-1.912885	0.000000	-0.685769	0.000000	0.000000	0.000000	-0.589843	-0.059277	0.019396	0.000000	0.000000	4.000000	31.000000	0.000000
2088.070154	0.111749	0.552157	-0.038193	83.407539	48.762688	86.773094	-1.912885	0.000000	-0.685769	0.000000	0.000000	0.000000	-0.589843	-0.059277	0.019396	0.000000	0.000000	4.000000	31.000000	0.000000
2088.073487	0.109701	0.551986	-0.038052	83.296471	49.651154	87.756866	-1.909652	0.000000	-0.587462	0.000000	0.000000	0.000000	-0.614542	-0.051489	0.042216	0.000000	0.000000	4.000000	31.000000	0.000000
2088.076820	0.109701	0.551986	-0.038052	83.296471	49.651154	87.756866	-1.909652	0.000000	-0.587462	0.000000	0.000000	0.000000	-0.614542	-0.051489	0.042216	0.000000	0.000000	4.000000	31.000000	0.000000
2088.080154	0.109701	0.551986	-0.038052	83.296471	49.651154	87.756866	-1.909652	0.000000	-0.587462	0.000000	0.000000	0.000000	-0.614542	-0.051489	0.042216	0.000000	0.000000	4.000000	31.000000	0.000000
2088.083487	0.107647	0.551863	-0.037862	83.193344	50.775021	88.894676	-1.902616	0.000000	-0.485038	0.000000	0.000000	0.000000	-0.615993	-0.036611	0.057060	0.000000	0.000000	4.000000	31.000000	0.000000
2088.086820	0.107647	0.551863	-0.037862	83.193344	50.775021	88.894676	-1.902616	0.000000	-0.485038	0.000000	0.000000	0.000000	-0.615993	-0.036611	0.057060	0.000000	0.000000	4.000000	31.000000	0.000000
2088.090154	0.107647	0.551863	-0.037862	83.193344	50.775021	88.894676	-1.902616	0.000000	-0.485038	0.000000	0.000000	0.000000	-0.615993	-0.036611	0.057060	0.000000	0.000000	4.000000	31.000000	0.000000
2088.093487	0.105579	0.551758	-0.037659	83.065819	51.969944	89.846832	-1.893106	0.000000	-0.382373	0.000000	0.000000	0.000000	-0.620410	-0.031649	0.060982	0.000000	0.000000	4.000000	31.000000	0.000000
2088.096820	0.105579	0.551758	-0.037659	83.065819	51.969944	89.846832	-1.893106	0.000000	-0.382373	0.000000	0.000000	0.000000	-0.620410	-0.031649	0.060982	0.000000	0.000000	4.000000	31.000000	0.000000
2088.100154	0.105579	0.551758	-0.037659	83.065819	51.969944	89.846832	-1.893106	0.000000	-0.382373	0.000000	0.000000	0.000000	-0.620410	-0.031649	0.060982	0.000000	0.000000	4.000000	31.000000	0.000000
2088.103487	0.103496	0.551669	-0.037443	82.921494	53.198044	90.638634	-1.882942	0.000000	-0.278971	0.000000	0.000000	0.000000	-0.624895	-0.026677	0.064846	0.000000	0.000000	4.000000	31.000000	0.000000
2088.106820	0.103496	0.551669	-0.037443	82.921494	53.198044	90.638634	-1.882942	0.000000	-0.278971	0.000000	0.000000	0.000000	-0.624895	-0.026677	0.064846	0.000000	0.000000	4.000000	31.000000	0.000000
2088.110154	0.103496	0.551669	-0.037443	82.921494	53.198044	90.638634	-1.882942	0.000000	-0.278971	0.000000	0.000000	0.000000	-0.624895	-0.026677	0.064846	0.000000	0.000000	4.000000	31.000000	0.000000
2088.113487	0.101393	0.551604	-0.037237	82.765678	54.396748	91.537224	-1.872135	0.000000	-0.174822	0.000000	0.000000	0.000000	-0.631138	-0.019590	0.061668	0.000000	0.000000	4.000000	31.000000	0.000000
2088.116820	0.101393	0.551604	-0.037237	82.765678	54.396748	91.537224	-1.872135	0.000000	-0.174822	0.000000	0.000000	0.000000	-0.631138	-0.019590	0.061668	0.000000	0.000000	4.000000	31.000000	0.000000
2088.120154	0.101393	0.551604	-0.037237	82.765678	54.396748	91.537224	-1.872135	0.000000	-0.174822	0.000000	0.000000	0.000000	-0.631138	-0.019590	0.061668	0.000000	0.000000	4.000000	31.000000	0.000000
2088.123487	0.099175	0.551531	-0.036991	82.614326	55.410675	92.514122	-1.861857	0.000000	-0.069632	0.000000	0.000000	0.000000	-0.665264	-0.021745	0.073961	0.000000	0.000000	4.000000	31.000000	0.000000
2088.126820	0.099175	0.551531	-0.036991	82.614326	55.410675	92.514122	-1.861857	0.000000	-0.069632	0.000000	0.000000	0.000000	-0.665264	-0.021745	0.073961	0.000000	0.000000	4.000000	31.000000	0.000000
2088.130154	0.099175	0.551531	-0.036991	82.614326	55.410675	92.514122	-1.861857	0.000000	-0.069632	0.000000	0.000000	0.000000	-0.665264	-0.021745	0.073961	0.000000	0.000000	4.000000	31.000000	0.000000
2088.133487	0.096868	0.551449	-0.036779	82.488869	56.157650	93.248978	-1.849530	0.000000	0.041245	0.000000	0.000000	0.000000	-0.692052	-0.024538	0.063465	0.000000	0.000000	4.000000	31.000000	0.000000
2088.136820	0.096868	0.551449	-0.036779	82.488869	56.157650	93.248978	-1.849530	0.000000	0.041245	0.000000	0.000000	0.000000	-0.692052	-0.024538	0.063465	0.000000	0.000000	4.000000	31.000000	0.000000
2088.140154	0.096868	0.551449	-0.036779	82.488869	56.157650	93.248978	-1.849530	0.000000	0.041245	0.000000	0.000000	0.000000	-0.692052	-0.024538	0.063465	0.000000	0.000000	4.000000	31.000000	0.000000
2088.143487	0.094442	0.551368	-0.036553	82.405212	56.638767	93.543282	-1.838953	0.000000	0.156587	0.000000	0.000000	0.000000	-0.727832	-0.024541	0.067723	0.000000	0.000000	4.000000	31.000000	0.000000
2088.146820	0.094442	0.551368	-0.036553	82.405212	56.638767	93.543282	-1.838953	0.000000	0.156587	0.000000	0.000000	0.000000	-0.727832	-0.024541	0.067723	0.000000	0.000000	4.000000	31.000000	0.000000
2088.150154	0.094442	0.551368	-0.036553	82.405212	56.638767	93.543282	-1.838953	0.000000	0.156587	0.000000	0.000000	0.000000	-0.727832	-0.024541	0.067723	0.000000	0.000000	4.000000	31.000000	0.000000
2088.153487	0.091894	0.551246	-0.036329	82.353043	56.884888	93.437752	-1.827665	0.000000	0.277892	0.000000	0.000000	0.000000	-0.764520	-0.036537	0.067359	0.000000	0.000000	4.000000	31.000000	0.000000
2088.156820	0.091894	0.551246	-0.036329	82.353043	56.884888	93.437752	-1.827665	0.000000	0.277892	0.000000	0.000000	0.000000	-0.764520	-0.036537	0.067359	0.000000	0.000000	4.000000	31.000000	0.000000
2088.160154	0.091894	0.551246	-0.036329	82.353043	56.884888	93.437752	-1.827665	0.000000	0.277892	0.000000	0.000000	0.000000	-0.764520	-0.036537	0.067359	0.000000	0.000000	4.000000	31.000000	0.000000
2088.163487	0.089194	0.551157	-0.036049	82.295639	57.098839	93.282745	-1.816439	0.000000	0.405312	0.000000	0.000000	0.000000	-0.809972	-0.026665	0.083918	0.000000	0.000000	4.000000	31.000000	0.000000
2088.166820	0.089194	0.551157	-0.036049	82.295639	57.098839	93.282745	-1.816439	0.000000	0.405312	0.000000	0.000000	0.000000	-0.809972	-0.026665	0.083918	0.000000	0.000000	4.000000	31.000000	0.000000
2088.170154	0.089194	0.551157	-0.036049	82.295639	57.098839	93.282745	-1.816439	0.000000	0.405312	0.000000	0.000000	0.000000	-0.809972	-0.026665	0.083918	0.000000	0.000000	4.000000	31.000000	0.000000
2088.173487	0.086472	0.551063	-0.035690	82.202454	57.459431	93.129539	-1.802452	0.000000	0.540307	0.000000	0.000000	0.000000	-0.816482	-0.028111	0.107818	0.000000	0.000000	4.000000	31.000000	0.000000
2088.176820	0.086472	0.551063	-0.035690	82.202454	57.459431	93.129539	-1.802452	0.000000	0.540307	0.000000	0.000000	0.000000	-0.816482	-0.028111	0.107818	0.000000	0.000000	4.000000	31.000000	0.000000
2088.180154	0.086472	0.551063	-0.035690	82.202454	57.459431	93.129539	-1.802452	0.000000	0.540307	0.000000	0.000000	0.000000	-0.816482	-0.028111	0.107818	0.000000	0.000000	4.000000	31.000000	0.000000
2088.183487	0.083741	0.551019	-0.035289	82.043694	58.075684	93.292786	-1.784483	0.000000	0.676388	0.000000	0.000000	0.000000	-0.819481	-0.013331	0.120345	0.000000	0.000000	4.000000	31.000000	0.000000
2088.186820	0.083741	0.551019	-0.035289	82.043694	58.075684	93.292786	-1.784483	0.000000	0.676388	0.000000	0.000000	0.000000	-0.819481	-0.013331	0.120345	0.000000	0.000000	4.000000	31.000000	0.000000
2088.190154	0.083741	0.551019	-0.035289	82.043694	58.075684	93.292786	-1.784483	0.000000	0.676388	0.000000	0.000000	0.000000	-0.819481	-0.013331	0.120345	0.000000	0.000000	4.000000	31.000000	0.000000
2088.193487	0.081023	0.551017	-0.034826	81.798042	58.942150	94.034973	-1.764425	0.000000	0.812968	0.000000	0.000000	0.000000	-0.815412	-0.000669	0.138732	0.000000	0.000000	4.000000	31.000000	0.000000
2088.196820	0.081023	0.551017	-0.034826	81.798042	58.942150	94.034973	-1.764425	0.000000	0.812968	0.000000	0.000000	0.000000	-0.815412	-0.000669	0.138732	0.000000	0.000000	4.000000	31.000000	0.000000
2088.200154	0.081023	0.551017	-0.034826	81.798042	58.942150	94.034973	-1.764425	0.000000	0.812968	0.000000	0.000000	0.000000	-0.815412	-0.000669	0.138732	0.000000	0.000000	4.000000	31.000000	0.000000
2088.203487	0.078326	0.551031	-0.034366	81.497192	59.917637	95.199188	-1.741303	0.000000	0.948870	0.000000	0.000000	0.000000	-0.809109	0.004240	0.137918	0.000000	0.000000	4.000000	31.000000	0.000000
2088.206820	0.078326	0.551031	-0.034366	81.497192	59.917637	95.199188	-1.741303	0.000000	0.948870	0.000000	0.000000	0.000000	-0.809109	0.004240	0.137918	0.000000	0.000000	4.000000	31.000000	0.000000
2088.210154	0.078326	0.551031	-0.034366	81.497192	59.917637	95.199188	-1.741303	0.000000	0.948870	0.000000	0.000000	0.000000	-0.809109	0.004240	0.137918	0.000000	0.000000	4.000000	31.000000	0.000000
2088.213487	0.075598	0.551047	-0.033851	81.201431	60.713818	96.520546	-1.718317	0.000000	1.083722	0.000000	0.000000	0.000000	-0.818415	0.004928	0.154613	0.000000	0.000000	4.000000	31.000000	0.000000
2088.216820	0.075598	0.551047	-0.033851	81.201431	60.713818	96.520546	-1.718317	0.000000	1.083722	0.000000	0.000000	0.000000	-0.818415	0.004928	0.154613	0.000000	0.000000	4.000000	31.000000	0.000000
2088.220154	0.075598	0.551047	-0.033851	81.201431	60.713818	96.520546	-1.718317	0.000000	1.083722	0.000000	0.000000	0.000000	-0.818415	0.004928	0.154613	0.000000	0.000000	4.000000	31.000000	0.000000
2088.223487	0.072889	0.551104	-0.033343	80.963341	61.179733	97.354713	-1.692548	0.000000	1.220124	0.000000	0.000000	0.000000	-0.812702	0.016893	0.152344	0.000000	0.000000	4.000000	31.000000	0.000000
2088.226820	0.072889	0.551104	-0.033343	80.963341	61.179733	97.354713	-1.692548	0.000000	1.220124	0.000000	0.000000	0.000000	-0.812702	0.016893	0.152344	0.000000	0.000000	4.000000	31.000000	0.000000
2088.230154	0.072889	0.551104	-0.033343	80.963341	61.179733	97.354713	-1.692548	0.000000	1.220124	0.000000	0.000000	0.000000	-0.812702	0.016893	0.152344	0.000000	0.000000	4.000000	31.000000	0.000000
2088.233487	0.070258	0.551136	-0.032861	80.834190	61.226822	96.994278	-1.667158	0.000000	1.355575	0.000000	0.000000	0.000000	-0.789298	0.009846	0.144659	0.000000	0.000000	4.000000	31.000000	0.000000
2088.236820	0.070258	0.551136	-0.032861	80.834190	61.226822	96.994278	-1.667158	0.000000	1.355575	0.000000	0.000000	0.000000	-0.789298	0.009846	0.144659	0.000000	0.000000	4.000000	31.000000	0.000000
2088.240154	0.070258	0.551136	-0.032861	80.834190	61.226822	96.994278	-1.667158	0.000000	1.355575	0.000000	0.000000	0.000000	-0.789298	0.009846	0.144659	0.000000	0.000000	4.000000	31.000000	0.000000
2088.243487	0.067608	0.551139	-0.032363	80.777634	61.018936	95.578979	-1.643048	0.000000	1.487124	0.000000	0.000000	0.000000	-0.794929	0.000671	0.149339	0.000000	0.000000	4.000000	31.000000	0.000000
2088.246820	0.067608	0.551139	-0.032363	80.777634	61.018936	95.578979	-1.643048	0.000000	1.487124	0.000000	0.000000	0.000000	-0.794929	0.000671	0.149339	0.000000	0.000000	4.000000	31.000000	0.000000
2088.250154	0.067608	0.551139	-0.032363	80.777634	61.018936	95.578979	-1.643048	0.000000	1.487124	0.000000	0.000000	0.000000	-0.794929	0.000671	0.149339	0.000000	0.000000	4.000000	31.000000	0.000000
2088.253487	0.064917	0.551157	-0.031857	80.728203	60.776718	94.270180	-1.618158	0.000000	1.619612	0.000000	0.000000	0.000000	-0.807240	0.005595	0.151804	0.000000	0.000000	4.000000	31.000000	0.000000
2088.256820	0.064917	0.551157	-0.031857	80.728203	60.776718	94.270180	-1.618158	0.000000	1.619612	0.000000	0.000000	0.000000	-0.807240	0.005595	0.151804	0.000000	0.000000	4.000000	31.000000	0.000000
2088.260154	0.064917	0.551157	-0.031857	80.728203	60.776718	94.270180	-1.618158	0.000000	1.619612	0.000000	0.000000	0.000000	-0.807240	0.005595	0.151804	0.000000	0.000000	4.000000	31.000000	0.000000
2088.263487	0.062228	0.551209	-0.031331	80.626694	60.758183	94.052338	-1.592857	0.000000	1.754152	0.000000	0.000000	0.000000	-0.806716	0.015470	0.157861	0.000000	0.000000	4.000000	31.000000	0.000000
2088.266820	0.062228	0.551209	-0.031331	80.626694	60.758183	94.052338	-1.592857	0.000000	1.754152	0.000000	0.000000	0.000000	-0.806716	0.015470	0.157861	0.000000	0.000000	4.000000	31.000000	0.000000
2088.270154	0.062228	0.551209	-0.031331	80.626694	60.758183	94.052338	-1.592857	0.000000	1.754152	0.000000	0.000000	0.000000	-0.806716	0.015470	0.157861	0.000000	0.000000	4.000000	31.000000	0.000000
2088.273487	0.059610	0.551251	-0.030875	80.517761	61.218174	94.811409	-1.566547	0.000000	1.888605	0.000000	0.000000	0.000000	-0.785425	0.012656	0.136656	0.000000	0.000000	4.000000	31.000000	0.000000
2088.276820	0.059610	0.551251	-0.030875	80.517761	61.218174	94.811409	-1.566547	0.000000	1.888605	0.000000	0.000000	0.000000	-0.785425	0.012656	0.136656	0.000000	0.000000	4.000000	31.000000	0.000000
2088.280154	0.059610	0.551251	-0.030875	80.517761	61.218174	94.811409	-1.566547	0.000000	1.888605	0.000000	0.000000	0.000000	-0.785425	0.012656	0.136656	0.000000	0.000000	4.000000	31.000000	0.000000
2088.283487	0.057153	0.551310	-0.030439	80.446693	62.427402	95.926781	-1.543771	0.000000	2.019509	0.000000	0.000000	0.000000	-0.737036	0.017592	0.130915	0.000000	0.000000	4.000000	31.000000	0.000000
2088.286820	0.057153	0.551310	-0.030439	80.446693	62.427402	95.926781	-1.543771	0.000000	2.019509	0.000000	0.000000	0.000000	-0.737036	0.017592	0.130915	0.000000	0.000000	4.000000	31.000000	0.000000
2088.290154	0.057153	0.551310	-0.030439	80.446693	62.427402	95.926781	-1.543771	0.000000	2.019509	0.000000	0.000000	0.000000	-0.737036	0.017592	0.130915	0.000000	0.000000	4.000000	31.000000	0.000000
2088.293487	0.054845	0.551350	-0.030122	80.430183	64.039597	97.044548	-1.521952	0.000000	2.142348	0.000000	0.000000	0.000000	-0.692553	0.011972	0.094977	0.000000	0.000000	4.000000	31.000000	0.000000
2088.296820	0.054845	0.551350	-0.030122	80.430183	64.039597	97.044548	-1.521952	0.000000	2.142348	0.000000	0.000000	0.000000	-0.692553	0.011972	0.094977	0.000000	0.000000	4.000000	31.000000	0.000000
2088.300154	0.054845	0.551350	-0.030122	80.430183	64.039597	97.044548	-1.521952	0.000000	2.142348	0.000000	0.000000	0.000000	-0.692553	0.011972	0.094977	0.000000	0.000000	4.000000	31.000000	0.000000
2088.303487	0.052818	0.551390	-0.029853	80.442757	65.370819	98.039909	-1.506122	0.000000	2.257774	0.000000	0.000000	0.000000	-0.607875	0.011985	0.080727	0.000000	0.000000	4.000000	31.000000	0.000000
2088.306820	0.052818	0.551390	-0.029853	80.442757	65.370819	98.039909	-1.506122	0.000000	2.257774	0.000000	0.000000	0.000000	-0.607875	0.011985	0.080727	0.000000	0.000000	4.000000	31.000000	0.000000
2088.310154	0.052818	0.551390	-0.029853	80.442757	65.370819	98.039909	-1.506122	0.000000	2.257774	0.000000	0.000000	0.000000	-0.607875	0.011985	0.080727	0.000000	0.000000	4.000000	31.000000	0.000000
2088.313487	0.050336	0.551427	-0.029607	80.512512	66.558022	99.120789	-1.492668	0.000000	2.359086	0.000000	0.000000	0.000000	-0.744587	0.011320	0.073809	0.000000	0.000000	4.000000	31.000000	0.000000
2088.316820	0.050336	0.551427	-0.029607	80.512512	66.558022	99.120789	-1.492668	0.000000	2.359086	0.000000	0.000000	0.000000	-0.744587	0.011320	0.073809	0.000000	0.000000	4.000000	31.000000	0.000000
2088.320154	0.050336	0.551427	-0.029607	80.512512	66.558022	99.120789	-1.492668	0.000000	2.359086	0.000000	0.000000	0.000000	-0.744587	0.011320	0.073809	0.000000	0.000000	4.000000	31.000000	0.000000
2088.323487	0.048098	0.551442	-0.029398	80.577171	67.348969	100.078041	-1.480366	0.000000	2.483184	0.000000	0.000000	0.000000	-0.671629	0.004249	0.062820	0.000000	0.000000	4.000000	31.000000	0.000000
2088.326820	0.048098	0.551442	-0.029398	80.577171	67.348969	100.078041	-1.480366	0.000000	2.483184	0.000000	0.000000	0.000000	-0.671629	0.004249	0.062820	0.000000	0.000000	4.000000	31.000000	0.000000
2088.330154	0.048098	0.551442	-0.029398	80.577171	67.348969	100.078041	-1.480366	0.000000	2.483184	0.000000	0.000000	0.000000	-0.671629	0.004249	0.062820	0.000000	0.000000	4.000000	31.000000	0.000000
2088.333487	0.045919	0.551456	-0.029207	80.625137	67.899261	100.603897	-1.469896	0.000000	2.595122	0.000000	0.000000	0.000000	-0.653590	0.004241	0.057344	0.000000	0.000000	4.000000	31.000000	0.000000
2088.336820	0.045919	0.551456	-0.029207	80.625137	67.899261	100.603897	-1.469896	0.000000	2.595122	0.000000	0.000000	0.000000	-0.653590	0.004241	0.057344	0.000000	0.000000	4.000000	31.000000	0.000000
2088.340154	0.045919	0.551456	-0.029207	80.625137	67.899261	100.603897	-1.469896	0.000000	2.595122	0.000000	0.000000	0.000000	-0.653590	0.004241	0.057344	0.000000	0.000000	4.000000	31.000000	0.000000
2088.343487	0.043762	0.551463	-0.029005	80.653534	68.168106	100.475510	-1.460339	0.000000	2.704054	0.000000	0.000000	0.000000	-0.646970	0.002128	0.060541	0.000000	0.000000	4.000000	31.000000	0.000000
2088.346820	0.043762	0.551463	-0.029005	80.653534	68.168106	100.475510	-1.460339	0.000000	2.704054	0.000000	0.000000	0.000000	-0.646970	0.002128	0.060541	0.000000	0.000000	4.000000	31.000000	0.000000
2088.350154	0.043762	0.551463	-0.029005	80.653534	68.168106	100.475510	-1.460339	0.000000	2.704054	0.000000	0.000000	0.000000	-0.646970	0.002128	0.060541	0.000000	0.000000	4.000000	31.000000	0.000000
2088.353487	0.041623	0.551453	-0.028835	80.668510	68.172394	100.004089	-1.450249	0.000000	2.811882	0.000000	0.000000	0.000000	-0.641676	-0.002820	0.051074	0.000000	0.000000	4.000000	31.000000	0.000000
2088.356820	0.041623	0.551453	-0.028835	80.668510	68.172394	100.004089	-1.450249	0.000000	2.811882	0.000000	0.000000	0.000000	-0.641676	-0.002820	0.051074	0.000000	0.000000	4.000000	31.000000	0.000000
2088.360154	0.041623	0.551453	-0.028835	80.668510	68.172394	100.004089	-1.450249	0.000000	2.811882	0.000000	0.000000	0.000000	-0.641676	-0.002820	0.051074	0.000000	0.000000	4.000000	31.000000	0.000000
2088.363487	0.039545	0.551444	-0.028681	80.671967	67.950233	99.551170	-1.441737	0.000000	2.918828	0.000000	0.000000	0.000000	-0.623552	-0.002796	0.046180	0.000000	0.000000	4.000000	31.000000	0.000000
2088.366820	0.039545	0.551444	-0.028681	80.671967	67.950233	99.551170	-1.441737	0.000000	2.918828	0.000000	0.000000	0.000000	-0.623552	-0.002796	0.046180	0.000000	0.000000	4.000000	31.000000	0.000000
2088.370154	0.039545	0.551444	-0.028681	80.671967	67.950233	99.551170	-1.441737	0.000000	2.918828	0.000000	0.000000	0.000000	-0.623552	-0.002796	0.046180	0.000000	0.000000	4.000000	31.000000	0.000000
2088.373487	0.037523	0.551425	-0.028585	80.678207	67.726181	99.231331	-1.434040	0.000000	3.022753	0.000000	0.000000	0.000000	-0.606510	-0.005628	0.028772	0.000000	0.000000	4.000000	31.000000	0.000000
2088.376820	0.037523	0.551425	-0.028585	80.678207	67.726181	99.231331	-1.434040	0.000000	3.022753	0.000000	0.000000	0.000000	-0.606510	-0.005628	0.028772	0.000000	0.000000	4.000000	31.000000	0.000000
2088.380154	0.037523	0.551425	-0.028585	80.678207	67.726181	99.231331	-1.434040	0.000000	3.022753	0.000000	0.000000	0.000000	-0.606510	-0.005628	0.028772	0.000000	0.000000	4.000000	31.000000	0.000000
2088.383487	0.035575	0.551411	-0.028596	80.691895	67.478889	98.880157	-1.429245	0.000000	3.123838	0.000000	0.000000	0.000000	-0.584350	-0.004189	-0.003226	0.000000	0.000000	4.000000	31.000000	0.000000
2088.386820	0.035575	0.551411	-0.028596	80.691895	67.478889	98.880157	-1.429245	0.000000	3.123838	0.000000	0.000000	0.000000	-0.584350	-0.004189	-0.003226	0.000000	0.000000	4.000000	31.000000	0.000000
2088.390154	0.035575	0.551411	-0.028596	80.691895	67.478889	98.880157	-1.429245	0.000000	3.123838	0.000000	0.000000	0.000000	-0.584350	-0.004189	-0.003226	0.000000	0.000000	4.000000	31.000000	0.000000
2088.393487	0.033647	0.551404	-0.028641	80.738960	67.229172	98.497719	-1.429782	0.000000	3.221230	0.000000	0.000000	0.000000	-0.578551	-0.002092	-0.013531	0.000000	0.000000	4.000000	31.000000	0.000000
2088.396820	0.033647	0.551404	-0.028641	80.738960	67.229172	98.497719	-1.429782	0.000000	3.221230	0.000000	0.000000	0.000000	-0.578551	-0.002092	-0.013531	0.000000	0.000000	4.000000	31.000000	0.000000
2088.400154	0.033647	0.551404	-0.028641	80.738960	67.229172	98.497719	-1.429782	0.000000	3.221230	0.000000	0.000000	0.000000	-0.578551	-0.002092	-0.013531	0.000000	0.000000	4.000000	31.000000	0.000000
2088.403487	0.031734	0.551379	-0.028781	80.854301	66.836220	98.029221	-1.432037	0.000000	3.317655	0.000000	0.000000	0.000000	-0.574013	-0.007708	-0.042190	0.000000	0.000000	4.000000	31.000000	0.000000
2088.406820	0.031734	0.551379	-0.028781	80.854301	66.836220	98.029221	-1.432037	0.000000	3.317655	0.000000	0.000000	0.000000	-0.574013	-0.007708	-0.042190	0.000000	0.000000	4.000000	31.000000	0.000000
2088.410154	0.031734	0.551379	-0.028781	80.854301	66.836220	98.029221	-1.432037	0.000000	3.317655	0.000000	0.000000	0.000000	-0.574013	-0.007708	-0.042190	0.000000	0.000000	4.000000	31.000000	0.000000
2088.413487	0.029819	0.551344	-0.028973	81.047989	66.318138	97.409683	-1.439069	0.000000	3.413324	0.000000	0.000000	0.000000	-0.574336	-0.010548	-0.057570	0.000000	0.000000	4.000000	31.000000	0.000000
2088.416820	0.029819	0.551344	-0.028973	81.047989	66.318138	97.409683	-1.439069	0.000000	3.413324	0.000000	0.000000	0.000000	-0.574336	-0.010548	-0.057570	0.000000	0.000000	4.000000	31.000000	0.000000
2088.420154	0.029819	0.551344	-0.028973	81.047989	66.318138	97.409683	-1.439069	0.000000	3.413324	0.000000	0.000000	0.000000	-0.574336	-0.010548	-0.057570	0.000000	0.000000	4.000000	31.000000	0.000000
2088.423487	0.027907	0.551308	-0.029174	81.278793	65.707474	96.649689	-1.448664	0.000000	3.509047	0.000000	0.000000	0.000000	-0.573643	-0.010582	-0.060154	0.000000	0.000000	4.000000	31.000000	0.000000
2088.426820	0.027907	0.551308	-0.029174	81.278793	65.707474	96.649689	-1.448664	0.000000	3.509047	0.000000	0.000000	0.000000	-0.573643	-0.010582	-0.060154	0.000000	0.000000	4.000000	31.000000	0.000000
2088.430154	0.027907	0.551308	-0.029174	81.278793	65.707474	96.649689	-1.448664	0.000000	3.509047	0.000000	0.000000	0.000000	-0.573643	-0.010582	-0.060154	0.000000	0.000000	4.000000	31.000000	0.000000
2088.433487	0.026058	0.551296	-0.029392	81.512703	65.044106	95.712471	-1.458690	0.000000	3.604654	0.000000	0.000000	0.000000	-0.554755	-0.003567	-0.065383	0.000000	0.000000	4.000000	31.000000	0.000000
2088.436820	0.026058	0.551296	-0.029392	81.512703	65.044106	95.712471	-1.458690	0.000000	3.604654	0.000000	0.000000	0.000000	-0.554755	-0.003567	-0.065383	0.000000	0.000000	4.000000	31.000000	0.000000
2088.440154	0.026058	0.551296	-0.029392	81.512703	65.044106	95.712471	-1.458690	0.000000	3.604654	0.000000	0.000000	0.000000	-0.554755	-0.003567	-0.065383	0.000000	0.000000	4.000000	31.000000	0.000000
2088.443487	0.024274	0.551294	-0.029578	81.735115	64.380882	94.720551	-1.469587	0.000000	3.697113	0.000000	0.000000	0.000000	-0.535049	-0.000777	-0.056007	0.000000	0.000000	4.000000	31.000000	0.000000
2088.446820	0.024274	0.551294	-0.029578	81.735115	64.380882	94.720551	-1.469587	0.000000	3.697113	0.000000	0.000000	0.000000	-0.535049	-0.000777	-0.056007	0.000000	0.000000	4.000000	31.000000	0.000000
2088.450154	0.024274	0.551294	-0.029578	81.735115	64.380882	94.720551	-1.469587	0.000000	3.697113	0.000000	0.000000	0.000000	-0.535049	-0.000777	-0.056007	0.000000	0.000000	4.000000	31.000000	0.000000
2088.453487	0.022475	0.551300	-0.029729	81.916451	63.746410	93.911125	-1.478921	0.000000	3.786288	0.000000	0.000000	0.000000	-0.539867	0.002006	-0.045101	0.000000	0.000000	4.000000	31.000000	0.000000
2088.456820	0.022475	0.551300	-0.029729	81.916451	63.746410	93.911125	-1.478921	0.000000	3.786288	0.000000	0.000000	0.000000	-0.539867	0.002006	-0.045101	0.000000	0.000000	4.000000	31.000000	0.000000
2088.460154	0.022475	0.551300	-0.029729	81.916451	63.746410	93.911125	-1.478921	0.000000	3.786288	0.000000	0.000000	0.000000	-0.539867	0.002006	-0.045101	0.000000	0.000000	4.000000	31.000000	0.000000
2088.463487	0.020678	0.551324	-0.029868	82.061226	63.164150	93.232437	-1.486438	0.000000	3.876266	0.000000	0.000000	0.000000	-0.539090	0.006924	-0.041735	0.000000	0.000000	4.000000	31.000000	0.000000
2088.466820	0.020678	0.551324	-0.029868	82.061226	63.164150	93.232437	-1.486438	0.000000	3.876266	0.000000	0.000000	0.000000	-0.539090	0.006924	-0.041735	0.000000	0.000000	4.000000	31.000000	0.000000
2088.470154	0.020678	0.551324	-0.029868	82.061226	63.164150	93.232437	-1.486438	0.000000	3.876266	0.000000	0.000000	0.000000	-0.539090	0.006924	-0.041735	0.000000	0.000000	4.000000	31.000000	0.000000
2088.473487	0.018882	0.551370	-0.030020	82.177574	62.621704	92.573540	-1.493394	0.000000	3.966114	0.000000	0.000000	0.000000	-0.538692	0.013902	-0.045550	0.000000	0.000000	4.000000	31.000000	0.000000
2088.476820	0.018882	0.551370	-0.030020	82.177574	62.621704	92.573540	-1.493394	0.000000	3.966114	0.000000	0.000000	0.000000	-0.538692	0.013902	-0.045550	0.000000	0.000000	4.000000	31.000000	0.000000
2088.480154	0.018882	0.551370	-0.030020	82.177574	62.621704	92.573540	-1.493394	0.000000	3.966114	0.000000	0.000000	0.000000	-0.538692	0.013902	-0.045550	0.000000	0.000000	4.000000	31.000000	0.000000
2088.483487	0.017089	0.551432	-0.030160	82.268410	62.118046	91.937759	-1.500986	0.000000	4.055896	0.000000	0.000000	0.000000	-0.537978	0.018795	-0.042173	0.000000	0.000000	4.000000	31.000000	0.000000
2088.486820	0.017089	0.551432	-0.030160	82.268410	62.118046	91.937759	-1.500986	0.000000	4.055896	0.000000	0.000000	0.000000	-0.537978	0.018795	-0.042173	0.000000	0.000000	4.000000	31.000000	0.000000
2088.490154	0.017089	0.551432	-0.030160	82.268410	62.118046	91.937759	-1.500986	0.000000	4.055896	0.000000	0.000000	0.000000	-0.537978	0.018795	-0.042173	0.000000	0.000000	4.000000	31.000000	0.000000
2088.493487	0.015277	0.551495	-0.030308	82.327469	61.702236	91.552704	-1.508015	0.000000	4.145559	0.000000	0.000000	0.000000	-0.543605	0.018751	-0.044222	0.000000	0.000000	4.000000	31.000000	0.000000
2088.496820	0.015277	0.551495	-0.030308	82.327469	61.702236	91.552704	-1.508015	0.000000	4.145559	0.000000	0.000000	0.000000	-0.543605	0.018751	-0.044222	0.000000	0.000000	4.000000	31.000000	0.000000
2088.500154	0.015277	0.551495	-0.030308	82.327469	61.702236	91.552704	-1.508015	0.000000	4.145559	0.000000	0.000000	0.000000	-0.543605	0.018751	-0.044222	0.000000	0.000000	4.000000	31.000000	0.000000
2088.503487	0.013466	0.551564	-0.030487	82.369408	61.329842	91.303711	-1.515385	0.000000	4.236160	0.000000	0.000000	0.000000	-0.543368	0.020795	-0.053732	0.000000	0.000000	4.000000	31.000000	0.000000
2088.506820	0.013466	0.551564	-0.030487	82.369408	61.329842	91.303711	-1.515385	0.000000	4.236160	0.000000	0.000000	0.000000	-0.543368	0.020795	-0.053732	0.000000	0.000000	4.000000	31.000000	0.000000
2088.510154	0.013466	0.551564	-0.030487	82.369408	61.329842	91.303711	-1.515385	0.000000	4.236160	0.000000	0.000000	0.000000	-0.543368	0.020795	-0.053732	0.000000	0.000000	4.000000	31.000000	0.000000
2088.513487	0.011636	0.551634	-0.030673	82.400871	60.988281	90.940384	-1.524340	0.000000	4.326721	0.000000	0.000000	0.000000	-0.548906	0.020763	-0.055882	0.000000	0.000000	4.000000	31.000000	0.000000
2088.516820	0.011636	0.551634	-0.030673	82.400871	60.988281	90.940384	-1.524340	0.000000	4.326721	0.000000	0.000000	0.000000	-0.548906	0.020763	-0.055882	0.000000	0.000000	4.000000	31.000000	0.000000
2088.520154	0.011636	0.551634	-0.030673	82.400871	60.988281	90.940384	-1.524340	0.000000	4.326721	0.000000	0.000000	0.000000	-0.548906	0.020763	-0.055882	0.000000	0.000000	4.000000	31.000000	0.000000
2088.523487	0.009808	0.551703	-0.030867	82.429596	60.653889	90.380394	-1.533654	0.000000	4.418206	0.000000	0.000000	0.000000	-0.548356	0.020730	-0.058246	0.000000	0.000000	4.000000	31.000000	0.000000
2088.526820	0.009808	0.551703	-0.030867	82.429596	60.653889	90.380394	-1.533654	0.000000	4.418206	0.000000	0.000000	0.000000	-0.548356	0.020730	-0.058246	0.000000	0.000000	4.000000	31.000000	0.000000
2088.530154	0.009808	0.551703	-0.030867	82.429596	60.653889	90.380394	-1.533654	0.000000	4.418206	0.000000	0.000000	0.000000	-0.548356	0.020730	-0.058246	0.000000	0.000000	4.000000	31.000000	0.000000
2088.533487	0.007942	0.551765	-0.031044	82.451836	60.333847	89.928970	-1.543362	0.000000	4.509598	0.000000	0.000000	0.000000	-0.559797	0.018609	-0.053177	0.000000	0.000000	4.000000	31.000000	0.000000
2088.536820	0.007942	0.551765	-0.031044	82.451836	60.333847	89.928970	-1.543362	0.000000	4.509598	0.000000	0.000000	0.000000	-0.559797	0.018609	-0.053177	0.000000	0.000000	4.000000	31.000000	0.000000
2088.540154	0.007942	0.551765	-0.031044	82.451836	60.333847	89.928970	-1.543362	0.000000	4.509598	0.000000	0.000000	0.000000	-0.559797	0.018609	-0.053177	0.000000	0.000000	4.000000	31.000000	0.000000
2088.543487	0.005997	0.551820	-0.031205	82.463570	60.038307	89.612358	-1.552225	0.000000	4.602898	0.000000	0.000000	0.000000	-0.583440	0.016529	-0.048089	0.000000	0.000000	4.000000	31.000000	0.000000
2088.546820	0.005997	0.551820	-0.031205	82.463570	60.038307	89.612358	-1.552225	0.000000	4.602898	0.000000	0.000000	0.000000	-0.583440	0.016529	-0.048089	0.000000	0.000000	4.000000	31.000000	0.000000
2088.550154	0.005997	0.551820	-0.031205	82.463570	60.038307	89.612358	-1.552225	0.000000	4.602898	0.000000	0.000000	0.000000	-0.583440	0.016529	-0.048089	0.000000	0.000000	4.000000	31.000000	0.000000
2088.553487	0.004034	0.551901	-0.031312	82.461678	59.729717	89.230362	-1.560239	0.000000	4.700138	0.000000	0.000000	0.000000	-0.588841	0.024268	-0.032191	0.000000	0.000000	4.000000	31.000000	0.000000
2088.556820	0.004034	0.551901	-0.031312	82.461678	59.729717	89.230362	-1.560239	0.000000	4.700138	0.000000	0.000000	0.000000	-0.588841	0.024268	-0.032191	0.000000	0.000000	4.000000	31.000000	0.000000
2088.560154	0.004034	0.551901	-0.031312	82.461678	59.729717	89.230362	-1.560239	0.000000	4.700138	0.000000	0.000000	0.000000	-0.588841	0.024268	-0.032191	0.000000	0.000000	4.000000	31.000000	0.000000
2088.563487	0.002073	0.551988	-0.031452	82.458496	59.425282	88.910172	-1.550952	0.000000	4.753372	0.000000	0.000000	0.000000	-0.588542	0.026333	-0.042115	0.000000	0.000000	4.000000	31.000000	0.000000
2088.566820	0.002073	0.551988	-0.031452	82.458496	59.425282	88.910172	-1.550952	0.000000	4.753372	0.000000	0.000000	0.000000	-0.588542	0.026333	-0.042115	0.000000	0.000000	4.000000	31.000000	0.000000
2088.570154	0.002073	0.551988	-0.031452	82.458496	59.425282	88.910172	-1.550952	0.000000	4.753372	0.000000	0.000000	0.000000	-0.588542	0.026333	-0.042115	0.000000	0.000000	4.000000	31.000000	0.000000
2088.573487	0.000132	0.552086	-0.031559	82.456184	59.139923	88.749802	-1.528980	0.000000	4.760485	0.000000	0.000000	0.000000	-0.582063	0.029145	-0.031978	0.000000	0.000000	4.000000	31.000000	0.000000
2088.576820	0.000132	0.552086	-0.031559	82.456184	59.139923	88.749802	-1.528980	0.000000	4.760485	0.000000	0.000000	0.000000	-0.582063	0.029145	-0.031978	0.000000	0.000000	4.000000	31.000000	0.000000
2088.580154	0.000132	0.552086	-0.031559	82.456184	59.139923	88.749802	-1.528980	0.000000	4.760485	0.000000	0.000000	0.000000	-0.582063	0.029145	-0.031978	0.000000	0.000000	4.000000	31.000000	0.000000
2088.583487	-0.001807	0.552176	-0.031651	82.456703	58.912918	88.737358	-1.506609	0.000000	4.767612	0.000000	0.000000	0.000000	-0.581789	0.027079	-0.027431	0.000000	0.000000	4.000000	31.000000	0.000000
2088.586820	-0.001807	0.552176	-0.031651	82.456703	58.912918	88.737358	-1.506609	0.000000	4.767612	0.000000	0.000000	0.000000	-0.581789	0.027079	-0.027431	0.000000	0.000000	4.000000	31.000000	0.000000
2088.590154	-0.001807	0.552176	-0.031651	82.456703	58.912918	88.737358	-1.506609	0.000000	4.767612	0.000000	0.000000	0.000000	-0.581789	0.027079	-0.027431	0.000000	0.000000	4.000000	31.000000	0.000000
2088.593487	-0.003684	0.552257	-0.031793	82.467018	58.876301	88.615692	-1.484360	0.000000	4.774586	0.000000	0.000000	0.000000	-0.563251	0.024213	-0.042786	0.000000	0.000000	4.000000	31.000000	0.000000
2088.596820	-0.003684	0.552257	-0.031793	82.467018	58.876301	88.615692	-1.484360	0.000000	4.774586	0.000000	0.000000	0.000000	-0.563251	0.024213	-0.042786	0.000000	0.000000	4.000000	31.000000	0.000000
2088.600154	-0.003684	0.552257	-0.031793	82.467018	58.876301	88.615692	-1.484360	0.000000	4.774586	0.000000	0.000000	0.000000	-0.563251	0.024213	-0.042786	0.000000	0.000000	4.000000	31.000000	0.000000
2088.603487	-0.005520	0.552321	-0.031962	82.493362	59.135540	88.508720	-1.465806	0.000000	4.780315	0.000000	0.000000	0.000000	-0.550698	0.019265	-0.050767	0.000000	0.000000	4.000000	31.000000	0.000000
2088.606820	-0.005520	0.552321	-0.031962	82.493362	59.135540	88.508720	-1.465806	0.000000	4.780315	0.000000	0.000000	0.000000	-0.550698	0.019265	-0.050767	0.000000	0.000000	4.000000	31.000000	0.000000
2088.610154	-0.005520	0.552321	-0.031962	82.493362	59.135540	88.508720	-1.465806	0.000000	4.780315	0.000000	0.000000	0.000000	-0.550698	0.019265	-0.050767	0.000000	0.000000	4.000000	31.000000	0.000000
2088.613487	-0.007313	0.552352	-0.032176	82.528191	59.555813	88.570114	-1.449480	0.000000	4.785291	0.000000	0.000000	0.000000	-0.537979	0.009400	-0.064236	0.000000	0.000000	4.000000	31.000000	0.000000
2088.616820	-0.007313	0.552352	-0.032176	82.528191	59.555813	88.570114	-1.449480	0.000000	4.785291	0.000000	0.000000	0.000000	-0.537979	0.009400	-0.064236	0.000000	0.000000	4.000000	31.000000	0.000000
2088.620154	-0.007313	0.552352	-0.032176	82.528191	59.555813	88.570114	-1.449480	0.000000	4.785291	0.000000	0.000000	0.000000	-0.537979	0.009400	-0.064236	0.000000	0.000000	4.000000	31.000000	0.000000
2088.623487	-0.009104	0.552367	-0.032417	82.559402	59.922249	88.894951	-1.436022	0.000000	4.789347	0.000000	0.000000	0.000000	-0.537345	0.004462	-0.072157	0.000000	0.000000	4.000000	31.000000	0.000000
2088.626820	-0.009104	0.552367	-0.032417	82.559402	59.922249	88.894951	-1.436022	0.000000	4.789347	0.000000	0.000000	0.000000	-0.537345	0.004462	-0.072157	0.000000	0.000000	4.000000	31.000000	0.000000
2088.630154	-0.009104	0.552367	-0.032417	82.559402	59.922249	88.894951	-1.436022	0.000000	4.789347	0.000000	0.000000	0.000000	-0.537345	0.004462	-0.072157	0.000000	0.000000	4.000000	31.000000	0.000000
2088.633487	-0.010873	0.552365	-0.032683	82.579308	60.064911	89.155151	-1.424066	0.000000	4.792915	0.000000	0.000000	0.000000	-0.530584	-0.000503	-0.079922	0.000000	0.000000	4.000000	31.000000	0.000000
2088.636820	-0.010873	0.552365	-0.032683	82.579308	60.064911	89.155151	-1.424066	0.000000	4.792915	0.000000	0.000000	0.000000	-0.530584	-0.000503	-0.079922	0.000000	0.000000	4.000000	31.000000	0.000000
2088.640154	-0.010873	0.552365	-0.032683	82.579308	60.064911	89.155151	-1.424066	0.000000	4.792915	0.000000	0.000000	0.000000	-0.530584	-0.000503	-0.079922	0.000000	0.000000	4.000000	31.000000	0.000000
2088.643487	-0.012597	0.552321	-0.033037	82.589180	59.987312	88.976860	-1.413764	0.000000	4.795964	0.000000	0.000000	0.000000	-0.517163	-0.013223	-0.105936	0.000000	0.000000	4.000000	31.000000	0.000000
2088.646820	-0.012597	0.552321	-0.033037	82.589180	59.987312	88.976860	-1.413764	0.000000	4.795964	0.000000	0.000000	0.000000	-0.517163	-0.013223	-0.105936	0.000000	0.000000	4.000000	31.000000	0.000000
2088.650154	-0.012597	0.552321	-0.033037	82.589180	59.987312	88.976860	-1.413764	0.000000	4.795964	0.000000	0.000000	0.000000	-0.517163	-0.013223	-0.105936	0.000000	0.000000	4.000000	31.000000	0.000000
2088.653487	-0.014257	0.552284	-0.033419	82.599487	59.907261	88.440414	-1.407685	0.000000	4.797752	0.000000	0.000000	0.000000	-0.498003	-0.011214	-0.114649	0.000000	0.000000	4.000000	31.000000	0.000000
2088.656820	-0.014257	0.552284	-0.033419	82.599487	59.907261	88.440414	-1.407685	0.000000	4.797752	0.000000	0.000000	0.000000	-0.498003	-0.011214	-0.114649	0.000000	0.000000	4.000000	31.000000	0.000000
2088.660154	-0.014257	0.552284	-0.033419	82.599487	59.907261	88.440414	-1.407685	0.000000	4.797752	0.000000	0.000000	0.000000	-0.498003	-0.011214	-0.114649	0.000000	0.000000	4.000000	31.000000	0.000000
2088.663487	-0.015911	0.552204	-0.033888	82.611320	59.854511	88.045685	-1.403628	0.000000	4.798940	0.000000	0.000000	0.000000	-0.496250	-0.023934	-0.140780	0.000000	0.000000	4.000000	31.000000	0.000000
2088.666820	-0.015911	0.552204	-0.033888	82.611320	59.854511	88.045685	-1.403628	0.000000	4.798940	0.000000	0.000000	0.000000	-0.496250	-0.023934	-0.140780	0.000000	0.000000	4.000000	31.000000	0.000000
2088.670154	-0.015911	0.552204	-0.033888	82.611320	59.854511	88.045685	-1.403628	0.000000	4.798940	0.000000	0.000000	0.000000	-0.496250	-0.023934	-0.140780	0.000000	0.000000	4.000000	31.000000	0.000000
2088.673487	-0.017502	0.552124	-0.034361	82.624451	59.826275	88.183525	-1.403073	0.000000	4.799103	0.000000	0.000000	0.000000	-0.477141	-0.023960	-0.141997	0.000000	0.000000	4.000000	31.000000	0.000000
2088.676820	-0.017502	0.552124	-0.034361	82.624451	59.826275	88.183525	-1.403073	0.000000	4.799103	0.000000	0.000000	0.000000	-0.477141	-0.023960	-0.141997	0.000000	0.000000	4.000000	31.000000	0.000000
2088.680154	-0.017502	0.552124	-0.034361	82.624451	59.826275	88.183525	-1.403073	0.000000	4.799103	0.000000	0.000000	0.000000	-0.477141	-0.023960	-0.141997	0.000000	0.000000	4.000000	31.000000	0.000000
2088.683487	-0.019026	0.552018	-0.034900	82.640541	59.852642	88.365425	-1.403386	0.000000	4.799011	0.000000	0.000000	0.000000	-0.457251	-0.031768	-0.161529	0.000000	0.000000	4.000000	31.000000	0.000000
2088.686820	-0.019026	0.552018	-0.034900	82.640541	59.852642	88.365425	-1.403386	0.000000	4.799011	0.000000	0.000000	0.000000	-0.457251	-0.031768	-0.161529	0.000000	0.000000	4.000000	31.000000	0.000000
2088.690154	-0.019026	0.552018	-0.034900	82.640541	59.852642	88.365425	-1.403386	0.000000	4.799011	0.000000	0.000000	0.000000	-0.457251	-0.031768	-0.161529	0.000000	0.000000	4.000000	31.000000	0.000000
2088.693487	-0.020464	0.551903	-0.035483	82.657837	59.912437	88.322746	-1.406829	0.000000	4.798003	0.000000	0.000000	0.000000	-0.431489	-0.034654	-0.174917	0.000000	0.000000	4.000000	31.000000	0.000000
2088.696820	-0.020464	0.551903	-0.035483	82.657837	59.912437	88.322746	-1.406829	0.000000	4.798003	0.000000	0.000000	0.000000	-0.431489	-0.034654	-0.174917	0.000000	0.000000	4.000000	31.000000	0.000000
2088.700154	-0.020464	0.551903	-0.035483	82.657837	59.912437	88.322746	-1.406829	0.000000	4.798003	0.000000	0.000000	0.000000	-0.431489	-0.034654	-0.174917	0.000000	0.000000	4.000000	31.000000	0.000000
2088.703487	-0.021775	0.551761	-0.036126	82.676407	60.008766	88.223412	-1.412743	0.000000	4.796265	0.000000	0.000000	0.000000	-0.393401	-0.042480	-0.193106	0.000000	0.000000	4.000000	31.000000	0.000000
2088.706820	-0.021775	0.551761	-0.036126	82.676407	60.008766	88.223412	-1.412743	0.000000	4.796265	0.000000	0.000000	0.000000	-0.393401	-0.042480	-0.193106	0.000000	0.000000	4.000000	31.000000	0.000000
2088.710154	-0.021775	0.551761	-0.036126	82.676407	60.008766	88.223412	-1.412743	0.000000	4.796265	0.000000	0.000000	0.000000	-0.393401	-0.042480	-0.193106	0.000000	0.000000	4.000000	31.000000	0.000000
2088.713487	-0.023024	0.551613	-0.036747	82.697632	60.158253	88.520447	-1.422064	0.000000	4.793509	0.000000	0.000000	0.000000	-0.374663	-0.044471	-0.186203	0.000000	0.000000	4.000000	31.000000	0.000000
2088.716820	-0.023024	0.551613	-0.036747	82.697632	60.158253	88.520447	-1.422064	0.000000	4.793509	0.000000	0.000000	0.000000	-0.374663	-0.044471	-0.186203	0.000000	0.000000	4.000000	31.000000	0.000000
2088.720154	-0.023024	0.551613	-0.036747	82.697632	60.158253	88.520447	-1.422064	0.000000	4.793509	0.000000	0.000000	0.000000	-0.374663	-0.044471	-0.186203	0.000000	0.000000	4.000000	31.000000	0.000000
2088.723487	-0.024148	0.551455	-0.037408	82.718636	60.328732	88.843376	-1.431016	0.000000	4.790845	0.000000	0.000000	0.000000	-0.336975	-0.047369	-0.198188	0.000000	0.000000	4.000000	31.000000	0.000000
2088.726820	-0.024148	0.551455	-0.037408	82.718636	60.328732	88.843376	-1.431016	0.000000	4.790845	0.000000	0.000000	0.000000	-0.336975	-0.047369	-0.198188	0.000000	0.000000	4.000000	31.000000	0.000000
2088.730154	-0.024148	0.551455	-0.037408	82.718636	60.328732	88.843376	-1.431016	0.000000	4.790845	0.000000	0.000000	0.000000	-0.336975	-0.047369	-0.198188	0.000000	0.000000	4.000000	31.000000	0.000000
2088.733487	-0.025185	0.551287	-0.038110	82.740768	60.505833	89.147011	-1.442522	0.000000	4.787393	0.000000	0.000000	0.000000	-0.311283	-0.050264	-0.210607	0.000000	0.000000	4.000000	31.000000	0.000000
2088.736820	-0.025185	0.551287	-0.038110	82.740768	60.505833	89.147011	-1.442522	0.000000	4.787393	0.000000	0.000000	0.000000	-0.311283	-0.050264	-0.210607	0.000000	0.000000	4.000000	31.000000	0.000000
2088.740154	-0.025185	0.551287	-0.038110	82.740768	60.505833	89.147011	-1.442522	0.000000	4.787393	0.000000	0.000000	0.000000	-0.311283	-0.050264	-0.210607	0.000000	0.000000	4.000000	31.000000	0.000000
2088.743487	-0.026119	0.551104	-0.038827	82.765327	60.745594	89.465424	-1.456156	0.000000	4.783263	0.000000	0.000000	0.000000	-0.280100	-0.055132	-0.215275	0.000000	0.000000	4.000000	31.000000	0.000000
2088.746820	-0.026119	0.551104	-0.038827	82.765327	60.745594	89.465424	-1.456156	0.000000	4.783263	0.000000	0.000000	0.000000	-0.280100	-0.055132	-0.215275	0.000000	0.000000	4.000000	31.000000	0.000000
2088.750154	-0.026119	0.551104	-0.038827	82.765327	60.745594	89.465424	-1.456156	0.000000	4.783263	0.000000	0.000000	0.000000	-0.280100	-0.055132	-0.215275	0.000000	0.000000	4.000000	31.000000	0.000000
2088.753487	-0.026930	0.550920	-0.039540	82.797798	60.981468	89.651855	-1.471176	0.000000	4.778666	0.000000	0.000000	0.000000	-0.243446	-0.055118	-0.213688	0.000000	0.000000	4.000000	31.000000	0.000000
2088.756820	-0.026930	0.550920	-0.039540	82.797798	60.981468	89.651855	-1.471176	0.000000	4.778666	0.000000	0.000000	0.000000	-0.243446	-0.055118	-0.213688	0.000000	0.000000	4.000000	31.000000	0.000000
2088.760154	-0.026930	0.550920	-0.039540	82.797798	60.981468	89.651855	-1.471176	0.000000	4.778666	0.000000	0.000000	0.000000	-0.243446	-0.055118	-0.213688	0.000000	0.000000	4.000000	31.000000	0.000000
2088.763487	-0.027634	0.550717	-0.040333	82.844864	61.252365	89.705513	-1.487055	0.000000	4.773747	0.000000	0.000000	0.000000	-0.211203	-0.060909	-0.238074	0.000000	0.000000	4.000000	31.000000	0.000000
2088.766820	-0.027634	0.550717	-0.040333	82.844864	61.252365	89.705513	-1.487055	0.000000	4.773747	0.000000	0.000000	0.000000	-0.211203	-0.060909	-0.238074	0.000000	0.000000	4.000000	31.000000	0.000000
2088.770154	-0.027634	0.550717	-0.040333	82.844864	61.252365	89.705513	-1.487055	0.000000	4.773747	0.000000	0.000000	0.000000	-0.211203	-0.060909	-0.238074	0.000000	0.000000	4.000000	31.000000	0.000000
2088.773487	-0.028215	0.550521	-0.041144	82.895134	61.514008	89.810806	-1.506596	0.000000	4.767616	0.000000	0.000000	0.000000	-0.174320	-0.058928	-0.243347	0.000000	0.000000	4.000000	31.000000	0.000000
2088.776820	-0.028215	0.550521	-0.041144	82.895134	61.514008	89.810806	-1.506596	0.000000	4.767616	0.000000	0.000000	0.000000	-0.174320	-0.058928	-0.243347	0.000000	0.000000	4.000000	31.000000	0.000000
2088.780154	-0.028215	0.550521	-0.041144	82.895134	61.514008	89.810806	-1.506596	0.000000	4.767616	0.000000	0.000000	0.000000	-0.174320	-0.058928	-0.243347	0.000000	0.000000	4.000000	31.000000	0.000000
2088.783487	-0.028215	0.550521	-0.041144	82.947098	61.806286	90.149277	-1.527767	0.000000	4.760875	0.000000	0.000000	0.000000	-0.174320	-0.058928	-0.243347	0.000000	0.000000	4.000000	31.000000	0.000000
2088.786820	-0.028717	0.550318	-0.041927	82.947098	61.806286	90.149277	-1.527767	0.000000	4.760875	0.000000	0.000000	0.000000	-0.150436	-0.060874	-0.234863	0.000000	0.000000	4.000000	31.000000	0.000000
2088.790154	-0.028717	0.550318	-0.041927	82.947098	61.806286	90.149277	-1.527767	0.000000	4.760875	0.000000	0.000000	0.000000	-0.150436	-0.060874	-0.234863	0.000000	0.000000	4.000000	31.000000	0.000000
2088.793487	-0.029096	0.550121	-0.042727	83.002968	62.073757	90.436951	-1.548580	0.000000	4.754146	0.000000	0.000000	0.000000	-0.113896	-0.058910	-0.239888	0.000000	0.000000	4.000000	31.000000	0.000000
2088.796820	-0.029096	0.550121	-0.042727	83.002968	62.073757	90.436951	-1.548580	0.000000	4.754146	0.000000	0.000000	0.000000	-0.113896	-0.058910	-0.239888	0.000000	0.000000	4.000000	31.000000	0.000000
2088.800154	-0.029096	0.550121	-0.042727	83.002968	62.073757	90.436951	-1.548580	0.000000	4.754146	0.000000	0.000000	0.000000	-0.113896	-0.058910	-0.239888	0.000000	0.000000	4.000000	31.000000	0.000000
2088.803487	-0.029096	0.550121	-0.042727	83.051376	62.263821	90.640114	-1.571033	0.000000	4.746773	0.000000	0.000000	0.000000	-0.113896	-0.058910	-0.239888	0.000000	0.000000	4.000000	31.000000	0.000000
2088.806820	-0.029355	0.549909	-0.043538	83.051376	62.263821	90.640114	-1.571033	0.000000	4.746773	0.000000	0.000000	0.000000	-0.077644	-0.063749	-0.243304	0.000000	0.000000	4.000000	31.000000	0.000000
2088.810154	-0.029355	0.549909	-0.043538	83.051376	62.263821	90.640114	-1.571033	0.000000	4.746773	0.000000	0.000000	0.000000	-0.077644	-0.063749	-0.243304	0.000000	0.000000	4.000000	31.000000	0.000000
2088.813487	-0.029539	0.549722	-0.044282	83.075386	62.214008	90.609192	-1.594962	0.000000	4.738786	0.000000	0.000000	0.000000	-0.055084	-0.056013	-0.223171	0.000000	0.000000	4.000000	31.000000	0.000000
2088.816820	-0.029539	0.549722	-0.044282	83.075386	62.214008	90.609192	-1.594962	0.000000	4.738786	0.000000	0.000000	0.000000	-0.055084	-0.056013	-0.223171	0.000000	0.000000	4.000000	31.000000	0.000000
2088.820154	-0.029539	0.549722	-0.044282	83.075386	62.214008	90.609192	-1.594962	0.000000	4.738786	0.000000	0.000000	0.000000	-0.055084	-0.056013	-0.223171	0.000000	0.000000	4.000000	31.000000	0.000000
2088.823487	-0.029539	0.549722	-0.044282	83.082535	62.103592	90.523209	-1.617322	0.000000	4.731202	0.000000	0.000000	0.000000	-0.055084	-0.056013	-0.223171	0.000000	0.000000	4.000000	31.000000	0.000000
2088.826820	-0.029603	0.549519	-0.045037	83.082535	62.103592	90.523209	-1.617322	0.000000	4.731202	0.000000	0.000000	0.000000	-0.019196	-0.060873	-0.226483	0.000000	0.000000	4.000000	31.000000	0.000000
2088.830154	-0.029603	0.549519	-0.045037	83.082535	62.103592	90.523209	-1.617322	0.000000	4.731202	0.000000	0.000000	0.000000	-0.019196	-0.060873	-0.226483	0.000000	0.000000	4.000000	31.000000	0.000000
2088.833487	-0.029589	0.549355	-0.045772	83.083862	61.907082	90.339386	-1.641221	0.000000	4.722965	0.000000	0.000000	0.000000	0.004073	-0.049242	-0.220708	0.000000	0.000000	4.000000	31.000000	0.000000
2088.836820	-0.029589	0.549355	-0.045772	83.083862	61.907082	90.339386	-1.641221	0.000000	4.722965	0.000000	0.000000	0.000000	0.004073	-0.049242	-0.220708	0.000000	0.000000	4.000000	31.000000	0.000000
2088.840154	-0.029589	0.549355	-0.045772	83.083862	61.907082	90.339386	-1.641221	0.000000	4.722965	0.000000	0.000000	0.000000	0.004073	-0.049242	-0.220708	0.000000	0.000000	4.000000	31.000000	0.000000
2088.843487	-0.029589	0.549355	-0.045772	83.080605	61.605457	90.040077	-1.665234	0.000000	4.714551	0.000000	0.000000	0.000000	0.004073	-0.049242	-0.220708	0.000000	0.000000	4.000000	31.000000	0.000000
2088.846820	-0.029478	0.549213	-0.046506	83.080605	61.605457	90.040077	-1.665234	0.000000	4.714551	0.000000	0.000000	0.000000	0.033474	-0.042514	-0.220214	0.000000	0.000000	4.000000	31.000000	0.000000
2088.850154	-0.029478	0.549213	-0.046506	83.080605	61.605457	90.040077	-1.665234	0.000000	4.714551	0.000000	0.000000	0.000000	0.033474	-0.042514	-0.220214	0.000000	0.000000	4.000000	31.000000	0.000000
2088.853487	-0.029284	0.549068	-0.047303	83.072525	61.175518	89.600204	-1.690203	0.000000	4.705657	0.000000	0.000000	0.000000	0.058212	-0.043552	-0.238827	0.000000	0.000000	4.000000	31.000000	0.000000
2088.856820	-0.029284	0.549068	-0.047303	83.072525	61.175518	89.600204	-1.690203	0.000000	4.705657	0.000000	0.000000	0.000000	0.058212	-0.043552	-0.238827	0.000000	0.000000	4.000000	31.000000	0.000000
2088.860154	-0.029284	0.549068	-0.047303	83.072525	61.175518	89.600204	-1.690203	0.000000	4.705657	0.000000	0.000000	0.000000	0.058212	-0.043552	-0.238827	0.000000	0.000000	4.000000	31.000000	0.000000
2088.863487	-0.029284	0.549068	-0.047303	83.055138	60.522060	88.924942	-1.718025	0.000000	4.695571	0.000000	0.000000	0.000000	0.058212	-0.043552	-0.238827	0.000000	0.000000	4.000000	31.000000	0.000000
2088.866820	-0.028972	0.548952	-0.048120	83.055138	60.522060	88.924942	-1.718025	0.000000	4.695571	0.000000	0.000000	0.000000	0.093636	-0.034985	-0.245217	0.000000	0.000000	4.000000	31.000000	0.000000
2088.870154	-0.028972	0.548952	-0.048120	83.055138	60.522060	88.924942	-1.718025	0.000000	4.695571	0.000000	0.000000	0.000000	0.093636	-0.034985	-0.245217	0.000000	0.000000	4.000000	31.000000	0.000000
2088.873487	-0.028658	0.548802	-0.048976	83.036774	59.877544	88.253174	-1.747833	0.000000	4.684557	0.000000	0.000000	0.000000	0.094142	-0.044742	-0.256869	0.000000	0.000000	4.000000	31.000000	0.000000
2088.876820	-0.028658	0.548802	-0.048976	83.036774	59.877544	88.253174	-1.747833	0.000000	4.684557	0.000000	0.000000	0.000000	0.094142	-0.044742	-0.256869	0.000000	0.000000	4.000000	31.000000	0.000000
2088.880154	-0.028658	0.548802	-0.048976	83.036774	59.877544	88.253174	-1.747833	0.000000	4.684557	0.000000	0.000000	0.000000	0.094142	-0.044742	-0.256869	0.000000	0.000000	4.000000	31.000000	0.000000
2088.883487	-0.028658	0.548802	-0.048976	83.021240	59.358967	87.703209	-1.778826	0.000000	4.672877	0.000000	0.000000	0.000000	0.094142	-0.044742	-0.256869	0.000000	0.000000	4.000000	31.000000	0.000000
2088.886820	-0.028268	0.548653	-0.049828	83.021240	59.358967	87.703209	-1.778826	0.000000	4.672877	0.000000	0.000000	0.000000	0.117037	-0.044808	-0.255460	0.000000	0.000000	4.000000	31.000000	0.000000
2088.890154	-0.028268	0.548653	-0.049828	83.021240	59.358967	87.703209	-1.778826	0.000000	4.672877	0.000000	0.000000	0.000000	0.117037	-0.044808	-0.255460	0.000000	0.000000	4.000000	31.000000	0.000000
2088.893487	-0.027799	0.548494	-0.050718	83.010147	58.926605	87.226524	-1.810523	0.000000	4.660687	0.000000	0.000000	0.000000	0.140672	-0.047806	-0.267099	0.000000	0.000000	4.000000	31.000000	0.000000
2088.896820	-0.027799	0.548494	-0.050718	83.010147	58.926605	87.226524	-1.810523	0.000000	4.660687	0.000000	0.000000	0.000000	0.140672	-0.047806	-0.267099	0.000000	0.000000	4.000000	31.000000	0.000000
2088.900154	-0.027799	0.548494	-0.050718	83.010147	58.926605	87.226524	-1.810523	0.000000	4.660687	0.000000	0.000000	0.000000	0.140672	-0.047806	-0.267099	0.000000	0.000000	4.000000	31.000000	0.000000
2088.903487	-0.027255	0.548334	-0.051604	83.002075	58.660336	86.904861	-1.844362	0.000000	4.647400	0.000000	0.000000	0.000000	0.163245	-0.047910	-0.265853	0.000000	0.000000	4.000000	31.000000	0.000000
2088.906820	-0.027255	0.548334	-0.051604	83.002075	58.660336	86.904861	-1.844362	0.000000	4.647400	0.000000	0.000000	0.000000	0.163245	-0.047910	-0.265853	0.000000	0.000000	4.000000	31.000000	0.000000
2088.910154	-0.027255	0.548334	-0.051604	83.002075	58.660336	86.904861	-1.844362	0.000000	4.647400	0.000000	0.000000	0.000000	0.163245	-0.047910	-0.265853	0.000000	0.000000	4.000000	31.000000	0.000000
2088.913487	-0.026633	0.548164	-0.052530	83.008888	58.711052	86.885536	-1.878980	0.000000	4.633512	0.000000	0.000000	0.000000	0.186522	-0.050946	-0.277692	0.000000	0.000000	4.000000	31.000000	0.000000
2088.916820	-0.026633	0.548164	-0.052530	83.008888	58.711052	86.885536	-1.878980	0.000000	4.633512	0.000000	0.000000	0.000000	0.186522	-0.050946	-0.277692	0.000000	0.000000	4.000000	31.000000	0.000000
2088.920154	-0.026633	0.548164	-0.052530	83.008888	58.711052	86.885536	-1.878980	0.000000	4.633512	0.000000	0.000000	0.000000	0.186522	-0.050946	-0.277692	0.000000	0.000000	4.000000	31.000000	0.000000
2088.923487	-0.025897	0.548000	-0.053474	83.029144	59.160976	87.252647	-1.915809	0.000000	4.618407	0.000000	0.000000	0.000000	0.220715	-0.049184	-0.283166	0.000000	0.000000	4.000000	31.000000	0.000000
2088.926820	-0.025897	0.548000	-0.053474	83.029144	59.160976	87.252647	-1.915809	0.000000	4.618407	0.000000	0.000000	0.000000	0.220715	-0.049184	-0.283166	0.000000	0.000000	4.000000	31.000000	0.000000
2088.930154	-0.025897	0.548000	-0.053474	83.029144	59.160976	87.252647	-1.915809	0.000000	4.618407	0.000000	0.000000	0.000000	0.220715	-0.049184	-0.283166	0.000000	0.000000	4.000000	31.000000	0.000000
2088.933487	-0.025066	0.547870	-0.054467	83.049522	59.722546	87.717781	-1.954697	0.000000	4.602082	0.000000	0.000000	0.000000	0.249437	-0.038994	-0.297924	0.000000	0.000000	4.000000	31.000000	0.000000
2088.936820	-0.025066	0.547870	-0.054467	83.049522	59.722546	87.717781	-1.954697	0.000000	4.602082	0.000000	0.000000	0.000000	0.249437	-0.038994	-0.297924	0.000000	0.000000	4.000000	31.000000	0.000000
2088.940154	-0.025066	0.547870	-0.054467	83.049522	59.722546	87.717781	-1.954697	0.000000	4.602082	0.000000	0.000000	0.000000	0.249437	-0.038994	-0.297924	0.000000	0.000000	4.000000	31.000000	0.000000
2088.943487	-0.024160	0.547768	-0.055487	83.069580	60.126225	88.008499	-1.996419	0.000000	4.584136	0.000000	0.000000	0.000000	0.271698	-0.030756	-0.305962	0.000000	0.000000	4.000000	31.000000	0.000000
2088.946820	-0.024160	0.547768	-0.055487	83.069580	60.126225	88.008499	-1.996419	0.000000	4.584136	0.000000	0.000000	0.000000	0.271698	-0.030756	-0.305962	0.000000	0.000000	4.000000	31.000000	0.000000
2088.950154	-0.024160	0.547768	-0.055487	83.069580	60.126225	88.008499	-1.996419	0.000000	4.584136	0.000000	0.000000	0.000000	0.271698	-0.030756	-0.305962	0.000000	0.000000	4.000000	31.000000	0.000000
2088.953487	-0.023221	0.547702	-0.056493	83.071709	60.149876	87.915054	-2.040037	0.000000	4.564893	0.000000	0.000000	0.000000	0.281560	-0.019702	-0.301784	0.000000	0.000000	4.000000	31.000000	0.000000
2088.956820	-0.023221	0.547702	-0.056493	83.071709	60.149876	87.915054	-2.040037	0.000000	4.564893	0.000000	0.000000	0.000000	0.281560	-0.019702	-0.301784	0.000000	0.000000	4.000000	31.000000	0.000000
2088.960154	-0.023221	0.547702	-0.056493	83.071709	60.149876	87.915054	-2.040037	0.000000	4.564893	0.000000	0.000000	0.000000	0.281560	-0.019702	-0.301784	0.000000	0.000000	4.000000	31.000000	0.000000
2088.963487	-0.022251	0.547651	-0.057480	83.047577	59.516937	87.162201	-2.083766	0.000000	4.545098	0.000000	0.000000	0.000000	0.291279	-0.015231	-0.296185	0.000000	0.000000	4.000000	31.000000	0.000000
2088.966820	-0.022251	0.547651	-0.057480	83.047577	59.516937	87.162201	-2.083766	0.000000	4.545098	0.000000	0.000000	0.000000	0.291279	-0.015231	-0.296185	0.000000	0.000000	4.000000	31.000000	0.000000
2088.970154	-0.022251	0.547651	-0.057480	83.047577	59.516937	87.162201	-2.083766	0.000000	4.545098	0.000000	0.000000	0.000000	0.291279	-0.015231	-0.296185	0.000000	0.000000	4.000000	31.000000	0.000000
2088.973487	-0.021303	0.547643	-0.058481	83.000923	58.417187	85.948418	-2.127479	0.000000	4.524802	0.000000	0.000000	0.000000	0.284381	-0.002450	-0.300301	0.000000	0.000000	4.000000	31.000000	0.000000
2088.976820	-0.021303	0.547643	-0.058481	83.000923	58.417187	85.948418	-2.127479	0.000000	4.524802	0.000000	0.000000	0.000000	0.284381	-0.002450	-0.300301	0.000000	0.000000	4.000000	31.000000	0.000000
2088.980154	-0.021303	0.547643	-0.058481	83.000923	58.417187	85.948418	-2.127479	0.000000	4.524802	0.000000	0.000000	0.000000	0.284381	-0.002450	-0.300301	0.000000	0.000000	4.000000	31.000000	0.000000
2088.983487	-0.020377	0.547639	-0.059510	82.944450	57.203999	84.624512	-2.171369	0.000000	4.503904	0.000000	0.000000	0.000000	0.277724	-0.001062	-0.308683	0.000000	0.000000	4.000000	31.000000	0.000000
2088.986820	-0.020377	0.547639	-0.059510	82.944450	57.203999	84.624512	-2.171369	0.000000	4.503904	0.000000	0.000000	0.000000	0.277724	-0.001062	-0.308683	0.000000	0.000000	4.000000	31.000000	0.000000
2088.990154	-0.020377	0.547639	-0.059510	82.944450	57.203999	84.624512	-2.171369	0.000000	4.503904	0.000000	0.000000	0.000000	0.277724	-0.001062	-0.308683	0.000000	0.000000	4.000000	31.000000	0.000000
2088.993487	-0.019438	0.547650	-0.060521	82.884125	56.049812	83.358147	-2.215833	0.000000	4.482196	0.000000	0.000000	0.000000	0.281718	0.003270	-0.303408	0.000000	0.000000	4.000000	31.000000	0.000000
2088.996820	-0.019438	0.547650	-0.060521	82.884125	56.049812	83.358147	-2.215833	0.000000	4.482196	0.000000	0.000000	0.000000	0.281718	0.003270	-0.303408	0.000000	0.000000	4.000000	31.000000	0.000000
2089.000154	-0.019438	0.547650	-0.060521	82.884125	56.049812	83.358147	-2.215833	0.000000	4.482196	0.000000	0.000000	0.000000	0.281718	0.003270	-0.303408	0.000000	0.000000	4.000000	31.000000	0.000000
2089.003487	-0.018483	0.547666	-0.061559	82.825531	55.145603	82.346657	-2.260005	0.000000	4.460087	0.000000	0.000000	0.000000	0.286315	0.004612	-0.311233	0.000000	0.000000	4.000000	31.000000	0.000000
2089.006820	-0.018483	0.547666	-0.061559	82.825531	55.145603	82.346657	-2.260005	0.000000	4.460087	0.000000	0.000000	0.000000	0.286315	0.004612	-0.311233	0.000000	0.000000	4.000000	31.000000	0.000000
2089.010154	-0.018483	0.547666	-0.061559	82.825531	55.145603	82.346657	-2.260005	0.000000	4.460087	0.000000	0.000000	0.000000	0.286315	0.004612	-0.311233	0.000000	0.000000	4.000000	31.000000	0.000000
2089.013487	-0.017494	0.547691	-0.062646	82.764732	54.580715	81.688774	-2.305211	0.000000	4.436892	0.000000	0.000000	0.000000	0.296758	0.007653	-0.326139	0.000000	0.000000	4.000000	31.000000	0.000000
2089.016820	-0.017494	0.547691	-0.062646	82.764732	54.580715	81.688774	-2.305211	0.000000	4.436892	0.000000	0.000000	0.000000	0.296758	0.007653	-0.326139	0.000000	0.000000	4.000000	31.000000	0.000000
2089.020154	-0.017494	0.547691	-0.062646	82.764732	54.580715	81.688774	-2.305211	0.000000	4.436892	0.000000	0.000000	0.000000	0.296758	0.007653	-0.326139	0.000000	0.000000	4.000000	31.000000	0.000000
2089.023487	-0.016510	0.547737	-0.063741	82.697495	54.375774	81.422302	-2.352422	0.000000	4.412041	0.000000	0.000000	0.000000	0.295248	0.013604	-0.328526	0.000000	0.000000	4.000000	31.000000	0.000000
2089.026820	-0.016510	0.547737	-0.063741	82.697495	54.375774	81.422302	-2.352422	0.000000	4.412041	0.000000	0.000000	0.000000	0.295248	0.013604	-0.328526	0.000000	0.000000	4.000000	31.000000	0.000000
2089.030154	-0.016510	0.547737	-0.063741	82.697495	54.375774	81.422302	-2.352422	0.000000	4.412041	0.000000	0.000000	0.000000	0.295248	0.013604	-0.328526	0.000000	0.000000	4.000000	31.000000	0.000000
2089.033487	-0.015530	0.547807	-0.064868	82.607002	54.323700	81.357185	-2.399771	0.000000	4.386467	0.000000	0.000000	0.000000	0.294013	0.021200	-0.338199	0.000000	0.000000	4.000000	31.000000	0.000000
2089.036820	-0.015530	0.547807	-0.064868	82.607002	54.323700	81.357185	-2.399771	0.000000	4.386467	0.000000	0.000000	0.000000	0.294013	0.021200	-0.338199	0.000000	0.000000	4.000000	31.000000	0.000000
2089.040154	-0.015530	0.547807	-0.064868	82.607002	54.323700	81.357185	-2.399771	0.000000	4.386467	0.000000	0.000000	0.000000	0.294013	0.021200	-0.338199	0.000000	0.000000	4.000000	31.000000	0.000000
2089.043487	-0.014592	0.547860	-0.066019	82.519844	54.465103	81.495766	-2.447941	0.000000	4.359769	0.000000	0.000000	0.000000	0.281460	0.015868	-0.345330	0.000000	0.000000	4.000000	31.000000	0.000000
2089.046820	-0.014592	0.547860	-0.066019	82.519844	54.465103	81.495766	-2.447941	0.000000	4.359769	0.000000	0.000000	0.000000	0.281460	0.015868	-0.345330	0.000000	0.000000	4.000000	31.000000	0.000000
2089.050154	-0.014592	0.547860	-0.066019	82.519844	54.465103	81.495766	-2.447941	0.000000	4.359769	0.000000	0.000000	0.000000	0.281460	0.015868	-0.345330	0.000000	0.000000	4.000000	31.000000	0.000000
2089.053487	-0.013696	0.547911	-0.067175	82.428062	54.515991	81.544861	-2.496022	0.000000	4.332421	0.000000	0.000000	0.000000	0.268760	0.015278	-0.346568	0.000000	0.000000	4.000000	31.000000	0.000000
2089.056820	-0.013696	0.547911	-0.067175	82.428062	54.515991	81.544861	-2.496022	0.000000	4.332421	0.000000	0.000000	0.000000	0.268760	0.015278	-0.346568	0.000000	0.000000	4.000000	31.000000	0.000000
2089.060154	-0.013696	0.547911	-0.067175	82.428062	54.515991	81.544861	-2.496022	0.000000	4.332421	0.000000	0.000000	0.000000	0.268760	0.015278	-0.346568	0.000000	0.000000	4.000000	31.000000	0.000000
2089.063487	-0.012861	0.547954	-0.068310	82.327522	54.343441	81.380386	-2.543383	0.000000	4.304789	0.000000	0.000000	0.000000	0.250377	0.013026	-0.340601	0.000000	0.000000	4.000000	31.000000	0.000000
2089.066820	-0.012861	0.547954	-0.068310	82.327522	54.343441	81.380386	-2.543383	0.000000	4.304789	0.000000	0.000000	0.000000	0.250377	0.013026	-0.340601	0.000000	0.000000	4.000000	31.000000	0.000000
2089.070154	-0.012861	0.547954	-0.068310	82.327522	54.343441	81.380386	-2.543383	0.000000	4.304789	0.000000	0.000000	0.000000	0.250377	0.013026	-0.340601	0.000000	0.000000	4.000000	31.000000	0.000000
2089.073487	-0.012032	0.548012	-0.069428	82.210411	53.825172	80.863136	-2.588988	0.000000	4.277515	0.000000	0.000000	0.000000	0.248793	0.017166	-0.335484	0.000000	0.000000	4.000000	31.000000	0.000000
2089.076820	-0.012032	0.548012	-0.069428	82.210411	53.825172	80.863136	-2.588988	0.000000	4.277515	0.000000	0.000000	0.000000	0.248793	0.017166	-0.335484	0.000000	0.000000	4.000000	31.000000	0.000000
2089.080154	-0.012032	0.548012	-0.069428	82.210411	53.825172	80.863136	-2.588988	0.000000	4.277515	0.000000	0.000000	0.000000	0.248793	0.017166	-0.335484	0.000000	0.000000	4.000000	31.000000	0.000000
2089.083487	-0.011245	0.548019	-0.070516	82.079796	53.075699	80.121811	-2.633830	0.000000	4.250051	0.000000	0.000000	0.000000	0.236101	0.002288	-0.326205	0.000000	0.000000	4.000000	31.000000	0.000000
2089.086820	-0.011245	0.548019	-0.070516	82.079796	53.075699	80.121811	-2.633830	0.000000	4.250051	0.000000	0.000000	0.000000	0.236101	0.002288	-0.326205	0.000000	0.000000	4.000000	31.000000	0.000000
2089.090154	-0.011245	0.548019	-0.070516	82.079796	53.075699	80.121811	-2.633830	0.000000	4.250051	0.000000	0.000000	0.000000	0.236101	0.002288	-0.326205	0.000000	0.000000	4.000000	31.000000	0.000000
2089.093487	-0.010462	0.548046	-0.071610	81.942970	52.370022	79.439674	-2.676895	0.000000	4.223060	0.000000	0.000000	0.000000	0.234862	0.008129	-0.328323	0.000000	0.000000	4.000000	31.000000	0.000000
2089.096820	-0.010462	0.548046	-0.071610	81.942970	52.370022	79.439674	-2.676895	0.000000	4.223060	0.000000	0.000000	0.000000	0.234862	0.008129	-0.328323	0.000000	0.000000	4.000000	31.000000	0.000000
2089.100154	-0.010462	0.548046	-0.071610	81.942970	52.370022	79.439674	-2.676895	0.000000	4.223060	0.000000	0.000000	0.000000	0.234862	0.008129	-0.328323	0.000000	0.000000	4.000000	31.000000	0.000000
2089.103487	-0.009702	0.548030	-0.072697	81.791801	51.779034	78.898689	-2.719855	0.000000	4.195521	0.000000	0.000000	0.000000	0.228024	-0.004987	-0.326110	0.000000	0.000000	4.000000	31.000000	0.000000
2089.106820	-0.009702	0.548030	-0.072697	81.791801	51.779034	78.898689	-2.719855	0.000000	4.195521	0.000000	0.000000	0.000000	0.228024	-0.004987	-0.326110	0.000000	0.000000	4.000000	31.000000	0.000000
2089.110154	-0.009702	0.548030	-0.072697	81.791801	51.779034	78.898689	-2.719855	0.000000	4.195521	0.000000	0.000000	0.000000	0.228024	-0.004987	-0.326110	0.000000	0.000000	4.000000	31.000000	0.000000
2089.113487	-0.008983	0.548006	-0.073762	81.624023	51.367146	78.566246	-2.761976	0.000000	4.167912	0.000000	0.000000	0.000000	0.215686	-0.007011	-0.319642	0.000000	0.000000	4.000000	31.000000	0.000000
2089.116820	-0.008983	0.548006	-0.073762	81.624023	51.367146	78.566246	-2.761976	0.000000	4.167912	0.000000	0.000000	0.000000	0.215686	-0.007011	-0.319642	0.000000	0.000000	4.000000	31.000000	0.000000
2089.120154	-0.008983	0.548006	-0.073762	81.624023	51.367146	78.566246	-2.761976	0.000000	4.167912	0.000000	0.000000	0.000000	0.215686	-0.007011	-0.319642	0.000000	0.000000	4.000000	31.000000	0.000000
2089.123487	-0.008286	0.547966	-0.074850	81.455231	51.120777	78.431396	-2.802552	0.000000	4.140737	0.000000	0.000000	0.000000	0.209208	-0.012105	-0.326140	0.000000	0.000000	4.000000	31.000000	0.000000
2089.126820	-0.008286	0.547966	-0.074850	81.455231	51.120777	78.431396	-2.802552	0.000000	4.140737	0.000000	0.000000	0.000000	0.209208	-0.012105	-0.326140	0.000000	0.000000	4.000000	31.000000	0.000000
2089.130154	-0.008286	0.547966	-0.074850	81.455231	51.120777	78.431396	-2.802552	0.000000	4.140737	0.000000	0.000000	0.000000	0.209208	-0.012105	-0.326140	0.000000	0.000000	4.000000	31.000000	0.000000
2089.133487	-0.007648	0.547914	-0.075891	81.289360	50.832851	78.245804	-2.843033	0.000000	4.113049	0.000000	0.000000	0.000000	0.191475	-0.015636	-0.312340	0.000000	0.000000	4.000000	31.000000	0.000000
2089.136820	-0.007648	0.547914	-0.075891	81.289360	50.832851	78.245804	-2.843033	0.000000	4.113049	0.000000	0.000000	0.000000	0.191475	-0.015636	-0.312340	0.000000	0.000000	4.000000	31.000000	0.000000
2089.140154	-0.007648	0.547914	-0.075891	81.289360	50.832851	78.245804	-2.843033	0.000000	4.113049	0.000000	0.000000	0.000000	0.191475	-0.015636	-0.312340	0.000000	0.000000	4.000000	31.000000	0.000000
2089.143487	-0.007050	0.547845	-0.076861	81.127151	50.487972	78.003387	-2.880989	0.000000	4.086551	0.000000	0.000000	0.000000	0.179224	-0.020626	-0.291004	0.000000	0.000000	4.000000	31.000000	0.000000
2089.146820	-0.007050	0.547845	-0.076861	81.127151	50.487972	78.003387	-2.880989	0.000000	4.086551	0.000000	0.000000	0.000000	0.179224	-0.020626	-0.291004	0.000000	0.000000	4.000000	31.000000	0.000000
2089.150154	-0.007050	0.547845	-0.076861	81.127151	50.487972	78.003387	-2.880989	0.000000	4.086551	0.000000	0.000000	0.000000	0.179224	-0.020626	-0.291004	0.000000	0.000000	4.000000	31.000000	0.000000
2089.153487	-0.006530	0.547771	-0.077716	80.952522	49.906658	77.526505	-2.916140	0.000000	4.061542	0.000000	0.000000	0.000000	0.156121	-0.022347	-0.256595	0.000000	0.000000	4.000000	31.000000	0.000000
2089.156820	-0.006530	0.547771	-0.077716	80.952522	49.906658	77.526505	-2.916140	0.000000	4.061542	0.000000	0.000000	0.000000	0.156121	-0.022347	-0.256595	0.000000	0.000000	4.000000	31.000000	0.000000
2089.160154	-0.006530	0.547771	-0.077716	80.952522	49.906658	77.526505	-2.916140	0.000000	4.061542	0.000000	0.000000	0.000000	0.156121	-0.022347	-0.256595	0.000000	0.000000	4.000000	31.000000	0.000000
2089.163487	-0.006530	0.547771	-0.077716	80.777550	49.198788	76.923447	-2.946805	0.000000	4.039349	0.000000	0.000000	0.000000	0.156121	-0.022347	-0.256595	0.000000	0.000000	4.000000	31.000000	0.000000
2089.166820	-0.006122	0.547665	-0.078427	80.777550	49.198788	76.923447	-2.946805	0.000000	4.039349	0.000000	0.000000	0.000000	0.122374	-0.031728	-0.213411	0.000000	0.000000	4.000000	31.000000	0.000000
2089.170154	-0.006122	0.547665	-0.078427	80.777550	49.198788	76.923447	-2.946805	0.000000	4.039349	0.000000	0.000000	0.000000	0.122374	-0.031728	-0.213411	0.000000	0.000000	4.000000	31.000000	0.000000
2089.173487	-0.005808	0.547580	-0.078960	80.584473	48.396614	76.250877	-2.971700	0.000000	4.021070	0.000000	0.000000	0.000000	0.094175	-0.025403	-0.159783	0.000000	0.000000	4.000000	31.000000	0.000000
2089.176820	-0.005808	0.547580	-0.078960	80.584473	48.396614	76.250877	-2.971700	0.000000	4.021070	0.000000	0.000000	0.000000	0.094175	-0.025403	-0.159783	0.000000	0.000000	4.000000	31.000000	0.000000
2089.180154	-0.005808	0.547580	-0.078960	80.584473	48.396614	76.250877	-2.971700	0.000000	4.021070	0.000000	0.000000	0.000000	0.094175	-0.025403	-0.159783	0.000000	0.000000	4.000000	31.000000	0.000000
2089.183487	-0.005808	0.547580	-0.078960	80.395836	47.642063	75.629921	-2.990396	0.000000	4.007185	0.000000	0.000000	0.000000	0.094175	-0.025403	-0.159783	0.000000	0.000000	4.000000	31.000000	0.000000
2089.186820	-0.005588	0.547502	-0.079240	80.395836	47.642063	75.629921	-2.990396	0.000000	4.007185	0.000000	0.000000	0.000000	0.065894	-0.023577	-0.084031	0.000000	0.000000	4.000000	31.000000	0.000000
2089.190154	-0.005588	0.547502	-0.079240	80.395836	47.642063	75.629921	-2.990396	0.000000	4.007185	0.000000	0.000000	0.000000	0.065894	-0.023577	-0.084031	0.000000	0.000000	4.000000	31.000000	0.000000
2089.193487	-0.005588	0.547502	-0.079240	80.209114	46.957104	75.100510	-3.001187	0.000000	3.999109	0.000000	0.000000	0.000000	0.065894	-0.023577	-0.084031	0.000000	0.000000	4.000000	31.000000	0.000000
2089.196820	-0.005588	0.547502	-0.079240	80.209114	46.957104	75.100510	-3.001187	0.000000	3.999109	0.000000	0.000000	0.000000	0.065894	-0.023577	-0.084031	0.000000	0.000000	4.000000	31.000000	0.000000
2089.200154	-0.005481	0.547502	-0.079239	80.209114	46.957104	75.100510	-3.001187	0.000000	3.999109	0.000000	0.000000	0.000000	0.032295	0.000008	0.000474	0.000000	0.000000	4.000000	31.000000	0.000000
2089.203487	-0.005449	0.547555	-0.078925	80.021652	46.429581	74.742821	-3.001187	0.000000	3.999109	0.000000	0.000000	0.000000	0.009414	0.015865	0.093977	0.000000	0.000000	4.000000	31.000000	0.000000
2089.206820	-0.005449	0.547555	-0.078925	80.021652	46.429581	74.742821	-3.001187	0.000000	3.999109	0.000000	0.000000	0.000000	0.009414	0.015865	0.093977	0.000000	0.000000	4.000000	31.000000	0.000000
2089.210154	-0.005449	0.547555	-0.078925	80.021652	46.429581	74.742821	-3.001187	0.000000	3.999109	0.000000	0.000000	0.000000	0.009414	0.015865	0.093977	0.000000	0.000000	4.000000	31.000000	0.000000
2089.213487	-0.005449	0.547555	-0.078925	79.835266	46.059399	74.559395	-2.996073	0.000000	4.002943	0.000000	0.000000	0.000000	0.009414	0.015865	0.093977	0.000000	0.000000	4.000000	31.000000	0.000000
2089.216820	-0.005495	0.547723	-0.078222	79.835266	46.059399	74.559395	-2.996073	0.000000	4.002943	0.000000	0.000000	0.000000	-0.013834	0.050413	0.210854	0.000000	0.000000	4.000000	31.000000	0.000000
2089.220154	-0.005495	0.547723	-0.078222	79.835266	46.059399	74.559395	-2.996073	0.000000	4.002943	0.000000	0.000000	0.000000	-0.013834	0.050413	0.210854	0.000000	0.000000	4.000000	31.000000	0.000000
2089.223487	-0.005564	0.547980	-0.077193	79.635040	45.887974	74.610382	-2.978050	0.000000	4.016369	0.000000	0.000000	0.000000	-0.020716	0.077111	0.308783	0.000000	0.000000	4.000000	31.000000	0.000000
2089.226820	-0.005564	0.547980	-0.077193	79.635040	45.887974	74.610382	-2.978050	0.000000	4.016369	0.000000	0.000000	0.000000	-0.020716	0.077111	0.308783	0.000000	0.000000	4.000000	31.000000	0.000000
2089.230154	-0.005564	0.547980	-0.077193	79.635040	45.887974	74.610382	-2.978050	0.000000	4.016369	0.000000	0.000000	0.000000	-0.020716	0.077111	0.308783	0.000000	0.000000	4.000000	31.000000	0.000000
2089.233487	-0.005676	0.548352	-0.075775	79.426010	45.845844	74.811264	-2.951329	0.000000	4.036045	0.000000	0.000000	0.000000	-0.033395	0.111646	0.425439	0.000000	0.000000	4.000000	31.000000	0.000000
2089.236820	-0.005676	0.548352	-0.075775	79.426010	45.845844	74.811264	-2.951329	0.000000	4.036045	0.000000	0.000000	0.000000	-0.033395	0.111646	0.425439	0.000000	0.000000	4.000000	31.000000	0.000000
2089.240154	-0.005676	0.548352	-0.075775	79.426010	45.845844	74.811264	-2.951329	0.000000	4.036045	0.000000	0.000000	0.000000	-0.033395	0.111646	0.425439	0.000000	0.000000	4.000000	31.000000	0.000000
2089.243487	-0.005809	0.548776	-0.074139	79.213303	45.798080	75.004562	-2.913631	0.000000	4.063342	0.000000	0.000000	0.000000	-0.040040	0.127345	0.490735	0.000000	0.000000	4.000000	31.000000	0.000000
2089.246820	-0.005809	0.548776	-0.074139	79.213303	45.798080	75.004562	-2.913631	0.000000	4.063342	0.000000	0.000000	0.000000	-0.040040	0.127345	0.490735	0.000000	0.000000	4.000000	31.000000	0.000000
2089.250154	-0.005809	0.548776	-0.074139	79.213303	45.798080	75.004562	-2.913631	0.000000	4.063342	0.000000	0.000000	0.000000	-0.040040	0.127345	0.490735	0.000000	0.000000	4.000000	31.000000	0.000000
2089.253487	-0.005947	0.549237	-0.072306	79.053223	45.966564	75.367493	-2.869205	0.000000	4.094834	0.000000	0.000000	0.000000	-0.041237	0.138293	0.550099	0.000000	0.000000	4.000000	31.000000	0.000000
2089.256820	-0.005947	0.549237	-0.072306	79.053223	45.966564	75.367493	-2.869205	0.000000	4.094834	0.000000	0.000000	0.000000	-0.041237	0.138293	0.550099	0.000000	0.000000	4.000000	31.000000	0.000000
2089.260154	-0.005947	0.549237	-0.072306	79.053223	45.966564	75.367493	-2.869205	0.000000	4.094834	0.000000	0.000000	0.000000	-0.041237	0.138293	0.550099	0.000000	0.000000	4.000000	31.000000	0.000000
2089.263487	-0.006085	0.549661	-0.070488	79.126900	47.608707	77.079002	-2.818528	0.000000	4.129879	0.000000	0.000000	0.000000	-0.041473	0.127128	0.545174	0.000000	0.000000	4.000000	31.000000	0.000000
2089.266820	-0.006085	0.549661	-0.070488	79.126900	47.608707	77.079002	-2.818528	0.000000	4.129879	0.000000	0.000000	0.000000	-0.041473	0.127128	0.545174	0.000000	0.000000	4.000000	31.000000	0.000000
2089.270154	-0.006085	0.549661	-0.070488	79.126900	47.608707	77.079002	-2.818528	0.000000	4.129879	0.000000	0.000000	0.000000	-0.041473	0.127128	0.545174	0.000000	0.000000	4.000000	31.000000	0.000000
2089.273487	-0.006206	0.550116	-0.068634	79.404915	50.729588	80.133652	-2.767115	0.000000	4.164502	0.000000	0.000000	0.000000	-0.036427	0.136460	0.556242	0.000000	0.000000	4.000000	31.000000	0.000000
2089.276820	-0.006206	0.550116	-0.068634	79.404915	50.729588	80.133652	-2.767115	0.000000	4.164502	0.000000	0.000000	0.000000	-0.036427	0.136460	0.556242	0.000000	0.000000	4.000000	31.000000	0.000000
2089.280154	-0.006206	0.550116	-0.068634	79.404915	50.729588	80.133652	-2.767115	0.000000	4.164502	0.000000	0.000000	0.000000	-0.036427	0.136460	0.556242	0.000000	0.000000	4.000000	31.000000	0.000000
2089.283487	-0.006312	0.550623	-0.066656	79.660522	54.185917	83.515709	-2.713818	0.000000	4.199428	0.000000	0.000000	0.000000	-0.031731	0.152149	0.593439	0.000000	0.000000	4.000000	31.000000	0.000000
2089.286820	-0.006312	0.550623	-0.066656	79.660522	54.185917	83.515709	-2.713818	0.000000	4.199428	0.000000	0.000000	0.000000	-0.031731	0.152149	0.593439	0.000000	0.000000	4.000000	31.000000	0.000000
2089.290154	-0.006312	0.550623	-0.066656	79.660522	54.185917	83.515709	-2.713818	0.000000	4.199428	0.000000	0.000000	0.000000	-0.031731	0.152149	0.593439	0.000000	0.000000	4.000000	31.000000	0.000000
2089.293487	-0.006401	0.551135	-0.064612	79.875229	57.502045	86.740913	-2.656040	0.000000	4.236207	0.000000	0.000000	0.000000	-0.026687	0.153549	0.613156	0.000000	0.000000	4.000000	31.000000	0.000000
2089.296820	-0.006401	0.551135	-0.064612	79.875229	57.502045	86.740913	-2.656040	0.000000	4.236207	0.000000	0.000000	0.000000	-0.026687	0.153549	0.613156	0.000000	0.000000	4.000000	31.000000	0.000000
2089.300154	-0.006401	0.551135	-0.064612	79.875229	57.502045	86.740913	-2.656040	0.000000	4.236207	0.000000	0.000000	0.000000	-0.026687	0.153549	0.613156	0.000000	0.000000	4.000000	31.000000	0.000000
2089.303487	-0.006507	0.551572	-0.062692	80.057487	60.266621	89.383949	-2.595232	0.000000	4.273730	0.000000	0.000000	0.000000	-0.031873	0.131105	0.576181	0.000000	0.000000	4.000000	31.000000	0.000000
2089.306820	-0.006507	0.551572	-0.062692	80.057487	60.266621	89.383949	-2.595232	0.000000	4.273730	0.000000	0.000000	0.000000	-0.031873	0.131105	0.576181	0.000000	0.000000	4.000000	31.000000	0.000000
2089.310154	-0.006507	0.551572	-0.062692	80.057487	60.266621	89.383949	-2.595232	0.000000	4.273730	0.000000	0.000000	0.000000	-0.031873	0.131105	0.576181	0.000000	0.000000	4.000000	31.000000	0.000000
2089.313487	-0.006680	0.552106	-0.060223	80.281364	63.342819	92.256004	-2.536313	0.000000	4.308958	0.000000	0.000000	0.000000	-0.051800	0.160124	0.740590	0.000000	0.000000	4.000000	31.000000	0.000000
2089.316820	-0.006680	0.552106	-0.060223	80.281364	63.342819	92.256004	-2.536313	0.000000	4.308958	0.000000	0.000000	0.000000	-0.051800	0.160124	0.740590	0.000000	0.000000	4.000000	31.000000	0.000000
2089.320154	-0.006680	0.552106	-0.060223	80.281364	63.342819	92.256004	-2.536313	0.000000	4.308958	0.000000	0.000000	0.000000	-0.051800	0.160124	0.740590	0.000000	0.000000	4.000000	31.000000	0.000000
2089.323487	-0.006795	0.552547	-0.057896	80.475021	65.882652	94.585846	-2.457987	0.000000	4.354113	0.000000	0.000000	0.000000	-0.034499	0.132382	0.698101	0.000000	0.000000	4.000000	31.000000	0.000000
2089.326820	-0.006795	0.552547	-0.057896	80.475021	65.882652	94.585846	-2.457987	0.000000	4.354113	0.000000	0.000000	0.000000	-0.034499	0.132382	0.698101	0.000000	0.000000	4.000000	31.000000	0.000000
2089.330154	-0.006795	0.552547	-0.057896	80.475021	65.882652	94.585846	-2.457987	0.000000	4.354113	0.000000	0.000000	0.000000	-0.034499	0.132382	0.698101	0.000000	0.000000	4.000000	31.000000	0.000000
2089.333487	-0.006854	0.552975	-0.055523	80.631706	68.216148	96.720505	-2.382967	0.000000	4.395619	0.000000	0.000000	0.000000	-0.017838	0.128308	0.712036	0.000000	0.000000	4.000000	31.000000	0.000000
2089.336820	-0.006854	0.552975	-0.055523	80.631706	68.216148	96.720505	-2.382967	0.000000	4.395619	0.000000	0.000000	0.000000	-0.017838	0.128308	0.712036	0.000000	0.000000	4.000000	31.000000	0.000000
2089.340154	-0.006854	0.552975	-0.055523	80.631706	68.216148	96.720505	-2.382967	0.000000	4.395619	0.000000	0.000000	0.000000	-0.017838	0.128308	0.712036	0.000000	0.000000	4.000000	31.000000	0.000000
2089.343487	-0.006839	0.553393	-0.053035	80.717354	70.296165	98.659485	-2.305400	0.000000	4.436793	0.000000	0.000000	0.000000	0.004537	0.125381	0.746305	0.000000	0.000000	4.000000	31.000000	0.000000
2089.346820	-0.006839	0.553393	-0.053035	80.717354	70.296165	98.659485	-2.305400	0.000000	4.436793	0.000000	0.000000	0.000000	0.004537	0.125381	0.746305	0.000000	0.000000	4.000000	31.000000	0.000000
2089.350154	-0.006839	0.553393	-0.053035	80.717354	70.296165	98.659485	-2.305400	0.000000	4.436793	0.000000	0.000000	0.000000	0.004537	0.125381	0.746305	0.000000	0.000000	4.000000	31.000000	0.000000
2089.353487	-0.006785	0.553802	-0.050526	80.732208	72.102753	100.395493	-2.223156	0.000000	4.478569	0.000000	0.000000	0.000000	0.016227	0.122677	0.752742	0.000000	0.000000	4.000000	31.000000	0.000000
2089.356820	-0.006785	0.553802	-0.050526	80.732208	72.102753	100.395493	-2.223156	0.000000	4.478569	0.000000	0.000000	0.000000	0.016227	0.122677	0.752742	0.000000	0.000000	4.000000	31.000000	0.000000
2089.360154	-0.006785	0.553802	-0.050526	80.732208	72.102753	100.395493	-2.223156	0.000000	4.478569	0.000000	0.000000	0.000000	0.016227	0.122677	0.752742	0.000000	0.000000	4.000000	31.000000	0.000000
2089.363487	-0.006731	0.554189	-0.047947	80.724518	73.605049	101.841019	-2.138471	0.000000	4.519617	0.000000	0.000000	0.000000	0.016243	0.116302	0.773491	0.000000	0.000000	4.000000	31.000000	0.000000
2089.366820	-0.006731	0.554189	-0.047947	80.724518	73.605049	101.841019	-2.138471	0.000000	4.519617	0.000000	0.000000	0.000000	0.016243	0.116302	0.773491	0.000000	0.000000	4.000000	31.000000	0.000000
2089.370154	-0.006731	0.554189	-0.047947	80.724518	73.605049	101.841019	-2.138471	0.000000	4.519617	0.000000	0.000000	0.000000	0.016243	0.116302	0.773491	0.000000	0.000000	4.000000	31.000000	0.000000
2089.373487	-0.006676	0.554567	-0.045349	80.708237	74.803116	102.986061	-2.048926	0.000000	4.560910	0.000000	0.000000	0.000000	0.016510	0.113362	0.779651	0.000000	0.000000	4.000000	31.000000	0.000000
2089.376820	-0.006676	0.554567	-0.045349	80.708237	74.803116	102.986061	-2.048926	0.000000	4.560910	0.000000	0.000000	0.000000	0.016510	0.113362	0.779651	0.000000	0.000000	4.000000	31.000000	0.000000
2089.380154	-0.006676	0.554567	-0.045349	80.708237	74.803116	102.986061	-2.048926	0.000000	4.560910	0.000000	0.000000	0.000000	0.016510	0.113362	0.779651	0.000000	0.000000	4.000000	31.000000	0.000000
2089.383487	-0.006639	0.554896	-0.042743	80.689323	75.747353	103.879585	-1.956116	0.000000	4.601479	0.000000	0.000000	0.000000	0.010945	0.098633	0.781634	0.000000	0.000000	4.000000	31.000000	0.000000
2089.386820	-0.006639	0.554896	-0.042743	80.689323	75.747353	103.879585	-1.956116	0.000000	4.601479	0.000000	0.000000	0.000000	0.010945	0.098633	0.781634	0.000000	0.000000	4.000000	31.000000	0.000000
2089.390154	-0.006639	0.554896	-0.042743	80.689323	75.747353	103.879585	-1.956116	0.000000	4.601479	0.000000	0.000000	0.000000	0.010945	0.098633	0.781634	0.000000	0.000000	4.000000	31.000000	0.000000
2089.393487	-0.006543	0.555191	-0.040111	80.667778	76.466255	104.548378	-1.860230	0.000000	4.641071	0.000000	0.000000	0.000000	0.028938	0.088585	0.789660	0.000000	0.000000	4.000000	31.000000	0.000000
2089.396820	-0.006543	0.555191	-0.040111	80.667778	76.466255	104.548378	-1.860230	0.000000	4.641071	0.000000	0.000000	0.000000	0.028938	0.088585	0.789660	0.000000	0.000000	4.000000	31.000000	0.000000
2089.400154	-0.006543	0.555191	-0.040111	80.667778	76.466255	104.548378	-1.860230	0.000000	4.641071	0.000000	0.000000	0.000000	0.028938	0.088585	0.789660	0.000000	0.000000	4.000000	31.000000	0.000000
2089.403487	-0.006426	0.555446	-0.037429	80.643188	76.935387	104.967491	-1.761673	0.000000	4.679370	0.000000	0.000000	0.000000	0.035211	0.076374	0.804707	0.000000	0.000000	4.000000	31.000000	0.000000
2089.406820	-0.006426	0.555446	-0.037429	80.643188	76.935387	104.967491	-1.761673	0.000000	4.679370	0.000000	0.000000	0.000000	0.035211	0.076374	0.804707	0.000000	0.000000	4.000000	31.000000	0.000000
2089.410154	-0.006426	0.555446	-0.037429	80.643188	76.935387	104.967491	-1.761673	0.000000	4.679370	0.000000	0.000000	0.000000	0.035211	0.076374	0.804707	0.000000	0.000000	4.000000	31.000000	0.000000
2089.413487	-0.006307	0.555675	-0.034678	80.620529	77.188812	105.170105	-1.658842	0.000000	4.716805	0.000000	0.000000	0.000000	0.035515	0.068814	0.825231	0.000000	0.000000	4.000000	31.000000	0.000000
2089.416820	-0.006307	0.555675	-0.034678	80.620529	77.188812	105.170105	-1.658842	0.000000	4.716805	0.000000	0.000000	0.000000	0.035515	0.068814	0.825231	0.000000	0.000000	4.000000	31.000000	0.000000
2089.420154	-0.006307	0.555675	-0.034678	80.620529	77.188812	105.170105	-1.658842	0.000000	4.716805	0.000000	0.000000	0.000000	0.035515	0.068814	0.825231	0.000000	0.000000	4.000000	31.000000	0.000000
2089.423487	-0.006168	0.555872	-0.031835	80.609032	77.172943	105.090202	-1.550604	0.000000	4.753485	0.000000	0.000000	0.000000	0.041797	0.058984	0.852977	0.000000	0.000000	4.000000	31.000000	0.000000
2089.426820	-0.006168	0.555872	-0.031835	80.609032	77.172943	105.090202	-1.550604	0.000000	4.753485	0.000000	0.000000	0.000000	0.041797	0.058984	0.852977	0.000000	0.000000	4.000000	31.000000	0.000000
2089.430154	-0.006168	0.555872	-0.031835	80.609032	77.172943	105.090202	-1.550604	0.000000	4.753485	0.000000	0.000000	0.000000	0.041797	0.058984	0.852977	0.000000	0.000000	4.000000	31.000000	0.000000
2089.433487	-0.006028	0.556027	-0.028875	80.611526	76.871109	104.710571	-1.436085	0.000000	4.789328	0.000000	0.000000	0.000000	0.042036	0.046704	0.887720	0.000000	0.000000	4.000000	31.000000	0.000000
2089.436820	-0.006028	0.556027	-0.028875	80.611526	76.871109	104.710571	-1.436085	0.000000	4.789328	0.000000	0.000000	0.000000	0.042036	0.046704	0.887720	0.000000	0.000000	4.000000	31.000000	0.000000
2089.440154	-0.006028	0.556027	-0.028875	80.611526	76.871109	104.710571	-1.436085	0.000000	4.789328	0.000000	0.000000	0.000000	0.042036	0.046704	0.887720	0.000000	0.000000	4.000000	31.000000	0.000000
2089.443487	-0.005948	0.556124	-0.025821	80.630363	76.303604	104.053185	-1.313843	0.000000	4.824295	0.000000	0.000000	0.000000	0.023969	0.028947	0.916470	0.000000	0.000000	4.000000	31.000000	0.000000
2089.446820	-0.005948	0.556124	-0.025821	80.630363	76.303604	104.053185	-1.313843	0.000000	4.824295	0.000000	0.000000	0.000000	0.023969	0.028947	0.916470	0.000000	0.000000	4.000000	31.000000	0.000000
2089.450154	-0.005948	0.556124	-0.025821	80.630363	76.303604	104.053185	-1.313843	0.000000	4.824295	0.000000	0.000000	0.000000	0.023969	0.028947	0.916470	0.000000	0.000000	4.000000	31.000000	0.000000
2089.453487	-0.005847	0.556190	-0.022699	80.663757	75.532730	103.176376	-1.183900	0.000000	4.857816	0.000000	0.000000	0.000000	0.030407	0.019809	0.936614	0.000000	0.000000	4.000000	31.000000	0.000000
2089.456820	-0.005847	0.556190	-0.022699	80.663757	75.532730	103.176376	-1.183900	0.000000	4.857816	0.000000	0.000000	0.000000	0.030407	0.019809	0.936614	0.000000	0.000000	4.000000	31.000000	0.000000
2089.460154	-0.005847	0.556190	-0.022699	80.663757	75.532730	103.176376	-1.183900	0.000000	4.857816	0.000000	0.000000	0.000000	0.030407	0.019809	0.936614	0.000000	0.000000	4.000000	31.000000	0.000000
2089.463487	-0.005681	0.556198	-0.019570	80.700241	74.772346	102.302597	-1.048402	0.000000	4.888850	0.000000	0.000000	0.000000	0.049705	0.002413	0.938506	0.000000	0.000000	4.000000	31.000000	0.000000
2089.466820	-0.005681	0.556198	-0.019570	80.700241	74.772346	102.302597	-1.048402	0.000000	4.888850	0.000000	0.000000	0.000000	0.049705	0.002413	0.938506	0.000000	0.000000	4.000000	31.000000	0.000000
2089.470154	-0.005681	0.556198	-0.019570	80.700241	74.772346	102.302597	-1.048402	0.000000	4.888850	0.000000	0.000000	0.000000	0.049705	0.002413	0.938506	0.000000	0.000000	4.000000	31.000000	0.000000
2089.473487	-0.005470	0.556130	-0.016454	80.695175	74.053192	101.509476	-0.910431	0.000000	4.916413	0.000000	0.000000	0.000000	0.063197	-0.020289	0.934732	0.000000	0.000000	4.000000	31.000000	0.000000
2089.476820	-0.005470	0.556130	-0.016454	80.695175	74.053192	101.509476	-0.910431	0.000000	4.916413	0.000000	0.000000	0.000000	0.063197	-0.020289	0.934732	0.000000	0.000000	4.000000	31.000000	0.000000
2089.480154	-0.005470	0.556130	-0.016454	80.695175	74.053192	101.509476	-0.910431	0.000000	4.916413	0.000000	0.000000	0.000000	0.063197	-0.020289	0.934732	0.000000	0.000000	4.000000	31.000000	0.000000
2089.483487	-0.005255	0.556025	-0.013405	80.665207	73.477135	100.890747	-0.770728	0.000000	4.940241	0.000000	0.000000	0.000000	0.064497	-0.031616	0.914865	0.000000	0.000000	4.000000	31.000000	0.000000
2089.486820	-0.005255	0.556025	-0.013405	80.665207	73.477135	100.890747	-0.770728	0.000000	4.940241	0.000000	0.000000	0.000000	0.064497	-0.031616	0.914865	0.000000	0.000000	4.000000	31.000000	0.000000
2089.490154	-0.005255	0.556025	-0.013405	80.665207	73.477135	100.890747	-0.770728	0.000000	4.940241	0.000000	0.000000	0.000000	0.064497	-0.031616	0.914865	0.000000	0.000000	4.000000	31.000000	0.000000
2089.493487	-0.005036	0.555874	-0.010397	80.640335	73.296577	100.665031	-0.631677	0.000000	4.959938	0.000000	0.000000	0.000000	0.065681	-0.045155	0.902214	0.000000	0.000000	4.000000	31.000000	0.000000
2089.496820	-0.005036	0.555874	-0.010397	80.640335	73.296577	100.665031	-0.631677	0.000000	4.959938	0.000000	0.000000	0.000000	0.065681	-0.045155	0.902214	0.000000	0.000000	4.000000	31.000000	0.000000
2089.500154	-0.005036	0.555874	-0.010397	80.640335	73.296577	100.665031	-0.631677	0.000000	4.959938	0.000000	0.000000	0.000000	0.065681	-0.045155	0.902214	0.000000	0.000000	4.000000	31.000000	0.000000
2089.503487	-0.004792	0.555694	-0.007479	80.627724	73.871078	101.184761	-0.492540	0.000000	4.975682	0.000000	0.000000	0.000000	0.073400	-0.054167	0.875405	0.000000	0.000000	4.000000	31.000000	0.000000
2089.506820	-0.004792	0.555694	-0.007479	80.627724	73.871078	101.184761	-0.492540	0.000000	4.975682	0.000000	0.000000	0.000000	0.073400	-0.054167	0.875405	0.000000	0.000000	4.000000	31.000000	0.000000
2089.510154	-0.004792	0.555694	-0.007479	80.627724	73.871078	101.184761	-0.492540	0.000000	4.975682	0.000000	0.000000	0.000000	0.073400	-0.054167	0.875405	0.000000	0.000000	4.000000	31.000000	0.000000
2089.513487	-0.004457	0.555501	-0.004631	80.623108	75.075356	102.313316	-0.355968	0.000000	4.987313	0.000000	0.000000	0.000000	0.100472	-0.057903	0.854392	0.000000	0.000000	4.000000	31.000000	0.000000
2089.516820	-0.004457	0.555501	-0.004631	80.623108	75.075356	102.313316	-0.355968	0.000000	4.987313	0.000000	0.000000	0.000000	0.100472	-0.057903	0.854392	0.000000	0.000000	4.000000	31.000000	0.000000
2089.520154	-0.004457	0.555501	-0.004631	80.623108	75.075356	102.313316	-0.355968	0.000000	4.987313	0.000000	0.000000	0.000000	0.100472	-0.057903	0.854392	0.000000	0.000000	4.000000	31.000000	0.000000
2089.523487	-0.003988	0.555314	-0.001769	80.617470	76.499725	103.643257	-0.221477	0.000000	4.995093	0.000000	0.000000	0.000000	0.140728	-0.056015	0.858726	0.000000	0.000000	4.000000	31.000000	0.000000
2089.526820	-0.003988	0.555314	-0.001769	80.617470	76.499725	103.643257	-0.221477	0.000000	4.995093	0.000000	0.000000	0.000000	0.140728	-0.056015	0.858726	0.000000	0.000000	4.000000	31.000000	0.000000
2089.530154	-0.003988	0.555314	-0.001769	80.617470	76.499725	103.643257	-0.221477	0.000000	4.995093	0.000000	0.000000	0.000000	0.140728	-0.056015	0.858726	0.000000	0.000000	4.000000	31.000000	0.000000
2089.533487	-0.003360	0.555175	0.001055	80.605667	77.811501	104.840004	-0.085050	0.000000	4.999276	0.000000	0.000000	0.000000	0.188373	-0.041740	0.847144	0.000000	0.000000	4.000000	31.000000	0.000000
2089.536820	-0.003360	0.555175	0.001055	80.605667	77.811501	104.840004	-0.085050	0.000000	4.999276	0.000000	0.000000	0.000000	0.188373	-0.041740	0.847144	0.000000	0.000000	4.000000	31.000000	0.000000
2089.540154	-0.003360	0.555175	0.001055	80.605667	77.811501	104.840004	-0.085050	0.000000	4.999276	0.000000	0.000000	0.000000	0.188373	-0.041740	0.847144	0.000000	0.000000	4.000000	31.000000	0.000000
2089.543487	-0.002548	0.555051	0.003803	80.590508	78.893417	105.788834	0.051020	0.000000	4.999740	0.000000	0.000000	0.000000	0.243438	-0.037340	0.824478	0.000000	0.000000	4.000000	31.000000	0.000000
2089.546820	-0.002548	0.555051	0.003803	80.590508	78.893417	105.788834	0.051020	0.000000	4.999740	0.000000	0.000000	0.000000	0.243438	-0.037340	0.824478	0.000000	0.000000	4.000000	31.000000	0.000000
2089.550154	-0.002548	0.555051	0.003803	80.590508	78.893417	105.788834	0.051020	0.000000	4.999740	0.000000	0.000000	0.000000	0.243438	-0.037340	0.824478	0.000000	0.000000	4.000000	31.000000	0.000000
2089.553487	-0.001617	0.554942	0.006475	80.581757	79.743660	106.482101	0.185297	0.000000	4.996565	0.000000	0.000000	0.000000	0.279509	-0.032597	0.801549	0.000000	0.000000	4.000000	31.000000	0.000000
2089.556820	-0.001617	0.554942	0.006475	80.581757	79.743660	106.482101	0.185297	0.000000	4.996565	0.000000	0.000000	0.000000	0.279509	-0.032597	0.801549	0.000000	0.000000	4.000000	31.000000	0.000000
2089.560154	-0.001617	0.554942	0.006475	80.581757	79.743660	106.482101	0.185297	0.000000	4.996565	0.000000	0.000000	0.000000	0.279509	-0.032597	0.801549	0.000000	0.000000	4.000000	31.000000	0.000000
2089.563487	-0.000607	0.554858	0.009046	80.630737	80.308716	106.825928	0.317946	0.000000	4.989881	0.000000	0.000000	0.000000	0.302740	-0.025048	0.771423	0.000000	0.000000	4.000000	31.000000	0.000000
2089.566820	-0.000607	0.554858	0.009046	80.630737	80.308716	106.825928	0.317946	0.000000	4.989881	0.000000	0.000000	0.000000	0.302740	-0.025048	0.771423	0.000000	0.000000	4.000000	31.000000	0.000000
2089.570154	-0.000607	0.554858	0.009046	80.630737	80.308716	106.825928	0.317946	0.000000	4.989881	0.000000	0.000000	0.000000	0.302740	-0.025048	0.771423	0.000000	0.000000	4.000000	31.000000	0.000000
2089.573487	0.000480	0.554742	0.011551	80.787888	80.675392	106.856651	0.447774	0.000000	4.979909	0.000000	0.000000	0.000000	0.326116	-0.035006	0.751526	0.000000	0.000000	4.000000	31.000000	0.000000
2089.576820	0.000480	0.554742	0.011551	80.787888	80.675392	106.856651	0.447774	0.000000	4.979909	0.000000	0.000000	0.000000	0.326116	-0.035006	0.751526	0.000000	0.000000	4.000000	31.000000	0.000000
2089.580154	0.000480	0.554742	0.011551	80.787888	80.675392	106.856651	0.447774	0.000000	4.979909	0.000000	0.000000	0.000000	0.326116	-0.035006	0.751526	0.000000	0.000000	4.000000	31.000000	0.000000
2089.583487	0.001511	0.554626	0.014027	81.070206	80.790794	106.553497	0.576479	0.000000	4.966656	0.000000	0.000000	0.000000	0.309452	-0.034638	0.742573	0.000000	0.000000	4.000000	31.000000	0.000000
2089.586820	0.001511	0.554626	0.014027	81.070206	80.790794	106.553497	0.576479	0.000000	4.966656	0.000000	0.000000	0.000000	0.309452	-0.034638	0.742573	0.000000	0.000000	4.000000	31.000000	0.000000
2089.590154	0.001511	0.554626	0.014027	81.070206	80.790794	106.553497	0.576479	0.000000	4.966656	0.000000	0.000000	0.000000	0.309452	-0.034638	0.742573	0.000000	0.000000	4.000000	31.000000	0.000000
2089.593487	0.002486	0.554478	0.016566	81.438744	80.532532	106.162888	0.701328	0.000000	4.924444	0.000000	0.000000	0.000000	0.292562	-0.044587	0.761870	0.000000	0.000000	4.000000	31.000000	0.000000
2089.596820	0.002486	0.554478	0.016566	81.438744	80.532532	106.162888	0.701328	0.000000	4.924444	0.000000	0.000000	0.000000	0.292562	-0.044587	0.761870	0.000000	0.000000	4.000000	31.000000	0.000000
2089.600154	0.002486	0.554478	0.016566	81.438744	80.532532	106.162888	0.701328	0.000000	4.924444	0.000000	0.000000	0.000000	0.292562	-0.044587	0.761870	0.000000	0.000000	4.000000	31.000000	0.000000
2089.603487	0.003585	0.554304	0.019145	81.846062	79.899521	105.667877	0.828307	0.000000	4.875684	0.000000	0.000000	0.000000	0.329685	-0.052176	0.773752	0.000000	0.000000	4.000000	31.000000	0.000000
2089.606820	0.003585	0.554304	0.019145	81.846062	79.899521	105.667877	0.828307	0.000000	4.875684	0.000000	0.000000	0.000000	0.329685	-0.052176	0.773752	0.000000	0.000000	4.000000	31.000000	0.000000
2089.610154	0.003585	0.554304	0.019145	81.846062	79.899521	105.667877	0.828307	0.000000	4.875684	0.000000	0.000000	0.000000	0.329685	-0.052176	0.773752	0.000000	0.000000	4.000000	31.000000	0.000000
2089.613487	0.004788	0.554077	0.021833	82.245789	79.179085	104.556221	0.957265	0.000000	4.820736	0.000000	0.000000	0.000000	0.360832	-0.067985	0.806372	0.000000	0.000000	4.000000	31.000000	0.000000
2089.616820	0.004788	0.554077	0.021833	82.245789	79.179085	104.556221	0.957265	0.000000	4.820736	0.000000	0.000000	0.000000	0.360832	-0.067985	0.806372	0.000000	0.000000	4.000000	31.000000	0.000000
2089.620154	0.004788	0.554077	0.021833	82.245789	79.179085	104.556221	0.957265	0.000000	4.820736	0.000000	0.000000	0.000000	0.360832	-0.067985	0.806372	0.000000	0.000000	4.000000	31.000000	0.000000
2089.623487	0.006097	0.553858	0.024595	82.590317	78.337357	103.166679	1.091660	0.000000	4.760598	0.000000	0.000000	0.000000	0.392555	-0.065790	0.828404	0.000000	0.000000	4.000000	31.000000	0.000000
2089.626820	0.006097	0.553858	0.024595	82.590317	78.337357	103.166679	1.091660	0.000000	4.760598	0.000000	0.000000	0.000000	0.392555	-0.065790	0.828404	0.000000	0.000000	4.000000	31.000000	0.000000
2089.630154	0.006097	0.553858	0.024595	82.590317	78.337357	103.166679	1.091660	0.000000	4.760598	0.000000	0.000000	0.000000	0.392555	-0.065790	0.828404	0.000000	0.000000	4.000000	31.000000	0.000000
2089.633487	0.007443	0.553629	0.027347	82.810890	77.507271	102.014725	1.229728	0.000000	4.695172	0.000000	0.000000	0.000000	0.403845	-0.068651	0.825622	0.000000	0.000000	4.000000	31.000000	0.000000
2089.636820	0.007443	0.553629	0.027347	82.810890	77.507271	102.014725	1.229728	0.000000	4.695172	0.000000	0.000000	0.000000	0.403845	-0.068651	0.825622	0.000000	0.000000	4.000000	31.000000	0.000000
2089.640154	0.007443	0.553629	0.027347	82.810890	77.507271	102.014725	1.229728	0.000000	4.695172	0.000000	0.000000	0.000000	0.403845	-0.068651	0.825622	0.000000	0.000000	4.000000	31.000000	0.000000
2089.643487	0.008827	0.553364	0.030094	82.910500	76.727707	101.207016	1.367332	0.000000	4.627864	0.000000	0.000000	0.000000	0.415265	-0.079509	0.824324	0.000000	0.000000	4.000000	31.000000	0.000000
2089.646820	0.008827	0.553364	0.030094	82.910500	76.727707	101.207016	1.367332	0.000000	4.627864	0.000000	0.000000	0.000000	0.415265	-0.079509	0.824324	0.000000	0.000000	4.000000	31.000000	0.000000
2089.650154	0.008827	0.553364	0.030094	82.910500	76.727707	101.207016	1.367332	0.000000	4.627864	0.000000	0.000000	0.000000	0.415265	-0.079509	0.824324	0.000000	0.000000	4.000000	31.000000	0.000000
2089.653487	0.010202	0.553064	0.032774	82.941895	76.016953	100.775177	1.504719	0.000000	4.558654	0.000000	0.000000	0.000000	0.412440	-0.090096	0.803947	0.000000	0.000000	4.000000	31.000000	0.000000
2089.656820	0.010202	0.553064	0.032774	82.941895	76.016953	100.775177	1.504719	0.000000	4.558654	0.000000	0.000000	0.000000	0.412440	-0.090096	0.803947	0.000000	0.000000	4.000000	31.000000	0.000000
2089.660154	0.010202	0.553064	0.032774	82.941895	76.016953	100.775177	1.504719	0.000000	4.558654	0.000000	0.000000	0.000000	0.412440	-0.090096	0.803947	0.000000	0.000000	4.000000	31.000000	0.000000
2089.663487	0.011542	0.552711	0.035369	82.964249	75.406631	100.698486	1.638710	0.000000	4.489914	0.000000	0.000000	0.000000	0.402201	-0.105826	0.778494	0.000000	0.000000	4.000000	31.000000	0.000000
2089.666820	0.011542	0.552711	0.035369	82.964249	75.406631	100.698486	1.638710	0.000000	4.489914	0.000000	0.000000	0.000000	0.402201	-0.105826	0.778494	0.000000	0.000000	4.000000	31.000000	0.000000
2089.670154	0.011542	0.552711	0.035369	82.964249	75.406631	100.698486	1.638710	0.000000	4.489914	0.000000	0.000000	0.000000	0.402201	-0.105826	0.778494	0.000000	0.000000	4.000000	31.000000	0.000000
2089.673487	0.012848	0.552269	0.037908	83.043114	74.819290	100.211372	1.768459	0.000000	4.422880	0.000000	0.000000	0.000000	0.391768	-0.132573	0.761715	0.000000	0.000000	4.000000	31.000000	0.000000
2089.676820	0.012848	0.552269	0.037908	83.043114	74.819290	100.211372	1.768459	0.000000	4.422880	0.000000	0.000000	0.000000	0.391768	-0.132573	0.761715	0.000000	0.000000	4.000000	31.000000	0.000000
2089.680154	0.012848	0.552269	0.037908	83.043114	74.819290	100.211372	1.768459	0.000000	4.422880	0.000000	0.000000	0.000000	0.391768	-0.132573	0.761715	0.000000	0.000000	4.000000	31.000000	0.000000
2089.683487	0.014142	0.551765	0.040386	83.188744	74.250923	99.318535	1.895411	0.000000	4.357586	0.000000	0.000000	0.000000	0.388036	-0.151300	0.743315	0.000000	0.000000	4.000000	31.000000	0.000000
2089.686820	0.014142	0.551765	0.040386	83.188744	74.250923	99.318535	1.895411	0.000000	4.357586	0.000000	0.000000	0.000000	0.388036	-0.151300	0.743315	0.000000	0.000000	4.000000	31.000000	0.000000
2089.690154	0.014142	0.551765	0.040386	83.188744	74.250923	99.318535	1.895411	0.000000	4.357586	0.000000	0.000000	0.000000	0.388036	-0.151300	0.743315	0.000000	0.000000	4.000000	31.000000	0.000000
2089.693487	0.015351	0.551170	0.042810	83.343658	73.763374	98.516281	2.019297	0.000000	4.292913	0.000000	0.000000	0.000000	0.362753	-0.178314	0.727197	0.000000	0.000000	4.000000	31.000000	0.000000
2089.696820	0.015351	0.551170	0.042810	83.343658	73.763374	98.516281	2.019297	0.000000	4.292913	0.000000	0.000000	0.000000	0.362753	-0.178314	0.727197	0.000000	0.000000	4.000000	31.000000	0.000000
2089.700154	0.015351	0.551170	0.042810	83.343658	73.763374	98.516281	2.019297	0.000000	4.292913	0.000000	0.000000	0.000000	0.362753	-0.178314	0.727197	0.000000	0.000000	4.000000	31.000000	0.000000
2089.703487	0.016570	0.550530	0.045190	83.447098	73.544571	98.050705	2.140497	0.000000	4.232454	0.000000	0.000000	0.000000	0.365688	-0.191968	0.714148	0.000000	0.000000	4.000000	31.000000	0.000000
[truncated: 4,924 more rows]
